# Supplementary material for: Detailed Per-residue Energetic Analysis Explains the Driving Force for Microtubule Disassembly
Source: PLoS Comput Biol. 2015 Jun 1;11(6):e1004313. doi: 10.1371/journal.pcbi.1004313 (PMC4452272; doi:10.1371/journal.pcbi.1004313)
Supplement: S2 Dataset — 13 text files with energy contribution per residue in the 13 lateral GTP subsystems, plus one text file with the overall residual contributions, per MT ring. (ZIP) [file pcbi.1004313.s002.zip › LatGTP/R12_L13.txt]

| Run on Tue Jan 20 06:00:24 2015
| GB non-polar solvation energies calculated with gbsa=2
idecomp = 2: Per-residue decomp adding 1-4 interactions to EEL and VDW.
Energy Decomposition Analysis (All units kcal/mol): Generalized Born solvent
DELTAS:
Total Energy Decomposition:
Residue,Location,Internal,,,van der Waals,,,Electrostatic,,,Polar Solvation,,,Non-Polar Solv.,,,TOTAL,,
,,Avg.,Std. Dev.,Std. Err. of Mean,Avg.,Std. Dev.,Std. Err. of Mean,Avg.,Std. Dev.,Std. Err. of Mean,Avg.,Std. Dev.,Std. Err. of Mean,Avg.,Std. Dev.,Std. Err. of Mean
MET   1,R MET   1,0.0,0.0,0.0,-0.0003150000000000003,0.00046451587701606126,3.284623266068732e-05,-74.19331,0.6166494740956511,0.04360370247481531,74.18943500000002,0.6162820342766125,0.0435777205560433,0.0,0.0,0.0,-0.004189999999998833,0.0009076893741837508,6.418333116963037e-05
ARG   2,R ARG   2,0.0,0.0,0.0,-0.0005399999999999805,0.0004983974317750652,3.524202037341082e-05,-80.22185999999999,1.0808423892499848,0.07642709828325342,80.21517499999999,1.0801202962522838,0.07637603859772125,0.0,0.0,0.0,-0.0072249999999955605,0.0011420923780478432,8.075812652590999e-05
GLU   3,R GLU   3,0.0,0.0,0.0,-0.0002799999999999941,0.00044899888641286367,3.174901573277443e-05,75.50054500000005,0.5206667820862569,0.03681670123517707,-75.49622999999998,0.5203304402996531,0.036792918279366676,0.0,0.0,0.0,0.004035000000000579,0.0007960998681066206,5.6292761523990754e-05
CYS   4,R CYS   4,0.0,0.0,0.0,-0.00036000000000004475,0.00048000000000005937,3.394112549695848e-05,0.07714499999999998,0.2232227004025352,0.01578422851694057,-0.077065,0.22304773205527106,0.015771856386456222,0.0,0.0,0.0,-0.00028000000000020006,0.0007691553809209788,5.438749856353461e-05
ILE   5,R ILE   5,0.0,0.0,0.0,-0.00034999999999997257,0.00047696960070843535,3.3726843908077454e-05,0.3742299999999998,0.08794149816781727,0.006218402970216793,-0.37391499999999994,0.08784001238046374,0.0062112268413736195,0.0,0.0,0.0,-3.5000000000078303e-05,0.0007305990692575917,5.166115562006231e-05
SER   6,R SER   6,0.0,0.0,0.0,-0.00032499999999998643,0.0004683748498798603,3.311910324872804e-05,-0.20746500000000004,0.1247554358535132,0.008821541468190253,0.2074350000000001,0.12461041599721888,0.008811287015811011,0.0,0.0,0.0,-0.00035500000000005666,0.0007273066753441172,5.14283482138068e-05
ILE   7,R ILE   7,0.0,0.0,0.0,-0.0004449999999999821,0.0004969657935914499,3.514078826662682e-05,0.5718449999999999,0.07489580078348941,0.00529593286164021,-0.571235,0.07489085241202531,0.0052955829589384,0.0,0.0,0.0,0.0001649999999998908,0.0008110332915485833,5.734871402220495e-05
HID   8,R HID   8,0.0,0.0,0.0,-0.0007149999999999856,0.0004514144437210562,3.1919821428071196e-05,-1.5553399999999997,0.13888698427139318,0.009820792839685148,1.5537150000000006,0.138676399488159,0.00980590224686119,0.0,0.0,0.0,-0.0023400000000002087,0.0007512655988399316,5.312249994118881e-05
VAL   9,R VAL   9,0.0,0.0,0.0,-0.0004999999999999871,0.0004999999999999861,3.5355339059326394e-05,0.7900750000000002,0.08356302636333397,0.005908798259798369,-0.7889949999999994,0.08348607653375992,0.005903357085168073,0.0,0.0,0.0,0.000580000000000034,0.0007573638491503738,5.3553711355977474e-05
GLY  10,R GLY  10,0.0,0.0,0.0,-0.0003900000000000059,0.0004877499359302952,3.448912872196158e-05,-0.08738499999999991,0.102316502945517,0.007234869306006844,0.08737500000000001,0.10222736607679962,0.0072285663775744635,0.0,0.0,0.0,-0.0003999999999998932,0.0007615773105863823,5.3851648071344436e-05
GLN  11,R GLN  11,0.0,0.0,0.0,-0.0013350000000000417,0.0004719904660054025,3.337476591678187e-05,-0.3601349999999995,0.3822601951223806,0.02702987761487281,0.3611750000000004,0.381549242398671,0.026979605665669003,0.0,0.0,0.0,-0.0002949999999991348,0.0011171280141503686,7.89928794259187e-05
ALA  12,R ALA  12,0.0,0.0,0.0,-0.0008149999999999657,0.00038829756630706083,2.7456784225395576e-05,-0.010785000000000019,0.13175309778141844,0.009316350888357524,0.010869999999999993,0.13162261621773064,0.009307124448507178,0.0,0.0,0.0,-0.0007300000000000271,0.0008044252606675299,5.6881455677576645e-05
GLY  13,R GLY  13,0.0,0.0,0.0,-0.00043499999999996097,0.0004957569969248598,3.505531343462467e-05,0.16507499999999997,0.13214518294285288,0.009344075496002816,-0.16491499999999998,0.1320096503101195,0.009334491891635032,0.0,0.0,0.0,-0.0002749999999999109,0.0007741931283598642,5.474372110112872e-05
VAL  14,R VAL  14,0.0,0.0,0.0,-0.0007799999999999341,0.000414246303544123,2.929163703175103e-05,-0.16705000000000003,0.08386714195678797,0.005930302479637959,0.1673550000000001,0.0837694393857329,0.005923393864584719,0.0,0.0,0.0,-0.00047499999999988106,0.0007870038119348273,5.564957322387787e-05
GLN  15,R GLN  15,0.0,0.0,0.0,-0.0014900000000000436,0.0004998999899979812,3.5348267284265976e-05,-0.708815000000001,0.46511677111774824,0.03288872229009511,0.7088800000000002,0.46442626497647516,0.0328398961326006,0.0,0.0,0.0,-0.0014250000000005868,0.0011508149286488343,8.137490399383035e-05
ILE  16,R ILE  16,0.0,0.0,0.0,-0.0017199999999999772,0.00044899888641285917,3.174901573277411e-05,-0.14209999999999984,0.10956144394813341,0.007747163997231497,0.14220000000000005,0.10934587326460919,0.007731920848016997,0.0,0.0,0.0,-0.0016199999999999815,0.001070327052820574,7.568355171368399e-05
GLY  17,R GLY  17,0.0,0.0,0.0,-0.0004799999999999938,0.0004995998398718647,3.532704346531088e-05,-0.07402999999999989,0.11188274710606637,0.00791130491764791,0.07352000000000004,0.11177794773567813,0.00790389448310135,0.0,0.0,0.0,-0.0009899999999999642,0.0007999374975583661,5.656412290489179e-05
ASN  18,R ASN  18,0.0,0.0,0.0,-0.0010299999999999743,0.00019773719933279186,1.3982131454105318e-05,-1.658989999999999,0.26143454228545354,0.018486213768644538,1.6572449999999983,0.26116311947709236,0.01846702127780845,0.0,0.0,0.0,-0.002775000000000283,0.0007171994143894066,5.071365693777702e-05
ALA  19,R ALA  19,0.0,0.0,0.0,-0.0010700000000000043,0.0002551470164434337,1.804161855266675e-05,-0.49943,0.1509347047567263,0.010672695324987061,0.49999499999999975,0.15085229522615887,0.010666868091197199,0.0,0.0,0.0,-0.0005050000000000232,0.0007416029935214882,5.243925056672876e-05
CYS  20,R CYS  20,0.0,0.0,0.0,-0.0011199999999999789,0.00034000000000001683,2.4041630560343803e-05,0.23663,0.15019811283767845,0.010620610410894467,-0.23648499999999995,0.15039158811250045,0.010634291178776322,0.0,0.0,0.0,-0.0009749999999999126,0.0009614442261514384,6.798437320443347e-05
TRP  21,R TRP  21,0.0,0.0,0.0,-0.0012200000000000565,0.0004142463035440637,2.929163703174684e-05,-0.5796899999999999,0.11997488862257788,0.00848350573171256,0.5784349999999998,0.119885219168171,0.008477165143784918,0.0,0.0,0.0,-0.0024750000000004313,0.0007545694136391297,5.335611492601856e-05
GLU  22,R GLU  22,0.0,0.0,0.0,-0.0014749999999999403,0.0004993746088860135,3.531111722956801e-05,95.99922000000007,0.997082680417185,0.07050439247266507,-95.98076000000005,0.9955538671470591,0.07039628904961767,0.0,0.0,0.0,0.016984999999998678,0.0020086749363718713,0.0001420347668708007
LEU  23,R LEU  23,0.0,0.0,0.0,-0.0023349999999999803,0.0004719904660053937,3.3374765916781254e-05,-0.6069100000000001,0.09196875502038777,0.006503173033220053,0.6091199999999998,0.09195708564325165,0.006502347883649536,0.0,0.0,0.0,-0.00012500000000000176,0.0012607041683124615,8.914524664838881e-05
TYR  24,R TYR  24,0.0,0.0,0.0,-0.0016199999999999505,0.0004853864439804363,3.432200460345908e-05,0.11401999999999995,0.1533673355053156,0.010844708294832101,-0.11574500000000011,0.15322330101848078,0.010834523518595538,0.0,0.0,0.0,-0.003345000000000042,0.0009777397404218987,6.913664006878993e-05
CYS  25,R CYS  25,0.0,0.0,0.0,-0.0007599999999999719,0.0004270831300812349,3.0199337741081755e-05,-0.8975449999999999,0.08278362141752461,0.005853686007551156,0.8968999999999998,0.08275433523387116,0.005851615161645513,0.0,0.0,0.0,-0.0014050000000000384,0.0007355100271242031,5.200841278102255e-05
LEU  26,R LEU  26,0.0,0.0,0.0,-0.0019600000000000147,0.00038522720568514045,2.7239676943750775e-05,-0.6390449999999998,0.15901349934832607,0.0112439523689404,0.6403550000000002,0.1590406205187841,0.01124587012529486,0.0,0.0,0.0,-0.0006499999999999151,0.0008817596044272312,6.234981956668628e-05
GLU  27,R GLU  27,0.0,0.0,0.0,-0.002359999999999997,0.0004800000000000083,3.394112549695487e-05,96.43616999999996,0.8612606696601701,0.06090032598859733,-96.42569999999999,0.8584675649074396,0.06070282365747531,0.0,0.0,0.0,0.008109999999999147,0.004957610311431344,0.00035055598696934545
HIP  28,R HIP  28,0.0,0.0,0.0,-0.0013700000000000379,0.0004828043081829269,3.4139420030222734e-05,-89.11394499999993,0.7323058595874904,0.05178184392169582,89.10372999999996,0.7313134055311764,0.05171166682237224,0.0,0.0,0.0,-0.01158500000000089,0.0016651651569723634,0.000117744957429072
GLY  29,R GLY  29,0.0,0.0,0.0,-0.00048000000000000543,0.0004995998398718773,3.532704346531177e-05,-0.8340900000000001,0.06854022103845253,0.004846525508031465,0.833685,0.06851281467725508,0.004844587585646429,0.0,0.0,0.0,-0.0008850000000000524,0.0007821604694690542,5.530709719376218e-05
ILE  30,R ILE  30,0.0,0.0,0.0,-0.000790000000000019,0.0004073082370883346,2.880104164782994e-05,0.6435299999999999,0.06858628944621457,0.004849783036384166,-0.6430249999999998,0.06845585712705997,0.0048405600786481555,0.0,0.0,0.0,-0.0002850000000002861,0.0007167809986319761,5.0684070475833575e-05
GLN  31,R GLN  31,0.0,0.0,0.0,-0.00061499999999998,0.0004865953144040582,3.440748465087097e-05,0.13026999999999994,0.490876020090613,0.034710176252793636,-0.130235,0.49064204851908094,0.03469363196431012,0.0,0.0,0.0,-0.0005799999999998385,0.0007896834808956769,5.583905443323306e-05
PRO  32,R PRO  32,0.0,0.0,0.0,-0.00041499999999999204,0.0004927220311696954,3.4840708948010105e-05,-0.22543499999999989,0.14990565624752136,0.010599930607084189,0.2252699999999997,0.14982161759906396,0.010593988177263591,0.0,0.0,0.0,-0.0005800000000000694,0.0007639371701915336,5.40185153442895e-05
ASP  33,R ASP  33,0.0,0.0,0.0,-0.00031999999999999585,0.0004664761515876179,3.298484500494085e-05,77.31464999999999,0.6506447936461912,0.046007534573094366,-77.31003499999998,0.6502641338529224,0.045980617860979824,0.0,0.0,0.0,0.00429499999999905,0.0009044197034572465,6.395213053533454e-05
GLY  34,R GLY  34,0.0,0.0,0.0,-0.00018500000000000406,0.000388297566307087,2.745678422539743e-05,-0.4743749999999999,0.10525570946509265,0.007442702592136808,0.4741250000000001,0.10528157186801425,0.0074445313401851725,0.0,0.0,0.0,-0.00043500000000002673,0.0007387658627738816,5.223863512765421e-05
GLN  35,R GLN  35,0.0,0.0,0.0,-0.0004249999999999815,0.0004943429983321079,3.495532863527236e-05,0.5116250000000006,0.35430559461431077,0.025053188856411106,-0.5114699999999999,0.35415992023378395,0.02504288812217954,0.0,0.0,0.0,-0.00026999999999969046,0.0007396620850086462,5.2302007609619425e-05
MET  36,R MET  36,0.0,0.0,0.0,-0.0005499999999999883,0.000497493718553298,3.5178118198674875e-05,-0.7812450000000005,0.19075039967192578,0.01348809011220629,0.7808700000000001,0.19071387757580638,0.013485507610023373,0.0,0.0,0.0,-0.0009249999999997893,0.0007677076266387624,5.428512687648991e-05
PRO  37,R PRO  37,0.0,0.0,0.0,-0.0005900000000000044,0.0004918333050943209,3.4777866524558646e-05,-0.11887999999999994,0.15953490401789824,0.011280821246700084,0.11878,0.1594515964172201,0.011274930509763694,0.0,0.0,0.0,-0.0006900000000003636,0.0007898734075788549,5.58524842777934e-05
SER  38,R SER  38,0.0,0.0,0.0,-0.00038999999999999533,0.000487749935930282,3.448912872196065e-05,0.8722449999999998,0.25032911331884583,0.01770094135561716,-0.8719449999999999,0.2502306975073212,0.017693982306846653,0.0,0.0,0.0,-9.000000000013609e-05,0.0007361385739112134,5.205285775056135e-05
ASP  39,R ASP  39,0.0,0.0,0.0,-0.0006049999999999811,0.0004888506929523416,3.4566963997434355e-05,79.48982500000002,0.6481860646227289,0.045833676176535325,-79.48368999999997,0.647751267002645,0.045802931341974815,0.0,0.0,0.0,0.005529999999997415,0.0010483797022078566,7.413163966895088e-05
LYS  40,R LYS  40,0.0,0.0,0.0,-0.0015100000000000152,0.0004998999899980117,3.534826728426813e-05,-87.42119499999995,1.221937763137362,0.08640404785023499,87.41426500000003,1.2215432431036315,0.08637615107111851,0.0,0.0,0.0,-0.00843999999999916,0.002790412155937956,0.00019731193577691026
THR  41,R THR  41,0.0,0.0,0.0,-0.0005400000000000064,0.00049839743177509,3.524202037341258e-05,0.08358500000000008,0.29124836956625205,0.02059436971298225,-0.08371499999999996,0.2911081650778624,0.02058445575853294,0.0,0.0,0.0,-0.0006699999999996376,0.0007880989785553087,5.572701319826503e-05
ILE  42,R ILE  42,0.0,0.0,0.0,-0.00046499999999999764,0.000498773495687168,3.526861210765157e-05,0.24778999999999995,0.15885331567203764,0.011232625672566507,-0.24769500000000005,0.15879194556085008,0.011228286150388218,0.0,0.0,0.0,-0.00036999999999988377,0.0007503998933903163,5.306128532179549e-05
GLY  43,R GLY  43,0.0,0.0,0.0,-0.0001550000000000007,0.00036190468358395303,2.55905255905385e-05,0.7786900000000003,0.13871093648303126,0.009808344381188787,-0.7784800000000003,0.1386568772185475,0.009804521813938545,0.0,0.0,0.0,5.49999999998807e-05,0.0006942441933502645,4.909047769173567e-05
GLY  44,R GLY  44,0.0,0.0,0.0,-0.00010999999999999923,0.00031288975694323813,2.2124646889837433e-05,0.3212050000000001,0.1733870034777693,0.012260312592874616,-0.32113499999999995,0.17337862260094236,0.012259719975390954,0.0,0.0,0.0,-3.9999999999937865e-05,0.0006232174580352288,4.406812907305529e-05
GLY  45,R GLY  45,0.0,0.0,0.0,-0.0001249999999999979,0.00033071891388306826,2.338535866733674e-05,0.35796999999999973,0.13421277547238264,0.00949027636583893,-0.3577699999999999,0.13414587992182248,0.0094855461360957,0.0,0.0,0.0,7.500000000004725e-05,0.0006703543838896982,4.740121306465357e-05
ASP  46,R ASP  46,0.0,0.0,0.0,-0.00032999999999999306,0.00047021271782034013,3.324906013709191e-05,75.92605999999995,0.5571203607921438,0.03939435850532208,-75.92157500000003,0.5567420896309782,0.03936761069500333,0.0,0.0,0.0,0.004154999999999163,0.0008780518207946563,6.208763967170966e-05
ASP  47,R ASP  47,0.0,0.0,0.0,-0.00033500000000002083,0.00047199046600543507,3.3374765916784174e-05,77.38172000000003,0.8039918666212412,0.05685081009067099,-77.37619500000002,0.8035476756082576,0.0568194010429287,0.0,0.0,0.0,0.005190000000000055,0.0009611971702001955,6.796690371058783e-05
SER  48,R SER  48,0.0,0.0,0.0,-0.0004949999999999915,0.0004999749993749601,3.5353571248177415e-05,0.9230750000000001,0.09734726177453357,0.0068834908930714665,-0.9223050000000002,0.0973539520255814,0.006883963965259843,0.0,0.0,0.0,0.0002750000000000252,0.0007611668673819605,5.382262535403058e-05
PHE  49,R PHE  49,0.0,0.0,0.0,-0.0009500000000000153,0.00021794494717703483,1.541103500742252e-05,0.21051000000000003,0.06692062387635071,0.004732002694420197,-0.21083500000000005,0.0668762123254598,0.0047288623235404,0.0,0.0,0.0,-0.0012750000000004214,0.000639824194603372,4.524240267712656e-05
ASN  50,R ASN  50,0.0,0.0,0.0,-0.0003550000000000053,0.00047851332269855003,3.3836001536825144e-05,-0.06928000000000026,0.28671613418152786,0.02027389227553504,0.06915999999999992,0.2865724243537748,0.020263730456162306,0.0,0.0,0.0,-0.00047500000000013645,0.0007344215410784669,5.193144519460585e-05
THR  51,R THR  51,0.0,0.0,0.0,-0.0002349999999999891,0.0004239988207530575,2.998124413695864e-05,-0.09522499999999962,0.1473755894814336,0.010421027870368652,0.09527500000000011,0.1473295604249195,0.010417773124569377,0.0,0.0,0.0,-0.00018499999999944006,0.0007076545767530534,5.003873499597802e-05
PHE  52,R PHE  52,0.0,0.0,0.0,-0.000674999999999979,0.00046837484987986356,3.311910324872827e-05,-0.04063500000000003,0.0901035058973844,0.006371280002872259,0.040420000000000005,0.09002368355049684,0.006365635710594816,0.0,0.0,0.0,-0.0008900000000001729,0.0006766830868287344,4.784871994108434e-05
PHE  53,R PHE  53,0.0,0.0,0.0,-0.0005349999999999477,0.0004987734956871213,3.526861210764827e-05,-0.24012999999999998,0.06103272155163997,0.004315665128343496,0.23991000000000004,0.06096082266505265,0.004310581109316931,0.0,0.0,0.0,-0.0007549999999999635,0.0007449664421972528,5.267708230340936e-05
SER  54,R SER  54,0.0,0.0,0.0,-0.00014999999999999237,0.00035707142142712435,2.5248762345903913e-05,0.57046,0.21203949726407165,0.014993456639481144,-0.5702749999999998,0.21194647761876267,0.01498687915728299,0.0,0.0,0.0,3.500000000019265e-05,0.0006661643941249208,4.710493604707593e-05
GLU  55,R GLU  55,0.0,0.0,0.0,-0.0002150000000000063,0.00041082234603294154,2.904952667428593e-05,74.47764,0.5637860768020858,0.039865695804531455,-74.47382000000002,0.5635126241672826,0.039846359783291194,0.0,0.0,0.0,0.0036049999999993075,0.0007930794411658557,5.607918508680141e-05
THR  56,R THR  56,0.0,0.0,0.0,-0.0001650000000000007,0.0003711805490593509,2.62464283284413e-05,-0.34610000000000035,0.29265648805382716,0.0206939387261101,0.3459849999999999,0.2925718625825115,0.02068795480164726,0.0,0.0,0.0,-0.0002800000000004688,0.0006645299090333827,4.698936049787844e-05
GLY  57,R GLY  57,0.0,0.0,0.0,-9.000000000000007e-05,0.00028618176042508395,2.023610634484808e-05,0.40338,0.2849581821952128,0.020149586298482666,-0.4032449999999999,0.28489348005000076,0.02014501116591899,0.0,0.0,0.0,4.499999999999283e-05,0.0006107167919747799,4.318419849898609e-05
ALA  58,R ALA  58,0.0,0.0,0.0,-7.999999999999938e-05,0.0002712931993250086,1.918332609325073e-05,0.41192,0.15289667622286596,0.010811427657807248,-0.41181999999999996,0.15283859983655956,0.010807321037148841,0.0,0.0,0.0,1.9999999999877893e-05,0.0006399999999999889,4.525483399593825e-05
GLY  59,R GLY  59,0.0,0.0,0.0,-0.00015000000000000012,0.00035707142142714284,2.5248762345905217e-05,0.4932999999999998,0.07128941015326398,0.005040922534616207,-0.4930799999999999,0.07136486250249613,0.005046257821396058,0.0,0.0,0.0,7.000000000010443e-05,0.0006892749814115307,4.8739101345832485e-05
LYS  60,R LYS  60,0.0,0.0,0.0,-0.000250000000000003,0.0004330127018922246,3.0618621784790096e-05,-73.76149999999998,1.103010580186905,0.07799462609706687,73.75807499999998,1.1027467113436205,0.07797596775222383,0.0,0.0,0.0,-0.0036749999999995,0.0007741931283618219,5.4743721101267146e-05
HIP  61,R HIP  61,0.0,0.0,0.0,-0.0003300000000000214,0.0004702127178203804,3.324906013709475e-05,-76.29031999999998,0.5568689501124346,0.03937658108567357,76.28608,0.5565820906211381,0.039356297056519225,0.0,0.0,0.0,-0.004569999999999155,0.000863191751580636,6.103687410069614e-05
VAL  62,R VAL  62,0.0,0.0,0.0,-0.00023499999999999522,0.00042399882075306857,2.9981244136959424e-05,-0.15307499999999968,0.06870538097558304,0.004858204079183998,0.15305500000000005,0.06865327359274268,0.004854519530808368,0.0,0.0,0.0,-0.000254999999999716,0.0007416029935215713,5.243925056673463e-05
PRO  63,R PRO  63,0.0,0.0,0.0,-0.00033999999999996034,0.0004737087712930251,3.349626844888454e-05,-0.6288100000000003,0.09556392572513757,0.006757389991705233,0.6285050000000002,0.09545690113867908,0.006749822210621384,0.0,0.0,0.0,-0.0006450000000001133,0.0007674470665783626,5.42667024979284e-05
ARG  64,R ARG  64,0.0,0.0,0.0,-0.0004650000000000309,0.0004987734956872035,3.526861210765408e-05,-76.5711,0.5497441313884934,0.0388727803222312,76.56656,0.5494293643391368,0.03885052293072179,0.0,0.0,0.0,-0.005004999999996329,0.0008573068295554533,6.0620747273620064e-05
ALA  65,R ALA  65,0.0,0.0,0.0,-0.00018500000000001293,0.00038829756630710566,2.7456784225398748e-05,-0.6772500000000004,0.08339165126077802,0.0058966802100839846,0.6768199999999999,0.08332567191448244,0.005892014765765598,0.0,0.0,0.0,-0.000615000000000051,0.0007188706420490641,5.083183057888205e-05
VAL  66,R VAL  66,0.0,0.0,0.0,-0.00032999999999999474,0.00047021271782034235,3.324906013709206e-05,0.5516449999999999,0.06851115949245265,0.004844470546406637,-0.551245,0.06845228246742503,0.004840307312041325,0.0,0.0,0.0,7.000000000022322e-05,0.0007649182962906332,5.408789143607674e-05
PHE  67,R PHE  67,0.0,0.0,0.0,-0.0006800000000000539,0.00046647615158766,3.2984845004943826e-05,-0.7998100000000001,0.07998933616426433,0.005656100202436165,0.799115,0.07994962023049208,0.005653291861827014,0.0,0.0,0.0,-0.0013750000000000728,0.0007578753195610667,5.3589877775555195e-05
VAL  68,R VAL  68,0.0,0.0,0.0,-0.00032499999999999305,0.0004683748498798699,3.311910324872872e-05,0.4813599999999995,0.08976441611240073,0.006347302734232954,-0.48092500000000016,0.08964189519973347,0.006338639197414535,0.0,0.0,0.0,0.00011000000000004131,0.0007402026749479502,5.234023309081174e-05
ASP  69,R ASP  69,0.0,0.0,0.0,-0.000535000000000041,0.0004987734956872078,3.526861210765439e-05,93.90185499999995,0.8188810316396139,0.05790363304574067,-93.88319499999996,0.8179052799612083,0.0578346369828852,0.0,0.0,0.0,0.01812500000000014,0.0012881673028025118,9.108718351144408e-05
LEU  70,R LEU  70,0.0,0.0,0.0,-0.0004550000000000043,0.0004979708826829175,3.5211858797854166e-05,-0.408925,0.18402822983172973,0.013012760924377259,0.4085050000000002,0.18385037387778128,0.013000184609266123,0.0,0.0,0.0,-0.0008749999999999414,0.0008058380730636983,5.698135660016416e-05
GLU  71,R GLU  71,0.0,0.0,0.0,-0.0006950000000000245,0.00046040742826328743,3.2555721463362945e-05,95.50799500000001,2.7565110819611056,0.19491476784705647,-95.4866,2.7531852226095612,0.19467959407698152,0.0,0.0,0.0,0.020700000000005207,0.003388214869219318,0.0002395829710142071
PRO  72,R PRO  72,0.0,0.0,0.0,-0.00042499999999999537,0.0004943429983321238,3.495532863527349e-05,0.24695499999999992,0.09390949352967486,0.0066404039692627296,-0.24700500000000006,0.09387675417801766,0.006638088947505885,0.0,0.0,0.0,-0.00047499999999998097,0.0007933315826310669,5.609701418078832e-05
THR  73,R THR  73,0.0,0.0,0.0,-0.0007149999999999931,0.00045141444372106203,3.191982142807161e-05,-0.32423500000000005,0.33226510466042014,0.0234946908657041,0.32400999999999996,0.331798975134041,0.023461730530802704,0.0,0.0,0.0,-0.0009399999999999192,0.0008754427451295335,6.190315016216595e-05
VAL  74,R VAL  74,0.0,0.0,0.0,-0.0008449999999999974,0.0003619046835839491,2.559052559053822e-05,0.16008999999999987,0.10987006826247062,0.007768987031782184,-0.1597049999999999,0.10975735954823276,0.007761017322168545,0.0,0.0,0.0,-0.000459999999999886,0.0006770524351922348,4.787483681432947e-05
ILE  75,R ILE  75,0.0,0.0,0.0,-0.0005150000000000076,0.0004997749493522123,3.5339425575411264e-05,0.1275599999999999,0.11299976283160962,0.007990289857070275,-0.12755499999999992,0.1129561728060933,0.007987207576806807,0.0,0.0,0.0,-0.0005100000000000282,0.0007999374975585937,5.656412290490789e-05
ASP  76,R ASP  76,0.0,0.0,0.0,-0.0005950000000000138,0.0004908920451586182,3.471130939621918e-05,88.25530500000005,0.8290062556831479,0.05861959450396227,-88.24279499999999,0.8281789800413534,0.058561097282339936,0.0,0.0,0.0,0.011915000000004455,0.0011609371214679003,8.209065111211429e-05
GLU  77,R GLU  77,0.0,0.0,0.0,-0.0011000000000000272,0.00029999999999999927,2.1213203435596373e-05,99.461935,1.1830316736136348,0.08365297187706716,-99.43715999999999,1.1812017331505626,0.08352357554600656,0.0,0.0,0.0,0.023675000000001917,0.0020974687125193073,0.00014831343499490193
VAL  78,R VAL  78,0.0,0.0,0.0,-0.0005799999999999961,0.0004935585071701177,3.4899856733229945e-05,-0.03474499999999999,0.1176977908671186,0.008322490605281566,0.03463499999999999,0.11763070081828125,0.008317746622433264,0.0,0.0,0.0,-0.0006899999999999623,0.0007442445834535861,5.262603918213881e-05
ARG  79,R ARG  79,0.0,0.0,0.0,-0.0006299999999999906,0.00048280430818292464,3.413942003022257e-05,-85.097635,0.8966448526446985,0.06340236556210789,85.08752999999999,0.8958752810035583,0.06334794862950198,0.0,0.0,0.0,-0.01073499999999612,0.0011466363852541124,8.107943635684134e-05
THR  80,R THR  80,0.0,0.0,0.0,-0.000659999999999998,0.00047370877129307865,3.349626844888832e-05,0.39079000000000014,0.1878833571660883,0.013285359592423517,-0.39047500000000007,0.1877278598796672,0.013274364273855067,0.0,0.0,0.0,-0.00034499999999995537,0.0007848407481773031,5.5496621518769446e-05
GLY  81,R GLY  81,0.0,0.0,0.0,-0.00037000000000000645,0.00048280430818294084,3.4139420030223716e-05,-1.0364,0.11113266846431842,0.007858266348247593,1.0355150000000004,0.11101337655886113,0.007849831136718641,0.0,0.0,0.0,-0.0012549999999998862,0.000741602993521547,5.2439250566732914e-05
THR  82,R THR  82,0.0,0.0,0.0,-0.0008550000000000007,0.00035210083782916303,2.4897289009046603e-05,-0.7332749999999996,0.15414288622897945,0.010899548012417786,0.7328849999999997,0.15395788961596102,0.010886466776461597,0.0,0.0,0.0,-0.0012449999999997936,0.0006891843004587856,4.873268923417143e-05
TYR  83,R TYR  83,0.0,0.0,0.0,-0.0010649999999999937,0.00028420942982247547,2.009664151046346e-05,-0.16753499999999996,0.15607488194773692,0.011036160739813464,0.16724999999999995,0.15602643205559763,0.011032734815085519,0.0,0.0,0.0,-0.001349999999999616,0.0006763874629235701,4.782781617428209e-05
ARG  84,R ARG  84,0.0,0.0,0.0,-0.0007250000000000372,0.0004465142774873155,3.1573327350789254e-05,-86.40799999999999,1.5214012751406658,0.10757931585578251,86.39774000000006,1.5202993726204441,0.10750139958135699,0.0,0.0,0.0,-0.01098500000000044,0.0014780984405617877,0.00010451734305825012
GLN  85,R GLN  85,0.0,0.0,0.0,-0.00043999999999999763,0.0004963869458396315,3.5099857549568286e-05,-0.3858699999999996,0.5644613566046837,0.03991344529729298,0.385685,0.5642326167238118,0.03989727094520375,0.0,0.0,0.0,-0.0006249999999993606,0.0008452070752186697,5.9765165439396965e-05
LEU  86,R LEU  86,0.0,0.0,0.0,-0.0005049999999999921,0.0004999749993749598,3.535357124817739e-05,-0.8162849999999997,0.08152578595143962,0.005764743608782593,0.8158600000000006,0.08144268168472177,0.005758867249728419,0.0,0.0,0.0,-0.0009299999999999175,0.0007969316156360135,5.635157495581764e-05
PHE  87,R PHE  87,0.0,0.0,0.0,-0.00058500000000002,0.0004927220311697204,3.484070894801187e-05,-0.32940499999999984,0.10877900061592818,0.007691836898621845,0.329185,0.10869839361738505,0.0076861371230937505,0.0,0.0,0.0,-0.0008050000000002644,0.0007327857804297848,5.181577944989773e-05
HIE  88,R HIE  88,0.0,0.0,0.0,-0.0003050000000000097,0.00046040742826328684,3.2555721463362904e-05,1.3488200000000004,0.08938052136790767,0.006320157276523662,-1.3482299999999998,0.08932629568050375,0.006316322941395881,0.0,0.0,0.0,0.0002850000000004016,0.0007097710898590788,5.01883950729521e-05
PRO  89,R PRO  89,0.0,0.0,0.0,-0.0002599999999999958,0.0004386342439892191,3.1016124838541146e-05,0.5073399999999999,0.09505116727321147,0.006721132493858467,-0.50712,0.09505096317239466,0.006721118061751305,0.0,0.0,0.0,-3.999999999989789e-05,0.0007130217387992802,5.041825066383943e-05
GLU  90,R GLU  90,0.0,0.0,0.0,-0.00021499999999999742,0.00041082234603292457,2.904952667428473e-05,74.72416500000001,0.5970821951545461,0.042220086911952906,-74.720035,0.5968565939788364,0.04220413449983411,0.0,0.0,0.0,0.003915000000001925,0.0007601151228604008,5.374825578570351e-05
GLN  91,R GLN  91,0.0,0.0,0.0,-0.0002399999999999669,0.0004270831300811937,3.019933774107884e-05,0.1930599999999999,0.21217480151987927,0.015003024095161643,-0.19296500000000005,0.2121392556199818,0.015000510620475553,0.0,0.0,0.0,-0.00014500000000037261,0.0007169204976858722,5.069393454853148e-05
LEU  92,R LEU  92,0.0,0.0,0.0,-0.0003300000000000125,0.00047021271782036767,3.324906013709385e-05,-0.6370300000000001,0.1732021913833652,0.012247244404354775,0.6366649999999999,0.17308412051658595,0.012238895533298755,0.0,0.0,0.0,-0.0006949999999999878,0.0007886539164930257,5.5766253236154764e-05
ILE  93,R ILE  93,0.0,0.0,0.0,-0.00031500000000000804,0.0004645158770160726,3.284623266068812e-05,0.7399000000000001,0.06760695230521484,0.00478053344303729,-0.7393449999999997,0.06755639107442202,0.004776958224121416,0.0,0.0,0.0,0.00024000000000008902,0.0007565712127749838,5.349766350037213e-05
THR  94,R THR  94,0.0,0.0,0.0,-0.0002649999999999847,0.00044133320745212186,3.120697037522047e-05,-0.6932349999999999,0.0830880242574095,0.005875210538780661,0.6926849999999998,0.083023706102534,0.005870662558434074,0.0,0.0,0.0,-0.000814999999999786,0.0007353740544782962,5.1998798063024885e-05
GLY  95,R GLY  95,0.0,0.0,0.0,-0.00015500000000000512,0.00036190468358396344,2.5590525590539235e-05,-0.033869999999999977,0.2503496017572227,0.01770239010698838,0.03388499999999997,0.25013238849657204,0.017687030810031406,0.0,0.0,0.0,-0.00013999999999998681,0.000693108938046586,4.901020301937476e-05
LYS  96,R LYS  96,0.0,0.0,0.0,-0.00027000000000000683,0.0004439594576084737,3.139267430468533e-05,-79.36686500000003,0.8394397517187765,0.059357354083789865,79.35986499999997,0.8388515224868889,0.059315759995913875,0.0,0.0,0.0,-0.007270000000000465,0.0008643494663580343,6.111873689767396e-05
GLU  97,R GLU  97,0.0,0.0,0.0,-0.0003500000000000064,0.00047696960070848143,3.3726843908080714e-05,84.47924499999998,0.8345990084934668,0.059015061847729935,-84.46876,0.833884411893861,0.05896453223759052,0.0,0.0,0.0,0.010134999999998229,0.0010182214886762949,7.199913193928696e-05
ASP  98,R ASP  98,0.0,0.0,0.0,-0.0004749999999999538,0.0004993746088859053,3.531111722956036e-05,94.02425499999995,0.9139717282216708,0.06462756068383317,-94.00413,0.9129780463391906,0.06455729676408876,0.0,0.0,0.0,0.01964999999999776,0.0012359207094313684,8.739279146478091e-05
ALA  99,R ALA  99,0.0,0.0,0.0,-0.0002849999999999886,0.0004514144437210486,3.1919821428070654e-05,-0.05489000000000001,0.09824045958768718,0.0069466495161336584,0.05518499999999997,0.09808114382999412,0.006935384190872195,0.0,0.0,0.0,9.99999999996115e-06,0.0007415524256584839,5.2435674878844705e-05
ALA 100,R ALA 100,0.0,0.0,0.0,-0.0003600000000000092,0.00048000000000001216,3.394112549695514e-05,-0.271235,0.12905057061090458,0.0091252533594964,0.27214,0.12889763535457144,0.009114439203812833,0.0,0.0,0.0,0.0005450000000000732,0.0007667952790673719,5.4220614161036974e-05
ASN 101,R ASN 101,0.0,0.0,0.0,-0.0008850000000000052,0.00031902194281898603,2.2558257911461203e-05,0.36036000000000024,0.29963411087524705,0.021187331167468904,-0.35748000000000024,0.2989217783969578,0.02113696165488313,0.0,0.0,0.0,0.0019949999999987612,0.0013729439172804386,9.708179540978205e-05
ASN 102,R ASN 102,0.0,0.0,0.0,-0.0005099999999999793,0.0004998999899979787,3.53482672842658e-05,-0.6083699999999996,0.22118325682564682,0.01564001807863406,0.6076749999999997,0.22087831350089607,0.015618455329353175,0.0,0.0,0.0,-0.0012050000000007088,0.0008502793658555619,6.012383054994652e-05
TYR 103,R TYR 103,0.0,0.0,0.0,-0.0006050000000000156,0.000488850692952369,3.4566963997436286e-05,-0.8793,0.150412865141252,0.010635795691907694,0.8782699999999994,0.15028102707927235,0.010626473333143266,0.0,0.0,0.0,-0.001634999999999806,0.0007627417649505917,5.393398742907591e-05
ALA 104,R ALA 104,0.0,0.0,0.0,-0.00020999999999997464,0.0004073082370882769,2.880104164782586e-05,-0.7617500000000001,0.05533857153920513,0.003913027919654883,0.7609900000000003,0.05526300661382394,0.003907684672539193,0.0,0.0,0.0,-0.000969999999999973,0.0007543871685017049,5.334322824876742e-05
ARG 105,R ARG 105,0.0,0.0,0.0,-0.0005099999999999704,0.00049989998999797,3.534826728426519e-05,-90.00847500000002,0.768571147894639,0.05434618705006281,89.99312499999998,0.7679205553814948,0.054300183212279474,0.0,0.0,0.0,-0.015859999999997855,0.001072567014221295,7.584194090328857e-05
GLY 106,R GLY 106,0.0,0.0,0.0,-0.0001900000000000146,0.00039230090491869086,2.773986301336253e-05,-0.9141550000000009,0.08232946601915354,0.00582157237136109,0.9133350000000005,0.08222513469127908,0.005814195032418068,0.0,0.0,0.0,-0.0010100000000000885,0.0006999285677838867,4.949242366261743e-05
HID 107,R HID 107,0.0,0.0,0.0,-0.0003700000000000081,0.0004828043081829429,3.4139420030223865e-05,-1.3457649999999994,0.16366755871277847,0.011573044062605306,1.3447449999999994,0.16353767142466719,0.011563859644383964,0.0,0.0,0.0,-0.0013900000000000112,0.000712671032103811,5.0393451955582046e-05
TYR 108,R TYR 108,0.0,0.0,0.0,-0.0002750000000000047,0.00044651427748730143,3.157332735078826e-05,-0.47908500000000004,0.2191323521869829,0.015494997220877438,0.47870000000000007,0.2190543311601027,0.015489480301159226,0.0,0.0,0.0,-0.0006600000000000256,0.0007172168430817689,5.071488933243267e-05
THR 109,R THR 109,0.0,0.0,0.0,-0.00021000000000001408,0.0004073082370883533,2.8801041647831265e-05,-0.7771699999999995,0.12769315212649832,0.009029269377973237,0.7765949999999998,0.1276112885876491,0.009023480751628017,0.0,0.0,0.0,-0.000784999999999993,0.0006548091324959657,4.630199779707778e-05
ILE 110,R ILE 110,0.0,0.0,0.0,-0.00027500000000001856,0.00044651427748732404,3.157332735078986e-05,-0.64811,0.1153369320729487,0.008155552679003423,0.6476500000000002,0.11525349235489511,0.008149652599957825,0.0,0.0,0.0,-0.0007349999999999923,0.0007174782226661962,5.07333716600939e-05
GLY 111,R GLY 111,0.0,0.0,0.0,-9.49999999999962e-05,0.0002932149382279033,2.0733427116614503e-05,-0.4192300000000002,0.08461824330485658,0.005983413365295726,0.4189449999999998,0.08464916996049045,0.005985600210087539,0.0,0.0,0.0,-0.00038000000000002143,0.0006749814812274467,4.772839825512679e-05
LYS 112,R LYS 112,0.0,0.0,0.0,-0.00020500000000000574,0.00040370162248870036,2.8546015483777164e-05,-77.86612499999998,0.7863935588365516,0.055606421813474784,77.86010000000006,0.7859447563221138,0.05557468668333753,0.0,0.0,0.0,-0.006229999999999905,0.0008701149349380009,6.15264170906352e-05
GLU 113,R GLU 113,0.0,0.0,0.0,-0.00018500000000000295,0.0003882975663070847,2.7456784225397264e-05,76.11165500000001,0.7158881658280127,0.05062093766281874,-76.106605,0.7155669004176802,0.05059822076779806,0.0,0.0,0.0,0.004864999999998219,0.0007461735723046876,5.276243929188352e-05
ILE 114,R ILE 114,0.0,0.0,0.0,-0.0002499999999999997,0.00043301270189221886,3.061862178478969e-05,-0.36859000000000014,0.1119958119752698,0.007919299811220682,0.3684149999999998,0.11195089448057124,0.007916123664711157,0.0,0.0,0.0,-0.0004249999999995424,0.0007512489600658882,5.3121323402193136e-05
ILE 115,R ILE 115,0.0,0.0,0.0,-0.00022500000000002962,0.0004175823272123066,2.9527529527548177e-05,0.006279999999999814,0.07497300580875742,0.005301392081331078,-0.00633,0.07496860076058512,0.00530108059738767,0.0,0.0,0.0,-0.0002750000000001673,0.0007677076266390922,5.428512687651323e-05
ASP 116,R ASP 116,0.0,0.0,0.0,-0.00014500000000000014,0.00035210083782916547,2.4897289009046776e-05,74.52661500000004,0.551962894381036,0.03902967055801846,-74.5224,0.5518223627228377,0.03901973346917012,0.0,0.0,0.0,0.004069999999999823,0.0007246378405787548,5.1239633097761385e-05
LEU 117,R LEU 117,0.0,0.0,0.0,-0.00024499999999999576,0.0004300872004605505,3.0411757594719327e-05,-0.3385949999999998,0.07839362840818075,0.005543266624924298,0.33842000000000005,0.07838694789312751,0.005542794241174702,0.0,0.0,0.0,-0.0004199999999995871,0.0007304792947099214,5.1652686280575194e-05
VAL 118,R VAL 118,0.0,0.0,0.0,-0.00022499999999999297,0.00041758232721223875,2.952752952754338e-05,-0.31118000000000007,0.07008678620110903,0.004955884179437594,0.31097,0.07006439252573303,0.004954300707466188,0.0,0.0,0.0,-0.00043500000000001204,0.0006676638375708781,4.7210962709940145e-05
LEU 119,R LEU 119,0.0,0.0,0.0,-0.00018000000000000793,0.00038418745424598786,2.7166155414413446e-05,-0.06005500000000005,0.08864238249844125,0.006267962976517954,0.060015000000000034,0.08864347000766609,0.006268039875032703,0.0,0.0,0.0,-0.0002200000000000335,0.0007011419257178424,4.9578221024928095e-05
ASP 120,R ASP 120,0.0,0.0,0.0,-0.0001250000000000062,0.0003307189138830903,2.33853586673383e-05,72.62240000000004,0.5582434056866423,0.039473769771369766,-72.61906000000003,0.55807047619108,0.03946154180947183,0.0,0.0,0.0,0.003215000000002135,0.0007062400441793731,4.993871243847216e-05
ARG 121,R ARG 121,0.0,0.0,0.0,-0.0002350000000000163,0.0004239988207531066,2.9981244136962114e-05,-76.12498999999997,0.7404732540108333,0.05235936591983291,76.12018500000003,0.7400989466080322,0.052332898389556015,0.0,0.0,0.0,-0.0050400000000051645,0.0007989993742205128,5.649778756751325e-05
ILE 122,R ILE 122,0.0,0.0,0.0,-0.00028000000000002025,0.0004489988864129055,3.174901573277739e-05,-0.26354500000000003,0.06314252113275141,0.00446485048741834,0.263395,0.06307542290781752,0.004460105926432707,0.0,0.0,0.0,-0.0004300000000004278,0.0007450503338700887,5.26830143404841e-05
ARG 123,R ARG 123,0.0,0.0,0.0,-0.00017999999999998017,0.00038418745424592866,2.716615541440926e-05,-70.78420999999997,0.4816444600545465,0.0340574063825503,70.78142500000004,0.4814274653253818,0.034042062538102894,0.0,0.0,0.0,-0.0029649999999972463,0.0007834379362816446,5.539742773835452e-05
LYS 124,R LYS 124,0.0,0.0,0.0,-0.00020000000000001072,0.00040000000000002143,2.8284271247463417e-05,-72.72298500000002,0.4790003598877222,0.033870440266740506,72.71973499999996,0.47885836609806814,0.03386039978958543,0.0,0.0,0.0,-0.00345000000000077,0.0006837397165595698,4.834769901458397e-05
LEU 125,R LEU 125,0.0,0.0,0.0,-0.0002100000000000035,0.00040730823708833285,2.880104164782982e-05,-0.5024399999999999,0.0842181476880141,0.005955122332916492,0.5021999999999999,0.08412460995451974,0.0059485082163514245,0.0,0.0,0.0,-0.00045000000000032346,0.0007533259586654737,5.3268189381621325e-05
ALA 126,R ALA 126,0.0,0.0,0.0,-0.00010999999999999676,0.0003128897569432312,2.212464688983694e-05,-0.18417000000000003,0.06136017519531712,0.004338819597540332,0.18413500000000005,0.061388083330561616,0.004340793000708497,0.0,0.0,0.0,-0.00014500000000000317,0.0006587677891336321,4.6581917092366085e-05
ASP 127,R ASP 127,0.0,0.0,0.0,-6.49999999999984e-05,0.00024652586071241496,1.743201078475989e-05,70.02103000000004,0.4643176381493157,0.03283221505599027,-70.01845499999999,0.46412690934280443,0.0328187284927451,0.0,0.0,0.0,0.0025100000000006163,0.0006556675987106018,4.636270052525665e-05
GLN 128,R GLN 128,0.0,0.0,0.0,-0.00016000000000001012,0.0003666060555964904,2.592296279363308e-05,0.14268000000000014,0.3613974371796233,0.025554657853315094,-0.14259500000000006,0.36127690346187363,0.02554613483239685,0.0,0.0,0.0,-7.49999999994344e-05,0.0007275816105431091,5.1447789068166205e-05
CYS 129,R CYS 129,0.0,0.0,0.0,-7.500000000001173e-05,0.00026339134382135965,1.8624580532192085e-05,-0.21108500000000002,0.204305892658533,0.014446608213521955,0.21100000000000005,0.20420719869779316,0.014439629496631825,0.0,0.0,0.0,-0.00015999999999996906,0.000659090282131402,4.6604720790926914e-05
THR 130,R THR 130,0.0,0.0,0.0,-0.00014500000000000125,0.000352100837829168,2.4897289009046955e-05,0.029175000000000183,0.1394258024004167,0.009858893034971025,-0.029249999999999998,0.1393743430477791,0.009855254309250475,0.0,0.0,0.0,-0.00021999999999985142,0.0006569627082263983,4.645427859735655e-05
GLY 131,R GLY 131,0.0,0.0,0.0,-9.500000000000009e-05,0.00029321493822791526,2.073342711661535e-05,0.26278000000000007,0.06454441571507147,0.00456397940398506,-0.2626300000000001,0.06459522505572637,0.00456757216691753,0.0,0.0,0.0,5.499999999998444e-05,0.0006648120035017068,4.700930758902717e-05
LEU 132,R LEU 132,0.0,0.0,0.0,-0.00025500000000002355,0.0004358612164439905,3.082004218037632e-05,-0.34687000000000007,0.08481110245716621,0.0059970505667369285,0.34681000000000006,0.08480609588938699,0.005996696548934213,0.0,0.0,0.0,-0.00031499999999995643,0.0006824771058433831,4.8258418954642535e-05
GLN 133,R GLN 133,0.0,0.0,0.0,-0.0003550000000000275,0.00047851332269857995,3.383600153682726e-05,-0.7094200000000004,0.5063585820345095,0.03580495870686063,0.7090200000000002,0.5060688684359076,0.0357844728618433,0.0,0.0,0.0,-0.000754999999999626,0.0007582710597145034,5.361786083016349e-05
GLY 134,R GLY 134,0.0,0.0,0.0,-0.00012999999999998345,0.000336303434415962,2.3780243901185208e-05,-0.29558999999999985,0.10727941041970745,0.007585799858946991,0.29541999999999996,0.10729251418435505,0.007586726435031129,0.0,0.0,0.0,-0.00029999999999994473,0.0006633249580709832,4.690415759822745e-05
PHE 135,R PHE 135,0.0,0.0,0.0,-0.0004950000000000077,0.0004999749993749754,3.535357124817849e-05,0.06681499999999999,0.06745769618805546,0.004769979441779593,-0.06669499999999999,0.06737649423203915,0.004764237596405118,0.0,0.0,0.0,-0.00037500000000023626,0.0007378177281688089,5.217159188678175e-05
SER 136,R SER 136,0.0,0.0,0.0,-0.00040500000000000426,0.0004908920451586118,3.471130939621873e-05,-0.2950350000000001,0.21614172150466446,0.015283527697328245,0.2950749999999998,0.2159864333123731,0.015272547163947504,0.0,0.0,0.0,-0.0003650000000000889,0.0007428155894971208,5.252499405044969e-05
VAL 137,R VAL 137,0.0,0.0,0.0,-0.000489999999999986,0.0004998999899979844,3.53482672842662e-05,0.5360449999999998,0.09484230582920244,0.006706363759519747,-0.5351999999999998,0.09469614564490046,0.006696028673773806,0.0,0.0,0.0,0.0003549999999998579,0.000842006532041268,5.953885286097486e-05
PHE 138,R PHE 138,0.0,0.0,0.0,-0.0012000000000000188,0.0004000000000000018,2.8284271247462028e-05,-0.8907250000000003,0.11558399272823133,0.008173022505474897,0.8892599999999997,0.1153912579011112,0.00815939409515215,0.0,0.0,0.0,-0.0026650000000003173,0.0007367326516452185,5.209486538998804e-05
HID 139,R HID 139,0.0,0.0,0.0,-0.0009950000000000215,0.00018701604209260184,1.3224031155434756e-05,-0.21512500000000007,0.1477553700377754,0.01044788241104386,0.21512000000000012,0.14764957026689896,0.01044040123750039,0.0,0.0,0.0,-0.000999999999999881,0.0005744562646534685,4.062019202315616e-05
SER 140,R SER 140,0.0,0.0,0.0,-0.0007500000000000263,0.0004330127018922324,3.061862178479065e-05,-0.5876899999999998,0.1954864033635084,0.01382297614481055,0.5880999999999998,0.19512006560064574,0.01379707215317806,0.0,0.0,0.0,-0.0003399999999999061,0.0008392854103342036,5.934644049982495e-05
PHE 141,R PHE 141,0.0,0.0,0.0,-0.001440000000000059,0.0004963869458396516,3.5099857549569716e-05,-0.5838349999999999,0.23393222902156938,0.016541506547923617,0.5825699999999998,0.23361473647867376,0.016519056434917852,0.0,0.0,0.0,-0.0027050000000002506,0.000864855479256656,6.115451741287229e-05
GLY 142,R GLY 142,0.0,0.0,0.0,-0.0005449999999999866,0.0004979708826829003,3.521185879785295e-05,-0.4458349999999998,0.18448714799410862,0.013045211338840037,0.44547999999999965,0.18416986615622077,0.013022776124928255,0.0,0.0,0.0,-0.0009000000000000058,0.0009273618495495834,6.557438524302092e-05
GLY 143,R GLY 143,0.0,0.0,0.0,-0.00047000000000002595,0.000499099188538738,3.529164207004448e-05,-0.1565850000000001,0.12249519490575954,0.00866171829806304,0.15668500000000007,0.12233550496483016,0.008650426514051195,0.0,0.0,0.0,-0.0003699999999999681,0.0008325262758616249,5.886849751777372e-05
GLY 144,R GLY 144,0.0,0.0,0.0,-0.00032499999999996865,0.0004683748498798348,3.311910324872624e-05,-0.47107499999999985,0.10290456440313979,0.007276451530450795,0.4706949999999999,0.10267542050072176,0.007260248609724062,0.0,0.0,0.0,-0.0007049999999998957,0.0008648554792564649,6.115451741285878e-05
THR 145,R THR 145,0.0,0.0,0.0,-0.00043999999999999264,0.0004963869458396253,3.509985754956785e-05,-1.1984000000000004,0.08996415953033682,0.006361426726764953,1.1980850000000003,0.08988346775130296,0.006355720956350868,0.0,0.0,0.0,-0.0007550000000000256,0.0007778013885305109,5.4998863624623676e-05
GLY 146,R GLY 146,0.0,0.0,0.0,-0.00031500000000001416,0.0004645158770160816,3.284623266068876e-05,-0.4482949999999999,0.1557365980590305,0.011012240456646418,0.4478099999999998,0.15555080809819072,0.010999103122527798,0.0,0.0,0.0,-0.0008000000000000485,0.0007810249675905897,5.522680508593095e-05
SER 147,R SER 147,0.0,0.0,0.0,-0.00044000000000002923,0.0004963869458396666,3.509985754957077e-05,-0.9282550000000004,0.16726604549339996,0.011827495503064066,0.9270550000000003,0.16706083315666737,0.01181298479957539,0.0,0.0,0.0,-0.0016400000000001977,0.0007748548251123924,5.47905101272089e-05
GLY 148,R GLY 148,0.0,0.0,0.0,-0.00018999999999998795,0.00039230090491863584,2.7739863013358642e-05,-0.662915,0.07374284897534003,0.005214406857447838,0.6621900000000001,0.07369208844916827,0.0052108175462205735,0.0,0.0,0.0,-0.0009149999999999509,0.0006540451054781663,4.624797292854821e-05
PHE 149,R PHE 149,0.0,0.0,0.0,-0.000495000000000001,0.0004999749993749691,3.535357124817805e-05,-0.7050100000000004,0.04854317562747342,0.0034325208666515995,0.7043900000000002,0.04853790168517279,0.003432147942615163,0.0,0.0,0.0,-0.0011150000000001725,0.0007948427517439192,5.620386997351008e-05
THR 150,R THR 150,0.0,0.0,0.0,-0.00043499999999999203,0.000495756996924895,3.5055313434627166e-05,-1.1957950000000006,0.12050748099183847,0.008521165699303796,1.1948500000000002,0.12032575576325949,0.008508315785159709,0.0,0.0,0.0,-0.0013799999999997681,0.000745385806143366,5.270673581241754e-05
SER 151,R SER 151,0.0,0.0,0.0,-0.0002600000000000069,0.00043863424398923786,3.101612483854247e-05,-1.044885,0.12381785725411466,0.008755244649637242,1.0439500000000006,0.1237121962459586,0.008747773288099827,0.0,0.0,0.0,-0.001194999999999898,0.0007190097356780471,5.084166598370942e-05
LEU 152,R LEU 152,0.0,0.0,0.0,-0.00023499999999998522,0.0004239988207530505,2.9981244136958147e-05,-0.5416900000000003,0.06177713088190109,0.004368302816884114,0.5412300000000001,0.061704109263482416,0.004363139408728408,0.0,0.0,0.0,-0.0006950000000000745,0.0007429502002150411,5.2534512465595874e-05
LEU 153,R LEU 153,0.0,0.0,0.0,-0.000354999999999992,0.00047851332269853203,3.383600153682387e-05,-0.8508949999999998,0.06032051040070088,0.004265304194896926,0.8502999999999991,0.06024981327773095,0.0042603051533906845,0.0,0.0,0.0,-0.0009500000000004527,0.0008170067319184728,5.777110004146118e-05
MET 154,R MET 154,0.0,0.0,0.0,-0.00045999999999991827,0.0004983974317749955,3.5242020373405896e-05,-0.7303299999999996,0.3790588491250415,0.026803508268508525,0.7297449999999998,0.3788267677646345,0.026787097638135443,0.0,0.0,0.0,-0.0010449999999999236,0.0007092073039667789,5.014852939019384e-05
GLU 155,R GLU 155,0.0,0.0,0.0,-0.0002150000000000185,0.00041082234603296485,2.904952667428758e-05,80.46391000000006,0.9479888564193617,0.0670329348863411,-80.45704999999998,0.9474589476617435,0.06699546467874891,0.0,0.0,0.0,0.006644999999999754,0.0008825956038892291,6.240893365555099e-05
ARG 156,R ARG 156,0.0,0.0,0.0,-0.0002850000000000025,0.0004514144437210706,3.191982142807221e-05,-76.70992500000001,0.584489400562157,0.04132964186691615,76.70477999999999,0.5842251463268348,0.04131095627074079,0.0,0.0,0.0,-0.005429999999996369,0.000771427248672676,5.4548143872853023e-05
LEU 157,R LEU 157,0.0,0.0,0.0,-0.00024999999999997913,0.00043301270189218324,3.0618621784787175e-05,-0.4282449999999996,0.27444198836001754,0.019405979101168792,0.4279849999999998,0.27431836390406,0.019397237532055987,0.0,0.0,0.0,-0.0005099999999996441,0.0007210409142344359,5.098529199681175e-05
SER 158,R SER 158,0.0,0.0,0.0,-0.00014999999999999958,0.0003570714214271416,2.524876234590513e-05,-0.34873000000000004,0.2852930021924827,0.02017326164753731,0.3486000000000001,0.2851799256609761,0.02016526592931517,0.0,0.0,0.0,-0.0002799999999998459,0.0007011419257184029,4.957822102496773e-05
VAL 159,R VAL 159,0.0,0.0,0.0,-0.00016500000000000341,0.00037118054905935693,2.6246428328441725e-05,-0.24032000000000017,0.12433091972634967,0.008791523644966215,0.24020500000000017,0.12423499094458006,0.008784740455756187,0.0,0.0,0.0,-0.0002800000000000946,0.0006794115100587646,4.804164859787447e-05
ASP 160,R ASP 160,0.0,0.0,0.0,-0.00011999999999999844,0.0003249615361854342,2.2978250586151814e-05,73.45292500000004,0.6911433421281554,0.048871214399075276,-73.44928999999998,0.6908344272697295,0.04884937081995505,0.0,0.0,0.0,0.003514999999998167,0.000780880912818125,5.521661887528374e-05
TYR 161,R TYR 161,0.0,0.0,0.0,-0.0002499999999999963,0.00043301270189221306,3.061862178478928e-05,-0.1604300000000002,0.22532400027515906,0.015932812855864446,0.160355,0.22525765020305097,0.015928121197272462,0.0,0.0,0.0,-0.000325000000000327,0.0007066647012552391,4.996874022827453e-05
GLY 162,R GLY 162,0.0,0.0,0.0,-6.500000000000173e-05,0.0002465258607124276,1.743201078476078e-05,0.6992299999999997,0.06855980673835156,0.004847910426152754,-0.6988649999999998,0.06845857707402221,0.004840752407942302,0.0,0.0,0.0,0.0002999999999999958,0.0006082762530299413,4.3011626335221574e-05
LYS 163,R LYS 163,0.0,0.0,0.0,-0.00019500000000000238,0.00039620070671315553,2.8015620642777475e-05,-75.09300999999994,1.8489902027622866,0.13074335107207022,75.08857000000005,1.8482743533074952,0.13069273287169106,0.0,0.0,0.0,-0.00463500000000117,0.0010685387218080887,7.555709761509054e-05
LYS 164,R LYS 164,0.0,0.0,0.0,-0.00026500000000001414,0.00044133320745217076,3.1206970375223926e-05,-74.98626,0.7414340850012624,0.05242730693072357,74.981975,0.7411489690829337,0.052407146190796124,0.0,0.0,0.0,-0.004550000000000125,0.0008108637370089955,5.73367247057326e-05
SER 165,R SER 165,0.0,0.0,0.0,-0.0002450000000000102,0.00043008720046057577,3.0411757594721116e-05,-0.24987999999999996,0.2285898851655516,0.01616374579112157,0.24974500000000005,0.22846428599455093,0.016154864588568973,0.0,0.0,0.0,-0.00037999999999985127,0.0007520638270785986,5.317894320123841e-05
LYS 166,R LYS 166,0.0,0.0,0.0,-0.0004250000000000531,0.0004943429983321909,3.495532863527824e-05,-82.264905,0.7789662097782404,0.05508122892493765,82.25729500000003,0.7785131713555244,0.0550491942708536,0.0,0.0,0.0,-0.008034999999997154,0.000907620515413858,6.417846211931683e-05
LEU 167,R LEU 167,0.0,0.0,0.0,-0.0006299999999999889,0.0004828043081829225,3.413942003022242e-05,-0.62887,0.0911655806760401,0.006446380030683723,0.6288000000000005,0.09107705528836212,0.006440120340490296,0.0,0.0,0.0,-0.0006999999999996564,0.0007615773105865922,5.3851648071359276e-05
GLU 168,R GLU 168,0.0,0.0,0.0,-0.000870000000000018,0.00033630343441601074,2.3780243901188653e-05,96.01791999999998,1.0282726893229526,0.07270985915291878,-95.99763499999999,1.0269727415008543,0.07261793896089934,0.0,0.0,0.0,0.01941499999999806,0.0015273424632314193,0.00010799942129451016
PHE 169,R PHE 169,0.0,0.0,0.0,-0.0015400000000000324,0.0004983974317750896,3.524202037341255e-05,-0.49851499999999965,0.17778689427232966,0.012571431854606007,0.49724999999999986,0.17750447177465736,0.012551461568279633,0.0,0.0,0.0,-0.002805000000000044,0.0008814618539675361,6.23287654297711e-05
SER 170,R SER 170,0.0,0.0,0.0,-0.0009150000000000025,0.00029626845934050663,2.0949343665136315e-05,1.06726,0.19877563331555376,0.014055559825207868,-1.0646050000000005,0.19843489858137114,0.014031466241095235,0.0,0.0,0.0,0.0017399999999998207,0.0008321057625085814,5.883876273342208e-05
ILE 171,R ILE 171,0.0,0.0,0.0,-0.001864999999999919,0.00034172357249680056,2.4163505540378045e-05,-0.7133150000000001,0.14680720614125078,0.01038083709895298,0.71497,0.1467473308104781,0.010376603273711465,0.0,0.0,0.0,-0.00020999999999967044,0.0010657860948614082,7.536245749708308e-05
TYR 172,R TYR 172,0.0,0.0,0.0,-0.0027500000000000215,0.0004444097208657683,3.1424512724940544e-05,0.7195950000000003,0.2567311063642252,0.018153630625166842,-0.7186649999999996,0.25655584728281045,0.018141237936673556,0.0,0.0,0.0,-0.001820000000000317,0.0010897706180658924,7.705841939722476e-05
PRO 173,R PRO 173,0.0,0.0,0.0,-0.0021800000000000174,0.00038418745424596,2.7166155414411477e-05,0.38753999999999983,0.1334789436577924,0.00943838662060421,-0.3851349999999998,0.13306782772330833,0.009409316334091459,0.0,0.0,0.0,0.00022499999999990637,0.0010928746497195054,7.727790758035351e-05
ALA 174,R ALA 174,0.0,0.0,0.0,-0.0027949999999999807,0.00041590263283608573,2.9408757199173507e-05,-1.4812500000000002,0.17070148651959535,0.01207041786766299,1.484275,0.1705017576888873,0.012056294906603779,0.0,0.0,0.0,0.00022999999999994357,0.0016422849935376852,0.00011612708555714025
PRO 175,R PRO 175,0.0,0.0,0.0,-0.004779999999999981,0.0005670978751503433,4.0099875311528984e-05,-1.3077700000000012,0.3318744598488971,0.023467068106177772,1.3065500000000003,0.3312645732643321,0.02342394261220771,0.0,0.0,0.0,-0.0060000000000000496,0.001539480431833823,0.00010885770528536908
GLN 176,R GLN 176,0.0,0.0,0.0,-0.0075149999999999965,0.0007414681382230232,5.2429714857126404e-05,-2.9580000000000006,0.44704263778747877,0.03161068806590477,2.9880749999999985,0.4458032742982108,0.031523051833143134,0.0,0.0,0.0,0.0225599999999994,0.009203607988176678,0.0006507933619822407
VAL 177,R VAL 177,0.0,0.0,0.0,-0.00533500000000001,0.0005939486509792468,4.1998511878402736e-05,-1.0352100000000002,0.1512605563258307,0.01069573651040446,1.0355650000000005,0.15089518141742908,0.010669900602863842,0.0,0.0,0.0,-0.004980000000000067,0.0017174399552823056,0.00012144134386608391
SER 178,R SER 178,0.0,0.0,0.0,-0.002044999999999986,0.00033611753896516046,2.3767099107799856e-05,0.45436,0.1685052236579036,0.01191511863138595,-0.45008,0.16828319464521685,0.011899418809336853,0.0,0.0,0.0,0.0022350000000001787,0.0011957319933832368,8.455102010029947e-05
THR 179,R THR 179,0.0,0.0,0.0,-0.0017350000000000065,0.00044133320745216517,3.120697037522353e-05,0.29806499999999975,0.2723680979391678,0.019259332903166726,-0.2950050000000001,0.27187119188137604,0.019224196338859002,0.0,0.0,0.0,0.0013249999999997764,0.0016122577337392785,0.0001140038376547499
ALA 180,R ALA 180,0.0,0.0,0.0,-0.0010550000000000349,0.0002489477856900579,1.760326674228153e-05,0.7620999999999999,0.3114422739449481,0.02202229438546312,-0.7582300000000001,0.31060989536716266,0.02196343633177647,0.0,0.0,0.0,0.0028149999999998922,0.0013641022688933775,9.645659645664624e-05
VAL 181,R VAL 181,0.0,0.0,0.0,-0.0016800000000000126,0.00046647615158763704,3.29848450049422e-05,0.3210649999999998,0.15782027998644546,0.011159579018717515,-0.3188199999999999,0.15767021785993723,0.01114896802399219,0.0,0.0,0.0,0.0005649999999998488,0.0010323637924684343,7.299914383058915e-05
VAL 182,R VAL 182,0.0,0.0,0.0,-0.0009650000000000003,0.0001837797594948889,1.2995191418366873e-05,-0.43878500000000004,0.0908795839284045,0.00642615700671868,0.43779000000000023,0.0906713069278244,0.006411429598771141,0.0,0.0,0.0,-0.001959999999999831,0.0007605261336734016,5.37773186390049e-05
GLU 183,R GLU 183,0.0,0.0,0.0,-0.0015549999999999926,0.000496965793591469,3.5140788266628185e-05,115.38085499999997,1.2897580563724815,0.0911996667750963,-115.32699500000003,1.2870594178077437,0.09100884421218654,0.0,0.0,0.0,0.05230499999999836,0.002877842073493579,0.00020349416453512644
PRO 184,R PRO 184,0.0,0.0,0.0,-0.001059999999999972,0.00023748684174068835,1.6792855623741717e-05,-1.1829899999999995,0.08885538756878847,0.006283024709484918,1.1790200000000006,0.08857076041221296,0.006262898530232479,0.0,0.0,0.0,-0.0050299999999996944,0.0009105492847726131,6.438555738672755e-05
TYR 185,R TYR 185,0.0,0.0,0.0,-0.0010049999999999738,0.00018701604209269242,1.3224031155441161e-05,-0.8686099999999998,0.2031121559631543,0.014362198282296606,0.8670500000000009,0.20284007863338638,0.014342959509808004,0.0,0.0,0.0,-0.0025649999999996943,0.0007041129170809816,4.978830183890033e-05
ASN 186,R ASN 186,0.0,0.0,0.0,-0.00069500000000003,0.0004604074282632904,3.2555721463363155e-05,-1.9966350000000004,0.2903455385829165,0.020530529921924064,1.9940399999999994,0.28989815177058964,0.020498894897043086,0.0,0.0,0.0,-0.003290000000001072,0.0008865100112243181,6.268572405264777e-05
SER 187,R SER 187,0.0,0.0,0.0,-0.0005750000000000066,0.0004943429983321342,3.4955328635274226e-05,-0.7540650000000002,0.2054726764681852,0.01452911228792033,0.7529199999999997,0.20514512814103156,0.014505951123590665,0.0,0.0,0.0,-0.0017200000000000442,0.0008953211714240991,6.330876716538639e-05
ILE 188,R ILE 188,0.0,0.0,0.0,-0.0006749999999999862,0.00046837484987986887,3.3119103248728644e-05,-0.6346100000000002,0.1152111882587773,0.008146661248634137,0.6337150000000004,0.11503770588376476,0.008134394192255366,0.0,0.0,0.0,-0.0015700000000001602,0.0007383088784511185,5.2206321456302035e-05
LEU 189,R LEU 189,0.0,0.0,0.0,-0.0004999999999999916,0.0004999999999999905,3.53553390593267e-05,-0.7220999999999997,0.08060279151493739,0.005699478046277774,0.7213200000000001,0.08048600872201334,0.005691220255797524,0.0,0.0,0.0,-0.0012799999999998813,0.0007560423268572575,5.34602656184823e-05
THR 190,R THR 190,0.0,0.0,0.0,-0.0005050000000000154,0.0004999749993749832,3.535357124817905e-05,-1.4535049999999992,0.16352669499198533,0.011563083493385706,1.4519049999999993,0.1633290420439745,0.01154910731939971,0.0,0.0,0.0,-0.0021049999999999836,0.000723861174535622,5.118471451517973e-05
THR 191,R THR 191,0.0,0.0,0.0,-0.0004899999999999883,0.0004998999899979865,3.5348267284266356e-05,-0.48668999999999996,0.1793274488191932,0.012680365511293505,0.48619000000000023,0.17909814041468985,0.012664150958512766,0.0,0.0,0.0,-0.0009900000000004933,0.0008425556361452432,5.957768038452468e-05
HID 192,R HID 192,0.0,0.0,0.0,-0.00037500000000001866,0.00048412291827595107,3.4232659844074576e-05,-1.1434300000000004,0.13208378060912362,0.009339733695346752,1.1423850000000002,0.13196702912090952,0.009331478118443771,0.0,0.0,0.0,-0.0014200000000003498,0.0007096477999683935,5.017967716117657e-05
THR 193,R THR 193,0.0,0.0,0.0,-0.0003200000000000014,0.0004664761515876262,3.2984845004941434e-05,-1.005475,0.20403131959334164,0.014427192965889157,1.0045999999999997,0.20388901392669628,0.014417130435700537,0.0,0.0,0.0,-0.001195000000000045,0.0007595887044972963,5.371103238627428e-05
THR 194,R THR 194,0.0,0.0,0.0,-0.000380000000000012,0.00048538644398047915,3.43220046034621e-05,-0.7236000000000001,0.2546670178880639,0.018007677529320577,0.7229899999999999,0.254480843876312,0.01799451303870153,0.0,0.0,0.0,-0.0009899999999996867,0.0007347788783025382,5.1956712752036965e-05
LEU 195,R LEU 195,0.0,0.0,0.0,-0.0005049999999999855,0.0004999749993749536,3.5353571248176954e-05,0.031179999999999895,0.17319202522056257,0.012246525548089134,-0.031105000000000018,0.17303778192926536,0.012235618900366256,0.0,0.0,0.0,-0.00043000000000018354,0.0007714272486763238,5.454814387311096e-05
GLU 196,R GLU 196,0.0,0.0,0.0,-0.0003050000000000047,0.0004604074282632792,3.255572146336236e-05,84.696375,1.556036864722545,0.11002842188215661,-84.68693499999999,1.555021813602477,0.10995664692913149,0.0,0.0,0.0,0.009135000000002265,0.0012517088319594365,8.850918031496102e-05
HIE 197,R HIE 197,0.0,0.0,0.0,-0.0004249999999999865,0.0004943429983321135,3.495532863527276e-05,0.046945000000000035,0.4357267056022616,0.03081053082754336,-0.04693500000000004,0.4355044784786949,0.0307948169969396,0.0,0.0,0.0,-0.0004150000000000542,0.0007501833109317577,5.3045970629282215e-05
SER 198,R SER 198,0.0,0.0,0.0,-0.00035499999999999475,0.00047851332269853593,3.383600153682414e-05,-0.3462949999999999,0.40067041065569076,0.028331676439543766,0.3460950000000001,0.4002735014649358,0.028303610721513956,0.0,0.0,0.0,-0.0005550000000000444,0.0008584724806305727,6.07031712515915e-05
ASP 199,R ASP 199,0.0,0.0,0.0,-0.0005149999999999921,0.0004997749493521978,3.533942557541024e-05,85.89254999999997,0.801822478793432,0.056697411206264245,-85.88200000000005,0.8010744846714227,0.0566445200346682,0.0,0.0,0.0,0.010034999999996188,0.0011241774770888169,7.949135173066871e-05
CYS 200,R CYS 200,0.0,0.0,0.0,-0.0006599999999999673,0.0004737087712930552,3.349626844888666e-05,-0.34535000000000005,0.13077181462379397,0.009246963690855484,0.3460849999999999,0.13060339878808663,0.009235054892906698,0.0,0.0,0.0,7.500000000006057e-05,0.0008181534085975029,5.785218232701825e-05
ALA 201,R ALA 201,0.0,0.0,0.0,-0.0006100000000000149,0.00048774993593029826,3.4489128721961795e-05,0.5505500000000001,0.1323826555859935,0.009360867347633918,-0.5480500000000003,0.13212867781068424,0.009342908406914733,0.0,0.0,0.0,0.0018899999999999594,0.0008590110593000284,6.074125451452896e-05
PHE 202,R PHE 202,0.0,0.0,0.0,-0.0018750000000000188,0.0003733296130767295,2.6398390102430543e-05,-0.30755999999999994,0.1525993001294567,0.010790399992586002,0.30782500000000007,0.15238508580238425,0.010775252752255979,0.0,0.0,0.0,-0.0016100000000002002,0.000920814856526989,6.511144292675518e-05
MET 203,R MET 203,0.0,0.0,0.0,-0.0025750000000000516,0.0005043560250457353,3.566335654421316e-05,-0.020955000000000022,0.3855269549266303,0.027260872415882074,0.024235000000000034,0.38538440520472517,0.027250792628380534,0.0,0.0,0.0,0.0007049999999999912,0.0016149225987644844,0.00011419227206777688
VAL 204,R VAL 204,0.0,0.0,0.0,-0.0028749999999999865,0.00042352685865246773,2.9947871376779634e-05,-1.0118150000000001,0.19362562014103363,0.013691398901317544,1.0185899999999994,0.1942789795628984,0.013737598389092814,0.0,0.0,0.0,0.0039000000000002366,0.002135415650406345,0.00015099668870542085
ASP 205,R ASP 205,0.0,0.0,0.0,-0.004170000000000065,0.0004702127178203574,3.3249060137093127e-05,127.56916500000003,1.5680527056740317,0.11087807014400212,-127.49148999999997,1.5630737570312128,0.11052600530915045,0.0,0.0,0.0,0.07350499999999854,0.0062209303966486214,0.0004398862068759759
ASN 206,R ASN 206,0.0,0.0,0.0,-0.004004999999999996,0.00047431529597943383,3.3539156220756205e-05,0.6807850000000001,0.2779501911764046,0.0196540465012933,-0.6719200000000001,0.2770757001254342,0.019592210646070484,0.0,0.0,0.0,0.004859999999998444,0.002640151510804625,0.00018668690366498587
GLU 207,R GLU 207,0.0,0.0,0.0,-0.009710000000000009,0.0008221313763627069,5.813346712522997e-05,144.16259499999998,1.8602691689588673,0.13154089442030784,-143.9775,1.8485757679881947,0.13071404610815823,0.0,0.0,0.0,0.17538500000000268,0.016289775167263227,0.0011518610484776053
ALA 208,R ALA 208,0.0,0.0,0.0,-0.006755000000000042,0.0006964014646739661,4.924301980992053e-05,1.5649550000000005,0.21350082663773914,0.015096788230447883,-1.548375,0.2127316957460715,0.015042402463536058,0.0,0.0,0.0,0.009824999999999966,0.00527203708257059,0.00037278931717526066
ILE 209,R ILE 209,0.0,0.0,0.0,-0.008470000000000028,0.0007931582439841481,5.608475728752053e-05,1.198744999999999,0.20332746979934024,0.014377423269661642,-1.1952750000000005,0.2044281276512572,0.014455251532747312,0.0,0.0,0.0,-0.005000000000000729,0.006964912059746153,0.0004924936547814468
TYR 210,R TYR 210,0.0,0.0,0.0,-0.013275000000000054,0.000979476901208136,6.925947588598591e-05,1.1207949999999998,0.35749315094837947,0.025278583126334516,-1.1054649999999997,0.3543140538773482,0.025053787016636866,0.0,0.0,0.0,0.0020550000000000195,0.007681925214423381,0.0005431941411686695
ASP 211,R ASP 211,0.0,0.0,0.0,-0.02643000000000003,0.0028399119704668537,0.00020081210122899624,151.02665000000007,2.4243412460883427,0.17142681350193117,-150.71649999999997,2.393885133003656,0.16927324109285455,0.0,0.0,0.0,0.2837200000000013,0.04842222217122836,0.003423968165739716
ILE 212,R ILE 212,0.0,0.0,0.0,-0.026444999999999982,0.002570403664796818,0.00018175498617645835,1.1040599999999998,0.27541820273903567,0.01947500788189835,-1.0904799999999997,0.27632106253414795,0.019538849710256805,0.0,0.0,0.0,-0.012865000000000081,0.016945700782204438,0.001198241993505494
CYS 213,R CYS 213,0.0,0.0,0.0,-0.014390000000000019,0.0013258582126305348,9.375233330429265e-05,-0.7189300000000002,0.27186661269821183,0.019223872541712234,0.7289600000000003,0.27298638867166947,0.019303052660136398,0.0,0.0,0.0,-0.004360000000000257,0.01366273764660619,0.0009661014439487968
ARG 214,R ARG 214,0.0,0.0,0.0,-0.072795,0.01288925812450063,0.0009114081824298196,-163.69914000000003,3.574152277169522,0.252730731217991,163.85390000000004,3.5799251053606933,0.25313893181405117,0.0,0.0,0.0,0.08196500000000655,0.06881100039238129,0.004865672499768299
ARG 215,R ARG 215,0.0,0.0,0.0,-0.143645,0.026230306422152176,0.001854762754370485,-149.46762,2.89409560063282,0.20464346246096213,149.90278,2.906589384761554,0.205526906408973,0.0,0.0,0.0,0.29151500000000014,0.07415315080965623,0.005243419578385665
ASN 216,R ASN 216,0.0,0.0,0.0,-0.08813,0.01476695974126003,0.0010441817370553713,2.4069150000000006,1.0483335479583773,0.07412837607067213,-2.0135850000000004,1.0566931970893914,0.07471949252956016,-9.576000000000028e-06,0.0001350861037412809,9.552029999952917e-06,0.305190424,0.06829940754249153,0.004829497422431939
LEU 217,R LEU 217,0.0,0.0,0.0,-0.03443000000000001,0.005291984504890538,0.00037419981293422333,-0.3097800000000001,0.19305864808394368,0.013651307922686385,0.33574499999999985,0.19587169263321344,0.013850220210343234,0.0,0.0,0.0,-0.008465000000000177,0.01888620594508053,0.0013354564294652132
ASP 218,R ASP 218,0.0,0.0,0.0,-0.07592,0.0165817248801202,0.0011725050106502685,146.01263499999996,4.302003062734104,0.3041975538344581,-145.24964500000004,4.280234972400174,0.3026583174055978,0.0,0.0,0.0,0.6870699999999994,0.12923735953662951,0.009138461331099466
ILE 219,R ILE 219,0.0,0.0,0.0,-0.023609999999999975,0.0033642086736706605,0.00023788547664791248,1.0291400000000004,0.46736859158484195,0.033047950042324775,-0.9671750000000003,0.4630360400390006,0.03274159238453431,0.0,0.0,0.0,0.03835500000000011,0.00945457428972858,0.0006685393593499065
GLU 220,R GLU 220,0.0,0.0,0.0,-0.05539500000000003,0.007564322507666985,0.0005348783740253355,162.59421499999996,3.388838023392798,0.23962703466838634,-161.82816500000013,3.341087213427343,0.23625054251501398,0.0,0.0,0.0,0.7106549999999986,0.08996713830616185,0.006361637358023504
ARG 221,R ARG 221,0.0,0.0,0.0,-0.06480499999999999,0.010628121894295546,0.0007515217062733596,-160.684655,4.628833403350826,0.32730794884921743,160.79518499999998,4.642237893599905,0.32825578944456474,0.0,0.0,0.0,0.04572500000000218,0.04677263489477653,0.0033073247308059023
PRO 222,R PRO 222,0.0,0.0,0.0,-0.011730000000000042,0.0013664186766873844,9.662039122255981e-05,1.075365,0.22925416413884328,0.01621071740778299,-1.0732100000000002,0.2279326126292586,0.016117269604371525,0.0,0.0,0.0,-0.009575000000000057,0.0063940890672556806,0.00045213037389672583
THR 223,R THR 223,0.0,0.0,0.0,-0.005444999999999953,0.0006139828987846416,4.3415147126319364e-05,0.43739000000000033,0.4373009923382291,0.030921849710196826,-0.43349499999999985,0.4362638880024337,0.030848515359332935,0.0,0.0,0.0,-0.0015499999999998553,0.0028526303651189326,0.00020171142753942542
TYR 224,R TYR 224,0.0,0.0,0.0,-0.005024999999999959,0.00048412291827595926,3.423265984407515e-05,0.14806499999999995,0.27085765777433735,0.019152528654853913,-0.15385,0.27007535522516674,0.019097211511108107,0.0,0.0,0.0,-0.010809999999999884,0.002324629002658285,0.0001643760931522594
THR 225,R THR 225,0.0,0.0,0.0,-0.0030900000000000038,0.0004710626285325645,3.3309157899893595e-05,-0.315495,0.5154667302309625,0.03644900204223703,0.31915999999999994,0.5147474860550559,0.036398143798825784,0.0,0.0,0.0,0.0005749999999999799,0.001727534370135593,0.00012215512678557088
ASN 226,R ASN 226,0.0,0.0,0.0,-0.006134999999999966,0.0006219123732489176,4.397584564281289e-05,0.3375699999999997,0.4749085755174357,0.033581107419202234,-0.31579499999999994,0.4751362362259904,0.03359720546228511,0.0,0.0,0.0,0.015639999999999682,0.004232068052382276,0.0002992524018282452
LEU 227,R LEU 227,0.0,0.0,0.0,-0.005835000000000017,0.0005811841360533641,4.109592437213788e-05,-0.6868950000000001,0.12956949477017707,0.009161946838690711,0.687765,0.12918951108739463,0.00913507793480714,0.0,0.0,0.0,-0.004964999999999684,0.0026540111152743547,0.0001876669256954968
ASN 228,R ASN 228,0.0,0.0,0.0,-0.002599999999999958,0.0004898979485566333,3.464101615137738e-05,0.30363500000000004,0.26201206417835105,0.018527050733319693,-0.30267499999999986,0.26189656235811903,0.018518883521287145,0.0,0.0,0.0,-0.0016400000000007253,0.0019417517864019466,0.0001373025855545909
ARG 229,R ARG 229,0.0,0.0,0.0,-0.005409999999999948,0.0005761076288335094,4.073696110414771e-05,-111.22734999999997,1.8390616377667397,0.13004129550848997,111.20274500000004,1.8369898475414197,0.129894797816738,0.0,0.0,0.0,-0.030015000000002203,0.0053791054088995205,0.00038036019113500875
LEU 230,R LEU 230,0.0,0.0,0.0,-0.008064999999999984,0.0007686188912587896,5.434956301571757e-05,-1.2299300000000002,0.15431702790035629,0.010911861688089558,1.2423650000000002,0.15399084964698184,0.010888797402605892,0.0,0.0,0.0,0.004369999999999754,0.0046209414625156325,0.0003267499043610886
ILE 231,R ILE 231,0.0,0.0,0.0,-0.0035249999999999986,0.0005092887196866052,3.6012150727221327e-05,-0.57089,0.12886286470507932,0.00911198054760862,0.5696149999999995,0.12873720043173434,0.009103094741625108,0.0,0.0,0.0,-0.004800000000000098,0.002764054992216807,0.0001954482028569034
GLY 232,R GLY 232,0.0,0.0,0.0,-0.0012800000000000012,0.00044899888641291175,3.174901573277783e-05,-0.79301,0.07828467219066529,0.005535562256898536,0.7953949999999996,0.07831997813457722,0.0055380587641341685,0.0,0.0,0.0,0.001104999999999909,0.0020159303063350033,0.00014254779900089548
GLN 233,R GLN 233,0.0,0.0,0.0,-0.0053949999999999745,0.0005907410600255063,4.177170094693648e-05,-2.177024999999999,0.22280829063344998,0.015754925321149558,2.2095550000000004,0.2235523808305248,0.015807540443566165,0.0,0.0,0.0,0.02713500000000046,0.00609481541968241,0.00043096853133377656
ILE 234,R ILE 234,0.0,0.0,0.0,-0.00454499999999997,0.0005549549531267574,3.9241241060899275e-05,-0.9672000000000003,0.10422130300470936,0.007369559009872789,0.9695550000000001,0.10435423793502524,0.007378958928941081,0.0,0.0,0.0,-0.0021900000000000474,0.0034414967673960834,0.0002433505701657353
VAL 235,R VAL 235,0.0,0.0,0.0,-0.0017750000000000077,0.00041758232721223685,2.9527529527543244e-05,-0.6510350000000003,0.09091844573572425,0.006428904951467176,0.6515749999999998,0.09033351745061348,0.006387544275776212,0.0,0.0,0.0,-0.0012350000000000744,0.0022404854384705047,0.0001584262446692209
SER 236,R SER 236,0.0,0.0,0.0,-0.0015750000000000397,0.0004943429983321366,3.4955328635274396e-05,-1.5212699999999995,0.15037339226074306,0.010633004537759613,1.5266549999999992,0.1507061908980605,0.010656536955081293,0.0,0.0,0.0,0.003809999999999714,0.0025639617781863908,0.00018129947600587155
SER 237,R SER 237,0.0,0.0,0.0,-0.0023100000000000243,0.0004624932431938493,3.270321085153299e-05,-0.9081199999999998,0.19653347195834167,0.013897015075187957,0.9162349999999999,0.19636774117710862,0.013885296139261833,0.0,0.0,0.0,0.005804999999999869,0.002991149444611455,0.00021150620558271354
ILE 238,R ILE 238,0.0,0.0,0.0,-0.002110000000000035,0.00032848135411316304,2.322713929867572e-05,-0.7892399999999996,0.08176852939854508,0.005781908162536279,0.7878350000000001,0.08176795078146454,0.005781867248130143,0.0,0.0,0.0,-0.003515000000000219,0.0013999196405504544,9.898926709494604e-05
THR 239,R THR 239,0.0,0.0,0.0,-0.001019999999999981,0.0002227105745132021,1.574801574802371e-05,-0.9256550000000001,0.10417041794578899,0.007365960892850422,0.9271650000000007,0.10432467481377074,0.007376868500589871,0.0,0.0,0.0,0.0004899999999994842,0.001009900985245696,7.14107834994207e-05
ALA 240,R ALA 240,0.0,0.0,0.0,-0.0008200000000000201,0.00038418745424598,2.716615541441289e-05,-0.5490849999999999,0.17919575267008928,0.01267105318728475,0.5498549999999999,0.17904550811176537,0.012660429292682029,0.0,0.0,0.0,-4.9999999999916776e-05,0.0008291561975888673,5.8630196997794094e-05
SER 241,R SER 241,0.0,0.0,0.0,-0.001470000000000018,0.0004990991885386899,3.529164207004108e-05,-0.21236,0.3084285499106723,0.021809191915336992,0.215505,0.308515542517715,0.02181534322157229,0.0,0.0,0.0,0.0016749999999998476,0.001445467052547507,0.00010220995548380737
LEU 242,R LEU 242,0.0,0.0,0.0,-0.0024350000000000226,0.0004957569969248802,3.5055313434626116e-05,-0.18052499999999994,0.12141762382372691,0.00858552251613146,0.18189500000000014,0.12145869246373411,0.00858842650751578,0.0,0.0,0.0,-0.0010650000000000433,0.0011003522163382433,7.780665138664188e-05
ARG 243,R ARG 243,0.0,0.0,0.0,-0.001350000000000009,0.0004769696007084717,3.372684390808002e-05,-84.30326499999995,0.6226224978077448,0.04402605903191627,84.29387500000001,0.621876056276385,0.04397327764505789,0.0,0.0,0.0,-0.010740000000003106,0.001335065541458542,9.440338976938247e-05
PHE 244,R PHE 244,0.0,0.0,0.0,-0.002000000000000004,0.0004358898943540866,3.082207001484625e-05,-0.7283100000000001,0.10732466585086446,0.007588999901172655,0.7294299999999998,0.10748081270627034,0.0076000411512044995,0.0,0.0,0.0,-0.00087999999999969,0.0007782030583336979,5.502726596878682e-05
ASP 245,R ASP 245,0.0,0.0,0.0,-0.00227000000000003,0.00047655010229777454,3.369718089098993e-05,90.33478499999997,0.9941338636107947,0.07029587963663753,-90.31385000000006,0.9915289090555786,0.07011168153356992,0.0,0.0,0.0,0.018664999999998457,0.003557073937942572,0.00025152311027011294
GLY 246,R GLY 246,0.0,0.0,0.0,-0.0009200000000000025,0.00030594117081556786,2.163330765278399e-05,-0.6470900000000002,0.20999505208456593,0.01484889253446188,0.6487850000000002,0.20969630129069916,0.014827767663239075,0.0,0.0,0.0,0.0007750000000000173,0.0009871043511199675,6.979881804156758e-05
ALA 247,R ALA 247,0.0,0.0,0.0,-0.0016699999999999987,0.00047021271782033807,3.324906013709176e-05,-0.7439149999999995,0.1454516681753792,0.010284986090170617,0.7459450000000001,0.14518829834046623,0.010266363030547924,0.0,0.0,0.0,0.0003600000000000181,0.0012249081598226634,8.661408661413406e-05
LEU 248,R LEU 248,0.0,0.0,0.0,-0.002424999999999998,0.0004943429983321019,3.495532863527194e-05,0.6710599999999997,0.09082536209672029,0.006422322944231454,-0.6697000000000002,0.09080330390464715,0.0064207631945118904,0.0,0.0,0.0,-0.0010650000000001702,0.0010347825858603383,7.31701783515596e-05
ASN 249,R ASN 249,0.0,0.0,0.0,-0.0013050000000000156,0.0004604074282632435,3.255572146335984e-05,0.9107800000000001,0.22531245327322763,0.015931996359527637,-0.9077299999999995,0.2252492554926679,0.015927527601608666,0.0,0.0,0.0,0.0017450000000003385,0.0009110296372777214,6.441952343809974e-05
VAL 250,R VAL 250,0.0,0.0,0.0,-0.0013449999999999517,0.00047536827828530945,3.361361331365161e-05,0.265955,0.11210661432315257,0.007927134720376611,-0.26400999999999974,0.11190375284144925,0.007912790247441214,0.0,0.0,0.0,0.0006000000000000838,0.000953939201417072,6.745368781616914e-05
ASP 251,R ASP 251,0.0,0.0,0.0,-0.0007499999999999918,0.0004330127018922139,3.0618621784789344e-05,86.54319500000001,0.6858712976748811,0.04849842456071255,-86.53298999999997,0.6850586981477345,0.048440965097109115,0.0,0.0,0.0,0.009455000000000808,0.0012401512004601128,8.769193235419832e-05
LEU 252,R LEU 252,0.0,0.0,0.0,-0.0007550000000000379,0.00043008720046057853,3.041175759472131e-05,0.57565,0.11900788839400499,0.008415128489809276,-0.5748150000000001,0.11878430357164271,0.008399318655403,0.0,0.0,0.0,7.999999999988905e-05,0.0008207313811474152,5.803447251419382e-05
THR 253,R THR 253,0.0,0.0,0.0,-0.0004999999999999894,0.0004999999999999892,3.535533905932661e-05,-0.12537499999999954,0.317238324253234,0.022432137033171855,0.12521000000000018,0.31708206492956986,0.0224210878304332,0.0,0.0,0.0,-0.0006649999999996758,0.0007501833109312539,5.304597062924659e-05
GLU 254,R GLU 254,0.0,0.0,0.0,-0.0009250000000000136,0.00026339134382132165,1.8624580532189398e-05,88.76357000000003,0.785857897517843,0.05556854483838697,-88.74902500000006,0.7848940465873154,0.055500390285484064,0.0,0.0,0.0,0.013619999999998314,0.001274990196043167,9.01554213568489e-05
PHE 255,R PHE 255,0.0,0.0,0.0,-0.0017600000000000436,0.0004270831300812814,3.0199337741085045e-05,0.3828599999999999,0.10323948082008226,0.007300133697405868,-0.38488000000000006,0.10296759490247387,0.007280908459800866,0.0,0.0,0.0,-0.0037800000000003564,0.0008953211714238683,6.330876716537006e-05
GLN 256,R GLN 256,0.0,0.0,0.0,-0.0008099999999999585,0.0003923009049186392,2.773986301335888e-05,1.3094600000000005,0.2611448226559347,0.018465727497176978,-1.3083550000000008,0.2609428653460333,0.018451446958842828,0.0,0.0,0.0,0.000294999999999952,0.0007536411612957311,5.3290477573351606e-05
THR 257,R THR 257,0.0,0.0,0.0,-0.0005949999999999983,0.0004908920451586053,3.4711309396218274e-05,0.33994500000000016,0.23861534312570915,0.016872652721934375,-0.33942000000000005,0.23840927750404317,0.016858081682089434,0.0,0.0,0.0,-6.999999999953488e-05,0.0007246378405792281,5.123963309779485e-05
ASN 258,R ASN 258,0.0,0.0,0.0,-0.0012050000000000006,0.00040370162248869364,2.854601548377669e-05,1.0416500000000002,0.18067879648703103,0.01277592022126038,-1.038205,0.18046019775839633,0.012760462956922744,0.0,0.0,0.0,0.002240000000000748,0.0008499411744338308,6.0099916805182e-05
LEU 259,R LEU 259,0.0,0.0,0.0,-0.001850000000000026,0.0003708099243547808,2.622022120425362e-05,0.7431849999999995,0.08075915288684389,0.005710534464916846,-0.7412200000000001,0.08061396653186223,0.005700268239302517,0.0,0.0,0.0,0.00011499999999974531,0.0008377201203267582,5.9235757781946124e-05
VAL 260,R VAL 260,0.0,0.0,0.0,-0.0008250000000000002,0.00037996710383926617,2.6867731575255814e-05,-0.6020450000000003,0.04692593073131181,0.0033181643833600782,0.6013050000000002,0.04686226600367996,0.0033136626072969907,0.0,0.0,0.0,-0.001565000000000072,0.0006824771058431869,4.825841895462866e-05
PRO 261,R PRO 261,0.0,0.0,0.0,-0.0008650000000000057,0.00034172357249683715,2.4163505540380634e-05,-1.122735,0.09705809999685448,0.006863044067685783,1.12097,0.09698968553408302,0.006858206434630089,0.0,0.0,0.0,-0.002629999999999999,0.0006504613747183485,4.599456489632682e-05
TYR 262,R TYR 262,0.0,0.0,0.0,-0.0009350000000000081,0.0002660357118884603,1.881156559141209e-05,0.7178150000000001,0.35579159739234983,0.02515826512053245,-0.717225,0.35536376345232557,0.02512801269251116,0.0,0.0,0.0,-0.00034499999999957785,0.000778443960732139,5.5044300340740996e-05
PRO 263,R PRO 263,0.0,0.0,0.0,-0.00042999999999998096,0.0004950757517794404,3.500714212842703e-05,0.485895,0.16895938557830978,0.01194723272875354,-0.4855350000000002,0.16873360298114892,0.011931267488200906,0.0,0.0,0.0,-6.999999999980133e-05,0.0008093824806608758,5.723198406488949e-05
ARG 264,R ARG 264,0.0,0.0,0.0,-0.0007399999999999829,0.00043863424398921466,3.101612483854083e-05,-91.06471000000002,1.2520142993952552,0.08853078012449093,91.05043500000002,1.250933026094457,0.08845432255615988,0.0,0.0,0.0,-0.015015000000000783,0.0013545386668503457,9.578034767092652e-05
GLY 265,R GLY 265,0.0,0.0,0.0,-0.0004399999999999826,0.0004963869458396144,3.509985754956709e-05,0.25202000000000013,0.16745423135890009,0.011840802253225926,-0.25131,0.16735475463816363,0.01183376818684563,0.0,0.0,0.0,0.0002700000000001124,0.0007918964578780726,5.599553553631923e-05
HID 266,R HID 266,0.0,0.0,0.0,-0.0009599999999999653,0.00024166091947187138,1.7088007490633642e-05,-0.009444999999999943,0.43755439316158173,0.030939767854251916,0.010045000000000028,0.4370334803822243,0.030902933758382878,0.0,0.0,0.0,-0.0003599999999995873,0.0008248636250921285,5.8326666285676206e-05
PHE 267,R PHE 267,0.0,0.0,0.0,-0.0016349999999999908,0.00048143016108262204,3.404225315692539e-05,0.8411800000000004,0.13159957294763414,0.009305495043252583,-0.837455,0.13149793905229132,0.009298308441593052,0.0,0.0,0.0,0.002090000000000156,0.001054466689848553,7.456205469272438e-05
PRO 268,R PRO 268,0.0,0.0,0.0,-0.0017599999999999617,0.00043863424398931316,3.101612483854779e-05,-0.30505499999999997,0.10004759854689148,0.007074433537393634,0.30822499999999997,0.1001453162908778,0.007081343225335132,0.0,0.0,0.0,0.0014100000000000356,0.001625392260348238,0.00011493258893803693
LEU 269,R LEU 269,0.0,0.0,0.0,-0.004930000000000028,0.0006124540799113128,4.3307043307065694e-05,-1.2402400000000011,0.20536287980060675,0.01452134849110069,1.251075,0.20605139983751503,0.014570034209808755,0.0,0.0,0.0,0.0059049999999997846,0.0029352981109249925,0.0002075569199039125
ALA 270,R ALA 270,0.0,0.0,0.0,-0.0030399999999999737,0.0005083306010855525,3.5944401511222795e-05,0.9675499999999997,0.236227173500426,0.016703783628268232,-0.9504099999999991,0.23793921891945927,0.01682484352081801,0.0,0.0,0.0,0.01410000000000001,0.004535416188179453,0.0003207023542164934
THR 271,R THR 271,0.0,0.0,0.0,-0.009639999999999968,0.0013116401945656314,9.274696760542005e-05,-1.5885499999999997,0.16365829493184647,0.011572389014373663,1.6468700000000016,0.1653525116228801,0.011692188225476591,0.0,0.0,0.0,0.048680000000000286,0.013341574120020204,0.0009433917531969231
TYR 272,R TYR 272,0.0,0.0,0.0,-0.018470000000000028,0.0020270915124879158,0.00014333701545659003,0.7215099999999999,0.22562468814382847,0.015954074698960114,-0.6528449999999999,0.22299684072874196,0.015768257826246992,0.0,0.0,0.0,0.050195000000000094,0.014265587089215616,0.0010087293368391623
ALA 273,R ALA 273,0.0,0.0,0.0,-0.021365000000000002,0.0027697969239638518,0.00019585421874444796,-0.8981149999999996,0.16561712403915443,0.011710899148869967,1.04606,0.170411902166485,0.012049941161682004,0.0,0.0,0.0,0.12658000000000005,0.022568641961801625,0.0015958439773361196
PRO 274,R PRO 274,0.0,0.0,0.0,-0.05418500000000001,0.00830305817154116,0.000587114873768313,-1.0020550000000008,0.21634565393138291,0.01529794789751189,1.1261149999999995,0.2120931676763805,0.014997251710730412,0.0,0.0,0.0,0.0698749999999999,0.02727781836951076,0.0019288330345056033
VAL 275,R VAL 275,0.0,0.0,0.0,-0.040429999999999966,0.012610515453382699,0.0008916980991344656,0.4885349999999994,0.4904860128229959,0.03468259857442923,-0.36768000000000006,0.45462403983951394,0.03214677414609434,0.0,0.0,0.0,0.08042499999999979,0.054842541653355205,0.0038779533100593154
ILE 276,R ILE 276,0.0,0.0,0.0,-0.2475950000000001,0.07778573760658168,0.005500282254121135,-1.5509600000000003,0.30818747281484327,0.021792145190412043,1.7173799999999988,0.31241812623470366,0.022091297562615377,-0.008381304000000006,0.012793094016835175,0.00090460835316612,-0.0895563040000003,0.0903430684730359,0.006388219635048428
SER 277,R SER 277,0.0,0.0,0.0,-0.07659000000000005,0.02548316895521434,0.0018019321574354566,-0.2977099999999999,0.7406318085931765,0.052370577421869215,0.26298,0.7313299594574257,0.05171283736172286,0.0,0.0,0.0,-0.11132,0.07568029862520358,0.0053514052360104395
ALA 278,R ALA 278,0.0,0.0,0.0,-0.050725,0.010677048983684637,0.0007549813739424341,-0.4969149999999999,0.3299140915071681,0.023328449131371772,0.5594000000000002,0.34032532964797046,0.02406463484036271,0.0,0.0,0.0,0.011760000000000265,0.02769859924256108,0.0019585867353783507
GLU 279,R GLU 279,0.0,0.0,0.0,-0.38409000000000015,0.20948993269367375,0.014813175199801012,132.0881000000001,6.240492320320388,0.44126944376411187,-131.07325500000002,5.974775230915609,0.4224804081845847,-0.047627891999999984,0.04389505289670281,0.0031038489563800765,0.5831271079999999,0.20739540324877945,0.014665069602413048
LYS 280,R LYS 280,0.0,0.0,0.0,-1.3039149999999997,0.7135343564082954,0.05045449820258845,-143.110665,6.882206328116928,0.4866454764136449,143.65354499999998,6.751181756402192,0.47738064009748965,-0.28129478399999996,0.12626518219186714,0.008928296655562416,-1.0423297840000028,0.915186323196573,0.064713445518148
ALA 281,R ALA 281,0.0,0.0,0.0,-0.27132500000000004,0.056473173941261674,0.003993256424899356,-0.8932350000000001,0.2715056717179206,0.01919835016023503,0.9852799999999998,0.2593813632472464,0.018341032086553907,-0.00014864400000000027,0.0014217611764512368,0.0001005336969096433,-0.17942864400000016,0.10306040704462027,0.007287471269309682
TYR 282,R TYR 282,0.0,0.0,0.0,-2.2494,0.7181626556707026,0.050781768381969336,-1.0966550000000006,2.4693262716731064,0.17460773516621483,3.190205,2.102041387074716,0.1486367719135308,-0.507782448,0.1228125289908585,0.00868415720641055,-0.663632448,0.9417510850917723,0.06659185784581816
HIE 283,R HIE 283,0.0,0.0,0.0,-6.3850349999999905,0.8559429150212865,0.06052430395201325,-6.312740000000002,2.4803410153444614,0.17538659516051952,11.263020000000004,2.1288953143825027,0.15053563132361344,-1.2145519440000005,0.07087766586971118,0.005011807817114709,-2.649306943999999,1.05140093291318,0.07434527294087719
GLU 284,R GLU 284,0.0,0.0,0.0,-2.102854999999999,0.796251457753771,0.05630348053073653,108.88921999999995,5.7734905128182605,0.40824742927299895,-107.69556499999995,5.120564963535024,0.3620786209221862,-0.41180360399999993,0.0339917782308601,0.0024035816891630445,-1.3210036039999995,1.4212707528327226,0.10049901872301277
GLN 285,R GLN 285,0.0,0.0,0.0,-3.879929999999999,0.6684551855584675,0.04726691946277043,-5.23441,1.667650191706878,0.11792067592029794,9.010804999999998,1.419037989968908,0.10034113854683428,-0.8219356920000002,0.04391659767037981,0.0031053724019366896,-0.9254706919999992,0.7712535513509822,0.05453586161744866
LEU 286,R LEU 286,0.0,0.0,0.0,-0.7462950000000003,0.3191129705527489,0.022564694544243178,0.2147050000000001,0.44181985919037176,0.031241381849639743,0.20599500000000007,0.28761306468065717,0.02033731483935378,-0.07012357200000002,0.03980496103037426,0.00281463578694439,-0.3957185719999999,0.26606043271209956,0.018813313617615273
SER 287,R SER 287,0.0,0.0,0.0,-0.48680500000000004,0.13094875705786582,0.00925947541035667,-2.1712350000000002,0.8391411322149566,0.0593362384961753,2.645974999999999,0.741818356725556,0.0524544790449302,-0.05374465200000001,0.037177911047250815,0.002628875301186131,-0.06580965200000011,0.3690682720907844,0.026097067791619546
VAL 288,R VAL 288,0.0,0.0,0.0,-0.099025,0.011586819019903613,0.0008193118301355111,-0.172935,0.2075627152814301,0.014676900349699186,0.25719499999999995,0.22775374195608736,0.016104621537776045,0.0,0.0,0.0,-0.014765000000000169,0.06763985345194047,0.004782859905433141
ALA 289,R ALA 289,0.0,0.0,0.0,-0.25786999999999977,0.06813224713746145,0.004817677396837673,-0.5827999999999997,0.3781729101879196,0.026740862925492916,0.8926149999999999,0.41765004103315984,0.029532317617738713,-0.02736403200000001,0.025114377658555967,0.001775854674764485,0.024580968000000175,0.18046383835177765,0.012760720385749491
GLU 290,R GLU 290,0.0,0.0,0.0,-0.9367599999999997,0.9168366934192811,0.06483014431574254,115.55069500000003,4.141229984190408,0.2928291804274097,-119.04419999999995,4.441783640612475,0.3140815332840552,-0.49675672800000004,0.03704882031371761,0.0026197472078791635,-4.927021728000005,1.8083957943137792,0.12787289292285062
ILE 291,R ILE 291,0.0,0.0,0.0,-0.12189000000000004,0.013453174346598956,0.0009512830808965022,0.6230800000000002,0.2376168840802339,0.016802051005755117,-0.5940300000000004,0.26302083396567566,0.018598381529047026,0.0,0.0,0.0,-0.09284000000000006,0.08349894849637328,0.005904267270373182
THR 292,R THR 292,0.0,0.0,0.0,-0.06548499999999999,0.009708232331377513,0.0006864756914851525,-0.6789400000000003,0.24170621920008528,0.01709121066513424,1.0545500000000003,0.2666525970246651,0.01885518595771445,0.0,0.0,0.0,0.310125,0.09955832147540399,0.0070398364238808435
ASN 293,R ASN 293,0.0,0.0,0.0,-1.0738000000000005,0.2865576556297174,0.02026268614966926,3.0975200000000007,1.136665922599954,0.08037441818140909,-0.8781000000000005,1.143795978310817,0.08087858925574798,-0.14994241200000002,0.04412766684758041,0.003120297246586491,0.9956775880000008,0.8401499863359452,0.059407575255193204
ALA 294,R ALA 294,0.0,0.0,0.0,-0.11145499999999994,0.024249494324624667,0.00171469818772868,1.3947449999999995,0.3842471209716487,0.027170374489046044,-1.3651050000000005,0.3843230333651629,0.02717574230586904,-4.0572000000000106e-05,0.00042115087559685746,2.9779864003718997e-05,-0.08185557199999982,0.05341078844858969,0.0037767130700517887
CYS 295,R CYS 295,0.0,0.0,0.0,-0.031230000000000015,0.0043332551274994835,0.00030640740852662623,-0.14626500000000006,0.3568151829378899,0.02523064354857004,0.24118000000000006,0.36222564459187584,0.025613220961058367,0.0,0.0,0.0,0.0636850000000001,0.04650995350459923,0.0032887503515773146
PHE 296,R PHE 296,0.0,0.0,0.0,-0.057075000000000015,0.009664852559661322,0.0006834082784104682,0.6738999999999994,0.2784701061155412,0.019690810039203664,-0.5600700000000002,0.2807041237673574,0.019848778942292637,0.0,0.0,0.0,0.0567550000000003,0.04111988539624135,0.002907614980529594
GLU 297,R GLU 297,0.0,0.0,0.0,-0.37665999999999966,0.1627396522056014,0.011507431164252103,150.69970999999995,6.775111571472744,0.4790727335483823,-149.39383999999993,6.245209662167227,0.44160301020501935,-0.09894855600000002,0.06086777952046262,0.004304001965468678,0.8302614439999995,0.49517723943379255,0.03501431838928694
PRO 298,R PRO 298,0.0,0.0,0.0,-0.04167499999999995,0.00970254476928625,0.0006860735201128373,-1.9197799999999996,0.4267225463928525,0.030173840623957712,1.911594999999999,0.4264701173294626,0.030155991193708556,0.0,0.0,0.0,-0.0498599999999999,0.01673948625257091,0.0011836604242771878
ALA 299,R ALA 299,0.0,0.0,0.0,-0.03266499999999997,0.006656784133498719,0.00047070572016919595,-1.3730549999999997,0.37122777640553906,0.026249767806116008,1.4515300000000004,0.37659929514006896,0.026629591538361676,0.0,0.0,0.0,0.04580999999999996,0.018603330347010345,0.0013154541041024504
ASN 300,R ASN 300,0.0,0.0,0.0,-0.05376000000000001,0.010882665114759306,0.0007695206300028582,0.4760449999999997,0.6112761756972044,0.04322375290132727,-0.28082500000000005,0.604851200193072,0.04276943852653432,0.0,0.0,0.0,0.14145999999999911,0.04119148455688331,0.002912677805731314
GLN 301,R GLN 301,0.0,0.0,0.0,-0.017224999999999997,0.002062613633233303,0.0001458488087027091,1.166395,0.7484710742406815,0.05292489721175657,-1.0469799999999998,0.7435722221815448,0.05257849606065205,0.0,0.0,0.0,0.10218999999999973,0.019494458186879497,0.00137846635795001
MET 302,R MET 302,0.0,0.0,0.0,-0.00856999999999998,0.0008631917515824788,6.103687410082645e-05,-0.7874500000000002,0.6695264501869954,0.047342669311098165,0.7895799999999998,0.6729910501633733,0.04758765352483772,0.0,0.0,0.0,-0.006439999999999977,0.005145522325284248,0.0003638433728955264
VAL 303,R VAL 303,0.0,0.0,0.0,-0.0058199999999999875,0.0007124605252222668,5.037856687123941e-05,0.51937,0.20766069223615727,0.014683828366607945,-0.49842000000000036,0.20674318271710831,0.014618950646335671,0.0,0.0,0.0,0.015130000000000043,0.004491447428168304,0.00031759329338006863
LYS 304,R LYS 304,0.0,0.0,0.0,-0.014179999999999991,0.0024119701490689554,0.0001705520448426186,-149.40284999999997,3.568359980089452,0.2523211539635945,149.38804499999998,3.557211295802746,0.25153282293755075,0.0,0.0,0.0,-0.028985000000001118,0.04998684601972604,0.0035346037790676063
CYS 305,R CYS 305,0.0,0.0,0.0,-0.007915000000000004,0.0013920398701186634,9.843208318429477e-05,1.0250350000000004,0.5757571395779644,0.040712177771214816,-0.99267,0.576458256164312,0.04076175420047569,0.0,0.0,0.0,0.02445000000000021,0.006368477054995033,0.0004503193311417921
ASP 306,R ASP 306,0.0,0.0,0.0,-0.013149999999999997,0.0033297897831545136,0.000235451693559424,143.49850000000004,3.2448819839835115,0.2294478055024799,-143.25619500000005,3.1993539702495157,0.22622848877795362,0.0,0.0,0.0,0.22915500000000222,0.04930873122480084,0.003486653822076153
PRO 307,R PRO 307,0.0,0.0,0.0,-0.032365,0.010114928324016979,0.0007152334409128285,-1.7034450000000003,0.47890898610800664,0.03386397916481455,1.74002,0.47571192921767363,0.033637913104115194,0.0,0.0,0.0,0.004209999999999834,0.010236986861376697,0.0007238642828597054
ARG 308,R ARG 308,0.0,0.0,0.0,-0.04857499999999995,0.03198709700801254,0.0022618293204837592,-152.8416150000001,9.192033573520424,0.6499749272730705,152.860655,9.275067124068299,0.6558462859389103,-0.0016037279999999987,0.009602942588499409,0.000679030582367303,-0.031138728000000667,0.07768380951264932,0.005493074849479836
HIE 309,R HIE 309,0.0,0.0,0.0,-0.008025000000000008,0.0015793590472086912,0.00011167754922095902,1.7224150000000007,1.1517135332950623,0.08143844493772572,-1.697625,1.1449766566943627,0.08096207582488854,0.0,0.0,0.0,0.016765000000000207,0.008738980203662471,0.0006179392162664729
GLY 310,R GLY 310,0.0,0.0,0.0,-0.0030949999999999814,0.00058819639577271,4.159176601203695e-05,1.6651199999999995,0.41613827701859024,0.029425419759113117,-1.6434400000000002,0.41565988067168413,0.0293915920290139,0.0,0.0,0.0,0.018584999999999945,0.003575300686655572,0.00025281193603150743
LYS 311,R LYS 311,0.0,0.0,0.0,-0.004765000000000006,0.0006322776288941626,4.470877989836137e-05,-116.37770499999989,2.418445291505022,0.17100990655518777,116.33107000000005,2.4158865464047032,0.17082897595401145,0.0,0.0,0.0,-0.05140000000000015,0.004925444142408042,0.0003482814953452286
TYR 312,R TYR 312,0.0,0.0,0.0,-0.011994999999999978,0.0014474028464805566,0.0001023468367855113,-1.0502849999999995,0.3752561975171116,0.02653462019466281,1.0525049999999998,0.37352675938277896,0.026412330451419885,0.0,0.0,0.0,-0.009774999999999869,0.006623018571618029,0.000468318134391555
MET 313,R MET 313,0.0,0.0,0.0,-0.0025150000000000363,0.0004997749493522683,3.533942557541522e-05,0.06397000000000007,0.49378745336429924,0.03491604567387321,-0.06480000000000005,0.49331486902383154,0.03488262891469048,0.0,0.0,0.0,-0.0033450000000001955,0.001471725178149697,0.00010406668535126304
ALA 314,R ALA 314,0.0,0.0,0.0,-0.0017250000000000076,0.0004575751304431013,3.2355447763863596e-05,0.5261550000000002,0.20856049715849836,0.014747454182841187,-0.5205899999999999,0.2079135202433942,0.014701706006447057,0.0,0.0,0.0,0.0038400000000000083,0.001950487118644901,0.00013792026682108195
CYS 315,R CYS 315,0.0,0.0,0.0,-0.004015000000000002,0.0005336431391856877,3.773426824518764e-05,-0.49531499999999995,0.2639199609256562,0.018661959406102015,0.508715,0.262905218234633,0.018590206262303812,0.0,0.0,0.0,0.009384999999999675,0.005071170969312629,0.0003585859380957317
CYS 316,R CYS 316,0.0,0.0,0.0,-0.003110000000000003,0.0004097560249709727,2.897412638890191e-05,0.4461050000000001,0.27850050982897656,0.019692959906398005,-0.4239300000000002,0.2797874284166459,0.019783958792415606,0.0,0.0,0.0,0.019065000000000012,0.007047040158818362,0.0004983009883594388
LEU 317,R LEU 317,0.0,0.0,0.0,-0.009935000000000027,0.0010103341031560112,7.144140956056443e-05,-0.9787499999999997,0.13326356403758516,0.00942315698160642,1.001555,0.1327280941436269,0.009385293542292507,0.0,0.0,0.0,0.012870000000000105,0.0066146126114836005,0.0004677237432502112
LEU 318,R LEU 318,0.0,0.0,0.0,-0.005104999999999988,0.000513784974478661,3.633008395256185e-05,0.5335449999999998,0.14363888044328513,0.010156802640349067,-0.5216299999999999,0.14588044111531892,0.010315304915512684,0.0,0.0,0.0,0.00681,0.004622109907823408,0.000326832525921146
TYR 319,R TYR 319,0.0,0.0,0.0,-0.01970000000000002,0.0017262676501631526,0.00012206555615733319,-1.5395050000000006,0.14042097412779678,0.009929262302658585,1.5640500000000004,0.14057488218027864,0.009940145245417498,0.0,0.0,0.0,0.004844999999999908,0.011545604141836927,0.000816397498158838
ARG 320,R ARG 320,0.0,0.0,0.0,-0.011509999999999979,0.0013856045611934952,9.79770381262931e-05,-97.93984499999996,1.0452151984104894,0.07390787545952997,97.96773500000006,1.0433704638162247,0.07377743302542057,0.0,0.0,0.0,0.016380000000003746,0.013851555869290608,0.0009794529085159712
GLY 321,R GLY 321,0.0,0.0,0.0,-0.008285,0.00141201097729444,9.984425371547426e-05,-0.167505,0.12095540490197206,0.008552838702734902,0.20522000000000007,0.12543158135015275,0.008869352174764509,0.0,0.0,0.0,0.02942999999999983,0.011005684894635178,0.0007782194420598888
ASP 322,R ASP 322,0.0,0.0,0.0,-0.10971499999999997,0.04922807913173129,0.003480950857883516,108.807525,2.362647868256509,0.1670644329200118,-108.45273999999999,2.3666470717871015,0.16734721931359453,-0.006117156000000001,0.0128827296063398,0.0009109465464835575,0.23895284399999947,0.12023649785298533,0.008502004297796769
VAL 323,R VAL 323,0.0,0.0,0.0,-0.02488000000000001,0.00411164200776286,0.00029073699455005894,-1.049855,0.10715224670999504,0.007576808026801142,1.10027,0.11111290249111146,0.007856868682878453,0.0,0.0,0.0,0.025535000000000065,0.01007317104987326,0.0007122807557417396
VAL 324,R VAL 324,0.0,0.0,0.0,-0.017475000000000004,0.003585997071945212,0.0002535682846887563,1.1767449999999995,0.11118322703987908,0.0078618413794102,-1.16634,0.11278796212362409,0.007975313285382606,0.0,0.0,0.0,-0.007070000000000194,0.009911866625414238,0.0007008748105047028
PRO 325,R PRO 325,0.0,0.0,0.0,-0.007975000000000001,0.0009509863300804953,6.724488828156267e-05,1.2931699999999997,0.14642445526619116,0.010353772525027005,-1.2964099999999998,0.1492614213385348,0.01055437631980204,0.0,0.0,0.0,-0.011215000000000046,0.0051854387471069584,0.0003666658901506805
LYS 326,R LYS 326,0.0,0.0,0.0,-0.02674999999999997,0.004607331114647767,0.00032578750743392107,-111.48249499999999,2.658362289077339,0.18797460014571793,111.64011999999997,2.6829469386487017,0.1897129973882185,0.0,0.0,0.0,0.13087500000000066,0.03776439295156285,0.002670345834344355
ASP 327,R ASP 327,0.0,0.0,0.0,-0.04661500000000005,0.007029706608386978,0.0004970753212542318,117.59067499999998,2.6231721882820556,0.18548628425541963,-117.13010499999997,2.568522264644925,0.18162195109590543,0.0,0.0,0.0,0.41395500000000085,0.07247898298817415,0.005125038036444236
VAL 328,R VAL 328,0.0,0.0,0.0,-0.016879999999999985,0.001677974970015867,0.00011865074799595132,1.565629999999999,0.17356244726323755,0.01227271834191678,-1.5611100000000004,0.17430986174051846,0.012325568526441014,0.0,0.0,0.0,-0.012359999999999805,0.013402999664254069,0.0009477351950835072
ASN 329,R ASN 329,0.0,0.0,0.0,-0.013745000000000007,0.0014422118429688825,0.0001019797774070845,0.9326450000000002,0.37641143576543834,0.0266163078745906,-0.8821000000000001,0.38090035442356746,0.02693372235692639,0.0,0.0,0.0,0.036799999999999035,0.010992270011239418,0.0007772708665580919
ALA 330,R ALA 330,0.0,0.0,0.0,-0.038724999999999996,0.00614161013090227,0.0004342774170964995,1.3274849999999998,0.28443043046587235,0.02011226861582271,-1.2152599999999991,0.267264031250001,0.018898420886412904,0.0,0.0,0.0,0.07350000000000001,0.032015152662450336,0.002263813154834118
ALA 331,R ALA 331,0.0,0.0,0.0,-0.0417,0.006071243694664189,0.00042930175867331166,1.7402949999999988,0.22512609350095947,0.01591881873365652,-1.6843299999999999,0.22403805725813725,0.015841882953108885,0.0,0.0,0.0,0.014265000000000007,0.03023052720347434,0.00213762107844211
ILE 332,R ILE 332,0.0,0.0,0.0,-0.022390000000000007,0.0028579538134827576,0.00020208785218316113,1.5874450000000002,0.27985184826082377,0.01978851396328172,-1.584365,0.2831693341006414,0.020023095636664257,0.0,0.0,0.0,-0.019309999999999786,0.017275239506299424,0.0012215439001526068
ALA 333,R ALA 333,0.0,0.0,0.0,-0.027274999999999987,0.005623999911095349,0.00039767684745280614,0.8138899999999996,0.257160704424298,0.01818400779531305,-0.7260300000000004,0.2559376859706271,0.018097527331102353,0.0,0.0,0.0,0.06058499999999993,0.0276120041829636,0.0019524635399924878
THR 334,R THR 334,0.0,0.0,0.0,-0.30406,0.10892711508159895,0.007702310172928607,1.7868400000000002,1.498809999432884,0.10598187143091978,-1.2463149999999996,1.340364004953506,0.09477804771609832,-0.039566448000000004,0.029894160037534,0.0021138363280416186,0.19689855200000028,0.3561822776051469,0.025185890383306875
ILE 335,R ILE 335,0.0,0.0,0.0,-0.08759000000000004,0.02892303407320893,0.00204516735256556,1.443070000000001,0.4382559242041077,0.030989373589990214,-1.3742650000000003,0.42891343506003454,0.03032875984729663,-0.000119448,0.0014871965903995343,0.0001051606794029023,-0.018904447999999813,0.03536288635474308,0.0025005336743768062
LYS 336,R LYS 336,0.0,0.0,0.0,-0.025455000000000002,0.005391472433389626,0.0003812346718230141,-113.20360999999991,2.6648489765705694,0.18843327821710806,113.22271499999995,2.669700755475536,0.18877635079356003,0.0,0.0,0.0,-0.0063499999999993405,0.025932171139339294,0.0018336814063516893
THR 337,R THR 337,0.0,0.0,0.0,-0.050205000000000034,0.01752606558814601,0.0012392799824898241,0.9970700000000002,1.0994695425977017,0.07774423692789065,-0.743635,1.1010376750025401,0.07785512063361662,0.0,0.0,0.0,0.20323000000000005,0.051276964613752876,0.0036258289397047296
LYS 338,R LYS 338,0.0,0.0,0.0,-0.5008600000000001,0.7335446546734558,0.051869439962274486,-166.16572,10.343110206876837,0.7313683365842405,166.48276499999997,10.115507661495636,0.7152744062588039,-0.3677991479999999,0.12022392399595963,0.008501115191839914,-0.5516141480000002,1.2175397578858553,0.08609306191653156
ARG 339,R ARG 339,0.0,0.0,0.0,-0.3848149999999997,0.16345103479329898,0.011557733509430002,-146.246275,4.539462131064432,0.32098844558151957,147.28844999999995,4.576748601083052,0.3236249971611871,-0.04081723200000002,0.042172130261078536,0.002982019928469104,0.6165427679999952,0.3035168149177203,0.02146187980324623
THR 340,R THR 340,0.0,0.0,0.0,-0.059095,0.013418866382820839,0.0009488571415128813,-0.3023799999999999,0.8240710925642276,0.05827062577319724,0.48569999999999985,0.8105681772682669,0.0573158254760411,0.0,0.0,0.0,0.12422499999999985,0.04300981719328719,0.0030412533394967136
ILE 341,R ILE 341,0.0,0.0,0.0,-0.02763,0.004444445972221922,0.0003142697885575359,0.5192599999999998,0.5532690506435365,0.039122029753068804,-0.477745,0.5514120963263315,0.03899072325406387,0.0,0.0,0.0,0.013885000000000113,0.012341870806324243,0.0008727020539680155
GLN 342,R GLN 342,0.0,0.0,0.0,-0.009609999999999981,0.0016272369219016546,0.00011506302620737844,0.8525150000000002,1.5080924871422836,0.1066382424314795,-0.8214899999999994,1.5057363580321754,0.10647163894436865,0.0,0.0,0.0,0.021414999999999615,0.010094690436066416,0.0007138024061321549
PHE 343,R PHE 343,0.0,0.0,0.0,-0.0075500000000000185,0.0009987492177718404,7.062223445912283e-05,0.8165700000000001,0.17567181077224595,0.01242187286603751,-0.8163100000000004,0.17533671577852453,0.012398178071797302,0.0,0.0,0.0,-0.0072900000000000985,0.0033205270665966503,0.0002347967205903966
VAL 344,R VAL 344,0.0,0.0,0.0,-0.002320000000000024,0.0004664761515875971,3.298484500493938e-05,0.24214499999999994,0.24802345448565952,0.017537906656012285,-0.240605,0.24724105438822247,0.01748258261456241,0.0,0.0,0.0,-0.000779999999999994,0.001204823638546313,8.519389649499479e-05
ASP 345,R ASP 345,0.0,0.0,0.0,-0.0016299999999999882,0.0004828043081829442,3.413942003022396e-05,103.293715,1.3159931131182132,0.09305476542806838,-103.26088,1.3137532514139005,0.09289638328806443,0.0,0.0,0.0,0.03120499999999808,0.002602493996145398,0.00018402411526716875
TRP 346,R TRP 346,0.0,0.0,0.0,-0.002100000000000024,0.0003605551275464136,2.549509756796496e-05,-1.0695700000000001,0.18178164126225602,0.012853903123176153,1.0678649999999998,0.1815118089133607,0.012834823094807416,0.0,0.0,0.0,-0.0038050000000003693,0.0007120217693298921,5.034754214456104e-05
CYS 347,R CYS 347,0.0,0.0,0.0,-0.0016049999999999892,0.0004888506929523662,3.456696399743609e-05,0.4999999999999998,0.22927633981726123,0.016212285465041665,-0.4974849999999996,0.22864389293178247,0.01616756471689543,0.0,0.0,0.0,0.0009100000000000641,0.0010353260356044246,7.320860605148735e-05
PRO 348,R PRO 348,0.0,0.0,0.0,-0.0017200000000000036,0.0004599999999999947,3.252691193458081e-05,1.2920000000000007,0.2502375471427076,0.01769446664920969,-1.2882500000000001,0.24959869290523073,0.017649292832858727,0.0,0.0,0.0,0.0020299999999999676,0.0010045396955820742,7.103168307171547e-05
THR 349,R THR 349,0.0,0.0,0.0,-0.0025350000000000017,0.0005279914772039506,3.733463539396159e-05,1.0306200000000003,0.35902843285734304,0.02538714395122063,-1.0217449999999997,0.3576125416914248,0.02528702532673634,0.0,0.0,0.0,0.006339999999999968,0.0029806710653813057,0.00021076527228176524
GLY 350,R GLY 350,0.0,0.0,0.0,-0.0015600000000000026,0.0004963869458396252,3.5099857549567846e-05,0.63075,0.28230437031686223,0.019961933460965156,-0.6269800000000001,0.28137238599407705,0.019896032217505064,0.0,0.0,0.0,0.002210000000000091,0.001573499285033186,0.000111263201463915
PHE 351,R PHE 351,0.0,0.0,0.0,-0.008215000000000005,0.0008299246953789696,5.8684537997664914e-05,-0.9560199999999996,0.15539359574963352,0.010987986530752692,0.9412499999999996,0.15560359089687129,0.011002835430015501,0.0,0.0,0.0,-0.02298499999999951,0.006443196023713279,0.00045560276008818585
LYS 352,R LYS 352,0.0,0.0,0.0,-0.002740000000000009,0.00044988887516807496,3.18119474411734e-05,-91.72543499999996,0.8440271297653574,0.05968173069625023,91.71342,0.843021721903126,0.05961063762452602,0.0,0.0,0.0,-0.01475499999999947,0.0030765199495546196,0.00021754281187857667
VAL 353,R VAL 353,0.0,0.0,0.0,-0.003784999999999988,0.00046773389870734895,3.307378115667882e-05,-0.9299300000000001,0.07567796971377685,0.005351240557104178,0.9357150000000002,0.07566897498314572,0.005350604533601756,0.0,0.0,0.0,0.0020000000000001557,0.001957038579078065,0.0001383835250309785
GLY 354,R GLY 354,0.0,0.0,0.0,-0.00183500000000001,0.0003972090129893746,2.808691866332022e-05,0.9711449999999999,0.04926615445719118,0.0034836431899663736,-0.966124999999999,0.04902814880251652,0.003466813648728254,0.0,0.0,0.0,0.003185000000000016,0.0022340042524579503,0.00015796795561126006
ILE 355,R ILE 355,0.0,0.0,0.0,-0.005989999999999988,0.0006707458535094035,4.742889414692578e-05,-0.7875999999999996,0.05347952879373925,0.003781573746471425,0.7999799999999999,0.0544643883652476,0.0038512138346244278,0.0,0.0,0.0,0.006390000000000074,0.0031028857536169858,0.00021940715576297014
ASN 356,R ASN 356,0.0,0.0,0.0,-0.003960000000000023,0.0005986651818838192,4.233202097703264e-05,0.15173999999999957,0.42154274089349486,0.029807573064575398,-0.14234500000000005,0.4224743376525964,0.029873446903144606,0.0,0.0,0.0,0.005434999999999981,0.004229157717560446,0.0002990466100794413
TYR 357,R TYR 357,0.0,0.0,0.0,-0.009214999999999994,0.0011440170453275546,8.089422105441117e-05,0.6906300000000002,0.4906866750789142,0.03469678753861803,-0.6746249999999995,0.4916094429270051,0.03476203707890263,0.0,0.0,0.0,0.00678999999999992,0.0031977961160775566,0.00022611833185304443
GLU 358,R GLU 358,0.0,0.0,0.0,-0.005339999999999965,0.0008272847151978757,5.849786320883996e-05,94.03109499999995,1.1561545337818067,0.08175247109366868,-94.00066499999997,1.1522353504311742,0.08147534298127412,0.0,0.0,0.0,0.02509000000000164,0.00716741934031916,0.000506813081914729
PRO 359,R PRO 359,0.0,0.0,0.0,-0.010169999999999988,0.0018737929448047659,0.000132497169781096,-1.0710099999999998,0.13136711879310045,0.009289058052354008,1.1001749999999995,0.13075455775995395,0.009245743446311155,0.0,0.0,0.0,0.018995000000000192,0.006417552103411321,0.0004537894610940137
PRO 360,R PRO 360,0.0,0.0,0.0,-0.009665000000000012,0.0018527749458582892,0.00013101097282289346,-0.246665,0.27653405355398814,0.01955391044970289,0.2411850000000001,0.2792066811073832,0.019742893756362057,0.0,0.0,0.0,-0.015145000000000124,0.008249483317153923,0.0005833265594844833
THR 361,R THR 361,0.0,0.0,0.0,-0.004225000000000016,0.0005238081709938791,3.703883097506945e-05,1.1293600000000006,0.3209758096804143,0.02269641716218636,-1.115375000000001,0.32194632219517255,0.02276504276022756,0.0,0.0,0.0,0.009759999999999873,0.0028917814578561353,0.00020447982785595935
VAL 362,R VAL 362,0.0,0.0,0.0,-0.005605000000000006,0.0007341491674040192,5.191218546738398e-05,-1.0524300000000004,0.10875801165890923,0.007690352755238031,1.0591450000000004,0.10927897316043622,0.007727190296284717,0.0,0.0,0.0,0.0011100000000000216,0.0028103202664466385,0.0001987196517710403
VAL 363,R VAL 363,0.0,0.0,0.0,-0.004550000000000009,0.0005722761571129679,4.0466035140595764e-05,0.00801999999999989,0.1906500186205079,0.013480992099990268,-0.0009600000000000111,0.1913026617692498,0.013527140939607302,0.0,0.0,0.0,0.0025099999999998357,0.002059101745907614,0.00014560048076843333
PRO 364,R PRO 364,0.0,0.0,0.0,-0.002635000000000002,0.0004917062130988474,3.4768879763375265e-05,1.4619750000000002,0.14914273155269653,0.010545983684559657,-1.4643999999999995,0.1491697690552629,0.010547895524700762,0.0,0.0,0.0,-0.005059999999999985,0.0014887578715156579,0.00010527107864935725
GLY 365,R GLY 365,0.0,0.0,0.0,-0.001989999999999997,0.0004241462012089686,2.999166550893755e-05,1.028945,0.20059364888998904,0.014184112939306461,-1.0225349999999997,0.1999426387117074,0.01413807956813802,0.0,0.0,0.0,0.004420000000000008,0.0017445916427634006,0.00012336125809993793
GLY 366,R GLY 366,0.0,0.0,0.0,-0.0032999999999999896,0.000608276253029833,4.301162633521392e-05,0.9558900000000002,0.16155351404410542,0.011423558530510308,-0.9389350000000003,0.16121547932813318,0.011399655866516265,0.0,0.0,0.0,0.013655000000000026,0.003045648535205651,0.0002153598732354791
ASP 367,R ASP 367,0.0,0.0,0.0,-0.007890000000000003,0.0009888882646689235,6.992495977831932e-05,118.10268000000002,1.684508847585654,0.11911276290965524,-118.02377500000011,1.6773894998932763,0.11860934900656472,0.0,0.0,0.0,0.07101500000000201,0.008633931607325037,0.0006105111587840401
LEU 368,R LEU 368,0.0,0.0,0.0,-0.013260000000000018,0.0016438978070427417,0.00011624112869376173,-0.7606799999999998,0.18939967687406534,0.013392579587219252,0.8006049999999998,0.18902380531298302,0.013366001454249604,0.0,0.0,0.0,0.0266650000000001,0.01003507722939884,0.0007095871158638631
ALA 369,R ALA 369,0.0,0.0,0.0,-0.013664999999999983,0.003977785187764688,0.0002812718880371815,-0.13919499999999999,0.3728605865132438,0.026365224916070802,0.19268500000000008,0.3808748951755681,0.026931922116235966,0.0,0.0,0.0,0.03982499999999994,0.010179114647158882,0.0007197720993481355
LYS 370,R LYS 370,0.0,0.0,0.0,-0.02288500000000003,0.005671135247902225,0.0004010098190817715,-100.80259999999993,2.459439395475863,0.17390862744583258,100.961675,2.4792502514623,0.17530946650674453,0.0,0.0,0.0,0.13618999999999978,0.04484555607861334,0.003171059680926909
VAL 371,R VAL 371,0.0,0.0,0.0,-0.045139999999999965,0.009075814013078946,0.0006417569633436016,-0.6345849999999997,0.17681148937498434,0.012502460312874462,0.81825,0.1740556735645236,0.012307594708146671,0.0,0.0,0.0,0.13852500000000018,0.03241341350428911,0.0022919744490286446
GLN 372,R GLN 372,0.0,0.0,0.0,-0.41190500000000035,0.4590337198670698,0.03245858561112911,-1.4476100000000005,1.6519159354821904,0.1168080959929576,1.8755950000000003,1.6688157330798983,0.11800309214115955,-0.11745010800000001,0.13451753022741814,0.009511825781227374,-0.10137010800000094,0.5084359935210763,0.03595185388180726
ARG 373,R ARG 373,0.0,0.0,0.0,-0.57867,0.3066021707359552,0.021680047405390954,-113.58168999999997,3.4928638255598012,0.24698276968145216,115.14739500000003,3.4263256221447347,0.24227780819717581,-0.14292874799999997,0.06917341618068383,0.004891299165920079,0.8441062520000007,0.47609812481616465,0.03366522125677093
ALA 374,R ALA 374,0.0,0.0,0.0,-0.014644999999999984,0.0016458964122932171,0.00011638245142631435,-0.6268300000000007,0.12164781584557677,0.008601799550093967,0.6685599999999999,0.12430493312817469,0.008789686114987264,0.0,0.0,0.0,0.027085000000000015,0.016211963946419404,0.0011463589642864982
VAL 375,R VAL 375,0.0,0.0,0.0,-0.01685999999999999,0.001562177966814267,0.00011046266337545815,0.8130700000000002,0.12591550778200314,0.008903570940920192,-0.7746650000000003,0.12614017113909234,0.008919457039248383,0.0,0.0,0.0,0.021545000000000085,0.013811154006816267,0.0009765960654231538
CYS 376,R CYS 376,0.0,0.0,0.0,-0.005759999999999976,0.0005936328831862334,4.197618372363073e-05,-0.71229,0.2865765096793522,0.020264019332304224,0.7413199999999998,0.2915692843905206,0.02061706181782461,0.0,0.0,0.0,0.023269999999999874,0.01178673406843471,0.0008334479587832687
MET 377,R MET 377,0.0,0.0,0.0,-0.010779999999999994,0.001082404730218688,7.653757247260298e-05,-0.16185000000000002,0.39943655003016426,0.028244429318008878,0.17836,0.40570060438702826,0.028687364849354847,0.0,0.0,0.0,0.005729999999999804,0.012200700799544254,0.0008627198270585874
LEU 378,R LEU 378,0.0,0.0,0.0,-0.004100000000000001,0.0004690415759823154,3.316624790355205e-05,0.3237700000000004,0.1984215137025215,0.01403051978723524,-0.3304300000000001,0.19965834593124307,0.01411797703284715,0.0,0.0,0.0,-0.010759999999999872,0.0077189636610102514,0.0005458131548432887
SER 379,R SER 379,0.0,0.0,0.0,-0.0032849999999999867,0.0005135903036467872,3.6316318646030124e-05,-0.5068400000000005,0.5740142196844947,0.040588934723641085,0.5120049999999999,0.5725130085639976,0.04048278306731146,0.0,0.0,0.0,0.0018800000000000205,0.003213347164562151,0.00022721795703684616
ASN 380,R ASN 380,0.0,0.0,0.0,-0.002205000000000006,0.0004159026328360725,2.9408757199172572e-05,1.5800050000000012,0.2126660409538814,0.015037759968658556,-1.57388,0.21163134361431293,0.014964595818130103,0.0,0.0,0.0,0.003920000000000315,0.002129225211197253,0.00015055895855109363
THR 381,R THR 381,0.0,0.0,0.0,-0.003200000000000008,0.00042426406871193446,3.000000000000042e-05,-0.7533649999999998,0.19478357675892524,0.013773278799000643,0.7598599999999998,0.19428057133949397,0.0137377109446953,0.0,0.0,0.0,0.0032949999999999325,0.002743715546480792,0.0001940099868563522
THR 382,R THR 382,0.0,0.0,0.0,-0.0024899999999999905,0.0005098038838612419,3.604857833535232e-05,0.5471449999999999,0.246164302804042,0.017406444779879675,-0.5463149999999999,0.24570534339936534,0.017373991449146056,0.0,0.0,0.0,-0.001659999999999997,0.0019453534383245459,0.00013755726080438523
ALA 383,R ALA 383,0.0,0.0,0.0,-0.0026949999999999826,0.000481637830740042,3.405693761922623e-05,0.31587500000000013,0.13823606394497745,0.009774765822003076,-0.3117899999999998,0.1374470294331605,0.009718972656613478,0.0,0.0,0.0,0.001389999999999998,0.0016576791004294924,0.00011721561329449099
ILE 384,R ILE 384,0.0,0.0,0.0,-0.0026750000000000285,0.00046837484987989874,3.311910324873076e-05,0.7202149999999999,0.21005615624161106,0.01485321325084241,-0.718945,0.20939016685365205,0.014806120689600001,0.0,0.0,0.0,-0.001405000000000065,0.001382380193723823,9.774904091600884e-05
ALA 385,R ALA 385,0.0,0.0,0.0,-0.0012649999999999688,0.00044133320745213443,3.120697037522136e-05,-0.069985,0.16867953276850148,0.011927444146798584,0.06957500000000005,0.1683926791015571,0.011907160529488125,0.0,0.0,0.0,-0.0016749999999999432,0.0009324028099486901,6.593083497121104e-05
GLU 386,R GLU 386,0.0,0.0,0.0,-0.0039850000000000215,0.0006517476505519638,4.608551833276939e-05,129.056995,2.534010304829015,0.17918158701411868,-128.96187499999996,2.5230246370945695,0.17840478299902982,0.0,0.0,0.0,0.09113499999999802,0.01097664680127823,0.0007761661387873461
ALA 387,R ALA 387,0.0,0.0,0.0,-0.0017500000000000087,0.00045552167895720206,3.22102468168119e-05,0.5618349999999995,0.20971022334402342,0.014828752101070437,-0.56004,0.2089884886782043,0.014777717753428626,0.0,0.0,0.0,4.499999999982407e-05,0.001050226166118555,7.426220438419798e-05
TRP 388,R TRP 388,0.0,0.0,0.0,-0.0023150000000000093,0.00046451587701605297,3.284623266068674e-05,-0.11166499999999999,0.23881491321732834,0.01688676445844497,0.11043499999999995,0.23828054006779492,0.01684897857067306,0.0,0.0,0.0,-0.0035450000000001227,0.0008932944643283713,6.316545733229958e-05
ALA 389,R ALA 389,0.0,0.0,0.0,-0.0013249999999999829,0.00046837484987987093,3.311910324872879e-05,-0.4902399999999997,0.256740671495578,0.018154306982091094,0.4891899999999999,0.256197138742805,0.018115873412562815,0.0,0.0,0.0,-0.0023749999999998915,0.000950986330080853,6.724488828158796e-05
ARG 390,R ARG 390,0.0,0.0,0.0,-0.0037499999999999734,0.000536190264738168,3.791437722025687e-05,-121.91172999999999,1.9025689230913276,0.13453193871926647,121.84713500000007,1.898450672724038,0.13424073444313303,0.0,0.0,0.0,-0.0683449999999965,0.004679313518026571,0.00033087743198944686
LEU 391,R LEU 391,0.0,0.0,0.0,-0.0016549999999999887,0.00047536827828542215,3.361361331365958e-05,0.13610999999999998,0.20886543012188472,0.014769016199462966,-0.136005,0.20839614913668625,0.014735833022771393,0.0,0.0,0.0,-0.0015500000000001402,0.0009096702699326596,6.432340165131807e-05
ASP 392,R ASP 392,0.0,0.0,0.0,-0.0010849999999999976,0.0002962684593404963,2.0949343665135584e-05,110.19959999999992,1.849809844286521,0.13080130848006305,-110.16035500000011,1.846696022347986,0.1305811280192485,0.0,0.0,0.0,0.03815999999999733,0.0031787418894884795,0.00022477099456990428
HIE 393,R HIE 393,0.0,0.0,0.0,-0.002440000000000002,0.0005257375771237842,3.717526059088133e-05,-2.122145000000001,0.7570337601289627,0.05353037053743397,2.1172000000000004,0.7548875147993872,0.05337860807477069,0.0,0.0,0.0,-0.0073850000000000105,0.0023951565710824243,0.00016936314534159012
LYS 394,R LYS 394,0.0,0.0,0.0,-0.0026899999999999745,0.00047318072657285225,3.345893004864414e-05,-129.39114500000008,1.7887176143682075,0.12648143547475835,129.30786999999998,1.7848993817874206,0.12621144565975614,0.0,0.0,0.0,-0.08596500000000035,0.004606926849865629,0.0003257589215970366
PHE 395,R PHE 395,0.0,0.0,0.0,-0.001114999999999995,0.0003190219428190043,2.2558257911462494e-05,-0.01458000000000002,0.16208591425537275,0.011461204910479536,0.014474999999999984,0.16178173374951818,0.011439696100640084,0.0,0.0,0.0,-0.001219999999999959,0.0007560423268572221,5.34602656184798e-05
ASP 396,R ASP 396,0.0,0.0,0.0,-0.0008299999999999913,0.00038871583451153174,2.748636025376919e-05,107.65844999999992,1.4393056789723493,0.10177428058016562,-107.62348000000001,1.43708002894674,0.10161690335759999,0.0,0.0,0.0,0.03413999999999945,0.002273851358377889,0.00016078557149192476
LEU 397,R LEU 397,0.0,0.0,0.0,-0.0016749999999999799,0.00046837484987986665,3.311910324872849e-05,-1.11855,0.23543881901674682,0.016648038548129396,1.1166699999999996,0.2349685959867856,0.01661478875881383,0.0,0.0,0.0,-0.0035550000000001236,0.0008757710888125204,6.192636756664593e-05
MET 398,R MET 398,0.0,0.0,0.0,-0.0012500000000000844,0.00043301270189236886,3.06186217848003e-05,-0.373805,0.3196331130765398,0.02260147417481878,0.37309499999999984,0.31888180565062063,0.02254834871725646,0.0,0.0,0.0,-0.0019600000000001196,0.0011350770898931656,8.026207074329497e-05
TYR 399,R TYR 399,0.0,0.0,0.0,-0.0007750000000000018,0.0004175823272122509,2.9527529527544236e-05,-0.6512950000000004,0.13644760157291147,0.009648302434884593,0.6501299999999998,0.13622662404978125,0.009632676964375074,0.0,0.0,0.0,-0.0019400000000002187,0.0008101851640213657,5.728874234962429e-05
ALA 400,R ALA 400,0.0,0.0,0.0,-0.00043999999999999427,0.0004963869458396278,3.509985754956803e-05,-1.1679300000000006,0.24873133115873933,0.017587961095590136,1.1660649999999995,0.24841694945192813,0.017565730951913418,0.0,0.0,0.0,-0.0023050000000000457,0.0008496911203490236,6.008223531127894e-05
LYS 401,R LYS 401,0.0,0.0,0.0,-0.0009350000000000319,0.0002842094298224682,2.0096641510462944e-05,-108.96644499999996,2.471006903468218,0.17472657378011497,108.92694500000002,2.466763704123347,0.1744265342770465,0.0,0.0,0.0,-0.04043499999999796,0.004423321715632433,0.00031277607804934066
ARG 402,R ARG 402,0.0,0.0,0.0,-0.0006549999999999939,0.0004753682782853671,3.3613613313655685e-05,-95.992315,1.636835912902916,0.11574177737033249,95.97201,1.6351902029733358,0.11562540810522527,0.0,0.0,0.0,-0.020960000000002452,0.0019022092419065824,0.0001345065054187866
ALA 403,R ALA 403,0.0,0.0,0.0,-0.0004849999999999649,0.0004997749493521692,3.5339425575408215e-05,-0.6912350000000006,0.1660239132625155,0.01173966349070519,0.69038,0.16565752503282133,0.01171375593052882,0.0,0.0,0.0,-0.0013399999999999823,0.0007774316690231155,5.497272050754206e-05
PHE 404,R PHE 404,0.0,0.0,0.0,-0.0012400000000000056,0.00042708313008127814,3.0199337741084815e-05,-0.5494300000000001,0.11682099597246912,0.008260491843709927,0.546795,0.11662796823661141,0.008246842721611719,0.0,0.0,0.0,-0.003875000000000188,0.0009430668056927548,6.668489334172831e-05
VAL 405,R VAL 405,0.0,0.0,0.0,-0.00043500000000000483,0.0004957569969249099,3.5055313434628216e-05,-0.6274899999999997,0.08737327909607355,0.006178223814333843,0.62672,0.08721933042623092,0.006167337999493806,0.0,0.0,0.0,-0.0012049999999999938,0.0007955972599249916,5.625722175863978e-05
HIE 406,R HIE 406,0.0,0.0,0.0,-0.000569999999999995,0.0004950757517794577,3.500714212842825e-05,-0.68773,0.20030962807613562,0.014164029634959073,0.68655,0.20000116874658555,0.014142218266594564,0.0,0.0,0.0,-0.0017499999999996297,0.0008170067319181503,5.777110004143838e-05
TRP 407,R TRP 407,0.0,0.0,0.0,-0.0008799999999999519,0.0003249615361854172,2.2978250586150614e-05,-1.6323999999999999,0.16095281917381815,0.011381082988889898,1.6299450000000013,0.16074368409052786,0.01136629490533204,0.0,0.0,0.0,-0.0033349999999998303,0.0008017324990298079,5.6691048676161426e-05
TYR 408,R TYR 408,0.0,0.0,0.0,-0.0006099999999999461,0.00048774993593024427,3.448912872195798e-05,-0.6086500000000001,0.17627367216915832,0.012464430893546624,0.60803,0.17601894528714745,0.012446418982984585,0.0,0.0,0.0,-0.0012299999999999234,0.0007791662210336346,5.5095371856437935e-05
VAL 409,R VAL 409,0.0,0.0,0.0,-0.0002749999999999964,0.000446514277487288,3.157332735078731e-05,-0.8937249999999994,0.04898019370113643,0.003463422710990419,0.892899999999999,0.048914823928963395,0.0034588003700716016,0.0,0.0,0.0,-0.0011000000000001215,0.0007141428428541415,5.049752469180024e-05
GLY 410,R GLY 410,0.0,0.0,0.0,-0.00019000000000000072,0.0003923009049186621,2.7739863013360495e-05,-0.9104200000000001,0.09299426648992783,0.006575687644649688,0.9096949999999997,0.09286927357851216,0.006566849311123462,0.0,0.0,0.0,-0.0009150000000000547,0.0006912127024296138,4.887611891302591e-05
GLU 411,R GLU 411,0.0,0.0,0.0,-0.000280000000000003,0.00044899888641287787,3.174901573277543e-05,86.61905,0.8850264727669003,0.06258082204230865,-86.606925,0.8842462436327073,0.06252565151114194,0.0,0.0,0.0,0.011845000000001136,0.0010444974868303106,7.385712558700192e-05
GLY 412,R GLY 412,0.0,0.0,0.0,-0.00011500000000000454,0.00031902194281899806,2.2558257911462054e-05,-0.46297999999999995,0.09888574012465118,0.006992277740479152,0.46256499999999967,0.09883165370973106,0.0069884532534031435,0.0,0.0,0.0,-0.0005300000000000881,0.0006237788069501049,4.4107822435487345e-05
MET 413,R MET 413,0.0,0.0,0.0,-0.00032000000000000697,0.00046647615158763417,3.2984845004941996e-05,-0.15245499999999995,0.42867803533071297,0.030312114572807355,0.152425,0.42835683066224123,0.03028940197288484,0.0,0.0,0.0,-0.00034999999999986263,0.0008108637370113862,5.733672470590164e-05
GLU 414,R GLU 414,0.0,0.0,0.0,-0.00018500000000000073,0.0003882975663070801,2.745678422539694e-05,83.817325,1.4788861076431512,0.10457303953170506,-83.80795999999998,1.4779329918512747,0.10450564406773588,0.0,0.0,0.0,0.009180000000000917,0.001186423195998612,8.389278872476348e-05
GLU 415,R GLU 415,0.0,0.0,0.0,-0.00029499999999999524,0.0004560427611529355,3.224709289222777e-05,90.664465,1.8349603779842107,0.12975129264812657,-90.64953999999996,1.8333019032353788,0.129634020773994,0.0,0.0,0.0,0.014629999999999938,0.001842036916027274,0.00013025167945188403
GLY 416,R GLY 416,0.0,0.0,0.0,-0.000124999999999999,0.00033071891388307124,2.338535866733695e-05,0.5088300000000003,0.19420924566044645,0.013732667457562575,-0.50841,0.19410224599421758,0.013725101438605062,0.0,0.0,0.0,0.00029500000000010963,0.0007127236491094714,5.0397172539732866e-05
GLU 417,R GLU 417,0.0,0.0,0.0,-0.00018000000000000126,0.0003841874542459737,2.7166155414412446e-05,84.83368999999999,1.2462006876517229,0.08811969569578719,-84.82411999999998,1.2454640603437708,0.08806760827932117,0.0,0.0,0.0,0.009390000000000781,0.0010525682875684435,7.442781738015584e-05
PHE 418,R PHE 418,0.0,0.0,0.0,-0.0005150000000000254,0.0004997749493522299,3.533942557541251e-05,0.26580500000000007,0.14797268996338456,0.01046324925035238,-0.2656100000000001,0.147821506892603,0.010452558992897355,0.0,0.0,0.0,-0.0003199999999999914,0.0008231646250902091,5.820652884341689e-05
SER 419,R SER 419,0.0,0.0,0.0,-0.00026000000000000914,0.00043863424398924155,3.101612483854273e-05,0.48102500000000004,0.4322014742860089,0.030561259330646014,-0.4806199999999998,0.4317651393987242,0.030530405794879284,0.0,0.0,0.0,0.00014499999999999846,0.0008270278108988477,5.847969733164409e-05
GLU 420,R GLU 420,0.0,0.0,0.0,-0.00030000000000000583,0.00045825756949559294,3.240370349203993e-05,85.30381500000007,1.1117539524380806,0.07861287587799132,-85.294065,1.111049369187735,0.07856305431856833,0.0,0.0,0.0,0.009450000000000357,0.0009733961166949937,6.88294994895682e-05
ALA 421,R ALA 421,0.0,0.0,0.0,-0.0002049999999999952,0.0004037016224886796,2.8546015483775697e-05,0.16120000000000012,0.13534995382341283,0.009570687018182129,-0.16107500000000016,0.13510443876867978,0.009553326482173616,0.0,0.0,0.0,-8.00000000000045e-05,0.000795989949685458,5.628498911789261e-05
ARG 422,R ARG 422,0.0,0.0,0.0,-0.0007599999999999907,0.00042708313008124615,3.019933774108255e-05,-103.36585000000001,1.2759825341680866,0.09022559025858495,103.33702000000002,1.2742408444240365,0.09010243419571087,0.0,0.0,0.0,-0.029590000000003728,0.002002972790624187,0.00014163156427825056
GLU 423,R GLU 423,0.0,0.0,0.0,-0.0003950000000000059,0.0004888506929523647,3.456696399743599e-05,92.86333499999995,2.159495823748832,0.15269941409168286,-92.84763500000001,2.1576633175213393,0.15256983633368018,0.0,0.0,0.0,0.015304999999997761,0.001980397687333809,0.00014003526341598924
ASP 424,R ASP 424,0.0,0.0,0.0,-0.00043000000000000595,0.0004950757517794688,3.500714212842904e-05,90.01822,0.9974678900108033,0.07053163090424763,-90.00478500000001,0.9965849982663657,0.07046920103029308,0.0,0.0,0.0,0.013005000000001701,0.0012348987812808956,8.732053023227243e-05
MET 425,R MET 425,0.0,0.0,0.0,-0.0008150000000000102,0.00038829756630708083,2.7456784225396993e-05,0.4713799999999999,0.2704583620448816,0.019124294183054214,-0.4707150000000002,0.26997044981812335,0.019089793578637756,0.0,0.0,0.0,-0.00014999999999999126,0.0008351646544244058,5.905505905508169e-05
ALA 426,R ALA 426,0.0,0.0,0.0,-0.00043000000000000427,0.0004950757517794673,3.500714212842893e-05,0.6531550000000006,0.13061524020955245,0.009235892207848435,-0.6524150000000002,0.13046571494074505,0.009225319174695188,0.0,0.0,0.0,0.0003100000000000888,0.0007898734075787136,5.585248427778341e-05
ALA 427,R ALA 427,0.0,0.0,0.0,-0.0003299999999999992,0.00047021271782034875,3.324906013709252e-05,0.41270500000000027,0.16156419149984882,0.011424313540646505,-0.4122199999999999,0.16139981908292253,0.011412690655581646,0.0,0.0,0.0,0.0001549999999999452,0.0007217859793594672,5.1037976057045266e-05
LEU 428,R LEU 428,0.0,0.0,0.0,-0.0008649999999999847,0.00034172357249682734,2.416350554037994e-05,0.05354499999999995,0.207260845253029,0.014655554915287246,-0.053145,0.20691013502242947,0.014630755957058404,0.0,0.0,0.0,-0.0004650000000002308,0.0007541717311067126,5.332799452447539e-05
GLU 429,R GLU 429,0.0,0.0,0.0,-0.001100000000000011,0.00029999999999997455,2.1213203435594625e-05,109.32633500000009,1.8722333222005783,0.1323868878091447,-109.28830999999995,1.8691105916726918,0.13216607741593603,0.0,0.0,0.0,0.03692499999999512,0.0032433585987400653,0.00022934008589887986
LYS 430,R LYS 430,0.0,0.0,0.0,-0.0007150000000000068,0.00045141444372107,3.191982142807217e-05,-95.59999499999999,3.3890231239956736,0.23964012325753584,95.581345,3.3853694666871377,0.23938177067163607,0.0,0.0,0.0,-0.01936499999999924,0.0038290697303688323,0.0002707561171979946
ASP 431,R ASP 431,0.0,0.0,0.0,-0.0007200000000000262,0.00044899888641288806,3.1749015732776156e-05,95.26301000000007,1.1878916743043273,0.08399662582156316,-95.24379000000003,1.186608838620682,0.08390591564045778,0.0,0.0,0.0,0.01850000000000236,0.001568438714138344,0.0001109053650642732
TYR 432,R TYR 432,0.0,0.0,0.0,-0.0019550000000000465,0.0002701388531846874,1.9101701494884962e-05,0.1499300000000001,0.23887548032395464,0.016891047199626204,-0.14978,0.23844045713762582,0.016860286415123556,0.0,0.0,0.0,-0.0018050000000000093,0.0008467437628937643,5.9873825666959487e-05
GLU 433,R GLU 433,0.0,0.0,0.0,-0.0013249999999999985,0.0004683748498798581,3.3119103248727885e-05,110.65437000000001,3.8697871172839933,0.2736352712379853,-110.61279999999992,3.862474067229138,0.27311816050949084,0.0,0.0,0.0,0.04024500000000458,0.0072232246953840475,0.0005107591164140194
GLU 434,R GLU 434,0.0,0.0,0.0,-0.000824999999999993,0.00037996710383926243,2.686773157525555e-05,96.25476000000005,1.8175172963110957,0.12851788051454155,-96.23411500000003,1.815564389320496,0.12837978913693357,0.0,0.0,0.0,0.019820000000003547,0.0020898803793556924,0.00014777685881111244
VAL 435,R VAL 435,0.0,0.0,0.0,-0.0011249999999999754,0.0003307189138830759,2.338535866733728e-05,0.029224999999999886,0.21413769956502288,0.015141821947011528,-0.028529999999999972,0.213786246283525,0.015116970447149786,0.0,0.0,0.0,-0.00043000000000024854,0.0007649182962905295,5.408789143606942e-05
GLY 436,R GLY 436,0.0,0.0,0.0,-0.0007350000000000095,0.00044133320745215303,3.120697037522267e-05,0.5563350000000002,0.18778118322930956,0.013278134804067837,-0.5552349999999998,0.18741488674862566,0.013252233731526203,0.0,0.0,0.0,0.0003649999999999723,0.0008436675885678841,5.96563072943653e-05
VAL 437,R VAL 437,0.0,0.0,0.0,-0.001095000000000012,0.000293214938227914,2.0733427116615262e-05,-0.16580999999999982,0.3836020775491187,0.02712476303122297,0.16577999999999996,0.3828812369390802,0.027073791902871683,0.0,0.0,0.0,-0.0011249999999998718,0.0009536115561379891,6.743051979630281e-05
ASP 438,R ASP 438,0.0,0.0,0.0,-0.0015350000000000155,0.0004987734956871736,3.526861210765197e-05,110.14543499999996,1.8551687189523596,0.13118023814163737,-110.10028999999992,1.8507927074432986,0.13087080740037663,0.0,0.0,0.0,0.04360999999999876,0.004622542590394881,0.00032686312119918496
SER 439,R SER 439,0.0,0.0,0.0,-0.0007350000000000034,0.00044133320745214826,3.120697037522234e-05,-0.35675500000000004,0.4140799137545793,0.029279871496900377,0.3562299999999998,0.41342301230096057,0.029233421549657867,0.0,0.0,0.0,-0.0012600000000001677,0.0009759098319005818,6.90072459963525e-05
VAL 440,R VAL 440,0.0,0.0,0.0,-0.0007100000000000007,0.000453762052181537,3.2085822414268884e-05,94.14246500000002,1.3188597153512642,0.09325746481586387,-94.12325000000001,1.317385075633314,0.09315319204142691,0.0,0.0,0.0,0.018504999999998974,0.0016970489091348835,0.00011999947916545092
gtp 441,R gtp 441,0.0,0.0,0.0,-0.0060100000000000535,0.00047947888378949805,3.390427701633106e-05,402.4591749999998,3.5507511944068932,0.2510760247871347,-402.37365,3.5480215779480213,0.25088301175632405,0.0,0.0,0.0,0.07951500000000465,0.006876029013905489,0.0004862086743368021
Mg+ 442,R Mg+ 442,0.0,0.0,0.0,-1.9999999999997796e-05,0.0001399999999999846,9.899494936610575e-06,-197.28229999999988,1.7038518421677968,0.12048051917340402,197.23293,1.7015430482617486,0.12031726279067113,0.0,0.0,0.0,-0.0493900000000022,0.002547135646175265,0.00018010968880125084
MET 443,R MET 443,0.0,0.0,0.0,-0.00035499999999999974,0.0004785133226985427,3.383600153682462e-05,-81.98849500000001,0.8080044863592465,0.05713454515337764,81.97984499999998,0.807401189607129,0.05709188563092863,0.0,0.0,0.0,-0.009005000000005054,0.0009974843357172273,7.053279379130101e-05
ARG 444,R ARG 444,0.0,0.0,0.0,-0.0005950000000000083,0.0004908920451586126,3.471130939621878e-05,-90.68319999999999,1.009043869216514,0.07135017624377088,90.66692000000006,1.0080699795084174,0.07128131184209859,0.0,0.0,0.0,-0.016874999999997156,0.0012607041683119072,8.914524664834961e-05
GLU 445,R GLU 445,0.0,0.0,0.0,-0.0003700000000000481,0.000482804308182995,3.413942003022755e-05,82.04960999999999,0.7463787563319476,0.052776947993590194,-82.04034,0.7458501956824183,0.05273957311163514,0.0,0.0,0.0,0.008899999999998442,0.000969535971484147,6.855654600407275e-05
ILE 446,R ILE 446,0.0,0.0,0.0,-0.0005799999999999888,0.0004935585071701116,3.489985673322952e-05,-0.3295649999999998,0.15741421719463639,0.011130866043349941,0.3292600000000001,0.15720633702239845,0.011116166695403574,0.0,0.0,0.0,-0.000885000000000149,0.0007561580522615348,5.3468448640294305e-05
VAL 447,R VAL 447,0.0,0.0,0.0,-0.00031500000000003417,0.00046451587701611097,3.284623266069084e-05,0.6008800000000001,0.13939453217397124,0.009856681896054143,-0.6002599999999999,0.139252800330909,0.009846659941320206,0.0,0.0,0.0,0.00030500000000021813,0.0007014092956330041,4.9597126932937705e-05
HIE 448,R HIE 448,0.0,0.0,0.0,-0.0006149999999999345,0.0004865953144040221,3.440748465086841e-05,-2.040924999999999,0.3367737955586877,0.023813503456548007,2.03844,0.3363438663035182,0.023783102867371925,0.0,0.0,0.0,-0.003099999999999801,0.0008888194417319359,6.284902544990933e-05
ILE 449,R ILE 449,0.0,0.0,0.0,-0.0003349999999999831,0.0004719904660053818,3.337476591678041e-05,0.8406349999999999,0.06485392644242997,0.004585865117401578,-0.83967,0.06473709214970995,0.004577603685335832,0.0,0.0,0.0,0.0006300000000001393,0.0007503998933899256,5.306128532176787e-05
GLN 450,R GLN 450,0.0,0.0,0.0,-0.0005350000000000188,0.0004987734956871877,3.5268612107652964e-05,0.042224999999999964,0.1830912733447442,0.01294650809581484,-0.04209,0.1829064020202683,0.012933435719096456,0.0,0.0,0.0,-0.00039999999999970723,0.0008124038404636617,5.744562646538493e-05
ALA 451,R ALA 451,0.0,0.0,0.0,-0.00026000000000000025,0.00043863424398922664,3.1016124838541674e-05,0.8223199999999998,0.04868991271300475,0.0034428967454746746,-0.8213049999999998,0.048634575920842235,0.003438983843375952,0.0,0.0,0.0,0.0007550000000000779,0.0007106159300212236,5.024813429371923e-05
GLY 452,R GLY 452,0.0,0.0,0.0,-0.00016500000000000236,0.00037118054905935466,2.6246428328441565e-05,0.43235000000000007,0.1443125687526901,0.010204439597547703,-0.43200500000000003,0.14423052719518165,0.01019863838338237,0.0,0.0,0.0,0.00018000000000019335,0.0007124605252223796,5.037856687124739e-05
GLN 453,R GLN 453,0.0,0.0,0.0,-0.0005649999999999705,0.000495756996924878,3.505531343462596e-05,-0.032019999999999625,0.420480450913001,0.029732457819696023,0.03240500000000006,0.4198100296264966,0.029685051875902115,0.0,0.0,0.0,-0.0001799999999995805,0.0010137060717978854,7.16798437498262e-05
CYS 454,R CYS 454,0.0,0.0,0.0,-0.0006849999999999534,0.0004645158770160272,3.284623266068492e-05,0.5788699999999999,0.156762186448136,0.011084760507110686,-0.5774099999999999,0.15645354550153318,0.011062936296481217,0.0,0.0,0.0,0.000774999999999999,0.0008685476383021001,6.141559248269757e-05
GLY 455,R GLY 455,0.0,0.0,0.0,-0.00037500000000000754,0.0004841229182759365,3.4232659844073546e-05,0.6802199999999996,0.12481795383678018,0.008825962157181672,-0.679275,0.12463787295601678,0.008813228515986687,0.0,0.0,0.0,0.0005700000000000027,0.0007383088784512304,5.220632145630995e-05
ASN 456,R ASN 456,0.0,0.0,0.0,-0.0005400000000000027,0.0004983974317750861,3.524202037341231e-05,-0.011899999999999765,0.18097602051100595,0.012796937133548802,0.01181999999999999,0.18078386985569256,0.012783350030410649,0.0,0.0,0.0,-0.0006199999999998696,0.0007586830695349378,5.364699432395795e-05
GLN 457,R GLN 457,0.0,0.0,0.0,-0.0009049999999999808,0.0002932149382279066,2.0733427116614737e-05,-0.189675,0.9804675871108647,0.06932952795797044,0.18991000000000002,0.9792185618645107,0.06924120853581343,0.0,0.0,0.0,-0.0006700000000000018,0.001483610461003883,0.00010490710176151456
ILE 458,R ILE 458,0.0,0.0,0.0,-0.0013450000000000567,0.0004753682782853816,3.3613613313656715e-05,0.17229999999999998,0.11405332086353316,0.008064787659944943,-0.17146999999999987,0.11386785806363468,0.008051673459598337,0.0,0.0,0.0,-0.0005149999999999633,0.0008483955445426999,5.999062426745967e-05
GLY 459,R GLY 459,0.0,0.0,0.0,-0.000384999999999967,0.00048659531440403263,3.440748465086916e-05,0.5547350000000001,0.12394932341485265,0.008764540711012682,-0.5543349999999998,0.12377298887479528,0.008752071976109485,0.0,0.0,0.0,1.4999999999998903e-05,0.0007904270997378465,5.589163622582467e-05
ALA 460,R ALA 460,0.0,0.0,0.0,-0.00047000000000001484,0.0004990991885387262,3.529164207004365e-05,0.06871999999999995,0.0998894969453746,0.007063254065938731,-0.06872499999999998,0.09981161943882084,0.007057747294640124,0.0,0.0,0.0,-0.00047499999999992324,0.000747913765082521,5.288548950326131e-05
LYS 461,R LYS 461,0.0,0.0,0.0,-0.0018550000000000489,0.00036602595536387923,2.5881943512808354e-05,-99.47020500000004,1.779071252920608,0.12579933471542093,99.43917499999999,1.776787056564868,0.1256378176421504,0.0,0.0,0.0,-0.03288500000000113,0.0028375649772276407,0.0002006461437455116
PHE 462,R PHE 462,0.0,0.0,0.0,-0.0015200000000000636,0.0004995998398718312,3.532704346530852e-05,0.3627000000000002,0.10531695020270876,0.00744703296622213,-0.36314500000000005,0.10513146044357966,0.007433916859570045,0.0,0.0,0.0,-0.0019649999999999147,0.0009239994588744508,6.533662831828245e-05
TRP 463,R TRP 463,0.0,0.0,0.0,-0.0011249999999999537,0.00033071891388309737,2.3385358667338797e-05,0.247485,0.15952322644367506,0.01127999551750798,-0.24819999999999992,0.15931249166339714,0.011265094318291344,0.0,0.0,0.0,-0.0018399999999999218,0.0007102112361826148,5.021951811796076e-05
GLU 464,R GLU 464,0.0,0.0,0.0,-0.0013649999999999919,0.00048143016108255385,3.4042253156920574e-05,96.180235,1.2361782839766733,0.08741100473554553,-96.15261500000004,1.234129805477765,0.08726615543177624,0.0,0.0,0.0,0.02625499999999924,0.002412462434941307,0.00017058685471048085
VAL 465,R VAL 465,0.0,0.0,0.0,-0.0018900000000000028,0.00034336569426777585,2.4279621084357114e-05,-0.2718749999999998,0.1445595011578276,0.010221900355364445,0.2743850000000002,0.14429025183635869,0.010202861553260391,0.0,0.0,0.0,0.0006200000000002759,0.001007769814987275,7.126008700526145e-05
ILE 466,R ILE 466,0.0,0.0,0.0,-0.0013450000000000072,0.00047536827828541727,3.3613613313659236e-05,0.3299400000000001,0.13199025115515134,0.009333120164232305,-0.32974500000000007,0.1317528366867287,0.00931633242617496,0.0,0.0,0.0,-0.0011500000000003396,0.0009420721840706987,6.661456297236124e-05
SER 467,R SER 467,0.0,0.0,0.0,-0.000679999999999994,0.00046647615158761845,3.2984845004940885e-05,-0.5492599999999996,0.1438850318830991,0.010174208175578197,0.5479999999999999,0.1437169092347881,0.010162320109109023,0.0,0.0,0.0,-0.0019399999999999697,0.0007657675887629041,5.414794548271209e-05
ASP 468,R ASP 468,0.0,0.0,0.0,-0.0016750000000000137,0.00046837484987985987,3.3119103248728014e-05,99.07525000000001,1.3223106811562944,0.09350148494810184,-99.0441,1.3191905586395734,0.09328085896913121,0.0,0.0,0.0,0.029474999999999838,0.0032999053016695046,0.00023333854160839464
GLU 469,R GLU 469,0.0,0.0,0.0,-0.002410000000000002,0.0004918333050943168,3.4777866524558354e-05,105.59668000000003,1.172578166943411,0.08291379733169775,-105.56484000000005,1.170324209092973,0.08275441844364241,0.0,0.0,0.0,0.029429999999998593,0.004112797101734031,0.00029081867202805124
HID 470,R HID 470,0.0,0.0,0.0,-0.00126000000000003,0.00043863424398919726,3.10161248385396e-05,0.18068499999999993,0.2187794226498463,0.015470041333978406,-0.18147,0.2186410736801299,0.015460258584512741,0.0,0.0,0.0,-0.002044999999999979,0.0008791899680954263,6.216811883914602e-05
GLY 471,R GLY 471,0.0,0.0,0.0,-0.00041999999999999427,0.0004935585071701159,3.4899856733229816e-05,-0.7676699999999996,0.08405486957934526,0.005943576827130587,0.7667499999999997,0.08400546113200243,0.005940083122314186,0.0,0.0,0.0,-0.0013399999999997637,0.000821218606705806,5.806892456382438e-05
ILE 472,R ILE 472,0.0,0.0,0.0,-0.0007600000000000128,0.00042708313008125857,3.019933774108343e-05,0.8458499999999998,0.07928737289127895,0.005606463903388978,-0.8451600000000004,0.07915197028501587,0.0055968894932810825,0.0,0.0,0.0,-7.000000000028983e-05,0.0007036334272901356,4.975439679063864e-05
ASP 473,R ASP 473,0.0,0.0,0.0,-0.0005200000000000027,0.0004995998398718743,3.532704346531156e-05,82.12217000000003,0.8370995467067778,0.05919187660045476,-82.11297,0.8363938959027017,0.05914197955358357,0.0,0.0,0.0,0.008680000000000377,0.0010943491216229553,7.738216848851336e-05
PRO 474,R PRO 474,0.0,0.0,0.0,-0.0004550000000000209,0.0004979708826829356,3.521185879785544e-05,-0.4418350000000001,0.07751063007742941,0.00548082921417923,0.44151500000000005,0.07750948183932153,0.005480748021483981,0.0,0.0,0.0,-0.0007750000000000945,0.0007445636305918857,5.264859922163979e-05
THR 475,R THR 475,0.0,0.0,0.0,-0.00027999999999999526,0.0004489988864128654,3.174901573277455e-05,-0.7882949999999995,0.1120276661142253,0.007921552238987111,0.7878150000000003,0.11201638618969928,0.007920754627874749,0.0,0.0,0.0,-0.0007599999999996742,0.0007017121917141757,4.9618544920236834e-05
GLY 476,R GLY 476,0.0,0.0,0.0,-0.0001400000000000007,0.00034698703145795114,2.4535688292770714e-05,-0.40601000000000015,0.1604724583846086,0.01134711635174328,0.40570499999999987,0.1603941332312379,0.011341577927034689,0.0,0.0,0.0,-0.0004450000000000448,0.0006906337669126152,4.883518199003196e-05
SER 477,R SER 477,0.0,0.0,0.0,-0.00031499999999998863,0.0004645158770160439,3.28462326606861e-05,0.6561549999999999,0.3051642360680559,0.021578370069933475,-0.65571,0.30496361405912054,0.021564183951636128,0.0,0.0,0.0,0.00013000000000000676,0.0007956758133811916,5.626277632679625e-05
TYR 478,R TYR 478,0.0,0.0,0.0,-0.0009049999999999758,0.0002932149382279044,2.0733427116614584e-05,-0.8715950000000001,0.3256884415741524,0.023029650559116183,0.870875,0.3254387797651046,0.023011996803298084,0.0,0.0,0.0,-0.001624999999999937,0.0006959705453535659,4.9212549212560605e-05
HIP 479,R HIP 479,0.0,0.0,0.0,-0.0008400000000000024,0.0003666060555964678,2.5922962793631482e-05,-83.405775,0.8884770815145976,0.06282481692678049,83.39634000000002,0.88785246769977,0.06278065006037174,0.0,0.0,0.0,-0.01027500000000039,0.0011871710070600855,8.394566695202491e-05
GLY 480,R GLY 480,0.0,0.0,0.0,-0.0005249999999999993,0.0004993746088859535,3.5311117229563765e-05,-0.8958449999999997,0.11985316422606752,0.008474898517091727,0.8950199999999995,0.11970455129192233,0.008464389995741117,0.0,0.0,0.0,-0.0013500000000001232,0.0007921489758877208,5.6013391256018626e-05
ASP 481,R ASP 481,0.0,0.0,0.0,-0.0015850000000000109,0.0005410868691809032,3.82606194408815e-05,96.25040500000004,2.2980142168760125,0.16249414360161218,-96.22326999999996,2.2929039245261684,0.16213279136417014,0.0,0.0,0.0,0.025550000000001915,0.005168897367912644,0.00036549623801083276
SER 482,R SER 482,0.0,0.0,0.0,-0.0010000000000000002,0.0003605551275464001,2.549509756796401e-05,-0.44928500000000016,0.5270774741676977,0.03727000561946563,0.44980999999999993,0.5265596869301709,0.03723339253277893,0.0,0.0,0.0,-0.00047500000000008977,0.0009107002800044041,6.439623436196018e-05
ASP 483,R ASP 483,0.0,0.0,0.0,-0.0008500000000000001,0.00038405728739342924,2.7156951228000456e-05,88.117155,1.8085283080393442,0.12788226305824535,-88.10457500000005,1.8067892611932412,0.1277592938764773,0.0,0.0,0.0,0.011730000000000303,0.001893964096809082,0.00013392348561775566
LEU 484,R LEU 484,0.0,0.0,0.0,-0.0015899999999999864,0.0004918333050943108,3.477786652455793e-05,-0.4858599999999999,0.17805131395190524,0.012590129149456713,0.48625500000000055,0.17783396743873023,0.012574760430123382,0.0,0.0,0.0,-0.0011949999999996796,0.0008584724806304436,6.070317125158238e-05
GLN 485,R GLN 485,0.0,0.0,0.0,-0.0014600000000000435,0.0004983974317750896,3.524202037341255e-05,-0.83506,0.5376966769471418,0.038020896649079636,0.834905,0.5368904692532731,0.0379638891563417,0.0,0.0,0.0,-0.001614999999999789,0.001089392032282573,7.703164933976017e-05
LEU 486,R LEU 486,0.0,0.0,0.0,-0.0006499999999999962,0.00047696960070846945,3.372684390807987e-05,-0.3665949999999998,0.10098554834727574,0.007140756603820062,0.36619000000000024,0.10085332865106535,0.007131407259440383,0.0,0.0,0.0,-0.0010549999999998549,0.0007496499182956586,5.300825407428015e-05
GLU 487,R GLU 487,0.0,0.0,0.0,-0.0007199999999999817,0.00044899888641286107,3.1749015732774245e-05,88.94330999999997,0.9626790347301183,0.06807168735637865,-88.929595,0.961687834473867,0.06800159891410773,0.0,0.0,0.0,0.012995000000000943,0.0012903391027185226,9.124075295624324e-05
ARG 488,R ARG 488,0.0,0.0,0.0,-0.000905000000000053,0.0003097983214932056,2.1906049392805584e-05,-91.38879499999999,1.1022072912915664,0.07793782499455228,91.37215500000002,1.1009325278918272,0.07784768561011589,0.0,0.0,0.0,-0.017544999999998652,0.0014859256374429555,0.00010507080945748571
ILE 489,R ILE 489,0.0,0.0,0.0,-0.0006099999999999822,0.0004877499359302721,3.4489128721959945e-05,0.0818249999999999,0.11849233888737293,0.008378673634591584,-0.08152000000000002,0.1184176067989891,0.00837338927794474,0.0,0.0,0.0,-0.0003050000000000797,0.0007949685528368867,5.6212765454101874e-05
ASN 490,R ASN 490,0.0,0.0,0.0,-0.0002949999999999969,0.00045604276115293813,3.224709289222796e-05,-0.06702500000000043,0.4014187020742802,0.028384588633182595,0.06696000000000012,0.4011441740820872,0.028365176572692073,0.0,0.0,0.0,-0.00036000000000026235,0.000818779579617822,5.7896459304483264e-05
VAL 491,R VAL 491,0.0,0.0,0.0,-0.0004500000000000159,0.000497493718553327,3.517811819867692e-05,-0.6495749999999996,0.14460713804996042,0.010225268792310623,0.6494549999999997,0.14452251719023043,0.010219285193936133,0.0,0.0,0.0,-0.0005700000000002359,0.0007969316156358801,5.635157495580821e-05
TYR 492,R TYR 492,0.0,0.0,0.0,-0.0008299999999999707,0.0003756327994198436,2.6561249970585764e-05,-0.10013500000000004,0.15523822588202957,0.010977000222055212,0.099575,0.15500669138782358,0.010960628260962047,0.0,0.0,0.0,-0.001390000000000301,0.0007469270379363748,5.281571735763923e-05
TYR 493,R TYR 493,0.0,0.0,0.0,-0.0006249999999999778,0.00048412291827590906,3.42326598440716e-05,0.46326999999999996,0.10265508803756429,0.007258810887466374,-0.46305499999999994,0.1026282221175069,0.007256911180040834,0.0,0.0,0.0,-0.0004099999999998827,0.0007154718722633273,5.05915012625634e-05
ASN 494,R ASN 494,0.0,0.0,0.0,-0.0002549999999999908,0.0004358612164439345,3.082004218037236e-05,0.2905500000000002,0.33910057136489696,0.02397803135163514,-0.290455,0.33888137743906777,0.02396253200050027,0.0,0.0,0.0,-0.00016000000000012448,0.0007578918128597202,5.35910440278874e-05
GLU 495,R GLU 495,0.0,0.0,0.0,-0.00021500000000000186,0.000410822346032933,2.9049526674285326e-05,77.03536500000001,1.206423127168106,0.08530699742008484,-77.02933499999997,1.2058370838449428,0.08526555789929705,0.0,0.0,0.0,0.005815000000001049,0.00095434532534012,6.748240511416807e-05
ALA 496,R ALA 496,0.0,0.0,0.0,-0.00010499999999999815,0.0003065534211193813,2.167660028694499e-05,0.24745999999999985,0.10036990784094638,0.0070972242461402,-0.24743500000000002,0.10034089781838702,0.007095172927772791,0.0,0.0,0.0,-7.999999999999785e-05,0.0006431174076325108,4.5475268003606145e-05
ALA 497,R ALA 497,0.0,0.0,0.0,-7.999999999999892e-05,0.0002712931993250071,1.918332609325062e-05,0.6493350000000006,0.1169567987549216,0.008270094550547542,-0.649055,0.11689222375761242,0.0082655284086983,0.0,0.0,0.0,0.00019999999999996464,0.0006633249580711914,4.690415759824217e-05
GLY 498,R GLY 498,0.0,0.0,0.0,-8.499999999999952e-05,0.0002788816953476853,1.971991379291491e-05,0.47802499999999987,0.08330812910514838,0.005890774301821481,-0.4778049999999998,0.08330592400904087,0.0058906183779804016,0.0,0.0,0.0,0.00013499999999995184,0.0006138200061907372,4.3403628880543884e-05
ASN 499,R ASN 499,0.0,0.0,0.0,-0.0002100000000000013,0.00040730823708832857,2.8801041647829517e-05,0.15960000000000002,0.3030155276549369,0.02142643344096257,-0.15952499999999997,0.3029153501805416,0.021419349823815863,0.0,0.0,0.0,-0.0001350000000002538,0.0007594570428934257,5.37017225049824e-05
LYS 500,R LYS 500,0.0,0.0,0.0,-0.0002599999999999991,0.00043863424398922485,3.101612483854155e-05,-75.91101499999999,0.982806010754893,0.06949487947956838,75.90535499999999,0.9823104646573334,0.06945983907897088,0.0,0.0,0.0,-0.005920000000000913,0.0009075241043628148,6.417164482851943e-05
TYR 501,R TYR 501,0.0,0.0,0.0,-0.000504999999999991,0.0004999749993749589,3.535357124817733e-05,-0.17130499999999999,0.21241375185001563,0.01501992043504226,0.171155,0.21234987867903285,0.01501540391980848,0.0,0.0,0.0,-0.0006550000000000921,0.0008037256994769853,5.6831989231407745e-05
VAL 502,R VAL 502,0.0,0.0,0.0,-0.0002799999999999958,0.0004489988864128664,3.174901573277462e-05,0.07175999999999995,0.09809720893073352,0.006936520165039522,-0.07183000000000002,0.0981034713962763,0.0069369629882247465,0.0,0.0,0.0,-0.0003500000000001885,0.0007664854858379278,5.419870847170642e-05
PRO 503,R PRO 503,0.0,0.0,0.0,-0.0002599999999999847,0.0004386342439892004,3.1016124838539824e-05,-1.00251,0.06942124962862765,0.00490882363708467,1.0017249999999998,0.06938356703860234,0.004906159075590714,0.0,0.0,0.0,-0.0010449999999997406,0.0007503165998427583,5.305539557856476e-05
ARG 504,R ARG 504,0.0,0.0,0.0,-0.0005099999999999305,0.0004998999899979308,3.534826728426241e-05,-81.115755,0.7137034432986199,0.05046645445126427,81.10693999999997,0.7131859690210565,0.0504298634941888,0.0,0.0,0.0,-0.009325000000001608,0.0009430668056905453,6.668489334157208e-05
ALA 505,R ALA 505,0.0,0.0,0.0,-0.0002250000000000152,0.0004175823272122799,2.952752952754629e-05,-0.6368600000000003,0.07649634239622033,0.005409108244433539,0.6363950000000004,0.07647175279146852,0.005407369496806869,0.0,0.0,0.0,-0.0006900000000000327,0.000744244583453602,5.2626039182139935e-05
ILE 506,R ILE 506,0.0,0.0,0.0,-0.00030999999999996807,0.0004624932431938396,3.27032108515323e-05,0.8035650000000003,0.05643753870430158,0.003990736633128988,-0.8028900000000001,0.05643516545559181,0.003990568819103376,0.0,0.0,0.0,0.0003649999999999665,0.0007561580522615436,5.346844864029492e-05
LEU 507,R LEU 507,0.0,0.0,0.0,-0.0003249999999999975,0.0004683748498798763,3.311910324872917e-05,-0.6836700000000003,0.040561448445531105,0.002868127525058359,0.6830650000000001,0.040569456183189335,0.002868693757618369,0.0,0.0,0.0,-0.0009299999999999642,0.0007383088784509819,5.220632145629237e-05
VAL 508,R VAL 508,0.0,0.0,0.0,-0.00031499999999998305,0.00046451587701603573,3.284623266068552e-05,0.7056050000000005,0.043681563330539686,0.003088752964385424,-0.70493,0.04365518411368557,0.0030868876720734307,0.0,0.0,0.0,0.0003600000000004899,0.0007073895673528299,5.0019996001580395e-05
ASP 509,R ASP 509,0.0,0.0,0.0,-0.00022000000000000353,0.0004142463035441663,2.9291637031754093e-05,81.60988000000002,0.8673619864846125,0.061331754238670405,-81.59757499999999,0.866562556528343,0.06127522600435423,0.0,0.0,0.0,0.012084999999998871,0.001094429074908882,7.738782203957904e-05
LEU 510,R LEU 510,0.0,0.0,0.0,-0.0002100000000000013,0.00040730823708832857,2.8801041647829517e-05,-0.6700950000000003,0.04728832810535368,0.003343789747426999,0.6696000000000001,0.04721440458164858,0.003338562564936891,0.0,0.0,0.0,-0.0007049999999999823,0.0007402533350146811,5.234381529848381e-05
GLU 511,R GLU 511,0.0,0.0,0.0,-0.00022999999999999244,0.0004208325082500025,2.975735203273205e-05,77.85974500000002,0.9259436969765006,0.06547410671290252,-77.85015,0.925295232611551,0.06542825335792116,0.0,0.0,0.0,0.009365000000002083,0.0009652849320277469,6.825595212140154e-05
PRO 512,R PRO 512,0.0,0.0,0.0,-0.00011500000000000288,0.00031902194281899346,2.255825791146173e-05,0.4959399999999999,0.08458396065448955,0.005980989215840568,-0.4956899999999999,0.08455941047571224,0.005979253256051291,0.0,0.0,0.0,0.00013500000000000068,0.0007048226727341074,4.9838489142431406e-05
GLY 513,R GLY 513,0.0,0.0,0.0,-0.00014000000000000235,0.00034698703145795537,2.4535688292771012e-05,0.23163999999999974,0.09194650836219964,0.006501599956933696,-0.2314050000000001,0.09187949159088747,0.0064968611555888895,0.0,0.0,0.0,9.499999999982217e-05,0.0006678135967468116,4.72215522828249e-05
THR 514,R THR 514,0.0,0.0,0.0,-0.00026999999999999914,0.00044395945760846095,3.139267430468443e-05,0.42477000000000004,0.137178632082406,0.009699994097936376,-0.4242450000000002,0.13704190955689344,0.009690326355443288,0.0,0.0,0.0,0.0002550000000002206,0.0007348299122925967,5.196032140008111e-05
MET 515,R MET 515,0.0,0.0,0.0,-0.0002900000000000036,0.00045376205218154286,3.20858224142693e-05,0.4990399999999999,0.2597456224847688,0.018366789104250096,-0.4987050000000001,0.2594181527476438,0.01834363349707465,0.0,0.0,0.0,4.499999999988957e-05,0.0007368683735919752,5.210446238087879e-05
ASP 516,R ASP 516,0.0,0.0,0.0,-0.00022000000000000852,0.0004142463035441756,2.929163703175475e-05,75.977385,0.7604497463843964,0.053771917241999694,-75.96960500000004,0.7599086188298397,0.053733653745668304,0.0,0.0,0.0,0.007559999999999718,0.0009145490692122108,6.466838485677995e-05
SER 517,R SER 517,0.0,0.0,0.0,-0.0002649999999999986,0.00044133320745214495,3.12069703752221e-05,0.22063000000000005,0.2698741060198254,0.01908298104332758,-0.22053500000000006,0.26962698079939984,0.019065506651411067,0.0,0.0,0.0,-0.00016999999999989246,0.0007355949972641085,5.20144210772351e-05
VAL 518,R VAL 518,0.0,0.0,0.0,-0.0003750000000000175,0.00048412291827594966,3.4232659844074474e-05,0.2500849999999999,0.08688801859289919,0.006143910715090183,-0.24988,0.08683907876065913,0.006140450146365477,0.0,0.0,0.0,-0.00017000000000016058,0.0007007852738179296,4.955300192723295e-05
ARG 519,R ARG 519,0.0,0.0,0.0,-0.00032999999999998807,0.0004702127178203329,3.32490601370914e-05,-75.93332999999997,0.7495167450489254,0.05299883730369638,75.92593999999997,0.7490231347593901,0.052963933785396995,0.0,0.0,0.0,-0.007719999999997782,0.0008897190567789152,6.291263783992698e-05
SER 520,R SER 520,0.0,0.0,0.0,-0.00028999999999999664,0.0004537620521815319,3.2085822414268524e-05,-0.3592200000000002,0.12478698489826594,0.008823772322538713,0.358845,0.1246229552490228,0.008812173674809166,0.0,0.0,0.0,-0.0006650000000001655,0.0007434883993716617,5.25725688929234e-05
GLY 521,R GLY 521,0.0,0.0,0.0,-0.0002850000000000001,0.0004514144437210669,3.1919821428071955e-05,-1.0089799999999993,0.07676685222152188,0.00542823617761837,1.0078100000000005,0.07666957610420572,0.005421357717398195,0.0,0.0,0.0,-0.0014550000000000752,0.0008049689435004163,5.691989985937152e-05
PRO 522,R PRO 522,0.0,0.0,0.0,-0.0007400000000000029,0.00043863424398922745,3.1016124838541735e-05,-0.18713499999999977,0.17741058811412602,0.012544822990979202,0.18701000000000007,0.17715812117992208,0.012526970882859102,0.0,0.0,0.0,-0.0008649999999999025,0.0007188706420491951,5.083183057889131e-05
PHE 523,R PHE 523,0.0,0.0,0.0,-0.0009500000000000075,0.0002598076211353238,1.8371173070873284e-05,-0.1399500000000001,0.1194009526762663,0.008442922331752195,0.13974999999999996,0.11928422988811208,0.00843466878424991,0.0,0.0,0.0,-0.001150000000000153,0.0006461423991657929,4.5689167206227714e-05
GLY 524,R GLY 524,0.0,0.0,0.0,-0.000219999999999993,0.0004142463035441465,2.929163703175269e-05,-0.410665,0.08480832963217703,0.00599685449840164,0.4102800000000002,0.08474869674514145,0.00599263781652118,0.0,0.0,0.0,-0.00060499999999997,0.0007273066753440248,5.1428348213800265e-05
GLN 525,R GLN 525,0.0,0.0,0.0,-0.0003399999999999992,0.0004737087712930794,3.3496268448888375e-05,-0.19818999999999998,0.4853979644580303,0.034322819224242,0.19800500000000004,0.48514562244237536,0.03430497594919721,0.0,0.0,0.0,-0.0005249999999999488,0.0007545694136388258,5.3356114925997066e-05
ILE 526,R ILE 526,0.0,0.0,0.0,-0.00041500000000002147,0.0004927220311697301,3.484070894801256e-05,-0.6350850000000001,0.09306523397595781,0.006580705803711244,0.63459,0.09302624307151029,0.0065779487304173006,0.0,0.0,0.0,-0.0009100000000003306,0.000762823701781709,5.3939781237967106e-05
PHE 527,R PHE 527,0.0,0.0,0.0,-0.00047999999999998933,0.0004995998398718599,3.5327043465310536e-05,-0.6364050000000003,0.06699448466104747,0.004737225440592481,0.6358550000000001,0.06695620938344495,0.0047345189697580265,0.0,0.0,0.0,-0.0010300000000001575,0.0007204859471213736,5.0946049895913556e-05
ARG 528,R ARG 528,0.0,0.0,0.0,-0.0003050000000000014,0.0004604074282632742,3.255572146336201e-05,-75.34605499999996,0.6308165676150606,0.044605467264543154,75.34036000000003,0.6304876369891441,0.044582208356930615,0.0,0.0,0.0,-0.005999999999998948,0.0008602325267047489,6.082762530301657e-05
PRO 529,R PRO 529,0.0,0.0,0.0,-0.00021000000000000462,0.000407308237088335,2.880104164782997e-05,0.28656499999999996,0.10148879630284319,0.007176341608020063,-0.2863600000000001,0.10139901577431583,0.0071699931659660425,0.0,0.0,0.0,-4.999999999926175e-06,0.0007035445970227195,4.9748115542192186e-05
ASP 530,R ASP 530,0.0,0.0,0.0,-0.00011000000000000232,0.0003128897569432469,2.2124646889838053e-05,71.34082,0.7434357319900383,0.05256884474665408,-71.33654,0.7430556832419065,0.05254197124195553,0.0,0.0,0.0,0.004170000000001295,0.0007944180259824096,5.617383732689927e-05
ASN 531,R ASN 531,0.0,0.0,0.0,-0.00021500000000000075,0.0004108223460329309,2.9049526674285177e-05,-0.6550400000000007,0.10013500087382105,0.007080613815199972,0.6547749999999997,0.1000683485174028,0.007075900781879431,0.0,0.0,0.0,-0.00047999999999998266,0.0007277362159464286,5.145872132107573e-05
PHE 532,R PHE 532,0.0,0.0,0.0,-0.0003100000000000047,0.00046249324319389424,3.270321085153617e-05,-0.6004550000000003,0.058361870900438595,0.004126807467643397,0.6001000000000003,0.05830463103390181,0.00412275999786516,0.0,0.0,0.0,-0.0006650000000001377,0.0007891609468286368,5.580210569501255e-05
VAL 533,R VAL 533,0.0,0.0,0.0,-0.0001700000000000046,0.00037563279941986915,2.656124997058757e-05,0.59402,0.06794313504688845,0.00480430515267282,-0.5937549999999999,0.06780991796927503,0.0047948852827777895,0.0,0.0,0.0,9.499999999984688e-05,0.0006371616749301119,4.5054134105526074e-05
PHE 534,R PHE 534,0.0,0.0,0.0,-0.0002150000000000124,0.0004108223460329532,2.9049526674286752e-05,-0.4695349999999999,0.046785775348925925,0.0033082539012295933,0.4692,0.04674762026028743,0.0033055559290382877,0.0,0.0,0.0,-0.0005500000000002104,0.0007262919523165773,5.135659646042684e-05
GLY 535,R GLY 535,0.0,0.0,0.0,-8.000000000000063e-05,0.0002712931993250129,1.918332609325103e-05,-0.22273999999999977,0.13453387082813037,0.009512981236184603,0.22257,0.13442159461931705,0.009505042109322822,0.0,0.0,0.0,-0.00025000000000000353,0.0006144102863722081,4.3445367992455696e-05
GLN 536,R GLN 536,0.0,0.0,0.0,-0.00011500000000000177,0.0003190219428189903,2.2558257911461505e-05,-0.08628500000000044,0.3091109570607301,0.021857445387670597,0.08625499999999979,0.30897362342925005,0.021847734433460143,0.0,0.0,0.0,-0.00014500000000072788,0.0007442949684098128,5.262960193656058e-05
SER 537,R SER 537,0.0,0.0,0.0,-7.999999999999507e-05,0.00027129319932499404,1.91833260932497e-05,-0.29729,0.22970410510045314,0.016242533038291783,0.2970300000000002,0.22955097277075506,0.016231704947416943,0.0,0.0,0.0,-0.0003399999999999759,0.0006959885056521418,4.921381919745212e-05
GLY 538,R GLY 538,0.0,0.0,0.0,-9.000000000000063e-05,0.00028618176042508574,2.0236106344848205e-05,-0.9120450000000007,0.07197960110335803,0.005089726404728716,0.9114050000000006,0.07186167946129857,0.005081388085453826,0.0,0.0,0.0,-0.0007299999999999906,0.0006058877783880991,4.28427356736277e-05
ALA 539,R ALA 539,0.0,0.0,0.0,-0.00013000000000001232,0.00033630343441603665,2.3780243901190486e-05,-0.30161000000000016,0.12840587175047646,0.009079666265893203,0.3014299999999999,0.128267825661777,0.009069904933349637,0.0,0.0,0.0,-0.00031000000000001166,0.0007098591409567693,5.019462122577889e-05
GLY 540,R GLY 540,0.0,0.0,0.0,-0.00011999999999999983,0.0003249615361854379,2.2978250586152078e-05,-0.09574499999999998,0.10886790149075165,0.0076981231397659534,0.09572000000000004,0.10877210855729519,0.007691349556482272,0.0,0.0,0.0,-0.00014500000000000846,0.0006033034062559652,4.2659992967653556e-05
ASN 541,R ASN 541,0.0,0.0,0.0,-0.0002800000000000058,0.00044899888641288237,3.174901573277575e-05,0.2888049999999997,0.1908235755219995,0.013493264426186912,-0.288395,0.1906183070300435,0.013478749751924311,0.0,0.0,0.0,0.00012999999999895094,0.0007503998933899381,5.3061285321768754e-05
ASN 542,R ASN 542,0.0,0.0,0.0,-0.0001750000000000007,0.00037996710383926823,2.686773157525596e-05,0.07377500000000033,0.3425218597038742,0.024219952970123672,-0.07387499999999995,0.3422481692792527,0.0242006001346041,0.0,0.0,0.0,-0.00027499999999953674,0.0007206767652701544,5.095954277661119e-05
TRP 543,R TRP 543,0.0,0.0,0.0,-0.000409999999999906,0.0004918333050942045,3.4777866524550406e-05,-0.8266999999999995,0.10354776675525348,0.007321932804936268,0.8258199999999999,0.10348264395540203,0.007317327927597787,0.0,0.0,0.0,-0.0012899999999994715,0.0007974333827972771,5.638705525204826e-05
ALA 544,R ALA 544,0.0,0.0,0.0,-9.000000000000563e-05,0.0002861817604251016,2.023610634484933e-05,-0.2988449999999999,0.08109334729187063,0.005734165577919747,0.2986049999999999,0.08106447418567549,0.005732123941001296,0.0,0.0,0.0,-0.0003299999999999992,0.0006173329733619174,4.3652033171426606e-05
LYS 545,R LYS 545,0.0,0.0,0.0,-0.0001600000000000179,0.00036660605559650825,2.5922962793634342e-05,-73.77698500000002,0.9301058245021258,0.0657684135726558,73.77005999999997,0.929458668474225,0.06572265273107436,0.0,0.0,0.0,-0.007085000000000718,0.000963210776518931,6.810928717884962e-05
GLY 546,R GLY 546,0.0,0.0,0.0,-6.500000000000838e-05,0.0002465258607124528,1.7432010784762564e-05,-0.41579,0.12921937122583527,0.009137189365444994,0.41545000000000043,0.12915660068304533,0.009132750817798442,0.0,0.0,0.0,-0.000405000000000042,0.0006008119506133727,4.2483820449663286e-05
HID 547,R HID 547,0.0,0.0,0.0,-0.000244999999999993,0.0004300872004605456,3.0411757594718978e-05,-0.80364,0.17951557146944194,0.012693667791462072,0.8029049999999994,0.17933874644092077,0.01268116437378699,0.0,0.0,0.0,-0.0009799999999999187,0.000780768851837737,5.5208694967369863e-05
TYR 548,R TYR 548,0.0,0.0,0.0,-0.0001500000000000107,0.00035707142142716794,2.5248762345906992e-05,-0.2239149999999999,0.1298914461194426,0.009184712236918491,0.22377500000000006,0.12979158052431597,0.009177650672966366,0.0,0.0,0.0,-0.0002899999999999148,0.0006825686778631953,4.826489407426015e-05
THR 549,R THR 549,0.0,0.0,0.0,-8.000000000000617e-05,0.0002712931993250317,1.9183326093252362e-05,-0.24427999999999972,0.10844225006887323,0.007668025039082761,0.24414999999999998,0.10842609233943677,0.007666882515077451,0.0,0.0,0.0,-0.000209999999999817,0.0005881326381014176,4.15872576638646e-05
GLU 550,R GLU 550,0.0,0.0,0.0,-0.000155000000000004,0.00036190468358396084,2.559052559053905e-05,70.773465,0.8799335592998467,0.06222069867745367,-70.76861000000001,0.8794964285879205,0.06218978886838687,0.0,0.0,0.0,0.004699999999999562,0.0007937253933182731,5.6124860801531055e-05
GLY 551,R GLY 551,0.0,0.0,0.0,-5.000000000000338e-05,0.00021794494717704838,1.541103500742348e-05,-0.3097699999999999,0.09516725855040668,0.006729341386792601,0.30959999999999993,0.09510636151173076,0.0067250353158924085,0.0,0.0,0.0,-0.00021999999999982922,0.0006569627082262603,4.6454278597346784e-05
ALA 552,R ALA 552,0.0,0.0,0.0,-5.99999999999945e-05,0.0002374868417407366,1.679285562374513e-05,-0.18921999999999994,0.113527404621087,0.00802759976580796,0.18911500000000003,0.1134851610343836,0.008024612693146,0.0,0.0,0.0,-0.00016500000000003957,0.0006306940621251513,4.459680481827841e-05
GLU 553,R GLU 553,0.0,0.0,0.0,-0.00010499999999999454,0.0003065534211193707,2.167660028694424e-05,67.78246499999995,0.7818839036481373,0.0552875410370207,-67.779155,0.7816327020901654,0.05526977840451205,0.0,0.0,0.0,0.003204999999997824,0.0007092073039663144,5.0148529390160996e-05
LEU 554,R LEU 554,0.0,0.0,0.0,-0.0001300000000000029,0.00033630343441601226,2.3780243901188762e-05,-0.36426999999999987,0.08986371403408593,0.006354324157611087,0.36408000000000024,0.0898067013089771,0.00635029274915725,0.0,0.0,0.0,-0.00032000000000003803,0.0006764613810115915,4.7833042972411316e-05
VAL 555,R VAL 555,0.0,0.0,0.0,-9.999999999998011e-05,0.0002999999999999403,2.1213203435592203e-05,0.05527500000000018,0.07368337244589189,0.005210201231718416,-0.05527000000000002,0.07364208783026183,0.005207281968551346,0.0,0.0,0.0,-9.499999999984659e-05,0.000604958676274344,4.2777038233122594e-05
ASP 556,R ASP 556,0.0,0.0,0.0,-0.00010000000000000342,0.0003000000000000103,2.1213203435597153e-05,70.68303,1.2398885873745498,0.08767336280483533,-70.67886999999997,1.2395127442281328,0.08764678668108593,0.0,0.0,0.0,0.004059999999997501,0.0007045565981523132,4.98196748283226e-05
SER 557,R SER 557,0.0,0.0,0.0,-4.499999999999283e-05,0.00020730412441624576,1.4658615214266711e-05,-0.14277499999999993,0.20306406470619073,0.014358797716905134,0.14265499999999992,0.20305153526875874,0.014357911751887872,0.0,0.0,0.0,-0.00016499999999997073,0.0005811841360533665,4.109592437213805e-05
VAL 558,R VAL 558,0.0,0.0,0.0,-0.00014500000000000068,0.00035210083782916677,2.4897289009046867e-05,-0.06482500000000002,0.0799123543327313,0.005650656764925648,0.06476000000000001,0.07988280415709001,0.005648567251967527,0.0,0.0,0.0,-0.000210000000000065,0.0006371028174477226,4.504997225303397e-05
LEU 559,R LEU 559,0.0,0.0,0.0,-0.00016499999999999737,0.00037118054905934344,2.6246428328440772e-05,0.275655,0.07391526212494924,0.005226598308173278,-0.27556,0.0738928711040517,0.0052250150239018444,0.0,0.0,0.0,-6.999999999990792e-05,0.0006892749814116381,4.8739101345840074e-05
ASP 560,R ASP 560,0.0,0.0,0.0,-0.00012500000000000456,0.00033071891388308593,2.338535866733799e-05,69.78323499999998,0.6443770711143469,0.04556433966260809,-69.77964000000003,0.6442006678005242,0.045551866064665304,0.0,0.0,0.0,0.0034700000000019316,0.0006626462102803345,4.6856162881679146e-05
VAL 561,R VAL 561,0.0,0.0,0.0,-0.000119999999999989,0.00032496153618540865,2.2978250586150008e-05,-0.005894999999999975,0.0775344695925625,0.00548251492246031,0.005844999999999997,0.07748335934250657,0.005478900882020042,0.0,0.0,0.0,-0.00016999999999994534,0.0006333245613427815,4.4782809201747634e-05
VAL 562,R VAL 562,0.0,0.0,0.0,-0.00014999999999996684,0.0003570714214270636,2.5248762345899613e-05,0.1208100000000002,0.06577456879372132,0.004650964362366141,-0.12076500000000001,0.06570540141419116,0.004646073490055874,0.0,0.0,0.0,-0.00010499999999977562,0.0007028335507074942,4.969783697506883e-05
ARG 563,R ARG 563,0.0,0.0,0.0,-0.00016500000000000125,0.00037118054905935216,2.624642832844139e-05,-71.12763500000004,0.736627532590655,0.05208743235035667,71.12358000000006,0.7363786618249236,0.052069834529747894,0.0,0.0,0.0,-0.004220000000000255,0.0007560423268574139,5.346026561849336e-05
LYS 564,R LYS 564,0.0,0.0,0.0,-0.00015000000000000958,0.00035707142142716534,2.524876234590681e-05,-70.66743000000001,0.8382738544759863,0.059274912699135505,70.663625,0.8379465820549028,0.059251771044311154,0.0,0.0,0.0,-0.003954999999997853,0.0007436228882957985,5.258207869594856e-05
GLU 565,R GLU 565,0.0,0.0,0.0,-0.00018999999999999462,0.00039230090491864956,2.773986301335961e-05,78.08583999999993,0.6123922553477896,0.04330267165025458,-78.07859000000002,0.6119831794209609,0.04327374561406651,0.0,0.0,0.0,0.0070600000000010255,0.0008697125962061914,6.149796744607556e-05
SER 566,R SER 566,0.0,0.0,0.0,-9.49999999999962e-05,0.0002932149382279033,2.0733427116614503e-05,0.656395,0.08291078925568213,0.005862678131622157,-0.6560500000000001,0.08287573529085422,0.005860199441998429,0.0,0.0,0.0,0.0002500000000000069,0.0006538348415311038,4.623310502226752e-05
GLU 567,R GLU 567,0.0,0.0,0.0,-8.999999999999728e-05,0.0002861817604250751,2.0236106344847456e-05,71.83385500000003,0.8793601673797695,0.06218015374595725,-71.82987499999994,0.8790122009287707,0.06215554880224458,0.0,0.0,0.0,0.003889999999996121,0.0007334166619330598,5.1860389508806815e-05
SER 568,R SER 568,0.0,0.0,0.0,-0.00010499999999999565,0.00030655342111937395,2.167660028694447e-05,-0.026184999999999972,0.28834786417624114,0.020389273009967766,0.026124999999999964,0.28811417767093656,0.0203727488787105,0.0,0.0,0.0,-0.00016499999999996907,0.0007125833284605162,5.0387250371491196e-05
CYS 569,R CYS 569,0.0,0.0,0.0,-0.00011500000000000288,0.0003190219428189934,2.2558257911461725e-05,-0.3977399999999999,0.14496024420509188,0.01025023716798784,0.39753499999999997,0.14480907697723927,0.010239548030797064,0.0,0.0,0.0,-0.00031999999999996474,0.0006384355879804939,4.5144213361182787e-05
ASP 570,R ASP 570,0.0,0.0,0.0,-0.00016999999999999516,0.00037563279941984834,2.65612499705861e-05,76.43186000000001,0.8091801285265499,0.05721767560825255,-76.426195,0.8087353874872457,0.05718622766777615,0.0,0.0,0.0,0.0054949999999992375,0.0008426001424210068,5.9580827453464466e-05
CYM 571,R CYM 571,0.0,0.0,0.0,-0.00015500000000000182,0.0003619046835839556,2.559052559053868e-05,81.29039000000002,0.8215925072052981,0.058095363321692364,-81.28195000000001,0.8210842876922583,0.05805942677529219,0.0,0.0,0.0,0.008284999999999485,0.0008796448146843579,6.220028134988934e-05
LEU 572,R LEU 572,0.0,0.0,0.0,-0.00026500000000000856,0.0004413332074521615,3.1206970375223276e-05,-0.40149999999999986,0.09131358058908845,0.006456845204896874,0.4011549999999998,0.09123327778283599,0.006451166939011931,0.0,0.0,0.0,-0.0006099999999999418,0.0006840321629869299,4.8368378099775984e-05
GLN 573,R GLN 573,0.0,0.0,0.0,-0.000474999999999971,0.0004993746088859233,3.531111722956163e-05,-0.8346249999999992,0.1930677196607496,0.013651949380033935,0.833715,0.19285233671127783,0.013636719505621592,0.0,0.0,0.0,-0.001384999999999792,0.0008287188908191887,5.859927473956424e-05
GLY 574,R GLY 574,0.0,0.0,0.0,-0.0001900000000000035,0.0003923009049186679,2.7739863013360905e-05,-0.39717499999999994,0.1475493963898197,0.01043331787472234,0.39680999999999966,0.147403541002244,0.010423004341359603,0.0,0.0,0.0,-0.000555000000000035,0.0007049645381151689,4.9848520539727826e-05
PHE 575,R PHE 575,0.0,0.0,0.0,-0.0003950000000000209,0.0004888506929523831,3.456696399743728e-05,0.6792199999999998,0.11360616884659244,0.00803316923760494,-0.678515,0.1135238291064925,0.008027346938746361,0.0,0.0,0.0,0.00031000000000011243,0.000757561878660832,5.356771415694948e-05
GLN 576,R GLN 576,0.0,0.0,0.0,-0.0007250000000000645,0.00044651427748733233,3.157332735079045e-05,-0.9754150000000018,0.29104426257014165,0.020579937168878522,0.9744850000000007,0.29068804546282795,0.020554748815662906,0.0,0.0,0.0,-0.0016550000000009745,0.000822176988244825,5.8136692372344814e-05
LEU 577,R LEU 577,0.0,0.0,0.0,-0.0004900000000000216,0.0004998999899980207,3.534826728426877e-05,1.0050399999999997,0.08674011989846694,0.006133452698114016,-1.00304,0.08660524464488256,0.006123915577471639,0.0,0.0,0.0,0.001509999999999816,0.0007936623967402625,5.612040627078076e-05
THR 578,R THR 578,0.0,0.0,0.0,-0.0005900000000000127,0.0004918333050943267,3.477786652455905e-05,-0.5444399999999999,0.3212463173329776,0.0227155449417354,0.5442900000000002,0.32082282633877507,0.022685599606358194,0.0,0.0,0.0,-0.0007400000000001328,0.0009232551110070184,6.528399497582014e-05
HID 579,R HID 579,0.0,0.0,0.0,-0.0007650000000001089,0.0004239988207531357,2.9981244136964168e-05,1.5244949999999995,0.28492051518801026,0.020146922838860677,-1.5224600000000001,0.2844515747891029,0.020113763745256703,0.0,0.0,0.0,0.0012699999999993027,0.0008585452812753494,6.070831903455114e-05
SER 580,R SER 580,0.0,0.0,0.0,-0.0005000000000000132,0.0005000000000000123,3.5355339059328244e-05,-0.6691250000000001,0.20985344737458977,0.014838879569394671,0.6681449999999998,0.20950676355430714,0.01481436532136972,0.0,0.0,0.0,-0.0014800000000000934,0.0008423775875460992,5.956509044734113e-05
LEU 581,R LEU 581,0.0,0.0,0.0,-0.0008049999999999824,0.0003962007067131399,2.801562064277637e-05,-1.078425,0.13703132625425468,0.009689578002936967,1.0768099999999998,0.13679990460523334,0.00967321402120333,0.0,0.0,0.0,-0.002420000000000264,0.0007507329751648058,5.308483775993861e-05
GLY 582,R GLY 582,0.0,0.0,0.0,-0.00027999999999998913,0.00044899888641285565,3.174901573277386e-05,-0.8281999999999998,0.112764622111724,0.007973662897313855,0.8268450000000002,0.11251915825760474,0.007956305981735462,0.0,0.0,0.0,-0.0016349999999998876,0.000782160469469008,5.530709719375891e-05
GLY 583,R GLY 583,0.0,0.0,0.0,-0.0002050000000000085,0.00040370162248870583,2.854601548377755e-05,0.14889,0.11559211867597198,0.008173597096749995,-0.14879000000000012,0.11549426782312613,0.008166677996590776,0.0,0.0,0.0,-0.0001049999999999951,0.0006884584228549693,4.868136193657444e-05
GLY 584,R GLY 584,0.0,0.0,0.0,-0.0001799999999999824,0.00038418745424593343,2.7166155414409597e-05,0.031025000000000018,0.12663915024588557,0.008954740190256771,-0.031095000000000005,0.1265631303934918,0.008949364774943527,0.0,0.0,0.0,-0.0002499999999999769,0.000676387462923463,4.7827816174274515e-05
THR 585,R THR 585,0.0,0.0,0.0,-0.00026500000000000026,0.00044133320745214766,3.120697037522229e-05,-0.7788099999999999,0.09364525561927821,0.006621719527433926,0.7781599999999997,0.09359537595416018,0.006618192502489099,0.0,0.0,0.0,-0.0009149999999999636,0.0007055317143832179,4.9888625958254374e-05
GLY 586,R GLY 586,0.0,0.0,0.0,-0.00017500000000001404,0.0003799671038392971,2.6867731575258003e-05,-0.43679000000000023,0.11212406476755972,0.007928368653134113,0.43624000000000007,0.11203670112958487,0.00792219111105,0.0,0.0,0.0,-0.0007250000000001134,0.0006923691212063047,4.895789006891487e-05
SER 587,R SER 587,0.0,0.0,0.0,-0.0002950000000000308,0.00045604276115299044,3.224709289223166e-05,-0.6047300000000004,0.1363693407625022,0.009642768559910439,0.6038000000000001,0.13616658914726482,0.00962843185570735,0.0,0.0,0.0,-0.0012250000000001017,0.0006959705453537786,4.921254921257565e-05
GLY 588,R GLY 588,0.0,0.0,0.0,-0.00010499999999998622,0.00030655342111934636,2.167660028694252e-05,0.13818500000000009,0.16393742945099524,0.011592126805508996,-0.13815999999999998,0.16370432004073693,0.011575643481033791,0.0,0.0,0.0,-7.999999999990237e-05,0.0006584831053261921,4.65617869072926e-05
MET 589,R MET 589,0.0,0.0,0.0,-0.00021000000000000795,0.00040730823708834147,2.880104164783043e-05,-0.36339999999999983,0.1993524015405888,0.01409634349751739,0.36297999999999997,0.19925548825565656,0.014089490693421122,0.0,0.0,0.0,-0.0006299999999999628,0.0007092954250523222,5.015476049190916e-05
GLY 590,R GLY 590,0.0,0.0,0.0,-0.00010000000000000009,0.0003000000000000003,2.1213203435596444e-05,-0.5569650000000002,0.16097864384756036,0.011382909069082403,0.5562649999999998,0.16088326443418532,0.011376164726084095,0.0,0.0,0.0,-0.0007999999999999646,0.0006244997998398505,4.415880433163999e-05
THR 591,R THR 591,0.0,0.0,0.0,-0.0002899999999999969,0.0004537620521815324,3.208582241426856e-05,-0.09090499999999978,0.4180302692090612,0.02955920380989652,0.090795,0.41768482492783965,0.02953477721051913,0.0,0.0,0.0,-0.0003999999999998999,0.0007874007874010796,5.567764362829304e-05
LEU 592,R LEU 592,0.0,0.0,0.0,-0.00018499999999999295,0.0003882975663070637,2.745678422539578e-05,-0.05952499999999999,0.12059489779837299,0.008527347000972818,0.05944500000000001,0.12046599924875065,0.008518232497120512,0.0,0.0,0.0,-0.00026500000000010846,0.0006517476505519074,4.6085518332765405e-05
LEU 593,R LEU 593,0.0,0.0,0.0,-0.0002250000000000374,0.0004175823272123211,2.95275295275492e-05,-0.510445,0.09483636947395033,0.006705943995814317,0.5100300000000001,0.09478438215233496,0.006702267937049321,0.0,0.0,0.0,-0.0006399999999998985,0.0007002856560009979,4.951767361259755e-05
ILE 594,R ILE 594,0.0,0.0,0.0,-0.00026499999999999636,0.0004413332074521412,3.120697037522184e-05,-0.5447099999999999,0.09291838300358099,0.006570321871872096,0.5440349999999998,0.09283692032268327,0.006564561590464454,0.0,0.0,0.0,-0.0009399999999996744,0.0007722693830520039,5.460769176588233e-05
SER 595,R SER 595,0.0,0.0,0.0,-0.000130000000000004,0.00033630343441601513,2.3780243901188965e-05,-0.357895,0.26632771912626685,0.018832213621212946,0.35756,0.2660609824833396,0.018813352492312467,0.0,0.0,0.0,-0.0004650000000000576,0.0006991244524403803,4.943556412139248e-05
LYS 596,R LYS 596,0.0,0.0,0.0,-0.0001150000000000101,0.0003190219428190134,2.2558257911463138e-05,-73.95134500000003,1.0665656219709194,0.07541757838760849,73.94559000000002,1.0660423640250296,0.07538057846342364,0.0,0.0,0.0,-0.005869999999997759,0.0008562125904226513,6.054337288251567e-05
ILE 597,R ILE 597,0.0,0.0,0.0,-0.00019000000000001682,0.0003923009049186954,2.7739863013362853e-05,-0.528265,0.0975327369399616,0.006896605967793052,0.5278700000000001,0.0974768336580539,0.006892653008820301,0.0,0.0,0.0,-0.0005849999999998623,0.0006728855771970801,4.7580195459867945e-05
ARG 598,R ARG 598,0.0,0.0,0.0,-0.0002599999999999941,0.0004386342439892164,3.101612483854095e-05,-83.17510499999997,2.153027576223504,0.1522420399229276,83.16396,2.151465865032327,0.15213161026557398,0.0,0.0,0.0,-0.011404999999996904,0.0017380952217947647,0.00012290189176790143
GLU 599,R GLU 599,0.0,0.0,0.0,-0.00018500000000000238,0.0003882975663070835,2.745678422539718e-05,74.58503499999995,1.1394503296678458,0.08057130549333809,-74.579615,1.1388878640037472,0.08053153316481121,0.0,0.0,0.0,0.005234999999998564,0.0009379632188929867,6.63240152582793e-05
GLU 600,R GLU 600,0.0,0.0,0.0,-0.00018000000000001625,0.0003841874542460057,2.7166155414414706e-05,72.48129499999996,0.7562195435069278,0.0534727967279544,-72.47686500000003,0.755909833759616,0.05345089694170203,0.0,0.0,0.0,0.004249999999997982,0.0007664854858375917,5.419870847168265e-05
TYR 601,R TYR 601,0.0,0.0,0.0,-0.00024000000000001963,0.00042708313008128746,3.0199337741085472e-05,0.539775,0.11900207718775344,0.00841471757547454,-0.5393199999999999,0.11884800208669821,0.008403822820597725,0.0,0.0,0.0,0.00021499999999976093,0.0006991244524407351,4.943556412141757e-05
PRO 602,R PRO 602,0.0,0.0,0.0,-0.00012500000000000122,0.0003307189138830771,2.3385358667337364e-05,0.7822400000000002,0.12648004743832048,0.008943489922843263,-0.7817599999999999,0.12630194931195624,0.008930896483556385,0.0,0.0,0.0,0.00035500000000009634,0.0006700559678115556,4.7380111861406596e-05
ASP 603,R ASP 603,0.0,0.0,0.0,-0.00019500000000000019,0.00039620070671315103,2.8015620642777157e-05,79.95641499999999,0.8864427690347835,0.0626809693118276,-79.94841499999998,0.885935377316081,0.06264509129932634,0.0,0.0,0.0,0.007804999999997335,0.0008288395502129111,5.860780664711574e-05
ARG 604,R ARG 604,0.0,0.0,0.0,-0.0003349999999999942,0.00047199046600539745,3.337476591678152e-05,-80.30036999999997,0.7697900902875795,0.054432379293255215,80.29205,0.7693055228566963,0.05439811520162324,0.0,0.0,0.0,-0.008655000000002815,0.0009674580094203405,6.840961189743615e-05
ILE 605,R ILE 605,0.0,0.0,0.0,-0.0004550000000000082,0.0004979708826829223,3.5211858797854505e-05,-0.6994649999999999,0.17357433213179854,0.01227355872903208,0.698845,0.17337843284272753,0.012259706557458906,0.0,0.0,0.0,-0.0010750000000004612,0.0007344215410788723,5.1931445194634516e-05
MET 606,R MET 606,0.0,0.0,0.0,-0.0004050000000000331,0.0004908920451586473,3.4711309396221235e-05,0.5501399999999999,0.19625231310738767,0.013877134142177937,-0.549445,0.1960797719679418,0.013864933641204355,0.0,0.0,0.0,0.00028999999999971133,0.0007783957862169616,5.5040893888104766e-05
ASN 607,R ASN 607,0.0,0.0,0.0,-0.0006800000000000273,0.0004664761515876408,3.2984845004942464e-05,-1.6173550000000003,0.21740209054882692,0.015372649247120734,1.616534999999999,0.2171202633910664,0.015352721057683235,0.0,0.0,0.0,-0.0015000000000000213,0.0008485281374237416,5.9999999999991836e-05
THR 608,R THR 608,0.0,0.0,0.0,-0.0006049999999999688,0.0004888506929523307,3.456696399743358e-05,0.6917100000000002,0.1915443444740682,0.013544230487554562,-0.6893449999999999,0.19121481630616494,0.013520929327342925,0.0,0.0,0.0,0.001760000000000505,0.0009013323471393257,6.373382147650044e-05
PHE 609,R PHE 609,0.0,0.0,0.0,-0.0017150000000000665,0.0004514144437210722,3.191982142807233e-05,-1.1826100000000002,0.11119036783822056,0.007862346310103236,1.1784999999999997,0.11095764957857109,0.007845890644152828,0.0,0.0,0.0,-0.005825000000000103,0.0010836858400848865,7.662816061998637e-05
SER 610,R SER 610,0.0,0.0,0.0,-0.0007900000000000019,0.0004073082370883253,2.8801041647829287e-05,1.2216600000000004,0.19467137539966886,0.01376534496480179,-1.2188449999999995,0.19441947169715618,0.013747532683176517,0.0,0.0,0.0,0.002024999999999928,0.0008968695557327117,6.341825446983666e-05
VAL 611,R VAL 611,0.0,0.0,0.0,-0.0012950000000000266,0.0004560427611529053,3.2247092892225634e-05,-1.1834700000000005,0.09229024379639816,0.006525905722579284,1.18309,0.09210174754042061,0.006512577024496284,0.0,0.0,0.0,-0.0016750000000000543,0.0009107002800041936,6.43962343619453e-05
VAL 612,R VAL 612,0.0,0.0,0.0,-0.0014200000000000302,0.0004935585071701176,3.489985673322994e-05,0.7415849999999997,0.15153274489363938,0.01071498314861036,-0.7381799999999998,0.15107113423814789,0.010682342346133758,0.0,0.0,0.0,0.001985000000000039,0.0010172389099912824,7.192965313416478e-05
PRO 613,R PRO 613,0.0,0.0,0.0,-0.0011299999999999644,0.00033630343441601866,2.3780243901189212e-05,1.429525,0.20508390813274283,0.014501622215290139,-1.4270099999999997,0.2045766357627429,0.014465752642016588,0.0,0.0,0.0,0.0013850000000002404,0.0008525109969964819,6.028163070123168e-05
SER 614,R SER 614,0.0,0.0,0.0,-0.0016799999999999723,0.00048744230427815463,3.446737587922796e-05,-1.2177399999999992,0.43395351410030397,0.030685147254005698,1.215380000000001,0.4319203926651269,0.030541383858626755,0.0,0.0,0.0,-0.004039999999999702,0.002357625924526738,0.000166709327873406
PRO 615,R PRO 615,0.0,0.0,0.0,-0.001995000000000009,0.00043008720046056547,3.0411757594720387e-05,-0.836355,0.31131872570566577,0.0220135582056831,0.8344149999999999,0.31037659830438313,0.02194693973826424,0.0,0.0,0.0,-0.003934999999999959,0.0012612592913436116,8.918449977436071e-05
LYS 616,R LYS 616,0.0,0.0,0.0,-0.0057700000000000026,0.0008928045698808265,6.313081656370713e-05,-127.53124500000008,3.5097280955866412,0.2481752536510261,127.43349499999995,3.506826636718457,0.24797008952692343,0.0,0.0,0.0,-0.10352000000000054,0.00829394960196758,0.0005864708006370743
VAL 617,R VAL 617,0.0,0.0,0.0,-0.002514999999999994,0.000499774949352209,3.533942557541103e-05,-0.5606650000000001,0.19535460776495722,0.013813656788663942,0.5601250000000004,0.19481031639777016,0.013775169576996016,0.0,0.0,0.0,-0.003055000000000212,0.0010871867364900894,7.687571137882144e-05
SER 618,R SER 618,0.0,0.0,0.0,-0.0009700000000000031,0.00024310491562287763,1.7190113437672023e-05,0.9457000000000001,0.5223326813439879,0.03693449810136859,-0.9432399999999997,0.5212567240813302,0.03685841643369937,0.0,0.0,0.0,0.0014899999999999447,0.0012688183479127506,8.97190057903018e-05
ASP 619,R ASP 619,0.0,0.0,0.0,-0.000920000000000002,0.0002891366458960143,2.0445048300260525e-05,98.47653500000007,1.4496102713339063,0.10250292529378763,-98.43617000000002,1.4463778832319307,0.10227436093915426,0.0,0.0,0.0,0.03944500000000062,0.0034578859148341004,0.0002445094578948641
THR 620,R THR 620,0.0,0.0,0.0,-0.0004799999999999954,0.0004995998398718669,3.532704346531104e-05,0.6205850000000002,0.24036038104271693,0.01699604553638876,-0.6193199999999999,0.24000172416047433,0.016970684665033466,0.0,0.0,0.0,0.0007849999999999979,0.0008653178606732644,6.118721271639014e-05
VAL 621,R VAL 621,0.0,0.0,0.0,-0.0004949999999999926,0.0004999749993749614,3.53535712481775e-05,0.9314400000000005,0.16739117778425053,0.01183634369220465,-0.9300399999999995,0.16710669765153266,0.011816227909108886,0.0,0.0,0.0,0.0009050000000000069,0.0007848407481775824,5.54966215187892e-05
VAL 622,R VAL 622,0.0,0.0,0.0,-0.00037000000000000146,0.0004828043081829342,3.413942003022325e-05,0.09317499999999987,0.10064936351015837,0.007116984746014283,-0.09318000000000008,0.10047615438500816,0.0071047370113185735,0.0,0.0,0.0,-0.0003750000000001641,0.0008089344843681727,5.720030594323781e-05
GLU 623,R GLU 623,0.0,0.0,0.0,-0.0007550000000000101,0.00043008720046056205,3.0411757594720143e-05,96.63563999999988,1.2901149485317542,0.09122490286169371,-96.60091999999999,1.287519570180753,0.09104138189851993,0.0,0.0,0.0,0.03396499999999847,0.002788149027581995,0.0001971519084361907
PRO 624,R PRO 624,0.0,0.0,0.0,-0.0005500000000000016,0.0004974937185533102,3.5178118198675735e-05,-0.30043,0.09920511629951399,0.007014861046378644,0.29935,0.09902836714800463,0.00700236299401852,0.0,0.0,0.0,-0.0016299999999999626,0.0008325262758616929,5.8868497517778534e-05
TYR 625,R TYR 625,0.0,0.0,0.0,-0.0004949999999999344,0.0004999749993749021,3.535357124817331e-05,0.26635000000000025,0.18740949148855798,0.01325185222902819,-0.26627499999999993,0.18717635901737173,0.013235367273899132,0.0,0.0,0.0,-0.00042000000000006474,0.0008328265125464422,5.888972745735326e-05
ASN 626,R ASN 626,0.0,0.0,0.0,-0.0003899999999999837,0.0004877499359302672,3.44891287219596e-05,-1.1997350000000002,0.16081173705609614,0.011371106976675358,1.1981099999999998,0.16065185308611118,0.01135980147273742,0.0,0.0,0.0,-0.0020149999999995315,0.0007712165713982699,5.453324673991558e-05
ALA 627,R ALA 627,0.0,0.0,0.0,-0.000385000000000002,0.0004865953144040766,3.440748465087227e-05,-0.47234000000000015,0.17582739945753628,0.01243287464748198,0.4714599999999999,0.17555104215013986,0.012413333234872932,0.0,0.0,0.0,-0.001265000000000014,0.0007712165713987835,5.45332467399519e-05
THR 628,R THR 628,0.0,0.0,0.0,-0.0003800000000000225,0.0004853864439804923,3.432200460346304e-05,0.4674799999999996,0.1565221057870111,0.01106778424075937,-0.46707999999999983,0.1562343547367227,0.011047437168864123,0.0,0.0,0.0,1.9999999999591457e-05,0.000805977667184421,5.699122739510184e-05
LEU 629,R LEU 629,0.0,0.0,0.0,-0.0003699999999999881,0.0004828043081829168,3.4139420030222015e-05,-0.28017,0.12732117302318585,0.009002966483332044,0.2796899999999999,0.12718189297223104,0.008993117896480628,0.0,0.0,0.0,-0.0008500000000001085,0.000823103881657875,5.8202233634125294e-05
SER 630,R SER 630,0.0,0.0,0.0,-0.00031000000000002136,0.00046249324319391907,3.2703210851537925e-05,0.10036000000000009,0.12087026267862576,0.008546818238385554,-0.10035999999999999,0.1207991738382345,0.00854179149827482,0.0,0.0,0.0,-0.0003100000000000258,0.0007027801932326718,4.969406403184144e-05
VAL 631,R VAL 631,0.0,0.0,0.0,-0.0005549999999999889,0.0004969657935914593,3.5140788266627494e-05,-0.029195000000000065,0.130192998947716,0.009206035241894303,0.029185000000000027,0.1299958490683453,0.00919209464023299,0.0,0.0,0.0,-0.0005649999999999622,0.000846034869257549,5.9823699317228704e-05
HID 632,R HID 632,0.0,0.0,0.0,-0.0003900000000000392,0.00048774993593033686,3.4489128721964526e-05,-0.26293,0.16845398511166185,0.01191149551903538,0.26260499999999987,0.16832079186779073,0.01190207733444043,0.0,0.0,0.0,-0.0007149999999999812,0.0007897942770116071,5.5846888901723394e-05
GLN 633,R GLN 633,0.0,0.0,0.0,-0.00030499999999998475,0.0004604074282632491,3.2555721463360234e-05,-0.4380150000000009,0.31709955025985126,0.022422324229994527,0.4373549999999998,0.31670607663099865,0.02239450144287655,0.0,0.0,0.0,-0.0009650000000007708,0.000868202165396099,6.139116385924262e-05
LEU 634,R LEU 634,0.0,0.0,0.0,-0.0005549999999999706,0.0004969657935914428,3.514078826662633e-05,-0.5051199999999995,0.17741712318713937,0.01254528509042353,0.5045549999999998,0.17723257876304863,0.012532235829053056,0.0,0.0,0.0,-0.0011200000000000676,0.0007520638270784752,5.317894320122969e-05
VAL 635,R VAL 635,0.0,0.0,0.0,-0.000410000000000037,0.0004918333050943613,3.4777866524561505e-05,-0.14129500000000003,0.11651565549315682,0.00823890101136068,0.1409399999999999,0.1163275822838248,0.00822560222719286,0.0,0.0,0.0,-0.0007649999999999668,0.0007935836439846778,5.611483761002966e-05
GLU 636,R GLU 636,0.0,0.0,0.0,-0.00029999999999999737,0.00045825756949558003,3.240370349203902e-05,86.93232999999995,0.9626787372266199,0.06807166631970454,-86.918085,0.9617633897047995,0.06800694147572238,0.0,0.0,0.0,0.013945000000000506,0.0012173639554413998,8.608063080646918e-05
ASN 637,R ASN 637,0.0,0.0,0.0,-0.0002850000000000064,0.0004514144437210768,3.1919821428072647e-05,-0.9013700000000006,0.4522833990983973,0.031981265852057836,0.9003549999999996,0.4517939120605778,0.03194665389168332,0.0,0.0,0.0,-0.001300000000000381,0.0009055385138137191,6.403124237432689e-05
THR 638,R THR 638,0.0,0.0,0.0,-0.00046499999999997157,0.0004987734956871394,3.526861210764955e-05,0.32355999999999985,0.16114188282380268,0.011394451807787892,-0.32281999999999994,0.16087466425761376,0.011375556601766779,0.0,0.0,0.0,0.000275000000000003,0.0008181534085976315,5.785218232702734e-05
ASP 639,R ASP 639,0.0,0.0,0.0,-0.00047000000000001153,0.000499099188538723,3.529164207004342e-05,92.23135999999994,1.1887862803770952,0.08405988402361764,-92.21133000000003,1.187307243762986,0.08395530034167165,0.0,0.0,0.0,0.019559999999998183,0.0017077470538683613,0.00012075595223416665
GLU 640,R GLU 640,0.0,0.0,0.0,-0.0008900000000000008,0.00031288975694323835,2.2124646889837446e-05,99.39280500000001,1.046314855564567,0.07398563296259283,-99.361825,1.0445358224502779,0.0738598363246859,0.0,0.0,0.0,0.03008999999999844,0.0020277820395706745,0.0001433858430948712
THR 641,R THR 641,0.0,0.0,0.0,-0.0008450000000000024,0.0003619046835839506,2.5590525590538327e-05,0.7735649999999997,0.19330901627963498,0.01366901162758306,-0.7706849999999998,0.19307254018891545,0.013652290242849434,0.0,0.0,0.0,0.002034999999999981,0.0008965349965282329,6.339459756161713e-05
TYR 642,R TYR 642,0.0,0.0,0.0,-0.0023399999999999645,0.0004737087712931045,3.349626844889015e-05,-0.28478500000000007,0.29335437405124865,0.02074328671823729,0.2837299999999999,0.2931740048162525,0.02073053268731897,0.0,0.0,0.0,-0.00339499999999991,0.001117575500805361,7.902452151074226e-05
CYS 643,R CYS 643,0.0,0.0,0.0,-0.0014000000000000013,0.0004898979485566445,3.464101615137817e-05,0.823955,0.3602099845576189,0.025470692273179385,-0.8199000000000001,0.3592578600392765,0.025403366902834,0.0,0.0,0.0,0.002654999999999985,0.0015798655006044066,0.00011171336088400555
ILE 644,R ILE 644,0.0,0.0,0.0,-0.0027750000000000053,0.00048412291827587176,3.4232659844068965e-05,-1.0663699999999998,0.19491768288177427,0.013782761533887161,1.0689350000000006,0.19482294724954433,0.013776062713090183,0.0,0.0,0.0,-0.0002100000000001945,0.0016018426889056244,0.00011326738277192602
ASP 645,R ASP 645,0.0,0.0,0.0,-0.0035699999999999903,0.000514878626474283,3.640741682679809e-05,120.81900999999996,2.032075281553154,0.1436894211467798,-120.71867999999996,2.022844143181816,0.14303668109273535,0.0,0.0,0.0,0.0967599999999993,0.010104078384493452,0.0007144662343315735
ASN 646,R ASN 646,0.0,0.0,0.0,-0.003009999999999986,0.0004121892769105255,2.914618328358122e-05,1.9668900000000002,0.23051953908509423,0.016300192928306752,-1.9601450000000002,0.23039916227060586,0.016291681002124515,0.0,0.0,0.0,0.003735000000000639,0.001767703312210498,0.00012499549991899637
GLU 647,R GLU 647,0.0,0.0,0.0,-0.007555000000000011,0.0009575881160499069,6.771170504425398e-05,130.369035,4.329521848168898,0.3061434258135542,-130.17378,4.293710934796389,0.3036112118449356,0.0,0.0,0.0,0.18770000000000267,0.03616116701656325,0.002556980641303119
ALA 648,R ALA 648,0.0,0.0,0.0,-0.006099999999999981,0.0007416198487095753,5.244044240850821e-05,1.7613799999999997,0.19068375809176413,0.013483377840882162,-1.7424700000000006,0.18785214691346538,0.013283152694296294,0.0,0.0,0.0,0.012809999999999993,0.005371582634568625,0.00037982825066073747
LEU 649,R LEU 649,0.0,0.0,0.0,-0.007255000000000018,0.0008246059665075985,5.8308447072440996e-05,1.972415,0.27083896096204507,0.01915120659057807,-1.969209999999999,0.2719981909866357,0.019233176531712377,0.0,0.0,0.0,-0.004049999999999825,0.00537656953828377,0.0003801808780041479
TYR 650,R TYR 650,0.0,0.0,0.0,-0.010309999999999977,0.0009919173352653918,7.013914741426486e-05,1.2593100000000008,0.23389669493175433,0.016538993908336467,-1.2443050000000002,0.23280477223416188,0.016461783313936555,0.0,0.0,0.0,0.0046950000000001955,0.006270723642451238,0.0004434071210524077
ASP 651,R ASP 651,0.0,0.0,0.0,-0.026294999999999992,0.0031666978068643496,0.00022391934932023495,151.59554500000002,3.5733332755231593,0.2526728190561964,-151.19958,3.5368170285724805,0.2500907304719656,0.0,0.0,0.0,0.36966999999999994,0.04294858670550164,0.003036923690183861
ILE 652,R ILE 652,0.0,0.0,0.0,-0.02779499999999998,0.003192643888691597,0.00022575401436076173,2.1588949999999967,0.3262246679437599,0.023067567489336235,-2.138205000000001,0.32191036481448077,0.022762500189455474,0.0,0.0,0.0,-0.007104999999999881,0.01611688477963425,0.0011396358519281634
CYS 653,R CYS 653,0.0,0.0,0.0,-0.015109999999999957,0.0016667033329298337,0.00011785372289409053,0.6180800000000002,0.45122912538975085,0.03190671744319678,-0.6177150000000001,0.45404832757648167,0.03210606514157411,0.0,0.0,0.0,-0.014744999999999953,0.011522151491800308,0.0008147391453710692
PHE 654,R PHE 654,0.0,0.0,0.0,-0.06903999999999998,0.015281636038068824,0.001080574847014319,0.6846199999999996,0.408204146965707,0.028864392042792147,-0.5015949999999999,0.41347222515545107,0.029236901423971045,0.0,0.0,0.0,0.11398499999999942,0.024305241718608993,0.0017186401237606595
ARG 655,R ARG 655,0.0,0.0,0.0,-0.183765,0.03093266517776939,0.002187269730737372,-161.11262499999995,4.9136361754181825,0.3474465459921729,161.55484500000003,4.936202680294173,0.3490422388547221,0.0,0.0,0.0,0.25845499999999705,0.13064611733610695,0.00923807555040546
THR 656,R THR 656,0.0,0.0,0.0,-0.1383349999999999,0.0303254476471499,0.0021443329673817325,1.2091799999999993,0.8841150873048151,0.06251637735825713,-0.9807299999999997,0.8822453213817574,0.06238416494191456,-0.000971532,0.004606021829754609,0.0003256949270112753,0.08914346799999938,0.06401674643760175,0.0045266675515527955
LEU 657,R LEU 657,0.0,0.0,0.0,-0.054869999999999974,0.00813222601751804,0.0005750352163128678,-0.04823999999999998,0.3421260329176955,0.024191963789655446,0.15804000000000007,0.34014781845544745,0.024052082903565756,0.0,0.0,0.0,0.054929999999999916,0.019256819571258285,0.0013616627702922558
LYS 658,R LYS 658,0.0,0.0,0.0,-0.37845500000000015,0.12007034594353354,0.008490255583608722,-169.31844000000004,8.054875865982629,0.5695657346452181,170.43139499999995,8.03582410328809,0.5682185715857316,-0.10447016399999993,0.07395559319088936,0.005229450145195153,0.6300298360000006,0.4164393601861104,0.029446709554058578
LEU 659,R LEU 659,0.0,0.0,0.0,-0.023779999999999992,0.003101870403482426,0.00021933535966642755,1.5999800000000004,0.48186422319985367,0.03407294598358046,-1.5340750000000005,0.4723049326176883,0.03339700206418228,0.0,0.0,0.0,0.04212499999999974,0.01247715412263534,0.0008822680290025137
THR 660,R THR 660,0.0,0.0,0.0,-0.019374999999999996,0.0037609008229412665,0.00026593584752718365,0.38992499999999963,1.0825846984762901,0.07655029815013786,-0.3187750000000004,1.0632294786992127,0.07518167743456512,0.0,0.0,0.0,0.051774999999999904,0.024878190750132947,0.0017591537383071446
THR 661,R THR 661,0.0,0.0,0.0,-0.0066450000000000155,0.0010339124721174243,7.310865201875778e-05,-0.44206999999999996,0.5981608856319509,0.04229636184709034,0.4695499999999999,0.5958552068246111,0.04213332573509953,0.0,0.0,0.0,0.020835000000000065,0.007310114568185607,0.0005169031582414613
PRO 662,R PRO 662,0.0,0.0,0.0,-0.006940000000000006,0.0009145490692138668,6.466838485689704e-05,-0.8661649999999993,0.27963037706050836,0.019772853584523666,0.869405,0.279191566804945,0.01974182501378736,0.0,0.0,0.0,-0.003699999999999806,0.0022248595461285357,0.00015732132722551118
THR 663,R THR 663,0.0,0.0,0.0,-0.0027799999999999943,0.0005670978751503164,4.009987531152708e-05,1.5341800000000003,0.6053992381891468,0.04280819066487156,-1.5324700000000002,0.6038932100131607,0.042701698391281774,0.0,0.0,0.0,-0.0010700000000000577,0.0023611649667059295,0.00016695957594578713
TYR 664,R TYR 664,0.0,0.0,0.0,-0.003004999999999994,0.0004061711461933415,2.8720637179562432e-05,1.2298300000000002,0.28828980401672044,0.02038516753671638,-1.2288999999999997,0.2876948904655784,0.02034310079609315,0.0,0.0,0.0,-0.0020749999999999137,0.0012121777922400022,8.571391368966434e-05
GLY 665,R GLY 665,0.0,0.0,0.0,-0.0011850000000000038,0.0003882975663070747,2.745678422539656e-05,0.3231550000000001,0.16439574500272197,0.011624534608963918,-0.3216300000000001,0.16432672667585166,0.011619654276268303,0.0,0.0,0.0,0.00033999999999997146,0.0008212186067059207,5.806892456383249e-05
ASP 666,R ASP 666,0.0,0.0,0.0,-0.004355000000000005,0.0005907410600254145,4.177170094692999e-05,111.18141000000008,2.1532474618300883,0.1522575881832777,-111.09292499999997,2.141735380336838,0.15144356109433277,0.0,0.0,0.0,0.08413000000000209,0.01211829608484626,0.000856892933802118
LEU 667,R LEU 667,0.0,0.0,0.0,-0.004600000000000026,0.0005744562646537603,4.0620192023176786e-05,0.7060850000000001,0.1626516762133113,0.01150121032217911,-0.7008000000000001,0.1621562826411601,0.011466180706756675,0.0,0.0,0.0,0.0006850000000002177,0.0022816167513411063,0.0001613346676942117
ASN 668,R ASN 668,0.0,0.0,0.0,-0.0020999999999999643,0.0003872983346206841,2.738612787525423e-05,1.5491100000000009,0.2117856413924272,0.014975506318652763,-1.5442699999999994,0.21170861366510785,0.014970059635820073,0.0,0.0,0.0,0.0027400000000022827,0.0015531902652299897,0.00010982713690170581
HIE 669,R HIE 669,0.0,0.0,0.0,-0.0047900000000000295,0.0006048966853935172,4.277265481590216e-05,-0.16517999999999994,1.2379986904678053,0.08753972691298507,0.17910499999999974,1.2354184529846555,0.08735727657084438,0.0,0.0,0.0,0.009134999999999725,0.00439394754179007,0.0003106990102977719
LEU 670,R LEU 670,0.0,0.0,0.0,-0.008129999999999995,0.0008503528679318597,6.012902793160467e-05,-0.19905499999999993,0.21584858576094498,0.015262799870109025,0.21541500000000005,0.2148861623627728,0.015194746258987011,0.0,0.0,0.0,0.008229999999999914,0.006325907049585883,0.0004473091771917963
VAL 671,R VAL 671,0.0,0.0,0.0,-0.0027499999999999903,0.0004974937185532952,3.517811819867468e-05,0.5121800000000003,0.1854476411281623,0.013113128459677286,-0.5093000000000001,0.1850281600189544,0.013083466665987227,0.0,0.0,0.0,0.00012999999999987522,0.003637732810419204,0.00025722655383922166
SER 672,R SER 672,0.0,0.0,0.0,-0.0017799999999999938,0.00042614551505324745,3.013303834663852e-05,-0.8928150000000001,0.15697286636549582,0.01109965782693318,0.8945449999999995,0.1569913627401213,0.011100965718125685,0.0,0.0,0.0,-4.999999999997423e-05,0.0026603571188848095,0.0001881156559141355
ALA 673,R ALA 673,0.0,0.0,0.0,-0.0027949999999999963,0.000492924943576629,3.4855057021903066e-05,-0.4400299999999998,0.2344041362689663,0.01657487542939616,0.45002999999999993,0.23423152883418621,0.01656267024063454,0.0,0.0,0.0,0.0072049999999999805,0.0033738664763147464,0.00023856838642201194
THR 674,R THR 674,0.0,0.0,0.0,-0.0035750000000000083,0.0005141740950300918,3.6357598930623424e-05,0.8246350000000007,0.3722480514052405,0.026321912143212407,-0.8143150000000009,0.3714480391319873,0.02626534273286743,0.0,0.0,0.0,0.006745000000000173,0.004773884686500145,0.0003375646234426868
MET 675,R MET 675,0.0,0.0,0.0,-0.002014999999999949,0.00033878459232980615,2.3955688259792593e-05,0.22958999999999996,0.22636486454394814,0.01600641307414,-0.23005500000000004,0.22563457619567096,0.015954773889811168,0.0,0.0,0.0,-0.0024799999999999744,0.001910392629801441,0.00013508515832614005
SER 676,R SER 676,0.0,0.0,0.0,-0.0016949999999999838,0.0004604074282632994,3.255572146336379e-05,-0.5344349999999999,0.4699814313087275,0.03323270571101608,0.5387250000000001,0.4694216115338109,0.033193120475107495,0.0,0.0,0.0,0.0025950000000001423,0.002341148222560955,0.00016554417839356836
GLY 677,R GLY 677,0.0,0.0,0.0,-0.0014850000000000097,0.0004997749493522183,3.5339425575411684e-05,-0.6717399999999997,0.1871366409872769,0.01323255878505759,0.6785850000000001,0.18702925646807195,0.013224965552885163,0.0,0.0,0.0,0.0053599999999999716,0.0025652290346088627,0.00018138908456685475
VAL 678,R VAL 678,0.0,0.0,0.0,-0.0021999999999999884,0.0004000000000000087,2.8284271247462516e-05,-0.20755999999999994,0.1806619672205526,0.012774730212415451,0.20496999999999993,0.17999560855754243,0.012727611539483761,0.0,0.0,0.0,-0.0047899999999999705,0.002003971057675141,0.000141702152418367
THR 679,R THR 679,0.0,0.0,0.0,-0.0013650000000000296,0.0004814301610825543,3.40422531569206e-05,-0.33906499999999995,0.38096831990993657,0.026938528242556214,0.339275,0.38094714774493327,0.02693703114441159,0.0,0.0,0.0,-0.0011549999999998855,0.001364175575209727,9.646177999598571e-05
THR 680,R THR 680,0.0,0.0,0.0,-0.00213500000000002,0.000341723572496821,2.416350554037949e-05,-1.2349449999999997,0.21233624743552432,0.01501444004533639,1.2434450000000004,0.21142655219957127,0.01495011487832084,0.0,0.0,0.0,0.00636499999999997,0.0031641389033990833,0.0002237384075209658
CYS 681,R CYS 681,0.0,0.0,0.0,-0.0015499999999999848,0.0004974937185532702,3.51781181986729e-05,-0.22950999999999985,0.19008895259851388,0.013441318741105735,0.22477999999999998,0.189778348607,0.013419355722239427,0.0,0.0,0.0,-0.006280000000000046,0.0018443427013436957,0.00013041472309520427
LEU 682,R LEU 682,0.0,0.0,0.0,-0.001074999999999955,0.0002989565185775496,2.113941815661074e-05,-0.5179699999999997,0.1404234634952449,0.009929438327518927,0.5176300000000001,0.1401445792744048,0.009909718235146732,0.0,0.0,0.0,-0.001414999999999712,0.0009501447258182628,6.718537787347265e-05
ARG 683,R ARG 683,0.0,0.0,0.0,-0.001875000000000151,0.00034550687402708235,2.4431025357111617e-05,-102.93996999999997,1.034461859666265,0.07314749958488626,102.91642999999995,1.033648753254396,0.0730900042791204,0.0,0.0,0.0,-0.025414999999996583,0.0031658766558385542,0.00022386128517436313
PHE 684,R PHE 684,0.0,0.0,0.0,-0.002064999999999968,0.00031745078358704604,2.2447160176738342e-05,0.658865,0.2624886983757583,0.018560753860632898,-0.65952,0.26213952315513167,0.018536063444000158,0.0,0.0,0.0,-0.0027199999999993982,0.0009856977224281097,6.969935437290516e-05
PRO 685,R PRO 685,0.0,0.0,0.0,-0.001165000000000036,0.0003711805490593666,2.624642832844241e-05,0.9278149999999998,0.1494622051724141,0.010568573880850909,-0.9264599999999998,0.149246770149309,0.01055334032427664,0.0,0.0,0.0,0.000189999999999797,0.0007168681887209735,5.0690235746151805e-05
GLY 686,R GLY 686,0.0,0.0,0.0,-0.0008399999999999907,0.00036660605559646293,2.5922962793631137e-05,-1.2480450000000005,0.14935810314475034,0.010561212755881278,1.2478000000000007,0.14912394173974008,0.010544655044143784,0.0,0.0,0.0,-0.0010849999999999315,0.0008647398452713168,6.11463408553554e-05
GLN 687,R GLN 687,0.0,0.0,0.0,-0.00303500000000001,0.0003657526486575161,2.5862617810267044e-05,-1.508075,0.4755887502611907,0.03362920303657233,1.5096800000000001,0.474814182180774,0.033574432802357,0.0,0.0,0.0,-0.0014300000000005753,0.0017306357213469484,0.00012237442543280996
LEU 688,R LEU 688,0.0,0.0,0.0,-0.002725000000000021,0.0004465142774872977,3.1573327350787994e-05,0.198945,0.17881303636759818,0.012643991058008541,-0.19706499999999988,0.178483726919291,0.01262070536360786,0.0,0.0,0.0,-0.0008449999999999624,0.0010681643132029633,7.553062292872865e-05
ASN 689,R ASN 689,0.0,0.0,0.0,-0.0016449999999999865,0.00047851332269850124,3.383600153682169e-05,-0.22088000000000016,0.9450408803856055,0.06682448150191665,0.22271999999999992,0.9432821590595252,0.06670012112432777,0.0,0.0,0.0,0.00019499999999919026,0.002046209911030953,0.0001446888903821109
ALA 690,R ALA 690,0.0,0.0,0.0,-0.0007549999999999845,0.0004300872004605485,3.0411757594719184e-05,-0.6776199999999999,0.17624030640009772,0.012462071577390398,0.6764449999999997,0.1759728870451356,0.012443162173458975,0.0,0.0,0.0,-0.001929999999999983,0.0008031811750782261,5.6793485541919337e-05
ASP 691,R ASP 691,0.0,0.0,0.0,-0.0008250000000000246,0.00037996710383927647,2.6867731575256543e-05,98.09205500000003,0.8388213945578354,0.059313629629620196,-98.06544000000002,0.8377279608543734,0.05923631219097061,0.0,0.0,0.0,0.02578999999999894,0.0014162979912442106,0.00010014739137896667
LEU 692,R LEU 692,0.0,0.0,0.0,-0.0010649999999999887,0.0002465258607124241,1.7432010784760538e-05,1.0646949999999997,0.13699007984157047,0.009686661441126104,-1.0631450000000005,0.13680805522701686,0.009673790357196732,0.0,0.0,0.0,0.00048499999999981224,0.000699839267260587,4.9486109162058563e-05
ARG 693,R ARG 693,0.0,0.0,0.0,-0.0008500000000000041,0.0003570714214271412,2.5248762345905102e-05,-90.43837000000002,0.7382361228619001,0.05220117685925148,90.42335499999994,0.7375716161727838,0.05215418914064968,0.0,0.0,0.0,-0.015865000000000434,0.0010708758097912072,7.57223546911998e-05
LYS 694,R LYS 694,0.0,0.0,0.0,-0.0012650000000000306,0.00044133320745219873,3.1206970375225905e-05,-102.62313999999998,0.9665858732676788,0.06834794255866965,102.59891000000002,0.9660614069003296,0.06831085718618396,0.0,0.0,0.0,-0.02549499999999739,0.0020049875311356435,0.00014177402794604874
LEU 695,R LEU 695,0.0,0.0,0.0,-0.001850000000000036,0.00035707142142708684,2.524876234590126e-05,0.8919150000000005,0.10692613232974883,0.007560819325641553,-0.8893799999999997,0.10661700427230351,0.007538960671074092,0.0,0.0,0.0,0.0006850000000001533,0.0010797106093762485,7.634706936090048e-05
ALA 696,R ALA 696,0.0,0.0,0.0,-0.0006500000000000089,0.0004769696007084782,3.372684390808048e-05,0.9866749999999996,0.14608825885402796,0.010329999848741885,-0.9841449999999994,0.14578557533240924,0.010308596891672883,0.0,0.0,0.0,0.0018800000000000422,0.0009303762679690259,6.578753681359306e-05
VAL 697,R VAL 697,0.0,0.0,0.0,-0.0008899999999999786,0.0003128897569432309,2.212464688983692e-05,0.5716600000000004,0.1091698877896268,0.007719476795741958,-0.5691649999999997,0.10895470515310679,0.007704261085594268,0.0,0.0,0.0,0.0016050000000000944,0.000859636551107502,6.0785483464393074e-05
ASN 698,R ASN 698,0.0,0.0,0.0,-0.0016550000000000087,0.00047536827828529253,3.3613613313650414e-05,1.9003750000000001,0.583230035556299,0.041240591313353024,-1.8931850000000003,0.5819200123513534,0.04114795868418015,0.0,0.0,0.0,0.005534999999998647,0.0017546438385034697,0.00012407205567729969
MET 699,R MET 699,0.0,0.0,0.0,-0.002184999999999988,0.0004009675797368227,2.83526894667865e-05,1.47298,0.25864115991079123,0.01828869180668747,-1.4707800000000006,0.25863285096831423,0.018288104275730473,0.0,0.0,0.0,1.4999999999994462e-05,0.0011509887054181403,8.138719186702925e-05
VAL 700,R VAL 700,0.0,0.0,0.0,-0.0009250000000000225,0.000281735691739617,1.9921721813136596e-05,-0.3043550000000001,0.13854670322674553,0.009796731336267189,0.30441500000000016,0.1382564384576713,0.009776206517611996,0.0,0.0,0.0,-0.0008649999999999091,0.0008347304954295522,5.902435937814428e-05
PRO 701,R PRO 701,0.0,0.0,0.0,-0.0009800000000000164,0.00026381811916545184,1.8654758106177167e-05,-1.0334099999999995,0.12511027895421242,0.00884663266446642,1.0298150000000001,0.12493306517891997,0.008834101758243524,0.0,0.0,0.0,-0.004575000000000154,0.0008569568250501696,6.0595998217706876e-05
PHE 702,R PHE 702,0.0,0.0,0.0,-0.0009400000000000064,0.00029393876913398555,2.0784609690826823e-05,0.764074999999999,0.16402950763506308,0.011598637716344368,-0.7632549999999995,0.16368820963954753,0.011574504303640924,0.0,0.0,0.0,-0.00012000000000076838,0.0007782030583337823,5.502726596879279e-05
PRO 703,R PRO 703,0.0,0.0,0.0,-0.0004150000000000087,0.0004927220311697153,3.484070894801151e-05,0.2360850000000002,0.2097977067915659,0.014834938114970324,-0.23585500000000018,0.20949728870560577,0.014813695348392974,0.0,0.0,0.0,-0.00018499999999995964,0.0008548537886680019,6.0447291089015596e-05
ARG 704,R ARG 704,0.0,0.0,0.0,-0.0006400000000000111,0.00048000000000000695,3.394112549695477e-05,-91.11597999999996,1.017785900673416,0.07196833121622304,91.09791499999997,1.0167323874950498,0.07189383658497382,0.0,0.0,0.0,-0.018705000000004475,0.0013885153942335576,9.818286510444609e-05
LEU 705,R LEU 705,0.0,0.0,0.0,-0.0009850000000000392,0.0002734501782775324,1.933584753767135e-05,0.48672999999999944,0.18309289199747814,0.012946622551847295,-0.4853199999999999,0.18270297643990446,0.012919051358362247,0.0,0.0,0.0,0.0004249999999996201,0.0007964766161032345,5.631940163031116e-05
HID 706,R HID 706,0.0,0.0,0.0,-0.0009849999999999915,0.00023404059476938178,1.6549169163436267e-05,-0.9266749999999996,0.2001190629975085,0.014150554649023615,0.92558,0.1997857692629801,0.014126987223042415,0.0,0.0,0.0,-0.00207999999999978,0.0007507329751647601,5.308483775993538e-05
PHE 707,R PHE 707,0.0,0.0,0.0,-0.001499999999999948,0.0005000000000000078,3.5355339059327926e-05,1.013395,0.20820813858972914,0.014722538669502596,-1.00986,0.20755144037081286,0.014676103093123713,0.0,0.0,0.0,0.002035000000000471,0.0010834089717178899,7.660858307000644e-05
PHE 708,R PHE 708,0.0,0.0,0.0,-0.002359999999999989,0.0004799999999999889,3.394112549695349e-05,-0.5397999999999997,0.15295721624036,0.010815708483497565,0.5422550000000003,0.15221044633992678,0.010762903877439334,0.0,0.0,0.0,9.500000000045361e-05,0.0015511205626902184,0.00010968078683161467
MET 709,R MET 709,0.0,0.0,0.0,-0.005174999999999965,0.0007031180555212073,4.9717954503374504e-05,0.12068999999999998,0.41992500985294967,0.02969318220568485,-0.10218999999999995,0.4182888641835926,0.02957748923590371,0.0,0.0,0.0,0.013325000000000102,0.004308059307855448,0.00030462579503384116
PRO 710,R PRO 710,0.0,0.0,0.0,-0.004114999999999957,0.0005672521485194672,4.0110784086075385e-05,1.4841050000000002,0.2335502600619376,0.016514497263767778,-1.4721700000000002,0.23141912431776088,0.01636380321013414,0.0,0.0,0.0,0.007820000000000146,0.005539638977406319,0.00039171162862493194
GLY 711,R GLY 711,0.0,0.0,0.0,-0.004204999999999979,0.0005941169918458535,4.2010415375235577e-05,-1.5703299999999998,0.29620486339694113,0.020944846752841206,1.6037350000000001,0.2998362132481652,0.021201621963307334,0.0,0.0,0.0,0.02920000000000005,0.008162107570964677,0.0005771481612203182
PHE 712,R PHE 712,0.0,0.0,0.0,-0.018175,0.001629225276013165,0.00011520362407494335,1.3760050000000001,0.27665571560153945,0.01956251325558655,-1.3169700000000006,0.27549433587643446,0.019480391307671117,0.0,0.0,0.0,0.04086000000000002,0.013274803200047878,0.0009386703361670735
ALA 713,R ALA 713,0.0,0.0,0.0,-0.019839999999999983,0.0021527656630483173,0.00015222351986470193,-1.7145150000000005,0.26843442360285935,0.018981180123348408,1.8430099999999987,0.27124684311527747,0.01918004821422563,0.0,0.0,0.0,0.10865499999999967,0.024134331873909377,0.0017065549727447956
PRO 714,R PRO 714,0.0,0.0,0.0,-0.05122000000000008,0.005672001410436744,0.00040107106602194835,-2.764429999999999,0.29572335907060054,0.020910799255408594,2.895744999999999,0.2897994823580705,0.02049191791597429,0.0,0.0,0.0,0.08009499999999996,0.02923945921182559,0.002067541988690934
LEU 715,R LEU 715,0.0,0.0,0.0,-0.06953999999999998,0.013380523158681296,0.0009461458661327186,-0.92012,0.6409683655220434,0.045323307778669455,1.0097049999999996,0.6390356625220546,0.04518664503893829,0.0,0.0,0.0,0.020044999999999983,0.03617185335312534,0.002557736279408028
THR 716,R THR 716,0.0,0.0,0.0,-0.3408849999999998,0.6027400947133017,0.04262016082647976,-7.855210000000002,4.832138602720327,0.34168379736168314,6.039250000000002,3.091325388486299,0.21858971450528003,-0.0846831960000001,0.02213991282360354,0.0015655282492449067,-2.241528195999999,1.619089707212543,0.11448693113193309
SER 717,R SER 717,0.0,0.0,0.0,-0.22442000000000004,0.06063599261164923,0.0042876121559674565,1.6001799999999988,1.7251938956534705,0.1219896302478206,-1.3816150000000005,1.7143026532018784,0.12121950310851384,-0.0024386760000000025,0.00504319546801668,0.0003566077714283859,-0.008293675999999962,0.12932305760214863,0.00914452109942578
ARG 718,R ARG 718,0.0,0.0,0.0,-0.11027000000000008,0.01877037825937395,0.0013272661752639864,-121.28621999999996,3.3739428183659297,0.23857378462022008,121.52773499999995,3.3940452095963205,0.2399952383359275,0.0,0.0,0.0,0.1312450000000011,0.10971191810829019,0.007757804127135517
GLY 719,R GLY 719,0.0,0.0,0.0,-0.29076499999999994,0.07553177990091323,0.005340903376302552,-0.2244550000000001,0.5837430410505977,0.04127686627973348,0.7975549999999998,0.5542355158008196,0.039190369159718345,-0.013162031999999983,0.012542334398818114,0.0008868769705313588,0.2691729680000002,0.11817468152109316,0.008356211866812556
SER 720,R SER 720,0.0,0.0,0.0,-1.47132,0.7028981559230325,0.04970240525366955,-6.685955000000002,3.2685072423011334,0.23111836353884732,5.6266900000000035,1.7655089050752326,0.12484033190239335,-0.3108921480000002,0.03768843426946222,0.0026649747444240203,-2.8414771480000023,1.499180069931397,0.10600803936682134
GLN 721,R GLN 721,0.0,0.0,0.0,-0.503295,0.05502470331587652,0.0038908340847434194,3.921454999999999,0.7499282085473357,0.053027932166690044,-3.158865,0.7841319893838078,0.05544650470385883,-0.0046950119999999975,0.005328672076517376,0.0003767940160024838,0.254599988,0.12614445250655731,0.008919759777645106
GLN 722,R GLN 722,0.0,0.0,0.0,-1.8829199999999997,0.6127605434425427,0.0433287135511776,-3.5661250000000013,3.0785816765801406,0.2176885979946468,5.44402,2.962842439212725,0.2095045980354609,-0.37111370400000027,0.13464020240168467,0.009520500013856051,-0.3761387039999994,0.9384511708600328,0.06635851867275845
TYR 723,R TYR 723,0.0,0.0,0.0,-6.669070000000002,0.8640225605271948,0.061095621164694365,-9.931224999999998,1.5540850119523775,0.10989040504919029,9.139264999999996,0.7094161365341226,0.05016329608264397,-1.2193868520000002,0.057604949816012344,0.004073285064481309,-8.680416851999997,1.051755706884549,0.07437035924897153
ARG 724,R ARG 724,0.0,0.0,0.0,-4.562964999999998,0.9932342693317662,0.07023226871513576,-190.9289950000001,6.76491670864725,0.478351847884665,193.81864999999993,5.882392976291253,0.4159479963139663,-0.7087053239999997,0.1283428874337027,0.009075212602143291,-2.3820153240000015,1.8262609483121317,0.12913615007676832
ALA 725,R ALA 725,0.0,0.0,0.0,-1.9102199999999996,0.29395513535232337,0.020785766957223728,-1.8336800000000004,0.9065016920006258,0.06409934935707216,2.570694999999998,0.9124270940601292,0.06451833855482532,-0.31774777200000004,0.042439257763640534,0.0030009086953194054,-1.4909527719999989,0.37989434033690467,0.026862586418661544
LEU 726,R LEU 726,0.0,0.0,0.0,-1.2152050000000003,0.3797284331927213,0.026850855011991612,-0.21866000000000013,0.7153505045780004,0.05058291927123225,0.5595549999999999,0.7040714288870129,0.04978536818057089,-0.255425292,0.06942889639477426,0.004909364345104312,-1.1297352920000006,0.364759090317918,0.025792362626323614
THR 727,R THR 727,0.0,0.0,0.0,-0.23727499999999996,0.044870361877302374,0.003172813715773485,-1.4220049999999989,0.77623809812132,0.054888322299693405,1.6636850000000007,0.7873483382690264,0.05567393491459882,-0.008488152,0.017339675948324286,0.0012261002446637382,-0.004083152000000014,0.11199153584138799,0.007918997442894173
VAL 728,R VAL 728,0.0,0.0,0.0,-0.05495000000000005,0.005441277423546494,0.0003847564164506992,0.3427550000000002,0.3384074984024438,0.023929023692474374,-0.1978650000000001,0.34572962958791936,0.0244467765538731,0.0,0.0,0.0,0.08994000000000008,0.04292139792690791,0.003035001153212281
PRO 729,R PRO 729,0.0,0.0,0.0,-0.21259,0.04660570673211626,0.0032955211272270935,-0.11463999999999991,0.8531364840399219,0.06032585931422776,0.23938999999999985,0.8089555846274875,0.05720179795688244,-0.005906663999999999,0.013310941505299463,0.0009412257002374721,-0.093746664,0.09032576633628694,0.006386996189226007
GLU 730,R GLU 730,0.0,0.0,0.0,-0.9698149999999995,0.17832793043996362,0.012609688888906121,177.71893999999992,5.695314913719001,0.4027195796483582,-175.24899500000004,5.317263137644664,0.37598728219818006,-0.13071974400000003,0.04767363753601409,0.0033710352385545096,1.369410256,0.6023584346527815,0.042593173384789566
LEU 731,R LEU 731,0.0,0.0,0.0,-0.09410500000000001,0.013094043493130538,0.0009258886947144192,0.8094299999999995,0.41633521962476333,0.029439345704346073,-0.7409599999999997,0.4432478521098552,0.031342356197325054,0.0,0.0,0.0,-0.025635000000000244,0.0755091502733277,0.005339303219990407
THR 732,R THR 732,0.0,0.0,0.0,-0.09886499999999997,0.024694670983837805,0.0017461769311842383,-0.5489650000000003,2.0808993497464034,0.1471418041172359,0.9055250000000004,2.116150051242822,0.14963440512420595,0.0,0.0,0.0,0.25769500000000006,0.1335342726606167,0.009442298971913548
GLN 733,R GLN 733,0.0,0.0,0.0,-2.278444999999999,0.662570582636298,0.04685081519968481,-7.965449999999997,6.696425000513338,0.47350875275701115,9.671664999999999,5.07989992842133,0.359203168713578,-0.5997583079999997,0.09026222158018474,0.006382502896431135,-1.171988307999999,2.122532656942387,0.15008572350138616
GLN 734,R GLN 734,0.0,0.0,0.0,-0.4581799999999998,0.1792356761361981,0.012673876202646152,-0.5769299999999997,1.4038012982968773,0.09926374174642012,1.17875,1.35649899649797,0.09591896390964613,-0.03974976,0.030556759097050846,0.0021606891568608376,0.10389024000000095,0.2597777691091275,0.018369062213857725
MET 735,R MET 735,0.0,0.0,0.0,-0.06845500000000003,0.016721482440262322,0.0011823873625001267,-1.4819849999999997,0.7020986431941032,0.049645871166442465,1.5631799999999996,0.7034417940384275,0.04974084627346028,0.0,0.0,0.0,0.012739999999999928,0.061993648061716866,0.004383612893493226
PHE 736,R PHE 736,0.0,0.0,0.0,-0.4952899999999996,0.19791984716041064,0.01399504660585314,-0.15786000000000008,0.9579714089679293,0.06773880794640542,0.5313300000000001,0.8443382504067904,0.05970373024778267,-0.051553836000000006,0.05349323231816434,0.003782542731976138,-0.17337383600000017,0.1941270651836192,0.013726856420318005
ASP 737,R ASP 737,0.0,0.0,0.0,-0.05389499999999999,0.6525472657018799,0.04614205966225391,163.57840000000007,9.05146193716593,0.6400350115421953,-164.06941500000002,8.031185144967546,0.5678905476971218,-0.1880692560000001,0.06696067994639279,0.0047348350862956405,-0.7329792559999997,1.281442652479214,0.09061167892697286
ALA 738,R ALA 738,0.0,0.0,0.0,-0.03942,0.007926764787730195,0.0005605069134274765,-2.6182299999999996,0.3427322527863433,0.024234830007656534,2.668934999999999,0.35154948552800536,0.02485830251394946,0.0,0.0,0.0,0.011285000000000078,0.026927751020090623,0.0019040795348409052
LYS 739,R LYS 739,0.0,0.0,0.0,-0.24655999999999992,0.4859685240836076,0.034363163882273694,-195.86501999999996,14.167244058730482,1.001775434465315,196.5302250000002,13.146677807502991,0.9296105027760058,-0.19796320800000008,0.09436718379355333,0.006672767558189883,0.2206817919999977,1.2938354089707267,0.09148797914224709
ASN 740,R ASN 740,0.0,0.0,0.0,-0.08363499999999996,0.020608779075918134,0.0014572607436557142,-0.8842349999999997,0.9318250478362338,0.06588998102044799,1.0297150000000004,0.923743851819864,0.06531855417012071,-0.0005638679999999999,0.0029455740811217086,0.00020828354072484936,0.06128113200000037,0.05898478575520392,0.004170854199434036
MET 741,R MET 741,0.0,0.0,0.0,-0.017610000000000042,0.0026903345516869114,0.00019023538051582853,0.009794999999999953,0.871148536688778,0.06159950377133728,0.04052999999999993,0.8711316026295914,0.061598306352528893,0.0,0.0,0.0,0.03271499999999992,0.011072207322842219,0.0007829232880685082
MET 742,R MET 742,0.0,0.0,0.0,-0.008159999999999992,0.0009079647570252365,6.420280367709406e-05,-1.3388649999999997,0.9483071426362863,0.06705544112057567,1.330405,0.9555552003809098,0.06756795619874115,0.0,0.0,0.0,-0.01662000000000011,0.009586740843477673,0.0006778849459901105
ALA 743,R ALA 743,0.0,0.0,0.0,-0.0034699999999999996,0.0005559676249567103,3.9312847772706907e-05,1.2354850000000008,0.25771491958169257,0.01822319672491606,-1.2174500000000004,0.25571905971201897,0.018082068120101626,0.0,0.0,0.0,0.01456500000000004,0.0038775991283267947,0.0002741876638362922
ALA 744,R ALA 744,0.0,0.0,0.0,-0.0021449999999999946,0.0003923964831646562,2.7746621415948133e-05,0.7186750000000001,0.5562255651936542,0.039331086901775295,-0.7143000000000005,0.5532170008233648,0.03911834927498851,0.0,0.0,0.0,0.0022299999999999733,0.0032182448632756583,0.00022756427663409915
CYS 745,R CYS 745,0.0,0.0,0.0,-0.003530000000000013,0.0005559676249567392,3.931284777270895e-05,0.3940400000000001,0.7840490471902887,0.05544063980511045,-0.38104499999999997,0.7817905045311051,0.05528093672211967,0.0,0.0,0.0,0.009464999999999883,0.0038142856474048356,0.00026971072466624795
ASP 746,R ASP 746,0.0,0.0,0.0,-0.009959999999999995,0.0017199999999999867,0.00012162236636408524,142.71255499999998,3.2615991548587226,0.2306298879912915,-142.45901999999995,3.231810280574604,0.2285234964902701,0.0,0.0,0.0,0.24357500000000257,0.0320531492212483,0.0022664999172728978
PRO 747,R PRO 747,0.0,0.0,0.0,-0.011415000000000015,0.001727071220303383,0.00012212237714686477,-0.9923950000000002,0.41725371055869503,0.02950429282113022,0.9902750000000001,0.41235369450873127,0.02915780936344499,0.0,0.0,0.0,-0.013534999999999995,0.0068919355046314175,0.00048733343308252053
ARG 748,R ARG 748,0.0,0.0,0.0,-0.038455,0.01005922337956563,0.0007112945065161116,-156.10210499999997,5.226615323895663,0.3695775138180147,155.99147500000004,5.233058552067603,0.3700331188513258,0.0,0.0,0.0,-0.1490850000000006,0.03280911115833386,0.0023199544984761097
HID 749,R HID 749,0.0,0.0,0.0,-0.007904999999999997,0.0012672706893161914,8.960956980144294e-05,-0.3050900000000001,0.9084383093529249,0.06423628888330958,0.3330300000000001,0.9021028982882163,0.06378830767076361,0.0,0.0,0.0,0.020035000000000046,0.00865527440350667,0.0006120203223749916
GLY 750,R GLY 750,0.0,0.0,0.0,-0.0025149999999999778,0.000547517123019913,3.871530705031296e-05,1.83926,0.16277365388785775,0.011509835446261624,-1.8192449999999993,0.16022960080771792,0.011329943727795085,0.0,0.0,0.0,0.017499999999999984,0.00389230009120568,0.00027522717889045536
ARG 751,R ARG 751,0.0,0.0,0.0,-0.005239999999999943,0.0007696752561957111,5.4424259296748053e-05,-130.20580000000004,2.2340796874751736,0.1579732896724818,130.11967999999996,2.229200726182604,0.15762829501096953,0.0,0.0,0.0,-0.09135999999999811,0.0066693627881505065,0.00047159516536944427
TYR 752,R TYR 752,0.0,0.0,0.0,-0.010770000000000066,0.0016422849935379788,0.00011612708555716101,-1.1707850000000002,0.20627748004811222,0.01458602049480929,1.1768299999999985,0.20610509721984915,0.014573831188126798,0.0,0.0,0.0,-0.00472500000000009,0.004366849550877541,0.0003087828929846939
LEU 753,R LEU 753,0.0,0.0,0.0,-0.0024300000000000346,0.0005050742519669559,3.5714142856855743e-05,0.8449900000000006,0.26109793162719425,0.018462411800737058,-0.8424099999999997,0.26059188763275015,0.018426629086732045,0.0,0.0,0.0,0.00014999999999988135,0.0013847382424127415,9.791578013783908e-05
THR 754,R THR 754,0.0,0.0,0.0,-0.0024050000000000104,0.0004908920451585648,3.47113093962154e-05,-0.05219500000000011,0.2996960409731831,0.021191710286689914,0.06605499999999997,0.298824316237819,0.021130070039519517,0.0,0.0,0.0,0.01145499999999986,0.004030877695986723,0.00028502609529658184
VAL 755,R VAL 755,0.0,0.0,0.0,-0.005529999999999991,0.0008179853299418504,5.7840297371299794e-05,-0.5066850000000002,0.26025661523772964,0.01840292174832568,0.5256200000000003,0.26091741145427555,0.01844964709689588,0.0,0.0,0.0,0.013405000000000096,0.006510067203954089,0.0004603312665896083
ALA 756,R ALA 756,0.0,0.0,0.0,-0.002890000000000006,0.00048774993593030173,3.4489128721962046e-05,0.6571750000000001,0.3263325824599803,0.023075198197957027,-0.644125,0.32409142132274954,0.022916724174170264,0.0,0.0,0.0,0.010160000000000023,0.004704721033175155,0.00033267401461491315
ALA 757,R ALA 757,0.0,0.0,0.0,-0.003965000000000019,0.0005511578721201428,3.89727468880501e-05,-0.4796550000000003,0.3613020564223235,0.025547913415286953,0.49158500000000027,0.3619962883442311,0.025597003025256658,0.0,0.0,0.0,0.007964999999999956,0.004671592340947565,0.0003303314623223161
VAL 758,R VAL 758,0.0,0.0,0.0,-0.00414,0.0004903060268852456,3.466987164671908e-05,0.6542200000000004,0.30762166958782394,0.021752136860547784,-0.636955,0.3079634442186282,0.021776303976455705,0.0,0.0,0.0,0.013125000000000284,0.005268716636904933,0.0003725545262105859
PHE 759,R PHE 759,0.0,0.0,0.0,-0.01506000000000006,0.0015512575543731,0.00010969047360640785,-2.0758349999999997,0.17766752031533942,0.01256299084115752,2.0346950000000006,0.1776681512680252,0.012563035456249792,0.0,0.0,0.0,-0.05620000000000023,0.015095694750490782,0.00106742681247942
ARG 760,R ARG 760,0.0,0.0,0.0,-0.009290000000000105,0.000745587017054388,5.272096357238078e-05,-111.02718999999998,1.2454421881022604,0.08806606167829199,111.010005,1.2443533320433802,0.08798906792799498,0.0,0.0,0.0,-0.02647500000000079,0.010270802062161357,0.0007262553786379071
GLY 761,R GLY 761,0.0,0.0,0.0,-0.004829999999999996,0.0006091797764207468,4.307551508688149e-05,0.27548500000000004,0.3292262896170352,0.023279814193309184,-0.25666499999999975,0.3303298999106804,0.023357851225551562,0.0,0.0,0.0,0.013989999999999973,0.0040999878048597555,0.000289912917959848
ARG 762,R ARG 762,0.0,0.0,0.0,-0.013805000000000005,0.0018673443710253868,0.00013204118675625792,-114.70149500000004,2.945612201219035,0.20828623622278125,114.70473000000007,2.9455562067439733,0.20828227681547876,0.0,0.0,0.0,-0.010570000000001585,0.010959703463140479,0.0007749680638580322
MET 763,R MET 763,0.0,0.0,0.0,-0.015515000000000006,0.0013452787815169153,9.512557489969867e-05,-1.4788449999999997,0.3936797060746197,0.027837358978089047,1.4994200000000009,0.3967718407346928,0.028056005916737008,0.0,0.0,0.0,0.005060000000000096,0.005648575041548158,0.00039941457159197867
SER 764,R SER 764,0.0,0.0,0.0,-0.008939999999999998,0.0008101851640211571,5.728874234960954e-05,1.4054750000000007,1.0365321217285053,0.0732938892191906,-1.3782949999999983,1.033147568343945,0.07305456515423955,0.0,0.0,0.0,0.018240000000000027,0.00966242205660654,0.0006832364158912951
MET 765,R MET 765,0.0,0.0,0.0,-0.007099999999999982,0.0005744562646537367,4.0620192023175126e-05,1.7177949999999982,0.5109698356801574,0.03613102357912152,-1.7038299999999995,0.5102799144587213,0.03608223878170532,0.0,0.0,0.0,0.006865000000000174,0.004680467391190879,0.00033095902314335797
LYS 766,R LYS 766,0.0,0.0,0.0,-0.015479999999999983,0.0012959938271456663,9.164060235506068e-05,-145.60451999999998,1.8993795512235607,0.1343064160717241,145.54617999999996,1.8951283380313801,0.13400580990407807,0.0,0.0,0.0,-0.07381999999999977,0.017956547552355484,0.0012697196540969265
GLU 767,R GLU 767,0.0,0.0,0.0,-0.03468499999999997,0.0035462339178346258,0.0002507566050974602,159.463955,3.3364537630491204,0.23592290809674074,-159.06266499999992,3.318612800977419,0.23466136157036152,0.0,0.0,0.0,0.3666049999999989,0.04422385074821245,0.00312709847542428
VAL 768,R VAL 768,0.0,0.0,0.0,-0.01320000000000003,0.0012569805089977053,8.888194417315956e-05,2.4226500000000026,0.34023266671498453,0.02405808258153481,-2.390975,0.3432071595625623,0.024268410987846125,0.0,0.0,0.0,0.0184750000000004,0.013476252260921634,0.000952914935867823
ASP 769,R ASP 769,0.0,0.0,0.0,-0.00841500000000002,0.0008383167659065403,5.927794699548901e-05,132.14455999999998,1.4833488451491874,0.10488860272702244,-132.05583000000004,1.4803111298219855,0.10467380381630456,0.0,0.0,0.0,0.08031500000000022,0.009798763952663376,0.0006928772438174571
GLU 770,R GLU 770,0.0,0.0,0.0,-0.02274499999999995,0.0033060512700198745,0.00023377312719814508,153.99312999999998,2.5576292290138163,0.18085169715965907,-153.6946850000001,2.526762445449102,0.17866908596245637,0.0,0.0,0.0,0.2757000000000002,0.03487749991039749,0.002466211669747527
GLN 771,R GLN 771,0.0,0.0,0.0,-0.09834499999999999,0.029692018708737195,0.0020995427776065905,4.282394999999999,1.4047718245234677,0.09933236831403428,-3.944374999999998,1.3875443287963856,0.09811420040888608,-0.00048311999999999964,0.0024876318840214282,0.0001759021374287419,0.23919187999999927,0.0547767668577697,0.003873302329660349
MET 772,R MET 772,0.0,0.0,0.0,-0.021819999999999982,0.003187098994383534,0.00022536193112414232,2.5961200000000004,0.38565708291174094,0.02727007385395146,-2.5896150000000002,0.389274372101475,0.027525854825508834,0.0,0.0,0.0,-0.015314999999999879,0.019018563957354757,0.001344815554267561
LEU 773,R LEU 773,0.0,0.0,0.0,-0.022470000000000025,0.004411246989231065,0.0003119222659574027,0.621385,0.33023698577688143,0.02335128120414383,-0.5932499999999997,0.3296367508333987,0.023308838184259655,0.0,0.0,0.0,0.005665000000000107,0.01544741968744304,0.0010922975212825552
ASN 774,R ASN 774,0.0,0.0,0.0,-0.1975250000000002,0.27287451213882175,0.019295141794633174,1.4144749999999986,3.5515792303389504,0.2511345757693971,-1.7835250000000005,2.8683536967004253,0.20282323497783722,-0.05594072399999997,0.03540281114439115,0.002503356783326566,-0.6225157240000005,1.28097712223885,0.09057876096799197
VAL 775,R VAL 775,0.0,0.0,0.0,-0.055039999999999985,0.013980286120104877,0.0009885555118454327,2.009210000000001,0.57670731389501,0.04077936524150404,-1.9074400000000002,0.564750145108434,0.03993386572822604,0.0,0.0,0.0,0.04673,0.04018988803169278,0.002841854236233803
GLN 776,R GLN 776,0.0,0.0,0.0,-0.01996999999999997,0.0036192678817683573,0.0002559208862129077,2.4005899999999993,1.7620300286601236,0.12459433819199,-2.3362250000000007,1.7622511524680586,0.12460997400639727,0.0,0.0,0.0,0.04439499999999956,0.020573015700183012,0.0014547318911056716
ASN 777,R ASN 777,0.0,0.0,0.0,-0.046029999999999995,0.013345002810040975,0.0009436341981933506,-1.6858450000000007,3.6531958448699404,0.25831995549100534,1.903259999999999,3.6323768062248174,0.2568478271506302,0.0,0.0,0.0,0.17138499999999957,0.061580571408521356,0.004354403963230787
LYS 778,R LYS 778,0.0,0.0,0.0,0.09753000000000006,0.828887428484713,0.058611192152181996,-221.51351500000004,9.483543343590028,0.6705877807929054,219.372345,8.440866324375627,0.5968593817055173,-0.19035050399999995,0.060875219416682246,0.0043045280455755,-2.233990504000002,1.8527296248891587,0.13100776814643325
ASN 779,R ASN 779,0.0,0.0,0.0,-0.03681499999999998,0.008573842487473182,0.0006062622163717623,-0.2061799999999998,1.5178097633102767,0.10732535761878453,0.36139500000000013,1.4991493684669983,0.10600586844545447,0.0,0.0,0.0,0.11840000000000092,0.030917309067898593,0.0021861838897951433
SER 780,R SER 780,0.0,0.0,0.0,-0.013169999999999975,0.002602133739837385,0.00018399864129933262,-2.7402199999999994,1.0509246127101584,0.07431159201631991,2.780785000000001,1.0447190094829275,0.0738727896039871,0.0,0.0,0.0,0.027394999999999788,0.013320622170154058,0.0009419102266139799
SER 781,R SER 781,0.0,0.0,0.0,-0.012189999999999994,0.002752071946733978,0.0001946008735848859,-2.6772899999999997,0.7194509614282251,0.05087286535570792,2.728425,0.7176649109263985,0.05074657251356959,0.0,0.0,0.0,0.038945,0.013953206620702029,0.0009866407020795436
TYR 782,R TYR 782,0.0,0.0,0.0,-0.028869999999999986,0.007258312476051137,0.0005132401971786679,-0.8875299999999996,0.7351389114310303,0.05198217093869782,0.9653199999999998,0.7392275343897845,0.05227128024068284,0.0,0.0,0.0,0.04892000000000027,0.01717421322797637,0.0012144002635045797
PHE 783,R PHE 783,0.0,0.0,0.0,-0.010355000000000003,0.0015585169232318937,0.00011020378850112659,0.56859,0.23273938622416243,0.01645715982483002,-0.5816249999999996,0.23324794613243696,0.01649312044080807,0.0,0.0,0.0,-0.023389999999999994,0.006250431985071479,0.0004419722841989336
VAL 784,R VAL 784,0.0,0.0,0.0,-0.002719999999999951,0.0005306599664568888,3.7523326078589185e-05,1.0183099999999998,0.3954212992492942,0.0279605082124771,-1.0124449999999998,0.3939077645528206,0.02785348514773334,0.0,0.0,0.0,0.0031450000000000787,0.0019682416010235377,0.00013917569830972106
GLU 785,R GLU 785,0.0,0.0,0.0,-0.0030699999999999976,0.0005788782255362766,4.093287187579368e-05,127.1397000000001,2.7892022049312635,0.19722637932073667,-127.05595000000008,2.780019713505187,0.19657707912518008,0.0,0.0,0.0,0.08067999999999984,0.009089422423893725,0.0006427192233004319
TRP 786,R TRP 786,0.0,0.0,0.0,-0.0025050000000000437,0.0005098774362530201,3.605377927485221e-05,-1.1023149999999995,0.29448807407941197,0.020823451416011853,1.099595,0.2938529240538537,0.02077853952699755,0.0,0.0,0.0,-0.005225000000000044,0.0011019868420263919,7.792223687752103e-05
ILE 787,R ILE 787,0.0,0.0,0.0,-0.0021600000000000347,0.0004630334761116081,3.2741411087489736e-05,1.1542849999999998,0.1963148587728378,0.0138815567885953,-1.1480099999999998,0.19539516345089245,0.013816524508717988,0.0,0.0,0.0,0.004114999999999913,0.0013235463724403096,9.358886151673986e-05
PRO 788,R PRO 788,0.0,0.0,0.0,-0.0022349999999999913,0.0004239988207530675,2.9981244136959346e-05,-1.534209999999999,0.1660868926195115,0.011744116803745853,1.5331600000000003,0.16587439344274485,0.011729090842857027,0.0,0.0,0.0,-0.003285,0.0011286164095919765,7.980523165809006e-05
ASN 789,R ASN 789,0.0,0.0,0.0,-0.0037100000000000076,0.0005439669107583627,3.846426913383358e-05,-2.6672949999999984,0.46276107007289324,0.03272214907176859,2.6737749999999996,0.462539376026517,0.032706472935414455,0.0,0.0,0.0,0.002770000000000472,0.004149349346584803,0.0002934033060482084
ASN 790,R ASN 790,0.0,0.0,0.0,-0.003585000000000024,0.0005317659259486949,3.7601529224226564e-05,2.665595,0.3140994284856365,0.022210183584901257,-2.6466549999999995,0.31237697734468933,0.022088387896698633,0.0,0.0,0.0,0.015354999999999066,0.0037401838190126045,0.00026447093413080113
VAL 791,R VAL 791,0.0,0.0,0.0,-0.006615000000000011,0.0007853502403386542,5.553264805499473e-05,0.31632,0.3150427234519155,0.02227688461163276,-0.2968599999999999,0.3155057058121138,0.022309622408279356,0.0,0.0,0.0,0.012844999999999876,0.006498536373676696,0.0004595159137614228
LYS 792,R LYS 792,0.0,0.0,0.0,-0.004464999999999979,0.0005184351454134901,3.665890069273127e-05,-125.79790500000004,1.3999887413701766,0.09899415326076715,125.738225,1.3988454326245008,0.09891330912406142,0.0,0.0,0.0,-0.06414500000000131,0.005418853661060027,0.00038317081699930947
THR 793,R THR 793,0.0,0.0,0.0,-0.004530000000000017,0.000518748493973731,3.6681057781913406e-05,-1.0382149999999999,0.8732131347929898,0.061745492903328585,1.0497100000000001,0.8736565606117772,0.06177684784367036,0.0,0.0,0.0,0.00696500000000053,0.003835853881471104,0.0002712358291228957
ALA 794,R ALA 794,0.0,0.0,0.0,-0.002224999999999975,0.000417582327212249,2.9527529527544104e-05,1.3317700000000008,0.2109935712290739,0.014919498500284498,-1.3232599999999994,0.21020932995469407,0.014864044267964463,0.0,0.0,0.0,0.006284999999999746,0.0026521265052784453,0.00018753366364469685
VAL 795,R VAL 795,0.0,0.0,0.0,-0.004365000000000001,0.0004917062130987898,3.4768879763371186e-05,-1.09791,0.1438975048428582,0.01017509014702091,1.1057599999999999,0.14370230478318677,0.01016128741843274,0.0,0.0,0.0,0.003485000000000168,0.002889597722867245,0.0002043254144740635
CYS 796,R CYS 796,0.0,0.0,0.0,-0.002925000000000031,0.0003864906208435347,2.7329013886346217e-05,1.151245,0.21221014343098654,0.015005523145662046,-1.1471500000000001,0.21148039507245012,0.01495392214437396,0.0,0.0,0.0,0.0011700000000000044,0.0023110819976798393,0.00016341817524375673
ASP 797,R ASP 797,0.0,0.0,0.0,-0.004225000000000009,0.0005952940449894898,4.209364560120379e-05,113.83666000000002,1.6278301583392343,0.11510497435816439,-113.77486500000003,1.6221803126526635,0.11470546993840121,0.0,0.0,0.0,0.05757000000000069,0.007416542321058102,0.0005244287368177201
ILE 798,R ILE 798,0.0,0.0,0.0,-0.004245000000000002,0.0005147572243300488,3.639883239885424e-05,0.6063350000000001,0.18504989266411342,0.013085003396063735,-0.5974549999999996,0.18475678059275927,0.01306427724273352,0.0,0.0,0.0,0.004634999999999821,0.0024903363226681068,0.00017609337011937883
PRO 799,R PRO 799,0.0,0.0,0.0,-0.008084999999999986,0.0009098214110472249,6.433408894202059e-05,-1.9625149999999993,0.11027819265387537,0.007797845784255178,1.978575,0.11022420049608721,0.007794027962164888,0.0,0.0,0.0,0.007975000000000261,0.004937041117916727,0.0003491015253475731
PRO 800,R PRO 800,0.0,0.0,0.0,-0.00754999999999997,0.0008170067319183971,5.777110004145583e-05,0.2894749999999999,0.25894958848200555,0.0183105010001092,-0.2931850000000001,0.260025538697644,0.01838658216947891,0.0,0.0,0.0,-0.011259999999999826,0.005867912746454349,0.00041492408944288485
ARG 801,R ARG 801,0.0,0.0,0.0,-0.008080000000000014,0.0010067770358922036,7.118988692222693e-05,-100.96065999999995,1.6086010426491868,0.11374527054809908,100.97045500000007,1.6093462734791368,0.11379796632543976,0.0,0.0,0.0,0.0017150000000037836,0.007217601748500403,0.0005103615140268517
GLY 802,R GLY 802,0.0,0.0,0.0,-0.010654999999999993,0.0020287865831575195,0.00014345687505309675,1.0704150000000006,0.2913024421027045,0.0205981932187024,-1.0080850000000006,0.28950070427375313,0.020470791115025214,0.0,0.0,0.0,0.05167500000000014,0.014811123353749968,0.0010473045760427042
LEU 803,R LEU 803,0.0,0.0,0.0,-0.033320000000000016,0.005133965329060838,0.00036302616985555433,-1.7048699999999999,0.20508106470370105,0.014501421154494413,1.8027750000000007,0.21122062961509766,0.014935553952732765,0.0,0.0,0.0,0.06458499999999995,0.015904174766393827,0.001124594982649305
LYS 804,R LYS 804,0.0,0.0,0.0,-0.09477499999999994,0.05950549869549883,0.0042076741645474475,-123.36133999999998,4.732636461254131,0.3346479334643501,123.64753000000002,4.795517902072109,0.3390943227856674,-0.0035538839999999993,0.01590375974846652,0.0011245656364502338,0.1878611159999994,0.13003934441874412,0.009195170225954698
MET 805,R MET 805,0.0,0.0,0.0,-0.05150000000000001,0.008681013765684307,0.000613840370128914,1.237565,0.6530438926863953,0.04617717649310101,-1.1454300000000004,0.6565752775577224,0.04642688311205051,0.0,0.0,0.0,0.040634999999999914,0.024911077355265127,0.0017614791724570617
SER 806,R SER 806,0.0,0.0,0.0,-0.012240000000000015,0.001105621996886917,7.817928114277509e-05,-1.20379,0.33142811573552294,0.023435506811246815,1.27757,0.3363040515664358,0.023780287540313708,0.0,0.0,0.0,0.06153999999999995,0.022030397182075365,0.0015577843239678497
ALA 807,R ALA 807,0.0,0.0,0.0,-0.009414999999999967,0.0009709660138233952,6.865766526761937e-05,0.09770500000000001,0.49044168662033616,0.03467946423858073,-0.08623000000000004,0.49567166259531115,0.03504927938631549,0.0,0.0,0.0,0.002060000000000098,0.0143532714041085,0.0010149295542056078
THR 808,R THR 808,0.0,0.0,0.0,-0.00605000000000002,0.0006614378277661813,4.6770717334676645e-05,-0.13474500000000014,0.5926037630449205,0.04190341394057292,0.15932000000000002,0.5914668271340329,0.04182302043133661,0.0,0.0,0.0,0.01852499999999998,0.009836634332941257,0.0006955550840875174
PHE 809,R PHE 809,0.0,0.0,0.0,-0.012649999999999956,0.001922888452302912,0.0001359687464088694,-1.176735,0.2866089230554413,0.020266311304107595,1.1644350000000003,0.2878653257601519,0.020355152391347792,0.0,0.0,0.0,-0.02495000000000016,0.007805606959103129,0.0005519397612058728
ILE 810,R ILE 810,0.0,0.0,0.0,-0.004179999999999962,0.0005455272678794485,3.857460304397283e-05,0.8543450000000002,0.2864762223553654,0.02025692794761841,-0.8514099999999999,0.28556927688391226,0.020192797218315316,0.0,0.0,0.0,-0.0012450000000003402,0.004578752559376128,0.00032376669841101204
GLY 811,R GLY 811,0.0,0.0,0.0,-0.0019700000000000295,0.0004232020793899842,2.9924906014890546e-05,-1.4869549999999998,0.22031496312098345,0.015578620441971152,1.4828999999999999,0.22045121909393137,0.015588255194216017,0.0,0.0,0.0,-0.006024999999999986,0.002285689173969108,0.00016162263145982344
ASN 812,R ASN 812,0.0,0.0,0.0,-0.0024100000000000055,0.0005018964036531825,3.548943504763061e-05,1.0577599999999996,0.35158362077890043,0.024860716240688006,-1.054815,0.3502815450105812,0.024768645580148282,0.0,0.0,0.0,0.0005350000000001032,0.0020121568030358767,0.00014228097202373125
SER 813,R SER 813,0.0,0.0,0.0,-0.002329999999999959,0.0004910193478876188,3.472031105851317e-05,-2.010985000000001,0.19386628065498224,0.013708416169455234,2.007705000000001,0.19288960048430906,0.013639354452281888,0.0,0.0,0.0,-0.005609999999999934,0.001996972708877317,0.000141207294429162
THR 814,R THR 814,0.0,0.0,0.0,-0.0020300000000000318,0.00038613469152618164,2.7303845882953874e-05,-0.1919700000000002,0.20594195565741363,0.014562295337617645,0.19177500000000006,0.2053646619430908,0.014521474507604241,0.0,0.0,0.0,-0.002224999999999935,0.0012427288521638688,8.787419985412462e-05
ALA 815,R ALA 815,0.0,0.0,0.0,-0.002169999999999992,0.00047021271782036735,3.324906013709383e-05,-0.6691199999999999,0.18822867900508744,0.013309777533828325,0.670565,0.18740615191343155,0.013251616085406372,0.0,0.0,0.0,-0.0007250000000000097,0.0014489220130843143,0.00010245425808623822
ILE 816,R ILE 816,0.0,0.0,0.0,-0.001960000000000025,0.00039799497484263845,2.8142494558939902e-05,-0.32674500000000023,0.17088408344547434,0.012083329420114275,0.32590500000000006,0.17046488194053336,0.012053687397431538,0.0,0.0,0.0,-0.0028000000000004553,0.0010816653826386904,7.648529270385596e-05
GLN 817,R GLN 817,0.0,0.0,0.0,-0.002020000000000036,0.0005095095681142525,3.6027767069301705e-05,-2.9692049999999997,0.5316117408174985,0.03759062668904385,2.963234999999999,0.5301080925386866,0.037484302699597113,0.0,0.0,0.0,-0.00799000000000028,0.0019416230324142542,0.0001372934812728107
GLU 818,R GLU 818,0.0,0.0,0.0,-0.0031699999999999957,0.0005925369186809882,4.189868733027086e-05,121.82890500000003,2.9000872376463764,0.20506713517723152,-121.71933500000003,2.8850762559727063,0.2040056984838596,0.0,0.0,0.0,0.10640000000000135,0.015116216457830671,0.001068877916321576
LEU 819,R LEU 819,0.0,0.0,0.0,-0.0020899999999999964,0.00041460824883255353,2.9317230428537807e-05,-0.6753699999999995,0.177376303659763,0.012542398713962264,0.6752950000000001,0.17682524699544325,0.01250343312354641,0.0,0.0,0.0,-0.0021650000000000167,0.0010525089073260456,7.442361856294903e-05
PHE 820,R PHE 820,0.0,0.0,0.0,-0.0013750000000000307,0.0004841229182758796,3.423265984406952e-05,-0.7989100000000005,0.1376922724774319,0.009736313958577792,0.796865,0.13731142259477194,0.009709383805113495,0.0,0.0,0.0,-0.003420000000000023,0.0009505787710653777,6.721606950723032e-05
LYS 821,R LYS 821,0.0,0.0,0.0,-0.0014549999999999947,0.0004979708826828969,3.521185879785271e-05,-108.26111999999998,5.354861515071338,0.37864588896218127,108.20715499999991,5.341857090094827,0.377726337253549,0.0,0.0,0.0,-0.05541999999999881,0.01336875461664302,0.0009453137045447242
ARG 822,R ARG 822,0.0,0.0,0.0,-0.0030500000000000123,0.0005545268253204327,3.9210967853392604e-05,-118.37162500000002,2.4960349044779706,0.17649632070346893,118.28995499999999,2.488130792979448,0.17593741561948292,0.0,0.0,0.0,-0.08472000000000264,0.00862505652155641,0.0006098835954509793
ILE 823,R ILE 823,0.0,0.0,0.0,-0.00105500000000001,0.0002863127660443822,2.0245369841026013e-05,-0.6413049999999997,0.16733302714945547,0.011832231821385262,0.64046,0.1670030191343857,0.011808896730855088,0.0,0.0,0.0,-0.0018999999999996132,0.0008062257748297321,5.7008771254948206e-05
SER 824,R SER 824,0.0,0.0,0.0,-0.0005049999999999871,0.0004999749993749554,3.535357124817708e-05,-1.0234999999999999,0.31351138735299505,0.02216860279765052,1.0219600000000004,0.31295908422667484,0.022129549069061366,0.0,0.0,0.0,-0.0020450000000000164,0.0009449735446033032,6.681972014308842e-05
GLU 825,R GLU 825,0.0,0.0,0.0,-0.000999999999999991,0.000244948974278327,1.732050807568942e-05,101.19428499999992,3.7457569600538374,0.2648650147130776,-101.15256999999998,3.73671430739701,0.2642256026117219,0.0,0.0,0.0,0.040714999999998724,0.009087561554125644,0.0006425876399372404
GLN 826,R GLN 826,0.0,0.0,0.0,-0.001140000000000012,0.0003611094017053582,2.5534290669607578e-05,-1.6099749999999995,0.6181838758613831,0.04371220106417669,1.6068,0.6164247642656797,0.04358781309035811,0.0,0.0,0.0,-0.004314999999999962,0.001981356858316864,0.0001401030870466328
PHE 827,R PHE 827,0.0,0.0,0.0,-0.0005850000000000132,0.0004927220311697156,3.4840708948011535e-05,-0.630935,0.10375418437345023,0.007336528734694598,0.6301599999999999,0.10363515040757106,0.007328111762248128,0.0,0.0,0.0,-0.0013600000000001168,0.0008002499609497117,5.658621740318109e-05
THR 828,R THR 828,0.0,0.0,0.0,-0.00038000000000001867,0.0004853864439804876,3.4322004603462706e-05,-0.79653,0.30729503591825186,0.021729040372275958,0.7955799999999997,0.30679069998942393,0.02169337843674893,0.0,0.0,0.0,-0.001330000000000009,0.0008781229982182952,6.209267267560191e-05
ALA 829,R ALA 829,0.0,0.0,0.0,-0.00027000000000000467,0.00044395945760847006,3.1392674304685074e-05,-1.04262,0.09823897190015833,0.006946544320739665,1.0410050000000006,0.0980888116708437,0.006935926389098374,0.0,0.0,0.0,-0.0018850000000000212,0.0007821604694690131,5.530709719375927e-05
MET 830,R MET 830,0.0,0.0,0.0,-0.000504999999999951,0.0004999749993749196,3.535357124817455e-05,-0.9358000000000001,0.14256945675704832,0.010081182966299111,0.9347299999999996,0.1423737233480991,0.010067342524221836,0.0,0.0,0.0,-0.0015749999999999486,0.0007838207703294023,5.542449819347838e-05
PHE 831,R PHE 831,0.0,0.0,0.0,-0.0003350000000000075,0.00047199046600541626,3.3374765916782846e-05,-0.8427649999999995,0.05743195778484842,0.004061052680648584,0.8418799999999997,0.05735630392555482,0.00405570314495564,0.0,0.0,0.0,-0.0012199999999999989,0.0007426977851053866,5.251666402202481e-05
ARG 832,R ARG 832,0.0,0.0,0.0,-0.000510000000000001,0.0004998999899980003,3.5348267284267325e-05,-90.448485,2.7114148815288055,0.19172598493391377,90.42503999999995,2.70732610123183,0.19143686450643643,0.0,0.0,0.0,-0.023955000000001975,0.004287537171851835,0.00030317466088058243
ARG 833,R ARG 833,0.0,0.0,0.0,-0.00045499999999999973,0.000497970882682913,3.521185879785385e-05,-86.96996999999996,1.4351451595953792,0.10148008743369426,86.94962500000005,1.4333361309778239,0.10135216979341087,0.0,0.0,0.0,-0.020800000000000693,0.0020049937655774587,0.00014177446878765719
LYS 834,R LYS 834,0.0,0.0,0.0,-0.00020999999999999242,0.0004073082370883113,2.8801041647828294e-05,-78.07487499999998,1.767265605215987,0.12496454936059723,78.06492499999996,1.7659021800144616,0.12486814064003332,0.0,0.0,0.0,-0.010160000000000622,0.0015570484899321635,0.00011009995458673066
ALA 835,R ALA 835,0.0,0.0,0.0,-0.0001150000000000001,0.00031902194281898576,2.2558257911461183e-05,0.15815500000000005,0.10029018384169015,0.007091586908090462,-0.15809000000000004,0.10014190880944901,0.007081102280012626,0.0,0.0,0.0,-5.00000000000167e-05,0.000668954408013093,4.730221982106906e-05
PHE 836,R PHE 836,0.0,0.0,0.0,-0.000305000000000003,0.00046040742826327665,3.2555721463362186e-05,-0.06282500000000002,0.1253618936319965,0.00886442450895714,0.06269999999999992,0.12523845256150376,0.008855695907154905,0.0,0.0,0.0,-0.0004300000000004189,0.0007107038764492646,5.0254353045284125e-05
LEU 837,R LEU 837,0.0,0.0,0.0,-0.00020499999999998964,0.00040370162248866865,2.854601548377492e-05,-0.21958500000000014,0.09677573443275903,0.0068430778071712365,0.2193249999999999,0.09667693300369054,0.006836091491122712,0.0,0.0,0.0,-0.000464999999999931,0.0007407934934919131,5.2382010270700436e-05
HIP 838,R HIP 838,0.0,0.0,0.0,-0.00012499999999999512,0.00033071891388306094,2.3385358667336222e-05,-72.83532,1.0575696183239554,0.07478146486937376,72.82867999999999,1.0569121475325765,0.07473497466387216,0.0,0.0,0.0,-0.006765000000000185,0.00099487436392558,7.034824091604307e-05
TRP 839,R TRP 839,0.0,0.0,0.0,-0.00019999999999998296,0.00039999999999996603,2.8284271247459497e-05,-0.9025549999999996,0.12552329255959105,0.008875837136574973,0.9018099999999996,0.12542776367296482,0.008869082224221713,0.0,0.0,0.0,-0.0009449999999994141,0.000701409295632056,4.959712693287066e-05
TYR 840,R TYR 840,0.0,0.0,0.0,-0.00027499999999995415,0.0004465142774872195,3.157332735078247e-05,-0.558575,0.11271811910691136,0.007970374638308996,0.5581700000000004,0.11261927499322531,0.00796338530400222,0.0,0.0,0.0,-0.0006799999999999385,0.0007263607918934368,5.136146415358798e-05
THR 841,R THR 841,0.0,0.0,0.0,-6.99999999999945e-05,0.00025514701644344145,1.80416185526673e-05,-0.40007999999999966,0.17442910766268424,0.01233400048646024,0.39984000000000025,0.1742980906378488,0.012324736183789037,0.0,0.0,0.0,-0.0003100000000001657,0.000643350604258651,4.549175749517551e-05
GLY 842,R GLY 842,0.0,0.0,0.0,-5.4999999999999494e-05,0.00022798026230355786,1.612063894515336e-05,-0.5657,0.060868218308079675,0.00430403299243863,0.5654199999999998,0.06084055884030001,0.004302077172715529,0.0,0.0,0.0,-0.0003349999999999742,0.000642475680473535,4.5429891041027815e-05
GLU 843,R GLU 843,0.0,0.0,0.0,-0.0001400000000000029,0.00034698703145795667,2.4535688292771104e-05,72.46969499999999,0.880121305262976,0.06223397432182058,-72.4638,0.8796058378614523,0.062197525272310775,0.0,0.0,0.0,0.005754999999998347,0.0008746284925605508,6.184557381085333e-05
GLY 844,R GLY 844,0.0,0.0,0.0,-4.000000000000115e-05,0.0001959591794226599,1.3856406460551417e-05,-0.090385,0.13185703157207815,0.009323700117174516,0.09032000000000004,0.13179232754602982,0.00931912485161563,0.0,0.0,0.0,-0.00010499999999995069,0.0006196571632766324,4.3816378216372645e-05
MET 845,R MET 845,0.0,0.0,0.0,-0.00015000000000000123,0.0003570714214271455,2.5248762345905407e-05,-0.4358300000000001,0.21031809503701768,0.014871735120691195,0.4356049999999999,0.2101773750311867,0.014861784713654026,0.0,0.0,0.0,-0.0003750000000000497,0.000666614581298631,4.713676908740931e-05
ASP 846,R ASP 846,0.0,0.0,0.0,-0.00012000000000000011,0.00032496153618543874,2.2978250586152136e-05,72.17452999999999,1.003849022065548,0.07098284507900332,-72.16904500000004,1.003312231047361,0.07094488822209931,0.0,0.0,0.0,0.005364999999998901,0.0008670495948909316,6.130966481724266e-05
GLU 847,R GLU 847,0.0,0.0,0.0,-0.00016500000000000013,0.00037118054905934967,2.6246428328441213e-05,75.52066000000002,1.6210359602420426,0.11462455200343949,-75.513005,1.6200762744315251,0.11455669196899695,0.0,0.0,0.0,0.007489999999999526,0.0011915955689735624,8.425853072530484e-05
MET 848,R MET 848,0.0,0.0,0.0,-9.499999999999731e-05,0.0002932149382279067,2.0733427116614747e-05,0.6401049999999997,0.22321396456091297,0.015783610799655526,-0.6396399999999998,0.22301354308651447,0.015769438861291268,0.0,0.0,0.0,0.0003699999999999637,0.0006581033353509962,4.6534933114817394e-05
GLU 849,R GLU 849,0.0,0.0,0.0,-0.00017999999999998296,0.0003841874542459346,2.716615541440968e-05,76.69610999999998,0.9960729631448805,0.0704329946796323,-76.68844499999996,0.9953999130920373,0.07038540285398796,0.0,0.0,0.0,0.0074850000000026284,0.0009590490081293536,6.781500571384983e-05
PHE 850,R PHE 850,0.0,0.0,0.0,-0.00030500000000002856,0.00046040742826331535,3.2555721463364917e-05,0.755085,0.06578303561709561,0.004651563057188449,-0.7544949999999999,0.06566582044717262,0.0046432746930374,0.0,0.0,0.0,0.00028500000000004634,0.0007705679723423571,5.448738386084487e-05
THR 851,R THR 851,0.0,0.0,0.0,-0.0002250000000000113,0.00041758232721227263,2.9527529527545775e-05,0.6229349999999994,0.24826528306430648,0.017555006518796885,-0.6224000000000001,0.2480254825617715,0.01753805006264944,0.0,0.0,0.0,0.0003099999999996772,0.0007641334961903664,5.40323976887993e-05
GLU 852,R GLU 852,0.0,0.0,0.0,-0.00017500000000001236,0.00037996710383929354,2.6867731575257752e-05,81.495065,1.6200432928698976,0.11455435982040886,-81.48453,1.618920108931334,0.11447493872246105,0.0,0.0,0.0,0.010360000000002288,0.001352922762022,9.566608594473898e-05
ALA 853,R ALA 853,0.0,0.0,0.0,-0.00018999999999999906,0.00039230090491865877,2.773986301336026e-05,0.6608499999999999,0.07014034145910535,0.004959671108047333,-0.6602449999999997,0.07001774757159676,0.004951002411128399,0.0,0.0,0.0,0.00041499999999996986,0.0006875863582125248,4.861969765434388e-05
GLU 854,R GLU 854,0.0,0.0,0.0,-0.00039000000000001425,0.0004877499359303054,3.44891287219623e-05,92.06981499999992,2.11895676472852,0.14983286973806442,-92.04708500000002,2.116061260401434,0.14962812666360067,0.0,0.0,0.0,0.022339999999999235,0.0029604729351909932,0.00020933704879927937
SER 855,R SER 855,0.0,0.0,0.0,-0.0002250000000000141,0.00041758232721227784,2.9527529527546144e-05,1.1107349999999998,0.3402482840147774,0.02405918689139355,-1.1096299999999997,0.3399462944348708,0.024037833003413583,0.0,0.0,0.0,0.0008799999999998753,0.0007520638270785587,5.317894320123559e-05
ASN 856,R ASN 856,0.0,0.0,0.0,-0.0002949999999999675,0.0004560427611528927,3.224709289222475e-05,0.8620550000000005,0.25166253589876836,0.017795228570462205,-0.8613049999999995,0.25138007473743995,0.01777525555020249,0.0,0.0,0.0,0.00045499999999957906,0.0008473340545499458,5.991556559025586e-05
MET 857,R MET 857,0.0,0.0,0.0,-0.0005250000000000199,0.0004993746088859727,3.531111722956512e-05,0.74019,0.3393267804049659,0.023994026746254987,-0.7392300000000002,0.3388792367496125,0.02396238063089725,0.0,0.0,0.0,0.0004350000000000195,0.0009032026350714053,6.386607080445492e-05
ASN 858,R ASN 858,0.0,0.0,0.0,-0.0005099999999999838,0.000499899989997983,3.534826728426611e-05,2.1651000000000007,0.2929081596678337,0.02071173459659972,-2.162155,0.29237482958524214,0.020674022464798592,0.0,0.0,0.0,0.0024349999999998674,0.0009411562038262923,6.654979338813598e-05
ASP 859,R ASP 859,0.0,0.0,0.0,-0.00030500000000000335,0.0004604074282632772,3.255572146336222e-05,90.15302,1.338139252695318,0.09462073397527584,-90.13500999999995,1.3366597958770723,0.09451612058041042,0.0,0.0,0.0,0.017705000000000838,0.0016333937063653604,0.00011549837661183747
LEU 860,R LEU 860,0.0,0.0,0.0,-0.000715000000000029,0.0004514144437210835,3.191982142807313e-05,0.5436800000000003,0.19871151853880947,0.014051026225866852,-0.542875,0.19845674434243898,0.01403301096967436,0.0,0.0,0.0,8.999999999988905e-05,0.0007822403722640852,5.53127471745824e-05
VAL 861,R VAL 861,0.0,0.0,0.0,-0.0007700000000000057,0.0004208325082500186,2.9757352032733188e-05,0.9368000000000006,0.13908874864631787,0.00983505973545626,-0.9354950000000005,0.13881177894904537,0.009815475020343802,0.0,0.0,0.0,0.0005349999999997558,0.00080546570380127,5.695502611710731e-05
SER 862,R SER 862,0.0,0.0,0.0,-0.00037999999999999417,0.00048538644398045627,3.432200460346049e-05,0.9256250000000003,0.4666953657097956,0.03300034578417322,-0.92436,0.4659511459369967,0.0329477214993693,0.0,0.0,0.0,0.0008849999999998864,0.0010824855657235364,7.654328840596688e-05
GLU 863,R GLU 863,0.0,0.0,0.0,-0.0005799999999999872,0.0004935585071701107,3.489985673322945e-05,97.03699499999999,1.3984845780254713,0.09888779285066182,-97.01165499999998,1.396526990781783,0.09874937052918419,0.0,0.0,0.0,0.02476000000000468,0.002112439348241236,0.00014937201879866688
TYR 864,R TYR 864,0.0,0.0,0.0,-0.0016599999999999504,0.0004737087712930723,3.3496268448887874e-05,0.24708499999999994,0.1970813988559046,0.013935759357674082,-0.24722499999999986,0.1966617003257116,0.013906082189998732,0.0,0.0,0.0,-0.0017999999999999284,0.0008366600265344044,5.9160797831019406e-05
GLN 865,R GLN 865,0.0,0.0,0.0,-0.0010950000000000148,0.0003687478813498516,2.607441274506525e-05,0.24797,1.2886235521283933,0.09111944521066834,-0.24798500000000012,1.2859384957201485,0.09092958305125451,0.0,0.0,0.0,-0.001110000000000788,0.0027014625668328393,0.00019102225001291174
GLN 866,R GLN 866,0.0,0.0,0.0,-0.0008999999999999847,0.00029999999999999504,2.1213203435596075e-05,0.27826500000000043,0.7337523933691799,0.051884129306320616,-0.27777499999999994,0.7328025343672059,0.05181696413217393,0.0,0.0,0.0,-0.0004099999999993642,0.0011966202405106405,8.461382865701513e-05
TYR 867,R TYR 867,0.0,0.0,0.0,-0.00186500000000002,0.0004762089877354363,3.367306044897084e-05,1.169540000000001,0.41170007092542227,0.029111591196634864,-1.1674799999999994,0.41097207885694714,0.029060114383807987,0.0,0.0,0.0,0.0001950000000000404,0.0010802661709043901,7.638635349329201e-05
GLN 868,R GLN 868,0.0,0.0,0.0,-0.002125000000000041,0.0004892596447695065,3.459588125774394e-05,-0.9697350000000003,1.0203313749831455,0.07214832343079762,0.9679150000000003,1.0176425736843937,0.07195819646763656,0.0,0.0,0.0,-0.0039450000000000075,0.0029175289201649954,0.00020630044837565336
ASP 869,R ASP 869,0.0,0.0,0.0,-0.0025750000000000044,0.00068145065852196,4.8185838168491624e-05,249.8934199999999,6.118675655211305,0.43265570476809556,-249.7184949999999,6.095763084307028,0.43103554134201233,0.0,0.0,0.0,0.17235000000000014,0.023512496677301514,0.0016625845843146066
gtp 870,R gtp 870,0.0,0.0,0.0,-0.003234999999999948,0.00045801200857617877,3.2386339712908714e-05,346.9637150000003,3.9928052448841584,0.2823339664614802,-346.89011,3.9882896469432643,0.28201466546896836,0.0,0.0,0.0,0.0703700000000083,0.004817997509329952,0.00034068387105871056
Mg+ 871,R Mg+ 871,0.0,0.0,0.0,-1.500000000000945e-05,0.00012155245781150876,8.595056718840956e-06,-169.23839999999993,1.9120817503516454,0.13520459718566916,169.20656999999994,1.909990001310585,0.13505668819252176,0.0,0.0,0.0,-0.03184499999999929,0.002336872910531191,0.00016524186818077494
MET 872,L MET   1,0.0,0.0,0.0,-0.01609499999999998,0.0019457582069721938,0.0001375858822699416,-81.03813999999997,1.6042597359548834,0.11343829380782382,81.40449000000001,1.6088676638858217,0.11376412351654236,0.0,0.0,0.0,0.3502549999999993,0.043815065616744225,0.0030981930015733378
ARG 873,L ARG   2,0.0,0.0,0.0,-0.008054999999999993,0.0006648120035016082,4.700930758902019e-05,-76.08042499999996,1.0508176551535322,0.07430402897496097,76.13722500000004,1.0506556830684601,0.07429257581898922,0.0,0.0,0.0,0.04874499999999813,0.008737847274928039,0.0006178591061074011
GLU 874,L GLU   3,0.0,0.0,0.0,-0.024849999999999994,0.0022310311517325376,0.00015775772564285105,85.36108999999995,1.791985918445667,0.12671253947237346,-85.31386499999995,1.7946119878077837,0.12689823061775535,0.0,0.0,0.0,0.02237500000000086,0.053230295650127796,0.0037639503018770146
CYS 875,L CYS   4,0.0,0.0,0.0,-0.011590000000000013,0.0010871522432484289,7.687327233831311e-05,0.11626500000000001,0.1602860092927639,0.011333932410024332,-0.08463500000000002,0.16226645301786807,0.011473970928802283,0.0,0.0,0.0,0.020040000000000134,0.01831006280710109,0.001294716957485277
ILE 876,L ILE   5,0.0,0.0,0.0,-0.03126999999999998,0.002682741135480578,0.0001896984449066415,-1.0523650000000004,0.14708086814742255,0.010400187924984696,1.0879949999999996,0.14605449316950309,0.010327612254291992,0.0,0.0,0.0,0.004360000000000053,0.015365558889932775,0.0010865090887792704
SER 877,L SER   6,0.0,0.0,0.0,-0.008865000000000022,0.0008287188908188879,5.859927473954297e-05,0.8489000000000001,0.42812285619901114,0.03027285747992739,-0.8265199999999996,0.43226398138174904,0.030565679249773027,0.0,0.0,0.0,0.013514999999999984,0.013201127792730446,0.0009334606981549898
ILE 878,L ILE   7,0.0,0.0,0.0,-0.01130000000000001,0.001029563014098802,7.280109889281239e-05,-1.0246300000000006,0.0721855463371925,0.005104288931868456,1.0349399999999995,0.07282167534464647,0.005149270045356473,0.0,0.0,0.0,-0.0009900000000000553,0.007625608172466978,0.0005392119249422956
HID 879,L HID   8,0.0,0.0,0.0,-0.00947000000000009,0.0007477298977570867,5.2872488119995986e-05,1.5317999999999998,0.1513806130255796,0.010704225801056393,-1.5611050000000004,0.15152129875037113,0.010714173784058017,0.0,0.0,0.0,-0.03877500000000043,0.012423541161842779,0.0008784770201889228
VAL 880,L VAL   9,0.0,0.0,0.0,-0.005134999999999912,0.0005067297109899834,3.583120148697166e-05,-0.8786700000000002,0.06454797518125462,0.00456423109625261,0.8874749999999998,0.06485013010781525,0.004585596676006606,0.0,0.0,0.0,0.0036699999999997347,0.003084007133584427,0.00021807223573852352
GLY 881,L GLY  10,0.0,0.0,0.0,-0.0019450000000000233,0.00034924919470196857,2.469564738977028e-05,-0.23836500000000008,0.11985946677255004,0.00847534417442738,0.23733500000000002,0.11934044903133198,0.008438644077990238,0.0,0.0,0.0,-0.0029750000000002053,0.0020722873835451214,0.00014653284614720832
GLN 882,L GLN  11,0.0,0.0,0.0,-0.002870000000000017,0.00037828560638749703,2.674883175018643e-05,0.7137549999999991,0.2628665725705735,0.018587473601191822,-0.7057399999999997,0.26266974016814476,0.018573555448540363,0.0,0.0,0.0,0.005144999999999769,0.001718713181422697,0.00012153137454986939
ALA 883,L ALA  12,0.0,0.0,0.0,-0.0012850000000000272,0.00045141444372107765,3.1919821428072714e-05,-0.09739500000000004,0.09976466796917637,0.007054427324382896,0.09973499999999999,0.09982231601701096,0.007058503656937496,0.0,0.0,0.0,0.001054999999999946,0.0014771509740035352,0.00010445034705542133
GLY 884,L GLY  13,0.0,0.0,0.0,-0.0016550000000000176,0.0004753682782853126,3.3613613313651837e-05,-0.4909300000000002,0.13134966730068173,0.009287824045490898,0.5022750000000002,0.13206872973947986,0.009338669438147967,0.0,0.0,0.0,0.009689999999999881,0.0024359597697828513,0.00017224836719110752
VAL 885,L VAL  14,0.0,0.0,0.0,-0.00545000000000001,0.000589491306127637,4.168333000133671e-05,-0.3312199999999999,0.11049779002314937,0.007813373663149615,0.3460799999999999,0.11005409397201016,0.007781999614494993,0.0,0.0,0.0,0.009409999999999964,0.0039028066823762284,0.0002759701070768403
GLN 886,L GLN  15,0.0,0.0,0.0,-0.003220000000000014,0.0004377213725647587,3.095157508108241e-05,0.43170500000000045,0.5131908494653815,0.036288072969985596,-0.425575,0.513330433906855,0.036297943080497,0.0,0.0,0.0,0.002910000000000288,0.0021028314245314437,0.00014869263599783514
ILE 887,L ILE  16,0.0,0.0,0.0,-0.0024199999999999677,0.0004935585071701283,3.48998567332307e-05,-0.2002300000000001,0.07618587204987472,0.005387154675707707,0.20820500000000003,0.0762269832474038,0.005390061676363259,0.0,0.0,0.0,0.005554999999999843,0.002487363061557415,0.000175883128810018
GLY 888,L GLY  17,0.0,0.0,0.0,-0.002224999999999987,0.0004293891009329233,3.0362394503726495e-05,-0.6446800000000001,0.12277547637863093,0.008681537191073872,0.6584949999999996,0.12200799143908717,0.008627267810552878,0.0,0.0,0.0,0.01158999999999994,0.003549915491951791,0.00025101693169982906
ASN 889,L ASN  18,0.0,0.0,0.0,-0.006040000000000043,0.0007472616676908201,5.283937925449473e-05,0.6650649999999991,0.3109143624456747,0.021984965405362863,-0.6361249999999999,0.3092188211849336,0.0218650725330377,0.0,0.0,0.0,0.022899999999998998,0.004927473997901231,0.00034842502780363485
ALA 890,L ALA  19,0.0,0.0,0.0,-0.0018950000000000067,0.00037944037739808873,2.6830486391417132e-05,-0.19103500000000012,0.13934774406139447,0.009853373476885948,0.19371,0.13814498145064852,0.009768325317064338,0.0,0.0,0.0,0.0007800000000001397,0.0023519353732618024,0.00016630694513459344
CYS 891,L CYS  20,0.0,0.0,0.0,-0.002770000000000001,0.0004439594576084739,3.1392674304685345e-05,-0.70312,0.25839319960091733,0.018271158365029773,0.7205849999999997,0.2594383217163578,0.01834505965852937,0.0,0.0,0.0,0.014694999999999871,0.004505771299122778,0.0003186061440085436
TRP 892,L TRP  21,0.0,0.0,0.0,-0.02010999999999994,0.0018324573664891238,0.0001295743030079702,-0.5871000000000002,0.18896147755561143,0.013361594216260243,0.5474050000000004,0.1883250673038494,0.013316593215796486,0.0,0.0,0.0,-0.05980499999999994,0.012994497874100099,0.0009188497564890355
GLU 893,L GLU  22,0.0,0.0,0.0,-0.005265000000000033,0.0007174782226660137,5.0733371660081e-05,82.44850999999997,1.246066250207911,0.0881101895329707,-82.41541000000002,1.2448060338440279,0.0880210787793043,0.0,0.0,0.0,0.027834999999999895,0.006787324583368535,0.0004799363239014049
LEU 894,L LEU  23,0.0,0.0,0.0,-0.0025699999999999777,0.0004950757517794758,3.500714212842953e-05,-0.18506999999999976,0.0981154681994639,0.006937811290313398,0.18762999999999994,0.09769566571757429,0.00690812677214309,0.0,0.0,0.0,-9.999999999732445e-06,0.0024819145835423087,0.00017549786323485525
TYR 895,L TYR  24,0.0,0.0,0.0,-0.007794999999999992,0.0007300513680556088,5.1622427296663704e-05,-0.11652500000000005,0.13075407976426592,0.009245709646911916,0.1286549999999999,0.13014505743592422,0.009202645265085473,0.0,0.0,0.0,0.0043350000000002414,0.004329292667399668,0.00030612722028595013
CYS 896,L CYS  25,0.0,0.0,0.0,-0.008510000000000004,0.0012999615378925218,9.192116187254952e-05,0.06366000000000004,0.1317122029274434,0.009313459185501386,-0.06531499999999997,0.1314315630851281,0.00929361495194416,0.0,0.0,0.0,-0.010164999999999914,0.005030683353183747,0.0003557230313038507
LEU 897,L LEU  26,0.0,0.0,0.0,-0.003169999999999998,0.0006173329733620223,4.3652033171434026e-05,-0.17530499999999993,0.09953573215182601,0.007038239117492404,0.17265999999999992,0.09860838909545186,0.006972666061127561,0.0,0.0,0.0,-0.005815000000000089,0.0024084798110010543,0.00017030524067097397
GLU 898,L GLU  27,0.0,0.0,0.0,-0.0023350000000000003,0.0004927220311697091,3.4840708948011074e-05,72.899625,0.5927442908869603,0.04191335075957811,-72.89198500000003,0.5916505765834567,0.04183601347950929,0.0,0.0,0.0,0.0053049999999985435,0.0021147044710805043,0.0001495321871706536
HIP 899,L HIP  28,0.0,0.0,0.0,-0.005525000000000013,0.0008181534085976386,5.7852182327027846e-05,-78.363535,1.1575897670477215,0.08185395741115997,78.37125000000003,1.157531903445269,0.08184986583659216,0.0,0.0,0.0,0.002190000000000083,0.004514853264503299,0.0003192483359392504
GLY 900,L GLY  29,0.0,0.0,0.0,-0.0027999999999999818,0.0006557438524301969,4.63680924774783e-05,0.30284000000000005,0.09964870495896992,0.007046227501294518,-0.2896500000000002,0.1003096580594306,0.007092963943232719,0.0,0.0,0.0,0.010389999999999793,0.003235413420260308,0.00022877827694080247
ILE 901,L ILE  30,0.0,0.0,0.0,-0.023470000000000036,0.005747094918304368,0.00040638097888557657,-0.5503500000000002,0.1376348338902611,0.009732252437128767,0.5823549999999998,0.13948089107472775,0.009862788392488218,0.0,0.0,0.0,0.008534999999999843,0.008675181554296462,0.0006134279705067481
GLN 902,L GLN  31,0.0,0.0,0.0,-0.03757000000000001,0.013868493068823323,0.0009806505493803604,0.3596400000000001,0.9788133072246206,0.06921255270541607,-0.29194,0.9848460825936207,0.06963913434269559,0.0,0.0,0.0,0.030129999999999837,0.021111444763445095,0.0014928045752877256
PRO 903,L PRO  32,0.0,0.0,0.0,-0.17464,0.12934527590909542,0.009146092170976635,0.91543,0.6208930464258725,0.04390376835193083,-0.8489199999999998,0.43603402802992436,0.030832261804804466,-0.002976084,0.005907304340572274,0.0004177094957751381,-0.11110608399999994,0.34969437593809277,0.024727126456862324
ASP 904,L ASP  33,0.0,0.0,0.0,-0.534885,0.31193536473923555,0.02205716116990125,92.92524999999999,3.1693912928993946,0.22410980754427612,-92.49097499999998,3.007711020756886,0.21267728586267068,-0.07611613200000006,0.06504290477035114,0.004599227903118613,-0.1767261319999971,0.33014223810946297,0.02334458153233051
GLY 905,L GLY  34,0.0,0.0,0.0,-0.26343500000000003,0.1408442607101899,0.00995919318393813,0.31345999999999985,0.25679306532692814,0.018158011785435097,-0.2509699999999999,0.23558936542212588,0.016658683786542075,-0.009086904000000008,0.010067979105360912,0.0007119136298245171,-0.21003190399999982,0.20617687244137223,0.01457890646271281
GLN 906,L GLN  35,0.0,0.0,0.0,-0.05325499999999998,0.019601784995249835,0.0013860555093501874,0.40036500000000025,1.0024448073460206,0.07088355210396133,-0.31361999999999995,1.0035538877409627,0.0709619759307758,0.0,0.0,0.0,0.03349,0.02418925174535214,0.0017104383940967026
MET 907,L MET  36,0.0,0.0,0.0,-0.01968500000000002,0.004567907069982962,0.0003229998065014925,0.03287999999999995,0.3427193539909878,0.024233917925090033,-0.012334999999999974,0.34798911301217456,0.024606546159000046,0.0,0.0,0.0,0.000860000000000003,0.01206649907802587,0.0008532303323253316
PRO 908,L PRO  37,0.0,0.0,0.0,-0.0058800000000000015,0.0011897898974188737,8.413085046521324e-05,0.25647000000000003,0.19737134822460942,0.013956261874155275,-0.266485,0.19774336847287693,0.013982567678184142,0.0,0.0,0.0,-0.01589499999999984,0.004803537758777241,0.0003396614122917017
SER 909,L SER  38,0.0,0.0,0.0,-0.0024299999999999734,0.0005874521257089888,4.1539138171127815e-05,-0.04729499999999999,0.32960206002845316,0.023306385173917473,0.05069499999999996,0.3295683570596546,0.023304002014139114,0.0,0.0,0.0,0.0009700000000000189,0.001878589896704445,0.0001328363655028249
ASP 910,L ASP  39,0.0,0.0,0.0,-0.001669999999999986,0.0004910193478876175,3.4720311058513074e-05,71.55821500000003,1.4285477411598582,0.10101357950228605,-71.55089999999994,1.426989754696459,0.10090341322295941,0.0,0.0,0.0,0.005644999999999527,0.0019023603759533727,0.00013451719220972197
LYS 911,L LYS  40,0.0,0.0,0.0,-0.0013150000000000167,0.0005794609564069098,4.097407717081683e-05,-69.53541,1.6884256252198615,0.11938972091221002,69.53173500000001,1.6879840031147881,0.1193584935136881,0.0,0.0,0.0,-0.004989999999998957,0.0014317471843880015,0.0001012398143025502
THR 912,L THR  41,0.0,0.0,0.0,-0.00183,0.0010682228231974865,7.553476021011811e-05,0.298295,0.2577046526064286,0.018222470740132914,-0.2946550000000001,0.2545349405779095,0.01799833825315547,0.0,0.0,0.0,0.0018099999999999826,0.0035614463354093954,0.00025183228545999625
ILE 913,L ILE  42,0.0,0.0,0.0,-0.0034449999999999997,0.0020092224864359954,0.00014207348450713883,0.5232900000000003,0.2496104883613665,0.017650126897560806,-0.5152199999999998,0.24345285293050103,0.017214716320636852,0.0,0.0,0.0,0.004625000000000359,0.005944272453379227,0.0004203235361004847
GLY 914,L GLY  43,0.0,0.0,0.0,-0.002339999999999999,0.001501465950329893,0.00010616967551989712,0.318425,0.39693569299698905,0.028067592021315254,-0.3091249999999999,0.3930740634727759,0.027794533579015124,0.0,0.0,0.0,0.006959999999999882,0.007476523256166551,0.0005286700294134296
GLY 915,L GLY  44,0.0,0.0,0.0,-0.003090000000000003,0.001569044295104512,0.00011094818610504668,-0.3861649999999999,0.6358062423215113,0.04495829054662779,0.39907,0.6322502234875047,0.04470684204347247,0.0,0.0,0.0,0.00981500000000014,0.006197642697026032,0.00043823951784383903
GLY 916,L GLY  45,0.0,0.0,0.0,-0.0033799999999999998,0.0008399999999999913,5.939696961966937e-05,0.10768000000000004,0.4032530317306986,0.0285142953270811,-0.09230000000000008,0.4013500342593731,0.028379733085425587,0.0,0.0,0.0,0.012000000000000012,0.004866210024238589,0.00034409301068170597
ASP 917,L ASP  46,0.0,0.0,0.0,-0.004694999999999993,0.0008899297725101646,6.29275376921739e-05,77.62826,1.5848893123485848,0.11206859801917685,-77.59612500000001,1.5770926254911144,0.11151728900440631,0.0,0.0,0.0,0.02744000000000234,0.008584660738783629,0.000607027182257982
ASP 918,L ASP  47,0.0,0.0,0.0,-0.007105,0.0014946487881773512,0.00010568762936124607,78.60631000000004,1.6763170922864785,0.11853351833746845,-78.55973999999998,1.65754217515157,0.11720593121523752,0.0,0.0,0.0,0.03946500000000157,0.020949911097665024,0.0014813824202414244
SER 919,L SER  48,0.0,0.0,0.0,-0.003205000000000023,0.0004929249435766255,3.485505702190282e-05,0.2273100000000001,0.1744975469741623,0.012338839876584828,-0.21219500000000008,0.1732915952231959,0.012253566210495614,0.0,0.0,0.0,0.011909999999999994,0.005495625533094562,0.00038859940813131
PHE 920,L PHE  49,0.0,0.0,0.0,-0.009174999999999957,0.0015793590472087428,0.00011167754922096266,0.3562750000000001,0.18967416633532336,0.013411988923161231,-0.35559000000000024,0.19703439268310446,0.013932435519319622,0.0,0.0,0.0,-0.008490000000000197,0.013631577311522043,0.0009638980755245923
ASN 921,L ASN  50,0.0,0.0,0.0,-0.016329999999999976,0.0024881921147692407,0.00017594175172482265,0.5764100000000003,0.7003547471817415,0.049522559096839947,-0.488215,0.6990702817135054,0.04943173367256098,0.0,0.0,0.0,0.0718650000000006,0.015609509121044387,0.001103758975048375
THR 922,L THR  51,0.0,0.0,0.0,-0.009349999999999987,0.0009682458365519255,6.84653196881508e-05,1.2019399999999998,0.16100033043444628,0.011384442542347184,-1.1741599999999992,0.16664340491000898,0.011783468165188295,0.0,0.0,0.0,0.018430000000000186,0.01415998234462196,0.0010012619537363976
PHE 923,L PHE  52,0.0,0.0,0.0,-0.018485000000000012,0.0018438478787580024,0.00013037973385462146,0.8708750000000002,0.1198699268999523,0.008476083817129202,-0.8688100000000004,0.127539460168214,0.009018401715381569,0.0,0.0,0.0,-0.016419999999999844,0.018795839965268898,0.001329066589753876
PHE 924,L PHE  53,0.0,0.0,0.0,-0.06016500000000003,0.009446574776076052,0.0006679737083149168,-0.6837750000000006,0.1320193333379581,0.009335176585099742,0.8940600000000002,0.15219522462941995,0.01076182753996727,0.0,0.0,0.0,0.15011999999999978,0.051138494307126275,0.0036160376104238646
SER 925,L SER  54,0.0,0.0,0.0,-0.32202000000000014,0.0825935203269596,0.005840243830526209,-1.5263799999999994,0.41527695048004043,0.029364514775490666,2.100770000000001,0.4486142631481924,0.031721818760909314,-0.033516396000000004,0.019319142090931017,0.001366069637920378,0.21885360399999992,0.26409807242797056,0.018674553791211395
GLU 926,L GLU  55,0.0,0.0,0.0,-0.26809000000000016,0.4457026945173204,0.03151593976863135,90.68623999999991,2.5594914343308806,0.18098337496042485,-91.000095,2.3990637332040023,0.16963942342472643,-0.054374507999999946,0.020490818195034136,0.001448919649776933,-0.6363195080000016,0.5434605091606747,0.03842846113346069
THR 927,L THR  56,0.0,0.0,0.0,-2.590845,0.5294234986992975,0.03743589460497806,-5.57985,1.3605745027377258,0.09620714571953608,7.118514999999997,1.385100068505887,0.09794136510624642,-0.3743195759999999,0.04633539536151969,0.003276407226909027,-1.4264995760000003,0.6662791033913241,0.04711304721708981
GLY 928,L GLY  57,0.0,0.0,0.0,-1.3629600000000004,0.709358948910915,0.05015925230702697,-2.3327299999999993,1.8554309841920833,0.1311987830945852,3.3605550000000015,1.9865587423922288,0.14047091579709647,-0.4167730079999998,0.16569307729763516,0.01171626985528246,-0.751908008,0.7008557499622875,0.04955798534319169
ALA 929,L ALA  58,0.0,0.0,0.0,-0.566015,0.2722451372843962,0.019250638271885914,-1.34848,0.2978784476930152,0.02106318703330533,1.5947750000000003,0.3239605444726257,0.022907469783347973,-0.05641901999999998,0.061545831440808475,0.004351947476555989,-0.37613901999999994,0.3004633027491717,0.021245963887164595
GLY 930,L GLY  59,0.0,0.0,0.0,-0.11281999999999996,0.031589517248606466,0.002233716186089904,-1.2616000000000005,0.23455148688507207,0.016585294691382202,1.5191749999999997,0.2829909263121388,0.020010480300957593,0.0,0.0,0.0,0.14475500000000005,0.06513965746762887,0.00460606935195293
LYS 931,L LYS  60,0.0,0.0,0.0,-1.3183499999999995,0.6579720947730245,0.04652565300455234,-102.73304999999999,6.384925498194733,0.4514824117144391,103.92728500000004,7.039812673201575,0.497789927950383,-0.24468591599999998,0.15423288128897833,0.010905911624137635,-0.3688009159999993,0.9236909520597348,0.06531481359220967
HIP 932,L HIP  61,0.0,0.0,0.0,-0.3592100000000002,0.172306488270175,0.012183908629828105,-90.69136999999996,1.8042814534083185,0.12758196508741418,91.17526999999994,1.8261821232050126,0.12913057629999117,-0.007322256,0.00800096882564006,0.0005657539312672254,0.11736774400000119,0.2377094822076498,0.016808598682137216
VAL 933,L VAL  62,0.0,0.0,0.0,-1.1620700000000002,0.2918434599232958,0.020636448955670687,-0.8198949999999994,0.34009494847027755,0.02404834443106227,1.1280050000000001,0.29241420104878457,0.0206768064476842,-0.123805296,0.04183227584063265,0.0029579885919377527,-0.9777652959999993,0.33176127071990785,0.023459064426111283
PRO 934,L PRO  63,0.0,0.0,0.0,-0.15948000000000012,0.057310466757826896,0.004052461967742561,2.0904499999999997,0.19393810223882846,0.013713494722352556,-2.1146700000000016,0.17744041563294524,0.012546932115061506,0.0,0.0,0.0,-0.18369999999999975,0.08511650838703394,0.006018646027139334
ARG 935,L ARG  64,0.0,0.0,0.0,-0.08929999999999996,0.012174152947946984,0.000860842610469551,-93.1302,1.932293945029953,0.13663381517763856,93.75902499999998,1.977645945151943,0.1398406858603018,0.0,0.0,0.0,0.5395250000000006,0.1428903753756724,0.010103875339442922
ALA 936,L ALA  65,0.0,0.0,0.0,-0.023714999999999983,0.002038081205448136,0.000144114104098123,1.3946799999999993,0.18215429613380388,0.012880253801847524,-1.3672949999999997,0.17916530907238126,0.012668900499846446,0.0,0.0,0.0,0.003669999999999993,0.018131218933099887,0.0012820707858772849
VAL 937,L VAL  66,0.0,0.0,0.0,-0.028489999999999936,0.0023430535631948778,0.00016567890632184008,-1.3739399999999995,0.1329547908125264,0.00940132341747763,1.421105,0.13509579554893805,0.00955271531424455,0.0,0.0,0.0,0.018674999999999893,0.01769122310638806,0.0012509583826011135
PHE 938,L PHE  67,0.0,0.0,0.0,-0.024200000000000013,0.002262741699797085,0.0001600000000000094,1.3626450000000003,0.12376307597582437,0.00875137102830113,-1.4014600000000004,0.12318274392137595,0.00871033535519709,0.0,0.0,0.0,-0.06301499999999977,0.013990881852120883,0.0009893047432414479
VAL 939,L VAL  68,0.0,0.0,0.0,-0.012584999999999978,0.0010643190311180493,7.525872042494687e-05,-1.0010200000000002,0.09916692795483696,0.007012160722630302,1.0168100000000002,0.10068611572604884,0.007119583520122262,0.0,0.0,0.0,0.0032050000000001045,0.00790588230370225,0.0005590302988210585
ASP 940,L ASP  69,0.0,0.0,0.0,-0.007515000000000021,0.0006780671058234678,4.794658486273104e-05,95.67130999999998,1.1719749075411843,0.08287114045028485,-95.65420999999994,1.1683760250494741,0.08261666102882667,0.0,0.0,0.0,0.009585000000002281,0.007145122462211618,0.0005052364545438156
LEU 941,L LEU  70,0.0,0.0,0.0,-0.009845000000000022,0.0009224830621751719,6.522940287937955e-05,0.2774999999999999,0.3766597270747168,0.026633864721440647,-0.269255,0.3732497822839286,0.026392745212936837,0.0,0.0,0.0,-0.0016000000000000502,0.004087786687194063,0.0002890501686559014
GLU 942,L GLU  71,0.0,0.0,0.0,-0.007170000000000034,0.0007149125820685737,5.0551953473627266e-05,94.90527999999995,1.275332486690379,0.09017962496062694,-94.87502500000002,1.2732508646669198,0.0900324320557614,0.0,0.0,0.0,0.023085000000001656,0.007895427474179208,0.0005582910307358693
PRO 943,L PRO  72,0.0,0.0,0.0,-0.011070000000000007,0.0015182555779578377,0.00010735688147482879,-0.14771000000000004,0.2240633747402729,0.015843673169438955,0.15472999999999998,0.22104449122292102,0.015630205868765772,0.0,0.0,0.0,-0.004049999999999834,0.006930187587648687,0.0004900382638121227
THR 944,L THR  73,0.0,0.0,0.0,-0.005220000000000013,0.0007560423268574251,5.346026561849415e-05,0.030850000000000277,0.3108336492402323,0.0219792581198729,-0.02205999999999998,0.31173223509929165,0.022042797735314822,0.0,0.0,0.0,0.003570000000000446,0.005237852613428888,0.00037037211018112464
VAL 945,L VAL  74,0.0,0.0,0.0,-0.005439999999999981,0.0006829348431585372,4.829078587059729e-05,-0.36057500000000026,0.15564843197090017,0.011006006172767653,0.38189,0.155978260985305,0.011029328606039427,0.0,0.0,0.0,0.01587499999999984,0.00408771023924154,0.00028904476296933774
ILE 946,L ILE  75,0.0,0.0,0.0,-0.018344999999999983,0.0026657034718813657,0.00018849370015998367,-0.465845,0.2465619211780279,0.017434560644736655,0.48284999999999995,0.24195649918942053,0.017108908132899663,0.0,0.0,0.0,-0.0013399999999997548,0.009623117997821756,0.0006804571992418076
ASP 947,L ASP  76,0.0,0.0,0.0,-0.011584999999999996,0.0022119617989468723,0.0001564093187760928,101.33105500000003,2.384098765144891,0.16858124038524264,-101.21695999999999,2.3610241947934,0.16694962186839213,0.0,0.0,0.0,0.10251000000000048,0.02566962991552592,0.001815116938381744
GLU 948,L GLU  77,0.0,0.0,0.0,-0.006410000000000027,0.0008785783971849214,6.212487424534658e-05,86.72829499999996,1.3760057950404996,0.09729830286251238,-86.68267000000002,1.370487960947593,0.09690813307205673,0.0,0.0,0.0,0.039215000000003074,0.006802850505485856,0.00048103417238273816
VAL 949,L VAL  78,0.0,0.0,0.0,-0.016385000000000052,0.0023359741008837746,0.0001651783127411065,-0.541695,0.2417952066832594,0.017097503030413554,0.5945750000000001,0.24286075099735632,0.017172848391428824,0.0,0.0,0.0,0.036494999999999785,0.009187490136049086,0.0006496536577284825
ARG 950,L ARG  79,0.0,0.0,0.0,-0.055760000000000004,0.014555837317035174,0.0010292531272723775,-108.77031499999997,2.8470804793308013,0.20131899135186557,108.86572000000002,2.859101098524842,0.2021689774864823,0.0,0.0,0.0,0.03964499999999603,0.03098643211148979,0.002191071627081102
THR 951,L THR  80,0.0,0.0,0.0,-0.010009999999999995,0.0017406607940664285,0.0001230833051229932,0.14803499999999992,0.27340426802630585,0.019332601192674524,-0.11318500000000002,0.2700844882161876,0.019097857311096443,0.0,0.0,0.0,0.02483999999999988,0.0071641049685219615,0.0005065787204374116
GLY 952,L GLY  81,0.0,0.0,0.0,-0.005494999999999983,0.0008944132154659082,6.324456498388083e-05,0.956745,0.21776397767996336,0.015398238531565807,-0.9456450000000004,0.2241511074587833,0.015849876809458017,0.0,0.0,0.0,0.005604999999999923,0.013326251348372389,0.0009423082696230488
THR 953,L THR  82,0.0,0.0,0.0,-0.009079999999999987,0.0016624078921852886,0.00011754998936622525,0.5033299999999997,0.3681767796860631,0.026034029759144074,-0.4483200000000003,0.3665123839653987,0.025916339209078106,0.0,0.0,0.0,0.045929999999999735,0.008251369583287468,0.0005834599386418985
TYR 954,L TYR  83,0.0,0.0,0.0,-0.04351000000000001,0.008391656570665918,0.0005933797266506519,0.4242850000000003,0.17176697521642476,0.012145759295943559,-0.42646500000000015,0.17751974193029874,0.012552541331340013,0.0,0.0,0.0,-0.04568999999999981,0.028425761203527966,0.00201000485074041
ARG 955,L ARG  84,0.0,0.0,0.0,-0.08694500000000005,0.025168670505213354,0.0017796937587686212,-95.82510500000001,4.373461236134994,0.30925040973275547,96.04739999999997,4.428530847810266,0.31314441931804493,0.0,0.0,0.0,0.1353499999999987,0.05940923749720912,0.004200867469939868
GLN 956,L GLN  85,0.0,0.0,0.0,-0.960005,0.4696073838591128,0.03320625656220527,0.26122000000000034,1.7450635465793216,0.12339462673876848,0.7312400000000003,1.4984699371025092,0.10595782539293636,-0.27214545600000006,0.06860265261393961,0.004850940087070173,-0.23969045600000027,0.521274418245926,0.03685966760007669
LEU 957,L LEU  86,0.0,0.0,0.0,-0.5241799999999999,0.4858249865949672,0.034353014249116486,-0.6027749999999998,1.566881126433974,0.1107952269814679,-0.07881499999999993,0.8633802005924158,0.06105019945810989,-0.05772319200000005,0.01748547625412391,0.0012364098831567367,-1.2634931919999994,0.5374048001052412,0.038000257839661704
PHE 958,L PHE  87,0.0,0.0,0.0,-0.487155,0.16032380040093872,0.01133660464491023,0.33425999999999995,0.3879883405464655,0.02743491866217213,-0.005835000000000015,0.4242105700887237,0.029996217076074774,-0.010478843999999996,0.01322763761891231,0.0009353352259411172,-0.1692088440000002,0.11328835887564626,0.008010696679046466
HIE 959,L HIE  88,0.0,0.0,0.0,-3.671820000000002,0.6843883675224052,0.04839356556402838,-10.371724999999994,1.7408964700335308,0.12309996993044328,10.607464999999996,1.1974641409140248,0.08467350142680304,-0.687198168,0.0719747193799411,0.005089381214755517,-4.123278168,0.6759807482487515,0.04779905710382486
PRO 960,L PRO  89,0.0,0.0,0.0,-1.0608700000000002,0.487088034240218,0.03444232520460834,-1.869170000000001,0.5653659178797362,0.03997740743845182,2.125395,0.5426531203033836,0.038371370119856196,-0.22209793200000008,0.1196102173673743,0.008457719579966732,-1.0267429319999999,0.48911637331558505,0.034585750436082106
GLU 961,L GLU  90,0.0,0.0,0.0,-0.9772199999999994,0.16681292395974873,0.011795454972149422,144.34464,3.3816001700956324,0.23911524115362043,-141.83273,3.305146689194112,0.2337091636745423,-0.04851896400000001,0.0304936932450548,0.002156229727700067,1.4861710359999984,0.4247580463535021,0.030034929494011122
GLN 962,L GLN  91,0.0,0.0,0.0,-0.18962000000000004,0.026429067331254306,0.001868817273036577,0.11507499999999972,0.5494844305119121,0.038854416697140126,0.17075999999999997,0.5254159517943855,0.03715251824573941,0.0,0.0,0.0,0.09621499999999976,0.05449806212151025,0.0038535949287645623
LEU 963,L LEU  92,0.0,0.0,0.0,-0.06856499999999995,0.011999823957042435,0.0008485156893069495,1.530169999999999,0.37194974270726927,0.02630081853289017,-1.421025000000001,0.36572342606811037,0.02586055146115378,0.0,0.0,0.0,0.04057999999999975,0.018078816332935302,0.0012783653624844663
ILE 964,L ILE  93,0.0,0.0,0.0,-0.047540000000000006,0.0064582040847282855,0.0004566639902598031,-1.3774800000000007,0.17480483288512427,0.012360568271725257,1.4163299999999999,0.17700003135593437,0.012515792244201273,0.0,0.0,0.0,-0.008689999999999882,0.010317165308358363,0.0007295337552162796
THR 965,L THR  94,0.0,0.0,0.0,-0.026574999999999988,0.003578320136600468,0.0002530254433846564,1.40709,0.22113044091666742,0.015636283429894673,-1.3062349999999998,0.21510330024200086,0.015210100225672473,0.0,0.0,0.0,0.07428000000000007,0.012150785982807817,0.0008591903165189855
GLY 966,L GLY  95,0.0,0.0,0.0,-0.01209,0.0018198626321786287,0.00012868372080415078,-0.20096500000000003,0.6629140847613664,0.04687510446788359,0.2737,0.6496757806783318,0.045939015009031255,0.0,0.0,0.0,0.060645000000000095,0.016251737599407703,0.001149171386260557
LYS 967,L LYS  96,0.0,0.0,0.0,-0.049434999999999986,0.008838878605343504,0.0006250030999923085,-117.06499500000001,3.535139488756737,0.24997211049402335,117.30553000000009,3.6004371816594607,0.2545893546387586,0.0,0.0,0.0,0.19109999999999927,0.1048961391091219,0.0074172771284347514
GLU 968,L GLU  97,0.0,0.0,0.0,-0.015570000000000004,0.0014230600830603644,0.00010062554347678752,106.50846,1.8079479578805684,0.12784122610497203,-106.35794500000003,1.7921321217975077,0.12672287761052534,0.0,0.0,0.0,0.13494500000000387,0.02841481963694218,0.002009231165147449
ASP 969,L ASP  98,0.0,0.0,0.0,-0.005984999999999985,0.0005698903403287388,4.029733241791606e-05,98.22921000000004,1.34036310598779,0.09477798414962295,-98.20364000000001,1.3360859517254025,0.09447554367131142,0.0,0.0,0.0,0.01958499999999944,0.007184203156925506,0.0005079998769683828
ALA 970,L ALA  99,0.0,0.0,0.0,-0.0025000000000000087,0.0005000000000000298,3.5355339059329484e-05,-0.23125000000000026,0.10226513335443257,0.007231236927386585,0.231325,0.10203601998804143,0.00721503616588302,0.0,0.0,0.0,-0.0024249999999999767,0.0011765946625750057,8.319780646146843e-05
ALA 971,L ALA 100,0.0,0.0,0.0,-0.0017599999999999706,0.000438634243989218,3.1016124838541064e-05,-0.41065500000000005,0.09605053865023307,0.006791798721620038,0.41067000000000037,0.09575782526770202,0.006771100759846862,0.0,0.0,0.0,-0.0017450000000000009,0.0010440186779939976,7.382326868949703e-05
ASN 972,L ASN 101,0.0,0.0,0.0,-0.0016549999999999855,0.0004753682782853839,3.361361331365688e-05,-0.9931600000000005,0.31416913342975056,0.022215112468767787,0.9942050000000003,0.3144527992799533,0.022235170673394727,0.0,0.0,0.0,-0.0006100000000000704,0.0010382196299438906,7.34132140694313e-05
ASN 973,L ASN 102,0.0,0.0,0.0,-0.002079999999999984,0.0003370459909270331,2.3832750575624465e-05,0.6949499999999992,0.3166101664507963,0.022387719568995962,-0.6920500000000002,0.3164383470756971,0.022375570104468775,0.0,0.0,0.0,0.0008199999999996876,0.0009734474818905964,6.883313155738097e-05
TYR 974,L TYR 103,0.0,0.0,0.0,-0.0030000000000000113,0.000458257569495628,3.240370349204241e-05,0.9570299999999999,0.24129807106564238,0.017062350233774917,-0.95796,0.2408812122188022,0.01703287386203509,0.0,0.0,0.0,-0.00393,0.0013435400998851005,9.500263154248059e-05
ALA 975,L ALA 104,0.0,0.0,0.0,-0.001869999999999996,0.0003648287269390993,2.5797286679029237e-05,0.9018250000000002,0.07735725159931213,0.00546998371798275,-0.9010650000000002,0.07717156714101188,0.0054568538440202445,0.0,0.0,0.0,-0.0011099999999998956,0.0010573079021741739,7.476295874294811e-05
ARG 976,L ARG 105,0.0,0.0,0.0,-0.00646499999999999,0.0005989782967688118,4.235416154287951e-05,-97.39872500000006,1.4842217621924907,0.10495032728309575,97.39254500000007,1.4830280233215267,0.10486591719803329,0.0,0.0,0.0,-0.012645000000003676,0.004235442715938947,0.0002994910265767597
GLY 977,L GLY 106,0.0,0.0,0.0,-0.0023700000000000275,0.0004828043081829486,3.4139420030224265e-05,1.142435,0.13145822825140777,0.009295500463933942,-1.1364249999999998,0.13085440143533336,0.009252803460303091,0.0,0.0,0.0,0.0036400000000001314,0.0015907231060118775,0.00011248110952511258
HID 978,L HID 107,0.0,0.0,0.0,-0.004994999999999909,0.0005338304974427076,3.774751647459264e-05,0.9161899999999997,0.30506563867469666,0.02157139818138831,-0.9060150000000006,0.30456770146389295,0.021536188703551867,0.0,0.0,0.0,0.005179999999999989,0.0027995713957675436,0.00019795959183631178
TYR 979,L TYR 108,0.0,0.0,0.0,-0.009930000000000036,0.001286506898543485,9.096977520033719e-05,1.0062050000000002,0.3632571581882444,0.0256861599869462,-0.9953000000000007,0.36398965644644216,0.025737955435504098,0.0,0.0,0.0,0.0009749999999997094,0.0038084609752495483,0.0002692988581483288
THR 980,L THR 109,0.0,0.0,0.0,-0.006309999999999977,0.0006355312738174349,4.4938847337243274e-05,1.05994,0.1594218190838379,0.011272824934327673,-1.0422249999999993,0.15887653815148725,0.011234267749835986,0.0,0.0,0.0,0.011405000000000392,0.004114726600881344,0.0002909551082211871
ILE 981,L ILE 110,0.0,0.0,0.0,-0.011245000000000034,0.0011810905977103926,8.351571708366911e-05,1.369885000000001,0.13031171004555317,0.009214429384122579,-1.3589999999999998,0.12958425830324063,0.009162990778125062,0.0,0.0,0.0,-0.00036000000000074194,0.005546205910349848,0.0003921759809065286
GLY 982,L GLY 111,0.0,0.0,0.0,-0.005759999999999988,0.0006873136110975679,4.860041152089037e-05,1.0242099999999994,0.1428565920775113,0.010101486499520865,-1.0241099999999996,0.14441384248055977,0.010211600731520972,0.0,0.0,0.0,-0.005659999999999983,0.0060608910236036794,0.00042856971428228367
LYS 983,L LYS 112,0.0,0.0,0.0,-0.02122499999999999,0.002715580048534752,0.0001920205067173817,-112.35757499999998,2.628983268181102,0.18589718965568292,112.438945,2.6325102016845743,0.18614658151539282,0.0,0.0,0.0,0.060144999999999546,0.02155003422271326,0.0015238175333682717
GLU 984,L GLU 113,0.0,0.0,0.0,-0.032295000000000004,0.004178274165250635,0.00029544859959052856,118.51364999999996,2.804127148955511,0.19828173223357418,-118.17830499999991,2.7661969112848883,0.1955996594066827,0.0,0.0,0.0,0.3030500000000004,0.045123580310078654,0.003190718962867239
ILE 985,L ILE 114,0.0,0.0,0.0,-0.030180000000000033,0.004030831179794122,0.0002850228061050595,0.8379899999999999,0.25801147241934813,0.018244166177164692,-0.8061750000000002,0.2621424123925761,0.0185362677439391,0.0,0.0,0.0,0.0016349999999999464,0.013901142938621713,0.0009829592438142904
ILE 986,L ILE 115,0.0,0.0,0.0,-0.02965000000000002,0.003972090129893829,0.0002808691866332081,0.1286799999999999,0.21213688411023668,0.015000342929413312,-0.08928000000000008,0.21684829166954492,0.015333489752825353,0.0,0.0,0.0,0.009750000000000085,0.01631249521072721,0.0011534675981578289
ASP 987,L ASP 116,0.0,0.0,0.0,-0.09048500000000007,0.019554533361857338,0.00138271431431079,117.73464000000001,6.230579570987593,0.44056850653676966,-117.115555,6.120295979523827,0.4327702789990061,-0.0016057440000000012,0.009661900224451922,0.0006831995167857779,0.5269942560000004,0.14037571596521645,0.009926062067292124
LEU 988,L LEU 117,0.0,0.0,0.0,-0.1284250000000001,0.025121591808641257,0.0017763647922090658,0.7007200000000001,0.273896187633198,0.01936738516165773,-0.5297399999999999,0.26603539689297007,0.01881154331786737,0.0,0.0,0.0,0.04255500000000009,0.040081878386622666,0.0028342168009875403
VAL 989,L VAL 118,0.0,0.0,0.0,-0.03791500000000002,0.0043390984086559385,0.00030682059089963713,0.6260999999999997,0.25434918910820353,0.017985203640771028,-0.5719899999999993,0.2580886667407171,0.018249624639975603,0.0,0.0,0.0,0.016194999999999897,0.03501395400408266,0.0024758604312440716
LEU 990,L LEU 119,0.0,0.0,0.0,-0.07406500000000003,0.014060255154156818,0.0009942101764717393,-0.46810500000000005,0.33412790062339925,0.023626410431443045,0.5402249999999998,0.3397649840330815,0.024025012421953096,0.0,0.0,0.0,-0.0019449999999999834,0.04034813471525062,0.0028530439665382062
ASP 991,L ASP 120,0.0,0.0,0.0,-0.4113500000000002,0.1563218394850824,0.011053623274745676,134.066945,4.152573816558656,0.29363131050663277,-132.08649000000003,3.8710754900800217,0.2737263729520621,-0.06771499199999999,0.05391016330411861,0.003812024204721644,1.5013900080000016,0.41197994981163394,0.029131381622469987
ARG 992,L ARG 121,0.0,0.0,0.0,-0.260705,0.047528917250448804,0.0033608019690246627,-127.37133500000009,3.90141770164994,0.2758718913077907,128.10644000000002,3.973221399116108,0.28094917944705017,-0.0015932159999999997,0.010892920051324341,0.0007702457635214357,0.47280678400000187,0.2037721663035591,0.014408868061031954
ILE 993,L ILE 122,0.0,0.0,0.0,-0.08016500000000006,0.009324042846318912,0.0006593093924706021,-0.34968,0.3366933881144685,0.023807817791641477,0.4751400000000002,0.370453708849027,0.02619503296428539,0.0,0.0,0.0,0.04529500000000002,0.0778183652809541,0.005502589379101443
ARG 994,L ARG 123,0.0,0.0,0.0,-0.6978900000000001,0.9524122153248559,0.06734571359411078,-145.73290000000006,6.413677781895695,0.45351550519239403,140.0048799999999,5.3015688749306324,0.37487753023909853,-0.4808517480000002,0.08649800860167159,0.00611633284413743,-6.906761747999999,1.6018221047852488,0.11326592725481578
LYS 995,L LYS 124,0.0,0.0,0.0,-2.1018699999999986,0.7841339063578417,0.055446640254392714,-167.09294999999997,4.391117258455195,0.310498879043895,165.36335,3.750989618418584,0.2652350195344121,-0.5762437560000001,0.036745546521006714,0.0025983025123409594,-4.407713755999996,1.1387341832361497,0.0805206662935206
LEU 996,L LEU 125,0.0,0.0,0.0,-0.25829000000000013,0.03381946037416798,0.002391396976664391,-0.45786499999999947,0.32523896872146196,0.022997868028906517,0.565905,0.3453805379215797,0.024422092045420653,-0.0036826560000000007,0.007704014836023096,0.0005447561132913699,-0.15393265599999936,0.0955060922904586,0.006753300550321152
ALA 997,L ALA 126,0.0,0.0,0.0,-0.14806000000000002,0.038813095728117045,0.002744500318819418,-1.757685000000002,0.74610756314019,0.05275777173909985,2.1094550000000005,0.7372416957653698,0.052130860244916255,-0.007020036000000002,0.014704558510458718,0.0010397693037099717,0.19668996399999983,0.12868282844306597,0.009099250061435709
ASP 998,L ASP 127,0.0,0.0,0.0,-0.9091450000000002,0.768388947067174,0.054333303505998985,81.66339000000002,10.132209052220478,0.7164553729224822,-81.36429000000003,8.562571055231704,0.605465205754599,-0.4062527280000003,0.0709514987357263,0.005017028589138082,-1.016297727999999,1.7680074571885507,0.12501700621664089
GLN 999,L GLN 128,0.0,0.0,0.0,-1.283005,0.39428032537142926,0.027879829175857598,-2.1707399999999986,1.5374563188591759,0.10871457888434301,3.6378199999999996,1.7586273617796369,0.1243537333094589,-0.23832572399999996,0.08613490278900324,0.006090657385894825,-0.0542507239999998,0.5197333656559588,0.0367506987264236
CYS1000,L CYS 129,0.0,0.0,0.0,-0.08873500000000002,0.014210023750859476,0.0010048004155054635,-0.58998,0.41623944983626915,0.029432573757658367,0.7965150000000003,0.42779755699980254,0.030249855352959897,-0.000348768,0.003161292615462226,0.00022353714457082967,0.11745123200000006,0.06092224677242794,0.004307853381790405
THR1001,L THR 130,0.0,0.0,0.0,-0.05721500000000002,0.010915071002975653,0.0007718120723336734,0.2492500000000003,0.3203170421629169,0.022649835264301577,-0.088895,0.3313180556127298,0.023427724385330292,0.0,0.0,0.0,0.10314000000000005,0.040312534030993184,0.0028505266180128747
GLY1002,L GLY 131,0.0,0.0,0.0,-0.01608000000000001,0.003466064050187162,0.0002450877393914252,-0.05166500000000001,0.22888635340491575,0.016184709261367655,0.08916999999999996,0.2263801473186198,0.01600749372950057,-5.255999999999955e-05,0.0007414500430912326,5.242843533808684e-05,0.021372439999999965,0.0187891436517581,0.0013285930888846324
LEU1003,L LEU 132,0.0,0.0,0.0,-0.04285499999999999,0.009257104028798755,0.0006545761032912909,-0.48769500000000027,0.17545415918410048,0.012406482574646141,0.56182,0.17969351017774673,0.01270624995818986,-0.00010990800000000009,0.0009421153854682558,6.661761777247818e-05,0.031160091999999962,0.0205139127354957,0.001450552680393809
GLN1004,L GLN 133,0.0,0.0,0.0,-0.00909999999999999,0.0011045361017187163,7.810249675906585e-05,0.13552999999999926,0.16271235079120422,0.01150550066272648,-0.11850999999999991,0.16456205486077297,0.011636294491804521,0.0,0.0,0.0,0.00791999999999934,0.00704724059472946,0.0004983151613186319
GLY1005,L GLY 134,0.0,0.0,0.0,-0.0045499999999999785,0.0005894913061275967,4.168333000133386e-05,0.649375,0.09809910486339803,0.006936654227723897,-0.6302099999999998,0.09479823785282235,0.0067032476830265935,0.0,0.0,0.0,0.014615000000000107,0.007896630610583164,0.0005583761053268622
PHE1006,L PHE 135,0.0,0.0,0.0,-0.015839999999999983,0.0018932511719261683,0.00013387307421583718,-0.9849100000000006,0.07964692021665777,0.005631887738582263,0.9775100000000002,0.08036497931312811,0.005682662184222949,0.0,0.0,0.0,-0.023240000000000035,0.009902646111014834,0.0007002228216789182
SER1007,L SER 136,0.0,0.0,0.0,-0.003784999999999994,0.00047830429644733297,3.3821221148856985e-05,0.9803849999999988,0.39058353367109905,0.027618426527863834,-0.9785050000000004,0.39213575452258664,0.02772818511686244,0.0,0.0,0.0,-0.0019049999999998979,0.004349249935333719,0.0003075384122349626
VAL1008,L VAL 137,0.0,0.0,0.0,-0.003805000000000017,0.0005449541265097604,3.853407582906433e-05,-0.8145500000000001,0.055264703925740434,0.003907804690615788,0.8215950000000001,0.055592903998619846,0.003931011940327683,0.0,0.0,0.0,0.003239999999999887,0.0022939921534301465,0.00016220974076791876
PHE1009,L PHE 138,0.0,0.0,0.0,-0.00447499999999994,0.0005190134873007158,3.6699795639761414e-05,0.8667500000000001,0.05699304782164118,0.004030017059517167,-0.8734450000000001,0.056590255123999254,0.004001535314725664,0.0,0.0,0.0,-0.011169999999999574,0.002526083925763499,0.00017862110737537054
HID1010,L HID 139,0.0,0.0,0.0,-0.0028599999999999915,0.00036110940170536464,2.5534290669608035e-05,-1.0786550000000004,0.14012988965598847,0.009908679522267209,1.0797149999999995,0.14006021481848935,0.009903752767259839,0.0,0.0,0.0,-0.0018000000000000405,0.0013892443989448478,9.823441352193312e-05
SER1011,L SER 140,0.0,0.0,0.0,-0.0013600000000000044,0.0004800000000000315,3.394112549695651e-05,0.46323000000000003,0.1503198160589613,0.010629216128200602,-0.46428500000000006,0.15084194965260794,0.010666136548675886,0.0,0.0,0.0,-0.0024149999999999706,0.0015597355545093044,0.0001102899587451289
PHE1012,L PHE 141,0.0,0.0,0.0,-0.00144000000000009,0.0004963869458395637,3.5099857549563496e-05,0.5497600000000002,0.12266015000805915,0.008673382385205777,-0.5508299999999996,0.1225568892392437,0.008666080746219783,0.0,0.0,0.0,-0.002510000000000314,0.0008306021911841289,5.873244418547027e-05
GLY1013,L GLY 142,0.0,0.0,0.0,-0.0005800000000000016,0.0004935585071701236,3.489985673323036e-05,0.3074699999999999,0.10820997689677253,0.00765160084557475,-0.3071900000000001,0.1081774186232965,0.0076492986279788865,0.0,0.0,0.0,-0.00030000000000000247,0.000830662386291871,5.8736700622358145e-05
GLY1014,L GLY 143,0.0,0.0,0.0,-0.0008950000000000008,0.0003065534211193872,2.1676600286945406e-05,0.028579999999999953,0.11377356283425415,0.008045005779985487,-0.026995000000000022,0.11374266998360821,0.008042821325567294,0.0,0.0,0.0,0.0006899999999998707,0.0010168087332432481,7.18992350446004e-05
GLY1015,L GLY 144,0.0,0.0,0.0,-0.0011750000000000371,0.0003799671038392833,2.6867731575257027e-05,0.06723500000000004,0.13455905683007735,0.00951476215546137,-0.06376,0.13435617737938213,0.009500416411926373,0.0,0.0,0.0,0.0022999999999999774,0.001153256259467112,8.154753215150274e-05
THR1016,L THR 145,0.0,0.0,0.0,-0.003739999999999983,0.0004820788317277225,3.408812109811611e-05,0.8630600000000003,0.12453367576683602,0.008805860662081657,-0.8479149999999999,0.12380427203857071,0.008754284029833742,0.0,0.0,0.0,0.011404999999999816,0.003207954956043264,0.00022683667031591848
GLY1017,L GLY 146,0.0,0.0,0.0,-0.0014250000000000406,0.0004943429983321109,3.495532863527258e-05,0.3629799999999996,0.16332850210542013,0.011549069139978387,-0.3623849999999998,0.1631104128343744,0.011533647899732342,0.0,0.0,0.0,-0.0008300000000001384,0.001296572404457253,9.168151394910706e-05
SER1018,L SER 147,0.0,0.0,0.0,-0.0015999999999999758,0.0004898979485566255,3.464101615137683e-05,0.4128049999999997,0.14188145395012086,0.010032533821273733,-0.4111500000000003,0.14223036771378975,0.01005720575010769,0.0,0.0,0.0,5.4999999999952866e-05,0.0014149116580196427,0.00010004936281655907
GLY1019,L GLY 148,0.0,0.0,0.0,-0.0015749999999999775,0.0004943429983320891,3.4955328635271035e-05,-0.00896999999999994,0.12550246650962674,0.008874364512459465,0.011339999999999992,0.12553917476230278,0.008876960177898737,0.0,0.0,0.0,0.0007950000000000288,0.0018008261992763376,0.00012733764172466951
PHE1020,L PHE 149,0.0,0.0,0.0,-0.011095000000000027,0.0009412624501169114,6.655730613539325e-05,0.14745,0.11834613428414127,0.008368335407953006,-0.15882500000000002,0.11719963470506209,0.008287265645253564,0.0,0.0,0.0,-0.022469999999999928,0.004763307674295103,0.000336816715737199
THR1021,L THR 150,0.0,0.0,0.0,-0.0037250000000000672,0.0004789311015167038,3.3865542960360404e-05,0.8616299999999998,0.1714098687357306,0.01212050805453311,-0.8633749999999994,0.1719947219393679,0.01216186342116217,0.0,0.0,0.0,-0.0054700000000003106,0.002789103798713666,0.00019721942095035928
SER1022,L SER 151,0.0,0.0,0.0,-0.0024800000000000334,0.0004995998398718643,3.5327043465310855e-05,-0.3339400000000003,0.2828470194292311,0.020000304547681244,0.33806999999999987,0.2835985632897318,0.020053446723693164,0.0,0.0,0.0,0.001649999999999911,0.001996872554771373,0.00014120021246441435
LEU1023,L LEU 152,0.0,0.0,0.0,-0.008780000000000005,0.0009806120537705395,6.933974329344159e-05,-0.3173149999999999,0.16393805468834885,0.011592171016466256,0.33351500000000023,0.16361255995491258,0.011569155063140926,0.0,0.0,0.0,0.007420000000000243,0.0034876353020349884,0.0002466130572374533
LEU1024,L LEU 153,0.0,0.0,0.0,-0.011945000000000055,0.0013535047100029663,9.57072358811029e-05,0.24472500000000025,0.1424886640227917,0.010075470057272766,-0.23283,0.14090752676844498,0.00996366676981924,0.0,0.0,0.0,-4.9999999999661426e-05,0.005749565200952325,0.00040655565424675834
MET1025,L MET 154,0.0,0.0,0.0,-0.0060850000000000695,0.0009043091285617271,6.394431170948946e-05,0.37860500000000014,0.3298681842418268,0.023325202997508915,-0.3802550000000002,0.3311475501570257,0.023415667828934523,0.0,0.0,0.0,-0.007735000000000037,0.003919792724111976,0.0002771712016065268
GLU1026,L GLU 155,0.0,0.0,0.0,-0.007060000000000022,0.001120892501536193,7.925906888173947e-05,93.06558000000003,2.130860017361082,0.15067455680353053,-93.02506,2.120259910105348,0.1499250160313471,0.0,0.0,0.0,0.03346000000000061,0.012002433086669572,0.0008487001826321839
ARG1027,L ARG 156,0.0,0.0,0.0,-0.04089499999999999,0.011729619559047938,0.0008294093530941158,-105.45573499999995,2.83947442228059,0.20078116190003595,105.619705,2.8461899089791274,0.20125601851838634,0.0,0.0,0.0,0.12307500000000018,0.05825177572401227,0.004119022563060699
LEU1028,L LEU 157,0.0,0.0,0.0,-0.01829000000000001,0.003129840251514493,0.00022131312658765074,0.025070000000000193,0.24377552194590832,0.01723753246552418,-0.008860000000000002,0.24558585138399153,0.017365542087709206,0.0,0.0,0.0,-0.0020799999999997444,0.007802153548860703,0.000551695568225809
SER1029,L SER 158,0.0,0.0,0.0,-0.006945000000000008,0.0012735678230859939,9.005484440050955e-05,-0.3616600000000001,0.37618933318210906,0.026600602850311482,0.38296500000000017,0.37830196110382514,0.02674998820326843,0.0,0.0,0.0,0.014359999999999979,0.006188731695589906,0.0004376094148895743
VAL1030,L VAL 159,0.0,0.0,0.0,-0.020990000000000012,0.005315063499150263,0.00037583174426862506,-0.42130499999999993,0.2796705597216122,0.01977569492773893,0.4574300000000001,0.2783274242686118,0.019680720909052065,0.0,0.0,0.0,0.015135000000000216,0.008915535598044543,0.0006304235679287358
ASP1031,L ASP 160,0.0,0.0,0.0,-0.06936500000000004,0.024148742720895382,0.0017075739735074402,101.24673000000001,3.2937248544919124,0.23290151799739056,-100.75914999999999,3.245270550739114,0.2294752813212629,-0.00018529199999999858,0.0015607536634382653,0.00011036194991789438,0.4180297080000045,0.09596040167984443,0.006785425075320296
TYR1032,L TYR 161,0.0,0.0,0.0,-0.10151499999999997,0.03394377372950755,0.002400187258319657,-1.0102499999999999,0.7278965019149356,0.05147005525060177,1.1299100000000002,0.6891960039785489,0.04873351679799027,-0.007993367999999995,0.01612834254905866,0.0011404460385738906,0.01015163200000038,0.08318356552288299,0.005881966326450606
GLY1033,L GLY 162,0.0,0.0,0.0,-0.00621,0.0014233411397132048,0.00010064541718329962,0.07547999999999998,0.13019012865805152,0.00920583228176573,-0.053880000000000046,0.12976592619019833,0.009175836637604224,0.0,0.0,0.0,0.015389999999999935,0.004414510165352515,0.00031215300735377104
LYS1034,L LYS 163,0.0,0.0,0.0,-0.005764999999999995,0.0011223969885918424,7.936545218166518e-05,-80.45008000000003,1.9995851753793945,0.14139202370708617,80.46913499999997,1.9980266281458388,0.14128181777532148,0.0,0.0,0.0,0.013290000000000858,0.008782704594828506,0.0006210309976161486
LYS1035,L LYS 164,0.0,0.0,0.0,-0.014114999999999982,0.002924341806287366,0.00020678219217331136,-84.60764499999999,1.7556220034444363,0.12414122238358731,84.78330499999998,1.7438987103542238,0.12331226037939465,0.0,0.0,0.0,0.16154499999999877,0.04226722104657485,0.0029887438623943836
SER1036,L SER 165,0.0,0.0,0.0,-0.0026999999999999867,0.0004898979485566445,3.464101615137817e-05,0.6769000000000003,0.13434139347200286,0.00949937103181034,-0.6723200000000001,0.13556429323387412,0.009585843103243398,0.0,0.0,0.0,0.00188000000000002,0.0026581196361337937,0.00018795744199153237
LYS1037,L LYS 166,0.0,0.0,0.0,-0.004119999999999997,0.000515363949068985,3.644173431657578e-05,-83.961945,1.0861772056021628,0.07680432676515442,83.97344000000001,1.0844689052229648,0.07668353168691097,0.0,0.0,0.0,0.007375000000000114,0.005849305514332573,0.00041360835944164283
LEU1038,L LEU 167,0.0,0.0,0.0,-0.00238999999999997,0.00048774993593026785,3.448912872195965e-05,0.7146049999999999,0.06595694789027276,0.004663860511957962,-0.7128150000000002,0.066051955118676,0.004670578537504529,0.0,0.0,0.0,-0.0005999999999996142,0.0015968719422675681,0.00011291589790639304
GLU1039,L GLU 168,0.0,0.0,0.0,-0.0021650000000000003,0.0003844151401804926,2.7182255241240356e-05,80.29926999999999,0.9342270586410991,0.06605982883330835,-80.30350999999997,0.9328909582044779,0.06596535226540023,0.0,0.0,0.0,-0.006404999999999177,0.0037723964531851412,0.00026674871133712937
PHE1040,L PHE 169,0.0,0.0,0.0,-0.0019849999999999677,0.0003804931011201354,2.6904925199674647e-05,0.8059449999999999,0.057166003664767255,0.004042246884469195,-0.8070999999999993,0.05711330843158547,0.004038520768797291,0.0,0.0,0.0,-0.003140000000000134,0.000990151503558701,7.001428425684133e-05
SER1041,L SER 170,0.0,0.0,0.0,-0.0009299999999999709,0.00025514701644345115,1.8041618552667984e-05,-0.7367500000000001,0.07886734114955447,0.005576763174100281,0.7372,0.07887547147244241,0.00557733807474501,0.0,0.0,0.0,-0.00047999999999998185,0.0008182909018192237,5.7861904565962845e-05
ILE1042,L ILE 171,0.0,0.0,0.0,-0.0010849999999999966,0.00027888169534768354,1.9719913792914785e-05,0.39902999999999983,0.07807937691862127,0.00552104568899775,-0.39890000000000003,0.07805369946389461,0.005519230018761667,0.0,0.0,0.0,-0.0009550000000000747,0.000702121784307757,4.964750749028134e-05
TYR1043,L TYR 172,0.0,0.0,0.0,-0.0006550000000000306,0.00047536827828539385,3.361361331365758e-05,0.07117500000000021,0.15199781042830832,0.010747868247936413,-0.070895,0.15189550347195935,0.010740634053676722,0.0,0.0,0.0,-0.00037499999999963783,0.0007644442425709433,5.4054370776092806e-05
PRO1044,L PRO 173,0.0,0.0,0.0,-0.0005450000000000288,0.0004979708826829388,3.521185879785567e-05,-0.5167999999999999,0.08902325538869073,0.006294894756864507,0.5160249999999998,0.08902058399606333,0.006294705860880302,0.0,0.0,0.0,-0.0013200000000003697,0.0007858753081756058,5.556977595780387e-05
ALA1045,L ALA 174,0.0,0.0,0.0,-0.00025999999999999244,0.0004386342439892136,3.101612483854075e-05,0.4986450000000001,0.07255149188679699,0.005130165189835494,-0.4984299999999999,0.07253519904157052,0.005129013111701048,0.0,0.0,0.0,-4.500000000020599e-05,0.0007092073039667938,5.014852939019489e-05
PRO1046,L PRO 175,0.0,0.0,0.0,-0.00038500000000002866,0.00048659531440411026,3.440748465087465e-05,0.3824649999999999,0.1058277788437419,0.007483154005832014,-0.3823899999999998,0.10573068570665833,0.007476288484268168,0.0,0.0,0.0,-0.00030999999999965056,0.0007374957626998274,5.214882549013928e-05
GLN1047,L GLN 176,0.0,0.0,0.0,-0.0003600000000000192,0.0004800000000000256,3.394112549695609e-05,0.7133049999999997,0.10874052590915761,0.007689116326015682,-0.7130349999999999,0.10876503930491645,0.007690849684852779,0.0,0.0,0.0,-9.000000000014552e-05,0.0007758221445665435,5.4858909941769295e-05
VAL1048,L VAL 177,0.0,0.0,0.0,-0.0004650000000000115,0.0004987734956871827,3.526861210765261e-05,0.29762,0.10736570960972545,0.007591902133194254,-0.29718500000000003,0.10737472130347998,0.007592539356170634,0.0,0.0,0.0,-3.0000000000232064e-05,0.0007410128204021036,5.2397519025249666e-05
SER1049,L SER 178,0.0,0.0,0.0,-0.0005150000000000071,0.0004997749493522123,3.5339425575411264e-05,-0.26704999999999984,0.09952375344609982,0.00703739209508752,0.267205,0.09948343065556178,0.00703454084322494,0.0,0.0,0.0,-0.00035999999999988266,0.0008126499861562701,5.746303159422525e-05
THR1050,L THR 179,0.0,0.0,0.0,-0.000890000000000023,0.0003128897569432472,2.2124646889838073e-05,-0.5420949999999997,0.21601443464500344,0.015274527157166021,0.5433249999999998,0.21593751266280747,0.015269087951642713,0.0,0.0,0.0,0.0003399999999999831,0.0008333066662400437,5.8923679450629e-05
ALA1051,L ALA 180,0.0,0.0,0.0,-0.0005299999999999815,0.0004990991885386926,3.529164207004127e-05,-0.22844500000000004,0.09514739604949794,0.006727936895884212,0.22874999999999981,0.09502203691775983,0.006719072666670644,0.0,0.0,0.0,-0.0002250000000002128,0.0007310095758608984,5.1690182820354316e-05
VAL1052,L VAL 181,0.0,0.0,0.0,-0.0005250000000000343,0.0004993746088859864,3.531111722956609e-05,-0.2789450000000003,0.057181395357230075,0.004043335241480635,0.27876999999999996,0.057139190578796406,0.004040350912977743,0.0,0.0,0.0,-0.000700000000000007,0.0007937253933195013,5.61248608016179e-05
VAL1053,L VAL 182,0.0,0.0,0.0,-0.0008649999999999803,0.0003417235724968266,2.4163505540379885e-05,-0.016985000000000063,0.0987324403375101,0.0069814378085749605,0.017495000000000004,0.09858199620113196,0.006970799801672687,0.0,0.0,0.0,-0.00035500000000015966,0.0007063816249026613,4.9948723707424395e-05
GLU1054,L GLU 183,0.0,0.0,0.0,-0.0009099999999999931,0.00028618176042508,2.0236106344847798e-05,78.69708499999999,0.7035263589769215,0.04974682591760625,-78.68956499999994,0.7027986310323121,0.049695367781157025,0.0,0.0,0.0,0.006609999999997171,0.001223887249707016,8.654189736755845e-05
PRO1055,L PRO 184,0.0,0.0,0.0,-0.0005549999999999811,0.0004969657935914521,3.5140788266626986e-05,0.4028100000000005,0.08355994195785231,0.005908580159395168,-0.4029650000000002,0.08349948368103766,0.005904305113643719,0.0,0.0,0.0,-0.0007099999999997353,0.0007320519107276867,5.176388702561163e-05
TYR1056,L TYR 185,0.0,0.0,0.0,-0.001020000000000043,0.00022271057451323683,1.5748015748026163e-05,-0.028759999999999834,0.1290940447890607,0.009128327448114471,0.029520000000000032,0.12903906230285456,0.009124439599230184,0.0,0.0,0.0,-0.00025999999999994474,0.0005936328831861533,4.1976183723625065e-05
ASN1057,L ASN 186,0.0,0.0,0.0,-0.0011599999999999595,0.0003666060555963995,2.5922962793626654e-05,0.5881299999999999,0.16974882355998958,0.012003054423770742,-0.5861550000000001,0.16965288378038193,0.01199627045689613,0.0,0.0,0.0,0.0008149999999997703,0.0008664727347132876,6.12688746429018e-05
SER1058,L SER 187,0.0,0.0,0.0,-0.0005849999999999822,0.0004927220311696887,3.484070894800963e-05,0.20957,0.1295258472274936,0.00915886049134935,-0.20942500000000008,0.12945807960494388,0.00915406859680437,0.0,0.0,0.0,-0.00043999999999995995,0.0008697125962063419,6.14979674460862e-05
ILE1059,L ILE 188,0.0,0.0,0.0,-0.0007200000000000029,0.0004489988864128732,3.1749015732775106e-05,-0.005369999999999999,0.0783407499325862,0.005539527552057127,0.005839999999999981,0.0782627267605723,0.0055340104806550555,0.0,0.0,0.0,-0.00024999999999980816,0.0007399324293473091,5.2321123841131824e-05
LEU1060,L LEU 189,0.0,0.0,0.0,-0.0013400000000000057,0.0004737087712931244,3.349626844889156e-05,-0.11403500000000007,0.099556284457587,0.007039692384969666,0.11480499999999998,0.0994175385684035,0.007029881569059324,0.0,0.0,0.0,-0.000569999999999995,0.0009247161726715945,6.538730763689548e-05
THR1061,L THR 190,0.0,0.0,0.0,-0.001150000000000035,0.00035707142142720307,2.5248762345909476e-05,0.5918249999999997,0.11705193024892899,0.008276821362999245,-0.5902700000000001,0.11698361893872106,0.008271991023931268,0.0,0.0,0.0,0.00040499999999979333,0.0008312490601496474,5.877818472867599e-05
THR1062,L THR 191,0.0,0.0,0.0,-0.0007250000000000034,0.0004465142774872943,3.157332735078776e-05,-0.05096000000000025,0.19254297805944506,0.013614844545568624,0.05129500000000002,0.19244702641246497,0.01360805973954406,0.0,0.0,0.0,-0.0003900000000003179,0.0007796794213011399,5.513166059536392e-05
HID1063,L HID 192,0.0,0.0,0.0,-0.0012699999999999535,0.00044395945760844507,3.1392674304683305e-05,0.7768150000000008,0.11002263755700005,0.007779775310058446,-0.7758600000000001,0.10996144960848905,0.007775448668726544,0.0,0.0,0.0,-0.00031500000000025176,0.0007847133234495992,5.548761122986442e-05
THR1064,L THR 193,0.0,0.0,0.0,-0.0016500000000000414,0.00047696960070847856,3.372684390808051e-05,0.26331000000000027,0.17648083153702543,0.01247907927292714,-0.2605100000000001,0.17621430106549224,0.012460232722545742,0.0,0.0,0.0,0.0011499999999999477,0.001038026974601529,7.339959127952974e-05
THR1065,L THR 194,0.0,0.0,0.0,-0.0013200000000000134,0.00046647615158761503,3.298484500494065e-05,0.17818500000000004,0.17455154188663016,0.012342657893460387,-0.1773650000000001,0.1745022686815273,0.012339173751714484,0.0,0.0,0.0,-0.000499999999999774,0.0008485281374238812,6.00000000000017e-05
LEU1066,L LEU 195,0.0,0.0,0.0,-0.0010200000000000031,0.00024413111231469191,1.726267650163333e-05,-0.14452500000000007,0.07235142966797523,0.0051160186546766835,0.14371999999999996,0.0723322307135622,0.0051146610835909705,0.0,0.0,0.0,-0.0018250000000000722,0.0007171994143891911,5.071365693776178e-05
GLU1067,L GLU 196,0.0,0.0,0.0,-0.0017849999999999917,0.0004344824507387976,3.0722548722395384e-05,82.531895,1.903467936156655,0.13459550854275332,-82.52275000000002,1.9000418462486002,0.13435324740205926,0.0,0.0,0.0,0.007360000000001179,0.003794785896470532,0.0002683318840545385
HIE1068,L HIE 197,0.0,0.0,0.0,-0.0034799999999999744,0.0005095095681142649,3.6027767069302586e-05,-0.33598999999999946,0.24123938297881659,0.01705820035935798,0.3378549999999998,0.24142776140079678,0.01707152072531912,0.0,0.0,0.0,-0.00161499999999974,0.001768268927510632,0.00012503549496042314
SER1069,L SER 198,0.0,0.0,0.0,-0.001190000000000001,0.0003923009049186478,2.773986301335949e-05,-0.5728049999999997,0.13219718973942116,0.009347752931854938,0.5758650000000001,0.13215330784736257,0.009344650013510345,0.0,0.0,0.0,0.0018699999999999717,0.0010550355444248313,7.460227878556392e-05
ASP1070,L ASP 199,0.0,0.0,0.0,-0.0016299999999999986,0.0004930517214248792,3.4864021569523264e-05,79.36281000000001,1.0027086186430778,0.07090220637967161,-79.35816499999997,1.0002256784246342,0.07072663599309738,0.0,0.0,0.0,0.003014999999996917,0.0033398764947225068,0.00023616493177438407
CYS1071,L CYS 200,0.0,0.0,0.0,-0.0009449999999999847,0.00028631276604439235,2.024536984102673e-05,-0.09659000000000006,0.09219279744101491,0.006519015224709943,0.09879500000000005,0.09238572928217861,0.006532657566029308,0.0,0.0,0.0,0.0012600000000000389,0.0009707728879610116,6.864400920692799e-05
ALA1072,L ALA 201,0.0,0.0,0.0,-0.0006849999999999828,0.0004645158770160476,3.284623266068636e-05,-0.5238549999999997,0.07963274436436522,0.005630885354453747,0.5237199999999997,0.07964271215874248,0.005631590183953511,0.0,0.0,0.0,-0.0008200000000001518,0.0008047359815492914,5.6903426961831633e-05
PHE1073,L PHE 202,0.0,0.0,0.0,-0.0011649999999998962,0.00037118054905931953,2.6246428328439082e-05,0.564905,0.07755466443096781,0.005483942913178447,-0.56525,0.07750637070589736,0.00548052803112984,0.0,0.0,0.0,-0.0015100000000000957,0.0007873372847767827,5.5673153314666694e-05
MET1074,L MET 203,0.0,0.0,0.0,-0.0007050000000000001,0.0004560427611529415,3.2247092892228196e-05,-0.42166000000000003,0.2779566052462149,0.019654500044519085,0.42182999999999987,0.2778454986138886,0.019646643619203808,0.0,0.0,0.0,-0.0005350000000002187,0.0007738055311254491,5.471631383784631e-05
VAL1075,L VAL 204,0.0,0.0,0.0,-0.0006200000000000411,0.0004853864439804946,3.43220046034632e-05,0.3318450000000002,0.09256835838989455,0.006545571394080107,-0.33132000000000006,0.09259647725480678,0.0065475596980859785,0.0,0.0,0.0,-9.500000000006392e-05,0.0007974804072827641,5.6390380385305225e-05
ASP1076,L ASP 205,0.0,0.0,0.0,-0.0004900000000000326,0.0004998999899980318,3.534826728426956e-05,70.16160499999998,0.5315095191760415,0.037583398527458026,-70.15738499999999,0.5311653196281474,0.0375590599440183,0.0,0.0,0.0,0.003730000000001894,0.0008871865643699811,6.27335635843609e-05
ASN1077,L ASN 206,0.0,0.0,0.0,-0.0006249999999999933,0.00048412291827592044,3.423265984407241e-05,-0.58963,0.09095198238631201,0.006431276350772065,0.5903949999999996,0.09082146758889324,0.006422047560942065,0.0,0.0,0.0,0.00013999999999981584,0.0008126499861566695,5.7463031594253494e-05
GLU1078,L GLU 207,0.0,0.0,0.0,-0.0003100000000000203,0.0004624932431939174,3.2703210851537803e-05,67.087605,0.549624607323522,0.03886432869454558,-67.08488499999997,0.5493783594012775,0.038846916336978364,0.0,0.0,0.0,0.0024099999999994282,0.0007886063656881696,5.57628908864983e-05
ALA1079,L ALA 208,0.0,0.0,0.0,-0.00019000000000001904,0.00039230090491869997,2.7739863013363175e-05,-0.4570699999999998,0.040385085118149304,0.0028556567545839294,0.45700499999999983,0.04034817189167554,0.0028530465953084225,0.0,0.0,0.0,-0.00025499999999988975,0.0007279938186551066,5.147693658329156e-05
ILE1080,L ILE 209,0.0,0.0,0.0,-0.0004700000000000393,0.0004990991885387521,3.529164207004548e-05,-0.5272800000000003,0.06516794917748794,0.004608069877942202,0.5272699999999999,0.06523378802430727,0.004612725387447346,0.0,0.0,0.0,-0.0004800000000001958,0.0007934733769952262,5.610704055643143e-05
TYR1081,L TYR 210,0.0,0.0,0.0,-0.0006550000000000366,0.0004753682782853986,3.361361331365792e-05,-0.4089799999999995,0.09278873638540504,0.006561154471585084,0.4086349999999998,0.09273328299483542,0.006557233324733928,0.0,0.0,0.0,-0.000999999999999642,0.0008124038404632574,5.744562646535634e-05
ASP1082,L ASP 211,0.0,0.0,0.0,-0.00019500000000000184,0.0003962007067131544,2.8015620642777394e-05,64.726935,0.5855076607334256,0.04140164373412777,-64.72455,0.5853427777810062,0.04138998474875198,0.0,0.0,0.0,0.0021900000000022856,0.000802433797891156,5.6740637994211195e-05
ILE1083,L ILE 212,0.0,0.0,0.0,-0.00033499999999999974,0.0004719904660054052,3.337476591678207e-05,-0.49244000000000016,0.05526107490811088,0.0039075480803182966,0.49238000000000004,0.05521454156288787,0.003904257675922448,0.0,0.0,0.0,-0.00039500000000014523,0.0007409284715814525,5.2391554662942915e-05
CYS1084,L CYS 213,0.0,0.0,0.0,-0.00032499999999999305,0.0004683748498798699,3.311910324872872e-05,-0.17956500000000003,0.08863050138073227,0.006267122854627945,0.17955,0.08850394059023575,0.006258173655308703,0.0,0.0,0.0,-0.00034000000000003363,0.0007445804187596532,5.2649786324367e-05
ARG1085,L ARG 214,0.0,0.0,0.0,-0.00036499999999998036,0.00048143016108255504,3.4042253156920655e-05,-65.53738,0.7751620447341036,0.05481223383499145,65.53480499999998,0.774860178986156,0.054790888703253285,0.0,0.0,0.0,-0.0029399999999985484,0.0007657675887629078,5.4147945482712354e-05
ARG1086,L ARG 215,0.0,0.0,0.0,-0.00022499999999999688,0.00041758232721224596,2.9527529527543887e-05,-61.158710000000035,0.9522446460314242,0.06733386465574037,61.157100000000035,0.9520346212161491,0.06731901365863052,0.0,0.0,0.0,-0.0018349999999978195,0.0007601151228572058,5.3748255785477584e-05
ASN1087,L ASN 216,0.0,0.0,0.0,-0.00018999999999998795,0.00039230090491863584,2.7739863013358642e-05,-0.2953549999999999,0.31804540395201386,0.022489206185968377,0.29525000000000007,0.3180136435752402,0.022486960388189408,0.0,0.0,0.0,-0.0002950000000003783,0.0007667952790664665,5.422061416097295e-05
LEU1088,L LEU 217,0.0,0.0,0.0,-0.00032999999999997143,0.00047021271782030923,3.324906013708972e-05,-0.13862000000000002,0.08088526194554836,0.005719451721974744,0.13863000000000006,0.08086200034626888,0.005717806878515567,0.0,0.0,0.0,-0.0003200000000001335,0.0008109253973087264,5.734108474733957e-05
ASP1089,L ASP 218,0.0,0.0,0.0,-0.00013000000000000956,0.0003363034344160295,2.3780243901189978e-05,61.797015000000044,0.571374557335062,0.04040228240890841,-61.795064999999994,0.5712458321730466,0.040393180165411366,0.0,0.0,0.0,0.0018200000000000926,0.0007054076835423046,4.987985565338577e-05
ILE1090,L ILE 219,0.0,0.0,0.0,-0.0003849999999999865,0.0004865953144040571,3.4407484650870886e-05,-0.2714600000000001,0.09800126733874394,0.006929736070010155,0.27132500000000004,0.09795274051806796,0.006926304705613215,0.0,0.0,0.0,-0.0005200000000005556,0.0007807688518378796,5.5208694967379946e-05
GLU1091,L GLU 220,0.0,0.0,0.0,-0.0002349999999999919,0.00042399882075306255,2.9981244136958997e-05,63.64694000000003,0.6927921018566204,0.048987799317529765,-63.64467999999999,0.6925189510777077,0.0489684846407242,0.0,0.0,0.0,0.002025000000001853,0.0008392705165814287,5.93453873524665e-05
ARG1092,L ARG 221,0.0,0.0,0.0,-0.00039500000000000093,0.0004888506929523583,3.4566963997435534e-05,-64.96485,0.595739991520615,0.04212517878282431,64.96261500000001,0.59544280730666,0.0421041646855294,0.0,0.0,0.0,-0.0026300000000016154,0.0008385105843072018,5.929165202603166e-05
PRO1093,L PRO 222,0.0,0.0,0.0,-0.00033499999999998977,0.00047199046600539116,3.337476591678107e-05,0.04602499999999999,0.09044276850583469,0.006395269491976082,-0.04610499999999999,0.09038143600872915,0.006390932629515039,0.0,0.0,0.0,-0.00041500000000009194,0.0007299143785405572,5.161274067515926e-05
THR1094,L THR 223,0.0,0.0,0.0,-0.0006899999999999978,0.0004624932431938855,3.270321085153555e-05,-0.38106999999999963,0.2374295160674004,0.016788802086509916,0.38135499999999994,0.23726364865903937,0.016777073489586923,0.0,0.0,0.0,-0.00040499999999954906,0.0007880196698052522,5.5721405222767787e-05
TYR1095,L TYR 224,0.0,0.0,0.0,-0.0013299999999998825,0.0004702127178203225,3.324906013709066e-05,-0.29422999999999994,0.18689539079388773,0.013215499820286785,0.2935700000000001,0.18681609968094262,0.013209893091921655,0.0,0.0,0.0,-0.001989999999999754,0.0007999374975585854,5.65641229049073e-05
THR1096,L THR 225,0.0,0.0,0.0,-0.0009700000000000107,0.000298496231131972,2.1106870919204444e-05,0.14600500000000008,0.32882208711550975,0.02325123276032906,-0.14540999999999996,0.32849525399920176,0.02322812216904329,0.0,0.0,0.0,-0.0003749999999999609,0.0008089344843681119,5.720030594323351e-05
ASN1097,L ASN 226,0.0,0.0,0.0,-0.0006100000000000549,0.00048774993593033003,3.4489128721964045e-05,0.3104500000000001,0.19066781978089511,0.013482250832112547,-0.30977999999999994,0.19057214277013307,0.013475485445801197,0.0,0.0,0.0,5.999999999957595e-05,0.0007525955088896532,5.321653878264143e-05
LEU1098,L LEU 227,0.0,0.0,0.0,-0.0007500000000000306,0.00043301270189223545,3.061862178479087e-05,-0.19874499999999976,0.07550801265428739,0.005339222778176625,0.19978999999999997,0.0754494923773513,0.0053350847697107824,0.0,0.0,0.0,0.0002949999999999875,0.0008233923730518188,5.8222633056222446e-05
ASN1099,L ASN 228,0.0,0.0,0.0,-0.0013649999999999364,0.00048143016108253536,3.4042253156919266e-05,-0.7304049999999995,0.2090995240908035,0.014785569142748702,0.7322750000000002,0.20918788056433762,0.014791816888908472,0.0,0.0,0.0,0.0005050000000008836,0.0012529864324886722,8.859952031474803e-05
ARG1100,L ARG 229,0.0,0.0,0.0,-0.0014600000000000478,0.0004983974317750875,3.52420203734124e-05,-73.52976500000003,0.7487053490989151,0.05294146294584842,73.52120000000001,0.7478988434269653,0.05288443438287831,0.0,0.0,0.0,-0.010025000000001824,0.0014192867927274894,0.00010035873155861137
LEU1101,L LEU 230,0.0,0.0,0.0,-0.0006849999999999723,0.00046451587701604034,3.2846232660685846e-05,0.05451000000000008,0.08739204712100555,0.006179550914103733,-0.053825000000000005,0.08725407941752637,0.006169795124232246,0.0,0.0,0.0,4.218847493575595e-17,0.0008485281374241795,6.0000000000022804e-05
ILE1102,L ILE 231,0.0,0.0,0.0,-0.0011100000000000643,0.0003128897569432612,2.2124646889839066e-05,-0.24468500000000007,0.08768053247443262,0.00619994990907186,0.2465,0.08768705719774139,0.00620041127668156,0.0,0.0,0.0,0.0007049999999998669,0.0010430604009353138,7.375550826885195e-05
GLY1103,L GLY 232,0.0,0.0,0.0,-0.000695000000000014,0.00046040742826328055,3.255572146336246e-05,0.050675000000000046,0.0669620741539567,0.004734933671657923,-0.04950500000000004,0.06685185094670147,0.004727139713928493,0.0,0.0,0.0,0.00047500000000003486,0.0009996874511566645,7.06885775779973e-05
GLN1104,L GLN 233,0.0,0.0,0.0,-0.0010800000000000876,0.0002891366458960528,2.0445048300263245e-05,0.6134400000000001,0.3827779857828818,0.02706649094360036,-0.6124299999999995,0.3826270574593501,0.02705581869949612,0.0,0.0,0.0,-6.99999999996237e-05,0.0009925220400581146,7.01819065002199e-05
ILE1105,L ILE 234,0.0,0.0,0.0,-0.0009400000000000092,0.00023748684174075836,1.6792855623746667e-05,-0.08931999999999998,0.07186332583453114,0.005081504501621538,0.09122499999999997,0.0718459071555228,0.005080272815016927,0.0,0.0,0.0,0.0009650000000001313,0.0011062436440497665,7.822323823521072e-05
VAL1106,L VAL 235,0.0,0.0,0.0,-0.0016099999999999697,0.0004877499359302826,3.448912872196069e-05,-0.11489000000000008,0.1007639216188017,0.007125085227560443,0.12001499999999998,0.10081406040329896,0.00712863057501229,0.0,0.0,0.0,0.0035149999999998637,0.0019078194359007958,0.00013490320604049464
SER1107,L SER 236,0.0,0.0,0.0,-0.0014400000000000313,0.0004963869458396282,3.509985754956806e-05,0.297795,0.3262207886922599,0.023067293184832076,-0.295635,0.32552370386040996,0.02301800184366574,0.0,0.0,0.0,0.0007199999999997714,0.0019803030071180497,0.0001400285685137285
SER1108,L SER 237,0.0,0.0,0.0,-0.000820000000000029,0.0003841874542459837,2.716615541441315e-05,-0.1941799999999999,0.16185251805270126,0.011444701306718316,0.1936149999999999,0.1617160993067791,0.011435055044686063,0.0,0.0,0.0,-0.0013850000000001398,0.0011210597664709553,7.927089629870198e-05
ILE1109,L ILE 238,0.0,0.0,0.0,-0.0014949999999999263,0.0004999749993749189,3.53535712481745e-05,-0.267615,0.08307934024172335,0.0058745964861427,0.271785,0.08345716730754756,0.005901312894178712,0.0,0.0,0.0,0.002674999999999601,0.001726086614281048,0.00012205275498734577
THR1110,L THR 239,0.0,0.0,0.0,-0.002544999999999995,0.000497970882682905,3.521185879785328e-05,0.16091999999999984,0.13081293361132162,0.009249871242347116,-0.147905,0.13022544288655735,0.009208329374810614,0.0,0.0,0.0,0.010469999999999882,0.0032463980039419056,0.00022955500430177936
ALA1111,L ALA 240,0.0,0.0,0.0,-0.0012350000000000106,0.00042399882075307924,2.9981244136960176e-05,-0.3567200000000001,0.09011837548469133,0.006372331441474076,0.3544400000000001,0.09008999056498941,0.00637032432455361,0.0,0.0,0.0,-0.0035150000000000316,0.0012368407334820211,8.745784698928805e-05
SER1112,L SER 241,0.0,0.0,0.0,-0.0009649999999999876,0.00028943911276812004,2.046643593789555e-05,-0.09196000000000001,0.19728940265508438,0.013950467447365342,0.09437499999999988,0.19747023668137956,0.0139632543439916,0.0,0.0,0.0,0.0014500000000001378,0.0011478240283249142,8.116341540374066e-05
LEU1113,L LEU 242,0.0,0.0,0.0,-0.0015950000000000042,0.0004908920451585979,3.471130939621775e-05,0.16302000000000014,0.083160144300019,0.0058803101958995255,-0.162135,0.0836082936974555,0.005911999143690726,0.0,0.0,0.0,-0.0007099999999998582,0.001290697485858095,9.12660944710687e-05
ARG1114,L ARG 243,0.0,0.0,0.0,-0.004769999999999979,0.0005264028875300463,3.722230514086753e-05,-78.18186999999998,0.872838698216509,0.0617190162390932,78.22078500000002,0.872392852314397,0.06168749017301844,0.0,0.0,0.0,0.034144999999999044,0.010158935721814562,0.0007183452338533331
PHE1115,L PHE 244,0.0,0.0,0.0,-0.0029999999999999693,0.0003872983346208098,2.738612787526312e-05,-0.32518,0.10246681218814198,0.007245497774480357,0.326175,0.10291017624608334,0.0072768483476708294,0.0,0.0,0.0,-0.002005000000000039,0.001358298568062209,9.604621283527652e-05
ASP1116,L ASP 245,0.0,0.0,0.0,-0.002425000000000004,0.0007241374178980134,5.120424787066021e-05,75.03012000000003,1.5975457037576049,0.11296354003824377,-75.03105499999998,1.5949170956439906,0.11277766937602192,0.0,0.0,0.0,-0.0033599999999999143,0.004156970050409125,0.00029394217118336766
GLY1117,L GLY 246,0.0,0.0,0.0,-0.0006650000000000084,0.00047199046600541117,3.337476591678249e-05,0.13408,0.19474817996582147,0.01377077586775705,-0.13480000000000003,0.1949124418809635,0.013782390939165811,0.0,0.0,0.0,-0.001384999999999945,0.0008347304954294921,5.902435937814003e-05
ALA1118,L ALA 247,0.0,0.0,0.0,-0.0004800000000000035,0.0004995998398718752,3.532704346531162e-05,-0.10852000000000006,0.1459535528858411,0.010320474698384765,0.10828000000000003,0.14605451584939105,0.010327613858002248,0.0,0.0,0.0,-0.0007200000000000184,0.000782048591840765,5.529918625079954e-05
LEU1119,L LEU 248,0.0,0.0,0.0,-0.0007649999999999874,0.0004239988207530692,2.998124413695947e-05,0.4189650000000001,0.1715343807375062,0.012129312382612573,-0.41872500000000024,0.1714972284761472,0.012126685321018236,0.0,0.0,0.0,-0.0005249999999999222,0.000699553428981488,4.9465897343511205e-05
ASN1120,L ASN 249,0.0,0.0,0.0,-0.0009800000000000269,0.00029933259094192834,2.1166010488517644e-05,-0.1641199999999995,0.6194644264201135,0.04380274966254973,0.16487500000000016,0.6199785555767231,0.04383910408385417,0.0,0.0,0.0,-0.00022499999999968877,0.001092874649718494,7.727790758028199e-05
VAL1121,L VAL 250,0.0,0.0,0.0,-0.0008699999999999855,0.00033630343441599865,2.37802439011878e-05,0.35992499999999983,0.09046418835649926,0.006396784104141774,-0.35873000000000027,0.09042199455884495,0.006393800552097237,0.0,0.0,0.0,0.0003250000000000719,0.0007206767652701834,5.0959542776613244e-05
ASP1122,L ASP 251,0.0,0.0,0.0,-0.0015349999999999984,0.0004987734956871719,3.526861210765184e-05,74.40659999999995,0.8564325309139639,0.06055892502380213,-74.41205000000005,0.8554013487797869,0.060486009435830636,0.0,0.0,0.0,-0.006984999999998678,0.00326110027444998,0.0002305946118192892
LEU1123,L LEU 252,0.0,0.0,0.0,-0.0019050000000000711,0.0003687478813498269,2.60744127450635e-05,-0.5964299999999993,0.07085890981380054,0.0050104815636824365,0.600355,0.07082512954453421,0.005008092937935583,0.0,0.0,0.0,0.002020000000000426,0.0015555063484283442,0.00010999090871524068
THR1124,L THR 253,0.0,0.0,0.0,-0.0015699999999999829,0.0004950757517794549,3.500714212842805e-05,0.18771999999999958,0.07021055191351255,0.004964635736889485,-0.19068000000000007,0.07043420759829701,0.004980450582025686,0.0,0.0,0.0,-0.004530000000000469,0.001967002796134211,0.00013908810157594006
GLU1125,L GLU 254,0.0,0.0,0.0,-0.0010300000000000636,0.00022158519806160024,1.5668439615992175e-05,69.46828500000001,0.8129713732786544,0.057485757095587654,-69.47011999999997,0.8122844302372743,0.05743718288730277,0.0,0.0,0.0,-0.0028649999999976216,0.0015286513663997458,0.00010809197472513419
PHE1126,L PHE 255,0.0,0.0,0.0,-0.0009649999999999826,0.00020922475952906653,1.4794424625512767e-05,-0.38662000000000013,0.050572280945196925,0.003576000279641997,0.38695000000000007,0.05062526543140249,0.0035797468485913608,0.0,0.0,0.0,-0.000635000000000252,0.0006416969689815224,4.537482782336881e-05
GLN1127,L GLN 256,0.0,0.0,0.0,-0.0012500000000000022,0.0004330127018922241,3.061862178479006e-05,-0.5276150000000002,0.23172789382161155,0.01638563651113378,0.52868,0.23255456908003314,0.016444091279240684,0.0,0.0,0.0,-0.0001849999999998886,0.0013419295808646025,9.488875065041818e-05
THR1128,L THR 257,0.0,0.0,0.0,-0.0006000000000000022,0.0004898979485566369,3.4641016151377635e-05,-0.04723999999999979,0.0668558329542008,0.004727421284379044,0.04713999999999998,0.06687204498144195,0.004728567647818943,0.0,0.0,0.0,-0.0006999999999995987,0.000768114574786586,5.431390245598165e-05
ASN1129,L ASN 258,0.0,0.0,0.0,-0.0004099999999999715,0.000491833305094283,3.477786652455596e-05,-1.08254,0.054454369888916526,0.003850505421369342,1.0827849999999992,0.054423237454251185,0.003848304025802671,0.0,0.0,0.0,-0.00016499999999933124,0.0007468433570705013,5.280980022686775e-05
LEU1130,L LEU 259,0.0,0.0,0.0,-0.0005850000000000122,0.0004927220311697141,3.4840708948011426e-05,-0.38930500000000007,0.0755303381099284,0.005340801426284309,0.389645,0.07553323093182203,0.005341005979682084,0.0,0.0,0.0,-0.00024500000000002466,0.0007245515854652328,5.123353394019304e-05
VAL1131,L VAL 260,0.0,0.0,0.0,-0.0006300000000000022,0.00048280430818293374,3.4139420030223215e-05,-0.011184999999999938,0.07170565371712335,0.005070355399279229,0.01115,0.07156827160131785,0.005060641016709246,0.0,0.0,0.0,-0.0006650000000000422,0.0007434883993718165,5.2572568892934345e-05
PRO1132,L PRO 261,0.0,0.0,0.0,-0.0003150000000000097,0.0004645158770160751,3.28462326606883e-05,0.08163500000000001,0.08887267169946,0.006284246882085394,-0.08178500000000004,0.08881615154351141,0.006280250303530897,0.0,0.0,0.0,-0.00046500000000015973,0.0007475125417007741,5.285711872586092e-05
TYR1133,L TYR 262,0.0,0.0,0.0,-0.0004549999999999976,0.0004979708826829107,3.5211858797853685e-05,0.09163999999999999,0.09200364340611729,0.0065056400146334525,-0.09157999999999987,0.09196979721626,0.0065032467275969105,0.0,0.0,0.0,-0.00039499999999974554,0.0007476463067521545,5.286657734335261e-05
PRO1134,L PRO 263,0.0,0.0,0.0,-0.0005050000000000026,0.0004999749993749714,3.535357124817821e-05,0.4245200000000001,0.09713547034940487,0.0068685149777809,-0.42450000000000027,0.09708048207544058,0.006864626719640311,0.0,0.0,0.0,-0.00048500000000020196,0.0007679680982958771,5.430354500399518e-05
ARG1135,L ARG 264,0.0,0.0,0.0,-0.0007250000000000079,0.0004465142774872975,3.157332735078798e-05,-72.70992499999998,0.8470649085990747,0.059896534097556874,72.70670499999997,0.846460742138305,0.059853813077419306,0.0,0.0,0.0,-0.003944999999999936,0.001196651578365551,8.461604457798664e-05
GLY1136,L GLY 265,0.0,0.0,0.0,-0.0002349999999999991,0.0004239988207530755,2.9981244136959912e-05,-0.1186700000000001,0.051192295318729424,0.003619841916437793,0.11877500000000013,0.05125050609506183,0.0036239580399060702,0.0,0.0,0.0,-0.00013000000000015,0.0007503998933902625,5.306128532179169e-05
HID1137,L HID 266,0.0,0.0,0.0,-0.0009949999999999282,0.00025490194193058564,1.8024289167673665e-05,0.34045499999999995,0.130851167266479,0.00925257477003025,-0.34023499999999984,0.13078520472515234,0.009247910514002611,0.0,0.0,0.0,-0.0007749999999997926,0.0006740734381359305,4.7664189912364714e-05
PHE1138,L PHE 267,0.0,0.0,0.0,-0.0008200000000000029,0.0003841874542459713,2.7166155414412277e-05,-0.3974949999999996,0.054870210269327924,0.0038799097766573512,0.39707499999999996,0.054914200121644045,0.0038830203289449638,0.0,0.0,0.0,-0.0012400000000000588,0.000680000000000068,4.808326112069004e-05
PRO1139,L PRO 268,0.0,0.0,0.0,-0.0005500000000000149,0.0004974937185533227,3.517811819867662e-05,0.4605749999999999,0.06434410909321808,0.00454981558692215,-0.4607149999999999,0.06442354984786369,0.004555432896553399,0.0,0.0,0.0,-0.0006899999999999151,0.0008148005891011443,5.761510218682129e-05
LEU1140,L LEU 269,0.0,0.0,0.0,-0.00039000000000001035,0.0004877499359303005,3.448912872196196e-05,0.18329499999999974,0.12773937519418227,0.009032537842433894,-0.18325999999999998,0.12775677046638284,0.009033767873927255,0.0,0.0,0.0,-0.0003550000000000919,0.0007409284715812418,5.239155466292802e-05
ALA1141,L ALA 270,0.0,0.0,0.0,-0.00025999999999999136,0.0004386342439892117,3.101612483854062e-05,-0.20464,0.08195431898319924,0.005795045470054558,0.20468499999999995,0.08189197625530853,0.005790637173489639,0.0,0.0,0.0,-0.00021499999999988306,0.0007475125417006512,5.2857118725852235e-05
THR1142,L THR 271,0.0,0.0,0.0,-0.00032499999999999527,0.00046837484987987315,3.311910324872895e-05,0.5626899999999996,0.08476847232314821,0.0059940361610522274,-0.5624700000000002,0.0848055959238518,0.005996661196032184,0.0,0.0,0.0,-0.000105000000000115,0.0007641825698088582,5.4035867717640586e-05
TYR1143,L TYR 272,0.0,0.0,0.0,-0.0005350000000000143,0.000498773495687183,3.526861210765263e-05,0.03768500000000005,0.09992715234109306,0.007065916704504809,-0.037765,0.0999324260438022,0.007066289611599569,0.0,0.0,0.0,-0.0006149999999998834,0.0007789576368455404,5.508062272705297e-05
ALA1144,L ALA 273,0.0,0.0,0.0,-0.00026499999999999414,0.0004413332074521375,3.120697037522158e-05,0.25829500000000016,0.06446129051609109,0.0045581015647964095,-0.25824,0.06440902421244986,0.004554405779023182,0.0,0.0,0.0,-0.00021000000000007902,0.0007042016756583232,4.979457801809301e-05
PRO1145,L PRO 274,0.0,0.0,0.0,-0.0002600000000000069,0.00043863424398923786,3.101612483854247e-05,0.542795,0.07286118977205826,0.005152064137314231,-0.5426099999999999,0.07287124192711433,0.0051527749320148,0.0,0.0,0.0,-7.500000000009166e-05,0.0007275816105426023,5.144778906813037e-05
VAL1146,L VAL 275,0.0,0.0,0.0,-0.0002250000000000041,0.0004175823272122593,2.9527529527544833e-05,-0.062469999999999984,0.24002647583131323,0.016972434872463055,0.06245999999999999,0.23990437344908905,0.01696380093021608,0.0,0.0,0.0,-0.00023499999999986067,0.0007414681382227876,5.242971485710974e-05
ILE1147,L ILE 276,0.0,0.0,0.0,-0.00021499999999998075,0.00041082234603289275,2.904952667428248e-05,0.47055499999999995,0.09565096431819303,0.006763544549642678,-0.4704049999999997,0.09560136492226638,0.006760037342722429,0.0,0.0,0.0,-6.49999999999995e-05,0.0006639088792898449,4.694544706358103e-05
SER1148,L SER 277,0.0,0.0,0.0,-0.00010499999999999565,0.00030655342111937395,2.167660028694447e-05,-0.6111750000000002,0.1590522378811429,0.011246691596865201,0.6109199999999998,0.15891785173478887,0.011237189061326754,0.0,0.0,0.0,-0.00036000000000004485,0.0007073895673532151,5.0019996001607636e-05
ALA1149,L ALA 278,0.0,0.0,0.0,-0.00010499999999999288,0.0003065534211193659,2.16766002869439e-05,-0.45024500000000023,0.0541958021898353,0.0038322219240277283,0.45008,0.05425286720533834,0.0038362570299707997,0.0,0.0,0.0,-0.0002699999999999858,0.000638043885637967,4.511651582292204e-05
GLU1150,L GLU 279,0.0,0.0,0.0,-0.00018999999999999795,0.00039230090491865644,2.77398630133601e-05,60.766389999999994,1.593701790769322,0.11269173434421319,-60.76458500000003,1.593250241729591,0.11265980500540998,0.0,0.0,0.0,0.0016149999999986165,0.000852510996998151,6.02816307013497e-05
LYS1151,L LYS 280,0.0,0.0,0.0,-0.00014499999999998515,0.00035210083782912904,2.48972890090442e-05,-60.411765,0.6021666544841472,0.04257961247901572,60.410154999999996,0.6019800752308192,0.04256641933349003,0.0,0.0,0.0,-0.001755000000000706,0.0007449664421965461,5.267708230335939e-05
ALA1152,L ALA 281,0.0,0.0,0.0,-8.000000000000784e-05,0.00027129319932503736,1.9183326093252762e-05,0.019085,0.2131858761151873,0.015074517865424417,-0.01904000000000003,0.21311946978162272,0.015069822228546692,0.0,0.0,0.0,-3.499999999998213e-05,0.000658615973083075,4.65711820764819e-05
TYR1153,L TYR 282,0.0,0.0,0.0,-0.0001849999999999985,0.0003882975663070753,2.7456784225396603e-05,-0.2792049999999998,0.1735841380282199,0.012274252110617594,0.2791550000000002,0.1735920245143765,0.012274809769401701,0.0,0.0,0.0,-0.00023499999999969213,0.0006780671058233431,4.794658486272222e-05
HIE1154,L HIE 283,0.0,0.0,0.0,-0.00019499999999999796,0.00039620070671314653,2.801562064277684e-05,-0.2984499999999999,0.2441568911581241,0.017264499341133537,0.29837499999999983,0.24403859197880973,0.017256134325943334,0.0,0.0,0.0,-0.0002699999999998859,0.0006907242575728198,4.884158064597844e-05
GLU1155,L GLU 284,0.0,0.0,0.0,-0.00014000000000000386,0.0003469870314579591,2.4535688292771277e-05,58.271080000000055,0.5749802375656158,0.0406572425030899,-58.269885,0.5748419711331032,0.040647465589885884,0.0,0.0,0.0,0.0010550000000005611,0.0007361895136451753,5.205645973369298e-05
GLN1156,L GLN 285,0.0,0.0,0.0,-0.00011000000000000121,0.0003128897569432438,2.2124646889837833e-05,-0.07407000000000036,0.24736231544032752,0.01749115706578614,0.07400500000000018,0.24731357620438077,0.01748771068136136,0.0,0.0,0.0,-0.00017499999999994741,0.0007310095758604876,5.1690182820325266e-05
LEU1157,L LEU 286,0.0,0.0,0.0,-0.0001650000000000007,0.0003711805490593509,2.62464283284413e-05,0.14273999999999998,0.06939713538756502,0.004907118502746815,-0.142765,0.06934377964172411,0.004903345681776878,0.0,0.0,0.0,-0.00018999999999999296,0.0007374957626995408,5.214882549011901e-05
SER1158,L SER 287,0.0,0.0,0.0,-0.00012499999999999344,0.00033071891388305655,2.338535866733591e-05,0.36213000000000034,0.11518395330947746,0.008144735446900619,-0.36210000000000037,0.11515281151582757,0.008142533389553803,0.0,0.0,0.0,-9.499999999975167e-05,0.0006602840297930794,4.668913149758668e-05
VAL1159,L VAL 288,0.0,0.0,0.0,-0.00014499999999999791,0.00035210083782916005,2.4897289009046393e-05,0.23072000000000006,0.05327158341930584,0.0037668697880336006,-0.230655,0.05328739039397604,0.003767987509931535,0.0,0.0,0.0,-7.999999999982687e-05,0.0006584831053260818,4.656178690728481e-05
ALA1160,L ALA 289,0.0,0.0,0.0,-6.499999999999395e-05,0.0002465258607123981,1.7432010784758698e-05,0.29238,0.05928613328595479,0.004192162687682813,-0.29235999999999984,0.059258251746065325,0.004190191165090236,0.0,0.0,0.0,-4.499999999993648e-05,0.0006268771809533947,4.432691056232518e-05
GLU1161,L GLU 290,0.0,0.0,0.0,-0.000140000000000004,0.0003469870314579594,2.4535688292771297e-05,57.00556000000005,0.3651937929278524,0.02582310074265203,-57.004670000000054,0.36514984745043216,0.025819993328143394,0.0,0.0,0.0,0.000749999999999389,0.0006910137480560451,4.88620507143562e-05
ILE1162,L ILE 291,0.0,0.0,0.0,-0.0001650000000000107,0.00037118054905937336,2.6246428328442887e-05,0.14861500000000002,0.053788816449146605,0.0038034436863190074,-0.14856500000000006,0.05381139075511791,0.003805039930802297,0.0,0.0,0.0,-0.00011500000000019383,0.0006941001368675736,4.9080291360157203e-05
THR1163,L THR 292,0.0,0.0,0.0,-0.00013999999999999346,0.0003469870314579333,2.453568829276945e-05,0.5147899999999999,0.05516326585691046,0.0039006319359817733,-0.514815,0.05513320936604264,0.0038985066211306425,0.0,0.0,0.0,-0.0001649999999998686,0.0006463551655241489,4.57042120597079e-05
ASN1164,L ASN 293,0.0,0.0,0.0,-8.499999999997954e-05,0.0002788816953476197,1.9719913792910272e-05,0.3199999999999998,0.20236763575236108,0.014309552753318373,-0.3199500000000001,0.2022965335837466,0.014304525070759936,0.0,0.0,0.0,-3.500000000052239e-05,0.0006586159730828928,4.657118207646901e-05
ALA1165,L ALA 294,0.0,0.0,0.0,-8.499999999999507e-05,0.0002788816953476707,1.9719913792913877e-05,0.10191999999999997,0.05582242918397592,0.00394724182182952,-0.10179000000000006,0.05586838014476517,0.003950491045427132,0.0,0.0,0.0,4.4999999999917326e-05,0.0006503652819761882,4.598777011336638e-05
CYS1166,L CYS 295,0.0,0.0,0.0,-0.0001849999999999774,0.0003882975663070311,2.7456784225393476e-05,0.48843499999999984,0.043243679017866424,0.003057789867698777,-0.4883199999999998,0.043213974591564765,0.003055689447571861,0.0,0.0,0.0,-7.000000000015216e-05,0.000710703876449225,5.025435304528132e-05
PHE1167,L PHE 296,0.0,0.0,0.0,-0.0002200000000000113,0.00041424630354418084,2.9291637031755123e-05,-0.13877499999999998,0.0610817843141472,0.004319134389550758,0.13876000000000002,0.06111401148672853,0.00432141319477783,0.0,0.0,0.0,-0.0002349999999999053,0.000685401342280134,4.846519369606447e-05
GLU1168,L GLU 297,0.0,0.0,0.0,-0.00017999999999999516,0.00038418745424596064,2.716615541441152e-05,59.08742500000007,0.39618704467532495,0.02801465459081799,-59.08638000000006,0.3960680062710047,0.028006237304526345,0.0,0.0,0.0,0.0008650000000000801,0.0007528446054777364,5.3234152571301844e-05
PRO1169,L PRO 298,0.0,0.0,0.0,-0.00014499999999999512,0.0003521008378291533,2.4897289009045915e-05,0.5553249999999997,0.024965163227985566,0.0017653036211937633,-0.5551799999999999,0.02499775189891886,0.0017676079882144422,0.0,0.0,0.0,2.3980817331903383e-16,0.0006782329983123081,4.7958315233111726e-05
ALA1170,L ALA 299,0.0,0.0,0.0,-0.00010500000000000175,0.0003065534211193918,2.167660028694573e-05,0.4252050000000001,0.08274142236509993,0.005850702083938243,-0.42507999999999996,0.0828046713658106,0.0058551744636688215,0.0,0.0,0.0,1.999999999996671e-05,0.0006161168720298354,4.3566041821574086e-05
ASN1171,L ASN 300,0.0,0.0,0.0,-0.00021000000000000795,0.00040730823708834147,2.880104164783043e-05,-0.0655149999999999,0.0992605146823244,0.007018778303593844,0.06566000000000004,0.0991687672606653,0.007012290781192691,0.0,0.0,0.0,-6.499999999928008e-05,0.0007421421696673574,5.247737607762857e-05
GLN1172,L GLN 301,0.0,0.0,0.0,-0.0002900000000000058,0.0004537620521815463,3.208582241426954e-05,0.4716799999999997,0.08295684179137933,0.00586593453765039,-0.4714049999999998,0.08300825847468483,0.0058695702461935345,0.0,0.0,0.0,-1.5000000000320313e-05,0.0007244135559201056,5.122377377745669e-05
MET1173,L MET 302,0.0,0.0,0.0,-0.0005350000000000011,0.0004987734956871709,3.526861210765177e-05,0.4160450000000004,0.18569540375302707,0.01313064792289393,-0.41588500000000017,0.18561770329093022,0.01312515367052893,0.0,0.0,0.0,-0.00037499999999991094,0.0007964766161037484,5.63194016303475e-05
VAL1174,L VAL 303,0.0,0.0,0.0,-0.00037000000000000975,0.0004828043081829451,3.413942003022402e-05,-0.27062499999999995,0.0527157886690506,0.003727569164348264,0.27060999999999996,0.05270273142826655,0.0037266458779980655,0.0,0.0,0.0,-0.00038499999999985464,0.0007326493021901937,5.18061289810278e-05
LYS1175,L LYS 304,0.0,0.0,0.0,-0.00033500000000000305,0.00047199046600541,3.3374765916782406e-05,-64.959715,0.5788894054799661,0.040933662417193296,64.95744499999999,0.5787430059831712,0.040923310409498696,0.0,0.0,0.0,-0.002604999999999933,0.0007803685026968575,5.518038600813405e-05
CYS1176,L CYS 305,0.0,0.0,0.0,-0.00012499999999999567,0.0003307189138830624,2.3385358667336327e-05,0.06167999999999992,0.17838889427315818,0.012613999682892021,-0.06165000000000002,0.17831552792732328,0.012608811898826948,0.0,0.0,0.0,-9.50000000000717e-05,0.0006899094143436767,4.878396252868533e-05
ASP1177,L ASP 306,0.0,0.0,0.0,-0.00017000000000000958,0.00037563279941988016,2.656124997058835e-05,60.30355000000005,0.5653563809619633,0.039976733076528936,-60.30247999999999,0.5652448315548136,0.03996884534230565,0.0,0.0,0.0,0.0008999999999991104,0.0006928203230280581,4.898979485569942e-05
PRO1178,L PRO 307,0.0,0.0,0.0,-0.0001549999999999896,0.0003619046835839271,2.5590525590536666e-05,-0.055589999999999966,0.05781904444039183,0.004088423840552741,0.05557000000000002,0.0577619693223837,0.004084388020254684,0.0,0.0,0.0,-0.00017499999999968984,0.0006437196594788604,4.551785364005974e-05
ARG1179,L ARG 308,0.0,0.0,0.0,-0.00016999999999999627,0.0003756327994198507,2.656124997058627e-05,-58.16992499999996,0.44089324034019733,0.031175860002386382,58.169080000000015,0.4408183680349263,0.03117056573090836,0.0,0.0,0.0,-0.0010149999999997305,0.0006669145372571879,4.715797917664459e-05
HIE1180,L HIE 309,0.0,0.0,0.0,-0.0001450000000000129,0.0003521008378291964,2.4897289009048964e-05,-0.2695450000000001,0.2765192180934262,0.019552861424226353,0.269515,0.27644715548364746,0.0195477658282219,0.0,0.0,0.0,-0.00017500000000012062,0.0006814506585217124,4.818583816847412e-05
GLY1181,L GLY 310,0.0,0.0,0.0,-4.9999999999998376e-05,0.00021794494717702664,1.5411035007421944e-05,-0.39482,0.06442808083436842,0.0045557532856816945,0.39483000000000035,0.06438913805914469,0.004552999615637802,0.0,0.0,0.0,-3.999999999998449e-05,0.000646838465151872,4.57383865041187e-05
LYS1182,L LYS 311,0.0,0.0,0.0,-0.00010500000000000842,0.00030655342111941125,2.1676600286947107e-05,-59.134464999999985,0.6409918866697575,0.04532497097497445,59.133844999999994,0.6408940013568601,0.04531804943812162,0.0,0.0,0.0,-0.0007249999999990564,0.0006552671211040352,4.633438248212499e-05
TYR1183,L TYR 312,0.0,0.0,0.0,-0.0002899999999999725,0.00045376205218149423,3.208582241426586e-05,-0.5705150000000003,0.05956114316397294,0.004211608822646804,0.5704049999999997,0.059602273236850516,0.004214517157991047,0.0,0.0,0.0,-0.0003999999999998549,0.0007483314773547449,5.291502622128874e-05
MET1184,L MET 313,0.0,0.0,0.0,-0.00027000000000001914,0.00044395945760849375,3.139267430468675e-05,-0.44929499999999967,0.1593361163547061,0.011266764836234143,0.44916000000000034,0.15930158316852946,0.011264322971221995,0.0,0.0,0.0,-0.00040500000000000204,0.0007077958745288412,5.0048726257520634e-05
ALA1185,L ALA 314,0.0,0.0,0.0,-0.00017500000000000737,0.0003799671038392827,2.6867731575256983e-05,0.04867000000000001,0.08676290163428142,0.006135063610102178,-0.04852999999999998,0.0867201770062769,0.0061320425226836115,0.0,0.0,0.0,-3.500000000003778e-05,0.0006509800304156728,4.6031239392394715e-05
CYS1186,L CYS 315,0.0,0.0,0.0,-0.00022999999999997466,0.00042083250824997,2.975735203272975e-05,-0.35163000000000016,0.10623197776564196,0.007511735185694397,0.3516750000000001,0.10624424396173082,0.007512602536737777,0.0,0.0,0.0,-0.000185000000000084,0.0007005533527148312,4.953660262876284e-05
CYS1187,L CYS 316,0.0,0.0,0.0,-0.00034000000000002474,0.0004737087712931147,3.3496268448890876e-05,0.24460499999999985,0.09651522664844168,0.006824657125086969,-0.24449000000000004,0.09643645524385445,0.006819087145652247,0.0,0.0,0.0,-0.00022500000000002629,0.0007838207703295424,5.5424498193488284e-05
LEU1188,L LEU 317,0.0,0.0,0.0,-0.00034500000000001305,0.0004753682782853911,3.3613613313657386e-05,0.17832500000000007,0.10962371721028227,0.007751567381826703,-0.1783099999999999,0.10954877406890524,0.007746268101479591,0.0,0.0,0.0,-0.000330000000000133,0.0007817288532476838,5.527657731806206e-05
LEU1189,L LEU 318,0.0,0.0,0.0,-0.0006549999999999994,0.00047536827828537114,3.361361331365598e-05,-0.058285000000000003,0.0696835258508065,0.004927369366609336,0.05856499999999996,0.06967327877314233,0.004926644788798968,0.0,0.0,0.0,-0.00037499999999988763,0.0007241374178976501,5.120424787063452e-05
TYR1190,L TYR 319,0.0,0.0,0.0,-0.000490000000000057,0.0004998999899980575,3.534826728427138e-05,0.5889099999999999,0.08151424354062305,0.0057639274370866285,-0.5887749999999999,0.0814683028852329,0.005760678942190775,0.0,0.0,0.0,-0.0003550000000000386,0.0007409284715815942,5.239155466295294e-05
ARG1191,L ARG 320,0.0,0.0,0.0,-0.0008850000000000225,0.0003190219428189912,2.2558257911461566e-05,-70.69311499999999,0.565721629229007,0.04000256002917326,70.68923000000002,0.5652717373942887,0.039970747872460285,0.0,0.0,0.0,-0.0047699999999944965,0.0012071039723239758,8.535514044275019e-05
GLY1192,L GLY 321,0.0,0.0,0.0,-0.00013999999999999346,0.0003469870314579333,2.453568829276945e-05,-0.013720000000000088,0.04891453362754275,0.003458779842661289,0.013580000000000002,0.04889134483730223,0.0034571401475786308,0.0,0.0,0.0,-0.00027999999999992473,0.0006645299090335251,4.698936049788851e-05
ASP1193,L ASP 322,0.0,0.0,0.0,-0.0001899999999999935,0.0003923009049186473,2.773986301335945e-05,59.939310000000006,0.46436233040444075,0.03283537527565682,-59.938050000000004,0.46428236828488606,0.0328297210999593,0.0,0.0,0.0,0.001069999999999851,0.0007383088784518478,5.220632145635361e-05
VAL1194,L VAL 323,0.0,0.0,0.0,-0.00018999999999999906,0.0003923009049186587,2.7739863013360258e-05,0.13633499999999996,0.07871748709784893,0.005566166892485354,-0.13634000000000002,0.07863252762057188,0.0055601593502344875,0.0,0.0,0.0,-0.00019499999999999517,0.0007190097356781628,5.08416659837176e-05
VAL1195,L VAL 324,0.0,0.0,0.0,-0.00015500000000000182,0.00036190468358395563,2.5590525590538682e-05,0.02978499999999982,0.06567388198515461,0.004643844729854787,-0.029725000000000022,0.06574244728484027,0.004648693028690969,0.0,0.0,0.0,-9.500000000034259e-05,0.0006899094143436524,4.878396252868362e-05
PRO1196,L PRO 325,0.0,0.0,0.0,-0.00014999999999998847,0.00035707142142711514,2.524876234590326e-05,-0.08641999999999998,0.0608285590820628,0.004301228661673316,0.08641000000000001,0.06079902877513747,0.004299140553645574,0.0,0.0,0.0,-0.00015999999999991133,0.0006514598989960597,4.6065171225121714e-05
LYS1197,L LYS 326,0.0,0.0,0.0,-0.0001699999999999985,0.00037563279941985555,2.6561249970586607e-05,-55.69416499999998,0.6262845341985013,0.044285004108401846,55.69389999999998,0.6262994092305713,0.04428605593200655,0.0,0.0,0.0,-0.0004349999999990928,0.0006751111019667107,4.773756382549839e-05
ASP1198,L ASP 327,0.0,0.0,0.0,-0.00010000000000001007,0.0003000000000000303,2.1213203435598565e-05,56.51251499999996,0.44844024103738755,0.03170951353944666,-56.51196000000001,0.44838241312642074,0.031705424488648014,0.0,0.0,0.0,0.00045499999999901067,0.0007127236491097149,5.0397172539750085e-05
VAL1199,L VAL 328,0.0,0.0,0.0,-0.00019000000000001015,0.00039230090491868165,2.773986301336188e-05,-0.1968899999999999,0.051771690140461346,0.003660811317180894,0.19694999999999993,0.05177748062623387,0.003661220766356506,0.0,0.0,0.0,-0.00012999999999984413,0.000687822651560714,4.863640611722927e-05
ASN1200,L ASN 329,0.0,0.0,0.0,-0.00015000000000000291,0.00035707142142714945,2.5248762345905685e-05,-0.2622950000000005,0.34283449064380894,0.024242059315887327,0.2622499999999999,0.34283021672542224,0.02424175710421998,0.0,0.0,0.0,-0.00019500000000064689,0.0006978359406054634,4.934445257578159e-05
ALA1201,L ALA 330,0.0,0.0,0.0,-6.999999999999673e-05,0.0002551470164434496,1.8041618552667873e-05,-0.09477999999999998,0.04814666758977197,0.0034044835144262328,0.09479500000000003,0.0481598689263165,0.0034054169898853686,0.0,0.0,0.0,-5.4999999999945785e-05,0.0006418527868600705,4.5385845811223963e-05
ALA1202,L ALA 331,0.0,0.0,0.0,-0.00011000000000001453,0.00031288975694328166,2.212464688984051e-05,-0.21167000000000027,0.049810150571945766,0.0035221095241345837,0.21169500000000002,0.049820698258855996,0.0035228553582285892,0.0,0.0,0.0,-8.500000000006613e-05,0.0006984089060143135,4.938496734837991e-05
ILE1203,L ILE 332,0.0,0.0,0.0,-0.00020000000000000074,0.0004000000000000015,2.8284271247462004e-05,-0.13093000000000007,0.037270029514342995,0.0026353890604614697,0.13088499999999995,0.03727266793509707,0.002635575624982153,0.0,0.0,0.0,-0.0002450000000001928,0.0006891843004597028,4.873268923423629e-05
ALA1204,L ALA 333,0.0,0.0,0.0,-6.49999999999945e-05,0.0002465258607124002,1.7432010784758847e-05,-0.05138999999999998,0.05125161363313356,0.003624036354674165,0.05140000000000003,0.05128323312740726,0.003626272190556027,0.0,0.0,0.0,-5.499999999999783e-05,0.0006260790684889831,4.4270475488751686e-05
THR1205,L THR 334,0.0,0.0,0.0,-9.500000000000175e-05,0.0002932149382279204,2.0733427116615716e-05,-0.29717500000000013,0.12368663781912714,0.00874596603440693,0.29712500000000003,0.12369025578031563,0.008746221862895974,0.0,0.0,0.0,-0.00014500000000017721,0.000635590276829361,4.494301948022761e-05
ILE1206,L ILE 335,0.0,0.0,0.0,-0.00011500000000000288,0.00031902194281899346,2.255825791146173e-05,-0.27680000000000005,0.0679165664620932,0.004802426470025294,0.27680499999999997,0.0678870162475861,0.004800336954318946,0.0,0.0,0.0,-0.00011000000000002785,0.0007056202944926224,4.989488951785819e-05
LYS1207,L LYS 336,0.0,0.0,0.0,-0.00010000000000000009,0.0003000000000000003,2.1213203435596444e-05,-57.98818499999999,0.6330372191061693,0.04476249103734466,57.987775,0.632924422321599,0.044754515100218085,0.0,0.0,0.0,-0.0005099999999994509,0.0005743692192317285,4.06140369823578e-05
THR1208,L THR 337,0.0,0.0,0.0,-5.500000000000116e-05,0.0002279802623035648,1.612063894515385e-05,-0.1432149999999999,0.11557321824280918,0.008172260634304316,0.14317999999999997,0.11563821859575665,0.008176856853339185,0.0,0.0,0.0,-8.99999999998774e-05,0.0005932115979983388,4.1946394362313355e-05
LYS1209,L LYS 338,0.0,0.0,0.0,-6.0000000000000056e-05,0.00023748684174075858,1.679285562374668e-05,-52.924099999999974,0.434024711282465,0.030690181655036442,52.923824999999994,0.43395231809134277,0.030685062683401015,0.0,0.0,0.0,-0.0003350000000008357,0.0005768665356903852,4.0790623922626286e-05
ARG1210,L ARG 339,0.0,0.0,0.0,-0.00010000000000000898,0.0003000000000000269,2.1213203435598328e-05,-56.64475499999994,0.5996577648797144,0.04240220719376144,56.64415499999996,0.5995457371871487,0.04239428563965204,0.0,0.0,0.0,-0.0006999999999990792,0.000632455532033999,4.472135955001864e-05
THR1211,L THR 340,0.0,0.0,0.0,-3.999999999999948e-05,0.0001959591794226517,1.3856406460550838e-05,0.14562499999999987,0.11312092810351247,0.007998857535610956,-0.14554999999999998,0.1131665918016443,0.008002086446671264,0.0,0.0,0.0,3.499999999985626e-05,0.0006275149400612748,4.437200694131973e-05
ILE1212,L ILE 341,0.0,0.0,0.0,-0.00012000000000001066,0.0003249615361854673,2.2978250586154155e-05,-0.39856499999999967,0.06654506574495404,0.004705446724276164,0.3985249999999999,0.0665779946754187,0.004707775151279041,0.0,0.0,0.0,-0.00015999999999990243,0.0006740919818538033,4.766550115123034e-05
GLN1213,L GLN 342,0.0,0.0,0.0,-0.00010499999999999065,0.00030655342111935937,2.167660028694344e-05,0.1966149999999999,0.3019481359025091,0.02135095744633014,-0.19655500000000015,0.3019251015980618,0.02134932867504268,0.0,0.0,0.0,-4.500000000025039e-05,0.0006268771809532651,4.432691056231602e-05
PHE1214,L PHE 343,0.0,0.0,0.0,-0.0001849999999999974,0.0003882975663070731,2.7456784225396444e-05,-0.3837700000000002,0.04381868437093709,0.00309844888613626,0.3837000000000002,0.043809702121788315,0.0030978137452079197,0.0,0.0,0.0,-0.0002549999999998942,0.0007348299122926619,5.1960321400085715e-05
VAL1215,L VAL 344,0.0,0.0,0.0,-0.00016499999999999683,0.0003711805490593422,2.6246428328440684e-05,-0.2533950000000003,0.08551291700673008,0.0060466763494501285,0.25336499999999973,0.08548919098342264,0.006044998666253,0.0,0.0,0.0,-0.00019500000000010405,0.0006833556906911873,4.832054428501554e-05
ASP1216,L ASP 345,0.0,0.0,0.0,-0.000124999999999999,0.0003307189138830712,2.3385358667336947e-05,58.01764999999996,0.6261846912081401,0.04427794414284802,-58.017134999999996,0.626078690560897,0.04427044876520044,0.0,0.0,0.0,0.000390000000002857,0.0006913031173094757,4.8882512210492964e-05
TRP1217,L TRP 346,0.0,0.0,0.0,-0.00026500000000000633,0.00044133320745215785,3.120697037522302e-05,-0.13731999999999997,0.12495778327099137,0.008835849591295693,0.13729999999999998,0.12496699564284972,0.008836501004356876,0.0,0.0,0.0,-0.0002850000000002417,0.0007026912551039738,4.9687775156450604e-05
CYS1218,L CYS 347,0.0,0.0,0.0,-0.00011999999999999397,0.0003249615361854221,2.297825058615096e-05,-0.4530750000000001,0.14823015676642817,0.010481454902588635,0.45306499999999983,0.14820489457167094,0.010479668595666587,0.0,0.0,0.0,-0.000129999999999999,0.0006805145112338599,4.811964255893113e-05
PRO1219,L PRO 348,0.0,0.0,0.0,-0.00018500000000000385,0.0003882975663070866,2.74567842253974e-05,-0.38781999999999994,0.0935618918149905,0.006615824816302192,0.387895,0.09351659732368282,0.006612622012106786,0.0,0.0,0.0,-0.00010999999999983245,0.0007469270379360138,5.2815717357613695e-05
THR1220,L THR 349,0.0,0.0,0.0,-0.00014999999999999514,0.00035707142142713097,2.524876234590438e-05,0.26615,0.10836229741012351,0.007662371532365179,-0.26605000000000006,0.1083295781400443,0.007660057930590331,0.0,0.0,0.0,-4.9999999999885694e-05,0.0006837397165586177,4.834769901451665e-05
GLY1221,L GLY 350,0.0,0.0,0.0,-9.000000000000341e-05,0.00028618176042509457,2.023610634484883e-05,0.38469499999999995,0.07237072595324728,0.005117383108093442,-0.38465499999999986,0.07239140815732246,0.005118845560768586,0.0,0.0,0.0,-4.9999999999916776e-05,0.0005634713834792441,3.9843443626273904e-05
PHE1222,L PHE 351,0.0,0.0,0.0,-0.0002500000000000102,0.0004330127018922371,3.0618621784790984e-05,-0.02495,0.08443735843807523,0.005970622873704214,0.02486500000000001,0.08445138705196023,0.0059716148465050875,0.0,0.0,0.0,-0.0003350000000000009,0.0007367326516453044,5.2094865389994114e-05
LYS1223,L LYS 352,0.0,0.0,0.0,-0.00044999999999998486,0.0004974937185532926,3.5178118198674495e-05,-66.01891500000006,0.6461115830612084,0.04568698817857557,66.01892500000004,0.6455606318310657,0.04564803004348187,0.0,0.0,0.0,-0.00044000000000004035,0.001134195750299699,8.019975062298813e-05
VAL1224,L VAL 353,0.0,0.0,0.0,-0.00029999999999999195,0.0004582575694955718,3.2403703492038435e-05,0.13881000000000004,0.09453911306967065,0.006684924793892588,-0.13884499999999997,0.09450995172467294,0.006682862775412948,0.0,0.0,0.0,-0.0003349999999999326,0.0006948201206064886,4.913120189857029e-05
GLY1225,L GLY 354,0.0,0.0,0.0,-0.0001900000000000024,0.00039230090491866555,2.7739863013360743e-05,-0.2230649999999997,0.1410748055997247,0.009975495169413926,0.22307999999999978,0.14098788458587538,0.00996934892558188,0.0,0.0,0.0,-0.0001750000000000013,0.0006740734381357072,4.7664189912348925e-05
ILE1226,L ILE 355,0.0,0.0,0.0,-0.0004300000000000237,0.0004950757517794894,3.50071421284305e-05,0.31213,0.10403746008049199,0.007356559352034062,-0.3120950000000002,0.10401954611994779,0.007355292643736191,0.0,0.0,0.0,-0.00039500000000005644,0.000699267473861297,4.9445677263051e-05
ASN1227,L ASN 356,0.0,0.0,0.0,-0.0006450000000000222,0.0004785133226985586,3.383600153682575e-05,-0.5954400000000006,0.1738874532564094,0.012295699736086588,0.5957100000000001,0.17393667209648495,0.012299180033644544,0.0,0.0,0.0,-0.00037500000000136426,0.0007101936355677546,5.021827356654869e-05
TYR1228,L TYR 357,0.0,0.0,0.0,-0.0005300000000000155,0.0004990991885387256,3.52916420700436e-05,-0.3092350000000001,0.1554229383810513,0.01099006136811803,0.3091750000000001,0.155407800238598,0.010988990939799699,0.0,0.0,0.0,-0.0005900000000002925,0.0008135723692458589,5.7528253927975254e-05
GLU1229,L GLU 358,0.0,0.0,0.0,-0.000744999999999999,0.0004471856437767214,3.162080011637915e-05,68.60579999999999,1.4542177828647718,0.10282872555857464,-68.60061499999999,1.4529107153494298,0.10273630192821795,0.0,0.0,0.0,0.004439999999999813,0.0015317963311098778,0.00010831435731244686
PRO1230,L PRO 359,0.0,0.0,0.0,-0.0005300000000000027,0.0004990991885387133,3.5291642070042734e-05,0.6411099999999998,0.08118908732089648,0.005740935420295265,-0.6407049999999999,0.08112045349355608,0.005736082275822146,0.0,0.0,0.0,-0.0001250000000002416,0.0007344215410785519,5.193144519461186e-05
PRO1231,L PRO 360,0.0,0.0,0.0,-0.0005000000000000093,0.0005000000000000083,3.535533905932796e-05,-0.4574750000000003,0.1277824689658167,0.009035585032248853,0.45725000000000016,0.12765217389453254,0.009026371779402832,0.0,0.0,0.0,-0.0007250000000001666,0.0007870038119349991,5.564957322389002e-05
THR1232,L THR 361,0.0,0.0,0.0,-0.0007600000000000018,0.000427083130081253,3.0199337741083036e-05,-0.14387500000000006,0.2828647368884994,0.020001557361240648,0.14487999999999995,0.2828435532233323,0.020000059449911647,0.0,0.0,0.0,0.00024499999999977984,0.0008215686216013168,5.8093674354437574e-05
VAL1233,L VAL 362,0.0,0.0,0.0,-0.0007150000000000084,0.0004514144437210715,3.191982142807228e-05,0.11967500000000005,0.2344297749327077,0.01657668835669537,-0.11887499999999988,0.23448134120863448,0.016580334643034208,0.0,0.0,0.0,8.50000000001036e-05,0.0008048447055179637,5.6911114907384204e-05
VAL1234,L VAL 363,0.0,0.0,0.0,-0.0010600000000000023,0.000382622529394182,2.705549851693752e-05,-0.7583250000000006,0.1419591820735773,0.010038030029592228,0.7584400000000001,0.14205835561486668,0.01004504265794823,0.0,0.0,0.0,-0.0009450000000002312,0.0006870043667982667,4.857854464678246e-05
PRO1235,L PRO 364,0.0,0.0,0.0,-0.0010300000000000053,0.00046808118953874046,3.30983383268709e-05,0.43910499999999997,0.14829940652275045,0.010486351599817735,-0.4386050000000001,0.1481929450918632,0.010478823639846216,0.0,0.0,0.0,-0.000530000000000177,0.0007543871685017431,5.334322824877012e-05
GLY1236,L GLY 365,0.0,0.0,0.0,-0.0003450000000000014,0.00047536827828537515,3.361361331365626e-05,0.21860499999999988,0.15214157543222692,0.010758033968853229,-0.21844999999999984,0.15207000854869462,0.010752973425987822,0.0,0.0,0.0,-0.0001899999999999835,0.0007835177087979345,5.540306850707661e-05
GLY1237,L GLY 366,0.0,0.0,0.0,-0.0002899999999999936,0.00045376205218152714,3.2085822414268186e-05,-0.4338499999999999,0.11665957954664564,0.00824907797878046,0.4336650000000003,0.11652953606274988,0.008239882515849277,0.0,0.0,0.0,-0.0004749999999999588,0.0007479137650825253,5.2885489503261614e-05
ASP1238,L ASP 367,0.0,0.0,0.0,-0.0004199999999999826,0.000493558507170102,3.4899856733228833e-05,69.77564999999997,0.6338199724730958,0.04481784005871969,-69.77001500000001,0.633346812395508,0.04478438258877478,0.0,0.0,0.0,0.0052150000000012395,0.0010624382334996723,7.512572794994748e-05
LEU1239,L LEU 368,0.0,0.0,0.0,-0.0005749999999999694,0.0004943429983321027,3.4955328635272e-05,0.11138500000000003,0.08702848255025462,0.0061538430167660165,-0.11123,0.08707018490849784,0.006156791818796541,0.0,0.0,0.0,-0.00041999999999980275,0.0008022468448052535,5.672741841473065e-05
ALA1240,L ALA 369,0.0,0.0,0.0,-0.0002049999999999974,0.00040370162248868404,2.8546015483776012e-05,0.4068300000000001,0.12261024060004087,0.008669853257120304,-0.4067049999999998,0.12252574413159127,0.008663878454537602,0.0,0.0,0.0,-8.000000000000895e-05,0.0007236021006049092,5.116639522185617e-05
LYS1241,L LYS 370,0.0,0.0,0.0,-0.0004350000000000137,0.0004957569969249201,3.5055313434628935e-05,-65.53580500000001,1.8267049671396864,0.12916754694916216,65.53197499999995,1.8258563482329007,0.12910754053079904,0.0,0.0,0.0,-0.0042650000000003276,0.0012549003944556808,8.873485786332852e-05
VAL1242,L VAL 371,0.0,0.0,0.0,-0.00026000000000000025,0.00043863424398922664,3.1016124838541674e-05,0.4131749999999997,0.09218158370846112,0.0065182222940768225,-0.41296499999999997,0.09213063429174799,0.006514619626271288,0.0,0.0,0.0,-5.000000000021099e-05,0.0007533259586660166,5.326818938165971e-05
GLN1243,L GLN 372,0.0,0.0,0.0,-0.0002650000000000069,0.00044133320745215883,3.1206970375223086e-05,0.374725,0.3322020761148246,0.023490234074504207,-0.37457999999999975,0.33214729202569176,0.02348636025441151,0.0,0.0,0.0,-0.00012000000000011113,0.0007453858061436423,5.2706735812437076e-05
ARG1244,L ARG 373,0.0,0.0,0.0,-0.0003000000000000469,0.00045825756949565577,3.240370349204438e-05,-59.89930500000001,0.4250228958208621,0.030053657179447513,59.89800000000002,0.42487446381311234,0.03004316145152501,0.0,0.0,0.0,-0.001605000000000132,0.000740928471582684,5.2391554663030004e-05
ALA1245,L ALA 374,0.0,0.0,0.0,-0.00022000000000001573,0.0004142463035441893,2.929163703175572e-05,-0.14611999999999983,0.06643760682023417,0.00469784823083932,0.14617499999999992,0.0664867985016575,0.004701326607990561,0.0,0.0,0.0,-0.0001649999999999069,0.0006765907182336827,4.784218849509137e-05
VAL1246,L VAL 375,0.0,0.0,0.0,-0.00027499999999997416,0.00044651427748725194,3.157332735078476e-05,-0.09048499999999991,0.06715779757407199,0.004748773407417977,0.09070999999999999,0.06715843878471277,0.004748818747857203,0.0,0.0,0.0,-4.999999999977467e-05,0.0007729812416868309,5.465802777267557e-05
CYS1247,L CYS 376,0.0,0.0,0.0,-0.0003300000000000103,0.0004702127178203645,3.324906013709363e-05,-0.10736999999999995,0.12941415339907758,0.009150962545000384,0.10752000000000005,0.12937963363682864,0.009148521629203267,0.0,0.0,0.0,-0.00017999999999995353,0.0007399999999999431,5.232590180780049e-05
MET1248,L MET 377,0.0,0.0,0.0,-0.0003799999999999626,0.00048538644398041583,3.432200460345763e-05,0.05550999999999998,0.14103247817435524,0.009972502168463035,-0.05513500000000004,0.14102261086435755,0.009971804444281892,0.0,0.0,0.0,-4.999999999947824e-06,0.0007245515854650753,5.1233533940181906e-05
LEU1249,L LEU 378,0.0,0.0,0.0,-0.0006649999999999834,0.0004719904660053928,3.3374765916781186e-05,-0.43830499999999956,0.07847363872664531,0.005548924208799416,0.43833000000000033,0.07851064322752431,0.005551540822150013,0.0,0.0,0.0,-0.0006399999999996786,0.0007618398781894481,5.3870214404609204e-05
SER1250,L SER 379,0.0,0.0,0.0,-0.0002950000000000097,0.00045604276115295786,3.2247092892229355e-05,0.4464650000000001,0.08917095252939639,0.00630533852183999,-0.44636000000000015,0.08916445704427156,0.006304879221682104,0.0,0.0,0.0,-0.00019000000000007677,0.0007575618786607908,5.356771415694657e-05
ASN1251,L ASN 380,0.0,0.0,0.0,-0.0003449999999999931,0.0004753682782853635,3.3613613313655435e-05,-0.47252499999999903,0.13513722423891955,0.00955564476500671,0.4724950000000001,0.13504084558014232,0.009548829764688405,0.0,0.0,0.0,-0.0003749999999995879,0.0007512489600663611,5.312132340222658e-05
THR1252,L THR 381,0.0,0.0,0.0,-0.00011500000000000732,0.00031902194281900576,2.2558257911462596e-05,0.4197900000000001,0.07046478482192367,0.004982612718243314,-0.41967499999999996,0.07044309316746401,0.004981078886646955,0.0,0.0,0.0,3.6859404417555195e-16,0.0006557438524301141,4.636809247747244e-05
THR1253,L THR 382,0.0,0.0,0.0,-0.00013500000000000456,0.0003417235724968471,2.416350554038134e-05,0.23886499999999958,0.09989638018967481,0.007063740784810854,-0.23889499999999997,0.09983212897158951,0.007059197537610093,0.0,0.0,0.0,-0.00016500000000050808,0.0006616456755694856,4.678541439379377e-05
ALA1254,L ALA 383,0.0,0.0,0.0,-0.00012999999999999234,0.00033630343441598494,2.3780243901186827e-05,0.100425,0.04312139115334766,0.0030491428098729733,-0.10040499999999998,0.04315357430155706,0.0030514185021068524,0.0,0.0,0.0,-0.00010999999999999676,0.0007056202944927432,4.989488951786674e-05
ILE1255,L ILE 384,0.0,0.0,0.0,-0.00035500000000001085,0.00047851332269855756,3.383600153682567e-05,0.1686699999999999,0.052822070197976995,0.003735084403330137,-0.16855,0.05282847243674562,0.0037355371099749442,0.0,0.0,0.0,-0.00023500000000001186,0.0007346938137754418,5.195069778164214e-05
ALA1256,L ALA 385,0.0,0.0,0.0,-0.0001399999999999846,0.00034698703145791135,2.45356882927679e-05,0.35427500000000023,0.08039153795642849,0.005684540163900631,-0.35418,0.08041329243352728,0.005686078437728403,0.0,0.0,0.0,-4.499999999996035e-05,0.000642631309539069,4.54408956777867e-05
GLU1257,L GLU 386,0.0,0.0,0.0,-0.00021499999999999617,0.00041082234603292213,2.9049526674284557e-05,63.96206999999998,0.7456876256856654,0.052728077676922995,-63.96046499999996,0.745470783318066,0.05271274460606519,0.0,0.0,0.0,0.0013900000000008105,0.0007196526940167129,5.088713000383852e-05
ALA1258,L ALA 387,0.0,0.0,0.0,-0.00022000000000000464,0.00041424630354416843,2.9291637031754242e-05,0.14516000000000007,0.0673958040236923,0.004765603004867243,-0.14506000000000005,0.06741250922492037,0.004766784240974188,0.0,0.0,0.0,-0.00012000000000003952,0.0006968500556072781,4.92747399790129e-05
TRP1259,L TRP 388,0.0,0.0,0.0,-0.0006750000000000433,0.0004683748498799095,3.311910324873152e-05,0.47363999999999984,0.06852182426059716,0.004845224659394114,-0.4736549999999998,0.06855534971831183,0.0048475952672433565,0.0,0.0,0.0,-0.0006900000000003636,0.0007238093671685814,5.118105118112475e-05
ALA1260,L ALA 389,0.0,0.0,0.0,-0.00013000000000000565,0.0003363034344160194,2.3780243901189267e-05,0.242925,0.07925256699312622,0.005604002754728069,-0.24283000000000016,0.0792284740481596,0.0056022991262516045,0.0,0.0,0.0,-3.5000000000011686e-05,0.0006955393590590406,4.9182059737279255e-05
ARG1261,L ARG 390,0.0,0.0,0.0,-0.00035499999999997865,0.00047851332269851425,3.383600153682261e-05,-66.70339499999997,0.9402725982262673,0.06648731303696877,66.701115,0.9400021498781108,0.06646818945087456,0.0,0.0,0.0,-0.0026349999999996498,0.0008436675885626404,5.965630729399452e-05
LEU1262,L LEU 391,0.0,0.0,0.0,-0.00040999999999998595,0.0004918333050943001,3.477786652455717e-05,-0.0015850000000004272,0.07430587308551043,0.005254218674075139,0.001645000000000005,0.0743304713761456,0.0052559580358865115,0.0,0.0,0.0,-0.0003500000000003212,0.0007399324293476117,5.2321123841153216e-05
ASP1263,L ASP 392,0.0,0.0,0.0,-0.00029499999999998917,0.0004560427611529261,3.2247092892227105e-05,69.94677499999997,0.8574840373892683,0.06063327775971706,-69.94396499999998,0.8570867772740794,0.06060518722758257,0.0,0.0,0.0,0.0025150000000004977,0.0008305269411656406,5.8727123205634526e-05
HIE1264,L HIE 393,0.0,0.0,0.0,-0.00026999999999997024,0.00044395945760841347,3.1392674304681076e-05,0.5356600000000001,0.17243231831649108,0.012192806157730817,-0.5355649999999998,0.17248491463023702,0.012196525278742333,0.0,0.0,0.0,-0.00017499999999969873,0.0007378177281685177,5.217159188676116e-05
LYS1265,L LYS 394,0.0,0.0,0.0,-0.000364999999999982,0.00048143016108255715,3.4042253156920804e-05,-70.15063,1.653842036924218,0.1169442919320487,70.14769500000003,1.6532619550365684,0.11690327394840865,0.0,0.0,0.0,-0.0033000000000004094,0.0010535653752840163,7.449832212866778e-05
PHE1266,L PHE 395,0.0,0.0,0.0,-0.0004899999999999949,0.0004998999899979935,3.5348267284266844e-05,0.105185,0.06733484072157597,0.004761292248434245,-0.10523999999999996,0.06730922967914583,0.0047594812742566845,0.0,0.0,0.0,-0.00054499999999996,0.0008049689435002674,5.6919899859360984e-05
ASP1267,L ASP 396,0.0,0.0,0.0,-0.00024000000000000797,0.0004270831300812667,3.0199337741084005e-05,69.27454000000002,0.7919115723370775,0.05599660428996487,-69.27209000000003,0.7915796181653993,0.05597313158538118,0.0,0.0,0.0,0.0022100000000001784,0.0008160269603385362,5.770181972864248e-05
LEU1268,L LEU 397,0.0,0.0,0.0,-0.0002700000000000008,0.00044395945760846366,3.139267430468462e-05,0.3238850000000001,0.09983592427077484,0.007059465905789151,-0.3237650000000001,0.09975595107561191,0.007053810946927865,0.0,0.0,0.0,-0.00015000000000002067,0.0007331439149307857,5.1841103383321185e-05
MET1269,L MET 398,0.0,0.0,0.0,-0.000420000000000047,0.0004935585071701779,3.48998567332342e-05,0.15248499999999987,0.12200737590408212,0.008627224285655264,-0.15248000000000006,0.12205383894003494,0.00863050971843494,0.0,0.0,0.0,-0.00041500000000019717,0.0007827994634643592,5.5352280892483936e-05
TYR1270,L TYR 399,0.0,0.0,0.0,-0.0005399999999999627,0.000498397431775049,3.5242020373409684e-05,0.047420000000000705,0.2167771980628959,0.015328462675689299,-0.04746499999999999,0.2166984051048831,0.01532289117219724,0.0,0.0,0.0,-0.0005849999999992306,0.0007827994634642069,5.5352280892473175e-05
ALA1271,L ALA 400,0.0,0.0,0.0,-0.00019000000000000684,0.00039230090491867476,2.7739863013361393e-05,0.31999500000000003,0.1144480448718978,0.00809269886224612,-0.319915,0.11445797383756146,0.008093400946141215,0.0,0.0,0.0,-0.00011000000000001898,0.000712671032103977,5.039345195559378e-05
LYS1272,L LYS 401,0.0,0.0,0.0,-0.00035999999999999753,0.00047999999999999665,3.394112549695404e-05,-68.57454999999999,0.9849274732191617,0.0696448895290201,68.57267500000002,0.9845767970932416,0.06962009298235626,0.0,0.0,0.0,-0.0022350000000011506,0.0008716507328059852,6.163501439933356e-05
ARG1273,L ARG 402,0.0,0.0,0.0,-0.0005750000000000144,0.0004943429983321406,3.495532863527468e-05,-75.44956499999998,1.07832992436332,0.07624944018736804,75.44515999999997,1.077643602683431,0.07620090991597556,0.0,0.0,0.0,-0.0049799999999956416,0.0010486181383104738,7.41484996474549e-05
ALA1274,L ALA 403,0.0,0.0,0.0,-0.00035000000000000086,0.00047696960070847395,3.3726843908080185e-05,0.20245000000000002,0.08855612627029229,0.006261863740133584,-0.20221499999999992,0.08845551862376952,0.006254749705224037,0.0,0.0,0.0,-0.00011500000000007255,0.0007428155894971958,5.2524994050454994e-05
PHE1275,L PHE 404,0.0,0.0,0.0,-0.0009249999999999714,0.00026339134382130473,1.8624580532188202e-05,0.5073799999999998,0.06630856354951689,0.004688723493660252,-0.507015,0.0662446584639089,0.00468420472172168,0.0,0.0,0.0,-0.0005599999999996808,0.0006974238309666758,4.931531202376369e-05
VAL1276,L VAL 405,0.0,0.0,0.0,-0.0007899999999999774,0.0004073082370883132,2.880104164782843e-05,0.7856000000000002,0.05567432083105797,0.0039367689797596556,-0.7850699999999999,0.05558385646930453,0.003930372183394498,0.0,0.0,0.0,-0.0002599999999998848,0.0007227724399836682,5.1107729356719873e-05
HIE1277,L HIE 406,0.0,0.0,0.0,-0.0012150000000000127,0.0004108223460329139,2.9049526674283974e-05,0.3834650000000002,0.16220514410769946,0.011469635734189545,-0.3827250000000001,0.1621120889230654,0.011463055738981614,0.0,0.0,0.0,-0.00047500000000047835,0.0006995534289818045,4.946589734353358e-05
TRP1278,L TRP 407,0.0,0.0,0.0,-0.002344999999999895,0.0004753682782853785,3.36136133136565e-05,1.4537000000000007,0.07805869586406144,0.005519583317605615,-1.4528999999999999,0.07793420301767486,0.005510780344016699,0.0,0.0,0.0,-0.001545000000000325,0.0007797275165085307,5.513506144009277e-05
TYR1279,L TYR 408,0.0,0.0,0.0,-0.0018450000000000432,0.00037546637665714186,2.6549482104180744e-05,0.7665499999999997,0.10763571665576498,0.007610994514516523,-0.766285,0.10754154441423834,0.007604335531458221,0.0,0.0,0.0,-0.0015799999999999237,0.0006954135460287453,4.917316341259091e-05
VAL1280,L VAL 409,0.0,0.0,0.0,-0.0012649999999999912,0.0004413332074521258,3.120697037522075e-05,0.9744700000000006,0.08757556223056204,0.006192527391945491,-0.97367,0.08735205263758657,0.00617672287706017,0.0,0.0,0.0,-0.00046500000000000317,0.0007541717311063146,5.332799452444725e-05
GLY1281,L GLY 410,0.0,0.0,0.0,-0.0010649999999999922,0.00028420942982244045,2.0096641510460982e-05,0.9413850000000004,0.07815028326883804,0.005526059525104496,-0.9403150000000003,0.0780241999318137,0.005517144086844042,0.0,0.0,0.0,4.999999999908411e-06,0.0007035445970228518,4.974811554220154e-05
GLU1282,L GLU 411,0.0,0.0,0.0,-0.003229999999999995,0.00045508241011934006,3.2179185819410285e-05,98.09294000000006,1.6684738255051363,0.11797891562469423,-98.07432499999999,1.6646804556348982,0.11771068386881481,0.0,0.0,0.0,0.015384999999999281,0.004185304648405687,0.000295945729821924
GLY1283,L GLY 412,0.0,0.0,0.0,-0.0009949999999999957,0.00029150471694296923,2.061249620982386e-05,0.23323000000000005,0.16819615661482884,0.011893264291186005,-0.23274000000000006,0.1680131316296438,0.011880322470370913,0.0,0.0,0.0,-0.0005049999999998822,0.0006324357674893658,4.471996198566492e-05
MET1284,L MET 413,0.0,0.0,0.0,-0.0017549999999999454,0.00044155973548320895,3.122298832591152e-05,-0.029550000000000055,0.3869871929405416,0.02736412683606038,0.029340000000000036,0.3866759035678328,0.02734211535342501,0.0,0.0,0.0,-0.00196500000000012,0.00085660667753638,6.0571239049565245e-05
GLU1285,L GLU 414,0.0,0.0,0.0,-0.0011049999999999892,0.00030655342111937943,2.1676600286944857e-05,86.20291999999993,2.205947715520543,0.15598405885875488,-86.191875,2.203768315720588,0.1558299520210084,0.0,0.0,0.0,0.009939999999998861,0.002432365104173189,0.0001719941859482385
GLU1286,L GLU 415,0.0,0.0,0.0,-0.0007550000000000349,0.0004300872004605773,3.041175759472122e-05,79.89405000000006,1.4466436905783995,0.10229315635687199,-79.88757999999999,1.4457056870598541,0.10222682949199796,0.0,0.0,0.0,0.005715000000000856,0.0012584812275151364,8.898806099719232e-05
GLY1287,L GLY 416,0.0,0.0,0.0,-0.00032500000000000085,0.0004683748498798812,3.311910324872952e-05,-0.5926999999999996,0.10653651956019723,0.007533269542502872,0.5923299999999999,0.1063938019811302,0.0075231778857075896,0.0,0.0,0.0,-0.0006949999999998935,0.0007949685528372062,5.6212765454124466e-05
GLU1288,L GLU 417,0.0,0.0,0.0,-0.0010199999999999942,0.00028213471959330613,1.9949937343259185e-05,85.13737500000003,1.997445592342114,0.1412407323396289,-85.12672499999991,1.9953180146007057,0.14109028987478375,0.0,0.0,0.0,0.00962999999999937,0.0025046157389880773,0.00017710307733050253
PHE1289,L PHE 418,0.0,0.0,0.0,-0.0010300000000000352,0.00019773719933282718,1.3982131454107815e-05,-0.31149000000000027,0.09137526963024395,0.006461207278829469,0.31123000000000006,0.09123183161594385,0.006451064679570315,0.0,0.0,0.0,-0.0012900000000000578,0.0005881326381009914,4.158725766383447e-05
SER1290,L SER 419,0.0,0.0,0.0,-0.00035000000000001366,0.0004769696007084913,3.372684390808141e-05,-0.5858350000000001,0.2045106299804489,0.014461085328390825,0.5856000000000001,0.2044526595571694,0.014456986200449908,0.0,0.0,0.0,-0.0005850000000000677,0.0007763858576764019,5.489877047803175e-05
GLU1291,L GLU 420,0.0,0.0,0.0,-0.0006800000000000029,0.0004664761515876253,3.298484500494137e-05,78.85275000000006,2.9633547724655993,0.20954082546719438,-78.84597,2.9609826998996565,0.2093730946075099,0.0,0.0,0.0,0.006099999999994452,0.002539685019837775,0.00017958284996051822
ALA1292,L ALA 421,0.0,0.0,0.0,-0.00045999999999998267,0.0004983974317750648,3.52420203734108e-05,-0.39034499999999994,0.07218646670256172,0.005104354011527831,0.3902199999999999,0.07215837858488815,0.005102367881680055,0.0,0.0,0.0,-0.0005849999999999067,0.0007568190008185926,5.351518476096541e-05
ARG1293,L ARG 422,0.0,0.0,0.0,-0.0004350000000000043,0.0004957569969249089,3.505531343462815e-05,-71.10745499999999,1.0660569393698087,0.07538160909593679,71.10422,1.0654772036992022,0.07534061559353862,0.0,0.0,0.0,-0.0036699999999997603,0.0009905049217487217,7.003927469671718e-05
GLU1294,L GLU 423,0.0,0.0,0.0,-0.00045000000000000703,0.0004974937185533175,3.517811819867626e-05,71.36086000000003,1.0609135687681894,0.07501791787288073,-71.35758499999996,1.0602442278950086,0.07497058832584559,0.0,0.0,0.0,0.0028250000000033994,0.0010603655030262226,7.497916377261266e-05
ASP1295,L ASP 424,0.0,0.0,0.0,-0.0005550000000000394,0.0004969657935915044,3.5140788266630686e-05,77.45759999999997,1.1424254111307677,0.08078167552103953,-77.45205,1.141296178691779,0.08070182672952506,0.0,0.0,0.0,0.00499499999999955,0.0016077857444293704,0.00011368762025810692
MET1296,L MET 425,0.0,0.0,0.0,-0.00046499999999996436,0.0004987734956871318,3.526861210764901e-05,-0.376265,0.22386568467498505,0.01582969437086513,0.3761000000000003,0.2238023234910663,0.015825214058583833,0.0,0.0,0.0,-0.0006299999999997495,0.0007765951326139668,5.491356845078021e-05
ALA1297,L ALA 426,0.0,0.0,0.0,-0.00021499999999999853,0.00041082234603292663,2.9049526674284875e-05,-0.4739,0.04144357610052628,0.0029305033697302864,0.4737399999999999,0.04140884446588904,0.0029280474722929183,0.0,0.0,0.0,-0.00037499999999998976,0.0006887488656978004,4.870189934694574e-05
ALA1298,L ALA 427,0.0,0.0,0.0,-0.00021500000000001628,0.0004108223460329606,2.9049526674287277e-05,-0.5777499999999998,0.06376399846308345,0.00450879557088149,0.5776199999999999,0.06376210159648057,0.0045086614421577,0.0,0.0,0.0,-0.00034499999999996865,0.0006602840297931532,4.66891314975919e-05
LEU1299,L LEU 428,0.0,0.0,0.0,-0.0005149999999999477,0.0004997749493521542,3.533942557540716e-05,-0.5704949999999998,0.05031331806788392,0.0035576888389796365,0.57035,0.05028148267503524,0.003555437736763132,0.0,0.0,0.0,-0.0006599999999999628,0.0007644605941444936,5.4055527006946854e-05
GLU1300,L GLU 429,0.0,0.0,0.0,-0.00030999999999996807,0.0004624932431938396,3.27032108515323e-05,66.20823999999998,0.7540040201532633,0.05331613556922907,-66.20642500000004,0.7536938532132522,0.0532942034545709,0.0,0.0,0.0,0.0015049999999996544,0.0008306473379250524,5.873563654213582e-05
LYS1301,L LYS 430,0.0,0.0,0.0,-0.00020999999999999963,0.0004073082370883253,2.8801041647829287e-05,-65.94718999999996,1.265844340314106,0.08950871169627161,65.94538,1.2655927131589977,0.08949091896950083,0.0,0.0,0.0,-0.0020199999999984185,0.0007997499609224581,5.655086206219465e-05
ASP1302,L ASP 431,0.0,0.0,0.0,-0.0002850000000000147,0.00045141444372108995,3.191982142807358e-05,68.92634999999999,0.7435873973546092,0.05257956910743,-68.92418500000002,0.7431166939132259,0.052546285347897,0.0,0.0,0.0,0.0018800000000017292,0.0010514751542484086,7.435052118182207e-05
TYR1303,L TYR 432,0.0,0.0,0.0,-0.0003500000000000014,0.00047696960070847466,3.372684390808023e-05,-0.10639999999999969,0.05646087140666529,0.003992386504335467,0.10637500000000001,0.056397822431366935,0.003987928268537434,0.0,0.0,0.0,-0.00037499999999969003,0.0007774155902734681,5.497158356825118e-05
GLU1304,L GLU 433,0.0,0.0,0.0,-0.00021500000000001788,0.0004108223460329637,2.9049526674287498e-05,62.89208500000004,0.8316753800451097,0.05880833009757961,-62.89085000000002,0.8314099034141501,0.058789558064979805,0.0,0.0,0.0,0.0010200000000051546,0.0007547184905666181,5.33666562566531e-05
GLU1305,L GLU 434,0.0,0.0,0.0,-0.00020000000000000185,0.00040000000000000376,2.8284271247462167e-05,62.688600000000015,0.7494244858538703,0.05299231359345136,-62.68749000000005,0.7492235179777633,0.05297810301865176,0.0,0.0,0.0,0.000909999999998945,0.0007428997240545455,5.25309432620584e-05
VAL1306,L VAL 435,0.0,0.0,0.0,-0.00017500000000000238,0.0003799671038392718,2.6867731575256214e-05,-0.1405149999999998,0.16907294217289753,0.011955262392561686,0.14051,0.16902130013699448,0.011951610749183553,0.0,0.0,0.0,-0.00017999999999981377,0.0007332121111930059,5.184592558726793e-05
GLY1307,L GLY 436,0.0,0.0,0.0,-5.999999999999783e-05,0.00023748684174074977,1.6792855623746057e-05,-0.18685,0.10955997216136919,0.007747059926191352,0.18676999999999996,0.10959505965142777,0.0077495409864068755,0.0,0.0,0.0,-0.00013999999999995039,0.0006003332407921242,4.244997055358075e-05
VAL1308,L VAL 437,0.0,0.0,0.0,-0.00015000000000000012,0.0003570714214271428,2.5248762345905214e-05,-0.17697500000000005,0.08676747302416946,0.006135386856181106,0.17701,0.08682574445405,0.006139507268502903,0.0,0.0,0.0,-0.00011500000000009392,0.0007360536665216465,5.204685389146779e-05
ASP1309,L ASP 438,0.0,0.0,0.0,-7.000000000000062e-05,0.0002551470164434637,1.8041618552668875e-05,60.28937000000002,0.8676453671267352,0.0613517922760406,-60.28856499999997,0.8674856343357038,0.06134049746206899,0.0,0.0,0.0,0.0007350000000026568,0.0006517476505521085,4.608551833277962e-05
SER1310,L SER 439,0.0,0.0,0.0,-3.500000000000114e-05,0.00018377975949489708,1.2995191418367451e-05,-0.03659500000000002,0.29764799843943185,0.021046891810312517,0.03662500000000005,0.2975999065440041,0.02104349119977481,0.0,0.0,0.0,-4.9999999998329155e-06,0.0006041316081782449,4.2718555687197123e-05
VAL1311,L VAL 440,0.0,0.0,0.0,-9.500000000000231e-05,0.00029321493822792214,2.0733427116615838e-05,58.08664500000002,0.8130371694895516,0.05749040959027783,-58.08611500000001,0.8129206983297249,0.05748217383558522,0.0,0.0,0.0,0.00043500000000101124,0.0006448061724259823,4.559468170733543e-05
gtp1312,L gtp 441,0.0,0.0,0.0,-0.0064699999999999844,0.0005090186637050088,3.5993054885632645e-05,351.5804049999999,3.4485556441742182,0.24384970812947324,-351.597975,3.4463352251880446,0.24369270079725336,0.0,0.0,0.0,-0.024040000000004513,0.013147562511740237,0.0009296730608125558
Mg+1313,L Mg+ 442,0.0,0.0,0.0,-0.00013499999999998734,0.00034172357249680354,2.4163505540378255e-05,-179.8636800000001,1.826944344405985,0.12918447347798834,179.85046999999992,1.825746143126224,0.1290997478529738,0.0,0.0,0.0,-0.01334499999999622,0.009092083094646184,0.0006429073611335887
MET1314,L MET 443,0.0,0.0,0.0,-0.022150000000000048,0.003017863482664482,0.0002133951733287306,-107.30986499999997,1.960092412816468,0.13859946368548262,107.69837500000003,1.9619302062924648,0.1387294153084124,0.0,0.0,0.0,0.36635999999999824,0.065470148923002,0.004629438626874785
ARG1315,L ARG 444,0.0,0.0,0.0,-0.01262499999999998,0.001150814928648518,8.137490399380798e-05,-96.88742,1.3512940588920324,0.095550919241965,96.91758999999995,1.3506510511300311,0.09550545172707833,0.0,0.0,0.0,0.017545000000000782,0.008387966082430146,0.0005931187697249115
GLU1316,L GLU 445,0.0,0.0,0.0,-0.02702499999999997,0.002672896369109707,0.00018900231480063748,105.04958500000002,1.8289747736834203,0.12932804650906776,-104.92882499999995,1.808693996890224,0.12789397902924776,0.0,0.0,0.0,0.09373499999999794,0.045240521382936646,0.0031989879454289508
ILE1317,L ILE 446,0.0,0.0,0.0,-0.012600000000000021,0.0011401754250992232,8.062257748299152e-05,0.25932000000000005,0.23792397441199578,0.016823765571357684,-0.20392000000000002,0.23986486528877032,0.01696100728140872,0.0,0.0,0.0,0.04279999999999994,0.009179324593890434,0.0006490762667052377
VAL1318,L VAL 447,0.0,0.0,0.0,-0.024555000000000007,0.002294989106728121,0.00016228023601167117,-0.3801800000000003,0.14916724707522025,0.010547717193781744,0.45171999999999995,0.14949258041789246,0.010570721735056703,0.0,0.0,0.0,0.04698499999999981,0.012376783709833424,0.0008751707690502408
HIE1319,L HIE 448,0.0,0.0,0.0,-0.015709999999999988,0.0011857065404220872,8.38421135229699e-05,1.1674349999999998,0.19450459062706332,0.013753551500430986,-1.1850700000000003,0.19705284849501356,0.013933740542294945,0.0,0.0,0.0,-0.033345000000000104,0.018400434098140298,0.001301107172757118
ILE1320,L ILE 449,0.0,0.0,0.0,-0.013694999999999992,0.0012969097886899577,9.170537061698815e-05,-0.20535999999999988,0.07638435965562618,0.00540118986890854,0.23038999999999998,0.07702667005654586,0.005446608072920236,0.0,0.0,0.0,0.011334999999999705,0.012089779774669412,0.0008548765261720712
GLN1321,L GLN 450,0.0,0.0,0.0,-0.011815000000000046,0.0009750769200429801,6.894835023408843e-05,0.53082,0.14559875548918733,0.010295386733872642,-0.479475,0.14465783551194158,0.010228853644226207,0.0,0.0,0.0,0.039529999999999746,0.010485184786163363,0.0007414145264290135
ALA1322,L ALA 451,0.0,0.0,0.0,-0.0035649999999999207,0.0005251428377117917,3.713320616375545e-05,-0.28862000000000004,0.0673487609388617,0.004762276556438078,0.2981250000000001,0.06770523890364728,0.004787483355062424,0.0,0.0,0.0,0.005940000000000127,0.0029404761519183004,0.00020792306269387548
GLY1323,L GLY 452,0.0,0.0,0.0,-0.002090000000000023,0.0004023679907746185,2.8451713480913892e-05,0.2348950000000002,0.07482094609800043,0.005290639836068926,-0.24273999999999993,0.07498928190081587,0.005302542974837654,0.0,0.0,0.0,-0.009935000000000001,0.0027678105065195116,0.00019571375781993194
GLN1324,L GLN 453,0.0,0.0,0.0,-0.003270000000000023,0.00046593991028890796,3.294692701907384e-05,0.22634000000000035,0.25875823542449694,0.01829697029565269,-0.21859500000000004,0.261778820715122,0.01851055792986802,0.0,0.0,0.0,0.00447500000000101,0.004415809665282667,0.00031224489587504726
CYS1325,L CYS 454,0.0,0.0,0.0,-0.0017950000000000498,0.00040370162248870204,2.8546015483777283e-05,0.24255999999999986,0.09240620325497674,0.006534105294529647,-0.23875999999999997,0.09321589134906136,0.006591358888726972,0.0,0.0,0.0,0.002004999999999886,0.002644801504839165,0.0001870157078964159
GLY1326,L GLY 455,0.0,0.0,0.0,-0.001815000000000031,0.0004367779756351806,3.088486684445688e-05,0.008274999999999961,0.09473488995612961,0.0066987683102940595,0.0019850000000000093,0.09606479467005587,0.006792806774448981,0.0,0.0,0.0,0.008444999999999878,0.0030194328937733724,0.0002135061474524872
ASN1327,L ASN 456,0.0,0.0,0.0,-0.006984999999999948,0.0007034024452615957,4.973806389476736e-05,0.5817650000000002,0.1473160540301029,0.010416818078232958,-0.5562249999999999,0.1483695196966011,0.010491309349885765,0.0,0.0,0.0,0.018554999999999815,0.00698047097265028,0.0004935938360636868
GLN1328,L GLN 457,0.0,0.0,0.0,-0.003914999999999947,0.0005725163753116693,4.0483021132322385e-05,0.36432000000000003,0.29068143662779733,0.020554281500456316,-0.35297999999999974,0.2932493300930119,0.0207358589887181,0.0,0.0,0.0,0.007424999999999891,0.004423163460691855,0.0003127648877351768
ILE1329,L ILE 458,0.0,0.0,0.0,-0.002909999999999961,0.00040236799077462585,2.8451713480914414e-05,0.04949500000000011,0.06999042773837012,0.004949070607194855,-0.036570000000000005,0.07030074750669438,0.004971013528446686,0.0,0.0,0.0,0.010015000000000258,0.003047092876825315,0.00021546200361084055
GLY1330,L GLY 459,0.0,0.0,0.0,-0.002879999999999996,0.00043081318457080205,3.0463092423458582e-05,0.05035500000000008,0.0770434226589137,0.005447792660793919,-0.02982500000000002,0.07548638536186503,0.005337693497663569,0.0,0.0,0.0,0.017650000000000124,0.004621417531450697,0.00032678356751831823
ALA1331,L ALA 460,0.0,0.0,0.0,-0.005324999999999993,0.0005562148865321861,3.933033180638148e-05,0.27056999999999987,0.07577436967735232,0.005358057063899213,-0.2618800000000001,0.07500983668826329,0.005303996417796645,0.0,0.0,0.0,0.0033649999999999115,0.003392900676412596,0.00023991430761837704
LYS1332,L LYS 461,0.0,0.0,0.0,-0.003889999999999991,0.00040975602497095407,2.897412638890059e-05,-76.39066000000001,1.116734160128112,0.07896502974092517,76.42057999999999,1.114599696573113,0.07881410037553165,0.0,0.0,0.0,0.02603000000000023,0.005520787987236526,0.00039037866232681783
PHE1333,L PHE 462,0.0,0.0,0.0,-0.006520000000000046,0.000582752091373431,4.120679555607956e-05,-0.14745000000000005,0.08419992577193872,0.005953833848874181,0.15895,0.08472011272419323,0.005990616621016574,0.0,0.0,0.0,0.004979999999999967,0.004516591635292932,0.00031937125731660703
TRP1334,L TRP 463,0.0,0.0,0.0,-0.026054999999999984,0.0017035184178635276,0.0001204569425147479,0.25961500000000015,0.09615064625367832,0.006798877398144485,-0.3341750000000001,0.09808636181957212,0.0069357531584536706,0.0,0.0,0.0,-0.10061499999999995,0.01795680302837845,0.0012697377189797533
GLU1335,L GLU 464,0.0,0.0,0.0,-0.006459999999999986,0.000662117814289863,4.681879964287772e-05,78.45927999999998,1.2961903801542503,0.09165450075158392,-78.46201,1.2920516165769993,0.09136184597246372,0.0,0.0,0.0,-0.009189999999999898,0.005494897633259909,0.00038854793784039924
VAL1336,L VAL 465,0.0,0.0,0.0,-0.003209999999999999,0.000419404339510247,2.965636525267607e-05,0.18414000000000008,0.07192093158462257,0.0050855778432740365,-0.17539500000000008,0.07311839012861246,0.005170250948938538,0.0,0.0,0.0,0.005535000000000029,0.0044764690326193944,0.0003165341608736758
ILE1337,L ILE 466,0.0,0.0,0.0,-0.006884999999999978,0.0005583681581178221,3.948259110037543e-05,0.11424,0.10359494389206447,0.00732526873227187,-0.08679500000000001,0.10489825058121797,0.007417426432058493,0.0,0.0,0.0,0.020559999999999877,0.006450302318496612,0.00045610525101122634
SER1338,L SER 467,0.0,0.0,0.0,-0.008979999999999959,0.000882949602185804,6.243396511515464e-05,0.8448650000000003,0.1042483418333329,0.007371470943780293,-0.8509499999999997,0.10542441605245109,0.007454631949332008,0.0,0.0,0.0,-0.015064999999999926,0.007867704557238918,0.0005563307244795942
ASP1339,L ASP 468,0.0,0.0,0.0,-0.003965000000000019,0.0004730486232936218,3.344958893618806e-05,80.17469000000003,1.2686687447461884,0.0897084272489455,-80.18150500000003,1.2649366624339053,0.08944452917784933,0.0,0.0,0.0,-0.010779999999999887,0.005802723498495111,0.000410314513513642
GLU1340,L GLU 469,0.0,0.0,0.0,-0.003605000000000013,0.0004888506929523527,3.456696399743514e-05,80.76303,1.114193218924449,0.07878535806535454,-80.764885,1.1116685755090117,0.07860683881744117,0.0,0.0,0.0,-0.005459999999999283,0.0039885335651087305,0.00028203191308785394
HID1341,L HID 470,0.0,0.0,0.0,-0.010234999999999874,0.0008886928603291248,6.284007479307935e-05,0.2802700000000003,0.1509221888921571,0.010671810319716132,-0.2551100000000001,0.1516072488372503,0.0107202513729856,0.0,0.0,0.0,0.014925000000000228,0.005929534130098548,0.00041928137926697587
GLY1342,L GLY 471,0.0,0.0,0.0,-0.0036000000000000077,0.0005196152422706591,3.674234614174738e-05,0.44513000000000036,0.14053434847040003,0.009937279079305316,-0.43736499999999995,0.14182373487889793,0.01002845246660718,0.0,0.0,0.0,0.004164999999999943,0.0033641900956991543,0.00023788416298694921
ILE1343,L ILE 472,0.0,0.0,0.0,-0.024574999999999986,0.003108757790500992,0.000219822371472976,-0.7498900000000003,0.12257396909621597,0.008667288474488463,0.7920449999999998,0.12069110561677844,0.008534149921052584,0.0,0.0,0.0,0.017579999999999787,0.008813262732949913,0.0006231917842847568
ASP1344,L ASP 473,0.0,0.0,0.0,-0.029339999999999974,0.006022823258240366,0.00042587791677898196,88.02339500000005,2.3531764912496884,0.16639470542914211,-88.101675,2.333552906915658,0.1650071084737642,0.0,0.0,0.0,-0.10762000000000192,0.046673392848603085,0.003300307258423095
PRO1345,L PRO 474,0.0,0.0,0.0,-0.10061999999999997,0.04696153319473297,0.0033206818576912837,0.07731499999999997,0.24766088866633737,0.01751226938106537,0.006354999999999993,0.20992224506945423,0.014843744301051537,-0.0006885000000000007,0.0018956219613625509,0.00013404071434456032,-0.017638500000000012,0.12385178424479971,0.008757643650155108
THR1346,L THR 475,0.0,0.0,0.0,-0.25876999999999983,0.15293232849858807,0.010813948654400031,1.1155149999999996,0.38835182473499635,0.02746062087562855,-0.8479200000000003,0.4125157616382668,0.02916926924007519,-0.03486160799999998,0.03730983538755347,0.0026382037607492878,-0.026036608000000416,0.15567767656554482,0.011008074077886282
GLY1347,L GLY 476,0.0,0.0,0.0,-0.07253499999999996,0.022759147062225572,0.0016093147221721592,0.7685749999999996,0.13047511017431737,0.009225983518032171,-0.6970350000000002,0.13900001357913488,0.009828785218682846,-3.823200000000001e-05,0.00034244110585033454,2.4214242810379186e-05,-0.0010332320000001117,0.028799983597755263,0.002036466370003409
SER1348,L SER 477,0.0,0.0,0.0,-0.032980000000000016,0.007011390732230009,0.0004957801932308352,-0.699475,0.28439553332462886,0.020109801015300983,0.76429,0.29327994459219314,0.020738023760715468,0.0,0.0,0.0,0.0318350000000001,0.023229889689794014,0.0016426012525868811
TYR1349,L TYR 478,0.0,0.0,0.0,-0.01705499999999996,0.0018362938218051883,0.00012984558136494104,0.18676,0.17307839957660817,0.01223849100175345,-0.1685400000000001,0.17219436227705007,0.012175980124819514,0.0,0.0,0.0,0.0011650000000000208,0.004088737580231927,0.00028911740694742707
HIP1350,L HIP 479,0.0,0.0,0.0,-0.010630000000000002,0.0011971215477135277,8.464927642927706e-05,-87.43328,1.9550677844006492,0.1382441688029058,87.47805000000004,1.9466786939540035,0.13765097052862477,0.0,0.0,0.0,0.034140000000001794,0.012391545504900053,0.0008762145855896508
GLY1351,L GLY 480,0.0,0.0,0.0,-0.0021200000000000164,0.0003815756805667704,2.6981475126463527e-05,0.1825999999999998,0.2015094786852471,0.014248871885170428,-0.17768499999999993,0.20069909261130223,0.014191568936343872,0.0,0.0,0.0,0.00279499999999991,0.0016349235456130252,0.00011560655258245237
ASP1352,L ASP 481,0.0,0.0,0.0,-0.002225000000000002,0.00044087980221370625,3.117490978334955e-05,80.76680499999996,1.5045186662136882,0.10638553513014387,-80.76221999999996,1.501125181858291,0.10614557955018869,0.0,0.0,0.0,0.0023599999999984788,0.0037987366320919235,0.0002686112432493946
SER1353,L SER 482,0.0,0.0,0.0,-0.002534999999999982,0.0005086993218002187,3.597047400299323e-05,0.3323049999999999,0.2667284798723228,0.0188605516853299,-0.33254000000000006,0.2669279460828331,0.01887465607633684,0.0,0.0,0.0,-0.0027700000000000337,0.001373717583784748,9.713650189293945e-05
ASP1354,L ASP 483,0.0,0.0,0.0,-0.005669999999999993,0.0008781229982183609,6.209267267560656e-05,92.55475499999997,2.2239121419187207,0.1572543356313827,-92.50209999999997,2.2090723935632006,0.1562050069620537,0.0,0.0,0.0,0.046985000000000096,0.015220866433938237,0.0010762777870972431
LEU1355,L LEU 484,0.0,0.0,0.0,-0.004624999999999994,0.0006437196594791884,4.5517853640082935e-05,0.677085,0.1353248970995353,0.009568915240245316,-0.6697199999999998,0.13509019801599395,0.009552319508894281,0.0,0.0,0.0,0.0027400000000001247,0.0016918628786045276,0.00011963277142990541
GLN1356,L GLN 485,0.0,0.0,0.0,-0.005524999999999975,0.0006475916923494124,4.579164771003419e-05,0.32025000000000003,0.2779811639302203,0.01965623660571881,-0.305515,0.2786247292955168,0.019701743549112603,0.0,0.0,0.0,0.009210000000000669,0.002763313228716289,0.0001953957522567781
LEU1357,L LEU 486,0.0,0.0,0.0,-0.013780000000000006,0.001480405349895712,0.00010468046618161015,0.6272100000000003,0.14074372419401102,0.009952084178703434,-0.6043649999999998,0.1364796020473395,0.009650565210131518,0.0,0.0,0.0,0.009064999999999919,0.006136022734638714,0.0004338823285177858
GLU1358,L GLU 487,0.0,0.0,0.0,-0.010865000000000012,0.0016452279477324769,0.00011633518384392612,99.70121500000003,1.8811904711554062,0.1330202538857504,-99.56554499999997,1.861692049717306,0.131641507283619,0.0,0.0,0.0,0.12480499999999693,0.022915867319390087,0.001620396517831192
ARG1359,L ARG 488,0.0,0.0,0.0,-0.013265000000000042,0.0013728710791622667,9.707664497705323e-05,-97.08858999999997,1.5865368548847576,0.11218509686913895,97.13144499999997,1.586189060919755,0.11216050412202805,0.0,0.0,0.0,0.029590000000003586,0.016780402259780954,0.0011865536228929177
ILE1360,L ILE 489,0.0,0.0,0.0,-0.024010000000000004,0.002729450494147239,0.0001930012953324486,-0.2904249999999998,0.14556962037114762,0.010293326569918987,0.3184000000000001,0.15024683024942626,0.01062405525211534,0.0,0.0,0.0,0.003965000000000267,0.01194419419634485,0.0008445820712044449
ASN1361,L ASN 490,0.0,0.0,0.0,-0.03376499999999996,0.008106156610873098,0.000573191830890853,-0.45059500000000013,0.662450723431562,0.04684233987403916,0.5557149999999998,0.6670294174734726,0.0471661024346405,0.0,0.0,0.0,0.07135499999999961,0.04043771723280189,0.0028593784071018324
VAL1362,L VAL 491,0.0,0.0,0.0,-0.013715000000000034,0.0011286164095917453,7.980523165807372e-05,0.3167549999999996,0.14159217836801627,0.010012078948699949,-0.27961,0.13912216897389112,0.009837422909481912,0.0,0.0,0.0,0.023429999999999902,0.011404608717531711,0.0008064276160945888
TYR1363,L TYR 492,0.0,0.0,0.0,-0.021669999999999953,0.0012888366847667915,9.11345159640587e-05,-0.10899500000000001,0.15843394514749648,0.011202971698393226,0.152055,0.16498979354796472,0.011666540184433433,0.0,0.0,0.0,0.02138999999999995,0.016425525866772196,0.0011614600724949662
[truncated: 111,905 more chars]
