# Supplementary material for: Detailed Per-residue Energetic Analysis Explains the Driving Force for Microtubule Disassembly
Source: PLoS Comput Biol. 2015 Jun 1;11(6):e1004313. doi: 10.1371/journal.pcbi.1004313 (PMC4452272; doi:10.1371/journal.pcbi.1004313)
Supplement: S2 Dataset — 13 text files with energy contribution per residue in the 13 lateral GTP subsystems, plus one text file with the overall residual contributions, per MT ring. (ZIP) [file pcbi.1004313.s002.zip › LatGTP/R7_L8.txt]

| Run on Tue Jan 20 05:59:12 2015
| GB non-polar solvation energies calculated with gbsa=2
idecomp = 2: Per-residue decomp adding 1-4 interactions to EEL and VDW.
Energy Decomposition Analysis (All units kcal/mol): Generalized Born solvent
DELTAS:
Total Energy Decomposition:
Residue,Location,Internal,,,van der Waals,,,Electrostatic,,,Polar Solvation,,,Non-Polar Solv.,,,TOTAL,,
,,Avg.,Std. Dev.,Std. Err. of Mean,Avg.,Std. Dev.,Std. Err. of Mean,Avg.,Std. Dev.,Std. Err. of Mean,Avg.,Std. Dev.,Std. Err. of Mean,Avg.,Std. Dev.,Std. Err. of Mean
MET   1,R MET   1,0.0,0.0,0.0,-0.0002999999999999986,0.000458257569495582,3.240370349203916e-05,-75.959885,1.642404110373718,0.11613550838939148,75.954545,1.6416052077096848,0.1160790174402669,0.0,0.0,0.0,-0.005640000000000782,0.001170640850132024,8.27768083462339e-05
ARG   2,R ARG   2,0.0,0.0,0.0,-0.0005650000000000194,0.0004957569969249208,3.505531343462899e-05,-79.85382500000006,0.732561979880104,0.05179995436126647,79.84611000000001,0.7319480021829874,0.05175653958195363,0.0,0.0,0.0,-0.008279999999997472,0.001044796630926413,7.387827826889252e-05
GLU   3,R GLU   3,0.0,0.0,0.0,-0.0003150000000000236,0.0004645158770160955,3.284623266068975e-05,74.98196999999999,0.6102059726829211,0.04314807812046267,-74.97708000000006,0.609758783121017,0.04311645704329284,0.0,0.0,0.0,0.004575000000002092,0.0008968695557329846,6.341825446985596e-05
CYS   4,R CYS   4,0.0,0.0,0.0,-0.0003500000000000303,0.00047696960070851385,3.3726843908083004e-05,-0.25397500000000006,0.1748934657870328,0.012366835564322833,0.25382000000000016,0.1747344774221731,0.012355593389230628,0.0,0.0,0.0,-0.0005050000000000088,0.000793709644643388,5.6123747202050454e-05
ILE   5,R ILE   5,0.0,0.0,0.0,-0.0004000000000000303,0.0004898979485566724,3.464101615138015e-05,0.3975850000000001,0.09767565088086153,0.006906711509466696,-0.3971850000000001,0.09767195490518173,0.006906450164520067,0.0,0.0,0.0,1.0658141036401502e-16,0.0007483314773550146,5.291502622130782e-05
SER   6,R SER   6,0.0,0.0,0.0,-0.00039500000000001757,0.0004888506929523787,3.456696399743698e-05,-0.5833849999999999,0.2625522743664583,0.01856524936204736,0.5832250000000002,0.2623703001008296,0.018552381838324614,0.0,0.0,0.0,-0.0005549999999999712,0.0007981071356654336,5.643469677423999e-05
ILE   7,R ILE   7,0.0,0.0,0.0,-0.0005250000000000343,0.0004993746088859862,3.531111722956608e-05,0.5664800000000001,0.076636542197568,0.005419021867458933,-0.5656300000000004,0.07654098967219758,0.005412265283594041,0.0,0.0,0.0,0.0003249999999998643,0.0007479137650826564,5.2885489503270884e-05
HID   8,R HID   8,0.0,0.0,0.0,-0.0008449999999999313,0.00036190468358391915,2.5590525590536104e-05,-1.6575599999999993,0.124397935674196,0.008796262388083193,1.6553700000000007,0.12430556343139436,0.008789730684155348,0.0,0.0,0.0,-0.003034999999999857,0.0007508495188784464,5.309307864496061e-05
VAL   9,R VAL   9,0.0,0.0,0.0,-0.0006150000000000133,0.00048659531440408327,3.4407484650872736e-05,0.78275,0.07597669050438866,0.005372363306776479,-0.781375,0.0759476423268023,0.005370309290441237,0.0,0.0,0.0,0.0007599999999999362,0.000795235814082931,5.6231663678044505e-05
GLY  10,R GLY  10,0.0,0.0,0.0,-0.0003649999999999931,0.00048143016108257206,3.404225315692186e-05,-0.07021500000000006,0.10657278627773617,0.0075358339866931886,0.07011499999999997,0.10662448956501508,0.007539489961197643,0.0,0.0,0.0,-0.0004650000000000154,0.0007992340082855535,5.651437870136201e-05
GLN  11,R GLN  11,0.0,0.0,0.0,-0.0013499999999999823,0.00047696960070844457,3.3726843908078105e-05,-0.9934100000000001,0.5778141759250979,0.040857632206235346,0.9941000000000001,0.5765686689371866,0.04076956156251862,0.0,0.0,0.0,-0.0006599999999996697,0.0015376605607216984,0.0001087290209649422
ALA  12,R ALA  12,0.0,0.0,0.0,-0.0009600000000000452,0.00022000000000000104,1.555634918610412e-05,-0.134635,0.14915861280864742,0.010547106658937322,0.13505000000000003,0.14899952181131315,0.010535857226633243,0.0,0.0,0.0,-0.0005450000000000924,0.0007732884326045455,5.467974945077907e-05
GLY  13,R GLY  13,0.0,0.0,0.0,-0.0004800000000000093,0.0004995998398718807,3.5327043465312013e-05,0.18576000000000015,0.14524614418290083,0.01027045334929282,-0.18538000000000004,0.14498953617416674,0.010252308422984554,0.0,0.0,0.0,-9.999999999983689e-05,0.0008426149773176888,5.958187643906866e-05
VAL  14,R VAL  14,0.0,0.0,0.0,-0.000889999999999993,0.0003128897569432355,2.2124646889837243e-05,-0.23301999999999992,0.08893008264923656,0.00628830644927553,0.23397499999999993,0.0888944563794618,0.006285787291580919,0.0,0.0,0.0,6.499999999995732e-05,0.000831128750555697,5.8769677555703586e-05
GLN  15,R GLN  15,0.0,0.0,0.0,-0.0016150000000000665,0.00048659531440409216,3.4407484650873366e-05,-0.9823800000000011,0.5574710177219964,0.039419153694618965,0.9827250000000001,0.5565021198297443,0.03935064226763008,0.0,0.0,0.0,-0.0012700000000008416,0.001391797399049746,9.841493789058746e-05
ILE  16,R ILE  16,0.0,0.0,0.0,-0.0020799999999999885,0.00032186953878863504,2.275961335348303e-05,-0.1739000000000002,0.12050257258664614,0.008520818622644165,0.1744850000000001,0.12019633844256641,0.008499164598653202,0.0,0.0,0.0,-0.001494999999999811,0.0011445413928732973,8.093129802494049e-05
GLY  17,R GLY  17,0.0,0.0,0.0,-0.0005600000000000039,0.0004963869458396368,3.5099857549568666e-05,-0.029544999999999978,0.12284074232517486,0.008686152190412048,0.029129999999999993,0.1227833584000698,0.00868209453415476,0.0,0.0,0.0,-0.0009749999999999792,0.000839270516579669,5.934538735234207e-05
ASN  18,R ASN  18,0.0,0.0,0.0,-0.001120000000000012,0.00035440090293338447,2.5059928172283154e-05,-1.5004450000000003,0.29858500795418036,0.021113148388504015,1.4988850000000005,0.2982726634725308,0.021091062298399955,0.0,0.0,0.0,-0.002679999999999154,0.0007922120928134765,5.6017854296639576e-05
ALA  19,R ALA  19,0.0,0.0,0.0,-0.001224999999999974,0.0004175823272122787,2.9527529527546205e-05,-0.44440999999999986,0.2656493024647349,0.01878424231902903,0.44592999999999966,0.265440228865182,0.01876945858302793,0.0,0.0,0.0,0.0002949999999999736,0.0010039795814656386,7.099207702271849e-05
CYS  20,R CYS  20,0.0,0.0,0.0,-0.0013550000000000439,0.0004785133226985331,3.3836001536823944e-05,-0.26991,0.31951457228114033,0.02259309207479136,0.2715850000000001,0.3192488884475557,0.02257430539075343,0.0,0.0,0.0,0.0003199999999998449,0.0013370115930684903,9.454099639837582e-05
TRP  21,R TRP  21,0.0,0.0,0.0,-0.0014650000000000051,0.0004987734956871324,3.5268612107649054e-05,-0.579745,0.15752831483577728,0.011138933964926753,0.5775399999999998,0.15720794636404367,0.011116280493042632,0.0,0.0,0.0,-0.0036700000000000088,0.0010445573225054856,7.386135660816924e-05
GLU  22,R GLU  22,0.0,0.0,0.0,-0.0015949999999999886,0.0004908920451585997,3.4711309396217874e-05,97.490755,1.5038993699627174,0.1063417442722814,-97.46748500000001,1.501540865168109,0.10617497279890853,0.0,0.0,0.0,0.0216749999999999,0.002733015733582209,0.00019325339583055066
LEU  23,R LEU  23,0.0,0.0,0.0,-0.0027849999999999824,0.0004344824507388195,3.0722548722396935e-05,-0.7596750000000005,0.11715105366576802,0.00828383044702137,0.7616550000000006,0.11689775863975865,0.008265919783968166,0.0,0.0,0.0,-0.0008050000000001711,0.0014166774509391487,0.00010017422323131445
TYR  24,R TYR  24,0.0,0.0,0.0,-0.0018099999999999605,0.0003923009049187377,2.7739863013365845e-05,-0.5094250000000001,0.2783591823076788,0.019682966541530213,0.5070750000000002,0.2781474238151413,0.019667992954925502,0.0,0.0,0.0,-0.004159999999999705,0.0010071742649612103,7.121797525906484e-05
CYS  25,R CYS  25,0.0,0.0,0.0,-0.0008800000000000052,0.0003249615361854381,2.297825058615209e-05,-0.9554699999999998,0.07934960050309316,0.005610864060018065,0.95542,0.07941097908979346,0.005615204181505608,0.0,0.0,0.0,-0.0009300000000001463,0.0008031811750785099,5.67934855419394e-05
LEU  26,R LEU  26,0.0,0.0,0.0,-0.002079999999999972,0.0003515679166249425,2.485960578931236e-05,-0.5788750000000001,0.15483820386132022,0.010948714393708458,0.5812100000000001,0.1547064507381638,0.010939398041025818,0.0,0.0,0.0,0.00025499999999990754,0.0010999886363052343,7.77809423959574e-05
GLU  27,R GLU  27,0.0,0.0,0.0,-0.0025200000000000157,0.000509509568114299,3.602776706930499e-05,96.11001999999995,1.1769719833571237,0.08322448706984024,-96.09938000000004,1.1747101113013014,0.08306454856295542,0.0,0.0,0.0,0.008119999999998413,0.003809934382636046,0.0002694030437837731
HIP  28,R HIP  28,0.0,0.0,0.0,-0.0011949999999999867,0.00039620070671313336,2.8015620642775907e-05,-84.32234499999997,0.92793781902778,0.06561511243539986,84.31337000000002,0.9268677106764683,0.06553944434821816,0.0,0.0,0.0,-0.010169999999999959,0.001618981161100179,0.0001144792557627207
GLY  29,R GLY  29,0.0,0.0,0.0,-0.0005799999999999977,0.0004935585071701205,3.489985673323015e-05,-0.6249349999999998,0.11473129814919927,0.008112727893563439,0.6247850000000004,0.11467950459868483,0.00810906553648439,0.0,0.0,0.0,-0.0007300000000001077,0.0008106170489201567,5.731928122368701e-05
ILE  30,R ILE  30,0.0,0.0,0.0,-0.000910000000000002,0.0002861817604250819,2.0236106344847934e-05,0.8750200000000002,0.06478394554208367,0.004580916720482736,-0.8742049999999996,0.0647099140395104,0.004575681902733638,0.0,0.0,0.0,-9.499999999993846e-05,0.000652667602995672,4.6150568793900906e-05
GLN  31,R GLN  31,0.0,0.0,0.0,-0.0007550000000000012,0.0004300872004605574,3.0411757594719815e-05,-0.6595400000000001,0.2733038389777941,0.019325499786551445,0.6593399999999998,0.2730972617951342,0.019310892573881727,0.0,0.0,0.0,-0.0009550000000000836,0.0007231701044704945,5.1135848482247065e-05
PRO  32,R PRO  32,0.0,0.0,0.0,-0.0007100000000000018,0.0004537620521815366,3.2085822414268856e-05,-0.27002000000000004,0.08907249631620284,0.00629837661624008,0.26971000000000006,0.08900739238962116,0.0062937730734433026,0.0,0.0,0.0,-0.001020000000000163,0.0007068238818828689,4.9979995998397585e-05
ASP  33,R ASP  33,0.0,0.0,0.0,-0.000400000000000002,0.0004898979485566377,3.4641016151377696e-05,79.95616999999999,0.9367686486569934,0.06623954638683184,-79.94942999999998,0.935846304211406,0.06617432678562539,0.0,0.0,0.0,0.006339999999999648,0.0012265398485133406,8.672946442793039e-05
GLY  34,R GLY  34,0.0,0.0,0.0,-0.0002599999999999902,0.00043863424398920983,3.101612483854049e-05,-0.5487350000000002,0.09554320894233952,0.006755925093945145,0.5484150000000001,0.09552278667940843,0.006754481021884571,0.0,0.0,0.0,-0.0005799999999999716,0.0006881860213636334,4.866210024240155e-05
GLN  35,R GLN  35,0.0,0.0,0.0,-0.00043499999999996596,0.0004957569969248656,3.505531343462508e-05,1.3500999999999994,0.31164563208876106,0.022036673977713084,-1.3494700000000006,0.31149251852973414,0.022025847214125132,0.0,0.0,0.0,0.0001950000000001495,0.0007595887044969929,5.3711032386252827e-05
MET  36,R MET  36,0.0,0.0,0.0,-0.0006250000000000045,0.00048412291827592906,3.423265984407302e-05,-0.016370000000000034,0.2831059043891526,0.020018610478752016,0.016395000000000007,0.2829877541078413,0.020010255992240586,0.0,0.0,0.0,-0.0006000000000002004,0.0008062257748298042,5.700877125495331e-05
PRO  37,R PRO  37,0.0,0.0,0.0,-0.000694999999999999,0.0004604074282632701,3.255572146336172e-05,-0.8093899999999995,0.15123031409079352,0.010693598061457157,0.8090099999999997,0.15111131625394705,0.010685183643719091,0.0,0.0,0.0,-0.001075000000000035,0.0007545694136395653,5.335611492604935e-05
SER  38,R SER  38,0.0,0.0,0.0,-0.00037500000000000527,0.0004841229182759339,3.423265984407336e-05,-0.45164500000000024,0.2944379713538992,0.020819908618315255,0.4514800000000001,0.2942882083944239,0.020809318777893698,0.0,0.0,0.0,-0.0005399999999998339,0.000817557337438762,5.781003373117671e-05
ASP  39,R ASP  39,0.0,0.0,0.0,-0.000829999999999999,0.00042555845661905987,3.0091527046661844e-05,81.46267999999995,2.0701375914675304,0.14638083289158774,-81.45389999999999,2.067331777921694,0.14618243191308714,0.0,0.0,0.0,0.00795000000000094,0.003241527417746133,0.0002292106018490409
LYS  40,R LYS  40,0.0,0.0,0.0,-0.0007799999999999851,0.00041424630354415114,2.9291637031753023e-05,-79.20460500000002,1.2026991265360822,0.08504367081008013,79.19807499999995,1.2017411116324628,0.08497592892659742,0.0,0.0,0.0,-0.007310000000002219,0.0014946236984610887,0.00010568585525039534
THR  41,R THR  41,0.0,0.0,0.0,-0.0005149999999999955,0.0004997749493522009,3.533942557541046e-05,0.6594100000000002,0.33097547023910934,0.023403499941248056,-0.6592000000000003,0.33086986867951534,0.023396032783358778,0.0,0.0,0.0,-0.00030500000000004856,0.0007949685528372952,5.621276545413076e-05
ILE  42,R ILE  42,0.0,0.0,0.0,-0.0003800000000000059,0.0004853864439804715,3.432200460346157e-05,0.14958499999999997,0.3366132540097017,0.02380215145475299,-0.14945999999999995,0.3365450466133769,0.023797328463506153,0.0,0.0,0.0,-0.0002549999999998853,0.0007873849122257639,5.567652108388122e-05
GLY  43,R GLY  43,0.0,0.0,0.0,-0.00019500000000000962,0.0003962007067131702,2.8015620642778512e-05,0.09415,0.2254174516314121,0.01593942086463621,-0.094125,0.22534662050938337,0.01593441234796565,0.0,0.0,0.0,-0.0001700000000000157,0.0006565820588471462,4.642736262162418e-05
GLY  44,R GLY  44,0.0,0.0,0.0,-0.0002600000000000019,0.00043863424398922935,3.101612483854187e-05,0.3149049999999999,0.24247434085898667,0.01714552506851278,-0.31488000000000005,0.24236384961458235,0.01713771215769478,0.0,0.0,0.0,-0.00023500000000000658,0.0007935836439846633,5.611483761002863e-05
GLY  45,R GLY  45,0.0,0.0,0.0,-0.00034999999999999506,0.00047696960070846614,3.372684390807963e-05,0.5012549999999999,0.13574111379755238,0.009598346205206412,-0.5010550000000001,0.1356918272225704,0.00959486111806729,0.0,0.0,0.0,-0.0001500000000000115,0.0007984359711335099,5.645794895317713e-05
ASP  46,R ASP  46,0.0,0.0,0.0,-0.0004499999999999965,0.0004974937185533059,3.517811819867544e-05,78.78654999999996,0.9029709560689382,0.06384968862508462,-78.780275,0.9021652062499679,0.06379271350899125,0.0,0.0,0.0,0.005824999999998397,0.0012305994474223598,8.701652141967688e-05
ASP  47,R ASP  47,0.0,0.0,0.0,-0.00040499999999999423,0.0004908920451586002,3.471130939621791e-05,77.70330999999997,1.0368623167554618,0.0733172375334581,-77.69703999999996,1.0360663484564034,0.07326095407527074,0.0,0.0,0.0,0.005864999999998588,0.0011518571960085827,8.144860342561911e-05
SER  48,R SER  48,0.0,0.0,0.0,-0.00040499999999999483,0.0004908920451586006,3.471130939621794e-05,0.24788500000000005,0.3904343117286186,0.027607874943120857,-0.24753499999999995,0.39034542238253556,0.027601589517181804,0.0,0.0,0.0,-5.499999999999616e-05,0.0007693991161939781,5.440473324996983e-05
PHE  49,R PHE  49,0.0,0.0,0.0,-0.0007799999999999585,0.0004142463035441359,2.9291637031751945e-05,0.40668,0.07940275561968915,0.005614622694358044,-0.4064600000000002,0.07935766125586059,0.005611434041312397,0.0,0.0,0.0,-0.0005599999999995032,0.0007323933369441461,5.178802950490497e-05
ASN  50,R ASN  50,0.0,0.0,0.0,-0.0003999999999999604,0.0004898979485565867,3.4641016151374084e-05,0.1618749999999998,0.3489852996545838,0.02467698719201755,-0.16186499999999995,0.3488073060803056,0.024664401145679575,0.0,0.0,0.0,-0.00039000000000115163,0.0007732399368894913,5.4676320285881736e-05
THR  51,R THR  51,0.0,0.0,0.0,-0.00044499999999996875,0.0004969657935914349,3.5140788266625766e-05,-0.1613499999999999,0.14176765322174179,0.010024486894599652,0.16175000000000003,0.14173297957779604,0.010022035097723403,0.0,0.0,0.0,-4.499999999981852e-05,0.0007503165998431968,5.305539557859577e-05
PHE  52,R PHE  52,0.0,0.0,0.0,-0.000829999999999993,0.00037563279941985376,2.6561249970586482e-05,-0.06703999999999997,0.11239327559956593,0.00794740473362216,0.06643500000000004,0.11228199221157412,0.007939535809793917,0.0,0.0,0.0,-0.0014349999999999285,0.000667663837571477,4.7210962709982496e-05
PHE  53,R PHE  53,0.0,0.0,0.0,-0.0006749999999999456,0.00046837484987984095,3.311910324872667e-05,-0.3339050000000001,0.07417564273398614,0.005245009997607225,0.33339000000000013,0.0741439673877781,0.0052427702123972126,0.0,0.0,0.0,-0.0011899999999998557,0.0007374957626997173,5.2148825490131495e-05
SER  54,R SER  54,0.0,0.0,0.0,-0.0002299999999999941,0.00042083250825000556,2.9757352032732263e-05,0.4587050000000002,0.2377505583063891,0.01681150320093354,-0.45854499999999987,0.2376799486178847,0.016806510341977644,0.0,0.0,0.0,-6.999999999996356e-05,0.0006671581521647068,4.717520535195507e-05
GLU  55,R GLU  55,0.0,0.0,0.0,-0.00021999999999998575,0.00041424630354413287,2.929163703175173e-05,72.69974,0.8519615028865848,0.06024277560009865,-72.69606499999996,0.8515801669744693,0.06021581107916196,0.0,0.0,0.0,0.0034549999999988756,0.0008473340545505901,5.9915565590301425e-05
THR  56,R THR  56,0.0,0.0,0.0,-0.00018999999999999407,0.00039230090491864836,2.7739863013359526e-05,-0.00592000000000013,0.16782423424523646,0.011866965408224631,0.005914999999999959,0.1677635174136498,0.011862672079889922,0.0,0.0,0.0,-0.0001950000000001495,0.0006906337669127725,4.883518199004309e-05
GLY  57,R GLY  57,0.0,0.0,0.0,-8.000000000000007e-05,0.000271293199325011,1.9183326093250898e-05,-0.22668500000000003,0.06819857604818406,0.004822367559093741,0.22660499999999995,0.0681163634892526,0.004816554253301827,0.0,0.0,0.0,-0.0001600000000000179,0.0006280127387242884,4.4407206622347985e-05
ALA  58,R ALA  58,0.0,0.0,0.0,-8.000000000000119e-05,0.00027129319932501475,1.9183326093251163e-05,0.029445000000000002,0.12182334330907195,0.00861421121606616,-0.029435000000000017,0.12182892010930742,0.008614605555392542,0.0,0.0,0.0,-6.999999999997897e-05,0.0005959026766176607,4.213668235635622e-05
GLY  59,R GLY  59,0.0,0.0,0.0,-0.00012499999999999957,0.00033071891388307265,2.338535866733705e-05,0.2866299999999999,0.07137669857873852,0.005047094758373422,-0.286525,0.07138171597124857,0.005047449541600194,0.0,0.0,0.0,-1.9999999999934238e-05,0.0006630233781700786,4.688283267892753e-05
LYS  60,R LYS  60,0.0,0.0,0.0,-0.0003799999999999781,0.00048538644398043567,3.4322004603459033e-05,-77.67324499999998,0.798161452952224,0.056438537586422505,77.66752500000001,0.7976657190638877,0.05640348390701185,0.0,0.0,0.0,-0.006100000000001486,0.0009273618495523809,6.557438524321875e-05
HIP  61,R HIP  61,0.0,0.0,0.0,-0.00047000000000003707,0.0004990991885387503,3.529164207004535e-05,-76.97227,0.7430469884875771,0.052541356429980826,76.96701499999996,0.7425777769210701,0.052508178161932,0.0,0.0,0.0,-0.005724999999999909,0.0008996527107719625,6.361505324997144e-05
VAL  62,R VAL  62,0.0,0.0,0.0,-0.00031500000000000804,0.00046451587701607265,3.284623266068813e-05,-0.36346999999999996,0.07281915338700377,0.005149091716021371,0.36339500000000013,0.0727880414285198,0.00514689176833937,0.0,0.0,0.0,-0.0003900000000000431,0.0007334166619324612,5.186038950876449e-05
PRO  63,R PRO  63,0.0,0.0,0.0,-0.00040500000000003755,0.0004908920451586521,3.471130939622158e-05,-0.7036650000000002,0.10445794739989811,0.007386292295529564,0.7031399999999998,0.10443079239381778,0.007384372146635307,0.0,0.0,0.0,-0.0009300000000004527,0.0007842831121475034,5.545719069695892e-05
ARG  64,R ARG  64,0.0,0.0,0.0,-0.00044999999999993266,0.0004974937185532353,3.5178118198670436e-05,-77.47391000000002,0.6993989504560496,0.049454974062222684,77.46818999999999,0.6989507735879716,0.049423283171963796,0.0,0.0,0.0,-0.006170000000003029,0.0009386692708321613,6.637394066968532e-05
ALA  65,R ALA  65,0.0,0.0,0.0,-0.00028999999999999247,0.00045376205218152545,3.2085822414268064e-05,-0.6197700000000002,0.16374870106355027,0.011578781693252523,0.6194600000000001,0.16373627698222473,0.011577903178036992,0.0,0.0,0.0,-0.000600000000000076,0.0007745966692414906,5.4772255750517115e-05
VAL  66,R VAL  66,0.0,0.0,0.0,-0.00035000000000002585,0.00047696960070850794,3.3726843908082584e-05,0.6033899999999998,0.10827288626429271,0.0076560492096121174,-0.6027450000000004,0.10811812972392487,0.00764510626969941,0.0,0.0,0.0,0.00029499999999998955,0.0007266188822210806,5.137971389567154e-05
PHE  67,R PHE  67,0.0,0.0,0.0,-0.0007300000000000018,0.00044395945760846155,3.139267430468447e-05,-0.8680699999999995,0.07531855747424603,0.0053258262739228086,0.8671249999999996,0.0752658579636275,0.005322099855790452,0.0,0.0,0.0,-0.0016750000000000842,0.0007066647012551253,4.9968740228266486e-05
VAL  68,R VAL  68,0.0,0.0,0.0,-0.0003999999999999976,0.0004898979485566322,3.46410161513773e-05,0.6335849999999998,0.08341062747036557,0.005898022030732041,-0.6328750000000004,0.08332604259773554,0.0058920409770297924,0.0,0.0,0.0,0.0003099999999998228,0.0007835177087980586,5.5403068507085385e-05
ASP  69,R ASP  69,0.0,0.0,0.0,-0.0005600000000000028,0.0004963869458396353,3.509985754956856e-05,94.39882999999996,0.8230314945988971,0.05819711509609795,-94.37826500000003,0.822043067467705,0.058127222743380474,0.0,0.0,0.0,0.020005000000005282,0.0012942082521785114,9.151434313830147e-05
LEU  70,R LEU  70,0.0,0.0,0.0,-0.00041499999999997594,0.0004927220311696762,3.484070894800875e-05,-0.6767000000000004,0.10797277434612366,0.007634828092366893,0.67601,0.10789870203111712,0.007629590388742963,0.0,0.0,0.0,-0.0011050000000000137,0.0007835655684116392,5.540645269281617e-05
GLU  71,R GLU  71,0.0,0.0,0.0,-0.0006500000000000033,0.0004769696007084741,3.372684390808019e-05,98.40334499999999,0.9025648486264332,0.06382097249243607,-98.37682000000004,0.9012301080157484,0.06372659207874204,0.0,0.0,0.0,0.025875000000000058,0.0016429774800606888,0.00011617605174876987
PRO  72,R PRO  72,0.0,0.0,0.0,-0.0004400000000000204,0.0004963869458396564,3.5099857549570055e-05,0.28223500000000007,0.1063686973456006,0.00752140271990537,-0.28214500000000003,0.10622920490618352,0.007511539114921763,0.0,0.0,0.0,-0.00034999999999995256,0.0008046738469715352,5.6899033383703874e-05
THR  73,R THR  73,0.0,0.0,0.0,-0.0006600000000000034,0.0004737087712930825,3.34962684488886e-05,-0.4048999999999999,0.37786924987355114,0.026719390898746198,0.40450999999999987,0.37739027531191116,0.026685522282691047,0.0,0.0,0.0,-0.0010499999999999154,0.0008817596044273309,6.234981956669333e-05
VAL  74,R VAL  74,0.0,0.0,0.0,-0.0008199999999999835,0.00038418745424596194,2.7166155414411613e-05,0.13887000000000008,0.11040753189887018,0.0078069914499761155,-0.13836,0.11021529113512335,0.007793397975209529,0.0,0.0,0.0,-0.0003099999999999982,0.0007575618786607087,5.3567714156940755e-05
ILE  75,R ILE  75,0.0,0.0,0.0,-0.0005950000000000022,0.0004908920451586076,3.471130939621843e-05,0.16370500000000007,0.1242618524527942,0.0087866398512173,-0.16360000000000002,0.12413001248690839,0.008777317357826374,0.0,0.0,0.0,-0.0004899999999999816,0.0007680494775730842,5.43092993878713e-05
ASP  76,R ASP  76,0.0,0.0,0.0,-0.0005850000000000083,0.0004927220311697119,3.484070894801127e-05,88.40208000000001,1.7440396766132271,0.12332222819916062,-88.38775500000001,1.7420768567933271,0.12318343587867076,0.0,0.0,0.0,0.013739999999998673,0.002117167919651095,0.00014970637928959048
GLU  77,R GLU  77,0.0,0.0,0.0,-0.0010899999999999265,0.00030315012782448155,2.1435951110225958e-05,99.18933500000003,1.6324118973979405,0.11542895223396824,-99.16168500000003,1.6297043798704312,0.1152375018335799,0.0,0.0,0.0,0.026560000000000628,0.0028242521133898914,0.00019970478211584302
VAL  78,R VAL  78,0.0,0.0,0.0,-0.0006149999999999745,0.0004865953144040525,3.440748465087056e-05,-0.02270999999999985,0.14115691941948874,0.009981301493292355,0.022625000000000003,0.14102394965040513,0.009971899110751171,0.0,0.0,0.0,-0.0006999999999997166,0.0008544003745317532,6.0415229867972865e-05
ARG  79,R ARG  79,0.0,0.0,0.0,-0.0006550000000000006,0.00047536827828537206,3.361361331365604e-05,-84.59380500000003,0.9848253890775511,0.06963767109014164,84.58288499999993,0.9839676121629151,0.0695770171028332,0.0,0.0,0.0,-0.011574999999996862,0.0011288821904905744,7.98240252056609e-05
THR  80,R THR  80,0.0,0.0,0.0,-0.0006450000000000043,0.00047851332269854585,3.3836001536824846e-05,-0.5001850000000002,0.23998243847206713,0.016969320960928208,0.4998150000000001,0.2397741036371521,0.01695458946347563,0.0,0.0,0.0,-0.0010149999999996512,0.0008571901772654735,6.061249871109151e-05
GLY  81,R GLY  81,0.0,0.0,0.0,-0.0003850000000000026,0.00048659531440407747,3.440748465087233e-05,-1.0751350000000002,0.13466872975935887,0.009522517202662126,1.0740950000000002,0.13447224983244566,0.00950862397379339,0.0,0.0,0.0,-0.001424999999999925,0.0007512489600659397,5.3121323402196775e-05
THR  82,R THR  82,0.0,0.0,0.0,-0.0008949999999999897,0.00030655342111938165,2.1676600286945017e-05,-0.7804400000000002,0.1793628345003465,0.012682867656803546,0.7799299999999997,0.1791835514214411,0.012670190428718944,0.0,0.0,0.0,-0.001404999999999621,0.0006564868620161655,4.64206311891508e-05
TYR  83,R TYR  83,0.0,0.0,0.0,-0.0012949999999999817,0.0004560427611528895,3.2247092892224516e-05,-0.2401550000000002,0.13887998766921025,0.009820298105200267,0.23956999999999998,0.13880563785379912,0.009815040779334549,0.0,0.0,0.0,-0.0018800000000001107,0.0007652450587879982,5.4110997033849174e-05
ARG  84,R ARG  84,0.0,0.0,0.0,-0.0007650000000000046,0.00042399882075307784,2.9981244136960078e-05,-87.146625,1.405344870262999,0.09937288876686953,87.13397499999999,1.4039790647894077,0.09927631173565372,0.0,0.0,0.0,-0.013414999999999112,0.0016651651569769457,0.00011774495742939602
GLN  85,R GLN  85,0.0,0.0,0.0,-0.0003850000000000109,0.00048659531440408804,3.4407484650873075e-05,-0.566599999999999,0.6623826235643572,0.04683752448624932,0.5662599999999998,0.662020651037413,0.046811929163408775,0.0,0.0,0.0,-0.0007249999999988432,0.0008481597726845752,5.997395267949038e-05
LEU  86,R LEU  86,0.0,0.0,0.0,-0.0005099999999999827,0.0004998999899979816,3.534826728426601e-05,-0.57168,0.162254668962098,0.011473137670227793,0.57133,0.16217389154854633,0.011467425844538883,0.0,0.0,0.0,-0.0008599999999996954,0.0007144228439792872,5.051732376123328e-05
PHE  87,R PHE  87,0.0,0.0,0.0,-0.0005599999999999939,0.0004963869458396274,3.5099857549567995e-05,-0.4279850000000001,0.22158737503522116,0.015668593551273157,0.4275549999999999,0.22144106885354423,0.01565824814195383,0.0,0.0,0.0,-0.00098999999999986,0.0007809609465266576,5.5222278113086435e-05
HIE  88,R HIE  88,0.0,0.0,0.0,-0.0002600000000000191,0.0004386342439892585,3.101612483854393e-05,1.2398949999999995,0.18211261344289326,0.012877306390507423,-1.239295,0.18198993921368298,0.012868632012572281,0.0,0.0,0.0,0.00034000000000016683,0.0007578918128598866,5.359104402789917e-05
PRO  89,R PRO  89,0.0,0.0,0.0,-0.00019499999999999295,0.00039620070671313645,2.8015620642776127e-05,0.47255500000000034,0.16126232348257785,0.011402968248442941,-0.4723200000000001,0.1612084600757659,0.011399159530421487,0.0,0.0,0.0,3.9999999999906775e-05,0.0007059745037888137,4.9919935897387815e-05
GLU  90,R GLU  90,0.0,0.0,0.0,-0.00021999999999999516,0.00041424630354415054,2.929163703175298e-05,74.24282500000004,0.6734436979906306,0.04761966055965202,-74.23844499999998,0.6731102858942535,0.04759608476422423,0.0,0.0,0.0,0.00415999999999876,0.0007901898506037551,5.587486017867001e-05
GLN  91,R GLN  91,0.0,0.0,0.0,-0.00036000000000001363,0.00048000000000001796,3.394112549695555e-05,-0.13812000000000058,0.31928640058731017,0.022576957899593148,0.1381499999999999,0.3190862696826674,0.02256280650761336,0.0,0.0,0.0,-0.0003300000000005809,0.0007490660852025578,5.2966970840358884e-05
LEU  92,R LEU  92,0.0,0.0,0.0,-0.0003599999999999937,0.0004799999999999914,3.394112549695367e-05,-0.3666249999999998,0.20820971248959602,0.014722649961029474,0.36633499999999974,0.2080688654628563,0.014712690572257712,0.0,0.0,0.0,-0.000649999999999922,0.0007123903424386528,5.037360419901781e-05
ILE  93,R ILE  93,0.0,0.0,0.0,-0.0003049999999999975,0.00046040742826326835,3.2555721463361596e-05,0.8196850000000002,0.07839123532002801,0.00554309740803822,-0.8190999999999997,0.07834066632344297,0.005539521639997912,0.0,0.0,0.0,0.00027999999999974714,0.0007426977851050936,5.251666402200409e-05
THR  94,R THR  94,0.0,0.0,0.0,-0.0003500000000000164,0.0004769696007084951,3.3726843908081676e-05,-0.7021649999999994,0.08210437122955465,0.005805655766147577,0.7016799999999997,0.0820235185785157,0.005799938620364921,0.0,0.0,0.0,-0.0008349999999997971,0.0007195658413239652,5.0880988591037896e-05
GLY  95,R GLY  95,0.0,0.0,0.0,-0.0001900000000000096,0.0003923009049186805,2.77398630133618e-05,-0.24316500000000002,0.22177152155991517,0.015681614676907464,0.24295000000000003,0.22155005642066516,0.015665954726731452,0.0,0.0,0.0,-0.00040499999999990874,0.0007148251534466065,5.0545771336480986e-05
LYS  96,R LYS  96,0.0,0.0,0.0,-0.00027000000000000326,0.00044395945760846773,3.139267430468491e-05,-79.49925999999996,1.1986291846976294,0.08475588246277964,79.49191499999999,1.1978786364965417,0.08470281069051999,0.0,0.0,0.0,-0.007615000000002965,0.0010939721202994333,7.735551046927549e-05
GLU  97,R GLU  97,0.0,0.0,0.0,-0.00036999999999998866,0.0004828043081829175,3.413942003022207e-05,87.65587500000001,1.2118005773946123,0.08568724057215041,-87.64238000000002,1.2107845289712587,0.08561539509913368,0.0,0.0,0.0,0.013125000000002131,0.0011997395550672077,8.483439750457539e-05
ASP  98,R ASP  98,0.0,0.0,0.0,-0.00041999999999999926,0.0004935585071701214,3.489985673323021e-05,93.36098499999997,0.8335274349304406,0.058939290154434325,-93.34114999999998,0.8325642783011517,0.05887118469604283,0.0,0.0,0.0,0.019415000000000193,0.0012580838604813265,8.895996290476963e-05
ALA  99,R ALA  99,0.0,0.0,0.0,-0.0002800000000000136,0.00044899888641289484,3.174901573277663e-05,0.049214999999999974,0.15834212571201636,0.011196479083845955,-0.049159999999999975,0.15817899481283854,0.011184943987342984,0.0,0.0,0.0,-0.00022500000000004626,0.0007310095758606213,5.169018282033472e-05
ALA 100,R ALA 100,0.0,0.0,0.0,-0.0004750000000000049,0.0004993746088859595,3.5311117229564185e-05,0.2113600000000001,0.1556375610191831,0.011005237480399945,-0.21091000000000004,0.1554348477658725,0.010990903488794713,0.0,0.0,0.0,-2.4999999999986144e-05,0.0008027297179000527,5.676156269870916e-05
ASN 101,R ASN 101,0.0,0.0,0.0,-0.0008199999999999808,0.00038418745424596026,2.7166155414411494e-05,1.618434999999999,0.18628428751508322,0.013172288293041986,-1.6149899999999995,0.1858670489893279,0.0131427850739486,0.0,0.0,0.0,0.0026250000000002417,0.0008511022265271552,6.018201558603205e-05
ASN 102,R ASN 102,0.0,0.0,0.0,-0.0004549999999999943,0.0004979708826829068,3.5211858797853414e-05,-1.2018549999999992,0.48450648496692234,0.03425978210489688,1.2005249999999998,0.48385925575005734,0.03421401608807415,0.0,0.0,0.0,-0.0017849999999996768,0.0009943716609000688,7.031269444421688e-05
TYR 103,R TYR 103,0.0,0.0,0.0,-0.0006949999999999923,0.00046040742826326597,3.255572146336143e-05,-0.9518049999999993,0.25724476083100545,0.01818995148083155,0.9507299999999992,0.2569502035414674,0.018169123135143524,0.0,0.0,0.0,-0.0017699999999999055,0.0007981854421122958,5.6440233876198676e-05
ALA 104,R ALA 104,0.0,0.0,0.0,-0.0003000000000000358,0.00045825756949563874,3.240370349204317e-05,-0.7789249999999993,0.054395398472676784,0.0038463355125374125,0.77825,0.054324096863175894,0.003841293727378653,0.0,0.0,0.0,-0.0009749999999999748,0.0007310095758604784,5.1690182820324615e-05
ARG 105,R ARG 105,0.0,0.0,0.0,-0.00046500000000002426,0.000498773495687196,3.5268612107653553e-05,-88.96719999999999,0.7889400864482959,0.05578648850774911,88.9527,0.7882494148450484,0.055737650650326175,0.0,0.0,0.0,-0.014965000000002391,0.001069474169862094,7.562324378133402e-05
GLY 106,R GLY 106,0.0,0.0,0.0,-0.00016500000000000626,0.0003711805490593634,2.6246428328442182e-05,-0.9661550000000002,0.0750420613722666,0.005306275047054679,0.9652800000000005,0.07494078729236038,0.005299113888188667,0.0,0.0,0.0,-0.0010400000000000242,0.0006770524351925376,4.787483681435088e-05
HID 107,R HID 107,0.0,0.0,0.0,-0.00043499999999995875,0.0004957569969248575,3.5055313434624516e-05,-1.4535299999999993,0.14326178520457594,0.010130137980304625,1.4522250000000003,0.14316984450294937,0.010123636790945904,0.0,0.0,0.0,-0.0017399999999998528,0.0007889233169327195,5.5785302723930974e-05
TYR 108,R TYR 108,0.0,0.0,0.0,-0.0003249999999999964,0.00046837484987987483,3.311910324872907e-05,-0.445025,0.20304439015890097,0.014357406516324596,0.44465499999999997,0.20285580093997801,0.014344071244768688,0.0,0.0,0.0,-0.0006950000000001131,0.000762872859656242,5.3943257224610205e-05
THR 109,R THR 109,0.0,0.0,0.0,-0.00022000000000001408,0.0004142463035441862,2.9291637031755503e-05,-0.704155,0.1400911880704839,0.009905942906911913,0.7036000000000002,0.1400358168469741,0.009902027570149276,0.0,0.0,0.0,-0.0007749999999997659,0.0007241374178979162,5.120424787065333e-05
ILE 110,R ILE 110,0.0,0.0,0.0,-0.0003249999999999709,0.00046837484987983797,3.311910324872646e-05,-0.8381849999999997,0.09890040836619492,0.006993314941785518,0.8376100000000001,0.09886413859433303,0.006990750281621955,0.0,0.0,0.0,-0.0008999999999997765,0.0007549834435267637,5.3385391260134546e-05
GLY 111,R GLY 111,0.0,0.0,0.0,-0.00010500000000000175,0.0003065534211193918,2.167660028694573e-05,-0.47575999999999996,0.07694350135001705,0.005440727157283333,0.4754100000000004,0.07693472492964244,0.00544010657064719,0.0,0.0,0.0,-0.00045499999999998173,0.0006913573605597304,4.888634778750183e-05
LYS 112,R LYS 112,0.0,0.0,0.0,-0.00019499999999999628,0.0003962007067131432,2.80156206427766e-05,-78.59537000000003,0.8854172988443811,0.06260845761927378,78.58880000000002,0.8849722199013721,0.06257698578539728,0.0,0.0,0.0,-0.006764999999999332,0.000754834418927643,5.337485362967436e-05
GLU 113,R GLU 113,0.0,0.0,0.0,-0.00015000000000000012,0.00035707142142714284,2.5248762345905217e-05,77.02025999999996,0.8257840470758245,0.05839174994829867,-77.01445499999998,0.8253594659154131,0.05836172752652957,0.0,0.0,0.0,0.005655000000000143,0.0008037256994761583,5.683198923134927e-05
ILE 114,R ILE 114,0.0,0.0,0.0,-0.00026499999999998134,0.0004413332074521163,3.120697037522008e-05,-0.4323250000000002,0.09618788580169418,0.006801510631837519,0.4321000000000001,0.0961468148198363,0.0067986064748593485,0.0,0.0,0.0,-0.0004899999999998972,0.0007809609465272278,5.5222278113126754e-05
ILE 115,R ILE 115,0.0,0.0,0.0,-0.00018999999999999795,0.00039230090491865644,2.77398630133601e-05,-0.06980000000000011,0.08428641646196615,0.005959949664216971,0.06972500000000002,0.08428605682436446,0.005959924233998279,0.0,0.0,0.0,-0.000265000000000164,0.0006669145372534355,4.7157979176379264e-05
ASP 116,R ASP 116,0.0,0.0,0.0,-0.00010500000000000342,0.00030655342111939667,2.1676600286946077e-05,75.14048500000001,0.6718940465389761,0.047510083654657975,-75.135665,0.6715859533754981,0.04748829817814472,0.0,0.0,0.0,0.00471500000000134,0.000764051699824606,5.4026613812308734e-05
LEU 117,R LEU 117,0.0,0.0,0.0,-0.00016500000000000564,0.000371180549059362,2.6246428328442084e-05,-0.3606450000000002,0.08460359906646986,0.005982377861268869,0.3604200000000002,0.08452658516703342,0.005976932156215157,0.0,0.0,0.0,-0.0003900000000001702,0.0006692533152701726,4.732335575591174e-05
VAL 118,R VAL 118,0.0,0.0,0.0,-0.0002649999999999786,0.00044133320745211167,3.120697037521975e-05,-0.35588999999999976,0.0876237861542174,0.006195937338288703,0.3556850000000002,0.08755481582985543,0.006191060399883005,0.0,0.0,0.0,-0.00046999999999981947,0.0007804485889535314,5.518604896165145e-05
LEU 119,R LEU 119,0.0,0.0,0.0,-0.00022999999999999686,0.0004208325082500106,2.975735203273262e-05,-0.04880500000000023,0.0920088961731418,0.0065060114413517545,0.04876000000000003,0.09207563412760186,0.006510730527367878,0.0,0.0,0.0,-0.0002750000000004871,0.0006777720855870128,4.792572378175258e-05
ASP 120,R ASP 120,0.0,0.0,0.0,-0.00014499999999999791,0.00035210083782916005,2.4897289009046393e-05,72.601775,0.5645387093652772,0.0399189149634489,-72.59807500000004,0.5643015411740431,0.03990214463981856,0.0,0.0,0.0,0.003554999999999495,0.0007790860029557616,5.508969958175416e-05
ARG 121,R ARG 121,0.0,0.0,0.0,-0.0002100000000000035,0.00040730823708833296,2.8801041647829826e-05,-73.55356,0.6106952893218096,0.043182678031813214,73.54946500000003,0.6104968949717544,0.0431686494327859,0.0,0.0,0.0,-0.004304999999999666,0.0006870043668001265,4.857854464691396e-05
ILE 122,R ILE 122,0.0,0.0,0.0,-0.00025499999999998744,0.00043586121644392887,3.082004218037196e-05,-0.24568500000000004,0.0672239226391918,0.004753449155613239,0.24558500000000003,0.06717896080619272,0.004750269873912417,0.0,0.0,0.0,-0.00035500000000044274,0.0006625518847608549,4.6849493060232845e-05
ARG 123,R ARG 123,0.0,0.0,0.0,-0.00015000000000001235,0.00035707142142717195,2.5248762345907277e-05,-73.42817500000004,1.282879099669296,0.09071325108186519,73.42406999999999,1.2824068874977788,0.09067986063900133,0.0,0.0,0.0,-0.0042549999999992845,0.0007680983009977259,5.4312751725335785e-05
LYS 124,R LYS 124,0.0,0.0,0.0,-0.00018999999999999128,0.0003923009049186427,2.7739863013359126e-05,-72.35919999999997,0.7865652166229774,0.0556185598519573,72.35555000000002,0.7862211377830325,0.055594229803858516,0.0,0.0,0.0,-0.0038400000000009273,0.0007512655988374027,5.312249994100999e-05
LEU 125,R LEU 125,0.0,0.0,0.0,-0.00022000000000001795,0.0004142463035441935,2.9291637031756014e-05,-0.48633000000000004,0.10063384669185776,0.007115887541270003,0.4861750000000002,0.10054399223722829,0.0071095338718511715,0.0,0.0,0.0,-0.00037500000000027176,0.0006887488656976688,4.870189934693643e-05
ALA 126,R ALA 126,0.0,0.0,0.0,-0.00011500000000000065,0.0003190219428189873,2.255825791146129e-05,-0.19773,0.07243967904401603,0.005122258827900078,0.19761500000000012,0.07243891754436949,0.005122204981743683,0.0,0.0,0.0,-0.00023000000000003587,0.0006907242575732039,4.884158064600559e-05
ASP 127,R ASP 127,0.0,0.0,0.0,-0.00013000000000000012,0.0003363034344160051,2.3780243901188254e-05,69.39872000000003,0.5567515797888163,0.039368281750499515,-69.39605499999996,0.5565532696692155,0.03935425910746475,0.0,0.0,0.0,0.002535000000000309,0.0007340129426645064,5.1902552923676495e-05
GLN 128,R GLN 128,0.0,0.0,0.0,-0.0001750000000000046,0.00037996710383927663,2.6867731575256556e-05,0.05522000000000002,0.3912374874676512,0.027664668044276305,-0.05516999999999996,0.39111330979653464,0.027655887356944457,0.0,0.0,0.0,-0.00012499999999981525,0.0006777720855861663,4.792572378169272e-05
CYS 129,R CYS 129,0.0,0.0,0.0,-0.00014999999999999015,0.0003570714214271191,2.524876234590354e-05,-0.23446499999999998,0.14884108564170045,0.010524654097641407,0.23441499999999973,0.14877712450171934,0.0105201313620601,0.0,0.0,0.0,-0.00019999999999992468,0.0006480740698405048,4.5825756949538514e-05
THR 130,R THR 130,0.0,0.0,0.0,-0.00013999999999999847,0.0003469870314579456,2.453568829277032e-05,-0.6588399999999998,0.1858685137402242,0.01314288864747775,0.6586349999999997,0.18579236199316743,0.013137503905803446,0.0,0.0,0.0,-0.00034500000000013074,0.0006752592094894394,4.7748036608865005e-05
GLY 131,R GLY 131,0.0,0.0,0.0,-6.999999999999562e-05,0.0002551470164434455,1.8041618552667585e-05,0.21265500000000004,0.062030927568431524,0.0043862489526929485,-0.21254500000000007,0.06205487873648616,0.004387942556027826,0.0,0.0,0.0,3.999999999995674e-05,0.0006232174580353098,4.4068129073061015e-05
LEU 132,R LEU 132,0.0,0.0,0.0,-0.00024999999999999355,0.0004330127018922082,3.061862178478894e-05,-0.32533500000000004,0.08723916995822442,0.0061687408662546225,0.3252949999999999,0.08720526345926628,0.006166343314720663,0.0,0.0,0.0,-0.00029000000000000136,0.0006752036729756276,4.774410958431303e-05
GLN 133,R GLN 133,0.0,0.0,0.0,-0.00044999999999999874,0.0004974937185533082,3.517811819867559e-05,-0.04148499999999984,0.30806379172989473,0.02178339961702488,0.04150000000000004,0.3079132182937264,0.021772752467246765,0.0,0.0,0.0,-0.00043499999999969675,0.0008220553509340398,5.812809131561466e-05
GLY 134,R GLY 134,0.0,0.0,0.0,-0.0001649999999999935,0.0003711805490593347,2.6246428328440156e-05,-0.42407500000000015,0.09804916815047317,0.006933123168889963,0.42383499999999996,0.09799376395975418,0.0069292055009936085,0.0,0.0,0.0,-0.00040499999999991097,0.00070069608247793,4.954669514709927e-05
PHE 135,R PHE 135,0.0,0.0,0.0,-0.0005399999999999184,0.0004983974317750078,3.524202037340677e-05,0.18572499999999986,0.0872877389728936,0.006172175214217435,-0.185335,0.08716411403209494,0.006163433610821183,0.0,0.0,0.0,-0.0001499999999996948,0.0007921489758875256,5.601339125600483e-05
SER 136,R SER 136,0.0,0.0,0.0,-0.00048499999999996213,0.0004997749493521662,3.5339425575408005e-05,-0.7455199999999996,0.30443572326519197,0.021526856435624842,0.7453699999999996,0.30424357528138646,0.02151326952139082,0.0,0.0,0.0,-0.0006349999999999466,0.0007821604694690016,5.530709719375846e-05
VAL 137,R VAL 137,0.0,0.0,0.0,-0.0005950000000000188,0.0004908920451586211,3.471130939621939e-05,0.5365500000000001,0.09434700578184672,0.0066713407572990225,-0.534985,0.09425287674654816,0.006664684829382405,0.0,0.0,0.0,0.0009699999999999401,0.0007994373021068456,5.652875374532291e-05
PHE 138,R PHE 138,0.0,0.0,0.0,-0.0013749999999999795,0.0004841229182759354,3.4232659844073465e-05,-0.7768449999999996,0.10071827527812792,0.007121857543857766,0.77512,0.10063486274646459,0.007115959387180257,0.0,0.0,0.0,-0.003100000000000067,0.0008124038404632845,5.744562646535826e-05
HID 139,R HID 139,0.0,0.0,0.0,-0.0011749999999999838,0.000379967103839251,2.6867731575254744e-05,0.34277500000000005,0.24107528777334303,0.017046597076102923,-0.34178000000000014,0.24076808675569922,0.017024874683826588,0.0,0.0,0.0,-0.00017999999999939841,0.0007858753081755357,5.5569775957798906e-05
SER 140,R SER 140,0.0,0.0,0.0,-0.0009000000000000097,0.00030000000000000084,2.1213203435596485e-05,-1.092905,0.19181218932851907,0.013563169978843376,1.0929099999999992,0.1914725878552886,0.013539156528381155,0.0,0.0,0.0,-0.0008950000000000457,0.0009560203972721153,6.760085058637698e-05
PHE 141,R PHE 141,0.0,0.0,0.0,-0.0017149999999999709,0.0004514144437210985,3.1919821428074185e-05,-0.5929349999999997,0.21101023855491005,0.014920677058196797,0.5901750000000004,0.21078340630846454,0.014904637596231457,0.0,0.0,0.0,-0.004475000000000015,0.0009216154295585333,6.516805198869918e-05
GLY 142,R GLY 142,0.0,0.0,0.0,-0.0006250000000000078,0.0004841229182759317,3.423265984407321e-05,-0.63457,0.19819095615087928,0.014014216906413243,0.6339349999999997,0.19791369526892333,0.013994611601434361,0.0,0.0,0.0,-0.001259999999999941,0.0008788629017087732,6.214499175315596e-05
GLY 143,R GLY 143,0.0,0.0,0.0,-0.00047499999999998764,0.0004993746088859413,3.53111172295629e-05,-0.291955,0.1373445775231044,0.009711728212578858,0.29184499999999985,0.13715006735324642,0.009697974266567226,0.0,0.0,0.0,-0.0005850000000000621,0.0008676260715307462,6.135042787136352e-05
GLY 144,R GLY 144,0.0,0.0,0.0,-0.0003700000000000037,0.00048280430818293694,3.4139420030223445e-05,-0.45729499999999995,0.10973945496037504,0.00775975127661969,0.45664999999999945,0.10951254494349338,0.007743706315454072,0.0,0.0,0.0,-0.0010150000000000547,0.0008513371834943137,6.019862955250853e-05
THR 145,R THR 145,0.0,0.0,0.0,-0.0004800000000000082,0.0004995998398718796,3.532704346531193e-05,-1.246595,0.08858787148928571,0.0062641084660956334,1.2458049999999998,0.08847054297901007,0.0062558120875713915,0.0,0.0,0.0,-0.0012700000000001488,0.0008289149534178957,5.861313845887252e-05
GLY 146,R GLY 146,0.0,0.0,0.0,-0.000374999999999997,0.000484122918275923,3.423265984407259e-05,-0.8571900000000007,0.1519914270608667,0.010747416875695937,0.8564750000000003,0.1518693496891295,0.010738784701957455,0.0,0.0,0.0,-0.0010900000000001596,0.0007293147468686185,5.157034031301505e-05
SER 147,R SER 147,0.0,0.0,0.0,-0.0004650000000000376,0.0004987734956872102,3.5268612107654556e-05,-1.2078400000000002,0.1381160540994428,0.009766279844444406,1.2061799999999996,0.1378768203868982,0.009749363466401532,0.0,0.0,0.0,-0.0021250000000002664,0.0008242420760916342,5.828271613436728e-05
GLY 148,R GLY 148,0.0,0.0,0.0,-0.00021500000000002295,0.00041082234603297336,2.904952667428818e-05,-0.5665199999999999,0.0895821946594305,0.006334417731725663,0.5658999999999998,0.0893757237732937,0.00631981803535517,0.0,0.0,0.0,-0.0008350000000001234,0.0007195658413238516,5.088098859102987e-05
PHE 149,R PHE 149,0.0,0.0,0.0,-0.0004849999999999488,0.0004997749493521525,3.5339425575407036e-05,-0.6966949999999997,0.05904398339373837,0.00417504010459783,0.6960349999999995,0.05895806793815781,0.004168964964472856,0.0,0.0,0.0,-0.0011449999999998538,0.0007641825698090696,5.4035867717655534e-05
THR 150,R THR 150,0.0,0.0,0.0,-0.00044999999999998877,0.0004974937185532968,3.5178118198674794e-05,-1.0641699999999992,0.14591758324479187,0.010317931260674488,1.0634599999999998,0.14572288221140728,0.01030416381857346,0.0,0.0,0.0,-0.0011599999999997502,0.000808949936645999,5.720139858428139e-05
SER 151,R SER 151,0.0,0.0,0.0,-0.0003450000000000109,0.000475368278285388,3.361361331365717e-05,-1.1063150000000002,0.13145058301506354,0.009294959864087663,1.1051700000000002,0.13129966146186112,0.009284288098717999,0.0,0.0,0.0,-0.001490000000000072,0.0007745321168292512,5.476769120567348e-05
LEU 152,R LEU 152,0.0,0.0,0.0,-0.0003149999999999742,0.00046451587701602266,3.284623266068459e-05,-0.45564000000000027,0.0810278988990815,0.005729537677683852,0.45529000000000025,0.08093105646165699,0.005722689883262901,0.0,0.0,0.0,-0.0006650000000000955,0.0007434883993715654,5.257256889291659e-05
LEU 153,R LEU 153,0.0,0.0,0.0,-0.0003500000000000281,0.00047696960070851103,3.37268439080828e-05,-0.8345799999999999,0.060188317803375656,0.004255956766697793,0.8340149999999994,0.060139793606235906,0.004252525587812878,0.0,0.0,0.0,-0.0009149999999996572,0.0007195658413237839,5.088098859102508e-05
MET 154,R MET 154,0.0,0.0,0.0,-0.0004749999999999677,0.00049937460888592,3.53111172295614e-05,-0.6546900000000002,0.11275328775694095,0.007972861437401106,0.6541899999999999,0.1126972666039424,0.00796890014368359,0.0,0.0,0.0,-0.0009749999999999845,0.000744563630591842,5.26485992216367e-05
GLU 155,R GLU 155,0.0,0.0,0.0,-0.0002750000000000086,0.0004465142774873078,3.157332735078871e-05,80.38956,0.7263827754010296,0.05136301862231729,-80.38222500000002,0.7259400556310371,0.05133171360716459,0.0,0.0,0.0,0.007059999999996905,0.0008867919710941772,6.270566162624776e-05
ARG 156,R ARG 156,0.0,0.0,0.0,-0.00031500000000000196,0.00046451587701606354,3.2846232660687486e-05,-78.67944500000002,0.6640172264184899,0.04695310836251973,78.67300000000004,0.663681060443706,0.04692933783848234,0.0,0.0,0.0,-0.006759999999999877,0.0008440379138398721,5.968249324547205e-05
LEU 157,R LEU 157,0.0,0.0,0.0,-0.00026999999999999025,0.00044395945760844637,3.13926743046834e-05,-0.7564399999999998,0.09856513785309673,0.006969607736451156,0.7560050000000003,0.09851230874870208,0.006965872154655009,0.0,0.0,0.0,-0.0007049999999998935,0.0007056734372212727,4.989864727623814e-05
SER 158,R SER 158,0.0,0.0,0.0,-0.00014000000000001013,0.0003469870314579746,2.4535688292772374e-05,-0.6432649999999996,0.2276055025147692,0.01609413942635651,0.6428949999999999,0.22741608117061604,0.01608074531466129,0.0,0.0,0.0,-0.0005099999999999949,0.0006927481504847726,4.898469148622216e-05
VAL 159,R VAL 159,0.0,0.0,0.0,-0.00015500000000000125,0.0003619046835839544,2.5590525590538594e-05,-0.4060249999999999,0.10016204058923767,0.007082525811813217,0.40583499999999995,0.10015122453070666,0.007081761000979918,0.0,0.0,0.0,-0.00034499999999978883,0.0006292654447845377,4.4495786317351556e-05
ASP 160,R ASP 160,0.0,0.0,0.0,-9.999999999999565e-05,0.00029999999999998696,2.1213203435595503e-05,74.45895999999996,0.6921643940613812,0.04894341367366803,-74.45457499999999,0.6918697813752464,0.04892258141084908,0.0,0.0,0.0,0.004284999999998433,0.0006955393590591078,4.9182059737284e-05
TYR 161,R TYR 161,0.0,0.0,0.0,-0.0002449999999999752,0.0004300872004605144,3.0411757594716775e-05,-0.10788000000000014,0.29243107837574306,0.020677999854918267,0.10786500000000004,0.29228136576764513,0.02066741357487675,0.0,0.0,0.0,-0.0002600000000002764,0.0007432361670428944,5.255473337391282e-05
GLY 162,R GLY 162,0.0,0.0,0.0,-0.00012500000000000288,0.0003307189138830815,2.3385358667337675e-05,0.5694000000000004,0.1872160783693528,0.013238175856212148,-0.5690749999999999,0.18720360406520017,0.013237293789706457,0.0,0.0,0.0,0.00020000000000004237,0.000624499799839889,4.415880433164271e-05
LYS 163,R LYS 163,0.0,0.0,0.0,-0.00019500000000000019,0.00039620070671315103,2.8015620642777157e-05,-74.80927000000004,1.9356417326287712,0.1368705395089482,74.80443499999998,1.9347204748424078,0.13680539674615239,0.0,0.0,0.0,-0.005030000000000178,0.0011353853971210115,8.028387135644483e-05
LYS 164,R LYS 164,0.0,0.0,0.0,-0.0003199999999999736,0.0004664761515875857,3.2984845004938574e-05,-75.80391,0.7149125484269799,0.050551951094807354,75.79879999999997,0.7145673376292625,0.05052754100520687,0.0,0.0,0.0,-0.005429999999999566,0.0008515280382943778,6.021212502484327e-05
SER 165,R SER 165,0.0,0.0,0.0,-0.00027999999999999916,0.00044899888641287164,3.174901573277499e-05,-0.24729000000000004,0.2996523917808768,0.021188623822702608,0.24709,0.2994065662272624,0.021171241331107638,0.0,0.0,0.0,-0.00048000000000003986,0.0007807688518376957,5.520869496736694e-05
LYS 166,R LYS 166,0.0,0.0,0.0,-0.0006050000000000017,0.0004888506929523576,3.456696399743548e-05,-86.58361500000001,0.7259364275033796,0.05133145705979762,86.572105,0.725382901629262,0.051292316869882545,0.0,0.0,0.0,-0.012114999999996172,0.0010255608221814022,7.251810118837205e-05
LEU 167,R LEU 167,0.0,0.0,0.0,-0.0009699999999999892,0.00024310491562284714,1.7190113437669868e-05,-0.7366150000000005,0.10066959210704819,0.0071184151238177515,0.737275,0.10058240092083912,0.0071122497759149375,0.0,0.0,0.0,-0.0003099999999999792,0.0006811020481548317,4.8161187693032796e-05
GLU 168,R GLU 168,0.0,0.0,0.0,-0.0008649999999999986,0.00034172357249683325,2.4163505540380356e-05,92.14487500000001,0.8142064292139229,0.057573088738284955,-92.1276,0.813286702217926,0.05750805421871398,0.0,0.0,0.0,0.016409999999998207,0.0013045688943079073,9.224695116901577e-05
PHE 169,R PHE 169,0.0,0.0,0.0,-0.002079999999999994,0.0003059411708155924,2.1633307652785725e-05,-0.92659,0.10416876643216888,0.007365844113202421,0.9235549999999999,0.10397642509242201,0.00735224352663867,0.0,0.0,0.0,-0.005115000000000496,0.0009443383927384987,6.677480812401975e-05
SER 170,R SER 170,0.0,0.0,0.0,-0.001090000000000051,0.00028618176042509923,2.023610634484916e-05,0.6762149999999996,0.3292743973876505,0.023283215926392167,-0.6723700000000002,0.3289706720970722,0.02326173930513359,0.0,0.0,0.0,0.00275499999999986,0.0010606483866012373,7.499916666203058e-05
ILE 171,R ILE 171,0.0,0.0,0.0,-0.0024150000000000473,0.0004927220311696764,3.484070894800876e-05,-0.8376549999999995,0.14336096391626582,0.01013715097426315,0.84173,0.14319136531229928,0.0101251585419687,0.0,0.0,0.0,0.0016599999999999504,0.0014540976583430694,0.00010282023147218638
TYR 172,R TYR 172,0.0,0.0,0.0,-0.0042500000000000185,0.00046636895265441807,3.2977264895680694e-05,0.4833449999999997,0.5020083624552487,0.03549735173044606,-0.4822600000000002,0.5006966770410999,0.035404601565333246,0.0,0.0,0.0,-0.003165000000000069,0.0020390622844826387,0.00014418347686194068
PRO 173,R PRO 173,0.0,0.0,0.0,-0.002619999999999987,0.0004853864439804647,3.432200460346108e-05,0.7870750000000005,0.13979606351753718,0.009885074449643585,-0.7839400000000002,0.13965037200093544,0.009874772503708542,0.0,0.0,0.0,0.0005150000000000699,0.0015651757089859186,0.00011067463575724053
ALA 174,R ALA 174,0.0,0.0,0.0,-0.003239999999999963,0.00046086874487216413,3.258834147360401e-05,-1.5912499999999992,0.18932606133335458,0.013387374182415522,1.59748,0.18952944256763618,0.013401755407408183,0.0,0.0,0.0,0.0029900000000001015,0.0024555854699030532,0.00017363611375516036
PRO 175,R PRO 175,0.0,0.0,0.0,-0.005714999999999994,0.0006586159730829343,4.657118207647195e-05,-1.7005650000000012,0.3493514502259824,0.02470287794721468,1.6995900000000015,0.3489110658892823,0.024671738072133777,0.0,0.0,0.0,-0.006689999999999938,0.0021245940788772607,0.00015023148804428976
GLN 176,R GLN 176,0.0,0.0,0.0,-0.00974000000000001,0.0008957678270623463,6.334035048845236e-05,-1.3770350000000007,0.6857389472496065,0.048489065972392095,1.4092200000000004,0.6854296328581071,0.04846719414201731,0.0,0.0,0.0,0.02244499999999945,0.006872916047792799,0.00048598855439201333
VAL 177,R VAL 177,0.0,0.0,0.0,-0.006120000000000003,0.0005963220606350177,4.216633728461565e-05,-1.2499200000000004,0.16520691147769187,0.011681892740476159,1.25111,0.16482292892677408,0.011654741073915032,0.0,0.0,0.0,-0.0049300000000002476,0.002237208081515577,0.00015819450053650106
SER 178,R SER 178,0.0,0.0,0.0,-0.0025149999999999994,0.000499774949352203,3.533942557541061e-05,1.3639900000000005,0.5372829142081472,0.037991639205225095,-1.3568250000000008,0.5370053857970118,0.037972014983076514,0.0,0.0,0.0,0.004650000000000025,0.0022377444000601246,0.00015823242398447365
THR 179,R THR 179,0.0,0.0,0.0,-0.0019200000000000317,0.00032186953878862777,2.275961335348252e-05,0.5964450000000003,0.39363748166936535,0.027834373261760352,-0.593015,0.39230422477332605,0.02774009776253504,0.0,0.0,0.0,0.0015099999999998858,0.0020049688276879765,0.00014177270541258107
ALA 180,R ALA 180,0.0,0.0,0.0,-0.0012949999999999635,0.00045604276115290853,3.2247092892225865e-05,1.2805350000000004,0.23678202798143308,0.016743017764877417,-1.275705000000001,0.23691371419780102,0.016752329386535675,0.0,0.0,0.0,0.0035349999999999683,0.0012564931356756643,8.88474816750611e-05
VAL 181,R VAL 181,0.0,0.0,0.0,-0.0019550000000000197,0.00043928919859242797,3.1062437122670974e-05,0.5621100000000002,0.15266796618806366,0.010795255416153837,-0.5587950000000002,0.15226471349265341,0.010766741144608202,0.0,0.0,0.0,0.0013599999999998652,0.0011447270417001532,8.09444253793794e-05
VAL 182,R VAL 182,0.0,0.0,0.0,-0.00111499999999996,0.00031902194281896977,2.255825791146005e-05,-0.3750200000000003,0.09701339907455933,0.006859883235157764,0.3745900000000001,0.09682836309677002,0.006846799215691933,0.0,0.0,0.0,-0.001545000000000104,0.0008172973755006484,5.779165164624765e-05
GLU 183,R GLU 183,0.0,0.0,0.0,-0.0018149999999999777,0.000388297566307117,2.745678422539955e-05,115.50798499999995,1.1206865997180526,0.0792445094245529,-115.45270999999998,1.1185753599591943,0.07909522222953297,0.0,0.0,0.0,0.05345999999999736,0.0026642822673302903,0.00018839320582243182
PRO 184,R PRO 184,0.0,0.0,0.0,-0.0013850000000000095,0.0004865953144041196,3.4407484650875304e-05,-1.2022949999999997,0.09167997586714609,0.006482753263467802,1.1974400000000005,0.09152194490939439,0.006471578787281439,0.0,0.0,0.0,-0.0062400000000000675,0.0010355674772799237,7.3225678556088e-05
TYR 185,R TYR 185,0.0,0.0,0.0,-0.0012449999999999673,0.0004300872004605613,3.041175759472009e-05,-0.7261699999999998,0.22902399677763072,0.016194442117590867,0.7246800000000002,0.228648261747164,0.016167873638793632,0.0,0.0,0.0,-0.0027350000000000295,0.0008858752733875368,6.26408413097814e-05
ASN 186,R ASN 186,0.0,0.0,0.0,-0.000805000000000069,0.0003962007067131827,2.8015620642779397e-05,-1.9815800000000008,0.19346920581839067,0.013680338738495989,1.979190000000001,0.19321445054652905,0.013662324820468353,0.0,0.0,0.0,-0.003195000000001613,0.0007190097356764228,5.084166598359457e-05
SER 187,R SER 187,0.0,0.0,0.0,-0.0008499999999999975,0.0003570714214271393,2.524876234590497e-05,-1.0175750000000001,0.22907445159816447,0.016198009812165164,1.0165650000000002,0.22867266075112921,0.016169598908909434,0.0,0.0,0.0,-0.0018599999999999721,0.0008248636250920001,5.8326666285667125e-05
ILE 188,R ILE 188,0.0,0.0,0.0,-0.0009950000000000126,0.0002915047169429968,2.061249620982581e-05,-0.7709300000000009,0.11211157433556453,0.007927485446217738,0.7695649999999999,0.11189180387767594,0.007911945328109989,0.0,0.0,0.0,-0.0023599999999998557,0.0007282856582416628,5.149757275835882e-05
LEU 189,R LEU 189,0.0,0.0,0.0,-0.000679999999999934,0.0004664761515875769,3.298484500493795e-05,-0.6829849999999995,0.10556815227615074,0.007464795635180025,0.6820999999999999,0.10544420325461254,0.007456031115814915,0.0,0.0,0.0,-0.0015649999999998653,0.0008159503661373459,5.769640370073636e-05
THR 190,R THR 190,0.0,0.0,0.0,-0.0005649999999999833,0.0004957569969248888,3.505531343462672e-05,-1.3734649999999997,0.159895587102955,0.011306325392230376,1.372625,0.15964399260542236,0.01128853497469892,0.0,0.0,0.0,-0.0014049999999994989,0.0009005415037629178,6.367790040506899e-05
THR 191,R THR 191,0.0,0.0,0.0,-0.0007150000000000217,0.0004514144437210788,3.191982142807279e-05,-1.0380550000000006,0.26830067457052514,0.018971722638574343,1.0367599999999997,0.26793594831601203,0.018945932597790042,0.0,0.0,0.0,-0.002009999999999475,0.000865967666832516,6.12331609505565e-05
HID 192,R HID 192,0.0,0.0,0.0,-0.0005550000000000343,0.0004969657935915003,3.5140788266630394e-05,-1.1165500000000004,0.16820248957729148,0.011893712099256238,1.1152800000000003,0.16804755755439743,0.011882756750855105,0.0,0.0,0.0,-0.0018250000000001388,0.0008027297179000333,5.6761562698707786e-05
THR 193,R THR 193,0.0,0.0,0.0,-0.00030999999999997804,0.0004624932431938545,3.270321085153336e-05,-1.0112299999999994,0.36872367309409426,0.02607270096288458,1.0102449999999998,0.3683710018106756,0.02604776333728107,0.0,0.0,0.0,-0.0012949999999995754,0.0008648554792563098,6.115451741284781e-05
THR 194,R THR 194,0.0,0.0,0.0,-0.0005450000000000088,0.0004979708826829203,3.521185879785436e-05,-1.0923149999999995,0.20105557882088407,0.014216776317963352,1.0915049999999997,0.20077913231957284,0.014197228598392106,0.0,0.0,0.0,-0.0013549999999995905,0.0008055898460131797,5.696380429709459e-05
LEU 195,R LEU 195,0.0,0.0,0.0,-0.00064500000000003,0.000478513322698564,3.383600153682613e-05,-0.5777800000000001,0.11440852940231305,0.008089904696595606,0.5770949999999998,0.11430138220949101,0.008082328245932649,0.0,0.0,0.0,-0.0013299999999999046,0.0007880989785555894,5.5727013198284876e-05
GLU 196,R GLU 196,0.0,0.0,0.0,-0.00038000000000000756,0.00048538644398047335,3.4322004603461697e-05,83.97278999999997,1.2497960057150659,0.08837392307409841,-83.96322499999998,1.2490603405667124,0.08832190369259009,0.0,0.0,0.0,0.009185000000004351,0.001077392686076497,7.618316743254802e-05
HIE 197,R HIE 197,0.0,0.0,0.0,-0.0004749999999999677,0.0004993746088859199,3.531111722956139e-05,-0.9638700000000003,0.1706205236775451,0.012064692930199203,0.9629999999999999,0.17047554076758448,0.012054441090320271,0.0,0.0,0.0,-0.0013450000000002316,0.0007719941709624709,5.4588231332405e-05
SER 198,R SER 198,0.0,0.0,0.0,-0.00040500000000001093,0.0004908920451586202,3.4711309396219325e-05,-0.3434749999999997,0.1916140114266183,0.01354915668501184,0.3435899999999998,0.1913794448210155,0.013532570321265674,0.0,0.0,0.0,-0.00029000000000003914,0.0007455870170543357,5.2720963572377084e-05
ASP 199,R ASP 199,0.0,0.0,0.0,-0.0005250000000000077,0.000499374608885961,3.5311117229564294e-05,86.41811500000001,0.7111110052390832,0.050283141398093825,-86.40506500000005,0.7104770515416493,0.05023831410225244,0.0,0.0,0.0,0.012524999999999835,0.0011042531412692,7.80824884337998e-05
CYS 200,R CYS 200,0.0,0.0,0.0,-0.0007900000000000063,0.00040730823708832743,2.8801041647829436e-05,0.11597999999999996,0.13244651599796797,0.00936538296066957,-0.1137549999999999,0.13234286899942893,0.009358054011117911,0.0,0.0,0.0,0.0014349999999998086,0.0008519242924108652,6.0240144422127394e-05
ALA 201,R ALA 201,0.0,0.0,0.0,-0.0007200000000000018,0.0004489988864128723,3.174901573277504e-05,0.7891199999999995,0.11818492120402202,0.008356935921736176,-0.7860849999999995,0.11797986173496201,0.008342436027624292,0.0,0.0,0.0,0.002314999999999987,0.0009142073069058598,6.464421861234246e-05
PHE 202,R PHE 202,0.0,0.0,0.0,-0.0024349999999999736,0.0004957569969249459,3.5055313434630764e-05,-0.471335,0.12054415280302909,0.008523758787940924,0.4695950000000002,0.12042122310871872,0.00851506634589532,0.0,0.0,0.0,-0.004175000000000199,0.0011508149286485225,8.13749039938083e-05
MET 203,R MET 203,0.0,0.0,0.0,-0.003269999999999991,0.0004659399102888916,3.294692701907268e-05,0.5729800000000002,0.4006630749145723,0.028331157724314777,-0.56416,0.4001468285517205,0.028294653593921238,0.0,0.0,0.0,0.005550000000000024,0.001821400560008755,0.00012879246872391658
VAL 204,R VAL 204,0.0,0.0,0.0,-0.003520000000000045,0.0004995998398718754,3.5327043465311634e-05,-0.8553600000000001,0.27984531512962657,0.01978805200114453,0.8687799999999997,0.28057419981174464,0.019839591931287398,0.0,0.0,0.0,0.009899999999999855,0.0027092434368286645,0.00019157244060666963
ASP 205,R ASP 205,0.0,0.0,0.0,-0.005759999999999988,0.00064218377432009,4.5409250158970705e-05,130.0948300000001,1.7209991926433996,0.12169301995347213,-130.03602999999998,1.7184858943555563,0.12151530292722428,0.0,0.0,0.0,0.05303999999999988,0.010399442292739812,0.0007353516165754497
ASN 206,R ASN 206,0.0,0.0,0.0,-0.005200000000000014,0.0005099019513592462,3.6055512754637604e-05,0.8316450000000007,0.29998731469013606,0.0212123064487338,-0.8110099999999997,0.2994016698350239,0.02117089510389212,0.0,0.0,0.0,0.01543500000000023,0.004090938156461594,0.00028927301118487865
GLU 207,R GLU 207,0.0,0.0,0.0,-0.012909999999999951,0.0012376994788719663,8.751856945814233e-05,146.39205000000007,1.9500738902568486,0.13789104716154488,-146.13738000000006,1.9337452147540466,0.1367364354439623,0.0,0.0,0.0,0.24175999999999617,0.02045390916182201,0.0014463097870097996
ALA 208,R ALA 208,0.0,0.0,0.0,-0.010609999999999986,0.001028542658327908,7.272894884433019e-05,1.7305499999999998,0.21815326607685498,0.015425765378093736,-1.7064049999999986,0.21393623109470108,0.015127575974855546,0.0,0.0,0.0,0.013535000000000026,0.01012367398724415,0.0007158518526902192
ILE 209,R ILE 209,0.0,0.0,0.0,-0.011680000000000024,0.0008986656775465495,6.354525946127683e-05,1.0970349999999995,0.22007242847526665,0.01556147065270525,-1.1004500000000002,0.22233316779104162,0.015721329062773202,0.0,0.0,0.0,-0.015094999999999813,0.010126992396560943,0.0007160864996632849
TYR 210,R TYR 210,0.0,0.0,0.0,-0.017374999999999995,0.001320747894187268,9.339097922176698e-05,0.6873499999999992,0.3505343742060118,0.024786523304005374,-0.6777750000000001,0.34773427264938894,0.02458852622413547,0.0,0.0,0.0,-0.007800000000000518,0.011772000679578622,0.000832406150866269
ASP 211,R ASP 211,0.0,0.0,0.0,-0.05231500000000001,0.0062933119261641395,0.0004450043539112836,156.47664999999998,3.2515135087388436,0.22991672511489009,-156.00854999999999,3.2350745628996096,0.228754316107042,0.0,0.0,0.0,0.4157850000000044,0.09681595310174808,0.006845921696528482
ILE 212,R ILE 212,0.0,0.0,0.0,-0.03976500000000003,0.004378330161145966,0.00030959469472199017,1.0997150000000007,0.3501913816400956,0.024762270067079782,-1.0904850000000001,0.35260031164903943,0.024932607141552578,0.0,0.0,0.0,-0.03053500000000036,0.024921652734118248,0.0017622269646671274
CYS 213,R CYS 213,0.0,0.0,0.0,-0.019044999999999992,0.0020501158503851598,0.00014496508200253719,-0.7229999999999999,0.49806194393870323,0.03521829780100111,0.7497749999999996,0.49448547438221147,0.03496540321339085,0.0,0.0,0.0,0.007729999999999926,0.01941615564420517,0.0013729295320590933
ARG 214,R ARG 214,0.0,0.0,0.0,-0.10298499999999995,0.0226798318997298,0.001603706293246992,-164.73433499999987,4.102507815084924,0.2900911095917357,165.07746,4.175882660994705,0.2952794947028681,0.0,0.0,0.0,0.24013999999999724,0.11682457104564337,0.008260744639558401
ARG 215,R ARG 215,0.0,0.0,0.0,-0.34846499999999997,0.0794769700919707,0.005619870450019291,-152.06602000000012,3.566736012037211,0.2522063220813775,152.59497499999995,3.537881048647519,0.25016596805300345,-0.06372431999999997,0.04198942051944039,0.0029691003987389864,0.11676568000000018,0.18639736910471386,0.013180284368927504
ASN 216,R ASN 216,0.0,0.0,0.0,-0.09857999999999997,0.02386176020330453,0.0016872812450803923,-1.0055599999999996,1.366571800674959,0.09663121872355744,1.3354399999999995,1.361323905762328,0.09626013651558987,-0.0005132880000000001,0.005378445570409354,0.0003803135335079203,0.23078671200000117,0.050220178430126314,0.00355110287203407
LEU 217,R LEU 217,0.0,0.0,0.0,-0.03406500000000001,0.004744552139032684,0.000335490499120315,-0.5543750000000001,0.21993079451272876,0.015551455619169563,0.5984149999999997,0.22453227557525002,0.01587682946545059,0.0,0.0,0.0,0.00997499999999999,0.016651257460023803,0.001177421706526592
ASP 218,R ASP 218,0.0,0.0,0.0,-0.08930000000000007,0.02567956385922456,0.0018158193742770672,145.57222499999997,4.335693738535236,0.3065798443666319,-144.82746,4.230824076751036,0.29916443946779714,-5.976000000000314e-06,8.430185421448776e-05,5.961041278166402e-06,0.6554590239999989,0.1300785360291313,0.009197941491301738
ILE 219,R ILE 219,0.0,0.0,0.0,-0.03182999999999998,0.004422793235049666,0.00031273870882896066,0.4206950000000002,0.4958727780136755,0.03506350039392815,-0.3621749999999999,0.495233817883028,0.03501831908979928,0.0,0.0,0.0,0.026689999999999728,0.018548689980696753,0.0013115904467477645
GLU 220,R GLU 220,0.0,0.0,0.0,-0.06350500000000003,0.00896660331452184,0.0006340346007908165,159.13367499999995,5.912578494143685,0.4180824347506745,-158.40024000000003,5.786635405170392,0.4091769135250149,0.0,0.0,0.0,0.6699300000000027,0.17019446260087442,0.012034565862547855
ARG 221,R ARG 221,0.0,0.0,0.0,-0.055819999999999974,0.011475521774629755,0.0008114419264494584,-162.30572,7.557186666451953,0.5343737938540736,162.33506499999993,7.5788711501641775,0.5359071184020179,0.0,0.0,0.0,-0.026474999999997664,0.0431157671275855,0.0030487451311975735
PRO 222,R PRO 222,0.0,0.0,0.0,-0.014685000000000014,0.0012789741983322868,9.043713286033883e-05,1.578465,0.18037128034972955,0.012754175546659363,-1.5881450000000004,0.1792426120513737,0.012674366645911593,0.0,0.0,0.0,-0.02436499999999995,0.0090050971677155,0.0006367565272535402
THR 223,R THR 223,0.0,0.0,0.0,-0.006024999999999978,0.0005952940449895296,4.209364560120661e-05,-0.038024999999999844,0.2941540657121707,0.020799833457866918,0.04181,0.29364412798487893,0.020763775415371832,0.0,0.0,0.0,-0.0022399999999997843,0.003501770980518138,0.0002476126006486641
TYR 224,R TYR 224,0.0,0.0,0.0,-0.005820000000000025,0.0005173006862550933,3.657868231634311e-05,-0.3643249999999999,0.3200117800566101,0.022628249973760693,0.35498499999999994,0.3197795252592011,0.022611827079539595,0.0,0.0,0.0,-0.015159999999999807,0.002294428033301811,0.0001622405621292224
THR 225,R THR 225,0.0,0.0,0.0,-0.0034299999999999903,0.0004950757517794578,3.5007142128428254e-05,-0.3205900000000001,0.5392485715326468,0.038130632167589364,0.32597499999999996,0.5391861871144328,0.038126220923073405,0.0,0.0,0.0,0.0019549999999997902,0.0022700165197637396,0.00016051440745304266
ASN 226,R ASN 226,0.0,0.0,0.0,-0.007155000000000006,0.0007077958745287115,5.0048726257511465e-05,0.07712000000000004,0.686891254566544,0.04857054640417383,-0.04427499999999997,0.6864547249272889,0.04853967909736321,0.0,0.0,0.0,0.025689999999999706,0.006284417236308452,0.0004443754043599328
LEU 227,R LEU 227,0.0,0.0,0.0,-0.006944999999999999,0.0006495960283129988,4.593337566519699e-05,-0.7847900000000003,0.15895671077371984,0.011239936810320603,0.7864649999999997,0.15881806816291547,0.011230133297294486,0.0,0.0,0.0,-0.005270000000000068,0.004349379266056153,0.0003075475572980475
ASN 228,R ASN 228,0.0,0.0,0.0,-0.003014999999999998,0.00044133320745218,3.120697037522458e-05,0.1598399999999996,0.32042229073521206,0.02265727746221959,-0.15899500000000003,0.3201478798539825,0.022637873682724713,0.0,0.0,0.0,-0.0021700000000005916,0.0020275847701149118,0.0001433718940378821
ARG 229,R ARG 229,0.0,0.0,0.0,-0.005704999999999959,0.0006617967966075104,4.679610026487049e-05,-109.80426499999997,3.2540987208109073,0.23009952721358623,109.78210999999997,3.252971907027187,0.23001984944682594,0.0,0.0,0.0,-0.027859999999998594,0.005963254145178154,0.0004216657443994261
LEU 230,R LEU 230,0.0,0.0,0.0,-0.01051500000000005,0.0010534585895991045,7.449077124047429e-05,-1.438189999999999,0.15768885153999454,0.01115028562414489,1.4630200000000009,0.15670574207729954,0.011080769287372859,0.0,0.0,0.0,0.01431500000000018,0.0062510619097876415,0.00044201682660277716
ILE 231,R ILE 231,0.0,0.0,0.0,-0.004620000000000008,0.0005436910887627253,3.8444765573482016e-05,-0.6920400000000003,0.10487925629026776,0.00741608333286502,0.6880849999999996,0.10499032229210833,0.007423936885171095,0.0,0.0,0.0,-0.008575000000000096,0.003418241506974104,0.00024170617493147122
GLY 232,R GLY 232,0.0,0.0,0.0,-0.001499999999999959,0.0005000000000000158,3.5355339059328495e-05,-0.8363750000000003,0.09342427080260839,0.006606093541193276,0.8400300000000007,0.09377355224154832,0.006630791468594978,0.0,0.0,0.0,0.002155000000000149,0.0022273246283379387,0.00015749563486015632
GLN 233,R GLN 233,0.0,0.0,0.0,-0.006444999999999939,0.0007726415727878928,5.463400955449584e-05,-2.2104800000000013,0.32775355009518825,0.02317567578302724,2.2566699999999993,0.3307000772603483,0.023384026716970745,0.0,0.0,0.0,0.039744999999999135,0.010096532820726579,0.0007139326824008304
ILE 234,R ILE 234,0.0,0.0,0.0,-0.0064049999999999455,0.0005924314306314294,4.189122819875314e-05,-1.10526,0.10284353358379136,0.007272135999828531,1.1104800000000004,0.10327564863024905,0.007302691147788827,0.0,0.0,0.0,-0.0011850000000000272,0.004709647014374013,0.0003330223340858842
VAL 235,R VAL 235,0.0,0.0,0.0,-0.002260000000000004,0.00043863424398919726,3.10161248385396e-05,-0.6946549999999998,0.09948580790745781,0.007034708940318567,0.6946749999999997,0.09900171400031525,0.007000478331871407,0.0,0.0,0.0,-0.0022399999999997222,0.003375262952719295,0.00023866713221555426
SER 236,R SER 236,0.0,0.0,0.0,-0.0017449999999999421,0.0004358612164439466,3.0820042180373214e-05,-1.5997500000000004,0.10040466871614682,0.007099682211197622,1.6073850000000007,0.10121604010727697,0.007157054832470511,0.0,0.0,0.0,0.005890000000000002,0.0026225750704222135,0.00018544406164663346
SER 237,R SER 237,0.0,0.0,0.0,-0.002754999999999992,0.00043008720046055365,3.041175759471955e-05,-1.2233999999999994,0.24012734121711754,0.016979567132291977,1.2281800000000005,0.24115011424421615,0.017051888106599588,0.0,0.0,0.0,0.0020250000000001066,0.005038290880844425,0.00035626096474354363
ILE 238,R ILE 238,0.0,0.0,0.0,-0.0028649999999999765,0.0004967645317452289,3.5126556905001134e-05,-0.8128149999999998,0.08955535034268042,0.006332519551884633,0.8115000000000001,0.08934226323526857,0.0063174520180211986,0.0,0.0,0.0,-0.004180000000000037,0.0024161125801582936,0.00017084495895400552
THR 239,R THR 239,0.0,0.0,0.0,-0.0012649999999999962,0.00044133320745212847,3.120697037522094e-05,-0.9051849999999999,0.15029813962587837,0.010627683372918114,0.907695000000001,0.1506815249955963,0.010654792812391642,0.0,0.0,0.0,0.0012449999999998734,0.0019196288703810251,0.00013573825916078947
ALA 240,R ALA 240,0.0,0.0,0.0,-0.0011800000000000022,0.00038418745424594845,2.716615541441066e-05,-0.980425,0.06865125180941593,0.004854376569138325,0.9834699999999998,0.06902984209745484,0.004881146945134693,0.0,0.0,0.0,0.0018649999999998906,0.001283267314318999,9.074070200300129e-05
SER 241,R SER 241,0.0,0.0,0.0,-0.001680000000000017,0.00046647615158764745,3.298484500494294e-05,-0.6764949999999997,0.23352601562780972,0.016512782923389993,0.681195,0.23402858153439293,0.016548319699443807,0.0,0.0,0.0,0.0030200000000000313,0.0022404463840940097,0.00015842348310777545
LEU 242,R LEU 242,0.0,0.0,0.0,-0.0015450000000000142,0.0004979708826829046,3.521185879785325e-05,-0.7467099999999999,0.07664362921991674,0.005419522995615054,0.7453349999999999,0.07668306706829318,0.005422311672617293,0.0,0.0,0.0,-0.0029200000000001057,0.0009453041838476969,6.684309986827214e-05
ARG 243,R ARG 243,0.0,0.0,0.0,-0.0011649999999999716,0.00037118054905935775,2.6246428328441782e-05,-85.557925,0.8186163566521619,0.0578849176978969,85.54756500000002,0.8177040392303285,0.0578204071143396,0.0,0.0,0.0,-0.011525000000001596,0.0014069026263359749,9.948303875513312e-05
PHE 244,R PHE 244,0.0,0.0,0.0,-0.0017300000000000193,0.0004439594576084768,3.139267430468555e-05,0.1334899999999999,0.16049984392515784,0.011349052801886162,-0.133255,0.16052510699264466,0.011350839170519511,0.0,0.0,0.0,-0.0014950000000000373,0.0008123884538812587,5.744453846970928e-05
ASP 245,R ASP 245,0.0,0.0,0.0,-0.0012749999999999888,0.00044651427748731027,3.157332735078889e-05,86.51234000000001,1.2574500842571108,0.08891514815817986,-86.499485,1.2556454952638019,0.08878754444673752,0.0,0.0,0.0,0.01157999999999909,0.0022098868749319636,0.0001562625994919539
GLY 246,R GLY 246,0.0,0.0,0.0,-0.0008849999999999997,0.0003190219428189854,2.2558257911461156e-05,-0.803145,0.09172493649493627,0.006485932459947486,0.8045399999999998,0.09176964857729575,0.006489094081611222,0.0,0.0,0.0,0.0005100000000000615,0.0008601744009210736,6.0823515189436715e-05
ALA 247,R ALA 247,0.0,0.0,0.0,-0.0015550000000000203,0.0004969657935914711,3.514078826662833e-05,-0.7865700000000001,0.1304012465431211,0.009220760570581977,0.7872500000000006,0.13035995359004707,0.00921784071786859,0.0,0.0,0.0,-0.0008749999999999414,0.000910700280004381,6.439623436195854e-05
LEU 248,R LEU 248,0.0,0.0,0.0,-0.0025399999999999893,0.0004983974317750888,3.5242020373412497e-05,0.4279949999999998,0.16184194442418207,0.011443953638275548,-0.42765499999999995,0.16205568788228386,0.011459067583141353,0.0,0.0,0.0,-0.0022000000000000053,0.0010295630140987112,7.280109889280597e-05
ASN 249,R ASN 249,0.0,0.0,0.0,-0.00125999999999998,0.00043863424398921927,3.101612483854115e-05,-0.3182549999999995,0.3593254513320752,0.025408146328982712,0.3192650000000001,0.3592628769786823,0.025403721654021466,0.0,0.0,0.0,-0.00025000000000016345,0.0008170067319194952,5.7771100041533474e-05
VAL 250,R VAL 250,0.0,0.0,0.0,-0.0013850000000000507,0.0004865953144040961,3.440748465087365e-05,-0.10484500000000008,0.1553228282481361,0.010982982512733046,0.10615999999999998,0.155282241096656,0.010980112567728986,0.0,0.0,0.0,-7.00000000001625e-05,0.0009354677974147484,6.61475623133612e-05
ASP 251,R ASP 251,0.0,0.0,0.0,-0.0007299999999999929,0.0004439594576084571,3.139267430468416e-05,85.32652999999999,0.7677507206744012,0.054288174084972794,-85.31441499999997,0.7667608315374841,0.0542181783528391,0.0,0.0,0.0,0.011384999999999153,0.0014095300635332123,9.966882662106395e-05
LEU 252,R LEU 252,0.0,0.0,0.0,-0.0008199999999999763,0.00038418745424595766,2.716615541441131e-05,0.5774450000000003,0.1458083570135811,0.01031020779979723,-0.5771100000000001,0.1455665411418433,0.010293108835526796,0.0,0.0,0.0,-0.0004849999999999222,0.0008122653507323806,5.743583376257357e-05
THR 253,R THR 253,0.0,0.0,0.0,-0.0005200000000000054,0.000499599839871877,3.532704346531175e-05,0.41287000000000007,0.3158120851075846,0.022331286696023613,-0.41237500000000005,0.31560350817917093,0.02231653807997558,0.0,0.0,0.0,-2.4999999999346658e-05,0.000796476616103172,5.6319401630306745e-05
GLU 254,R GLU 254,0.0,0.0,0.0,-0.0009399999999999859,0.0002374868417407539,1.6792855623746348e-05,88.14701999999996,0.8513280857618193,0.06019798624567451,-88.13054499999997,0.8502300206277577,0.06012034131542656,0.0,0.0,0.0,0.015535000000000068,0.0014962536549654158,0.00010580111058012021
PHE 255,R PHE 255,0.0,0.0,0.0,-0.001599999999999997,0.0004898979485565827,3.46410161513738e-05,0.45267000000000024,0.096387038028979,0.0068155928208776684,-0.45280000000000004,0.09624354523810923,0.006805446348330128,0.0,0.0,0.0,-0.0017299999999998317,0.0009039358384310932,6.391791611121734e-05
GLN 256,R GLN 256,0.0,0.0,0.0,-0.000925000000000007,0.000263391343821318,1.862458053218914e-05,0.3692199999999992,0.35665078382081317,0.02521901877551944,-0.36918999999999985,0.356241777308614,0.025190097647686892,0.0,0.0,0.0,-0.0008950000000004721,0.0007835655684122147,5.5406452692856865e-05
THR 257,R THR 257,0.0,0.0,0.0,-0.0006899999999999987,0.00046249324319388546,3.270321085153555e-05,0.3082300000000002,0.18523859506053256,0.013098346670477148,-0.30767000000000005,0.18508314645045335,0.013087354793845844,0.0,0.0,0.0,-0.00012999999999979028,0.0007437069315266056,5.258802144979022e-05
ASN 258,R ASN 258,0.0,0.0,0.0,-0.0012899999999999867,0.00045376205218152426,3.208582241426798e-05,1.1232450000000005,0.16420610516969192,0.011611125047772055,-1.1197349999999995,0.1640001060213086,0.011596558708298005,0.0,0.0,0.0,0.0022200000000005813,0.0009119210492135319,6.448255578056397e-05
LEU 259,R LEU 259,0.0,0.0,0.0,-0.001875,0.0003596873642484439,2.5433737436719042e-05,0.8347649999999995,0.08377469650795824,0.005923765599262225,-0.832455,0.08367274332182871,0.005916556420334649,0.0,0.0,0.0,0.00043499999999984886,0.0008401041602087157,5.9404334858661256e-05
VAL 260,R VAL 260,0.0,0.0,0.0,-0.000899999999999992,0.0002999999999999959,2.1213203435596136e-05,-0.5820649999999999,0.05468556276569011,0.0038668532264622044,0.5813449999999998,0.05455378974003572,0.003857535466460436,0.0,0.0,0.0,-0.0016199999999999615,0.0006823488843695947,4.8249352327281586e-05
PRO 261,R PRO 261,0.0,0.0,0.0,-0.0009999999999999998,0.0002645751311064798,1.8708286933871172e-05,-1.0892299999999995,0.11393452988449533,0.008056387869262799,1.0871349999999997,0.11383192335632474,0.008049132492076456,0.0,0.0,0.0,-0.003094999999999737,0.0006678135967468668,4.7221552282828805e-05
TYR 262,R TYR 262,0.0,0.0,0.0,-0.0012100000000000116,0.0004073082370883356,2.8801041647830015e-05,0.84039,0.28172019434183315,0.019920625981630226,-0.8397049999999999,0.2812776172662865,0.01988933105649855,0.0,0.0,0.0,-0.0005250000000002242,0.0008771402396422395,6.20231811502621e-05
PRO 263,R PRO 263,0.0,0.0,0.0,-0.00045999999999998765,0.0004983974317750711,3.524202037341124e-05,0.55611,0.17472534990664632,0.012354947976418191,-0.5555050000000001,0.17449736380530156,0.012338826924590474,0.0,0.0,0.0,0.00014500000000014168,0.000802480529359025,5.6743942407993686e-05
ARG 264,R ARG 264,0.0,0.0,0.0,-0.0008099999999999685,0.00039230090491864457,2.773986301335926e-05,-90.81485000000004,1.1641468882799646,0.08231761589999811,90.79933999999999,1.1631126490589287,0.08224448414334175,0.0,0.0,0.0,-0.01631999999999934,0.0013518875692875782,9.559288676450451e-05
GLY 265,R GLY 265,0.0,0.0,0.0,-0.0005100000000000038,0.0004998999899980026,3.534826728426749e-05,0.46263500000000024,0.15562188719778397,0.011004129173860101,-0.461565,0.15547837719438723,0.010993981484203106,0.0,0.0,0.0,0.0005599999999999738,0.0007722693830522475,5.460769176589956e-05
HID 266,R HID 266,0.0,0.0,0.0,-0.0009800000000000208,0.00022271057451320354,1.574801574802381e-05,-0.5842549999999995,0.23451648124385735,0.01658281941875393,0.5843300000000002,0.23433380272593976,0.016569902096874266,0.0,0.0,0.0,-0.0009049999999996361,0.0006826236151787745,4.826877872909877e-05
PHE 267,R PHE 267,0.0,0.0,0.0,-0.0017099999999999449,0.00045376205218154925,3.208582241426975e-05,0.883945,0.08880997677626201,0.006279813681551467,-0.8805049999999999,0.08869644849146711,0.006271786019547971,0.0,0.0,0.0,0.001730000000000036,0.0008815327560566974,6.233377896457573e-05
PRO 268,R PRO 268,0.0,0.0,0.0,-0.0018149999999999844,0.0004251764339660499,3.006451396581082e-05,0.21715499999999988,0.12945014860941645,0.009153507790732469,-0.21250000000000008,0.1290394125839075,0.00912446436784097,0.0,0.0,0.0,0.0028399999999999272,0.0013799999999997324,9.758073580372463e-05
LEU 269,R LEU 269,0.0,0.0,0.0,-0.004709999999999989,0.0005439669107584079,3.8464269133836775e-05,-1.4838900000000006,0.17619922786436706,0.012459166886272762,1.489630000000001,0.17654654655358357,0.012483726026310543,0.0,0.0,0.0,0.0010299999999998461,0.001783003084685828,0.0001260773572057881
ALA 270,R ALA 270,0.0,0.0,0.0,-0.0033549999999999925,0.0004888506929523909,3.456696399743784e-05,1.0204600000000004,0.1538649030805878,0.010879891635489454,-0.9986449999999997,0.15395015094179174,0.010885919569563349,0.0,0.0,0.0,0.018460000000000004,0.004059359555397841,0.00028704006688962217
THR 271,R THR 271,0.0,0.0,0.0,-0.010940000000000004,0.0010229369482036618,7.233256528010813e-05,-2.169464999999999,0.2307744110056455,0.016318215094642336,2.256385,0.23490061041853016,0.016609981453180205,0.0,0.0,0.0,0.07597999999999995,0.012917801670562832,0.000913426515927789
TYR 272,R TYR 272,0.0,0.0,0.0,-0.019214999999999982,0.0013743271080789944,9.717960176911541e-05,0.7607700000000007,0.15793643373205174,0.011167792328835358,-0.7094399999999998,0.16165811578760997,0.011430954990725908,0.0,0.0,0.0,0.032115000000000025,0.014164807623119818,0.0010016031524510925
ALA 273,R ALA 273,0.0,0.0,0.0,-0.021840000000000016,0.001963262590689352,0.000138823629112631,-0.7338899999999999,0.14354461989221293,0.010150137412862914,0.8578200000000001,0.14730328441687915,0.010415915130222594,0.0,0.0,0.0,0.10209000000000014,0.018370136090949417,0.0012989647801230069
PRO 274,R PRO 274,0.0,0.0,0.0,-0.047689999999999975,0.005273888508491428,0.0003729202327576095,-1.063655,0.18051597152329577,0.012764406757660014,1.1665100000000006,0.17539940108221327,0.012402610592129206,0.0,0.0,0.0,0.055165000000000255,0.02328234900090626,0.0016463106860492654
VAL 275,R VAL 275,0.0,0.0,0.0,-0.03125499999999996,0.005034875867387315,0.00035601948682620707,0.1898800000000001,0.36974508191455363,0.026144925473215636,-0.10430000000000007,0.3703238717663228,0.02618585209612243,0.0,0.0,0.0,0.054325000000000366,0.020539458975347806,0.001452359072337133
ILE 276,R ILE 276,0.0,0.0,0.0,-0.13869499999999998,0.030627307668157893,0.002165677694164119,-1.7956249999999994,0.23251953546961107,0.016441614028890796,1.9320700000000002,0.24708380177583214,0.01747146317570436,-0.00034160400000000007,0.0020800861928256726,0.00014708430523995415,-0.002591604000000176,0.036568269750831495,0.002585767151707185
SER 277,R SER 277,0.0,0.0,0.0,-0.03706000000000002,0.006397374461449049,0.000452362686348026,-0.0010999999999999766,0.6765486604820085,0.04783921456295034,-0.010765000000000007,0.6694061097532646,0.04733415995742397,0.0,0.0,0.0,-0.04892499999999995,0.04084469824836522,0.002888156310693735
ALA 278,R ALA 278,0.0,0.0,0.0,-0.03571999999999998,0.007060566549505879,0.000499257448617451,0.4372300000000001,0.25519278418481967,0.01804485482069611,-0.3587349999999997,0.25357425889667917,0.017930407800019508,0.0,0.0,0.0,0.042775000000000014,0.013283989423362225,0.0009393199002469805
GLU 279,R GLU 279,0.0,0.0,0.0,-0.07795500000000002,0.022116576927725378,0.0015638781522228553,126.78015999999991,4.083674517443244,0.288759394344282,-126.25595999999996,4.026049140088779,0.2846846648347044,0.0,0.0,0.0,0.446244999999998,0.08127911770559322,0.005747301529848454
LYS 280,R LYS 280,0.0,0.0,0.0,-0.9642899999999998,0.44200901110724033,0.031254756909948965,-151.79336,9.135847732443638,0.646001988349864,153.74511999999993,8.372499616938391,0.5920251254618908,-0.30501431999999995,0.09550604021479761,0.00675329686801585,0.6824556799999985,1.1620368057984667,0.0821684105368451
ALA 281,R ALA 281,0.0,0.0,0.0,-0.2571700000000001,0.05739304051886376,0.0040583008143802845,-1.0995349999999993,0.2631755854462969,0.01860932411118162,1.3224200000000013,0.26814034310412377,0.018960385491861343,-0.0003783960000000003,0.002497756450573997,0.00017661805239533148,-0.03466339599999988,0.06954971525870088,0.004917907528902089
TYR 282,R TYR 282,0.0,0.0,0.0,-2.487120000000001,0.7088730391261858,0.05012489329664428,0.6903150000000005,1.173054915924655,0.0829475085754539,1.7338949999999989,1.3995447345387015,0.09896275723662423,-0.29441239199999986,0.06582792857075824,0.0046547374683846825,-0.35732239199999993,0.5459960722115836,0.03860775251620307
HIE 283,R HIE 283,0.0,0.0,0.0,-6.800944999999998,0.7980660198097879,0.056431789444205856,-4.790510000000001,2.4018521582104007,0.16983659484781186,10.142755000000001,1.924242701681631,0.1360645063007804,-1.2751236719999999,0.059182210286766214,0.004184814221938064,-2.7238236720000004,0.755575492928153,0.05342725547478652
GLU 284,R GLU 284,0.0,0.0,0.0,-2.0942450000000004,0.6877776566413003,0.04863322449596563,106.77340000000004,7.2512325814298455,0.5127395730289878,-104.28097999999991,6.1426141389164375,0.43434841118401785,-0.40189669200000017,0.05342659344826068,0.0037778306522961895,-0.003721692000001191,1.3259577093741257,0.09375936878650257
GLN 285,R GLN 285,0.0,0.0,0.0,-3.4403749999999995,0.5740429900059772,0.0405909690925828,-7.328665,1.497796472413723,0.10591020424810331,9.490819999999992,1.3297827332313321,0.09402983881726566,-0.6358347720000003,0.07487693728470571,0.005294599010849524,-1.9140547719999979,0.7071322632474514,0.05000180185380637
LEU 286,R LEU 286,0.0,0.0,0.0,-0.48925000000000035,0.08560313954522614,0.006053056046328771,-0.07426499999999998,0.2099453614038662,0.014845378872733425,0.32698,0.2060497260371875,0.01456991585425256,-0.035412912000000005,0.029789558989905447,0.0021064399170318817,-0.271947912,0.10124656707253352,0.007159213414884706
SER 287,R SER 287,0.0,0.0,0.0,-0.25083999999999973,0.03816509399962396,0.0026986796771756114,-1.3572649999999993,0.5044964368308268,0.03567328515675283,1.3676250000000005,0.5087705321409625,0.03597550933447629,-0.0051379920000000035,0.008569812719536874,0.0006059772687483252,-0.24561799199999992,0.1454806589266351,0.01028703604585109
VAL 288,R VAL 288,0.0,0.0,0.0,-0.06444499999999997,0.006543468117138099,0.00046269306781063197,0.18366500000000002,0.19153311143246227,0.013543436191565271,-0.12226500000000001,0.20025732140174052,0.014160330994542464,0.0,0.0,0.0,-0.0030449999999999956,0.03549454852509043,0.002509843595724641
ALA 289,R ALA 289,0.0,0.0,0.0,-0.18517000000000014,0.03380267888792183,0.002390210346392087,0.06333499999999993,0.4056475105001878,0.028683610544612406,0.12301000000000002,0.40371019296024724,0.028546621507632042,-0.014297868000000007,0.020447893255633353,0.0014458843982037013,-0.013122868000000202,0.08318657290328632,0.005882178980358286
GLU 290,R GLU 290,0.0,0.0,0.0,-0.3237000000000001,1.0641064373454376,0.07524368777512169,102.57247499999995,7.546974521580068,0.5336516861651366,-102.90435500000007,5.733344331972963,0.4054086656015538,-0.4578641280000001,0.045991698426037016,0.0032521041835337438,-1.113444128,1.8691718146129963,0.1321704065315614
ILE 291,R ILE 291,0.0,0.0,0.0,-0.09124000000000003,0.008394784094900546,0.0005936008760101149,0.79936,0.22837202192913253,0.016148340533937253,-0.7981400000000002,0.24720796993624503,0.017480243190527902,0.0,0.0,0.0,-0.09002000000000057,0.06426024898800212,0.004543885782015227
THR 292,R THR 292,0.0,0.0,0.0,-0.05402,0.004363439010688451,0.0003085417313751724,-0.5693300000000001,0.2724401605857701,0.019264428501775,0.8092850000000006,0.282636451603467,0.019985415153931495,0.0,0.0,0.0,0.18593499999999985,0.07214416660409924,0.005101362942881063
ASN 293,R ASN 293,0.0,0.0,0.0,-0.40307000000000004,0.07952317335217494,0.005623137513879626,3.963120000000001,1.7237020060323627,0.12188413772103389,-3.1691649999999987,1.8199177667617326,0.12868761940790985,-0.019466243999999994,0.029548494523837652,0.002089394085165917,0.37141875599999963,0.18686091986155198,0.013213062357285943
ALA 294,R ALA 294,0.0,0.0,0.0,-0.10775500000000003,0.01794867613502438,0.0012691630608396892,1.7531749999999995,0.3502893866148436,0.024769200065303216,-1.6693300000000009,0.33654626888437505,0.023797414891117277,-0.009238643999999997,0.01469709114647058,0.0010392412813386117,-0.03314864399999998,0.056650770304450815,0.004005814384171866
CYS 295,R CYS 295,0.0,0.0,0.0,-0.02997000000000008,0.002826499601981269,0.00019986370355820328,0.05899000000000004,0.45707855987783985,0.0323203349224602,0.005919999999999994,0.4605042384169769,0.0325625669749791,0.0,0.0,0.0,0.03493999999999982,0.034137756223864606,0.002413903892038793
PHE 296,R PHE 296,0.0,0.0,0.0,-0.06229499999999996,0.007849711778148673,0.0005550584428688838,1.21751,0.38506169622542213,0.027227973657619038,-1.115180000000001,0.3781756570695662,0.026741057159356856,0.0,0.0,0.0,0.04003499999999995,0.029018507456449356,0.002051918340236773
GLU 297,R GLU 297,0.0,0.0,0.0,-0.7571449999999996,0.21133207038923452,0.01494343400544205,162.0128350000001,7.757566949613176,0.5485428195580117,-157.95451500000007,7.1772475009394325,0.5075080378168474,-0.2248959599999999,0.05362443995778052,0.003791820513147746,3.0762790399999975,0.8772093466771617,0.0620280677555642
PRO 298,R PRO 298,0.0,0.0,0.0,-0.16699999999999995,0.05125387790206736,0.003624196462665917,-3.13389,0.45358858881149067,0.03207355670174416,3.225805,0.46320037454108903,0.03275321258861527,-0.008296596000000003,0.016308554425502705,0.0011531889425622842,-0.08338159600000013,0.05437400876457053,0.003844823031772459
ALA 299,R ALA 299,0.0,0.0,0.0,-0.13543,0.030911407279514063,0.00218576657033636,-1.3465149999999997,0.36817285312065007,0.02603375210904104,1.4127099999999997,0.3720753631994464,0.02630970124307761,-0.013503960000000002,0.02072294667583739,0.001465333612065184,-0.08273895999999979,0.06924795749139179,0.004896570032548091
ASN 300,R ASN 300,0.0,0.0,0.0,-0.05626499999999998,0.007247397808868961,0.0005124684136607768,-0.8957650000000005,0.3814455397235622,0.02697227277918934,1.1288750000000005,0.38230813406858044,0.027033267410266897,0.0,0.0,0.0,0.17684499999999975,0.027606900858300008,0.0019521026804448654
GLN 301,R GLN 301,0.0,0.0,0.0,-0.029179999999999998,0.0032507845206965953,0.0002298651778760823,-1.18483,0.22634911331834068,0.016005299294296095,1.3649949999999997,0.2263057996936887,0.016002236558525177,0.0,0.0,0.0,0.15098500000000092,0.02996722835031612,0.0021190030379874283
MET 302,R MET 302,0.0,0.0,0.0,-0.010294999999999966,0.001143667346740295,8.086949363016891e-05,-0.7264500000000002,0.2768681951759709,0.019577537830380957,0.73485,0.277775480379388,0.019641692582361602,0.0,0.0,0.0,-0.0018949999999999046,0.004147767471785427,0.00029329145060844573
VAL 303,R VAL 303,0.0,0.0,0.0,-0.010235,0.0011444540182986482,8.092511970951673e-05,0.7827599999999998,0.20444985302024568,0.014456787748320866,-0.7256300000000002,0.20311263648527547,0.014362232260341645,0.0,0.0,0.0,0.0468949999999999,0.008952875236481387,0.0006330638790833104
LYS 304,R LYS 304,0.0,0.0,0.0,-0.028419999999999983,0.004650118278065659,0.0003288130167739739,-151.90743,2.933187287764003,0.20740766216681036,152.00776500000006,2.9352671428274233,0.20755473012873332,0.0,0.0,0.0,0.07191499999999713,0.05629207559683792,0.003980450838158987
CYS 305,R CYS 305,0.0,0.0,0.0,-0.01199999999999997,0.0019052558883257838,0.00013472193585307613,-0.6349049999999997,0.7389168532216599,0.05224931176460605,0.6722949999999999,0.7377754116091157,0.0521685996541502,0.0,0.0,0.0,0.025390000000000027,0.007714136374215886,0.0005454718141205859
ASP 306,R ASP 306,0.0,0.0,0.0,-0.04661,0.012534667925397888,0.0008863348689970359,155.24111499999995,3.245965485303457,0.2295244206155557,-154.59307500000006,3.178428523555139,0.2247488362522585,0.0,0.0,0.0,0.6014300000000093,0.0980498092807925,0.0069331685036496055
PRO 307,R PRO 307,0.0,0.0,0.0,-0.028215000000000007,0.006678231427556277,0.0004722222728758161,-1.6090949999999997,0.3988234396007853,0.028201075863785875,1.6303649999999996,0.3987933572352982,0.028198948719322867,0.0,0.0,0.0,-0.006945000000000184,0.01046479694021791,0.0007399728880168318
ARG 308,R ARG 308,0.0,0.0,0.0,-0.08832999999999995,0.048654610264598844,0.0034404004854086444,-160.22123000000005,4.999965689591923,0.35355096448105205,160.24555999999995,5.050021460985215,0.35709044202002416,-0.005779296,0.02337122104723636,0.0016525948887110595,-0.06977929600000209,0.08066527280831162,0.005703896140901997
HIE 309,R HIE 309,0.0,0.0,0.0,-0.019410000000000018,0.005521041568399977,0.00039039659322284356,-2.9845799999999985,0.5538523662493533,0.0391632763951133,3.0463649999999998,0.5528191402032018,0.039090216280740074,0.0,0.0,0.0,0.04237500000000002,0.01678702996363576,0.0011870222723268607
GLY 310,R GLY 310,0.0,0.0,0.0,-0.004294999999999994,0.0006913573605596281,4.8886347787494597e-05,1.7674900000000002,0.1778059894941616,0.012572782090690569,-1.7348499999999998,0.17568286057552382,0.012422654205120365,0.0,0.0,0.0,0.028345000000000054,0.005630805892587671,0.00039815810301939127
LYS 311,R LYS 311,0.0,0.0,0.0,-0.007774999999999953,0.001361754383139644,9.629057586285462e-05,-122.77549500000003,2.9036590243979643,0.20531969864053154,122.72439000000003,2.905022670803886,0.2054161230026083,0.0,0.0,0.0,-0.058880000000000744,0.011123650479946106,0.0007865608685918885
TYR 312,R TYR 312,0.0,0.0,0.0,-0.013565000000000084,0.001598679142292203,0.00011304368624563102,0.38249500000000003,0.42735198604312147,0.030218348728463,-0.37227499999999986,0.42837795155096386,0.030290895445248885,0.0,0.0,0.0,-0.003344999999999878,0.005993828075612518,0.00042382764775319255
MET 313,R MET 313,0.0,0.0,0.0,-0.0029699999999999948,0.0004112177038991342,2.9077482697103956e-05,-0.31384000000000006,0.5396168681573991,0.038156674671674405,0.3113849999999999,0.5389647546686146,0.03811056328467213,0.0,0.0,0.0,-0.005425000000000002,0.0019116419643856522,0.00013517349962178672
ALA 314,R ALA 314,0.0,0.0,0.0,-0.00203999999999995,0.0003136877428271607,2.218107301281871e-05,0.69081,0.19289905106039257,0.013640022708925366,-0.6837899999999998,0.19269111525963054,0.013625319427448337,0.0,0.0,0.0,0.004979999999999891,0.0022912005586593026,0.0001620123452086399
CYS 315,R CYS 315,0.0,0.0,0.0,-0.004465000000000019,0.0005279914772039698,3.733463539396295e-05,-0.009874999999999983,0.4330386580606863,0.03062045716306339,0.02190000000000002,0.4316424562065228,0.030521730783164964,0.0,0.0,0.0,0.007559999999999829,0.0048079517468460516,0.00033997352838125496
CYS 316,R CYS 316,0.0,0.0,0.0,-0.002734999999999976,0.00044133320745218,3.120697037522458e-05,-0.09159499999999994,0.24249412565049897,0.017146924064537054,0.10572999999999999,0.2432870056127126,0.01720298914433187,0.0,0.0,0.0,0.01139999999999989,0.005442425929675179,0.0003848376280978819
LEU 317,R LEU 317,0.0,0.0,0.0,-0.00894500000000001,0.0008729117939402401,6.17241848872858e-05,-1.2153700000000003,0.15599590731810511,0.01103057639019803,1.236355,0.15681683256270923,0.011088624570928709,0.0,0.0,0.0,0.012040000000000068,0.005372932160375809,0.0003799236765457021
LEU 318,R LEU 318,0.0,0.0,0.0,-0.004584999999999968,0.0005126158405667951,3.624741370084229e-05,0.5889750000000002,0.14206207929986037,0.010045305962239232,-0.58347,0.14350250555303873,0.010147159479381388,0.0,0.0,0.0,0.0009200000000000896,0.004981325124904054,0.00035223287751145826
TYR 319,R TYR 319,0.0,0.0,0.0,-0.01605000000000009,0.0010185774393728579,7.202430145441773e-05,-1.4312699999999998,0.1278592863268089,0.0090410168399359,1.4499099999999994,0.12727852096878944,0.00899995052764252,0.0,0.0,0.0,0.0025899999999998246,0.008491872585007214,0.0006004660689830737
ARG 320,R ARG 320,0.0,0.0,0.0,-0.008944999999999917,0.0008197408126962487,5.7964428747288895e-05,-97.55970000000003,1.176195374924512,0.08316957256093761,97.56708499999992,1.1747262905850837,0.08306569261108314,0.0,0.0,0.0,-0.0015599999999976433,0.008454963039539957,0.0005978561699940328
GLY 321,R GLY 321,0.0,0.0,0.0,-0.005399999999999992,0.0007416198487095776,5.244044240850837e-05,-0.06410999999999999,0.1548263152697241,0.010947873743334821,0.08990500000000003,0.1552772229755543,0.010979757732983002,0.0,0.0,0.0,0.02039499999999992,0.004929399050594408,0.0003485611495849835
ASP 322,R ASP 322,0.0,0.0,0.0,-0.03066999999999998,0.0064954676506008575,0.00045929892227177183,105.81923499999999,1.9242128234115823,0.13606239358804426,-105.61619999999994,1.906893431738943,0.13483772765826935,0.0,0.0,0.0,0.17236499999999944,0.03866240777551479,0.002733845071506601
VAL 323,R VAL 323,0.0,0.0,0.0,-0.014485000000000003,0.001526360049267517,0.0001079299541369294,-1.0049800000000002,0.08160600223022534,0.0057704157562516855,1.0422200000000006,0.08507503511605964,0.0060157134240249426,0.0,0.0,0.0,0.022755000000000032,0.0066607037916424075,0.0004709828818545295
VAL 324,R VAL 324,0.0,0.0,0.0,-0.010660000000000005,0.0011723480711802008,8.289752710424892e-05,1.1701350000000001,0.07539639762614941,0.005331330403848756,-1.1617149999999996,0.07612314874596698,0.005382719468354548,0.0,0.0,0.0,-0.0022399999999997665,0.006287479622233478,0.0004445919477453524
PRO 325,R PRO 325,0.0,0.0,0.0,-0.005985000000000005,0.0006362193018134748,4.498749826340787e-05,1.3402100000000001,0.13914595179163486,0.009839104608652144,-1.341134999999999,0.14140783844965002,0.009999044148067933,0.0,0.0,0.0,-0.006910000000000176,0.0036704086965896505,0.00025953708790846193
LYS 326,R LYS 326,0.0,0.0,0.0,-0.016880000000000003,0.0026562379411490663,0.00018782438606314983,-106.25521500000002,2.338996722693252,0.16539204437895091,106.32672499999997,2.3611642190618527,0.16695952307936748,0.0,0.0,0.0,0.05462999999999998,0.03228518390841341,0.0022829072473493925
ASP 327,R ASP 327,0.0,0.0,0.0,-0.028865000000000033,0.003470846438550686,0.00024542590531563676,113.21461999999994,2.0827210868510546,0.1472706203832597,-112.88387499999993,2.055180257152212,0.14532318963930416,0.0,0.0,0.0,0.3018800000000023,0.03809744873348101,0.002693896434535127
VAL 328,R VAL 328,0.0,0.0,0.0,-0.014919999999999989,0.0014330387294137258,0.00010133114032713995,1.712394999999999,0.12828553688940622,0.009071157306265613,-1.7088799999999986,0.1315969817283245,0.009305311816378045,0.0,0.0,0.0,-0.011404999999999681,0.011157552374961272,0.0007889580945779183
ASN 329,R ASN 329,0.0,0.0,0.0,-0.013540000000000007,0.0016758281534811313,0.00011849894514298383,2.07335,0.5073910498816494,0.03587796520846761,-2.0155299999999996,0.5069216104093414,0.035844770825045044,0.0,0.0,0.0,0.044280000000000326,0.010547113349157922,0.0007457935371132725
ALA 330,R ALA 330,0.0,0.0,0.0,-0.03348000000000002,0.005967377983670814,0.00042195734381569395,1.6690199999999993,0.2518391343695443,0.01780771596808549,-1.5635899999999987,0.23536115206211147,0.01664254666509972,0.0,0.0,0.0,0.07194999999999993,0.02495290564242974,0.001764436879007013
ALA 331,R ALA 331,0.0,0.0,0.0,-0.04350499999999997,0.007088721676014718,0.0005012483167054076,2.1334150000000007,0.19850945260867514,0.014036738006922378,-2.09674,0.20265569915499154,0.01432992191185954,0.0,0.0,0.0,-0.006829999999999912,0.037571014093313995,0.002656671884143767
ILE 332,R ILE 332,0.0,0.0,0.0,-0.02748500000000001,0.0038961230730047225,0.0002754975045259009,1.8772500000000008,0.21235326110045152,0.015015643093120676,-1.883225000000001,0.2198459105259807,0.015545453414905194,0.0,0.0,0.0,-0.0334600000000001,0.022175626259476947,0.0015680535705134622
ALA 333,R ALA 333,0.0,0.0,0.0,-0.037360000000000004,0.008193924578613145,0.0005793979634068478,1.0829300000000004,0.2200323273975873,0.015558635078309254,-0.9859599999999993,0.23619243933708242,0.016701327552024324,0.0,0.0,0.0,0.05960999999999991,0.03992314992582616,0.0028229930038878885
THR 334,R THR 334,0.0,0.0,0.0,-0.348255,0.14105119629056662,0.009973825739153445,1.6367149999999995,1.1518288040221096,0.08144659580900246,-1.3910699999999998,1.150411467736653,0.08134637499913565,-0.018996119999999995,0.017837450274072245,0.0012612982047874326,-0.12160611999999983,0.2435731891195744,0.017223225374168444
ILE 335,R ILE 335,0.0,0.0,0.0,-0.08753499999999997,0.015686898195628074,0.0011092312089911627,2.0559450000000004,0.39028570557349185,0.02759736690111924,-1.9800449999999978,0.37227655442561475,0.026323927611111502,0.0,0.0,0.0,-0.011635000000000008,0.04155107429417452,0.002938104639899684
LYS 336,R LYS 336,0.0,0.0,0.0,-0.034260000000000054,0.005679119650086479,0.00040157440157459224,-113.67024999999998,2.691090079782207,0.19028880441978457,113.75291000000009,2.694173229747178,0.19050681604454917,0.0,0.0,0.0,0.04840000000000142,0.028620447236199872,0.002023771232130871
THR 337,R THR 337,0.0,0.0,0.0,-0.11984999999999997,0.03541352142896845,0.00250411411481187,2.09025,0.7537303413688482,0.05329678355679639,-1.6170550000000006,0.7505366226740692,0.05307095354216834,-0.0023016240000000004,0.009439378188981728,0.0006674648327613372,0.3510433759999995,0.07183925898946011,0.005079802718686389
LYS 338,R LYS 338,0.0,0.0,0.0,-1.5268600000000006,0.7882984843319164,0.05574112038701755,-159.89998499999993,4.40909284034678,0.31176994462902635,160.98869499999998,4.306458253830641,0.30451258341804244,-0.416015676,0.06638379604640095,0.004694043234531483,-0.8541656760000004,1.1538076502392953,0.08158652136691219
ARG 339,R ARG 339,0.0,0.0,0.0,-0.510185,0.9995934327390308,0.07068192947193078,-168.16615000000004,4.653718532257206,0.3290675931892577,164.67615,3.8593678792645725,0.2728985198521524,-0.399359484,0.05211269999271428,0.003684924355078841,-4.399544484000005,1.4677607394294416,0.10378635720099394
THR 340,R THR 340,0.0,0.0,0.0,-0.15969500000000003,0.04504100326369288,0.0031848798839202654,-1.5471749999999997,1.1055529088989826,0.07817439588429839,1.8324349999999994,1.0506295473548233,0.07429072774495485,-0.0014110920000000016,0.008907677878568353,0.0006298679432561082,0.12415390800000047,0.09629816472886847,0.006809308529560211
ILE 341,R ILE 341,0.0,0.0,0.0,-0.052890000000000006,0.010017379896958828,0.0007083357254861385,0.7246999999999999,0.5021787132087543,0.03550939734774446,-0.6346100000000003,0.49920509602767427,0.03529913086040501,0.0,0.0,0.0,0.03719999999999965,0.02230089684295214,0.0015769115384193127
GLN 342,R GLN 342,0.0,0.0,0.0,-0.01933,0.004578329389635539,0.0003237367757916957,0.5973399999999995,1.8673388509855404,0.13204079643049715,-0.5214550000000003,1.8606943134150213,0.13157095667310087,0.0,0.0,0.0,0.056555000000000036,0.02357640716903234,0.0016671037385237902
PHE 343,R PHE 343,0.0,0.0,0.0,-0.010825000000000006,0.001518016798326063,0.00010733999720514509,1.1584349999999999,0.18185954958428754,0.01285941207345809,-1.1537500000000005,0.18112967040216854,0.012807801821545766,0.0,0.0,0.0,-0.0061400000000000786,0.004855965403501038,0.00034336860660228537
VAL 344,R VAL 344,0.0,0.0,0.0,-0.0032749999999999863,0.0005739120141625049,4.058170770187371e-05,0.006060000000000105,0.2920236401389449,0.0206491896209028,-0.0023250000000000076,0.29087765361918055,0.020568156136975425,0.0,0.0,0.0,0.00045999999999999877,0.001748828179095902,0.00012366082645688342
ASP 345,R ASP 345,0.0,0.0,0.0,-0.002935000000000002,0.0005663700203930531,4.0048408208069106e-05,110.92102499999993,3.3577178074387155,0.23742650309507418,-110.84845999999999,3.3410632481895037,0.2362488479167951,0.0,0.0,0.0,0.06963000000000065,0.017352898893269623,0.0012270352480675485
TRP 346,R TRP 346,0.0,0.0,0.0,-0.0022300000000000098,0.00042083250825002074,2.9757352032733337e-05,-0.647625,0.11339627143341115,0.00801832724918354,0.6464400000000002,0.11325487362581659,0.008008328914324037,0.0,0.0,0.0,-0.0034149999999992533,0.0007434883993709536,5.257256889287333e-05
CYS 347,R CYS 347,0.0,0.0,0.0,-0.001424999999999963,0.0004943429983321148,3.495532863527285e-05,0.60972,0.15941377481259233,0.01127225611845293,-0.6068750000000003,0.15909481253327912,0.01124970207938842,0.0,0.0,0.0,0.0014200000000003142,0.0009019977827023093,6.378087487640329e-05
PRO 348,R PRO 348,0.0,0.0,0.0,-0.0018399999999999916,0.00041761226035641236,2.952964612046612e-05,1.0181750000000003,0.31043331711496386,0.021950950363822486,-1.01447,0.30955863596417454,0.021889101066512567,0.0,0.0,0.0,0.0018649999999998635,0.0011690915276399262,8.266725470219319e-05
THR 349,R THR 349,0.0,0.0,0.0,-0.0018600000000000012,0.0004004996878900022,2.8319604517011635e-05,0.4426450000000004,0.3720301721298957,0.026306505751904775,-0.44038999999999995,0.37122822885658924,0.026249799799236584,0.0,0.0,0.0,0.0003950000000002962,0.0012202356329825128,8.62836890727394e-05
GLY 350,R GLY 350,0.0,0.0,0.0,-0.0016250000000000043,0.00048412291827593475,3.4232659844073424e-05,0.1657049999999999,0.2984828604375804,0.021105925468337096,-0.16196000000000008,0.2971136792542545,0.02100910973839682,0.0,0.0,0.0,0.0021200000000000537,0.001877658115845442,0.0001327704786464268
PHE 351,R PHE 351,0.0,0.0,0.0,-0.008924999999999968,0.0009161741100903843,6.478329259924612e-05,-1.1030700000000002,0.14943237634461645,0.010566464664209851,1.0941700000000003,0.1490112784322009,0.0105366885452686,0.0,0.0,0.0,-0.01782499999999999,0.005582506157631741,0.00039474279600770616
LYS 352,R LYS 352,0.0,0.0,0.0,-0.0029650000000000015,0.0003791767397929654,2.6811844397581284e-05,-91.27710499999998,0.9561911074574235,0.06761292161934189,91.26453500000004,0.9553454708990252,0.06755312608485561,0.0,0.0,0.0,-0.015534999999999499,0.0024184240736483077,0.00017100840622615127
VAL 353,R VAL 353,0.0,0.0,0.0,-0.003970000000000018,0.0004462062303464008,3.155154512856266e-05,-0.83258,0.08442620209390167,0.0059698340010423765,0.8389000000000003,0.08439146876313587,0.005967377983670607,0.0,0.0,0.0,0.0023499999999998457,0.0015898113095583822,0.00011241663577957974
GLY 354,R GLY 354,0.0,0.0,0.0,-0.0017199999999999833,0.000448998886412904,3.174901573277728e-05,1.016395,0.05487648836250626,0.0038803537048832837,-1.0139200000000004,0.054730919963027286,0.003870060464643478,0.0,0.0,0.0,0.0007549999999999996,0.001983677141069094,0.00014026715581347
ILE 355,R ILE 355,0.0,0.0,0.0,-0.005035000000000019,0.0004835028438385887,3.418881396012464e-05,-0.6620249999999995,0.0826613838197764,0.005845042504122785,0.6678550000000003,0.08286581909930979,0.005859498261369968,0.0,0.0,0.0,0.0007950000000002788,0.001809136534372318,0.00012792527115469956
ASN 356,R ASN 356,0.0,0.0,0.0,-0.0030950000000000122,0.0004194937425039789,2.9662686998988688e-05,1.8688800000000005,0.3524347111168254,0.024920897415622912,-1.860885,0.3522663648079335,0.024908993533962396,0.0,0.0,0.0,0.004900000000001335,0.0028618176042510693,0.00020236106344849705
TYR 357,R TYR 357,0.0,0.0,0.0,-0.0045750000000000035,0.0005695392874947182,4.027250923396699e-05,1.0085599999999995,0.3155672771375386,0.022313976158452813,-0.9983600000000002,0.3151003655980085,0.022280960526871212,0.0,0.0,0.0,0.005625000000000109,0.0018505066873691703,0.00013085058272697947
GLU 358,R GLU 358,0.0,0.0,0.0,-0.004830000000000004,0.0006863672486358861,4.853349358947882e-05,92.04923000000001,1.3196139841265468,0.09331079967244783,-92.00119500000008,1.3124747262203516,0.0928059779046368,0.0,0.0,0.0,0.043205000000001235,0.009460072674137577,0.0006689281538400237
PRO 359,R PRO 359,0.0,0.0,0.0,-0.009534999999999976,0.0013148288862053913,9.297244215357875e-05,-1.2287049999999997,0.09602035187917396,0.006789664194568236,1.2519850000000003,0.09671067559994594,0.006838477452985415,0.0,0.0,0.0,0.01374500000000003,0.0043623359568015895,0.000308463733686831
PRO 360,R PRO 360,0.0,0.0,0.0,-0.008085000000000049,0.0009368964724023703,6.624858489054711e-05,-0.1898549999999999,0.16057245708713566,0.011354187327809953,0.19083000000000003,0.1605560995415622,0.011353030674670096,0.0,0.0,0.0,-0.007110000000000192,0.004853648112502474,0.0003432047493843786
THR 361,R THR 361,0.0,0.0,0.0,-0.004134999999999992,0.0005973064540083183,4.223594440757725e-05,1.3822800000000002,0.16360406963153587,0.011568554706617511,-1.3675449999999998,0.16360904001613452,0.011568906165882993,0.0,0.0,0.0,0.010599999999999728,0.0030773365106859913,0.00021760055146990127
VAL 362,R VAL 362,0.0,0.0,0.0,-0.007195000000000003,0.0009093816580512141,6.430299370946796e-05,-0.9548249999999999,0.11936002000251254,0.008440027954633857,0.9639299999999998,0.11959914339158277,0.008456936531629043,0.0,0.0,0.0,0.0019099999999999803,0.001982901913862366,0.00014021233897198624
VAL 363,R VAL 363,0.0,0.0,0.0,-0.003875000000000003,0.0005825590098865133,4.1193142633207454e-05,0.6995150000000002,0.1606791827680215,0.011361733973078067,-0.6937449999999998,0.1608931943091454,0.011376866874276154,0.0,0.0,0.0,0.0018950000000001244,0.0016804686846231718,0.00011882708024686824
PRO 364,R PRO 364,0.0,0.0,0.0,-0.002985000000000003,0.0005336431391857386,3.773426824519123e-05,0.4740949999999998,0.21455984240999118,0.015171671953842175,-0.4726049999999999,0.21433412928182993,0.01515571162548961,0.0,0.0,0.0,-0.001495000000000033,0.0011832053921446404,8.366525563219634e-05
GLY 365,R GLY 365,0.0,0.0,0.0,-0.0024450000000000006,0.000544954126509758,3.853407582906416e-05,0.53752,0.2462504205072547,0.017412534221071866,-0.5284800000000003,0.24520470957956716,0.01733859129225899,0.0,0.0,0.0,0.006594999999999955,0.0024720386323842975,0.00017479952803140555
GLY 366,R GLY 366,0.0,0.0,0.0,-0.0035049999999999994,0.000591586849076266,4.183150726426103e-05,0.29626500000000006,0.22958252279953692,0.01623393587134677,-0.27208,0.22855459654095775,0.016161250508546665,0.0,0.0,0.0,0.020680000000000035,0.0036820646382159416,0.0002603612874449684
ASP 367,R ASP 367,0.0,0.0,0.0,-0.01104000000000001,0.0014207040508142554,0.00010045894683899574,115.86403999999995,2.203889064450994,0.15583849024561738,-115.79920500000001,2.1941922073905937,0.15515281890725682,0.0,0.0,0.0,0.053795000000001064,0.018850543095628062,0.0013329346851967856
LEU 368,R LEU 368,0.0,0.0,0.0,-0.016624999999999973,0.0019453470127459912,0.00013755680644736835,-0.85933,0.1915438881823169,0.013544198222855408,0.9187999999999995,0.18921995137934233,0.013379871075612178,0.0,0.0,0.0,0.04284499999999999,0.009876283460897996,0.0006983587008121517
ALA 369,R ALA 369,0.0,0.0,0.0,-0.025425000000000017,0.0037248322109861686,0.00026338541151704005,-0.32374500000000006,0.2073792901304275,0.014663930232887774,0.3994550000000001,0.2088763221980888,0.014769786385557477,0.0,0.0,0.0,0.050285000000000135,0.010294842155176415,0.0007279552699170375
LYS 370,R LYS 370,0.0,0.0,0.0,-0.046445,0.011863261566702464,0.0008388592700805058,-100.07449000000008,2.0512702576420185,0.14504671092249477,100.31981499999995,2.090878050194189,0.14784740479264175,0.0,0.0,0.0,0.1988800000000001,0.059269516616890984,0.004190987711745238
VAL 371,R VAL 371,0.0,0.0,0.0,-0.05032999999999996,0.010151408769230135,0.0007178129979319213,-0.7232599999999999,0.13300267816852515,0.009404709564893612,0.9027199999999996,0.1379715245983766,0.009756060065415864,0.0,0.0,0.0,0.1291299999999999,0.025633047029176716,0.0018125301376804542
GLN 372,R GLN 372,0.0,0.0,0.0,-0.18580000000000005,0.16122813029989513,0.011400550425308412,-0.6907949999999999,0.7588065319796612,0.05365572443714652,1.076325,0.751283055429177,0.053123734308451985,-0.04389015600000002,0.07994206304561112,0.005652757488159413,0.1558398440000004,0.18291132762010262,0.01293378401160088
ARG 373,R ARG 373,0.0,0.0,0.0,-0.1516550000000001,0.05058602549123602,0.003576972165812854,-109.20928499999997,2.151736913235776,0.1521507762678427,109.97522500000007,2.18134260590964,0.15424421487298412,-0.05091980399999997,0.034717567276846856,0.0024549027247758592,0.563365196000002,0.12744530392644507,0.009011743863676983
ALA 374,R ALA 374,0.0,0.0,0.0,-0.011975000000000012,0.001155151505214823,8.168154626352489e-05,-0.7307250000000001,0.11281378184867144,0.007977139015649542,0.7710749999999996,0.11593868799930618,0.00819810324861808,0.0,0.0,0.0,0.028375000000000004,0.012598189354030138,0.0008908265122906881
VAL 375,R VAL 375,0.0,0.0,0.0,-0.015250000000000001,0.0011034038245354774,7.802243267162075e-05,0.8530350000000005,0.1285055009522907,0.00908671111431391,-0.8199150000000001,0.12902882536472238,0.009123715738392999,0.0,0.0,0.0,0.017869999999999987,0.01318381962862065,0.0009322368261337971
CYS 376,R CYS 376,0.0,0.0,0.0,-0.00559,0.0005214403129794125,3.687139812917783e-05,-0.5832350000000001,0.3615739755222987,0.025567140999239613,0.5958900000000003,0.37128028213197634,0.0262534805216375,0.0,0.0,0.0,0.0070649999999998995,0.01773614318277801,0.0012541347116637887
MET 377,R MET 377,0.0,0.0,0.0,-0.01047500000000006,0.0010720890821196121,7.580814600028391e-05,0.30085500000000004,0.24860296453381214,0.017578884204493734,-0.29236000000000006,0.2503658131614616,0.017703536426375368,0.0,0.0,0.0,-0.001980000000000105,0.00786762988453321,0.0005563254443219366
LEU 378,R LEU 378,0.0,0.0,0.0,-0.003664999999999936,0.0005222786612528001,3.6930678304088665e-05,0.305755,0.20033363415812097,0.01416572712129523,-0.3052800000000002,0.20041282793274434,0.014171326966801625,0.0,0.0,0.0,-0.0031899999999998887,0.003081217291915341,0.00021787496414225874
SER 379,R SER 379,0.0,0.0,0.0,-0.003355000000000026,0.0005088958636106382,3.5984371607686666e-05,-0.28448000000000007,0.4071393982409462,0.028789102938438334,0.2917849999999999,0.4062946206572271,0.02872936814263412,0.0,0.0,0.0,0.0039499999999999145,0.0030866648668099756,0.0002182601658571605
ASN 380,R ASN 380,0.0,0.0,0.0,-0.0026100000000000424,0.00048774993593027913,3.4489128721960447e-05,1.4930700000000017,0.20785945997234476,0.014697883368021872,-1.488759999999999,0.20718226854632468,0.014649998703071853,0.0,0.0,0.0,0.001700000000000017,0.0017000000000006676,0.00012020815280176028
THR 381,R THR 381,0.0,0.0,0.0,-0.003995000000000059,0.0005243805869785556,3.707930689751188e-05,-0.9352049999999998,0.24020660476972877,0.01698517191184721,0.9424450000000003,0.23895339917021352,0.01689655689408339,0.0,0.0,0.0,0.0032449999999996848,0.003191390762661143,0.0002256654049693802
THR 382,R THR 382,0.0,0.0,0.0,-0.003059999999999991,0.00047581509013480396,3.364520768252082e-05,0.5335699999999993,0.2758494246867305,0.019505499878239498,-0.5320900000000002,0.27480657179186946,0.01943175904286587,0.0,0.0,0.0,-0.0015800000000003856,0.002112723360972705,0.00014939210153150335
ALA 383,R ALA 383,0.0,0.0,0.0,-0.0035749999999999927,0.000560691537300151,3.964687881788468e-05,0.3847400000000002,0.14515523552390364,0.010264025136368269,-0.38044000000000006,0.14441833817074562,0.010211918624822625,0.0,0.0,0.0,0.0007249999999998935,0.0020172691937369812,0.00014264247263701387
ILE 384,R ILE 384,0.0,0.0,0.0,-0.0031099999999999934,0.00045596052460717025,3.2241277890310574e-05,0.9559849999999999,0.2105178253141519,0.014885858184028183,-0.9529999999999998,0.2100658468195149,0.014853898478177353,0.0,0.0,0.0,-0.00012499999999991297,0.0012803808027301322,9.053659481115517e-05
ALA 385,R ALA 385,0.0,0.0,0.0,-0.0016950000000000142,0.0004604074282632456,3.255572146335998e-05,0.18843500000000002,0.18945650101012637,0.013396597660413635,-0.188195,0.18906143703833422,0.013368662419067963,0.0,0.0,0.0,-0.0014550000000000279,0.0009838572050861402,6.956921014356535e-05
GLU 386,R GLU 386,0.0,0.0,0.0,-0.005815000000000008,0.0010003874249509353,7.073807319965547e-05,128.92035000000004,3.734220883597698,0.26404929092403534,-128.7973299999999,3.710969035322847,0.26240513696500856,0.0,0.0,0.0,0.11720500000000157,0.023509848468247652,0.0016623973276566081
ALA 387,R ALA 387,0.0,0.0,0.0,-0.0029249999999999814,0.00042352685865249375,2.9947871376781474e-05,0.8163950000000001,0.23214839860528858,0.01641537068953972,-0.8104399999999998,0.23108718354768323,0.01634033145318672,0.0,0.0,0.0,0.003029999999999975,0.001711461363864191,0.00012101859361271466
TRP 388,R TRP 388,0.0,0.0,0.0,-0.0033449999999999847,0.0004753682782853224,3.361361331365253e-05,0.335705,0.20818529721140244,0.01472092354015195,-0.3379799999999999,0.20776515492257117,0.014691214994002368,0.0,0.0,0.0,-0.005620000000000047,0.0010796295661011216,7.63413387359593e-05
ALA 389,R ALA 389,0.0,0.0,0.0,-0.0021500000000000165,0.00048733971724046195,3.4460121880226525e-05,-0.38226000000000016,0.2916813027946765,0.020624982715144242,0.38269499999999984,0.29091433786425897,0.020570750104821192,0.0,0.0,0.0,-0.0017150000000000043,0.0012222008836520093,8.642265328025264e-05
ARG 390,R ARG 390,0.0,0.0,0.0,-0.007275000000000036,0.0008181534085976386,5.7852182327027846e-05,-130.73355999999995,1.5632839877669673,0.11054087086703704,130.67844999999997,1.5615068996035317,0.11041521175792388,0.0,0.0,0.0,-0.06238500000000187,0.0070701326013004485,0.0004999338706267632
LEU 391,R LEU 391,0.0,0.0,0.0,-0.0024849999999999772,0.0004997749493522174,3.5339425575411623e-05,0.23683999999999997,0.19500242152342614,0.01378875346070122,-0.23644499999999982,0.1945221503454041,0.013754793160022436,0.0,0.0,0.0,-0.002090000000000014,0.001005932403295356,7.113016237854272e-05
ASP 392,R ASP 392,0.0,0.0,0.0,-0.0016000000000000174,0.0004898979485566437,3.4641016151378116e-05,113.12747499999992,1.3820352742944493,0.09772465142926152,-113.08131500000007,1.3793766149110571,0.09753665582137534,0.0,0.0,0.0,0.0445600000000033,0.002743428511916294,0.00019398969044765306
HIE 393,R HIE 393,0.0,0.0,0.0,-0.0035600000000000098,0.000553534100123935,3.914077158156278e-05,-1.6997549999999995,0.7482885773383166,0.05291199273203579,1.6987999999999996,0.7462901044500069,0.052770679358901666,0.0,0.0,0.0,-0.004515000000000109,0.0023895135488212578,0.00016896412341086436
LYS 394,R LYS 394,0.0,0.0,0.0,-0.0036000000000000034,0.0005291502622129732,3.7416573867743306e-05,-132.679955,1.697094052480634,0.12000267128204148,132.59447999999998,1.6942890041601888,0.11980432441314721,0.0,0.0,0.0,-0.08907500000000568,0.004406741993809368,0.00031160371467621304
PHE 395,R PHE 395,0.0,0.0,0.0,-0.00146000000000003,0.0004983974317751805,3.524202037341898e-05,-0.04669999999999986,0.17984137454990712,0.012716705548214911,0.04614999999999998,0.17946742740675814,0.012690263492142313,0.0,0.0,0.0,-0.002010000000000085,0.0008543418519536767,6.041109169679182e-05
ASP 396,R ASP 396,0.0,0.0,0.0,-0.0011599999999999876,0.00036660605559649226,2.592296279363321e-05,113.21960999999999,1.5374374712199437,0.10871324615499196,-113.17522999999996,1.534693193152987,0.1085191963919313,0.0,0.0,0.0,0.043220000000000314,0.002869076506475748,0.00020287434534720108
LEU 397,R LEU 397,0.0,0.0,0.0,-0.002304999999999968,0.00046040742826326076,3.255572146336106e-05,-1.11357,0.2528319898667884,0.017877921453569454,1.1117100000000002,0.25231291266996186,0.01784121715298592,0.0,0.0,0.0,-0.004165000000000097,0.0009527722707974798,6.737117336074036e-05
MET 398,R MET 398,0.0,0.0,0.0,-0.0015999999999999437,0.0004898979485566407,3.46410161513779e-05,-0.3185050000000002,0.2309470934543228,0.016330425587687495,0.31764500000000007,0.23053379139510075,0.016301200718812067,0.0,0.0,0.0,-0.0024599999999999735,0.0009210863151735947,6.513063795173783e-05
TYR 399,R TYR 399,0.0,0.0,0.0,-0.001024999999999985,0.00021065374432947657,1.4895469109771011e-05,-0.6515099999999999,0.16850563759115003,0.0119151479008865,0.6501449999999999,0.1682425153610108,0.011896542349565263,0.0,0.0,0.0,-0.0023899999999998102,0.0006464518543556623,4.5711048992550715e-05
ALA 400,R ALA 400,0.0,0.0,0.0,-0.0006199999999999877,0.0004853864439804543,3.432200460346035e-05,-1.138679999999999,0.19738317456156765,0.013957098122461252,1.1367600000000002,0.1970986108525328,0.013936976429627438,0.0,0.0,0.0,-0.0025399999999998714,0.0007989993742174416,5.649778756729609e-05
LYS 401,R LYS 401,0.0,0.0,0.0,-0.0012649999999999485,0.00044133320745215986,3.120697037522316e-05,-113.94575499999993,2.1557819660143913,0.15243680469284435,113.89909999999998,2.1517785620288334,0.1521537212822426,0.0,0.0,0.0,-0.04792000000000087,0.004266567707186918,0.000301691895814341
ARG 402,R ARG 402,0.0,0.0,0.0,-0.0008300000000000047,0.00037563279941985983,2.6561249970586912e-05,-99.95323500000006,1.1106326709410692,0.07853358930297574,99.92898499999995,1.1092759371664664,0.0784376537377471,0.0,0.0,0.0,-0.025079999999999103,0.0016073580808256618,0.00011365737987468202
ALA 403,R ALA 403,0.0,0.0,0.0,-0.0005749999999999888,0.0004943429983321196,3.495532863527319e-05,-0.700255,0.14638708950928733,0.010351130367017918,0.69947,0.14615395684003815,0.010334645397883696,0.0,0.0,0.0,-0.0013599999999999177,0.0008604649905719977,6.084406298070782e-05
PHE 404,R PHE 404,0.0,0.0,0.0,-0.0014499999999999292,0.0004974937185533046,3.517811819867534e-05,-0.6625000000000001,0.11837026653682856,0.008370041815905054,0.6598450000000002,0.11814952803544952,0.008354433246785647,0.0,0.0,0.0,-0.004104999999999634,0.0008966465301334213,6.340248417847302e-05
VAL 405,R VAL 405,0.0,0.0,0.0,-0.0005100000000000088,0.0004998999899980073,3.5348267284267826e-05,-0.7684199999999999,0.07846683120911678,0.00554844284461867,0.7674750000000004,0.07832470475526486,0.0055383929866882,0.0,0.0,0.0,-0.0014549999999997393,0.0007602466704958013,5.375755760820758e-05
HIE 406,R HIE 406,0.0,0.0,0.0,-0.0006449999999999889,0.0004785133226985341,3.383600153682401e-05,-0.7874449999999998,0.2450455202100215,0.017327334903989137,0.7860700000000006,0.24472916683550242,0.017304965342351767,0.0,0.0,0.0,-0.0020199999999999728,0.0008243785538208111,5.829236656714548e-05
TRP 407,R TRP 407,0.0,0.0,0.0,-0.0009799999999999364,0.00019899748742130006,1.4071247279468596e-05,-1.8339850000000006,0.14453457985893245,0.010220138153419973,1.8312599999999997,0.14432180154086435,0.01020509245426043,0.0,0.0,0.0,-0.0037049999999998738,0.0006387292070979119,4.516497536808402e-05
TYR 408,R TYR 408,0.0,0.0,0.0,-0.0007749999999999524,0.0004175823272122239,2.952752952754233e-05,-0.6173099999999999,0.12803852506179764,0.009053690932432083,0.6167100000000001,0.12784966132141293,0.009040336249277454,0.0,0.0,0.0,-0.0013750000000002161,0.0007171994143889825,5.0713656937747027e-05
VAL 409,R VAL 409,0.0,0.0,0.0,-0.000245000000000003,0.00043008720046056303,3.0411757594720214e-05,-0.878075,0.054484946315476165,0.0038526675012258193,0.8772699999999999,0.054390229821179546,0.0038459700336850836,0.0,0.0,0.0,-0.0010499999999998466,0.0007599342076786811,5.373546315052215e-05
GLY 410,R GLY 410,0.0,0.0,0.0,-0.00016499999999999626,0.00037118054905934094,2.6246428328440596e-05,-0.92177,0.10195943850375025,0.007209621037197457,0.9209599999999994,0.10184359773692626,0.007201429858021548,0.0,0.0,0.0,-0.0009750000000001257,0.0006887488656978536,4.870189934694949e-05
GLU 411,R GLU 411,0.0,0.0,0.0,-0.0003149999999999936,0.0004645158770160514,3.2846232660686625e-05,87.02329999999998,0.9380219613643428,0.06632816897826324,-87.01090500000002,0.9372432640290429,0.066273106761635,0.0,0.0,0.0,0.012079999999999274,0.001055272476662554,7.461903242476146e-05
GLY 412,R GLY 412,0.0,0.0,0.0,-9.50000000000039e-05,0.000293214938227927,2.0733427116616184e-05,-0.42339000000000016,0.11196936143427781,0.007917429475530533,0.42302500000000004,0.1118447780408187,0.007908620099296717,0.0,0.0,0.0,-0.0004600000000000004,0.0006916646586316411,4.890807704255119e-05
MET 413,R MET 413,0.0,0.0,0.0,-0.000320000000000018,0.0004664761515876504,3.298484500494315e-05,-0.08060000000000002,0.3847044969843738,0.027202715857061043,0.08059000000000001,0.3842896198181783,0.02717337961130341,0.0,0.0,0.0,-0.0003299999999999484,0.0008432674546074318,5.9628013550683415e-05
GLU 414,R GLU 414,0.0,0.0,0.0,-0.00025000000000000467,0.0004330127018922275,3.06186217847903e-05,85.51793500000002,1.283096154139442,0.0907285991506379,-85.50752499999997,1.2821493865302034,0.09066165257096787,0.0,0.0,0.0,0.010160000000001048,0.001258729518205849,8.900561780030316e-05
GLU 415,R GLU 415,0.0,0.0,0.0,-0.000359999999999992,0.00047999999999998933,3.3941125496953527e-05,94.12124999999996,1.0885129386023629,0.07696948802950268,-94.10366500000002,1.0873858251654422,0.07688978907406138,0.0,0.0,0.0,0.01722500000000153,0.0013245282178919484,9.365828847443296e-05
GLY 416,R GLY 416,0.0,0.0,0.0,-0.00015499999999999626,0.00036190468358394273,2.559052559053777e-05,0.5669000000000004,0.16196011854774453,0.011452309810688729,-0.5663049999999998,0.16180420876788196,0.011441285324429316,0.0,0.0,0.0,0.0004399999999999915,0.0007186097689288029,5.081338406364545e-05
GLU 417,R GLU 417,0.0,0.0,0.0,-0.0002950000000000003,0.00045604276115294323,3.224709289222832e-05,87.23598000000005,1.0096876445668286,0.0713956980353477,-87.22438499999994,1.0089558002161063,0.07134394882503083,0.0,0.0,0.0,0.011299999999999245,0.0010198039027135752,7.211102550892752e-05
PHE 418,R PHE 418,0.0,0.0,0.0,-0.0006449999999999889,0.0004785133226985332,3.383600153682395e-05,0.3690350000000004,0.14483771530578493,0.010241573066428712,-0.36852500000000016,0.14466053150393082,0.010229044279647968,0.0,0.0,0.0,-0.0001350000000001206,0.0007326493021901217,5.180612898102271e-05
SER 419,R SER 419,0.0,0.0,0.0,-0.000245000000000003,0.00043008720046056314,3.041175759472022e-05,0.6031949999999997,0.4505463316630157,0.031858436635764174,-0.6025399999999999,0.4501120398300849,0.03182772756575624,0.0,0.0,0.0,0.00040999999999993944,0.0007886063656856467,5.57628908863199e-05
GLU 420,R GLU 420,0.0,0.0,0.0,-0.0004100000000000081,0.0004918333050943272,3.4777866524559086e-05,87.47245500000002,0.8523557168056112,0.06027065073363681,-87.4606,0.8517726750731757,0.060229423457364824,0.0,0.0,0.0,0.011445000000001072,0.0009984863544363425,7.060364721441723e-05
ALA 421,R ALA 421,0.0,0.0,0.0,-0.0003300000000000125,0.00047021271782036767,3.324906013709385e-05,0.15945499999999999,0.1471316348546432,0.01040377767327812,-0.159085,0.14691129219702612,0.010388197094539548,0.0,0.0,0.0,3.999999999997783e-05,0.0007735631842325216,5.469917732470746e-05
ARG 422,R ARG 422,0.0,0.0,0.0,-0.001099999999999976,0.0003605551275464298,2.5495097567966106e-05,-105.0539099999999,3.9982215961504504,0.28271696033244853,105.02194500000007,3.9920890410851237,0.2822833232051793,0.0,0.0,0.0,-0.03306499999999829,0.006343561696713748,0.0004485575492621532
GLU 423,R GLU 423,0.0,0.0,0.0,-0.0004899999999999915,0.0004998999899979908,3.5348267284266654e-05,95.42697500000003,2.4523323295113917,0.1734060819920508,-95.40794,2.44998949924207,0.17324041887499014,0.0,0.0,0.0,0.018544999999996606,0.002416190182909616,0.0001708504462971754
ASP 424,R ASP 424,0.0,0.0,0.0,-0.00039500000000002256,0.0004888506929523849,3.456696399743742e-05,91.91984500000007,0.9102361841648411,0.06436341783043262,-91.90351000000001,0.909380426388278,0.06430290661774654,0.0,0.0,0.0,0.015940000000001932,0.0012314219423064147,8.707468059067752e-05
MET 425,R MET 425,0.0,0.0,0.0,-0.0010799999999999254,0.00027129319932494834,1.9183326093246467e-05,-0.025770000000000088,0.40961914884438694,0.028964447785172775,0.025944999999999982,0.4089855156053819,0.028919643149164207,0.0,0.0,0.0,-0.0009049999999998792,0.0008921743103228574,6.308625048297236e-05
ALA 426,R ALA 426,0.0,0.0,0.0,-0.0005099999999999882,0.0004998999899979877,3.534826728426644e-05,0.5376749999999999,0.12258568176993613,0.008668116685589797,-0.5368899999999998,0.12246345536526526,0.008659473973631515,0.0,0.0,0.0,0.000274999999999993,0.0007870038119349068,5.564957322388349e-05
ALA 427,R ALA 427,0.0,0.0,0.0,-0.00040000000000000923,0.0004898979485566467,3.464101615137833e-05,0.30016000000000004,0.14661266793834696,0.010367081170705665,-0.299605,0.14640201151282028,0.010352185512006623,0.0,0.0,0.0,0.0001550000000000762,0.000728680313992284,5.152547913410867e-05
LEU 428,R LEU 428,0.0,0.0,0.0,-0.0010499999999999232,0.00021794494717700398,1.5411035007420342e-05,-0.10344999999999964,0.17253738000792748,0.012200235141176578,0.10406500000000006,0.17236856086595367,0.0121882978251682,0.0,0.0,0.0,-0.00043499999999957684,0.000644806172427039,4.5594681707410144e-05
GLU 429,R GLU 429,0.0,0.0,0.0,-0.001484999999999982,0.000499774949352228,3.5339425575412376e-05,110.73964999999994,2.0756248956678234,0.1467688438926338,-110.69505,2.0719519076230775,0.1465091244172681,0.0,0.0,0.0,0.04311499999999697,0.003913026322427185,0.000276692744754972
LYS 430,R LYS 430,0.0,0.0,0.0,-0.0009850000000000108,0.0002545093318524977,1.7996527442815852e-05,-99.28892000000003,2.8455292712592044,0.20120930437721982,99.26376499999996,2.8416762799055957,0.20093685674582085,0.0,0.0,0.0,-0.02614000000000189,0.004047270685289869,0.0002861852546865991
ASP 431,R ASP 431,0.0,0.0,0.0,-0.0007200000000000167,0.00044899888641288275,3.174901573277578e-05,94.87336999999997,1.0783337531137367,0.07624971092090635,-94.85219999999994,1.077157611499127,0.07616654514977374,0.0,0.0,0.0,0.020449999999999306,0.0014756354563359461,0.0001043431837734453
TYR 432,R TYR 432,0.0,0.0,0.0,-0.0022850000000000214,0.0004514144437210821,3.1919821428073026e-05,0.041550000000000045,0.28450651574260993,0.02011764865733567,-0.041604999999999996,0.28402332470239144,0.020083481891220965,0.0,0.0,0.0,-0.002340000000000158,0.0008452218643648086,5.9766211189949246e-05
GLU 433,R GLU 433,0.0,0.0,0.0,-0.0015099999999999847,0.0004998999899979939,3.534826728426688e-05,107.42646499999996,3.4453177500450836,0.2436207544399257,-107.38706500000002,3.4392729407208695,0.24319332187351256,0.0,0.0,0.0,0.03788999999999916,0.006099827866427072,0.00043132296484212524
GLU 434,R GLU 434,0.0,0.0,0.0,-0.0009799999999999976,0.0002638181191654522,1.8654758106177194e-05,95.92890499999996,1.8247353440939171,0.12902827356795768,-95.90579500000004,1.822648540714342,0.12888071428588763,0.0,0.0,0.0,0.022129999999995816,0.0023136767276331614,0.0001636016503582909
VAL 435,R VAL 435,0.0,0.0,0.0,-0.001595000000000007,0.0004908920451585884,3.4711309396217075e-05,0.1682800000000001,0.2036739590620262,0.014401923760387,-0.1670250000000001,0.2032905171792328,0.014374810324835584,0.0,0.0,0.0,-0.00033999999999998783,0.0008968834929911649,6.3419239982833e-05
GLY 436,R GLY 436,0.0,0.0,0.0,-0.0008850000000000092,0.0003343276835680804,2.364053721893799e-05,0.32190499999999994,0.4168539863969159,0.029476028054590406,-0.3208699999999999,0.41575411374994253,0.029398255313878758,0.0,0.0,0.0,0.0001499999999999524,0.0012796483892069863,9.048480535427025e-05
VAL 437,R VAL 437,0.0,0.0,0.0,-0.001459999999999999,0.0005083306010855512,3.59444015112227e-05,0.5187749999999999,0.5573498940297736,0.03941058895620566,-0.5173449999999999,0.5561319591382967,0.039324467954124954,0.0,0.0,0.0,-3.0000000000007797e-05,0.001506353212231619,0.00010651525712311164
ASP 438,R ASP 438,0.0,0.0,0.0,-0.0024750000000000128,0.0010437312872574047,7.380294709562752e-05,112.32807000000001,4.679328329482687,0.33087847931755276,-112.26629999999999,4.663637935132576,0.3297690008931073,0.0,0.0,0.0,0.059295000000000896,0.015411293748413248,0.0010897430316360855
SER 439,R SER 439,0.0,0.0,0.0,-0.0023649999999999947,0.0011409535485724187,8.067759912144122e-05,0.2439750000000003,1.1402398231841402,0.08062713111524554,-0.23695499999999942,1.1344962816047484,0.08022100139536406,0.0,0.0,0.0,0.004655000000000245,0.006382474050084349,0.0004513090681561811
VAL 440,R VAL 440,0.0,0.0,0.0,-0.005819999999999997,0.004367791203800837,0.0003088494779014525,114.3724249999999,13.054541403067455,0.9230954751389544,-114.27812499999999,12.998577462529848,0.9191382269533481,0.0,0.0,0.0,0.08847999999999963,0.05519909057221658,0.0039031651258944764
gtp 441,R gtp 441,0.0,0.0,0.0,-0.006915000000000024,0.0005456876395888415,3.8585943036295054e-05,408.70592,3.5840377751424,0.25342974148319375,-408.59843499999994,3.579893467113088,0.25313669465210853,0.0,0.0,0.0,0.10056999999999902,0.006104514722739085,0.0004316543756301924
Mg+ 442,R Mg+ 442,0.0,0.0,0.0,-2.9999999999996697e-05,0.00017058722109230103,1.206233808181349e-05,-200.14777500000002,1.7473392985744707,0.12355554670557536,200.09186999999991,1.7448889228735345,0.12338227897811668,0.0,0.0,0.0,-0.05593500000000375,0.0027405793183180515,0.00019378822203623
MET 443,R MET 443,0.0,0.0,0.0,-0.0004949999999999965,0.0004999749993749645,3.535357124817773e-05,-86.292545,0.6988256348859114,0.04941443452948223,86.28015,0.6981627371158808,0.04936756057864002,0.0,0.0,0.0,-0.012890000000003,0.0010039422294153973,7.09894358339168e-05
ARG 444,R ARG 444,0.0,0.0,0.0,-0.0008599999999999941,0.0003469870314579457,2.453568829277033e-05,-96.43054499999998,0.7398407517672456,0.05231464125727726,96.40684000000002,0.738931982253891,0.05225038154873439,0.0,0.0,0.0,-0.0245650000000019,0.0012106919509115323,8.560884884175152e-05
GLU 445,R GLU 445,0.0,0.0,0.0,-0.00044500000000001315,0.0004969657935914846,3.514078826662928e-05,84.35419,0.6305367109844194,0.04458567841241452,-84.34267000000001,0.6299766274175842,0.04454607452360049,0.0,0.0,0.0,0.01107499999999959,0.0010485108487773237,7.414091313181082e-05
ILE 446,R ILE 446,0.0,0.0,0.0,-0.0005899999999999917,0.0004918333050943091,3.4777866524557806e-05,-0.47640999999999983,0.1514169802234884,0.0107067973502818,0.4760400000000002,0.1512719683219593,0.010696543460389401,0.0,0.0,0.0,-0.0009599999999996011,0.0007863841300533887,5.560575509782351e-05
VAL 447,R VAL 447,0.0,0.0,0.0,-0.00033500000000000196,0.0004719904660054084,3.337476591678229e-05,0.65538,0.1407554105532011,0.009952910529086503,-0.65463,0.14057792536525787,0.009940360431091021,0.0,0.0,0.0,0.0004149999999998882,0.0007633970133556254,5.3980320488132006e-05
HIE 448,R HIE 448,0.0,0.0,0.0,-0.0006699999999999262,0.00047021271782029714,3.3249060137088864e-05,-2.0756449999999997,0.22628861874827083,0.016001021682223962,2.0731,0.2260186496729889,0.01598193198583971,0.0,0.0,0.0,-0.0032149999999998655,0.0007802403475851495,5.517132407328081e-05
ILE 449,R ILE 449,0.0,0.0,0.0,-0.00042500000000006253,0.000494342998332202,3.495532863527902e-05,0.87792,0.052858524383488106,0.003737662103507891,-0.8767950000000007,0.05286882800856614,0.0037383906798242393,0.0,0.0,0.0,0.0007000000000000916,0.0007071067811864339,4.9999999999991966e-05
GLN 450,R GLN 450,0.0,0.0,0.0,-0.0005649999999999667,0.0004957569969248749,3.505531343462574e-05,-0.04933499999999988,0.3672826333697254,0.025970804066778534,0.04943999999999997,0.36693631109499103,0.025946315383884474,0.0,0.0,0.0,-0.000459999999999674,0.0008236504112787372,5.8240879114228386e-05
ALA 451,R ALA 451,0.0,0.0,0.0,-0.00028499999999998416,0.00045141444372104165,3.1919821428070166e-05,0.850005,0.04670915301094648,0.00330283588375203,-0.8488700000000005,0.046671223467989936,0.003300153860048842,0.0,0.0,0.0,0.0008500000000000229,0.0006538348415310665,4.6233105022264874e-05
GLY 452,R GLY 452,0.0,0.0,0.0,-0.00020499999999999962,0.0004037016224886884,2.8546015483776317e-05,0.5812800000000007,0.14465265846156838,0.010228487571483662,-0.5807900000000001,0.14448908574698596,0.01021692123391383,0.0,0.0,0.0,0.0002849999999999442,0.0007508495188783261,5.30930786449521e-05
GLN 453,R GLN 453,0.0,0.0,0.0,-0.0007100000000000001,0.0004537620521815357,3.208582241426879e-05,-0.6232900000000003,0.2655292750338459,0.018775755097998025,0.6228900000000003,0.26509503560044156,0.018745049733196146,0.0,0.0,0.0,-0.0011100000000002907,0.0007732399368872734,5.46763202857249e-05
CYS 454,R CYS 454,0.0,0.0,0.0,-0.0007500000000000329,0.0004330127018922372,3.061862178479099e-05,0.62711,0.16268954453190845,0.011503888016666327,-0.6252400000000002,0.16254301707548022,0.011493526960859285,0.0,0.0,0.0,0.001119999999999981,0.0007782030583336903,5.502726596878628e-05
GLY 455,R GLY 455,0.0,0.0,0.0,-0.00039999999999998923,0.000489897948556622,3.4641016151376585e-05,0.6932700000000004,0.1298010288865208,0.009178318773064978,-0.6922950000000005,0.1296316241316098,0.009166340047968699,0.0,0.0,0.0,0.0005750000000000453,0.0007838207703296046,5.542449819349269e-05
ASN 456,R ASN 456,0.0,0.0,0.0,-0.0005549999999999722,0.0004969657935914445,3.514078826662645e-05,0.0004800000000003024,0.2132719147004594,0.015080601712133376,-0.0002699999999999847,0.21305233418106448,0.015065075024705315,0.0,0.0,0.0,-0.00034499999999908936,0.0008402231846364932,5.941275115666209e-05
GLN 457,R GLN 457,0.0,0.0,0.0,-0.0010399999999999754,0.00022000000000001692,1.555634918610524e-05,0.11522999999999996,0.8985137434118643,0.06353451609558389,-0.11423000000000011,0.8972671603820123,0.06344636936421183,0.0,0.0,0.0,-3.999999999972914e-05,0.001410106378966234,9.970957827614316e-05
ILE 458,R ILE 458,0.0,0.0,0.0,-0.0015350000000000025,0.0004987734956871681,3.5268612107651575e-05,0.2535700000000002,0.11417383719574262,0.008073309451519847,-0.25205999999999984,0.11399353665888297,0.008060560278293345,0.0,0.0,0.0,-2.5000000000048316e-05,0.0008685476383019156,6.141559248268452e-05
GLY 459,R GLY 459,0.0,0.0,0.0,-0.0004399999999999954,0.0004963869458396287,3.509985754956809e-05,0.62342,0.1270901396647267,0.008986629957887368,-0.6229300000000001,0.12700584671580953,0.008980669546308813,0.0,0.0,0.0,5.0000000000006704e-05,0.0007599342076786557,5.3735463150520356e-05
ALA 460,R ALA 460,0.0,0.0,0.0,-0.0006299999999999961,0.0004828043081829282,3.413942003022283e-05,0.11508499999999991,0.09380526517738765,0.006633033911793311,-0.1148249999999999,0.09372248596254806,0.006627180537377875,0.0,0.0,0.0,-0.00036999999999995923,0.0007437069315262127,5.2588021449762436e-05
LYS 461,R LYS 461,0.0,0.0,0.0,-0.0021400000000000264,0.00040049968788999373,2.8319604517011035e-05,-100.69345000000003,1.6997563553320252,0.12019092452202058,100.66190999999995,1.6977830815242014,0.12005139299295559,0.0,0.0,0.0,-0.033680000000001514,0.0025782940096121644,0.0001823129178089415
PHE 462,R PHE 462,0.0,0.0,0.0,-0.0017499999999999582,0.0004330127018922251,3.0618621784790137e-05,0.4714399999999999,0.10426042585756184,0.007372325413327924,-0.4714749999999998,0.10409168734822347,0.007360393798907876,0.0,0.0,0.0,-0.0017849999999997612,0.0009532969107259152,6.740827100584815e-05
TRP 463,R TRP 463,0.0,0.0,0.0,-0.0012649999999999738,0.00044133320745205865,3.1206970375216e-05,0.25908999999999993,0.1657089071233045,0.011717389192990039,-0.25981000000000004,0.16556296053163566,0.01170706921052403,0.0,0.0,0.0,-0.0019849999999997435,0.0008275113292271895,5.8513887240523937e-05
GLU 464,R GLU 464,0.0,0.0,0.0,-0.0015800000000000163,0.0004935585071702064,3.489985673323622e-05,98.04922999999995,1.1850426604588582,0.08379517012058059,-98.01792499999998,1.182696850163015,0.0836292962838238,0.0,0.0,0.0,0.029724999999999967,0.0026418506770851274,0.00018680705286491656
VAL 465,R VAL 465,0.0,0.0,0.0,-0.0021249999999999845,0.0003455068740271191,2.4431025357114216e-05,-0.35332500000000006,0.1551303625181091,0.010969373130448237,0.35640499999999997,0.15499448691808373,0.010959765274630663,0.0,0.0,0.0,0.0009549999999998494,0.0012581633439263315,8.896558323306514e-05
ILE 466,R ILE 466,0.0,0.0,0.0,-0.0014549999999999307,0.0004979708826829734,3.521185879785812e-05,0.23432499999999976,0.17081030230931646,0.012078112305944187,-0.23415999999999967,0.17039886854084477,0.01204901954517464,0.0,0.0,0.0,-0.0012899999999998802,0.001168717245530173,8.264078896040484e-05
SER 467,R SER 467,0.0,0.0,0.0,-0.0007600000000000196,0.00042708313008126214,3.0199337741083683e-05,-0.6123750000000001,0.16288715227113532,0.011517860993908552,0.6110949999999998,0.16268554322680426,0.01150360508166905,0.0,0.0,0.0,-0.0020400000000000817,0.0008593020423579259,6.076183012387393e-05
ASP 468,R ASP 468,0.0,0.0,0.0,-0.0017149999999999694,0.00046235808633567516,3.269365381843911e-05,98.89014499999992,2.22581639494049,0.1573889866538615,-98.85717499999996,2.221115407713793,0.15705657665923464,0.0,0.0,0.0,0.031255000000001164,0.004859009672761874,0.00034358386894609483
GLU 469,R GLU 469,0.0,0.0,0.0,-0.002489999999999968,0.0004998999899980334,3.534826728426966e-05,107.49823,1.0807063510013466,0.07641747892644214,-107.46177500000002,1.0790034311220753,0.07629706430699713,0.0,0.0,0.0,0.03396499999999939,0.003381386549921609,0.00023910013592625537
HID 470,R HID 470,0.0,0.0,0.0,-0.0013249999999999673,0.00046837484987979455,3.311910324872339e-05,0.311215,0.19737595794574356,0.01395658783066261,-0.31212,0.19726072999966304,0.013948439984457037,0.0,0.0,0.0,-0.002230000000000192,0.0009311820445005467,6.5844513818549e-05
GLY 471,R GLY 471,0.0,0.0,0.0,-0.0003949999999999965,0.0004888506929523528,3.456696399743515e-05,-0.8583600000000001,0.07489179127247533,0.0052956493463974805,0.8573400000000005,0.07479782349774276,0.00528900482132484,0.0,0.0,0.0,-0.0014150000000000213,0.0007090662874513525,5.013855801676211e-05
ILE 472,R ILE 472,0.0,0.0,0.0,-0.0007500000000000106,0.00043301270189222374,3.0618621784790035e-05,0.8580950000000003,0.08009741553258527,0.005663742567860774,-0.8572249999999997,0.08010027699702925,0.005663944903952021,0.0,0.0,0.0,0.00012000000000020883,0.0007110555533853813,5.027922035991562e-05
ASP 473,R ASP 473,0.0,0.0,0.0,-0.0005599999999999891,0.0004963869458396242,3.509985754956778e-05,83.32596500000001,0.7974788672917394,0.05639027149149557,-83.31502500000002,0.79667860795585,0.05633368461118405,0.0,0.0,0.0,0.010380000000001957,0.0012552290627638632,8.875809822227621e-05
PRO 474,R PRO 474,0.0,0.0,0.0,-0.0005350000000000077,0.0004987734956871765,3.526861210765217e-05,-0.45730499999999963,0.09770671407329501,0.006908908008868198,0.45689499999999944,0.09768400060910999,0.006907301924413251,0.0,0.0,0.0,-0.0009449999999997383,0.0007628728596559346,5.394325722458847e-05
THR 475,R THR 475,0.0,0.0,0.0,-0.0003049999999999975,0.00046040742826326835,3.2555721463361596e-05,-0.8665900000000007,0.11198045320500864,0.007918213782160446,0.86603,0.11187787582895911,0.007910960466340352,0.0,0.0,0.0,-0.000864999999999947,0.0006684122979122491,4.726388684822341e-05
GLY 476,R GLY 476,0.0,0.0,0.0,-0.00019000000000000017,0.000392300904918661,2.773986301336042e-05,-0.4409149999999997,0.16234678245964818,0.011479651078103448,0.44047500000000006,0.16227189952360802,0.011474356054916531,0.0,0.0,0.0,-0.0006300000000000766,0.0007503998933901741,5.3061285321785444e-05
SER 477,R SER 477,0.0,0.0,0.0,-0.00028000000000000025,0.0004489988864128734,3.174901573277512e-05,0.7483599999999998,0.2984961480488494,0.021106865044340502,-0.7477900000000003,0.29831390497259686,0.021093978512836255,0.0,0.0,0.0,0.0002899999999998107,0.000711266476083537,5.029413484693283e-05
TYR 478,R TYR 478,0.0,0.0,0.0,-0.0008700000000000618,0.0003508560958569953,2.4809272460111868e-05,-1.043595,0.23193764458362492,0.01640046812975165,1.0425349999999995,0.23169373917955038,0.016383221413232733,0.0,0.0,0.0,-0.0019300000000000964,0.0007036334272901087,4.9754396790636736e-05
HIP 479,R HIP 479,0.0,0.0,0.0,-0.0008150000000000013,0.0003882975663070784,2.745678422539682e-05,-83.79278999999998,1.1464516282449448,0.08106637206343593,83.78179500000002,1.1454545049771425,0.08099586480100174,0.0,0.0,0.0,-0.01181000000000104,0.0012899224782929937,9.12112931605933e-05
GLY 480,R GLY 480,0.0,0.0,0.0,-0.0005450000000000093,0.0004979708826829218,3.521185879785447e-05,-0.9348750000000002,0.13941237167123816,0.009857943339003182,0.9338550000000007,0.13925136974191302,0.00984655878340219,0.0,0.0,0.0,-0.0015650000000000846,0.000797355002492585,5.6381512927552335e-05
ASP 481,R ASP 481,0.0,0.0,0.0,-0.0016349999999999741,0.0004917062130988458,3.476887976337515e-05,98.67234500000008,1.4195564292969536,0.10037779774328376,-98.63930499999998,1.4159850112109649,0.10012526034857827,0.0,0.0,0.0,0.031404999999999246,0.003970009445831811,0.0002807220600522321
SER 482,R SER 482,0.0,0.0,0.0,-0.0009550000000000187,0.000320897179794407,2.2690857189626396e-05,-0.27051499999999995,0.4707694443939623,0.033288426650639406,0.2705199999999999,0.4701644495280348,0.03324564705341137,0.0,0.0,0.0,-0.0009500000000000331,0.0009151502608861408,6.471089552772283e-05
ASP 483,R ASP 483,0.0,0.0,0.0,-0.0007749999999999924,0.0004175823272122471,2.952752952754397e-05,91.161995,1.6656174335571337,0.11777693821307829,-91.143875,1.6636685545433456,0.11763913165644213,0.0,0.0,0.0,0.017345000000000964,0.002132129217472807,0.0001507643028040989
LEU 484,R LEU 484,0.0,0.0,0.0,-0.001444999999999979,0.0004969657935914805,3.5140788266629e-05,-0.38206,0.15773923544888915,0.011153848304509096,0.3821199999999999,0.15743930767124203,0.011132640207965047,0.0,0.0,0.0,-0.0013850000000001318,0.0007853502403388855,5.553264805501108e-05
GLN 485,R GLN 485,0.0,0.0,0.0,-0.0013099999999999412,0.0004624932431938944,3.270321085153618e-05,-1.1599999999999997,0.3703684111800017,0.026189001508266672,1.1589999999999998,0.36984902325138097,0.026152275235627256,0.0,0.0,0.0,-0.00230999999999888,0.0009507365565715473,6.722722662736887e-05
LEU 486,R LEU 486,0.0,0.0,0.0,-0.0007199999999999884,0.00044899888641286497,3.174901573277452e-05,-0.30400499999999975,0.11893256482141483,0.008409802308913106,0.30347500000000005,0.11888788573694092,0.008406643020552235,0.0,0.0,0.0,-0.0012499999999997246,0.0007729812416868593,5.465802777267758e-05
GLU 487,R GLU 487,0.0,0.0,0.0,-0.0008000000000000107,0.0004000000000000055,2.828427124746229e-05,89.92349499999999,1.6874792117167474,0.11932279937162418,-89.90707000000002,1.6856324288218618,0.11919221210078888,0.0,0.0,0.0,0.015624999999996874,0.0019607077803706105,0.00013864297674252824
ARG 488,R ARG 488,0.0,0.0,0.0,-0.001189999999999951,0.0004048456496000008,2.8626910416603342e-05,-97.84355000000006,2.6019232112965436,0.1839837546834464,97.81713000000005,2.59851345832399,0.18374264873854004,0.0,0.0,0.0,-0.027610000000003226,0.0036108032347342877,0.0002553223452810936
ILE 489,R ILE 489,0.0,0.0,0.0,-0.0006600000000000062,0.0004737087712930837,3.349626844888868e-05,0.1635350000000001,0.13185161650507002,0.009323317214114312,-0.16322500000000015,0.13166945118363607,0.009310436180706014,0.0,0.0,0.0,-0.0003499999999999126,0.0007921489758879741,5.6013391256036535e-05
ASN 490,R ASN 490,0.0,0.0,0.0,-0.0004100000000000115,0.0004918333050943309,3.477786652455935e-05,0.43423000000000017,0.22158961415192766,0.01566875188073386,-0.43372000000000016,0.2213337109434529,0.01565065679132987,0.0,0.0,0.0,0.00010000000000044195,0.0007874007874017421,5.5677643628339884e-05
VAL 491,R VAL 491,0.0,0.0,0.0,-0.0005299999999999866,0.0004990991885386976,3.529164207004162e-05,-0.6403300000000001,0.13398582425017977,0.009474228491017108,0.6401400000000003,0.13387878995569027,0.009466660023471804,0.0,0.0,0.0,-0.0007199999999998691,0.000742697785104789,5.251666402198255e-05
TYR 492,R TYR 492,0.0,0.0,0.0,-0.0009899999999999952,0.000172916164657916,1.2227019260638203e-05,-0.05016499999999983,0.1461944519296131,0.010337508833128017,0.049620000000000025,0.14601676479089645,0.0103249444550564,0.0,0.0,0.0,-0.0015349999999997657,0.000639355143875529,4.5209235782088725e-05
TYR 493,R TYR 493,0.0,0.0,0.0,-0.0007299999999999995,0.0004439594576084602,3.1392674304684376e-05,0.33547499999999963,0.16273459796552245,0.011507073775508745,-0.33537999999999996,0.16253902792867916,0.011493244885583866,0.0,0.0,0.0,-0.0006349999999999542,0.0007885271079680447,5.575728651936213e-05
ASN 494,R ASN 494,0.0,0.0,0.0,-0.00021499999999997799,0.00041082234603288743,2.9049526674282104e-05,0.8528300000000002,0.3510782691936361,0.024824982487405625,-0.8523149999999998,0.35076685387162954,0.024802962098810003,0.0,0.0,0.0,0.0002999999999996916,0.0008185352771871909,5.78791845139473e-05
GLU 495,R GLU 495,0.0,0.0,0.0,-0.00023999999999999299,0.0004270831300812401,3.0199337741082124e-05,77.40025,1.2524996996001183,0.08856510310213574,-77.39346000000003,1.2518709631557088,0.08852064472179362,0.0,0.0,0.0,0.0065499999999967425,0.0009096702699332203,6.432340165135772e-05
ALA 496,R ALA 496,0.0,0.0,0.0,-0.00017000000000000072,0.0003756327994198606,2.6561249970586963e-05,0.33731000000000017,0.08871450783270962,0.006273063007813605,-0.337215,0.08868640693477213,0.006271075974264703,0.0,0.0,0.0,-7.500000000003393e-05,0.0006703543838896597,4.7401213064650845e-05
ALA 497,R ALA 497,0.0,0.0,0.0,-9.500000000000258e-05,0.000293214938227923,2.07334271166159e-05,0.6822299999999996,0.10825787315479954,0.007654987622459185,-0.6818949999999998,0.10819299411237501,0.007650399981373658,0.0,0.0,0.0,0.00023999999999976484,0.0006264183905346299,4.429446918069998e-05
GLY 498,R GLY 498,0.0,0.0,0.0,-0.0001050000000000012,0.00030655342111939016,2.1676600286945616e-05,0.49257999999999996,0.07414737756657402,0.005243011348452378,-0.4922749999999999,0.07413858222949778,0.005242389424203435,0.0,0.0,0.0,0.00020000000000000435,0.000640312423743307,4.527692569068865e-05
ASN 499,R ASN 499,0.0,0.0,0.0,-0.00018499999999999184,0.00038829756630706137,2.7456784225395617e-05,0.28673999999999955,0.4958908069323325,0.035064775230992135,-0.28656999999999994,0.4956352843573591,0.03504670705644114,0.0,0.0,0.0,-1.5000000000569003e-05,0.0007515151362411959,5.3140144900048174e-05
LYS 500,R LYS 500,0.0,0.0,0.0,-0.00028500000000005187,0.0004514144437211488,3.191982142807774e-05,-76.74282,1.221002304500901,0.08633790093569889,76.73621,1.2203217632675838,0.08628977940360331,0.0,0.0,0.0,-0.006894999999999172,0.0009969829487010155,7.049734037538479e-05
TYR 501,R TYR 501,0.0,0.0,0.0,-0.00045000000000002373,0.0004974937185533354,3.517811819867752e-05,-0.1729599999999998,0.22549443097336122,0.01594486412610656,0.17295000000000013,0.2252771348805731,0.015929498972032975,0.0,0.0,0.0,-0.000459999999999724,0.0008357032966309622,5.909314681077062e-05
VAL 502,R VAL 502,0.0,0.0,0.0,-0.00029499999999998137,0.0004560427611529141,3.224709289222626e-05,0.11634999999999998,0.1273628183576353,0.009005911253171442,-0.116355,0.12727092745399482,0.008999413585062087,0.0,0.0,0.0,-0.00030000000000006134,0.0007071067811865001,4.999999999999665e-05
PRO 503,R PRO 503,0.0,0.0,0.0,-0.00033500000000006967,0.00047199046600550376,3.337476591678903e-05,-1.0203200000000001,0.08004984447205728,0.005660378785912017,1.0194249999999991,0.07995882924981917,0.00565394303782844,0.0,0.0,0.0,-0.001229999999999878,0.0007260165287374504,5.1337121072376916e-05
ARG 504,R ARG 504,0.0,0.0,0.0,-0.000510000000000026,0.0004998999899980247,3.534826728426905e-05,-84.21639999999998,0.6186978745726683,0.04374854626160378,84.20471999999998,0.6181378014675034,0.043708943112541546,0.0,0.0,0.0,-0.01219000000000534,0.0009919173352682953,7.013914741447017e-05
ALA 505,R ALA 505,0.0,0.0,0.0,-0.00022999999999999686,0.00042083250825001065,2.9757352032732622e-05,-0.6800049999999999,0.1046365374761608,0.007398920520927362,0.67936,0.10454401178451052,0.007392377966527372,0.0,0.0,0.0,-0.0008749999999999223,0.0007275816105426592,5.14477890681344e-05
ILE 506,R ILE 506,0.0,0.0,0.0,-0.00032000000000002247,0.0004664761515876569,3.29848450049436e-05,0.7341249999999999,0.09116857668626795,0.006446591880598584,-0.7334899999999996,0.09106744698299384,0.006439440930702134,0.0,0.0,0.0,0.0003149999999996389,0.0007587983921970277,5.365514886759677e-05
LEU 507,R LEU 507,0.0,0.0,0.0,-0.0003899999999999437,0.0004877499359302173,3.448912872195607e-05,-0.7169250000000004,0.05091983282572437,0.003600575908795506,0.7164000000000003,0.05087052191593839,0.0035970891009258917,0.0,0.0,0.0,-0.000915000000000028,0.000705531714383074,4.98886259582442e-05
VAL 508,R VAL 508,0.0,0.0,0.0,-0.00020000000000000017,0.0004000000000000004,2.828427124746193e-05,0.7626899999999998,0.037166435126341525,0.002628063831036599,-0.7619499999999998,0.03710980328700539,0.002624059355274034,0.0,0.0,0.0,0.0005400000000002603,0.0007059745037889476,4.991993589739728e-05
ASP 509,R ASP 509,0.0,0.0,0.0,-0.0002450000000000113,0.0004300872004605777,3.041175759472125e-05,83.04614499999998,0.7328289254542681,0.05181883026383639,-83.03280999999998,0.7321057463945088,0.051767693782119595,0.0,0.0,0.0,0.013090000000000402,0.0010732660434407963,7.589136973342428e-05
LEU 510,R LEU 510,0.0,0.0,0.0,-0.00023500000000001964,0.00042399882075311264,2.9981244136962538e-05,-0.7088099999999992,0.05043603771115375,0.0035663664281737253,0.7082649999999995,0.050455175899017664,0.003567719702415545,0.0,0.0,0.0,-0.000779999999999701,0.0007691553809212379,5.4387498563552936e-05
GLU 511,R GLU 511,0.0,0.0,0.0,-0.0002749999999999925,0.00044651427748728165,3.157332735078686e-05,78.88385499999998,0.804489554921355,0.05688600196786375,-78.87369500000001,0.8038422245504545,0.056840228798370585,0.0,0.0,0.0,0.009885000000001157,0.0010304246697354802,7.286202714718667e-05
PRO 512,R PRO 512,0.0,0.0,0.0,-0.00018500000000000626,0.00038829756630709173,2.7456784225397762e-05,0.5058600000000001,0.08339106906617633,0.005896639042708901,-0.5055749999999999,0.08325313432538278,0.005886885583651269,0.0,0.0,0.0,9.999999999992681e-05,0.0006633249580710833,4.690415759823453e-05
GLY 513,R GLY 513,0.0,0.0,0.0,-0.0001250000000000051,0.00033071891388308734,2.338535866733809e-05,0.21455999999999997,0.10074614831347166,0.007123828465088146,-0.2143299999999998,0.10064795626340373,0.007116885238641982,0.0,0.0,0.0,0.00010500000000003936,0.0006434088902090698,4.549587893425441e-05
THR 514,R THR 514,0.0,0.0,0.0,-0.00032000000000000306,0.00046647615158762853,3.29848450049416e-05,0.43398,0.14167557870007091,0.010017976242734853,-0.43334499999999954,0.1415184651379467,0.010006866636215412,0.0,0.0,0.0,0.0003150000000000741,0.0007181747698158777,5.07826249813895e-05
MET 515,R MET 515,0.0,0.0,0.0,-0.0002849999999999708,0.0004514144437210205,3.191982142806867e-05,0.6761849999999996,0.2647475982421756,0.018720482201989404,-0.6757249999999999,0.2644701105512682,0.018700860859195763,0.0,0.0,0.0,0.00017500000000020166,0.0007644442425707968,5.4054370776082445e-05
ASP 516,R ASP 516,0.0,0.0,0.0,-0.0002899999999999911,0.00045376205218152323,3.208582241426791e-05,77.30844500000002,1.3475500647372287,0.09528617887640654,-77.29991000000005,1.3465353919930831,0.0952144306785995,0.0,0.0,0.0,0.008245000000001425,0.0012144854877662041,8.587709240521348e-05
SER 517,R SER 517,0.0,0.0,0.0,-0.0002899999999999975,0.00045376205218153326,3.208582241426862e-05,0.26666500000000004,0.3413137746634319,0.02413452845768899,-0.26639499999999994,0.3409672549893905,0.02411002581655607,0.0,0.0,0.0,-2.000000000002916e-05,0.0008304215796810959,5.871967302361478e-05
VAL 518,R VAL 518,0.0,0.0,0.0,-0.0005049999999999855,0.0004999749993749536,3.5353571248176954e-05,0.4343499999999999,0.1111085392757922,0.007856560156964452,-0.43393000000000015,0.11096582852391969,0.007846468982924723,0.0,0.0,0.0,-8.499999999998148e-05,0.0007535084604703017,5.3281094207998594e-05
ARG 519,R ARG 519,0.0,0.0,0.0,-0.0004350000000000187,0.0004957569969249257,3.5055313434629334e-05,-76.798065,0.8102018271827311,0.057289920613064045,76.79020499999999,0.8096284104320955,0.057249373925782006,0.0,0.0,0.0,-0.008294999999998822,0.000968491094433833,6.848266203929442e-05
SER 520,R SER 520,0.0,0.0,0.0,-0.00034000000000000143,0.0004737087712930826,3.3496268448888606e-05,0.12274999999999996,0.42516275413069754,0.030063546655376503,-0.12262000000000002,0.42474674289510456,0.030034130218802746,0.0,0.0,0.0,-0.00021000000000007902,0.0008401785524517363,5.940959518461201e-05
GLY 521,R GLY 521,0.0,0.0,0.0,-0.0002850000000000008,0.000451414443721068,3.191982142807203e-05,-1.01179,0.07648382770233063,0.00540822332194215,1.01046,0.07637884785724285,0.005400800125907202,0.0,0.0,0.0,-0.0016149999999999331,0.0007118813103319275,5.03376101935671e-05
PRO 522,R PRO 522,0.0,0.0,0.0,-0.000885000000000013,0.0003343276835680899,2.3640537218938667e-05,-0.22985999999999993,0.17637729559101434,0.012471758175975038,0.22962999999999972,0.17619756837141667,0.012459049542400907,0.0,0.0,0.0,-0.0011150000000003323,0.0006494420682401096,4.59224890440398e-05
PHE 523,R PHE 523,0.0,0.0,0.0,-0.001069999999999976,0.0002551470164434607,1.804161855266866e-05,-0.14358499999999996,0.13294022256262406,0.009400293286648034,0.14336999999999997,0.13280023757508871,0.009390394853252979,0.0,0.0,0.0,-0.0012850000000003447,0.0006509800304156768,4.6031239392395e-05
GLY 524,R GLY 524,0.0,0.0,0.0,-0.00022000000000000296,0.0004142463035441653,2.9291637031754022e-05,-0.42785000000000006,0.09484707428276368,0.0067067009401046394,0.4273950000000001,0.09471171508847157,0.006697129599686649,0.0,0.0,0.0,-0.0006750000000000078,0.0007275816105427664,5.144778906814198e-05
GLN 525,R GLN 525,0.0,0.0,0.0,-0.00037500000000001643,0.00048412291827594825,3.423265984407437e-05,-0.3815700000000003,0.5699308511565246,0.04030019696601994,0.38123000000000007,0.5696228375864156,0.04027841711760779,0.0,0.0,0.0,-0.0007150000000000034,0.0008329315698189055,5.889715612833043e-05
ILE 526,R ILE 526,0.0,0.0,0.0,-0.00047499999999998764,0.0004993746088859407,3.5311117229562864e-05,-0.7131350000000002,0.10152791131014106,0.0071791074567107115,0.7126350000000004,0.10135670562424474,0.007167001386563214,0.0,0.0,0.0,-0.0009749999999999392,0.000790174031463994,5.587374159657025e-05
PHE 527,R PHE 527,0.0,0.0,0.0,-0.0005399999999999828,0.0004983974317750673,3.524202037341098e-05,-0.403335,0.09355400993543753,0.006615267483254151,0.4029299999999998,0.09348173671899862,0.00661015699510994,0.0,0.0,0.0,-0.0009449999999998582,0.0007758704788817246,5.486232769397215e-05
ARG 528,R ARG 528,0.0,0.0,0.0,-0.00030000000000002025,0.000458257569495615,3.240370349204149e-05,-75.91875999999998,0.6103534241752246,0.04315850451547306,75.91256,0.6100553715839087,0.04313742901462608,0.0,0.0,0.0,-0.006499999999998494,0.000812403840461438,5.744562646522769e-05
PRO 529,R PRO 529,0.0,0.0,0.0,-0.00019000000000000462,0.0003923009049186702,2.773986301336107e-05,0.39417,0.10411013927567303,0.007361698547210431,-0.39398000000000005,0.10401331453232254,0.007354852003949454,0.0,0.0,0.0,-2.6645352591003756e-16,0.0007211102550931374,5.0990195135951856e-05
ASP 530,R ASP 530,0.0,0.0,0.0,-0.00013500000000000122,0.00034172357249683867,2.416350554038074e-05,72.89005999999996,0.5737096359706042,0.040567397402687985,-72.88508000000003,0.5733861034186638,0.04054452019654682,0.0,0.0,0.0,0.004844999999998976,0.0007286803139936011,5.15254791342018e-05
ASN 531,R ASN 531,0.0,0.0,0.0,-0.00024999999999999025,0.00043301270189220243,3.061862178478853e-05,-0.09212999999999986,0.268052817743071,0.018954196514228718,0.09209999999999996,0.2678543447472898,0.01894016235410879,0.0,0.0,0.0,-0.00028000000000002247,0.0007222188034104396,5.1068581339195586e-05
PHE 532,R PHE 532,0.0,0.0,0.0,-0.00030000000000001916,0.00045825756949561327,3.240370349204137e-05,-0.5624649999999998,0.058857784319495406,0.004161873841793044,0.5620399999999999,0.05880627857635668,0.0041582318357687,0.0,0.0,0.0,-0.0007250000000000511,0.0007741931283601306,5.474372110114756e-05
VAL 533,R VAL 533,0.0,0.0,0.0,-0.00014999999999999514,0.00035707142142713097,2.524876234590438e-05,0.6614600000000004,0.04806795606221942,0.003398917768937237,-0.661,0.047968114409468535,0.0033918578979667342,0.0,0.0,0.0,0.0003099999999999484,0.0006737210105083501,4.763926951583076e-05
PHE 534,R PHE 534,0.0,0.0,0.0,-0.00024000000000000077,0.0004270831300812539,3.01993377410831e-05,-0.48553000000000013,0.04922528923226273,0.0034807535822002113,0.485155,0.049120983041874476,0.0034733780207458847,0.0,0.0,0.0,-0.0006150000000002009,0.0007048226727340017,4.983848914242393e-05
GLY 535,R GLY 535,0.0,0.0,0.0,-7.000000000000117e-05,0.0002551470164434658,1.804161855266902e-05,-0.19394999999999996,0.15400976430083915,0.010890134870606522,0.19381499999999996,0.15392180084380525,0.010883914914909993,0.0,0.0,0.0,-0.00020500000000003987,0.0005770398599750722,4.0802879800330936e-05
GLN 536,R GLN 536,0.0,0.0,0.0,-0.0001500000000000001,0.00035707142142714273,2.524876234590521e-05,-0.05472499999999975,0.40582066159203833,0.02869585417573414,0.05475999999999998,0.4056508626885933,0.028683847580127736,0.0,0.0,0.0,-0.00011499999999960764,0.0007360536665213539,5.20468538914471e-05
SER 537,R SER 537,0.0,0.0,0.0,-0.00013499999999999846,0.0003417235724968316,2.416350554038024e-05,-0.2578400000000001,0.29628684479740236,0.020950643713260934,0.25761000000000006,0.29609881441843017,0.020937347957656904,0.0,0.0,0.0,-0.0003650000000001041,0.000722339947669951,5.107714753193582e-05
GLY 538,R GLY 538,0.0,0.0,0.0,-7.000000000000562e-05,0.00025514701644348194,1.8041618552670163e-05,-0.9375349999999998,0.06350802134377015,0.004490695255191987,0.9368400000000001,0.06343992749049956,0.004485880292651512,0.0,0.0,0.0,-0.000764999999999986,0.000632277628894113,4.470877989835786e-05
ALA 539,R ALA 539,0.0,0.0,0.0,-0.00010999999999998344,0.00031288975694319324,2.2124646889834258e-05,-0.27837500000000004,0.12335689836810926,0.008722649934222981,0.2781699999999998,0.12320767467978667,0.008712098226030324,0.0,0.0,0.0,-0.000314999999999957,0.0006676638375710306,4.721096270995093e-05
GLY 540,R GLY 540,0.0,0.0,0.0,-0.00014500000000000014,0.0003521008378291653,2.4897289009046765e-05,-0.06573000000000001,0.11468263643638467,0.008109286990851903,0.06565500000000002,0.1145163568011138,0.008097529245084577,0.0,0.0,0.0,-0.0002200000000000313,0.0006867313885355565,4.8559242168714566e-05
ASN 541,R ASN 541,0.0,0.0,0.0,-0.00038499999999999255,0.000486595314404065,3.440748465087145e-05,0.6001400000000003,0.21159560581448816,0.014962068774070024,-0.5992299999999998,0.2112915215998984,0.014940566773051202,0.0,0.0,0.0,0.0005250000000003041,0.0007870038119348503,5.56495732238795e-05
ASN 542,R ASN 542,0.0,0.0,0.0,-0.0002349999999999941,0.0004239988207530665,2.998124413695928e-05,0.248095,0.18365235085617637,0.012986182267125335,-0.24805,0.18353440413175934,0.012977842174259933,0.0,0.0,0.0,-0.00019000000000016115,0.0007238093671683155,5.118105118110595e-05
TRP 543,R TRP 543,0.0,0.0,0.0,-0.00042999999999993933,0.0004950757517793925,3.500714212842364e-05,-0.9052100000000002,0.11642055617458495,0.00823217647405584,0.9042299999999994,0.11633807244406762,0.008226343993537203,0.0,0.0,0.0,-0.0014100000000001245,0.000807403244977396,5.709203096755399e-05
ALA 544,R ALA 544,0.0,0.0,0.0,-9.500000000000952e-05,0.00029321493822794437,2.073342711661741e-05,-0.3042849999999998,0.08318631963850809,0.005882161071834074,0.3040099999999998,0.08312959701574422,0.0058781501767137725,0.0,0.0,0.0,-0.00036999999999993706,0.0007022107945624849,4.9653801465752665e-05
LYS 545,R LYS 545,0.0,0.0,0.0,-0.00017999999999998017,0.00038418745424592866,2.716615541440926e-05,-75.64175000000002,0.7390581015703995,0.05225929953112857,75.63391000000003,0.7384975165133121,0.05221966018159873,0.0,0.0,0.0,-0.00801999999999964,0.0009162968951149,6.479197481159245e-05
GLY 546,R GLY 546,0.0,0.0,0.0,-0.0001350000000000162,0.00034172357249687656,2.416350554038342e-05,-0.5426600000000001,0.13996229635155216,0.009896828886062371,0.5421449999999997,0.13987066874438117,0.009890349835824921,0.0,0.0,0.0,-0.0006499999999999551,0.0006461423991660431,4.5689167206245414e-05
HID 547,R HID 547,0.0,0.0,0.0,-0.0003299999999999903,0.0004702127178203363,3.3249060137091636e-05,-0.7996899999999999,0.15254866076108353,0.010786819248508836,0.7989250000000004,0.15243027709415036,0.010778448259141819,0.0,0.0,0.0,-0.001095000000000166,0.0008099228358308027,5.727019294537994e-05
TYR 548,R TYR 548,0.0,0.0,0.0,-0.00018999999999999906,0.0003923009049186587,2.7739863013360258e-05,-0.18425000000000005,0.11197534326806051,0.0079178524550537,0.18411500000000003,0.11193355964588972,0.00791489790679575,0.0,0.0,0.0,-0.0003250000000001352,0.0006552671211040196,4.633438248212389e-05
THR 549,R THR 549,0.0,0.0,0.0,-8.999999999999953e-05,0.0002861817604250822,2.0236106344847957e-05,-0.27867000000000003,0.11469220156575587,0.008109963347636034,0.27845000000000003,0.11460880201799492,0.008104066109059067,0.0,0.0,0.0,-0.0003100000000000058,0.0005948949487097579,4.206542523262932e-05
GLU 550,R GLU 550,0.0,0.0,0.0,-0.00015000000000000346,0.0003570714214271508,2.5248762345905783e-05,72.24182500000003,0.7242436705762249,0.05121176106958846,-72.23651,0.7238605044502717,0.05118466713299022,0.0,0.0,0.0,0.005164999999998798,0.0007666648550650819,5.42113917913921e-05
GLY 551,R GLY 551,0.0,0.0,0.0,-6.499999999999506e-05,0.00024652586071240227,1.7432010784758993e-05,-0.3138199999999998,0.08230205100725087,0.005819633837278821,0.31361499999999987,0.08229943362502633,0.005819448760406828,0.0,0.0,0.0,-0.0002699999999999608,0.0005975784467331794,4.225517719759552e-05
ALA 552,R ALA 552,0.0,0.0,0.0,-7.49999999999995e-05,0.00026339134382131677,1.8624580532189052e-05,-0.19840000000000002,0.10021611646836034,0.007086349553895844,0.19825000000000015,0.10018356901208882,0.0070840481011918465,0.0,0.0,0.0,-0.00022499999999997077,0.0006666145812987502,4.713676908741773e-05
GLU 553,R GLU 553,0.0,0.0,0.0,-9.500000000000231e-05,0.0002932149382279221,2.0733427116615835e-05,68.88367499999997,0.6997799149580891,0.04948191232050103,-68.88002500000002,0.6995136556028457,0.04946308494093634,0.0,0.0,0.0,0.003555000000001485,0.000697835940607158,4.934445257590142e-05
LEU 554,R LEU 554,0.0,0.0,0.0,-0.00013000000000000845,0.0003363034344160266,2.3780243901189778e-05,-0.37425000000000025,0.09074512383593943,0.006416649242400578,0.37409999999999966,0.09066096183032808,0.006410698089911973,0.0,0.0,0.0,-0.00028000000000024587,0.0006794115100585267,4.804164859785764e-05
VAL 555,R VAL 555,0.0,0.0,0.0,-0.000139999999999989,0.0003469870314579223,2.4535688292768675e-05,0.09652499999999987,0.06575826468969495,0.00464981148811432,-0.09652499999999993,0.06575666791284376,0.004649698578940369,0.0,0.0,0.0,-0.00014000000000020412,0.0006560487786744619,4.638965401898645e-05
ASP 556,R ASP 556,0.0,0.0,0.0,-0.00011500000000000288,0.00031902194281899346,2.255825791146173e-05,71.966535,0.7035582625317568,0.04974908183960305,-71.96206499999998,0.7032730627416125,0.049728915169042646,0.0,0.0,0.0,0.004355000000000899,0.0007063816249012434,4.994872370732414e-05
SER 557,R SER 557,0.0,0.0,0.0,-9.999999999999953e-05,0.00029999999999999867,2.1213203435596333e-05,0.10425500000000001,0.20381690306498124,0.014412031427768946,-0.10430000000000007,0.2036822279925275,0.014402508462070062,0.0,0.0,0.0,-0.00014500000000000957,0.0006811571037579943,4.816508071206665e-05
VAL 558,R VAL 558,0.0,0.0,0.0,-0.00016000000000002902,0.0003666060555965337,2.592296279363614e-05,0.023469999999999942,0.07597011978403066,0.005371898686684237,-0.023429999999999996,0.07596910622088428,0.005371827016946841,0.0,0.0,0.0,-0.00012000000000013694,0.0006368673331237736,4.503332099680122e-05
LEU 559,R LEU 559,0.0,0.0,0.0,-0.00012499999999998846,0.0003307189138830433,2.3385358667334975e-05,0.3272899999999997,0.07093487083233428,0.005015852818813541,-0.3271649999999999,0.07089272018338708,0.005012872317843343,0.0,0.0,0.0,-2.0872192862952942e-16,0.0006928203230273082,4.898979485564639e-05
ASP 560,R ASP 560,0.0,0.0,0.0,-0.00010500000000000175,0.0003065534211193918,2.167660028694573e-05,71.18545499999999,0.5054241070379192,0.03573888134616681,-71.18135499999997,0.5052943488494054,0.03572970605666555,0.0,0.0,0.0,0.003995000000001454,0.0006363764609110627,4.499861108977083e-05
VAL 561,R VAL 561,0.0,0.0,0.0,-0.00018500000000001404,0.000388297566307108,2.7456784225398914e-05,-0.08633999999999979,0.09011528394229247,0.00637211283641462,0.08629000000000003,0.09005729231994479,0.006368012209473214,0.0,0.0,0.0,-0.00023499999999985845,0.0006854013422804813,4.8465193696089025e-05
VAL 562,R VAL 562,0.0,0.0,0.0,-0.00018499999999999628,0.00038829756630707075,2.745678422539628e-05,0.1425249999999999,0.06778369549530311,0.004793031073861286,-0.14250999999999986,0.0677580246170151,0.00479121586864964,0.0,0.0,0.0,-0.00017000000000006056,0.000693613725354192,4.904589687220127e-05
ARG 563,R ARG 563,0.0,0.0,0.0,-0.00020499999999997742,0.0004037016224886447,2.8546015483773227e-05,-72.38484999999996,0.5492511697814713,0.0388379226727122,72.38042000000004,0.5490306308348456,0.03882232821424473,0.0,0.0,0.0,-0.004635000000003373,0.0007692691336551093,5.439554209650283e-05
LYS 564,R LYS 564,0.0,0.0,0.0,-0.00019499999999998907,0.0003962007067131285,2.801562064277556e-05,-73.24172500000002,0.9766363240083116,0.06905861674593793,73.23682999999998,0.9761834669259769,0.0690265949145552,0.0,0.0,0.0,-0.005089999999999293,0.0008555115428782054,6.0493801335254485e-05
GLU 565,R GLU 565,0.0,0.0,0.0,-0.0002599999999999936,0.00043863424398921536,3.101612483854088e-05,79.14455,0.8364289554403165,0.05914445863726284,-79.13637499999996,0.8359065524211792,0.0591075191655284,0.0,0.0,0.0,0.007914999999999282,0.0008987630388473919,6.355214394488192e-05
SER 566,R SER 566,0.0,0.0,0.0,-0.00010000000000000898,0.0003000000000000269,2.1213203435598328e-05,0.592975,0.12145321887459269,0.008588039466315847,-0.5926699999999998,0.12139893368559777,0.008584200923790218,0.0,0.0,0.0,0.00020499999999995966,0.0006503652819762497,4.598777011337073e-05
GLU 567,R GLU 567,0.0,0.0,0.0,-0.00017499999999999794,0.00037996710383926216,2.6867731575255533e-05,72.93211000000004,1.3067682341932234,0.09240246798371987,-72.92764499999997,1.3062460828571012,0.0923655463086621,0.0,0.0,0.0,0.004289999999998173,0.0008636550237227638,6.106963238801948e-05
SER 568,R SER 568,0.0,0.0,0.0,-0.0001399999999999968,0.0003469870314579416,2.453568829277004e-05,-0.20474999999999988,0.3199442724913201,0.0226234764680409,0.20462000000000014,0.31973174005719224,0.02260844815550151,0.0,0.0,0.0,-0.0002699999999998892,0.0006686553671362703,4.7281074437883724e-05
CYS 569,R CYS 569,0.0,0.0,0.0,-0.00016499999999998626,0.0003711805490593185,2.6246428328439007e-05,-0.3733599999999999,0.41048235089952423,0.029025485387844947,0.3731499999999999,0.4101758494840964,0.02900381246491572,0.0,0.0,0.0,-0.0003749999999998765,0.0007578753195612302,5.3589877775566755e-05
ASP 570,R ASP 570,0.0,0.0,0.0,-0.00022999999999999686,0.0004208325082500106,2.975735203273262e-05,76.94805499999995,0.876695170499683,0.06199171000938223,-76.94177500000006,0.8761737809161306,0.06195484219836524,0.0,0.0,0.0,0.006049999999995919,0.0008470537173053074,5.989574275358557e-05
CYM 571,R CYM 571,0.0,0.0,0.0,-0.00021000000000000462,0.00040730823708833507,2.8801041647829975e-05,84.21340499999995,0.7243251210522438,0.051217520487980846,-84.20246499999996,0.7237409196532831,0.051176211210902475,0.0,0.0,0.0,0.010729999999998654,0.00089280456988176,6.313081656377313e-05
LEU 572,R LEU 572,0.0,0.0,0.0,-0.00028500000000002525,0.00045141444372110665,3.191982142807476e-05,-0.10124000000000016,0.0921132585462049,0.006513390975521119,0.101125,0.09200385521813752,0.006505654992005036,0.0,0.0,0.0,-0.00040000000000029346,0.0007348469228349304,5.1961524227064684e-05
GLN 573,R GLN 573,0.0,0.0,0.0,-0.0004449999999999932,0.0004969657935914622,3.51407882666277e-05,0.6558499999999998,0.20817883537958562,0.014720466619642294,-0.6548650000000003,0.20799141033946522,0.014707213667958964,0.0,0.0,0.0,0.0005399999999995942,0.0008357032966307589,5.9093146810756245e-05
GLY 574,R GLY 574,0.0,0.0,0.0,-0.00018499999999999962,0.00038829756630707763,2.7456784225396766e-05,-0.17781000000000002,0.17524703677951306,0.012391836808964198,0.17772499999999997,0.17508100803628016,0.012380096803943011,0.0,0.0,0.0,-0.0002700000000000646,0.0007260165287374516,5.1337121072377e-05
PHE 575,R PHE 575,0.0,0.0,0.0,-0.0004700000000000282,0.0004990991885387403,3.5291642070044645e-05,0.5989299999999997,0.13483758786036013,0.009534457273489755,-0.5981349999999996,0.13464682237245829,0.00952096811647858,0.0,0.0,0.0,0.0003249999999998021,0.0008302860952710011,5.871009282910247e-05
GLN 576,R GLN 576,0.0,0.0,0.0,-0.0007200000000000561,0.00044899888641290693,3.1749015732777484e-05,-0.9781249999999997,0.45701860944057954,0.032316095786388006,0.9775049999999997,0.45616307388367183,0.03225560028700444,0.0,0.0,0.0,-0.0013399999999999324,0.0011377170122664774,8.044874144449246e-05
LEU 577,R LEU 577,0.0,0.0,0.0,-0.0005850000000000088,0.0004927220311697115,3.484070894801124e-05,0.92258,0.12461943508137042,0.008811924761367376,-0.9205299999999997,0.12445416465510634,0.008800238377453282,0.0,0.0,0.0,0.0014649999999999785,0.0007866225270103786,5.562261230831369e-05
THR 578,R THR 578,0.0,0.0,0.0,-0.0007250000000000212,0.0004465142774873055,3.157332735078855e-05,-0.6330550000000004,0.4230601753592498,0.029914871884649544,0.6331549999999999,0.4224818942570199,0.029873981235767667,0.0,0.0,0.0,-0.0006250000000000189,0.001017042280340183,7.191574931819731e-05
HID 579,R HID 579,0.0,0.0,0.0,-0.0008099999999999641,0.0003923009049186403,2.7739863013358954e-05,1.712225000000001,0.2819169813526614,0.019934540924610833,-1.7100549999999988,0.2815469445314644,0.01990837537005512,0.0,0.0,0.0,0.00136000000000009,0.0008309031231139112,5.8753723286292734e-05
SER 580,R SER 580,0.0,0.0,0.0,-0.0006199999999999761,0.00048538644398044337,3.4322004603459576e-05,-1.3117550000000018,0.24585641129528435,0.017384673562508446,1.310015,0.24554919013305626,0.017362949745794897,0.0,0.0,0.0,-0.002360000000000131,0.0008946507698538173,6.326136261573994e-05
LEU 581,R LEU 581,0.0,0.0,0.0,-0.0009300000000000286,0.0002551470164434665,1.804161855266907e-05,-1.0372099999999997,0.16733883560011134,0.011832642540869957,1.03569,0.1671242468943394,0.01181746882796822,0.0,0.0,0.0,-0.0024499999999999557,0.0006689544080130278,4.730221982106445e-05
GLY 582,R GLY 582,0.0,0.0,0.0,-0.000384999999999992,0.0004865953144040643,3.4407484650871394e-05,-0.8698100000000004,0.11654936250361664,0.008241284456927645,0.8684149999999999,0.11631875504405924,0.008224978047083121,0.0,0.0,0.0,-0.001780000000000016,0.0007947326594519621,5.619608527289016e-05
GLY 583,R GLY 583,0.0,0.0,0.0,-0.00021499999999999297,0.00041082234603291606,2.9049526674284126e-05,0.13079500000000008,0.13733212652180116,0.00971084779383345,-0.13070000000000004,0.13722368600208928,0.009703179891149084,0.0,0.0,0.0,-0.00012000000000008449,0.000765245058788324,5.411099703387221e-05
GLY 584,R GLY 584,0.0,0.0,0.0,-0.00020500000000000406,0.0004037016224886971,2.8546015483776934e-05,0.03866000000000001,0.11335812454341337,0.00801562985672368,-0.038719999999999984,0.11323622035373664,0.008007009928806133,0.0,0.0,0.0,-0.00026499999999994193,0.0006817440868832278,4.820658668689612e-05
THR 585,R THR 585,0.0,0.0,0.0,-0.00031499999999997475,0.0004645158770160234,3.284623266068465e-05,-0.7859300000000005,0.08945409493141829,0.0063253597130911035,0.7851349999999998,0.08937246094295441,0.006319587318409293,0.0,0.0,0.0,-0.001110000000000193,0.0006984983894043253,4.9391294779568006e-05
GLY 586,R GLY 586,0.0,0.0,0.0,-0.0002150000000000174,0.0004108223460329627,2.9049526674287423e-05,-0.36008499999999977,0.14540697292427243,0.010281825658656174,0.35961499999999985,0.145142505059683,0.010263124956610465,0.0,0.0,0.0,-0.0006850000000000055,0.0007783154887317075,5.503521599847122e-05
SER 587,R SER 587,0.0,0.0,0.0,-0.0003499999999999759,0.0004769696007084399,3.372684390807777e-05,-0.5802849999999999,0.14555927924732268,0.010292595342040816,0.5793650000000001,0.14540354801379346,0.01028158348091371,0.0,0.0,0.0,-0.0012699999999999856,0.0007530604225425916,5.324941314230733e-05
GLY 588,R GLY 588,0.0,0.0,0.0,-0.0001650000000000129,0.0003711805490593784,2.6246428328443246e-05,0.1655250000000001,0.12883477548783154,0.009109994340009206,-0.16549000000000003,0.12872956109612108,0.009102554559023519,0.0,0.0,0.0,-0.00012999999999993683,0.0007636098480244834,5.3995370171894115e-05
MET 589,R MET 589,0.0,0.0,0.0,-0.00032499999999993976,0.0004683748498797932,3.31191032487233e-05,-0.3445249999999999,0.23353284431745402,0.0165132657846654,0.34407000000000026,0.23331844140573157,0.016498105209386896,0.0,0.0,0.0,-0.0007799999999998908,0.0007359347797189705,5.2038447325031216e-05
GLY 590,R GLY 590,0.0,0.0,0.0,-0.00015499999999998292,0.0003619046835839116,2.559052559053557e-05,-0.4844449999999997,0.14502009162526583,0.01025446901965199,0.48395000000000005,0.14492231539690498,0.010247555196240711,0.0,0.0,0.0,-0.000650000000000015,0.0006614378277661151,4.677071733467196e-05
THR 591,R THR 591,0.0,0.0,0.0,-0.00027999999999996474,0.0004489988864128165,3.1749015732771094e-05,-0.6412000000000003,0.1477419710170391,0.01044693495720147,0.64046,0.1475707233837379,0.010434825920924528,0.0,0.0,0.0,-0.0010199999999999973,0.0007743384273042773,5.4753995288018095e-05
LEU 592,R LEU 592,0.0,0.0,0.0,-0.00022999999999999464,0.00042083250825000653,2.975735203273233e-05,0.0033600000000000383,0.10822227312341949,0.007652470320099257,-0.0034350000000000058,0.10814913672794622,0.0076472987959801874,0.0,0.0,0.0,-0.00030499999999995087,0.0007429502002153058,5.253451246561459e-05
LEU 593,R LEU 593,0.0,0.0,0.0,-0.00026000000000000025,0.0004386342439892267,3.101612483854168e-05,-0.4950150000000002,0.08810524828294675,0.006229981851899606,0.49453499999999984,0.0880644580690764,0.006227097548216229,0.0,0.0,0.0,-0.0007400000000000118,0.0007296574538784079,5.159457335807328e-05
ILE 594,R ILE 594,0.0,0.0,0.0,-0.00034499999999998144,0.0004753682782853475,3.36136133136543e-05,-0.5178750000000002,0.09777361287688921,0.00691363846863567,0.517375,0.09766854342622254,0.006906208936529475,0.0,0.0,0.0,-0.0008449999999999225,0.0007006960824777366,4.954669514708559e-05
SER 595,R SER 595,0.0,0.0,0.0,-0.00017500000000001626,0.00037996710383930195,2.6867731575258345e-05,-0.2323350000000001,0.3819116033521368,0.02700522845441229,0.23205,0.38165168347591505,0.026986849343708135,0.0,0.0,0.0,-0.0004600000000001292,0.0007539230729988998,5.3310411741052246e-05
LYS 596,R LYS 596,0.0,0.0,0.0,-0.00017499999999999406,0.00037996710383925375,2.6867731575254937e-05,-75.068865,0.9135825943926866,0.06460004476690678,75.06285499999996,0.9130698078356526,0.06456378528172878,0.0,0.0,0.0,-0.006185000000002958,0.0008836147350496206,6.248099711099413e-05
ILE 597,R ILE 597,0.0,0.0,0.0,-0.0002250000000000041,0.0004175823272122593,2.9527529527544833e-05,-0.6248800000000003,0.08940131766366284,0.006321627796698866,0.6243850000000001,0.08934509933398628,0.0063176525604847385,0.0,0.0,0.0,-0.0007200000000002493,0.0007820485918406207,5.529918625078934e-05
ARG 598,R ARG 598,0.0,0.0,0.0,-0.00037999999999999254,0.0004853864439804541,3.4322004603460335e-05,-87.81979499999997,0.6853776134221303,0.04846351581242404,87.80535500000003,0.6848094179908412,0.048423338328173665,0.0,0.0,0.0,-0.014820000000000704,0.0009937806598988358,7.027090436265088e-05
GLU 599,R GLU 599,0.0,0.0,0.0,-0.00013499999999999125,0.0003417235724968134,2.4163505540378953e-05,75.76060999999996,1.5143903750041912,0.10708357035291022,-75.75486,1.513636330299695,0.1070302513405235,0.0,0.0,0.0,0.005614999999998531,0.0009832471713666433,6.952607424558448e-05
GLU 600,R GLU 600,0.0,0.0,0.0,-0.00013499999999999957,0.00034172357249683444,2.416350554038044e-05,73.45243,0.5532164089218011,0.039118307421227565,-73.44776500000005,0.5530161568785128,0.039104147463452,0.0,0.0,0.0,0.004529999999994772,0.0007135124385715729,5.045294837749091e-05
TYR 601,R TYR 601,0.0,0.0,0.0,-0.0002550000000000208,0.00043586121644398573,3.0820042180375986e-05,0.5417049999999999,0.1280324098617222,0.009053258522487917,-0.5413199999999997,0.12794173517660404,0.009046846854015016,0.0,0.0,0.0,0.0001299999999999235,0.000723256524339757,5.114195928980554e-05
PRO 602,R PRO 602,0.0,0.0,0.0,-0.0001850000000000096,0.00038829756630709867,2.7456784225398253e-05,0.7950150000000004,0.12267035002395493,0.008674103635246589,-0.7944800000000006,0.12247183186349078,0.0086600662815013,0.0,0.0,0.0,0.00035000000000013465,0.000726291952316687,5.13565964604346e-05
ASP 603,R ASP 603,0.0,0.0,0.0,-0.00017999999999999906,0.00038418745424596894,2.7166155414412107e-05,81.58857999999995,1.0359774049680213,0.07325466482089299,-81.57967499999998,1.0352365813550664,0.07320228068085465,0.0,0.0,0.0,0.00872499999999988,0.0010243900624277852,7.243531597227976e-05
ARG 604,R ARG 604,0.0,0.0,0.0,-0.00041000000000002146,0.0004918333050943428,3.477786652456019e-05,-83.15023,1.2414268835107831,0.08778213676777569,83.14002500000002,1.2405769844601646,0.08772203982957405,0.0,0.0,0.0,-0.010614999999999668,0.0011605063550063747,8.206019132350905e-05
ILE 605,R ILE 605,0.0,0.0,0.0,-0.0005050000000000133,0.000499974999374981,3.535357124817889e-05,-0.8962550000000007,0.14959662420989916,0.010578078742143534,0.8955999999999998,0.14952150347023638,0.010572766903701203,0.0,0.0,0.0,-0.0011600000000002231,0.0007378346698281568,5.21727898430027e-05
MET 606,R MET 606,0.0,0.0,0.0,-0.0003999999999999959,0.0004898979485566304,3.4641016151377174e-05,-0.3535549999999999,0.20894500945224817,0.014774643307877195,0.3535399999999998,0.20872409635688968,0.014759022393099105,0.0,0.0,0.0,-0.0004149999999999815,0.000709066287451354,5.013855801676222e-05
ASN 607,R ASN 607,0.0,0.0,0.0,-0.000699999999999985,0.00045825756949557315,3.240370349203853e-05,-1.4177200000000005,0.48783913496151343,0.03449543604594655,1.417055,0.4872563821798543,0.0344542292015799,0.0,0.0,0.0,-0.0013650000000000517,0.0010824855657234934,7.654328840596384e-05
THR 608,R THR 608,0.0,0.0,0.0,-0.0006149999999999989,0.0004865953144040722,3.4407484650871957e-05,0.523085,0.5178520423586258,0.03661766908030875,-0.520715,0.5171912835450728,0.036570946376529544,0.0,0.0,0.0,0.0017550000000003019,0.0011067858871524408,7.826158061270599e-05
PHE 609,R PHE 609,0.0,0.0,0.0,-0.0016749999999999287,0.0004683748498798974,3.3119103248730664e-05,-0.9525149999999999,0.2826032904532444,0.01998307030651206,0.949985,0.28205704170433366,0.019944444687055116,0.0,0.0,0.0,-0.004204999999999881,0.0012177746096875795,8.610966844668885e-05
SER 610,R SER 610,0.0,0.0,0.0,-0.0008999999999999808,0.0002999999999999915,2.1213203435595824e-05,1.2463800000000003,0.2554538032600013,0.018063311656504107,-1.2433449999999997,0.254966460490396,0.018028851318789094,0.0,0.0,0.0,0.0021350000000000106,0.0009574836813230828,6.770432039390111e-05
VAL 611,R VAL 611,0.0,0.0,0.0,-0.0014800000000000002,0.0004995998398718965,3.532704346531313e-05,-1.0794850000000005,0.08854247441199874,0.006260898407976067,1.0803499999999995,0.08851371362676205,0.006258864713348756,0.0,0.0,0.0,-0.0006150000000001036,0.0010939721203029255,7.735551046952241e-05
VAL 612,R VAL 612,0.0,0.0,0.0,-0.0017399999999999944,0.0004386342439892306,3.101612483854196e-05,0.6481750000000004,0.14935422449666336,0.010560938494044863,-0.6439800000000001,0.14901868876083854,0.010537212534631649,0.0,0.0,0.0,0.002454999999999999,0.0011436673467405559,8.086949363018736e-05
PRO 613,R PRO 613,0.0,0.0,0.0,-0.0014399999999999858,0.0004963869458396448,3.5099857549569235e-05,1.1453949999999997,0.2223761879675962,0.01572437104863016,-1.1435249999999992,0.22168003828717128,0.01567514583265523,0.0,0.0,0.0,0.00042999999999989493,0.001084020295012534,7.665181015472045e-05
SER 614,R SER 614,0.0,0.0,0.0,-0.001984999999999984,0.00035323504922360124,2.4977489865877234e-05,-1.0395800000000002,0.2804739624278865,0.01983250407790195,1.0376000000000003,0.2795676125734172,0.01976841546507968,0.0,0.0,0.0,-0.003964999999999865,0.0013941933151468975,9.858435474253244e-05
PRO 615,R PRO 615,0.0,0.0,0.0,-0.002175000000000026,0.00042938910093293905,3.036239450372761e-05,-0.5309000000000001,0.2116497814787436,0.014965899572027055,0.5307100000000001,0.21087905514773156,0.01491140099051729,0.0,0.0,0.0,-0.002364999999999844,0.0012254692978612017,8.665376506535727e-05
LYS 616,R LYS 616,0.0,0.0,0.0,-0.008875000000000006,0.0015777753325489751,0.00011156556368342404,-134.21432000000007,3.7195595287051733,0.26301257657744664,134.12254000000007,3.7162098364295453,0.26277571756514817,0.0,0.0,0.0,-0.1006549999999971,0.011822688991935688,0.0008359903558057272
VAL 617,R VAL 617,0.0,0.0,0.0,-0.003430000000000012,0.0005339475629685045,3.7755794257306064e-05,-0.5211250000000003,0.15839507370811715,0.011200223072555266,0.5204599999999998,0.1580283784641233,0.011174293803189574,0.0,0.0,0.0,-0.004095000000000229,0.001065821279577503,7.536494543221756e-05
SER 618,R SER 618,0.0,0.0,0.0,-0.001245000000000003,0.00043008720046056894,3.041175759472063e-05,0.03707499999999996,0.20855215025264057,0.014746863967467789,-0.03580999999999995,0.2080534400100128,0.014711599828026861,0.0,0.0,0.0,1.999999999988622e-05,0.0009378699270155082,6.631741852635982e-05
ASP 619,R ASP 619,0.0,0.0,0.0,-0.0011700000000000065,0.0003756327994198573,2.656124997058673e-05,99.27678000000009,1.4663956974779544,0.10368983415894387,-99.23619000000006,1.4630104558378363,0.1034504614269756,0.0,0.0,0.0,0.03942000000000078,0.0035360429861657195,0.00025003599740849094
THR 620,R THR 620,0.0,0.0,0.0,-0.00063999999999999,0.000479999999999992,3.3941125496953716e-05,0.35678,0.14616145729979582,0.010335175760479364,-0.3560799999999999,0.1458481182600586,0.010313019344498497,0.0,0.0,0.0,6.000000000029981e-05,0.000810185164021046,5.728874234960169e-05
VAL 621,R VAL 621,0.0,0.0,0.0,-0.0005399999999999987,0.0004983974317750832,3.52420203734121e-05,0.9696349999999997,0.17961974216382756,0.01270103377190217,-0.968175,0.17935075794375815,0.012682013715297844,0.0,0.0,0.0,0.0009199999999997277,0.0007896834808961705,5.5839054433267964e-05
VAL 622,R VAL 622,0.0,0.0,0.0,-0.00040999999999998037,0.0004918333050942939,3.4777866524556735e-05,0.151605,0.09192583410010481,0.006500138065841368,-0.15143500000000007,0.09181680551511238,0.006492428580662236,0.0,0.0,0.0,-0.0002399999999999236,0.0006726068688320654,4.756048780238041e-05
GLU 623,R GLU 623,0.0,0.0,0.0,-0.0009349999999999836,0.0002465258607124151,1.74320107847599e-05,100.05234,1.1562542905440123,0.08175952496197116,-100.01155499999997,1.1536039211838571,0.08157211554724969,0.0,0.0,0.0,0.03985,0.00281380525267588,0.00019896607751054417
PRO 624,R PRO 624,0.0,0.0,0.0,-0.0006699999999999639,0.00047021271782032273,3.3249060137090674e-05,-0.07136499999999998,0.10770701822536909,0.007616036296854155,0.07049500000000002,0.10748962729026472,0.007600664436416076,0.0,0.0,0.0,-0.0015400000000002922,0.0008052328855678174,5.693856338194149e-05
TYR 625,R TYR 625,0.0,0.0,0.0,-0.0005900000000000105,0.0004918333050943254,3.477786652455896e-05,0.31547500000000006,0.15547629843484145,0.01099383449370598,-0.3152900000000001,0.1552463716162149,0.01097757621244323,0.0,0.0,0.0,-0.000405000000000042,0.0007816488981631386,5.5270923639814844e-05
ASN 626,R ASN 626,0.0,0.0,0.0,-0.0004649999999999577,0.0004987734956871244,3.5268612107648485e-05,-1.1184699999999994,0.16330906006710347,0.011547694380265008,1.1169750000000003,0.16305669067842504,0.011529849169655165,0.0,0.0,0.0,-0.0019599999999985584,0.0008114185110045716,5.737595315116238e-05
ALA 627,R ALA 627,0.0,0.0,0.0,-0.0004400000000000076,0.0004963869458396421,3.509985754956904e-05,-0.2794950000000001,0.24227096395358647,0.01713114414961826,0.27884499999999995,0.24189570267989488,0.01710460917048386,0.0,0.0,0.0,-0.001089999999999991,0.000831805265672,5.88175143983349e-05
THR 628,R THR 628,0.0,0.0,0.0,-0.00048499999999999764,0.0004997749493522025,3.5339425575410566e-05,0.6958749999999999,0.14336686986539207,0.010137568587930803,-0.6951550000000002,0.1431407732793134,0.010121581145008867,0.0,0.0,0.0,0.00023500000000010958,0.0007744514187471253,5.476198498956348e-05
LEU 629,R LEU 629,0.0,0.0,0.0,-0.0003650000000000114,0.0004814301610825961,3.4042253156923556e-05,-0.004309999999999778,0.14083669230708326,0.009958658017022184,0.004114999999999984,0.14071827093522715,0.009950284361514497,0.0,0.0,0.0,-0.0005599999999996142,0.0007851114570554713,5.551576352711746e-05
SER 630,R SER 630,0.0,0.0,0.0,-0.00033500000000001416,0.0004719904660054256,3.3374765916783504e-05,0.09089500000000011,0.13901709957771372,0.00982999338122869,-0.09082999999999995,0.1388438370976544,0.009817741873771177,0.0,0.0,0.0,-0.0002699999999998437,0.0007396620850089263,5.230200760963923e-05
VAL 631,R VAL 631,0.0,0.0,0.0,-0.0006449999999999912,0.00047851332269853485,3.3836001536824066e-05,-0.3555100000000001,0.10348386299322299,0.007317414126588759,0.35495999999999983,0.10332452951743916,0.007306147548469082,0.0,0.0,0.0,-0.0011950000000000515,0.0008227849050631382,5.817967858280747e-05
HID 632,R HID 632,0.0,0.0,0.0,-0.00041999999999993155,0.0004935585071700416,3.4899856733224564e-05,-0.4663150000000001,0.3520777268942186,0.02489565481916473,0.46562499999999996,0.35177658303957626,0.0248743607329917,0.0,0.0,0.0,-0.0011099999999999977,0.0008413679337839758,5.9493697145156335e-05
GLN 633,R GLN 633,0.0,0.0,0.0,-0.0003099999999999925,0.000462493243193876,3.2703210851534876e-05,-0.2268849999999997,0.3370723390831705,0.02383461367161212,0.2264599999999998,0.3367932873440325,0.023814881733907483,0.0,0.0,0.0,-0.0007349999999998502,0.0008335316430708746,5.8939587714898035e-05
LEU 634,R LEU 634,0.0,0.0,0.0,-0.0005100000000000393,0.0004998999899980369,3.534826728426992e-05,-0.6141149999999996,0.13666898614901693,0.00966395668838602,0.6134850000000001,0.1365384919171154,0.00965472935275769,0.0,0.0,0.0,-0.0011399999999998967,0.0008126499861563131,5.7463031594228293e-05
VAL 635,R VAL 635,0.0,0.0,0.0,-0.000410000000000017,0.0004918333050943375,3.477786652455982e-05,-0.0956299999999999,0.1116669293031736,0.007896044294455284,0.09532,0.11144293427579878,0.007880205454174404,0.0,0.0,0.0,-0.0007199999999997764,0.0007626270385973178,5.392587505083783e-05
GLU 636,R GLU 636,0.0,0.0,0.0,-0.00037999999999999536,0.0004853864439804579,3.4322004603460606e-05,87.96817499999997,1.4754564257807008,0.10433052440147994,-87.95372499999998,1.4740717823033216,0.10423261532224189,0.0,0.0,0.0,0.014069999999997833,0.0015668758725561859,0.00011079485547620676
ASN 637,R ASN 637,0.0,0.0,0.0,-0.00033000000000001415,0.00047021271782037006,3.324906013709402e-05,-1.1426450000000008,0.18059160826294757,0.012769755082811477,1.1415199999999992,0.18045276279404038,0.012759937225551347,0.0,0.0,0.0,-0.0014549999999995933,0.0007266188822208913,5.1379713895658155e-05
THR 638,R THR 638,0.0,0.0,0.0,-0.00044500000000002426,0.0004969657935914969,3.514078826663016e-05,-0.5285000000000002,0.23433294689394404,0.016569841580413493,0.5279400000000003,0.23406447060585656,0.01655085744002405,0.0,0.0,0.0,-0.0010050000000004244,0.000839627893772023,5.937065773595756e-05
ASP 639,R ASP 639,0.0,0.0,0.0,-0.0005099999999999944,0.0004998999899979935,3.5348267284266844e-05,92.52671000000005,0.8119514184302417,0.057413635396605975,-92.507305,0.8110765327474755,0.05735177163670128,0.0,0.0,0.0,0.01889500000000183,0.0012140737209911509,8.584797609732273e-05
GLU 640,R GLU 640,0.0,0.0,0.0,-0.0009199999999999997,0.000271293199325009,1.9183326093250756e-05,99.52901500000003,1.0328223394017748,0.07303156799519489,-99.49892999999994,1.0312139376033505,0.07291783681334103,0.0,0.0,0.0,0.02916499999999729,0.0017826314818258785,0.00012605108091557024
THR 641,R THR 641,0.0,0.0,0.0,-0.0009599999999999881,0.0002416609194718957,1.7088007490635363e-05,0.27515500000000026,0.2886328134065839,0.020409421963274693,-0.27158,0.2882901552255991,0.02038519237093435,0.0,0.0,0.0,0.002615000000000248,0.0011648068509414974,8.236428230732808e-05
TYR 642,R TYR 642,0.0,0.0,0.0,-0.002400000000000011,0.0004898979485566203,3.464101615137646e-05,-0.3320500000000001,0.19937755014043057,0.014098121772065934,0.33279,0.1992620533368058,0.01408995491476109,0.0,0.0,0.0,-0.0016600000000001178,0.001282341608153124,9.067524469227365e-05
CYS 643,R CYS 643,0.0,0.0,0.0,-0.0017999999999999815,0.0004123105625617908,2.9154759474228253e-05,0.7749950000000001,0.19609812588344583,0.013866231459015778,-0.7690999999999998,0.1956198609548641,0.013832413021595394,0.0,0.0,0.0,0.0040950000000001905,0.0017877290063094279,0.00012641153032852845
ILE 644,R ILE 644,0.0,0.0,0.0,-0.0028899999999999885,0.0004978955713801958,3.520653348456872e-05,-0.9849099999999998,0.12835942466371794,0.009076381960891873,0.9886600000000004,0.1286629488236591,0.009097844360066708,0.0,0.0,0.0,0.0008600000000000385,0.0018521339044465079,0.00013096564434996426
ASP 645,R ASP 645,0.0,0.0,0.0,-0.004145000000000027,0.0005949579817096204,4.2069882338793446e-05,122.9967499999999,1.6555275949113681,0.1170634788803284,-122.89894,1.6476537125243975,0.11650671131731918,0.0,0.0,0.0,0.09366500000000187,0.00892484033470838,0.0006310815121679512
ASN 646,R ASN 646,0.0,0.0,0.0,-0.0032300000000000527,0.0004765501022978412,3.369718089099464e-05,2.041080000000001,0.4140506292713437,0.029277800771232432,-2.03238,0.41352869985044666,0.029240894787950725,0.0,0.0,0.0,0.005469999999999864,0.002580523202763978,0.00018247054556836369
GLU 647,R GLU 647,0.0,0.0,0.0,-0.00764000000000004,0.0011001818031579765,7.779460135510485e-05,128.33699000000001,2.0441372140575367,0.14454232857358615,-128.162805,2.0269974166187086,0.14333036187387022,0.0,0.0,0.0,0.1665449999999997,0.018630833985626698,0.001317398905039743
ALA 648,R ALA 648,0.0,0.0,0.0,-0.006904999999999951,0.000935935361015935,6.618062405266471e-05,1.6630499999999986,0.164048918009247,0.01160001023706545,-1.6419050000000006,0.1614724619710616,0.011417827283462457,0.0,0.0,0.0,0.014240000000000095,0.006250791949825346,0.0004419977375507784
LEU 649,R LEU 649,0.0,0.0,0.0,-0.007889999999999966,0.0009153687781434975,6.472634703117114e-05,1.9098450000000005,0.2455605240566969,0.01736375117522127,-1.9099899999999994,0.24613396738361926,0.017404299741730567,0.0,0.0,0.0,-0.008034999999999766,0.00669057359274951,0.00047309499574608207
TYR 650,R TYR 650,0.0,0.0,0.0,-0.010599999999999997,0.0011313708498984706,7.999999999999961e-05,1.1536550000000008,0.2419304155640595,0.017107063742062594,-1.1401900000000007,0.2410730053324048,0.017046435683156416,0.0,0.0,0.0,0.002865000000000568,0.006206994038985552,0.0004389007575751161
ASP 651,R ASP 651,0.0,0.0,0.0,-0.024020000000000014,0.003713435067427526,0.00026257951176739277,143.08575499999998,2.7551339250519353,0.19481738814813326,-142.72601000000003,2.719342825001965,0.19228657519298725,0.0,0.0,0.0,0.3357249999999986,0.04153888991053902,0.0029372430738703603
ILE 652,R ILE 652,0.0,0.0,0.0,-0.030740000000000017,0.004362613895361372,0.00030848338691086855,2.040034999999998,0.2680834268935851,0.018956360908018208,-2.0182399999999996,0.2681488250953184,0.01896098525921051,0.0,0.0,0.0,-0.008944999999999901,0.02152305682285871,0.0015219099431306783
CYS 653,R CYS 653,0.0,0.0,0.0,-0.01639999999999997,0.0019235384061670451,0.0001360147050873481,0.6251600000000002,0.3848619030249677,0.02721384614493141,-0.6335700000000001,0.3876928618120279,0.0274140251604904,0.0,0.0,0.0,-0.02481000000000012,0.01473749978795567,0.0010420986037798761
PHE 654,R PHE 654,0.0,0.0,0.0,-0.07653,0.017198520285187324,0.001216119032003035,0.6133599999999998,0.3537285970910468,0.025012388970268327,-0.3898149999999999,0.3557699548514463,0.02515673476178895,0.0,0.0,0.0,0.14701500000000012,0.029830936542455597,0.0021093657518315933
ARG 655,R ARG 655,0.0,0.0,0.0,-0.22450499999999987,0.06897716995499373,0.004877422462223305,-161.58349000000007,6.374542905170728,0.45074825152108167,162.01607500000003,6.44080032677285,0.4554333587329613,-0.003837096000000002,0.015200752721427449,0.0010748555328461216,0.2042429039999982,0.13954191442953057,0.0098671033952874
THR 656,R THR 656,0.0,0.0,0.0,-0.133835,0.02582823600248366,0.0018263320823442722,1.8121099999999999,0.8128446333094672,0.057476795226421684,-1.4746399999999995,0.7949533447945241,0.05621169008311356,-0.0020635199999999997,0.007358016882394331,0.0005202903633626131,0.20157148000000016,0.07774017171219524,0.005497060258829988
LEU 657,R LEU 657,0.0,0.0,0.0,-0.05565999999999999,0.0076088369676319155,0.0005380260216755414,0.05417499999999999,0.3523975090363154,0.024918266831282627,0.037110000000000004,0.3510507910545139,0.024823039489554857,0.0,0.0,0.0,0.03562499999999997,0.027451673446258436,0.001941126444876802
LYS 658,R LYS 658,0.0,0.0,0.0,-0.43695999999999957,0.14596735388435406,0.01032145057634833,-170.18147999999994,4.961524351409607,0.350832751390392,171.85299000000003,5.309997517879541,0.3754735252976359,-0.12653186400000002,0.08167745512282752,0.005775468238741126,1.1080181359999992,0.5482709182527749,0.038768608422391236
LEU 659,R LEU 659,0.0,0.0,0.0,-0.025775000000000027,0.0030893971903916827,0.00021845337031046262,1.5949999999999998,0.5380243860644257,0.038044069182988444,-1.52241,0.5274237782845969,0.03729449301840686,0.0,0.0,0.0,0.046814999999999864,0.013054913825836064,0.0009231218094054696
THR 660,R THR 660,0.0,0.0,0.0,-0.020855000000000002,0.0032440676626728357,0.00022939022429039553,0.25146,1.0695386147306696,0.07562780072169227,-0.1708899999999999,1.049795279042538,0.07423173606686025,0.0,0.0,0.0,0.05971500000000053,0.02497466266038438,0.0017659753325004256
THR 661,R THR 661,0.0,0.0,0.0,-0.007055000000000007,0.0009175919572446065,6.488354953298979e-05,-0.5349450000000003,0.5869384822747608,0.04150281809558235,0.5634049999999999,0.5850435376747618,0.041368825277919144,0.0,0.0,0.0,0.021404999999999647,0.006680641810484685,0.00047239271268720946
PRO 662,R PRO 662,0.0,0.0,0.0,-0.006879999999999967,0.0007717512552629927,5.457105459856923e-05,-0.8554499999999997,0.22830704654039838,0.01614374608013884,0.8570850000000003,0.2275515716821122,0.01609032594060783,0.0,0.0,0.0,-0.00524499999999994,0.0019196288703809137,0.00013573825916078161
THR 663,R THR 663,0.0,0.0,0.0,-0.0028849999999999874,0.0004379212257929583,3.09657068383726e-05,1.9383749999999988,0.5845373336023978,0.04133303124469586,-1.9356900000000004,0.583066054491254,0.04122899610104507,0.0,0.0,0.0,-0.00020000000000014228,0.0022045407685050886,0.0001558845726812151
TYR 664,R TYR 664,0.0,0.0,0.0,-0.002930000000000016,0.0004528796749690046,3.202342892321427e-05,0.9292199999999999,0.521736755078651,0.0368923597510379,-0.9285549999999997,0.5208456076180351,0.036829346109794034,0.0,0.0,0.0,-0.0022650000000001,0.001335954714801299,9.446626381941385e-05
GLY 665,R GLY 665,0.0,0.0,0.0,-0.0013,0.00045825756949559104,3.24037034920398e-05,0.5656300000000001,0.15480940895178172,0.010946678286128626,-0.5630950000000001,0.15475340375901242,0.010942718120969743,0.0,0.0,0.0,0.0012350000000000039,0.0009163923832071844,6.479872683935014e-05
ASP 666,R ASP 666,0.0,0.0,0.0,-0.0048699999999999724,0.0006427285585689075,4.544777222263295e-05,112.34860000000002,1.9724220567594182,0.13947130116965017,-112.25114999999992,1.9612472402817538,0.13868112231866303,0.0,0.0,0.0,0.09258000000000102,0.011808200540302223,0.0008349658675658356
LEU 667,R LEU 667,0.0,0.0,0.0,-0.005080000000000002,0.0005600000000000422,3.959797974644965e-05,0.9515049999999999,0.17351282366153914,0.012269209423389996,-0.9430849999999996,0.17260807563668973,0.01220523407702638,0.0,0.0,0.0,0.0033399999999998587,0.003172443852930984,0.0002243256561341077
ASN 668,R ASN 668,0.0,0.0,0.0,-0.0023900000000000167,0.0004877499359302435,3.4489128721957926e-05,1.5885350000000003,0.21792723275212775,0.01540978240842486,-1.580775000000001,0.21790418622641744,0.015408152772963606,0.0,0.0,0.0,0.0053700000000006295,0.002209773744074345,0.00015625459993229556
HIE 669,R HIE 669,0.0,0.0,0.0,-0.005845000000000005,0.0008130036900285747,5.7488042234889105e-05,-0.25568499999999994,1.1709553047725607,0.08279904364710382,0.27587000000000006,1.1673204543312,0.0825420209075353,0.0,0.0,0.0,0.014339999999999726,0.006809875182409494,0.000481530892051573
LEU 670,R LEU 670,0.0,0.0,0.0,-0.00909500000000001,0.0008342511612218955,5.89904653312754e-05,-0.1680750000000004,0.19034699728390772,0.013459565255794849,0.18234000000000006,0.18953618229773433,0.01340223197829376,0.0,0.0,0.0,0.005169999999999586,0.005349869157278606,0.00037829287595724626
VAL 671,R VAL 671,0.0,0.0,0.0,-0.0030350000000000077,0.0004514144437210924,3.191982142807375e-05,0.5671549999999999,0.17848692101944152,0.012620931220595483,-0.56622,0.17768708900761404,0.012564374556658153,0.0,0.0,0.0,-0.002100000000000187,0.004082891132518902,0.0002887040006650538
SER 672,R SER 672,0.0,0.0,0.0,-0.0020000000000000118,0.0003464101615137848,2.449489742783244e-05,0.3316799999999999,0.3210805936209785,0.022703826505679602,-0.3239699999999999,0.3218143550247562,0.02275571127211802,0.0,0.0,0.0,0.005710000000000036,0.0031962321567743754,0.0002260077432301665
ALA 673,R ALA 673,0.0,0.0,0.0,-0.00312499999999996,0.0004683748498799159,3.311910324873197e-05,-0.34196499999999985,0.2077618198201973,0.014690979166651916,0.35537499999999994,0.20737631102659732,0.014663719578435756,0.0,0.0,0.0,0.01028500000000011,0.003711303679301922,0.0002624287998676973
THR 674,R THR 674,0.0,0.0,0.0,-0.004015000000000082,0.0005047524145559004,3.5691385515276055e-05,1.0566600000000008,0.16989815890703197,0.012013614027427193,-1.0433299999999996,0.169913098671057,0.012014670428272336,0.0,0.0,0.0,0.009314999999999936,0.005824583676109502,0.0004118602614965498
MET 675,R MET 675,0.0,0.0,0.0,-0.0021750000000000736,0.000417582327212249,2.9527529527544104e-05,0.26061999999999996,0.2394638085389941,0.01693264828666798,-0.26060999999999984,0.2389463912679997,0.016896061360565665,0.0,0.0,0.0,-0.002165000000000246,0.0022017663363763347,0.00015568839070399673
SER 676,R SER 676,0.0,0.0,0.0,-0.0018449999999999905,0.00037546637665710744,2.6549482104178308e-05,-0.7599600000000002,0.2724308323226275,0.019263768893962516,0.7656800000000004,0.2726543738875276,0.01927957566960431,0.0,0.0,0.0,0.003874999999999952,0.002856461972440668,0.00020198236309142974
GLY 677,R GLY 677,0.0,0.0,0.0,-0.0016999999999999975,0.0004582575694955897,3.24037034920397e-05,-0.6765149999999995,0.2055367115018657,0.014533640248575229,0.6847,0.20461625057653698,0.014468553832363512,0.0,0.0,0.0,0.0064849999999999405,0.0029999624997656166,0.00021212938268896139
VAL 678,R VAL 678,0.0,0.0,0.0,-0.0025550000000000004,0.0004969657935914818,3.5140788266629087e-05,-0.09743499999999992,0.17640826447476882,0.012473948006745896,0.09776499999999999,0.17542645118396488,0.012404523323167242,0.0,0.0,0.0,-0.0022249999999998816,0.002593139988508324,0.0001833626870440242
THR 679,R THR 679,0.0,0.0,0.0,-0.0014450000000000363,0.0004969657935914724,3.514078826662842e-05,-0.7787050000000002,0.29758074194241696,0.021042136057800708,0.780805,0.2977775293318834,0.02105605102755508,0.0,0.0,0.0,0.0006549999999997502,0.0019864478347036514,0.0001404630734392286
THR 680,R THR 680,0.0,0.0,0.0,-0.0021700000000000642,0.00037563279941985587,2.656124997058663e-05,-1.3045799999999996,0.20834892272339797,0.014732493611062667,1.3108000000000002,0.20737007980902236,0.014663278964815526,0.0,0.0,0.0,0.004049999999999806,0.003706413360650001,0.0002620830021196037
CYS 681,R CYS 681,0.0,0.0,0.0,-0.0014350000000000374,0.0004957569969249066,3.5055313434627986e-05,-1.2109000000000005,0.2647735447509809,0.01872231689722184,1.2071799999999993,0.2641739722228537,0.01867992071717665,0.0,0.0,0.0,-0.005154999999999958,0.0018576800047371469,0.00013135781286242944
LEU 682,R LEU 682,0.0,0.0,0.0,-0.0011850000000000582,0.00038829756630706056,2.745678422539556e-05,-0.6191950000000004,0.1910740614918715,0.01351097645897577,0.6179899999999999,0.1906643383016342,0.013482004654353152,0.0,0.0,0.0,-0.0023900000000000865,0.000983819089060462,6.956651493354247e-05
ARG 683,R ARG 683,0.0,0.0,0.0,-0.002030000000000012,0.0002628687885619271,1.858763029544314e-05,-104.88918999999993,0.9398249219450732,0.06645565754354789,104.86255,0.938847574157573,0.066386548618736,0.0,0.0,0.0,-0.028670000000001607,0.0032017339052480384,0.0002263967755955775
PHE 684,R PHE 684,0.0,0.0,0.0,-0.002254999999999977,0.0004358612164439869,3.082004218037607e-05,0.19697499999999998,0.18431718415546608,0.013033193080553973,-0.1971250000000001,0.1838608696134116,0.013000926769849899,0.0,0.0,0.0,-0.0024049999999998482,0.0011318016610698876,8.00304629500716e-05
PRO 685,R PRO 685,0.0,0.0,0.0,-0.0015999999999999825,0.0004898979485566453,3.464101615137823e-05,1.0108800000000007,0.1378196850961379,0.009745323391247366,-1.0110150000000002,0.13768324071941146,0.009735675316843563,0.0,0.0,0.0,-0.0017350000000000377,0.0011466363852594157,8.107943635721634e-05
GLY 686,R GLY 686,0.0,0.0,0.0,-0.001229999999999991,0.00042083250825000187,2.9757352032732002e-05,-1.2818749999999994,0.13461786424914327,0.00951892046794193,1.2813649999999999,0.13431862035846384,0.009497760729509124,0.0,0.0,0.0,-0.0017400000000000393,0.0009393614852654432,6.64228876216662e-05
GLN 687,R GLN 687,0.0,0.0,0.0,-0.004930000000000023,0.0005339475629685236,3.775579425730741e-05,0.4674850000000001,0.4771732387456357,0.03374124329177864,-0.46033500000000027,0.47726966462891773,0.033748061631373706,0.0,0.0,0.0,0.002220000000000386,0.0027297618943792888,0.00019302331465402312
LEU 688,R LEU 688,0.0,0.0,0.0,-0.003690000000000018,0.00048363209157378095,3.419795315512538e-05,0.33271,0.19958836614392142,0.014113028714631036,-0.3290549999999999,0.1997537283131405,0.01412472158575169,0.0,0.0,0.0,-3.4999999999764664e-05,0.001453882732547494,0.00010280503392343606
ASN 689,R ASN 689,0.0,0.0,0.0,-0.0019850000000000002,0.0003236896661928233,2.288831579649553e-05,-0.09995999999999981,0.6776585485331089,0.04791769549967944,0.1022549999999999,0.676921930487556,0.04786560873816396,0.0,0.0,0.0,0.00031000000000023674,0.0013615799646010725,9.627824260971577e-05
ALA 690,R ALA 690,0.0,0.0,0.0,-0.000854999999999978,0.00035210083782915614,2.4897289009046115e-05,-0.5859349999999999,0.232518151495749,0.01644151616716051,0.5855300000000002,0.23216659772671794,0.016416657561757152,0.0,0.0,0.0,-0.00126000000000005,0.0008788629017087967,6.214499175315763e-05
ASP 691,R ASP 691,0.0,0.0,0.0,-0.0010099999999999903,0.00019974984355437605,1.4124446891825128e-05,101.60928499999999,0.8895032736204348,0.06289737966646425,-101.57646000000003,0.8880307924817263,0.06279325952662924,0.0,0.0,0.0,0.03181500000000241,0.0017060993523250996,0.00012063944214070546
LEU 692,R LEU 692,0.0,0.0,0.0,-0.0014999999999999892,0.0004999999999999692,3.5355339059325195e-05,0.9803149999999998,0.13462115649109646,0.009519153264602972,-0.9789600000000003,0.13445898408064297,0.009507685943487668,0.0,0.0,0.0,-0.0001450000000000251,0.000868317338304335,6.139930781368487e-05
ARG 693,R ARG 693,0.0,0.0,0.0,-0.000974999999999997,0.0002537222891273041,1.7940875118009055e-05,-92.784935,0.7238340491941446,0.051182796463889665,92.76677000000001,0.7232560937166953,0.051141928840156836,0.0,0.0,0.0,-0.019140000000001295,0.0010051865498528292,7.107742257584451e-05
LYS 694,R LYS 694,0.0,0.0,0.0,-0.001404999999999973,0.0004908920451585971,3.471130939621769e-05,-105.04014500000002,0.9905603333318354,0.07004319288733477,105.00850000000004,0.9892482853101096,0.0699504170819943,0.0,0.0,0.0,-0.03305000000000092,0.0019968725547724973,0.00014120021246449382
LEU 695,R LEU 695,0.0,0.0,0.0,-0.002169999999999979,0.00037563279941985137,2.6561249970586313e-05,0.4023399999999998,0.17745076612965135,0.01254766400570246,-0.4005250000000001,0.17690392696319643,0.012508996637420592,0.0,0.0,0.0,-0.00035500000000033617,0.001148466368685144,8.120883572619548e-05
ALA 696,R ALA 696,0.0,0.0,0.0,-0.0008049999999999935,0.00039620070671314594,2.8015620642776798e-05,0.6044600000000001,0.20669607736964907,0.014615619795273814,-0.603615,0.20624731943712557,0.014583887817553952,0.0,0.0,0.0,3.999999999997533e-05,0.000876584280032436,6.198386886924629e-05
VAL 697,R VAL 697,0.0,0.0,0.0,-0.0008549999999999963,0.000352100837829162,2.4897289009046528e-05,0.3781650000000003,0.13267270923215507,0.009381377237644793,-0.3757549999999998,0.1323318365889333,0.009357273901890482,0.0,0.0,0.0,0.0015550000000003348,0.001061590787450594,7.506580446514818e-05
ASN 698,R ASN 698,0.0,0.0,0.0,-0.0015050000000000274,0.000499974999374976,3.535357124817854e-05,1.3637149999999991,0.28833517609719567,0.020388375827294438,-1.3591499999999999,0.2878711821283977,0.020355566499117766,0.0,0.0,0.0,0.0030599999999994408,0.0010846197490378398,7.669419795535078e-05
MET 699,R MET 699,0.0,0.0,0.0,-0.0024900000000000278,0.0004998999899980257,3.534826728426912e-05,1.5087049999999993,0.24005211512295124,0.01697424784416126,-1.5068099999999998,0.2396954816011373,0.016949030045993952,0.0,0.0,0.0,-0.0005949999999999889,0.0011580047495584115,8.188330110589823e-05
VAL 700,R VAL 700,0.0,0.0,0.0,-0.0010649999999999876,0.00026603571188845614,1.8811565591411796e-05,-0.4204949999999998,0.12068015568021188,0.008533375643612607,0.4204049999999999,0.12046535176140893,0.008518186712851506,0.0,0.0,0.0,-0.001155000000000016,0.0007752257735654615,5.481674014387248e-05
PRO 701,R PRO 701,0.0,0.0,0.0,-0.0012399999999999744,0.0004270831300812975,3.0199337741086183e-05,-1.1448200000000002,0.11819597116653374,0.008357717272078565,1.1410099999999999,0.1180386373184622,0.008346592088990409,0.0,0.0,0.0,-0.0050499999999997994,0.0008703447592765155,6.154266812545974e-05
PHE 702,R PHE 702,0.0,0.0,0.0,-0.0011899999999999639,0.0004170131892398453,2.9487285395572362e-05,0.745015,0.12971748060689417,0.009172411017556933,-0.744265,0.1294509744073033,0.009153566183461038,0.0,0.0,0.0,-0.00044000000000034235,0.0008224354077982209,5.815496539420456e-05
PRO 703,R PRO 703,0.0,0.0,0.0,-0.0005650000000000128,0.0004957569969249152,3.505531343462859e-05,0.41908000000000006,0.20891769575600758,0.014772711937894095,-0.4184649999999999,0.2086035924307152,0.014750501478763346,0.0,0.0,0.0,5.000000000009663e-05,0.0008231038816578139,5.820223363412097e-05
ARG 704,R ARG 704,0.0,0.0,0.0,-0.0008000000000000334,0.0004000000000000157,2.828427124746301e-05,-97.17214999999996,1.1329313295654053,0.08011034257543893,97.148335,1.131528577975141,0.08001115305925932,0.0,0.0,0.0,-0.02461499999999404,0.0017137021328106794,0.00012117703990442809
LEU 705,R LEU 705,0.0,0.0,0.0,-0.0013449999999999996,0.00047536827828536447,3.36136133136555e-05,0.5034149999999997,0.15360466391031277,0.01086148994728627,-0.5017699999999999,0.15340214177122868,0.010847169469497594,0.0,0.0,0.0,0.000299999999999816,0.0008660254037847439,6.123724356960104e-05
HID 706,R HID 706,0.0,0.0,0.0,-0.0010849999999999493,0.0002788816953476771,1.971991379291433e-05,-0.38847000000000004,0.26963781096129685,0.019066272459502938,0.3885799999999999,0.2691532158455477,0.019032006410255327,0.0,0.0,0.0,-0.0009749999999997528,0.0008272696053885123,5.8496794783973624e-05
PHE 707,R PHE 707,0.0,0.0,0.0,-0.0016350000000000242,0.0004917062130987954,3.476887976337158e-05,0.8499149999999998,0.15294086365324588,0.010814552180973734,-0.8462900000000004,0.15248890418649766,0.01078259382059782,0.0,0.0,0.0,0.001990000000000176,0.0010582532778121195,7.482980689538411e-05
PHE 708,R PHE 708,0.0,0.0,0.0,-0.002749999999999999,0.0004873397172405271,3.446012188023113e-05,-1.1227850000000001,0.13429969759831684,0.009496422688307252,1.1236050000000002,0.134201598257994,0.009489486017430031,0.0,0.0,0.0,-0.0019300000000001382,0.0016718552568925455,0.00011821801893110964
MET 709,R MET 709,0.0,0.0,0.0,-0.006004999999999974,0.0009772282230881306,6.910047033124974e-05,1.1572850000000001,0.6268043105906334,0.04432175784955957,-1.1371249999999995,0.6242318154139548,0.044139854971159666,0.0,0.0,0.0,0.014155000000000202,0.004866310203840313,0.00034410009444927757
PRO 710,R PRO 710,0.0,0.0,0.0,-0.0045950000000000305,0.0006252799373080843,4.421396838104457e-05,1.633889999999999,0.26020608736154727,0.018399348887936928,-1.6201300000000003,0.2577545210078711,0.01822599696861561,0.0,0.0,0.0,0.009165000000000218,0.006385747802724513,0.0004515405574253599
GLY 711,R GLY 711,0.0,0.0,0.0,-0.004589999999999993,0.0007084490101623472,5.00949099210693e-05,-1.31564,0.26861917355244663,0.01899424391756611,1.3461399999999994,0.2742518010879824,0.01939253083019365,0.0,0.0,0.0,0.02590999999999996,0.0104432705605093,0.0007384507431101963
PHE 712,R PHE 712,0.0,0.0,0.0,-0.018525000000000007,0.001936330292073172,0.00013691922801418682,1.1687849999999997,0.27769283169538367,0.019635848437870043,-1.1118700000000001,0.2787088141770891,0.019707689248108107,0.0,0.0,0.0,0.0383899999999998,0.013480278187040671,0.0009531996118337557
ALA 713,R ALA 713,0.0,0.0,0.0,-0.019664999999999978,0.0020205877857692994,0.00014287713253001826,-1.39806,0.296519521111171,0.020967096413189668,1.533265000000001,0.302602139409154,0.02139720247777698,0.0,0.0,0.0,0.11553999999999996,0.027203279214094545,0.0019235623202797307
PRO 714,R PRO 714,0.0,0.0,0.0,-0.04093000000000003,0.004390341672353082,0.0003104440368246752,-2.4284550000000005,0.26629410052608693,0.018829836427196822,2.57642,0.2687026490379303,0.019000146525750945,0.0,0.0,0.0,0.10703499999999988,0.03186649925862573,0.002253301771845034
LEU 715,R LEU 715,0.0,0.0,0.0,-0.06422500000000002,0.008586872247797772,0.0006071835595600377,-0.5950100000000001,0.9808776426751714,0.0693585232649889,0.8302250000000005,0.9729698219240916,0.06879935589723928,0.0,0.0,0.0,0.17098999999999953,0.057929956844451784,0.004096266531855591
THR 716,R THR 716,0.0,0.0,0.0,-0.39342000000000005,0.08889681434112237,0.006285954024648916,-3.8817750000000024,1.0507610548431,0.07430002672862857,4.635150000000001,1.0406833704350107,0.07358742683026678,-0.03966872399999997,0.017424717245035182,0.0012321135724222554,0.32028627600000015,0.15590215665252816,0.011023947217061007
SER 717,R SER 717,0.0,0.0,0.0,-0.2292050000000001,0.04426220707330283,0.0031298106771815598,1.22464,1.4551464154510367,0.10289438979847251,-1.0429199999999996,1.4686508651139665,0.10384929859175752,-0.006107688000000003,0.008300325901568921,0.0005869216731057727,-0.05359268799999972,0.1531477797936107,0.010829183361572623
ARG 718,R ARG 718,0.0,0.0,0.0,-0.1214299999999999,0.024543534790246173,0.0017354899884471017,-122.96653500000001,3.455097989750955,0.24431232182169085,123.24098999999997,3.511952400008241,0.24833253572501976,0.0,0.0,0.0,0.15302500000000294,0.11989021801214579,0.008477518615432184
GLY 719,R GLY 719,0.0,0.0,0.0,-0.47236500000000026,0.15761294926179037,0.011144918522582321,-0.4620799999999998,0.5386295049475106,0.03808685754955378,1.1250099999999998,0.5710951145825032,0.040382522822379634,-0.049354272000000005,0.024462726857969335,0.00172977600475844,0.14121072800000023,0.27402373683257386,0.019376404252039087
SER 720,R SER 720,0.0,0.0,0.0,-1.059429999999999,0.8388829090522724,0.05931797936123596,-6.581634999999998,2.34590596822955,0.16588060181611083,4.295000000000002,1.417990729870961,0.10026708607514184,-0.273707316,0.030414739843795634,0.0021506468791572565,-3.6197723160000015,0.9525847856604043,0.06735791615956058
GLN 721,R GLN 721,0.0,0.0,0.0,-0.43401999999999974,0.08054954748476403,0.005695713124798446,2.0941349999999996,2.548588475367296,0.1802124193386099,-1.3203700000000007,2.551151564117663,0.18039365708222668,-0.007723079999999998,0.008092488829426956,0.0005722253727964186,0.3320219199999993,0.13681307494408002,0.009674145304794232
GLN 722,R GLN 722,0.0,0.0,0.0,-1.585899999999999,0.3479108937644857,0.024601015222954038,-1.7960049999999996,1.7159993371137992,0.12133947677847877,3.1008450000000027,1.5570708625412564,0.1101015365690909,-0.29635480800000014,0.056341203950386595,0.003983924737353266,-0.577414808,0.5880422059186056,0.04158086314289421
TYR 723,R TYR 723,0.0,0.0,0.0,-6.994774999999999,0.719579477455434,0.05088195281114098,-4.471085000000002,2.0472603297516843,0.14476316620216234,7.416915,1.3215479513718031,0.09344755180781918,-1.1213575199999997,0.06118663942021874,0.00432654876520528,-5.170302520000002,0.9839751515814416,0.06957755022022984
ARG 724,R ARG 724,0.0,0.0,0.0,-2.9066049999999994,0.9284259092544852,0.06564962562631327,-197.18358499999994,8.301615280943942,0.5870128459957327,194.35735499999993,7.452796291260134,0.5269922796351992,-0.5659933679999998,0.07861206998190104,0.005558712776731365,-6.298828367999993,1.8269198834752784,0.12918274382899067
ALA 725,R ALA 725,0.0,0.0,0.0,-2.105875000000001,0.42905097526400676,0.030338485408388082,-0.10995000000000003,1.2043333000046124,0.0851592243242034,0.20410000000000003,1.1425463885549676,0.08079022991674176,-0.39688185600000003,0.0496695423182448,0.003512167019166309,-2.4086068560000005,0.5838210851056144,0.04128238482778684
LEU 726,R LEU 726,0.0,0.0,0.0,-0.28187499999999976,0.042592128087243546,0.0030117182595655926,0.6434850000000002,0.5982212297929586,0.04230062882363569,-0.3798450000000002,0.5678807101627944,0.04015523010611442,-0.012336263999999993,0.013213699116443664,0.0009343496249796006,-0.0305712640000001,0.07088703102302923,0.005012470033456513
THR 727,R THR 727,0.0,0.0,0.0,-0.239715,0.03788751476410165,0.002679051861200171,-2.2116549999999995,1.0189431171439358,0.07205015877758357,2.355695000000001,0.9966483692732298,0.0704736820371615,-0.006558300000000004,0.01196590348293015,0.0008461171495803637,-0.10223329999999953,0.12952006011488218,0.009158451280692247
VAL 728,R VAL 728,0.0,0.0,0.0,-0.06695499999999993,0.0063374265281741175,0.0004481237273343437,-0.5069150000000002,0.39337404308749224,0.02781574534099349,0.6991999999999998,0.41188909915170135,0.029124957510698626,0.0,0.0,0.0,0.12532999999999966,0.05726719043221881,0.00404940186941233
PRO 729,R PRO 729,0.0,0.0,0.0,-0.36271000000000014,0.06509497599661497,0.004602909894838198,-1.669665000000001,0.8143301128995526,0.05758183449556804,1.834025,0.7727847011781462,0.05464413026002869,-0.05311367999999997,0.03570030286016074,0.0025243926242833154,-0.2514636800000002,0.11310219688541517,0.007997533038477308
GLU 730,R GLU 730,0.0,0.0,0.0,-0.529375,0.45494569387455414,0.032169518521031636,172.82967500000007,14.281190455257327,1.0098326614329054,-172.51523,11.831810677031669,0.8366353563444489,-0.09430218000000004,0.06268680008243838,0.00443262614291776,-0.3092321800000004,2.5411861183686986,0.17968899365556273
LEU 731,R LEU 731,0.0,0.0,0.0,-0.08617,0.010634429933005122,0.0007519677519681123,-0.08878499999999986,0.36474936432432575,0.02579167489472133,0.11705999999999994,0.37839003210972666,0.026756215763818317,0.0,0.0,0.0,-0.057894999999999766,0.07182996571765864,0.005079145585135366
THR 732,R THR 732,0.0,0.0,0.0,-0.12907,0.02873647681954095,0.0020319757626507434,-3.3781350000000008,0.8570608886041876,0.060603356622178924,3.804350000000001,0.8041949374996051,0.05686516937018625,-0.0018440639999999996,0.006125855946780334,0.00043316342805403127,0.295300936,0.15419636019258326,0.010903329192645904
GLN 733,R GLN 733,0.0,0.0,0.0,-2.70466,0.5764705147707018,0.040762621014846304,-4.25302,4.500315528893501,0.3182203627959719,8.007339999999997,4.273522969916044,0.30218370715841086,-0.6748018560000001,0.0962718637615706,0.0068074487703274015,0.3748581439999995,0.8867994860406984,0.06270619301321229
GLN 734,R GLN 734,0.0,0.0,0.0,-0.32910000000000006,0.09908975729105363,0.007006703932663316,-3.0043749999999987,1.5883531925787198,0.11231353133917149,3.49276,1.4460053500592576,0.10224801886589284,-0.030998699999999997,0.025536564080541446,0.001805707762955567,0.1282863000000005,0.26096198088426464,0.01845279863151377
MET 735,R MET 735,0.0,0.0,0.0,-0.052919999999999946,0.009648502474477582,0.0006822521527998282,-2.265030000000001,0.41161777063192195,0.029105771687072093,2.3529950000000004,0.41628749077410176,0.02943597076494997,0.0,0.0,0.0,0.03504500000000024,0.04832486911518765,0.0034170842651301543
PHE 736,R PHE 736,0.0,0.0,0.0,-0.08633000000000003,0.019370366542737275,0.0013696917536438547,0.054030000000000016,0.6151491194011416,0.04349761137694804,0.05666999999999997,0.5990330300576087,0.042358031770846,-9.576000000000028e-06,0.0001350861037412809,9.552029999952917e-06,0.024360424000000016,0.052299477650311475,0.0036981315299049527
ASP 737,R ASP 737,0.0,0.0,0.0,-0.19357500000000005,0.5076574577163229,0.03589680308711349,167.86759,9.256484505572642,0.6545322963838621,-168.68542499999992,7.996282625971168,0.5654225669108386,-0.08811342000000007,0.06227389493496288,0.004403429339941084,-1.0995234199999997,2.0244548126895734,0.14315057262585393
ALA 738,R ALA 738,0.0,0.0,0.0,-0.052120000000000034,0.016708249459473586,0.0011814516494550239,-2.5471500000000002,0.2993865352683668,0.02116982492842076,2.6279999999999997,0.3134562329895547,0.02216470279521045,0.0,0.0,0.0,0.02872999999999978,0.03665429169960885,0.00259184982203832
LYS 739,R LYS 739,0.0,0.0,0.0,-0.3318850000000002,0.48860769721219083,0.034549781603868346,-192.90357500000005,12.05932524166843,0.8527230654917848,193.23644499999992,10.8659208071381,0.7683366286563353,-0.23888944799999978,0.09462360736521194,0.00669089944282747,-0.23790444800000002,1.8215701751407658,0.12880446232492024
ASN 740,R ASN 740,0.0,0.0,0.0,-0.11264999999999997,0.04380054223408669,0.003097166043337047,-1.5590699999999993,1.0560813155718658,0.07467622597252765,2.0124250000000004,0.9826090852292156,0.06948095474210886,-0.012244320000000001,0.01569173422951077,0.001109573168226413,0.3284606800000004,0.15152167540431294,0.01071420041751366
MET 741,R MET 741,0.0,0.0,0.0,-0.02458499999999998,0.005638508224699157,0.00039870274014608956,0.6479999999999998,0.7809719713280371,0.0552230576842681,-0.601315,0.7795336463392714,0.055121352748957464,0.0,0.0,0.0,0.02210000000000033,0.014595547266204281,0.0010320610447061822
MET 742,R MET 742,0.0,0.0,0.0,-0.008590000000000013,0.0011712813496337897,8.282209850033842e-05,-1.8474299999999988,0.30921600071795075,0.021864873095904732,1.851645,0.30958024642247917,0.02189062915667374,0.0,0.0,0.0,-0.0043750000000000976,0.0055194542302658715,0.00039028435146697734
ALA 743,R ALA 743,0.0,0.0,0.0,-0.006170000000000011,0.001049333121558625,7.419905659777516e-05,1.5949100000000005,0.12801094445397834,0.009051740688950255,-1.559874999999999,0.1264531509097487,0.008941588051068915,0.0,0.0,0.0,0.028865000000000106,0.007926965056060319,0.0005605210745369052
ALA 744,R ALA 744,0.0,0.0,0.0,-0.008005000000000007,0.0015668359837583492,0.00011079203491226239,1.696435000000001,0.5332543443564224,0.03770677629916126,-1.6621150000000002,0.5274885039268631,0.03729906981246317,0.0,0.0,0.0,0.02631499999999998,0.00750638228442964,0.0005307813815498766
CYS 745,R CYS 745,0.0,0.0,0.0,-0.008215000000000002,0.0017403376109249506,0.0001230604526239028,0.919,0.5751151536866328,0.04066678251349615,-0.8953999999999998,0.5731257104684804,0.04052610763446203,0.0,0.0,0.0,0.015385000000000053,0.0061957061744403056,0.0004381025850186102
ASP 746,R ASP 746,0.0,0.0,0.0,-0.031219999999999977,0.009091842497535958,0.0006428903483487712,157.17021499999998,3.8000058577299702,0.2687009910549465,-156.72654000000009,3.7463487088582332,0.26490685767231237,0.0,0.0,0.0,0.4124549999999988,0.06228513446240768,0.004404224094548439
PRO 747,R PRO 747,0.0,0.0,0.0,-0.01648500000000002,0.003374874071724693,0.0002386396341767185,-0.42149999999999976,0.29196379912585085,0.020644958222287613,0.4237599999999999,0.2904012093638731,0.020534466440596897,0.0,0.0,0.0,-0.014225000000000243,0.012235782565900636,0.0008652004825472474
ARG 748,R ARG 748,0.0,0.0,0.0,-0.16522500000000004,0.07788584194190866,0.005507360699554723,-171.59678000000002,4.163028400287791,0.2943705612115682,171.8874399999999,4.240928649061245,0.299878940627951,-0.028059912000000017,0.05117954290758226,0.003618940184797929,0.09737508799999858,0.19320717400414725,0.013661810291222175
HID 749,R HID 749,0.0,0.0,0.0,-0.013279999999999957,0.0026667583317578326,0.00018856829001716882,-2.5379650000000002,0.3902003379995942,0.027591330502079594,2.5434600000000005,0.390421180777878,0.02760694644468965,0.0,0.0,0.0,-0.007785000000000019,0.006601422195254695,0.000466791039973998
GLY 750,R GLY 750,0.0,0.0,0.0,-0.004475000000000003,0.0008656644846590441,6.12117227334768e-05,2.3719200000000003,0.17355227915530194,0.01227199934810947,-2.337575,0.17054593039707375,0.01205941838875398,0.0,0.0,0.0,0.029869999999999994,0.0049054153748689785,0.00034686524761066046
ARG 751,R ARG 751,0.0,0.0,0.0,-0.009030000000000033,0.001307325514170066,9.244187362878435e-05,-141.83817499999998,2.600329041559559,0.18387102986030798,141.72895499999993,2.5939445258114984,0.1834195764223034,0.0,0.0,0.0,-0.11825000000000131,0.009022056306626235,0.0006379557194662268
TYR 752,R TYR 752,0.0,0.0,0.0,-0.01543500000000005,0.0027414913824413867,0.00019385271470887872,-0.5840899999999998,0.7400799293995207,0.052331553669846244,0.6036700000000002,0.7383501751201795,0.05220924157177538,0.0,0.0,0.0,0.0041450000000001095,0.006587410340945879,0.0004658002522541218
LEU 753,R LEU 753,0.0,0.0,0.0,-0.0033200000000000096,0.0004874423042781412,3.446737587922701e-05,1.2834300000000005,0.279345046671673,0.019752677679241257,-1.2798299999999998,0.27838644201900353,0.019684894094203303,0.0,0.0,0.0,0.00028000000000014455,0.0017092688495377814,0.00012086355943790938
THR 754,R THR 754,0.0,0.0,0.0,-0.0030499999999999837,0.0004330127018922148,3.0618621784789405e-05,0.09026999999999999,0.4279798909995656,0.03026274831372723,-0.076375,0.42732471772061115,0.030216420566887135,0.0,0.0,0.0,0.010844999999999983,0.0035497852047687854,0.0002510077190047685
VAL 755,R VAL 755,0.0,0.0,0.0,-0.006570000000000004,0.0007383088784512906,5.22063214563142e-05,-0.20452999999999988,0.3431130704301429,0.02426175788148915,0.22660500000000003,0.3428615303223738,0.02424397130989476,0.0,0.0,0.0,0.01550500000000014,0.006304758123829902,0.0004458137223101098
ALA 756,R ALA 756,0.0,0.0,0.0,-0.0031550000000000085,0.0004805985850998713,3.39834518552779e-05,0.4617899999999999,0.46213590630895607,0.03267794331808538,-0.44977999999999974,0.46002842477394834,0.03252892186962244,0.0,0.0,0.0,0.008854999999999976,0.004759619207457629,0.00033655590174590304
ALA 757,R ALA 757,0.0,0.0,0.0,-0.004950000000000022,0.0005979130371550199,4.227883631321587e-05,-0.4908200000000002,0.38582547557153324,0.02728198101311558,0.5074550000000001,0.38429012214081193,0.02717341513087747,0.0,0.0,0.0,0.011684999999999753,0.00457337676121267,0.0003233865720774449
VAL 758,R VAL 758,0.0,0.0,0.0,-0.004934999999999999,0.0005298820623497021,3.746831995165873e-05,0.4370499999999998,0.26591342106031446,0.018802918324026204,-0.41901999999999995,0.26657692998457316,0.01884983548999832,0.0,0.0,0.0,0.013094999999999715,0.0058554227003689676,0.00041404090981445426
PHE 759,R PHE 759,0.0,0.0,0.0,-0.019719999999999988,0.0015848028268526553,0.00011206248257111225,-1.9867300000000006,0.2543830715672669,0.017987599492427727,1.9198050000000004,0.25392968903812874,0.017955540506345215,0.0,0.0,0.0,-0.08664499999999979,0.013874039606402036,0.0009810427488137618
ARG 760,R ARG 760,0.0,0.0,0.0,-0.008855,0.0006587677891336587,4.658191709236797e-05,-113.42260999999996,1.1568188699695814,0.08179944675600499,113.39909500000002,1.154256503542871,0.08161826008838383,0.0,0.0,0.0,-0.032369999999996256,0.00908972496833711,0.0006427406164231847
GLY 761,R GLY 761,0.0,0.0,0.0,-0.004385000000000015,0.0005538727290632689,3.916471626349368e-05,0.2692749999999998,0.4585862071355833,0.03242694168241896,-0.24613500000000002,0.45947928873345295,0.03249009208781962,0.0,0.0,0.0,0.018755000000000067,0.0065218843136013085,0.0004611668624261657
ARG 762,R ARG 762,0.0,0.0,0.0,-0.015344999999999963,0.0055123475035596435,0.00038978183000237603,-117.10596,4.478009439293922,0.31664308407421016,117.09442500000004,4.494782540275369,0.31782912141876096,0.0,0.0,0.0,-0.026880000000004713,0.02184824020373014,0.0015449038805050138
MET 763,R MET 763,0.0,0.0,0.0,-0.01709000000000004,0.0013160167172189745,9.30564344900396e-05,-2.3528999999999995,0.9018627944427045,0.06377132976502857,2.3717250000000005,0.9063142166903259,0.06408609285075034,0.0,0.0,0.0,0.0017350000000000072,0.010012730646532105,0.0007080069738357215
SER 764,R SER 764,0.0,0.0,0.0,-0.009600000000000001,0.0008366600265341262,5.9160797830999735e-05,0.6617349999999995,0.6456740700810282,0.04565605133906131,-0.6396000000000002,0.6472584877774878,0.045768086588801174,0.0,0.0,0.0,0.012534999999999878,0.009710755634861824,0.0006866541159856273
MET 765,R MET 765,0.0,0.0,0.0,-0.009749999999999943,0.0007123903424387467,5.0373604199024444e-05,0.776955,0.22547472801846383,0.01594347091680482,-0.7478200000000002,0.2272288881282474,0.01606750876769631,0.0,0.0,0.0,0.019385000000000333,0.00933577929259273,0.0006601392845453269
LYS 766,R LYS 766,0.0,0.0,0.0,-0.021699999999999962,0.001794435844492806,0.0001268857754045072,-147.22888,2.5717903969006746,0.18185304294389093,147.22105499999995,2.5645120026997077,0.18133838275432568,0.0,0.0,0.0,-0.029525000000001845,0.02363809161078876,0.0016714654872297572
GLU 767,R GLU 767,0.0,0.0,0.0,-0.04281999999999998,0.0055179343961304595,0.0003901768829646345,165.76460499999993,6.8466929410477375,0.48413430073169217,-165.14441000000002,6.745424235130944,0.47697352186411707,0.0,0.0,0.0,0.5773749999999999,0.10582544294733363,0.007482988833012971
VAL 768,R VAL 768,0.0,0.0,0.0,-0.01856500000000001,0.001387722955059815,9.812683119310297e-05,3.006410000000001,0.36189031749965184,0.02558950975497565,-2.9867349999999995,0.3619863599294853,0.02559630098031734,0.0,0.0,0.0,0.0011099999999999394,0.015481211192927051,0.0010946869415499798
ASP 769,R ASP 769,0.0,0.0,0.0,-0.015725000000000003,0.0014728798321654764,0.00010414833171971124,149.68954,2.0963290959191756,0.14823285193231134,-149.50092499999994,2.082397903714814,0.1472477678845396,0.0,0.0,0.0,0.17288999999999896,0.02029206495160189,0.0014348656731555567
GLU 770,R GLU 770,0.0,0.0,0.0,-0.05029500000000002,0.0071489841935760585,0.0005055095201873073,169.1709400000001,3.3772491507702447,0.23880757762661486,-168.56877499999996,3.307762117257514,0.23389410236647598,0.0,0.0,0.0,0.5518700000000006,0.08724988882514269,0.006169498804603077
GLN 771,R GLN 771,0.0,0.0,0.0,-0.19854000000000022,0.0631552721473033,0.004465752120304005,4.409485,2.3051876734389793,0.16300138357963428,-3.876614999999999,2.2662797812218645,0.16025018013679457,-0.021638340000000006,0.025674219712567687,0.0018154414860429944,0.31269165999999987,0.12599445439482276,0.008909153309447838
MET 772,R MET 772,0.0,0.0,0.0,-0.03133499999999997,0.0037098214242737683,0.00026232398860951176,0.5030100000000001,0.6093717993967228,0.04308909316172712,-0.4939000000000002,0.6122960640082539,0.04329586989540687,0.0,0.0,0.0,-0.02222499999999998,0.015631198770407986,0.001105292664863031
LEU 773,R LEU 773,0.0,0.0,0.0,-0.03383499999999997,0.00430787360538833,0.00030461266388646295,0.24186999999999984,0.4128046548913906,0.02918969707790748,-0.19871999999999995,0.41317929715802576,0.029216188286633162,0.0,0.0,0.0,0.009314999999999931,0.020146607034436395,0.0014245802451950576
ASN 774,R ASN 774,0.0,0.0,0.0,-0.16671000000000002,0.3900919838961065,0.02758366870994504,-1.02497,2.88553817148552,0.2040383608430042,-0.38703,2.138279438964889,0.15119918913638394,-0.07517883600000003,0.04794501163670205,0.003390224285237995,-1.6538888359999993,1.622769470357921,0.1147471296792588
VAL 775,R VAL 775,0.0,0.0,0.0,-0.109725,0.03020445952173282,0.002135777814989186,0.9607949999999993,0.4887132523013893,0.034557245475804445,-0.82973,0.48587250086828304,0.034356374015602965,-0.0029566439999999996,0.007410346995253596,0.0005239906611289173,0.018383355999999754,0.050542344944710264,0.0035738834847474244
GLN 776,R GLN 776,0.0,0.0,0.0,-0.02690499999999999,0.003846553652297159,0.00027199241717372025,-2.182825,0.48104912885795975,0.034015310109934464,2.2448200000000007,0.48300791670530296,0.03415381732691068,0.0,0.0,0.0,0.0350899999999994,0.017288201178839342,0.0012224604288074564
ASN 777,R ASN 777,0.0,0.0,0.0,-0.051440000000000013,0.010450665050607889,0.0007389736125194092,-3.2071950000000005,2.277507367051751,0.16104409034446127,3.478324999999998,2.254414950574762,0.15941120991597496,0.0,0.0,0.0,0.2196900000000003,0.06400323351206577,0.00452571204342478
LYS 778,R LYS 778,0.0,0.0,0.0,-0.05934999999999995,0.7486382487556991,0.052936718235077625,-234.72666000000004,7.798991874877611,0.5514720041144745,232.25618000000023,6.763900325811401,0.478279978765114,-0.26036578800000004,0.05126391503981594,0.0036249061954824894,-2.790195787999999,1.5052755200630663,0.1064390527790701
ASN 779,R ASN 779,0.0,0.0,0.0,-0.06664500000000002,0.022074849376609487,0.00156092756878722,-1.3442750000000006,1.4892419613262997,0.10530530896813807,1.5993600000000003,1.4624461461537654,0.10341055870654603,-0.0008460720000000002,0.007450636013953174,0.0005268395249618998,0.18759392800000055,0.050712295396406044,0.003585900796433405
SER 780,R SER 780,0.0,0.0,0.0,-0.01806500000000001,0.003020062085454552,0.00021355063802293002,-3.2166349999999992,1.0693725411543926,0.07561605754649614,3.2709249999999996,1.0670673124854875,0.07545305326409929,0.0,0.0,0.0,0.03622499999999997,0.011759012501056171,0.0008314877479554203
SER 781,R SER 781,0.0,0.0,0.0,-0.017664999999999993,0.00346450212873365,0.0002449772948662793,-2.813065,1.0224817557174304,0.0723003783107322,2.88262,1.0176370598597502,0.07195780658135699,0.0,0.0,0.0,0.05188999999999983,0.01942595943576538,0.00137362276480845
TYR 782,R TYR 782,0.0,0.0,0.0,-0.05306999999999997,0.01441509972216639,0.0010193014765024172,-2.3167749999999994,1.0617281028469596,0.07507551412994133,2.4467299999999996,1.06734122805221,0.0754724220195695,0.0,0.0,0.0,0.07688499999999968,0.019189366195890914,0.0013568930963786367
PHE 783,R PHE 783,0.0,0.0,0.0,-0.014834999999999994,0.0020488472368626384,0.00014487537748008922,0.6277250000000001,0.19548746603043274,0.013823051286709385,-0.6346749999999998,0.19543497479980426,0.013819339596196361,0.0,0.0,0.0,-0.021784999999999933,0.00456495071167254,0.00032279076040060093
VAL 784,R VAL 784,0.0,0.0,0.0,-0.003870000000000011,0.0005595533933415419,3.956639988677478e-05,0.682935,0.3355786953532659,0.023728997110602886,-0.6771250000000001,0.3340829977340956,0.023623235317690897,0.0,0.0,0.0,0.0019400000000000279,0.0018671904027173886,0.0001320302995527906
GLU 785,R GLU 785,0.0,0.0,0.0,-0.00496,0.0007799999999999886,5.51543289325499e-05,138.34668000000008,2.545264050659791,0.17997734701318785,-138.22385000000003,2.5328529462830502,0.1790997494065071,0.0,0.0,0.0,0.11787000000000233,0.012249208137666369,0.000866149813830933
TRP 786,R TRP 786,0.0,0.0,0.0,-0.0033999999999999877,0.0005196152422707308,3.674234614175245e-05,-1.1157450000000002,0.3054673140861382,0.02159980092211493,1.113145,0.3047271303559957,0.02154746202862416,0.0,0.0,0.0,-0.006000000000000032,0.0012041594578792497,8.514693182963343e-05
ILE 787,R ILE 787,0.0,0.0,0.0,-0.0029950000000000076,0.00039366864238854477,2.7836576657344196e-05,1.348935000000001,0.12793221163959448,0.009046173438254982,-1.3401700000000007,0.12727918565105928,0.008999997527776553,0.0,0.0,0.0,0.0057699999999997155,0.0013293231360353918,9.399734038787929e-05
PRO 788,R PRO 788,0.0,0.0,0.0,-0.0031099999999999726,0.0004448595283907409,3.1456318920054236e-05,-1.0414699999999995,0.24881651693567627,0.017593984639643415,1.0424449999999998,0.24863486677254346,0.01758114003342793,0.0,0.0,0.0,-0.0021349999999998827,0.0012910364053736812,9.129005969984345e-05
ASN 789,R ASN 789,0.0,0.0,0.0,-0.005550000000000002,0.0006982120021885041,4.937104414533278e-05,-3.7569199999999996,0.4648234864978127,0.03286798393573769,3.7723899999999992,0.4658025846858365,0.03293721663255761,0.0,0.0,0.0,0.009920000000000186,0.005796861219660588,0.00040989998780193224
ASN 790,R ASN 790,0.0,0.0,0.0,-0.0054099999999999895,0.0006647555941848177,4.7005318847977726e-05,0.7062749999999994,0.38599392401306093,0.02729389211664403,-0.6854100000000001,0.3852883620095477,0.027244001348920854,0.0,0.0,0.0,0.015454999999999934,0.004080193010139311,0.0002885132146019458
VAL 791,R VAL 791,0.0,0.0,0.0,-0.00941000000000003,0.0009337558567420549,6.602650982749615e-05,-0.06418499999999983,0.2669297113005596,0.01887478089607931,0.09036000000000001,0.26679509065947965,0.01886526177925978,0.0,0.0,0.0,0.016765000000000207,0.005276341061758482,0.0003730936544622451
LYS 792,R LYS 792,0.0,0.0,0.0,-0.005115000000000031,0.0005401620127332243,3.819522221430371e-05,-126.278475,1.5520145164806056,0.10974399891033969,126.21258,1.5499736267417885,0.10959968621294253,0.0,0.0,0.0,-0.07101000000000127,0.005673614368286034,0.00040118511936524845
THR 793,R THR 793,0.0,0.0,0.0,-0.005680000000000002,0.0005895761189193843,4.16893271713543e-05,-0.9672450000000002,0.5296355775200513,0.037450890842208165,0.9798850000000003,0.5286421963625295,0.0373806481869295,0.0,0.0,0.0,0.0069600000000005656,0.004153119309627738,0.0002936698826914566
ALA 794,R ALA 794,0.0,0.0,0.0,-0.002839999999999966,0.00042941821107169293,3.0364452901379024e-05,1.4335550000000006,0.19516461506891603,0.013800222276289277,-1.42341,0.19386263667865625,0.013708158501418174,0.0,0.0,0.0,0.0073050000000000285,0.003370752883259183,0.00023834822214566752
VAL 795,R VAL 795,0.0,0.0,0.0,-0.0052649999999999884,0.00047410441887835885,3.35242449579395e-05,-1.0693999999999997,0.17313529391779242,0.012242514039199704,1.0761450000000006,0.1725063012617148,0.0121980375419568,0.0,0.0,0.0,0.0014800000000001518,0.0030082553083142587,0.00021271577280494405
CYS 796,R CYS 796,0.0,0.0,0.0,-0.0031349999999999746,0.0003959482289391472,2.7997767768167456e-05,1.3855549999999994,0.33412510677140145,0.023626212876273717,-1.3813499999999999,0.3346779011228567,0.023665301339725282,0.0,0.0,0.0,0.0010700000000000976,0.004698414626232985,0.0003322280843035402
ASP 797,R ASP 797,0.0,0.0,0.0,-0.003519999999999982,0.0004995998398718585,3.532704346531044e-05,115.32624999999996,1.538016084931987,0.1087541603229393,-115.25922499999999,1.5338350512304413,0.10845851659466606,0.0,0.0,0.0,0.06350500000000026,0.005842086527947301,0.00041309790001901094
ILE 798,R ILE 798,0.0,0.0,0.0,-0.003925000000000001,0.0004115519408288587,2.9101116817057073e-05,0.5614050000000003,0.16854548636792288,0.011917965634914308,-0.5522499999999998,0.16836329023869914,0.011905082423066302,0.0,0.0,0.0,0.005229999999999819,0.0028332137229652283,0.00020033846360594974
PRO 799,R PRO 799,0.0,0.0,0.0,-0.006820000000000037,0.0007054076835419024,4.9879855653357326e-05,-2.081469999999998,0.11357913144590742,0.008031257404667938,2.093985000000001,0.11460372932412068,0.008103707415435332,0.0,0.0,0.0,0.005694999999999819,0.00434879006161496,0.0003075058942524602
PRO 800,R PRO 800,0.0,0.0,0.0,-0.006929999999999984,0.0007450503338701063,5.268301434048534e-05,0.4563349999999997,0.268795485034627,0.019006711022031192,-0.4612299999999997,0.26942621828619473,0.01905131059796153,0.0,0.0,0.0,-0.011824999999999735,0.005379068227862768,0.0003803575620386868
ARG 801,R ARG 801,0.0,0.0,0.0,-0.007005000000000007,0.0010653520544871317,7.533176620788711e-05,-100.70698,1.6491708127430527,0.11661398650255424,100.7044050000001,1.6516835050804917,0.1167916606816381,0.0,0.0,0.0,-0.009579999999997283,0.006099475387277679,0.000431298040802449
GLY 802,R GLY 802,0.0,0.0,0.0,-0.009279999999999997,0.0019030501832584196,0.00013456596895203304,0.9391050000000001,0.22048034827394403,0.015590314938287752,-0.8825749999999996,0.21759782713759074,0.015386489914044857,0.0,0.0,0.0,0.047250000000000146,0.008350898155288241,0.0005904976714602545
LEU 803,R LEU 803,0.0,0.0,0.0,-0.029190000000000004,0.004723759096313069,0.00033402020896946085,-1.6787749999999997,0.2055745713238904,0.014536317342264047,1.7562900000000001,0.2076216652953128,0.014681068745155935,0.0,0.0,0.0,0.048324999999999736,0.01267554239470632,0.0008962961982514407
LYS 804,R LYS 804,0.0,0.0,0.0,-0.08044000000000005,0.04318745651227908,0.0030538143362031657,-138.63018500000007,7.1227748231115715,0.5036562378287004,138.98377,7.191761604579117,0.508534339927494,-0.005466492000000001,0.024621585881423966,0.0017410090340321844,0.2676785079999976,0.2617852498308429,0.01851101253700035
MET 805,R MET 805,0.0,0.0,0.0,-0.038960000000000036,0.003560674093483051,0.0002517776797097128,1.1986299999999992,0.42341113955587106,0.029939688800988004,-1.1395450000000007,0.42706666689756856,0.030198173618200718,0.0,0.0,0.0,0.020124999999999907,0.019696176659443204,0.001392730007934049
SER 806,R SER 806,0.0,0.0,0.0,-0.011105000000000016,0.0008024805293588426,5.674394240798079e-05,-0.9619849999999999,0.4166979178913675,0.029464992344730115,1.0362650000000004,0.42166745757172136,0.0298163918654655,0.0,0.0,0.0,0.0631749999999999,0.019785458675502177,0.0013990431998333796
ALA 807,R ALA 807,0.0,0.0,0.0,-0.010344999999999993,0.0009674580094247602,6.840961189774867e-05,-0.6166350000000002,0.30161666362288386,0.021327518816660306,0.6454049999999999,0.30735785491020096,0.021733482345795408,0.0,0.0,0.0,0.018424999999999997,0.014383475762137589,0.0010170653248439832
THR 808,R THR 808,0.0,0.0,0.0,-0.006894999999999969,0.0006276742785872531,4.438327387654209e-05,0.19946500000000003,0.42813881951418514,0.030273986256768366,-0.16918999999999998,0.42886651058342146,0.030325441785734954,0.0,0.0,0.0,0.023380000000000206,0.011981886328955199,0.0008472473074610608
PHE 809,R PHE 809,0.0,0.0,0.0,-0.013749999999999974,0.001522333734763933,0.000107645250708062,-1.2233700000000005,0.23843125445293042,0.01685963568704823,1.19198,0.24151246261838985,0.017077510005852604,0.0,0.0,0.0,-0.04513999999999995,0.012904665822872275,0.0009124976712299263
ILE 810,R ILE 810,0.0,0.0,0.0,-0.00449499999999995,0.0005999791663049656,4.2424933706489254e-05,0.6962149999999998,0.3147690244846215,0.022257531172055027,-0.6934549999999996,0.3142618461967671,0.022221668251393784,0.0,0.0,0.0,-0.0017349999999999443,0.00527870959610433,0.0003732611351319873
GLY 811,R GLY 811,0.0,0.0,0.0,-0.0023449999999999816,0.00047536827828535,3.361361331365448e-05,-0.8671650000000001,0.29694317263577513,0.020997053099780425,0.8646100000000001,0.2954109136440292,0.020888706027420663,0.0,0.0,0.0,-0.0049000000000000415,0.002477902338672756,0.0001752141546793511
ASN 812,R ASN 812,0.0,0.0,0.0,-0.0028449999999999877,0.0005205525910030296,3.680862670624696e-05,1.5873649999999997,0.3494547206363079,0.024710180267958386,-1.5811799999999991,0.34800187873056304,0.024607448831603967,0.0,0.0,0.0,0.0033400000000013462,0.0021620360774047657,0.00015287903715028732
SER 813,R SER 813,0.0,0.0,0.0,-0.0032400000000000406,0.0005678027826631913,4.01497197997734e-05,-2.041360000000001,0.22316960008028058,0.015780473757145627,2.0400050000000003,0.2223256057565083,0.015720794346183394,0.0,0.0,0.0,-0.004595000000000123,0.002161243854820583,0.00015282301855413884
THR 814,R THR 814,0.0,0.0,0.0,-0.00310499999999998,0.0005137849744786413,3.633008395256045e-05,-0.3508999999999999,0.22907088422582214,0.016197757560847736,0.35289499999999996,0.22839536767412766,0.016149991327397046,0.0,0.0,0.0,-0.0011099999999997978,0.002224387556160371,0.00015728795249479708
ALA 815,R ALA 815,0.0,0.0,0.0,-0.003300000000000021,0.0006403124237433201,4.527692569068957e-05,-0.6983750000000002,0.18582264225599487,0.013139645043721586,0.70319,0.18535375340143606,0.013106489594853454,0.0,0.0,0.0,0.0015149999999999675,0.0025258216484938564,0.000178602561571779
ILE 816,R ILE 816,0.0,0.0,0.0,-0.002865000000000006,0.0005803231858197432,4.1035045997292126e-05,-0.35634,0.19883320748808525,0.01405963093398969,0.35618000000000033,0.1980119632749487,0.014001560198777782,0.0,0.0,0.0,-0.0030249999999998156,0.001845094848510427,0.00013046790793140887
GLN 817,R GLN 817,0.0,0.0,0.0,-0.0028249999999999864,0.0005238081709939469,3.7038830975074246e-05,-2.944989999999999,0.5925661312461264,0.041900752970561374,2.9407199999999976,0.5909026667734869,0.04178312826967474,0.0,0.0,0.0,-0.007095000000000091,0.0023315177460182584,0.00016486320086662852
GLU 818,R GLU 818,0.0,0.0,0.0,-0.00405499999999999,0.000708501940717183,5.0098652676494936e-05,122.40812999999997,2.7359688600395287,0.19346221340491787,-122.30245500000001,2.7207013779496068,0.1923826393931751,0.0,0.0,0.0,0.10162000000000063,0.01571227545583455,0.001111025652269156
LEU 819,R LEU 819,0.0,0.0,0.0,-0.003489999999999981,0.0005655970296952024,3.999374951164467e-05,-0.75357,0.23091503870471478,0.01632815897460579,0.7541900000000006,0.23008279792283312,0.01626931066456094,0.0,0.0,0.0,-0.002870000000000219,0.0016532090007013189,0.00011689952951145383
PHE 820,R PHE 820,0.0,0.0,0.0,-0.0018900000000000028,0.0003845776904605853,2.7193749281774086e-05,-0.7855450000000004,0.16202607189893659,0.011456973416875717,0.7830250000000001,0.16165105745091773,0.011430455890952011,0.0,0.0,0.0,-0.004410000000000185,0.000985849887153691,6.971011404383675e-05
LYS 821,R LYS 821,0.0,0.0,0.0,-0.0020400000000000374,0.0005553377350765465,3.9268307832140445e-05,-115.91587500000006,4.197596019076616,0.29681486097707316,115.84913999999993,4.188570081832388,0.2961766308338774,0.0,0.0,0.0,-0.06877500000000339,0.009817554430712031,0.0006942059312624512
ARG 822,R ARG 822,0.0,0.0,0.0,-0.003995000000000027,0.0007516481889820375,5.3149553149578634e-05,-120.2977,2.838708606038477,0.20072701051424188,120.21167499999996,2.8326416380085373,0.20029801109072062,0.0,0.0,0.0,-0.09001999999999825,0.007447791618997104,0.0005266383958657187
ILE 823,R ILE 823,0.0,0.0,0.0,-0.0014149999999999608,0.0004927220311696786,3.484070894800892e-05,-0.6515049999999999,0.13974845249590448,0.009881707842018016,0.6506899999999999,0.139353270144622,0.009853764229978308,0.0,0.0,0.0,-0.0022300000000001763,0.0008871865643707692,6.273356358441663e-05
SER 824,R SER 824,0.0,0.0,0.0,-0.0006749999999999756,0.0004683748498798615,3.311910324872812e-05,-1.0721100000000003,0.29663271549173204,0.020975100464598356,1.07018,0.29613776793918245,0.020940102387524407,0.0,0.0,0.0,-0.00260500000000001,0.000958631837568418,6.778550730059493e-05
GLU 825,R GLU 825,0.0,0.0,0.0,-0.0013949999999999946,0.0004989739472156792,3.528278617116251e-05,107.59406500000001,3.7243656897204653,0.2633524234819854,-107.53795499999993,3.7136896953014094,0.26259751667702297,0.0,0.0,0.0,0.05471500000000269,0.010760286938555536,0.0007608671861765655
GLN 826,R GLN 826,0.0,0.0,0.0,-0.0012000000000000016,0.0003999999999999965,2.828427124746165e-05,-1.5879599999999998,0.717298026206682,0.050720629846247076,1.5850750000000007,0.7157018019922816,0.050607759749617405,0.0,0.0,0.0,-0.004085000000000143,0.001754358857247317,0.00012405190445942602
PHE 827,R PHE 827,0.0,0.0,0.0,-0.0006250000000000089,0.0004841229182759326,3.423265984407327e-05,-0.8150499999999999,0.074307856246833,0.005254358904757077,0.8138199999999999,0.07415812565053359,0.005243771352757635,0.0,0.0,0.0,-0.0018549999999999667,0.0007835655684115081,5.54064526928069e-05
THR 828,R THR 828,0.0,0.0,0.0,-0.00042000000000001867,0.0004935585071701443,3.489985673323182e-05,-0.8707699999999997,0.35715975011190637,0.025255008127102175,0.8695300000000001,0.3564664347452644,0.02520598332737684,0.0,0.0,0.0,-0.001659999999999229,0.0010509043724336686,7.431016081264402e-05
ALA 829,R ALA 829,0.0,0.0,0.0,-0.0003649999999999953,0.0004814301610825751,3.404225315692207e-05,-1.07927,0.10477503089954296,0.007408713484809688,1.0775800000000002,0.10460517960407102,0.007396703184527535,0.0,0.0,0.0,-0.0020549999999999336,0.000722478373378811,5.1086935707678365e-05
MET 830,R MET 830,0.0,0.0,0.0,-0.0005350000000000188,0.0004987734956871871,3.526861210765292e-05,-0.3905149999999999,0.20842655726898168,0.014737983202426324,0.39012999999999964,0.2081670317317326,0.014719631975698333,0.0,0.0,0.0,-0.0009199999999999242,0.000783326241102626,5.538952969650353e-05
PHE 831,R PHE 831,0.0,0.0,0.0,-0.00039500000000001643,0.0004888506929523773,3.4566963997436876e-05,-0.8646100000000001,0.05443131359796641,0.003848875095401358,0.8637050000000002,0.05436522762758391,0.003844202111621482,0.0,0.0,0.0,-0.0012999999999997768,0.000741619848709531,5.244044240850508e-05
ARG 832,R ARG 832,0.0,0.0,0.0,-0.0004700000000000182,0.00049909918853873,3.529164207004392e-05,-90.10016000000002,3.2183325347760423,0.22757047594534296,90.07882000000004,3.2137817952672885,0.22724869006873763,0.0,0.0,0.0,-0.021809999999997273,0.004806651641213432,0.00033988159703034654
ARG 833,R ARG 833,0.0,0.0,0.0,-0.0005500000000000133,0.0004974937185533216,3.517811819867654e-05,-89.76032000000001,2.127285600852992,0.15042180738836497,89.73739499999998,2.124164320144199,0.15020109951284757,0.0,0.0,0.0,-0.023475000000003375,0.0033135139957466537,0.00023430082159489916
LYS 834,R LYS 834,0.0,0.0,0.0,-0.00022500000000000075,0.0004175823272122531,2.9527529527544396e-05,-78.86214999999999,1.0527404701546947,0.07443999252758988,78.852065,1.0519163848764634,0.07438172089873855,0.0,0.0,0.0,-0.010310000000000841,0.0010411051820073056,7.361725341258205e-05
ALA 835,R ALA 835,0.0,0.0,0.0,-0.00017499999999999848,0.00037996710383926335,2.6867731575255618e-05,0.1577400000000001,0.09915297474105345,0.007011174081421735,-0.157755,0.09903148476620952,0.0070025834429159025,0.0,0.0,0.0,-0.00018999999999995686,0.0006884039511798618,4.867751020748933e-05
PHE 836,R PHE 836,0.0,0.0,0.0,-0.0004400000000000059,0.0004963869458396411,3.509985754956897e-05,0.03649500000000003,0.11829716807683936,0.008364872974229788,-0.03654999999999999,0.11819076740591881,0.008357349310636716,0.0,0.0,0.0,-0.0004950000000001253,0.0006782145678176424,4.795701200033585e-05
LEU 837,R LEU 837,0.0,0.0,0.0,-0.00019500000000001626,0.0003962007067131837,2.8015620642779468e-05,-0.17341500000000007,0.09440165663270969,0.0066752051560233045,0.17326,0.09429476337527973,0.006667646661304119,0.0,0.0,0.0,-0.0003500000000000836,0.0007262919523168643,5.1356596460447135e-05
HIP 838,R HIP 838,0.0,0.0,0.0,-0.00019000000000001126,0.000392300904918684,2.7739863013362044e-05,-74.07736000000001,0.7063036955875979,0.049943213272710944,74.07026000000002,0.7058791414954422,0.049913192764956565,0.0,0.0,0.0,-0.007289999999999708,0.0008636550237216379,6.106963238793987e-05
TRP 839,R TRP 839,0.0,0.0,0.0,-0.0002999999999999997,0.00045825756949558367,3.2403703492039275e-05,-0.8191949999999992,0.1434118787792743,0.010140751198752799,0.8183699999999997,0.1433491649783864,0.010136316663364618,0.0,0.0,0.0,-0.001125000000000007,0.0007806247497997466,5.519850541454529e-05
TYR 840,R TYR 840,0.0,0.0,0.0,-0.0003450000000000175,0.0004753682782853973,3.361361331365783e-05,-0.6451449999999997,0.1288573008214908,0.009111587121627102,0.6446599999999998,0.1287039408876059,0.00910074293670587,0.0,0.0,0.0,-0.0008300000000001259,0.0008192069335645818,5.792667779185533e-05
THR 841,R THR 841,0.0,0.0,0.0,-0.00011000000000000898,0.0003128897569432659,2.2124646889839394e-05,-0.39675000000000016,0.1973841875632392,0.013957169752496383,0.39657999999999993,0.19732471614068023,0.013952964487878557,0.0,0.0,0.0,-0.00028000000000025335,0.0006415605972936922,4.536518488884615e-05
GLY 842,R GLY 842,0.0,0.0,0.0,-4.999999999999616e-05,0.00021794494717701694,1.5411035007421257e-05,-0.590595,0.058863494417165076,0.004162277606671391,0.5902799999999999,0.05881157709158787,0.00415860649737372,0.0,0.0,0.0,-0.0003650000000000131,0.0005846152580971948,4.133854133856501e-05
GLU 843,R GLU 843,0.0,0.0,0.0,-0.00016500000000000987,0.0003711805490593715,2.6246428328442758e-05,74.173465,0.7342516794492834,0.051919434163619944,-74.16694000000005,0.7337905466776787,0.051886827152637045,0.0,0.0,0.0,0.006359999999996546,0.0007812809993837074,5.524490926764223e-05
GLY 844,R GLY 844,0.0,0.0,0.0,-6.500000000000117e-05,0.0002465258607124255,1.7432010784760632e-05,-0.10010000000000009,0.12430084472762039,0.00878939702141165,0.10007500000000003,0.124205230868108,0.008782636100567986,0.0,0.0,0.0,-8.9999999999959e-05,0.0006260191690355807,4.426623995778266e-05
MET 845,R MET 845,0.0,0.0,0.0,-0.0001700000000000146,0.00037563279941989116,2.6561249970589128e-05,-0.35911000000000004,0.1886309834041055,0.01333822475069301,0.35898500000000005,0.18851706759601347,0.013330169686654389,0.0,0.0,0.0,-0.00029499999999997307,0.0006985520739358424,4.939509084919607e-05
ASP 846,R ASP 846,0.0,0.0,0.0,-0.0001299999999999979,0.0003363034344159993,2.3780243901187844e-05,73.94709999999999,0.7597752035970881,0.053724219864089075,-73.94109500000002,0.759312719485207,0.053691517298918856,0.0,0.0,0.0,0.0058750000000017625,0.0008302860952714492,5.8710092829134155e-05
GLU 847,R GLU 847,0.0,0.0,0.0,-0.0001349999999999979,0.0003417235724968302,2.4163505540380143e-05,77.989915,1.0079137898515067,0.07127026756554332,-77.981115,1.007144508882261,0.07121587118654418,0.0,0.0,0.0,0.008665000000002365,0.000986293566846203,6.974148693576175e-05
MET 848,R MET 848,0.0,0.0,0.0,-0.0001349999999999979,0.00034172357249683026,2.4163505540380146e-05,0.7287499999999999,0.22654175663660758,0.016018921233965776,-0.7282850000000002,0.226428010137879,0.016010878141907055,0.0,0.0,0.0,0.00033000000000024785,0.0006489221833164241,4.588572762854234e-05
GLU 849,R GLU 849,0.0,0.0,0.0,-0.0001899999999999702,0.00039230090491859914,2.7739863013356047e-05,78.61278999999999,1.1682443990452607,0.08260735366481069,-78.60430999999996,1.1675116118923914,0.08255553778831466,0.0,0.0,0.0,0.008289999999998798,0.0009979478944342373,7.056557234252861e-05
PHE 850,R PHE 850,0.0,0.0,0.0,-0.00029500000000000083,0.0004560427611529441,3.224709289222838e-05,0.8628100000000001,0.05220291083837933,0.003691303225149474,-0.8620900000000001,0.05215785559242339,0.003688117338155127,0.0,0.0,0.0,0.0004250000000002441,0.0006666145812987138,4.7136769087415156e-05
THR 851,R THR 851,0.0,0.0,0.0,-0.00019999999999999906,0.00039999999999999823,2.8284271247461774e-05,0.8731349999999999,0.19637781640246585,0.013886008565279042,-0.8723149999999995,0.19619168120743818,0.013872846819416888,0.0,0.0,0.0,0.0006200000000001116,0.0006675327707311804,4.720169488482625e-05
GLU 852,R GLU 852,0.0,0.0,0.0,-0.00021499999999999297,0.00041082234603291606,2.9049526674284126e-05,84.73083000000001,1.0023804622505084,0.07087900221862406,-84.71850499999996,1.0015625741719218,0.07082116879796203,0.0,0.0,0.0,0.012110000000005101,0.0010806942213203927,7.641662122847652e-05
ALA 853,R ALA 853,0.0,0.0,0.0,-0.00019999999999998686,0.0003999999999999738,2.8284271247460046e-05,0.8460300000000001,0.0725521819106777,0.005130213981892016,-0.84508,0.07244717799887082,0.005122789084083041,0.0,0.0,0.0,0.0007500000000000682,0.0007331439149306739,5.1841103383313284e-05
GLU 854,R GLU 854,0.0,0.0,0.0,-0.00047999999999997047,0.0004995998398718401,3.532704346530914e-05,95.59044999999993,1.5644597206416375,0.11062400773589136,-95.56391999999998,1.5620463609023798,0.1104533574321842,0.0,0.0,0.0,0.026049999999999754,0.0026263091973343197,0.0001857081042927696
SER 855,R SER 855,0.0,0.0,0.0,-0.0003100000000000058,0.0004624932431938959,3.2703210851536286e-05,1.19689,0.3479882870155248,0.02460648775221682,-1.19563,0.34759652342910274,0.02457878588335872,0.0,0.0,0.0,0.0009499999999999256,0.0008760707733967571,6.194755846681901e-05
ASN 856,R ASN 856,0.0,0.0,0.0,-0.00036999999999999756,0.0004828043081829291,3.413942003022289e-05,1.1466000000000003,0.24426764009995555,0.01727233047391136,-1.145505,0.24402477328132133,0.017255157196473213,0.0,0.0,0.0,0.0007250000000000867,0.0008598691760960435,6.080193253508019e-05
MET 857,R MET 857,0.0,0.0,0.0,-0.0007449999999998624,0.0004358612164438679,3.082004218036765e-05,1.1357599999999999,0.33987177346758285,0.024032563575282596,-1.1340900000000005,0.339417061886993,0.02400041061107068,0.0,0.0,0.0,0.0009250000000001796,0.000871421252896531,6.161878771932144e-05
ASN 858,R ASN 858,0.0,0.0,0.0,-0.0006000000000000245,0.000489897948556655,3.4641016151378916e-05,2.208279999999999,0.5253538822546228,0.037148129266492275,-2.204839999999999,0.5244731684271391,0.03708585339452243,0.0,0.0,0.0,0.0028399999999994207,0.0011850738373618444,8.379737466053239e-05
ASP 859,R ASP 859,0.0,0.0,0.0,-0.000479999999999997,0.0004995998398718685,3.532704346531115e-05,96.79764499999993,1.2116392734595458,0.08567583466151864,-96.77315499999999,1.2100324007986896,0.08556221160601918,0.0,0.0,0.0,0.024009999999997974,0.001838450434470693,0.00012999807690895816
LEU 860,R LEU 860,0.0,0.0,0.0,-0.0008949999999999858,0.00030655342111937976,2.167660028694488e-05,0.950325,0.10508201261395834,0.007430420370006027,-0.948605,0.10490209232898695,0.007417698084648398,0.0,0.0,0.0,0.0008250000000000768,0.0006279928343541025,4.440579917083461e-05
VAL 861,R VAL 861,0.0,0.0,0.0,-0.0010999999999999521,0.00034641016151378234,2.4494897427832266e-05,1.1771749999999992,0.0970838522876079,0.006864865029628065,-1.1750949999999998,0.09681480245809847,0.006845840333735745,0.0,0.0,0.0,0.0009800000000002198,0.000727736215946485,5.1458721321079724e-05
SER 862,R SER 862,0.0,0.0,0.0,-0.000700000000000009,0.0004582575694955893,3.2403703492039675e-05,1.4038849999999994,0.34411010123941693,0.02433225860611811,-1.401590000000001,0.34343883283635385,0.024284792762137894,0.0,0.0,0.0,0.001595000000000002,0.0009751794706614621,6.895560165786277e-05
GLU 863,R GLU 863,0.0,0.0,0.0,-0.0009300000000000208,0.0003083828789021863,2.180596248735658e-05,103.08864499999994,1.5048415992998996,0.10640836994765683,-103.05592499999992,1.5024709046728582,0.10624073652296648,0.0,0.0,0.0,0.03179000000000372,0.002477074887846611,0.00017515564507032452
TYR 864,R TYR 864,0.0,0.0,0.0,-0.0022599999999999907,0.00046086874487212277,3.258834147360109e-05,0.3669300000000005,0.17331749796255447,0.01225539781076079,-0.36672499999999986,0.17289192975671275,0.012225305594339982,0.0,0.0,0.0,-0.0020549999999993464,0.0008729117939406103,6.172418488731197e-05
GLN 865,R GLN 865,0.0,0.0,0.0,-0.0018500000000000027,0.00044440972086575494,3.14245127249396e-05,0.30245500000000036,1.0187238330259092,0.07203465304889725,-0.30208500000000016,1.0161651036002959,0.07185372355608997,0.0,0.0,0.0,-0.0014799999999996415,0.0026456757170902493,0.00018707752403750971
GLN 866,R GLN 866,0.0,0.0,0.0,-0.0013249999999999911,0.0004683748498798784,3.311910324872932e-05,0.5881700000000003,0.8281027177228685,0.05855570472208497,-0.5866149999999997,0.8265684949083172,0.058447218786482937,0.0,0.0,0.0,0.000230000000000814,0.0016664633209279556,0.00011783675148268112
TYR 867,R TYR 867,0.0,0.0,0.0,-0.002655000000000012,0.0005157276412991545,3.646745124079755e-05,1.665635,0.2110519646319343,0.014923627537398412,-1.6612900000000008,0.21038941489532362,0.014876778196235335,0.0,0.0,0.0,0.0016899999999999801,0.0010069260151566832,7.12004213470439e-05
GLN 868,R GLN 868,0.0,0.0,0.0,-0.00401499999999997,0.00068903918611353,4.8722428100413665e-05,1.0464750000000007,0.8394814526688474,0.05936030278624757,-1.0365250000000001,0.8370636352004545,0.05918933727349038,0.0,0.0,0.0,0.00593500000000045,0.0037882416765559106,0.000267869137826618
ASP 869,R ASP 869,0.0,0.0,0.0,-0.0031100000000000116,0.0006840321629865095,4.836837809974626e-05,258.14424,7.316338112225705,0.517343229260838,-257.9606250000001,7.28850123374888,0.5153748647070351,0.0,0.0,0.0,0.1805049999999909,0.02813858516344156,0.0019896984382064705
gtp 870,R gtp 870,0.0,0.0,0.0,-0.003869999999999949,0.0004723346271447885,3.3399101784329944e-05,351.70765500000016,3.790724663693044,0.26804471153084464,-351.63148500000005,3.785756588808818,0.26769341558683674,0.0,0.0,0.0,0.07230000000000474,0.005183628073069075,0.00036653785616160993
Mg+ 871,R Mg+ 871,0.0,0.0,0.0,-5.00000000000167e-06,7.053367989835297e-05,4.987484335816666e-06,-172.12400000000002,1.6328738591797485,0.11546161786482478,172.089965,1.630842685175728,0.11531799217362351,0.0,0.0,0.0,-0.034040000000001666,0.0022645970944106166,0.0001601311962113099
MET 872,L MET   1,0.0,0.0,0.0,-0.011294999999999986,0.0012521880849138349,8.85430686163569e-05,-78.17433000000001,1.1878946633005534,0.08399683717551319,78.360755,1.1928950729121457,0.08435041953001993,0.0,0.0,0.0,0.1751300000000007,0.021942723167374348,0.001551584834934956
ARG 873,L ARG   2,0.0,0.0,0.0,-0.00886,0.001077218640759598,7.617086057016672e-05,-75.95367999999999,1.1537170439934923,0.08158011453782968,76.00908499999997,1.1534211363518694,0.08155919070783002,0.0,0.0,0.0,0.0465450000000051,0.009511465449657145,0.0006725621718474122
GLU 874,L GLU   3,0.0,0.0,0.0,-0.027024999999999993,0.003081294370877259,0.00021788041444792465,83.35600000000002,1.7124970861278683,0.12109183023632188,-83.34901000000002,1.7071434385817845,0.12071327018793002,0.0,0.0,0.0,-0.020035000000001163,0.05660436180189586,0.004002532807485734
CYS 875,L CYS   4,0.0,0.0,0.0,-0.010349999999999993,0.0008529361054616007,6.031169040907421e-05,0.4213649999999998,0.1859593013941493,0.013149308304051597,-0.3521999999999996,0.18941111371828276,0.013393388294229404,0.0,0.0,0.0,0.05881500000000004,0.015007690528525477,0.0010612039742669485
ILE 876,L ILE   5,0.0,0.0,0.0,-0.03180999999999999,0.0025007798783582076,0.0001768318410241958,-0.9509000000000001,0.16143834736517723,0.011415415016546622,0.9798800000000009,0.16112493785878576,0.011393253617820849,0.0,0.0,0.0,-0.002830000000000057,0.012354395978759624,0.0008735877174044744
SER 877,L SER   6,0.0,0.0,0.0,-0.00869000000000001,0.0007098591409569001,5.019462122578813e-05,0.582485,0.21675742149924163,0.01532706426146245,-0.5659049999999998,0.21969459705463934,0.015534753936738158,0.0,0.0,0.0,0.007889999999999973,0.009906962198373425,0.0007005280151428635
ILE 878,L ILE   7,0.0,0.0,0.0,-0.013235000000000018,0.001081561371351732,7.647793799522313e-05,-1.0118649999999993,0.09956664489175505,0.007040424978295292,1.0255000000000003,0.10064675851709966,0.007116800545188607,0.0,0.0,0.0,0.0003999999999997961,0.007611832893594149,0.0005382378656319242
HID 879,L HID   8,0.0,0.0,0.0,-0.010325000000000095,0.000727581610542772,5.1447789068142366e-05,1.3998850000000005,0.1806536791072865,0.01277414415430608,-1.4237300000000002,0.18345857052751766,0.012972479928679823,0.0,0.0,0.0,-0.03417000000000038,0.011585814602348804,0.0008192408070890962
VAL 880,L VAL   9,0.0,0.0,0.0,-0.006080000000000043,0.0005775811631278103,4.084115571332881e-05,-0.8349850000000003,0.0678888413143094,0.0048004660060245626,0.8460800000000007,0.06879341247531894,0.004864428846226125,0.0,0.0,0.0,0.00501500000000013,0.0033815344150250042,0.00023911059156798655
GLY 881,L GLY  10,0.0,0.0,0.0,-0.0023549999999999903,0.00047851332269853843,3.3836001536824324e-05,-0.32550499999999993,0.12452048014282618,0.008804927590559723,0.32496499999999995,0.12395593481152885,0.008765008207354968,0.0,0.0,0.0,-0.002894999999999891,0.002331088801397391,0.0001648328699016116
GLN 882,L GLN  11,0.0,0.0,0.0,-0.003470000000000015,0.0004990991885387103,3.5291642070042524e-05,0.5419700000000001,0.5387725207357923,0.03809697029292485,-0.5328299999999998,0.5398274641957372,0.0381715660603544,0.0,0.0,0.0,0.0056700000000003215,0.0024578649271268073,0.0001737972957211945
ALA 883,L ALA  12,0.0,0.0,0.0,-0.0015600000000000169,0.0004963869458396184,3.5099857549567365e-05,-0.04797499999999994,0.136258630460606,0.009634940159388636,0.05056500000000001,0.13642505552500248,0.009646708188548053,0.0,0.0,0.0,0.001030000000000144,0.0014625662378162448,0.00010341905046943634
GLY 884,L GLY  13,0.0,0.0,0.0,-0.0018850000000000255,0.0003489627487283075,2.467539260072835e-05,-0.38655000000000006,0.13519599661232606,0.009559800599384926,0.3978900000000001,0.13578559533323115,0.009601491524758017,0.0,0.0,0.0,0.00945499999999992,0.0025175335151692373,0.00017801650204405737
VAL 885,L VAL  14,0.0,0.0,0.0,-0.0061200000000000265,0.0005706137047075398,4.034848200366796e-05,-0.2020199999999998,0.101088127888491,0.007148010072740494,0.21719500000000008,0.10140200676022125,0.0071702046606076575,0.0,0.0,0.0,0.009055000000000374,0.004388846659431144,0.0003103383234471688
GLN 886,L GLN  15,0.0,0.0,0.0,-0.0038450000000000138,0.00044830235332864383,3.169976340605716e-05,0.5279900000000005,0.6189973100910859,0.0437697195501639,-0.5202550000000001,0.6188781382267434,0.043761292826823575,0.0,0.0,0.0,0.0038900000000005974,0.0026206678538115524,0.00018530920106677443
ILE 887,L ILE  16,0.0,0.0,0.0,-0.002764999999999984,0.00042399882075309643,2.9981244136961393e-05,-0.097775,0.0930392625454437,0.00657886934624788,0.10562,0.0932365572079965,0.00659282018562618,0.0,0.0,0.0,0.005079999999999875,0.002496717845492322,0.00017654461192570875
GLY 888,L GLY  17,0.0,0.0,0.0,-0.0025849999999999896,0.0005027673418192877,3.555101967595532e-05,-0.4896450000000003,0.14133099085126327,0.009993610202274216,0.50546,0.14047504547071724,0.009933085723983276,0.0,0.0,0.0,0.01322999999999997,0.0037426060439218374,0.0002646422112966889
ASN 889,L ASN  18,0.0,0.0,0.0,-0.006674999999999999,0.0008058380730643177,5.698135660020796e-05,0.6771899999999996,0.43801550646067267,0.030972373488320167,-0.64652,0.43762855208498436,0.030945011682014262,0.0,0.0,0.0,0.02399499999999758,0.005875795690798716,0.0004154814977830466
ALA 890,L ALA  19,0.0,0.0,0.0,-0.0021349999999999915,0.00035605477106758805,2.5176874309571526e-05,-0.07441999999999999,0.1215867739517749,0.008597483236389591,0.07779999999999995,0.12053439343191638,0.008523068696191533,0.0,0.0,0.0,0.0012450000000000358,0.002239413985845258,0.0001583504815275177
CYS 891,L CYS  20,0.0,0.0,0.0,-0.003179999999999985,0.0004214261501141616,2.9799328851506356e-05,-0.6930650000000002,0.25270928114139385,0.017869244636385728,0.7127550000000004,0.25158017603738114,0.017789404848813757,0.0,0.0,0.0,0.016509999999999955,0.005573140945642833,0.0003940805755172455
TRP 892,L TRP  21,0.0,0.0,0.0,-0.02068999999999987,0.0016982049346296168,0.00012008122251210597,-0.19112499999999996,0.23156433096442114,0.01637407087058682,0.152295,0.23359858299013717,0.016517914210789447,0.0,0.0,0.0,-0.05952000000000005,0.013193922843491222,0.0009329512313084738
GLU 893,L GLU  22,0.0,0.0,0.0,-0.005644999999999998,0.0006848174939354503,4.842390938369342e-05,85.23738499999997,1.7286315647862387,0.1222327101633462,-85.20513499999997,1.725120447036151,0.12198443664628306,0.0,0.0,0.0,0.02660499999999786,0.005595442341763864,0.00039565752235995634
LEU 894,L LEU  23,0.0,0.0,0.0,-0.0031199999999999973,0.00038157568056681703,2.6981475126466824e-05,-0.05047000000000029,0.11046207086597626,0.007810847937324078,0.053604999999999965,0.11051035686758053,0.007814262273241154,0.0,0.0,0.0,1.4999999999658619e-05,0.0030024614901779044,0.00021230608799562627
TYR 895,L TYR  24,0.0,0.0,0.0,-0.007804999999999964,0.0006906337669125347,4.8835181990026276e-05,-0.3893600000000002,0.23034624025583722,0.01628793885057282,0.4104300000000003,0.2306558585859025,0.0163098321726497,0.0,0.0,0.0,0.013265000000000084,0.005048244744463131,0.00035696480918992295
CYS 896,L CYS  25,0.0,0.0,0.0,-0.010049999999999986,0.001186381051770497,8.388980867781469e-05,0.21267499999999998,0.15929645123165784,0.011263960088485741,-0.22117499999999984,0.15881015198972645,0.011229573539320185,0.0,0.0,0.0,-0.01854999999999999,0.00605702071979297,0.0004282960424753032
LEU 897,L LEU  26,0.0,0.0,0.0,-0.0036749999999999834,0.0005825590098865438,4.119314263320961e-05,-0.08795000000000013,0.11458196847672017,0.008102168691159204,0.08625500000000001,0.11387396530814232,0.00805210530699891,0.0,0.0,0.0,-0.0053700000000001195,0.0024562369592532646,0.00017368218100890088
GLU 898,L GLU  27,0.0,0.0,0.0,-0.0029300000000000116,0.00039382737335026723,2.7847800631286017e-05,76.32237000000003,0.895079059689792,0.06329164728047304,-76.31251500000002,0.8932880833033202,0.06316500612569112,0.0,0.0,0.0,0.00692500000000166,0.0028265482483062765,0.00019986714337283254
HIP 899,L HIP  28,0.0,0.0,0.0,-0.011234999999999981,0.0018165282821910973,0.0001284479466554475,-86.47261,1.6209687251455416,0.11461979776417253,86.49573500000002,1.6255871876856158,0.11494637238224678,0.0,0.0,0.0,0.011890000000000355,0.01369663827367709,0.0009684985802776277
GLY 900,L GLY  29,0.0,0.0,0.0,-0.002634999999999993,0.0005116395215383735,3.6178377520282456e-05,0.19594999999999987,0.11765316612824346,0.008319335159734837,-0.18742500000000004,0.11686438454465077,0.008263559879071491,0.0,0.0,0.0,0.005889999999999919,0.00223112079457837,0.00015776406434926836
ILE 901,L ILE  30,0.0,0.0,0.0,-0.021655000000000056,0.003998246490650681,0.00028271872063944124,-0.8814250000000002,0.17945886541210476,0.012689658067694324,0.8955349999999999,0.17870962138340568,0.01263667851434866,0.0,0.0,0.0,-0.007544999999999833,0.004896731052447095,0.00034625117328320804
GLN 902,L GLN  31,0.0,0.0,0.0,-0.010800000000000006,0.0021377558326432246,0.00015116216457831182,2.1136950000000017,0.32835707998304814,0.02321835179066269,-2.0851950000000006,0.3238025740709916,0.02289629958912575,0.0,0.0,0.0,0.01770000000000044,0.009647279409242935,0.0006821656690277029
PRO 903,L PRO  32,0.0,0.0,0.0,-0.010705000000000004,0.002681039910184122,0.00018957815011229651,1.1538249999999999,0.14060474520797764,0.00994225688035677,-1.1383300000000005,0.13983218906960826,0.009887628911927942,0.0,0.0,0.0,0.00478999999999969,0.006547969150813285,0.0004630113389540393
ASP 904,L ASP  33,0.0,0.0,0.0,-0.035205000000000035,0.014868186674910905,0.0010513395621776966,93.6556,1.9804398299373058,0.1400382433480602,-93.47706500000002,1.946609580982071,0.13764608350351262,-0.0010482480000000005,0.00333575154507886,0.00023587325378787653,0.1422817519999995,0.030866316237131857,0.0021825781521524375
GLY 905,L GLY  34,0.0,0.0,0.0,-0.05340500000000001,0.022338553556575647,0.0015795742701753509,0.8264099999999999,0.2626077910116148,0.01856917498167325,-0.7385999999999996,0.2525728607748679,0.017859598259759486,-0.004870296000000003,0.00803802584213213,0.0005683742580324338,0.02953470400000005,0.020645388012793198,0.001459849386407353
GLN 906,L GLN  35,0.0,0.0,0.0,-0.04452500000000001,0.024925075225563524,0.0017624689713580783,-0.8400299999999998,1.4857208819626928,0.10505633105862781,0.9203600000000004,1.4679010458474369,0.10379627836295478,-0.000468504,0.00259706061084142,0.00018363991690784453,0.035336496000000286,0.033929960304373945,0.002399210501661319
MET 907,L MET  36,0.0,0.0,0.0,-0.01777499999999999,0.0033278183544178156,0.0002353122924965895,0.8958850000000002,0.48964882495008555,0.03462340045222302,-0.8795300000000001,0.494394305286782,0.03495895658482957,0.0,0.0,0.0,-0.001420000000000181,0.00812179783052982,0.0005742978321393826
PRO 908,L PRO  37,0.0,0.0,0.0,-0.004985000000000011,0.0007515151362414804,5.3140144900068286e-05,0.3830999999999999,0.21197995188224802,0.014989246145153562,-0.381085,0.21074849412273416,0.014902168931903858,0.0,0.0,0.0,-0.002970000000000246,0.0022647516420130818,0.00016014212437708185
SER 909,L SER  38,0.0,0.0,0.0,-0.005895000000000001,0.0014845790649204327,0.00010497559240128217,0.005025000000000017,0.39134883975169793,0.02767254183979131,0.018540000000000004,0.39137576368497834,0.02767444564937119,0.0,0.0,0.0,0.01767000000000012,0.007044934350297263,0.0004981520852109239
ASP 910,L ASP  39,0.0,0.0,0.0,-0.019225,0.00366802058336642,0.00025936822280302316,94.00218000000002,2.3173989724660773,0.16386485281455004,-93.83346999999998,2.2943442154781515,0.16223463531407303,0.0,0.0,0.0,0.14948499999999817,0.045898799276233325,0.003245535221654478
LYS 911,L LYS  40,0.0,0.0,0.0,-0.009299999999999994,0.0028827070610799184,0.00020383817110639532,-83.74477,3.085656015679843,0.21818882930962807,83.76280499999996,3.0947845186674985,0.21883431194609335,0.0,0.0,0.0,0.008735000000000675,0.020363564889281423,0.001439921482234318
THR 912,L THR  41,0.0,0.0,0.0,-0.013519999999999994,0.006679041847450889,0.000472279578216125,-0.23876999999999984,0.2921244205813683,0.020656315874327657,0.30211,0.2885612896769073,0.020404364471847684,0.0,0.0,0.0,0.04982000000000019,0.0287170263084464,0.0020306004038214936
ILE 913,L ILE  42,0.0,0.0,0.0,-0.06120999999999999,0.043403524050473236,0.003069092618348303,-0.198415,0.4858658073738057,0.034355900714069486,0.2575300000000001,0.4674860950873297,0.033056258794667,-0.0020721599999999982,0.01133801440902241,0.0008017186873810532,-0.004167160000000312,0.034664461619058604,0.0024511475877017144
GLY 914,L GLY  43,0.0,0.0,0.0,-0.011800000000000001,0.007168681887209134,0.0005069023574614755,0.8282099999999997,0.5882516943452021,0.04159567621159686,-0.77289,0.5839457234195654,0.04129119808748588,0.0,0.0,0.0,0.04352000000000009,0.020912666018468164,0.0014787487954348315
GLY 915,L GLY  44,0.0,0.0,0.0,-0.009305,0.005420514274494629,0.0003832882401013631,-0.47466500000000006,0.3519968363139079,0.024889934991377545,0.5103050000000001,0.35305259094786384,0.024964588117471483,0.0,0.0,0.0,0.026335000000000018,0.012749226447122205,0.0009015064475642985
GLY 916,L GLY  45,0.0,0.0,0.0,-0.005325000000000011,0.00233866949353691,0.00016536890578340577,-0.8131349999999996,0.1505731276655983,0.01064712796368123,0.8186950000000002,0.15087379485848346,0.010668388344778172,0.0,0.0,0.0,0.00023499999999986975,0.004709540848108372,0.00033301482699724734
ASP 917,L ASP  46,0.0,0.0,0.0,-0.008115000000000004,0.0028110096051063046,0.0001987683953751187,82.58088,2.6148047681606963,0.18489461830453466,-82.48611,2.580141900728894,0.18244358344289488,0.0,0.0,0.0,0.0866549999999988,0.037866950959909565,0.0026775977806610496
ASP 918,L ASP  47,0.0,0.0,0.0,-0.0056650000000000155,0.0009180277773575503,6.491436666871378e-05,82.90594500000002,1.6002279468790954,0.11315320326824346,-82.85417500000001,1.5934129076843058,0.11267130722537468,0.0,0.0,0.0,0.04610499999999917,0.010629392033413504,0.0007516115186716953
SER 919,L SER  48,0.0,0.0,0.0,-0.0039850000000000154,0.00047410441887834454,3.352424495793848e-05,0.5689499999999998,0.17369947466817598,0.012282407642640816,-0.5565399999999998,0.17512209569326284,0.012383002140030564,0.0,0.0,0.0,0.008425000000000037,0.00468554959423119,0.00033131838916667506
PHE 920,L PHE  49,0.0,0.0,0.0,-0.008424999999999946,0.000757875319561155,5.3589877775561436e-05,0.5827149999999996,0.10746903635466554,0.00759920843739676,-0.5676499999999995,0.10853615756972562,0.007674665302148461,0.0,0.0,0.0,0.006640000000000032,0.008160906812358667,0.0005770632547650305
ASN 921,L ASN  50,0.0,0.0,0.0,-0.02206500000000002,0.002619308114750899,0.00018521305299573122,0.15901499999999927,0.8159762341974178,0.05769823284880566,-0.05386000000000004,0.8286146271940896,0.058591902187930374,0.0,0.0,0.0,0.08308999999999866,0.030364648853560633,0.002147104911270105
THR 922,L THR  51,0.0,0.0,0.0,-0.009670000000000026,0.0008069076774948503,5.7056989054809634e-05,0.8684500000000002,0.19052783917317584,0.013472352708417255,-0.8218299999999995,0.19335876266670862,0.01367252922834699,0.0,0.0,0.0,0.036949999999999886,0.012174050270965653,0.0008608353501105739
PHE 923,L PHE  52,0.0,0.0,0.0,-0.01595499999999992,0.0013315310736139031,9.415346515129948e-05,0.8925749999999999,0.11146611312412666,0.007881844446257677,-0.862515,0.12145764601292178,0.008588352512269222,0.0,0.0,0.0,0.014104999999999741,0.016315145570910693,0.0011536550069236617
PHE 924,L PHE  53,0.0,0.0,0.0,-0.046849999999999996,0.005378429138698514,0.00038031237161050414,-1.22159,0.1305320723040844,0.00923001134885508,1.298525,0.140002997735766,0.0098997069085405,0.0,0.0,0.0,0.030085000000000094,0.034915580691147065,0.002468904387577617
SER 925,L SER  54,0.0,0.0,0.0,-0.21500500000000003,0.06973553595549423,0.004931047036380827,-0.2534249999999998,1.6611730206017072,0.11746267075916075,0.7115800000000009,1.5980371471276869,0.11299829033219919,-0.01695726,0.02007819720089431,0.0014197429394753123,0.22619273999999998,0.2627658650449825,0.01858035250376563
GLU 926,L GLU  55,0.0,0.0,0.0,-0.5130799999999995,0.34301344521753135,0.024254713315147673,94.97486000000002,2.933398653506581,0.2074226079817991,-94.39612000000002,2.601105039323455,0.18392590118841165,-0.1002467159999999,0.03307406780607688,0.0023386897627100636,-0.03458671600000113,0.4170216369666698,0.02948788274006468
THR 927,L THR  56,0.0,0.0,0.0,-2.6381799999999997,0.4119437917968942,0.029128824864728318,-6.058305000000005,0.9076231222125902,0.06417864644782291,6.9584850000000005,0.7432897078360283,0.05255851927970233,-0.36279622800000005,0.03864203063553456,0.0027324041901204805,-2.1007962280000005,0.5496124826053677,0.038863471347502884
GLY 928,L GLY  57,0.0,0.0,0.0,-0.6624999999999999,0.3256206074559782,0.023024853962620506,-2.5179149999999995,0.9878207265364513,0.06984947343305468,2.8803449999999997,0.7401778272651824,0.05233847609431355,-0.228747276,0.07877227683130526,0.005570041111691992,-0.528817276,0.42356701916762607,0.029950711154040074
ALA 929,L ALA  58,0.0,0.0,0.0,-0.46275500000000036,0.12286962592520374,0.008688194569356598,-1.3108449999999996,0.4020553705337112,0.02842960789168572,1.6362699999999994,0.394526636743328,0.027897246019992893,-0.04095295199999999,0.03954054018256323,0.0027959384094869625,-0.178282952,0.17375171512709978,0.012286101600916548
GLY 930,L GLY  59,0.0,0.0,0.0,-0.11289999999999999,0.014525494828060235,0.0010271075893011517,-0.8836150000000003,0.27469001943099314,0.019423517546391975,1.1383949999999998,0.2988221862161526,0.021129919424243075,0.0,0.0,0.0,0.14188000000000006,0.06456915362617051,0.004565728638454112
LYS 931,L LYS  60,0.0,0.0,0.0,-1.7178049999999985,0.33405114425040583,0.023620982936258753,-112.05344500000001,3.7898293941768855,0.26798140641625806,112.965795,3.930117267076164,0.2779012570407897,-0.29474031600000006,0.044722723671110416,0.00316237411809743,-1.1001953160000013,0.4549032532528231,0.03216651751588926
HIP 932,L HIP  61,0.0,0.0,0.0,-0.23935500000000015,0.0793572238362704,0.0056114031110765525,-97.64657999999991,2.150857074197185,0.15208856225278866,97.83196999999998,2.1255968242118644,0.1503023928468799,-0.0023824080000000012,0.0050422053809752706,0.0003565377617022913,-0.056347407999999606,0.09089445881165531,0.006427208819800281
VAL 933,L VAL  62,0.0,0.0,0.0,-1.0280750000000003,0.2546158466690536,0.018004059177724203,-2.14769,0.3313284682909065,0.023428460672865196,2.193589999999999,0.33726013980309555,0.02384789318786919,-0.07917573599999995,0.021105557313293333,0.0014923882696951047,-1.0613507359999996,0.2846463353582928,0.0201275353971749
PRO 934,L PRO  63,0.0,0.0,0.0,-0.10998000000000005,0.01947843936253581,0.0013773336560180044,2.2383749999999996,0.21525388353059266,0.015220748072122136,-2.1966799999999993,0.2077918612458163,0.014693103416229087,0.0,0.0,0.0,-0.06828500000000011,0.040109646906947544,0.002836180331890064
ARG 935,L ARG  64,0.0,0.0,0.0,-0.07537000000000008,0.010128825203349115,0.000716216098674137,-94.00907999999995,2.3489113975659577,0.16609311776252592,94.60272499999998,2.3545891190130237,0.16649459329621677,-9.576000000000028e-06,0.0001350861037412809,9.552029999952917e-06,0.5182654239999988,0.08603643671175566,0.006083694782800965
ALA 936,L ALA  65,0.0,0.0,0.0,-0.023715000000000024,0.002129266305561734,0.00015056186436147292,1.3803899999999998,0.14465326785109614,0.010228530661830408,-1.342305,0.1397423056021302,0.009881273190990912,0.0,0.0,0.0,0.0143699999999999,0.01832083786293629,0.0012954788689901508
VAL 937,L VAL  66,0.0,0.0,0.0,-0.03022499999999996,0.0024340039030372337,0.00017211006652721516,-1.2911600000000008,0.10445206747593445,0.007385876522118808,1.34315,0.10554253881729586,0.007462984490135432,0.0,0.0,0.0,0.02176499999999979,0.016436842002039088,0.0011622602440933708
PHE 938,L PHE  67,0.0,0.0,0.0,-0.0256,0.00211423745118655,0.00014949916387725718,1.2050550000000002,0.10342060710999615,0.007312941260190794,-1.22951,0.10322146046244277,0.007298859465697238,0.0,0.0,0.0,-0.05005500000000025,0.01269062547709903,0.0008973627332355488
VAL 939,L VAL  68,0.0,0.0,0.0,-0.014780000000000007,0.0010824047302186942,7.653757247260342e-05,-0.9021549999999994,0.09443188537248333,0.00667734265071137,0.9173250000000004,0.09558482816325545,0.006758868017278881,0.0,0.0,0.0,0.00038999999999968894,0.005622090358576945,0.0003975418216993266
ASP 940,L ASP  69,0.0,0.0,0.0,-0.009635000000000012,0.000922916572611041,6.526005669627137e-05,97.954465,1.7967822680490393,0.12705169260532206,-97.95903999999997,1.7937155929527389,0.12683484592969307,0.0,0.0,0.0,-0.014210000000001912,0.009931057345522765,0.0007022317993371621
LEU 941,L LEU  70,0.0,0.0,0.0,-0.013244999999999951,0.0013582985680623194,9.604621283528433e-05,0.8364250000000001,0.18391768369300354,0.013004944131944531,-0.8253449999999998,0.1847482502623502,0.013063674057285719,0.0,0.0,0.0,-0.0021649999999996394,0.005418281554146077,0.0003831303629314676
GLU 942,L GLU  71,0.0,0.0,0.0,-0.010390000000000005,0.0012798046725965937,9.049585625872806e-05,94.79682000000001,1.7372687349968081,0.12284345032596182,-94.76400999999996,1.7294945533038304,0.12229373266663374,0.0,0.0,0.0,0.02242000000000047,0.009808343387139118,0.00069355461212523
PRO 943,L PRO  72,0.0,0.0,0.0,-0.02082999999999995,0.0033107552008568145,0.00023410574533744836,-0.11246500000000001,0.17050791411251265,0.012056730231493111,0.12280500000000001,0.1658666541984856,0.01172854359564733,0.0,0.0,0.0,-0.010489999999999982,0.009860015212970035,0.0006972083619693633
THR 944,L THR  73,0.0,0.0,0.0,-0.010404999999999972,0.0015971771974330258,0.00011293748270614177,0.660085,0.3052273050940886,0.021582829723532527,-0.6376900000000001,0.3031215002272193,0.021433926833410635,0.0,0.0,0.0,0.011989999999999867,0.006652059831360681,0.0004703716615613779
VAL 945,L VAL  74,0.0,0.0,0.0,-0.008054999999999986,0.001149771716472438,8.130113775341573e-05,-0.17124500000000012,0.14043964887096513,0.00993058280641171,0.192455,0.1416914887175655,0.010019101250860776,0.0,0.0,0.0,0.01315499999999984,0.00489907899507631,0.0003464171978987035
ILE 946,L ILE  75,0.0,0.0,0.0,-0.025764999999999955,0.004491077264977741,0.00031756711888984934,-0.335045,0.21503040011821584,0.0152049454084847,0.3641899999999999,0.21261576587826256,0.015034204983969082,0.0,0.0,0.0,0.003380000000000192,0.010187521779117765,0.0007203665733499813
ASP 947,L ASP  76,0.0,0.0,0.0,-0.02392499999999999,0.004513244398434435,0.0003191345719285189,109.78391499999991,2.7786992438540596,0.19648370782071375,-109.54662500000002,2.7423559842536074,0.19391385128932345,0.0,0.0,0.0,0.21336499999999972,0.04621203063055593,0.003267684023126654
GLU 948,L GLU  77,0.0,0.0,0.0,-0.009414999999999979,0.0012660075039273083,8.952024910600543e-05,92.65916499999999,1.6939343664321447,0.11977924773891074,-92.60397000000003,1.684779270140076,0.11913188467185698,0.0,0.0,0.0,0.04577999999999946,0.01042216868026889,0.0007369586148488182
VAL 949,L VAL  78,0.0,0.0,0.0,-0.018685000000000018,0.003096090276461579,0.0002189266429651715,-0.4244549999999998,0.2548454001448726,0.018020291059663858,0.4912,0.2553240490043976,0.01805413664510159,0.0,0.0,0.0,0.04805999999999991,0.012094478078859036,0.0008552087464473272
ARG 950,L ARG  79,0.0,0.0,0.0,-0.11795999999999998,0.036370982939700966,0.002571816867508278,-115.92017499999996,3.2233044045495287,0.22792204022854384,116.17721499999998,3.2313729680704606,0.22849257382655236,-0.0035756640000000023,0.014061685134488829,0.0009943112913507121,0.13550433599999948,0.07275204909183616,0.005144346725805395
THR 951,L THR  80,0.0,0.0,0.0,-0.01547499999999999,0.0033881226365053948,0.00023957644917646086,0.23664999999999967,0.3157968452977324,0.022330209078734564,-0.18200499999999994,0.31158404159231257,0.022032318871943547,0.0,0.0,0.0,0.03916999999999967,0.010591085874451105,0.0007489028641953432
GLY 952,L GLY  81,0.0,0.0,0.0,-0.00740000000000001,0.0013527749258468611,9.565563234854445e-05,1.13597,0.18919605994840416,0.013378181696329315,-1.1241349999999999,0.19370701271508062,0.013697154225422229,0.0,0.0,0.0,0.004434999999999895,0.01588224716468046,0.001123044467062637
THR 953,L THR  82,0.0,0.0,0.0,-0.009235000000000009,0.0012648221218811448,8.943642993769153e-05,0.6308700000000002,0.32438867597374643,0.02293774325211618,-0.5863549999999997,0.32647353487687186,0.023085165038937892,0.0,0.0,0.0,0.03528000000000018,0.008682257770879047,0.0006139283345798172
TYR 954,L TYR  83,0.0,0.0,0.0,-0.04462,0.009074447641592388,0.0006416603462892251,0.44686000000000015,0.2296078840109806,0.016235729179805862,-0.4648350000000003,0.23184341218805385,0.01639380489316007,0.0,0.0,0.0,-0.06259499999999985,0.023468084178304725,0.0016594441463935997
ARG 955,L ARG  84,0.0,0.0,0.0,-0.15737500000000007,0.05503702730889444,0.003891705522646846,-103.46008499999999,5.460060695429462,0.3860845943428309,103.737075,5.522718824037314,0.390515193106338,-0.004758192000000004,0.009155764433226543,0.0006474103117681095,0.11485680799999756,0.06241609034148437,0.004413484073561577
GLN 956,L GLN  85,0.0,0.0,0.0,-0.2637149999999999,0.3938221727823359,0.027847432895600988,-0.38735500000000045,1.205273445727152,0.08522570266577453,0.5719599999999999,0.7747925841152586,0.05478610902409479,-0.14201679599999995,0.026792216569026334,0.0018944958018977096,-0.22112679599999993,0.4396009819752017,0.031084483537093036
LEU 957,L LEU  86,0.0,0.0,0.0,-1.2443399999999993,0.23801923115580753,0.016830501240307986,1.9921900000000006,0.5001067824974962,0.03536288972213653,-1.4574300000000002,0.36061023987124863,0.02549899459782674,-0.08006245199999996,0.025634748127845986,0.001812650423520905,-0.7896424519999994,0.3716508774256543,0.02627968556616105
PHE 958,L PHE  87,0.0,0.0,0.0,-0.9020149999999998,0.2755681127688759,0.019485608121765138,0.3131349999999998,0.49471870469490065,0.03498189508695893,0.4997549999999999,0.576862873632027,0.040790364975996474,-0.09906732,0.03169693837881507,0.002241312007051227,-0.18819231999999958,0.3335190462441243,0.023583357925409002
HIE 959,L HIE  88,0.0,0.0,0.0,-2.9796800000000014,0.6421635287058852,0.04540781857786136,-13.986010000000011,1.7810483569795594,0.12593913708414053,13.306610000000012,1.05239016904364,0.07441522249848148,-0.49737243600000025,0.061121104979318386,0.004321914780449089,-4.156452436,1.0074940989703765,0.07124059093873839
PRO 960,L PRO  89,0.0,0.0,0.0,-2.131829999999999,0.6793066399646064,0.04803423316240217,-2.263545,0.6395523496751451,0.04522318033790851,2.6949199999999998,0.6539555746379142,0.04624164214212145,-0.49504755599999967,0.09561915394349023,0.006761295216476234,-2.1955025560000005,0.7123758787016193,0.05037258145836405
GLU 961,L GLU  90,0.0,0.0,0.0,-0.6156750000000002,0.3639672916279699,0.025736374004023926,123.97806499999996,10.773636170800804,0.7618111194409918,-122.20122999999995,9.972630762598236,0.7051714838502783,-0.15319936799999992,0.08076860754338044,0.0057112030100919245,1.007960631999999,0.8651821504551863,0.061177616554842204
GLN 962,L GLN  91,0.0,0.0,0.0,-0.18458,0.0242227909209487,0.0017128099719466762,0.3361049999999998,0.5296298933925461,0.03745048891369775,-0.10356500000000002,0.5037613877372896,0.03562130933689832,0.0,0.0,0.0,0.047959999999999815,0.05966647634979025,0.004219057003644344
LEU 963,L LEU  92,0.0,0.0,0.0,-0.08344,0.014830590008492394,0.0010486810764002428,1.1120549999999998,0.27866559165961,0.019704632954587166,-0.9727250000000006,0.2719830865605404,0.019232108487500583,0.0,0.0,0.0,0.05588999999999994,0.02450118160415979,0.0017324951659384478
ILE 964,L ILE  93,0.0,0.0,0.0,-0.056549999999999996,0.005793746628909009,0.00040967975297782596,-1.0523300000000002,0.14533895245253436,0.010277015884973624,1.1028350000000005,0.1455737537298498,0.010293618842515725,0.0,0.0,0.0,-0.006044999999999927,0.010618991242109356,0.0007508760716656085
THR 965,L THR  94,0.0,0.0,0.0,-0.033745000000000025,0.0045475240516129525,0.0003215585094504442,1.0685899999999997,0.16938905484121697,0.01197761493370045,-0.9594199999999993,0.1674045507147331,0.011837289301187506,0.0,0.0,0.0,0.07542499999999978,0.013870269463856581,0.0009807761594777687
GLY 966,L GLY  95,0.0,0.0,0.0,-0.015810000000000005,0.0024887547086845964,0.00017598153312208288,0.9339500000000001,0.3794911033212767,0.02683407325584395,-0.8210149999999996,0.373916882174369,0.026439916298562762,0.0,0.0,0.0,0.09712499999999995,0.016401810113520807,0.001159783115500466
LYS 967,L LYS  96,0.0,0.0,0.0,-0.052555000000000004,0.008145979069454962,0.0005760077039415286,-109.11367000000006,2.8492395110083475,0.20147165794586452,109.45001500000002,2.840034277041454,0.2008207496098246,0.0,0.0,0.0,0.28378999999999704,0.07713310508465018,0.005454134165933071
GLU 968,L GLU  97,0.0,0.0,0.0,-0.01576499999999997,0.0018600470424158418,0.00013152518770182236,101.50395499999996,2.10442348233056,0.14880521148441478,-101.45091000000008,2.084495260701163,0.14739607341930125,0.0,0.0,0.0,0.0372800000000008,0.029525609223178706,0.0020877758500373734
ASP 969,L ASP  98,0.0,0.0,0.0,-0.006495000000000004,0.0006928022805967476,4.898851906314655e-05,96.00935999999997,1.5527618685441118,0.10979684468154359,-96.0056350000001,1.5511606627783299,0.10968362233603765,0.0,0.0,0.0,-0.0027699999999990154,0.008760542220662623,0.0006194638811101597
ALA 970,L ALA  99,0.0,0.0,0.0,-0.003120000000000035,0.0004853864439804498,3.432200460346003e-05,-0.034020000000000036,0.10553937464283177,0.00746276074921339,0.036040000000000016,0.10505236027810125,0.0074283236332297695,0.0,0.0,0.0,-0.0011000000000000246,0.0016733200530681732,0.00011832159566199387
ALA 971,L ALA 100,0.0,0.0,0.0,-0.0021500000000000343,0.00043301270189222363,3.061862178479003e-05,0.06086500000000003,0.12594906420851246,0.008905943738593904,-0.05855999999999997,0.12547807139098055,0.008872639517077207,0.0,0.0,0.0,0.0001549999999998719,0.001597177197433201,0.00011293748270615416
ASN 972,L ASN 101,0.0,0.0,0.0,-0.0019349999999999702,0.000301288897903672,2.1304342280390786e-05,-0.20506000000000035,0.2525119529844086,0.0178552914285934,0.20731000000000002,0.2530549226946593,0.017893685185003113,0.0,0.0,0.0,0.00031500000000043825,0.0012671917771188395,8.960398986645636e-05
ASN 973,L ASN 102,0.0,0.0,0.0,-0.0028650000000000064,0.0005260940980470955,3.720047042713216e-05,0.47269999999999945,0.33839923167761504,0.023928439146755912,-0.469255,0.3388866771872274,0.023962906749286497,0.0,0.0,0.0,0.0005799999999997141,0.0012056533498466858,8.525256594368684e-05
TYR 974,L TYR 103,0.0,0.0,0.0,-0.0036249999999999425,0.0005043560250456932,3.5663356544210186e-05,0.8275599999999993,0.2229870991784067,0.01576756899461686,-0.8294250000000004,0.22288484554809798,0.015760338571077635,0.0,0.0,0.0,-0.005490000000000087,0.001720435991253345,0.000121653195601264
ALA 975,L ALA 104,0.0,0.0,0.0,-0.0023799999999999867,0.000485386443980462,3.43220046034609e-05,0.87139,0.09699457665251239,0.006858552288930989,-0.8713049999999999,0.09676079771787673,0.006842021621933044,0.0,0.0,0.0,-0.0022949999999999893,0.001329652210166175,9.402060944281827e-05
ARG 976,L ARG 105,0.0,0.0,0.0,-0.009750000000000062,0.00167257286836781,0.00011826876172515131,-100.11736500000002,2.973472446781551,0.210256253079059,100.15246500000003,2.9863429003994444,0.21116633158207496,0.0,0.0,0.0,0.025349999999999113,0.017037532098281474,0.0012047354481378298
GLY 977,L GLY 106,0.0,0.0,0.0,-0.0029200000000000202,0.00044000000000004154,3.111269837221103e-05,1.1391400000000003,0.15373031711409282,0.01087037497053334,-1.1324950000000011,0.15292416413044813,0.010813371346392446,0.0,0.0,0.0,0.003725000000000083,0.0018945645937787179,0.0001339659471656868
HID 978,L HID 107,0.0,0.0,0.0,-0.006119999999999961,0.0006968500556074425,4.927473997902453e-05,1.0897,0.3562061762519007,0.02518758027282495,-1.0754799999999998,0.3548574215089777,0.025092208910337116,0.0,0.0,0.0,0.008100000000000192,0.003039736830714235,0.000214941852602054
TYR 979,L TYR 108,0.0,0.0,0.0,-0.012819999999999977,0.0018648324321504886,0.00013186356585502128,0.8775049999999993,0.3629730292666399,0.02566606903822642,-0.861035,0.3632467119947539,0.025685421329520727,0.0,0.0,0.0,0.00364999999999984,0.005849572633962271,0.0004136272476517976
THR 980,L THR 109,0.0,0.0,0.0,-0.00816500000000002,0.0010477475841059805,7.408694216931614e-05,1.1449150000000001,0.2194934116892785,0.015520527983125943,-1.1173299999999993,0.21770016329805728,0.015393726173347505,0.0,0.0,0.0,0.019420000000000135,0.0058201030918702155,0.0004115434363466221
ILE 981,L ILE 110,0.0,0.0,0.0,-0.015920000000000014,0.0029348935244740935,0.0002075283113216118,1.1421150000000002,0.1789159069926381,0.012651265109663603,-1.1178350000000001,0.18062031384924584,0.012771784874284422,0.0,0.0,0.0,0.00835999999999994,0.007887356971761784,0.0005577203600371749
GLY 982,L GLY 111,0.0,0.0,0.0,-0.007395000000000009,0.0009586318375685253,6.778550730060252e-05,0.8802949999999996,0.1538048047851594,0.010875642044265936,-0.8773599999999999,0.15627008798871292,0.011049963891343734,0.0,0.0,0.0,-0.0044599999999999276,0.007812707597241814,0.0005524418521437345
LYS 983,L LYS 112,0.0,0.0,0.0,-0.02814500000000001,0.004524817675884808,0.0003199529262250901,-116.343735,3.34816885398214,0.23675129012083626,116.47983500000001,3.363662817192854,0.23784687876621133,0.0,0.0,0.0,0.10795499999999862,0.030091742638141596,0.002127807527715029
GLU 984,L GLU 113,0.0,0.0,0.0,-0.044420000000000036,0.007669002542703647,0.0005422803702882624,121.57883999999989,4.010632834658034,0.28359456742361216,-121.14895000000004,3.9436364446391132,0.27885720725387236,0.0,0.0,0.0,0.3854699999999991,0.0730924011098274,0.005168413247796608
ILE 985,L ILE 114,0.0,0.0,0.0,-0.04047999999999998,0.005331941485050501,0.000377025198096908,0.7246549999999998,0.25064565820097545,0.01772332445888753,-0.6859800000000003,0.2518353223834962,0.01780744641996705,0.0,0.0,0.0,-0.0018049999999997192,0.015737438641659468,0.0011128049582024618
ILE 986,L ILE 115,0.0,0.0,0.0,-0.038324999999999984,0.004924365441353892,0.00034820521966220225,-0.09217999999999982,0.17297233189154831,0.012230990883816392,0.119585,0.17664465113611566,0.012490663067867936,0.0,0.0,0.0,-0.010920000000000058,0.013780914338315792,0.000974457797957402
ASP 987,L ASP 116,0.0,0.0,0.0,-0.15880500000000003,0.04889700374256047,0.00345754029260685,122.21671000000003,4.650561927969836,0.32884438755954554,-121.17571500000007,4.44828891190241,0.3145415254283123,-0.005861735999999999,0.023895098137398468,0.0016896385930072497,0.8763282639999974,0.2873822590813114,0.020320994418910453
LEU 988,L LEU 117,0.0,0.0,0.0,-0.19104499999999983,0.03467971993831645,0.002452226513803388,0.5133400000000004,0.2672468042839803,0.018897202755963655,-0.3414249999999999,0.25808828794619854,0.01824959785515833,-0.000804671999999999,0.004512988041776312,0.00031911644477538285,-0.019934671999999896,0.04161428959318191,0.0029425746365599704
VAL 989,L VAL 118,0.0,0.0,0.0,-0.047095000000000005,0.004268017689747964,0.00030179442506449275,0.3366500000000001,0.236666299882345,0.016734834552513515,-0.28912000000000027,0.23971225584020484,0.016950216163813342,0.0,0.0,0.0,0.0004349999999998666,0.026561546924077833,0.0018781849948820118
LEU 990,L LEU 119,0.0,0.0,0.0,-0.1013050000000001,0.01516614568702192,0.001072408445975631,-1.1561950000000005,0.22079757012928947,0.015612745910793287,1.1980899999999997,0.22784067218124296,0.016110768432945805,0.0,0.0,0.0,-0.05940999999999983,0.04353988860803407,0.00307873504868478
ASP 991,L ASP 120,0.0,0.0,0.0,-0.7940350000000004,0.13995932900310476,0.009896619062841441,138.68765499999995,6.282681223489805,0.44425264971630357,-134.4693,5.778051995266798,0.40856997479016144,-0.18255416400000005,0.03460521442074731,0.002446958178132492,3.2417658360000043,0.7025258194045583,0.0496760770859599
ARG 992,L ARG 121,0.0,0.0,0.0,-0.45014000000000004,0.17343575294615612,0.012263759700842173,-129.689715,4.984891948054026,0.35248508999512207,130.39903000000012,4.455295963128777,0.31503699877214086,-0.08518068000000001,0.06678833776941599,0.004722648654093166,0.17399431999999707,0.9676180030668158,0.0684209251566731
ILE 993,L ILE 122,0.0,0.0,0.0,-0.093495,0.010932519151595203,0.000773045842754477,-0.7534849999999996,0.30753253449838525,0.021745834057929406,0.9683150000000006,0.3214789818557342,0.02273199680791367,0.0,0.0,0.0,0.12133500000000028,0.05725262242902073,0.004048371756027358
ARG 994,L ARG 123,0.0,0.0,0.0,-2.57152,0.5901450411551393,0.041729556048441314,-84.21991000000001,4.64835674318326,0.3286884574479098,88.51936999999998,4.380717216747055,0.3097634850422501,-0.3605128559999997,0.07020309968188228,0.004964108784537412,1.367427144,1.0780821036480568,0.07623191661653993
LYS 995,L LYS 124,0.0,0.0,0.0,-1.0647149999999999,0.9264133708960602,0.06550731767424924,-168.337775,10.5111468196558,0.7432503194226028,167.88513,8.631497506406218,0.6103390418574611,-0.3896266319999998,0.06668885696985852,0.004715614299296671,-1.9069866320000006,2.141563477162634,0.15143140570431404
LEU 996,L LEU 125,0.0,0.0,0.0,-0.20921,0.03548515041535043,0.002509179049011892,-0.88268,0.33373620960273237,0.023598713693758704,1.0496450000000004,0.34071144532433734,0.024091937341670856,0.0,0.0,0.0,-0.04224499999999975,0.0768049150445462,0.0054309276256455305
ALA 997,L ALA 126,0.0,0.0,0.0,-0.16718499999999983,0.026819969705427736,0.0018964582449925722,-1.3984949999999998,0.5684558909669241,0.040195901530815266,1.9839800000000007,0.6120572600664059,0.04327898390674139,-0.0016664040000000002,0.0036235594085352037,0.00025622434298075577,0.41663359599999983,0.1314883052791664,0.009297627230962549
ASP 998,L ASP 127,0.0,0.0,0.0,0.46558000000000005,1.2732488223438494,0.09003228764171216,47.821405000000034,5.819123349867386,0.4114741581252207,-57.52728999999994,5.067073467585494,0.35829620097001363,-0.45897904799999983,0.051234431302108085,0.003622821380395694,-9.699284047999994,2.340392649079778,0.16549075128034588
GLN 999,L GLN 128,0.0,0.0,0.0,-0.8566450000000003,0.6816460510961678,0.04819965450991321,-12.235474999999997,2.107129068039058,0.1489965252845708,10.00549,1.471629613693601,0.10405992792376845,-0.3354086519999999,0.049250286762053466,0.003482521174483006,-3.422038652,0.8315958907550163,0.05880270935597393
CYS1000,L CYS 129,0.0,0.0,0.0,-0.106535,0.014155521007719956,0.001000946489578741,-0.7334599999999993,0.563421093321861,0.03983988757514265,0.9251500000000001,0.579714375792079,0.04099199662739055,-0.0005111639999999997,0.0022258386892818624,0.00015739056310185815,0.084643836,0.05357967243004295,0.003788654970903727
THR1001,L THR 130,0.0,0.0,0.0,-0.072155,0.013815244297514287,0.0009768852926521133,-0.4674249999999999,0.27496653319085973,0.01944307002186128,0.6738249999999999,0.2864897631242699,0.020257885424569893,0.0,0.0,0.0,0.13424500000000011,0.03510249243287441,0.0024821210435834965
GLY1002,L GLY 131,0.0,0.0,0.0,-0.019255000000000005,0.004644348716451017,0.0003284050471597552,-0.07852000000000006,0.16241979436017032,0.011484813799100099,0.16251000000000007,0.15427255070167198,0.010908716675209772,0.0,0.0,0.0,0.06473499999999997,0.021926576910224756,0.0015504431221428302
LEU1003,L LEU 132,0.0,0.0,0.0,-0.04017000000000001,0.006844786337059804,0.0004839994834708017,-0.47028000000000014,0.1483141652034623,0.010487395196139008,0.5405800000000002,0.153365457649367,0.010844575510364565,0.0,0.0,0.0,0.030129999999999827,0.01646399404761775,0.0011641801836485464
GLN1004,L GLN 133,0.0,0.0,0.0,-0.009649999999999997,0.001231868499475613,8.710625695093029e-05,0.10076499999999981,0.14239578566446381,0.010068902565572854,-0.068595,0.14329281550377881,0.010132332153803485,0.0,0.0,0.0,0.02251999999999967,0.009692244322136282,0.0006853451685099377
GLY1005,L GLY 134,0.0,0.0,0.0,-0.005115000000000016,0.0007012667110308649,4.9587044679031164e-05,-0.11758000000000007,0.15926868367635866,0.01126199662582084,0.13228500000000004,0.1632994910432974,0.011547017748102748,0.0,0.0,0.0,0.009589999999999925,0.009853014767065032,0.0006967133556922874
PHE1006,L PHE 135,0.0,0.0,0.0,-0.022899999999999938,0.0025690465157331413,0.00018165902124585767,-1.1283000000000003,0.12451196729631958,0.00880432564141052,1.1097249999999996,0.12368407082159391,0.008745784520270625,0.0,0.0,0.0,-0.04147499999999974,0.013678427358435406,0.0009672108741117269
SER1007,L SER 136,0.0,0.0,0.0,-0.004274999999999998,0.0004892596447694969,3.459588125774326e-05,0.39614000000000005,0.2302490182389494,0.01628106421583062,-0.3923,0.23098233698705198,0.016332917681786074,0.0,0.0,0.0,-0.00043500000000009005,0.0036818168069580556,0.0002603437631286643
VAL1008,L VAL 137,0.0,0.0,0.0,-0.0047250000000000165,0.00048925964476949,3.4595881257742775e-05,-0.6752049999999997,0.12317683619496037,0.008709917615856105,0.682775,0.12402408788215272,0.00876982735719465,0.0,0.0,0.0,0.002845000000000145,0.00252605918378817,0.00017861935785351703
PHE1009,L PHE 138,0.0,0.0,0.0,-0.005159999999999995,0.0005043808085167686,3.5665109000256065e-05,0.9149449999999996,0.0885262219627667,0.006259749186269781,-0.9192300000000003,0.08816896903105924,0.006234487589208869,0.0,0.0,0.0,-0.009445000000000094,0.0025917127541454027,0.00018326176633438776
HID1010,L HID 139,0.0,0.0,0.0,-0.003289999999999984,0.00045376205218154925,3.208582241426975e-05,-0.9449799999999996,0.16512504231642638,0.01167610371656607,0.9465250000000002,0.16503914497778863,0.011670029857502408,0.0,0.0,0.0,-0.0017450000000003264,0.001627874380902591,0.00011510810136560749
SER1011,L SER 140,0.0,0.0,0.0,-0.0017049999999999821,0.00045604276115294545,3.2247092892228474e-05,0.3415249999999997,0.2754015965367671,0.01947383364607496,-0.3411,0.27637487222973084,0.01954265463032083,0.0,0.0,0.0,-0.0012799999999999886,0.0023327237298917756,0.00016494847680412507
PHE1012,L PHE 141,0.0,0.0,0.0,-0.0017550000000000287,0.0004300872004605453,3.041175759471896e-05,0.4068249999999999,0.14550015249132917,0.01028841444902956,-0.408115,0.14543662459985793,0.010283922348744179,0.0,0.0,0.0,-0.003045000000000355,0.0009914509569318843,7.01061694860427e-05
GLY1013,L GLY 142,0.0,0.0,0.0,-0.0007549999999999779,0.00043008720046054444,3.04117575947189e-05,0.21184000000000022,0.11814911933653982,0.008354404347408594,-0.21111500000000002,0.1180469896905465,0.00834718269088439,0.0,0.0,0.0,-2.9999999999984483e-05,0.000799437302106931,5.6528753745328954e-05
GLY1014,L GLY 143,0.0,0.0,0.0,-0.0010350000000000177,0.0002092247595291007,1.4794424625515182e-05,-0.10148499999999995,0.2076375201523078,0.014682189852845525,0.10539500000000002,0.20774380610501972,0.014689705404636273,0.0,0.0,0.0,0.002875000000000054,0.001370902987085392,9.693747985169746e-05
GLY1015,L GLY 144,0.0,0.0,0.0,-0.0014249999999999896,0.0004943429983321157,3.495532863527291e-05,0.07696,0.1515058031891848,0.010713078082418703,-0.06998000000000003,0.15141479320066456,0.010706642704414866,0.0,0.0,0.0,0.005554999999999944,0.002153363647877292,0.0001522658037774634
THR1016,L THR 145,0.0,0.0,0.0,-0.004520000000000017,0.0005095095681142699,3.602776706930294e-05,0.8808949999999992,0.123033548168786,0.008699785622359032,-0.86,0.12201840025176726,0.008628003824755896,0.0,0.0,0.0,0.01637499999999949,0.005223444744610824,0.00036935332000675476
GLY1017,L GLY 146,0.0,0.0,0.0,-0.0016900000000000216,0.00046249324319388134,3.2703210851535256e-05,0.354665,0.2996564912946155,0.02118891370209903,-0.353925,0.3000453955237442,0.02121641338386393,0.0,0.0,0.0,-0.0009499999999999886,0.0016023420358960894,0.00011330269193623831
SER1018,L SER 147,0.0,0.0,0.0,-0.001930000000000005,0.0003536947836765423,2.5009998000799207e-05,0.48348000000000035,0.1651461764619445,0.011677598126327115,-0.4815199999999998,0.16557626520730687,0.011708009993162889,0.0,0.0,0.0,3.000000000017572e-05,0.0017518846994022223,0.00012387695508042678
GLY1019,L GLY 148,0.0,0.0,0.0,-0.0019200000000000018,0.0003515679166249642,2.485960578931389e-05,0.041015000000000024,0.14459479511725165,0.010224396015168813,-0.03662000000000001,0.1446071077091303,0.01022526664688995,0.0,0.0,0.0,0.0024750000000001364,0.001949198553251986,0.0001378291514883487
PHE1020,L PHE 149,0.0,0.0,0.0,-0.013295000000000057,0.0011523779761867048,8.148542814516487e-05,0.201075,0.10961003318583584,0.007750599775178704,-0.21020999999999984,0.10845425717785383,0.007668874069901023,0.0,0.0,0.0,-0.022429999999999967,0.005069033438437766,0.00035843479183807057
THR1021,L THR 150,0.0,0.0,0.0,-0.004420000000000028,0.0005134199061197196,3.6304269721341436e-05,0.8130300000000004,0.20652130422791456,0.01460326146790484,-0.8140049999999996,0.20749743365882906,0.014672284241896379,0.0,0.0,0.0,-0.0053949999999999675,0.003024727260431979,0.00021388051570912607
SER1022,L SER 151,0.0,0.0,0.0,-0.002960000000000017,0.00034409301068172294,2.433105012119414e-05,0.47896999999999984,0.2510112728544278,0.017749177318963267,-0.47455999999999965,0.2518181812340013,0.017806234357662532,0.0,0.0,0.0,0.001449999999999978,0.0024854577043273295,0.00017574839970822036
LEU1023,L LEU 152,0.0,0.0,0.0,-0.010624999999999985,0.0010697546447667684,7.564307635203882e-05,-0.25475500000000006,0.17617992216765244,0.012457801767366519,0.27312999999999976,0.1751050630335974,0.012381797749115457,0.0,0.0,0.0,0.007749999999999841,0.004365489663256349,0.0003086867344088342
LEU1024,L LEU 153,0.0,0.0,0.0,-0.01426999999999999,0.0013737175837848893,9.713650189294944e-05,0.2297300000000001,0.14288795295615384,0.010103704048516076,-0.21664999999999995,0.1416885581125024,0.010018894025789465,0.0,0.0,0.0,-0.0011899999999997802,0.00617607480524651,0.0004367144375905193
MET1025,L MET 154,0.0,0.0,0.0,-0.00664000000000005,0.0009167333309092374,6.482283548256529e-05,-0.06771000000000002,0.30173098266502224,0.021335602393651783,0.07104500000000001,0.30288488403187097,0.0214171955417837,0.0,0.0,0.0,-0.0033049999999999347,0.003630698968518215,0.00025672918610862333
GLU1026,L GLU 155,0.0,0.0,0.0,-0.00945,0.0011821590417536753,8.359126748650147e-05,99.66332499999993,3.2759086921620804,0.2316417250775761,-99.59787,3.262876607090968,0.23072021750489777,0.0,0.0,0.0,0.05600499999999855,0.015207727476514773,0.0010753487225080578
ARG1027,L ARG 156,0.0,0.0,0.0,-0.035774999999999973,0.0106857089142462,0.0007555937235049027,-105.57752000000002,2.997783691261252,0.21197531766212707,105.73846500000003,2.9922396192102934,0.21158329256786512,-0.0006912720000000011,0.00693773446788043,0.0004905719088309896,0.12447872799999488,0.057757062287023285,0.004084041040456797
LEU1028,L LEU 157,0.0,0.0,0.0,-0.021635000000000005,0.003810744677881239,0.00026946034031003694,-0.4295449999999999,0.13840440012875407,0.009786668987709827,0.4615400000000001,0.1380841714317746,0.009764025399393354,0.0,0.0,0.0,0.010359999999999814,0.006076215927697451,0.00042965334864285764
SER1029,L SER 158,0.0,0.0,0.0,-0.009164999999999996,0.00176572223183598,0.00012485541638230667,-0.3897849999999999,0.2650872097536959,0.018744496362265904,0.42501000000000017,0.2617362601933475,0.018507548446512263,0.0,0.0,0.0,0.026060000000000104,0.008314228767600991,0.0005879047541906933
VAL1030,L VAL 159,0.0,0.0,0.0,-0.03769499999999999,0.01228909984498461,0.0008689705835067167,-0.32691499999999984,0.5129824146839735,0.03627333440524873,0.40932499999999983,0.5116699516045479,0.03618052925089684,0.0,0.0,0.0,0.04471499999999993,0.014813297235929578,0.0010474582927257744
ASP1031,L ASP 160,0.0,0.0,0.0,-0.17631000000000005,0.09866181581544085,0.006976443900727639,98.64705499999995,4.53003784443199,0.32032204788295504,-97.84163000000002,4.441733836363696,0.3140780115918508,-0.013544676,0.032596674308705546,0.002304932944781501,0.6155703240000002,0.21733084381759793,0.015367611342441795
TYR1032,L TYR 161,0.0,0.0,0.0,-0.13327999999999998,0.03676100651505621,0.00259939569900391,-1.2100899999999997,0.4887907547202591,0.034562725724398564,1.3246200000000001,0.45691218587382876,0.032308570503815255,0.0,0.0,0.0,-0.01874999999999992,0.07006616515837027,0.004954426051522022
GLY1033,L GLY 162,0.0,0.0,0.0,-0.012810000000000004,0.005672204157115641,0.00040108540237709944,0.24048500000000003,0.533169907041836,0.03770080567938834,-0.1959899999999999,0.520459191387759,0.036802022356115155,0.0,0.0,0.0,0.03168499999999994,0.012013566289824057,0.0008494874189768702
LYS1034,L LYS 163,0.0,0.0,0.0,-0.013379999999999994,0.007116572208584725,0.0005032176467493984,-80.96942,3.4603240532649973,0.24468186031665995,81.05216499999997,3.4485287424902213,0.24384780589315527,0.0,0.0,0.0,0.06936500000000016,0.05672672892913886,0.0040111854700325186
LYS1035,L LYS 164,0.0,0.0,0.0,-0.012805000000000018,0.007580697527272813,0.0005360362627658699,-77.89203000000003,2.6564410644866956,0.18783874905209533,78.01920999999996,2.727866861836825,0.19288931561788858,0.0,0.0,0.0,0.11437500000000039,0.08968430395002155,0.006341637948905571
SER1036,L SER 165,0.0,0.0,0.0,-0.0030549999999999965,0.0005932748098478744,4.1950864115059146e-05,0.17343500000000042,0.27559815996301523,0.019487732779238293,-0.16907999999999973,0.2754745970139535,0.019478995559319798,0.0,0.0,0.0,0.0013000000000000444,0.0029120439557123036,0.0002059126028197468
LYS1037,L LYS 166,0.0,0.0,0.0,-0.005880000000000014,0.000612862137841791,4.33358973600415e-05,-86.61292999999999,1.7501924737301882,0.12375729665562744,86.64261000000006,1.7465749992153572,0.12350150257960679,0.0,0.0,0.0,0.023800000000000807,0.007589466384400438,0.0005366563145996899
LEU1038,L LEU 167,0.0,0.0,0.0,-0.0030749999999999957,0.00042352685865241775,2.99478713767761e-05,0.7322749999999995,0.08296438618467589,0.005866468006816384,-0.7299750000000006,0.0828661835431008,0.005859524031437566,0.0,0.0,0.0,-0.0007750000000002943,0.0022055328154438605,0.0001559547209929812
GLU1039,L GLU 168,0.0,0.0,0.0,-0.0026699999999999884,0.0004702127178203385,3.324906013709179e-05,82.162915,1.42333697969793,0.10064512302579856,-82.17464999999994,1.4213441270537706,0.10050420706393949,0.0,0.0,0.0,-0.014404999999999432,0.004514529322090737,0.0003192254297515867
PHE1040,L PHE 169,0.0,0.0,0.0,-0.002384999999999964,0.0004865953144041013,3.4407484650874017e-05,0.7401800000000002,0.05144237164050234,0.0036375249827317745,-0.7414800000000003,0.05162886402003718,0.003650711985352644,0.0,0.0,0.0,-0.003684999999999907,0.0012632398822076943,8.93245486974356e-05
SER1041,L SER 170,0.0,0.0,0.0,-0.0010500000000000064,0.00023979157616564145,1.6955824957813558e-05,-0.7476700000000001,0.13506861626595487,0.00955079344871403,0.7478699999999999,0.13512584171800954,0.009554839899234462,0.0,0.0,0.0,-0.0008500000000002002,0.0008170067319184367,5.7771100041458624e-05
ILE1042,L ILE 171,0.0,0.0,0.0,-0.0012599999999999883,0.0004386342439892231,3.101612483854143e-05,0.3834550000000003,0.07728452610322332,0.005464841248837796,-0.38332,0.07721675724866846,0.005460049267176896,0.0,0.0,0.0,-0.001125000000000007,0.0007870038119351606,5.564957322390144e-05
TYR1043,L TYR 172,0.0,0.0,0.0,-0.0008449999999999935,0.00036190468358394593,2.5590525590537995e-05,-0.05614999999999988,0.1806880115004866,0.012776571821110696,0.056184999999999985,0.1806479193763382,0.012773736879824945,0.0,0.0,0.0,-0.0008099999999997509,0.0007238093671679347,5.118105118107902e-05
PRO1044,L PRO 173,0.0,0.0,0.0,-0.0006450000000000111,0.0004785133226985495,3.38360015368251e-05,-0.6217549999999998,0.0917425472449962,0.006487177728026402,0.6210449999999998,0.09166964042146193,0.006482022437094817,0.0,0.0,0.0,-0.0013550000000000395,0.000793079441165802,5.6079185086797617e-05
ALA1045,L ALA 174,0.0,0.0,0.0,-0.00033500000000000196,0.0004719904660054085,3.33747659167823e-05,0.3955649999999998,0.09581939143513761,0.006775454145295399,-0.39537499999999964,0.09582637619674592,0.00677594804252522,0.0,0.0,0.0,-0.0001449999999999907,0.000716920497684203,5.0693934548413446e-05
PRO1046,L PRO 175,0.0,0.0,0.0,-0.00039500000000000754,0.0004888506929523665,3.456696399743611e-05,0.34432999999999986,0.12547673529383846,0.008872545040742258,-0.34429000000000004,0.12545100996006386,0.008870725984946226,0.0,0.0,0.0,-0.00035500000000021625,0.0007739347517717052,5.472545111737001e-05
GLN1047,L GLN 176,0.0,0.0,0.0,-0.00041499999999999035,0.0004927220311696935,3.484070894800997e-05,0.2863350000000001,0.44944476053793286,0.03178054379451363,-0.28631000000000006,0.44937011905555074,0.03177526584467861,0.0,0.0,0.0,-0.00038999999999958843,0.00078606615497598,5.558327086447511e-05
VAL1048,L VAL 177,0.0,0.0,0.0,-0.0005849999999999911,0.0004927220311696973,3.4840708948010234e-05,0.3533450000000001,0.09053372838340354,0.006401701326600565,-0.35298500000000027,0.09043420135656519,0.006394663703041692,0.0,0.0,0.0,-0.00022499999999998964,0.0008212033852825258,5.80678482466623e-05
SER1049,L SER 178,0.0,0.0,0.0,-0.0005849999999999911,0.0004927220311696966,3.484070894801019e-05,-0.772055,0.182265553451551,0.012888120882231084,0.7721150000000001,0.18226130081561456,0.012887820175460227,0.0,0.0,0.0,-0.0005250000000001792,0.0007344215410786267,5.1931445194617155e-05
THR1050,L THR 179,0.0,0.0,0.0,-0.001009999999999996,0.00022338307903691174,1.579556899893308e-05,-0.40100499999999994,0.3558752238847207,0.02516417840651668,0.40143500000000004,0.35564677107349085,0.025148024353316506,0.0,0.0,0.0,-0.0005799999999995309,0.0007639371701919416,5.401851534431836e-05
ALA1051,L ALA 180,0.0,0.0,0.0,-0.0006299999999999817,0.00048280430818291683,3.413942003022202e-05,-0.17944,0.22887908685592065,0.016184195438760627,0.17977000000000007,0.22878747146642436,0.01617771725244324,0.0,0.0,0.0,-0.000299999999999998,0.0008000000000000498,5.656854249492732e-05
VAL1052,L VAL 181,0.0,0.0,0.0,-0.0006849999999999867,0.0004645158770160507,3.284623266068658e-05,-0.11387499999999998,0.09075868760069199,0.006417608345404073,0.11405500000000009,0.09083497110144292,0.0064230024034714365,0.0,0.0,0.0,-0.0005049999999999786,0.0007210929205034097,5.09889693953573e-05
VAL1053,L VAL 182,0.0,0.0,0.0,-0.0010699999999999898,0.0002740437921208769,1.937782237507486e-05,-0.08653000000000005,0.11510594728336165,0.008139219587896629,0.08768000000000001,0.11497376918236614,0.008129873184742798,0.0,0.0,0.0,7.999999999997259e-05,0.0007372923436466769,5.213444159094876e-05
GLU1054,L GLU 183,0.0,0.0,0.0,-0.0011099999999999788,0.0003128897569432558,2.212464688983868e-05,80.80938500000005,1.173857353672493,0.08300424949275152,-80.80360499999998,1.172661446872519,0.08291968611195864,0.0,0.0,0.0,0.004669999999999419,0.0016065802189742337,0.00011360237673568491
PRO1055,L PRO 184,0.0,0.0,0.0,-0.0007099999999999551,0.00045376205218150654,3.208582241426673e-05,0.24551499999999998,0.1260822738333981,0.008915363081501499,-0.24594000000000005,0.1259743084918509,0.008907728778987385,0.0,0.0,0.0,-0.001135000000000148,0.0007725121358269633,5.4624856979214904e-05
TYR1056,L TYR 185,0.0,0.0,0.0,-0.0010700000000000022,0.00025514701644339385,1.8041618552663932e-05,-0.1919699999999999,0.12562829736966105,0.008883262097900744,0.19272499999999984,0.12559959942213225,0.008881232846570369,0.0,0.0,0.0,-0.000314999999999761,0.0006601325624449896,4.667842113869042e-05
ASN1057,L ASN 186,0.0,0.0,0.0,-0.0012800000000000222,0.00044899888641285115,3.174901573277354e-05,0.03560499999999976,0.22354641346932877,0.015807118487409413,-0.033124999999999995,0.22332870253283615,0.015791723999456175,0.0,0.0,0.0,0.0011999999999995836,0.0010392304845403262,7.348469228342461e-05
SER1058,L SER 187,0.0,0.0,0.0,-0.0006250000000000139,0.0004841229182759362,3.4232659844073526e-05,-0.12811500000000003,0.15526568125313459,0.010978941609964047,0.12811000000000003,0.15506433471304734,0.010964704259577632,0.0,0.0,0.0,-0.0006300000000000591,0.00083851058430999,5.929165202622882e-05
ILE1059,L ILE 188,0.0,0.0,0.0,-0.0008349999999999524,0.0003711805490593262,2.6246428328439553e-05,-0.024014999999999998,0.07892676843124893,0.005580965317487644,0.024475000000000007,0.07896011255691063,0.005583323103224456,0.0,0.0,0.0,-0.0003749999999999609,0.0007171994143889262,5.071365693774305e-05
LEU1060,L LEU 189,0.0,0.0,0.0,-0.001445000000000014,0.0004969657935915393,3.514078826663315e-05,-0.1351550000000001,0.12458551671442367,0.008809526370639894,0.13625,0.12443097484147583,0.008798598610006024,0.0,0.0,0.0,-0.0003500000000002057,0.0008703447592765621,6.154266812546304e-05
THR1061,L THR 190,0.0,0.0,0.0,-0.0013199999999999907,0.00046647615158765314,3.298484500494334e-05,0.4922699999999999,0.1520851968470306,0.010754047400862627,-0.49059,0.15197655049381817,0.010746364943551858,0.0,0.0,0.0,0.00035999999999987154,0.0009436100889667466,6.67233092704428e-05
THR1062,L THR 191,0.0,0.0,0.0,-0.0008599999999999986,0.00034698703145794724,2.4535688292770436e-05,-0.09420000000000016,0.11336921980855284,0.008016414410445599,0.09434999999999992,0.11339390415714601,0.008018159857473539,0.0,0.0,0.0,-0.0007100000000002126,0.0007182617907140833,5.078877828811211e-05
HID1063,L HID 192,0.0,0.0,0.0,-0.0014249999999999875,0.0004943429983321915,3.495532863527827e-05,0.7975500000000002,0.11358106136147787,0.008031393870306635,-0.7962000000000002,0.11352162789530464,0.008027191289610585,0.0,0.0,0.0,-7.500000000042916e-05,0.0007933315826312309,5.609701418079992e-05
THR1064,L THR 193,0.0,0.0,0.0,-0.0017900000000000077,0.00043116122274621644,3.0487702438853315e-05,-0.13053499999999973,0.3472802740942824,0.024556423678439,0.13309000000000004,0.34654268409533623,0.024504268189439977,0.0,0.0,0.0,0.00076500000000011,0.0013265651133663834,9.380231873468709e-05
THR1065,L THR 194,0.0,0.0,0.0,-0.001434999999999963,0.0004957569969249092,3.505531343462817e-05,0.37866499999999986,0.14495883131082457,0.010250137261276089,-0.37712,0.14500950175764318,0.010253720202931207,0.0,0.0,0.0,0.00010999999999986479,0.0010525682875711963,7.44278173803505e-05
LEU1066,L LEU 195,0.0,0.0,0.0,-0.0011799999999999567,0.00038418745424597707,2.7166155414412683e-05,-0.07951000000000018,0.0840451063417734,0.005942886461981247,0.07860500000000002,0.08406823998990347,0.005944522257927884,0.0,0.0,0.0,-0.0020850000000000256,0.0007535084604701713,5.3281094207989364e-05
GLU1067,L GLU 196,0.0,0.0,0.0,-0.002139999999999993,0.0004004996878899916,2.8319604517010886e-05,85.52078999999992,1.614846558008631,0.11418689517436585,-85.50703500000003,1.6108903140101416,0.1139071464784298,0.0,0.0,0.0,0.011615000000003307,0.004351640495260079,0.00030770745034843877
HIE1068,L HIE 197,0.0,0.0,0.0,-0.004000000000000015,0.000608276253029865,4.301162633521617e-05,-0.326865,0.20934688145515767,0.014803059949719827,0.32923999999999976,0.20989250200995774,0.014841641149145216,0.0,0.0,0.0,-0.0016249999999996634,0.001809523417920227,0.00012795262795272516
SER1069,L SER 198,0.0,0.0,0.0,-0.001484999999999992,0.0004997749493521954,3.533942557541007e-05,-0.4920550000000001,0.12531991850859092,0.008861456419517017,0.49642500000000017,0.12545666333439498,0.008871125738878839,0.0,0.0,0.0,0.0028849999999998556,0.0012695570093539956,8.977123704171234e-05
ASP1070,L ASP 199,0.0,0.0,0.0,-0.002415000000000009,0.0004927220311696944,3.484070894801004e-05,82.02641000000003,1.4430973154617495,0.10204238976751054,-82.02077500000001,1.4396477674685801,0.1017984698897107,0.0,0.0,0.0,0.003220000000000027,0.004209703077414915,0.0002976709592821964
CYS1071,L CYS 200,0.0,0.0,0.0,-0.0012450000000000271,0.00043008720046056227,3.041175759472016e-05,-0.05071500000000003,0.11186439905081506,0.007910007514218931,0.0535,0.1119763367859477,0.007917922707377227,0.0,0.0,0.0,0.0015400000000001057,0.0013260467563401706,9.3765665357856e-05
ALA1072,L ALA 201,0.0,0.0,0.0,-0.0008200000000000052,0.0003841874542459717,2.7166155414412304e-05,-0.5917600000000001,0.0652176540516427,0.004611584543299487,0.5919350000000002,0.06520184640789987,0.004610466774090973,0.0,0.0,0.0,-0.0006449999999999367,0.0007341491674039496,5.191218546737906e-05
PHE1073,L PHE 202,0.0,0.0,0.0,-0.0015249999999999875,0.0004993746088859147,3.531111722956102e-05,0.6643999999999994,0.06122662819395155,0.00432937639851306,-0.6652450000000001,0.061182064160993234,0.004326225245522875,0.0,0.0,0.0,-0.0023700000000001966,0.0008385105843101277,5.9291652026238555e-05
MET1074,L MET 203,0.0,0.0,0.0,-0.0009850000000000336,0.00023404059476933968,1.6549169163433292e-05,-0.6570050000000003,0.15643623293533954,0.011061712113185691,0.6569750000000003,0.1564726633473064,0.01106428813232001,0.0,0.0,0.0,-0.0010149999999999526,0.0006669145372534262,4.71579791763786e-05
VAL1075,L VAL 204,0.0,0.0,0.0,-0.0007300000000000234,0.0004439594576084751,3.139267430468543e-05,0.5263549999999996,0.0671999923735141,0.004751757030299609,-0.5259299999999997,0.06715478463966953,0.004748560360783253,0.0,0.0,0.0,-0.0003050000000001318,0.0007628728596561449,5.394325722460334e-05
ASP1076,L ASP 205,0.0,0.0,0.0,-0.0004550000000000104,0.0004979708826829242,3.521185879785464e-05,71.55181999999996,0.7782937733324353,0.05503368048786307,-71.54853499999999,0.7777406243604708,0.054994566948954826,0.0,0.0,0.0,0.0028300000000008652,0.0010055346836363643,7.110203935175429e-05
ASN1077,L ASN 206,0.0,0.0,0.0,-0.00064500000000002,0.0004785133226985561,3.383600153682557e-05,-0.4674400000000002,0.10829809047254657,0.007657831416269191,0.4679550000000002,0.10828052906686289,0.007656589637364581,0.0,0.0,0.0,-0.00012999999999955492,0.0008444524853415705,5.9711807877485813e-05
GLU1078,L GLU 207,0.0,0.0,0.0,-0.0004100000000000048,0.000491833305094323,3.477786652455879e-05,68.26539499999998,0.7133291589292099,0.05043998854969408,-68.26346000000001,0.7130396751931203,0.05041951895841086,0.0,0.0,0.0,0.0015250000000018816,0.0009161741100901488,6.478329259922947e-05
ALA1079,L ALA 208,0.0,0.0,0.0,-0.00030500000000000915,0.00046040742826328597,3.255572146336284e-05,-0.45567999999999964,0.04182890866375103,0.0029577504965771083,0.45575499999999985,0.04174044770962795,0.0029514953625240418,0.0,0.0,0.0,-0.0002299999999999941,0.0008167618992092888,5.775378775456915e-05
ILE1080,L ILE 209,0.0,0.0,0.0,-0.0005849999999999805,0.0004927220311696874,3.4840708948009536e-05,-0.571905,0.06762807090993994,0.004782026753898322,0.571955,0.0675998740753266,0.004780032936602013,0.0,0.0,0.0,-0.0005349999999999166,0.0008359276284463387,5.910900946555948e-05
TYR1081,L TYR 210,0.0,0.0,0.0,-0.0006750000000000256,0.0004683748498798965,3.31191032487306e-05,-0.39618499999999995,0.1059825965666075,0.007494101272000626,0.39605499999999993,0.10591450313814392,0.007489286339498543,0.0,0.0,0.0,-0.0008050000000002991,0.0007049645381153294,4.9848520539739176e-05
ASP1082,L ASP 211,0.0,0.0,0.0,-0.00021999999999999353,0.00041424630354414745,2.9291637031752762e-05,65.21622000000004,0.7355640091758257,0.05201222988849902,-65.21435499999997,0.7353249342828745,0.0519953247406973,0.0,0.0,0.0,0.0016450000000012466,0.0007993591182948547,5.652322531495914e-05
ILE1083,L ILE 212,0.0,0.0,0.0,-0.00036000000000000365,0.0004800000000000047,3.394112549695461e-05,-0.4736699999999996,0.06295388073820532,0.004451511597199416,0.47364499999999976,0.06289561968054892,0.004447391918304622,0.0,0.0,0.0,-0.0003849999999998044,0.0007916912276891466,5.598102357048985e-05
CYS1084,L CYS 213,0.0,0.0,0.0,-0.0002600000000000113,0.0004386342439892454,3.1016124838543e-05,-0.3345250000000001,0.18619282847360136,0.013165821162198721,0.33446000000000004,0.18614346187819744,0.0131623304167613,0.0,0.0,0.0,-0.00032499999999998866,0.0007411983540186744,5.2410638233091195e-05
ARG1085,L ARG 214,0.0,0.0,0.0,-0.0002999999999999764,0.00045825756949554805,3.240370349203676e-05,-65.51125000000003,1.358430578828031,0.09605554740604677,65.509325,1.3581331338914107,0.09603451487287537,0.0,0.0,0.0,-0.0022249999999979764,0.0008968695557311841,6.341825446972865e-05
ARG1086,L ARG 215,0.0,0.0,0.0,-0.0002499999999999997,0.00043301270189221886,3.061862178478969e-05,-63.966359999999966,0.5572009156495981,0.039400054593918425,63.96473000000001,0.5570298080885215,0.039387955462243475,0.0,0.0,0.0,-0.0018800000000025819,0.0007652450587928688,5.411099703419358e-05
ASN1087,L ASN 216,0.0,0.0,0.0,-0.00022500000000000853,0.00041758232721226754,2.9527529527545415e-05,-0.5233550000000006,0.39286941720500435,0.027780062902646546,0.52324,0.39281513769201915,0.02777622476147541,0.0,0.0,0.0,-0.0003400000000003445,0.0007378346698282738,5.217278984301098e-05
LEU1088,L LEU 217,0.0,0.0,0.0,-0.0003400000000000219,0.000473708771293111,3.349626844889061e-05,-0.06172999999999991,0.09336159328117746,0.006601661571150099,0.06172999999999998,0.09330620075857769,0.006597744728314367,0.0,0.0,0.0,-0.0003399999999998382,0.0007445804187594082,5.264978632434968e-05
ASP1089,L ASP 218,0.0,0.0,0.0,-0.00020499999999999298,0.0004037016224886752,2.8546015483775385e-05,63.504615,0.5606504853958573,0.03964397600989401,-63.50253000000005,0.5604102863907598,0.039626991375360146,0.0,0.0,0.0,0.0018799999999997397,0.0007249827584139823,5.126402247178554e-05
ILE1090,L ILE 219,0.0,0.0,0.0,-0.0004249999999999618,0.0004943429983320851,3.495532863527075e-05,-0.1945250000000001,0.13138949491873367,0.0092906402833712,0.194405,0.13133670840629447,0.009286907713281105,0.0,0.0,0.0,-0.0005449999999997779,0.000817297375500468,5.7791651646234894e-05
GLU1091,L GLU 220,0.0,0.0,0.0,-0.0002399999999999952,0.000427083130081244,3.01993377410824e-05,64.22832000000002,0.7595362582506596,0.05370732387660982,-64.22653000000003,0.7592367213833967,0.053686143421604125,0.0,0.0,0.0,0.0015500000000002246,0.000852936105461221,6.031169040904736e-05
ARG1092,L ARG 221,0.0,0.0,0.0,-0.00046999999999999874,0.0004990991885387094,3.529164207004246e-05,-65.85771999999999,0.7466950794005608,0.05279931541227641,65.85600000000001,0.7464623902108855,0.05278286180188358,0.0,0.0,0.0,-0.0021900000000007937,0.0008508231308586088,6.0162280542049157e-05
PRO1093,L PRO 222,0.0,0.0,0.0,-0.00044499999999998653,0.0004969657935914546,3.514078826662716e-05,-0.084185,0.0956161637747509,0.0067610837796169875,0.08396999999999996,0.09564187942528111,0.006762902150704241,0.0,0.0,0.0,-0.0006599999999999761,0.0007241546796093718,5.120546845797585e-05
THR1094,L THR 223,0.0,0.0,0.0,-0.0007250000000000095,0.000446514277487299,3.157332735078809e-05,-0.18128500000000028,0.17410368685068112,0.012310989760169576,0.18175999999999995,0.17391829230992362,0.012297880386473116,0.0,0.0,0.0,-0.0002500000000003344,0.000753325958666219,5.3268189381674024e-05
TYR1095,L TYR 224,0.0,0.0,0.0,-0.0014899999999999846,0.0004998999899980291,3.5348267284269364e-05,-0.06987499999999995,0.2221511183293932,0.015708456221888906,0.069875,0.22200229587776787,0.015697932885415197,0.0,0.0,0.0,-0.001489999999999997,0.0008245604889875626,5.83052313261601e-05
THR1096,L THR 225,0.0,0.0,0.0,-0.0012550000000000083,0.00043586121644393976,3.082004218037273e-05,-0.044205000000000556,0.3186697082795918,0.022533351168323824,0.04494000000000005,0.3183860022048709,0.022513290119393927,0.0,0.0,0.0,-0.000520000000000791,0.0008423775875459258,5.956509044732887e-05
ASN1097,L ASN 226,0.0,0.0,0.0,-0.0007850000000000145,0.0004108223460329363,2.9049526674285556e-05,0.2277000000000011,0.3902229619076766,0.02759293025396179,-0.22745500000000005,0.38990258780238957,0.02757027638372529,0.0,0.0,0.0,-0.0005399999999997008,0.0007539230729978471,5.3310411740977816e-05
LEU1098,L LEU 227,0.0,0.0,0.0,-0.0009499999999999998,0.00021794494717703093,1.5411035007422246e-05,-0.1566350000000002,0.07917582822427548,0.005598576504344643,0.15817500000000004,0.07924710956874066,0.005603616856548986,0.0,0.0,0.0,0.0005899999999998107,0.0007628237017814156,5.393978123794636e-05
ASN1099,L ASN 228,0.0,0.0,0.0,-0.0015150000000000018,0.0004997749493522476,3.533942557541376e-05,-0.7660449999999998,0.20317079754482498,0.01436634486830249,0.7678099999999999,0.20344803734614836,0.014385948682655548,0.0,0.0,0.0,0.0002500000000017266,0.001351850583459469,9.559027147151813e-05
ARG1100,L ARG 229,0.0,0.0,0.0,-0.0019550000000000413,0.00045052746864090044,3.185710281867903e-05,-78.66041,1.281775332067918,0.09063520292628635,78.64926500000006,1.2804716688681501,0.09054302001739244,0.0,0.0,0.0,-0.013099999999998745,0.0020566963801169603,0.00014543039572225279
LEU1101,L LEU 230,0.0,0.0,0.0,-0.0008249999999999846,0.0003799671038392574,2.6867731575255194e-05,0.08439499999999976,0.08549695301588213,0.00604554752483179,-0.08385500000000005,0.08542613168697266,0.006040539700639337,0.0,0.0,0.0,-0.0002850000000002595,0.0007441606009464834,5.262010072211148e-05
ILE1102,L ILE 231,0.0,0.0,0.0,-0.00123499999999997,0.00042399882075303105,2.998124413695677e-05,-0.27121499999999993,0.08762373408500707,0.006195933656439532,0.273385,0.08764466198805279,0.006197413482655496,0.0,0.0,0.0,0.0009349999999999526,0.0010053730650859015,7.109061119445452e-05
GLY1103,L GLY 232,0.0,0.0,0.0,-0.0007900000000000124,0.00040730823708833155,2.8801041647829727e-05,-0.00022000000000003795,0.08753583037819421,0.006189717925721651,0.0011850000000000077,0.08731243196131923,0.006173921272173788,0.0,0.0,0.0,0.0001749999999999241,0.0009134412953222126,6.459005341381603e-05
GLN1104,L GLN 233,0.0,0.0,0.0,-0.001065000000000058,0.0002660357118884876,1.881156559141402e-05,-0.3292499999999997,0.1760042258015412,0.01244537815817581,0.3293950000000001,0.17594180564891315,0.01244096438685521,0.0,0.0,0.0,-0.000920000000000094,0.0007769169839817651,5.493632677925064e-05
ILE1105,L ILE 234,0.0,0.0,0.0,-0.0010100000000000209,0.00014106735979663263,9.974968671628148e-06,-0.0023100000000000165,0.07421491696417906,0.005247787105056755,0.0045400000000000015,0.07420484081244294,0.005247074613534668,0.0,0.0,0.0,0.0012199999999996701,0.0009703607576560504,6.861486719359092e-05
VAL1106,L VAL 235,0.0,0.0,0.0,-0.0016500000000000232,0.000476969600708459,3.372684390807912e-05,-0.156055,0.10934076081224259,0.0077315593430433045,0.15967499999999998,0.10933494123563622,0.007731147836835105,0.0,0.0,0.0,0.0019699999999997987,0.0015195723082500035,0.00010744998836668721
SER1107,L SER 236,0.0,0.0,0.0,-0.0015200000000000296,0.0004995998398718627,3.532704346531074e-05,-0.2782200000000001,0.10126594491733118,0.007160583635430827,0.27912999999999977,0.10117100918741533,0.007153870665590788,0.0,0.0,0.0,-0.0006099999999999827,0.0013068664813206577,9.240941510472395e-05
SER1108,L SER 237,0.0,0.0,0.0,-0.0009399999999999781,0.00023748684174075056,1.6792855623746114e-05,-0.13972499999999996,0.16910307322754364,0.011957392979868142,0.13908,0.16911665677868642,0.011958353481980709,0.0,0.0,0.0,-0.001584999999999901,0.0010690065481558304,7.559017793338112e-05
ILE1109,L ILE 238,0.0,0.0,0.0,-0.0013849999999999984,0.000486595314404043,3.440748465086989e-05,-0.29291500000000004,0.08799623727751105,0.006222273609782852,0.2968,0.08799636356122892,0.0062222825393901775,0.0,0.0,0.0,0.0025000000000000534,0.001356465996624748,9.591663046623278e-05
THR1110,L THR 239,0.0,0.0,0.0,-0.002360000000000025,0.0004799999999999651,3.394112549695181e-05,-0.10597499999999975,0.2812939998915726,0.019890489483041895,0.11429999999999996,0.2806207939551166,0.019842886634761584,0.0,0.0,0.0,0.005965000000000375,0.0022877445224497163,0.0001617679665446574
ALA1111,L ALA 240,0.0,0.0,0.0,-0.001504999999999983,0.0004999749993749545,3.5353571248177015e-05,0.05211500000000001,0.09114423610410032,0.006444870741527708,-0.05447999999999999,0.09128230715752095,0.006454633839343638,0.0,0.0,0.0,-0.0038699999999999225,0.0016950221237493157,0.00011985616379643644
SER1112,L SER 241,0.0,0.0,0.0,-0.0010350000000000149,0.00025253712598345945,1.7857071428426564e-05,-0.284335,0.24401707476117301,0.017254612828893016,0.28404,0.2442516497385432,0.01727119978461253,0.0,0.0,0.0,-0.0013299999999999252,0.0013860375175296807,9.800765276242054e-05
LEU1113,L LEU 242,0.0,0.0,0.0,-0.0019849999999999347,0.00027345017827747623,1.9335847537667378e-05,-0.03700999999999999,0.09383842443263851,0.006635378625218009,0.038979999999999994,0.09453295510032468,0.0066844893597043,0.0,0.0,0.0,-1.4999999999990576e-05,0.0014949163856215744,0.00010570655135798991
ARG1114,L ARG 243,0.0,0.0,0.0,-0.005655000000000054,0.0005531500700532944,3.911361655484983e-05,-79.851675,1.3540811605557606,0.09574799709059284,79.89852500000003,1.3528085375870256,0.09565800905748421,0.0,0.0,0.0,0.041195000000004714,0.007475759158776012,0.0005286159995687958
PHE1115,L PHE 244,0.0,0.0,0.0,-0.0034850000000000003,0.0005193986907954369,3.6727033640086826e-05,-0.3795699999999998,0.07254257439600705,0.005129534628014619,0.37852000000000013,0.07298643435598103,0.005160920266774099,0.0,0.0,0.0,-0.004534999999999885,0.0013261881465311109,9.377566315413672e-05
ASP1116,L ASP 245,0.0,0.0,0.0,-0.0019950000000000085,0.00032399845678644405,2.2910150588767116e-05,75.23222500000006,0.8554284039973128,0.06048792252860854,-75.23211999999998,0.8532472183400613,0.06033368941168161,0.0,0.0,0.0,-0.0018900000000014927,0.004040779627746186,0.00028572626760597816
GLY1117,L GLY 246,0.0,0.0,0.0,-0.0005649999999999811,0.0004957569969248877,3.5055313434626644e-05,0.209895,0.05178999879320316,0.0036621059344317066,-0.21040999999999996,0.05183774590006794,0.003665482164736319,0.0,0.0,0.0,-0.0010799999999999983,0.0008022468448052241,5.672741841472857e-05
ALA1118,L ALA 247,0.0,0.0,0.0,-0.00038999999999999593,0.0004877499359302828,3.4489128721960704e-05,-0.11460500000000007,0.08754609628647064,0.006190443835057381,0.11411500000000002,0.08750806691385649,0.006187754752331407,0.0,0.0,0.0,-0.0008799999999999031,0.0007180529228406749,5.07740090991462e-05
LEU1119,L LEU 248,0.0,0.0,0.0,-0.0006550000000000017,0.0004753682782853736,3.3613613313656146e-05,0.17364000000000004,0.056760377024822756,0.004013564749695728,-0.17308000000000007,0.05678488883497058,0.004015297996413196,0.0,0.0,0.0,-9.499999999988295e-05,0.0007321031348109939,5.176750911527829e-05
ASN1120,L ASN 249,0.0,0.0,0.0,-0.0012849999999999884,0.00045141444372106073,3.1919821428071515e-05,0.10465000000000067,0.2628201618978264,0.018584191871049933,-0.1030650000000001,0.2631303874032795,0.01860612812691022,0.0,0.0,0.0,0.0003000000000001535,0.0009848857801801937,6.964194138596184e-05
VAL1121,L VAL 250,0.0,0.0,0.0,-0.0011349999999999928,0.0003417235724968089,2.4163505540378635e-05,0.3782550000000001,0.07025204605561343,0.00496756981581539,-0.37680499999999995,0.07016834738683778,0.004961651426188635,0.0,0.0,0.0,0.00031500000000028505,0.0010128055094631228,7.161616437644701e-05
ASP1122,L ASP 251,0.0,0.0,0.0,-0.0020199999999999806,0.0003600000000000112,2.5455844122716502e-05,75.97997000000004,1.1749008762834476,0.08307803768420427,-76.00757499999995,1.1750895856850103,0.08309138145395613,0.0,0.0,0.0,-0.02962499999999885,0.00647104126088129,0.0004575717156907107
LEU1123,L LEU 252,0.0,0.0,0.0,-0.0021299999999999943,0.0003782856063875642,2.6748831750191178e-05,-0.58445,0.06981588286343016,0.004936728420725714,0.5880600000000001,0.06997161138632961,0.004947740090182351,0.0,0.0,0.0,0.0014799999999995839,0.001462737160258395,0.00010343113651122648
THR1124,L THR 253,0.0,0.0,0.0,-0.002,0.0004242640687119165,2.999999999999915e-05,0.10068499999999983,0.0630885550238713,0.0044610345072640025,-0.09761999999999998,0.06271001195981395,0.004434267470507394,0.0,0.0,0.0,0.0010649999999998673,0.002474020008003263,0.00017493963244503036
GLU1125,L GLU 254,0.0,0.0,0.0,-0.0012799999999999845,0.0004489988864129042,3.1749015732777295e-05,70.97256000000003,0.8706176177838879,0.06156196213554649,-70.97783,0.8696713006067781,0.06149504740623772,0.0,0.0,0.0,-0.00655000000000058,0.0016725728683679236,0.00011826876172515935
PHE1126,L PHE 255,0.0,0.0,0.0,-0.0011149999999999793,0.00031902194281902517,2.2558257911463968e-05,-0.43234500000000003,0.046532418538046585,0.003290338869326335,0.43267500000000003,0.046596666994539314,0.003294881921253013,0.0,0.0,0.0,-0.0007849999999996449,0.0007202603695888184,5.093009915561825e-05
GLN1127,L GLN 256,0.0,0.0,0.0,-0.0014649999999999958,0.0004987734956871561,3.526861210765073e-05,-0.05785000000000043,0.1675113055886077,0.01184483801071165,0.060064999999999945,0.16733042393719086,0.011832047746480745,0.0,0.0,0.0,0.0007499999999998863,0.0010234744745230336,7.237057413065754e-05
THR1128,L THR 257,0.0,0.0,0.0,-0.0007049999999999992,0.0004560427611529413,3.224709289222818e-05,-0.0009800000000001496,0.06808347523445042,0.004814228702502626,0.0010149999999999526,0.06813203926934819,0.004817662698342425,0.0,0.0,0.0,-0.0006699999999997885,0.0007355949972638613,5.201442107721762e-05
ASN1129,L ASN 258,0.0,0.0,0.0,-0.0005249999999999849,0.0004993746088859396,3.531111722956278e-05,-1.0679750000000001,0.06796149185385283,0.004805603174941365,1.068395,0.06788253807128945,0.004800020299436275,0.0,0.0,0.0,-0.00010499999999986188,0.0008330516190493371,5.8905644890821875e-05
LEU1130,L LEU 259,0.0,0.0,0.0,-0.000640000000000025,0.00048000000000001687,3.394112549695547e-05,-0.37404499999999985,0.06815374512820313,0.004819197534341206,0.3745200000000001,0.06815210635042697,0.004819081655253367,0.0,0.0,0.0,-0.00016500000000020055,0.0007333314393914577,5.185436336509914e-05
VAL1131,L VAL 260,0.0,0.0,0.0,-0.0005900000000000033,0.0004918333050943199,3.477786652455857e-05,0.0069649999999999235,0.06857961632292783,0.0048493111753113915,-0.0069900000000000075,0.06862135163343842,0.004852262307419088,0.0,0.0,0.0,-0.0006150000000000477,0.0007257926701197857,5.1321291877719136e-05
PRO1132,L PRO 261,0.0,0.0,0.0,-0.00034499999999999863,0.00047536827828537136,3.361361331365599e-05,0.13002999999999998,0.07469196141486714,0.005281519241657651,-0.1301499999999999,0.0747017904738569,0.005282214261084085,0.0,0.0,0.0,-0.0004649999999999821,0.0007992340082854617,5.651437870135553e-05
TYR1133,L TYR 262,0.0,0.0,0.0,-0.0005050000000000015,0.0004999749993749701,3.535357124817812e-05,-0.039945000000000015,0.09207916145904024,0.006510979947365834,0.03981499999999999,0.09207372467213426,0.0065105955084769265,0.0,0.0,0.0,-0.0006349999999997812,0.0007627417649502693,5.3933987429053115e-05
PRO1134,L PRO 263,0.0,0.0,0.0,-0.0006000000000000049,0.0004898979485566399,3.4641016151377845e-05,0.34625999999999996,0.11416108093391529,0.008072407447595778,-0.3463649999999998,0.11413611074064223,0.008070641788296687,0.0,0.0,0.0,-0.0007049999999997425,0.0008473340545499534,5.99155655902564e-05
ARG1135,L ARG 264,0.0,0.0,0.0,-0.0008200000000000173,0.00038418745424597794,2.7166155414412744e-05,-74.54304499999999,1.1773545910116918,0.08325154151654815,74.53887000000003,1.1761313375200293,0.08316504443264168,0.0,0.0,0.0,-0.004995000000000544,0.0017564096902478391,0.00012419692025160105
GLY1136,L GLY 265,0.0,0.0,0.0,-0.0003299999999999953,0.0004702127178203433,3.324906013709213e-05,-0.07874499999999997,0.04699127552003673,0.0033227849576823376,0.07894500000000003,0.047011296248880396,0.003324200636995303,0.0,0.0,0.0,-0.0001299999999999657,0.000763609848024553,5.3995370171899034e-05
HID1137,L HID 266,0.0,0.0,0.0,-0.0012800000000000456,0.00044899888641288394,3.1749015732775865e-05,0.3105899999999998,0.12732800909462175,0.009003449866578942,-0.3101799999999998,0.12735767585819144,0.009005547623548542,0.0,0.0,0.0,-0.0008700000000000241,0.000750399893389986,5.306128532177214e-05
PHE1138,L PHE 267,0.0,0.0,0.0,-0.0010299999999999687,0.00024310491562286218,1.719011343767093e-05,-0.2734349999999999,0.06912319274310223,0.004887747832591234,0.2728,0.0690671412467607,0.004883784393275358,0.0,0.0,0.0,-0.0016650000000002585,0.0007090662874510733,5.013855801674237e-05
PRO1139,L PRO 268,0.0,0.0,0.0,-0.0006049999999999622,0.0004888506929523253,3.4566963997433197e-05,0.5736300000000001,0.055473715397471715,0.0039225840335164845,-0.5738699999999999,0.055505703310562184,0.003924845920542712,0.0,0.0,0.0,-0.0008449999999999669,0.0008312490601500959,5.877818472870771e-05
LEU1140,L LEU 269,0.0,0.0,0.0,-0.0004950000000000027,0.0004999749993749707,3.535357124817817e-05,0.1863300000000001,0.10261920434304664,0.007256273527093628,-0.18642499999999998,0.10253255275764868,0.007250146334730082,0.0,0.0,0.0,-0.0005899999999999616,0.0008318052656722175,5.881751439835027e-05
ALA1141,L ALA 270,0.0,0.0,0.0,-0.0003399999999999803,0.00047370877129305307,3.349626844888651e-05,0.09295500000000007,0.09795056393405803,0.006926150797881891,-0.09278499999999999,0.09789422237803412,0.00692216684824918,0.0,0.0,0.0,-0.000169999999999908,0.0006863672486357372,4.8533493589468286e-05
THR1142,L THR 271,0.0,0.0,0.0,-0.000365000000000002,0.00048143016108258355,3.4042253156922675e-05,0.284375,0.11989972633413296,0.008478190955327668,-0.2839899999999999,0.1198587080691261,0.008475290525993783,0.0,0.0,0.0,1.9999999999935624e-05,0.0007743384273041423,5.475399528800855e-05
TYR1143,L TYR 272,0.0,0.0,0.0,-0.0007299999999999773,0.00044395945760844686,3.1392674304683434e-05,-0.024804999999999904,0.1469225203125783,0.010388991042204239,0.02451000000000001,0.1468706229986106,0.010385321347941045,0.0,0.0,0.0,-0.0010249999999999316,0.0007171994143891984,5.071365693776229e-05
ALA1144,L ALA 273,0.0,0.0,0.0,-0.0002450000000000263,0.000430087200460604,3.041175759472311e-05,0.26663500000000007,0.06542432097469565,0.0046261981015732565,-0.26658499999999996,0.06535528115615442,0.004621316249187018,0.0,0.0,0.0,-0.00019500000000008733,0.000719009735678033,5.0841665983708424e-05
PRO1145,L PRO 274,0.0,0.0,0.0,-0.000320000000000018,0.0004664761515876504,3.298484500494315e-05,0.579065,0.07653581367568942,0.0054118992853710085,-0.579005,0.07648362553514287,0.005408209026563211,0.0,0.0,0.0,-0.0002600000000000424,0.0007227724399837427,5.110772935672514e-05
VAL1146,L VAL 275,0.0,0.0,0.0,-0.0003450000000000164,0.0004753682782853958,3.361361331365772e-05,-0.37197500000000006,0.1772686784939739,0.012534788465506685,0.3718499999999998,0.177146316642487,0.012526136176012191,0.0,0.0,0.0,-0.0004700000000000383,0.00074101282040187,5.239751902523315e-05
ILE1147,L ILE 276,0.0,0.0,0.0,-0.00032499999999998974,0.000468374849879865,3.311910324872837e-05,0.5286249999999997,0.06844855276045186,0.004840043581932069,-0.5283749999999999,0.06836105890783145,0.004833856832282065,0.0,0.0,0.0,-7.500000000039364e-05,0.000720676765270286,5.0959542776620495e-05
SER1148,L SER 277,0.0,0.0,0.0,-0.00021000000000000462,0.00040730823708833507,2.8801041647829975e-05,-0.3659849999999999,0.15686808080358483,0.011092248368793411,0.36591,0.15681049677875508,0.011088176563348899,0.0,0.0,0.0,-0.00028500000000000075,0.0006883131554749737,4.867108998162643e-05
ALA1149,L ALA 278,0.0,0.0,0.0,-0.00016999999999999627,0.0003756327994198508,2.6561249970586272e-05,-0.36653999999999987,0.07549793639564037,0.005338510279094795,0.3663599999999999,0.07542327492226832,0.0053332309156833195,0.0,0.0,0.0,-0.0003500000000000014,0.0006982120021885024,4.9371044145332665e-05
GLU1150,L GLU 279,0.0,0.0,0.0,-0.00020999999999999798,0.00040730823708832206,2.8801041647829056e-05,62.69957499999997,1.41799862284179,0.10026764419246154,-62.697095000000026,1.4175526466320816,0.10023610891224825,0.0,0.0,0.0,0.0022699999999994704,0.0008468175718543704,5.987904474861518e-05
LYS1151,L LYS 280,0.0,0.0,0.0,-0.00020500000000000685,0.0004037016224887026,2.8546015483777323e-05,-62.12387999999999,0.5417580138810287,0.03830807653774312,62.12206500000003,0.5415443940928011,0.03829297133765797,0.0,0.0,0.0,-0.002020000000001971,0.0007480641683689654,5.289612462163706e-05
ALA1152,L ALA 281,0.0,0.0,0.0,-0.00011500000000000399,0.0003190219428189965,2.2558257911461942e-05,-0.28647000000000006,0.09257758421993956,0.006546223758778797,0.28636500000000015,0.09254529580156882,0.006543940622820424,0.0,0.0,0.0,-0.0002200000000001412,0.0006569627082263237,4.645427859735127e-05
TYR1153,L TYR 282,0.0,0.0,0.0,-0.00024000000000000022,0.0004270831300812528,3.0199337741083026e-05,-0.16794499999999998,0.11645540766748454,0.008234640846752217,0.16792,0.1163852378955335,0.008229679094594128,0.0,0.0,0.0,-0.0002650000000000574,0.0007104751930924531,5.0238182690049526e-05
HIE1154,L HIE 283,0.0,0.0,0.0,-0.00016999999999999681,0.000375632799419852,2.656124997058636e-05,0.1438950000000001,0.058065514507321885,0.004105851906121316,-0.14383500000000032,0.058064772237562505,0.004105799419723282,0.0,0.0,0.0,-0.00011000000000056077,0.0006913031173079755,4.888251221038688e-05
GLU1155,L GLU 284,0.0,0.0,0.0,-0.00019999999999999296,0.00039999999999998603,2.8284271247460913e-05,59.85726499999999,0.5304025120382092,0.03750512130205971,-59.85587000000001,0.5302204193531559,0.037492245404819144,0.0,0.0,0.0,0.001195000000001656,0.0007259304374369324,5.1331033498137166e-05
GLN1156,L GLN 285,0.0,0.0,0.0,-0.0001100000000000051,0.0003128897569432548,2.2124646889838612e-05,0.17868499999999987,0.2553951169756381,0.018059161909540523,-0.17866500000000005,0.2554045864408076,0.01805983150184408,0.0,0.0,0.0,-8.999999999998565e-05,0.0007154718722633547,5.059150126256534e-05
LEU1157,L LEU 286,0.0,0.0,0.0,-0.00022000000000000185,0.00041424630354416317,2.9291637031753873e-05,0.047725000000000295,0.11034998584050663,0.007802922329166174,-0.047654999999999975,0.11025495895876977,0.007796202913919059,0.0,0.0,0.0,-0.00014999999999961488,0.0006837397165587363,4.834769901452504e-05
SER1158,L SER 287,0.0,0.0,0.0,-8.999999999999842e-05,0.0002861817604250787,2.0236106344847707e-05,0.5576049999999997,0.10079756433069399,0.007127464126532098,-0.55754,0.10079180720673658,0.007127057036393057,0.0,0.0,0.0,-2.5000000000026114e-05,0.000627992834353999,4.44057991708273e-05
VAL1159,L VAL 288,0.0,0.0,0.0,-0.00013000000000000235,0.00033630343441601085,2.378024390118866e-05,0.26091499999999995,0.042322308242816645,0.0029926391153962963,-0.26083999999999996,0.042313761354907435,0.0029920347591564323,0.0,0.0,0.0,-5.5000000000049455e-05,0.0006495960283129019,4.593337566519015e-05
ALA1160,L ALA 289,0.0,0.0,0.0,-0.00010499999999999732,0.00030655342111937883,2.1676600286944817e-05,0.28431000000000006,0.07958130370884832,0.005627247950819279,-0.28423499999999985,0.07961168114667662,0.005629395960047625,0.0,0.0,0.0,-2.999999999991454e-05,0.0006775691846594407,4.791137651957305e-05
GLU1161,L GLU 290,0.0,0.0,0.0,-0.0001750000000000035,0.0003799671038392742,2.6867731575256383e-05,59.06364500000002,0.48038705121413366,0.03396849415077232,-59.06274500000001,0.4802052269319354,0.033955637232479643,0.0,0.0,0.0,0.0007250000000006196,0.0006552671211034997,4.633438248208713e-05
ILE1162,L ILE 291,0.0,0.0,0.0,-0.00026500000000001967,0.00044133320745218,3.120697037522458e-05,0.14186500000000016,0.05488357472869253,0.0038808547866417114,-0.14178000000000002,0.05492268747976564,0.0038836204757931774,0.0,0.0,0.0,-0.00018000000000000681,0.0007467261881038391,5.2801515129780606e-05
THR1163,L THR 292,0.0,0.0,0.0,-0.0001900000000000246,0.00039230090491871146,2.773986301336399e-05,0.5168649999999999,0.0561539560048968,0.003970684308151358,-0.5168050000000001,0.05610050779627486,0.003966904949075473,0.0,0.0,0.0,-0.00013000000000016666,0.0007163099887617603,5.0650765048510035e-05
ASN1164,L ASN 293,0.0,0.0,0.0,-7.99999999999934e-05,0.0002712931993249884,1.91833260932493e-05,0.12207999999999956,0.1367796534576687,0.009671782048826355,-0.12216999999999995,0.13677057834198117,0.009671140341242083,0.0,0.0,0.0,-0.0001700000000003854,0.0006173329733610054,4.3652033171362116e-05
ALA1165,L ALA 294,0.0,0.0,0.0,-7.499999999999619e-05,0.0002633913438213051,1.862458053218823e-05,0.06614000000000005,0.07092376470549201,0.005015067497053252,-0.06606000000000001,0.07092387750257312,0.005015075473011347,0.0,0.0,0.0,5.000000000107696e-06,0.0005957977844873735,4.21292653626943e-05
CYS1166,L CYS 295,0.0,0.0,0.0,-0.00024499999999999744,0.0004300872004605534,3.041175759471953e-05,0.4734850000000001,0.050441548102729855,0.003566756071698771,-0.4734,0.05044601074416244,0.0035670716281006693,0.0,0.0,0.0,-0.0001599999999999513,0.0007378346698277519,5.2172789842974067e-05
PHE1167,L PHE 296,0.0,0.0,0.0,-0.00026000000000001467,0.000438634243989251,3.1016124838543395e-05,-0.07716500000000003,0.0650487338462479,0.004599640081028078,0.077125,0.06504905360572129,0.004599662691437276,0.0,0.0,0.0,-0.00030000000000011793,0.0007483314773548055,5.291502622129303e-05
GLU1168,L GLU 297,0.0,0.0,0.0,-0.00020499999999998796,0.00040370162248866545,2.8546015483774697e-05,60.80423499999997,0.52623544139497,0.03721046491110793,-60.803219999999975,0.5260145830724409,0.037194847869353745,0.0,0.0,0.0,0.0008100000000005281,0.0007168681887196822,5.0690235746060495e-05
PRO1169,L PRO 298,0.0,0.0,0.0,-0.00017999999999999128,0.00038418745424595235,2.7166155414410935e-05,0.5807149999999995,0.03837868907350031,0.0027137831296922127,-0.5805799999999998,0.038400046874974,0.002715293354317541,0.0,0.0,0.0,-4.500000000003723e-05,0.0006804226627618102,4.8113147891188335e-05
ALA1170,L ALA 299,0.0,0.0,0.0,-0.00012500000000000176,0.00033071891388307856,2.338535866733747e-05,0.4339399999999998,0.052794094366701745,0.003733106213329731,-0.4338500000000001,0.05279950283856715,0.0037334886500429198,0.0,0.0,0.0,-3.500000000012049e-05,0.000619495762697531,4.380496547197564e-05
ASN1171,L ASN 300,0.0,0.0,0.0,-0.00021000000000002462,0.00040730823708837383,2.8801041647832716e-05,0.4483750000000001,0.24579116008310864,0.017380059605047436,-0.4482199999999999,0.24569894505268058,0.017373539017713137,0.0,0.0,0.0,-5.49999999999784e-05,0.0006495960283126074,4.593337566516932e-05
GLN1172,L GLN 301,0.0,0.0,0.0,-0.00034000000000001585,0.00047370877129310245,3.349626844889001e-05,0.41321500000000044,0.10039830065792876,0.0070992319214827244,-0.41313999999999984,0.10034794666559015,0.007095671356538479,0.0,0.0,0.0,-0.00026499999999941794,0.0007776728103771747,5.4989771776210036e-05
MET1173,L MET 302,0.0,0.0,0.0,-0.00054499999999996,0.0004979708826828758,3.521185879785122e-05,0.5530349999999997,0.10492389515739657,0.0074192397774301465,-0.5528099999999999,0.10481752668327998,0.007411718390494916,0.0,0.0,0.0,-0.00032000000000000697,0.0007794870107963016,5.511805511808964e-05
VAL1174,L VAL 303,0.0,0.0,0.0,-0.00042000000000000647,0.0004935585071701302,3.4899856733230826e-05,-0.29349500000000006,0.05355417794159567,0.003786852238337332,0.29346500000000036,0.053534370034584104,0.003785451607800433,0.0,0.0,0.0,-0.00045000000000028155,0.0007193747284970786,5.0867474873451576e-05
LYS1175,L LYS 304,0.0,0.0,0.0,-0.0003600000000000042,0.00048000000000000543,3.3941125496954665e-05,-67.79966500000002,1.1572782218518143,0.08183192783909277,67.79769499999998,1.156819234789431,0.08179947255266395,0.0,0.0,0.0,-0.002329999999999899,0.0009701030873059918,6.859664714840721e-05
CYS1176,L CYS 305,0.0,0.0,0.0,-0.00020500000000000073,0.00040370162248869055,2.854601548377647e-05,0.005299999999999971,0.1779899716276173,0.012585791592108937,-0.005265,0.17791951768988137,0.012580809746395501,0.0,0.0,0.0,-0.00017000000000003457,0.0006863672486359941,4.8533493589486453e-05
ASP1177,L ASP 306,0.0,0.0,0.0,-0.00017999999999999795,0.00038418745424596655,2.716615541441194e-05,61.459579999999995,0.8003691358381346,0.056594644340356194,-61.45874999999997,0.8001509029585281,0.05657921294545143,0.0,0.0,0.0,0.0006500000000009721,0.0007533259586668761,5.326818938172049e-05
PRO1178,L PRO 307,0.0,0.0,0.0,-0.0001599999999999868,0.000366606055596437,2.5922962793629307e-05,-0.09391999999999998,0.07170971761205033,0.0050706427600453186,0.09389500000000005,0.07169626193184692,0.005069691299773587,0.0,0.0,0.0,-0.00018500000000019057,0.0006409173113592078,4.531969770419457e-05
ARG1179,L ARG 308,0.0,0.0,0.0,-0.00019499999999999073,0.0003962007067131319,2.8015620642775805e-05,-58.112015,0.8378098082351516,0.059242099674767665,58.11157,0.8376760263371776,0.05923263986604193,0.0,0.0,0.0,-0.0006399999999997874,0.0007002856559990827,4.951767361246212e-05
HIE1180,L HIE 309,0.0,0.0,0.0,-0.00018000000000000237,0.00038418745424597604,2.7166155414412612e-05,-0.2396850000000001,0.2813794515862877,0.019896531830321588,0.23966500000000004,0.28133960399311,0.019893714179986595,0.0,0.0,0.0,-0.0002000000000000024,0.0007071067811866165,5.0000000000004875e-05
GLY1181,L GLY 310,0.0,0.0,0.0,-4.4999999999998377e-05,0.00020730412441627132,1.4658615214268519e-05,-0.38678999999999986,0.12979636320020668,0.009177988859221818,0.3867600000000001,0.12986255195397872,0.009182669110884868,0.0,0.0,0.0,-7.499999999995649e-05,0.0006077622890571276,4.297528359417535e-05
LYS1182,L LYS 311,0.0,0.0,0.0,-0.00017499999999999016,0.0003799671038392453,2.686773157525434e-05,-59.39216499999997,0.8175827528625779,0.0578118308730294,59.39174499999994,0.817361774236455,0.05779620532452652,0.0,0.0,0.0,-0.0005950000000008515,0.0007217859793618625,5.103797605721464e-05
TYR1183,L TYR 312,0.0,0.0,0.0,-0.0002899999999999725,0.00045376205218149423,3.208582241426586e-05,-0.5648900000000002,0.06510881583933044,0.004603888519501664,0.5648499999999997,0.06513261471797675,0.004605571354349209,0.0,0.0,0.0,-0.0003300000000000636,0.0007218725649310156,5.104409858152475e-05
MET1184,L MET 313,0.0,0.0,0.0,-0.00028999999999995474,0.00045376205218146637,3.208582241426389e-05,-0.37814,0.14787197300367627,0.010456127485833357,0.37811,0.14784447199675732,0.010454182870985172,0.0,0.0,0.0,-0.0003199999999998915,0.0007794870107963065,5.5118055118089986e-05
ALA1185,L ALA 314,0.0,0.0,0.0,-0.0001499999999999846,0.00035707142142710587,2.5248762345902605e-05,0.07386500000000004,0.07846774353197619,0.005548507355586722,-0.07370499999999995,0.07853673010127175,0.00555338544268269,0.0,0.0,0.0,1.0000000000023323e-05,0.0006927481504847487,4.898469148622047e-05
CYS1186,L CYS 315,0.0,0.0,0.0,-0.00021500000000000962,0.00041082234603294793,2.9049526674286383e-05,-0.2331200000000001,0.16213563951210722,0.011464721017102854,0.23322499999999993,0.16211737838677276,0.011463429760547246,0.0,0.0,0.0,-0.00011000000000012555,0.0007334166619323819,5.186038950875889e-05
CYS1187,L CYS 316,0.0,0.0,0.0,-0.000359999999999987,0.00047999999999998245,3.394112549695304e-05,0.24967499999999998,0.14513572742436634,0.01026264570542118,-0.24929000000000007,0.14514591244675104,0.010263365895260657,0.0,0.0,0.0,2.4999999999950616e-05,0.0007774155902734864,5.497158356825248e-05
LEU1188,L LEU 317,0.0,0.0,0.0,-0.0004399999999999804,0.0004963869458396115,3.509985754956688e-05,0.15307500000000007,0.07717557498975954,0.005457137241722988,-0.15299,0.07715607493904802,0.005455758379913829,0.0,0.0,0.0,-0.000354999999999987,0.0008360472474687163,5.9117467807747695e-05
LEU1189,L LEU 318,0.0,0.0,0.0,-0.000825000000000029,0.0003799671038392783,2.6867731575256675e-05,-0.0077199999999999136,0.06270025199311424,0.004433577336643642,0.008404999999999998,0.06260128572960784,0.004426579365040235,0.0,0.0,0.0,-0.00014000000000009561,0.0006785278181475088,4.79791621435816e-05
TYR1190,L TYR 319,0.0,0.0,0.0,-0.0005850000000000177,0.0004927220311697194,3.48407089480118e-05,0.5796249999999997,0.08502325784748735,0.006012052218253064,-0.5795999999999998,0.08500299994706129,0.006010619768376677,0.0,0.0,0.0,-0.0005599999999999106,0.0007525955088887488,5.321653878257749e-05
ARG1191,L ARG 320,0.0,0.0,0.0,-0.001219999999999979,0.00041424630354422296,2.92916370317581e-05,-74.21160499999998,0.8533585582747375,0.060341562333964247,74.207605,0.8525095653294189,0.06028152946708281,0.0,0.0,0.0,-0.005220000000000908,0.0017382750070131074,0.00012291460450260616
GLY1192,L GLY 321,0.0,0.0,0.0,-0.00026000000000001575,0.0004386342439892529,3.101612483854353e-05,-0.14322000000000001,0.05928230427370386,0.0041918919356300245,0.142955,0.05930314473111857,0.004193365578506122,0.0,0.0,0.0,-0.0005249999999999955,0.0006995534289817052,4.946589734352656e-05
ASP1193,L ASP 322,0.0,0.0,0.0,-0.0003300000000000014,0.00047021271782035195,3.324906013709274e-05,63.05518499999998,0.5377523321895841,0.03802483206901358,-63.05343,0.5374135791925072,0.03800087861487555,0.0,0.0,0.0,0.0014249999999998409,0.0008742854225022065,6.18213150943856e-05
VAL1194,L VAL 323,0.0,0.0,0.0,-0.0002900000000000075,0.0004537620521815489,3.2085822414269724e-05,0.29267000000000004,0.05759506142022959,0.004072585849310005,-0.29255000000000003,0.05764423214858533,0.004076062744855627,0.0,0.0,0.0,-0.00016999999999998128,0.0007218725649310228,5.1044098581525255e-05
VAL1195,L VAL 324,0.0,0.0,0.0,-0.000225,0.00041758232721225165,2.952752952754429e-05,-0.02349500000000001,0.053201315538245864,0.0037619010985138887,0.023559999999999998,0.05319075483577948,0.0037611543440810814,0.0,0.0,0.0,-0.00015999999999980697,0.0006514598989959828,4.606517122511627e-05
PRO1196,L PRO 325,0.0,0.0,0.0,-0.00017999999999999405,0.00038418745424595826,2.7166155414411355e-05,-0.16634499999999997,0.04222269502293754,0.0029855953970690623,0.16639999999999996,0.04223943654927243,0.0029867792017489437,0.0,0.0,0.0,-0.00012500000000001955,0.0007275816105429058,5.1447789068151826e-05
LYS1197,L LYS 326,0.0,0.0,0.0,-0.0001750000000000107,0.00037996710383928986,2.686773157525749e-05,-57.430549999999975,0.5934230173345835,0.04196134396694661,57.43021499999999,0.5932546491815534,0.04194943854067226,0.0,0.0,0.0,-0.0005099999999992733,0.0007070360669716657,4.999499974991307e-05
ASP1198,L ASP 327,0.0,0.0,0.0,-0.00014999999999999126,0.00035707142142712175,2.5248762345903726e-05,59.25963999999998,0.523188264776689,0.03699499698608197,-59.25901499999999,0.5230962576568742,0.03698849110024812,0.0,0.0,0.0,0.00047499999999896404,0.0006851094803021979,4.8444555937687554e-05
VAL1199,L VAL 328,0.0,0.0,0.0,-0.00024999999999999025,0.00043301270189220243,3.061862178478853e-05,-0.23706499999999983,0.04722341341961691,0.0033391995859786924,0.23710999999999985,0.04723439318970898,0.0033399759729674894,0.0,0.0,0.0,-0.00020499999999985474,0.0008018572192104152,5.669986772470725e-05
ASN1200,L ASN 329,0.0,0.0,0.0,-0.00020500000000000628,0.0004037016224887015,2.8546015483777245e-05,-0.08751999999999996,0.4154976649753897,0.02938012164712743,0.08749499999999993,0.41547149116997184,0.02937827087959739,0.0,0.0,0.0,-0.0002300000000000324,0.0007050531894819213,4.985478913798704e-05
ALA1201,L ALA 330,0.0,0.0,0.0,-3.999999999999559e-05,0.00019595917942263265,1.385640646054949e-05,-0.17234500000000008,0.04370201339755378,0.0030901990024915626,0.17234999999999992,0.043749257136550534,0.003093539639312884,0.0,0.0,0.0,-3.500000000002418e-05,0.0006194957626973497,4.380496547196282e-05
ALA1202,L ALA 331,0.0,0.0,0.0,-7.99999999999923e-05,0.0002712931993249846,1.918332609324903e-05,-0.27105499999999993,0.05921513298980278,0.004187142208595279,0.27103000000000016,0.05917059320304171,0.004183992770070143,0.0,0.0,0.0,-0.00010499999999997678,0.0006884584228549976,4.868136193657644e-05
ILE1203,L ILE 332,0.0,0.0,0.0,-0.00021000000000001074,0.00040730823708834694,2.8801041647830815e-05,-0.13906000000000007,0.0477521350308026,0.00337658584964162,0.13907999999999998,0.04778633277413123,0.003379003995262516,0.0,0.0,0.0,-0.00019000000000026773,0.0006662582082043347,4.711156970424837e-05
ALA1204,L ALA 333,0.0,0.0,0.0,-3.4999999999998364e-05,0.00018377975949488245,1.2995191418366418e-05,-0.09248499999999993,0.05598963988989395,0.003959065404233683,0.09252999999999996,0.05594845038068531,0.003956152866106166,0.0,0.0,0.0,9.999999999990155e-06,0.0005915234568466813,4.182702475671964e-05
THR1205,L THR 334,0.0,0.0,0.0,-8.999999999999231e-05,0.0002861817604250593,2.0236106344846334e-05,-0.17202000000000012,0.15425634379175474,0.010907570673619317,0.17195999999999995,0.15424995429496888,0.010907118867968751,0.0,0.0,0.0,-0.00015000000000016666,0.0007193747284968544,5.086747487343572e-05
ILE1206,L ILE 335,0.0,0.0,0.0,-0.0001800000000000157,0.0003841874542460045,2.7166155414414625e-05,-0.27484000000000003,0.06776964217110754,0.004792037353777596,0.27479999999999993,0.06774341296391882,0.004790182668750767,0.0,0.0,0.0,-0.00021999999999987806,0.0007011419257182651,4.9578221024957985e-05
LYS1207,L LYS 336,0.0,0.0,0.0,-0.00013500000000000233,0.0003417235724968415,2.416350554038094e-05,-59.445610000000016,0.9828765934232997,0.06949987042791483,59.44537999999999,0.9826711533373544,0.0694853436201249,0.0,0.0,0.0,-0.00036500000000010856,0.00071538451199256,5.058532395857682e-05
THR1208,L THR 337,0.0,0.0,0.0,-9.00000000000023e-05,0.00028618176042509105,2.023610634484858e-05,-0.23109000000000038,0.17441815243832826,0.012333225835117086,0.23107000000000014,0.1744502654053582,0.012335496564792176,0.0,0.0,0.0,-0.00011000000000020438,0.0006307931515163326,4.460381149632321e-05
LYS1209,L LYS 338,0.0,0.0,0.0,-9.999999999999953e-05,0.00029999999999999867,2.1213203435596333e-05,-55.49351999999999,0.7651575717467509,0.05410481076583598,55.49315499999999,0.7650447444274863,0.05409683266958047,0.0,0.0,0.0,-0.0004650000000006216,0.0007202603695877104,5.0930099155539894e-05
ARG1210,L ARG 339,0.0,0.0,0.0,-0.00014999999999998793,0.0003570714214271138,2.5248762345903164e-05,-59.84651999999999,0.5063381277375654,0.035803512369653276,59.84578499999998,0.5062184792936066,0.03579505194704511,0.0,0.0,0.0,-0.0008850000000035152,0.0007153845119954848,5.058532395878363e-05
THR1211,L THR 340,0.0,0.0,0.0,-8.999999999999898e-05,0.0002861817604250805,2.0236106344847835e-05,0.0938750000000001,0.1274038436429609,0.009008812178916826,-0.09389000000000003,0.12744986426042204,0.009012066327984942,0.0,0.0,0.0,-0.00010499999999997733,0.0006811571037583179,4.816508071208953e-05
ILE1212,L ILE 341,0.0,0.0,0.0,-0.0001299999999999868,0.0003363034344159706,2.3780243901185818e-05,-0.41839500000000013,0.07756293557492513,0.0054845277713764864,0.41841,0.0775352300570528,0.005482568695420105,0.0,0.0,0.0,-0.00011499999999982969,0.0006259193238750458,4.425917983877438e-05
GLN1213,L GLN 342,0.0,0.0,0.0,-0.0001349999999999979,0.0003417235724968302,2.4163505540380143e-05,0.1829299999999999,0.30662634443243825,0.021681756743861906,-0.18298999999999999,0.3066251455768101,0.02168167197196747,0.0,0.0,0.0,-0.00019499999999997186,0.0006759992603545032,4.7800366107375965e-05
PHE1214,L PHE 343,0.0,0.0,0.0,-0.0002099999999999813,0.00040730823708828986,2.880104164782678e-05,-0.4319500000000003,0.035906092797739715,0.0025389441703195206,0.431915,0.03590470407899529,0.0025388459730753864,0.0,0.0,0.0,-0.0002450000000001218,0.0007648365838532959,5.4082113494221896e-05
VAL1215,L VAL 344,0.0,0.0,0.0,-0.00016000000000000126,0.0003666060555964701,2.5922962793631645e-05,-0.12075999999999984,0.06605938540434668,0.004671103938042918,0.12075000000000007,0.06605806158221703,0.004671010329682422,0.0,0.0,0.0,-0.00016999999999975395,0.0006641535966929086,4.696275119709911e-05
ASP1216,L ASP 345,0.0,0.0,0.0,-0.00010499999999999788,0.0003065534211193804,2.167660028694493e-05,58.168695,0.5905882761931939,0.041760897498548104,-58.16839999999999,0.5904559932814454,0.04175154368415485,0.0,0.0,0.0,0.000190000000000623,0.0006510760324279852,4.603802775978608e-05
TRP1217,L TRP 346,0.0,0.0,0.0,-0.0002999999999999997,0.00045825756949558367,3.2403703492039275e-05,0.007420000000000031,0.10640824028241422,0.007524198827782264,-0.00748,0.10639125715959935,0.007522997939651452,0.0,0.0,0.0,-0.0003599999999997294,0.0007418894796396866,5.245950819441815e-05
CYS1218,L CYS 347,0.0,0.0,0.0,-0.000129999999999999,0.0003363034344160022,2.3780243901188047e-05,-0.3899549999999997,0.10730975246919618,0.007587945365841848,0.38990000000000014,0.10730973860745258,0.007587944385668558,0.0,0.0,0.0,-0.00018500000000006621,0.0007216474208369746,5.102817848996069e-05
PRO1219,L PRO 348,0.0,0.0,0.0,-0.00015999999999999793,0.0003666060555964625,2.5922962793631106e-05,0.21461499999999994,0.09245278132646975,0.006537398861550377,-0.21457000000000007,0.09243935904148205,0.006536449762676995,0.0,0.0,0.0,-0.00011500000000002508,0.0007223399476698896,5.107714753193148e-05
THR1220,L THR 349,0.0,0.0,0.0,-0.00016000000000000722,0.00036660605559648375,2.592296279363261e-05,0.12931999999999974,0.18976258219153755,0.013418240868310578,-0.12931499999999993,0.18976716200386218,0.013418564709945709,0.0,0.0,0.0,-0.00015500000000024495,0.0006789513973767484,4.800911371811811e-05
GLY1221,L GLY 350,0.0,0.0,0.0,-9.999999999999953e-05,0.0002999999999999986,2.1213203435596326e-05,0.07302499999999998,0.07802777950832651,0.005517397201126641,-0.07293499999999997,0.07805806028207458,0.005519538375172325,0.0,0.0,0.0,-9.999999999985576e-06,0.0006244197306299193,4.4153142583509326e-05
PHE1222,L PHE 351,0.0,0.0,0.0,-0.0003500000000000061,0.00047696960070848127,3.37268439080807e-05,-0.2768149999999999,0.08297066213427488,0.005866911783468367,0.2768249999999999,0.08292999683468015,0.005864036312558126,0.0,0.0,0.0,-0.00034000000000030897,0.0007838367176902838,5.5425625842180514e-05
LYS1223,L LYS 352,0.0,0.0,0.0,-0.0006250000000000011,0.0004841229182759264,3.4232659844072834e-05,-67.42819000000001,0.8846468187343681,0.06255397644821782,67.43057,0.8842401908427251,0.06252522351425778,0.0,0.0,0.0,0.0017550000000009192,0.0011853164134511458,8.381452738030226e-05
VAL1224,L VAL 353,0.0,0.0,0.0,-0.0004099999999999976,0.0004918333050943144,3.4777866524558185e-05,0.021849999999999828,0.08407703313033818,0.005945144026850814,-0.02175499999999999,0.08411483207496757,0.0059478168158577285,0.0,0.0,0.0,-0.0003150000000003267,0.000778315488732123,5.503521599850061e-05
GLY1225,L GLY 354,0.0,0.0,0.0,-0.0003249999999999909,0.0004683748498798667,3.3119103248728495e-05,-0.339565,0.0833791087443373,0.005895793320241146,0.33988999999999997,0.08348142248428697,0.005903027994173843,0.0,0.0,0.0,1.512678871051776e-17,0.0007615773105864158,5.38516480713468e-05
ILE1226,L ILE 355,0.0,0.0,0.0,-0.0006250000000000483,0.00048412291827596305,3.423265984407542e-05,0.009615000000000035,0.06248493238373557,0.004418351941052233,-0.00933,0.06255806183059062,0.0044235229738297955,0.0,0.0,0.0,-0.00033999999999999807,0.0008089499366462896,5.720139858430193e-05
ASN1227,L ASN 356,0.0,0.0,0.0,-0.000995000000000017,0.0002344674817538225,1.65793546315861e-05,-0.7842499999999992,0.19095024875605748,0.013502221576466635,0.7863399999999997,0.19081562933889903,0.013492702546191422,0.0,0.0,0.0,0.0010950000000002902,0.0008751999771476803,6.188598387354361e-05
TYR1228,L TYR 357,0.0,0.0,0.0,-0.0013299999999999506,0.00047021271782033693,3.3249060137091676e-05,-0.5260650000000004,0.24486347374608494,0.01731446227507508,0.52575,0.24488039427442926,0.017315658737108434,0.0,0.0,0.0,-0.0016450000000000876,0.0007609040675403876,5.3804042599023486e-05
GLU1229,L GLU 358,0.0,0.0,0.0,-0.0012250000000000134,0.0004175823272122736,2.9527529527545842e-05,72.40325500000006,1.0162173832246,0.07185742028377631,-72.39655,1.0145984168627635,0.07174294207447957,0.0,0.0,0.0,0.005479999999999734,0.002012361796497425,0.00014229546725040725
PRO1230,L PRO 359,0.0,0.0,0.0,-0.0006849999999999956,0.0004645158770160564,3.284623266068698e-05,0.7455200000000004,0.06030580071601111,0.004264264063117601,-0.7448600000000001,0.06031583871587736,0.004264973856895098,0.0,0.0,0.0,-2.49999999997641e-05,0.0008027297179001541,5.6761562698716324e-05
PRO1231,L PRO 360,0.0,0.0,0.0,-0.0008250000000000646,0.0003799671038392953,2.6867731575257874e-05,-0.4738500000000002,0.07443922017323865,0.0052636477370735495,0.47358500000000026,0.07437555226685583,0.005259145736238825,0.0,0.0,0.0,-0.001090000000000102,0.0007361385739110875,5.2052857750552445e-05
THR1232,L THR 361,0.0,0.0,0.0,-0.00125999999999998,0.0004386342439892226,3.1016124838541396e-05,0.03225000000000012,0.11404506784600554,0.00806420408347904,-0.029870000000000032,0.11403798972272351,0.008063703584581961,0.0,0.0,0.0,0.001120000000000032,0.0008863407922461952,6.267375846395415e-05
VAL1233,L VAL 362,0.0,0.0,0.0,-0.0009249999999999914,0.0003152380053229599,2.2290693125158592e-05,-0.04527500000000014,0.14108153449335595,0.00997597097404558,0.04595999999999997,0.14094523191651434,0.00996633292640779,0.0,0.0,0.0,-0.00023999999999990798,0.0006726068688321814,4.7560487802388616e-05
VAL1234,L VAL 363,0.0,0.0,0.0,-0.0012050000000000088,0.00040370162248868475,2.854601548377606e-05,-0.6047700000000001,0.13794044765767452,0.009753862593864966,0.6042249999999999,0.13792778681252105,0.009752967336918609,0.0,0.0,0.0,-0.0017500000000003713,0.000766485485837418,5.4198708471670366e-05
PRO1235,L PRO 364,0.0,0.0,0.0,-0.0008349999999999959,0.00038441514018050467,2.718225524124121e-05,0.60589,0.13091702677650421,0.009257231740644694,-0.6055750000000001,0.13069006991734264,0.0092411834672297,0.0,0.0,0.0,-0.0005199999999999073,0.0007934733769952651,5.6107040556434184e-05
GLY1236,L GLY 365,0.0,0.0,0.0,-0.0003149999999999986,0.00046451587701605893,3.284623266068716e-05,0.144025,0.19098645076287485,0.013504781444917947,-0.14394499999999996,0.19082117800443452,0.01349309489609409,0.0,0.0,0.0,-0.00023500000000003406,0.0007346938137754464,5.195069778164246e-05
GLY1237,L GLY 366,0.0,0.0,0.0,-0.0003499999999999967,0.00047696960070846826,3.372684390807978e-05,-0.7731699999999999,0.0914428843595842,0.006465988362191927,0.7727299999999997,0.09139850709940663,0.006462850416031723,0.0,0.0,0.0,-0.0007900000000000396,0.0007719455939378613,5.458479641805387e-05
ASP1238,L ASP 367,0.0,0.0,0.0,-0.0006499999999999934,0.0004769696007084676,3.372684390807973e-05,73.45699499999996,1.1240364606987896,0.07948138036610403,-73.44912,1.1229702781469115,0.07940598987486246,0.0,0.0,0.0,0.00722500000000224,0.0014779631253862555,0.00010450777483042849
LEU1239,L LEU 368,0.0,0.0,0.0,-0.0008199999999999963,0.0003841874542459684,2.716615541441207e-05,-0.05280999999999997,0.10715364622820825,0.007576906987683037,0.05290499999999995,0.1070887294489948,0.007572316678203575,0.0,0.0,0.0,-0.0007250000000000201,0.0006628536791780968,4.6870833148128446e-05
ALA1240,L ALA 369,0.0,0.0,0.0,-0.0003049999999999886,0.0004604074282632549,3.255572146336065e-05,0.45263500000000007,0.11328870983023841,0.008010721495283667,-0.45243500000000003,0.11323866731377637,0.008007182955009871,0.0,0.0,0.0,-0.00010500000000000398,0.0006737766692309709,4.76432051818505e-05
LYS1241,L LYS 370,0.0,0.0,0.0,-0.0006349999999999982,0.00048143016108257954,3.404225315692239e-05,-69.67351000000001,1.590192120436769,0.11244356317502545,69.66753000000003,1.5892660819053825,0.1123780823625071,0.0,0.0,0.0,-0.006615000000000748,0.0014095300635321715,9.966882662099036e-05
VAL1242,L VAL 371,0.0,0.0,0.0,-0.0003750000000000009,0.00048412291827592814,3.4232659844072956e-05,0.5150300000000002,0.06365657153821597,0.004501199340175908,-0.514695,0.06355558177689836,0.0044940582856701,0.0,0.0,0.0,-3.999999999986015e-05,0.000747261667690756,5.28393792544902e-05
GLN1243,L GLN 372,0.0,0.0,0.0,-0.00041499999999998537,0.0004927220311696878,3.484070894800957e-05,0.5302999999999999,0.33446573815564384,0.023650299152441993,-0.5300950000000002,0.33430317972612805,0.02363880453565703,0.0,0.0,0.0,-0.00020999999999952835,0.0007911384202523502,5.594193418176494e-05
ARG1244,L ARG 373,0.0,0.0,0.0,-0.0004000000000000425,0.0004898979485566875,3.464101615138121e-05,-62.84054000000004,0.5956750862644651,0.04212058928814849,62.83890500000001,0.5953037510140177,0.04209433192077999,0.0,0.0,0.0,-0.0020350000000061643,0.0008965349965314528,6.339459756184481e-05
ALA1245,L ALA 374,0.0,0.0,0.0,-0.00024999999999999025,0.00043301270189220254,3.061862178478854e-05,-0.150045,0.06867862094567698,0.004856311859322865,0.15015499999999996,0.06866535498342674,0.004855373814136254,0.0,0.0,0.0,-0.0001400000000000534,0.0007282856582412633,5.149757275833057e-05
VAL1246,L VAL 375,0.0,0.0,0.0,-0.00044000000000003146,0.0004963869458396693,3.509985754957096e-05,0.01140000000000006,0.0776024484149826,0.0054873217510913435,-0.010860000000000007,0.07755030883239603,0.005483634925849824,0.0,0.0,0.0,9.999999999997871e-05,0.0007615773105864406,5.3851648071348556e-05
CYS1247,L CYS 376,0.0,0.0,0.0,-0.0004499999999999993,0.0004974937185533084,3.5178118198675613e-05,-0.025730000000000003,0.12670985399723267,0.008959739700460058,0.025815000000000015,0.12661745841312722,0.008953206346052792,0.0,0.0,0.0,-0.00036500000000000643,0.0007821604694691601,5.5307097193769666e-05
MET1248,L MET 377,0.0,0.0,0.0,-0.0004000000000000181,0.0004898979485566576,3.46410161513791e-05,0.39126999999999995,0.13537727689682652,0.009572619051231496,-0.3907650000000001,0.13523509076789217,0.009562564973635482,0.0,0.0,0.0,0.00010499999999992071,0.0007835655684115873,5.5406452692812494e-05
LEU1249,L LEU 378,0.0,0.0,0.0,-0.0006549999999999667,0.00047536827828534745,3.36136133136543e-05,-0.5126599999999998,0.06598639556757181,0.004665942777188797,0.5127150000000001,0.06590746372756144,0.0046603614532565105,0.0,0.0,0.0,-0.0006000000000000494,0.0008306623862922143,5.873670062238242e-05
SER1250,L SER 379,0.0,0.0,0.0,-0.00028500000000000416,0.0004514144437210732,3.1919821428072396e-05,0.34769000000000005,0.14538388459523288,0.010280193067253161,-0.3476899999999999,0.14536476154832045,0.010278840863638289,0.0,0.0,0.0,-0.0002849999999999597,0.0007508495188783573,5.3093078644954306e-05
ASN1251,L ASN 380,0.0,0.0,0.0,-0.0004099999999999815,0.000491833305094295,3.477786652455681e-05,-0.25936500000000046,0.12927274180971043,0.009140963235622397,0.25952499999999995,0.12929257277585604,0.009142365496686301,0.0,0.0,0.0,-0.00024999999999984366,0.0007794228634062754,5.5113519212641345e-05
THR1252,L THR 381,0.0,0.0,0.0,-0.0002399999999999869,0.0004270831300812292,3.0199337741081352e-05,0.4912800000000002,0.11862858677401507,0.008388307815048283,-0.4911799999999998,0.11865667954228322,0.008390294273742755,0.0,0.0,0.0,-0.0001399999999995405,0.0007002856560004057,4.9517673612555675e-05
THR1253,L THR 382,0.0,0.0,0.0,-0.0001799999999999985,0.0003841874542459678,2.716615541441203e-05,0.3051250000000001,0.1166429996827927,0.008247905605364302,-0.30511499999999997,0.1165327497959264,0.008240109761101481,0.0,0.0,0.0,-0.00017000000000009453,0.0006641535966929117,4.696275119709932e-05
ALA1254,L ALA 383,0.0,0.0,0.0,-0.00015000000000001346,0.00035707142142717455,2.524876234590746e-05,0.17428499999999997,0.04671706085575151,0.0033033950528206504,-0.1742899999999999,0.0466073588610215,0.0032956379503823225,0.0,0.0,0.0,-0.00015499999999998292,0.0007752257735653619,5.481674014386544e-05
ILE1255,L ILE 384,0.0,0.0,0.0,-0.0004100000000000048,0.000491833305094323,3.477786652455879e-05,0.23749500000000018,0.05426168053976822,0.0038368802268248232,-0.23736000000000015,0.05429484690097159,0.0038392254427162416,0.0,0.0,0.0,-0.000274999999999892,0.0008242420760916861,5.828271613437095e-05
ALA1256,L ALA 385,0.0,0.0,0.0,-0.00019000000000000128,0.00039230090491866327,2.773986301336058e-05,0.45105500000000004,0.07905404464668456,0.005589965104989473,-0.4509350000000001,0.07904916682040306,0.0055896201905853635,0.0,0.0,0.0,-7.000000000009707e-05,0.0006364746656388229,4.500555521266521e-05
GLU1257,L GLU 386,0.0,0.0,0.0,-0.00022000000000001185,0.00041424630354418193,2.9291637031755198e-05,65.27685999999997,0.9398893926429885,0.06646021631031628,-65.27548499999997,0.9395903680742561,0.06643907208028707,0.0,0.0,0.0,0.0011549999999985517,0.0007286803139949777,5.152547913429914e-05
ALA1258,L ALA 387,0.0,0.0,0.0,-0.00020500000000000406,0.0004037016224886971,2.8546015483776934e-05,0.1368,0.08922017709016271,0.00630881922391187,-0.13673499999999994,0.08916027576785539,0.006304583560791315,0.0,0.0,0.0,-0.0001400000000000426,0.0007282856582413708,5.1497572758338165e-05
TRP1259,L TRP 388,0.0,0.0,0.0,-0.000730000000000004,0.00044395945760846274,3.139267430468456e-05,0.5268950000000001,0.06804369166204859,0.00481141557912011,-0.5268950000000001,0.06803913561326295,0.004811093417820936,0.0,0.0,0.0,-0.0007299999999998974,0.0007727224598780583,5.4639729135492485e-05
ALA1260,L ALA 389,0.0,0.0,0.0,-0.00021500000000000298,0.0004108223460329352,2.9049526674285482e-05,0.23163499999999998,0.08131532312547242,0.0057498616396396834,-0.23158500000000004,0.08137015899578906,0.005753739121215,0.0,0.0,0.0,-0.000165000000000064,0.0007264812454565626,5.136998150671841e-05
ARG1261,L ARG 390,0.0,0.0,0.0,-0.0003599999999999226,0.0004799999999998967,3.3941125496946974e-05,-68.17390499999998,1.1155607988708203,0.07888206057074393,68.172055,1.1151595006887545,0.07885368450416226,0.0,0.0,0.0,-0.0022099999999998943,0.001032424331365966,7.300342457708617e-05
LEU1262,L LEU 391,0.0,0.0,0.0,-0.0005150000000000032,0.0004997749493522081,3.5339425575410966e-05,-0.05085499999999978,0.09624964402531587,0.006805877597709212,0.050875000000000004,0.09623496960564805,0.006804839959543503,0.0,0.0,0.0,-0.0004949999999998323,0.0008062102703394603,5.70076749219272e-05
ASP1263,L ASP 392,0.0,0.0,0.0,-0.00027000000000001247,0.0004439594576084828,3.1392674304685975e-05,71.54135999999998,1.043207985207783,0.07376594405283789,-71.538675,1.0426620062975547,0.07372733751385716,0.0,0.0,0.0,0.002414999999998173,0.0009862935668460448,6.974148693575056e-05
HIE1264,L HIE 393,0.0,0.0,0.0,-0.00026999999999999914,0.0004439594576084609,3.139267430468443e-05,0.48143500000000006,0.19193052330205304,0.013571537454356438,-0.4813249999999998,0.19186317878894857,0.01356677547816725,0.0,0.0,0.0,-0.00015999999999984915,0.0007031358332501341,4.971921157864233e-05
LYS1265,L LYS 394,0.0,0.0,0.0,-0.0004500000000000248,0.0004974937185533367,3.517811819867761e-05,-70.27268500000002,1.2337992323603348,0.08724278038247496,70.270575,1.233458193201509,0.08721866527228936,0.0,0.0,0.0,-0.0025600000000019917,0.0009199999999984933,6.505382386905582e-05
PHE1266,L PHE 395,0.0,0.0,0.0,-0.0005150000000000366,0.0004997749493522406,3.533942557541327e-05,0.008805000000000111,0.07189385909102397,0.005083663528893317,-0.008874999999999982,0.07192558220132808,0.005085906691534953,0.0,0.0,0.0,-0.0005849999999999422,0.0008017324990293879,5.669104867613173e-05
ASP1267,L ASP 396,0.0,0.0,0.0,-0.0002600000000000202,0.00043863424398926036,3.101612483854406e-05,70.117575,1.0579645808699165,0.07480939293883015,-70.11532999999999,1.0573929170857,0.07476897020499232,0.0,0.0,0.0,0.0019850000000009517,0.000940624792358453,6.651221692288503e-05
LEU1268,L LEU 397,0.0,0.0,0.0,-0.00032999999999998807,0.0004702127178203328,3.3249060137091385e-05,0.016030000000000103,0.12957260165636877,0.009162166528720164,-0.016100000000000003,0.12947829934008248,0.0091554983479874,0.0,0.0,0.0,-0.0003999999999997861,0.0007549834435269492,5.338539126014766e-05
MET1269,L MET 398,0.0,0.0,0.0,-0.0004250000000000354,0.0004943429983321706,3.4955328635276795e-05,0.046225000000000016,0.15638019176033763,0.01105774940369874,-0.0462299999999999,0.1563193753186086,0.011053449031863316,0.0,0.0,0.0,-0.0004300000000000172,0.0007714272486762,5.454814387310221e-05
TYR1270,L TYR 399,0.0,0.0,0.0,-0.0005800000000000016,0.0004935585071701228,3.4899856733230304e-05,0.053264999999999854,0.2935986287008168,0.02076055813014189,-0.05331500000000001,0.29347481284600896,0.020751803027086582,0.0,0.0,0.0,-0.0006300000000002587,0.0008204267182388145,5.801292959332907e-05
ALA1271,L ALA 400,0.0,0.0,0.0,-0.00021999999999999852,0.0004142463035441569,2.929163703175343e-05,0.20401999999999976,0.1354874149137112,0.009580406985092054,-0.2039349999999999,0.13546915063954626,0.009579115505880509,0.0,0.0,0.0,-0.00013499999999997848,0.0007326493021902324,5.180612898103054e-05
LYS1272,L LYS 401,0.0,0.0,0.0,-0.0003850000000000081,0.00048659531440408435,3.440748465087282e-05,-70.07660000000001,0.9591813592847476,0.06782436435379752,70.07512500000006,0.958971782364428,0.0678095450276437,0.0,0.0,0.0,-0.0018599999999997863,0.0007876547466998675,5.569560126252487e-05
ARG1273,L ARG 402,0.0,0.0,0.0,-0.0006649999999999861,0.0004719904660053948,3.337476591678133e-05,-76.07935000000003,1.7696048393623807,0.12512995819336706,76.07522,1.7687398965354082,0.12506879749953795,0.0,0.0,0.0,-0.004794999999997174,0.0012541830009993123,8.868413048555081e-05
ALA1274,L ALA 403,0.0,0.0,0.0,-0.0002999999999999958,0.00045825756949557776,3.240370349203886e-05,0.15280000000000016,0.08387258193235726,0.005930687143999413,-0.15255500000000002,0.08379449250994946,0.005925165387987062,0.0,0.0,0.0,-5.499999999995203e-05,0.0007628728596562625,5.3943257224611655e-05
PHE1275,L PHE 404,0.0,0.0,0.0,-0.0009900000000000087,0.0002643860813281021,1.8694919095843904e-05,0.4830950000000002,0.06108007838075917,0.004319013761844064,-0.48286500000000016,0.06106837786448713,0.00431818641040413,0.0,0.0,0.0,-0.0007599999999997032,0.0006343500610865283,4.485532298403848e-05
VAL1276,L VAL 405,0.0,0.0,0.0,-0.0007399999999999928,0.0004386342439892208,3.101612483854126e-05,0.7144500000000004,0.06432633597524033,0.004548558837697661,-0.7139950000000005,0.06425180911849272,0.004543288993118985,0.0,0.0,0.0,-0.00028499999999976764,0.0007441606009458495,5.262010072206665e-05
HIE1277,L HIE 406,0.0,0.0,0.0,-0.0012950000000000062,0.0004560427611530274,3.224709289223427e-05,0.2282200000000001,0.15727225311541765,0.011120827667039894,-0.227465,0.1571836784624919,0.011114564493267389,0.0,0.0,0.0,-0.0005399999999999273,0.0007539230729984856,5.3310411741022966e-05
TRP1278,L TRP 407,0.0,0.0,0.0,-0.002904999999999993,0.0004312481884020268,3.0493851839348697e-05,1.3245099999999992,0.09972567322411419,0.007051669979516485,-1.3238649999999996,0.09969466773604696,0.007049477560429851,0.0,0.0,0.0,-0.0022600000000002752,0.0007952358140829952,5.6231663678049045e-05
TYR1279,L TYR 408,0.0,0.0,0.0,-0.00202500000000011,0.00041758232721225816,2.952752952754475e-05,0.9979350000000005,0.1174189540704552,0.008302773866305064,-0.9976250000000002,0.1172661689277871,0.008291970325260547,0.0,0.0,0.0,-0.0017149999999999709,0.0007237230133136454,5.117494504148407e-05
VAL1280,L VAL 409,0.0,0.0,0.0,-0.0011099999999999949,0.0003433656942677808,2.4279621084357463e-05,0.6105449999999998,0.13482506434265176,0.009533571727060165,-0.6098499999999998,0.1347994343459965,0.009531759412616492,0.0,0.0,0.0,-0.00041499999999993875,0.0006346455703777448,4.487621864641076e-05
GLY1281,L GLY 410,0.0,0.0,0.0,-0.0009499999999999966,0.00027838821814149805,1.968501968502931e-05,0.7018450000000004,0.14791301827425282,0.010459029824749388,-0.7006949999999995,0.14770220707559,0.010444123221936935,0.0,0.0,0.0,0.00020000000000003126,0.0007280109889279993,5.1478150704931286e-05
GLU1282,L GLU 411,0.0,0.0,0.0,-0.0026449999999999863,0.0004989739472156962,3.528278617116372e-05,97.16110000000005,2.121066288448596,0.14998203559081838,-97.14295500000004,2.1161221569110165,0.1496324326970883,0.0,0.0,0.0,0.015499999999996562,0.005065570056763582,0.0003581898937713053
GLY1283,L GLY 412,0.0,0.0,0.0,-0.0007350000000000006,0.00044133320745214707,3.120697037522225e-05,-0.05167499999999995,0.21310368221830422,0.0150687058792386,0.05187999999999999,0.2129244128793126,0.01505602962271262,0.0,0.0,0.0,-0.000529999999999915,0.0006921704992268354,4.8943845374057326e-05
MET1284,L MET 413,0.0,0.0,0.0,-0.0016949999999999622,0.00046040742826324976,3.255572146336028e-05,-0.1839,0.23278801515541978,0.016460598409535412,0.18375499999999992,0.23253663146910855,0.016442822898608378,0.0,0.0,0.0,-0.001840000000000018,0.0007578918128599997,5.3591044027907163e-05
GLU1285,L GLU 414,0.0,0.0,0.0,-0.0008350000000000052,0.0003711805490593499,2.6246428328441226e-05,81.05605999999997,1.612039911543312,0.1139884352995638,-81.04940499999996,1.6106697274670176,0.11389154865438166,0.0,0.0,0.0,0.0058200000000053365,0.0015740393895985892,0.00011130139262398965
GLU1286,L GLU 415,0.0,0.0,0.0,-0.0007699999999999958,0.00042083250825001233,2.975735203273274e-05,82.46827500000005,1.799801494433212,0.12726518415034063,-82.45929,1.7982245955109266,0.12715368055822127,0.0,0.0,0.0,0.008215000000000715,0.0018024358518423792,0.00012745146134914977
GLY1287,L GLY 416,0.0,0.0,0.0,-0.00039999999999999866,0.000489897948556634,3.464101615137743e-05,-0.49239000000000027,0.22708865647583434,0.016057592892460486,0.49220500000000006,0.2268632032194732,0.01604165093981913,0.0,0.0,0.0,-0.0005849999999999686,0.0007827994634643394,5.535228089248255e-05
GLU1288,L GLU 417,0.0,0.0,0.0,-0.0012449999999999811,0.0004300872004605549,3.041175759471964e-05,88.28872000000003,2.3138440141013237,0.16361347929789474,-88.275115,2.310303132009649,0.16336310112405425,0.0,0.0,0.0,0.012360000000006295,0.00365928954853373,0.00025875084540932607
PHE1289,L PHE 418,0.0,0.0,0.0,-0.0011099999999999778,0.0003128897569431976,2.2124646889834563e-05,-0.2867,0.11746488837095105,0.008306021911842031,0.2865549999999999,0.11739385407677888,0.008300999028731437,0.0,0.0,0.0,-0.0012549999999996598,0.0006708017590913112,4.74328472685331e-05
SER1290,L SER 419,0.0,0.0,0.0,-0.00042499999999999873,0.000494342998332128,3.495532863527378e-05,-0.5683349999999998,0.29953506101122795,0.02118032728441655,0.5679900000000001,0.29932993485450116,0.021165822674774525,0.0,0.0,0.0,-0.0007699999999999751,0.0007791662210336326,5.509537185643779e-05
GLU1291,L GLU 420,0.0,0.0,0.0,-0.0008900000000000024,0.00031288975694324106,2.212464688983764e-05,83.55672499999999,1.6619360244548456,0.11751662327902332,-83.54647500000003,1.6608234100500094,0.11743794955997276,0.0,0.0,0.0,0.009360000000001492,0.002039705861149585,0.0001442289846044818
ALA1292,L ALA 421,0.0,0.0,0.0,-0.0004500000000000015,0.0004974937185533108,3.517811819867578e-05,-0.4106300000000001,0.06981950372209669,0.004936984454097396,0.41048,0.06978445099017397,0.004934505851653229,0.0,0.0,0.0,-0.0005999999999999916,0.0008124038404637366,5.744562646539023e-05
ARG1293,L ARG 422,0.0,0.0,0.0,-0.0005850000000000155,0.000492722031169717,3.484070894801163e-05,-73.458725,1.0736688872154416,0.07591985508990533,73.45504500000001,1.0729323524684125,0.07586777421848494,0.0,0.0,0.0,-0.004265000000002885,0.0011639480229004844,8.230355399416074e-05
GLU1294,L GLU 423,0.0,0.0,0.0,-0.0004800000000000099,0.0004995998398718819,3.5327043465312095e-05,73.36393000000005,1.127909471141226,0.07975524356084934,-73.35964499999999,1.126963721233781,0.07968836894356325,0.0,0.0,0.0,0.0038049999999995522,0.0012597519597162825,8.907791533284258e-05
ASP1295,L ASP 424,0.0,0.0,0.0,-0.0006049999999999678,0.0004888506929523302,3.456696399743354e-05,79.56913500000002,1.4168905380351324,0.10018929076436979,-79.562035,1.4149898034180062,0.1000548885306692,0.0,0.0,0.0,0.006494999999999748,0.0022671512962254797,0.0001603118055536908
MET1296,L MET 425,0.0,0.0,0.0,-0.0006199999999999628,0.00048538644398043383,3.4322004603458905e-05,-0.506645,0.23194960438638365,0.016401313815514885,0.5063449999999999,0.231820935152544,0.016392215526737076,0.0,0.0,0.0,-0.0009199999999998951,0.0008022468448051339,5.6727418414722196e-05
ALA1297,L ALA 426,0.0,0.0,0.0,-0.0002150000000000074,0.00041082234603294365,2.9049526674286078e-05,-0.49930499999999994,0.03994248333541507,0.0028243600823902666,0.4991099999999999,0.039860354990893535,0.002818552731456386,0.0,0.0,0.0,-0.00040999999999995483,0.0006722350779303505,4.7534198215601806e-05
ALA1298,L ALA 427,0.0,0.0,0.0,-0.00027000000000001025,0.00044395945760847917,3.139267430468572e-05,-0.622515,0.06678899441524684,0.004722695085965149,0.6222950000000003,0.06671355165931245,0.004717360477533888,0.0,0.0,0.0,-0.0004899999999999926,0.000624419730629914,4.415314258350895e-05
LEU1299,L LEU 428,0.0,0.0,0.0,-0.00059499999999997,0.0004908920451585812,3.471130939621657e-05,-0.5710049999999999,0.061710493232515574,0.004363590823507831,0.5709099999999997,0.061720028353852104,0.004364265058403481,0.0,0.0,0.0,-0.0006900000000003992,0.0007961783719748637,5.629831258574916e-05
GLU1300,L GLU 429,0.0,0.0,0.0,-0.00030999999999997474,0.0004624932431938495,3.2703210851533006e-05,68.10885499999999,0.7847738170802833,0.05549188877551195,-68.10690000000001,0.7842650636106072,0.05545591447267594,0.0,0.0,0.0,0.0016449999999981913,0.0009690072239113821,6.851915790464895e-05
LYS1301,L LYS 430,0.0,0.0,0.0,-0.0002899999999999986,0.000453762052181535,3.208582241426874e-05,-68.92031999999996,1.8871138380095274,0.13343909917275087,68.91767999999998,1.8863716965652904,0.1333866218479689,0.0,0.0,0.0,-0.0029299999999975058,0.0012062752588026299,8.529654154768971e-05
ASP1302,L ASP 431,0.0,0.0,0.0,-0.0003450000000000164,0.00047536827828539575,3.361361331365772e-05,70.52928000000001,0.9916709190037492,0.07012172315330466,-70.52665999999998,0.9909083329959077,0.07006780017956639,0.0,0.0,0.0,0.002275000000000631,0.0012080459428351704,8.542174781636453e-05
TYR1303,L TYR 432,0.0,0.0,0.0,-0.000500000000000056,0.0005000000000000554,3.5355339059331294e-05,-0.10856500000000002,0.0549498478159855,0.0038855410015852143,0.10857500000000007,0.054913153023660684,0.0038829462879365036,0.0,0.0,0.0,-0.0004899999999998328,0.0007936623967406733,5.612040627080981e-05
GLU1304,L GLU 433,0.0,0.0,0.0,-0.00023999999999998523,0.00042708313008122626,3.0199337741081145e-05,64.024875,0.9197069094968076,0.0650330992409315,-64.02361999999998,0.9195426012978886,0.06502148089676547,0.0,0.0,0.0,0.0010150000000038518,0.0007776728103772956,5.498977177621858e-05
GLU1305,L GLU 434,0.0,0.0,0.0,-0.00019500000000000019,0.000396200706713151,2.8015620642777154e-05,63.981370000000034,0.7922343549085962,0.05601942846448183,-63.97996,0.7919045071217033,0.0559961047037947,0.0,0.0,0.0,0.0012150000000006856,0.0007992340082854705,5.651437870135615e-05
VAL1306,L VAL 435,0.0,0.0,0.0,-0.0001999999999999974,0.00039999999999999487,2.8284271247461536e-05,-0.3418950000000001,0.07785071595688743,0.005504876917334286,0.34176500000000004,0.07784946868797463,0.005504788722103665,0.0,0.0,0.0,-0.0003300000000000637,0.0007355949972642395,5.201442107724436e-05
GLY1307,L GLY 436,0.0,0.0,0.0,-6.999999999999728e-05,0.00025514701644345164,1.8041618552668018e-05,-0.30581499999999995,0.04781726440314235,0.0033811911917252064,0.3058400000000001,0.04781542010690581,0.003381060780287669,0.0,0.0,0.0,-4.500000000000962e-05,0.0006107167919748627,4.318419849899195e-05
VAL1308,L VAL 437,0.0,0.0,0.0,-9.499999999999675e-05,0.000293214938227905,2.073342711661463e-05,0.15328500000000006,0.08726100947731465,0.006170285153459278,-0.15326000000000006,0.08719944036517654,0.0061659315597888285,0.0,0.0,0.0,-6.999999999991124e-05,0.0006596211033615047,4.6642255520067255e-05
ASP1309,L ASP 438,0.0,0.0,0.0,-8.000000000000063e-05,0.0002712931993250129,1.918332609325103e-05,58.32427999999996,0.5818996147142682,0.041146516353429835,-58.323814999999925,0.581815349388051,0.04114055789507113,0.0,0.0,0.0,0.000385000000001412,0.0006299007858404466,4.45407117142515e-05
SER1310,L SER 439,0.0,0.0,0.0,-5.99999999999995e-05,0.0002374868417407564,1.6792855623746528e-05,0.18583000000000024,0.24526620456149276,0.017342939644131847,-0.18580000000000016,0.24524987257896788,0.01734178479857249,0.0,0.0,0.0,-3.0000000000076634e-05,0.0005992495306630753,4.237334067547165e-05
VAL1311,L VAL 440,0.0,0.0,0.0,-9.499999999999898e-05,0.00029321493822791184,2.073342711661511e-05,58.82906500000001,0.7197978054791606,0.05089739093375099,-58.82864499999999,0.7196853124632668,0.050889436476313527,0.0,0.0,0.0,0.0003250000000021913,0.0006475916923489107,4.579164770999872e-05
gtp1312,L gtp 441,0.0,0.0,0.0,-0.008150000000000096,0.0005979130371550624,4.2278836313218877e-05,360.4191750000001,5.430447580468666,0.3839906309027473,-360.530625,5.432688033039285,0.38414905482330847,0.0,0.0,0.0,-0.11960000000000036,0.03131245758479985,0.002214125109382812
Mg+1313,L Mg+ 442,0.0,0.0,0.0,-0.00016499999999999515,0.00037118054905933845,2.624642832844042e-05,-184.4450399999999,2.837262488462815,0.2006247545598275,184.46441499999997,2.8349482857378714,0.20046111571584269,0.0,0.0,0.0,0.019210000000002198,0.013550494455921465,0.0009581646518212784
MET1314,L MET 443,0.0,0.0,0.0,-0.026979999999999994,0.002954589650019369,0.0002089210377152284,-103.05219000000001,2.024306598293803,0.14314009228542204,103.67093499999999,2.0067830701843348,0.14190099172977025,0.0,0.0,0.0,0.5917650000000004,0.11137490639726548,0.00787539515675234
ARG1315,L ARG 444,0.0,0.0,0.0,-0.016774999999999957,0.001858594899379484,0.0001314225056829962,-96.703035,1.5806771693715758,0.1117707545329398,96.79199999999999,1.5823865709755534,0.11189162747953418,0.0,0.0,0.0,0.07218999999999966,0.01993875372233916,0.0014098827965474535
GLU1316,L GLU 445,0.0,0.0,0.0,-0.036465000000000004,0.004298694569285172,0.00030396360801913306,100.01154999999993,1.8439867373475842,0.13038955263965338,-100.27825499999997,1.8401234822638086,0.13011637925293426,0.0,0.0,0.0,-0.3031700000000015,0.09008324539002659,0.00636984736865796
ILE1317,L ILE 446,0.0,0.0,0.0,-0.01455,0.001279648389206954,9.048480535426796e-05,0.19890500000000003,0.12894714411339245,0.00911794000172188,-0.15439499999999992,0.1333692204933358,0.00943062802124016,0.0,0.0,0.0,0.029960000000000146,0.01192343910119906,0.0008431144643522688
VAL1318,L VAL 447,0.0,0.0,0.0,-0.027249999999999983,0.002624404694402281,0.00018557343559896615,-0.15756,0.10924187109345936,0.007724566783969179,0.23464,0.10741233821121272,0.007595199273225143,0.0,0.0,0.0,0.04983000000000002,0.01578357057195878,0.0011160669782768486
HIE1319,L HIE 448,0.0,0.0,0.0,-0.015745000000000068,0.0011489016494023395,8.123961472088036e-05,0.7348199999999993,0.15876311788321812,0.011226247725754276,-0.7663799999999997,0.15975345254485201,0.011296274961242816,0.0,0.0,0.0,-0.04730500000000005,0.01704323839532882,0.0012051389442715942
ILE1320,L ILE 449,0.0,0.0,0.0,-0.015569999999999995,0.001247036487036187,8.817879563703379e-05,-0.12243000000000002,0.08001478050960337,0.005657899389349373,0.14226000000000008,0.08106659237935168,0.005732273719912527,0.0,0.0,0.0,0.004259999999999878,0.009901636228421482,0.000700151412195922
GLN1321,L GLN 450,0.0,0.0,0.0,-0.011650000000000054,0.0008231038816579232,5.8202233634128695e-05,0.389375,0.13916966039694142,0.00984078106021062,-0.3360799999999998,0.14390876832215646,0.010175886595280065,0.0,0.0,0.0,0.04164499999999972,0.012595990433466334,0.0008906710251264925
ALA1322,L ALA 451,0.0,0.0,0.0,-0.0038249999999999873,0.0005043560250458075,3.566335654421827e-05,-0.27972499999999995,0.06244781321231348,0.004415727219269774,0.29177499999999995,0.06222350339702839,0.004399866120122295,0.0,0.0,0.0,0.008224999999999913,0.0035825095952418924,0.0002533216828461416
GLY1323,L GLY 452,0.0,0.0,0.0,-0.0021150000000000157,0.0003630082643687344,2.5668560536189105e-05,0.15154000000000006,0.0573221458077069,0.004053287801279357,-0.16169999999999998,0.0570235039260127,0.00403217063131013,0.0,0.0,0.0,-0.012274999999999911,0.002543496609001143,0.00017985237001496969
GLN1324,L GLN 453,0.0,0.0,0.0,-0.0027950000000000253,0.00040370162248864696,2.854601548377339e-05,0.12843000000000024,0.12371271195798708,0.008747809754447075,-0.12498000000000006,0.12443693020964473,0.008799019718127694,0.0,0.0,0.0,0.0006550000000003209,0.0025250693059799866,0.00017854936292244577
CYS1325,L CYS 454,0.0,0.0,0.0,-0.0017300000000000314,0.0004439594576084701,3.139267430468508e-05,0.20848000000000003,0.058584721557757284,0.004142565388741589,-0.20389500000000013,0.05903815694108296,0.0041746281121795405,0.0,0.0,0.0,0.0028549999999999414,0.0022481047573456275,0.00015896501187368311
GLY1326,L GLY 455,0.0,0.0,0.0,-0.0017500000000000425,0.0004330127018922099,3.061862178478906e-05,-0.07284000000000003,0.07154980363355304,0.005059335134185123,0.08356999999999998,0.0731125509061201,0.0051698380535564175,0.0,0.0,0.0,0.008979999999999877,0.003117627302934088,0.00022044954071170203
ASN1327,L ASN 456,0.0,0.0,0.0,-0.0065349999999999905,0.0005733890476806679,4.0544728387309686e-05,0.3308400000000003,0.11132211999418587,0.007871662594395137,-0.307145,0.1128389736527229,0.007978920345197054,0.0,0.0,0.0,0.017160000000000154,0.006833330081299998,0.00048318940385732505
GLN1328,L GLN 457,0.0,0.0,0.0,-0.0035700000000000354,0.0004950757517794835,3.500714212843007e-05,0.09934500000000014,0.21600179623095775,0.015273633486338506,-0.08913500000000005,0.21777150129206532,0.015398770531279438,0.0,0.0,0.0,0.00663999999999973,0.003096837096135288,0.00021897945109073183
ILE1329,L ILE 458,0.0,0.0,0.0,-0.0027749999999999793,0.0004175823272122936,2.952752952754726e-05,-0.035794999999999993,0.05653452905083759,0.003997594886303513,0.04966500000000001,0.05737876588948214,0.004057291445656818,0.0,0.0,0.0,0.0110949999999999,0.003747796018995788,0.0002650091979535868
GLY1330,L GLY 459,0.0,0.0,0.0,-0.002759999999999978,0.00043863424398927646,3.10161248385452e-05,-0.008065000000000024,0.059702184005277235,0.004221581916177857,0.028230000000000005,0.05890218247229895,0.004165013265284998,0.0,0.0,0.0,0.017405,0.004554226059386962,0.0003220324129649009
ALA1331,L ALA 460,0.0,0.0,0.0,-0.005014999999999976,0.0004947474103015064,3.4983924879867835e-05,0.16427500000000003,0.06516846917796977,0.004608106647528893,-0.15709,0.06529151476263956,0.0046168072842604005,0.0,0.0,0.0,0.0021700000000001206,0.00320641544407457,0.00022672781038064033
LYS1332,L LYS 461,0.0,0.0,0.0,-0.0035899999999999734,0.0004918333050943401,3.477786652456e-05,-73.78682500000001,0.8195339983027624,0.05794980476128078,73.82045999999998,0.8180932638780748,0.05784792945312223,0.0,0.0,0.0,0.030044999999999787,0.005448208421125602,0.00038524651198955666
PHE1333,L PHE 462,0.0,0.0,0.0,-0.006259999999999985,0.0005314132102234912,3.7576588456114295e-05,-0.10472499999999993,0.06776399763148583,0.004791638224553277,0.1114350000000001,0.06706023989667773,0.004741875037893748,0.0,0.0,0.0,0.0004499999999999194,0.0047799058568133105,0.0003379903844785986
TRP1334,L TRP 463,0.0,0.0,0.0,-0.02357499999999998,0.0015793590472087898,0.000111677549220966,0.17345499999999994,0.0829634134724461,0.005866399225675001,-0.254375,0.0851674490342408,0.006022248074847135,0.0,0.0,0.0,-0.10449499999999992,0.015625939171774267,0.0011049207550770089
GLU1335,L GLU 464,0.0,0.0,0.0,-0.005725000000000029,0.0005825590098866311,4.119314263321578e-05,75.56421499999998,0.9009940503556298,0.06370990028151995,-75.574635,0.898560750184697,0.06353783997636706,0.0,0.0,0.0,-0.016145000000001773,0.004442293889420881,0.0003141176133233068
VAL1336,L VAL 465,0.0,0.0,0.0,-0.0029349999999999914,0.0003328287848128712,2.353454907152594e-05,0.12727999999999987,0.05730777957659863,0.004052271955335683,-0.11634,0.05799184770293159,0.004100642876428044,0.0,0.0,0.0,0.008004999999999925,0.004229063135021652,0.000299039922083985
ILE1337,L ILE 466,0.0,0.0,0.0,-0.006370000000000008,0.0005413871073456281,3.8281849485106297e-05,0.02626500000000009,0.08366698736658325,0.005916149412836021,0.0014100000000000007,0.08342051246546017,0.005898721005438381,0.0,0.0,0.0,0.021305000000000067,0.0058036174064117554,0.00041037772234860353
SER1338,L SER 467,0.0,0.0,0.0,-0.008029999999999997,0.0008712634503982917,6.160762939766213e-05,0.7048649999999996,0.07825405277044951,0.005533397136931479,-0.7112400000000001,0.08003407024511644,0.005659263379628232,0.0,0.0,0.0,-0.014405000000000081,0.007814152225289512,0.0005525440027726164
ASP1339,L ASP 468,0.0,0.0,0.0,-0.0033749999999999896,0.00048412291827594,3.423265984407379e-05,77.11605000000004,0.9007531001860247,0.06369286253163436,-77.1295,0.8992406074030265,0.063585913141299,0.0,0.0,0.0,-0.01682499999999706,0.0042289921967297445,0.00029903490598925963
GLU1340,L GLU 469,0.0,0.0,0.0,-0.0032249999999999623,0.00041758232721228754,2.9527529527546828e-05,78.73607500000001,0.8766783271958019,0.061990519007943036,-78.74433500000002,0.8753253353878477,0.06189484803971362,0.0,0.0,0.0,-0.011484999999998422,0.003756298044619383,0.0002656103819508134
HID1341,L HID 470,0.0,0.0,0.0,-0.008209999999999882,0.000667757440991838,4.721758147131045e-05,-0.015380000000000251,0.11377018765915799,0.008044767119065667,0.01817,0.11361571678249446,0.008033844378627206,0.0,0.0,0.0,-0.005420000000000275,0.005653635998187866,0.00039977243526790154
GLY1342,L GLY 471,0.0,0.0,0.0,-0.0031800000000000244,0.00046647615158761975,3.298484500494098e-05,0.4722799999999998,0.12297642700940775,0.008695746546444472,-0.46475999999999984,0.123716783016695,0.008748097621768973,0.0,0.0,0.0,0.004339999999999807,0.002458536149825561,0.000173844758333392
ILE1343,L ILE 472,0.0,0.0,0.0,-0.02110499999999999,0.0023460551996917108,0.00016589115407399685,-0.6238099999999999,0.07607899775890774,0.005379597522119981,0.6592649999999997,0.07715254224586852,0.0054555085807835215,0.0,0.0,0.0,0.014349999999999676,0.007064524046246599,0.0004995372858956397
ASP1344,L ASP 473,0.0,0.0,0.0,-0.024104999999999994,0.0036951285498613607,0.0002612850454962982,83.96220000000001,1.547179152519836,0.10940208704572317,-84.04133000000003,1.5411111189983902,0.108973012280575,0.0,0.0,0.0,-0.10323500000000008,0.03260275716868038,0.002305363067935222
PRO1345,L PRO 474,0.0,0.0,0.0,-0.07390000000000006,0.027521627858831235,0.0019460729688272169,0.020355000000000047,0.1789402106151661,0.012652983635293298,0.06847000000000002,0.1799503239785915,0.012724409436197823,-0.0009570599999999978,0.002537970274294007,0.00017946159914031742,0.013967940000000234,0.040649428988771746,0.0028743486889321523
THR1346,L THR 475,0.0,0.0,0.0,-0.17037999999999998,0.07025813547198657,0.004968000402576482,0.92015,0.2128639412864473,0.015051753635374199,-0.7001000000000001,0.22646960060900048,0.01601381903232333,-0.023112720000000003,0.03062884463184334,0.002165786373908561,0.026557279999999586,0.07443351151384432,0.005263244073896628
GLY1347,L GLY 476,0.0,0.0,0.0,-0.06427499999999997,0.014419409661979948,0.0010196062352692845,0.6285799999999995,0.09888505245991826,0.006992229115239569,-0.5677900000000001,0.1054566067157482,0.007456908172962836,-0.00012419999999999998,0.0009028764832467392,6.384300838776316e-05,-0.0036091999999998546,0.02558178912711144,0.001808905656666479
SER1348,L SER 477,0.0,0.0,0.0,-0.02724499999999998,0.003655813862876513,0.0002585050773195769,-0.6126649999999997,0.2428944478060383,0.01717523111562116,0.6688749999999998,0.2509404897082179,0.01774417219469539,0.0,0.0,0.0,0.02896500000000011,0.018649497982519466,0.001318718648916435
TYR1349,L TYR 478,0.0,0.0,0.0,-0.015664999999999974,0.0016949262520828197,0.00011984938464588614,0.2199349999999999,0.21307724133515543,0.015066836226461093,-0.20593500000000003,0.21217886505257771,0.015003311430314307,0.0,0.0,0.0,-0.0016649999999998274,0.0041979489039291355,0.0002968398137042926
HIP1350,L HIP 479,0.0,0.0,0.0,-0.009115000000000005,0.0009908455984662333,7.006336417843166e-05,-84.23957499999999,1.3707922615677988,0.09692965037526341,84.2841,1.3677035534068638,0.09671124572669307,0.0,0.0,0.0,0.03540999999999997,0.008732233391291923,0.0006174621445886122
GLY1351,L GLY 480,0.0,0.0,0.0,-0.0019799999999999974,0.000345832329315783,2.445403852127294e-05,0.1534499999999999,0.21652574327317298,0.015310682136991808,-0.14950000000000008,0.21577534613574365,0.015257621046545882,0.0,0.0,0.0,0.0019699999999999783,0.0013524422353653235,9.56321075789913e-05
ASP1352,L ASP 481,0.0,0.0,0.0,-0.0020749999999999935,0.0003307189138830612,2.3385358667336242e-05,79.49906,1.1226411788283235,0.07938271903887671,-79.49668999999996,1.120753690113916,0.07924925343193964,0.0,0.0,0.0,0.00029500000000055594,0.0025215025282558008,0.00017829715365087008
SER1353,L SER 482,0.0,0.0,0.0,-0.002314999999999988,0.0004751578685026724,3.359873509523855e-05,0.2706100000000003,0.2629631493194434,0.01859430260859491,-0.2710649999999999,0.2625398651157574,0.018564371895515356,0.0,0.0,0.0,-0.0027699999999999192,0.0013882002737357804,9.816058272035918e-05
ASP1354,L ASP 483,0.0,0.0,0.0,-0.005225000000000005,0.0007964766161037082,5.631940163034466e-05,91.91123999999998,1.812117930047604,0.12813608766463905,-91.86460999999994,1.801412789426967,0.12737911991199824,0.0,0.0,0.0,0.041404999999999886,0.011012310157272387,0.00077868791887368
LEU1355,L LEU 484,0.0,0.0,0.0,-0.004185000000000019,0.0005007744003041242,3.5410097429967294e-05,0.6097350000000001,0.1352692676663856,0.009564981645303946,-0.6037199999999997,0.13504088862267,0.009548832808254724,0.0,0.0,0.0,0.0018300000000000427,0.0018550202155232687,0.0001311697373634634
GLN1356,L GLN 485,0.0,0.0,0.0,-0.005209999999999926,0.0006131068422388155,4.335320057389372e-05,0.5412449999999995,0.28551533229408244,0.020188982759787616,-0.5267449999999999,0.2861200971183256,0.02023174609061216,0.0,0.0,0.0,0.009289999999999986,0.0036614068334458773,0.0002589005600612344
LEU1357,L LEU 486,0.0,0.0,0.0,-0.013285000000000005,0.0012139913508753123,8.584215165057507e-05,0.4405200000000001,0.1509222303042196,0.010671813247991154,-0.4214700000000002,0.14585434206769424,0.010313459434156892,0.0,0.0,0.0,0.005765000000000109,0.007233240974833086,0.0005114673743260869
GLU1358,L GLU 487,0.0,0.0,0.0,-0.010654999999999993,0.001120702904431071,7.924566234186696e-05,98.82287000000004,1.6789729071954904,0.11872131281064231,-98.699985,1.6634866740609415,0.11762627076419478,0.0,0.0,0.0,0.11223000000000112,0.019604772378174824,0.0013862667492226136
ARG1359,L ARG 488,0.0,0.0,0.0,-0.013584999999999974,0.0011325965742488015,8.008667179999806e-05,-95.71152999999997,1.4713458054145496,0.10403985964790104,95.77104,1.4734855066814836,0.1041911593754573,0.0,0.0,0.0,0.04592499999999859,0.01598184516881683,0.0011300871094743843
ILE1360,L ILE 489,0.0,0.0,0.0,-0.02116999999999998,0.0019367756710575261,0.00013695072106419029,-0.37700000000000017,0.12169511083030311,0.008605143810535579,0.412525,0.12568161908170977,0.008887032512318156,0.0,0.0,0.0,0.01435499999999973,0.012981485854862581,0.0009179296677850577
ASN1361,L ASN 490,0.0,0.0,0.0,-0.039380000000000026,0.004356099172424729,0.0003080227264342633,-0.2581450000000005,0.5870126352771292,0.041508061504664365,0.40962999999999994,0.5768032447030786,0.04078614857399505,0.0,0.0,0.0,0.11210499999999808,0.03814766015104927,0.0026974469179206774
[truncated: 112,742 more chars]
