# Supplementary material for: Detailed Per-residue Energetic Analysis Explains the Driving Force for Microtubule Disassembly
Source: PLoS Comput Biol. 2015 Jun 1;11(6):e1004313. doi: 10.1371/journal.pcbi.1004313 (PMC4452272; doi:10.1371/journal.pcbi.1004313)
Supplement: S2 Dataset — 13 text files with energy contribution per residue in the 13 lateral GTP subsystems, plus one text file with the overall residual contributions, per MT ring. (ZIP) [file pcbi.1004313.s002.zip › LatGTP/R6_L7.txt]

| Run on Tue Jan 20 06:05:47 2015
| GB non-polar solvation energies calculated with gbsa=2
idecomp = 2: Per-residue decomp adding 1-4 interactions to EEL and VDW.
Energy Decomposition Analysis (All units kcal/mol): Generalized Born solvent
DELTAS:
Total Energy Decomposition:
Residue,Location,Internal,,,van der Waals,,,Electrostatic,,,Polar Solvation,,,Non-Polar Solv.,,,TOTAL,,
,,Avg.,Std. Dev.,Std. Err. of Mean,Avg.,Std. Dev.,Std. Err. of Mean,Avg.,Std. Dev.,Std. Err. of Mean,Avg.,Std. Dev.,Std. Err. of Mean,Avg.,Std. Dev.,Std. Err. of Mean
MET   1,R MET   1,0.0,0.0,0.0,-0.0003049999999999997,0.00046040742826327177,3.255572146336184e-05,-78.26954499999997,1.0731810555434025,0.07588536018156768,78.26283000000001,1.0725695693496164,0.07584212157814488,0.0,0.0,0.0,-0.007020000000000408,0.0009997999799959939,7.069653456853418e-05
ARG   2,R ARG   2,0.0,0.0,0.0,-0.0006800000000000139,0.0004664761515876325,3.298484500494188e-05,-81.67213499999997,1.1574370940926126,0.08184316180297384,81.66308499999998,1.1565849634932,0.08178290707044372,0.0,0.0,0.0,-0.009729999999998427,0.0012478381305296503,8.8235480392066e-05
GLU   3,R GLU   3,0.0,0.0,0.0,-0.00031499999999999194,0.0004645158770160489,3.284623266068645e-05,76.42469000000001,0.9298621531713825,0.06575118340762087,-76.41917000000002,0.9293422195805079,0.06571441855083346,0.0,0.0,0.0,0.005204999999998847,0.0009126746408203674,6.453584275410784e-05
CYS   4,R CYS   4,0.0,0.0,0.0,-0.0003099999999999525,0.0004624932431938165,3.270321085153067e-05,-0.2541299999999999,0.20643856979740974,0.014597411260220083,0.2541150000000001,0.20627799634231453,0.014586057002322444,0.0,0.0,0.0,-0.0003249999999998021,0.0007206767652697967,5.09595427765859e-05
ILE   5,R ILE   5,0.0,0.0,0.0,-0.00043499999999997376,0.0004957569969248743,3.50553134346257e-05,0.31915999999999983,0.09999107160141896,0.0070704364787472955,-0.31881,0.09991563391181602,0.007065102228559767,0.0,0.0,0.0,-8.49999999999973e-05,0.0007666648550698241,5.4211391791727425e-05
SER   6,R SER   6,0.0,0.0,0.0,-0.00037499999999998976,0.00048412291827591367,3.423265984407193e-05,-0.42419499999999977,0.16879027511974803,0.011935274813551682,0.4240699999999997,0.1687015266676631,0.011928999350322777,0.0,0.0,0.0,-0.0005000000000000466,0.0007681145747869629,5.431390245600829e-05
ILE   7,R ILE   7,0.0,0.0,0.0,-0.0004899999999999844,0.0004998999899979826,3.534826728426608e-05,0.6250149999999999,0.08239438557935767,0.005826162877486289,-0.6244099999999998,0.08227856282167072,0.005817972971748671,0.0,0.0,0.0,0.00011499999999998068,0.0007561580522617008,5.346844864030604e-05
HID   8,R HID   8,0.0,0.0,0.0,-0.0007550000000000301,0.0004300872004605732,3.0411757594720933e-05,-1.5690599999999997,0.1320564894278276,0.009337803917410651,1.5671699999999995,0.13193483656715088,0.009329201761137126,0.0,0.0,0.0,-0.002645000000000239,0.000734149167404033,5.191218546738496e-05
VAL   9,R VAL   9,0.0,0.0,0.0,-0.0005099999999999893,0.0004998999899979881,3.534826728426647e-05,0.7874150000000004,0.07612241966069876,0.005382667914240826,-0.7863050000000003,0.07603112504099999,0.005376212409773341,0.0,0.0,0.0,0.000599999999999971,0.0007745966692416733,5.477225575053004e-05
GLY  10,R GLY  10,0.0,0.0,0.0,-0.00033500000000000305,0.00047199046600540997,3.33747659167824e-05,-0.015614999999999952,0.09179273813870044,0.006490726760155611,0.01581999999999999,0.09174730295763468,0.006487514007692007,0.0,0.0,0.0,-0.00012999999999982803,0.0007437069315260138,5.258802144974837e-05
GLN  11,R GLN  11,0.0,0.0,0.0,-0.0012850000000000016,0.0004514144437210415,3.191982142807015e-05,-0.6981399999999998,0.5165668208470228,0.03652679019569062,0.6991499999999999,0.5156361774546082,0.03646098377032634,0.0,0.0,0.0,-0.0002750000000001762,0.0012686114456362224,8.97043755900242e-05
ALA  12,R ALA  12,0.0,0.0,0.0,-0.0008250000000000091,0.0003799671038392692,2.686773157525603e-05,-0.06442499999999998,0.1253941959382491,0.008866708626937057,0.06449499999999996,0.12518566201845963,0.008851963052058003,0.0,0.0,0.0,-0.0007549999999999074,0.0007382242206809358,5.22003352479644e-05
GLY  13,R GLY  13,0.0,0.0,0.0,-0.000499999999999996,0.0004999999999999949,3.535533905932702e-05,0.22727999999999987,0.13972920811340803,0.009880347058681717,-0.22697000000000014,0.13946974259673658,0.009862000076049472,0.0,0.0,0.0,-0.0001899999999999924,0.0009294622100978739,6.572290316168421e-05
VAL  14,R VAL  14,0.0,0.0,0.0,-0.0007550000000000234,0.0004300872004605697,3.0411757594720685e-05,-0.0907950000000001,0.0964056687907925,0.006816910214679369,0.09138000000000002,0.09637284679825533,0.0068145893493298595,0.0,0.0,0.0,-0.00017000000000008564,0.0007622991538762837,5.390269009986876e-05
GLN  15,R GLN  15,0.0,0.0,0.0,-0.0015150000000000064,0.0004997749493522293,3.533942557541247e-05,-0.5885799999999998,0.6105029922940584,0.043169080578580724,0.5891700000000004,0.6094616239764402,0.04309544471867066,0.0,0.0,0.0,-0.0009249999999996916,0.001392614447719646,9.847271195609204e-05
ILE  16,R ILE  16,0.0,0.0,0.0,-0.0018900000000000223,0.0003433656942678017,2.4279621084358943e-05,-0.16232999999999997,0.11465221803349462,0.008107136084956262,0.16219499999999998,0.11440003048513585,0.008089303732398731,0.0,0.0,0.0,-0.002024999999999846,0.0009666307464593538,6.835111557248233e-05
GLY  17,R GLY  17,0.0,0.0,0.0,-0.0005399999999999821,0.0004983974317750677,3.5242020373411e-05,0.04597000000000012,0.10922297880940625,0.007723230897752574,-0.046244999999999974,0.1091706690233233,0.0077195320373064065,0.0,0.0,0.0,-0.0008149999999998775,0.0008067062662456294,5.70427471287965e-05
ASN  18,R ASN  18,0.0,0.0,0.0,-0.0010149999999999949,0.00015740076238696758,1.1129914644775725e-05,-1.7599499999999995,0.1385997745308368,0.009800484044168124,1.7590299999999999,0.13852032017000399,0.009794865772434151,0.0,0.0,0.0,-0.001934999999998368,0.0007285430666747276,5.151577428321429e-05
ALA  19,R ALA  19,0.0,0.0,0.0,-0.0011249999999999383,0.00033071891388308105,2.3385358667337645e-05,-0.4065849999999999,0.18418135838080915,0.01302358874792199,0.4078749999999998,0.1841348673527099,0.013020301335798658,0.0,0.0,0.0,0.00016500000000001347,0.000904309128561845,6.39443117094978e-05
CYS  20,R CYS  20,0.0,0.0,0.0,-0.0012800000000000012,0.00044899888641286177,3.174901573277429e-05,0.29303999999999997,0.15408542565732797,0.010895484936431225,-0.2930449999999999,0.15415123410144985,0.010900138296141016,0.0,0.0,0.0,-0.0012849999999998696,0.0011197209473792333,7.917622749284812e-05
TRP  21,R TRP  21,0.0,0.0,0.0,-0.001294999999999913,0.0004560427611529596,3.2247092892229476e-05,-0.533885,0.11913056608192507,0.008423803112312132,0.53278,0.11886429909775197,0.008404975193300643,0.0,0.0,0.0,-0.0023999999999995848,0.0008185352771869844,5.7879184513932697e-05
GLU  22,R GLU  22,0.0,0.0,0.0,-0.0014100000000000113,0.0004918333050943035,3.4777866524557406e-05,97.35823999999997,1.261931686902107,0.08923204532026591,-97.33434999999997,1.2597164790183304,0.08907540646863026,0.0,0.0,0.0,0.02247999999999948,0.002399916665219659,0.00016969973482594262
LEU  23,R LEU  23,0.0,0.0,0.0,-0.0024550000000000015,0.0004979708826829219,3.521185879785448e-05,-0.66789,0.10113697592868946,0.007151464150787694,0.6704750000000004,0.1011631324890613,0.007153313698908838,0.0,0.0,0.0,0.0001299999999998258,0.0012300812981263353,8.697988273158829e-05
TYR  24,R TYR  24,0.0,0.0,0.0,-0.0017599999999999706,0.0004270831300812234,3.0199337741080942e-05,0.0864649999999999,0.1696779560667796,0.011998043335269295,-0.08821000000000005,0.16944201338511056,0.011981359668251342,0.0,0.0,0.0,-0.003504999999999905,0.0009539260977666809,6.745276124816416e-05
CYS  25,R CYS  25,0.0,0.0,0.0,-0.0007599999999999785,0.00042708313008123824,3.0199337741081992e-05,-0.9427750000000004,0.09002857532472297,0.006365981611267549,0.9419450000000005,0.08998167577345283,0.006362665312193777,0.0,0.0,0.0,-0.0015900000000000781,0.0008318052656722281,5.881751439835102e-05
LEU  26,R LEU  26,0.0,0.0,0.0,-0.0019650000000000084,0.0003373054995104404,2.385110060353481e-05,-0.7600750000000001,0.1646389667575685,0.011641732984182326,0.7613499999999999,0.16438575820307577,0.0116238284355887,0.0,0.0,0.0,-0.0006899999999999995,0.000868274150254152,6.139625395736982e-05
GLU  27,R GLU  27,0.0,0.0,0.0,-0.002284999999999958,0.0004514144437209948,3.191982142806685e-05,97.43057000000005,1.3369857086327308,0.09453916609237055,-97.41203500000002,1.3348760892956517,0.09438999347847346,0.0,0.0,0.0,0.016250000000000427,0.003405510240770112,0.00024080593846487783
HIP  28,R HIP  28,0.0,0.0,0.0,-0.0013549999999999418,0.0004785133226985236,3.3836001536823273e-05,-90.17783000000001,1.100013645870116,0.07778271083924965,90.16268000000002,1.0988269916596154,0.07769880171533279,0.0,0.0,0.0,-0.016505000000000436,0.001717549125934308,0.00012144906339691766
GLY  29,R GLY  29,0.0,0.0,0.0,-0.000390000000000002,0.0004877499359302904,3.448912872196124e-05,-0.8221349999999998,0.08723053808730193,0.00616813050080826,0.8216300000000001,0.08716509106287838,0.006163502697330423,0.0,0.0,0.0,-0.0008950000000000297,0.0007641825698090993,5.4035867717657635e-05
ILE  30,R ILE  30,0.0,0.0,0.0,-0.0007050000000000051,0.00045604276115294426,3.224709289222839e-05,0.72697,0.0676660114089795,0.00478470955231357,-0.7263499999999997,0.06765299328189604,0.0047837890317196635,0.0,0.0,0.0,-8.499999999977525e-05,0.0007333314393914109,5.185436336509583e-05
GLN  31,R GLN  31,0.0,0.0,0.0,-0.0006600000000000078,0.00047370877129308586,3.3496268448888836e-05,-0.12774500000000003,0.46412594193279044,0.03281866008652699,0.12755999999999992,0.46381255524187764,0.032796500301099187,0.0,0.0,0.0,-0.0008450000000000557,0.0008372424977267582,5.920198476401533e-05
PRO  32,R PRO  32,0.0,0.0,0.0,-0.0004300000000000098,0.0004950757517794735,3.5007142128429365e-05,-0.45139,0.12464051468122217,0.008813415314167362,0.45095999999999997,0.12448746282256667,0.008802592913454511,0.0,0.0,0.0,-0.0008599999999998787,0.0007282856582411599,5.149757275832326e-05
ASP  33,R ASP  33,0.0,0.0,0.0,-0.00026999999999999746,0.00044395945760845813,3.139267430468423e-05,77.28882000000003,1.322819582405087,0.0935374697004994,-77.282615,1.3220296618355727,0.09348161388136916,0.0,0.0,0.0,0.0059350000000007695,0.001091226374317554,7.716135690895522e-05
GLY  34,R GLY  34,0.0,0.0,0.0,-0.00014500000000000347,0.00035210083782917355,2.4897289009047345e-05,-0.4526800000000001,0.11342736706809313,0.008020526042598434,0.4524150000000003,0.11336693863291857,0.00801625310696959,0.0,0.0,0.0,-0.00040999999999996817,0.0006647555941848556,4.70053188479804e-05
GLN  35,R GLN  35,0.0,0.0,0.0,-0.0004000000000000164,0.0004898979485566554,3.464101615137894e-05,0.4615649999999995,0.46212198148865385,0.03267695868459913,-0.461335,0.4618025798704467,0.03265437357958351,0.0,0.0,0.0,-0.00017000000000031435,0.0008373171442174521,5.9207263067991474e-05
MET  36,R MET  36,0.0,0.0,0.0,-0.0005800000000000472,0.0004935585071701617,3.4899856733233055e-05,-0.8391549999999997,0.1079095499712642,0.007630357453946953,0.8386750000000001,0.10783334073930764,0.0076249686474764026,0.0,0.0,0.0,-0.001059999999999972,0.0007525955088890594,5.321653878259945e-05
PRO  37,R PRO  37,0.0,0.0,0.0,-0.0005300000000000016,0.0004990991885387123,3.5291642070042666e-05,-0.5703199999999999,0.16294734609682993,0.011522117340141974,0.569965,0.1628442930378587,0.011514830388459917,0.0,0.0,0.0,-0.0008849999999999891,0.0007692691336586179,5.439554209675093e-05
SER  38,R SER  38,0.0,0.0,0.0,-0.00033500000000000527,0.0004719904660054131,3.337476591678262e-05,-0.7575450000000005,0.14884108295426726,0.010524653907611183,0.7571000000000002,0.14869831875310402,0.01051455895413586,0.0,0.0,0.0,-0.0007799999999999682,0.0008133879763065473,5.751521537819624e-05
ASP  39,R ASP  39,0.0,0.0,0.0,-0.0003349999999999942,0.00047199046600539756,3.3374765916781525e-05,75.84655999999998,1.1177583354214087,0.07903744987042656,-75.84016999999999,1.117099445483291,0.0789908593160967,0.0,0.0,0.0,0.0060549999999999216,0.0010158617031858148,7.183226990704054e-05
LYS  40,R LYS  40,0.0,0.0,0.0,-0.0003049999999999975,0.00046040742826326846,3.25557214633616e-05,-71.61523500000003,1.1644960754648486,0.08234230716263159,71.61120999999999,1.1640290313834674,0.08230928215892583,0.0,0.0,0.0,-0.004329999999997263,0.0008491760712577374,6.00458158407697e-05
THR  41,R THR  41,0.0,0.0,0.0,-0.000259999999999998,0.0004386342439892229,3.101612483854141e-05,-0.4851400000000001,0.23187087009799187,0.016395746460591512,0.48489999999999994,0.23180780832405093,0.016391287319792783,0.0,0.0,0.0,-0.0005000000000000604,0.000685565460040103,4.8476798574163185e-05
ILE  42,R ILE  42,0.0,0.0,0.0,-0.00041499999999999095,0.0004927220311696944,3.484070894801004e-05,-0.41512499999999997,0.1855887910812507,0.013123109268576582,0.41497999999999985,0.18546678840158998,0.013114482376365479,0.0,0.0,0.0,-0.000560000000000187,0.0007116178749865253,5.0318982501653286e-05
GLY  43,R GLY  43,0.0,0.0,0.0,-0.00017500000000000794,0.0003799671038392838,2.686773157525706e-05,-0.046755,0.10292728003304079,0.007278057768044987,0.04661000000000003,0.10286956741427465,0.00727397686963603,0.0,0.0,0.0,-0.0003199999999999603,0.0007124605252222261,5.0378566871236534e-05
GLY  44,R GLY  44,0.0,0.0,0.0,-0.0004250000000000032,0.0004943429983321334,3.4955328635274165e-05,0.235525,0.12919396028839727,0.009135392540827124,-0.23539999999999994,0.1290217036005958,0.009123212153622209,0.0,0.0,0.0,-0.0002999999999997804,0.0007483314773547626,5.2915026221289995e-05
GLY  45,R GLY  45,0.0,0.0,0.0,-0.0005250000000000032,0.0004993746088859575,3.531111722956405e-05,-0.8761949999999997,0.06166949793050193,0.004360692017902767,0.8757199999999998,0.06164309855936703,0.004358825300467913,0.0,0.0,0.0,-0.0010000000000000076,0.0007681145747867994,5.431390245599673e-05
ASP  46,R ASP  46,0.0,0.0,0.0,-0.0007700000000000146,0.0004208325082500231,2.9757352032733503e-05,85.59016500000001,0.981429568422123,0.069397550308827,-85.57791000000002,0.9804167847901819,0.06932593569142496,0.0,0.0,0.0,0.01148499999999828,0.001462796978392039,0.00010343536629202024
ASP  47,R ASP  47,0.0,0.0,0.0,-0.0006299999999999684,0.0004828043081829066,3.41394200302213e-05,82.97310999999998,0.9928084648647013,0.07020215979252364,-82.96260499999997,0.9919299516505703,0.07014003952741625,0.0,0.0,0.0,0.009874999999999119,0.001248749374376278,8.82999150623925e-05
SER  48,R SER  48,0.0,0.0,0.0,-0.0006949999999999923,0.0004604074282632662,3.255572146336144e-05,0.009425000000000096,0.17055613262207836,0.012060139795002374,-0.008905000000000014,0.17042076157264405,0.012050567616299239,0.0,0.0,0.0,-0.000174999999999923,0.0007512489600657695,5.312132340218475e-05
PHE  49,R PHE  49,0.0,0.0,0.0,-0.0011600000000000343,0.00036660605559648906,2.5922962793632987e-05,-0.09952499999999997,0.08048086340863908,0.005690856427199697,0.09827,0.08042914334990767,0.005687199266774462,0.0,0.0,0.0,-0.0024150000000005356,0.0007699188268907974,5.444148234576744e-05
ASN  50,R ASN  50,0.0,0.0,0.0,-0.00041500000000003643,0.0004927220311697481,3.484070894801383e-05,0.34240000000000026,0.2109421247641168,0.014915860685860574,-0.34227999999999986,0.21088864739478058,0.014912079264810809,0.0,0.0,0.0,-0.00029499999999970327,0.0007732884326040679,5.4679749450745295e-05
THR  51,R THR  51,0.0,0.0,0.0,-0.00037000000000002087,0.0004828043081829595,3.413942003022504e-05,-0.366635,0.14018524093141796,0.00991259344848756,0.36657000000000006,0.14011365065545875,0.009907531251527782,0.0,0.0,0.0,-0.00043499999999981,0.0008036012692874593,5.6823190688327936e-05
PHE  52,R PHE  52,0.0,0.0,0.0,-0.0007849999999999602,0.0004108223460329066,2.904952667428346e-05,-0.07583500000000004,0.09825877963317067,0.00694794493897296,0.07533499999999999,0.09812875610645433,0.006938750887227469,0.0,0.0,0.0,-0.0012850000000001049,0.0007574793726566446,5.3561880101444526e-05
PHE  53,R PHE  53,0.0,0.0,0.0,-0.0006200000000000516,0.00048538644398050354,3.432200460346383e-05,-0.24601000000000006,0.06642190828333668,0.004696738176649827,0.24575500000000006,0.06640327533337484,0.004695420628122675,0.0,0.0,0.0,-0.0008749999999999058,0.0007996092795862142,5.65409143895102e-05
SER  54,R SER  54,0.0,0.0,0.0,-0.00022000000000000518,0.00041424630354416946,2.9291637031754317e-05,0.5517949999999996,0.1372530253764932,0.009705254498208762,-0.551515,0.13719690147740227,0.00970128593924538,0.0,0.0,0.0,5.999999999987349e-05,0.0007186097689290034,5.081338406365963e-05
GLU  55,R GLU  55,0.0,0.0,0.0,-0.0002149999999999902,0.0004108223460329108,2.9049526674283757e-05,72.51929499999997,0.7108468597243036,0.050264463489621755,-72.51522500000003,0.7105067447746078,0.05024041373089048,0.0,0.0,0.0,0.003855000000002633,0.0008148466113303066,5.761835644985388e-05
THR  56,R THR  56,0.0,0.0,0.0,-9.500000000000064e-05,0.000293214938227917,2.0733427116615475e-05,-0.03508999999999988,0.13593421901787653,0.009612000806283784,0.035094999999999994,0.13586915019606194,0.009607399745768892,0.0,0.0,0.0,-8.999999999996789e-05,0.0006495382975624316,4.592929348467609e-05
GLY  57,R GLY  57,0.0,0.0,0.0,-8.500000000000007e-05,0.00027888169534768707,1.9719913792915036e-05,-0.14117000000000002,0.10398875468049407,0.0073531153601721685,0.1411999999999999,0.10397547787819983,0.007352176548478696,0.0,0.0,0.0,-5.500000000008498e-05,0.000609897532377345,4.3126268097296255e-05
ALA  58,R ALA  58,0.0,0.0,0.0,-0.00010499999999999899,0.00030655342111938366,2.1676600286945155e-05,-0.004804999999999988,0.10444959059278308,0.007385701380031554,0.004794999999999997,0.10437141838166235,0.007380173769973172,0.0,0.0,0.0,-0.00011499999999994514,0.0006795402857814727,4.805075441655238e-05
GLY  59,R GLY  59,0.0,0.0,0.0,-9.499999999999564e-05,0.0002932149382279016,2.0733427116614384e-05,0.33841499999999997,0.0709833978828854,0.005019284199465108,-0.33820000000000006,0.07096330037420662,0.005017863090997937,0.0,0.0,0.0,0.00011999999999995014,0.0006823488843693029,4.8249352327260945e-05
LYS  60,R LYS  60,0.0,0.0,0.0,-0.00024000000000001188,0.00042708313008127364,3.0199337741084496e-05,-74.83317500000003,0.9588450679724277,0.06780058496705797,74.828205,0.9583780115244726,0.06776755908890338,0.0,0.0,0.0,-0.005210000000000221,0.0008865100112248188,6.268572405268317e-05
HIP  61,R HIP  61,0.0,0.0,0.0,-0.00032999999999998585,0.0004702127178203298,3.3249060137091175e-05,-76.71724500000003,0.7522575256986136,0.05319263976201032,76.71143499999995,0.7518313014094621,0.053162501153493774,0.0,0.0,0.0,-0.006139999999999404,0.0009167333309084539,6.48228354825099e-05
VAL  62,R VAL  62,0.0,0.0,0.0,-0.00026500000000000525,0.0004413332074521559,3.1206970375222876e-05,-0.18294999999999986,0.07891500174238096,0.005580133286938579,0.1828499999999999,0.07890480023420672,0.005579411931377745,0.0,0.0,0.0,-0.0003649999999999148,0.0007153845119933838,5.058532395863507e-05
PRO  63,R PRO  63,0.0,0.0,0.0,-0.00036499999999999754,0.00048143016108257765,3.4042253156922255e-05,-0.6639349999999999,0.11600905471125943,0.008203078926537273,0.663445,0.11596006629439237,0.008199614922360645,0.0,0.0,0.0,-0.0008550000000000413,0.0007028335507074271,4.969783697506409e-05
ARG  64,R ARG  64,0.0,0.0,0.0,-0.000539999999999976,0.0004983974317750619,3.524202037341059e-05,-77.87019,0.834178004926129,0.05898529239999311,77.86414499999997,0.833696715826452,0.058951260121383825,0.0,0.0,0.0,-0.006584999999999041,0.0009606117842241892,6.792551067126328e-05
ALA  65,R ALA  65,0.0,0.0,0.0,-0.00025500000000001634,0.00043586121644397814,3.082004218037545e-05,-0.7115250000000003,0.13337492033736875,0.009431031061076902,0.7110600000000001,0.1332675744508004,0.009423440560644404,0.0,0.0,0.0,-0.0007200000000000417,0.0007152621896899989,5.057667446561369e-05
VAL  66,R VAL  66,0.0,0.0,0.0,-0.00035999999999995926,0.00047999999999994553,3.394112549695043e-05,0.50776,0.0875359491866061,0.006189726326745021,-0.5073299999999997,0.08747257341590045,0.006185244983022133,0.0,0.0,0.0,6.999999999996259e-05,0.0007583534795856625,5.36236887951436e-05
PHE  67,R PHE  67,0.0,0.0,0.0,-0.000719999999999974,0.00044899888641285516,3.1749015732773825e-05,-0.8243850000000004,0.08421013463354374,0.0059545557244010915,0.8235400000000002,0.08414433076565514,0.005949902688279858,0.0,0.0,0.0,-0.0015649999999998966,0.0007181747698157935,5.078262498138354e-05
VAL  68,R VAL  68,0.0,0.0,0.0,-0.00036499999999998757,0.00048143016108256447,3.4042253156921326e-05,0.5364050000000004,0.0900173370801406,0.0063651869473722675,-0.5359100000000001,0.08993020571532029,0.006359025829480418,0.0,0.0,0.0,0.00013000000000007285,0.000783007024234084,5.5366957655262014e-05
ASP  69,R ASP  69,0.0,0.0,0.0,-0.00044500000000000426,0.0004969657935914746,3.514078826662857e-05,93.63529,1.2184725790504587,0.08615902233364409,-93.61570499999996,1.216851707475478,0.08604440940543397,0.0,0.0,0.0,0.019139999999999588,0.0019027348738076726,0.0001345436732069535
LEU  70,R LEU  70,0.0,0.0,0.0,-0.000415000000000002,0.0004927220311697073,3.484070894801095e-05,-0.2292050000000002,0.18924477000699405,0.013381626017603405,0.22892500000000002,0.18906612434542572,0.013368993861730953,0.0,0.0,0.0,-0.0006950000000001655,0.0007562902881833745,5.347779913199923e-05
GLU  71,R GLU  71,0.0,0.0,0.0,-0.0006950000000000012,0.0004604074282632711,3.255572146336179e-05,98.02766,1.4429746825227654,0.10203371830923529,-98.00187,1.4405853994465385,0.10186477048269786,0.0,0.0,0.0,0.02509499999999976,0.0026298241386053475,0.00018595664817359122
PRO  72,R PRO  72,0.0,0.0,0.0,-0.0004549999999999854,0.0004979708826828967,3.5211858797852696e-05,0.31396000000000013,0.11875667728595231,0.008397365182007932,-0.3138249999999999,0.11859850072829752,0.008386180410353687,0.0,0.0,0.0,-0.00031999999999980487,0.0008109253973081274,5.734108474729721e-05
THR  73,R THR  73,0.0,0.0,0.0,-0.0006950000000000129,0.0004604074282632801,3.255572146336243e-05,-0.49117500000000036,0.20441361103165331,0.014454225052731131,0.4907300000000003,0.20415838728790883,0.014436178008738977,0.0,0.0,0.0,-0.0011400000000000299,0.0007683749084924614,5.433231082886124e-05
VAL  74,R VAL  74,0.0,0.0,0.0,-0.0007999999999999991,0.00039999999999999877,2.8284271247461814e-05,0.2522150000000001,0.14629753509543464,0.010344797913685876,-0.25163499999999994,0.14608566587793614,0.010329816497644088,0.0,0.0,0.0,-0.00022000000000017082,0.0007691553809212702,5.438749856355522e-05
ILE  75,R ILE  75,0.0,0.0,0.0,-0.0005749999999999833,0.000494342998332114,3.495532863527279e-05,0.22103999999999982,0.10549572692768175,0.0074596743896768025,-0.22098500000000026,0.10538616975201201,0.0074519275274924305,0.0,0.0,0.0,-0.0005200000000002758,0.0008423775875463515,5.956509044735897e-05
ASP  76,R ASP  76,0.0,0.0,0.0,-0.0006200000000000055,0.0004853864439804675,3.432200460346128e-05,89.38561,1.1274576168987578,0.07972329264095362,-89.37083000000001,1.1260415494564067,0.07962316155184322,0.0,0.0,0.0,0.014160000000001673,0.0016505756571535812,0.00011671332400347392
GLU  77,R GLU  77,0.0,0.0,0.0,-0.0011800000000000094,0.00038418745424597875,2.7166155414412802e-05,101.01832500000006,1.4359854453856449,0.10153950461173741,-100.98910999999998,1.4330715501681113,0.1013334611049389,0.0,0.0,0.0,0.028035000000001843,0.0031022209785909784,0.00021936014907008482
VAL  78,R VAL  78,0.0,0.0,0.0,-0.0006349999999999778,0.0004814301610825626,3.404225315692119e-05,0.13609999999999997,0.1455608120340086,0.01029270372642679,-0.13602500000000003,0.14536252740992087,0.010278682886197042,0.0,0.0,0.0,-0.0005600000000000152,0.0007459222479591507,5.274466797698288e-05
ARG  79,R ARG  79,0.0,0.0,0.0,-0.0007000000000000112,0.00045825756949559033,3.240370349203975e-05,-85.89007000000001,1.1221973779589773,0.0793513375784556,85.87826499999997,1.1210241454961316,0.07926837751541695,0.0,0.0,0.0,-0.012505000000000877,0.0014422118429681496,0.00010197977740703268
THR  80,R THR  80,0.0,0.0,0.0,-0.0007050000000000101,0.0004560427611529485,3.224709289222869e-05,0.61151,0.19567143353080485,0.01383605975341249,-0.61075,0.19539487582841006,0.013816504170737216,0.0,0.0,0.0,5.499999999985849e-05,0.0007886539164936316,5.5766253236197604e-05
GLY  81,R GLY  81,0.0,0.0,0.0,-0.0004199999999999909,0.0004935585071701118,3.489985673322953e-05,-0.9775900000000003,0.1157232556576254,0.008182869881649141,0.9767050000000002,0.11551661341556016,0.00816825806858475,0.0,0.0,0.0,-0.001305000000000116,0.000813618460950816,5.753151310368842e-05
THR  82,R THR  82,0.0,0.0,0.0,-0.000940000000000028,0.0002374868417407628,1.679285562374698e-05,-0.48270500000000005,0.15576112472308287,0.01101397475369355,0.4826950000000002,0.1556079431616515,0.011003143181609462,0.0,0.0,0.0,-0.0009499999999997521,0.000630476010646141,4.4581386250332823e-05
TYR  83,R TYR  83,0.0,0.0,0.0,-0.0011900000000000333,0.000392300904918701,2.773986301336325e-05,-0.26521,0.3009240699910861,0.021278545051295224,0.2646350000000001,0.3006956963027571,0.02126239659292902,0.0,0.0,0.0,-0.0017650000000000966,0.000754834418929093,5.337485362977689e-05
ARG  84,R ARG  84,0.0,0.0,0.0,-0.0008200000000000146,0.00038418745424597626,2.7166155414412626e-05,-87.89988500000001,1.9902014148777398,0.14072849163871112,87.88649499999994,1.9881728596840864,0.14058505112536676,0.0,0.0,0.0,-0.014209999999998644,0.0022706606967999843,0.000160559957648104
GLN  85,R GLN  85,0.0,0.0,0.0,-0.00044500000000000594,0.0004969657935914769,3.5140788266628734e-05,-0.19939999999999963,0.46947593122544523,0.03319696145733815,0.19929000000000016,0.46914951337500066,0.03317388022978318,0.0,0.0,0.0,-0.0005549999999993105,0.0008814618539670604,6.232876542973747e-05
LEU  86,R LEU  86,0.0,0.0,0.0,-0.0004800000000000071,0.0004995998398718783,3.5327043465311844e-05,-0.8428599999999995,0.07892718416363928,0.005580994714206882,0.8422799999999998,0.07886914225475189,0.005576890531470153,0.0,0.0,0.0,-0.0010600000000002363,0.0007391887445030095,5.2268537381484826e-05
PHE  87,R PHE  87,0.0,0.0,0.0,-0.0005600000000000099,0.0004963869458396417,3.509985754956901e-05,-0.32399500000000003,0.10452456637078192,0.007391002968136325,0.3237300000000001,0.10445136236545687,0.007385826663278789,0.0,0.0,0.0,-0.0008249999999996494,0.0007644442425710166,5.405437077609799e-05
HIE  88,R HIE  88,0.0,0.0,0.0,-0.00028000000000000247,0.00044899888641287706,3.174901573277538e-05,1.4328500000000002,0.09707361897034293,0.0068641414248248565,-1.4321900000000012,0.09703800234958208,0.006861622949418562,0.0,0.0,0.0,0.000380000000000269,0.0007039886362718026,4.977951385860615e-05
PRO  89,R PRO  89,0.0,0.0,0.0,-0.00019499999999999628,0.0003962007067131431,2.8015620642776598e-05,0.5444349999999999,0.10262765599486418,0.007256871149124869,-0.5441799999999999,0.10254236977952115,0.00725084050300379,0.0,0.0,0.0,6.0000000000108855e-05,0.0007459222479588052,5.274466797695845e-05
GLU  90,R GLU  90,0.0,0.0,0.0,-0.00017999999999999183,0.00038418745424595354,2.716615541441102e-05,75.10593,0.7437088443082618,0.05258815670387822,-75.10116000000004,0.7433243130669492,0.0525609662390472,0.0,0.0,0.0,0.004589999999999889,0.0007822403722656248,5.531274717469126e-05
GLN  91,R GLN  91,0.0,0.0,0.0,-0.0003049999999999886,0.00046040742826325496,3.255572146336065e-05,0.08429000000000031,0.23806466747503752,0.016833714073251953,-0.084175,0.23796498560712676,0.01682666550077585,0.0,0.0,0.0,-0.0001899999999996993,0.000757561878660493,5.356771415692551e-05
LEU  92,R LEU  92,0.0,0.0,0.0,-0.00042999999999997153,0.0004950757517794294,3.500714212842625e-05,-0.41412500000000035,0.22413424409268595,0.015848684389405912,0.4138200000000001,0.22395534733513267,0.01583603447836609,0.0,0.0,0.0,-0.0007350000000000284,0.0007448321958667229,5.266758965434265e-05
ILE  93,R ILE  93,0.0,0.0,0.0,-0.0003000000000000036,0.00045825756949558963,3.2403703492039695e-05,0.8119049999999999,0.08012812224806065,0.005665913860534835,-0.8112700000000004,0.08005746123878556,0.005660917372652445,0.0,0.0,0.0,0.0003350000000000897,0.0007699188268902997,5.444148234573225e-05
THR  94,R THR  94,0.0,0.0,0.0,-0.00022999999999999464,0.00042083250825000653,2.975735203273233e-05,-0.7021250000000002,0.0918298936893643,0.006493354054338924,0.7016300000000002,0.09175888567326608,0.006488333029368759,0.0,0.0,0.0,-0.0007250000000001189,0.0007066647012550707,4.9968740228262624e-05
GLY  95,R GLY  95,0.0,0.0,0.0,-0.0001350000000000029,0.0003417235724968429,2.416350554038104e-05,0.28619999999999995,0.262716177651853,0.0185768390745035,-0.28605000000000014,0.26253715451341353,0.01856418022698551,0.0,0.0,0.0,1.4999999999993907e-05,0.0007312831189081479,5.170952523471997e-05
LYS  96,R LYS  96,0.0,0.0,0.0,-0.0002799999999999886,0.00044899888641285483,3.1749015732773805e-05,-79.17885999999994,1.1842279934237732,0.08373756446208881,79.17166500000002,1.1833627646557678,0.08367638354917539,0.0,0.0,0.0,-0.0074749999999980336,0.0011913752557455033,8.424295222755027e-05
GLU  97,R GLU  97,0.0,0.0,0.0,-0.00033500000000001915,0.0004719904660054327,3.3374765916784005e-05,84.47388000000002,1.1641471322812658,0.08231763315349558,-84.46292500000003,1.1630541257253355,0.0822403459187376,0.0,0.0,0.0,0.010620000000000686,0.00139125842315492,9.83768265395747e-05
ASP  98,R ASP  98,0.0,0.0,0.0,-0.0004999999999999905,0.0004999999999999896,3.535533905932664e-05,93.00096500000001,1.1494304997574802,0.08127701008811565,-92.98148499999996,1.1479152581004048,0.08116986632303022,0.0,0.0,0.0,0.018979999999999535,0.00177189164454076,0.00012529165973825549
ALA  99,R ALA  99,0.0,0.0,0.0,-0.00028500000000000855,0.0004514144437210803,3.19198214280729e-05,0.036715000000000025,0.09872797868385633,0.006981122322019572,-0.03631999999999999,0.09862239907850548,0.006973656716529714,0.0,0.0,0.0,0.00010999999999998678,0.0007535914012248685,5.328695900499768e-05
ALA 100,R ALA 100,0.0,0.0,0.0,-0.00043999999999998484,0.0004963869458396165,3.509985754956723e-05,-0.03835499999999997,0.14570068282269646,0.0103025940847439,0.039110000000000034,0.14551047350620502,0.010289144254990303,0.0,0.0,0.0,0.0003150000000001496,0.0007973550024927309,5.638151292756265e-05
ASN 101,R ASN 101,0.0,0.0,0.0,-0.0008849999999999802,0.00031902194281897676,2.2558257911460546e-05,2.0689050000000013,0.134379633780549,0.009502075029959105,-2.063145000000001,0.1340285938708546,0.009477252759897904,0.0,0.0,0.0,0.004874999999999617,0.0011616260155475784,8.213936327964025e-05
ASN 102,R ASN 102,0.0,0.0,0.0,-0.0004600000000000382,0.0004983974317751255,3.5242020373415085e-05,-0.7332500000000004,0.3095875764626215,0.021891147468782846,0.7324150000000001,0.3092530400416463,0.0218674921716003,0.0,0.0,0.0,-0.0012950000000003924,0.0008414125028789465,5.9496848656084854e-05
TYR 103,R TYR 103,0.0,0.0,0.0,-0.00062499999999996,0.0004841229182758952,3.4232659844070625e-05,-0.6971400000000004,0.2115704147559379,0.014960287497237408,0.6963000000000004,0.21137665434006506,0.014946586566838487,0.0,0.0,0.0,-0.0014649999999997649,0.0008478059919580454,5.9948936604412147e-05
ALA 104,R ALA 104,0.0,0.0,0.0,-0.0001700000000000146,0.00037563279941989127,2.6561249970589135e-05,-0.7678450000000007,0.061346645996331495,0.004337862938705656,0.7671100000000004,0.0612870940737084,0.004333651981873708,0.0,0.0,0.0,-0.0009050000000000224,0.0006678135967467858,4.722155228282308e-05
ARG 105,R ARG 105,0.0,0.0,0.0,-0.0005000000000000071,0.0005000000000000068,3.535533905932786e-05,-89.12083999999999,1.3065911351309225,0.0923899451889304,89.10589500000006,1.3052594814682719,0.09229578305542517,0.0,0.0,0.0,-0.015444999999997435,0.001583342982420362,0.00011195925598135705
GLY 106,R GLY 106,0.0,0.0,0.0,-0.00011999999999999122,0.0003249615361854146,2.297825058615043e-05,-0.9182600000000002,0.08020575041728491,0.005671403001021792,0.9174950000000005,0.08018410051250208,0.005669872121573394,0.0,0.0,0.0,-0.0008850000000000579,0.0006014773478694973,4.253087114086215e-05
HID 107,R HID 107,0.0,0.0,0.0,-0.0003049999999999997,0.0004604074282632717,3.255572146336183e-05,-0.7133199999999998,0.3771187314361354,0.026666321231095975,0.7127249999999994,0.3769328048538636,0.026653174236383255,0.0,0.0,0.0,-0.0009000000000000963,0.0007211102550929245,5.09901951359368e-05
TYR 108,R TYR 108,0.0,0.0,0.0,-0.0002849999999999908,0.0004514144437210521,3.1919821428070905e-05,-0.461965,0.23198388688656862,0.016403737954350565,0.4616549999999999,0.23177841999418342,0.016389209251059075,0.0,0.0,0.0,-0.0005950000000001216,0.0007355100271241361,5.2008412781017816e-05
THR 109,R THR 109,0.0,0.0,0.0,-0.000225000000000016,0.0004175823272122814,2.9527529527546395e-05,-0.7773100000000001,0.16180572888498077,0.011441392812940192,0.7767549999999998,0.16173371625916516,0.011436300751335665,0.0,0.0,0.0,-0.0007800000000001217,0.0006939740629157735,4.907137658553232e-05
ILE 110,R ILE 110,0.0,0.0,0.0,-0.00028499999999998416,0.00045141444372104165,3.1919821428070166e-05,-0.8209250000000003,0.11720195977456835,0.008287430052495024,0.8203150000000003,0.11705586604267136,0.008277099665643703,0.0,0.0,0.0,-0.0008950000000001701,0.0007509826895474983,5.310249523327478e-05
GLY 111,R GLY 111,0.0,0.0,0.0,-0.00011999999999999122,0.0003249615361854147,2.2978250586150438e-05,-0.4337899999999997,0.08736152413963674,0.006177392613392941,0.43355000000000005,0.08733749194933434,0.006175693280919981,0.0,0.0,0.0,-0.0003599999999999398,0.0006248199740725436,4.418144406874984e-05
LYS 112,R LYS 112,0.0,0.0,0.0,-0.00017499999999999737,0.00037996710383926096,2.686773157525545e-05,-76.79672500000001,1.522556011900568,0.10766096807512374,76.79105000000007,1.5218932510163203,0.10761410380356806,0.0,0.0,0.0,-0.005850000000000648,0.0009836157786481284,6.955213871641776e-05
GLU 113,R GLU 113,0.0,0.0,0.0,-0.00019500000000000095,0.00039620070671315255,2.8015620642777265e-05,75.94326999999997,1.1508389362145561,0.08137660158508252,-75.93795500000004,1.1502284916332381,0.08133343663478367,0.0,0.0,0.0,0.005119999999999578,0.000977547952785542,6.912307863496836e-05
ILE 114,R ILE 114,0.0,0.0,0.0,-0.0002300000000000091,0.00042083250825003293,2.9757352032734198e-05,-0.3492550000000001,0.11630438502051343,0.008223961932973617,0.3490950000000001,0.11625801466995701,0.008220683054041172,0.0,0.0,0.0,-0.00039000000000024573,0.0007402026749476846,5.2340233090792954e-05
ILE 115,R ILE 115,0.0,0.0,0.0,-0.0001750000000000096,0.00037996710383928747,2.6867731575257322e-05,0.03284000000000001,0.07717573711990053,0.0054571487060552015,-0.032865000000000005,0.07714912037735751,0.005455266618140675,0.0,0.0,0.0,-0.00020000000000004015,0.0007211102550931572,5.099019513595325e-05
ASP 116,R ASP 116,0.0,0.0,0.0,-0.0001450000000000079,0.00035210083782918433,2.489728900904811e-05,74.07105999999997,0.8180681489986914,0.05784615356297016,-74.06678999999997,0.8177437532041184,0.05782321531635706,0.0,0.0,0.0,0.004124999999998238,0.0007411983540189152,5.2410638233108224e-05
LEU 117,R LEU 117,0.0,0.0,0.0,-0.00018499999999999905,0.00038829756630707655,2.745678422539669e-05,-0.3380849999999998,0.08318946913522267,0.005882383774882494,0.33794999999999986,0.08306724685458178,0.005873741354537168,0.0,0.0,0.0,-0.0003199999999998321,0.0007194442299442934,5.0872389367914366e-05
VAL 118,R VAL 118,0.0,0.0,0.0,-0.0002399999999999869,0.0004270831300812292,3.0199337741081352e-05,-0.27343000000000023,0.06909070197935502,0.0048854503886540755,0.2732099999999997,0.06907746303969328,0.004884514254253022,0.0,0.0,0.0,-0.0004600000000002347,0.0007927168473042519,5.605354582896574e-05
LEU 119,R LEU 119,0.0,0.0,0.0,-0.00017999999999998017,0.00038418745424592866,2.716615541440926e-05,0.008200000000000039,0.08481603621957372,0.00599739943642244,-0.008209999999999997,0.08475881016154013,0.005993352943052828,0.0,0.0,0.0,-0.00019000000000000128,0.0007168681887209318,5.069023574614886e-05
ASP 120,R ASP 120,0.0,0.0,0.0,-0.00010999999999999676,0.00031288975694323114,2.2124646889836938e-05,72.41217999999999,0.7250553893343888,0.05126915825341987,-72.40849500000002,0.724749591219715,0.05124753506136388,0.0,0.0,0.0,0.0035750000000007985,0.0007445636305949018,5.264859922185306e-05
ARG 121,R ARG 121,0.0,0.0,0.0,-0.00023499999999995635,0.00042399882075299847,2.9981244136954467e-05,-73.67194499999997,0.7631651275980519,0.05396392368896793,73.66767,0.7627906666300583,0.053937445299992136,0.0,0.0,0.0,-0.004510000000003345,0.0008123422923886516,5.744127435926406e-05
ILE 122,R ILE 122,0.0,0.0,0.0,-0.0002100000000000024,0.00040730823708833074,2.880104164782967e-05,-0.16145999999999996,0.05682190070738566,0.004017915131010108,0.16138000000000002,0.056780591754577406,0.004014994146944665,0.0,0.0,0.0,-0.00028999999999942185,0.0007783957862165017,5.504089388807225e-05
ARG 123,R ARG 123,0.0,0.0,0.0,-0.0001600000000000029,0.0003666060555964739,2.5922962793631913e-05,-71.21529000000001,0.688265040444932,0.04866768773522448,71.21209499999999,0.6879666823149934,0.0486465906295343,0.0,0.0,0.0,-0.0033550000000030877,0.0007543043152480426,5.333736963901662e-05
LYS 124,R LYS 124,0.0,0.0,0.0,-0.00017500000000001293,0.0003799671038392947,2.686773157525783e-05,-73.02342,0.6935096348296171,0.049038536560622854,73.01945499999997,0.6932387452962353,0.04901938177802218,0.0,0.0,0.0,-0.004140000000000441,0.000714422843978995,5.051732376121262e-05
LEU 125,R LEU 125,0.0,0.0,0.0,-0.0003000000000000269,0.00045825756949562525,3.2403703492042216e-05,-0.37714,0.09089752691905381,0.0064274257677549695,0.377,0.09086275364526446,0.006424966925984919,0.0,0.0,0.0,-0.00043999999999996044,0.000718609768928554,5.081338406362785e-05
ALA 126,R ALA 126,0.0,0.0,0.0,-0.00012499999999999068,0.0003307189138830492,2.338535866733539e-05,-0.10733000000000001,0.06486702629225424,0.004586791416665905,0.10727999999999994,0.0649107202240125,0.0045898810442102,0.0,0.0,0.0,-0.00017499999999994652,0.000688748865697678,4.870189934693708e-05
ASP 127,R ASP 127,0.0,0.0,0.0,-0.00013500000000000567,0.0003417235724968499,2.4163505540381535e-05,70.41387499999998,0.6853352897497451,0.04846052307684921,-70.41084000000004,0.6850423522642494,0.04843980926860344,0.0,0.0,0.0,0.0028999999999998493,0.0007071067811881422,5.000000000011275e-05
GLN 128,R GLN 128,0.0,0.0,0.0,-0.0001449999999999907,0.00035210083782914254,2.4897289009045153e-05,0.33594500000000055,0.2661361906524558,0.018818670512950737,-0.3357500000000001,0.26608238855662736,0.018814866130270502,0.0,0.0,0.0,5.0000000000594016e-05,0.0006144102863721812,4.344536799245379e-05
CYS 129,R CYS 129,0.0,0.0,0.0,-0.0001550000000000007,0.0003619046835839531,2.5590525590538503e-05,0.27509,0.08829683969429448,0.006243529410517716,-0.2748999999999998,0.08827904621143168,0.006242271221278394,0.0,0.0,0.0,3.500000000002501e-05,0.0006736282357502806,4.763270934977537e-05
THR 130,R THR 130,0.0,0.0,0.0,-0.00014000000000000123,0.00034698703145795255,2.4535688292770813e-05,-0.09590999999999973,0.22215290207422467,0.01570858235169553,0.09588500000000008,0.2221093014148664,0.015705499319505885,0.0,0.0,0.0,-0.00016499999999970428,0.0006540451054783652,4.624797292856228e-05
GLY 131,R GLY 131,0.0,0.0,0.0,-0.000129999999999999,0.0003363034344160022,2.3780243901188047e-05,-0.044904999999999945,0.1279154641745868,0.00904498921364752,0.04491500000000004,0.12789146873423568,0.009043292479788537,0.0,0.0,0.0,-0.00011999999999999344,0.0006675327707311753,4.720169488482589e-05
LEU 132,R LEU 132,0.0,0.0,0.0,-0.0003150000000000097,0.0004645158770160751,3.28462326606883e-05,-0.5324300000000002,0.13982970035010478,0.009887452932884204,0.53217,0.1397352893867536,0.009880777069643807,0.0,0.0,0.0,-0.00057499999999995,0.000815092019345066,5.7635709416993275e-05
GLN 133,R GLN 133,0.0,0.0,0.0,-0.0002599999999999969,0.000438634243989221,3.101612483854128e-05,0.3500849999999999,0.5744893626299792,0.04062253240351958,-0.34992000000000006,0.5741626543062512,0.04059943063640177,0.0,0.0,0.0,-9.500000000013386e-05,0.0008160729134093233,5.7705069101439466e-05
GLY 134,R GLY 134,0.0,0.0,0.0,-0.00019499999999999685,0.00039620070671314426,2.801562064277668e-05,-0.5230100000000002,0.08192221859788469,0.0057927756300410966,0.522805,0.08196948807330656,0.00579611808670249,0.0,0.0,0.0,-0.0004000000000000331,0.0006633249580711198,4.690415759823711e-05
PHE 135,R PHE 135,0.0,0.0,0.0,-0.0005599999999999505,0.0004963869458395892,3.50998575495653e-05,0.14026000000000002,0.07905050537472862,0.005589714840669422,-0.139865,0.07896085596673826,0.005583375670237488,0.0,0.0,0.0,-0.00016499999999979308,0.0008353292763937194,5.906669958616508e-05
SER 136,R SER 136,0.0,0.0,0.0,-0.0005049999999999688,0.0004999749993749369,3.5353571248175775e-05,-0.7110849999999996,0.2691348505396519,0.01903070778702158,0.7109599999999999,0.2689209333614622,0.01901558155829056,0.0,0.0,0.0,-0.0006300000000000933,0.0008081460264085506,5.7144553546244886e-05
VAL 137,R VAL 137,0.0,0.0,0.0,-0.0006649999999999772,0.00047199046600538823,3.337476591678087e-05,0.5504699999999996,0.08130011746609236,0.005748786437153678,-0.54942,0.08127166541913577,0.0057467745736195135,0.0,0.0,0.0,0.0003849999999997585,0.0007916912276891959,5.598102357049334e-05
PHE 138,R PHE 138,0.0,0.0,0.0,-0.0012600000000000011,0.00043863424398919075,3.101612483853914e-05,-0.8754799999999997,0.09006486329307851,0.006368547558117518,0.8738550000000003,0.09001946442297622,0.006365337373226764,0.0,0.0,0.0,-0.0028850000000005148,0.0007885271079677215,5.5757286519339275e-05
HID 139,R HID 139,0.0,0.0,0.0,-0.0009749999999999792,0.00023318447632721608,1.6488632447840845e-05,0.6909650000000002,0.21297437351709622,0.01505956237328954,-0.6895850000000001,0.21275284434056194,0.015043897894993732,0.0,0.0,0.0,0.00040499999999981106,0.0006935236117107266,4.903952487536409e-05
SER 140,R SER 140,0.0,0.0,0.0,-0.0007200000000000123,0.00044899888641287993,3.174901573277558e-05,-0.76817,0.36696692098879996,0.025948479830232844,0.7674650000000001,0.36639327064644606,0.025907916625522002,0.0,0.0,0.0,-0.0014250000000001401,0.0010508924778494775,7.430931973852992e-05
PHE 141,R PHE 141,0.0,0.0,0.0,-0.0013499999999999623,0.00047696960070849406,3.37268439080816e-05,-0.6364649999999998,0.19330770490334942,0.01366891889927664,0.6350850000000002,0.19302867086264605,0.013649188213040316,0.0,0.0,0.0,-0.0027300000000003875,0.0008758424515856994,6.193141367672985e-05
GLY 142,R GLY 142,0.0,0.0,0.0,-0.00043500000000001095,0.0004957569969249168,3.5055313434628704e-05,-0.25349999999999995,0.1856338600579107,0.013126296126478323,0.2532349999999999,0.18524858913092995,0.013099053357972113,0.0,0.0,0.0,-0.0007000000000000095,0.0008602325267042753,6.0827625302983084e-05
GLY 143,R GLY 143,0.0,0.0,0.0,-0.0003849999999999992,0.00048659531440407335,3.440748465087204e-05,-0.18061000000000008,0.21457212750028842,0.015172540640907842,0.18068000000000006,0.21419259464323215,0.015145703615217082,0.0,0.0,0.0,-0.0003150000000000164,0.0008460348692578105,5.98236993172472e-05
GLY 144,R GLY 144,0.0,0.0,0.0,-0.00031499999999998527,0.0004645158770160391,3.284623266068576e-05,-0.3619150000000002,0.13701232709139638,0.009688234559247569,0.3618500000000002,0.13686686048857788,0.009677948517118656,0.0,0.0,0.0,-0.00037999999999993925,0.0008158431221748077,5.768882040742115e-05
THR 145,R THR 145,0.0,0.0,0.0,-0.0004400000000000198,0.0004963869458396559,3.5099857549570014e-05,-1.1854350000000002,0.09231909756382854,0.006527945992040564,1.1849699999999999,0.09218421285666012,0.006518408202928849,0.0,0.0,0.0,-0.000905000000000018,0.000822176988245268,5.813669237237614e-05
GLY 146,R GLY 146,0.0,0.0,0.0,-0.0003650000000000059,0.00048143016108258876,3.404225315692304e-05,-0.4755599999999998,0.19996118723392353,0.014139391146722023,0.4750600000000001,0.1997726868217976,0.014126062154754952,0.0,0.0,0.0,-0.0008650000000001135,0.0008104165595546026,5.73051044846931e-05
SER 147,R SER 147,0.0,0.0,0.0,-0.00045000000000002314,0.0004974937185533349,3.5178118198677484e-05,-1.1384749999999995,0.14775547155689953,0.01044788958952997,1.137005,0.14758141812233533,0.010435582153143054,0.0,0.0,0.0,-0.0019199999999999226,0.0008207313811473138,5.803447251418665e-05
GLY 148,R GLY 148,0.0,0.0,0.0,-0.00017999999999999795,0.0003841874542459666,2.7166155414411945e-05,-0.6150299999999995,0.075495556822906,0.005338342017893115,0.6143750000000002,0.07542648324693173,0.005333457778495894,0.0,0.0,0.0,-0.0008349999999999346,0.0006839407869106897,4.8361916835461216e-05
PHE 149,R PHE 149,0.0,0.0,0.0,-0.00043500000000001204,0.0004957569969249179,3.5055313434628785e-05,-0.7133700000000001,0.05803940988672788,0.004104006030697083,0.7127149999999999,0.05797468218972836,0.0040994290913491886,0.0,0.0,0.0,-0.001090000000000071,0.0007949213797601059,5.620942981385376e-05
THR 150,R THR 150,0.0,0.0,0.0,-0.0003750000000000209,0.0004841229182759537,3.423265984407476e-05,-1.120205,0.12683628414219814,0.008968679661745206,1.1193449999999998,0.12668857870779304,0.008958235310316611,0.0,0.0,0.0,-0.0012350000000000605,0.0007278564418897989,5.14672225790589e-05
SER 151,R SER 151,0.0,0.0,0.0,-0.0002600000000000047,0.0004386342439892341,3.10161248385422e-05,-0.5126100000000001,0.09461225026390642,0.006690096374492695,0.51213,0.09446815918604538,0.006679907596666293,0.0,0.0,0.0,-0.0007400000000000357,0.0007227724399837743,5.1107729356727375e-05
LEU 152,R LEU 152,0.0,0.0,0.0,-0.0003099999999999792,0.0004624932431938562,3.2703210851533473e-05,-0.5253800000000002,0.06121956876685913,0.004328877221636225,0.5250349999999999,0.06120338042134716,0.0043277325327474555,0.0,0.0,0.0,-0.0006550000000003165,0.0007654900391254595,5.412831975963679e-05
LEU 153,R LEU 153,0.0,0.0,0.0,-0.0002849999999999997,0.0004514144437210662,3.19198214280719e-05,-0.8682400000000006,0.06297652260961736,0.004453112619280836,0.8676750000000001,0.06290587711017435,0.00444811722810919,0.0,0.0,0.0,-0.0008500000000002717,0.0006982120021884924,4.937104414533195e-05
MET 154,R MET 154,0.0,0.0,0.0,-0.00038000000000001146,0.00048538644398047844,3.4322004603462056e-05,-0.68644,0.12490951284830196,0.00883243635697425,0.6859850000000006,0.12484496295405409,0.008827871990179495,0.0,0.0,0.0,-0.0008349999999999241,0.0007401182337978425,5.2334262199826505e-05
GLU 155,R GLU 155,0.0,0.0,0.0,-0.00018499999999998352,0.00038829756630704397,2.7456784225394387e-05,80.176075,1.1758449767607833,0.08314479566916883,-80.16913,1.1752137435795846,0.08310016074287527,0.0,0.0,0.0,0.0067600000000027196,0.00095519631490234,6.754257916318454e-05
ARG 156,R ARG 156,0.0,0.0,0.0,-0.0002149999999999741,0.00041082234603288006,2.9049526674281582e-05,-76.178545,0.8520753593276412,0.060250826466253925,76.17342,0.851632099912542,0.06021948329242978,0.0,0.0,0.0,-0.005340000000001765,0.000868562030023867,6.1416610131103e-05
LEU 157,R LEU 157,0.0,0.0,0.0,-0.0003299999999999864,0.00047021271782033054,3.324906013709123e-05,-0.6650050000000001,0.10310351582269038,0.007290519520239886,0.6646150000000004,0.10305671630223653,0.007287210294412967,0.0,0.0,0.0,-0.0007199999999998008,0.0007691553809213594,5.438749856356153e-05
SER 158,R SER 158,0.0,0.0,0.0,-0.0001449999999999968,0.00035210083782915734,2.48972890090462e-05,-0.6414500000000003,0.1610443960527642,0.011387558452100162,0.6410949999999999,0.16094413929994486,0.011380469229122333,0.0,0.0,0.0,-0.0005000000000002122,0.0007000000000000679,4.9497474683063124e-05
VAL 159,R VAL 159,0.0,0.0,0.0,-0.00013000000000000012,0.00033630343441600505,2.378024390118825e-05,-0.22379000000000007,0.13809415592268923,0.009764731409516598,0.22373000000000015,0.13806892155731487,0.009762947070429084,0.0,0.0,0.0,-0.00019000000000012174,0.0006433506042589164,4.549175749519427e-05
ASP 160,R ASP 160,0.0,0.0,0.0,-0.00015000000000000403,0.0003570714214271521,2.5248762345905874e-05,73.26853499999999,0.916172133816972,0.064783152855613,-73.26472000000001,0.915909614317368,0.06476458992377662,0.0,0.0,0.0,0.0036650000000008733,0.0007230318111966818,5.112606967107652e-05
TYR 161,R TYR 161,0.0,0.0,0.0,-0.0002200000000000124,0.000414246303544183,2.9291637031755276e-05,0.1358749999999998,0.16615516656125992,0.011748944500464717,-0.13583499999999996,0.16607593978358226,0.011743342321289974,0.0,0.0,0.0,-0.00018000000000019555,0.0007054076835419904,4.987985565336355e-05
GLY 162,R GLY 162,0.0,0.0,0.0,-0.00013000000000000178,0.0003363034344160094,2.378024390118856e-05,0.5009300000000001,0.10090542651413693,0.007135091134666707,-0.5006599999999998,0.10077288524201405,0.0071257190514361895,0.0,0.0,0.0,0.00013999999999993572,0.000678527818147489,4.79791621435802e-05
LYS 163,R LYS 163,0.0,0.0,0.0,-0.00028500000000000915,0.00045141444372108106,3.191982142807295e-05,-75.85614000000001,1.9121986848641843,0.13521286570434626,75.85114999999998,1.9113482486210291,0.1351527307808961,0.0,0.0,0.0,-0.005274999999998542,0.0011913752557436434,8.424295222741875e-05
LYS 164,R LYS 164,0.0,0.0,0.0,-0.00032000000000001195,0.00046647615158764143,3.298484500494251e-05,-75.24078000000004,0.9044412980345793,0.06395365750254142,75.23601999999997,0.9038957127926954,0.06391507880011629,0.0,0.0,0.0,-0.0050799999999974685,0.0009453041838492507,6.6843099868382e-05
SER 165,R SER 165,0.0,0.0,0.0,-0.00031500000000001194,0.0004645158770160784,3.2846232660688536e-05,-0.093065,0.18368911447061867,0.012988781847232643,0.09311499999999998,0.18350286584955564,0.012975612080938611,0.0,0.0,0.0,-0.0002650000000000302,0.0007581391692822361,5.36085347682605e-05
LYS 166,R LYS 166,0.0,0.0,0.0,-0.0006400000000000294,0.0004800000000000209,3.3941125496955756e-05,-86.62375999999999,1.1818796353254442,0.08357151046849054,86.61298000000001,1.1809868752872377,0.08350838280079172,0.0,0.0,0.0,-0.01142000000000067,0.0012343419299367605,8.728115489611737e-05
LEU 167,R LEU 167,0.0,0.0,0.0,-0.0010099999999999987,0.0002447447650103929,1.7306068299875687e-05,-0.776785,0.10171282502713223,0.007192182831032599,0.7771749999999998,0.10168050144939378,0.007189897208931491,0.0,0.0,0.0,-0.0006199999999999317,0.0006523802572119656,4.6130250378680497e-05
GLU 168,R GLU 168,0.0,0.0,0.0,-0.000900000000000043,0.00030000000000001217,2.1213203435597285e-05,91.93561500000001,1.3445721947035725,0.09507561166697749,-91.91992999999998,1.3431241026423895,0.094973216095353,0.0,0.0,0.0,0.014784999999999115,0.0017316971444169581,0.00012244947937786112
PHE 169,R PHE 169,0.0,0.0,0.0,-0.0019300000000000094,0.0003241913015489362,2.2923786772694565e-05,-0.8641950000000002,0.10740478096900123,0.007594664895503662,0.8612100000000001,0.10705272486023018,0.007569770769316646,0.0,0.0,0.0,-0.0049150000000003045,0.001047747584106215,7.408694216933271e-05
SER 170,R SER 170,0.0,0.0,0.0,-0.0010449999999999847,0.000250948201826582,1.7744717523814647e-05,1.1308649999999993,0.20322567941823128,0.014370225602787471,-1.1285599999999996,0.20311441701661978,0.014362358162920412,0.0,0.0,0.0,0.0012599999999998873,0.0008440379138403161,5.9682493245503444e-05
ILE 171,R ILE 171,0.0,0.0,0.0,-0.002154999999999964,0.0003754663766570883,2.6549482104176956e-05,-0.9932499999999994,0.1300385615884792,0.009195114871495816,0.9937899999999995,0.12975417488466814,0.009175005694821405,0.0,0.0,0.0,-0.0016149999999998243,0.0009730236379452246,6.880316126458724e-05
TYR 172,R TYR 172,0.0,0.0,0.0,-0.004155000000000031,0.0006090771708084165,4.306825977445484e-05,0.6621299999999998,0.49816989381133886,0.035225931009698,-0.6604600000000002,0.49730608120150716,0.035164850234289356,0.0,0.0,0.0,-0.0024849999999998866,0.0016999338222413029,0.00012020347332751923
PRO 173,R PRO 173,0.0,0.0,0.0,-0.0018299999999999695,0.00042555845661906806,3.0091527046662424e-05,1.098485,0.1498211593033525,0.010593955770863054,-1.096715,0.14947442515360007,0.010569437964007165,0.0,0.0,0.0,-5.999999999988237e-05,0.0008404760555781967,5.9430631832426445e-05
ALA 174,R ALA 174,0.0,0.0,0.0,-0.0020649999999999996,0.000317450783587002,2.244716017673523e-05,-0.04187499999999999,0.1937352558906096,0.013699151319516108,0.04571499999999998,0.19361191537454506,0.013690429827985679,0.0,0.0,0.0,0.001775000000000224,0.0017246376431006986,0.00012195029725260886
PRO 175,R PRO 175,0.0,0.0,0.0,-0.0027800000000000134,0.0004707440918375691,3.32866339541848e-05,0.21802999999999975,0.19964823840945867,0.014117262323127676,-0.21489999999999995,0.19926346880449516,0.01409005500344126,0.0,0.0,0.0,0.0003500000000000281,0.0015612494995995265,0.00011039701082909292
GLN 176,R GLN 176,0.0,0.0,0.0,-0.006370000000000008,0.0007765951326141751,5.4913568450794934e-05,-1.394555,0.5994822574313594,0.04238979694307338,1.4101399999999995,0.5982969667314066,0.042305984233911985,0.0,0.0,0.0,0.00921500000000009,0.003911364851301764,0.0002765752610050189
VAL 177,R VAL 177,0.0,0.0,0.0,-0.004619999999999983,0.0005793099343184306,4.0963398296529575e-05,-0.2080749999999998,0.15863278152702262,0.011217031553624178,0.21061999999999984,0.15739055117763598,0.011129192603239475,0.0,0.0,0.0,-0.002074999999999825,0.0023343896418549625,0.000165066274568728
SER 178,R SER 178,0.0,0.0,0.0,-0.00195999999999998,0.00034409301068171063,2.4331050121193272e-05,2.618605,0.19974758815815938,0.014124287411229222,-2.6124800000000006,0.19907608997565385,0.01407680531938881,0.0,0.0,0.0,0.004165000000000181,0.0018242190109745092,0.00012899176330294923
THR 179,R THR 179,0.0,0.0,0.0,-0.0016649999999999898,0.0004719904660053466,3.337476591677792e-05,1.513085,0.24158455615994817,0.017082607789064168,-1.5064399999999991,0.2410050339723303,0.0170416293821929,0.0,0.0,0.0,0.0049800000000000556,0.0015263027222671536,0.00010792590050585919
ALA 180,R ALA 180,0.0,0.0,0.0,-0.001115000000000012,0.0003190219428189787,2.2558257911460685e-05,-0.05171000000000005,0.22304790046086514,0.015771868294529978,0.05521,0.22286219037782073,0.015758736608624438,0.0,0.0,0.0,0.002384999999999864,0.001395268791308632,9.866040239122915e-05
VAL 181,R VAL 181,0.0,0.0,0.0,-0.0020100000000000096,0.00037403208418534066,2.64480623108792e-05,-0.08873999999999997,0.13598294893110682,0.009615446531492962,0.09019499999999998,0.13579763243517912,0.009602342676399341,0.0,0.0,0.0,-0.0005549999999997823,0.0011300331853534775,7.990541283292787e-05
VAL 182,R VAL 182,0.0,0.0,0.0,-0.0010549999999999616,0.0002279802623035777,1.6120638945154762e-05,-0.3951750000000001,0.1083678198313502,0.007662762026514975,0.39428,0.10815438779818377,0.007647670102717534,0.0,0.0,0.0,-0.001950000000000065,0.0009205976319762739,6.509608283147009e-05
GLU 183,R GLU 183,0.0,0.0,0.0,-0.0016200000000000014,0.0004853864439804551,3.43220046034604e-05,113.15694499999996,1.7922649809629927,0.12673227217221106,-113.10615999999999,1.7884024503448326,0.12645915001294689,0.0,0.0,0.0,0.04916499999999971,0.004171064012937492,0.0002949387648311274
PRO 184,R PRO 184,0.0,0.0,0.0,-0.0012349999999999772,0.000423998820753061,2.9981244136958886e-05,-1.2437650000000002,0.0975376838714145,0.006896955768670694,1.2392949999999998,0.09721336315033605,0.006874022830555305,0.0,0.0,0.0,-0.005704999999999983,0.0009684910944349385,6.84826620393726e-05
TYR 185,R TYR 185,0.0,0.0,0.0,-0.0010799999999999944,0.000289136645896029,2.0445048300261565e-05,-0.8079450000000002,0.1974463774674017,0.013961567242791849,0.806325,0.19716863182311756,0.013941927659940014,0.0,0.0,0.0,-0.0027000000000003722,0.0007549834435272554,5.338539126016931e-05
ASN 186,R ASN 186,0.0,0.0,0.0,-0.0007350000000000301,0.0004413332074521638,3.120697037522344e-05,-2.127529999999999,0.19390634105156485,0.013711248867263291,2.124765,0.19355469453102084,0.01368638370333756,0.0,0.0,0.0,-0.003499999999999623,0.0008660254037845763,6.123724356958918e-05
SER 187,R SER 187,0.0,0.0,0.0,-0.0007249999999999979,0.0004465142774872913,3.157332735078755e-05,-0.6125799999999999,0.22221807667244414,0.01571319089173174,0.6117649999999998,0.22186718949632916,0.01568837942156551,0.0,0.0,0.0,-0.0015399999999998924,0.00080523288556796,5.6938563381951574e-05
ILE 188,R ILE 188,0.0,0.0,0.0,-0.0008050000000000157,0.00039620070671315635,2.8015620642777533e-05,-0.5567749999999999,0.1174154775785544,0.008302528041205284,0.5558350000000002,0.11722456131289069,0.008289028222596322,0.0,0.0,0.0,-0.0017449999999998055,0.0007873849122250519,5.567652108383087e-05
LEU 189,R LEU 189,0.0,0.0,0.0,-0.0006100000000000372,0.0004877499359303166,3.4489128721963096e-05,-0.4469349999999998,0.10691090110461222,0.007559742315383565,0.4462899999999997,0.10681313542818688,0.0075528292381068,0.0,0.0,0.0,-0.0012550000000000638,0.000754966886691302,5.338422051507155e-05
THR 190,R THR 190,0.0,0.0,0.0,-0.0005449999999999744,0.000497970882682889,3.5211858797852154e-05,-1.1288749999999999,0.1625372861069114,0.011493121720185507,1.1279900000000007,0.16238272660599617,0.01148219271306611,0.0,0.0,0.0,-0.0014300000000001666,0.0007649182962908981,5.408789143609548e-05
THR 191,R THR 191,0.0,0.0,0.0,-0.0007350000000000218,0.00044133320745215867,3.120697037522307e-05,-0.08303000000000012,0.13230317116380885,0.009355246950241373,0.08297999999999998,0.13212694501879624,0.009342785880025295,0.0,0.0,0.0,-0.00078500000000017,0.0007062400441776132,4.993871243834772e-05
HID 192,R HID 192,0.0,0.0,0.0,-0.0004999999999999983,0.0004999999999999975,3.53553390593272e-05,-0.8997899999999993,0.14631529619284836,0.010346053812928132,0.8989349999999997,0.14614975461833912,0.010334348255937754,0.0,0.0,0.0,-0.0013550000000000573,0.0006992674738611445,4.944567726304021e-05
THR 193,R THR 193,0.0,0.0,0.0,-0.000409999999999992,0.0004918333050943076,3.47778665245577e-05,-0.16369500000000017,0.11264151976513835,0.007964958246908784,0.16357499999999997,0.11245436574450984,0.00795172445919751,0.0,0.0,0.0,-0.0005300000000002059,0.000741012820402108,5.239751902524998e-05
THR 194,R THR 194,0.0,0.0,0.0,-0.0005949999999999844,0.0004908920451585929,3.47113093962174e-05,-0.6921150000000005,0.17649391427185054,0.01248000436197827,0.6917500000000001,0.1763153354078989,0.012467376929410589,0.0,0.0,0.0,-0.0009599999999995644,0.0008236504112787607,5.824087911423005e-05
LEU 195,R LEU 195,0.0,0.0,0.0,-0.000529999999999965,0.0004990991885386771,3.529164207004018e-05,-0.5253550000000001,0.09606387965827744,0.006792742073345641,0.5247200000000002,0.09588207131679925,0.006779886282232091,0.0,0.0,0.0,-0.0011650000000004933,0.0007795992560283779,5.5125992054565346e-05
GLU 196,R GLU 196,0.0,0.0,0.0,-0.00038499999999998366,0.0004865953144040537,3.440748465087065e-05,83.14699,1.1654750919258448,0.08241153408047797,-83.13835499999998,1.1646627833735623,0.0823540951919045,0.0,0.0,0.0,0.008250000000002871,0.001147824028323776,8.116341540366018e-05
HIE 197,R HIE 197,0.0,0.0,0.0,-0.00040500000000004644,0.0004908920451586632,3.471130939622237e-05,-0.6199949999999995,0.1615328294031912,0.011422095905524622,0.6194649999999999,0.16138404126492972,0.011411574995372141,0.0,0.0,0.0,-0.0009349999999997882,0.0007750967681519374,5.480761808360121e-05
SER 198,R SER 198,0.0,0.0,0.0,-0.00037499999999997925,0.0004841229182759003,3.4232659844070984e-05,-0.3484149999999999,0.20971509906299104,0.014829096866464954,0.3484049999999999,0.20949281843299594,0.014813379252385359,0.0,0.0,0.0,-0.0003849999999999687,0.0007594570428929882,5.370172250495146e-05
ASP 199,R ASP 199,0.0,0.0,0.0,-0.000520000000000006,0.0004995998398718769,3.532704346531174e-05,86.27194000000001,1.301999011672833,0.09206523302520431,-86.26007499999993,1.3008168277624579,0.09198163999924072,0.0,0.0,0.0,0.011344999999996474,0.0013985617612396238,9.889325052807392e-05
CYS 200,R CYS 200,0.0,0.0,0.0,-0.0007800000000000184,0.00041424630354416724,2.929163703175416e-05,0.012085000000000007,0.14946149261599123,0.01056852349550305,-0.010479999999999995,0.14928378880508097,0.010555957938529316,0.0,0.0,0.0,0.0008250000000002134,0.0008742854225022753,6.182131509439046e-05
ALA 201,R ALA 201,0.0,0.0,0.0,-0.0007699999999999863,0.00042083250825000713,2.9757352032732375e-05,0.63434,0.14140104101455556,0.009998563496822937,-0.632505,0.14109032558967224,0.009976592598427512,0.0,0.0,0.0,0.0010650000000001424,0.0008548537886678767,6.044729108900674e-05
PHE 202,R PHE 202,0.0,0.0,0.0,-0.002440000000000022,0.0004963869458395983,3.509985754956594e-05,-0.4728749999999999,0.2904870898594296,0.020540539108674864,0.47054000000000007,0.290041201211138,0.02050901001998876,0.0,0.0,0.0,-0.004775000000000143,0.0010121141239996044,7.156727604148024e-05
MET 203,R MET 203,0.0,0.0,0.0,-0.0024349999999999385,0.0004957569969249101,3.505531343462823e-05,0.8382849999999997,0.21629432210532132,0.015294318189282006,-0.8321800000000004,0.2161559103980255,0.015284531003599559,0.0,0.0,0.0,0.003670000000000018,0.0012888366847666416,9.11345159640481e-05
VAL 204,R VAL 204,0.0,0.0,0.0,-0.003150000000000035,0.00043301270189228326,3.061862178479424e-05,-0.6798000000000002,0.1413966406955962,0.009998252347285382,0.6878399999999999,0.14177797572260775,0.010025216805635765,0.0,0.0,0.0,0.004890000000000034,0.0023511486554448372,0.00016625131578426779
ASP 205,R ASP 205,0.0,0.0,0.0,-0.005065000000000019,0.0005106613359165035,3.610920935163411e-05,130.00271999999995,2.307211174041371,0.1631444666794029,-129.91311000000005,2.2989881922039186,0.16256301405751927,0.0,0.0,0.0,0.08454499999999662,0.010664800748255637,0.0007541152929094926
ASN 206,R ASN 206,0.0,0.0,0.0,-0.004524999999999988,0.0005190134873006602,3.669979563975749e-05,0.12867500000000048,0.28453676278294915,0.02011978744606914,-0.12332500000000002,0.2838983257699841,0.020074643131946332,0.0,0.0,0.0,0.0008250000000005997,0.002294422585312906,0.00016224017689823257
GLU 207,R GLU 207,0.0,0.0,0.0,-0.011679999999999989,0.0010618851161967677,7.508661665037995e-05,146.86637499999998,3.009586292893703,0.21280988762712205,-146.65489000000002,2.988744071994609,0.2113361200538483,0.0,0.0,0.0,0.19980499999999957,0.024626144135858202,0.0017413313512942665
ALA 208,R ALA 208,0.0,0.0,0.0,-0.007674999999999996,0.0007806247497997127,5.519850541454288e-05,1.4750450000000004,0.2314551640707062,0.01636635160550413,-1.4555449999999994,0.22951799052579944,0.016229372750510253,0.0,0.0,0.0,0.011824999999999985,0.006277290418644039,0.0004438714622500542
ILE 209,R ILE 209,0.0,0.0,0.0,-0.009890000000000041,0.0009098901032542743,6.433894621456252e-05,1.15001,0.2011604083809728,0.014224188887244107,-1.1465849999999997,0.2009884145292969,0.014212027085359864,0.0,0.0,0.0,-0.006464999999999704,0.005602568607344428,0.00039616142543161167
TYR 210,R TYR 210,0.0,0.0,0.0,-0.01532,0.0011906300852907573,8.419026071938119e-05,0.852725,0.35122364580847887,0.024835262166423754,-0.8543399999999995,0.34843766214346134,0.02463826337224287,0.0,0.0,0.0,-0.01693500000000012,0.008193947461388636,0.00057939958146342
ASP 211,R ASP 211,0.0,0.0,0.0,-0.030840000000000006,0.0037781476943074604,0.0002671553854969124,151.102375,3.2305780681432834,0.2284363659136652,-150.73222500000006,3.2032595280974197,0.22650465342181056,0.0,0.0,0.0,0.33930999999999856,0.04223652329441899,0.0029865732035227245
ILE 212,R ILE 212,0.0,0.0,0.0,-0.02900499999999997,0.003743657970488212,0.00026471659373752824,1.1879300000000013,0.27863215015499704,0.019702268283118673,-1.1786500000000006,0.27839013542149293,0.019685155257197894,0.0,0.0,0.0,-0.019724999999999823,0.013469943392605462,0.0009524688315110251
CYS 213,R CYS 213,0.0,0.0,0.0,-0.015095000000000027,0.0012790523836026927,9.044266139382813e-05,-0.42629499999999987,0.6392384124683061,0.04520098162512626,0.4496699999999999,0.6381062067555839,0.04512092259140985,0.0,0.0,0.0,0.00828000000000011,0.011415410636503597,0.0008071914271100736
ARG 214,R ARG 214,0.0,0.0,0.0,-0.05605999999999994,0.0055341123949553235,0.0003913208402321434,-162.14849500000005,4.056617917667981,0.2868462038265881,162.06359999999998,4.036870525542267,0.2854498523383039,0.0,0.0,0.0,-0.14095500000000358,0.03851626896520539,0.0027235114971301696
ARG 215,R ARG 215,0.0,0.0,0.0,-0.16059499999999996,0.03126677109968346,0.002210894587039374,-145.85736499999993,3.2307350528625935,0.22844746640962188,146.24431000000007,3.2226138930812023,0.22787321369436978,-0.00043325999999999977,0.003180361065728228,0.00022488548761981052,0.2259167399999987,0.09250545098808263,0.006541123169039304
ASN 216,R ASN 216,0.0,0.0,0.0,-0.09157999999999993,0.02030526040217183,0.0014357987324134383,2.5000299999999993,0.7661638918012313,0.054175968339292696,-2.1693350000000016,0.7746131568563691,0.05477342160094574,-5.259600000000003e-05,0.0005280453677327377,3.7338446029796295e-05,0.2390624040000001,0.050887676150423465,0.0035983020884789376
LEU 217,R LEU 217,0.0,0.0,0.0,-0.028830000000000033,0.00320641544407447,0.00022672781038063328,-0.30804000000000015,0.21407857996539467,0.015137641560031714,0.32813000000000003,0.21722104663222666,0.015359847509008673,0.0,0.0,0.0,-0.008740000000000067,0.013083287048750149,0.0009251280992381363
ASP 218,R ASP 218,0.0,0.0,0.0,-0.06585500000000001,0.011147375251600531,0.0007882384632837832,145.42183,4.254038070009361,0.3008059166729352,-144.9460499999999,4.202949371278145,0.2971934001414513,0.0,0.0,0.0,0.40992500000000137,0.09426610936599118,0.006665620516876508
ILE 219,R ILE 219,0.0,0.0,0.0,-0.025100000000000025,0.002364318083507511,0.0001671825349730143,1.985134999999999,0.6066179990529474,0.04289437007201538,-1.8988049999999999,0.5920425888185739,0.04186373293048524,0.0,0.0,0.0,0.061229999999999826,0.018545541243112657,0.0013113677973779754
GLU 220,R GLU 220,0.0,0.0,0.0,-0.06618999999999996,0.016929675129783477,0.001197108808755514,168.43861499999994,13.148013194654444,0.9297049289070359,-167.48657499999993,12.873594307513203,0.9103005833087122,0.0,0.0,0.0,0.8858499999999982,0.2653277171725569,0.018761502804946133
ARG 221,R ARG 221,0.0,0.0,0.0,-0.07448500000000001,0.026093864700346685,0.0018451148676979418,-156.57879000000003,9.024328673972725,0.6381164001022318,156.69638999999998,9.067128714090826,0.6411428199624883,-0.0029862719999999986,0.013829463799743496,0.0009778907632972504,0.040128727999997976,0.06129193244259763,0.004333994106218854
PRO 222,R PRO 222,0.0,0.0,0.0,-0.015315000000000056,0.0015445954162820756,0.00010921938930427138,1.2075800000000003,0.3802561946898438,0.026888173385338058,-1.210940000000001,0.37820368374725977,0.026743038944741983,0.0,0.0,0.0,-0.018674999999999883,0.0069727594967843,0.0004930485523759077
THR 223,R THR 223,0.0,0.0,0.0,-0.006710000000000039,0.0006752036729758145,4.774410958432624e-05,0.8019950000000001,0.30252656903981123,0.021391858845715074,-0.7984800000000001,0.30246601395859285,0.021387576954858593,0.0,0.0,0.0,-0.0031950000000000854,0.003825829975312482,0.00027052703192102177
TYR 224,R TYR 224,0.0,0.0,0.0,-0.0053949999999999675,0.0005186279977016757,3.667253740880561e-05,-0.6787000000000005,0.4154168027415349,0.02937440382373737,0.6707100000000001,0.4144941687165212,0.029309163746173306,0.0,0.0,0.0,-0.013385000000000091,0.0022949455331227287,0.0001622771548924858
THR 225,R THR 225,0.0,0.0,0.0,-0.003685000000000039,0.0005057420291017892,3.576136183089194e-05,-0.06062000000000026,0.3706966894915571,0.026212214290288402,0.06505999999999998,0.370491020673916,0.026197671308725134,0.0,0.0,0.0,0.0007549999999994262,0.0018881141384995237,0.00013350983109872093
ASN 226,R ASN 226,0.0,0.0,0.0,-0.006910000000000017,0.0006179805822192017,4.369782603288083e-05,0.12647999999999945,0.41437194596159627,0.029300521292291035,-0.10586500000000001,0.4132852002854686,0.029223676768589533,0.0,0.0,0.0,0.013705000000000104,0.0038168016715572762,0.00026988863444023
LEU 227,R LEU 227,0.0,0.0,0.0,-0.005679999999999952,0.0005635601121442496,3.9849717690345004e-05,-0.6901599999999997,0.17847513664373665,0.012620097939398186,0.692315,0.17841680351076847,0.01261597316400922,0.0,0.0,0.0,-0.003524999999999963,0.002670088949829285,0.00018880380027955546
ASN 228,R ASN 228,0.0,0.0,0.0,-0.0027749999999999706,0.00041758232721226727,2.9527529527545395e-05,0.30357500000000004,0.44818468779622517,0.03169144319646865,-0.3031249999999999,0.4475758923076622,0.03164839485463678,0.0,0.0,0.0,-0.002325000000000124,0.0016246153390878243,0.00011487765230886828
ARG 229,R ARG 229,0.0,0.0,0.0,-0.004795000000000036,0.00045052746864089475,3.185710281867863e-05,-111.38341999999997,1.9312332752923194,0.13655881450123056,111.34634499999989,1.9264301534201902,0.13621918249656575,0.0,0.0,0.0,-0.041869999999996424,0.005687099436445286,0.00040213865767926545
LEU 230,R LEU 230,0.0,0.0,0.0,-0.008514999999999977,0.0007069476642580183,4.998874873408354e-05,-1.31887,0.14042404744202375,0.009929479618791644,1.331689999999998,0.14023413956667372,0.009916051104145571,0.0,0.0,0.0,0.004304999999999679,0.004302554473798321,0.00030423654448473106
ILE 231,R ILE 231,0.0,0.0,0.0,-0.004069999999999983,0.0004184495190581103,2.9588849251023924e-05,-0.5433949999999999,0.12446545293775317,0.008801036579574036,0.5422450000000002,0.12473221306061918,0.008819899368756908,0.0,0.0,0.0,-0.005219999999999931,0.0022630952255704947,0.0001600249980471796
GLY 232,R GLY 232,0.0,0.0,0.0,-0.0013650000000000057,0.0004814301610825857,3.4042253156922824e-05,-0.7280450000000005,0.11198362815608068,0.007918438285103744,0.7289499999999998,0.11240270236964955,0.007948071306927242,0.0,0.0,0.0,-0.0004600000000001719,0.0017083325203248862,0.00012079735096432325
GLN 233,R GLN 233,0.0,0.0,0.0,-0.005734999999999937,0.0005785974420959768,4.09130174883256e-05,-1.249530000000001,0.35720808935408954,0.02525842622769669,1.2790699999999997,0.35863542086637396,0.025359353806830447,0.0,0.0,0.0,0.023804999999999268,0.005691834062934746,0.0004024734463289737
ILE 234,R ILE 234,0.0,0.0,0.0,-0.00632000000000002,0.0006384355879804889,4.5144213361182434e-05,-1.0834949999999999,0.11206163471501,0.007923954181783339,1.0892250000000006,0.11212824967419674,0.00792866457072028,0.0,0.0,0.0,-0.0005900000000002415,0.003655393275695926,0.00025847533731482964
VAL 235,R VAL 235,0.0,0.0,0.0,-0.0022799999999999817,0.0004489988864128502,3.174901573277348e-05,-0.6529499999999999,0.09358267735003059,0.006617294575579935,0.6518150000000001,0.0932810847653475,0.006595968759401436,0.0,0.0,0.0,-0.0034149999999999927,0.0026632264267240427,0.00018831854661717886
SER 236,R SER 236,0.0,0.0,0.0,-0.001634999999999992,0.00048143016108256,3.404225315692101e-05,-0.8292950000000004,0.17157988802595597,0.012132530233838198,0.8341300000000001,0.17205680195795972,0.012166253141374416,0.0,0.0,0.0,0.0032000000000000773,0.0020248456731316055,0.00014317821063275976
SER 237,R SER 237,0.0,0.0,0.0,-0.002759999999999996,0.0004608687448721292,3.2588341473601545e-05,-1.2876950000000005,0.21266648060989224,0.015037791057033222,1.3033900000000005,0.21304311277297602,0.015064422972686172,0.0,0.0,0.0,0.012935000000000052,0.003959895831963124,0.000280006919557347
ILE 238,R ILE 238,0.0,0.0,0.0,-0.0034300000000000263,0.0005148786264742929,3.640741682679879e-05,-0.8314350000000001,0.09554970316541793,0.006756384304862874,0.832695,0.09586288111151245,0.006778529329803025,0.0,0.0,0.0,-0.0021699999999999697,0.0025339889502523287,0.00017918007701752027
THR 239,R THR 239,0.0,0.0,0.0,-0.0013749999999999386,0.0004841229182759612,3.4232659844075294e-05,-0.7915599999999998,0.13998709369081155,0.00989858232273694,0.7919900000000004,0.13968059958347692,0.009876909916567938,0.0,0.0,0.0,-0.0009450000000001882,0.0016558909988282436,0.00011708917541772164
ALA 240,R ALA 240,0.0,0.0,0.0,-0.0011600000000000254,0.00036660605559647865,2.592296279363225e-05,-0.9214799999999996,0.0723114071222571,0.005113188633328921,0.9258649999999992,0.07274212517517542,0.005143644998928721,0.0,0.0,0.0,0.003225000000000104,0.00156983279364407,0.00011100394137147439
SER 241,R SER 241,0.0,0.0,0.0,-0.0020000000000000196,0.0003605551275463667,2.5495097567961644e-05,-0.4168300000000002,0.18065578069909602,0.012774292759288059,0.42364999999999986,0.1808215349453712,0.012786013354443225,0.0,0.0,0.0,0.004819999999999863,0.0022929457036745863,0.00016213574559608598
LEU 242,R LEU 242,0.0,0.0,0.0,-0.0017800000000000537,0.0004142463035441603,2.929163703175367e-05,-0.7409849999999999,0.07059479283204821,0.004991805672800076,0.7387049999999996,0.07053189331784888,0.004987358005497708,0.0,0.0,0.0,-0.004059999999999807,0.0010423051376636486,7.370210309075438e-05
ARG 243,R ARG 243,0.0,0.0,0.0,-0.001344999999999985,0.0004753682782853627,3.3613613313655374e-05,-87.702875,1.5095226925663536,0.10673937322686446,87.69200999999995,1.508364504988055,0.10665747699781436,0.0,0.0,0.0,-0.012209999999997478,0.0018670565069143284,0.00013202083168975897
PHE 244,R PHE 244,0.0,0.0,0.0,-0.002444999999999985,0.0004969657935914843,3.514078826662926e-05,-0.2883649999999999,0.16920819062622255,0.011964825902410797,0.2873050000000002,0.16908465919473584,0.011956090911121403,0.0,0.0,0.0,-0.0035049999999997895,0.0009695230786320573,6.85556343417586e-05
ASP 245,R ASP 245,0.0,0.0,0.0,-0.0015200000000000174,0.0004995998398718427,3.532704346530933e-05,86.74624500000002,1.1182271347857078,0.07907059899137775,-86.73149999999998,1.1171992302210014,0.0789979151625661,0.0,0.0,0.0,0.01322500000000204,0.0016169029037048472,0.00011433230077299167
GLY 246,R GLY 246,0.0,0.0,0.0,-0.00116,0.00036660605559645036,2.592296279363025e-05,-0.7783050000000005,0.11749409336217466,0.008308087016575903,0.7807299999999999,0.11772861631736169,0.008324670293771567,0.0,0.0,0.0,0.001264999999999945,0.0009719953703592806,6.87304517662977e-05
ALA 247,R ALA 247,0.0,0.0,0.0,-0.0021449999999999924,0.000404938266900017,2.8633459448693007e-05,-0.7693800000000001,0.1522335889348987,0.010764540306023222,0.77179,0.152137194334588,0.010757724178468276,0.0,0.0,0.0,0.0002649999999999375,0.001137881804055433,8.04603939836379e-05
LEU 248,R LEU 248,0.0,0.0,0.0,-0.003539999999999998,0.0005180733538795519,3.663331816802891e-05,0.2425300000000001,0.13692760532485773,0.009682243825684212,-0.24065999999999999,0.13726195539915645,0.009705885946166896,0.0,0.0,0.0,-0.001670000000000187,0.0014216539663364726,0.00010052611600972715
ASN 249,R ASN 249,0.0,0.0,0.0,-0.0016550000000000154,0.00047536827828539456,3.361361331365763e-05,0.3862299999999999,0.2917953171317187,0.020633044746231743,-0.38542999999999994,0.29163469460954117,0.020621687018767442,0.0,0.0,0.0,-0.0008549999999998192,0.0009077306869331318,6.418625242215405e-05
VAL 250,R VAL 250,0.0,0.0,0.0,-0.0016600000000000382,0.0004737087712930544,3.3496268448886614e-05,0.2218199999999996,0.1476501865897909,0.010440444818110019,-0.2199199999999999,0.14746794092276488,0.010427558103410423,0.0,0.0,0.0,0.00023999999999986478,0.0008616263691415332,6.092618484691215e-05
ASP 251,R ASP 251,0.0,0.0,0.0,-0.000855000000000019,0.0003521008378291716,2.489728900904721e-05,86.49805000000006,1.1382097510966578,0.08048358334130991,-86.48568000000003,1.1369315008368384,0.08039319739863274,0.0,0.0,0.0,0.011515000000001337,0.0016216581020683264,0.00011466854407386201
LEU 252,R LEU 252,0.0,0.0,0.0,-0.0009599999999999709,0.0002615339366124385,1.849324200890679e-05,0.49588500000000013,0.11610582145181077,0.008209921368380991,-0.49540999999999996,0.11595258470599165,0.008199085894171424,0.0,0.0,0.0,-0.00048500000000019974,0.0007808809128159478,5.521661887512979e-05
THR 253,R THR 253,0.0,0.0,0.0,-0.0004999999999999938,0.0004999999999999937,3.535533905932693e-05,0.1955550000000002,0.3459639966456048,0.024463348807450713,-0.1954449999999997,0.345695381766954,0.024444354867228558,0.0,0.0,0.0,-0.00038999999999985937,0.0008413679337842256,5.9493697145174e-05
GLU 254,R GLU 254,0.0,0.0,0.0,-0.0010049999999999963,0.0002344674817538627,1.657935463158894e-05,87.20654499999999,1.2531948284181624,0.08861425613223946,-87.19162000000001,1.2514925391691378,0.08849388610508682,0.0,0.0,0.0,0.01392000000000074,0.001932252571482044,0.00013663088962600974
PHE 255,R PHE 255,0.0,0.0,0.0,-0.0019800000000000507,0.0003994996871087786,2.8248893783652132e-05,0.25103500000000006,0.1150154501577939,0.008132820474779943,-0.2522299999999999,0.11480869784123537,0.008118200878273488,0.0,0.0,0.0,-0.003174999999999928,0.000929717699089285,6.574096896151875e-05
GLN 256,R GLN 256,0.0,0.0,0.0,-0.0008850000000000225,0.0003190219428189912,2.2558257911461566e-05,-0.03441499999999962,0.5662372583776163,0.04003902051592917,0.03423000000000006,0.5658335683750126,0.04001047532209534,0.0,0.0,0.0,-0.0010700000000000642,0.0007842831121470422,5.54571906969263e-05
THR 257,R THR 257,0.0,0.0,0.0,-0.0006900000000000061,0.00046249324319389034,3.270321085153589e-05,0.1908249999999999,0.17330725424805538,0.012254673470762105,-0.19030000000000002,0.17316489251577535,0.012244606976134439,0.0,0.0,0.0,-0.0001650000000005436,0.0007401182337982311,5.233426219985398e-05
ASN 258,R ASN 258,0.0,0.0,0.0,-0.0013149999999999746,0.0004645158770160546,3.284623266068685e-05,0.9397650000000004,0.19618570226955692,0.013872424044664874,-0.9366350000000009,0.19579423325266435,0.013844743005017956,0.0,0.0,0.0,0.0018150000000004241,0.0009114685951810937,6.445056244911275e-05
LEU 259,R LEU 259,0.0,0.0,0.0,-0.002125000000000006,0.0003992179855667898,2.8228974476591032e-05,0.6038599999999996,0.09909702518239788,0.00700721785018876,-0.6021950000000005,0.09898710509455112,0.006999445326238254,0.0,0.0,0.0,-0.0004599999999998447,0.0007337574531136017,5.188448708427979e-05
VAL 260,R VAL 260,0.0,0.0,0.0,-0.0009049999999999974,0.00032553801621315907,2.30190138798341e-05,-0.5893550000000001,0.04975358253432587,0.0035181095598346398,0.5888550000000001,0.049680921639998224,0.003512971658724024,0.0,0.0,0.0,-0.0014049999999999185,0.000686276183471174,4.8527054309929036e-05
PRO 261,R PRO 261,0.0,0.0,0.0,-0.0009449999999999825,0.00026828156850592283,1.897037163579013e-05,-1.1512049999999996,0.10446369213751115,0.0073866985098217965,1.1496800000000005,0.10431623842910627,0.007376271958109377,0.0,0.0,0.0,-0.0024700000000000078,0.0006993568473960044,4.9451996926296016e-05
TYR 262,R TYR 262,0.0,0.0,0.0,-0.0010500000000000151,0.00025980762113533606,1.837117307087415e-05,0.9014950000000003,0.17981612823937665,0.012714920364477307,-0.9008200000000002,0.17968335370868527,0.012705531787375234,0.0,0.0,0.0,-0.00037499999999973,0.0006036348233830099,4.268342769744702e-05
PRO 263,R PRO 263,0.0,0.0,0.0,-0.00046000000000001525,0.000498397431775101,3.524202037341336e-05,0.4418000000000002,0.15307785600797996,0.01082423900327405,-0.44145,0.15294488386343685,0.010814836452762516,0.0,0.0,0.0,-0.00011000000000031206,0.0007469270379368468,5.28157173576726e-05
ARG 264,R ARG 264,0.0,0.0,0.0,-0.0007800000000000184,0.00041424630354416745,2.9291637031754175e-05,-89.81613499999997,1.6140077375220065,0.11412758160893681,89.80279499999995,1.6126742519763775,0.11403328994174396,0.0,0.0,0.0,-0.014120000000001482,0.0015860643114291165,0.00011215168300095004
GLY 265,R GLY 265,0.0,0.0,0.0,-0.00045999999999998874,0.0004983974317750722,3.5242020373411324e-05,0.5505800000000004,0.1575663149280308,0.011141620977218571,-0.5495899999999999,0.1574017849327003,0.011129986949677892,0.0,0.0,0.0,0.0005299999999999728,0.0007868290792795196,5.563721775933159e-05
HID 266,R HID 266,0.0,0.0,0.0,-0.0009949999999999415,0.00029150471694296343,2.061249620982345e-05,-0.5799100000000003,0.1851889356846131,0.013094835222330932,0.5799499999999997,0.18503234176759537,0.013083762360269353,0.0,0.0,0.0,-0.0009549999999998571,0.0007436228882973106,5.258207869605548e-05
PHE 267,R PHE 267,0.0,0.0,0.0,-0.0016099999999999875,0.0004877499359302713,3.448912872195989e-05,0.81624,0.11277589458745406,0.007974459981716803,-0.8138900000000001,0.11263564222749385,0.007964542642236274,0.0,0.0,0.0,0.0007399999999999807,0.0008440379138401254,5.968249324548996e-05
PRO 268,R PRO 268,0.0,0.0,0.0,-0.0019049999999999944,0.0004538446870902218,3.209166558469826e-05,0.20909499999999995,0.18229620395115206,0.012890288199842552,-0.2053699999999999,0.1817938478056946,0.01285476625614018,0.0,0.0,0.0,0.0018200000000000217,0.0012520383380713465,8.853247991557843e-05
LEU 269,R LEU 269,0.0,0.0,0.0,-0.005135000000000003,0.0008982065464023268,6.351279398672347e-05,-1.3590450000000012,0.21115142191090616,0.01493066022903835,1.3675300000000001,0.21159465754125195,0.01496200172102645,0.0,0.0,0.0,0.0033499999999998973,0.0027106272336857896,0.00019167028982081542
ALA 270,R ALA 270,0.0,0.0,0.0,-0.0034950000000000146,0.0005656633274307809,3.9998437469485156e-05,0.7761399999999999,0.18506417913794174,0.01308601360231606,-0.7548400000000002,0.18599428593373432,0.013151782084569323,0.0,0.0,0.0,0.01780499999999995,0.004486309730725326,0.0003172300033099072
THR 271,R THR 271,0.0,0.0,0.0,-0.010905000000000022,0.001373308049929083,9.710754347629284e-05,-1.4008550000000006,0.22157108108911008,0.015667441395294412,1.44874,0.22458646976165092,0.015880661573121086,0.0,0.0,0.0,0.036980000000000096,0.011816496942833927,0.0008355525118147977
TYR 272,R TYR 272,0.0,0.0,0.0,-0.01624000000000008,0.0014840485167270055,0.00010493807697875031,1.319185,0.35891043558943764,0.025378800284390893,-1.2637800000000006,0.3597275241067868,0.02543657716753562,0.0,0.0,0.0,0.03916499999999979,0.009577461824512546,0.0006772288202668104
ALA 273,R ALA 273,0.0,0.0,0.0,-0.020145,0.0024807206614208253,0.0001754134401920243,-0.8954799999999998,0.1316129537697579,0.00930644121025874,1.0060249999999997,0.1302426365481008,0.009209545150277696,0.0,0.0,0.0,0.09039999999999994,0.017935997323817805,0.0012682665335015338
PRO 274,R PRO 274,0.0,0.0,0.0,-0.049455000000000034,0.0063582996941006515,0.0004495996830514921,-1.2830750000000004,0.15956907399304976,0.011283237428814345,1.3655999999999995,0.16050950127640676,0.011349735679741802,0.0,0.0,0.0,0.03307000000000009,0.016599852408982537,0.0011737868205087397
VAL 275,R VAL 275,0.0,0.0,0.0,-0.027585000000000033,0.004266471024160198,0.00030168505929195903,1.0290349999999997,0.14198557593995473,0.01003989635778195,-0.9551400000000004,0.14511306074919209,0.010261042929448913,0.0,0.0,0.0,0.046309999999999935,0.027981849474257282,0.001978615551338855
ILE 276,R ILE 276,0.0,0.0,0.0,-0.09216000000000008,0.021668511716312844,0.0015321951572824966,-1.2387299999999997,0.18272141937933936,0.01292035547111619,1.3093899999999998,0.18214581493957194,0.012879654090852127,-0.001981584,0.007573428285350301,0.0005355222497401205,-0.02348158399999993,0.02886220241065018,0.002040865904454946
SER 277,R SER 277,0.0,0.0,0.0,-0.04357999999999998,0.006858833720101452,0.0004849927834514691,-2.264079999999998,0.385137045218982,0.027233301636049215,2.2353300000000007,0.3807892870079133,0.0269258687046486,0.0,0.0,0.0,-0.07232999999999992,0.04247918431420265,0.0030037319287845917
ALA 278,R ALA 278,0.0,0.0,0.0,-0.034920000000000014,0.005949252053829986,0.0004206756470251178,-0.7417699999999999,0.23141902925213378,0.01636379648797918,0.7898850000000001,0.2333551623063008,0.01650070176916727,0.0,0.0,0.0,0.01319500000000003,0.025901099880120924,0.0018314843365423578
GLU 279,R GLU 279,0.0,0.0,0.0,-0.22905499999999995,0.09945215922743987,0.0070323296193367,136.02765500000007,5.953236332950586,0.42095737810354944,-134.70486000000005,5.876017368115295,0.41549717273642545,-0.008131031999999996,0.02571243986202351,0.001818144058728812,1.085608968000002,0.3457958214134721,0.024451457022743848
LYS 280,R LYS 280,0.0,0.0,0.0,-0.5146700000000001,0.20404034184444989,0.014427830935383178,-143.80045499999997,4.467990549227881,0.31593464156364415,144.9170350000001,4.401012958824381,0.3111986107274592,-0.14920243200000002,0.07313668488136289,0.005171544583311535,0.45270756800000134,0.25855678299684137,0.018282725457884515
ALA 281,R ALA 281,0.0,0.0,0.0,-0.12680500000000003,0.020231089318175476,0.0014305540447672605,-0.8755700000000001,0.19427479275500306,0.01373730233706738,0.9070399999999998,0.2041795004401761,0.014437670934053019,0.0,0.0,0.0,-0.09533499999999978,0.08250613780198417,0.005834064952929476
TYR 282,R TYR 282,0.0,0.0,0.0,-0.887605,0.4290936715625154,0.030341504492608785,-1.2366350000000002,1.2751056080870324,0.09016358222073369,2.2742549999999997,1.1258788034131395,0.07961165366876267,-0.18744177599999978,0.10051486534346808,0.0071074742894418974,-0.0374267760000004,0.5334533041600696,0.037720844881795515
HIE 283,R HIE 283,0.0,0.0,0.0,-3.9399250000000006,0.9007517801120378,0.06369276918830759,-11.917940000000002,1.6939043085133292,0.11977712232308847,12.942305,1.188194223170205,0.0840180192570334,-1.0125799920000005,0.07431190335451875,0.005254645078485955,-3.9281399919999997,0.9364342698839768,0.06621590223704335
GLU 284,R GLU 284,0.0,0.0,0.0,-2.165575000000001,0.8550967105392211,0.06046446825925936,104.37816,5.036489630130065,0.35613359708406955,-101.70923499999999,4.643995375726403,0.3283800621975108,-0.5335720199999996,0.0718389003657704,0.0050797773601620995,-0.03022202000000014,0.8827418142672084,0.06241927229052589
GLN 285,R GLN 285,0.0,0.0,0.0,-2.005045,0.4585725602072149,0.0324259766988598,-3.325809999999999,0.9240923946770753,0.06534319987190754,4.783305000000001,1.0100631821698,0.07142225255391287,-0.26198485200000005,0.031966103042724146,0.0022603448229618173,-0.8095348520000007,0.48474462872169954,0.0342766214112869
LEU 286,R LEU 286,0.0,0.0,0.0,-1.1647400000000006,0.24249068518192307,0.017146680786671004,-0.21938000000000027,0.44602899636682813,0.03153901279368141,1.54095,0.4384495381454953,0.031003064163078957,-0.096556284,0.05314452130257027,0.003757885139596037,0.06027371599999979,0.36187962027712933,0.025588753347117098
SER 287,R SER 287,0.0,0.0,0.0,-1.217914999999999,0.24647297574988208,0.01742827125319691,-0.9897850000000006,0.9193609077913849,0.06500863322571085,1.3131449999999996,0.8026335489966778,0.056754762530337594,-0.24339362399999992,0.046996560530075886,0.0033231586643260704,-1.1379486239999999,0.48089455442333445,0.0340043800468423
VAL 288,R VAL 288,0.0,0.0,0.0,-0.141735,0.02372835381985011,0.0016778479892409729,0.022965000000000055,0.2167422750065154,0.015325993242690659,0.032375000000000015,0.22257557003184333,0.015738469489597774,-2.865599999999996e-05,0.0002513212161040125,1.77710936163197e-05,-0.08642365599999997,0.06385996651356535,0.00451558153680879
ALA 289,R ALA 289,0.0,0.0,0.0,-0.24747000000000008,0.08820583370730044,0.006237094315464509,-0.11113999999999993,0.39962163404900913,0.028257516734490326,0.37921999999999995,0.3847769114694905,0.027207836334409256,-0.030517775999999993,0.0488536397226596,0.0034544739933537088,-0.00990777600000005,0.17387379537144607,0.012294733977779165
GLU 290,R GLU 290,0.0,0.0,0.0,-0.455475,0.7699988502426479,0.054447140851242116,115.86945499999993,8.222903199478695,0.5814470613391943,-116.46882000000004,6.6374333524024,0.46933741331574963,-0.2867717160000001,0.05507858563406303,0.0038946441400009926,-1.3416117159999996,1.7250573760221914,0.12197997685211635
ILE 291,R ILE 291,0.0,0.0,0.0,-0.11772500000000001,0.014103523495920367,0.0009972697102589095,0.530105,0.17695737897866817,0.012512776265681407,-0.5280749999999999,0.19922022832784902,0.014086997440015438,0.0,0.0,0.0,-0.11569499999999962,0.07368868281493432,0.005210576731514467
THR 292,R THR 292,0.0,0.0,0.0,-0.08106999999999996,0.012512597651966686,0.0008847742649964515,-0.7103699999999997,0.3665204402212793,0.02591690887239452,1.0552700000000004,0.37798753564105636,0.026727754965578276,0.0,0.0,0.0,0.26383000000000045,0.09691161488696792,0.006852686006231418
ASN 293,R ASN 293,0.0,0.0,0.0,-1.1236349999999995,0.2930854171994937,0.020724268596865037,3.8027449999999994,3.6212102189703117,0.256058230193593,-1.345345,3.2088658613246817,0.2269010810460694,-0.19418331600000002,0.05454771111396092,0.003857105642688657,1.139581684,0.7711484763002832,0.054528431689360383
ALA 294,R ALA 294,0.0,0.0,0.0,-0.15122,0.04957420296888293,0.0035054255091215396,1.1191049999999998,0.2339490200342814,0.016542693851818783,-1.1321050000000001,0.23605476901558098,0.016691592790234144,-0.006095304000000003,0.010443018288080511,0.000738432904755686,-0.17031530399999997,0.11229204816550989,0.007940246873115845
CYS 295,R CYS 295,0.0,0.0,0.0,-0.04086500000000002,0.006590658161367575,0.0004660299078385475,0.17235500000000006,0.4138506239876895,0.02926365826199793,-0.07256499999999995,0.4208565144737575,0.02975904952909283,0.0,0.0,0.0,0.058925000000000255,0.04961924399867442,0.0035086103908812585
PHE 296,R PHE 296,0.0,0.0,0.0,-0.10060500000000008,0.022063068122996368,0.0015600945083551485,1.1739300000000008,0.30310663981509695,0.02143287604359234,-0.9959499999999996,0.2656602482495269,0.01878501630289421,0.0,0.0,0.0,0.07737499999999986,0.0633226213528786,0.004477585496112852
GLU 297,R GLU 297,0.0,0.0,0.0,-0.018780000000000057,0.8753755089103189,0.06189839584351115,126.811395,8.902587983781265,0.6295080333441606,-128.159065,6.64694384065167,0.470009906389095,-0.3539550599999999,0.06927380299856839,0.00489839758588687,-1.7204050599999992,2.4067232428046026,0.17018103254264122
PRO 298,R PRO 298,0.0,0.0,0.0,-0.12303499999999998,0.03835079888346534,0.0027118109954419817,-1.988349999999999,0.41162687898144057,0.029106415744643097,1.9815299999999993,0.4091272040576186,0.02892966203570345,-0.0009359639999999985,0.004238415230850314,0.00029970121512186036,-0.13079096399999998,0.055682612009756806,0.003937355254627853
ALA 299,R ALA 299,0.0,0.0,0.0,-0.055689999999999996,0.015362092956365132,0.0010862640102663882,-0.8539250000000002,0.36782702371495174,0.02600929827725074,0.9473000000000005,0.3541335341364884,0.025041022343346864,0.0,0.0,0.0,0.03768500000000002,0.027237029481938756,0.001925948824605681
ASN 300,R ASN 300,0.0,0.0,0.0,-0.06078999999999997,0.01206465498885083,0.0008530999355292533,0.44134000000000045,0.5634480671721227,0.03984179491438613,-0.24252500000000013,0.5745176058007274,0.04062452949727541,0.0,0.0,0.0,0.13802500000000045,0.053211224144911515,0.003762601742810428
GLN 301,R GLN 301,0.0,0.0,0.0,-0.017944999999999985,0.0031387855931872617,0.00022194565776333528,1.4282199999999994,0.8849127932175015,0.06257278368428244,-1.34537,0.874431577140259,0.061831649787952477,0.0,0.0,0.0,0.06490500000000045,0.01899805187380963,0.0013433651309304585
MET 302,R MET 302,0.0,0.0,0.0,-0.007565000000000061,0.0009304703111868109,6.579418667329511e-05,0.21086999999999986,0.3635975702614088,0.025710230755479433,-0.20990499999999998,0.3634567044023264,0.02570027003505995,0.0,0.0,0.0,-0.00660000000000011,0.0038574603043970614,0.0002727636339397086
VAL 303,R VAL 303,0.0,0.0,0.0,-0.005325000000000033,0.0007066647012550701,4.996874022826258e-05,0.5300349999999997,0.7147273842347166,0.05053885800920912,-0.51356,0.7118083635361416,0.05033245207617049,0.0,0.0,0.0,0.011150000000000082,0.005488852339059685,0.0003881204709880746
LYS 304,R LYS 304,0.0,0.0,0.0,-0.010044999999999976,0.004284037231397539,0.00030292717771768425,-136.42628499999995,6.575970018466697,0.4649912992937228,136.38689000000005,6.603334814915974,0.46692628260723007,0.0,0.0,0.0,-0.04943999999999718,0.03999045386089021,0.0028277521107763215
CYS 305,R CYS 305,0.0,0.0,0.0,-0.005985000000000007,0.0020699698065430993,0.00014636896870580315,0.33553,0.8465900301208369,0.059862955118336725,-0.3169150000000001,0.8436063701602778,0.059651978499250115,0.0,0.0,0.0,0.012629999999999942,0.008483106742225998,0.0005998462302957325
ASP 306,R ASP 306,0.0,0.0,0.0,-0.01590500000000001,0.004861684378895874,0.00034377299923059806,138.2525149999999,4.098167369667757,0.2897841937529508,-138.01723500000006,4.053615261682261,0.28663388398568085,0.0,0.0,0.0,0.2193750000000003,0.04719167696744776,0.003336955479924732
PRO 307,R PRO 307,0.0,0.0,0.0,-0.015100000000000002,0.006618156843109725,0.0004679743582719041,-0.7433150000000001,0.32432615647677876,0.022933322456089957,0.7503249999999997,0.3210205123897859,0.02269957812107977,0.0,0.0,0.0,-0.008089999999999825,0.008865771258046454,0.0006269046977013436
ARG 308,R ARG 308,0.0,0.0,0.0,-0.07092000000000005,0.02816972843319574,0.0019919005999296207,-149.91381499999997,5.298002953074441,0.37462538148652913,149.99607,5.315433539712958,0.37585791008774466,-0.00014497199999999989,0.002045081728444121,0.00014460911582635434,0.011190028000005441,0.0550947636850872,0.0038957881009595496
HIE 309,R HIE 309,0.0,0.0,0.0,-0.011339999999999986,0.002629524671875145,0.00018593547267802465,-1.4643800000000011,1.289075508106486,0.09115140332435905,1.4981650000000002,1.285076553274162,0.09086863451639955,0.0,0.0,0.0,0.02244500000000019,0.009998848683724186,0.0007070253708319557
GLY 310,R GLY 310,0.0,0.0,0.0,-0.0034850000000000037,0.0007808809128157961,5.521661887511906e-05,1.40257,0.25307954302946034,0.017895426105572404,-1.3804249999999991,0.25273433556800795,0.017871016251881488,0.0,0.0,0.0,0.018659999999999972,0.004822281617657764,0.00034098680326370386
LYS 311,R LYS 311,0.0,0.0,0.0,-0.0061150000000000015,0.0012695570093541018,8.977123704171985e-05,-114.54979000000004,4.226735091756353,0.29887530456600614,114.51797999999995,4.2292702171422265,0.29905456500115707,0.0,0.0,0.0,-0.03792500000000011,0.009505754835886305,0.0006721583704752023
TYR 312,R TYR 312,0.0,0.0,0.0,-0.012779999999999982,0.0018142767153883181,0.00012828873683999356,-0.4204500000000003,0.610343524173068,0.04315780447960719,0.44422499999999976,0.6102756134526434,0.043153002466514434,0.0,0.0,0.0,0.010995000000000065,0.004907644547030748,0.00034702287388586244
MET 313,R MET 313,0.0,0.0,0.0,-0.00266500000000002,0.0005027673418192229,3.5551019675950734e-05,-0.7077149999999998,0.5050989247414808,0.03571588748547347,0.7066399999999997,0.5045398006104183,0.035676351439013536,0.0,0.0,0.0,-0.003740000000000121,0.0013009227494358527,9.198912979259393e-05
ALA 314,R ALA 314,0.0,0.0,0.0,-0.002059999999999993,0.00044317039612323393,3.1336879231986716e-05,0.6576150000000004,0.15429130492350948,0.01091004279895349,-0.6522699999999998,0.15351262847075645,0.010854982058944295,0.0,0.0,0.0,0.0032849999999999845,0.001622890939034342,0.0001147557188117387
CYS 315,R CYS 315,0.0,0.0,0.0,-0.004739999999999949,0.0006343500610861734,4.4855322984013385e-05,-0.6412049999999999,0.2584298027995235,0.018273746602024528,0.6533950000000004,0.2566538699786151,0.01814816918796492,0.0,0.0,0.0,0.007450000000000085,0.004056784440908719,0.0002868579787978632
CYS 316,R CYS 316,0.0,0.0,0.0,-0.003565000000000009,0.0005529692577350101,3.910083119321174e-05,0.6171599999999998,0.20640468599331774,0.014595015313455497,-0.5974050000000003,0.20591675739239781,0.014560513551210963,0.0,0.0,0.0,0.016190000000000017,0.005918944162601929,0.0004185325554840355
LEU 317,R LEU 317,0.0,0.0,0.0,-0.011834999999999991,0.0012238361818478851,8.653828632460922e-05,-0.9515799999999998,0.16397500907150417,0.011594784085958624,0.9733599999999997,0.16480776802080604,0.011653669035973138,0.0,0.0,0.0,0.009945000000000362,0.005747345039233482,0.0004063986651060859
LEU 318,R LEU 318,0.0,0.0,0.0,-0.005525000000000019,0.0005651327277728603,3.9960918407864065e-05,0.6526049999999993,0.13425188629960066,0.009493041918953298,-0.6412899999999996,0.13684398379176346,0.009676330890373794,0.0,0.0,0.0,0.005789999999999873,0.005082902714001158,0.00035941549771817253
TYR 319,R TYR 319,0.0,0.0,0.0,-0.022909999999999965,0.0021452039530078584,0.00015168882622000444,-1.5768149999999996,0.15326203305124192,0.010837262286896993,1.6029049999999998,0.15555901123046417,0.010999683171573552,0.0,0.0,0.0,0.0031799999999999806,0.010381599106111142,0.0007340899127491389
ARG 320,R ARG 320,0.0,0.0,0.0,-0.01103499999999997,0.0011286164095919194,7.980523165808602e-05,-98.778545,1.4508174895469919,0.1025882885122721,98.78622500000004,1.449035456559187,0.1024622797512746,0.0,0.0,0.0,-0.003355000000000956,0.010105393361961047,0.000714559217280018
GLY 321,R GLY 321,0.0,0.0,0.0,-0.007705000000000014,0.0011392870577690473,8.055976042665632e-05,-0.26351499999999983,0.14959953133282225,0.0105782843067768,0.3113450000000001,0.15262026724848796,0.010791882591790897,0.0,0.0,0.0,0.04012500000000005,0.01310608160359151,0.0009267399176683818
ASP 322,R ASP 322,0.0,0.0,0.0,-0.07113999999999994,0.01892644710451506,0.0013383019091371094,110.26081999999991,2.0776557890136096,0.146912449738301,-110.04187500000003,2.0709367999453097,0.1464373454650097,-7.729199999999991e-05,0.0007713362646317094,5.4541710329618305e-05,0.14772770799999826,0.08556964045006395,0.006050687302593491
VAL 323,R VAL 323,0.0,0.0,0.0,-0.02644,0.003718386746964321,0.0002629296483852658,-0.9847050000000002,0.1270172743173173,0.008981477599760696,1.0417450000000001,0.1329563461253355,0.009401433394701049,0.0,0.0,0.0,0.03060000000000005,0.013344661854089588,0.0009436100889668194
VAL 324,R VAL 324,0.0,0.0,0.0,-0.028855000000000023,0.007189852223794222,0.0005083993263174073,0.9641150000000007,0.18870016368567086,0.013343116535314935,-0.9324299999999991,0.19133085245198012,0.013529134321899791,0.0,0.0,0.0,0.0028300000000001015,0.011581066444849058,0.000818905061652475
PRO 325,R PRO 325,0.0,0.0,0.0,-0.010794999999999994,0.001425824322979576,0.00010082100475595763,1.1578049999999995,0.18096584477464578,0.012796217600330418,-1.1576150000000007,0.18329666329477343,0.012961031358460162,0.0,0.0,0.0,-0.01060499999999978,0.006388190275813492,0.00045171326635376816
LYS 326,R LYS 326,0.0,0.0,0.0,-0.038115,0.008232968784102136,0.0005821588056535785,-109.494785,3.623400812603384,0.25621312855486994,109.71996000000001,3.6727503642924466,0.25970266881965515,0.0,0.0,0.0,0.18705999999999828,0.062061311620042366,0.0043883974295863435
ASP 327,R ASP 327,0.0,0.0,0.0,-0.07361500000000003,0.016294071774728552,0.0011521648645050882,118.22797500000003,3.4257504629444098,0.24223713830009466,-117.54521499999997,3.342922867607793,0.23638034286690496,-0.0001306080000000001,0.0012996680172782597,9.190040683087324e-05,0.6090143920000007,0.09229367776979766,0.006526148541167003
VAL 328,R VAL 328,0.0,0.0,0.0,-0.021439999999999987,0.0024992798962902123,0.00017672577627500202,1.4608949999999987,0.23761429665532344,0.016801868047185118,-1.4598200000000003,0.23794248800918158,0.016825074680369107,0.0,0.0,0.0,-0.020365000000000074,0.012461612054626162,0.0008811690388342184
ASN 329,R ASN 329,0.0,0.0,0.0,-0.019099999999999978,0.0028407745422683955,0.0002008730942660093,1.884990000000001,0.47383891767139535,0.03350547118755379,-1.80031,0.4724595156201194,0.033407932733109796,0.0,0.0,0.0,0.06558000000000096,0.01621121833792795,0.0011463062418044564
ALA 330,R ALA 330,0.0,0.0,0.0,-0.05077500000000001,0.011420349162788357,0.0008075406336525758,1.244495,0.44881703396261496,0.031736156822699806,-1.129025,0.42255175348707213,0.029878921029297508,0.0,0.0,0.0,0.06469500000000011,0.039469380220621526,0.002790906640323167
ALA 331,R ALA 331,0.0,0.0,0.0,-0.048414999999999965,0.011257565234099322,0.0007960300716681553,1.684225000000001,0.3924215773565461,0.027748395843273505,-1.6391950000000006,0.38495344780245605,0.027220319338225833,0.0,0.0,0.0,-0.0033850000000000048,0.032137622422948375,0.002272473074647964
ILE 332,R ILE 332,0.0,0.0,0.0,-0.025314999999999976,0.0045951904204287195,0.00032492903071286097,1.45039,0.3256655614276699,0.023028032688442952,-1.4483550000000007,0.33111310601514565,0.02341323226030497,0.0,0.0,0.0,-0.023279999999999756,0.015552221706238573,0.0010997081430997914
ALA 333,R ALA 333,0.0,0.0,0.0,-0.031105000000000004,0.008068703427441025,0.0005705434908926687,0.22720000000000026,0.32878258773846275,0.023248439732592805,-0.1595499999999999,0.3242387816100967,0.022927144120016344,0.0,0.0,0.0,0.03654500000000005,0.025202539058594885,0.001782088627145127
THR 334,R THR 334,0.0,0.0,0.0,-0.38849000000000006,0.19077172196109185,0.013489597825732265,-0.14103000000000002,1.9668122200911804,0.1390746258147042,0.45926499999999976,1.9204555565737522,0.13579671470206855,-0.04967654399999995,0.04197496921385489,0.002968078537121336,-0.11993154400000001,0.24606004422104794,0.017399072584776475
ILE 335,R ILE 335,0.0,0.0,0.0,-0.071315,0.01933250565757057,0.0013670145847795446,0.8517150000000003,0.3784679164407456,0.026761723017679484,-0.7614899999999994,0.36545427880926584,0.025841519875967105,0.0,0.0,0.0,0.018910000000000374,0.031902380788900286,0.0022558389791826833
LYS 336,R LYS 336,0.0,0.0,0.0,-0.019385000000000027,0.003057249580914142,0.00021618019104441204,-105.55210000000001,2.33363590990302,0.16501297767128645,105.560235,2.332763937857983,0.16495131993668138,0.0,0.0,0.0,-0.011250000000001701,0.015221941400492593,0.0010763537987112564
THR 337,R THR 337,0.0,0.0,0.0,-0.03220999999999998,0.007144641348591346,0.000505202434673474,-0.8334600000000003,0.9611073396868842,0.06796055173407584,0.9959849999999997,0.9701226441924747,0.06859803002911231,0.0,0.0,0.0,0.1303149999999994,0.03045563617789008,0.002153538686673642
LYS 338,R LYS 338,0.0,0.0,0.0,-0.497555,0.31526737378771047,0.022292769789216408,-139.78931500000002,12.441674772142845,0.8797592600699798,140.98074000000008,12.80915202393847,0.9057438257376281,-0.147636972,0.14582876124796512,0.010311650597047015,0.546233028,0.4570184048180072,0.03231608131738716
ARG 339,R ARG 339,0.0,0.0,0.0,-0.044955000000000016,0.7856119608146251,0.05555115448732817,-166.28529000000006,7.709697759697218,0.5451579566780637,161.08628,6.568537565668806,0.464465745516299,-0.27346968000000005,0.04614077238531619,0.003262645304284207,-5.517434679999997,1.4846983546515244,0.10498402745906026
THR 340,R THR 340,0.0,0.0,0.0,-0.11260500000000008,0.04356534144248134,0.003080534835868588,-0.5782400000000004,0.914690976450517,0.06467841921383052,0.8475850000000003,0.902424391722099,0.06381104068948415,-0.006327432000000006,0.020980881505002984,0.0014835723587459026,0.1504125679999998,0.07009588629931876,0.00495652765355295
ILE 341,R ILE 341,0.0,0.0,0.0,-0.03760999999999999,0.009370053361641045,0.0006625628272096188,-0.2470849999999999,0.46352596235270366,0.03277623512356171,0.29292999999999997,0.4614386146607153,0.0326286373527918,0.0,0.0,0.0,0.008235000000000206,0.014622577577158059,0.001033972376323482
GLN 342,R GLN 342,0.0,0.0,0.0,-0.014584999999999985,0.00387721227172307,0.00027416030894350816,0.09105500000000016,1.5026624178354229,0.10625427854856008,-0.03131999999999997,1.49748781217077,0.10588837867301584,0.0,0.0,0.0,0.04515000000000075,0.019234799193128108,0.0013601056944222416
PHE 343,R PHE 343,0.0,0.0,0.0,-0.008400000000000034,0.0013152946437964973,9.300537618868477e-05,0.8053250000000004,0.188031006419152,0.013295799971231361,-0.8027449999999996,0.18764839454416027,0.013268745226094447,0.0,0.0,0.0,-0.005819999999999928,0.002645297714813849,0.00018705079524021506
VAL 344,R VAL 344,0.0,0.0,0.0,-0.0025950000000000044,0.0005486118846689236,3.87927183888928e-05,-0.014325000000000117,0.19367748804391277,0.01369506651590272,0.015650000000000008,0.19308010643253748,0.013652825257066759,0.0,0.0,0.0,-0.0012700000000000894,0.0009985489472227025,7.060807319278609e-05
ASP 345,R ASP 345,0.0,0.0,0.0,-0.0023800000000000084,0.0005793099343184028,4.09633982965276e-05,106.25371999999999,2.7339294489063315,0.19331800526072676,-106.20793499999999,2.7255070171946256,0.192722449402984,0.0,0.0,0.0,0.043405000000000624,0.008942649215975049,0.0006323407902388519
TRP 346,R TRP 346,0.0,0.0,0.0,-0.0022499999999999864,0.00045552167895722905,3.221024681681381e-05,-0.9085199999999999,0.20989440106872848,0.014841775432878682,0.90726,0.2095172365224403,0.014815105872048331,0.0,0.0,0.0,-0.0035100000000000266,0.0008601744009210867,6.0823515189437644e-05
CYS 347,R CYS 347,0.0,0.0,0.0,-0.001664999999999945,0.0004927220311696747,3.484070894800864e-05,0.29759000000000013,0.2223569920195898,0.015723013690129496,-0.29543499999999995,0.22187804257068802,0.015689146849813096,0.0,0.0,0.0,0.000490000000000208,0.0009746281342131053,6.891661628372794e-05
PRO 348,R PRO 348,0.0,0.0,0.0,-0.002029999999999988,0.00038613469152615643,2.7303845882952092e-05,0.5928149999999998,0.21976200939880466,0.015539520709307657,-0.5889799999999998,0.21870411427314276,0.015464716227593683,0.0,0.0,0.0,0.0018050000000000566,0.0015610813559834632,0.00011038512127997976
THR 349,R THR 349,0.0,0.0,0.0,-0.004900000000000001,0.0007416198487095868,5.2440442408509024e-05,-0.75027,0.40532521152773154,0.028660820565713074,0.7580199999999999,0.4043207508896865,0.028589794472853414,0.0,0.0,0.0,0.0028500000000000834,0.0033056769352132202,0.00023374665773012314
GLY 350,R GLY 350,0.0,0.0,0.0,-0.002095000000000013,0.00041949374250399904,2.9662686998990114e-05,1.1774199999999997,0.19163369641062708,0.013550548623579855,-1.1635150000000003,0.1894822413182822,0.013398417775058315,0.0,0.0,0.0,0.011809999999999956,0.00297386953311669,0.00021028433132308836
PHE 351,R PHE 351,0.0,0.0,0.0,-0.012089999999999969,0.0014805066700288888,0.00010468763059693416,0.47635,0.11722285400040384,0.008288907497372617,-0.4810950000000001,0.11749874882312521,0.00830841620737667,0.0,0.0,0.0,-0.01683499999999988,0.00613496332507341,0.00043380741694901777
LYS 352,R LYS 352,0.0,0.0,0.0,-0.003125000000000027,0.0004892596447695471,3.459588125774681e-05,-91.14647999999995,1.5278859903818276,0.10803785446789144,91.13173000000002,1.5259989079608265,0.10790441759023665,0.0,0.0,0.0,-0.01787500000000058,0.003391072839086152,0.0002397850600015336
VAL 353,R VAL 353,0.0,0.0,0.0,-0.005039999999999969,0.0006069596362197698,4.291852746775192e-05,-1.1845500000000002,0.10581926809423059,0.0074825522049627715,1.1936449999999998,0.10604074205228776,0.007498212778722617,0.0,0.0,0.0,0.00405499999999995,0.0024314553255197274,0.00017192985488271434
GLY 354,R GLY 354,0.0,0.0,0.0,-0.0022100000000000054,0.00044260591952662996,3.129696470905874e-05,0.9962200000000001,0.06678810972021956,0.004722632528579842,-0.990995,0.06662293129996341,0.004710952650472961,0.0,0.0,0.0,0.0030149999999999266,0.002728511498967888,0.0001929348983465665
ILE 355,R ILE 355,0.0,0.0,0.0,-0.007040000000000008,0.0007605261336732313,5.377731863899285e-05,-0.72505,0.07979221453249627,0.00564216159818199,0.7364249999999996,0.08073335354734511,0.005708710176125873,0.0,0.0,0.0,0.004334999999999978,0.0031101085190070855,0.00021991788240159605
ASN 356,R ASN 356,0.0,0.0,0.0,-0.003945000000000025,0.0005215122242095432,3.687648302102472e-05,1.65476,0.314895811975957,0.022266496401544322,-1.642885000000002,0.31339740231054003,0.02216054283800314,0.0,0.0,0.0,0.007929999999999566,0.004276108043536734,0.0003023664994671165
TYR 357,R TYR 357,0.0,0.0,0.0,-0.006054999999999976,0.0010917760759422855,7.720022668360291e-05,1.13381,0.3572108395611762,0.025258620696704755,-1.12149,0.3571309142317418,0.025252969122461593,0.0,0.0,0.0,0.00626500000000022,0.002382178624704913,0.00016844546595264873
GLU 358,R GLU 358,0.0,0.0,0.0,-0.0042850000000000015,0.0006354329232893216,4.4931892904707055e-05,94.06658500000002,1.6465529152663774,0.11642887319673342,-94.03608000000003,1.6403468028433723,0.11599003477882212,0.0,0.0,0.0,0.02621999999999815,0.009081387559179687,0.0006421510725679105
PRO 359,R PRO 359,0.0,0.0,0.0,-0.007399999999999986,0.0012845232578664943,9.082951062292343e-05,-0.9529549999999999,0.1558540759011464,0.011020547394526348,0.982215,0.15649954880126923,0.011066189221001249,0.0,0.0,0.0,0.021860000000000303,0.007783983555995012,0.0005504107557088648
PRO 360,R PRO 360,0.0,0.0,0.0,-0.010079999999999952,0.0013128594745821247,9.283318372220281e-05,-0.2542949999999998,0.3922966453782139,0.027739561818366933,0.255205,0.3938930984099623,0.027852448094826444,0.0,0.0,0.0,-0.009169999999999914,0.008668396622213444,0.0006129482033581689
THR 361,R THR 361,0.0,0.0,0.0,-0.004150000000000016,0.0005267826876426066,3.724916106437621e-05,0.3335200000000003,0.2562000382513633,0.018116078438779184,-0.3204250000000001,0.25740923521699827,0.018201581576198254,0.0,0.0,0.0,0.008945000000000581,0.0029566831078086495,0.0002090690675351212
VAL 362,R VAL 362,0.0,0.0,0.0,-0.005774999999999982,0.0005425633603552802,3.83650231330579e-05,-1.1616450000000005,0.11782843024923545,0.00833172820458005,1.1672350000000005,0.11772968943728414,0.008324746174808986,0.0,0.0,0.0,-0.00018499999999990635,0.0037108994866474135,0.0002624002191310064
VAL 363,R VAL 363,0.0,0.0,0.0,-0.0032950000000000297,0.00047746727636564145,3.376203489128164e-05,0.9074549999999999,0.12761139437762187,0.009023488232108728,-0.9018649999999999,0.1281074813389107,0.009058566877547285,0.0,0.0,0.0,0.0022949999999999967,0.0017140522162409587,0.00012120179454118124
PRO 364,R PRO 364,0.0,0.0,0.0,-0.0021650000000000037,0.00037118054905935346,2.624642832844148e-05,0.7383250000000002,0.1515817250693484,0.010718446570049113,-0.7397949999999995,0.1515839139717687,0.01071860134882359,0.0,0.0,0.0,-0.0036350000000001347,0.0008317301244992705,5.881220111505656e-05
GLY 365,R GLY 365,0.0,0.0,0.0,-0.0016450000000000037,0.0004785133226985229,3.3836001536823226e-05,0.8500800000000003,0.14444446545298864,0.010213766102667426,-0.8451549999999994,0.1438546522535889,0.010172060011374537,0.0,0.0,0.0,0.003280000000000014,0.0011796609682447657,8.341462701469624e-05
GLY 366,R GLY 366,0.0,0.0,0.0,-0.0026400000000000134,0.000480000000000018,3.394112549695555e-05,-0.28028500000000006,0.19293673516207316,0.013642687377309493,0.29570999999999986,0.19221939522327083,0.013591963783795187,0.0,0.0,0.0,0.012784999999999927,0.002385115301196081,0.00016865312033875434
ASP 367,R ASP 367,0.0,0.0,0.0,-0.008909999999999982,0.0007628237017816589,5.393978123796356e-05,123.00622999999995,2.265068040284167,0.16016449711338585,-122.898215,2.2541274850332744,0.15939088303260063,0.0,0.0,0.0,0.09910499999999814,0.012738680269162288,0.0009007607201691929
LEU 368,R LEU 368,0.0,0.0,0.0,-0.013150000000000035,0.0012678722333106373,8.965210538520841e-05,-0.6023099999999997,0.21360352033616023,0.01510404977150175,0.651805,0.21376984580384564,0.015115810758110188,0.0,0.0,0.0,0.036345,0.007542279164814594,0.0005333196743042409
ALA 369,R ALA 369,0.0,0.0,0.0,-0.014800000000000028,0.0014832396974190684,0.0001048808848170106,-0.14999500000000007,0.2012176557238453,0.014228236885679113,0.21027999999999994,0.20209611970545108,0.01429035366952127,0.0,0.0,0.0,0.045484999999999755,0.008324047993614808,0.0005885990783207305
LYS 370,R LYS 370,0.0,0.0,0.0,-0.02214499999999997,0.0031959310067647506,0.00022598644870877049,-103.58976499999999,1.9072235342962838,0.1348610694339476,103.71893500000002,1.9400982348260292,0.1371856618013536,0.0,0.0,0.0,0.1070249999999988,0.053881762916593384,0.0038100159940609025
VAL 371,R VAL 371,0.0,0.0,0.0,-0.03904999999999994,0.005548648484090689,0.00039234869695209835,-0.9018700000000002,0.12833776957700352,0.009074850715025578,1.1270999999999995,0.14585197976030426,0.010313292393799422,0.0,0.0,0.0,0.18617999999999987,0.044212414546143414,0.003126289813820876
GLN 372,R GLN 372,0.0,0.0,0.0,-0.3738750000000001,0.23234825020860353,0.01642950233193322,-0.19710499999999986,1.2000865193705819,0.08485893158574995,0.9373199999999998,0.9624141507687844,0.06805295723184998,-0.03955661999999999,0.03844169638508166,0.002718238419420563,0.3267833800000002,0.22608465452251011,0.015986599233508474
ARG 373,R ARG 373,0.0,0.0,0.0,-0.6718349999999998,0.2766896235405299,0.019564910908946166,-115.70414,3.15474163449316,0.2230739202641646,116.86811999999998,2.955741496749691,0.2090024855786182,-0.11133529200000002,0.025544410308032846,0.001806262575022157,0.3808097080000006,0.7253957197638197,0.051293223248869334
ALA 374,R ALA 374,0.0,0.0,0.0,-0.014834999999999992,0.0016934506192976273,0.00011974504165099107,-0.5934,0.13727672781648004,0.009706930513813298,0.6170300000000003,0.1392506341098662,0.009846506766361316,0.0,0.0,0.0,0.008794999999999824,0.015809268642160458,0.0011178841062471502
VAL 375,R VAL 375,0.0,0.0,0.0,-0.01816500000000002,0.0018104626480544286,0.000128019041552424,0.7398949999999992,0.12620635473303599,0.008924136926056467,-0.69998,0.12636344249821552,0.008935244708456455,0.0,0.0,0.0,0.02175000000000003,0.011919626672006247,0.0008428448848987656
CYS 376,R CYS 376,0.0,0.0,0.0,-0.0062800000000000165,0.0007152621896899376,5.057667446560936e-05,-0.42309499999999994,0.26081216607934526,0.018442205125065707,0.43016500000000013,0.26737181559580986,0.018906042390595627,0.0,0.0,0.0,0.0007900000000001261,0.013954780542881923,0.00098675199518419
MET 377,R MET 377,0.0,0.0,0.0,-0.014305000000000007,0.0016528687183197147,0.00011687546791349877,-0.13524000000000014,0.4553126314962062,0.0321954649290859,0.16053000000000012,0.4631393409115664,0.03274889685928368,0.0,0.0,0.0,0.010985000000000049,0.013669117564788204,0.0009665525722897886
LEU 378,R LEU 378,0.0,0.0,0.0,-0.004839999999999981,0.0005332916650389736,3.7709415269932313e-05,0.32676999999999984,0.2056023275646461,0.014538280004869907,-0.33177999999999985,0.2062356458035325,0.014583062367006478,0.0,0.0,0.0,-0.009850000000000176,0.0046655653462363295,0.0003299052894392671
SER 379,R SER 379,0.0,0.0,0.0,-0.003700000000000028,0.0006244997998398775,4.41588043316419e-05,-0.05156000000000003,0.5282905795109352,0.03735578512091532,0.057885000000000006,0.5259926632330532,0.03719329790264639,0.0,0.0,0.0,0.0026250000000000075,0.0035880879309179996,0.0002537161307445726
ASN 380,R ASN 380,0.0,0.0,0.0,-0.0025400000000000244,0.0005180733538795209,3.663331816802672e-05,1.3242999999999987,0.2569159590216222,0.01816670168192342,-1.32075,0.2559915379460821,0.018101335240804803,0.0,0.0,0.0,0.001009999999999991,0.0015523852614612393,0.00010977021453932938
THR 381,R THR 381,0.0,0.0,0.0,-0.003624999999999987,0.0006359048670988844,4.4965264371515145e-05,-0.6775200000000007,0.2591468687829337,0.018324450823967282,0.6818549999999999,0.25849105202114864,0.01827807757601988,0.0,0.0,0.0,0.000710000000000206,0.0022750604387575314,0.00016087106638546924
THR 382,R THR 382,0.0,0.0,0.0,-0.00248000000000002,0.0005653317610041166,3.997499218261434e-05,0.3958649999999999,0.241776667143461,0.0170961920869824,-0.39576499999999987,0.2414979291319084,0.01707648233316807,0.0,0.0,0.0,-0.002380000000000075,0.0014613692209705963,0.00010333440859656108
ALA 383,R ALA 383,0.0,0.0,0.0,-0.002840000000000005,0.0005695612346359062,4.0274061131203155e-05,0.2765249999999999,0.12883706522193075,0.009110156248660073,-0.272285,0.12830087207419902,0.009072241667581386,0.0,0.0,0.0,0.0014000000000000434,0.001252996408614152,8.86002257333457e-05
ILE 384,R ILE 384,0.0,0.0,0.0,-0.0027349999999999874,0.0005785974420960069,4.091301748832772e-05,0.44266499999999986,0.20247882055909006,0.014317414706398671,-0.44201499999999994,0.20202602499430605,0.014285397224963674,0.0,0.0,0.0,-0.0020849999999998214,0.0009632107765176088,6.810928717875614e-05
ALA 385,R ALA 385,0.0,0.0,0.0,-0.0013500000000000068,0.0004769696007084912,3.37268439080814e-05,-0.2003700000000001,0.16037731479233588,0.01134038868381503,0.19995500000000002,0.16015421622611128,0.011324613232909989,0.0,0.0,0.0,-0.0017650000000000265,0.0007872578992935442,5.5667539913314124e-05
GLU 386,R GLU 386,0.0,0.0,0.0,-0.0034799999999999796,0.0006241794613730884,4.413615298142775e-05,118.86913499999999,2.9993669076622673,0.21208726796745145,-118.80625499999998,2.990521289004075,0.21146178827375164,0.0,0.0,0.0,0.05940000000000126,0.008788060081728825,0.0006214096877265258
ALA 387,R ALA 387,0.0,0.0,0.0,-0.0017599999999999907,0.0004715930449020443,3.334666400106475e-05,0.751995,0.31913707865899854,0.02256639924478425,-0.7495000000000005,0.3183476558732595,0.022510578624282324,0.0,0.0,0.0,0.0007350000000000678,0.0011021683174542694,7.793506912808813e-05
TRP 388,R TRP 388,0.0,0.0,0.0,-0.0026299999999999345,0.0005225897052182322,3.695267243380909e-05,0.075295,0.3063442638193182,0.02166181063242406,-0.07626999999999998,0.30565614193076507,0.02161315306705618,0.0,0.0,0.0,-0.003604999999999876,0.001090401302273652,7.710301550523416e-05
ALA 389,R ALA 389,0.0,0.0,0.0,-0.0014350000000000098,0.0004957569969248956,3.5055313434627207e-05,-0.31689000000000006,0.27206344462275694,0.019237790660572216,0.3163399999999999,0.27149170226730707,0.019197362370909198,0.0,0.0,0.0,-0.00198500000000017,0.0010123117108876434,7.158124754432083e-05
ARG 390,R ARG 390,0.0,0.0,0.0,-0.0059899999999999684,0.0009433451118228187,6.670457255690971e-05,-134.20112499999996,3.6058061954827707,0.2549690012470333,134.11946999999986,3.5991540004771023,0.25449862002720497,0.0,0.0,0.0,-0.08764499999999714,0.010473250450555204,0.0007405706414652649
LEU 391,R LEU 391,0.0,0.0,0.0,-0.0017600000000000183,0.0004386342439892446,3.101612483854295e-05,0.4623050000000001,0.250069994151637,0.01768261886359028,-0.46093499999999993,0.24946829613199376,0.017640072388598653,0.0,0.0,0.0,-0.00039000000000001924,0.0009262289133899998,6.549427455891162e-05
ASP 392,R ASP 392,0.0,0.0,0.0,-0.0011750000000000226,0.000379967103839254,2.6867731575254957e-05,109.65723000000004,1.9383659734658214,0.13706317242589458,-109.61833500000006,1.935247447425139,0.13684265933482725,0.0,0.0,0.0,0.03772000000000375,0.003211168011800549,0.00022706386766734916
HIE 393,R HIE 393,0.0,0.0,0.0,-0.0026250000000000084,0.0005332682251925641,3.77077578224977e-05,-1.5368899999999994,0.9587321512810569,0.06779260055124023,1.533655,0.9562089970163422,0.06761418660218427,0.0,0.0,0.0,-0.005860000000000181,0.0026684077649410894,0.00018868492255606832
LYS 394,R LYS 394,0.0,0.0,0.0,-0.002929999999999984,0.00046378874501227754,3.2794816663618e-05,-130.65123499999993,2.4615039893949806,0.17405461628189303,130.56382999999997,2.4561427912667977,0.17367552232672076,0.0,0.0,0.0,-0.09033499999999961,0.006250821945952333,0.00044199985859725855
PHE 395,R PHE 395,0.0,0.0,0.0,-0.0012599999999999855,0.0004386342439892439,3.1016124838542894e-05,0.09363999999999997,0.1793473177942729,0.012681770459994912,-0.09340499999999999,0.1790303353485101,0.012659356416303315,0.0,0.0,0.0,-0.0010250000000000669,0.0008089344843679725,5.720030594322365e-05
ASP 396,R ASP 396,0.0,0.0,0.0,-0.0009649999999999781,0.0002525371259834708,1.7857071428427363e-05,109.72617000000008,2.527157061022393,0.17869698949723994,-109.686525,2.5229258905844674,0.17839780056633864,0.0,0.0,0.0,0.0386799999999991,0.004283409856644806,0.00030288281562348393
LEU 397,R LEU 397,0.0,0.0,0.0,-0.001944999999999987,0.00041469868579484834,2.9323625287468664e-05,-0.8517900000000006,0.31350793594421167,0.022168358746194983,0.8505299999999996,0.31286437812573187,0.022122852336441713,0.0,0.0,0.0,-0.0032050000000001877,0.0009502499671138711,6.71928195568512e-05
MET 398,R MET 398,0.0,0.0,0.0,-0.0013049999999999963,0.0004604074282632695,3.255572146336168e-05,-0.3182800000000001,0.19632906458290875,0.01388256129105864,0.3177400000000001,0.1959627832013006,0.013856661286182891,0.0,0.0,0.0,-0.0018450000000002846,0.000894972066603349,6.328408172677664e-05
TYR 399,R TYR 399,0.0,0.0,0.0,-0.0008250000000000047,0.0003799671038392667,2.6867731575255855e-05,-0.6693700000000001,0.1570882334867884,0.011107815514312377,0.6682499999999999,0.15685824014058075,0.011091552528839255,0.0,0.0,0.0,-0.0019450000000000094,0.0007628728596557343,5.394325722457431e-05
ALA 400,R ALA 400,0.0,0.0,0.0,-0.0004450000000000076,0.0004969657935914787,3.514078826662886e-05,-1.1525149999999997,0.17867235313556823,0.012634043251271779,1.1507349999999996,0.1783719562459301,0.012612801983500732,0.0,0.0,0.0,-0.0022250000000000546,0.0007774155902732166,5.497158356823341e-05
LYS 401,R LYS 401,0.0,0.0,0.0,-0.001004999999999991,0.00018701604209266185,1.3224031155439e-05,-109.09794999999993,2.2955134953884975,0.16231731588944412,109.05641500000002,2.291494443104049,0.16203312597701644,0.0,0.0,0.0,-0.042540000000001896,0.00427298490519427,0.0003021456602370625
ARG 402,R ARG 402,0.0,0.0,0.0,-0.0006999999999999768,0.00045825756949556735,3.240370349203812e-05,-96.87860499999994,1.5344751835699701,0.10850378078647982,96.85690999999997,1.5328675128371032,0.10839010129876728,0.0,0.0,0.0,-0.02239500000000163,0.001851749173081586,0.00013093843973425713
ALA 403,R ALA 403,0.0,0.0,0.0,-0.0005200000000000099,0.0004995998398718806,3.5327043465312e-05,-0.72143,0.1508645919359459,0.010667737599884868,0.7203950000000005,0.15064647017105737,0.01065231406197716,0.0,0.0,0.0,-0.00155499999999997,0.0008408180540402876,5.945481477559643e-05
PHE 404,R PHE 404,0.0,0.0,0.0,-0.0012450000000000182,0.0004300872004605847,3.0411757594721746e-05,-0.6621299999999999,0.10430202826407653,0.007375267147703946,0.6597000000000003,0.10409947166052035,0.007360944232909076,0.0,0.0,0.0,-0.0036750000000000237,0.0008884677821954872,6.282415936562015e-05
VAL 405,R VAL 405,0.0,0.0,0.0,-0.0004299999999999926,0.0004950757517794538,3.500714212842797e-05,-0.6916899999999998,0.08424520105026913,0.005957035294506936,0.6908500000000004,0.08418703878863687,0.005952922601546003,0.0,0.0,0.0,-0.0012700000000001243,0.000766224510179722,5.4180254705942216e-05
HIE 406,R HIE 406,0.0,0.0,0.0,-0.000504999999999991,0.0004999749993749592,3.5353571248177354e-05,-0.712125,0.2592578627062257,0.01833229927955031,0.7110199999999999,0.2588175218179793,0.018301162476739036,0.0,0.0,0.0,-0.0016100000000000313,0.0008819863944526234,6.236585604317232e-05
TRP 407,R TRP 407,0.0,0.0,0.0,-0.0008849999999999935,0.00031902194281898007,2.255825791146078e-05,-1.6944599999999996,0.15516893503533283,0.01097210061929787,1.6919199999999994,0.15494829331103108,0.010956498893351223,0.0,0.0,0.0,-0.0034250000000002954,0.0007171994143889378,5.071365693774387e-05
TYR 408,R TYR 408,0.0,0.0,0.0,-0.0006650000000000356,0.00047199046600543003,3.337476591678382e-05,-0.5512650000000001,0.1049853074244192,0.00742358228047612,0.5507700000000001,0.10489617295211341,0.00741727952149563,0.0,0.0,0.0,-0.0011600000000000887,0.0007310266752998108,5.169139193327527e-05
VAL 409,R VAL 409,0.0,0.0,0.0,-0.0002950000000000003,0.00045604276115294323,3.224709289222832e-05,-0.8332550000000003,0.06051751791836551,0.0042792347300654645,0.83253,0.060489826417340575,0.004277276645249868,0.0,0.0,0.0,-0.0010199999999999654,0.0007743384273045008,5.47539952880339e-05
GLY 410,R GLY 410,0.0,0.0,0.0,-9.999999999999897e-05,0.00029999999999999694,2.1213203435596207e-05,-0.8827849999999998,0.136144036869047,0.009626837168821447,0.8819799999999995,0.13604826202491835,0.009620064864646402,0.0,0.0,0.0,-0.0009050000000000203,0.0006449612391453524,4.560564658021572e-05
GLU 411,R GLU 411,0.0,0.0,0.0,-0.0002800000000000019,0.00044899888641287614,3.174901573277531e-05,86.17163500000002,1.0973155479492953,0.07759192650563788,-86.159505,1.0963047067203628,0.07752044923686978,0.0,0.0,0.0,0.011849999999998886,0.0012359207094297894,8.739279146466927e-05
GLY 412,R GLY 412,0.0,0.0,0.0,-6.999999999999895e-05,0.0002551470164434577,1.804161855266845e-05,-0.43634,0.10480627080475702,0.007410922479691736,0.4360049999999997,0.10479558661985848,0.007410166993732415,0.0,0.0,0.0,-0.00040500000000002643,0.0006252799373080597,4.421396838104283e-05
MET 413,R MET 413,0.0,0.0,0.0,-0.0002750000000000341,0.0004465142774873492,3.157332735079164e-05,0.1246350000000001,0.394471572835103,0.02789335241370244,-0.1244300000000001,0.3941459312234491,0.027870326074518743,0.0,0.0,0.0,-7.000000000010415e-05,0.000777881739083905,5.500454526674138e-05
GLU 414,R GLU 414,0.0,0.0,0.0,-0.0002249999999999963,0.0004175823272122448,2.952752952754381e-05,83.78231,1.4120454185001199,0.09984668907648311,-83.77290000000005,1.4112069904843147,0.09978740326293185,0.0,0.0,0.0,0.009185000000001083,0.0011750638280536821,8.308956011437818e-05
GLU 415,R GLU 415,0.0,0.0,0.0,-0.00033500000000000353,0.00047199046600541073,3.337476591678245e-05,90.63974499999996,1.6413738391915689,0.11606265721545561,-90.62474999999996,1.6399129115640185,0.11595935403222925,0.0,0.0,0.0,0.014659999999999514,0.0016353592877426629,0.00011563736420392393
GLY 416,R GLY 416,0.0,0.0,0.0,-0.00012499999999999957,0.0003307189138830727,2.3385358667337055e-05,0.51905,0.17636943471021274,0.012471202327762948,-0.5185599999999999,0.17623088946038967,0.01246140569919784,0.0,0.0,0.0,0.0003649999999999709,0.0006721420980716587,4.752762354674233e-05
GLU 417,R GLU 417,0.0,0.0,0.0,-0.0003099999999999797,0.00046249324319385705,3.2703210851533534e-05,86.194555,1.5445972215995494,0.10921951695949418,-86.18363500000004,1.5435086432438174,0.10914254284577508,0.0,0.0,0.0,0.010609999999994386,0.0013333791658783497,9.428414500854434e-05
PHE 418,R PHE 418,0.0,0.0,0.0,-0.0006100000000000283,0.00048774993593030905,3.448912872196256e-05,0.32531499999999997,0.13447418255933005,0.009508760638222005,-0.32508499999999996,0.13427456116107797,0.009494645273784606,0.0,0.0,0.0,-0.00037999999999972724,0.0008034923770639863,5.681549084536431e-05
SER 419,R SER 419,0.0,0.0,0.0,-0.00027999999999996805,0.00044899888641282187,3.1749015732771474e-05,0.5333349999999999,0.43505036808971936,0.030762706543394414,-0.5327749999999999,0.43458831596696207,0.03073003452446808,0.0,0.0,0.0,0.00028000000000002247,0.0009119210492143236,6.448255578061996e-05
GLU 420,R GLU 420,0.0,0.0,0.0,-0.0003799999999999898,0.0004853864439804507,3.43220046034601e-05,87.09968499999997,1.472177233141277,0.10409865046626458,-87.08847500000003,1.4712180087850655,0.10403082306156894,0.0,0.0,0.0,0.010830000000002116,0.0012927103310479292,9.140842411938974e-05
ALA 421,R ALA 421,0.0,0.0,0.0,-0.00032000000000002025,0.00046647615158765363,3.298484500494338e-05,0.14070000000000008,0.12636194047259638,0.008935138499206375,-0.1405950000000001,0.12626805207573286,0.008928499586996682,0.0,0.0,0.0,-0.00021500000000008513,0.0007802403475853897,5.517132407329779e-05
ARG 422,R ARG 422,0.0,0.0,0.0,-0.0009249999999999914,0.0003152380053229522,2.2290693125158046e-05,-103.37327,1.9423530284427337,0.1373450997870084,103.34406499999997,1.9398047300645653,0.13716490788063945,0.0,0.0,0.0,-0.0301300000000073,0.002764615705658722,0.00019548785128461148
GLU 423,R GLU 423,0.0,0.0,0.0,-0.0004500000000000121,0.0004974937185533232,3.517811819867666e-05,91.30642000000002,2.1013783818246505,0.14858989036270245,-91.29181000000003,2.099392867925219,0.14844949332845964,0.0,0.0,0.0,0.014159999999998832,0.0021270637037974303,0.00015040611689709369
ASP 424,R ASP 424,0.0,0.0,0.0,-0.0004650000000000376,0.0004987734956872102,3.5268612107654556e-05,90.08917000000001,1.5041315604350591,0.10635816261803337,-90.07537999999997,1.5028751031277947,0.10626931766980956,0.0,0.0,0.0,0.013324999999997686,0.0014558073361592302,0.00010294112394993154
MET 425,R MET 425,0.0,0.0,0.0,-0.0009399999999999098,0.00031048349392512125,2.1954498400094545e-05,0.44104,0.23404990578934223,0.01654982755197165,-0.44036500000000006,0.23365838691345928,0.01652214298676171,0.0,0.0,0.0,-0.0002649999999998494,0.0008091816854082124,5.7217785696410654e-05
ALA 426,R ALA 426,0.0,0.0,0.0,-0.0004250000000000065,0.000494342998332137,3.4955328635274416e-05,0.49923000000000006,0.13033083710312,0.009215781871333543,-0.4986349999999995,0.13018164914841385,0.009205232689889136,0.0,0.0,0.0,0.00017000000000004053,0.0007817288532477101,5.5276577318063923e-05
ALA 427,R ALA 427,0.0,0.0,0.0,-0.00033500000000000527,0.0004719904660054131,3.337476591678262e-05,0.28314000000000006,0.12554859776198193,0.008877626484595962,-0.28270999999999996,0.1253532444733681,0.008863812921085368,0.0,0.0,0.0,9.499999999997178e-05,0.0007848407481775766,5.549662151878879e-05
LEU 428,R LEU 428,0.0,0.0,0.0,-0.0009349999999999775,0.00031745078358696565,2.2447160176732657e-05,-0.10685999999999991,0.1431500275934305,0.01012223552383561,0.10713000000000004,0.1429842407400199,0.010110512623007788,0.0,0.0,0.0,-0.0006649999999997557,0.0006875863582123086,4.861969765432859e-05
GLU 429,R GLU 429,0.0,0.0,0.0,-0.0012450000000000328,0.00043008720046055934,3.0411757594719953e-05,108.33184999999996,2.519147075402772,0.1781305979823559,-108.29540000000006,2.5152657175696906,0.17785614453795756,0.0,0.0,0.0,0.03520500000000098,0.0038888269439531307,0.00027498159029302165
LYS 430,R LYS 430,0.0,0.0,0.0,-0.0007799999999999963,0.0004142463035441565,2.9291637031753402e-05,-94.20531499999996,3.0388690751293397,0.2148804930162048,94.18807999999997,3.0356767488653915,0.21465476146130502,0.0,0.0,0.0,-0.01801499999999635,0.003400702133383878,0.0002404659539311299
ASP 431,R ASP 431,0.0,0.0,0.0,-0.0006150000000000033,0.00048659531440407584,3.4407484650872214e-05,93.01137000000003,1.7068637710993835,0.1206934947106017,-92.99443000000001,1.7051085962757924,0.12056938510860879,0.0,0.0,0.0,0.016325000000000214,0.0019259737796795274,0.00013618691199988794
TYR 432,R TYR 432,0.0,0.0,0.0,-0.0020849999999999814,0.00037118054905932495,2.6246428328439465e-05,-0.3520049999999999,0.22600852854483172,0.01598121631400439,0.35155500000000006,0.2256393072472081,0.015955108425673575,0.0,0.0,0.0,-0.002535000000000106,0.0008710769196804653,6.159443968411466e-05
GLU 433,R GLU 433,0.0,0.0,0.0,-0.0015250000000000125,0.0005092887196865732,3.601215072721907e-05,109.7108400000001,2.6928170165049825,0.19041091728652004,-109.67157500000002,2.688164718609504,0.19008195014752075,0.0,0.0,0.0,0.03774000000000641,0.004748936723097679,0.0003358005360328191
GLU 434,R GLU 434,0.0,0.0,0.0,-0.0008849999999999846,0.0003190219428189784,2.255825791146066e-05,95.11363499999996,1.8589903393470903,0.13145046751126088,-95.09483499999995,1.8567887784521906,0.131294793647463,0.0,0.0,0.0,0.017915000000000136,0.0023765047864440867,0.00016804426500169017
VAL 435,R VAL 435,0.0,0.0,0.0,-0.0012100000000000149,0.000464650406219543,3.2855745311892284e-05,-0.01810000000000004,0.16637785309349296,0.011764690816166807,0.01892,0.16615566075219948,0.011748979445041174,0.0,0.0,0.0,-0.00039000000000003724,0.0008233468284993446,5.821941257003239e-05
GLY 436,R GLY 436,0.0,0.0,0.0,-0.0009049999999999991,0.00035492957047842213,2.5097310612892094e-05,0.36245000000000016,0.25103156674012134,0.017750612313382316,-0.36133999999999994,0.25055573112583146,0.017716965654422875,0.0,0.0,0.0,0.000204999999999953,0.0008561395914219166,6.0538211073671733e-05
VAL 437,R VAL 437,0.0,0.0,0.0,-0.0012649999999999931,0.00045252071775776103,3.199804681539165e-05,-0.2140600000000002,0.1671232969995502,0.011817401660263533,0.21369500000000008,0.16684891960992732,0.011798000248982872,0.0,0.0,0.0,-0.0016299999999999793,0.0008019351594735284,5.670537893356473e-05
ASP 438,R ASP 438,0.0,0.0,0.0,-0.0011100000000000155,0.0004559605246071296,3.22412778903077e-05,99.66338499999998,2.9843335967651106,0.21102425235954494,-99.63746999999998,2.9799875954607917,0.21071694366021199,0.0,0.0,0.0,0.02480499999999978,0.004469560940407488,0.0003160456849888657
SER 439,R SER 439,0.0,0.0,0.0,-0.0005400000000000061,0.0004983974317750898,3.5242020373412564e-05,-0.6916800000000005,0.4635893091951103,0.03278071442174496,0.6908650000000003,0.46304475677303536,0.03274220875070888,0.0,0.0,0.0,-0.0013550000000001638,0.000953401804067919,6.741568808519137e-05
VAL 440,R VAL 440,0.0,0.0,0.0,-0.0007349999999999962,0.0004413332074521442,3.120697037522205e-05,89.53786499999997,2.1709750290552376,0.15351111648316204,-89.52413999999997,2.168901855873177,0.15336452100160114,0.0,0.0,0.0,0.01298999999999893,0.002231568954795903,0.0001577957540621559
gtp 441,R gtp 441,0.0,0.0,0.0,-0.005904999999999994,0.00048577258053539936,3.4349308581106915e-05,399.66032499999994,5.219036549914462,0.369041613570496,-399.57418500000006,5.213612400313461,0.3686580682739921,0.0,0.0,0.0,0.08023500000000183,0.00840950503894132,0.0005946418039457849
Mg+ 442,R Mg+ 442,0.0,0.0,0.0,-1.9999999999988916e-05,0.0001399999999999224,9.89949493660618e-06,-196.13152499999995,2.463464517582261,0.17419324655948637,196.0813650000001,2.4596397524305718,0.17392279482196582,0.0,0.0,0.0,-0.05017999999999859,0.004159038350386566,0.0002940884220773253
MET 443,R MET 443,0.0,0.0,0.0,-0.00046000000000000153,0.0004983974317750857,3.524202037341227e-05,-82.442285,0.9686398524608854,0.06849318082026289,82.43304499999995,0.967768589584053,0.06843157323142246,0.0,0.0,0.0,-0.00970000000000212,0.0012727922061335501,8.999999999984193e-05
ARG 444,R ARG 444,0.0,0.0,0.0,-0.0006499999999999994,0.0004769696007084714,3.372684390808e-05,-90.07669500000002,1.2566060926038873,0.08885546893605394,90.06053500000002,1.254972078880417,0.08873992671761217,0.0,0.0,0.0,-0.016810000000002673,0.00194522492273389,0.00013754817337982114
GLU 445,R GLU 445,0.0,0.0,0.0,-0.0003350000000000253,0.0004719904660054412,3.337476591678461e-05,82.36840000000001,0.8777985987723356,0.06206973417079679,-82.35864000000004,0.8770257923202327,0.062015088502514124,0.0,0.0,0.0,0.009425000000000381,0.0011594718625310308,8.198704165906883e-05
ILE 446,R ILE 446,0.0,0.0,0.0,-0.0005250000000000087,0.0004993746088859621,3.5311117229564375e-05,-0.3064700000000001,0.14209957459471845,0.010047957279964907,0.3061050000000001,0.14191967437603506,0.01003523641350811,0.0,0.0,0.0,-0.0008899999999998709,0.0007986864215697147,5.647565847335629e-05
VAL 447,R VAL 447,0.0,0.0,0.0,-0.0002649999999999952,0.0004413332074521394,3.120697037522171e-05,0.6328850000000005,0.15213386136885976,0.010757488502201486,-0.6321950000000003,0.15196814460603095,0.010745770557526233,0.0,0.0,0.0,0.0004250000000001297,0.0007964766161034824,5.631940163032869e-05
HIE 448,R HIE 448,0.0,0.0,0.0,-0.000525000000000122,0.0004993746088860705,3.531111722957204e-05,-1.572875,0.3830102993066929,0.027082917990405176,1.5709399999999996,0.3825339284298861,0.027049233482670187,0.0,0.0,0.0,-0.002460000000000244,0.0009046546302318926,6.3968742366878e-05
ILE 449,R ILE 449,0.0,0.0,0.0,-0.0003650000000000003,0.00048143016108258133,3.404225315692251e-05,0.8019150000000002,0.11538699135951014,0.008159092405102318,-0.8010349999999993,0.11536751611698051,0.008157715297496523,0.0,0.0,0.0,0.0005149999999999811,0.000812265350732162,5.7435833762558114e-05
GLN 450,R GLN 450,0.0,0.0,0.0,-0.0005099999999999439,0.0004998999899979438,3.5348267284263334e-05,0.13270499999999977,0.16844722608283005,0.01191101758352326,-0.13241000000000003,0.16829477680546112,0.011900237791741805,0.0,0.0,0.0,-0.00021500000000020946,0.0008177866469933506,5.782624836528075e-05
ALA 451,R ALA 451,0.0,0.0,0.0,-0.0002550000000000208,0.00043586121644398573,3.0820042180375986e-05,0.8085850000000004,0.048741181510085496,0.003446521996882582,-0.8077049999999997,0.0486354600574583,0.003439046361275624,0.0,0.0,0.0,0.0006250000000000548,0.0007310095758606571,5.169018282033726e-05
GLY 452,R GLY 452,0.0,0.0,0.0,-0.0001899999999999802,0.0003923009049186198,2.7739863013357507e-05,0.39675499999999997,0.13544000507604814,0.009577054603321405,-0.39649999999999996,0.13521645609910035,0.009561247303568696,0.0,0.0,0.0,6.500000000003947e-05,0.0007942134473805287,5.61593714352317e-05
GLN 453,R GLN 453,0.0,0.0,0.0,-0.000520000000000001,0.0004995998398718719,3.532704346531139e-05,-0.32079,0.29285184974659023,0.020707752883883785,0.3206799999999999,0.2924378867383636,0.02067848127885604,0.0,0.0,0.0,-0.0006299999999997041,0.0008678133439859386,6.136367003366312e-05
CYS 454,R CYS 454,0.0,0.0,0.0,-0.0005949999999999766,0.0004908920451585863,3.471130939621693e-05,0.332025,0.14828217821100392,0.0104851333742113,-0.33123,0.14809735682989045,0.010472064529021939,0.0,0.0,0.0,0.00019999999999996382,0.0008774964387391844,6.204836822995231e-05
GLY 455,R GLY 455,0.0,0.0,0.0,-0.00028000000000000914,0.0004489988864128877,3.174901573277613e-05,0.6821200000000003,0.11602398717506557,0.008204134811178989,-0.6813699999999997,0.11583964390483932,0.00819109977353468,0.0,0.0,0.0,0.0004700000000000626,0.0007342342950312817,5.191820489963435e-05
ASN 456,R ASN 456,0.0,0.0,0.0,-0.0004549999999999388,0.0004979708826828463,3.521185879784913e-05,0.10304500000000068,0.16028029503030003,0.011333528350650563,-0.10306999999999998,0.1600483836219535,0.011317129737702929,0.0,0.0,0.0,-0.00047999999999845497,0.0007547184905648765,5.336665625652996e-05
GLN 457,R GLN 457,0.0,0.0,0.0,-0.000834999999999948,0.0003711805490593245,2.6246428328439434e-05,0.06897500000000051,0.7905477812093342,0.055900169694509935,-0.06860999999999998,0.789555531865872,0.05583000707057093,0.0,0.0,0.0,-0.00046999999999993493,0.0011996249413882872,8.482629309361725e-05
ILE 458,R ILE 458,0.0,0.0,0.0,-0.0012200000000000021,0.00041424630354423955,2.9291637031759274e-05,0.216115,0.10305834160804266,0.007287325220888668,-0.21528000000000005,0.10293513297217781,0.007278613054696591,0.0,0.0,0.0,-0.0003849999999999465,0.0008466256551743108,5.986547419002588e-05
GLY 459,R GLY 459,0.0,0.0,0.0,-0.00035499999999997534,0.00047851332269850986,3.38360015368223e-05,0.6803699999999999,0.1273478429342235,0.009004852330826879,-0.6798650000000002,0.12715072463418955,0.008990913962161883,0.0,0.0,0.0,0.00014999999999987522,0.0007858116822750328,5.556527692722844e-05
ALA 460,R ALA 460,0.0,0.0,0.0,-0.0004699999999999749,0.0004990991885386838,3.5291642070040654e-05,0.16607500000000006,0.09035695532165734,0.006389201583531381,-0.16585,0.09020059589603603,0.0063781453025154545,0.0,0.0,0.0,-0.00024499999999994416,0.0008276321646722054,5.852243159678178e-05
LYS 461,R LYS 461,0.0,0.0,0.0,-0.0016799999999999326,0.000466476151587647,3.298484500494291e-05,-97.38268499999998,1.7272900641696547,0.12213785174505096,97.35672999999997,1.7252932264136158,0.12199665399322852,0.0,0.0,0.0,-0.027635000000000146,0.0029209202317095227,0.0002065402503146785
PHE 462,R PHE 462,0.0,0.0,0.0,-0.0014300000000000335,0.0004950757517794877,3.5007142128430375e-05,0.4423650000000001,0.09646399211622897,0.006821034296571116,-0.4425449999999999,0.09633430321022748,0.006811863906083284,0.0,0.0,0.0,-0.0016100000000002846,0.0008762990357177681,6.196369905032665e-05
TRP 463,R TRP 463,0.0,0.0,0.0,-0.0011099999999999621,0.0003128897569432291,2.2124646889836792e-05,0.2799849999999997,0.173701999916524,0.012282586204663923,-0.28068500000000013,0.17350756690991867,0.012268837714918211,0.0,0.0,0.0,-0.0018099999999997695,0.0007641334961903616,5.403239768879896e-05
GLU 464,R GLU 464,0.0,0.0,0.0,-0.0013750000000000212,0.00048412291827593866,3.4232659844073695e-05,95.369615,1.4036031835169591,0.0992497329159868,-95.34439,1.4014179097966288,0.09909521072934736,0.0,0.0,0.0,0.023850000000000194,0.0027326726843865923,0.00019322913858930055
VAL 465,R VAL 465,0.0,0.0,0.0,-0.001965000000000028,0.00033730549951044926,2.3851100603535437e-05,0.006305000000000032,0.18955701510363573,0.013403705080126163,-0.0024650000000000028,0.1894534475141585,0.013396381745643112,0.0,0.0,0.0,0.001874999999999961,0.0013036007824485023,9.217849532294252e-05
ILE 466,R ILE 466,0.0,0.0,0.0,-0.0014350000000000196,0.0004957569969249507,3.5055313434631096e-05,0.26361999999999974,0.1180914713262567,0.008350328017509285,-0.2637499999999999,0.1179219551228694,0.00833834141181567,0.0,0.0,0.0,-0.0015650000000000696,0.000982738520665528,6.949010720958309e-05
SER 467,R SER 467,0.0,0.0,0.0,-0.0008199999999999997,0.00038418745424596964,2.7166155414412158e-05,-0.513305,0.1468042300991356,0.010380626660996905,0.5121749999999998,0.14670032165949756,0.010373279224767848,0.0,0.0,0.0,-0.0019500000000000927,0.000798435971133933,5.6457948953207055e-05
ASP 468,R ASP 468,0.0,0.0,0.0,-0.0016700000000000215,0.0004702127178203457,3.32490601370923e-05,96.28940500000004,1.2508226576815238,0.08844651833083851,-96.26395000000004,1.2476858488787637,0.08822471245326677,0.0,0.0,0.0,0.023785000000000167,0.0034465598790685364,0.0002437085862254849
GLU 469,R GLU 469,0.0,0.0,0.0,-0.0024100000000000206,0.0004918333050943384,3.477786652455988e-05,104.70638500000004,1.3944461612989056,0.09860223366540063,-104.67823000000007,1.39090740421036,0.09835200575197238,0.0,0.0,0.0,0.025744999999998085,0.004866207455505112,0.00034409282904481993
HID 470,R HID 470,0.0,0.0,0.0,-0.00133,0.0004702127178203241,3.324906013709077e-05,0.013325000000000031,0.1722509488362835,0.01217998139879531,-0.014460000000000008,0.1721218417284687,0.012170852147651788,0.0,0.0,0.0,-0.0024649999999997365,0.0008536831965082387,6.0364517723598354e-05
GLY 471,R GLY 471,0.0,0.0,0.0,-0.0005700000000000427,0.0004950757517794989,3.500714212843116e-05,-0.8011450000000002,0.0840251389466242,0.005941474553929985,0.8004099999999998,0.0838870782659674,0.00593171218957922,0.0,0.0,0.0,-0.001305000000000036,0.0007628728596562169,5.3943257224608436e-05
ILE 472,R ILE 472,0.0,0.0,0.0,-0.0008250000000000047,0.000379967103839267,2.6867731575255872e-05,0.733825,0.08099021159992432,0.005726872783203987,-0.7332050000000001,0.0809759407169809,0.005725863679393706,0.0,0.0,0.0,-0.0002050000000001262,0.000673034174466715,4.759070287357041e-05
ASP 473,R ASP 473,0.0,0.0,0.0,-0.0006299999999999872,0.00048280430818292214,3.4139420030222395e-05,85.69755499999992,0.9612406810918983,0.06796998039524568,-85.68634,0.960217066292453,0.0678975998986446,0.0,0.0,0.0,0.010584999999999312,0.0015883245889929897,0.00011231150876022789
PRO 474,R PRO 474,0.0,0.0,0.0,-0.0005249999999999644,0.0004993746088859195,3.531111722956136e-05,-0.45967499999999994,0.08026026024752203,0.005675257428081992,0.4591899999999996,0.08020345316755542,0.005671240560935612,0.0,0.0,0.0,-0.0010100000000000974,0.0007482646590613515,5.291030145445217e-05
THR 475,R THR 475,0.0,0.0,0.0,-0.00031999999999999976,0.00046647615158762376,3.2984845004941264e-05,-0.14442999999999995,0.14646424512487657,0.010356586092916896,0.144325,0.14643493222247217,0.010354513357710255,0.0,0.0,0.0,-0.00042499999999998426,0.0007838207703297847,5.542449819350542e-05
GLY 476,R GLY 476,0.0,0.0,0.0,-0.0002249999999999952,0.0004175823272122428,2.9527529527543667e-05,-0.20984999999999998,0.1409824723148237,0.009968966220225653,0.2096350000000001,0.14088822440147347,0.00996230188636139,0.0,0.0,0.0,-0.00044000000000006783,0.0007116178749862903,5.031898250163667e-05
SER 477,R SER 477,0.0,0.0,0.0,-0.00032499999999998085,0.0004683748498798524,3.311910324872748e-05,0.755665000000001,0.28404260732326386,0.02008484537841876,-0.7550750000000005,0.2838916683789773,0.02007417238331374,0.0,0.0,0.0,0.0002649999999999664,0.0007712165713987619,5.453324673995037e-05
TYR 478,R TYR 478,0.0,0.0,0.0,-0.0010200000000000365,0.00026381811916548437,1.8654758106179468e-05,-1.0388750000000002,0.19368309005950848,0.013695462638224324,1.0380100000000005,0.19351604558795177,0.013683650810364576,0.0,0.0,0.0,-0.001884999999999858,0.0006646615680183206,4.699867019398382e-05
HIP 479,R HIP 479,0.0,0.0,0.0,-0.001150000000000021,0.0003708099243547662,2.622022120425259e-05,-89.58256500000009,1.0701189119694008,0.07566883393295333,89.56935999999995,1.068955934735011,0.07558659902407308,0.0,0.0,0.0,-0.014355000000001894,0.002017170047370535,0.00014263546193020945
GLY 480,R GLY 480,0.0,0.0,0.0,-0.0005550000000000166,0.0004969657935914852,3.5140788266629324e-05,-0.9796050000000005,0.09402844769004336,0.0066488152986074215,0.9788099999999997,0.09392078523947697,0.006641202413719956,0.0,0.0,0.0,-0.0013499999999999467,0.0007858116822750033,5.5565276927226356e-05
ASP 481,R ASP 481,0.0,0.0,0.0,-0.001785000000000005,0.0005820438127838853,4.115671269671586e-05,97.15126999999998,2.275317021230983,0.16088920950616037,-97.120335,2.2687982948636414,0.1604282659442557,0.0,0.0,0.0,0.029150000000000346,0.0066443585092906005,0.00046982709585539234
SER 482,R SER 482,0.0,0.0,0.0,-0.0011050000000000031,0.0003376018364879339,2.3872054792165008e-05,-0.44300999999999974,0.465345914240149,0.032904925155666294,0.4436300000000001,0.4647969374899104,0.032866106637385546,0.0,0.0,0.0,-0.0004850000000001098,0.0010342992797057948,7.313600344563291e-05
ASP 483,R ASP 483,0.0,0.0,0.0,-0.0008900000000000074,0.0003284813541131413,2.3227139298674185e-05,91.52513999999995,1.651842846765797,0.11680292784025861,-91.508185,1.6496314863544324,0.11664656104600628,0.0,0.0,0.0,0.016064999999997838,0.0024638942753291873,0.00017422363502119827
LEU 484,R LEU 484,0.0,0.0,0.0,-0.0017149999999999837,0.00045141444372108816,3.191982142807345e-05,-0.404465,0.17914934768231772,0.012667771859131335,0.40515999999999974,0.17900375526787196,0.012657476920776943,0.0,0.0,0.0,-0.0010199999999995402,0.0008364209466534932,5.914389233051565e-05
GLN 485,R GLN 485,0.0,0.0,0.0,-0.0015550000000000286,0.0004969657935913876,3.5140788266622426e-05,-0.7839050000000009,0.49057082666522284,0.03468859581872694,0.7842950000000001,0.48985616049509817,0.03463806128920897,0.0,0.0,0.0,-0.001165000000000731,0.0011435799053843506,8.086331059259448e-05
LEU 486,R LEU 486,0.0,0.0,0.0,-0.000805000000000003,0.00039620070671315076,2.8015620642777137e-05,-0.39740499999999984,0.0962030195731935,0.006802580751082728,0.39684999999999976,0.09610253638692431,0.006795475516842111,0.0,0.0,0.0,-0.0013600000000002987,0.0007144228439798312,5.0517323761271743e-05
GLU 487,R GLU 487,0.0,0.0,0.0,-0.0008499999999999913,0.00035707142142713796,2.524876234590487e-05,90.114305,1.1235329821492124,0.07944577905644523,-90.09848500000003,1.1220280343067202,0.0793393631739694,0.0,0.0,0.0,0.014969999999999999,0.0017375557544945651,0.0001228637456692815
ARG 488,R ARG 488,0.0,0.0,0.0,-0.0009700000000000053,0.0002215851980615914,1.5668439615991552e-05,-91.56225499999995,1.0805579623423784,0.07640698626374139,91.54474499999995,1.0790165058895287,0.07629798883267,0.0,0.0,0.0,-0.01848000000000127,0.0018026646942789915,0.00012746764295302495
ILE 489,R ILE 489,0.0,0.0,0.0,-0.0006199999999999922,0.00048538644398045627,3.432200460346049e-05,0.036100000000000076,0.11441831147154743,0.008090596393344572,-0.035875000000000004,0.11437018569102701,0.008087193386768984,0.0,0.0,0.0,-0.00039500000000023403,0.0007739347517719904,5.472545111739018e-05
ASN 490,R ASN 490,0.0,0.0,0.0,-0.00036499999999998366,0.00048143016108255943,3.404225315692097e-05,0.04997499999999988,0.5397328731650499,0.038164877464430556,-0.04984499999999999,0.5393535398743572,0.03813805455021269,0.0,0.0,0.0,-0.00023500000000066024,0.0008365255525084582,5.915128908145541e-05
VAL 491,R VAL 491,0.0,0.0,0.0,-0.0004999999999999871,0.000499999999999986,3.535533905932639e-05,-0.7237300000000004,0.12488441496039171,0.00883066166830077,0.7235300000000006,0.12477463323929032,0.008822898928356658,0.0,0.0,0.0,-0.0006999999999999223,0.0008124038404634748,5.7445626465371714e-05
TYR 492,R TYR 492,0.0,0.0,0.0,-0.0008849999999999713,0.0003190219428189729,2.2558257911460275e-05,-0.17110000000000006,0.14250666651072827,0.010076743025402584,0.1706549999999999,0.1423957020945508,0.010068896656287633,0.0,0.0,0.0,-0.00133000000000022,0.000707884171316302,5.005496978323768e-05
TYR 493,R TYR 493,0.0,0.0,0.0,-0.000714999999999999,0.00045141444372106496,3.191982142807181e-05,0.441835,0.10340003759670628,0.007311486775957498,-0.4416800000000001,0.10325840207944317,0.007301471632486137,0.0,0.0,0.0,-0.000559999999999774,0.0007657675887631333,5.41479454827283e-05
ASN 494,R ASN 494,0.0,0.0,0.0,-0.0002800000000000014,0.0004489988864128752,3.174901573277525e-05,0.31024000000000007,0.24187714319463924,0.0171032968166959,-0.31007,0.24176717126193978,0.017095520626760702,0.0,0.0,0.0,-0.00011000000000006338,0.0007196526940122433,5.0887130003522476e-05
GLU 495,R GLU 495,0.0,0.0,0.0,-0.00025499999999999357,0.0004358612164439393,3.08200421803727e-05,76.86489,1.7185131677995118,0.121517231450941,-76.85880000000003,1.7175556089953534,0.12144952181856047,0.0,0.0,0.0,0.005834999999995602,0.0012032352222241928,8.508157849972292e-05
ALA 496,R ALA 496,0.0,0.0,0.0,-0.0001400000000000079,0.0003469870314579691,2.453568829277198e-05,0.46352000000000015,0.127892023207079,0.009043331686939285,-0.46340999999999993,0.12782289270705802,0.00903844342240412,0.0,0.0,0.0,-2.9999999999894555e-05,0.0007135124385741291,5.045294837767166e-05
ALA 497,R ALA 497,0.0,0.0,0.0,-8.499999999999952e-05,0.0002788816953476853,1.971991379291491e-05,0.5717899999999998,0.15647647075519117,0.011064557356713417,-0.571545,0.15637566298820282,0.011057429171150043,0.0,0.0,0.0,0.000159999999999878,0.0006514598989960504,4.606517122512106e-05
GLY 498,R GLY 498,0.0,0.0,0.0,-6.500000000000173e-05,0.0002465258607124276,1.743201078476078e-05,0.4238599999999998,0.13855526117762587,0.009797336474777244,-0.4235899999999998,0.1385904466404532,0.009799824462713682,0.0,0.0,0.0,0.00020499999999999075,0.0006107167919748023,4.318419849898768e-05
ASN 499,R ASN 499,0.0,0.0,0.0,-0.0002750000000000052,0.0004465142774873024,3.157332735078833e-05,0.3567099999999994,0.5054184364464753,0.03573848037480048,-0.3565449999999999,0.5051702663211685,0.03572093209695124,0.0,0.0,0.0,-0.00011000000000091603,0.0007469270379350454,5.281571735754522e-05
LYS 500,R LYS 500,0.0,0.0,0.0,-0.000350000000000002,0.0004769696007084753,3.372684390808028e-05,-75.70323999999997,1.0232869208591246,0.0723573120838989,75.69763000000006,1.0227490029760475,0.07231927554561436,0.0,0.0,0.0,-0.005959999999999681,0.0009891410415107304,6.994283380021617e-05
TYR 501,R TYR 501,0.0,0.0,0.0,-0.0005300000000000304,0.0004990991885387391,3.5291642070044564e-05,-0.14388000000000004,0.19786976929283565,0.013991505565878177,0.14385000000000006,0.19772396794521394,0.013981195853717232,0.0,0.0,0.0,-0.0005600000000000982,0.0007851114570557097,5.551576352713432e-05
VAL 502,R VAL 502,0.0,0.0,0.0,-0.00034000000000000794,0.00047370877129309155,3.3496268448889236e-05,0.111855,0.0999850187528111,0.007070008477717685,-0.11178000000000005,0.09987923507916949,0.007062528442420604,0.0,0.0,0.0,-0.00026500000000011627,0.0007174782226663483,5.073337166010465e-05
PRO 503,R PRO 503,0.0,0.0,0.0,-0.0003449999999999931,0.00047536827828536366,3.361361331365545e-05,-1.04381,0.07532113846723278,0.005326008777687121,1.043005,0.07523413437396795,0.005319856659253267,0.0,0.0,0.0,-0.001150000000000011,0.000705336798983346,4.987484335815367e-05
ARG 504,R ARG 504,0.0,0.0,0.0,-0.00040000000000002257,0.0004898979485566632,3.46410161513795e-05,-81.333215,0.785887389368413,0.05557063022713974,81.32412000000001,0.7851515112351565,0.05551859578532449,0.0,0.0,0.0,-0.009495000000000857,0.0010816538263179987,7.64844755485833e-05
ALA 505,R ALA 505,0.0,0.0,0.0,-0.00024000000000000245,0.0004270831300812569,3.019933774108331e-05,-0.6306250000000003,0.0852302433118656,0.006026688300799955,0.6301350000000003,0.08517157257559362,0.006022539653252442,0.0,0.0,0.0,-0.0007299999999999376,0.0007190966555338247,5.084781214565343e-05
ILE 506,R ILE 506,0.0,0.0,0.0,-0.00027499999999999194,0.0004465142774872807,3.1573327350786795e-05,0.7797700000000003,0.06015236570576142,0.004253414569495703,-0.7791250000000001,0.06010323930538203,0.004249940808411347,0.0,0.0,0.0,0.0003700000000000525,0.0007636098480246613,5.39953701719067e-05
LEU 507,R LEU 507,0.0,0.0,0.0,-0.0002450000000000263,0.000430087200460604,3.041175759472311e-05,-0.6757850000000001,0.04178203890429083,0.002954436304102419,0.6752049999999998,0.04172161280440153,0.002950163533603181,0.0,0.0,0.0,-0.0008249999999999202,0.0006959705453538755,4.92125492125825e-05
VAL 508,R VAL 508,0.0,0.0,0.0,-0.00019500000000000905,0.00039620070671316903,2.801562064277843e-05,0.7222700000000002,0.04032886187335593,0.002851681170818559,-0.7216599999999993,0.04029248565180935,0.002849108983525606,0.0,0.0,0.0,0.0004150000000001702,0.000650211504050827,4.597689637198441e-05
ASP 509,R ASP 509,0.0,0.0,0.0,-0.00016999999999998795,0.00037563279941983234,2.6561249970584967e-05,80.446905,0.776423406378328,0.05490142557220742,-80.43615000000003,0.7757380598462118,0.05485296425417522,0.0,0.0,0.0,0.010584999999999099,0.0009761019413969644,6.902083018911476e-05
LEU 510,R LEU 510,0.0,0.0,0.0,-0.0001750000000000096,0.00037996710383928747,2.6867731575257322e-05,-0.5980449999999999,0.04599481465339273,0.003252324534083238,0.597675,0.0460624508140854,0.0032571071328711594,0.0,0.0,0.0,-0.0005450000000000177,0.0006617967966077205,4.6796100264885354e-05
GLU 511,R GLU 511,0.0,0.0,0.0,-0.00020500000000001517,0.00040370162248871895,2.854601548377848e-05,76.82082999999993,0.6901082242015406,0.048798020508551566,-76.81240999999991,0.6896479333067779,0.048765473027251045,0.0,0.0,0.0,0.00821500000000043,0.0009212898566683097,6.514503050885442e-05
PRO 512,R PRO 512,0.0,0.0,0.0,-0.00016499999999999292,0.0003711805490593334,2.624642832844006e-05,0.5021599999999998,0.07311220417960429,0.005169813536289363,-0.5019299999999999,0.0730840960811587,0.0051678259935876505,0.0,0.0,0.0,6.499999999986184e-05,0.0006933794055204855,4.902932795786323e-05
GLY 513,R GLY 513,0.0,0.0,0.0,-0.00014499999999999734,0.0003521008378291587,2.4897289009046294e-05,0.22473500000000018,0.09875193555065087,0.006982816328316213,-0.22458000000000006,0.0986862381489941,0.006978170820494429,0.0,0.0,0.0,1.0000000000061072e-05,0.0006927481504846496,4.898469148621346e-05
THR 514,R THR 514,0.0,0.0,0.0,-0.0002550000000000069,0.0004358612164439621,3.082004218037431e-05,0.4227499999999997,0.11950162132791348,0.008450040680375458,-0.422305,0.11938807300145161,0.0084420116012121,0.0,0.0,0.0,0.00018999999999973926,0.0007306846104851047,5.166720429826687e-05
MET 515,R MET 515,0.0,0.0,0.0,-0.00032000000000000474,0.00046647615158763097,3.298484500494177e-05,0.31489499999999976,0.18838971302860488,0.01332116435883142,-0.3147899999999997,0.1882502480742063,0.013311302697332108,0.0,0.0,0.0,-0.00021500000000024223,0.0007132846556603133,5.0436841693371904e-05
ASP 516,R ASP 516,0.0,0.0,0.0,-0.00023000000000000632,0.0004208325082500279,2.9757352032733842e-05,77.06164000000004,0.7723279293121114,0.054611831611635846,-77.05354,0.7717619441258338,0.05457181041530904,0.0,0.0,0.0,0.007869999999999351,0.000929031754031145,6.569246532130553e-05
SER 517,R SER 517,0.0,0.0,0.0,-0.00025999999999999304,0.0004386342439892145,3.101612483854082e-05,0.3514649999999999,0.2536495392761439,0.017935730926700488,-0.3512449999999999,0.25339912189074376,0.017918023743566144,0.0,0.0,0.0,-4.0000000000042226e-05,0.0007605261336733305,5.377731863899987e-05
VAL 518,R VAL 518,0.0,0.0,0.0,-0.0003949999999999898,0.0004888506929523446,3.4566963997434565e-05,0.34754500000000005,0.07970563327017752,0.005636039378411061,-0.3472799999999998,0.07966832243746669,0.005633401104128907,0.0,0.0,0.0,-0.00012999999999984836,0.0007437069315261011,5.258802144975454e-05
ARG 519,R ARG 519,0.0,0.0,0.0,-0.0003999999999999826,0.0004898979485566138,3.4641016151376e-05,-76.45419500000003,0.6676943889053539,0.04721312301551837,76.44728,0.6672617339534982,0.04718252969048125,0.0,0.0,0.0,-0.007314999999998974,0.0009878132414591415,6.984894415816234e-05
SER 520,R SER 520,0.0,0.0,0.0,-0.00023500000000000072,0.00042399882075307843,2.998124413696012e-05,0.4804100000000004,0.17445128804339588,0.01233556887622129,-0.4801350000000001,0.17431875049747253,0.012326197056472867,0.0,0.0,0.0,4.0000000000149915e-05,0.0007269112738155508,5.140038910359272e-05
GLY 521,R GLY 521,0.0,0.0,0.0,-0.0002450000000000052,0.00043008720046056693,3.041175759472049e-05,-0.8758750000000002,0.06821692880069807,0.00482366529466935,0.8748950000000001,0.06808005563305314,0.004813986900168928,0.0,0.0,0.0,-0.0012249999999999562,0.0007512489600659076,5.3121323402194505e-05
PRO 522,R PRO 522,0.0,0.0,0.0,-0.0006249999999999883,0.0004841229182759179,3.423265984407223e-05,-0.25942499999999996,0.12593785918062936,0.008905151423473952,0.25920999999999994,0.1258101581749265,0.008896121598764267,0.0,0.0,0.0,-0.0008400000000003072,0.0007578918128597401,5.3591044027888807e-05
PHE 523,R PHE 523,0.0,0.0,0.0,-0.0009799999999999765,0.00017204650534083992,1.2165525060595547e-05,-0.14429999999999998,0.10368394282626417,0.007331561907260968,0.14413500000000015,0.10356846419156739,0.007323396334693342,0.0,0.0,0.0,-0.0011450000000000138,0.0006196571632764482,4.3816378216359614e-05
GLY 524,R GLY 524,0.0,0.0,0.0,-0.00014500000000000125,0.0003521008378291681,2.4897289009046962e-05,-0.3697299999999999,0.06987257759665105,0.00494073734375752,0.36950499999999986,0.06980171899745799,0.00493572688415804,0.0,0.0,0.0,-0.0003699999999997855,0.000687822651560778,4.8636406117233795e-05
GLN 525,R GLN 525,0.0,0.0,0.0,-0.0003199999999999981,0.00046647615158762126,3.298484500494109e-05,-0.7144050000000013,0.49703466777982375,0.03514565840719162,0.714025,0.49666722699912486,0.03511967642041995,0.0,0.0,0.0,-0.0007000000000014594,0.000787400787401245,5.5677643628304735e-05
ILE 526,R ILE 526,0.0,0.0,0.0,-0.00046999999999999765,0.000499099188538708,3.529164207004236e-05,-0.6415849999999997,0.09207661361605374,0.006510799787660519,0.6411299999999999,0.09206999022482841,0.006510331443175531,0.0,0.0,0.0,-0.0009249999999998515,0.0007545694136392646,5.3356114926028094e-05
PHE 527,R PHE 527,0.0,0.0,0.0,-0.0004749999999999832,0.0004993746088859359,3.5311117229562525e-05,-0.4978250000000001,0.10114383013807536,0.007151948816581338,0.4973399999999999,0.10111569808887233,0.007149959580305325,0.0,0.0,0.0,-0.0009600000000001518,0.0007735631842323744,5.4699177324697046e-05
ARG 528,R ARG 528,0.0,0.0,0.0,-0.00025999999999999965,0.0004386342439892257,3.101612483854161e-05,-72.37310999999998,0.6700541305785076,0.04737998194941191,72.36868,0.6697749828124828,0.04736024322158099,0.0,0.0,0.0,-0.004689999999999941,0.0008209141246188648,5.804739442898178e-05
PRO 529,R PRO 529,0.0,0.0,0.0,-0.00014499999999999013,0.0003521008378291412,2.4897289009045058e-05,0.3639,0.1057231762670792,0.007475757486703236,-0.3636950000000001,0.10574862635041611,0.007477557079354166,0.0,0.0,0.0,6.0000000000028916e-05,0.0006529931086924439,4.6173585522451135e-05
ASP 530,R ASP 530,0.0,0.0,0.0,-0.00011499999999999205,0.00031902194281896337,2.25582579114596e-05,71.724155,0.6224246387946549,0.044012068286928795,-71.71982999999999,0.6221809874171417,0.043994839532800284,0.0,0.0,0.0,0.004210000000000349,0.0007042016756584791,4.979457801810403e-05
ASN 531,R ASN 531,0.0,0.0,0.0,-0.00022999999999999464,0.00042083250825000653,2.975735203273233e-05,-0.7006299999999996,0.10028037245642517,0.007090893138385092,0.7002849999999996,0.10021354087647188,0.007086167432046854,0.0,0.0,0.0,-0.000574999999998127,0.000737817728169837,5.2171591886854455e-05
PHE 532,R PHE 532,0.0,0.0,0.0,-0.00028000000000000914,0.0004489988864128877,3.174901573277613e-05,-0.6192650000000001,0.05618660672259605,0.003972993062540933,0.6188249999999997,0.056111624241329296,0.003967691000443541,0.0,0.0,0.0,-0.0007200000000001073,0.0007560423268576226,5.346026561850812e-05
VAL 533,R VAL 533,0.0,0.0,0.0,-0.0001599999999999868,0.0003666060555964371,2.592296279362931e-05,0.5645050000000001,0.08235241329190053,0.005823194988578004,-0.5641949999999999,0.08222795738068707,0.005814394626700224,0.0,0.0,0.0,0.00015000000000016416,0.0007331439149307468,5.184110338331844e-05
PHE 534,R PHE 534,0.0,0.0,0.0,-0.00022499999999999853,0.000417582327212249,2.9527529527544104e-05,-0.4224850000000002,0.04920335125781157,0.0034792023331502203,0.42217000000000027,0.04922977858979083,0.0034810710277153405,0.0,0.0,0.0,-0.0005400000000000383,0.0006843975452906463,4.839421453024433e-05
GLY 535,R GLY 535,0.0,0.0,0.0,-8.000000000000007e-05,0.00027129319932501096,1.9183326093250895e-05,-0.09693499999999997,0.13191906903476847,0.009328086828230107,0.09685499999999996,0.13185740015258904,0.00932372617975238,0.0,0.0,0.0,-0.00016000000000003373,0.0007031358332498681,4.971921157862352e-05
GLN 536,R GLN 536,0.0,0.0,0.0,-0.0001449999999999968,0.00035210083782915734,2.48972890090462e-05,0.17146500000000067,0.33787800871764423,0.023891583117805364,-0.17131,0.3377663007169306,0.023883684169323623,0.0,0.0,0.0,1.0000000000793818e-05,0.0006927481504841706,4.8984691486179586e-05
SER 537,R SER 537,0.0,0.0,0.0,-6.000000000000394e-05,0.00023748684174077398,1.679285562374777e-05,-0.22866500000000006,0.21691187790206412,0.015337985978445797,0.22849499999999992,0.21676657946971442,0.01532771182776477,0.0,0.0,0.0,-0.0002300000000000324,0.0006611353870427219,4.674933154603013e-05
GLY 538,R GLY 538,0.0,0.0,0.0,-5.99999999999995e-05,0.0002374868417407564,1.6792855623746528e-05,-0.8009099999999996,0.09500922007889968,0.0067181663793035055,0.8004049999999999,0.09496478807958506,0.0067150245625018,0.0,0.0,0.0,-0.0005649999999999888,0.0006601325624449001,4.667842113868409e-05
ALA 539,R ALA 539,0.0,0.0,0.0,-9.499999999999675e-05,0.000293214938227905,2.073342711661463e-05,-0.36705499999999985,0.18692255608941413,0.013217420696754752,0.3667949999999999,0.18679259346933433,0.013208230951758831,0.0,0.0,0.0,-0.0003550000000000131,0.0006774769368768415,4.7904853616310524e-05
GLY 540,R GLY 540,0.0,0.0,0.0,-8.999999999999731e-05,0.00028618176042507517,2.023610634484746e-05,-0.14840499999999987,0.10497733553010398,0.007423018582423202,0.1482799999999999,0.10495871378785096,0.00742170182640074,0.0,0.0,0.0,-0.00021499999999995855,0.0006991244524403089,4.943556412138744e-05
ASN 541,R ASN 541,0.0,0.0,0.0,-0.00023500000000000409,0.00042399882075308456,2.9981244136960553e-05,0.2164050000000001,0.1545607032042753,0.010929092134070442,-0.21605499999999997,0.1543659676709865,0.010915322252457792,0.0,0.0,0.0,0.00011499999999998068,0.0007495165108251636,5.299882074157535e-05
ASN 542,R ASN 542,0.0,0.0,0.0,-0.0001750000000000096,0.00037996710383928747,2.6867731575257322e-05,0.0966749999999999,0.15079548857641567,0.010662851254472208,-0.09666500000000006,0.15070272981933674,0.010656292219857713,0.0,0.0,0.0,-0.00016499999999989968,0.0006691599210943729,4.731675179040861e-05
TRP 543,R TRP 543,0.0,0.0,0.0,-0.00028500000000003745,0.000451414443721126,3.191982142807613e-05,-0.8126849999999997,0.09919312362760216,0.007014013036415303,0.8118949999999999,0.09908119889767363,0.007006098762863809,0.0,0.0,0.0,-0.0010750000000001858,0.0007344215410784407,5.1931445194603995e-05
ALA 544,R ALA 544,0.0,0.0,0.0,-0.00010500000000000842,0.0003065534211194112,2.1676600286947104e-05,-0.24364500000000014,0.08098091735094091,0.005726215580555766,0.24345499999999995,0.08088620386073289,0.005719518325436173,0.0,0.0,0.0,-0.00029499999999999194,0.0006387292070979117,4.5164975368084005e-05
LYS 545,R LYS 545,0.0,0.0,0.0,-0.00016499999999999737,0.0003711805490593434,2.624642832844077e-05,-72.47881000000001,0.7729831847464622,0.054658165167739726,72.473085,0.772501441925093,0.05462410080616192,0.0,0.0,0.0,-0.005890000000002118,0.0008531705573867164,6.032826866368536e-05
GLY 546,R GLY 546,0.0,0.0,0.0,-7.500000000000728e-05,0.00026339134382134403,1.862458053219098e-05,-0.3611649999999998,0.12606751276597797,0.008914319316414466,0.3609199999999999,0.12595238624178554,0.008906178641819376,0.0,0.0,0.0,-0.00031999999999989594,0.0006225752966509517,4.402272140611144e-05
HID 547,R HID 547,0.0,0.0,0.0,-0.0001899999999999924,0.000392300904918645,2.773986301335929e-05,0.14498999999999987,0.24781749312750304,0.0175233429887108,-0.14506499999999994,0.24765744643559576,0.017512025978595393,0.0,0.0,0.0,-0.0002649999999999775,0.000815337353492458,5.765305716092103e-05
TYR 548,R TYR 548,0.0,0.0,0.0,-0.00018499999999999794,0.0003882975663070742,2.7456784225396525e-05,-0.154215,0.11413749942503539,0.008070739983111818,0.15411499999999992,0.11408699213757903,0.008067168578565846,0.0,0.0,0.0,-0.0002850000000000597,0.0007097710898593597,5.0188395072971965e-05
THR 549,R THR 549,0.0,0.0,0.0,-6.000000000000283e-05,0.00023748684174076958,1.679285562374746e-05,-0.23868000000000017,0.0959779537185494,0.00678666619187949,0.23853000000000002,0.09592267250238594,0.006782757219597347,0.0,0.0,0.0,-0.00021000000000028773,0.0005795688052338985,4.09817032345075e-05
GLU 550,R GLU 550,0.0,0.0,0.0,-9.000000000000341e-05,0.00028618176042509457,2.023610634484883e-05,69.73737499999997,0.6863384546851179,0.04853145754969428,-69.73321000000001,0.6860158131551408,0.04850864334832036,0.0,0.0,0.0,0.004075000000003115,0.0007275816105455613,5.14477890683396e-05
GLY 551,R GLY 551,0.0,0.0,0.0,-2.9999999999998917e-05,0.00017058722109231366,1.2062338081814384e-05,-0.2950050000000001,0.08465450357187145,0.005985977353365111,0.29479500000000025,0.08463080393686342,0.005984301536102529,0.0,0.0,0.0,-0.00024000000000006237,0.0006019966777317071,4.2567593307586276e-05
ALA 552,R ALA 552,0.0,0.0,0.0,-5.000000000000338e-05,0.00021794494717704838,1.541103500742348e-05,-0.17964,0.09410653749873078,0.006654337081933866,0.17949999999999997,0.0940349934864676,0.006649278156311406,0.0,0.0,0.0,-0.00018999999999997242,0.0005948949487095384,4.20654252326138e-05
GLU 553,R GLU 553,0.0,0.0,0.0,-6.499999999999395e-05,0.0002465258607123981,1.7432010784758698e-05,67.20166499999999,0.6868672089838014,0.048568846124712343,-67.19862499999998,0.6866108172594241,0.048550716492017615,0.0,0.0,0.0,0.0029750000000001364,0.0006959705453557499,4.9212549212715036e-05
LEU 554,R LEU 554,0.0,0.0,0.0,-0.0001299999999999868,0.0003363034344159706,2.3780243901185818e-05,-0.30595000000000006,0.08876180203217993,0.0062764072127292295,0.3058300000000002,0.08868782949198736,0.0062711765642500545,0.0,0.0,0.0,-0.00025000000000005904,0.0007533259586660096,5.326818938165922e-05
VAL 555,R VAL 555,0.0,0.0,0.0,-0.00012000000000000899,0.0003249615361854628,2.297825058615384e-05,0.1200749999999998,0.06656530158423352,0.004706877614193915,-0.12007000000000001,0.06650304579491079,0.004702475465114093,0.0,0.0,0.0,-0.00011500000000013389,0.0006178794380783159,4.3690674062091066e-05
ASP 556,R ASP 556,0.0,0.0,0.0,-0.00010000000000000009,0.0003000000000000003,2.1213203435596444e-05,68.98888000000001,0.7141496170981229,0.050498003703185905,-68.98534500000005,0.7139070219363569,0.05048084963478913,0.0,0.0,0.0,0.0034349999999962223,0.0006897644525504294,4.877371218198352e-05
SER 557,R SER 557,0.0,0.0,0.0,-5.999999999999561e-05,0.000237486841740741,1.6792855623745437e-05,-0.006560000000000108,0.230257109336498,0.016281636342825003,0.006675000000000046,0.23010310596556496,0.01627074666003377,0.0,0.0,0.0,5.499999999996174e-05,0.0006340149840500045,4.483162945956389e-05
VAL 558,R VAL 558,0.0,0.0,0.0,-0.00011500000000000954,0.0003190219428190119,2.255825791146303e-05,0.03291499999999994,0.06841555214276934,0.0048377100858774036,-0.032959999999999996,0.06843287514053462,0.004838935006796434,0.0,0.0,0.0,-0.00016000000000010838,0.0006740919818543165,4.7665501151266636e-05
LEU 559,R LEU 559,0.0,0.0,0.0,-0.00010000000000000787,0.0003000000000000236,2.1213203435598095e-05,0.2336649999999999,0.08230937233997108,0.0058201515336802,-0.23359499999999994,0.08222463727496776,0.005814159859773386,0.0,0.0,0.0,-3.000000000002334e-05,0.0006237788069499437,4.410782243547595e-05
ASP 560,R ASP 560,0.0,0.0,0.0,-6.999999999999728e-05,0.0002551470164434516,1.8041618552668015e-05,69.27302999999998,0.6831414707841629,0.04830539665012333,-69.26965999999997,0.6828386005524664,0.048283980490658115,0.0,0.0,0.0,0.0033000000000011197,0.0007141428428540871,5.0497524691796394e-05
VAL 561,R VAL 561,0.0,0.0,0.0,-0.00016500000000001957,0.00037118054905939336,2.6246428328444303e-05,-0.02674499999999993,0.0856989496726769,0.006059830845411449,0.026634999999999992,0.08561729833976306,0.006054057224291819,0.0,0.0,0.0,-0.0002749999999999764,0.0006475916923494469,4.579164771003663e-05
VAL 562,R VAL 562,0.0,0.0,0.0,-0.00017000000000000126,0.00037563279941986183,2.6561249970587055e-05,0.19514499999999976,0.059392036292756176,0.004199651161108543,-0.195185,0.05934434071585926,0.004196278574522902,0.0,0.0,0.0,-0.00021000000000015616,0.0006970652767137305,4.92899584093956e-05
ARG 563,R ARG 563,0.0,0.0,0.0,-0.00012000000000000399,0.00032496153618544925,2.297825058615288e-05,-71.05574999999997,1.2941821809563114,0.09151249962450034,71.05188999999996,1.2936368415851691,0.09147393830776206,0.0,0.0,0.0,-0.003979999999996408,0.0008657944328763527,6.122091146004302e-05
LYS 564,R LYS 564,0.0,0.0,0.0,-0.00017999999999998795,0.00038418745424594525,2.7166155414410434e-05,-71.45014499999998,0.8479450949080526,0.05995877266833546,71.44604000000004,0.8475775117327871,0.05993278061274743,0.0,0.0,0.0,-0.004284999999999855,0.0009020947843750887,6.378773393046416e-05
GLU 565,R GLU 565,0.0,0.0,0.0,-0.00021500000000000962,0.0004108223460329478,2.9049526674286373e-05,77.91150999999999,0.7679129442215742,0.054299645022000215,-77.90438999999998,0.7673602399839965,0.054260562930562035,0.0,0.0,0.0,0.006905000000002275,0.0008921743103218721,6.308625048290269e-05
SER 566,R SER 566,0.0,0.0,0.0,-0.00013500000000000068,0.00034172357249683726,2.416350554038064e-05,0.18996000000000005,0.29829530401935606,0.021092663226818947,-0.18994999999999995,0.29812480188672663,0.02108060690540004,0.0,0.0,0.0,-0.00012499999999983968,0.0006398241946035033,4.524240267713584e-05
GLU 567,R GLU 567,0.0,0.0,0.0,-0.00010500000000000335,0.00030655342111939645,2.167660028694606e-05,71.73233500000003,0.6862617815153151,0.04852603593786402,-71.72841499999997,0.6859307857063188,0.04850263099975546,0.0,0.0,0.0,0.0038149999999997418,0.0007750967681500278,5.480761808346619e-05
SER 568,R SER 568,0.0,0.0,0.0,-0.00014500000000000347,0.00035210083782917355,2.4897289009047345e-05,-0.15707499999999988,0.16787798954895797,0.011870766482203253,0.15698999999999994,0.16782732167320064,0.011867183722349621,0.0,0.0,0.0,-0.00023000000000005321,0.0006907242575731273,4.884158064600018e-05
CYS 569,R CYS 569,0.0,0.0,0.0,-0.00017499999999999626,0.0003799671038392586,2.686773157525528e-05,-0.3843050000000002,0.1133097170369769,0.008012206929117523,0.3841200000000001,0.11322219570384533,0.008006018236301942,0.0,0.0,0.0,-0.00035999999999987154,0.0007073895673531006,5.001999600159954e-05
ASP 570,R ASP 570,0.0,0.0,0.0,-0.00021999999999999575,0.00041424630354415157,2.9291637031753053e-05,76.41239,0.8633683906057275,0.06104936436594258,-76.40661499999997,0.8629273241571886,0.061018176258271016,0.0,0.0,0.0,0.005554999999998671,0.0008814618539658025,6.232876542964853e-05
CYM 571,R CYM 571,0.0,0.0,0.0,-0.00015499999999999396,0.00036190468358393736,2.559052559053739e-05,81.01421000000008,0.9031383758245269,0.06386152698953276,-81.00571499999998,0.9024525216169734,0.06381302977342612,0.0,0.0,0.0,0.008339999999999464,0.001065082156453439,7.53126815349018e-05
LEU 572,R LEU 572,0.0,0.0,0.0,-0.00023000000000003017,0.0004208325082500715,2.9757352032736925e-05,-0.34742499999999993,0.07855644069711931,0.005554779192281194,0.3471299999999997,0.07853542576442885,0.005553293212140033,0.0,0.0,0.0,-0.000525000000000011,0.0007066647012548261,4.9968740228245324e-05
GLN 573,R GLN 573,0.0,0.0,0.0,-0.0004500000000000348,0.0004974937185533479,3.5178118198678405e-05,-1.3876700000000006,0.22056550296906677,0.01559633628452487,1.3863450000000004,0.22036101282894605,0.015581876648048354,0.0,0.0,0.0,-0.0017750000000001974,0.0007964766161033795,5.6319401630321415e-05
GLY 574,R GLY 574,0.0,0.0,0.0,-0.00013499999999998512,0.00034172357249679795,2.4163505540377862e-05,-0.21214,0.14288575996228592,0.010103548980432565,0.21194999999999994,0.14272525179518858,0.01009219933909353,0.0,0.0,0.0,-0.0003249999999999778,0.0006398241946034386,4.524240267713126e-05
PHE 575,R PHE 575,0.0,0.0,0.0,-0.0003850000000000575,0.000486595314404147,3.440748465087725e-05,0.7086650000000002,0.10191139668849492,0.007206223967862702,-0.7078250000000004,0.10181190684295927,0.007199188973418955,0.0,0.0,0.0,0.00045499999999997875,0.0007861138594377403,5.558664407931546e-05
GLN 576,R GLN 576,0.0,0.0,0.0,-0.0007000000000000295,0.00045825756949560204,3.2403703492040576e-05,-1.2092999999999992,0.24118922032297008,0.01705465332394684,1.2079149999999998,0.24081253658188215,0.01702801776117824,0.0,0.0,0.0,-0.0020850000000001145,0.0008293220122491118,5.8641921864862e-05
LEU 577,R LEU 577,0.0,0.0,0.0,-0.00046499999999999764,0.0004987734956871672,3.5268612107651514e-05,1.03925,0.08967874608847204,0.006341244948746515,-1.0376299999999998,0.08959700385615856,0.006335464900068696,0.0,0.0,0.0,0.001155000000000281,0.0008191306367121458,5.792128278968126e-05
THR 578,R THR 578,0.0,0.0,0.0,-0.0006249999999999956,0.00048412291827592196,3.4232659844072516e-05,-0.7086799999999996,0.33769229721745253,0.023878451331692377,0.708165,0.337290969008955,0.02385007314192137,0.0,0.0,0.0,-0.001139999999999951,0.0009002221947939311,6.365532185134257e-05
HID 579,R HID 579,0.0,0.0,0.0,-0.0006449999999999401,0.00047851332269849755,3.383600153682143e-05,0.8642449999999999,0.22502298765903894,0.015911528049656322,-0.8631650000000002,0.22471058669986926,0.015889437965988518,0.0,0.0,0.0,0.0004349999999998433,0.0007847133234501843,5.548761122990579e-05
SER 580,R SER 580,0.0,0.0,0.0,-0.00037000000000000975,0.000482804308182945,3.4139420030224014e-05,-0.34771499999999994,0.1607222255165728,0.011364777555016218,0.3470150000000001,0.16052543342099995,0.01135086225248987,0.0,0.0,0.0,-0.0010699999999999332,0.0007517313349861281,5.315543245991073e-05
LEU 581,R LEU 581,0.0,0.0,0.0,-0.0006499999999999905,0.0004769696007084643,3.37268439080795e-05,-1.0198350000000003,0.11980700219519608,0.008471634368585473,1.0182700000000002,0.11970658753802682,0.008464533980083983,0.0,0.0,0.0,-0.0022150000000001903,0.0007673167533684774,5.42574879624896e-05
GLY 582,R GLY 582,0.0,0.0,0.0,-0.00025500000000000745,0.000435861216443963,3.082004218037438e-05,-0.8664749999999997,0.10850414450609844,0.007672401636710728,0.8652549999999993,0.10837006032572268,0.007662920453391373,0.0,0.0,0.0,-0.001475000000000017,0.0007344215410784267,5.1931445194603006e-05
GLY 583,R GLY 583,0.0,0.0,0.0,-0.00020000000000000795,0.00040000000000001596,2.8284271247463027e-05,0.24189500000000017,0.11280555826287977,0.007976557520321646,-0.24169499999999997,0.11266610836893243,0.007966696923757056,0.0,0.0,0.0,1.1990408665951691e-16,0.0007615773105864351,5.385164807134817e-05
GLY 584,R GLY 584,0.0,0.0,0.0,-0.00015000000000000123,0.0003570714214271455,2.5248762345905407e-05,0.06261999999999998,0.11231818908796572,0.007942095315469345,-0.06258000000000001,0.11219177153427959,0.007933156244522097,0.0,0.0,0.0,-0.00011000000000008781,0.0006464518543558258,4.571104899256228e-05
THR 585,R THR 585,0.0,0.0,0.0,-0.00022000000000000852,0.0004142463035441757,2.9291637031754757e-05,-0.75942,0.0772497482196535,0.005462382081107041,0.7587850000000003,0.07720964172303293,0.005459546123534038,0.0,0.0,0.0,-0.0008549999999999525,0.0007835655684118349,5.5406452692830004e-05
GLY 586,R GLY 586,0.0,0.0,0.0,-0.00014000000000001013,0.0003469870314579746,2.4535688292772374e-05,-0.47438500000000006,0.09977377799301747,0.007055071500346377,0.47384499999999996,0.09967688285154183,0.007048219979186232,0.0,0.0,0.0,-0.0006799999999999029,0.0006982836100037877,4.9376107582510076e-05
SER 587,R SER 587,0.0,0.0,0.0,-0.00023500000000000132,0.0004239988207530795,2.9981244136960197e-05,-0.6628450000000001,0.13295627467329144,0.00940142834227856,0.661925,0.13280982409068962,0.009391072722271913,0.0,0.0,0.0,-0.0011550000000000128,0.0007355100271240755,5.200841278101353e-05
GLY 588,R GLY 588,0.0,0.0,0.0,-0.00013000000000000788,0.00033630343441602516,2.3780243901189673e-05,0.10454499999999989,0.10995066154871463,0.00777468583770431,-0.10458500000000008,0.1097695894817867,0.007761882109063489,0.0,0.0,0.0,-0.00017000000000008008,0.0006489221833163509,4.588572762853716e-05
MET 589,R MET 589,0.0,0.0,0.0,-0.0002449999999999752,0.0004300872004605144,3.0411757594716775e-05,-0.28511499999999995,0.1654767106725297,0.011700970424499009,0.2848150000000001,0.16536605085385572,0.011693145593680085,0.0,0.0,0.0,-0.0005449999999999613,0.0006693093455196621,4.73273176928483e-05
GLY 590,R GLY 590,0.0,0.0,0.0,-0.00012000000000000011,0.00032496153618543874,2.2978250586152136e-05,-0.463055,0.1198234617051274,0.008472798231694218,0.46254500000000026,0.11968098418295078,0.008462723549484442,0.0,0.0,0.0,-0.0006300000000000627,0.0006805145112339011,4.8119642558934044e-05
THR 591,R THR 591,0.0,0.0,0.0,-0.0002450000000000108,0.00043008720046057674,3.0411757594721183e-05,0.2814650000000004,0.11758188115096675,0.008314294550651928,-0.281275,0.11752875977819188,0.008310538302360422,0.0,0.0,0.0,-5.4999999999700843e-05,0.000657248050587149,4.647445534918121e-05
LEU 592,R LEU 592,0.0,0.0,0.0,-0.00019999999999998242,0.0003999999999999649,2.828427124745942e-05,-0.0578100000000001,0.11498375493955668,0.00813057928440527,0.057625000000000016,0.11490676383485873,0.008125135191182974,0.0,0.0,0.0,-0.0003850000000000664,0.0007118813103318496,5.033761019356159e-05
LEU 593,R LEU 593,0.0,0.0,0.0,-0.00022499999999999742,0.00041758232721224694,2.952752952754396e-05,-0.4547699999999996,0.08061015506746162,0.0056999987280701245,0.4543950000000001,0.08057635493741315,0.0056976086979538985,0.0,0.0,0.0,-0.000599999999999814,0.0006782329983126168,4.795831523313355e-05
ILE 594,R ILE 594,0.0,0.0,0.0,-0.0002849999999999886,0.0004514144437210486,3.1919821428070654e-05,-0.40931499999999976,0.08934375062084725,0.00631755719206409,0.4089200000000001,0.08929559675594292,0.006314152199622672,0.0,0.0,0.0,-0.000679999999999854,0.0007263607918933628,5.136146415358275e-05
SER 595,R SER 595,0.0,0.0,0.0,-0.0001100000000000112,0.00031288975694327223,2.212464688983984e-05,-0.33315999999999996,0.31431733073440243,0.02222559160067508,0.33287499999999987,0.3140878688758925,0.022209366197057476,0.0,0.0,0.0,-0.0003949999999999587,0.0007203991948912052,5.0939915586890045e-05
LYS 596,R LYS 596,0.0,0.0,0.0,-0.00015999999999999237,0.00036660605559644976,2.5922962793630205e-05,-73.40362499999998,0.8265219442796804,0.05844392715996518,73.398405,0.8260821817340168,0.05841283125215012,0.0,0.0,0.0,-0.005379999999997835,0.0007717512552623386,5.4571054598522985e-05
ILE 597,R ILE 597,0.0,0.0,0.0,-0.0002849999999999797,0.0004514144437210346,3.1919821428069665e-05,-0.4664049999999999,0.09655832939213481,0.006827704949322284,0.46596,0.09642115120656884,0.006818004986797828,0.0,0.0,0.0,-0.0007300000000001017,0.0007260165287374472,5.1337121072376686e-05
ARG 598,R ARG 598,0.0,0.0,0.0,-0.00033500000000000305,0.00047199046600540997,3.33747659167824e-05,-86.17192499999999,1.050732444239535,0.0742980036534491,86.15839000000005,1.049590004661712,0.07421722097619166,0.0,0.0,0.0,-0.013869999999999294,0.0014293704908078886,0.00010107175668782017
GLU 599,R GLU 599,0.0,0.0,0.0,-0.00011500000000000232,0.0003190219428189919,2.2558257911461617e-05,73.82100500000003,0.9651369773092362,0.06824549014292479,-73.815925,0.9647259503993028,0.06821642615139839,0.0,0.0,0.0,0.0049650000000009695,0.0007640516998223466,5.402661381214897e-05
GLU 600,R GLU 600,0.0,0.0,0.0,-0.00014499999999999236,0.00035210083782914655,2.4897289009045437e-05,72.70784000000002,0.7010644723557299,0.049572744245170546,-72.70333499999997,0.700730699183471,0.0495491429178223,0.0,0.0,0.0,0.004360000000002486,0.0007213875518746291,5.1009802979411254e-05
TYR 601,R TYR 601,0.0,0.0,0.0,-0.0002849999999999919,0.0004514144437210539,3.1919821428071034e-05,0.5171049999999997,0.12641753824133775,0.008939069855135961,-0.5166850000000002,0.12637090557165356,0.00893577242744011,0.0,0.0,0.0,0.00013499999999995184,0.0007048226727343943,4.983848914245169e-05
PRO 602,R PRO 602,0.0,0.0,0.0,-0.0001500000000000007,0.0003570714214271442,2.5248762345905315e-05,0.824635,0.11688546434437402,0.008265050446004528,-0.824115,0.116762159002821,0.00825633144168766,0.0,0.0,0.0,0.00036999999999969723,0.0007301369734508944,5.162848051221496e-05
ASP 603,R ASP 603,0.0,0.0,0.0,-0.0001949999999999989,0.0003962007067131485,2.8015620642776977e-05,82.05957000000001,1.2277578731567846,0.08681559177643354,-82.05011000000005,1.226811317151664,0.08674866015943418,0.0,0.0,0.0,0.009264999999997485,0.0012785832002653395,9.040948512188191e-05
ARG 604,R ARG 604,0.0,0.0,0.0,-0.00033500000000001085,0.00047199046600542087,3.337476591678317e-05,-83.36066,0.8745384693665724,0.06183920820976071,83.35021,0.8737973196919928,0.061786801013683765,0.0,0.0,0.0,-0.010785000000004884,0.0011263991299762038,7.96484463128801e-05
ILE 605,R ILE 605,0.0,0.0,0.0,-0.0004950000000000088,0.0004999749993749766,3.535357124817858e-05,-1.0435000000000003,0.09563764949013905,0.006762603049121948,1.04263,0.09552561488941365,0.006754681006531902,0.0,0.0,0.0,-0.0013649999999995987,0.0007627417649505306,5.393398742907159e-05
MET 606,R MET 606,0.0,0.0,0.0,-0.0004899999999999904,0.0004998999899979893,3.534826728426655e-05,-0.09824499999999993,0.16201254573334758,0.011456016972534573,0.09827000000000002,0.16183039609418243,0.011443137048030136,0.0,0.0,0.0,-0.0004649999999999152,0.0007738055311251438,5.471631383782472e-05
ASN 607,R ASN 607,0.0,0.0,0.0,-0.0006750000000000011,0.00046837484987987906,3.311910324872937e-05,-1.7859850000000006,0.31602089294063745,0.022346051639495268,1.7843649999999998,0.3155881363026846,0.022315451124165275,0.0,0.0,0.0,-0.0022949999999990213,0.0009476154283258552,6.70065295326207e-05
THR 608,R THR 608,0.0,0.0,0.0,-0.0005999999999999494,0.0004898979485565929,3.464101615137452e-05,0.8110300000000003,0.16677457570025458,0.011792743340715922,-0.8088999999999996,0.16656233067533777,0.011777735351076743,0.0,0.0,0.0,0.001530000000000249,0.0008301204731844707,5.869838157905248e-05
PHE 609,R PHE 609,0.0,0.0,0.0,-0.001529999999999989,0.0004990991885386148,3.529164207003577e-05,-1.1638100000000002,0.12978911317980213,0.009177476205362639,1.1600399999999997,0.12942885458815287,0.009152002076049048,0.0,0.0,0.0,-0.005300000000000074,0.0010099504938359143,7.141428428540775e-05
SER 610,R SER 610,0.0,0.0,0.0,-0.0007149999999999834,0.00045141444372105477,3.1919821428071095e-05,1.1661199999999994,0.18297564209478853,0.012938331731718766,-1.1635250000000006,0.18262162899010356,0.012913299225023602,0.0,0.0,0.0,0.0018800000000001244,0.0007909487973313661,5.592852581643532e-05
VAL 611,R VAL 611,0.0,0.0,0.0,-0.00105000000000001,0.00023979157616560082,1.6955824957810684e-05,-0.9131899999999998,0.09258997731936448,0.006547100083243126,0.9127899999999997,0.0924583468379169,0.006537792402638882,0.0,0.0,0.0,-0.0014500000000000554,0.0008108637370114943,5.7336724705909284e-05
VAL 612,R VAL 612,0.0,0.0,0.0,-0.001215000000000001,0.0004108223460329417,2.904952667428594e-05,0.9567750000000007,0.0880706215204547,0.00622753337004274,-0.9537399999999995,0.08777375689806884,0.006206541871284397,0.0,0.0,0.0,0.0018200000000000683,0.0008471127433818359,5.9899916527483584e-05
PRO 613,R PRO 613,0.0,0.0,0.0,-0.001365000000000003,0.0004814301610825688,3.404225315692163e-05,-0.6498050000000001,0.16281368792272882,0.011512666280015184,0.648175,0.16244138750638687,0.011486340665111786,0.0,0.0,0.0,-0.0029950000000001477,0.0008631193428490759,6.103175403018582e-05
SER 614,R SER 614,0.0,0.0,0.0,-0.0018349999999999788,0.0004216337273036662,2.9814006775338194e-05,-1.8057399999999988,0.3870672194851957,0.02736978556730036,1.8024999999999998,0.38590200828707966,0.027287392693330127,0.0,0.0,0.0,-0.005074999999999886,0.0014592378147514364,0.00010318369541745797
PRO 615,R PRO 615,0.0,0.0,0.0,-0.0016499999999999891,0.00047696960070848344,3.3726843908080856e-05,-0.6790050000000004,0.1970382576430259,0.013932708813256568,0.6774249999999999,0.19650087627031132,0.013894710211983586,0.0,0.0,0.0,-0.003230000000000217,0.0009149316914393927,6.469544033392724e-05
LYS 616,R LYS 616,0.0,0.0,0.0,-0.005510000000000002,0.00102951444866017,7.27976647977136e-05,-126.49882000000001,3.892878904821036,0.2752681071937015,126.40704500000001,3.887919829803673,0.2749174476363825,0.0,0.0,0.0,-0.09728499999999912,0.008189247523430948,0.0005790672456633164
VAL 617,R VAL 617,0.0,0.0,0.0,-0.0022499999999999977,0.0004555216789572123,3.2210246816812626e-05,-0.7091249999999999,0.1448406689262385,0.010241781918933891,0.7084299999999999,0.14446513454809778,0.010215227628398693,0.0,0.0,0.0,-0.002944999999999985,0.000825817776509651,5.83941349794371e-05
SER 618,R SER 618,0.0,0.0,0.0,-0.0009449999999999913,0.0003032738036824125,2.1444696314007162e-05,-0.24564499999999992,0.30592899335466733,0.02163244657626595,0.24570000000000008,0.3053392375702803,0.021590744544827543,0.0,0.0,0.0,-0.00089000000000004,0.0008762990357177918,6.196369905032831e-05
ASP 619,R ASP 619,0.0,0.0,0.0,-0.000855000000000001,0.00035210083782916335,2.4897289009046627e-05,94.30704999999998,1.2036769448235933,0.08511281300426686,-94.27597,1.201339793356521,0.08494755143916417,0.0,0.0,0.0,0.030224999999997948,0.0025287101455072503,0.0001788068091543398
THR 620,R THR 620,0.0,0.0,0.0,-0.0005250000000000099,0.0004993746088859635,3.531111722956447e-05,0.5684800000000003,0.3375328126271581,0.023867174068163185,-0.5675800000000003,0.3369858507415399,0.02382849802232606,0.0,0.0,0.0,0.00037500000000023626,0.000918898797474446,6.497595709183448e-05
VAL 621,R VAL 621,0.0,0.0,0.0,-0.0004499999999999926,0.0004974937185533019,3.517811819867515e-05,0.7957700000000003,0.14092624702304127,0.009964990491716298,-0.7947750000000005,0.14068469843945192,0.009947910427572095,0.0,0.0,0.0,0.0005449999999999177,0.000740253335014383,5.234381529846273e-05
VAL 622,R VAL 622,0.0,0.0,0.0,-0.0002949999999999842,0.0004560427611529184,3.224709289222656e-05,0.047894999999999986,0.08138693983066327,0.005754925705428351,-0.048035000000000015,0.08126003799531475,0.005745952390596357,0.0,0.0,0.0,-0.0004350000000000098,0.0007455031857743871,5.271503580572436e-05
GLU 623,R GLU 623,0.0,0.0,0.0,-0.0006900000000000184,0.0004624932431938984,3.270321085153646e-05,96.67147500000006,1.2004017199923682,0.08488121963545987,-96.638035,1.19808288267892,0.08471725307657912,0.0,0.0,0.0,0.03274999999999835,0.0025253712598328746,0.00017857071428414403
PRO 624,R PRO 624,0.0,0.0,0.0,-0.00041999999999998484,0.0004935585071701043,3.4899856733228996e-05,-0.15776500000000002,0.09240227148182012,0.006533827276183533,0.15717499999999995,0.09225120256668755,0.00652314509075186,0.0,0.0,0.0,-0.0010099999999998621,0.0007873372847767431,5.5673153314663896e-05
TYR 625,R TYR 625,0.0,0.0,0.0,-0.00044999999999999484,0.000497493718553304,3.5178118198675295e-05,0.2527250000000001,0.18763440349520097,0.013267755909534943,-0.25264000000000003,0.18744714028226714,0.013254514400761714,0.0,0.0,0.0,-0.0003649999999999665,0.0007948427517439732,5.620386997351389e-05
ASN 626,R ASN 626,0.0,0.0,0.0,-0.00025499999999997855,0.0004358612164439137,3.082004218037089e-05,-1.1731799999999986,0.11634434923966946,0.008226787830010622,1.1717149999999996,0.11623877913588172,0.008219322896382735,0.0,0.0,0.0,-0.0017199999999998284,0.0007222188034111055,5.1068581339242674e-05
ALA 627,R ALA 627,0.0,0.0,0.0,-0.0003200000000000092,0.00046647615158763736,3.298484500494223e-05,-0.27075000000000016,0.16955493947390604,0.011989344748567358,0.27020500000000003,0.1693752726197068,0.011976640383471486,0.0,0.0,0.0,-0.0008650000000000457,0.0007789576368457266,5.508062272706613e-05
THR 628,R THR 628,0.0,0.0,0.0,-0.00028500000000000525,0.000451414443721075,3.1919821428072525e-05,0.5793450000000003,0.12438093091386411,0.008795059969948879,-0.5789000000000002,0.12418498298908562,0.008781204359311848,0.0,0.0,0.0,0.00015999999999986026,0.0008089499366460706,5.720139858428645e-05
LEU 629,R LEU 629,0.0,0.0,0.0,-0.0002649999999999597,0.0004413332074520802,3.120697037521753e-05,-0.0556450000000001,0.11521388360349653,0.008146851838286997,0.055450000000000034,0.11504358956499924,0.00813481023134529,0.0,0.0,0.0,-0.00046000000000018915,0.0008114185110040305,5.7375953151124114e-05
SER 630,R SER 630,0.0,0.0,0.0,-0.000270000000000008,0.00044395945760847554,3.139267430468546e-05,0.05871000000000002,0.11259594086822147,0.007961735332199892,-0.05866500000000007,0.1125284976128269,0.007956966373876414,0.0,0.0,0.0,-0.0002250000000000285,0.0007310095758607908,5.169018282034671e-05
VAL 631,R VAL 631,0.0,0.0,0.0,-0.0004350000000000287,0.0004957569969249368,3.505531343463012e-05,-0.24064000000000008,0.11996441305653933,0.008482764997334295,0.24026500000000012,0.11985814438326661,0.008475250667384412,0.0,0.0,0.0,-0.0008100000000000541,0.0007509327533144408,5.3098964208372594e-05
HID 632,R HID 632,0.0,0.0,0.0,-0.0003550000000000386,0.00047851332269859524,3.3836001536828335e-05,-0.8272399999999994,0.20721163673886803,0.014652075347881712,0.8262250000000004,0.20702080662338995,0.014638581621010796,0.0,0.0,0.0,-0.00137000000000012,0.0007830070242340489,5.536695765525953e-05
GLN 633,R GLN 633,0.0,0.0,0.0,-0.00022500000000003295,0.00041758232721231286,2.9527529527548617e-05,-0.16536499999999932,0.49573442665907336,0.0350537174758256,0.16504999999999992,0.4953315026323282,0.03502522644466415,0.0,0.0,0.0,-0.0005399999999993455,0.0008357032966306649,5.90931468107496e-05
LEU 634,R LEU 634,0.0,0.0,0.0,-0.00044999999999999706,0.0004974937185533062,3.517811819867545e-05,-0.47706999999999994,0.12579179265755053,0.008894822960576613,0.47652500000000003,0.12558944770560984,0.008880515011811,0.0,0.0,0.0,-0.0009950000000000436,0.0008154599928874432,5.766172907570449e-05
VAL 635,R VAL 635,0.0,0.0,0.0,-0.0004050000000000081,0.0004908920451586168,3.471130939621909e-05,0.01804000000000002,0.11367527611578519,0.008038055859472489,-0.01823999999999997,0.11346586447033305,0.008023248220016625,0.0,0.0,0.0,-0.0006049999999998779,0.0008179089191345581,5.7834894311300554e-05
GLU 636,R GLU 636,0.0,0.0,0.0,-0.0002749999999999847,0.000446514277487269,3.157332735078597e-05,86.983045,2.16423188290266,0.15303430404606008,-86.96851499999995,2.161983475834485,0.15287531765758267,0.0,0.0,0.0,0.014254999999999428,0.0023473335936667833,0.00016598155017887703
ASN 637,R ASN 637,0.0,0.0,0.0,-0.00029000000000001025,0.00045376205218155326,3.2085822414270035e-05,-0.8476599999999996,0.1691713462735355,0.011962220613247452,0.8467400000000006,0.1690143260200124,0.01195111760464247,0.0,0.0,0.0,-0.0012099999999996669,0.0007911384202523904,5.594193418176779e-05
THR 638,R THR 638,0.0,0.0,0.0,-0.0003549999999999853,0.00047851332269852314,3.383600153682324e-05,-0.45206499999999994,0.20567671422647818,0.014543539936171036,0.45155999999999996,0.20544511773220636,0.014527163591011173,0.0,0.0,0.0,-0.0008600000000001984,0.0008309031231135331,5.8753723286265995e-05
ASP 639,R ASP 639,0.0,0.0,0.0,-0.00046500000000001374,0.0004987734956871845,3.526861210765274e-05,91.56473,1.2367748853770972,0.08745319082513604,-91.54553500000006,1.2351750397248182,0.08734006465417822,0.0,0.0,0.0,0.01872999999999834,0.0017312134472669113,0.00012241527682437724
GLU 640,R GLU 640,0.0,0.0,0.0,-0.0008700000000000296,0.0003363034344160142,2.3780243901188897e-05,98.99801500000001,1.5249169927497326,0.10782791463199332,-98.967645,1.522170975604017,0.1076337418974943,0.0,0.0,0.0,0.02950000000000429,0.0029495762407497615,0.0002085665361460881
THR 641,R THR 641,0.0,0.0,0.0,-0.0008150000000000235,0.0003882975663070878,2.7456784225397487e-05,0.10127000000000043,0.12450010883529389,0.00880348712158995,-0.09969499999999988,0.12437862346480622,0.008794896808661272,0.0,0.0,0.0,0.0007600000000004103,0.0007825599018607397,5.5335341329040815e-05
TYR 642,R TYR 642,0.0,0.0,0.0,-0.0020150000000000246,0.0003671171475155316,2.595910244980945e-05,-0.6486250000000001,0.12271916873496078,0.00867755563940669,0.6464449999999998,0.12247974107990166,0.008660625547557102,0.0,0.0,0.0,-0.004195000000000011,0.000993466154430918,7.02486654677424e-05
CYS 643,R CYS 643,0.0,0.0,0.0,-0.0014649999999999518,0.0004987734956871698,3.52686121076517e-05,1.6318450000000007,0.2658292139231468,0.018796963980254648,-1.6260699999999997,0.2652287976445982,0.018754508138045,0.0,0.0,0.0,0.004309999999999885,0.001426148659853023,0.00010084393883621795
ILE 644,R ILE 644,0.0,0.0,0.0,-0.0024550000000000266,0.0004979708826828829,3.521185879785172e-05,-1.209215,0.19153200457103844,0.01354335792464341,1.209385,0.19106453562867226,0.013510302878729287,0.0,0.0,0.0,-0.0022850000000002968,0.0013504721396611834,9.54928007757929e-05
ASP 645,R ASP 645,0.0,0.0,0.0,-0.00290500000000004,0.00043124818840206805,3.0493851839351614e-05,117.23130999999995,1.7392810307449593,0.12298574112288888,-117.14837499999997,1.7322743386641708,0.12249029317448772,0.0,0.0,0.0,0.08003,0.0075438120337094055,0.00053342806450326
ASN 646,R ASN 646,0.0,0.0,0.0,-0.0023500000000000187,0.0004769696007084701,3.372684390807991e-05,1.8019299999999994,0.22697150724265017,0.016049309190740952,-1.7977350000000007,0.22676982774389656,0.016035048296621453,0.0,0.0,0.0,0.0018449999999993949,0.0011229314315653785,7.940324300673966e-05
GLU 647,R GLU 647,0.0,0.0,0.0,-0.005819999999999997,0.0007858753081755782,5.5569775957801915e-05,126.59932500000005,2.8647420074696806,0.20256784998317742,-126.42972499999992,2.841687718487156,0.20093766557567966,0.0,0.0,0.0,0.16377999999999923,0.024332521447645018,0.00172056909189969
ALA 648,R ALA 648,0.0,0.0,0.0,-0.00460499999999997,0.0006074331238910098,4.295200810206612e-05,1.4515100000000003,0.1795912300197294,0.012699017658858372,-1.4384350000000006,0.17738161058858046,0.012542773970497674,0.0,0.0,0.0,0.008470000000000113,0.003828720412879553,0.000270731416721449
LEU 649,R LEU 649,0.0,0.0,0.0,-0.0055999999999999895,0.0006324555320336621,4.472135954999482e-05,1.6977200000000006,0.2495685108341945,0.017647158638148728,-1.6946300000000003,0.25023735352660836,0.01769445295848402,0.0,0.0,0.0,-0.002509999999999901,0.0032680116278865265,0.0002310833183075051
TYR 650,R TYR 650,0.0,0.0,0.0,-0.007510000000000032,0.0008123422923865828,5.744127435911778e-05,1.116055,0.24503302221333437,0.017326451162168265,-1.1093149999999992,0.24413868143946818,0.017263211719579025,0.0,0.0,0.0,-0.0007699999999999588,0.004447145151667223,0.00031446064936647706
ASP 651,R ASP 651,0.0,0.0,0.0,-0.01513499999999998,0.001989164397429203,0.0001406551634317042,136.9606600000001,3.6929258785370456,0.2611292931132833,-136.689165,3.6661394964959326,0.2592352098748109,0.0,0.0,0.0,0.2563599999999996,0.033825144493409766,0.002391798904590485
ILE 652,R ILE 652,0.0,0.0,0.0,-0.019689999999999958,0.0022812058214901464,0.00016130561056579114,1.7554649999999998,0.27051040418993516,0.019127974118421702,-1.738325000000001,0.267766202824395,0.018933929778970217,0.0,0.0,0.0,-0.002549999999999697,0.010452631247681443,0.0007391126436477951
CYS 653,R CYS 653,0.0,0.0,0.0,-0.010884999999999994,0.0013045209848830386,9.224356346109502e-05,0.39291000000000004,0.33096164717380777,0.023402522502926904,-0.39238499999999993,0.33319666381132945,0.023560562044972536,0.0,0.0,0.0,-0.010359999999999824,0.008910690208956748,0.000630080947180589
PHE 654,R PHE 654,0.0,0.0,0.0,-0.051635000000000035,0.01257822622630063,0.0008894149059915653,0.4049750000000003,0.37783029838142923,0.026716636612324523,-0.265895,0.3765043611633204,0.026622878692489287,0.0,0.0,0.0,0.08744499999999976,0.022633094684554145,0.001600401473068544
ARG 655,R ARG 655,0.0,0.0,0.0,-0.09781000000000006,0.028091349202200758,0.001986358351355547,-151.86512500000003,5.485668133359823,0.3878953136437681,152.09074,5.581758410429275,0.39468992229595845,-9.954000000000019e-05,0.0014041844994159447,9.929083815740522e-05,0.12770546000000466,0.10962592087871875,0.007751723204716195
THR 656,R THR 656,0.0,0.0,0.0,-0.06628999999999997,0.01226441600729518,0.0008672251726051264,-0.2587599999999999,0.6979958827958794,0.049355762196525696,0.4379649999999997,0.6946509510358422,0.049119239803512835,0.0,0.0,0.0,0.11291499999999993,0.03881530336091663,0.002744656422031714
LEU 657,R LEU 657,0.0,0.0,0.0,-0.03496999999999997,0.005693777305093592,0.00040261085429977445,-0.10459499999999979,0.29655539275993603,0.020969632921799073,0.16485500000000003,0.2906487123229688,0.02055196754267093,0.0,0.0,0.0,0.025290000000000246,0.015433272498080226,0.0010912971639292376
LYS 658,R LYS 658,0.0,0.0,0.0,-0.17410000000000012,0.06083502280758978,0.004301685716088501,-153.06053,5.329111108722601,0.3768250602674312,153.754065,5.455506029762279,0.3857625308449006,-0.026831123999999998,0.040741974832732696,0.0028808926683156944,0.4926038759999994,0.21087007242885605,0.014910765816374254
LEU 659,R LEU 659,0.0,0.0,0.0,-0.01636500000000002,0.0028056683695689474,0.00019839071298828072,1.3400900000000002,0.4027274412055864,0.028477130464637675,-1.2929799999999998,0.3956536485361935,0.027976937788114133,0.0,0.0,0.0,0.03074499999999991,0.00892748424809608,0.0006312684650764824
THR 660,R THR 660,0.0,0.0,0.0,-0.011690000000000018,0.0022569669913403145,0.00015959166644909364,0.2869249999999999,0.9865092241712694,0.06975673621145845,-0.2453499999999999,0.9758058656823089,0.068999894474557,0.0,0.0,0.0,0.02988499999999966,0.014147147238931172,0.0010003543747092775
THR 661,R THR 661,0.0,0.0,0.0,-0.0044899999999999845,0.0007415524256584848,5.243567487884478e-05,-0.5902599999999998,0.47940656274189647,0.033899163146012906,0.6019549999999998,0.4785398969521771,0.03383788062031961,0.0,0.0,0.0,0.007205000000000021,0.004441055617755685,0.0003140300542941657
PRO 662,R PRO 662,0.0,0.0,0.0,-0.0047450000000000235,0.000727993818655082,5.147693658328982e-05,-0.8285349999999996,0.21150581262698398,0.014955719436891168,0.829285,0.21112655866801705,0.014928902132273431,0.0,0.0,0.0,-0.003995000000000006,0.0011640339342131121,8.23096288413347e-05
THR 663,R THR 663,0.0,0.0,0.0,-0.002029999999999999,0.0004462062303464568,3.1551545128566626e-05,1.8300099999999992,0.5147561849069942,0.03639875890054519,-1.827680000000001,0.5136721888519928,0.0363221088044181,0.0,0.0,0.0,0.0002999999999997649,0.0015362291495736367,0.00010862780491199615
TYR 664,R TYR 664,0.0,0.0,0.0,-0.002329999999999983,0.000470212717820352,3.324906013709275e-05,1.1758450000000003,0.27245183239427617,0.019265253823269334,-1.1745250000000005,0.2720718092250621,0.019238382127273405,0.0,0.0,0.0,-0.0010099999999998355,0.0009433451118227447,6.670457255690447e-05
GLY 665,R GLY 665,0.0,0.0,0.0,-0.0009450000000000203,0.0002279802623035656,1.6120638945153908e-05,0.518595,0.1372275153713712,0.009703450668447777,-0.5171800000000001,0.13712274647191047,0.009696042388521163,0.0,0.0,0.0,0.0004699999999999627,0.00072739260375672,5.14344242701316e-05
ASP 666,R ASP 666,0.0,0.0,0.0,-0.003299999999999983,0.0005567764362829965,3.9370039370058656e-05,106.70784499999998,1.7941613753989125,0.1268663675087554,-106.64502499999999,1.786712163272029,0.12633962866781376,0.0,0.0,0.0,0.05952000000000012,0.007540530485317101,0.000533196023991161
LEU 667,R LEU 667,0.0,0.0,0.0,-0.003554999999999977,0.0005357004760124829,3.7879743927328804e-05,0.9389049999999999,0.15557848814987507,0.011001060397752758,-0.9339650000000002,0.1546394638344296,0.010934661351637705,0.0,0.0,0.0,0.0013850000000002172,0.0024324421884190104,0.0001719996366275328
ASN 668,R ASN 668,0.0,0.0,0.0,-0.0017699999999999617,0.00042083250825003586,2.9757352032734404e-05,1.5921300000000005,0.2014584153119448,0.014245261159417197,-1.5872350000000004,0.20105655864706445,0.014216845602137006,0.0,0.0,0.0,0.003125000000000071,0.0015262290129602635,0.00010792068847078534
HIE 669,R HIE 669,0.0,0.0,0.0,-0.004430000000000016,0.0006746109990208507,4.770220120706749e-05,-0.7051999999999999,1.0687768569724925,0.07557393631404942,0.7167849999999997,1.0669842542301176,0.07544718015853873,0.0,0.0,0.0,0.007154999999999436,0.004706482231985953,0.0003327985501771265
LEU 670,R LEU 670,0.0,0.0,0.0,-0.006609999999999997,0.0006913031173081729,4.888251221040084e-05,0.04723000000000004,0.21944390422155732,0.015517027276511441,-0.034949999999999995,0.21873049055858668,0.015466581312623674,0.0,0.0,0.0,0.005670000000000013,0.0037777109471212084,0.0002671245028072061
VAL 671,R VAL 671,0.0,0.0,0.0,-0.0024399999999999457,0.0004963869458395974,3.509985754956588e-05,0.6726550000000003,0.1646051213510679,0.011639339752537467,-0.6698900000000003,0.16418848284821708,0.011609878961470544,0.0,0.0,0.0,0.00032500000000010575,0.0026943227349373686,0.0001905173876579298
SER 672,R SER 672,0.0,0.0,0.0,-0.0015849999999999903,0.0004927220311696679,3.484070894800816e-05,-0.7891299999999996,0.14584170562634238,0.010312565902819896,0.7916599999999998,0.14588880834389029,0.010315896567918939,0.0,0.0,0.0,0.000945000000000103,0.0023091069702375266,0.00016327851971400785
ALA 673,R ALA 673,0.0,0.0,0.0,-0.002620000000000011,0.0004853864439804551,3.43220046034604e-05,-0.3980599999999999,0.21578444429569082,0.01525826438360538,0.40775,0.21561036037259412,0.015245954791353657,0.0,0.0,0.0,0.0070700000000000415,0.0029334450736292436,0.00020742589038015092
THR 674,R THR 674,0.0,0.0,0.0,-0.003025000000000002,0.00044087980221373026,3.117490978335125e-05,-0.37146499999999993,0.21656987042291953,0.015313802397673831,0.3793949999999999,0.21551716631164217,0.015239364976107112,0.0,0.0,0.0,0.004904999999999797,0.003472171510740893,0.0002455196020687625
MET 675,R MET 675,0.0,0.0,0.0,-0.0018050000000000032,0.00039620070671312106,2.8015620642775036e-05,0.11080000000000004,0.2093949856133139,0.014806461427363382,-0.11054499999999993,0.20931057779051687,0.014800492892974883,0.0,0.0,0.0,-0.001549999999999952,0.0015419143945107209,0.00010902981243676802
SER 676,R SER 676,0.0,0.0,0.0,-0.0017149999999999904,0.00045141444372106236,3.191982142807163e-05,-0.7239150000000001,0.32130035445825406,0.02271936594350728,0.7269449999999997,0.3209925575071797,0.02269760141237396,0.0,0.0,0.0,0.0013149999999998018,0.002575999805900598,0.0001821506931087543
GLY 677,R GLY 677,0.0,0.0,0.0,-0.0013600000000000007,0.0004799999999999856,3.394112549695326e-05,-0.5051699999999999,0.2655023749422969,0.01877385297428314,0.5074349999999999,0.26514423579440727,0.01874852871227503,0.0,0.0,0.0,0.0009050000000000247,0.0017623776553280794,0.00012461891910941328
VAL 678,R VAL 678,0.0,0.0,0.0,-0.0017550000000000243,0.00043008720046060293,3.0411757594723033e-05,-0.09274500000000016,0.21945177141003,0.015517583570743232,0.09307999999999998,0.21885603395839923,0.015475458571557741,0.0,0.0,0.0,-0.0014200000000002821,0.0013317657451670474,9.417005893595747e-05
THR 679,R THR 679,0.0,0.0,0.0,-0.001115000000000018,0.00031902194281891436,2.2558257911456135e-05,-0.6308749999999995,0.24058008931538757,0.017011581257337583,0.6320650000000002,0.24065785001740492,0.017017079769308212,0.0,0.0,0.0,7.49999999998563e-05,0.0013672508913872767,9.667923768832951e-05
THR 680,R THR 680,0.0,0.0,0.0,-0.0019350000000000578,0.0003475269773701762,2.457386823437154e-05,-1.068855,0.30691106851171,0.02170188977658392,1.0773200000000003,0.30708892458048603,0.021714466099814592,0.0,0.0,0.0,0.006530000000000139,0.002376783540838285,0.0001680639759139325
CYS 681,R CYS 681,0.0,0.0,0.0,-0.0013600000000000567,0.0004800000000000052,3.394112549695465e-05,-0.5349300000000001,0.572207728976112,0.04046119654063629,0.5315599999999999,0.5722769140896737,0.04046608866693196,0.0,0.0,0.0,-0.004730000000000052,0.0012716524682472583,8.991940836102471e-05
LEU 682,R LEU 682,0.0,0.0,0.0,-0.0010000000000000397,0.00022360679774999353,1.5811388300842924e-05,-0.45338000000000017,0.16458251912034888,0.011637741533476331,0.452595,0.164324742430956,0.011619513968966178,0.0,0.0,0.0,-0.0017850000000000055,0.0008238780249528133,5.825697383147138e-05
ARG 683,R ARG 683,0.0,0.0,0.0,-0.001729999999999947,0.00044395945760845293,3.139267430468386e-05,-101.44937500000007,1.2837655605105494,0.09077593332907585,101.42932000000006,1.2817518471165974,0.09063354228945289,0.0,0.0,0.0,-0.021784999999994455,0.0035183483340924496,0.00024878479656131636
PHE 684,R PHE 684,0.0,0.0,0.0,-0.0020850000000000347,0.0003574562910342454,2.52759767368107e-05,0.32812,0.20200748897008713,0.014284086530121531,-0.3292200000000001,0.20181813991809538,0.01427069753025407,0.0,0.0,0.0,-0.003185000000000322,0.0009223746527308086,6.522173717405416e-05
PRO 685,R PRO 685,0.0,0.0,0.0,-0.0014200000000000224,0.0004935585071701253,3.489985673323048e-05,0.8306299999999998,0.13709304541077436,0.009693942206347384,-0.8306900000000003,0.13705638948987361,0.00969135024132343,0.0,0.0,0.0,-0.0014800000000001522,0.0010146920715172342,7.174956445860615e-05
GLY 686,R GLY 686,0.0,0.0,0.0,-0.0010799999999999994,0.000289136645896026,2.0445048300261355e-05,-1.2388650000000008,0.11915169648392973,0.008425297257366801,1.2393850000000004,0.11888640281798023,0.00840653816234693,0.0,0.0,0.0,-0.000560000000000006,0.0009254188241007225,6.543699259593016e-05
GLN 687,R GLN 687,0.0,0.0,0.0,-0.004389999999999996,0.0005271622141238908,3.7275997639231796e-05,0.010299999999999478,0.433735391684838,0.030669723670095222,0.0029849999999999742,0.43252824737235374,0.030584365677172383,0.0,0.0,0.0,0.008894999999999787,0.003181819448052421,0.00022498861082291045
LEU 688,R LEU 688,0.0,0.0,0.0,-0.0031950000000000346,0.00046580575350681013,3.2937440702037485e-05,0.31073499999999976,0.20742968633973274,0.014667493783022359,-0.30799000000000004,0.20736482319814967,0.014662907266296113,0.0,0.0,0.0,-0.0004500000000002713,0.0011434596626028319,8.085480814397441e-05
ASN 689,R ASN 689,0.0,0.0,0.0,-0.001594999999999933,0.0004908920451586087,3.471130939621851e-05,-0.9288649999999989,0.2275336168020025,0.016089056338859733,0.9272100000000001,0.22703168479311175,0.01605356438614161,0.0,0.0,0.0,-0.0032499999999999574,0.000993730345717275,7.026734661275374e-05
ALA 690,R ALA 690,0.0,0.0,0.0,-0.0007449999999999928,0.0004358612164439457,3.0820042180373153e-05,-0.5778299999999996,0.10186938254451318,0.007203253119251178,0.57736,0.10177357417325933,0.007196478444350374,0.0,0.0,0.0,-0.0012149999999998618,0.0008478059919580092,5.9948936604409585e-05
ASP 691,R ASP 691,0.0,0.0,0.0,-0.0008450000000000063,0.0003619046835839522,2.5590525590538442e-05,97.26101999999999,1.2454884542248843,0.08806933318719666,-97.23498000000001,1.243291051847256,0.08791395337497501,0.0,0.0,0.0,0.025194999999999367,0.0023679051923584647,0.00016743618187235065
LEU 692,R LEU 692,0.0,0.0,0.0,-0.0009649999999999876,0.00020922475952908854,1.4794424625514322e-05,0.9112800000000003,0.16092818771116324,0.011379341281462514,-0.9098200000000002,0.16058517241638345,0.011355086437363566,0.0,0.0,0.0,0.0004949999999998611,0.0007483147733407749,5.291384506913362e-05
ARG 693,R ARG 693,0.0,0.0,0.0,-0.0007449999999999802,0.000435861216443937,3.082004218037254e-05,-89.31181500000004,0.956930342692701,0.06766519344411756,89.29671499999999,0.9559169492073781,0.06759353570356935,0.0,0.0,0.0,-0.015845000000006167,0.0013420040983585977,9.48940198329503e-05
LYS 694,R LYS 694,0.0,0.0,0.0,-0.0012149999999999882,0.00041082234603298653,2.904952667428911e-05,-102.11368000000004,1.380459556666919,0.09761323136729536,102.08724499999997,1.3787432882802877,0.09749187286584304,0.0,0.0,0.0,-0.027650000000002565,0.002570505786805413,0.00018176220729293694
LEU 695,R LEU 695,0.0,0.0,0.0,-0.0016349999999999982,0.00048143016108258946,3.404225315692309e-05,0.8055549999999997,0.10949847932733973,0.007742711726197692,-0.8041699999999998,0.10921406090792783,0.007722600306891639,0.0,0.0,0.0,-0.00025000000000023,0.000978519289538696,6.919176251546546e-05
ALA 696,R ALA 696,0.0,0.0,0.0,-0.0005399999999999938,0.0004983974317750776,3.5242020373411704e-05,0.9780299999999995,0.12875321005707285,0.00910422679308922,-0.9759499999999995,0.12855604808799087,0.009090285336556224,0.0,0.0,0.0,0.0015399999999999644,0.0008593020423576659,6.076183012385554e-05
VAL 697,R VAL 697,0.0,0.0,0.0,-0.0008199999999999269,0.0003841874542459345,2.7166155414409675e-05,0.54322,0.11546762143562157,0.008164793812460916,-0.541,0.11519175317703936,0.008145286980825155,0.0,0.0,0.0,0.001400000000000143,0.000866025403784391,6.123724356957609e-05
ASN 698,R ASN 698,0.0,0.0,0.0,-0.0015900000000000137,0.0004918333050943418,3.477786652456012e-05,0.8566399999999996,0.25200416742586096,0.017819385567409633,-0.8515700000000003,0.25147547614031834,0.01778200144809349,0.0,0.0,0.0,0.0034799999999992437,0.0014105318146014467,9.97396611184049e-05
MET 699,R MET 699,0.0,0.0,0.0,-0.002005000000000021,0.00033907963666369653,2.397655104471705e-05,1.3640000000000005,0.19949937343259405,0.01410673597966546,-1.3631100000000007,0.19900471828576705,0.01407175857879844,0.0,0.0,0.0,-0.0011149999999999043,0.0010870947520801471,7.686920709881807e-05
VAL 700,R VAL 700,0.0,0.0,0.0,-0.0008900000000000142,0.00031288975694324393,2.2124646889837843e-05,-0.42723,0.13102078880849324,0.009264568824289608,0.4267249999999998,0.13081314679725506,0.009249886316869035,0.0,0.0,0.0,-0.0013949999999996398,0.0006920801976651406,4.893746008939471e-05
PRO 701,R PRO 701,0.0,0.0,0.0,-0.0009950000000000126,0.0003081801421246942,2.1791626832340525e-05,-1.1235849999999998,0.12848868734250343,0.009085522212564229,1.120145000000001,0.12819857243743998,0.009065007990894863,0.0,0.0,0.0,-0.0044350000000001714,0.0008635826538321448,6.106451506397844e-05
PHE 702,R PHE 702,0.0,0.0,0.0,-0.0010199999999999775,0.0002441311123147032,1.726267650163413e-05,0.5599349999999997,0.1297102184679377,0.00917189750678673,-0.559405,0.12953281813887887,0.009159353409220507,0.0,0.0,0.0,-0.0004899999999994442,0.0007140728254176863,5.0492573711388364e-05
PRO 703,R PRO 703,0.0,0.0,0.0,-0.0003949999999999965,0.0004888506929523528,3.456696399743515e-05,0.13777,0.20509455648553918,0.014502375167537216,-0.13759000000000005,0.2047641372408753,0.014479010998683579,0.0,0.0,0.0,-0.00021500000000015617,0.0008116495549190148,5.7392290423027846e-05
ARG 704,R ARG 704,0.0,0.0,0.0,-0.0006149999999999945,0.00048659531440406863,3.4407484650871706e-05,-92.33345999999997,1.2786995457918457,0.09041771199295723,92.31349500000005,1.2771476382814726,0.09030797556052132,0.0,0.0,0.0,-0.020579999999995807,0.0018421726303462045,0.00013026127590340603
LEU 705,R LEU 705,0.0,0.0,0.0,-0.0009900000000000243,0.00017291616465793007,1.2227019260639197e-05,0.19597,0.16660401885909012,0.011780683150819407,-0.19544000000000009,0.16623016092153664,0.01175424740253496,0.0,0.0,0.0,-0.0004599999999998694,0.0006916646586315679,4.890807704254602e-05
HID 706,R HID 706,0.0,0.0,0.0,-0.0008999999999999986,0.0003316624790355561,2.3452078799118287e-05,-1.2048899999999996,0.20233896782380253,0.014307525624649741,1.20306,0.20200051089044205,0.014283593105377862,0.0,0.0,0.0,-0.0027300000000000414,0.0007463913182776393,5.277783625728854e-05
PHE 707,R PHE 707,0.0,0.0,0.0,-0.0014749999999999909,0.0004993746088859926,3.531111722956654e-05,0.96201,0.16906756016456762,0.011954881827103036,-0.9587250000000006,0.16838945743424152,0.011906932723207567,0.0,0.0,0.0,0.001810000000000258,0.0010217142457658163,7.224610716159074e-05
PHE 708,R PHE 708,0.0,0.0,0.0,-0.0021400000000000086,0.00037469987990393605,2.6495282598985814e-05,-0.610145,0.16689716586868653,0.011801411774656425,0.6101050000000001,0.16634354202974017,0.011762264657581874,0.0,0.0,0.0,-0.0021800000000000174,0.0011034491379306379,7.80256368125204e-05
MET 709,R MET 709,0.0,0.0,0.0,-0.004804999999999971,0.000653433240660431,4.62047075523692e-05,0.2196249999999999,0.28815036764682445,0.02037530789644663,-0.20739999999999992,0.28711536009067856,0.020302121810293623,0.0,0.0,0.0,0.0074199999999996265,0.0027683207906600447,0.00019574984035754223
PRO 710,R PRO 710,0.0,0.0,0.0,-0.003430000000000002,0.0005148786264742617,3.640741682679659e-05,1.2638049999999994,0.254130275596989,0.01796972411794371,-1.2473049999999997,0.2523251314772289,0.01784208115313357,0.0,0.0,0.0,0.013069999999999849,0.0037822083496285032,0.0002674425171882695
GLY 711,R GLY 711,0.0,0.0,0.0,-0.0033949999999999753,0.0005375639496841315,3.801151141430734e-05,-1.2934850000000007,0.30509929494346244,0.021573778038975682,1.3161500000000004,0.30848751595485896,0.021813361444307403,0.0,0.0,0.0,0.01927000000000007,0.0069524887630257794,0.00049161519504588
PHE 712,R PHE 712,0.0,0.0,0.0,-0.014664999999999923,0.0014942473021558045,0.00010565924001240734,1.299775,0.3107275404192577,0.021971755093187415,-1.2601400000000003,0.3134141994230618,0.022161730573219993,0.0,0.0,0.0,0.02497000000000031,0.009415365101790127,0.0006657668510822967
ALA 713,R ALA 713,0.0,0.0,0.0,-0.015605000000000003,0.0018678798141207645,0.00013207904830062604,-1.4597699999999991,0.24577385357275355,0.01737883584996436,1.5628150000000003,0.248266994936902,0.017555127566468966,0.0,0.0,0.0,0.08744000000000003,0.023943817573645186,0.0016930835773818138
PRO 714,R PRO 714,0.0,0.0,0.0,-0.03945000000000002,0.006368477054995092,0.0004503193311417963,-2.3805149999999995,0.2515974756928262,0.017790628119181497,2.4897550000000006,0.2532301028215114,0.01790607229056574,0.0,0.0,0.0,0.06978999999999992,0.02854322861906149,0.002018311051349631
LEU 715,R LEU 715,0.0,0.0,0.0,-0.04151,0.005165258948009985,0.0003652389628722353,0.7495399999999998,1.1744869724266844,0.08304877026181662,-0.6205699999999997,1.1736126384374026,0.08298694551253231,0.0,0.0,0.0,0.0874599999999997,0.04059936452704666,0.002870808596893926
THR 716,R THR 716,0.0,0.0,0.0,-0.2004499999999999,0.06387423189362074,0.004516590251506128,-3.2045250000000003,0.8930128606996582,0.0631455449487526,3.572925000000002,0.9368211672325711,0.06624326001092477,-0.001318608,0.0037904641246074336,0.0002680262886354247,0.1666313920000002,0.11700819883016725,0.008273729084723512
SER 717,R SER 717,0.0,0.0,0.0,-0.15960500000000014,0.05196536322397774,0.003674506072249669,1.276875,1.1819128222398643,0.08357385713771386,-1.1582050000000004,1.1878966970974363,0.08399698098666994,-0.008942183999999995,0.014017164461607211,0.000991163204380954,-0.049877183999999936,0.10933915268769806,0.007731445631466262
ARG 718,R ARG 718,0.0,0.0,0.0,-0.11593000000000002,0.02700398303954449,0.0019094699526308427,-116.80617499999988,2.6325271611895245,0.18614778073348842,117.10553499999995,2.7080936964562223,0.19149114168527387,0.0,0.0,0.0,0.1834299999999969,0.12463741452709873,0.008813196100167021
GLY 719,R GLY 719,0.0,0.0,0.0,-0.445215,0.165644555524774,0.011712838847819929,0.04742999999999998,0.5277296041534908,0.037316118172982575,0.7694949999999998,0.5749604507920526,0.04065584336691346,-0.05497102800000003,0.03438826887040424,0.0024316178111529097,0.31673897200000006,0.1481531033075686,0.010476006400261287
SER 720,R SER 720,0.0,0.0,0.0,-1.5599300000000003,0.33506704567891965,0.023692818015170675,0.07977000000000008,2.165862681958392,0.15314961895316617,1.238145,1.647323360477535,0.11648335190006764,-0.27931672799999996,0.04174361762448062,0.002951719509352852,-0.5213317279999999,0.797969523190917,0.05642496610284933
GLN 721,R GLN 721,0.0,0.0,0.0,-0.35523499999999963,0.05931761774549107,0.004194388975166822,3.0085299999999986,1.1475741366465213,0.0811457453937053,-2.3395099999999998,1.1782964015475885,0.0833181375782007,-0.011389175999999987,0.010117743610559834,0.0007154325117333722,0.3023958240000001,0.12078131857654645,0.008540528940612871
GLN 722,R GLN 722,0.0,0.0,0.0,-1.0394049999999992,0.3344055935163184,0.02364604628421009,-1.4887149999999991,3.5469487822317083,0.2508071536437408,3.0748300000000004,3.0798304484338095,0.2177768994992352,-0.19781096399999998,0.07206033083673379,0.005095434858920053,0.34889903599999883,0.7145060096410519,0.05052320446157285
TYR 723,R TYR 723,0.0,0.0,0.0,-4.921055,1.064699362249733,0.07528561389717786,-8.32652,2.58841629951597,0.18302867179215318,8.087215,1.8942863903789633,0.13394627521463526,-1.175632128,0.11363185719282694,0.008034985677986928,-6.335992127999996,1.2420581054704956,0.08782677090059034
ARG 724,R ARG 724,0.0,0.0,0.0,-2.09675,1.050979703657497,0.07431548753456443,-186.8056550000002,7.457129540641079,0.5272986866373831,183.1045400000001,6.027133510082321,0.4261826976095888,-0.43210000799999987,0.05933079067179858,0.004195320441718833,-6.229965007999999,2.071475807751294,0.14647545907248208
ALA 725,R ALA 725,0.0,0.0,0.0,-1.9400249999999992,0.3633338882832181,0.0256915856239939,-2.134805,1.2790371014849407,0.09044158078491879,2.815580000000001,1.3624504297771685,0.09633979379259619,-0.3234272759999999,0.04734256280100569,0.0033476247195341115,-1.5826772760000005,0.48087956929211245,0.0340033204380519
LEU 726,R LEU 726,0.0,0.0,0.0,-1.0482699999999996,0.4105405425777106,0.02902960016087037,0.3111450000000001,1.1800351833631908,0.08344108801948232,-0.005039999999999946,1.1191272976743978,0.07913425011965426,-0.211821552,0.08105389499294471,0.005731375879109356,-0.9539865520000005,0.39703220154084046,0.02807441620589523
THR 727,R THR 727,0.0,0.0,0.0,-0.36223999999999973,0.11879714811391848,0.008400226901697443,-5.01843,1.2281798993225626,0.08684543353279951,5.413584999999999,1.2755199460514153,0.09019288033916549,-0.044537292,0.052995362951061456,0.003747338051413788,-0.011622291999999725,0.24502765444266647,0.017326071603464353
VAL 728,R VAL 728,0.0,0.0,0.0,-0.074505,0.010992723729813407,0.0007773029493061337,-1.8780150000000004,0.580004633408215,0.04101252094025663,2.1007450000000008,0.5952510142578487,0.0420906028689895,0.0,0.0,0.0,0.14822499999999983,0.056840429053623735,0.00401922528293702
PRO 729,R PRO 729,0.0,0.0,0.0,-0.39882499999999993,0.1338769374276244,0.009466529029956032,-3.053705000000002,0.7390504637539871,0.0522587594559507,3.3165050000000003,0.7075272927421233,0.050029734657251496,-0.05941843200000001,0.06029120078020489,0.004263231691756254,-0.19544343199999992,0.1854843249897925,0.013115722400409167
GLU 730,R GLU 730,0.0,0.0,0.0,-0.22864500000000013,0.7576990754745577,0.05357741543668374,157.17473999999999,9.948596116156352,0.7034719777020306,-158.0370950000001,8.049475895109499,0.5691838990429581,-0.2698493039999997,0.06128962447607356,0.004333830908340861,-1.3608493039999983,2.5013114505467766,0.17686942885411852
LEU 731,R LEU 731,0.0,0.0,0.0,-0.07499499999999998,0.009801784276344915,0.0006930908129531165,-0.39570999999999984,0.4283341404791359,0.030287797534650825,0.37528999999999985,0.43291367026232863,0.03061161919108496,0.0,0.0,0.0,-0.09541500000000033,0.06349254109736063,0.004489600636470926
THR 732,R THR 732,0.0,0.0,0.0,-0.0681,0.013569819453478215,0.0009595311355031576,-2.907354999999999,0.6659766204417467,0.047091658442605856,3.2693300000000005,0.6204416580952677,0.04387185037697892,0.0,0.0,0.0,0.29387500000000016,0.13092719112163104,0.009257950468381244
GLN 733,R GLN 733,0.0,0.0,0.0,-0.7694300000000002,0.5161366341386743,0.03649637140182567,-2.7233700000000005,4.529578038084784,0.32028953466434085,4.239869999999998,3.5296082676552083,0.24958099409911003,-0.21456151199999998,0.07878015907699751,0.005570598470629988,0.5325084879999994,1.1511563476191564,0.0813990459607444
GLN 734,R GLN 734,0.0,0.0,0.0,-0.13104,0.02734809682592201,0.001933802471815575,-2.564590000000001,0.9290655261605582,0.06569485337147785,2.8712900000000015,0.915137981891254,0.06471002727166776,-0.00011469600000000003,0.0010711525226521198,7.574192124523909e-05,0.17554530399999993,0.0904174872380712,0.006393481836388827
MET 735,R MET 735,0.0,0.0,0.0,-0.029060000000000055,0.0038712271956060315,0.0002737371001526806,-2.4838200000000006,0.5055786364157351,0.035749808223261424,2.558775,0.5074437351815454,0.03588169062175014,0.0,0.0,0.0,0.04589499999999992,0.028163344527949746,0.001991449189660631
PHE 736,R PHE 736,0.0,0.0,0.0,-0.04679000000000001,0.008758761327950485,0.0006193379529788278,-0.1512949999999999,0.8281307613988266,0.0585576877094289,0.21577,0.8136191105793915,0.05753155903936552,0.0,0.0,0.0,0.01768500000000003,0.027425458519412114,0.0019392727696226676
ASP 737,R ASP 737,0.0,0.0,0.0,-0.11746999999999996,0.039448309215985515,0.0027894166952967133,170.19217500000005,5.314513324320031,0.3757928410332955,-169.54428000000004,5.198777031341347,0.3676090492738335,-0.0004163399999999999,0.0034018912315945653,0.00024055003587195728,0.5300086599999998,0.1305225872558159,0.009229340654660027
ALA 738,R ALA 738,0.0,0.0,0.0,-0.02849000000000002,0.0074289905101567605,0.0005253089567102354,-2.849864999999998,0.39801446804733936,0.02814387293666301,2.899094999999998,0.3987783544464362,0.028197887861948767,0.0,0.0,0.0,0.02073999999999984,0.013901525096190347,0.0009829862664351167
LYS 739,R LYS 739,0.0,0.0,0.0,-0.23709499999999992,0.10574368054404004,0.00747720735803147,-187.03291000000013,6.755221596057175,0.47766629989898407,187.54696999999996,6.72233216667494,0.47534066604443065,-0.06503752800000001,0.07496367556782431,0.005300732333667688,0.21192747200000014,0.3286954658200825,0.02324227928266514
ASN 740,R ASN 740,0.0,0.0,0.0,-0.041149999999999985,0.00852217695192967,0.0006026089113181171,-2.0996600000000005,1.1455016780432923,0.08099920044049813,2.304409999999999,1.1453869441808744,0.08099108753128338,0.0,0.0,0.0,0.1636,0.04566563259169824,0.003229047847276324
MET 741,R MET 741,0.0,0.0,0.0,-0.013349999999999987,0.0018020821290939833,0.0001274264493737447,-0.37220000000000025,0.6535133280966808,0.04621037058929521,0.4127149999999999,0.6494010423266969,0.04591958807388195,0.0,0.0,0.0,0.02716499999999991,0.008702170706208993,0.0006153363917403306
MET 742,R MET 742,0.0,0.0,0.0,-0.007180000000000044,0.0009785703858179462,6.919537556802059e-05,-1.825495000000001,0.45523723482926637,0.0321901335796387,1.8246350000000013,0.45548907975383696,0.032207941705035825,0.0,0.0,0.0,-0.008039999999999962,0.003462426894535083,0.0002448305536488436
ALA 743,R ALA 743,0.0,0.0,0.0,-0.002719999999999989,0.0005015974481593682,3.54682957019357e-05,1.256885,0.20884686201856317,0.014767703236285722,-1.2445199999999998,0.20862691485040935,0.014752150622875288,0.0,0.0,0.0,0.00964500000000019,0.002868619005723822,0.0002028419951587926
ALA 744,R ALA 744,0.0,0.0,0.0,-0.0017799999999999704,0.00043772137256477224,3.095157508108336e-05,0.07951499999999999,0.2592947353399216,0.018334906568482967,-0.08042500000000001,0.25832710731744746,0.01826648493484721,0.0,0.0,0.0,-0.002690000000000073,0.0014296503068932833,0.00010109154267296693
CYS 745,R CYS 745,0.0,0.0,0.0,-0.0031899999999999793,0.0005328226721903293,3.767625246757187e-05,-0.40594500000000006,0.3876940829765138,0.027414111509859295,0.41336000000000006,0.3864258148726606,0.027324431412199573,0.0,0.0,0.0,0.00422500000000003,0.002500874846928493,0.00017683855631620064
ASP 746,R ASP 746,0.0,0.0,0.0,-0.005434999999999983,0.0009142073069058046,6.464421861233856e-05,132.26595499999996,2.781181100357705,0.1966592015770797,-132.10345500000003,2.762918798656501,0.1953678618397801,0.0,0.0,0.0,0.15706500000000176,0.018607008760142422,0.00131571420718942
PRO 747,R PRO 747,0.0,0.0,0.0,-0.01262000000000001,0.00229686743196042,0.0001624130536625744,1.4666199999999991,0.4793931847659118,0.03389821718025918,-1.4322350000000008,0.4740135860658388,0.03351782210817078,0.0,0.0,0.0,0.021764999999999715,0.006916630321189716,0.0004890796203073736
ARG 748,R ARG 748,0.0,0.0,0.0,-0.03237,0.011591941166172287,0.000819674020571592,-155.53146499999994,8.047043204108178,0.5690118818126015,155.44329500000003,8.069100930584398,0.5705715986094908,0.0,0.0,0.0,-0.12053999999999433,0.02627486251153399,0.0018579133456649883
HID 749,R HID 749,0.0,0.0,0.0,-0.007140000000000011,0.0014698299221338087,0.00010393267051317113,0.9164599999999997,0.7703121759390799,0.054469296323708824,-0.8934999999999998,0.7668380076652442,0.05422363552916759,0.0,0.0,0.0,0.015819999999999928,0.006862040512850285,0.00048521953794132506
GLY 750,R GLY 750,0.0,0.0,0.0,-0.002169999999999991,0.0005301886456724726,3.748999866631171e-05,2.5342299999999995,0.26262899135472567,0.01857067407231097,-2.515325,0.26040138128473517,0.018413158253677994,0.0,0.0,0.0,0.016734999999999885,0.0035531359388574035,0.00025124465168437
ARG 751,R ARG 751,0.0,0.0,0.0,-0.005030000000000024,0.0008179853299418277,5.784029737129818e-05,-129.60628999999992,2.818893546396402,0.19932587420998915,129.51301499999997,2.812007088322901,0.1988389280897762,0.0,0.0,0.0,-0.09830500000000171,0.0079203519492509,0.00056005345726994
TYR 752,R TYR 752,0.0,0.0,0.0,-0.00983499999999995,0.0013992051314943121,9.89387436750643e-05,-0.08338000000000008,1.0102132030418138,0.07143286063150492,0.09852500000000008,1.0055840240253422,0.07110552824411756,0.0,0.0,0.0,0.005310000000000149,0.00624290797625571,0.0004414402564333998
LEU 753,R LEU 753,0.0,0.0,0.0,-0.0023650000000000316,0.0005116395215382924,3.6178377520276716e-05,1.5862549999999993,0.42662573759092803,0.03016699520792578,-1.5816200000000002,0.4250759997929751,0.030057412197326418,0.0,0.0,0.0,0.0022699999999998967,0.0018019711429432001,0.00012741860146776103
THR 754,R THR 754,0.0,0.0,0.0,-0.0024100000000000176,0.0004918333050942892,3.47778665245564e-05,-0.3484749999999998,0.42284815167504286,0.029899879546162057,0.35950500000000013,0.4219670365976471,0.029837575301538834,0.0,0.0,0.0,0.008619999999999982,0.0033712905540758025,0.0002383862412137153
VAL 755,R VAL 755,0.0,0.0,0.0,-0.005220000000000013,0.0006939740629159298,4.907137658554337e-05,0.19182499999999997,0.37480704952681987,0.02650286063569365,-0.17489999999999994,0.37413370604638124,0.026455248061585057,0.0,0.0,0.0,0.01170500000000001,0.004295110592289853,0.00030371018257543237
ALA 756,R ALA 756,0.0,0.0,0.0,-0.0026849999999999786,0.0004751578685026635,3.3598735095237914e-05,0.29133000000000003,0.3769335101844888,0.026653224110790057,-0.2804099999999999,0.3756900476456624,0.0265652980314545,0.0,0.0,0.0,0.008234999999999916,0.0032511190381160856,0.00022988883182965697
ALA 757,R ALA 757,0.0,0.0,0.0,-0.004650000000000033,0.0005722761571129708,4.046603514059597e-05,-0.123125,0.3029376658241757,0.021420927778109885,0.13880000000000006,0.30226175742227135,0.021373133836665132,0.0,0.0,0.0,0.011025000000000118,0.004328322423295266,0.00030605861366738725
VAL 758,R VAL 758,0.0,0.0,0.0,-0.004435000000000006,0.0005057420291017674,3.57613618308904e-05,0.45170999999999983,0.25645107896049146,0.018133829697557027,-0.43532,0.2566239225013909,0.018146051581542453,0.0,0.0,0.0,0.011955000000000186,0.00546287241293508,0.00038628341279433123
PHE 759,R PHE 759,0.0,0.0,0.0,-0.017400000000000006,0.0017464249196573116,0.00012349089035228563,-2.17704,0.22179918484971498,0.0156835707668882,2.13123,0.22024864834999286,0.015573931279545124,0.0,0.0,0.0,-0.06320999999999971,0.01248502703240982,0.0008828247277914342
ARG 760,R ARG 760,0.0,0.0,0.0,-0.008910000000000053,0.0008377947242612277,5.9241033076742785e-05,-110.02631500000003,1.6238671977037,0.11482475072426823,110.0097550000001,1.6204975701745554,0.11458648207667513,0.0,0.0,0.0,-0.025469999999999687,0.010646553432919394,0.000752825012868222
GLY 761,R GLY 761,0.0,0.0,0.0,-0.004384999999999999,0.0006377891501115363,4.509850330110722e-05,0.6253949999999997,0.43821136335677124,0.03098622266225751,-0.6101499999999999,0.43828888589604953,0.030991704333579357,0.0,0.0,0.0,0.010860000000000003,0.004044799129746816,0.00028601048931814195
ARG 762,R ARG 762,0.0,0.0,0.0,-0.010325000000000015,0.0014280668751847881,0.00010097957714310467,-114.215395,2.0434157895478102,0.14449131615729197,114.19740500000006,2.041803000035277,0.14437727471719808,0.0,0.0,0.0,-0.028315000000002612,0.0078788181220294,0.0005571165721822448
MET 763,R MET 763,0.0,0.0,0.0,-0.020310000000000005,0.003206852038994066,0.00022675868230346107,-2.6246900000000006,0.8596285906715776,0.06078492057657074,2.6527350000000007,0.8598723537682749,0.06080215723043851,0.0,0.0,0.0,0.007735000000000005,0.007165526847343422,0.0005066792624530797
SER 764,R SER 764,0.0,0.0,0.0,-0.012545000000000004,0.001663723234194948,0.00011764299809168621,1.24149,0.9048571709944059,0.06398306416154198,-1.1926350000000003,0.9066495749599176,0.06410980626140587,0.0,0.0,0.0,0.03630999999999994,0.016430578200416254,0.0011618173264330194
MET 765,R MET 765,0.0,0.0,0.0,-0.009374999999999977,0.0008569568250501162,6.0595998217703095e-05,1.2026899999999994,0.5906232503889447,0.0417633705476463,-1.1856450000000007,0.5912172942116951,0.041805375789185174,0.0,0.0,0.0,0.007670000000000048,0.005735948047184442,0.0004055927760697854
LYS 766,R LYS 766,0.0,0.0,0.0,-0.018355000000000034,0.001954219793165577,0.00013818420676763518,-145.59226500000003,3.9921262573679654,0.28228595479377605,145.550885,3.990717925609391,0.2821863707001112,0.0,0.0,0.0,-0.05973499999999844,0.016084923841908166,0.001137375872348244
GLU 767,R GLU 767,0.0,0.0,0.0,-0.04536499999999996,0.0074653717255073766,0.0005278814971184583,170.85432499999996,5.366467298828544,0.3794665418017518,-170.1922500000001,5.272159101115201,0.37279794518929316,0.0,0.0,0.0,0.6167099999999994,0.10006580784663527,0.007075721129326583
VAL 768,R VAL 768,0.0,0.0,0.0,-0.017530000000000042,0.0020491705639111807,0.00014489824015494573,2.5424500000000005,0.3624546144001987,0.025629411571473575,-2.5186800000000007,0.3625932950290091,0.02563921777277868,0.0,0.0,0.0,0.006239999999999973,0.011283279665062016,0.0007978483565189628
ASP 769,R ASP 769,0.0,0.0,0.0,-0.010980000000000028,0.001341491707018711,9.485778829384477e-05,136.60198500000007,2.52267624255488,0.17838014778487551,-136.47609500000004,2.512118758334422,0.17763362091641996,0.0,0.0,0.0,0.11490999999999729,0.014005780949308044,0.0009903582685069079
GLU 770,R GLU 770,0.0,0.0,0.0,-0.03782000000000006,0.006870778704047897,0.0004858374213664387,166.03981999999993,3.880547654342644,0.2743961561103234,-165.57907,3.840235618436486,0.2715456647150554,0.0,0.0,0.0,0.4229300000000004,0.0508708669082813,0.0035971134955684043
GLN 771,R GLN 771,0.0,0.0,0.0,-0.13663500000000006,0.05898230052312285,0.004170678466988302,3.5998749999999973,2.0864196052987567,0.14753214513073107,-3.1715300000000006,2.024351426778463,0.14314326213797138,-0.010645956000000002,0.017343379890519147,0.001226362152928049,0.2810640439999988,0.11038148250293901,0.0078051494795252415
MET 772,R MET 772,0.0,0.0,0.0,-0.022330000000000086,0.0037001486456627597,0.00026164001987463573,0.23138499999999998,0.6013560149986031,0.042522291611283146,-0.2301700000000001,0.6034582347602855,0.04267094099618614,0.0,0.0,0.0,-0.021114999999999943,0.011801346321500813,0.0008344812011064143
LEU 773,R LEU 773,0.0,0.0,0.0,-0.023740000000000004,0.00522995219863438,0.00036981346649358636,0.09715999999999977,0.4117654361405291,0.02911621321532044,-0.05634000000000002,0.41009080018942146,0.028997798571615743,0.0,0.0,0.0,0.017079999999999703,0.01600542408060469,0.0011317543903162038
ASN 774,R ASN 774,0.0,0.0,0.0,-0.202045,0.20381121896254867,0.014411629501031442,0.01961999999999996,3.2193253199389464,0.22764067645743807,-0.07614000000000001,2.7749771873656908,0.19622051868242527,-0.06114340800000006,0.05336715965209997,0.0037736280482665,-0.3197084079999999,1.069668943341486,0.07563701634614137
VAL 775,R VAL 775,0.0,0.0,0.0,-0.05527,0.015446912312821604,0.0010922616444790133,1.10243,0.5118895243116428,0.03619605538591187,-1.0071749999999995,0.5079016483286903,0.035914069970904204,0.0,0.0,0.0,0.03998500000000007,0.025661542724473827,0.0018145450876183755
GLN 776,R GLN 776,0.0,0.0,0.0,-0.020360000000000024,0.004089058571358481,0.0002891401044476558,2.824855000000001,1.2441147712228968,0.08797219913060605,-2.7609049999999993,1.2459712139431647,0.08810346945424463,0.0,0.0,0.0,0.04359000000000009,0.01634478204198478,0.0011557506218903542
ASN 777,R ASN 777,0.0,0.0,0.0,-0.04472999999999996,0.014586195528649879,0.0010313997770021227,-0.9061500000000001,3.2425440733319277,0.22928249025492559,1.13221,3.2392203237662,0.2290474656692364,0.0,0.0,0.0,0.1813299999999995,0.06253599843290256,0.004421962856017671
LYS 778,R LYS 778,0.0,0.0,0.0,-0.1815999999999999,0.5133917412658681,0.03630227816542648,-213.998495,13.209372340499522,0.9340436757185229,213.52042499999993,12.087701074413937,0.8547295398674011,-0.1956667319999999,0.09965393496190014,0.007046597318348276,-0.8553367319999988,1.59533175459166,0.11280699019139959
ASN 779,R ASN 779,0.0,0.0,0.0,-0.04092499999999998,0.012177412491987012,0.000861073095038979,-0.279675000000001,1.573238707054653,0.11124477581835014,0.4562099999999997,1.56287922626798,0.11051224990696733,0.0,0.0,0.0,0.1356099999999983,0.03866623721025844,0.0027341158534341355
SER 780,R SER 780,0.0,0.0,0.0,-0.012799999999999988,0.003218695387886225,0.00022759613353482146,-2.5409750000000013,1.092105230449426,0.07722350142200864,2.5779550000000007,1.0904852236389975,0.07710894964188639,0.0,0.0,0.0,0.024179999999999976,0.012098661082946374,0.0008555045295029159
SER 781,R SER 781,0.0,0.0,0.0,-0.01125,0.002576334605597654,0.00018217436702236704,-2.7048600000000005,0.9658458471205439,0.0682956148079802,2.7472749999999997,0.9629814896325903,0.06809307414763276,0.0,0.0,0.0,0.03116499999999993,0.014710464812506726,0.00104018694233296
TYR 782,R TYR 782,0.0,0.0,0.0,-0.022930000000000002,0.007033142967407948,0.0004973183085308637,-1.776820000000002,1.3026977959603632,0.09211464453603423,1.8320199999999998,1.3081141271311159,0.09249763698603335,0.0,0.0,0.0,0.03227000000000064,0.01523013788512778,0.0010769333776979996
PHE 783,R PHE 783,0.0,0.0,0.0,-0.010110000000000074,0.001499299836590437,0.00010601650814849806,0.43049000000000015,0.23284724585014924,0.016464786652125172,-0.4360250000000003,0.23185358391665978,0.01639452414298744,0.0,0.0,0.0,-0.01564499999999991,0.0039356035115341555,0.000278289193106739
VAL 784,R VAL 784,0.0,0.0,0.0,-0.0026199999999999544,0.0005153639490690211,3.6441734316578334e-05,0.8087850000000002,0.33993177076436987,0.02403680602482369,-0.8051200000000004,0.3386974100875284,0.02394952354432123,0.0,0.0,0.0,0.0010449999999999904,0.0014673019457494925,0.00010375391558876818
GLU 785,R GLU 785,0.0,0.0,0.0,-0.003055000000000004,0.0005847862857489015,4.1350634819794234e-05,126.92869999999998,2.7109139639626125,0.1916905647131267,-126.84048499999992,2.7016580686299725,0.19103607407756046,0.0,0.0,0.0,0.08515999999999892,0.009331902271239775,0.0006598651377363789
TRP 786,R TRP 786,0.0,0.0,0.0,-0.0025599999999999833,0.0005161395160225229,3.649657518178686e-05,-0.9588050000000004,0.33932986454923203,0.02399424482818746,0.9563400000000005,0.33853789211844304,0.023938243920555092,0.0,0.0,0.0,-0.005024999999999657,0.0011637761812301924,8.229140295312535e-05
ILE 787,R ILE 787,0.0,0.0,0.0,-0.002430000000000039,0.0004950757517794604,3.500714212842844e-05,1.3149700000000002,0.1356876158682123,0.00959456333034483,-1.3071350000000002,0.13545599571447622,0.009578185312208205,0.0,0.0,0.0,0.0054049999999996245,0.0012373257453074055,8.749214250435654e-05
PRO 788,R PRO 788,0.0,0.0,0.0,-0.00238999999999999,0.000497895571380166,3.520653348456661e-05,-0.5880549999999998,0.23993870462057662,0.016966228510632574,0.5889650000000001,0.23951186562464938,0.016936046435783073,0.0,0.0,0.0,-0.0014800000000000856,0.0014831048513171653,0.00010487134975770338
ASN 789,R ASN 789,0.0,0.0,0.0,-0.005210000000000029,0.0008401785524518186,5.940959518461783e-05,0.061029999999999945,1.8287597707462835,0.1293128435055853,-0.04201499999999992,1.8208702135998056,0.12875496756970198,0.0,0.0,0.0,0.013805000000000546,0.00935077403213293,0.000661199572746427
ASN 790,R ASN 790,0.0,0.0,0.0,-0.004205000000000027,0.0005941169918458535,4.2010415375235577e-05,1.4751150000000006,0.3932056736302232,0.027803839822495523,-1.4569549999999993,0.3921407055828324,0.027728535209689823,0.0,0.0,0.0,0.013954999999999948,0.003730010053605473,0.00026375154027984273
VAL 791,R VAL 791,0.0,0.0,0.0,-0.007680000000000029,0.0009785703858179772,6.919537556802277e-05,-0.5522900000000005,0.4296273570200108,0.03037924175321035,0.570555,0.42779463177440596,0.030249648508288454,0.0,0.0,0.0,0.010585000000000082,0.0047846394848516305,0.00033832510252714974
LYS 792,R LYS 792,0.0,0.0,0.0,-0.004900000000000022,0.0005567764362830314,3.937003937006112e-05,-126.25353500000004,2.238562522864168,0.15829027400273188,126.2004,2.235683242319872,0.15808667812295088,0.0,0.0,0.0,-0.05803499999999673,0.006741199819019455,0.00047667481053621834
THR 793,R THR 793,0.0,0.0,0.0,-0.005430000000000037,0.0005788782255363044,4.093287187579565e-05,-0.7572349999999998,0.3197080539726821,0.022606773296403822,0.7652199999999993,0.31826299125094876,0.02250459193142607,0.0,0.0,0.0,0.002555000000000378,0.004656927635254725,0.0003292945110383649
ALA 794,R ALA 794,0.0,0.0,0.0,-0.0026700000000000157,0.0004702127178203619,3.3249060137093445e-05,1.5557150000000002,0.17091519468730715,0.012085529317121386,-1.5486800000000005,0.16989160544299095,0.012013150627540827,0.0,0.0,0.0,0.004365000000000012,0.0032251782896453845,0.00022805454391438824
VAL 795,R VAL 795,0.0,0.0,0.0,-0.00464500000000004,0.0005735634228226097,4.055705857184343e-05,-0.852105,0.1621248098688172,0.011463955245682033,0.8623400000000002,0.1623722402382851,0.011481451214894257,0.0,0.0,0.0,0.005589999999999587,0.0032360315202422454,0.0002288219832096704
CYS 796,R CYS 796,0.0,0.0,0.0,-0.002859999999999967,0.00040049968789006144,2.8319604517015826e-05,1.1965999999999992,0.24664654872915254,0.0174405447162642,-1.1911750000000003,0.24584048563041722,0.0173835474479462,0.0,0.0,0.0,0.002564999999999913,0.0026430616716224755,0.00018689268310985042
ASP 797,R ASP 797,0.0,0.0,0.0,-0.003389999999999951,0.00048774993593029127,3.44891287219613e-05,111.93652500000002,1.5395406033528596,0.10886196005428359,-111.88191,1.5343053222546776,0.10849176977768936,0.0,0.0,0.0,0.051224999999998175,0.006007027134945509,0.0004247609621891567
ILE 798,R ILE 798,0.0,0.0,0.0,-0.0037600000000000077,0.0005023942674832504,3.552463933666545e-05,0.5248799999999996,0.19406951228876854,0.013722786816095425,-0.5161399999999998,0.19409335485791382,0.013724472740327778,0.0,0.0,0.0,0.004980000000000295,0.00239365828806044,0.00016925720073309193
PRO 799,R PRO 799,0.0,0.0,0.0,-0.007060000000000022,0.0008697125962063824,6.149796744608906e-05,-1.92153,0.1410597713736961,0.009974432089096454,1.9348900000000009,0.14120771189986908,0.009984893064023377,0.0,0.0,0.0,0.006300000000000079,0.003594440151122555,0.0002541653005427957
PRO 800,R PRO 800,0.0,0.0,0.0,-0.006434999999999995,0.0007973550024926523,5.638151292755709e-05,0.31719500000000006,0.2892353833385534,0.020452030091778168,-0.32049000000000016,0.2899409938246054,0.02050192428773454,0.0,0.0,0.0,-0.009730000000000114,0.003937905534672024,0.0002784519707238625
ARG 801,R ARG 801,0.0,0.0,0.0,-0.006429999999999994,0.000863191751582471,6.10368741008259e-05,-100.04293999999999,2.1041145777739545,0.14878336863374325,100.04153500000001,2.102486422969188,0.14866824070341605,0.0,0.0,0.0,-0.007834999999999467,0.0060727073863283895,0.0004294052573034439
GLY 802,R GLY 802,0.0,0.0,0.0,-0.00747000000000001,0.0014419084575658554,0.00010195832481950516,0.8657349999999995,0.23614750639166357,0.016698150312983887,-0.8211899999999995,0.23604697392680174,0.01669104159422057,0.0,0.0,0.0,0.03707499999999998,0.008269182244938061,0.0005847194840263101
LEU 803,R LEU 803,0.0,0.0,0.0,-0.025985000000000022,0.004802580035772336,0.0003395936910485751,-1.5427600000000004,0.19094004923011051,0.013501500361070437,1.6144650000000007,0.19440418919097205,0.013746452046800885,0.0,0.0,0.0,0.0457200000000001,0.011531764825905712,0.0008154189107446435
LYS 804,R LYS 804,0.0,0.0,0.0,-0.07291999999999998,0.03644192091534146,0.002576832939870182,-120.88437000000005,4.574116143374546,0.3234388542915,121.10507500000003,4.597197235203745,0.3250709339464616,-0.0021776040000000053,0.015398476481625846,0.0010888367140099206,0.1456073960000008,0.1308463212904188,0.009252232107776885
MET 805,R MET 805,0.0,0.0,0.0,-0.059124999999999976,0.013651716924987631,0.0009653221612497916,0.6314399999999997,0.7164870734353838,0.05066328682586637,-0.5483049999999999,0.7208358079167544,0.05097078879000206,0.0,0.0,0.0,0.02401000000000022,0.02755975145025803,0.001948768713829324
SER 806,R SER 806,0.0,0.0,0.0,-0.011719999999999977,0.0012734205903785943,9.004443347592808e-05,-0.7310349999999999,0.3343484765555244,0.023642007505180272,0.7991849999999998,0.3331178932074964,0.023554992122159685,0.0,0.0,0.0,0.05643000000000006,0.015861119128233108,0.001121550489278129
ALA 807,R ALA 807,0.0,0.0,0.0,-0.008860000000000002,0.000932952303175254,6.596969000988299e-05,-0.10384,0.4052781074768287,0.028657489806331597,0.112545,0.40916943675572837,0.02893264833842557,0.0,0.0,0.0,-0.0001550000000000895,0.010958146512983045,0.000774857970856603
THR 808,R THR 808,0.0,0.0,0.0,-0.005585000000000022,0.0005939486509792068,4.19985118783999e-05,-0.38883499999999976,0.5159726715389108,0.03648477749521029,0.41585000000000005,0.5151326600983478,0.03642537971662066,0.0,0.0,0.0,0.021429999999999838,0.008826386576623976,0.0006241197801704731
PHE 809,R PHE 809,0.0,0.0,0.0,-0.010834999999999973,0.0012197438255634294,8.624891303663223e-05,-1.3445999999999998,0.23634424046293548,0.016712061512572568,1.3311649999999995,0.2357292467535625,0.0166685748903441,0.0,0.0,0.0,-0.024270000000000156,0.0062158748378645596,0.00043952872488608617
ILE 810,R ILE 810,0.0,0.0,0.0,-0.0037350000000000005,0.0005047524145559087,3.5691385515276645e-05,0.700685,0.319231085226674,0.022573046512932186,-0.7029449999999994,0.3180920652499851,0.022492505637989824,0.0,0.0,0.0,-0.005995000000000052,0.003264195919365299,0.00023081350697046597
GLY 811,R GLY 811,0.0,0.0,0.0,-0.0016499999999999798,0.00048733971724048195,3.446012188022794e-05,-1.0402,0.2843991033741141,0.020110053455921,1.0359299999999998,0.28361725106206104,0.02005476814874709,0.0,0.0,0.0,-0.005920000000000081,0.0014743133995186296,0.00010424970023938146
ASN 812,R ASN 812,0.0,0.0,0.0,-0.002009999999999943,0.000387169213652086,2.7376997644005324e-05,1.5683150000000003,0.37697105429329436,0.026655878880183063,-1.5627299999999986,0.3756350983334783,0.026561412528327808,0.0,0.0,0.0,0.0035750000000004433,0.0017872814551719177,0.00012637988368410235
SER 813,R SER 813,0.0,0.0,0.0,-0.0019849999999999477,0.0004180610003336838,2.9561376828557934e-05,-2.101865,0.21551625640540037,0.01523930063601973,2.0962500000000013,0.21458974229909794,0.015173786195276586,0.0,0.0,0.0,-0.007599999999999989,0.0014491376746189404,0.00010246950765959574
THR 814,R THR 814,0.0,0.0,0.0,-0.0018450000000000332,0.0004134912332806794,2.9238245501395702e-05,-0.2780400000000002,0.18128915687376368,0.01281907921810301,0.2782300000000001,0.18084923859391808,0.012787972298218335,0.0,0.0,0.0,-0.0016550000000001008,0.0010516534600336273,7.436312930480737e-05
ALA 815,R ALA 815,0.0,0.0,0.0,-0.0020599999999999863,0.0004543126676640548,3.212475680842035e-05,-0.4490800000000002,0.21835066658931895,0.015439723702191035,0.4491950000000003,0.2177961362719727,0.015400512487414128,0.0,0.0,0.0,-0.001945000000000166,0.0011008973612465645,7.784519895278221e-05
ILE 816,R ILE 816,0.0,0.0,0.0,-0.0019149999999999855,0.00038441514018055096,2.7182255241244483e-05,-0.2398000000000002,0.1915256901828054,0.013542911429969547,0.2391299999999999,0.1910049033402024,0.013506086239173815,0.0,0.0,0.0,-0.0025850000000002815,0.0010596107775973007,7.492579662574019e-05
GLN 817,R GLN 817,0.0,0.0,0.0,-0.001514999999999964,0.0004997749493522056,3.533942557541079e-05,0.55768,0.2553477973274878,0.01805581590513148,-0.55572,0.2549577839564818,0.0180282377951923,0.0,0.0,0.0,0.00044499999999995764,0.0008467437628934563,5.98738256669377e-05
GLU 818,R GLU 818,0.0,0.0,0.0,-0.0024349999999999715,0.0005057420291017733,3.5761361830890816e-05,116.2074099999999,2.2048295630078583,0.15590499353634288,-116.13201500000008,2.1970128663160637,0.15535226961261825,0.0,0.0,0.0,0.07296000000000262,0.007977994735519894,0.0005641294177756693
LEU 819,R LEU 819,0.0,0.0,0.0,-0.0017700000000000049,0.00044395945760845006,3.139267430468366e-05,-0.8505149999999998,0.1819613963867087,0.012866613729921506,0.8492250000000005,0.18143757707542107,0.012829574111208712,0.0,0.0,0.0,-0.003060000000000299,0.0009520504188327408,6.732013071881237e-05
PHE 820,R PHE 820,0.0,0.0,0.0,-0.001200000000000001,0.0003999999999999949,2.828427124746154e-05,-0.9868100000000004,0.09583983462005481,0.0067768996967638,0.9848,0.09553978228989188,0.006755682793026897,0.0,0.0,0.0,-0.003210000000000326,0.0008098765338001427,5.7266918897393706e-05
LYS 821,R LYS 821,0.0,0.0,0.0,-0.0012599999999999873,0.0004386342439892748,3.101612483854508e-05,-112.08740999999996,2.543828738714664,0.1798758551322361,112.02747,2.5372412122445716,0.1794100466684113,0.0,0.0,0.0,-0.061199999999998055,0.006857842226239274,0.000484922674248124
ARG 822,R ARG 822,0.0,0.0,0.0,-0.0018350000000000432,0.0005077154714995455,3.5900905281065394e-05,-108.11390000000002,3.939678655677396,0.2785773493125388,108.05636499999999,3.9309610926319976,0.27796092451805654,0.0,0.0,0.0,-0.059369999999998556,0.00916586602564001,0.000648124602217744
ILE 823,R ILE 823,0.0,0.0,0.0,-0.0008600000000000468,0.0003469870314579671,2.453568829277184e-05,-0.9080000000000003,0.1095593902867302,0.007747018781441049,0.9066850000000001,0.10932463480387264,0.007730419062056119,0.0,0.0,0.0,-0.00217500000000026,0.0006959705453535354,4.921254921255845e-05
SER 824,R SER 824,0.0,0.0,0.0,-0.0003999999999999615,0.0004898979485565881,3.4641016151374186e-05,-1.2984249999999997,0.39186569685926903,0.02770908915635811,1.2964700000000002,0.39123770153194437,0.027664683180907635,0.0,0.0,0.0,-0.0023549999999998195,0.0009741534786675286,6.888305306822742e-05
GLU 825,R GLU 825,0.0,0.0,0.0,-0.0007200000000000045,0.00044899888641287543,3.174901573277526e-05,98.11629499999995,4.4052068269252596,0.3114951619848125,-98.08105000000005,4.396648019512471,0.3108899629087672,0.0,0.0,0.0,0.03452500000000214,0.008570844474147419,0.0006060502248164889
GLN 826,R GLN 826,0.0,0.0,0.0,-0.0006600000000000117,0.0004737087712930874,3.349626844888894e-05,-0.10652999999999978,0.763071228064589,0.05395728398928174,0.10677500000000023,0.7616983880611801,0.05386020954169228,0.0,0.0,0.0,-0.00041499999999995653,0.0015693231024874483,0.0001109679007641586
PHE 827,R PHE 827,0.0,0.0,0.0,-0.00043499999999996986,0.0004957569969248701,3.5055313434625404e-05,-0.734375,0.07703482572836819,0.005447184766005306,0.7335549999999996,0.0769233837984298,0.005439304631568512,0.0,0.0,0.0,-0.001254999999999793,0.0007416029935212358,5.243925056671091e-05
THR 828,R THR 828,0.0,0.0,0.0,-0.00032000000000000637,0.00046647615158763346,3.298484500494195e-05,-0.9910449999999997,0.32273879992185744,0.02282107939767538,0.9898849999999997,0.32230637873768503,0.022790502602509675,0.0,0.0,0.0,-0.0014800000000002402,0.0008304215796812563,5.871967302362612e-05
ALA 829,R ALA 829,0.0,0.0,0.0,-0.0002399999999999819,0.00042708313008122035,3.019933774108073e-05,-1.0282050000000005,0.07146609668226535,0.005053416158896326,1.0269999999999997,0.07132482036431012,0.005043426414651604,0.0,0.0,0.0,-0.0014449999999999142,0.0007595887044972889,5.371103238627376e-05
MET 830,R MET 830,0.0,0.0,0.0,-0.00036999999999993706,0.00048280430818285015,3.4139420030217306e-05,-0.9065499999999992,0.24839852555923397,0.01756442818596743,0.9057149999999998,0.2480866658548985,0.017542376374795984,0.0,0.0,0.0,-0.0012049999999997917,0.0008677413209014272,6.135857723251712e-05
PHE 831,R PHE 831,0.0,0.0,0.0,-0.000234999999999983,0.00042399882075304656,2.9981244136957866e-05,-0.7716700000000004,0.0544443853854495,0.0038497994103585103,0.7709800000000002,0.05436515060219886,0.003844196665104273,0.0,0.0,0.0,-0.0009249999999996916,0.0007411983540185295,5.2410638233080956e-05
ARG 832,R ARG 832,0.0,0.0,0.0,-0.00031499999999998863,0.00046451587701604397,3.2846232660686104e-05,-85.90633499999994,2.1509831549282086,0.15209747750677705,85.88975000000003,2.1483495659438594,0.1519112546438079,0.0,0.0,0.0,-0.016900000000004668,0.0028982753492350706,0.00020493901531899275
ARG 833,R ARG 833,0.0,0.0,0.0,-0.0002899999999999973,0.00045376205218153294,3.20858224142686e-05,-82.36022000000001,1.5619913353138317,0.11044946653550408,82.34638500000003,1.5605148755376266,0.11034506506351369,0.0,0.0,0.0,-0.014124999999997527,0.0016761190291868886,0.00011851951316138617
LYS 834,R LYS 834,0.0,0.0,0.0,-0.00017999999999999627,0.00038418745424596303,2.716615541441169e-05,-74.80632499999997,1.1491837709329795,0.08125956372562379,74.79907500000003,1.1485037219665737,0.08121147700205535,0.0,0.0,0.0,-0.00742999999999995,0.0009513674369055244,6.727183660359612e-05
ALA 835,R ALA 835,0.0,0.0,0.0,-0.00012000000000000011,0.00032496153618543874,2.2978250586152136e-05,0.089285,0.09645384271764403,0.006820316625714678,-0.08929499999999996,0.09633835152731238,0.006812150165329597,0.0,0.0,0.0,-0.00012999999999990352,0.0006878226515606838,4.8636406117227134e-05
PHE 836,R PHE 836,0.0,0.0,0.0,-0.00032999999999999306,0.00047021271782034,3.32490601370919e-05,-0.08223999999999998,0.11693370942546895,0.00826846188840464,0.08209500000000006,0.11683071503247766,0.008261179085033807,0.0,0.0,0.0,-0.00047500000000050947,0.00076770762663896,5.428512687650388e-05
LEU 837,R LEU 837,0.0,0.0,0.0,-0.0001900000000000024,0.00039230090491866566,2.773986301336075e-05,-0.16423999999999997,0.08577827463874486,0.0060654399675538545,0.16411500000000012,0.08573460080387585,0.006062351761074224,0.0,0.0,0.0,-0.00031500000000004967,0.0007387658627740813,5.223863512766833e-05
HIP 838,R HIP 838,0.0,0.0,0.0,-0.00014000000000001235,0.00034698703145798004,2.4535688292772757e-05,-72.69452999999997,1.6820517171311982,0.11893901754899466,72.68810999999997,1.6811003533113302,0.11887174596815425,0.0,0.0,0.0,-0.006560000000000237,0.0011859173664309935,8.385702117302471e-05
TRP 839,R TRP 839,0.0,0.0,0.0,-0.0002049999999999863,0.0004037016224886622,2.8546015483774467e-05,-0.7687949999999997,0.15434417052483954,0.010913780961472688,0.7681699999999998,0.15420480245439872,0.01090392615070373,0.0,0.0,0.0,-0.0008300000000003749,0.0007355949972640492,5.2014421077230904e-05
TYR 840,R TYR 840,0.0,0.0,0.0,-0.00029499999999998305,0.0004560427611529166,3.2247092892226434e-05,-0.45454499999999975,0.13242381951522234,0.009363778076983718,0.45421999999999985,0.1322864754991986,0.00935406638847514,0.0,0.0,0.0,-0.0006199999999999961,0.0006968500556074377,4.9274739979024185e-05
THR 841,R THR 841,0.0,0.0,0.0,-7.499999999999507e-05,0.00026339134382130115,1.862458053218795e-05,-0.24619999999999995,0.2243730821645055,0.015865572791424823,0.246075,0.2242025186633729,0.015853512130597446,0.0,0.0,0.0,-0.0001999999999998803,0.0006633249580711033,4.6904157598235945e-05
GLY 842,R GLY 842,0.0,0.0,0.0,-3.999999999999837e-05,0.00019595917942264625,1.3856406460550453e-05,-0.5081350000000004,0.08428882947935344,0.005960120290312738,0.5078399999999998,0.0842290591185724,0.005955893887570515,0.0,0.0,0.0,-0.00033500000000002083,0.0006023080607130547,4.258961140935197e-05
GLU 843,R GLU 843,0.0,0.0,0.0,-8.000000000000285e-05,0.0002712931993250204,1.9183326093251562e-05,71.36655500000003,0.804362304543358,0.05687700400734473,-71.36149499999999,0.8040224188271666,0.056852970457869995,0.0,0.0,0.0,0.0049800000000008995,0.0007743384273034916,5.4753995287962536e-05
GLY 844,R GLY 844,0.0,0.0,0.0,-5.499999999999783e-05,0.00022798026230355097,1.612063894515287e-05,-0.020465000000000018,0.12270777797271046,0.008676750190883683,0.020450000000000027,0.12266041537513234,0.008673401149491472,0.0,0.0,0.0,-6.99999999999834e-05,0.0006042350536008395,4.2725870383177066e-05
MET 845,R MET 845,0.0,0.0,0.0,-9.499999999998732e-05,0.00029321493822787584,2.0733427116612565e-05,-0.4370600000000002,0.23636225671625283,0.016713335454061794,0.4367450000000001,0.2362287450227003,0.016703894751673925,0.0,0.0,0.0,-0.00040999999999989043,0.0006647555941846476,4.70053188479657e-05
ASP 846,R ASP 846,0.0,0.0,0.0,-6.500000000000228e-05,0.00024652586071242965,1.7432010784760927e-05,70.93081999999998,1.0798783763004403,0.07635893227387595,-70.92607500000005,1.079455529129991,0.07632903246371293,0.0,0.0,0.0,0.004679999999998472,0.0007332121111937521,5.1845925587320705e-05
GLU 847,R GLU 847,0.0,0.0,0.0,-0.00010499999999999788,0.00030655342111938046,2.1676600286944932e-05,73.50932000000002,1.1634751770446865,0.08227011874305168,-73.50323,1.1627797758384695,0.08222094645219553,0.0,0.0,0.0,0.005984999999998095,0.0009459254727528945,6.688703162806624e-05
MET 848,R MET 848,0.0,0.0,0.0,-0.00010000000000000342,0.0003000000000000103,2.1213203435597153e-05,0.6443549999999998,0.23571616188755531,0.01666764965059564,-0.6440350000000001,0.23557606791650096,0.01665774351090205,0.0,0.0,0.0,0.00021999999999985364,0.0006569627082263028,4.645427859734979e-05
GLU 849,R GLU 849,0.0,0.0,0.0,-0.00013500000000000122,0.0003417235724968386,2.4163505540380736e-05,74.801995,1.0711320716759118,0.07574047514284322,-74.79558999999998,1.0705887734812385,0.07570205815907724,0.0,0.0,0.0,0.0062700000000030795,0.000852701589070083,6.0295107596000046e-05
PHE 850,R PHE 850,0.0,0.0,0.0,-0.00022000000000002017,0.00041424630354419765,2.929163703175631e-05,0.7525850000000003,0.057353228113155255,0.004055485652175101,-0.7519699999999997,0.05732834464730811,0.004053726125431108,0.0,0.0,0.0,0.0003949999999995324,0.0006920801976650226,4.8937460089386365e-05
THR 851,R THR 851,0.0,0.0,0.0,-0.0001350000000000029,0.0003417235724968429,2.416350554038104e-05,0.8770100000000002,0.23123081520420372,0.01635048774501859,-0.8763150000000001,0.23114180879927443,0.016344194041769133,0.0,0.0,0.0,0.0005599999999999183,0.0006755738301621431,4.7770283649982034e-05
GLU 852,R GLU 852,0.0,0.0,0.0,-0.00015499999999999458,0.0003619046835839388,2.5590525590537493e-05,79.65250499999998,1.2141722900694525,0.08585494598369096,-79.64350500000002,1.2132535596378982,0.08578998193186751,0.0,0.0,0.0,0.008845000000000453,0.001109493127515855,7.84530114146332e-05
ALA 853,R ALA 853,0.0,0.0,0.0,-0.00011999999999999789,0.0003249615361854327,2.2978250586151712e-05,0.7697750000000001,0.06347042126061532,0.004488036527814791,-0.7691199999999999,0.06339302485289616,0.004482563775341022,0.0,0.0,0.0,0.0005349999999999671,0.000631486341895126,4.465282745807302e-05
GLU 854,R GLU 854,0.0,0.0,0.0,-0.000245000000000008,0.00043008720046057187,3.0411757594720838e-05,87.35842000000007,1.7287503589562598,0.12224111017966495,-87.34175000000003,1.726813234687513,0.12210413480902174,0.0,0.0,0.0,0.016425000000002826,0.0021034198344601057,0.0001487342428629026
SER 855,R SER 855,0.0,0.0,0.0,-0.00020999999999999242,0.00040730823708831144,2.8801041647828304e-05,1.0785049999999998,0.29922011960261,0.021158057563845534,-1.0775199999999996,0.29895946146593283,0.021139626250243945,0.0,0.0,0.0,0.0007750000000000456,0.0007709571972553382,5.451490621838244e-05
ASN 856,R ASN 856,0.0,0.0,0.0,-0.00025500000000000967,0.0004358612164439668,3.0820042180374644e-05,1.1629650000000007,0.33835310516529515,0.023925177509790525,-1.161945,0.3380155203167454,0.02390130665622699,0.0,0.0,0.0,0.0007650000000003843,0.0008060862236750926,5.6998903498171405e-05
MET 857,R MET 857,0.0,0.0,0.0,-0.000504999999999991,0.0004999749993749594,3.535357124817737e-05,0.9751099999999995,0.3569214169813876,0.02523815542982505,-0.9739900000000002,0.3563452678232174,0.025197415532153346,0.0,0.0,0.0,0.0006150000000001565,0.0008406991138333119,5.944640443290561e-05
ASN 858,R ASN 858,0.0,0.0,0.0,-0.00035999999999998533,0.0004799999999999805,3.39411254969529e-05,1.9314550000000004,0.49938787327587253,0.03531205516356977,-1.92906,0.4986732661773647,0.03526152481104588,0.0,0.0,0.0,0.0020350000000007996,0.001011817671321605,7.154631367158882e-05
ASP 859,R ASP 859,0.0,0.0,0.0,-0.0003600000000000042,0.00048000000000000554,3.394112549695467e-05,91.09172000000004,1.3232319946238498,0.09356663164815253,-91.07271000000004,1.3216245404385343,0.09345296747266421,0.0,0.0,0.0,0.018649999999996822,0.0018486481547350755,0.00013071916462411697
LEU 860,R LEU 860,0.0,0.0,0.0,-0.0005049999999999955,0.0004999749993749631,3.5353571248177625e-05,0.8999350000000007,0.10406714551191738,0.007358658429020396,-0.8986999999999999,0.10391477277076656,0.007347884049166824,0.0,0.0,0.0,0.0007299999999998006,0.0007918964578780465,5.599553553631739e-05
VAL 861,R VAL 861,0.0,0.0,0.0,-0.0006100000000000128,0.00048774993593029675,3.4489128721961693e-05,1.1702349999999995,0.07720867681161729,0.005459477893993513,-1.1684150000000002,0.07708237655261348,0.0054505471170327915,0.0,0.0,0.0,0.0012099999999996714,0.0007847929663293516,5.549324283189904e-05
SER 862,R SER 862,0.0,0.0,0.0,-0.0004250000000000015,0.0004943429983321313,3.4955328635274016e-05,1.2449250000000003,0.3571391736774313,0.02525355315346718,-1.2431449999999993,0.3565799405112418,0.025214009397059478,0.0,0.0,0.0,0.0013549999999999756,0.000926809041820126,6.553529583360176e-05
GLU 863,R GLU 863,0.0,0.0,0.0,-0.0006149999999999972,0.00048659531440407074,3.4407484650871855e-05,98.50973000000003,1.6206988730455403,0.1146007163391897,-98.48180500000001,1.618273053899078,0.11442918502235012,0.0,0.0,0.0,0.027310000000000088,0.0025246583927347266,0.00017852030696822552
TYR 864,R TYR 864,0.0,0.0,0.0,-0.0014000000000000722,0.0004898979485566488,3.4641016151378475e-05,0.39227000000000034,0.11037534643207124,0.007804715593793197,-0.3917900000000001,0.11007263919794025,0.007783310959996372,0.0,0.0,0.0,-0.000919999999999983,0.0007704544113699915,5.4479353887481085e-05
GLN 865,R GLN 865,0.0,0.0,0.0,-0.0011599999999999762,0.00039293765408777076,2.778488797889966e-05,0.9773049999999998,0.6517519098360955,0.046085819509638644,-0.9751349999999996,0.6504111905364175,0.04599101633879164,0.0,0.0,0.0,0.0010099999999996355,0.0015231217942103868,0.00010770097492591856
GLN 866,R GLN 866,0.0,0.0,0.0,-0.0009099999999999986,0.00031921779399024974,2.2572106680591593e-05,1.1897750000000005,0.6981835248521685,0.04936903049356948,-1.1877800000000005,0.6970125978775401,0.04928623345316608,0.0,0.0,0.0,0.0010850000000002425,0.0013775975464557556,9.741085668448147e-05
TYR 867,R TYR 867,0.0,0.0,0.0,-0.0019400000000000194,0.00044317039612320336,3.1336879231984554e-05,1.897610000000001,0.2898184050401164,0.020493255951653577,-1.893355,0.28923886145364275,0.02045227603165471,0.0,0.0,0.0,0.0023150000000003268,0.0009411562038255066,6.654979338808042e-05
GLN 868,R GLN 868,0.0,0.0,0.0,-0.0023599999999999975,0.0005003998401278977,3.538361202591007e-05,1.8508499999999999,0.4695608134203735,0.03320296353490173,-1.8450600000000026,0.46843080214689825,0.03312305967147257,0.0,0.0,0.0,0.0034300000000003906,0.0014646159906273235,0.00010356398988068333
ASP 869,R ASP 869,0.0,0.0,0.0,-0.0020299999999999967,0.00046808118953873276,3.309833832687036e-05,240.008485,5.04727828634204,0.35689647028080734,-239.85927499999988,5.031449266310034,0.3557771895403904,0.0,0.0,0.0,0.14718000000000642,0.016234457182174904,0.0011479494762398526
gtp 870,R gtp 870,0.0,0.0,0.0,-0.0028199999999999857,0.0004214261501140671,2.9799328851499675e-05,340.6826650000002,3.4564001580597368,0.24440439902582944,-340.62055499999997,3.452457960207902,0.2441256435424483,0.0,0.0,0.0,0.05929000000000144,0.004283211412018224,0.0003028687834693693
Mg+ 871,R Mg+ 871,0.0,0.0,0.0,-1.500000000000501e-05,0.00012155245781147276,8.595056718838412e-06,-166.10078,1.630819239405155,0.11531633430728729,166.07370500000005,1.629081535086552,0.11519346005654914,0.0,0.0,0.0,-0.027089999999995486,0.001995469869478904,0.00014110102763619677
MET 872,L MET   1,0.0,0.0,0.0,-0.024960000000000013,0.0041914675234337615,0.0002963815108943197,-80.44783,1.6341703402947754,0.11555329292363636,80.84312499999996,1.6283487001803691,0.11514164080338393,0.0,0.0,0.0,0.3703349999999993,0.08437791639403985,0.005966419686461714
ARG 873,L ARG   2,0.0,0.0,0.0,-0.010790000000000044,0.001485227255338371,0.0001050214263852846,-76.31134999999999,1.0877960459131237,0.07691879606130828,76.37499000000003,1.082167408441283,0.07652079128879034,0.0,0.0,0.0,0.052850000000001104,0.013486938125462143,0.0009536705405957665
GLU 874,L GLU   3,0.0,0.0,0.0,-0.03244500000000003,0.005512438208270524,0.0003897882437939909,83.03157999999999,2.4907347316811297,0.17612154189085827,-83.07804499999996,2.4700213851272443,0.17465688710992633,0.0,0.0,0.0,-0.07891000000000094,0.09464666872109206,0.00669253012694009
CYS 875,L CYS   4,0.0,0.0,0.0,-0.008909999999999982,0.0009959417653658677,7.042371759571064e-05,0.1627900000000001,0.1524041859661341,0.010776603337786907,-0.139855,0.15232092428487942,0.01077071584784409,0.0,0.0,0.0,0.01402500000000007,0.012329816503095396,0.0008718496860124558
ILE 876,L ILE   5,0.0,0.0,0.0,-0.020134999999999955,0.0021416757457655253,0.00015143934429335594,-1.3697449999999998,0.12426564277788053,0.008786907867674444,1.3809099999999994,0.1250787427982929,0.008844402721496095,0.0,0.0,0.0,-0.008969999999999576,0.006757891683062131,0.00047785510356174036
SER 877,L SER   6,0.0,0.0,0.0,-0.006575000000000017,0.0007378177281687124,5.217159188677493e-05,0.6748299999999997,0.42054159259221974,0.029736781189294893,-0.6614999999999998,0.4220014099502516,0.02984000586461071,0.0,0.0,0.0,0.006755000000000018,0.006593555565853609,0.000466234785274539
ILE 878,L ILE   7,0.0,0.0,0.0,-0.009169999999999968,0.0010397595875970913,7.352210551936314e-05,-1.1173700000000002,0.08883188110131887,0.006281362551229968,1.1215900000000003,0.08946033702149862,0.006325801095513562,0.0,0.0,0.0,-0.004950000000000339,0.004193745342769269,0.0002965425770441652
HID 879,L HID   8,0.0,0.0,0.0,-0.00748999999999997,0.0007279423054060589,5.1473294046519304e-05,1.5798599999999987,0.22619257370657678,0.01599423027219584,-1.5954049999999997,0.2270998700462003,0.016058385811625192,0.0,0.0,0.0,-0.023034999999999594,0.008736347921185394,0.000617753085787519
VAL 880,L VAL   9,0.0,0.0,0.0,-0.004539999999999957,0.0005370288632839262,3.797367509209675e-05,-0.903185,0.060007172696267395,0.004243147873336291,0.9084450000000004,0.06044507403419654,0.0042741121738903275,0.0,0.0,0.0,0.0007199999999999071,0.002166010156947427,0.00015316004700964637
GLY 881,L GLY  10,0.0,0.0,0.0,-0.0018000000000000093,0.00040000000000000604,2.8284271247462326e-05,-0.16120000000000004,0.15602547868857827,0.011032667401857085,0.15983000000000003,0.15524100972359064,0.01097719706937977,0.0,0.0,0.0,-0.0031699999999999684,0.001503695447888284,0.00010632732480411484
GLN 882,L GLN  11,0.0,0.0,0.0,-0.0030049999999999977,0.0004183001314845425,2.9578285954394444e-05,1.079,0.38661970979245386,0.027338141853461916,-1.07116,0.3869229049823756,0.027359580990943596,0.0,0.0,0.0,0.0048350000000003494,0.002165127017059074,0.0001530975995892673
ALA 883,L ALA  12,0.0,0.0,0.0,-0.001395000000000013,0.0004888506929523549,3.456696399743529e-05,0.21172000000000005,0.1570426744550664,0.011104594004284884,-0.20962500000000017,0.15684608498461136,0.011090693029518022,0.0,0.0,0.0,0.0007000000000000589,0.0011357816691600017,8.03118920210413e-05
GLY 884,L GLY  13,0.0,0.0,0.0,-0.001489999999999949,0.0004998999899980151,3.5348267284268375e-05,-0.28904999999999986,0.1422883955212087,0.010061308935720024,0.2970950000000002,0.1427590486624223,0.010094589138493914,0.0,0.0,0.0,0.006555000000000167,0.0018780242277458186,0.00013279636666716974
VAL 885,L VAL  14,0.0,0.0,0.0,-0.005344999999999991,0.0005621165359603267,3.974764143946388e-05,-0.08944499999999966,0.1419047461327496,0.010034180827302274,0.10368500000000001,0.14171713296210872,0.010020914572782267,0.0,0.0,0.0,0.0088950000000004,0.00345166264284334,0.0002440694061122806
GLN 886,L GLN  15,0.0,0.0,0.0,-0.0037500000000000753,0.000517204021639468,3.657184709582217e-05,0.5713450000000005,0.5889428800613858,0.041644550422294146,-0.562985,0.5880287448543653,0.04157991130191358,0.0,0.0,0.0,0.004610000000000447,0.002622575070422683,0.00018544406164666666
ILE 887,L ILE  16,0.0,0.0,0.0,-0.002560000000000014,0.0004963869458396221,3.509985754956763e-05,0.005129999999999955,0.11378621665210599,0.008045900540026579,0.0014349999999999897,0.11418807194711714,0.00807431600044239,0.0,0.0,0.0,0.004005000000000089,0.0021805905163512526,0.0001541910341103046
GLY 888,L GLY  17,0.0,0.0,0.0,-0.002319999999999942,0.00046647615158763975,3.2984845004942396e-05,-0.456575,0.190307657163342,0.013456783489192378,0.4703700000000004,0.1892568442619702,0.013382479796360546,0.0,0.0,0.0,0.011475000000000107,0.004092600029321128,0.0002893905233417233
ASN 889,L ASN  18,0.0,0.0,0.0,-0.006174999999999989,0.0007901740314639502,5.5873741596567154e-05,1.0394950000000005,0.4547648732861846,0.032156732574610214,-1.0081499999999999,0.45328918749513575,0.03205238583163508,0.0,0.0,0.0,0.025170000000000848,0.006080386500873921,0.00042994825270030923
ALA 890,L ALA  19,0.0,0.0,0.0,-0.0021099999999999674,0.0003576310948449226,2.5288337232801413e-05,0.005745000000000003,0.2525473024504518,0.017857791013308446,-0.002085000000000037,0.25084731964882534,0.01773758407661539,0.0,0.0,0.0,0.0015500000000000008,0.002475378758897375,0.00017503571064214735
CYS 891,L CYS  20,0.0,0.0,0.0,-0.002960000000000007,0.00039799497484270123,2.814249455894434e-05,-0.64137,0.4231058651212488,0.029918102638703578,0.6561549999999997,0.42349932818718866,0.02994592467891083,0.0,0.0,0.0,0.011824999999999943,0.005079800685066151,0.0003591961511486345
TRP 892,L TRP  21,0.0,0.0,0.0,-0.013815000000000008,0.0013823078528315573,9.774392564246103e-05,-0.3405550000000001,0.3294297147723622,0.023294198523988747,0.32396999999999987,0.32860739355650553,0.023236051633184165,0.0,0.0,0.0,-0.03040000000000017,0.008825531145488974,0.0006240592920548332
GLU 893,L GLU  22,0.0,0.0,0.0,-0.006710000000000009,0.0007112664760833632,5.029413484692054e-05,91.941755,1.438677783582178,0.10172988167133903,-91.85762500000001,1.43037826618504,0.10114301716812982,0.0,0.0,0.0,0.07742000000000189,0.01043233435047368,0.0007376774362825295
LEU 894,L LEU  23,0.0,0.0,0.0,-0.0032000000000000023,0.00040000000000001926,2.828427124746326e-05,-0.09356500000000008,0.13815196623646017,0.009768819216005593,0.09525999999999994,0.13738534274077432,0.009714610748763954,0.0,0.0,0.0,-0.001505000000000165,0.002767665984182562,0.00019570353854748296
TYR 895,L TYR  24,0.0,0.0,0.0,-0.006570000000000049,0.0005613376880274835,3.9692568573981224e-05,-0.3548899999999998,0.40615072066906416,0.028719192876889853,0.365795,0.4069846839562882,0.028778162986455524,0.0,0.0,0.0,0.004335000000000156,0.003279142418377236,0.00023187038405109986
CYS 896,L CYS  25,0.0,0.0,0.0,-0.008355000000000008,0.0006992674738609864,4.9445677263029036e-05,-0.06188999999999998,0.17678723907567534,0.012500745557765742,0.06248500000000002,0.17533924197110012,0.01239835670058738,0.0,0.0,0.0,-0.007759999999999758,0.004853081495297834,0.00034316468349760484
LEU 897,L LEU  26,0.0,0.0,0.0,-0.00464499999999997,0.0005281808402432009,3.7348025382877585e-05,-0.4583949999999998,0.12974497668503393,0.009174355283887799,0.4573749999999999,0.12955456138245444,0.009160890888718236,0.0,0.0,0.0,-0.005664999999999776,0.0023838571685399668,0.00016856415692547729
GLU 898,L GLU  27,0.0,0.0,0.0,-0.002659999999999998,0.0004737087712930723,3.3496268448887874e-05,77.63221499999999,0.7539114263484977,0.05330958819850451,-77.61767999999995,0.7526156572978341,0.05321796349024692,0.0,0.0,0.0,0.011875000000000923,0.002529698598649724,0.0001788767033463326
HIP 899,L HIP  28,0.0,0.0,0.0,-0.006519999999999975,0.0006852736679604427,4.845616575834076e-05,-83.71290500000005,1.1467632214036303,0.08108840502698371,83.70868500000002,1.1453044991480699,0.08098525778710626,0.0,0.0,0.0,-0.010740000000002397,0.006112479038817431,0.0004322175378208435
GLY 900,L GLY  29,0.0,0.0,0.0,-0.0032549999999999944,0.0004999749993749696,3.5353571248178086e-05,0.39650000000000013,0.1264988537497475,0.00894481972987718,-0.381735,0.12666220736668055,0.008956370574903649,0.0,0.0,0.0,0.011509999999999923,0.002393720952826318,0.00016926163180118134
ILE 901,L ILE  30,0.0,0.0,0.0,-0.021599999999999942,0.0023979157616564736,0.00016955824957813975,-0.749735,0.1629369042758567,0.011521378991900163,0.7773350000000003,0.16285555801077098,0.011515626942333533,0.0,0.0,0.0,0.006000000000000245,0.009312894286954879,0.0006585210702779252
GLN 902,L GLN  31,0.0,0.0,0.0,-0.04414999999999998,0.007465085398037884,0.0005278612507089265,2.5179250000000004,0.346485640936249,0.02450023462897889,-2.40062,0.343198682398399,0.024267811561819615,0.0,0.0,0.0,0.07315500000000032,0.0197977517662997,0.0013999124526198467
PRO 903,L PRO  32,0.0,0.0,0.0,-0.06624000000000009,0.009818981617255022,0.0006943068485907079,2.033394999999999,0.24293420709114924,0.01717804252163287,-1.9567050000000001,0.24073482916893885,0.017022523017314172,0.0,0.0,0.0,0.010449999999999769,0.021206543801383513,0.0014995290927487827
ASP 904,L ASP  33,0.0,0.0,0.0,-0.3207799999999999,0.5794220582615058,0.04097132665657776,102.55396,2.3878629249603236,0.1688474066783389,-103.21723500000009,2.246396447591875,0.15884421613255856,-0.08911213199999998,0.023332470300321283,0.00164985479711909,-1.0731671319999991,0.48031755339442034,0.033963579912812625
GLY 905,L GLY  34,0.0,0.0,0.0,-0.15720000000000006,0.024589631961458913,0.0017387495506829063,0.33501499999999995,0.2791596582155095,0.019739568735790563,-0.33612,0.28743083620238113,0.02032442934008235,-6.804e-06,9.598223160564669e-05,6.786968684177054e-06,-0.15831180399999994,0.06381947412153113,0.004512718292309405
GLN 906,L GLN  35,0.0,0.0,0.0,-0.5153549999999999,0.23952298214367682,0.01693683249238182,-1.3096449999999993,0.9801850381305568,0.06930954872797114,1.9301750000000013,1.1144090561257092,0.07880062006021887,-0.07918991999999996,0.030577542862486623,0.0021621587910086604,0.025985079999998568,0.233748506148183,0.016528515378960558
MET 907,L MET  36,0.0,0.0,0.0,-0.027099999999999992,0.004868264577855265,0.0003442382895611723,0.6446599999999999,0.49200257560301447,0.03478983575701385,-0.6136900000000002,0.4930913950780321,0.03486682692044115,0.0,0.0,0.0,0.0038700000000001645,0.010335042331795356,0.0007307978516662524
PRO 908,L PRO  37,0.0,0.0,0.0,-0.008545000000000002,0.0014449826988583644,0.00010217570650599884,0.47372499999999995,0.22244289014261642,0.01572908760465783,-0.4683000000000002,0.22066506293475616,0.015603376237212235,0.0,0.0,0.0,-0.003119999999999772,0.003921173293798762,0.0002772688226252695
SER 909,L SER  38,0.0,0.0,0.0,-0.005115000000000001,0.0012131673421255647,8.57838854331047e-05,-0.17580999999999997,0.4397179708631432,0.031092755900691726,0.1905049999999999,0.43848025038192995,0.03100523584614379,0.0,0.0,0.0,0.009579999999999962,0.005197460918564033,0.000367515986046869
ASP 910,L ASP  39,0.0,0.0,0.0,-0.003109999999999993,0.000646451854355758,4.5711048992557485e-05,79.53960499999997,1.3459523167567744,0.09517320103324592,-79.50824499999997,1.3413044937603604,0.094844550317394,0.0,0.0,0.0,0.028249999999999956,0.004916045158458998,0.00034761688681656525
LYS 911,L LYS  40,0.0,0.0,0.0,-0.007145000000000019,0.001274352776902822,9.01103490171893e-05,-83.19062500000001,1.5366070266588792,0.10865452485693915,83.21104,1.5404341947649904,0.10892514650899636,0.0,0.0,0.0,0.01327000000000126,0.012616144418957356,0.0008920961271073561
THR 912,L THR  41,0.0,0.0,0.0,-0.003839999999999996,0.0013580868897091908,9.603124491539156e-05,0.4434699999999999,0.47078710591943795,0.0332896755090824,-0.4331050000000004,0.47584290892583414,0.033647174768099,0.0,0.0,0.0,0.006525000000000131,0.006977060627513757,0.0004933526882464647
ILE 913,L ILE  42,0.0,0.0,0.0,-0.011934999999999998,0.007195885977417949,0.0005088259771277419,-0.8829049999999994,0.2212807853723429,0.015646914388306864,0.8958099999999999,0.2253319415884053,0.015933374391509242,0.0,0.0,0.0,0.0009700000000001552,0.004405576012282054,0.0003115212673317429
GLY 914,L GLY  43,0.0,0.0,0.0,-0.003570000000000002,0.0019300518127760265,0.00013647527248553172,-0.08660499999999996,0.5307354510252731,0.03752866364360714,0.09737000000000004,0.532402998770668,0.03764657707547924,0.0,0.0,0.0,0.0071950000000001015,0.005675999911909923,0.00040135380277257527
GLY 915,L GLY  44,0.0,0.0,0.0,-0.0020149999999999973,0.0008915015423430337,6.303867860290251e-05,0.5848649999999996,0.2417193140297242,0.017092136609417857,-0.5789099999999998,0.24131256059310383,0.017063374798087335,0.0,0.0,0.0,0.003940000000000121,0.003060457482142059,0.0002164070239155757
GLY 916,L GLY  45,0.0,0.0,0.0,-0.0020050000000000102,0.00043008720046054877,3.0411757594719205e-05,0.3879349999999999,0.20182197792856998,0.014270968918577355,-0.38043000000000005,0.20189974021776264,0.014276467542778226,0.0,0.0,0.0,0.005500000000000021,0.002742261840160387,0.000193907194296651
ASP 917,L ASP  46,0.0,0.0,0.0,-0.008045000000000017,0.0010968021699467587,7.755562519894733e-05,85.64349999999993,1.456630251646547,0.10299931286207406,-85.59228499999998,1.4466448402354353,0.10229323764990059,0.0,0.0,0.0,0.04316999999999787,0.017097107942572215,0.0012089480964871193
ASP 918,L ASP  47,0.0,0.0,0.0,-0.006790000000000007,0.0008578461400507556,6.06588822844594e-05,79.11935999999997,1.1243782594846847,0.0795055491900348,-79.1063,1.117691894038486,0.07903275175518495,0.0,0.0,0.0,0.006269999999998603,0.01658183041766129,0.0011725124732813658
SER 919,L SER  48,0.0,0.0,0.0,-0.003349999999999982,0.0005074445782546348,3.5881750236019994e-05,0.5581200000000003,0.29745523293430204,0.021033261230726904,-0.5506300000000001,0.2993647492608301,0.021168284425054345,0.0,0.0,0.0,0.004140000000000049,0.0038092518950574657,0.0002693547846242841
PHE 920,L PHE  49,0.0,0.0,0.0,-0.014200000000000025,0.0015491933384829593,0.00010954451150103268,0.36624,0.13295312106152293,0.009401205348251885,-0.36546999999999985,0.1318751648340204,0.009324982332422955,0.0,0.0,0.0,-0.013430000000000107,0.008529073806691706,0.0006030965925952266
ASN 921,L ASN  50,0.0,0.0,0.0,-0.018509999999999992,0.002199977272609868,0.00015556188479187233,2.3069900000000003,0.2829857061761301,0.020010111181600548,-2.227325000000001,0.28452172039231055,0.020118723788426558,0.0,0.0,0.0,0.06115500000000019,0.01666226200130147,0.0011781998451027204
THR 922,L THR  51,0.0,0.0,0.0,-0.009304999999999999,0.000825817776510087,5.839413497946793e-05,1.0734250000000003,0.2713198930690465,0.019185213625993174,-1.0454400000000001,0.2734816198577147,0.019338070793127164,0.0,0.0,0.0,0.018679999999999773,0.010172394015176705,0.00071929687890329
PHE 923,L PHE  52,0.0,0.0,0.0,-0.01278499999999997,0.001081098977892507,7.64452418401637e-05,1.163435,0.10794649496394147,0.007632969859432252,-1.1503200000000005,0.1135456630611586,0.008028890832486812,0.0,0.0,0.0,0.0003299999999999903,0.012090537622454928,0.0008549301141028957
PHE 924,L PHE  53,0.0,0.0,0.0,-0.02960499999999997,0.002763869570004976,0.00019543509152656656,-1.3345749999999996,0.1703079692057942,0.012042591991552679,1.4246050000000006,0.1732458916540237,0.012250334480127006,0.0,0.0,0.0,0.060424999999999666,0.03922734218628628,0.0027737919667848157
SER 925,L SER  54,0.0,0.0,0.0,-0.07499500000000005,0.012079527101670451,0.0008541515527117858,-0.10148,1.553336621470053,0.10983748585068757,0.32262500000000005,1.5242056732524651,0.10777761674798252,-4.1616000000000016e-05,0.0005870659245297757,4.151182962385543e-05,0.14610838399999987,0.06157687013156602,0.00435414224342737
GLU 926,L GLU  55,0.0,0.0,0.0,-0.30011000000000004,0.08678898490015867,0.0061369079755199075,101.30732499999995,2.949289649964108,0.208546271117292,-99.97451500000001,2.8195660516763676,0.1993734275143739,-0.030045167999999976,0.027032557726811138,0.0019114904881444958,1.0026548320000013,0.2425492720674529,0.01715082350507568
THR 927,L THR  56,0.0,0.0,0.0,-1.356999999999999,0.3438204618692769,0.024311778009845648,-6.204615000000002,2.2338720972282533,0.15795861082535126,7.8884500000000015,1.3292105241458163,0.09398937752480319,-0.14430283200000002,0.04037515262323318,0.0028549544211330003,0.18253216800000008,1.200531368242326,0.08489038715113129
GLY 928,L GLY  57,0.0,0.0,0.0,-2.6743149999999996,0.5324494490324927,0.03764986160499166,-4.79672,1.6876348750840562,0.11933380643388482,6.1314050000000035,1.195191060448061,0.08451277036563647,-0.5783338440000001,0.05589917180811477,0.003952668344822983,-1.9179638440000002,0.8681714268008323,0.061388990312326884
ALA 929,L ALA  58,0.0,0.0,0.0,-2.7540199999999975,0.3714682349811575,0.026266770795057435,-2.0448399999999998,0.9521277878520322,0.06732560153463185,2.6104400000000005,0.7665920990983421,0.05420624716764676,-0.40093736399999996,0.0538398671242814,0.0038070535141762037,-2.589357364000001,0.45472862468310893,0.03215416941130588
GLY 930,L GLY  59,0.0,0.0,0.0,-0.28267000000000003,0.06949216574549953,0.004913838163798223,-1.3475000000000004,0.3861564838248848,0.02730538683117294,1.6528650000000011,0.3743601297881436,0.02647125863790724,-0.001455804,0.00436318530873764,0.0003085237919381905,0.021239195999999887,0.06326769786074386,0.004473701818739361
LYS 931,L LYS  60,0.0,0.0,0.0,-1.016185,1.003838279193915,0.07098208544326522,-166.78813499999993,5.715520191269064,0.4041483085254988,164.1652299999999,4.862013986729221,0.3437963060240073,-0.35443544399999993,0.04767855006353813,0.003371382606707011,-3.9935254439999976,1.4656580665544883,0.10363767577614429
HIP 932,L HIP  61,0.0,0.0,0.0,-0.09802000000000004,0.012280863161846959,0.0008683881620566049,-98.37765999999998,1.8676933914323213,0.13206586622590952,98.67462499999996,1.871104169838838,0.13230704467994678,0.0,0.0,0.0,0.1989450000000003,0.04191601096240027,0.002963909559180289
VAL 933,L VAL  62,0.0,0.0,0.0,-0.15932000000000007,0.032834244319003024,0.0023217316813102912,-1.77528,0.3396675456972577,0.024018122491152243,1.8107100000000003,0.34081721772821044,0.024099416580074962,-0.0030189240000000005,0.0059616228607170365,0.0004215503951689761,-0.12690892399999995,0.04866112413840674,0.00344086108584278
PRO 934,L PRO  63,0.0,0.0,0.0,-0.03404999999999999,0.0038881229404431677,0.00027493180972743426,2.6736050000000016,0.24820811625526767,0.017550964214963872,-2.6471149999999994,0.23913233109516432,0.01690920929183374,0.0,0.0,0.0,-0.007559999999999949,0.025411737445519163,0.0017968811869458715
ARG 935,L ARG  64,0.0,0.0,0.0,-0.05256000000000009,0.00595032772206698,0.00042075170825558636,-96.32899499999996,2.2008403497255906,0.15562291355999378,96.73971999999999,2.180960827618546,0.15421721907112987,0.0,0.0,0.0,0.3581649999999989,0.06365098408509111,0.004500804247576494
ALA 936,L ALA  65,0.0,0.0,0.0,-0.014370000000000036,0.0017785106128443665,0.00012575969147544938,1.6531150000000003,0.1929450745030739,0.013643277057766719,-1.619665,0.19364845151717533,0.013693013323406904,0.0,0.0,0.0,0.01907999999999998,0.014440346256236391,0.0010210866760466527
VAL 937,L VAL  66,0.0,0.0,0.0,-0.021519999999999952,0.0026305132579023576,0.00018600537626638745,-1.60293,0.11736884211748995,0.00829923041612904,1.6382249999999996,0.12084615995141063,0.008545113918199664,0.0,0.0,0.0,0.013775000000000159,0.013521256413514385,0.0009560972100158119
PHE 938,L PHE  67,0.0,0.0,0.0,-0.019209999999999984,0.0021461360627882315,0.00015175473633465567,1.4335299999999995,0.11066918767209764,0.00782549330713469,-1.449805,0.11186955338697198,0.007910371980823838,0.0,0.0,0.0,-0.03548499999999989,0.012085932938751327,0.0008546045137956922
VAL 939,L VAL  68,0.0,0.0,0.0,-0.010765000000000009,0.0010998977225179336,7.777451382040704e-05,-1.0796999999999997,0.07706665945790225,0.005449435750607706,1.0883599999999998,0.0790772432498766,0.005591605493952588,0.0,0.0,0.0,-0.0021049999999997304,0.004897343667744584,0.00034629449172631936
ASP 940,L ASP  69,0.0,0.0,0.0,-0.00726499999999995,0.000758139169282244,5.3608534768261065e-05,101.74883,1.340836347620462,0.09481144738638317,-101.71009999999997,1.3372714346760508,0.09455936997464987,0.0,0.0,0.0,0.031464999999994775,0.0070844036446235424,0.0005009429857775998
LEU 941,L LEU  70,0.0,0.0,0.0,-0.00883999999999997,0.0009024411338142689,6.381222453417461e-05,1.2554600000000002,0.2079663876687747,0.014705444297946098,-1.2441400000000005,0.20683017284719007,0.014625101777423382,0.0,0.0,0.0,0.0024800000000000377,0.0031811318740348157,0.00022493999199786881
GLU 942,L GLU  71,0.0,0.0,0.0,-0.0075849999999999815,0.0007367326516450512,5.209486538997622e-05,98.55098999999994,1.3847425969882854,0.0979160880528287,-98.491505,1.379597158583798,0.09755225061402964,0.0,0.0,0.0,0.05190000000000111,0.00674907401055336,0.00047723159995921696
PRO 943,L PRO  72,0.0,0.0,0.0,-0.015220000000000006,0.001741149045888866,0.00012311782974045043,-0.17638000000000012,0.24100947201303094,0.017041943199060362,0.18365500000000004,0.23654548394547717,0.016726291575690052,0.0,0.0,0.0,-0.007944999999999851,0.00802072160095349,0.0005671506634043634
THR 944,L THR  73,0.0,0.0,0.0,-0.007834999999999995,0.0008762277101301968,6.195865556966225e-05,0.7733200000000003,0.5792492361669536,0.04095910628907808,-0.7525400000000004,0.577250680727186,0.04081778707867439,0.0,0.0,0.0,0.01294500000000007,0.005119763178117027,0.00036202192613157396
VAL 945,L VAL  74,0.0,0.0,0.0,-0.00638500000000001,0.0006684122979120115,4.726388684820661e-05,-0.03725000000000001,0.18439118064592985,0.013038425422573068,0.056495,0.18449192387473226,0.013045549044597548,0.0,0.0,0.0,0.012859999999999896,0.0037135427828422223,0.0002625871283974098
ILE 946,L ILE  75,0.0,0.0,0.0,-0.019425000000000022,0.002268121469410486,0.0001603804071574951,-0.03894500000000006,0.2824925166707961,0.019975237417237376,0.06564,0.27976259649924606,0.019782202910697277,0.0,0.0,0.0,0.007269999999999919,0.011279942375739363,0.0007976123745278798
ASP 947,L ASP  76,0.0,0.0,0.0,-0.020160000000000004,0.00374758588960951,0.0002649943395621905,118.24373499999997,4.100723687934487,0.2899649527510783,-117.96716000000002,4.058031984151465,0.2869461934265401,0.0,0.0,0.0,0.2564150000000002,0.04987076072209037,0.003526395308952182
GLU 948,L GLU  77,0.0,0.0,0.0,-0.009374999999999975,0.0012626856299174463,8.928535714214336e-05,99.56827000000001,2.2797784184210186,0.16120467792682444,-99.45924500000001,2.2646431760795727,0.16013445467737064,0.0,0.0,0.0,0.09964999999999989,0.015985540341194003,0.0011303483976189395
VAL 949,L VAL  78,0.0,0.0,0.0,-0.01808499999999998,0.002681002610964789,0.00018957551265920416,0.0008099999999998175,0.3743914180373262,0.026473471051224082,0.080465,0.37205231994304244,0.026308071838791226,0.0,0.0,0.0,0.06318999999999982,0.011934148482400734,0.0008438717319592704
ARG 950,L ARG  79,0.0,0.0,0.0,-0.1246,0.0607417484107925,0.004295090220239857,-127.98804999999997,4.47605359189424,0.31650478477828203,128.22953000000004,4.534313557649804,0.3206243864640275,-0.009008675999999995,0.03021618965723877,0.0021366072608252355,0.10787132400000048,0.19049734825231182,0.013470196674726499
THR 951,L THR  80,0.0,0.0,0.0,-0.023034999999999996,0.007195399571948749,0.0005087915830671742,0.8445150000000003,0.49660190270980614,0.035115057295624606,-0.7682650000000004,0.48478639087230857,0.03427957444127616,0.0,0.0,0.0,0.05321500000000067,0.014757668345643148,0.0010435247361706328
GLY 952,L GLY  81,0.0,0.0,0.0,-0.010110000000000023,0.00200447000476434,0.0001417374333053896,2.296325,0.3367482878575627,0.02381169978970421,-2.286315000000001,0.33773249144106837,0.023881293492500705,0.0,0.0,0.0,-9.999999999997705e-05,0.018061007723823134,0.0012771061036577949
THR 953,L THR  82,0.0,0.0,0.0,-0.017979999999999996,0.0038716404791767833,0.00027376632371422377,1.6662950000000003,0.451511714106065,0.03192669948295603,-1.5674499999999998,0.4472098696361686,0.03162251314332867,0.0,0.0,0.0,0.0808649999999998,0.013617150032220676,0.0009628779128217854
TYR 954,L TYR  83,0.0,0.0,0.0,-0.04261000000000001,0.005107631545050975,0.00036116409013078676,1.1142950000000003,0.2786959597392827,0.019706780302093982,-1.1010199999999997,0.2936669194853241,0.020765387017823652,0.0,0.0,0.0,-0.02933499999999996,0.029523258204337825,0.002087609607900865
ARG 955,L ARG  84,0.0,0.0,0.0,-0.18299499999999994,0.12004984371085202,0.008488805856832867,-114.54292499999995,4.653906427872001,0.3290808794155954,114.89406999999996,4.703872467989283,0.33261401199519236,-0.013961304000000003,0.038718828620488824,0.0027378346277147424,0.15418869600000037,0.13383273227780448,0.009463403253835928
GLN 956,L GLN  85,0.0,0.0,0.0,-1.7347750000000002,0.5333021979844059,0.03771016006164642,2.325895,3.9419158633810287,0.27873554378635496,-0.7716749999999997,3.901396594730534,0.2758703988232065,-0.364151736,0.1049006725547205,0.007417597691447242,-0.5447067360000001,0.5896909193623988,0.041697444788528173
LEU 957,L LEU  86,0.0,0.0,0.0,-0.2067849999999999,0.03957611369247937,0.0027984538364961937,1.6849749999999992,1.0919304759805002,0.07721114441500662,-1.5433249999999998,1.0768657945050548,0.07614591057223634,-0.00030995999999999997,0.0011045712283053546,7.810498058382704e-05,-0.06544495999999994,0.06214532216827275,0.004394337872420834
PHE 958,L PHE  87,0.0,0.0,0.0,-0.21574000000000004,0.07626639102514275,0.005392848227050329,3.780210000000002,1.7791294292153081,0.1258034484006696,-3.4078300000000006,1.6261070478600081,0.11498313204770495,-0.02052817199999999,0.018902103293401407,0.0013365805417452708,0.13611182800000016,0.1347266789951956,0.0095266148324246
HIE 959,L HIE  88,0.0,0.0,0.0,-1.2401849999999999,0.4009657850428139,0.028352562562756124,-7.446065000000009,1.6082192421354895,0.11371827317486949,8.33896,1.405654185210572,0.09939476063656466,-0.337088556,0.08719997999472033,0.006165969717359803,-0.6843785560000002,0.33041324751982837,0.023363744791513985
PRO 960,L PRO  89,0.0,0.0,0.0,-0.4450549999999999,0.15219501297677251,0.010761812573865043,-2.117774999999999,0.5089756323980565,0.035990012112737724,2.194125,0.522371993291179,0.036937277875812635,-0.12337138800000001,0.05729150246067428,0.004051120989430855,-0.49207638800000003,0.1740492830324834,0.012307142829292572
GLU 961,L GLU  90,0.0,0.0,0.0,-0.6150100000000003,0.17523601199525002,0.012391057238992847,151.61329000000006,4.749992779560497,0.3358752105014365,-149.6291900000001,4.469776957956487,0.31606095973624093,-0.04553247599999999,0.031440511450201075,0.0022231798850410474,1.323557524000005,0.8193621211759358,0.05793765121308978
GLN 962,L GLN  91,0.0,0.0,0.0,-0.09139000000000001,0.015143246019265243,0.0010707891949398645,1.4866549999999996,0.988636766449133,0.0699071761686523,-1.1833149999999995,0.9719927807216477,0.0687302686512646,0.0,0.0,0.0,0.2119499999999995,0.05689496902187427,0.004023081841076585
LEU 963,L LEU  92,0.0,0.0,0.0,-0.05869000000000001,0.009003549300136733,0.0006366470764874077,0.8606300000000005,0.44210615591733077,0.03126162608534617,-0.7580300000000005,0.42470786324248694,0.030031381012201135,0.0,0.0,0.0,0.0439099999999999,0.027322003952858307,0.0019319574270671765
ILE 964,L ILE  93,0.0,0.0,0.0,-0.04186499999999997,0.005512420067447732,0.0003897869610441097,-1.1904500000000002,0.19123848331337376,0.0135226028374717,1.2191799999999997,0.19328876739221285,0.013667579815022292,0.0,0.0,0.0,-0.013135000000000207,0.008850806460430518,0.0006258465267140122
THR 965,L THR  94,0.0,0.0,0.0,-0.024144999999999993,0.0029468584967724722,0.0002083743626265011,1.3416150000000002,0.22544364434376288,0.0159412729690883,-1.2609650000000001,0.22007590457612283,0.015561716450153999,0.0,0.0,0.0,0.05650500000000006,0.011033583959892616,0.0007801922038831188
GLY 966,L GLY  95,0.0,0.0,0.0,-0.010020000000000003,0.0013673331708109794,9.668505572217473e-05,1.3881850000000002,0.4609230421393581,0.03259218087018729,-1.3087049999999996,0.4550580709920455,0.03217746478321447,0.0,0.0,0.0,0.06946000000000004,0.011806286461034331,0.0008348305217228301
LYS 967,L LYS  96,0.0,0.0,0.0,-0.033845,0.006063907568556924,0.000428783016221503,-122.55085500000003,3.9220654716566243,0.2773319091266014,122.69670499999997,3.936109148382335,0.27832494703115557,0.0,0.0,0.0,0.11200500000000303,0.04016385159567985,0.002840013182187536
GLU 968,L GLU  97,0.0,0.0,0.0,-0.009855000000000006,0.0010217509481277468,7.22487024104914e-05,104.11981500000007,1.6352608601547471,0.11563040432243682,-104.08321,1.6272788070581985,0.11506598793520076,0.0,0.0,0.0,0.026749999999996703,0.010234622611507115,0.0007236971051481852
ASP 969,L ASP  98,0.0,0.0,0.0,-0.00470499999999999,0.0005638927202935039,3.9873236638126563e-05,99.39419999999998,1.4207409440150913,0.10046155558224482,-99.37447000000003,1.417217883424658,0.10021243757884217,0.0,0.0,0.0,0.015024999999995004,0.006758281956236928,0.00047788270004258174
ALA 970,L ALA  99,0.0,0.0,0.0,-0.0022299999999999998,0.00043255057507763587,3.0585944484353716e-05,-0.4749449999999999,0.12112263196859624,0.00856466344201569,0.4737950000000002,0.12106069954778721,0.008560284158542755,0.0,0.0,0.0,-0.003380000000000023,0.0009672641831474727,6.839590631024446e-05
ALA 971,L ALA 100,0.0,0.0,0.0,-0.0016399999999999976,0.00047999999999998803,3.394112549695343e-05,-0.71352,0.09628353753368239,0.006808274230669629,0.71316,0.09630469562798992,0.006809770333865812,0.0,0.0,0.0,-0.002000000000000031,0.0010488088481701476,7.416198487095635e-05
ASN 972,L ASN 101,0.0,0.0,0.0,-0.001610000000000007,0.000487749935930257,3.448912872195888e-05,-1.8322600000000002,0.13209228743571194,0.00934033521882345,1.832145000000002,0.13221862189189293,0.009349268413889758,0.0,0.0,0.0,-0.0017250000000008114,0.0012407155193677965,8.773183572683582e-05
ASN 973,L ASN 102,0.0,0.0,0.0,-0.0016299999999999303,0.0004828043081828806,3.413942003021946e-05,1.1682049999999986,0.3973023319526372,0.028093517310493848,-1.165455,0.3969795183318658,0.028070690940463165,0.0,0.0,0.0,0.001119999999999699,0.0009620810776647692,6.802940540680198e-05
TYR 974,L TYR 103,0.0,0.0,0.0,-0.002135000000000038,0.00038311225508986456,2.7090127352971362e-05,1.0826300000000009,0.21384261291893783,0.015120956170163095,-1.081495,0.21370329893335763,0.015111105183771307,0.0,0.0,0.0,-0.0009999999999999044,0.0009591663046626667,6.782329983126136e-05
ALA 975,L ALA 104,0.0,0.0,0.0,-0.0012150000000000234,0.00041082234603292804,2.9049526674284973e-05,0.8440200000000003,0.0701396435690945,0.004959621759771413,-0.8428650000000004,0.07009412796375529,0.004956403320452898,0.0,0.0,0.0,-6.000000000016659e-05,0.0008101851640213851,5.7288742349625664e-05
ARG 976,L ARG 105,0.0,0.0,0.0,-0.004575000000000003,0.0005868347297153252,4.149548168174812e-05,-96.93226000000004,1.3960802922437519,0.09871778417264539,96.91706000000002,1.3946893153662183,0.09861942725438763,0.0,0.0,0.0,-0.019775000000002905,0.004787940580253503,0.00033855852522155053
GLY 977,L GLY 106,0.0,0.0,0.0,-0.001644999999999992,0.00047851332269854683,3.383600153682491e-05,1.1684049999999997,0.10957468218069506,0.007748100081633023,-1.164725,0.10911585299579246,0.00771565595882793,0.0,0.0,0.0,0.0020350000000001044,0.001163518371148411,8.227317302741675e-05
HID 978,L HID 107,0.0,0.0,0.0,-0.0032750000000000058,0.000519013487300688,3.6699795639759455e-05,0.732635,0.27635063194246523,0.019540940583170487,-0.7312100000000005,0.27609522976683143,0.01952288092213844,0.0,0.0,0.0,-0.0018500000000004268,0.0011079259903081409,7.834219807997075e-05
TYR 979,L TYR 108,0.0,0.0,0.0,-0.0058249999999999994,0.0008685476383019982,6.141559248269036e-05,1.02253,0.3255773473385403,0.023021795010380982,-1.0196650000000003,0.3254162607722601,0.0230104044700435,0.0,0.0,0.0,-0.0029599999999997727,0.0011993331480451216,8.48056601884515e-05
THR 980,L THR 109,0.0,0.0,0.0,-0.003935000000000003,0.0006089129658661992,4.3056648731640214e-05,0.9886949999999989,0.13031462686514572,0.009214635634413918,-0.9817300000000004,0.12994543893495766,0.009188530105517097,0.0,0.0,0.0,0.003030000000000249,0.0019207029963009396,0.00013581421133297147
ILE 981,L ILE 110,0.0,0.0,0.0,-0.007320000000000013,0.0007599999999999906,5.3740115370176944e-05,1.37025,0.09780244117607985,0.006915676937220448,-1.3611750000000002,0.09748525208973884,0.006893248281833438,0.0,0.0,0.0,0.0017549999999999777,0.002992486424363481,0.00021160074432761017
GLY 982,L GLY 111,0.0,0.0,0.0,-0.0037199999999999634,0.000592958683214941,4.192851058647306e-05,1.1685450000000004,0.13546290257852653,0.009578673701248876,-1.1690500000000001,0.13636050564587718,0.009642143822822625,0.0,0.0,0.0,-0.004224999999999971,0.002743059423344638,0.0001939635919444654
LYS 983,L LYS 112,0.0,0.0,0.0,-0.011335000000000001,0.0018283257368423545,0.000129282152673912,-109.09888000000001,1.976242458708932,0.13974144438218614,109.113215,1.9781156232065147,0.139873897114038,0.0,0.0,0.0,0.00299999999999784,0.01747169138921488,0.0012354351460112452
GLU 984,L GLU 113,0.0,0.0,0.0,-0.018229999999999986,0.002810177930309803,0.00019870958708628387,116.43842,2.4101095148570666,0.1704204781357652,-116.24508000000003,2.3844084179518084,0.16860313614520112,0.0,0.0,0.0,0.17511000000000165,0.032016056908995866,0.002263877094720539
ILE 985,L ILE 114,0.0,0.0,0.0,-0.02081999999999996,0.003057384503133415,0.0002161897314860301,1.0152300000000003,0.18792242308995263,0.013288121970391293,-0.9966150000000006,0.1866296245910576,0.013196707311863648,0.0,0.0,0.0,-0.0022050000000002168,0.008173920418012017,0.0005779834556455476
ILE 986,L ILE 115,0.0,0.0,0.0,-0.016155000000000013,0.002615525759766019,0.00018494560010986488,0.393635,0.15337529714722617,0.010845271267930535,-0.384795,0.15439508727611767,0.010917381319483164,0.0,0.0,0.0,-0.007314999999999872,0.006468058054779774,0.0004573607711643048
ASP 987,L ASP 116,0.0,0.0,0.0,-0.04145500000000004,0.011632625456017958,0.0008225508342953553,116.948925,3.7359396313877586,0.26417082474578546,-116.61739500000003,3.7057762113999875,0.2620379488640724,0.0,0.0,0.0,0.2900749999999992,0.06981775830689643,0.004936861034604987
LEU 988,L LEU 117,0.0,0.0,0.0,-0.08867499999999998,0.017367768279200536,0.0012280866724299314,0.43186499999999983,0.2821522935845109,0.019951180012094526,-0.3383200000000002,0.2703895108912327,0.01911942567129045,0.0,0.0,0.0,0.004869999999999933,0.029054312932850358,0.0020544501697534493
VAL 989,L VAL 118,0.0,0.0,0.0,-0.026070000000000017,0.0035965400039483114,0.00025431378256005434,0.7062599999999998,0.24617224132708518,0.01740700611822732,-0.6729750000000001,0.2450975201322936,0.017331011853755116,0.0,0.0,0.0,0.007214999999999895,0.018241676869191453,0.0012898813414419065
LEU 990,L LEU 119,0.0,0.0,0.0,-0.03415000000000006,0.006099795078525285,0.0004313206463873558,-0.37810000000000016,0.21534811352784122,0.015227411139126701,0.4122249999999999,0.2215609044371323,0.015666721797332087,0.0,0.0,0.0,-2.500000000026148e-05,0.02157508690596653,0.0015255890255898021
ASP 991,L ASP 120,0.0,0.0,0.0,-0.222025,0.05685889881979798,0.004020531292627893,130.99968500000003,3.852959503519394,0.2724453792575717,-129.94885000000005,3.7985676534051493,0.2685992946518652,-0.001953863999999999,0.006389889314151223,0.0004518334065067787,0.8268561359999984,0.15510194924992637,0.010967364008987469
ARG 992,L ARG 121,0.0,0.0,0.0,0.11802999999999989,0.7705662457569757,0.054487261772821725,-157.92353999999997,8.010317811947008,0.5664150044287117,152.26584500000007,5.407944399765949,0.38239941573543157,-0.23363326800000006,0.05452938588715795,0.003855809853474741,-5.773298268000002,2.619332950571528,0.18521480915344954
ILE 993,L ILE 122,0.0,0.0,0.0,-0.04588999999999998,0.006845283047471754,0.00048403460620085925,-0.22621000000000005,0.3095543181737254,0.021888795752621936,0.2760949999999998,0.31890559100617866,0.02255003059587726,0.0,0.0,0.0,0.003995000000000024,0.0317177391218227,0.002242782841694668
ARG 994,L ARG 123,0.0,0.0,0.0,-0.20015999999999992,0.06471525631564799,0.004576059658702024,-110.54562000000001,3.156956956564183,0.22323056719005788,111.10935000000003,3.1717409269196675,0.22427595175918028,-0.007649100000000001,0.026027910696319826,0.0018404512153485622,0.35592089999999926,0.16194347715550733,0.011451133086558797
LYS 995,L LYS 124,0.0,0.0,0.0,-0.931460000000001,0.8529347972735069,0.060311597906206986,-165.27741999999995,7.919253463780813,0.5599757826174467,165.50856499999998,6.43754959404404,0.45520349721732467,-0.512360064,0.05064735232524657,0.0035813086278326106,-1.2126750639999953,2.831441321567562,0.20021313590122228
LEU 996,L LEU 125,0.0,0.0,0.0,-0.12428,0.02286354303252265,0.0016166966320247207,-1.171465,0.39875918644590563,0.02819653247963307,1.2221749999999998,0.3801550399179254,0.02688102066282077,0.0,0.0,0.0,-0.07357000000000045,0.05896850939272547,0.0041697032868058806
ALA 997,L ALA 126,0.0,0.0,0.0,-0.09195500000000002,0.028233366341972075,0.001996400479613248,-2.110215,0.9126462561009053,0.06453383565134646,2.2568449999999984,0.852685083119792,0.06029394044906198,-0.0033948719999999993,0.010077339660109506,0.000712575520998357,0.051280127999999994,0.17429989995070316,0.012324864121527898
ASP 998,L ASP 127,0.0,0.0,0.0,-0.54986,0.8287746680491627,0.05860321878531928,68.72422999999999,8.85471324251119,0.6261227779241985,-68.08593499999998,8.32209433921388,0.5884609340932314,-0.5173706519999999,0.09217035750779078,0.006517428481814727,-0.4289356519999991,1.1033241023041922,0.07801679545858543
GLN 999,L GLN 128,0.0,0.0,0.0,-0.6134500000000002,0.19500448071775076,0.01378889906772829,-0.6898800000000012,3.401993697172292,0.24055728128244216,1.7936199999999993,3.280353593074991,0.23195602703529827,-0.11271193199999993,0.0908952482310324,0.006427264640179755,0.3775780679999988,0.20504471704372543,0.01449885098680951
CYS1000,L CYS 129,0.0,0.0,0.0,-0.125515,0.07521356111101248,0.005318401909878571,-1.6246049999999999,1.601730604369849,0.11325945719839473,1.78007,1.3979518178749941,0.09885012101914697,-0.024496812,0.03434788427300663,0.0024287621888853758,0.00545318800000016,0.31853552186974665,0.022523862756289367
THR1001,L THR 130,0.0,0.0,0.0,-0.13760499999999998,0.08089826311485321,0.005720371043472626,-1.1750100000000003,0.6365331176773127,0.04500968839594424,1.4646099999999995,0.6644494547367769,0.04698367152000789,-0.024733044,0.046057192644220764,0.0032567353241143675,0.12726195600000012,0.07414484612450721,0.005242832348467215
GLY1002,L GLY 131,0.0,0.0,0.0,-0.023520000000000006,0.00904044246704775,0.0006392558173376306,-0.29923500000000003,0.22973835068399,0.016244954566726245,0.3561749999999998,0.22854350652556327,0.016160466326037775,-0.00016642800000000012,0.00165687756916919,0.00011715893647554172,0.03325357199999997,0.023737263085689107,0.0016784779694699878
LEU1003,L LEU 132,0.0,0.0,0.0,-0.029445000000000027,0.006440262028830776,0.0004553952953204474,-0.6522399999999997,0.18522851400364923,0.013097633832108775,0.6883050000000001,0.18635646480602686,0.013177391998229378,0.0,0.0,0.0,0.00662000000000023,0.012602602905748838,0.0008911385975256291
GLN1004,L GLN 133,0.0,0.0,0.0,-0.0075250000000000265,0.0009536115561379616,6.743051979630086e-05,0.1869450000000001,0.15564026463290362,0.011005428654759493,-0.17699000000000006,0.15594341890570435,0.0110268648989638,0.0,0.0,0.0,0.0024300000000001985,0.00543829936652999,0.00038454583601958616
GLY1005,L GLY 134,0.0,0.0,0.0,-0.0037200000000000046,0.0006095900261651351,4.3104524124505196e-05,0.31177999999999995,0.12047734890841483,0.008519035039251782,-0.31132500000000013,0.12064546976575569,0.008530922979080244,0.0,0.0,0.0,-0.00326499999999996,0.004456991698444213,0.00031515690536620505
PHE1006,L PHE 135,0.0,0.0,0.0,-0.008874999999999966,0.0010485108487755723,7.414091313168698e-05,-0.9278949999999996,0.11819599813445998,0.008357719178998918,0.9249249999999992,0.11863022117066752,0.008388423384343893,0.0,0.0,0.0,-0.01184500000000016,0.004032489925591723,0.00028514009714523437
SER1007,L SER 136,0.0,0.0,0.0,-0.003139999999999975,0.00044766058571204343,3.165438358269276e-05,0.8441250000000002,0.21649593385326982,0.015308574292696131,-0.8401500000000003,0.21705390459514853,0.015348028782224745,0.0,0.0,0.0,0.0008349999999999745,0.0026995879315184434,0.00019088969327860563
VAL1008,L VAL 137,0.0,0.0,0.0,-0.003359999999999974,0.0005102940328869264,3.608323710533767e-05,-0.9253099999999995,0.05735672497625184,0.004055732917735949,0.9293349999999999,0.05799605827123421,0.004100940608567987,0.0,0.0,0.0,0.00066499999999995,0.0018283257368421624,0.0001292821526738984
PHE1009,L PHE 138,0.0,0.0,0.0,-0.003794999999999975,0.00046149214511194723,3.263242252729841e-05,0.9491200000000005,0.05762400194362456,0.004074632253344372,-0.952175,0.05755462079624892,0.00406972626536479,0.0,0.0,0.0,-0.006850000000000511,0.001605459435800226,0.00011352312539742685
HID1010,L HID 139,0.0,0.0,0.0,-0.002445000000000039,0.0004969657935914366,3.514078826662589e-05,-0.8807849999999998,0.15428943183186777,0.010909910351373326,0.8793750000000001,0.1540901501556777,0.010895819008913303,0.0,0.0,0.0,-0.003854999999999946,0.0010972579459728755,7.758785343082426e-05
SER1011,L SER 140,0.0,0.0,0.0,-0.001055000000000006,0.00026828156850592126,1.8970371635790023e-05,0.36374499999999993,0.1833544381109988,0.01296511665489364,-0.36244499999999996,0.18295807436404662,0.012937089505565,0.0,0.0,0.0,0.0002449999999999397,0.0011725932798714411,8.291486597708712e-05
PHE1012,L PHE 141,0.0,0.0,0.0,-0.0012350000000000017,0.0004239988207531409,2.9981244136964537e-05,0.21590999999999988,0.12767208739579722,0.009027779876580976,-0.2170499999999998,0.12737797101540008,0.00900698270787729,0.0,0.0,0.0,-0.0023749999999998117,0.0008627716963371104,6.100717170957915e-05
GLY1013,L GLY 142,0.0,0.0,0.0,-0.0004899999999999794,0.0004998999899979776,3.5348267284265726e-05,-0.06361999999999997,0.12185370572945256,0.008616358163400596,0.06387000000000001,0.12179919170503553,0.008612503439767091,0.0,0.0,0.0,-0.00023999999999994693,0.0007696752561957321,5.4424259296749544e-05
GLY1014,L GLY 143,0.0,0.0,0.0,-0.0007700000000000107,0.000420832508250021,2.9757352032733354e-05,-0.32081999999999977,0.10615181392703589,0.007506066746305967,0.32256,0.10595284989088315,0.007491997864388382,0.0,0.0,0.0,0.000970000000000244,0.0011265433857600416,7.965864673717781e-05
GLY1015,L GLY 144,0.0,0.0,0.0,-0.0010649999999999694,0.0002842094298224263,2.0096641510459983e-05,-0.11228999999999996,0.14147224427427454,0.010003598327601925,0.11453499999999997,0.14147306731318152,0.010003656525241154,0.0,0.0,0.0,0.0011800000000000076,0.0011303096920756218,7.992496481075505e-05
THR1016,L THR 145,0.0,0.0,0.0,-0.003099999999999998,0.0004898979485566505,3.46410161513786e-05,0.6884149999999997,0.11100924634912379,0.007849539086787342,-0.6764299999999998,0.11074861218092148,0.007831109468012866,0.0,0.0,0.0,0.008884999999999863,0.002555733749826344,0.0001807176665409531
GLY1017,L GLY 146,0.0,0.0,0.0,-0.0011049999999999426,0.0003065534211194022,2.1676600286946467e-05,0.18395000000000003,0.13645965520988237,0.009649154755728601,-0.18378499999999995,0.1361451386388806,0.009626915075713512,0.0,0.0,0.0,-0.0009399999999999942,0.0011560276813294436,8.174350127074107e-05
SER1018,L SER 147,0.0,0.0,0.0,-0.0012449999999999929,0.0004300872004605702,3.041175759472072e-05,0.31923999999999997,0.15679643618398986,0.011087182329158297,-0.318165,0.1568369783405684,0.011090049092542359,0.0,0.0,0.0,-0.00016999999999988858,0.0009649352309871826,6.823122452368444e-05
GLY1019,L GLY 148,0.0,0.0,0.0,-0.001169999999999962,0.000375632799419835,2.6561249970585154e-05,-0.10070500000000009,0.12029600149215272,0.008506211840472823,0.10232999999999993,0.12022791314832014,0.008501397267508445,0.0,0.0,0.0,0.00045499999999996823,0.0010573433690149552,7.476546662731049e-05
PHE1020,L PHE 149,0.0,0.0,0.0,-0.0075649999999999155,0.0008460348692576923,5.9823699317238835e-05,0.03474499999999994,0.12143949100272118,0.008587068759186687,-0.039474999999999996,0.12067348248476135,0.008532903777437081,0.0,0.0,0.0,-0.012295000000000132,0.002363889802846175,0.00016715225095702613
THR1021,L THR 150,0.0,0.0,0.0,-0.0029499999999999882,0.0004555216789572439,3.221024681681486e-05,0.8700800000000001,0.16850054480624121,0.011914787786612084,-0.8669350000000001,0.16853602218813543,0.0119172964163437,0.0,0.0,0.0,0.00019500000000017198,0.0019149347247362628,0.00013540633293906062
SER1022,L SER 151,0.0,0.0,0.0,-0.0017799999999999782,0.0004261455150532589,3.013303834663933e-05,0.27776999999999996,0.20276044264106335,0.01433732839478819,-0.27748500000000004,0.2029012562183881,0.014347285418329135,0.0,0.0,0.0,-0.0014949999999999707,0.0012767047426870762,9.027665811270578e-05
LEU1023,L LEU 152,0.0,0.0,0.0,-0.0050850000000000105,0.0007535084604701247,5.328109420798607e-05,-0.44678999999999974,0.1471898634417473,0.010407895056158143,0.4531599999999997,0.1468925947759123,0.01038687498721352,0.0,0.0,0.0,0.0012850000000000999,0.0019984431440497837,0.00014131126989733663
LEU1024,L LEU 153,0.0,0.0,0.0,-0.00773500000000003,0.0009822296065584283,6.945412154796592e-05,0.012055000000000024,0.11003495796791139,0.0077806464946686875,-0.006484999999999995,0.10943061625980177,0.00773791308267287,0.0,0.0,0.0,-0.0021649999999998294,0.0030410154554027843,0.00021503226502084057
MET1025,L MET 154,0.0,0.0,0.0,-0.0037949999999999885,0.0005941169918458535,4.2010415375235577e-05,-0.12675000000000003,0.14765482552222944,0.010440772840168495,0.1252549999999999,0.147717466722795,0.010445202241938652,0.0,0.0,0.0,-0.005289999999999969,0.0016111796920268997,0.00011392760859422739
GLU1026,L GLU 155,0.0,0.0,0.0,-0.0038849999999999996,0.0006721420980715372,4.7527623546733745e-05,93.59829999999997,1.555799974293998,0.11001167119931424,-93.57728999999996,1.5506085824307767,0.10964458436028618,0.0,0.0,0.0,0.01712499999999807,0.00616030640471486,0.00043559944329607975
ARG1027,L ARG 156,0.0,0.0,0.0,-0.010365000000000043,0.0017809477813793516,0.00012593202531524763,-98.71147500000002,1.8177682221268876,0.12853562364913365,98.72920999999997,1.8146537812768608,0.12831539942466783,0.0,0.0,0.0,0.007369999999999663,0.014824071640406649,0.0010482201581726728
LEU1028,L LEU 157,0.0,0.0,0.0,-0.010289999999999999,0.001698793689651641,0.00012012285377895906,-0.09491499999999994,0.1795450856331077,0.012695754757988982,0.10094499999999997,0.17901265870043942,0.012658106488531372,0.0,0.0,0.0,-0.004259999999999966,0.005000239994240408,0.00035357036074875757
SER1029,L SER 158,0.0,0.0,0.0,-0.0037750000000000093,0.0008392705165797175,5.93453873523455e-05,-0.399425,0.28451074562307865,0.020117947755051976,0.40720500000000004,0.28456762460793056,0.020121969706641554,0.0,0.0,0.0,0.0040049999999998065,0.003564403877228006,0.0002520414152475545
VAL1030,L VAL 159,0.0,0.0,0.0,-0.00883999999999999,0.002682237871628831,0.00018966285877841186,-0.4971449999999997,0.2789391761208886,0.0197239782973669,0.5138699999999997,0.27801930346650444,0.01965893347819259,0.0,0.0,0.0,0.007885000000000053,0.005305824629593484,0.0003751784575372154
ASP1031,L ASP 160,0.0,0.0,0.0,-0.022795000000000013,0.006908905484952019,0.0004885333918986506,100.35082999999995,2.6896152552207115,0.19018451857493518,-100.16416,2.6791014434702642,0.18944107981644917,0.0,0.0,0.0,0.1638749999999972,0.03694901047389331,0.002612689586422273
TYR1032,L TYR 161,0.0,0.0,0.0,-0.03926999999999997,0.017684374458826663,0.0012504741100878515,-0.42059000000000013,0.7149087647385505,0.05055168354763272,0.5102400000000001,0.6927448898404085,0.04898446092384807,-0.001090872,0.007324729292882842,0.0005179365753353203,0.04928912799999967,0.031691375261007834,0.002240918635218623
GLY1033,L GLY 162,0.0,0.0,0.0,-0.0030550000000000095,0.0007496499182952015,5.3008254074247824e-05,-0.45136500000000007,0.3131149497788314,0.022140570427949695,0.45899500000000015,0.31094334688975084,0.02198701491505838,0.0,0.0,0.0,0.004574999999999978,0.0030845380529343986,0.0002181097774057863
LYS1034,L LYS 163,0.0,0.0,0.0,-0.007044999999999995,0.004186045269702668,0.0002959980996560627,-83.57397999999999,4.051815917536061,0.28650665114093415,83.62766499999996,4.083871834763685,0.28877334678581495,0.0,0.0,0.0,0.046640000000000514,0.05341910145256955,0.0037773008882004077
LYS1035,L LYS 164,0.0,0.0,0.0,-0.01246500000000002,0.002961211745215138,0.0002093892905570875,-82.26800999999998,2.090782372677959,0.14784063937058842,82.43831,2.07014079084004,0.14638105912138746,0.0,0.0,0.0,0.15783499999999961,0.0457232738875932,0.0032331237023966947
SER1036,L SER 165,0.0,0.0,0.0,-0.002504999999999992,0.0005098774362530799,3.6053779274856445e-05,0.9665150000000006,0.1952591349335523,0.013806905840013392,-0.96218,0.19518203708333343,0.013801454198742924,0.0,0.0,0.0,0.0018300000000000627,0.0022138428128483205,0.00015654232654461483
LYS1037,L LYS 166,0.0,0.0,0.0,-0.003585000000000001,0.0005592629077634388,3.954585945456342e-05,-84.69792499999996,1.0572750206933719,0.07476063367114306,84.69920500000002,1.0541727671380237,0.07454127121854838,0.0,0.0,0.0,-0.002304999999999353,0.005894232350358687,0.0004167851664827749
LEU1038,L LEU 167,0.0,0.0,0.0,-0.002255000000000048,0.00043586121644394513,3.082004218037311e-05,0.7767899999999993,0.05492463836931847,0.0038837584245163927,-0.7747499999999993,0.054881030420365844,0.0038806748768745888,0.0,0.0,0.0,-0.00021499999999994302,0.0012956754994979589,9.161809319122739e-05
GLU1039,L GLU 168,0.0,0.0,0.0,-0.0019649999999999846,0.00028943911276813614,2.046643593789669e-05,81.84537,0.8985745896156367,0.06353881857191358,-81.84219499999996,0.8964333923859825,0.06338741306381894,0.0,0.0,0.0,0.00120999999999853,0.004016951580487805,0.00028404137022609464
PHE1040,L PHE 169,0.0,0.0,0.0,-0.0019200000000000517,0.00036551333764991333,2.5845695966638192e-05,0.8589850000000002,0.06433315455501695,0.004549040984097472,-0.8588849999999997,0.06433771658211564,0.004549363568127215,0.0,0.0,0.0,-0.0018200000000001548,0.0008471127433819964,5.989991652749493e-05
SER1041,L SER 170,0.0,0.0,0.0,-0.0008099999999999374,0.0003923009049186287,2.7739863013358134e-05,-0.35644499999999973,0.22743464330440105,0.016082057855728558,0.35704000000000025,0.2272124301177201,0.01606634501061144,0.0,0.0,0.0,-0.00021499999999980695,0.0009689040200144112,6.851186028710965e-05
ILE1042,L ILE 171,0.0,0.0,0.0,-0.0011899999999999934,0.00039230090491872583,2.7739863013365005e-05,0.253625,0.0615885896493826,0.004354970938479405,-0.2530499999999999,0.061669988649261376,0.0043607267169590135,0.0,0.0,0.0,-0.0006150000000000411,0.0007853502403389378,5.553264805501477e-05
TYR1043,L TYR 172,0.0,0.0,0.0,-0.0007650000000000002,0.0004239988207530755,2.9981244136959912e-05,0.16667500000000018,0.16845417589065573,0.01191150900914741,-0.1663649999999999,0.1683628574686235,0.011905051821600784,0.0,0.0,0.0,-0.00045499999999976115,0.0007536411612963864,5.329047757339794e-05
PRO1044,L PRO 173,0.0,0.0,0.0,-0.00057499999999997,0.0004943429983321028,3.4955328635272004e-05,-0.7327099999999995,0.0580576945804846,0.004105298953791812,0.7313849999999996,0.05798747084500742,0.004100333385836197,0.0,0.0,0.0,-0.0019000000000000284,0.0007681145747866868,5.431390245598877e-05
ALA1045,L ALA 174,0.0,0.0,0.0,-0.0003549999999999742,0.0004785133226985081,3.3836001536822176e-05,0.5660100000000002,0.049293406252760366,0.0034855701829110217,-0.5658200000000003,0.049308392794729344,0.0034866298914563018,0.0,0.0,0.0,-0.0001650000000000329,0.0007264812454561605,5.136998150668998e-05
PRO1046,L PRO 175,0.0,0.0,0.0,-0.00030000000000000024,0.00045825756949558453,3.2403703492039336e-05,0.6263050000000001,0.1473240712680707,0.010417384982566301,-0.6261150000000003,0.14722877359741732,0.010410646419651271,0.0,0.0,0.0,-0.00010999999999997457,0.0007469270379357667,5.2815717357596226e-05
GLN1047,L GLN 176,0.0,0.0,0.0,-0.00044500000000000203,0.0004969657935914722,3.514078826662841e-05,0.12680999999999998,0.15830392888365077,0.011193778160210242,-0.12672499999999998,0.15827431685210347,0.011191684273379061,0.0,0.0,0.0,-0.00036000000000044,0.0007485986908888612,5.293392107148859e-05
VAL1048,L VAL 177,0.0,0.0,0.0,-0.0004950000000000065,0.000499974999374975,3.5353571248178465e-05,0.5781599999999998,0.07337148219846899,0.005188147260824548,-0.5773700000000002,0.07332034574386177,0.005184531367442687,0.0,0.0,0.0,0.0002950000000001146,0.0007861138594377851,5.5586644079318626e-05
SER1049,L SER 178,0.0,0.0,0.0,-0.00047999999999998933,0.0004995998398718601,3.5327043465310556e-05,-0.23886500000000013,0.19449610992253796,0.013752951824063074,0.23897,0.1944041643072492,0.013746450287255968,0.0,0.0,0.0,-0.0003749999999998943,0.0007171994143891557,5.071365693775927e-05
THR1050,L THR 179,0.0,0.0,0.0,-0.0009350000000000142,0.0002660357118884752,1.8811565591413144e-05,-0.46100000000000024,0.20030641527419915,0.014163802455555485,0.46144500000000016,0.20025468028238413,0.014160144239201783,0.0,0.0,0.0,-0.000490000000000218,0.0008245604889876697,5.830523132616768e-05
ALA1051,L ALA 180,0.0,0.0,0.0,-0.0005650000000000039,0.0004957569969249069,3.5055313434628e-05,-0.4277449999999999,0.09790148096428453,0.006922680107805128,0.42766500000000035,0.09776069135905159,0.00691272477934705,0.0,0.0,0.0,-0.0006449999999999533,0.000786749642516683,5.5631600731963865e-05
VAL1052,L VAL 181,0.0,0.0,0.0,-0.0005349999999999865,0.0004987734956871574,3.526861210765082e-05,-0.4461300000000001,0.05097757448133509,0.003604658860419434,0.44609999999999966,0.050929166496224774,0.003601235898965926,0.0,0.0,0.0,-0.0005650000000002881,0.0007521801645884011,5.3187169505447185e-05
VAL1053,L VAL 182,0.0,0.0,0.0,-0.0006799999999999623,0.0004664761515875964,3.2984845004939326e-05,-0.09813500000000007,0.09305980214356813,0.006580321715159543,0.09841499999999993,0.09292606079566712,0.0065708647737569605,0.0,0.0,0.0,-0.00040000000000005363,0.0007937253933193495,5.6124860801607166e-05
GLU1054,L GLU 183,0.0,0.0,0.0,-0.0007949999999999951,0.00040370162248868567,2.8546015483776127e-05,79.84696999999994,0.8244806177898014,0.05829958357960426,-79.835215,0.8233547344705947,0.05821997160662067,0.0,0.0,0.0,0.010960000000003021,0.0015226293048551489,0.00010766615066964346
PRO1055,L PRO 184,0.0,0.0,0.0,-0.0004700000000000282,0.0004990991885387403,3.5291642070044645e-05,0.325885,0.09743742491979132,0.006889866390213953,-0.3260100000000002,0.09733807014729576,0.006882840946876467,0.0,0.0,0.0,-0.0005949999999998834,0.0007622171606570099,5.389689230373278e-05
TYR1056,L TYR 185,0.0,0.0,0.0,-0.0008200000000000385,0.00038418745424598645,2.7166155414413347e-05,-0.16919499999999998,0.12747857457235712,0.00901409645361087,0.16942999999999986,0.1274230163667459,0.009010167895217046,0.0,0.0,0.0,-0.0005850000000001598,0.0007568190008187495,5.35151847609765e-05
ASN1057,L ASN 186,0.0,0.0,0.0,-0.0009649999999999581,0.0002092247595290382,1.4794424625510764e-05,0.2511250000000005,0.15570571400883146,0.011010056624513794,-0.25049,0.15551286088295077,0.010996419849205467,0.0,0.0,0.0,-0.00032999999999880456,0.0006790434448553162,4.801562245774675e-05
SER1058,L SER 187,0.0,0.0,0.0,-0.0005799999999999872,0.0004935585071701103,3.489985673322942e-05,0.01408999999999997,0.12454313268904078,0.008806529367463671,-0.014075000000000011,0.1245066639782787,0.008803950640195572,0.0,0.0,0.0,-0.0005649999999999523,0.0008159503661375441,5.769640370075037e-05
ILE1059,L ILE 188,0.0,0.0,0.0,-0.0006150000000000122,0.00048659531440408267,3.4407484650872695e-05,0.15495,0.07251853211421169,0.00512783458196535,-0.15475999999999993,0.07252228898759346,0.005128100233029781,0.0,0.0,0.0,-0.00042500000000005755,0.0007644442425709456,5.405437077609297e-05
LEU1060,L LEU 189,0.0,0.0,0.0,-0.0009400000000000231,0.00027640549922169954,1.954482028569167e-05,-0.024380000000000096,0.12764029771196897,0.009025532006480302,0.025015000000000006,0.12763249889820388,0.009024980547070452,0.0,0.0,0.0,-0.00030500000000004856,0.0007496499182952114,5.300825407424852e-05
THR1061,L THR 190,0.0,0.0,0.0,-0.0009449999999999859,0.0002863127660443922,2.024536984102672e-05,0.7278100000000001,0.09199610806985295,0.006505107185896348,-0.7260700000000001,0.09195980154393436,0.006502539926828513,0.0,0.0,0.0,0.0007950000000000745,0.0007955972599252388,5.6257221758657255e-05
THR1062,L THR 191,0.0,0.0,0.0,-0.000680000000000025,0.0004664761515876394,3.298484500494237e-05,0.4954100000000005,0.20219597399552705,0.014297414434085599,-0.49519499999999966,0.20204214158189995,0.014286536839801398,0.0,0.0,0.0,-0.00046499999999971174,0.0007802403475854582,5.5171324073302635e-05
HID1063,L HID 192,0.0,0.0,0.0,-0.0009100000000000241,0.00030315012782448415,2.143595111022614e-05,0.6618649999999997,0.12201125675527016,0.008627498703274448,-0.6614999999999998,0.12190098440948137,0.008619701270925989,0.0,0.0,0.0,-0.0005450000000003196,0.000646509860713577,4.571515066145406e-05
THR1064,L THR 193,0.0,0.0,0.0,-0.0012049999999999732,0.0004159026328360789,2.9408757199173026e-05,0.16999000000000022,0.26682050127379614,0.01886705858102951,-0.16854999999999998,0.266424055783257,0.018839025651556405,0.0,0.0,0.0,0.00023500000000036713,0.0009163923832065167,6.479872683930292e-05
THR1065,L THR 194,0.0,0.0,0.0,-0.0009350000000000458,0.000301288897903684,2.1304342280391633e-05,0.5058500000000008,0.15563809784239635,0.011005275439533382,-0.5052300000000003,0.15565248825508612,0.011006292995373083,0.0,0.0,0.0,-0.0003150000000001418,0.0007387658627740195,5.223863512766396e-05
LEU1066,L LEU 195,0.0,0.0,0.0,-0.0008000000000000074,0.00040000000000000257,2.8284271247462082e-05,-0.08682000000000006,0.09019555199675909,0.00637778864497722,0.08632000000000001,0.09018884409947832,0.006377314325011746,0.0,0.0,0.0,-0.0012999999999999412,0.0007681145747865299,5.431390245597768e-05
GLU1067,L GLU 196,0.0,0.0,0.0,-0.001414999999999982,0.0004927220311697052,3.4840708948010796e-05,82.91268500000002,1.6803842970498686,0.11882111314433519,-82.90355999999996,1.6781467714139255,0.11866289618930978,0.0,0.0,0.0,0.0077100000000010025,0.0029386901844146297,0.00020779677572059304
HIE1068,L HIE 197,0.0,0.0,0.0,-0.0022800000000000307,0.00046000000000005227,3.252691193458488e-05,-0.25156500000000015,0.2192775085935626,0.015505261328819955,0.24904000000000004,0.21915688079547024,0.015496731655416885,0.0,0.0,0.0,-0.004805000000000148,0.0011432300730822894,8.083857371328791e-05
SER1069,L SER 198,0.0,0.0,0.0,-0.000944999999999987,0.00028631276604440493,2.024536984102762e-05,-0.7542299999999996,0.12507588536564684,0.008844200670496015,0.7555500000000002,0.12499418986496866,0.008838423926243816,0.0,0.0,0.0,0.00037500000000010523,0.0009562295749453567,6.761564168149916e-05
ASP1070,L ASP 199,0.0,0.0,0.0,-0.0014700000000000357,0.0004990991885386657,3.529164207003937e-05,79.74333,0.9909907724610891,0.0700736295300531,-79.739335,0.9886618748480933,0.06990895160056926,0.0,0.0,0.0,0.0025249999999988402,0.00332105028567559,0.00023483371776627303
CYS1071,L CYS 200,0.0,0.0,0.0,-0.0008900000000000085,0.00032848135411313437,2.3227139298673694e-05,0.022979999999999987,0.078497385943737,0.0055506033906234,-0.02131500000000002,0.07856389612920174,0.00555530637093941,0.0,0.0,0.0,0.0007749999999999524,0.0008212033852827667,5.8067848246679336e-05
ALA1072,L ALA 201,0.0,0.0,0.0,-0.0005850000000000055,0.0004927220311697082,3.484070894801101e-05,-0.5666800000000001,0.0813125303996852,0.0057496641641054695,0.5664450000000002,0.08125150444760743,0.005745348977651213,0.0,0.0,0.0,-0.0008199999999999685,0.0007984985911071717,5.6462376853978534e-05
PHE1073,L PHE 202,0.0,0.0,0.0,-0.0012050000000000337,0.00040370162248864696,2.854601548377339e-05,0.6534750000000004,0.061653218691315397,0.004359540901860632,-0.6534400000000001,0.06155344344550966,0.0043524857265702524,0.0,0.0,0.0,-0.0011700000000000354,0.0006716397844080408,4.749210460695965e-05
MET1074,L MET 203,0.0,0.0,0.0,-0.0007149999999999678,0.0004514144437210446,3.191982142807037e-05,-0.4188250000000002,0.15584471237420855,0.011019885293186992,0.418905,0.15577293081597973,0.011014809570528219,0.0,0.0,0.0,-0.0006350000000000544,0.0007153845119933536,5.058532395863294e-05
VAL1075,L VAL 204,0.0,0.0,0.0,-0.0006599999999999934,0.00047370877129307437,3.349626844888802e-05,0.4681049999999999,0.08638526480251019,0.006108360653645053,-0.46748999999999996,0.08643685498674751,0.006112008630556741,0.0,0.0,0.0,-4.500000000014547e-05,0.0007436228882977257,5.258207869608484e-05
ASP1076,L ASP 205,0.0,0.0,0.0,-0.00039999999999999866,0.0004898979485566336,3.4641016151377405e-05,72.033775,0.6000197533234749,0.04242780364209086,-72.02623500000006,0.5994206701210484,0.04238544206259778,0.0,0.0,0.0,0.0071399999999983525,0.0010956276739814423,7.747257579279217e-05
ASN1077,L ASN 206,0.0,0.0,0.0,-0.0006049999999999645,0.0004888506929523274,3.456696399743335e-05,-0.4479799999999989,0.10493450147592198,0.0074199897574054215,0.4486849999999998,0.10489769194315066,0.00741738693038193,0.0,0.0,0.0,0.00010000000000083275,0.0007483314773560353,5.291502622137999e-05
GLU1078,L GLU 207,0.0,0.0,0.0,-0.00034000000000002697,0.00047370877129311795,3.3496268448891106e-05,69.96104000000001,0.5614164304668784,0.03969813650526755,-69.95518,0.5609430163571966,0.03966466107254101,0.0,0.0,0.0,0.005519999999999215,0.0009537295214052854,6.743886120034778e-05
ALA1079,L ALA 208,0.0,0.0,0.0,-0.0002299999999999791,0.0004208325082499782,2.9757352032730328e-05,-0.3891900000000002,0.061909804554689155,0.004377684262255451,0.3890250000000001,0.0618993891326872,0.0043769477807028,0.0,0.0,0.0,-0.0003949999999999354,0.0007341491674039877,5.1912185467381755e-05
ILE1080,L ILE 209,0.0,0.0,0.0,-0.0005399999999999839,0.0004983974317750683,3.5242020373411046e-05,-0.4092149999999999,0.07721682960987283,0.005460054383886727,0.40917000000000003,0.07727995276913614,0.005464517865283227,0.0,0.0,0.0,-0.000585000000000111,0.0007891609468293933,5.580210569506605e-05
TYR1081,L TYR 210,0.0,0.0,0.0,-0.0006949999999999523,0.0004604074282632394,3.255572146335955e-05,-0.24205000000000035,0.09471878113658343,0.006697629244740258,0.2418949999999999,0.09455630055686456,0.006686140132767225,0.0,0.0,0.0,-0.0008500000000003099,0.000785811682274823,5.5565276927213604e-05
ASP1082,L ASP 211,0.0,0.0,0.0,-0.00023499999999999688,0.0004239988207530716,2.9981244136959638e-05,66.29278499999997,0.4787798333071655,0.03385484668268616,-66.28786500000001,0.47842350148341956,0.03382965021779382,0.0,0.0,0.0,0.004685000000000343,0.0009304703111862684,6.579418667325674e-05
ILE1083,L ILE 212,0.0,0.0,0.0,-0.00036499999999999646,0.00048143016108257613,3.4042253156922146e-05,-0.42011500000000024,0.06109379489768154,0.004319983666057071,0.420025,0.06109127904210152,0.00431980576820296,0.0,0.0,0.0,-0.000455000000000263,0.0007732884326045749,5.467974945078114e-05
CYS1084,L CYS 213,0.0,0.0,0.0,-0.00034499999999995754,0.00047536827828531465,3.361361331365198e-05,-0.07243999999999996,0.13718701250482868,0.009700586683288805,0.072535,0.13706516251403936,0.00969197058781134,0.0,0.0,0.0,-0.0002499999999999325,0.0007399324293473152,5.232112384113225e-05
ARG1085,L ARG 214,0.0,0.0,0.0,-0.0004149999999999876,0.00049272203116969,3.4840708948009725e-05,-66.274615,0.8229189794732914,0.05818915907526776,66.26982,0.8226398954593782,0.05816942485539189,0.0,0.0,0.0,-0.005210000000003987,0.0008461087400564719,5.9828922771513705e-05
ARG1086,L ARG 215,0.0,0.0,0.0,-0.0002850000000000097,0.00045141444372108204,3.191982142807302e-05,-65.97726999999995,0.5137086013542275,0.036324683557143106,65.97245000000002,0.5133085402549592,0.036296394965524954,0.0,0.0,0.0,-0.005104999999997944,0.0008910527481614159,6.30069440619846e-05
ASN1087,L ASN 216,0.0,0.0,0.0,-0.0003199999999999981,0.0004664761515876212,3.298484500494108e-05,-0.6544300000000003,0.1652079450268648,0.011681965823439047,0.6540700000000002,0.16508708338328476,0.011673419614662965,0.0,0.0,0.0,-0.0006800000000000495,0.000759999999999805,5.374011537016382e-05
LEU1088,L LEU 217,0.0,0.0,0.0,-0.00048000000000000543,0.0004995998398718769,3.532704346531174e-05,0.004304999999999897,0.08409626611806266,0.0059465040044550605,-0.0042750000000000244,0.08398189909141132,0.00593841703444613,0.0,0.0,0.0,-0.0004500000000000659,0.0007599342076785035,5.373546315050959e-05
ASP1089,L ASP 218,0.0,0.0,0.0,-0.00019999999999999963,0.0003999999999999993,2.828427124746185e-05,66.47477500000002,0.7860520684852297,0.055582274799161835,-66.46884499999999,0.785430252138368,0.05553830574360998,0.0,0.0,0.0,0.005729999999998228,0.0009834124261979655,6.953775952676965e-05
ILE1090,L ILE 219,0.0,0.0,0.0,-0.0003799999999999976,0.0004853864439804607,3.43220046034608e-05,-0.14933999999999995,0.12285371138064984,0.008687069241119243,0.14919500000000002,0.12273079065580889,0.008678377433310902,0.0,0.0,0.0,-0.0005250000000001087,0.0007806247497997922,5.5198505414548506e-05
GLU1091,L GLU 220,0.0,0.0,0.0,-0.00023500000000000132,0.0004239988207530795,2.9981244136960197e-05,67.31643499999997,1.1359822603280874,0.08032607595856125,-67.31066999999999,1.1352558835366324,0.08027471336306782,0.0,0.0,0.0,0.005530000000001323,0.0010995908329915478,7.775281345388879e-05
ARG1092,L ARG 221,0.0,0.0,0.0,-0.00045500000000001263,0.000497970882682927,3.521185879785484e-05,-68.56894,1.4380409369689382,0.10168484981545928,68.56301499999998,1.4367831411793437,0.10159591022224225,0.0,0.0,0.0,-0.00637999999999991,0.0015477725931171528,0.00010944404963278258
PRO1093,L PRO 222,0.0,0.0,0.0,-0.0004899999999999504,0.0004998999899979484,3.534826728426365e-05,-0.18014499999999992,0.06249019103027311,0.004418723783514888,0.17969,0.06237430480574516,0.004410529389993906,0.0,0.0,0.0,-0.0009450000000000158,0.0007886539164932671,5.5766253236171834e-05
THR1094,L THR 223,0.0,0.0,0.0,-0.0007000000000000334,0.000458257569495605,3.2403703492040786e-05,-0.18973000000000018,0.1206399067473115,0.008530529614273669,0.1902149999999999,0.12046828949976829,0.008518394442323031,0.0,0.0,0.0,-0.0002150000000002561,0.000767316753368547,5.425748796249452e-05
TYR1095,L TYR 224,0.0,0.0,0.0,-0.001314999999999995,0.00046451587701605524,3.2846232660686896e-05,-0.17534500000000006,0.15910099300444344,0.011250139104695541,0.17532000000000017,0.15890993549806745,0.011236629298860035,0.0,0.0,0.0,-0.0013400000000000874,0.0008151073548927035,5.7636793803966036e-05
THR1096,L THR 225,0.0,0.0,0.0,-0.001150000000000005,0.0003570714214271817,2.5248762345907968e-05,-0.08969500000000041,0.37181041133217313,0.026290966316873915,0.09000000000000011,0.37116621613503564,0.026245414837643543,0.0,0.0,0.0,-0.0008450000000004576,0.0009648704576260948,6.82266443553979e-05
ASN1097,L ASN 226,0.0,0.0,0.0,-0.0007849999999999868,0.0004108223460329211,2.9049526674284482e-05,0.11672000000000046,0.3489115956800516,0.02467177553399834,-0.11633000000000003,0.34838543468405786,0.024634570333172033,0.0,0.0,0.0,-0.0003949999999993281,0.0009104806422970479,6.438070363073258e-05
LEU1098,L LEU 227,0.0,0.0,0.0,-0.0008500000000000574,0.0003570714214271636,2.5248762345906687e-05,-0.14247500000000016,0.08632687516063589,0.006104231882473016,0.14354,0.08629506590761707,0.006101982628621608,0.0,0.0,0.0,0.00021499999999992304,0.00075417173110649,5.332799452445966e-05
ASN1099,L ASN 228,0.0,0.0,0.0,-0.0015099999999999636,0.0004998999899981007,3.5348267284274426e-05,-0.9607299999999992,0.21268548869163606,0.015039135131383063,0.9605199999999999,0.21234165771228353,0.015014822609674844,0.0,0.0,0.0,-0.0017199999999998638,0.0011232096865663285,7.942291860654675e-05
ARG1100,L ARG 229,0.0,0.0,0.0,-0.0022850000000000136,0.0005037608559624265,3.562127173473714e-05,-83.39032499999996,2.4742822735861427,0.17495817742224298,83.36138500000001,2.470794725745771,0.17471157054947906,0.0,0.0,0.0,-0.031224999999995333,0.004471507016656332,0.00031618329336009207
LEU1101,L LEU 230,0.0,0.0,0.0,-0.0008500000000000085,0.0003570714214271442,2.5248762345905315e-05,0.1569550000000001,0.09559436685809487,0.006759542504859344,-0.15577500000000002,0.09560054589279295,0.006759979428592963,0.0,0.0,0.0,0.00033000000000014127,0.0007423610981187652,5.249285665688708e-05
ILE1102,L ILE 231,0.0,0.0,0.0,-0.0011949999999999483,0.0003962007067131422,2.8015620642776534e-05,-0.278055,0.08523017056770452,0.006026683157010996,0.279255,0.08521895314423915,0.006025889965391016,0.0,0.0,0.0,5.000000000041638e-06,0.0009565432556868307,6.763782225944156e-05
GLY1103,L GLY 232,0.0,0.0,0.0,-0.0007699999999999957,0.0004208325082500127,2.9757352032732768e-05,-0.034865000000000014,0.08854567620725465,0.00626112480908981,0.035785000000000004,0.08841079557949921,0.006251587308436153,0.0,0.0,0.0,0.0001499999999998858,0.0008587782018657771,6.072478900744807e-05
GLN1104,L GLN 233,0.0,0.0,0.0,-0.0012350000000000082,0.00042399882075304276,2.9981244136957598e-05,1.0582899999999993,0.38949643887973995,0.027541557317987575,-1.0561250000000002,0.3888366615624084,0.027494904016471755,0.0,0.0,0.0,0.0009299999999992181,0.0011811435137179381,8.3519458810446e-05
ILE1105,L ILE 234,0.0,0.0,0.0,-0.0009700000000000508,0.00017058722109232716,1.2062338081815338e-05,-0.13764999999999994,0.074748963203512,0.005285549876786705,0.13863000000000006,0.07468114286752706,0.005280754254838975,0.0,0.0,0.0,9.999999999763531e-06,0.0008943712875533252,6.324160023274998e-05
VAL1106,L VAL 235,0.0,0.0,0.0,-0.001565000000000014,0.000495756996924875,3.505531343462575e-05,-0.3267499999999997,0.14040066773345494,0.009927826423744528,0.33006499999999994,0.1404888635266157,0.009934062808086137,0.0,0.0,0.0,0.001750000000000228,0.001451723114095986,0.00010265232583825237
SER1107,L SER 236,0.0,0.0,0.0,-0.001395000000000023,0.000488850692952344,3.4566963997434525e-05,0.42631,0.16726076617067165,0.011827122198573941,-0.42441999999999985,0.16685836388985764,0.011798668060421088,0.0,0.0,0.0,0.0004949999999998621,0.0012609421081080235,8.916207153268441e-05
SER1108,L SER 237,0.0,0.0,0.0,-0.0008549999999999747,0.00035210083782915295,2.489728900904589e-05,-0.27426999999999974,0.16476976998223933,0.011650982168898906,0.27382500000000004,0.16442048040010113,0.011626283665686132,0.0,0.0,0.0,-0.0012999999999998165,0.0010723805294762336,7.58287544405065e-05
ILE1109,L ILE 238,0.0,0.0,0.0,-0.001335000000000025,0.00047199046600532915,3.337476591677669e-05,-0.39328499999999983,0.07899692256664274,0.005585925963974169,0.39456000000000024,0.07911034319227589,0.00559394601332533,0.0,0.0,0.0,-6.0000000000419717e-05,0.001142978564978017,8.082078940468248e-05
THR1110,L THR 239,0.0,0.0,0.0,-0.0021799999999999897,0.00040938978980917425,2.8948229652260246e-05,-0.03355499999999985,0.22995305385012846,0.016260136373198116,0.03886000000000001,0.22916245416734402,0.016204232533508035,0.0,0.0,0.0,0.003125000000000251,0.0021329263934788227,0.00015082067166006418
ALA1111,L ALA 240,0.0,0.0,0.0,-0.0012349999999999417,0.00042399882075308147,2.9981244136960336e-05,-0.02893000000000002,0.0930971272381699,0.006582960997909677,0.02721500000000001,0.09294755927403363,0.006572384945740775,0.0,0.0,0.0,-0.0029499999999999223,0.001160818676624457,8.208227579691476e-05
SER1112,L SER 241,0.0,0.0,0.0,-0.0008550000000000019,0.0003521008378291642,2.4897289009046687e-05,-0.40642,0.24298052102997847,0.017181317411653827,0.4071300000000002,0.24267175999691395,0.01715948470962922,0.0,0.0,0.0,-0.0001450000000002241,0.0010119164985314289,7.155330181061204e-05
LEU1113,L LEU 242,0.0,0.0,0.0,-0.001705000000000033,0.0004560427611529645,3.224709289222982e-05,-0.05013500000000004,0.1190507739370055,0.008418160955636328,0.04953500000000004,0.1192087613181179,0.008429332350488976,0.0,0.0,0.0,-0.002305000000000006,0.001059233213225655,7.489909879298768e-05
ARG1114,L ARG 243,0.0,0.0,0.0,-0.004530000000000067,0.000555967624956666,3.9312847772703776e-05,-80.02296999999997,1.0329248225810963,0.07303881465030046,80.06488,1.0306450531581506,0.0728776106084498,0.0,0.0,0.0,0.037379999999999566,0.010127961295347722,0.0007161550111535263
PHE1115,L PHE 244,0.0,0.0,0.0,-0.0028749999999999973,0.0004465142774872977,3.1573327350787994e-05,-0.37714000000000014,0.09575051122578805,0.006770583578983337,0.37392000000000025,0.09558417023754416,0.006758821494905684,0.0,0.0,0.0,-0.0060949999999998505,0.001380570534236103,9.762107866646831e-05
ASP1116,L ASP 245,0.0,0.0,0.0,-0.0011850000000000072,0.0003882975663070676,2.7456784225396057e-05,73.43973499999998,0.9439763210894924,0.06674920579219097,-73.43486500000003,0.9425243003612742,0.06664653242185634,0.0,0.0,0.0,0.0036849999999999028,0.002199039563082656,0.00015549557871532486
GLY1117,L GLY 246,0.0,0.0,0.0,-0.0003649999999999981,0.00048143016108257873,3.404225315692233e-05,0.20767000000000002,0.05830927113247071,0.004123088102381504,-0.20804499999999984,0.05834589081503571,0.004125677504968165,0.0,0.0,0.0,-0.0007400000000000328,0.0007364781055809526,5.2076866265171365e-05
ALA1118,L ALA 247,0.0,0.0,0.0,-0.0002849999999999975,0.00045141444372106263,3.191982142807165e-05,-0.11212499999999995,0.07568189595273109,0.005351518184123088,0.11187,0.07572570963682011,0.005354616279435899,0.0,0.0,0.0,-0.0005400000000001137,0.0007735631842326353,5.46991773247155e-05
LEU1119,L LEU 248,0.0,0.0,0.0,-0.00046500000000000263,0.0004987734956871733,3.526861210765194e-05,0.12867500000000007,0.06529800437226253,0.004617266168957567,-0.12831499999999996,0.06525416289402555,0.0046141661083017056,0.0,0.0,0.0,-0.00010499999999987796,0.0007771582850357481,5.495338934040852e-05
ASN1120,L ASN 249,0.0,0.0,0.0,-0.0008350000000000052,0.0003711805490593509,2.62464283284413e-05,-0.8258449999999996,0.3444838036468486,0.024358683356762178,0.8260200000000002,0.3445945147561109,0.02436651181437338,0.0,0.0,0.0,-0.0006599999999993145,0.0007709734106956324,5.451605268174028e-05
VAL1121,L VAL 250,0.0,0.0,0.0,-0.0007950000000000157,0.00040370162248869575,2.854601548377684e-05,0.35674999999999973,0.0979394583403449,0.006925365513819524,-0.35498000000000013,0.09801096673331951,0.006930421920777934,0.0,0.0,0.0,0.0009750000000002585,0.0007644442425710704,5.405437077610179e-05
ASP1122,L ASP 251,0.0,0.0,0.0,-0.0015900000000000037,0.0004918333050943078,3.477786652455772e-05,75.40855999999998,0.7904604394928733,0.05589399370251093,-75.41815000000004,0.78869980822471,0.0557694982716222,0.0,0.0,0.0,-0.011180000000000731,0.004251776099466662,0.0003006459712019765
LEU1123,L LEU 252,0.0,0.0,0.0,-0.0028199999999999835,0.0004874423042781638,3.446737587922861e-05,-0.16181500000000015,0.122788194770507,0.008682436517188006,0.16544000000000011,0.12306204288894275,0.008701800503344117,0.0,0.0,0.0,0.0008050000000000402,0.001577014584586913,0.00011151177067914924
THR1124,L THR 253,0.0,0.0,0.0,-0.001675000000000007,0.0004683748498798979,3.31191032487307e-05,-0.010345000000000226,0.2738804410230858,0.019366271708178624,0.011329999999999972,0.27464943309608336,0.019420647659128154,0.0,0.0,0.0,-0.0006900000000006168,0.0015472233193698011,0.00010940521011363457
GLU1125,L GLU 254,0.0,0.0,0.0,-0.0009899999999999987,0.00024474476501039935,1.7306068299876144e-05,70.00262000000002,0.599371191831914,0.04238194341922094,-70.00375499999997,0.5986014491954853,0.042327514395422226,0.0,0.0,0.0,-0.0021249999999994884,0.0015935416530485245,0.00011268041089738321
PHE1126,L PHE 255,0.0,0.0,0.0,-0.0012599999999999944,0.00043863424398926513,3.10161248385444e-05,-0.6002399999999999,0.051682999138981306,0.003654539916323218,0.5994900000000001,0.05158323274088086,0.0036474853666600797,0.0,0.0,0.0,-0.002010000000000014,0.0007680494775725,5.430929938782999e-05
GLN1127,L GLN 256,0.0,0.0,0.0,-0.0011849999999999827,0.00038829756630712436,2.745678422540007e-05,-0.8203649999999993,0.1556652555164474,0.011007195777081657,0.8210550000000003,0.15572630469833898,0.0110115126061318,0.0,0.0,0.0,-0.0004950000000005162,0.0008426001424159033,5.958082745310359e-05
THR1128,L THR 257,0.0,0.0,0.0,-0.0005700000000000069,0.000495075751779468,3.500714212842898e-05,-0.046884999999999996,0.13535129025982706,0.009570781518507241,0.04688500000000003,0.1354133736932951,0.0095751714801877,0.0,0.0,0.0,-0.0005699999999998351,0.0008155366331440013,5.7667148360216895e-05
ASN1129,L ASN 258,0.0,0.0,0.0,-0.00043000000000001923,0.0004950757517794842,3.5007142128430124e-05,-1.1100650000000005,0.06792930718770007,0.0048033273753726805,1.1103250000000007,0.06780287143623427,0.004794387017648092,0.0,0.0,0.0,-0.00017000000000081173,0.0007622991538768473,5.3902690099908614e-05
LEU1130,L LEU 259,0.0,0.0,0.0,-0.0005450000000000022,0.0004979708826829143,3.521185879785394e-05,-0.34241499999999986,0.09323085741856098,0.00659241714965006,0.3426549999999998,0.0931742237692381,0.006588412545902106,0.0,0.0,0.0,-0.00030500000000008743,0.0007496499182955911,5.300825407427537e-05
VAL1131,L VAL 260,0.0,0.0,0.0,-0.000530000000000006,0.0004990991885387166,3.5291642070042965e-05,-0.08524000000000019,0.06350364084050615,0.004490385506835688,0.08515000000000002,0.06349541322016891,0.00448980372622234,0.0,0.0,0.0,-0.0006200000000000938,0.0007586830695355359,5.364699432400024e-05
PRO1132,L PRO 261,0.0,0.0,0.0,-0.0001950000000000074,0.0003962007067131657,2.8015620642778197e-05,-0.06351499999999995,0.07039630512320934,0.004977770472309862,0.06324499999999997,0.07042084190777617,0.004979505484985434,0.0,0.0,0.0,-0.00046500000000002204,0.0006991244524403406,4.9435564121389674e-05
TYR1133,L TYR 262,0.0,0.0,0.0,-0.00048499999999998935,0.0004997749493521944,3.5339425575410004e-05,0.008984999999999995,0.16293098163025949,0.011520960197613728,-0.00901000000000002,0.16296855494235696,0.011523617031991305,0.0,0.0,0.0,-0.0005099999999999793,0.0007482646590610693,5.291030145443221e-05
PRO1134,L PRO 263,0.0,0.0,0.0,-0.00046000000000000755,0.0004983974317750925,3.5242020373412754e-05,0.39915000000000006,0.08920071468323568,0.0063074430239202384,-0.39901499999999984,0.08918365755563054,0.006306236902860523,0.0,0.0,0.0,-0.0003249999999995801,0.0007741931283597842,5.474372110112306e-05
ARG1135,L ARG 264,0.0,0.0,0.0,-0.00057499999999999,0.0004943429983321199,3.495532863527322e-05,-72.54626000000005,1.0802430293190592,0.07638471713610052,72.542815,1.0795600589018448,0.07633642383476431,0.0,0.0,0.0,-0.004019999999997026,0.0013636715146972684,9.642613753533692e-05
GLY1136,L GLY 265,0.0,0.0,0.0,-0.00020999999999999686,0.00040730823708832,2.880104164782891e-05,-0.043304999999999885,0.050363200603218354,0.0035612160668794116,0.043415000000000044,0.05032437555499321,0.003558470721391422,0.0,0.0,0.0,-9.999999999978026e-05,0.0006855654600401499,4.8476798574166505e-05
HID1137,L HID 266,0.0,0.0,0.0,-0.0008700000000000241,0.0003363034344160109,2.3780243901188664e-05,0.3016650000000001,0.13465831862532696,0.009521781024314746,-0.3015050000000001,0.13464635151016935,0.009520934821486828,0.0,0.0,0.0,-0.0007099999999999041,0.0006898550572403319,4.8780118901047256e-05
PHE1138,L PHE 267,0.0,0.0,0.0,-0.0007200000000000539,0.00044899888641290503,3.1749015732777356e-05,-0.37385000000000035,0.06777755897050064,0.004792597156031211,0.3735050000000003,0.0677427485049119,0.004790135684403805,0.0,0.0,0.0,-0.001065000000000147,0.0007554965254716027,5.3421671632384544e-05
PRO1139,L PRO 268,0.0,0.0,0.0,-0.0005950000000000433,0.0004908920451586421,3.471130939622087e-05,0.46179000000000014,0.0700711488417315,0.004954778451152024,-0.4615299999999998,0.07001949085790528,0.004951125680085429,0.0,0.0,0.0,-0.0003350000000000097,0.0007763858576762802,5.489877047802315e-05
LEU1140,L LEU 269,0.0,0.0,0.0,-0.0005549999999999588,0.0004969657935914325,3.51407882666256e-05,0.12957999999999958,0.09361828667520057,0.006619812535110053,-0.12973,0.09351431494696415,0.0066124606237012865,0.0,0.0,0.0,-0.0007050000000005652,0.0007056734372214138,4.989864727624811e-05
ALA1141,L ALA 270,0.0,0.0,0.0,-0.0003449999999999953,0.0004753682782853667,3.361361331365566e-05,-0.10997499999999999,0.10169672745472196,0.007191044560771404,0.10994999999999998,0.10157764271728302,0.007182623998233515,0.0,0.0,0.0,-0.0003699999999999681,0.0007893668348746678,5.581666417836393e-05
THR1142,L THR 271,0.0,0.0,0.0,-0.00034500000000000475,0.00047536827828537965,3.361361331365658e-05,0.49301,0.11569658551573639,0.008180984017830649,-0.4928150000000002,0.11559442363280266,0.008173760081810526,0.0,0.0,0.0,-0.0001499999999997509,0.0007664854858376976,5.419870847169014e-05
TYR1143,L TYR 272,0.0,0.0,0.0,-0.000764999999999958,0.00042399882075305176,2.9981244136958235e-05,-0.005734999999999868,0.12916282272774945,0.009133190782798756,0.005555000000000035,0.12896130029974112,0.009118940995258168,0.0,0.0,0.0,-0.000944999999999383,0.0007628728596559262,5.394325722458788e-05
ALA1144,L ALA 273,0.0,0.0,0.0,-0.00030500000000001305,0.0004604074282632919,3.2555721463363256e-05,0.155995,0.08307475534119854,0.005874272284717485,-0.15591499999999997,0.08299251637949057,0.00586845711196734,0.0,0.0,0.0,-0.00022500000000006182,0.0006959705453537151,4.9212549212571156e-05
PRO1145,L PRO 274,0.0,0.0,0.0,-0.00029500000000001855,0.0004560427611529716,3.2247092892230324e-05,0.6360450000000002,0.07232747040371111,0.005114324478853344,-0.6355450000000002,0.07229417663269747,0.005111970253727842,0.0,0.0,0.0,0.00020500000000002848,0.0007829271996809973,5.5361313206982736e-05
VAL1146,L VAL 275,0.0,0.0,0.0,-0.00041500000000001426,0.0004927220311697218,3.484070894801197e-05,0.29699500000000034,0.14932362497274113,0.010558774780958215,-0.29663999999999985,0.14923300707283227,0.01055236712780597,0.0,0.0,0.0,-5.999999999988709e-05,0.0007592101158440364,5.368426212587424e-05
ILE1147,L ILE 276,0.0,0.0,0.0,-0.00034499999999997364,0.0004753682782853368,3.361361331365355e-05,0.5445449999999998,0.08579829820573359,0.006066855847553981,-0.5439249999999999,0.0856500985113278,0.00605637654666557,0.0,0.0,0.0,0.00027500000000035385,0.0007344215410784276,5.193144519460307e-05
SER1148,L SER 277,0.0,0.0,0.0,-0.00020999999999999518,0.0004073082370883167,2.8801041647828677e-05,-0.8331500000000002,0.1260504165006995,0.008913110427903331,0.8324400000000002,0.12594088454509053,0.008905365349046557,0.0,0.0,0.0,-0.0009199999999999997,0.000716658914686644,5.067543783727174e-05
ALA1149,L ALA 278,0.0,0.0,0.0,-0.00022999999999999188,0.00042083250825000144,2.975735203273197e-05,-0.6397700000000005,0.047863107922485326,0.003384432818065294,0.6391600000000003,0.04774698315076847,0.0033762215567108207,0.0,0.0,0.0,-0.0008400000000000802,0.0007445804187595374,5.2649786324358806e-05
GLU1150,L GLU 279,0.0,0.0,0.0,-0.0002149999999999963,0.0004108223460329225,2.9049526674284584e-05,67.74428499999998,1.0934797363372302,0.07732069366541335,-67.73669499999998,1.0924560732476658,0.07724830975418522,0.0,0.0,0.0,0.0073749999999986925,0.0012939764294602285,9.149795079668838e-05
LYS1151,L LYS 280,0.0,0.0,0.0,-0.0002850000000000186,0.0004514144437210961,3.1919821428074015e-05,-64.77516000000004,0.5881094323275258,0.041585616767856444,64.77026,0.587702996761499,0.04155687743337115,0.0,0.0,0.0,-0.005184999999999604,0.0008779379249132849,6.207958601670298e-05
ALA1152,L ALA 281,0.0,0.0,0.0,-0.00014500000000000236,0.00035210083782917083,2.4897289009047155e-05,-0.3407150000000001,0.06488523541607794,0.004588078996159425,0.3404499999999999,0.06487701827303731,0.0045874979564028235,0.0,0.0,0.0,-0.00041000000000019536,0.0007013558298040384,4.959334632791536e-05
TYR1153,L TYR 282,0.0,0.0,0.0,-0.0001999999999999999,0.00039999999999999986,2.828427124746189e-05,-0.14589500000000002,0.18479492410507378,0.013066974396355105,0.14578500000000016,0.18471677989560098,0.013061448766312237,0.0,0.0,0.0,-0.0003099999999999614,0.0007509327533141597,5.309896420835272e-05
HIE1154,L HIE 283,0.0,0.0,0.0,-9.499999999999949e-05,0.00029321493822791347,2.0733427116615225e-05,-0.15495500000000023,0.1655403363987157,0.011705469442743413,0.154845,0.16551806842456818,0.011703894859191112,0.0,0.0,0.0,-0.00020500000000035713,0.0006503652819762513,4.5987770113370845e-05
GLU1155,L GLU 284,0.0,0.0,0.0,-0.00020499999999999685,0.00040370162248868285,2.8546015483775927e-05,62.17048499999998,0.6334563992705435,0.04479213155102145,-62.16703000000003,0.6330040198087461,0.0447601434925108,0.0,0.0,0.0,0.0032499999999986073,0.0008411301920637921,5.947688626690505e-05
GLN1156,L GLN 285,0.0,0.0,0.0,-0.00016500000000000791,0.0003711805490593671,2.6246428328442446e-05,0.6607850000000002,0.13145067050038017,0.009294966050233727,-0.6605500000000002,0.13142118360447005,0.009292881011828309,0.0,0.0,0.0,7.000000000033424e-05,0.0006671581521639225,4.717520535189961e-05
LEU1157,L LEU 286,0.0,0.0,0.0,-0.00027499999999999855,0.0004465142774872915,3.157332735078756e-05,0.14429999999999982,0.0652548082519598,0.004614211741998865,-0.14425000000000007,0.0652119429245901,0.004611180705632776,0.0,0.0,0.0,-0.00022500000000025833,0.0007378177281689241,5.21715918867899e-05
SER1158,L SER 287,0.0,0.0,0.0,-9.500000000000563e-05,0.00029321493822793244,2.0733427116616566e-05,0.676405,0.07011006329336654,0.004957530118415753,-0.6761899999999998,0.07006563993856203,0.00495438891287322,0.0,0.0,0.0,0.0001200000000001511,0.000674981481227601,4.77283982551377e-05
VAL1159,L VAL 288,0.0,0.0,0.0,-0.00016499999999999794,0.00037118054905934463,2.6246428328440857e-05,0.3099349999999999,0.04377648655385678,0.0030954650498753846,-0.3098149999999999,0.043770889584289395,0.0030950692843618654,0.0,0.0,0.0,-4.4999999999990604e-05,0.000694964027845957,4.914137767705929e-05
ALA1160,L ALA 289,0.0,0.0,0.0,-8.000000000000784e-05,0.00027129319932503736,1.9183326093252762e-05,0.31684000000000007,0.05944740869037117,0.004203566580892955,-0.31676499999999985,0.059429115549535845,0.004202273060499569,0.0,0.0,0.0,-5.00000000000389e-06,0.000659526345190214,4.6635555105518006e-05
GLU1161,L GLU 290,0.0,0.0,0.0,-0.00015999999999999793,0.00036660605559646244,2.5922962793631103e-05,60.030665000000006,0.4618531614861813,0.03265795023993244,-60.02838500000004,0.4617021082565528,0.03264726916363339,0.0,0.0,0.0,0.0021199999999983276,0.0007453858061416771,5.2706735812298115e-05
ILE1162,L ILE 291,0.0,0.0,0.0,-0.0002599999999999847,0.0004386342439892004,3.1016124838539824e-05,0.18844999999999992,0.04920261680032958,0.003479150399163619,-0.1882699999999998,0.04921348494061462,0.0034799188927330635,0.0,0.0,0.0,-8.000000000008888e-05,0.0006954135460286586,4.917316341258477e-05
THR1163,L THR 292,0.0,0.0,0.0,-0.00013000000000000346,0.00033630343441601367,2.378024390118886e-05,0.5483350000000001,0.059151270273763594,0.004182626432637649,-0.5481950000000001,0.05911257882210745,0.004179890533853647,0.0,0.0,0.0,9.999999999668052e-06,0.0006854925236647919,4.8471641193605424e-05
ASN1164,L ASN 293,0.0,0.0,0.0,-0.00011999999999999344,0.0003249615361854207,2.297825058615086e-05,0.06841500000000017,0.13763630616592396,0.009732356542739264,-0.06840500000000001,0.137610213919607,0.009730511542308555,0.0,0.0,0.0,-0.00010999999999953048,0.0006147357155719665,4.3468379311850224e-05
ALA1165,L ALA 294,0.0,0.0,0.0,-0.00011500000000000065,0.00031902194281898733,2.2558257911461295e-05,0.144125,0.06553006466500706,0.0046336753096219456,-0.14410500000000007,0.06558775781348215,0.00463775483127342,0.0,0.0,0.0,-9.500000000001174e-05,0.000660284029793283,4.668913149760108e-05
CYS1166,L CYS 295,0.0,0.0,0.0,-0.0002150000000000052,0.0004108223460329394,2.904952667428578e-05,0.5039999999999997,0.09574173593579924,0.00676996307227754,-0.5037099999999998,0.09568017506255037,0.006765610061184537,0.0,0.0,0.0,7.500000000002061e-05,0.0006923691212061455,4.895789006890361e-05
PHE1167,L PHE 296,0.0,0.0,0.0,-0.00024000000000002687,0.0004270831300813003,3.0199337741086383e-05,-0.025929999999999998,0.09039659894044683,0.006392004810699062,0.025904999999999984,0.0903859279700109,0.006391250259143354,0.0,0.0,0.0,-0.0002649999999999686,0.000696257854533631,4.9232865039512723e-05
GLU1168,L GLU 297,0.0,0.0,0.0,-0.0002300000000000002,0.0004208325082500167,2.9757352032733052e-05,62.25216499999998,0.5266337415863588,0.03723862898773582,-62.24938500000004,0.5263238801055303,0.03721671847230359,0.0,0.0,0.0,0.00254999999999967,0.0007466592261505714,5.2796780204656897e-05
PRO1169,L PRO 298,0.0,0.0,0.0,-0.00018000000000001348,0.00038418745424599973,2.7166155414414286e-05,0.6521750000000001,0.03675941206004252,0.002599282954008662,-0.6519000000000003,0.03673649411687724,0.00259766241070636,0.0,0.0,0.0,9.500000000000952e-05,0.0006899094143434922,4.878396252867229e-05
ALA1170,L ALA 299,0.0,0.0,0.0,-0.00012499999999999567,0.00033071891388306235,2.338535866733632e-05,0.42176499999999995,0.06926557424146523,0.004897815724892032,-0.4215249999999997,0.0692282411664499,0.0048951758778414435,0.0,0.0,0.0,0.0001150000000000545,0.0006868587918923408,4.856825094646738e-05
ASN1171,L ASN 300,0.0,0.0,0.0,-0.00024000000000000575,0.00042708313008126274,3.0199337741083727e-05,0.8806750000000005,0.1463392612219934,0.01034774839639011,-0.8799449999999994,0.14627276566401914,0.010343046450393873,0.0,0.0,0.0,0.0004900000000008831,0.0006556675987113051,4.6362700525306384e-05
GLN1172,L GLN 301,0.0,0.0,0.0,-0.00028499999999999636,0.00045141444372106095,3.191982142807153e-05,0.5089250000000001,0.10310392511927026,0.007290548461878601,-0.508725,0.10299659885161239,0.007282959348712569,0.0,0.0,0.0,-8.499999999976637e-05,0.0007333314393918234,5.1854363365125e-05
MET1173,L MET 302,0.0,0.0,0.0,-0.0005100000000000193,0.0004998999899980179,3.534826728426857e-05,0.48677499999999974,0.1051492005438004,0.007435171274086548,-0.4864200000000001,0.1050243952612918,0.007426346207927574,0.0,0.0,0.0,-0.00015499999999993408,0.0007880196698051176,5.5721405222758266e-05
VAL1174,L VAL 303,0.0,0.0,0.0,-0.00027000000000000743,0.00044395945760847467,3.13926743046854e-05,-0.26227000000000006,0.059278976880509544,0.004191656653400887,0.26222000000000006,0.05922543034879534,0.004187870341832474,0.0,0.0,0.0,-0.00031999999999999336,0.0007332121111927575,5.184592558725037e-05
LYS1175,L LYS 304,0.0,0.0,0.0,-0.00025500000000001075,0.0004358612164439687,3.082004218037478e-05,-66.78856500000005,0.7637515536934247,0.054005390275838214,66.78429499999999,0.763260445702947,0.05397066369680205,0.0,0.0,0.0,-0.004524999999999651,0.0009377499666745077,6.630893604930033e-05
CYS1176,L CYS 305,0.0,0.0,0.0,-0.00019499999999999073,0.00039620070671313184,2.80156206427758e-05,0.07530000000000005,0.20735826484613537,0.01466244352077784,-0.07523999999999997,0.20731216172718855,0.014659183537973726,0.0,0.0,0.0,-0.00013499999999995184,0.0007188706420490018,5.083183057887764e-05
ASP1177,L ASP 306,0.0,0.0,0.0,-0.0001299999999999968,0.00033630343441599643,2.378024390118764e-05,62.64118000000002,0.7905091635113684,0.055897439010899386,-62.638869999999976,0.7902030708007777,0.05587579498776634,0.0,0.0,0.0,0.0021800000000005326,0.0007730459236049046,5.4662601474964574e-05
PRO1178,L PRO 307,0.0,0.0,0.0,-0.00014000000000001235,0.0003469870314579801,2.453568829277276e-05,-0.037395000000000025,0.09119692415317521,0.006448596349206543,0.037240000000000044,0.09112887796960961,0.006443784757423234,0.0,0.0,0.0,-0.00029500000000013847,0.0006066094295342858,4.289376411553966e-05
ARG1179,L ARG 308,0.0,0.0,0.0,-0.00012500000000000732,0.00033071891388309314,2.33853586673385e-05,-60.22181999999998,0.7619387689330002,0.05387720703614543,60.22020499999999,0.7617185851582745,0.053861637692123855,0.0,0.0,0.0,-0.0017399999999980764,0.0006945502141646505,4.911211663103932e-05
HIE1180,L HIE 309,0.0,0.0,0.0,-0.00019500000000001848,0.0003962007067131882,2.8015620642779786e-05,-0.16675999999999994,0.2015234537218932,0.014249860069488406,0.16668999999999992,0.2015635232377128,0.014252693412123896,0.0,0.0,0.0,-0.0002650000000000041,0.0007104751930923605,5.023818269004298e-05
GLY1181,L GLY 310,0.0,0.0,0.0,-9.999999999999842e-05,0.0002999999999999953,2.1213203435596092e-05,-0.3222250000000002,0.10211094150481528,0.007220333917139777,0.32213500000000006,0.10209469513642723,0.007219185125414093,0.0,0.0,0.0,-0.00018999999999997158,0.0007306846104852121,5.1667204298274456e-05
LYS1182,L LYS 311,0.0,0.0,0.0,-0.00017999999999999017,0.00038418745424595,2.7166155414410772e-05,-59.21473500000001,0.5942054735298012,0.0420166719751086,59.21373499999997,0.5940600178255643,0.042006386703625775,0.0,0.0,0.0,-0.001180000000001442,0.0006838128398893895,4.835286961482182e-05
TYR1183,L TYR 312,0.0,0.0,0.0,-0.000244999999999993,0.0004300872004605456,3.0411757594718978e-05,-0.6360250000000002,0.12263696169996974,0.008671742724216351,0.63582,0.12258167726051013,0.008667833524012751,0.0,0.0,0.0,-0.00044999999999996155,0.0007123903424388048,5.037360419902856e-05
MET1184,L MET 313,0.0,0.0,0.0,-0.00027499999999996305,0.0004465142774872339,3.157332735078349e-05,-0.35534,0.1858627837949277,0.013142483479160253,0.35520500000000005,0.18576082195931395,0.013135273688621782,0.0,0.0,0.0,-0.0004100000000000237,0.0007224264668461955,5.1083265361558335e-05
ALA1185,L ALA 314,0.0,0.0,0.0,-0.00018500000000002626,0.00038829756630713363,2.7456784225400726e-05,0.14222500000000007,0.08070411622092143,0.005706642784948078,-0.14205000000000007,0.08074222872821872,0.005709337746183873,0.0,0.0,0.0,-1.000000000010437e-05,0.0006927481504847493,4.8984691486220514e-05
CYS1186,L CYS 315,0.0,0.0,0.0,-0.00022499999999997077,0.0004175823272121975,2.9527529527540462e-05,-0.3486749999999996,0.12027381001282199,0.008504642665920891,0.34863499999999986,0.1203929473640388,0.008513066948814691,0.0,0.0,0.0,-0.0002649999999998709,0.0007448321958668526,5.2667589654351824e-05
CYS1187,L CYS 316,0.0,0.0,0.0,-0.00040500000000001315,0.0004908920451586225,3.471130939621949e-05,0.29682,0.09369555805906707,0.0066252764470624195,-0.2963499999999999,0.09363165864172263,0.006620758075930607,0.0,0.0,0.0,6.500000000025707e-05,0.0007353740544784611,5.1998798063036546e-05
LEU1188,L LEU 317,0.0,0.0,0.0,-0.0003349999999999653,0.00047199046600535674,3.337476591677864e-05,0.12266499999999991,0.10252557132247551,0.007249652672714746,-0.12270500000000001,0.10248018332829033,0.0072464432568674665,0.0,0.0,0.0,-0.00037500000000010246,0.0007171994143890146,5.07136569377493e-05
LEU1189,L LEU 318,0.0,0.0,0.0,-0.0006850000000000022,0.00046451587701606067,3.284623266068728e-05,0.05192499999999997,0.07499519567945666,0.005302961142135587,-0.05142500000000001,0.07493947140859747,0.005299020841155466,0.0,0.0,0.0,-0.00018500000000009286,0.0007942134473804612,5.615937143522694e-05
TYR1190,L TYR 319,0.0,0.0,0.0,-0.00047999999999996933,0.0004995998398718394,3.532704346530909e-05,0.5207050000000001,0.08533444776290472,0.006034056668195914,-0.5204150000000001,0.08528506771410825,0.006030564971459983,0.0,0.0,0.0,-0.00019000000000005902,0.0008209141246195263,5.804739442902856e-05
ARG1191,L ARG 320,0.0,0.0,0.0,-0.0011049999999999183,0.00030655342111940773,2.167660028694686e-05,-75.19459,0.6871037781117558,0.04858557408817194,75.18411500000003,0.6860900245374157,0.04851389088548514,0.0,0.0,0.0,-0.011580000000000723,0.0015979987484340246,0.00011299557513453146
GLY1192,L GLY 321,0.0,0.0,0.0,-0.00021499999999998964,0.0004108223460329097,2.904952667428368e-05,-0.12575999999999993,0.05945950218426001,0.0042044217200466584,0.125495,0.059441063037264014,0.004203117875458642,0.0,0.0,0.0,-0.0004799999999999516,0.0007613146524270184,5.3833075334782416e-05
ASP1193,L ASP 322,0.0,0.0,0.0,-0.0002600000000000041,0.0004386342439892332,3.101612483854214e-05,62.892445000000016,0.4602747190220252,0.03254633750292068,-62.88945500000004,0.4599688880426317,0.032524711986978073,0.0,0.0,0.0,0.0027299999999997483,0.0008983874442582208,6.352558539678393e-05
VAL1194,L VAL 323,0.0,0.0,0.0,-0.0002450000000000141,0.0004300872004605826,3.0411757594721597e-05,0.2791699999999999,0.059556620958547545,0.004211289054434583,-0.279025,0.059574360046919635,0.00421254339740258,0.0,0.0,0.0,-9.999999999990016e-05,0.0006999999999999419,4.949747468305421e-05
VAL1195,L VAL 324,0.0,0.0,0.0,-0.0002200000000000013,0.00041424630354416203,2.9291637031753792e-05,0.02943000000000005,0.050392014248291275,0.0035632534992615884,-0.029255000000000014,0.05037280987794902,0.0035618955452118455,0.0,0.0,0.0,-4.5000000000050554e-05,0.0007635279955575662,5.398958232845272e-05
PRO1196,L PRO 325,0.0,0.0,0.0,-0.00018999999999999906,0.0003923009049186587,2.7739863013360258e-05,-0.11515999999999994,0.044304451243639305,0.003132797791112612,0.11520500000000002,0.044314026842524744,0.0031334748882031935,0.0,0.0,0.0,-0.0001449999999998486,0.0006434088902089123,4.549587893424327e-05
LYS1197,L LYS 326,0.0,0.0,0.0,-0.00016000000000000237,0.0003666060555964727,2.5922962793631828e-05,-56.78248000000002,0.5407750267886134,0.03823856885385654,56.78169500000002,0.5406397802329663,0.03822900547819352,0.0,0.0,0.0,-0.0009449999999997516,0.0007293661631853056,5.157397599563436e-05
ASP1198,L ASP 327,0.0,0.0,0.0,-0.000134999999999999,0.00034172357249683303,2.4163505540380343e-05,58.870315,0.44218917419484216,0.03126749636404524,-58.868910000000014,0.44201327118157885,0.031255058142694275,0.0,0.0,0.0,0.0012699999999996336,0.0007328710664227705,5.182181008029577e-05
VAL1199,L VAL 328,0.0,0.0,0.0,-0.0001949999999999985,0.0003962007067131476,2.8015620642776916e-05,-0.20623500000000014,0.041306897426459065,0.002920838728002635,0.20623999999999995,0.04127738363801667,0.002918751788008023,0.0,0.0,0.0,-0.00019000000000013838,0.000723809367167747,5.118105118106575e-05
ASN1200,L ASN 329,0.0,0.0,0.0,-9.500000000000009e-05,0.00029321493822791526,2.073342711661535e-05,-0.41776500000000033,0.2512432482177381,0.017765580454209756,0.417855,0.2512588187009559,0.017766681453636725,0.0,0.0,0.0,-5.0000000005923085e-06,0.0006519010661126932,4.6096366451102516e-05
ALA1201,L ALA 330,0.0,0.0,0.0,-6.499999999999673e-05,0.0002465258607124086,1.743201078475944e-05,-0.15472000000000005,0.03949900758246963,0.0027930016111703134,0.15478,0.03952419006127771,0.0027947822813235417,0.0,0.0,0.0,-4.999999999966143e-06,0.0005873457244248283,4.153161446417212e-05
ALA1202,L ALA 331,0.0,0.0,0.0,-7.999999999998231e-05,0.00027129319932495073,1.9183326093246636e-05,-0.26259,0.05225200378932914,0.0036947746210019812,0.262475,0.052249108844074924,0.003694569917459939,0.0,0.0,0.0,-0.00019499999999993356,0.0006457360141729025,4.566043144780319e-05
ILE1203,L ILE 332,0.0,0.0,0.0,-0.00016000000000002124,0.0003666060555965159,2.5922962793634884e-05,-0.126045,0.039973153178101725,0.0028265287677644324,0.12613500000000008,0.04000545931494818,0.002828813156608239,0.0,0.0,0.0,-7.000000000015661e-05,0.0007315052973152472,5.1725235620549286e-05
ALA1204,L ALA 333,0.0,0.0,0.0,-7.499999999999619e-05,0.00026339134382130506,1.8624580532188226e-05,-0.09309500000000004,0.05426459227710075,0.0038370861177461097,0.09311999999999995,0.05426937994854937,0.003837424657240851,0.0,0.0,0.0,-5.0000000000037794e-05,0.0006538348415311656,4.623310502227188e-05
THR1205,L THR 334,0.0,0.0,0.0,-6.999999999999784e-05,0.00025514701644345364,1.804161855266816e-05,-0.142495,0.11485247047843596,0.008121296071132982,0.14248999999999992,0.11486609551995766,0.008122259507058376,0.0,0.0,0.0,-7.500000000003393e-05,0.0005825590098867018,4.1193142633220776e-05
ILE1206,L ILE 335,0.0,0.0,0.0,-0.0001750000000000007,0.0003799671038392682,2.6867731575255957e-05,-0.26721999999999996,0.06311474946476488,0.004462886733942527,0.267275,0.06308485852405478,0.004460773125255311,0.0,0.0,0.0,-0.00012000000000011113,0.0006523802572120997,4.6130250378689977e-05
LYS1207,L LYS 336,0.0,0.0,0.0,-0.00012500000000001288,0.00033071891388310794,2.3385358667339546e-05,-58.791615000000036,0.716101554789191,0.050636026540966696,58.79084500000002,0.7159499849641111,0.050625308935852965,0.0,0.0,0.0,-0.0008949999999991575,0.000709911966373327,5.019835654680558e-05
THR1208,L THR 337,0.0,0.0,0.0,-5.999999999999948e-05,0.00023748684174075633,1.679285562374652e-05,-0.22882500000000003,0.18065980287545982,0.012774577170106258,0.2288199999999998,0.1805553588238248,0.012767191860389685,0.0,0.0,0.0,-6.499999999997507e-05,0.000648671719747186,4.586801717971749e-05
LYS1209,L LYS 338,0.0,0.0,0.0,-6.499999999999728e-05,0.00024652586071241073,1.743201078475959e-05,-55.537949999999974,0.4569857957319284,0.0323137755067977,55.537089999999964,0.4569067540567654,0.032308186416347286,0.0,0.0,0.0,-0.0009250000000005975,0.0006552671211042011,4.633438248213672e-05
ARG1210,L ARG 339,0.0,0.0,0.0,-8.500000000001173e-05,0.00027888169534772534,1.9719913792917743e-05,-58.349155000000046,0.4339457350503893,0.030684597192111113,58.34765000000003,0.4338334674701045,0.030676658675378433,0.0,0.0,0.0,-0.0015899999999973602,0.0006339558344215744,4.4827446949227137e-05
THR1211,L THR 340,0.0,0.0,0.0,-7.99999999999995e-05,0.00027129319932500906,1.918332609325076e-05,0.07524000000000015,0.18561528062096622,0.013124982361892917,-0.07528999999999995,0.18558183073781767,0.013122617097972494,0.0,0.0,0.0,-0.00012999999999986135,0.0006189507250184051,4.376642548808443e-05
ILE1212,L ILE 341,0.0,0.0,0.0,-0.00016999999999999681,0.00037563279941985197,2.6561249970586357e-05,-0.4564800000000001,0.07249668682084673,0.0051262898864578126,0.4564000000000001,0.07246488804931557,0.0051240413737595044,0.0,0.0,0.0,-0.0002500000000000924,0.000733143914930977,5.184110338333472e-05
GLN1213,L GLN 342,0.0,0.0,0.0,-8.500000000000785e-05,0.00027888169534771254,1.971991379291684e-05,0.37638999999999995,0.29263360692169355,0.02069232078574081,-0.3762900000000001,0.2925635074646186,0.020687364005595295,0.0,0.0,0.0,1.499999999985846e-05,0.0006593747037914307,4.662483243937918e-05
PHE1214,L PHE 343,0.0,0.0,0.0,-0.00020999999999999686,0.00040730823708832,2.880104164782891e-05,-0.41342500000000015,0.0403195284570641,0.0028510211986234003,0.4133549999999999,0.040270447911590304,0.0028475506799705143,0.0,0.0,0.0,-0.00028000000000017345,0.000656962708226432,4.6454278597358934e-05
VAL1215,L VAL 344,0.0,0.0,0.0,-0.000125000000000004,0.00033071891388308447,2.3385358667337886e-05,-0.16104000000000002,0.06524498754693729,0.00461351731328712,0.16104500000000005,0.06527812018586325,0.004615860144653435,0.0,0.0,0.0,-0.00012000000000011349,0.0006446704584516605,4.558508528018096e-05
ASP1216,L ASP 345,0.0,0.0,0.0,-9.499999999999953e-05,0.0002932149382279136,2.073342711661523e-05,57.629524999999994,0.45822311091317225,0.03240126690230996,-57.629,0.45815103405006713,0.032396170298443126,0.0,0.0,0.0,0.00043000000000034786,0.0006596211033630802,4.664225552017866e-05
TRP1217,L TRP 346,0.0,0.0,0.0,-0.00021000000000002795,0.00040730823708838023,2.880104164783317e-05,-0.014150000000000013,0.0837136637592693,0.005919449932214984,0.014140000000000036,0.08378227974935985,0.0059243018154040705,0.0,0.0,0.0,-0.00022000000000021557,0.000729109045342138,5.155579501858757e-05
CYS1218,L CYS 347,0.0,0.0,0.0,-0.00012500000000001065,0.00033071891388310203,2.338535866733913e-05,-0.05034000000000002,0.09819238463343274,0.0069432501035178035,0.050334999999999984,0.09814872783179618,0.006940163101469591,0.0,0.0,0.0,-0.00013000000000007006,0.0006269768735765675,4.433395989531316e-05
PRO1219,L PRO 348,0.0,0.0,0.0,-0.00012500000000000176,0.0003307189138830785,2.3385358667337465e-05,-0.073515,0.05581334764193956,0.003946599659833767,0.07357500000000007,0.05582798917209893,0.0039476349723600295,0.0,0.0,0.0,-6.499999999993733e-05,0.0007005533527150863,4.9536602628780876e-05
THR1220,L THR 349,0.0,0.0,0.0,-0.00016000000000000289,0.0003666060555964738,2.5922962793631906e-05,0.14348499999999992,0.10186579295818576,0.0072029992971678015,-0.14345499999999983,0.10180937076222421,0.007199009645430416,0.0,0.0,0.0,-0.0001299999999999013,0.000658103335350543,4.653493311478535e-05
GLY1221,L GLY 350,0.0,0.0,0.0,-0.00011000000000000121,0.0003128897569432438,2.2124646889837833e-05,0.34371000000000024,0.07432910533566153,0.005255861442237546,-0.343585,0.07437414049923514,0.005259045909193021,0.0,0.0,0.0,1.4999999999969482e-05,0.0006669145372533859,4.7157979176375754e-05
PHE1222,L PHE 351,0.0,0.0,0.0,-0.00026500000000000747,0.0004413332074521597,3.120697037522315e-05,-0.11021499999999992,0.06432525767534876,0.0045484825903811124,0.11006999999999997,0.06427227318214282,0.004544736020936747,0.0,0.0,0.0,-0.00040999999999970173,0.0007693503753166919,5.4401286749484824e-05
LYS1223,L LYS 352,0.0,0.0,0.0,-0.0005300000000000011,0.0004990991885387111,3.5291642070042585e-05,-67.67318499999996,0.5139558840811439,0.036342169086450396,67.673495,0.5134720245313151,0.03630795504956782,0.0,0.0,0.0,-0.0002200000000013347,0.0012375782803537212,8.750999942873025e-05
VAL1224,L VAL 353,0.0,0.0,0.0,-0.00034500000000002085,0.0004753682782854018,3.3613613313658145e-05,-0.008530000000000175,0.07446119190558267,0.005265201373167037,0.00844999999999999,0.07443377929408129,0.005263263008818771,0.0,0.0,0.0,-0.0004250000000001353,0.000710193635566838,5.021827356648388e-05
GLY1225,L GLY 354,0.0,0.0,0.0,-0.00016500000000000347,0.00037118054905935715,2.624642832844174e-05,-0.297755,0.07882261715396198,0.00557360071004376,0.297875,0.07879726756049361,0.00557180822309958,0.0,0.0,0.0,-4.500000000004667e-05,0.0006730341744666149,4.7590702873563324e-05
ILE1226,L ILE 355,0.0,0.0,0.0,-0.00042499999999995596,0.000494342998332078,3.495532863527025e-05,-0.02795000000000001,0.0950960435559756,0.006724305726244163,0.027869999999999992,0.09501548873736322,0.006718609640394356,0.0,0.0,0.0,-0.0005049999999998711,0.0008246059665073922,5.830844707242641e-05
ASN1227,L ASN 356,0.0,0.0,0.0,-0.0007150000000000212,0.0004514144437210782,3.191982142807275e-05,-0.555225,0.3259600349352657,0.02304885510985303,0.5558250000000002,0.3257558355194881,0.023034416030691965,0.0,0.0,0.0,-0.00011500000000044252,0.0008256966755414124,5.838557184785212e-05
TYR1228,L TYR 357,0.0,0.0,0.0,-0.0008900000000000097,0.00031288975694324295,2.212464688983777e-05,-0.5486450000000004,0.17723424887701422,0.0125323539239441,0.5485150000000002,0.1772999147630921,0.012536997203277929,0.0,0.0,0.0,-0.001020000000000132,0.0006852736679607265,4.845616575836082e-05
GLU1229,L GLU 358,0.0,0.0,0.0,-0.0009649999999999981,0.00025253712598347707,1.785707142842781e-05,71.92150499999998,1.2229772728794452,0.08647755228900865,-71.91210499999998,1.2212846203798697,0.08635786368294443,0.0,0.0,0.0,0.00843500000000164,0.0020114111961499663,0.0001422282496552186
PRO1230,L PRO 359,0.0,0.0,0.0,-0.0006100000000000161,0.00048774993593029935,3.4489128721961876e-05,0.7208550000000004,0.06311698642203621,0.004463044910708105,-0.7200099999999999,0.06300983970777901,0.004455468493884793,0.0,0.0,0.0,0.00023500000000032273,0.0007808809128156508,5.521661887510879e-05
PRO1231,L PRO 360,0.0,0.0,0.0,-0.0007000000000000318,0.0004582575694956031,3.240370349204065e-05,-0.5181800000000001,0.06641323362101824,0.004696124785394841,0.5179300000000001,0.06632115122643722,0.004689613576831227,0.0,0.0,0.0,-0.0009500000000001884,0.000746659226153582,5.279678020486978e-05
THR1232,L THR 361,0.0,0.0,0.0,-0.0013450000000000339,0.0004753682782853629,3.3613613313655394e-05,-0.4892200000000001,0.3189351683336286,0.02255212202875818,0.4911599999999999,0.3188259155087622,0.0225443966874255,0.0,0.0,0.0,0.0005949999999999844,0.0010587610684195852,7.486571311358028e-05
VAL1233,L VAL 362,0.0,0.0,0.0,-0.0010750000000000076,0.0003152380053229616,2.229069312515871e-05,0.355995,0.2242009031538452,0.015853397896823235,-0.3537850000000004,0.22394470026102353,0.015835281616535853,0.0,0.0,0.0,0.0011349999999998527,0.0007725121358269506,5.4624856979214e-05
VAL1234,L VAL 363,0.0,0.0,0.0,-0.0017399999999999944,0.00043863424398922187,3.101612483854134e-05,-0.9697899999999998,0.10557587745313902,0.007465341887683453,0.9695099999999987,0.1055423606899274,0.007462971894628416,0.0,0.0,0.0,-0.0020199999999997264,0.0009325234581500745,6.593936608734473e-05
PRO1235,L PRO 364,0.0,0.0,0.0,-0.001900000000000001,0.00047958315233126924,3.3911649915626146e-05,0.533655,0.1707030637539935,0.012070529394976834,-0.5315999999999999,0.17013109651089703,0.012030085203355826,0.0,0.0,0.0,0.0001549999999999141,0.0010054725257312813,7.109764412413543e-05
GLY1236,L GLY 365,0.0,0.0,0.0,-0.000660000000000002,0.0004737087712930804,3.349626844888845e-05,0.3149899999999998,0.20561677922776656,0.014539301891769097,-0.3141250000000001,0.20515771829253682,0.014506841381741218,0.0,0.0,0.0,0.00020500000000009066,0.0009016512629612952,6.375637223053468e-05
GLY1237,L GLY 366,0.0,0.0,0.0,-0.00045999999999999264,0.0004983974317750763,3.5242020373411616e-05,-0.5931450000000004,0.19943686714095676,0.014102316117397106,0.5924850000000003,0.1991327692144104,0.014080813146796536,0.0,0.0,0.0,-0.001120000000000012,0.0008576712656956317,6.0646516800223027e-05
ASP1238,L ASP 367,0.0,0.0,0.0,-0.0006800000000000161,0.0004664761515876346,3.298484500494203e-05,76.15957999999998,1.0133439660854844,0.07165423900935168,-76.14191,1.0114776378642318,0.07152226967523494,0.0,0.0,0.0,0.016989999999999554,0.0021725330837540848,0.0001536212875874635
LEU1239,L LEU 368,0.0,0.0,0.0,-0.0007099999999999995,0.0004537620521815356,3.208582241426878e-05,0.14068499999999998,0.0997057960953123,0.007050264454259852,-0.14035499999999998,0.09965088547022552,0.0070463816867240466,0.0,0.0,0.0,-0.00038000000000000257,0.0006896375859827916,4.876474136095527e-05
ALA1240,L ALA 369,0.0,0.0,0.0,-0.00023499999999998855,0.00042399882075305653,2.998124413695857e-05,0.48365000000000014,0.1090177852462613,0.007708721521757011,-0.483125,0.10885990710541704,0.007697557851357802,0.0,0.0,0.0,0.0002900000000001057,0.0007455870170545157,5.272096357238981e-05
LYS1241,L LYS 370,0.0,0.0,0.0,-0.0006449999999999994,0.00047851332269854217,3.383600153682459e-05,-70.8181,1.5919116872486778,0.11256515491036585,70.807805,1.5903098556486464,0.11245188831169572,0.0,0.0,0.0,-0.010939999999999159,0.0019381434415463574,0.00013704743704296622
VAL1242,L VAL 371,0.0,0.0,0.0,-0.0003900000000000009,0.00048774993593028894,3.448912872196114e-05,0.4963449999999998,0.06260420093731967,0.0044267855013543946,-0.49596,0.06259998722044464,0.004426487546576762,0.0,0.0,0.0,-5.000000000126014e-06,0.0007582710597142778,5.361786083014753e-05
GLN1243,L GLN 372,0.0,0.0,0.0,-0.0003649999999999981,0.0004814301610825786,3.404225315692232e-05,0.43919999999999987,0.41866688428868976,0.029604219293877614,-0.43886499999999984,0.41836784863920873,0.02958307428032116,0.0,0.0,0.0,-3.0000000000232064e-05,0.0006993568473958617,4.945199692628593e-05
ARG1244,L ARG 373,0.0,0.0,0.0,-0.00035500000000001866,0.00047851332269856797,3.383600153682641e-05,-63.16413500000002,0.5222710376518039,0.036930139234092524,63.160734999999995,0.5219824372303856,0.0369097321025887,0.0,0.0,0.0,-0.003754999999997324,0.0008455619433248364,5.97902584038267e-05
ALA1245,L ALA 374,0.0,0.0,0.0,-0.00030500000000000525,0.00046040742826328006,3.255572146336242e-05,-0.2227000000000001,0.08281123112235433,0.005855638308502322,0.22266999999999992,0.08276974749266802,0.00585270497291638,0.0,0.0,0.0,-0.00033500000000002197,0.0007434883993714672,5.2572568892909645e-05
VAL1246,L VAL 375,0.0,0.0,0.0,-0.0003550000000000209,0.000478513322698571,3.383600153682662e-05,-0.01314999999999989,0.08231377466742741,0.005820462825239937,0.013655000000000013,0.08231346168762435,0.005820440694225825,0.0,0.0,0.0,0.00015000000000027104,0.0007053367989829979,4.987484335812906e-05
CYS1247,L CYS 376,0.0,0.0,0.0,-0.0004949999999999721,0.0004999749993749396,3.5353571248175965e-05,-0.22658500000000006,0.1553268900577101,0.010983269726042414,0.22654500000000014,0.15526325378208441,0.010978769961839975,0.0,0.0,0.0,-0.0005349999999999966,0.0008937421328323584,6.319711227578887e-05
MET1248,L MET 377,0.0,0.0,0.0,-0.0004900000000000526,0.000499899989998053,3.534826728427105e-05,0.07037000000000004,0.12294146208663688,0.008693274153044977,-0.06998000000000001,0.12288046874910581,0.008688961272787435,0.0,0.0,0.0,-9.999999999998011e-05,0.0007416198487095187,5.2440442408504206e-05
LEU1249,L LEU 378,0.0,0.0,0.0,-0.0006650000000000466,0.0004719904660054372,3.3374765916784324e-05,-0.5250399999999997,0.06246629811346432,0.004417034299165106,0.5250049999999999,0.062458906290456355,0.00441651161834768,0.0,0.0,0.0,-0.0006999999999999629,0.000754983443527366,5.338539126017713e-05
SER1250,L SER 379,0.0,0.0,0.0,-0.0002050000000000174,0.00040370162248872334,2.854601548377879e-05,0.5267850000000004,0.10080153161038477,0.007127744655569319,-0.5265900000000001,0.10075307389851534,0.007124318177902954,0.0,0.0,0.0,-9.99999999997947e-06,0.0007279423054062631,5.147329404653374e-05
ASN1251,L ASN 380,0.0,0.0,0.0,-0.0003499999999999998,0.0004769696007084724,3.372684390808007e-05,-0.5637199999999993,0.14383035701825894,0.010170342078809303,0.5636950000000001,0.1438066478818006,0.010168665589692726,0.0,0.0,0.0,-0.0003749999999988773,0.000808934484368027,5.7200305943227507e-05
THR1252,L THR 381,0.0,0.0,0.0,-0.000244999999999973,0.00043008720046051055,3.04117575947165e-05,0.39291000000000026,0.08672647750254685,0.006132488035047343,-0.39277500000000026,0.08671986147936238,0.00613202021156152,0.0,0.0,0.0,-0.00010999999999993015,0.0007126710321040219,5.039345195559696e-05
THR1253,L THR 382,0.0,0.0,0.0,-0.0002049999999999941,0.00040370162248867743,2.8546015483775545e-05,0.23849000000000017,0.11392370209925591,0.008055622229225998,-0.23842500000000008,0.11386436832916587,0.008051426698107595,0.0,0.0,0.0,-0.00013999999999984693,0.0007213875518751492,5.100980297944803e-05
ALA1254,L ALA 383,0.0,0.0,0.0,-0.0001300000000000101,0.00033630343441603096,2.3780243901190083e-05,0.12344500000000001,0.05181898276693594,0.0036641554108689245,-0.12341000000000005,0.05177028008423357,0.0036607116111488426,0.0,0.0,0.0,-9.499999999997178e-05,0.0006602840297932334,4.6689131497597573e-05
ILE1255,L ILE 384,0.0,0.0,0.0,-0.00036000000000002805,0.0004800000000000373,3.394112549695692e-05,0.18086999999999998,0.061980667147103166,0.004382695004218291,-0.18072499999999997,0.061966195421374735,0.004381671698678487,0.0,0.0,0.0,-0.00021500000000002295,0.0007541717311064087,5.3327994524453906e-05
ALA1256,L ALA 385,0.0,0.0,0.0,-0.00010999999999999565,0.000312889756943228,2.2124646889836714e-05,0.3166600000000001,0.09798522541689614,0.006928601734837971,-0.31654,0.0979791222659194,0.006928170176893745,0.0,0.0,0.0,1.0000000000024988e-05,0.00066324957595168,4.68988272774535e-05
GLU1257,L GLU 386,0.0,0.0,0.0,-0.00019500000000000238,0.00039620070671315553,2.8015620642777475e-05,64.95037999999994,0.625057529837043,0.04419824179794858,-64.94800499999995,0.6248539949332068,0.04418384970687751,0.0,0.0,0.0,0.002179999999999751,0.0008109253973061822,5.734108474715967e-05
ALA1258,L ALA 387,0.0,0.0,0.0,-0.00024000000000002408,0.0004270831300812954,3.0199337741086034e-05,0.11542499999999992,0.10827951964706896,0.007656518260606446,-0.11536000000000003,0.10821418760957359,0.007651898587932275,0.0,0.0,0.0,-0.00017500000000004402,0.0006887488656978372,4.870189934694833e-05
TRP1259,L TRP 388,0.0,0.0,0.0,-0.0007200000000000139,0.00044899888641287993,3.174901573277558e-05,0.26149499999999987,0.07063915327210586,0.004994942429598195,-0.2614799999999998,0.0706082828002502,0.004992759557599438,0.0,0.0,0.0,-0.0007050000000000978,0.0007536411612963321,5.3290477573394106e-05
ALA1260,L ALA 389,0.0,0.0,0.0,-0.0002150000000000013,0.00041082234603293194,2.904952667428525e-05,0.18872000000000014,0.09168179535763867,0.006482881920874363,-0.18869500000000017,0.0916039954095886,0.0064773806337901476,0.0,0.0,0.0,-0.00018999999999996575,0.0006956292115776148,4.9188413269798304e-05
ARG1261,L ARG 390,0.0,0.0,0.0,-0.0003499999999999731,0.0004769696007084361,3.372684390807751e-05,-71.520515,0.6393064443426306,0.04520579220509342,71.51446999999996,0.6388431568894152,0.045173032835112696,0.0,0.0,0.0,-0.006394999999999698,0.000979272689295469,6.924503592316132e-05
LEU1262,L LEU 391,0.0,0.0,0.0,-0.0004449999999999732,0.0004969657935914399,3.514078826662612e-05,-0.11150999999999989,0.08554203586541535,0.0060487353636938055,0.11137500000000003,0.08546615923861321,0.006043370075959269,0.0,0.0,0.0,-0.0005799999999998739,0.0008022468448055846,5.6727418414754064e-05
ASP1263,L ASP 392,0.0,0.0,0.0,-0.0002899999999999997,0.00045376205218153684,3.208582241426887e-05,70.12685000000002,0.7533224193536231,0.053267939114480294,-70.12326499999996,0.7529582025455338,0.05324218509699809,0.0,0.0,0.0,0.0032950000000002435,0.0009044197034576613,6.395213053536386e-05
HIE1264,L HIE 393,0.0,0.0,0.0,-0.00028499999999998416,0.00045141444372104165,3.1919821428070166e-05,0.5645450000000001,0.24044304517910248,0.017001890773528677,-0.56438,0.24036315358224095,0.016996241584538618,0.0,0.0,0.0,-0.00012000000000037758,0.0007782030583335459,5.502726596877607e-05
LYS1265,L LYS 394,0.0,0.0,0.0,-0.00034000000000000474,0.00047370877129308705,3.349626844888892e-05,-70.45405500000001,0.681201153827035,0.0481681955223197,70.44958000000001,0.6807999218572711,0.0481398241376548,0.0,0.0,0.0,-0.004815000000000962,0.0008948603242949245,6.327618035237341e-05
PHE1266,L PHE 395,0.0,0.0,0.0,-0.00042000000000002035,0.0004935585071701461,3.489985673323196e-05,0.033174999999999934,0.06601472847024371,0.004667946215949797,-0.03327000000000002,0.06602300432425047,0.004668531407198626,0.0,0.0,0.0,-0.0005150000000000699,0.000761429576520233,5.384120169534579e-05
ASP1267,L ASP 396,0.0,0.0,0.0,-0.0001900000000000035,0.0003923009049186679,2.7739863013360905e-05,68.48142499999996,0.7337171146856546,0.051881634726685416,-68.478735,0.7335083535830239,0.0518668730875536,0.0,0.0,0.0,0.0025000000000054002,0.0008602325267014296,6.082762530278186e-05
LEU1268,L LEU 397,0.0,0.0,0.0,-0.00023999999999999244,0.00042708313008123905,3.019933774108205e-05,-0.0866900000000001,0.07297056872465778,0.005159798397224451,0.08658999999999997,0.07296226353396672,0.005159211131558782,0.0,0.0,0.0,-0.0003400000000000447,0.0007512655988397308,5.312249994117461e-05
MET1269,L MET 398,0.0,0.0,0.0,-0.0003350000000000497,0.0004719904660054758,3.3374765916787054e-05,-0.05670499999999997,0.10294414978521113,0.007279250639660646,0.05659,0.10289272034502732,0.007275614029069986,0.0,0.0,0.0,-0.00045000000000000346,0.0007664854858379314,5.4198708471706674e-05
TYR1270,L TYR 399,0.0,0.0,0.0,-0.0004550000000000498,0.0004979708826829672,3.521185879785768e-05,-0.07115499999999984,0.2546653705846163,0.01800756104737673,0.07102499999999998,0.25455230184580924,0.017999565880181662,0.0,0.0,0.0,-0.0005849999999997274,0.0007299143785402797,5.1612740675139636e-05
ALA1271,L ALA 400,0.0,0.0,0.0,-0.0001599999999999957,0.00036660605559645746,2.592296279363075e-05,0.10287500000000001,0.12644797101970442,0.008941221777531304,-0.102895,0.1264108934190404,0.008938599995245338,0.0,0.0,0.0,-0.00017999999999990468,0.0007054076835418584,4.987985565335422e-05
LYS1272,L LYS 401,0.0,0.0,0.0,-0.0003699999999999964,0.00048280430818292767,3.413942003022279e-05,-67.70111000000001,0.9753520635615722,0.06896780581886802,67.699215,0.9751463986383662,0.0689532631126829,0.0,0.0,0.0,-0.002265000000001578,0.0008513371834927217,6.019862955239596e-05
ARG1273,L ARG 402,0.0,0.0,0.0,-0.0004399999999999904,0.0004963869458396228,3.5099857549567676e-05,-73.08785000000003,0.9521991322692481,0.06733064634675316,73.08417000000003,0.9518248741742228,0.06730418230306252,0.0,0.0,0.0,-0.004119999999999635,0.0009249864863867866,6.540642170300149e-05
ALA1274,L ALA 403,0.0,0.0,0.0,-0.0002549999999999886,0.0004358612164439307,3.0820042180372096e-05,0.1751600000000001,0.06153888526777181,0.004351456307950237,-0.17490999999999995,0.06153008938722597,0.00435083434527219,0.0,0.0,0.0,-5.0000000000385845e-06,0.000738224220681113,5.220033524797694e-05
PHE1275,L PHE 404,0.0,0.0,0.0,-0.000814999999999948,0.00038829756630705156,2.7456784225394922e-05,0.52282,0.043057956291491534,0.003044657287774763,-0.5225150000000003,0.04301662207797955,0.0030417345175078295,0.0,0.0,0.0,-0.0005100000000000726,0.0007415524256588112,5.243567487886785e-05
VAL1276,L VAL 405,0.0,0.0,0.0,-0.0005900000000000056,0.0004918333050943211,3.477786652455866e-05,0.7796100000000002,0.058547740349219925,0.004139950422408265,-0.7791500000000003,0.05843558419319229,0.00413201978456037,0.0,0.0,0.0,-0.0001300000000000656,0.0007701298591796764,5.445640458201901e-05
HIE1277,L HIE 406,0.0,0.0,0.0,-0.0009950000000000703,0.00027381563140184564,1.9361688975912122e-05,0.196805,0.13311028125205054,0.00941231825189735,-0.19646500000000017,0.13303596797482992,0.00940706350967186,0.0,0.0,0.0,-0.0006550000000003653,0.0006526676029952723,4.615056879387265e-05
TRP1278,L TRP 407,0.0,0.0,0.0,-0.0018799999999999173,0.0003544009029334356,2.505992817228677e-05,1.3134250000000005,0.07735078781110999,0.005469526659135761,-1.3127549999999997,0.07728774142774834,0.005465068606615331,0.0,0.0,0.0,-0.0012100000000001465,0.0006677574409915548,4.721758147129043e-05
TYR1279,L TYR 408,0.0,0.0,0.0,-0.0014649999999999785,0.0004987734956871158,3.526861210764788e-05,0.6757599999999999,0.12317135381248301,0.008709529952873425,-0.6754799999999999,0.12310345080459678,0.008704728485139493,0.0,0.0,0.0,-0.0011849999999998962,0.0008371230494968857,5.919353849868097e-05
VAL1280,L VAL 409,0.0,0.0,0.0,-0.0008849999999999914,0.0003190219428189817,2.2558257911460895e-05,0.7266100000000004,0.0902469827750468,0.006381425350186113,-0.7261350000000004,0.09020197766678523,0.006378243008462134,0.0,0.0,0.0,-0.00040999999999995483,0.000679632253501616,4.8057257516408734e-05
GLY1281,L GLY 410,0.0,0.0,0.0,-0.0007999999999999962,0.00039999999999999715,2.82842712474617e-05,0.7425799999999999,0.08521381108717126,0.00602552636704882,-0.74201,0.08502199656559506,0.006011963032155162,0.0,0.0,0.0,-0.00023000000000001242,0.000726016528737478,5.133712107237886e-05
GLU1282,L GLU 411,0.0,0.0,0.0,-0.0021499999999999918,0.0004330127018921913,3.0618621784787745e-05,95.30368499999997,1.3213462588523337,0.09343328999299602,-95.28651500000004,1.3191123074882274,0.09327532577715597,0.0,0.0,0.0,0.015019999999998533,0.003220186330012294,0.00022770155906359145
GLY1283,L GLY 412,0.0,0.0,0.0,-0.0006849999999999985,0.0004645158770160589,3.2846232660687154e-05,0.07216000000000002,0.16373754731276524,0.011577993003970947,-0.07198,0.16362844984904062,0.011570278648329954,0.0,0.0,0.0,-0.0005050000000000099,0.0007549668866910868,5.338422051505633e-05
MET1284,L MET 413,0.0,0.0,0.0,-0.001200000000000001,0.0003999999999999904,2.828427124746122e-05,0.18282,0.3313123716374021,0.02342732246758046,-0.18286499999999994,0.3310874005077814,0.02341141460644786,0.0,0.0,0.0,-0.0012450000000000666,0.0007842034174883026,5.54515554335644e-05
GLU1285,L GLU 414,0.0,0.0,0.0,-0.0007449999999999846,0.00043586121644394063,3.0820042180372794e-05,83.84096999999998,1.7613360011948669,0.12454526303928873,-83.83211000000004,1.7601155240196549,0.12445896227060115,0.0,0.0,0.0,0.008114999999999525,0.0017180730484992308,0.00012148611031676502
GLU1286,L GLU 415,0.0,0.0,0.0,-0.0005149999999999927,0.0004997749493521987,3.53394255754103e-05,76.18281500000003,1.0549021996238608,0.07459284988426369,-76.17816499999995,1.0544510978600545,0.07456095217264444,0.0,0.0,0.0,0.004135000000001981,0.0009363626434193405,6.621083748115768e-05
GLY1287,L GLY 416,0.0,0.0,0.0,-0.00022000000000000405,0.0004142463035441672,2.9291637031754154e-05,-0.43056499999999986,0.10405193787239182,0.00735758308651696,0.43042499999999956,0.1039255232125409,0.007348644220194761,0.0,0.0,0.0,-0.00036000000000001585,0.0007073895673531616,5.0019996001603855e-05
GLU1288,L GLU 417,0.0,0.0,0.0,-0.0007650000000000324,0.00042399882075309323,2.9981244136961166e-05,82.81615,1.4375021382603133,0.10164675099340295,-82.80678500000002,1.4363169910494038,0.10156294843044911,0.0,0.0,0.0,0.008599999999998857,0.001910497317455573,0.00013509256086115438
PHE1289,L PHE 418,0.0,0.0,0.0,-0.0007449999999999601,0.00043586121644392507,3.0820042180371696e-05,-0.22593500000000014,0.10239038419207118,0.007240093499050941,0.2258600000000001,0.10233494222405136,0.007236173159896026,0.0,0.0,0.0,-0.0008200000000001317,0.0007984985911070865,5.64623768539725e-05
SER1290,L SER 419,0.0,0.0,0.0,-0.00023999999999999022,0.0004270831300812352,3.019933774108178e-05,-0.39489500000000005,0.31562331025290247,0.022317938298037288,0.39475999999999983,0.3154380484342368,0.022304838309209943,0.0,0.0,0.0,-0.00037500000000012507,0.0007578753195611964,5.358987777556436e-05
GLU1291,L GLU 420,0.0,0.0,0.0,-0.000580000000000005,0.0004935585071701262,3.489985673323054e-05,79.53622500000002,1.5224896828460817,0.10765627790270203,-79.52888000000002,1.5214927261089484,0.10758578241576439,0.0,0.0,0.0,0.006764999999997627,0.0015491207183402187,0.00010953937648149443
ALA1292,L ALA 421,0.0,0.0,0.0,-0.00032000000000001363,0.00046647615158764387,3.298484500494269e-05,-0.3241199999999999,0.07611843140790508,0.005382385902181277,0.324,0.07609599201009187,0.00538079919714533,0.0,0.0,0.0,-0.0004400000000001292,0.000745922247958828,5.274466797696006e-05
ARG1293,L ARG 422,0.0,0.0,0.0,-0.0004249999999999887,0.0004943429983321161,3.4955328635272946e-05,-70.71103500000002,1.0012102045878277,0.07079625250572236,70.70751,1.000963920380408,0.07077883758240579,0.0,0.0,0.0,-0.003949999999998397,0.0009473647660785597,6.698880503513568e-05
GLU1294,L GLU 423,0.0,0.0,0.0,-0.00038499999999998757,0.0004865953144040586,3.4407484650870994e-05,70.40051,1.378180909714392,0.09745210669608916,-70.39730000000002,1.3776609270778963,0.09741533837125262,0.0,0.0,0.0,0.0028249999999977148,0.0009666307464597887,6.835111557251309e-05
ASP1295,L ASP 424,0.0,0.0,0.0,-0.00036499999999997813,0.00048143016108255217,3.404225315692045e-05,76.30553,0.9713879189588827,0.06868749846585144,-76.29985000000002,0.9707172798990206,0.06864007712315573,0.0,0.0,0.0,0.005314999999996389,0.0014091752907247428,9.964374039519902e-05
MET1296,L MET 425,0.0,0.0,0.0,-0.0004250000000000442,0.000494342998332181,3.495532863527753e-05,-0.14205999999999996,0.19007715906967898,0.013440484812684408,0.14201,0.18995320450047692,0.013431719901040225,0.0,0.0,0.0,-0.00047500000000017694,0.0007677076266393162,5.428512687652907e-05
ALA1297,L ALA 426,0.0,0.0,0.0,-0.00011499999999999954,0.0003190219428189842,2.255825791146107e-05,-0.41428000000000004,0.050044496200880646,0.003538680262470712,0.4141850000000001,0.05003819316282229,0.003538234570375398,0.0,0.0,0.0,-0.00020999999999997076,0.0006677574409917676,4.721758147130547e-05
ALA1298,L ALA 427,0.0,0.0,0.0,-0.0002250000000000274,0.00041758232721230256,2.952752952754789e-05,-0.5405949999999998,0.0688592112574639,0.004869081522730977,0.5404400000000001,0.06885257003191537,0.004868611917168903,0.0,0.0,0.0,-0.0003800000000000625,0.0007453858061435014,5.270673581242712e-05
LEU1299,L LEU 428,0.0,0.0,0.0,-0.0003849999999999798,0.0004865953144040486,3.440748465087029e-05,-0.512135,0.05968916798716487,0.004220661544710727,0.5119250000000001,0.059633290828194234,0.004216710432908569,0.0,0.0,0.0,-0.0005950000000000033,0.0007489826433234668,5.296107060850486e-05
GLU1300,L GLU 429,0.0,0.0,0.0,-0.00021999999999998965,0.0004142463035441402,2.9291637031752247e-05,65.92404000000003,0.8346865390034095,0.059021251189444054,-65.92175999999999,0.8343420955462117,0.058996895359012064,0.0,0.0,0.0,0.002060000000000599,0.0007977468270072164,5.640921910468543e-05
LYS1301,L LYS 430,0.0,0.0,0.0,-0.00020999999999999852,0.00040730823708832326,2.880104164782914e-05,-65.26327999999995,0.992119933075394,0.07015347324279549,65.261425,0.9919216624180301,0.07013945339016225,0.0,0.0,0.0,-0.0020650000000028965,0.0007878927591999623,5.571243128780729e-05
ASP1302,L ASP 431,0.0,0.0,0.0,-0.0002200000000000002,0.00041424630354416,2.929163703175365e-05,68.64113999999996,0.8450126332838239,0.059751416318329316,-68.63873500000001,0.8445600243759592,0.05971941203553166,0.0,0.0,0.0,0.0021849999999983536,0.0010152708998124934,7.17904937998782e-05
TYR1303,L TYR 432,0.0,0.0,0.0,-0.0003750000000000053,0.00048412291827593394,3.423265984407336e-05,-0.13439000000000006,0.06735226722241754,0.004762524488125987,0.1343600000000001,0.06729680824526502,0.004758602946243765,0.0,0.0,0.0,-0.00040499999999990126,0.0007006960824776401,4.9546695147078765e-05
GLU1304,L GLU 433,0.0,0.0,0.0,-0.000139999999999999,0.0003469870314579471,2.4535688292770426e-05,62.80935000000002,0.8563120678206383,0.06055040699678481,-62.80787499999999,0.8560665274236555,0.060533044668808635,0.0,0.0,0.0,0.0013350000000036744,0.0007501833109284239,5.304597062904648e-05
GLU1305,L GLU 434,0.0,0.0,0.0,-0.00016000000000000348,0.0003666060555964752,2.5922962793632004e-05,63.634109999999936,1.2448500825029216,0.0880241934898449,-63.63282999999997,1.244630154344205,0.08800864222060467,0.0,0.0,0.0,0.0011199999999956843,0.000790948797330722,5.5928525816389775e-05
VAL1306,L VAL 435,0.0,0.0,0.0,-0.00012999999999999955,0.00033630343441600364,2.3780243901188152e-05,-0.3713149999999999,0.05053410506776755,0.0035733008374611913,0.37120999999999976,0.05057485442391537,0.003576182252067302,0.0,0.0,0.0,-0.000235000000000114,0.0006631553362523903,4.689216352441103e-05
GLY1307,L GLY 436,0.0,0.0,0.0,-8.499999999999785e-05,0.0002788816953476798,1.971991379291452e-05,-0.29968999999999996,0.0826572071872745,0.005844747171606323,0.29964999999999997,0.0826410763482662,0.005843606549041424,0.0,0.0,0.0,-0.0001249999999999829,0.0006628536791780163,4.687083314812275e-05
VAL1308,L VAL 437,0.0,0.0,0.0,-8.500000000000007e-05,0.0002788816953476871,1.971991379291504e-05,-0.2029349999999998,0.20451139522041314,0.014461139439027621,0.20295500000000025,0.20456481362883486,0.01446491669091114,0.0,0.0,0.0,-6.50000000000639e-05,0.0006788040954502395,4.799869789900648e-05
ASP1309,L ASP 438,0.0,0.0,0.0,-6.0000000000001716e-05,0.00023748684174076517,1.6792855623747148e-05,58.52357000000001,1.2284490567788608,0.08686446583905506,-58.52275499999999,1.2282699642084867,0.08685180208195789,0.0,0.0,0.0,0.0007550000000034629,0.0006818907537150624,4.8216957598032656e-05
SER1310,L SER 439,0.0,0.0,0.0,-4.499999999999949e-05,0.00020730412441627641,1.4658615214268878e-05,-0.002855000000000003,0.20501196056571921,0.014496534754036913,0.00281999999999996,0.20500192096660952,0.014495824847175827,0.0,0.0,0.0,-8.000000000018658e-05,0.0006029925372674409,4.263801121066894e-05
VAL1311,L VAL 440,0.0,0.0,0.0,-5.499999999999727e-05,0.00022798026230354867,1.612063894515271e-05,56.83027,1.4107227499054273,0.09975316228322616,-56.829665000000034,1.4104825567054957,0.0997361780591795,0.0,0.0,0.0,0.0005500000000007787,0.0006461423991681324,4.568916720639314e-05
gtp1312,L gtp 441,0.0,0.0,0.0,-0.0063800000000001165,0.0005528109984435075,3.908964057139101e-05,366.4007150000002,4.19080701339122,0.2963348057813074,-366.36255500000004,4.187343329245472,0.29608988632657274,0.0,0.0,0.0,0.03177999999999827,0.015282722270598053,0.0010806516552530553
Mg+1313,L Mg+ 442,0.0,0.0,0.0,-0.000135000000000014,0.000341723572496871,2.4163505540383026e-05,-189.12146500000003,2.303620248381769,0.16289054989093876,189.07217999999986,2.301395161129658,0.16273321246246883,0.0,0.0,0.0,-0.04942000000000149,0.006844968955373565,0.0004840123965356046
MET1314,L MET 443,0.0,0.0,0.0,-0.01329499999999999,0.001525770297259751,0.00010788825237253843,-109.94551,2.123333805574865,0.15014237326446253,110.10248499999994,2.13093840591084,0.15068009971104068,0.0,0.0,0.0,0.1436799999999991,0.04314832094068449,0.0030510470333971517
ARG1315,L ARG 444,0.0,0.0,0.0,-0.009215000000000001,0.0009993873123069902,7.066735455640707e-05,-98.68541000000005,1.421296651617074,0.1005008500436167,98.692905,1.420456970829695,0.10044147564573792,0.0,0.0,0.0,-0.0017200000000036652,0.00783910709201523,0.0005543085783211526
GLU1316,L GLU 445,0.0,0.0,0.0,-0.022910000000000003,0.0030268630626442685,0.00021403153973188437,111.48414499999996,2.7003699050300214,0.19094498715588012,-111.28226000000002,2.684634865748484,0.18983235185805897,0.0,0.0,0.0,0.17897500000000235,0.04676499091200829,0.003306784219600833
ILE1317,L ILE 446,0.0,0.0,0.0,-0.011610000000000047,0.0013030349189488476,9.213848273115934e-05,0.7273049999999999,0.19777705118390224,0.013984949405521616,-0.7060550000000002,0.2032499003074781,0.014371938278290752,0.0,0.0,0.0,0.009639999999999623,0.0101005148383635,0.0007142142535682175
VAL1318,L VAL 447,0.0,0.0,0.0,-0.019475,0.0025883150890107466,0.0001830215151286961,-0.351755,0.11726561719020576,0.008291931311522026,0.40385500000000024,0.11794067989883587,0.008339665453421878,0.0,0.0,0.0,0.032625000000000196,0.012585085418859826,0.0008898999241487725
HIE1319,L HIE 448,0.0,0.0,0.0,-0.012334999999999962,0.0011012606412654303,7.787088672926316e-05,1.2316450000000003,0.22848323565417372,0.01615620453185102,-1.2572199999999991,0.22863989503146892,0.016167282022653207,0.0,0.0,0.0,-0.03791000000000014,0.009919773182890914,0.0007014338885454627
ILE1320,L ILE 449,0.0,0.0,0.0,-0.011259999999999945,0.001110135126910193,7.84984076271586e-05,-0.15536499999999998,0.08042289335133367,0.005686757325137054,0.1679699999999999,0.08166755230812299,0.005774768003998084,0.0,0.0,0.0,0.0013450000000000983,0.005999664573957369,0.00042424035050899535
GLN1321,L GLN 450,0.0,0.0,0.0,-0.009459999999999986,0.0006770524351923719,4.7874836814339166e-05,0.594155,0.2576382172252404,0.018217773049278026,-0.5570150000000003,0.2630738960349346,0.018602133583946703,0.0,0.0,0.0,0.027679999999999545,0.010050253728140019,0.0007106602563813187
ALA1322,L ALA 451,0.0,0.0,0.0,-0.0031900000000000175,0.0004515528761950422,3.192961008218039e-05,-0.28877500000000017,0.06392280011857934,0.00452002454362797,0.298935,0.06437127290181557,0.004551736358248364,0.0,0.0,0.0,0.006970000000000017,0.002643690602169632,0.0001869371552153294
GLY1323,L GLY 452,0.0,0.0,0.0,-0.0020400000000000123,0.000372021504754759,2.630589287593135e-05,0.25946499999999995,0.05984737901529315,0.004231848753795527,-0.2658949999999999,0.05998519796583184,0.004241594025245719,0.0,0.0,0.0,-0.008469999999999887,0.0023577743742777164,0.00016671982485596423
GLN1324,L GLN 453,0.0,0.0,0.0,-0.003385000000000013,0.0005067297109900453,3.583120148697604e-05,0.5743849999999996,0.17819407053827602,0.012600223564484895,-0.5732549999999997,0.17918911790340494,0.012670584038433342,0.0,0.0,0.0,-0.0022550000000003934,0.002099994047610667,0.00014849200315168883
CYS1325,L CYS 454,0.0,0.0,0.0,-0.0016599999999999948,0.0004737087712930884,3.349626844888901e-05,0.241655,0.08015513692209615,0.0056678240864550394,-0.23732500000000012,0.08033933890068991,0.005680849133272202,0.0,0.0,0.0,0.0026699999999998526,0.0017120455601414735,0.00012105990252763571
GLY1326,L GLY 455,0.0,0.0,0.0,-0.0016000000000000192,0.000489897948556597,3.464101615137481e-05,0.040554999999999966,0.08269290764630303,0.005847271575273378,-0.03318000000000001,0.08385164041329184,0.005929206354985461,0.0,0.0,0.0,0.0057749999999999555,0.0022725261274625123,0.00016069186351523468
ASN1327,L ASN 456,0.0,0.0,0.0,-0.006084999999999998,0.000572516375311699,4.048302113232448e-05,0.7224950000000004,0.12149399151809968,0.008590922527586918,-0.6989050000000002,0.12131956138644588,0.00857858845469335,0.0,0.0,0.0,0.017505000000000093,0.005579424253450573,0.0003945248724731591
GLN1328,L GLN 457,0.0,0.0,0.0,-0.003580000000000021,0.0005230678732249134,3.698648401781616e-05,0.46636999999999973,0.2900699451856398,0.0205110425259176,-0.45651999999999987,0.29233815967129606,0.020671429510316912,0.0,0.0,0.0,0.006269999999999172,0.0038893572733807074,0.0002750190902464719
ILE1329,L ILE 458,0.0,0.0,0.0,-0.0025250000000000055,0.0004993746088859931,3.5311117229566564e-05,0.07713499999999995,0.07115867322399988,0.005031678037692792,-0.06748000000000003,0.0716313450941695,0.005065100986160099,0.0,0.0,0.0,0.007129999999999957,0.0022590042053965407,0.00015973571923648224
GLY1330,L GLY 459,0.0,0.0,0.0,-0.0024149999999999667,0.0004927220311696756,3.48407089480087e-05,0.126665,0.09008308817419611,0.006369836251819975,-0.11156,0.08889137415970125,0.006285569345731539,0.0,0.0,0.0,0.012689999999999995,0.003426937408240897,0.000242321068006899
ALA1331,L ALA 460,0.0,0.0,0.0,-0.004064999999999965,0.0005298820623497501,3.746831995166213e-05,0.3633600000000001,0.08535432267905291,0.006035462036994304,-0.3551099999999998,0.08502051458324744,0.006011858240178402,0.0,0.0,0.0,0.004185000000000052,0.002389722787270714,0.0001689789188035139
LYS1332,L LYS 461,0.0,0.0,0.0,-0.003245000000000022,0.0004847421995246478,3.427644964111609e-05,-76.73373999999993,1.0542444984024952,0.07454634338490147,76.758055,1.052381196132753,0.07441458801786796,0.0,0.0,0.0,0.02106999999999871,0.005177364194257485,0.00036609493304318934
PHE1333,L PHE 462,0.0,0.0,0.0,-0.005639999999999978,0.0005200000000000228,3.676955262170208e-05,-0.10841000000000008,0.08672301828234551,0.006132243431241144,0.11495500000000002,0.08605662656065478,0.006085122420707735,0.0,0.0,0.0,0.0009050000000000891,0.0032628170344046145,0.00023071600507984836
TRP1334,L TRP 463,0.0,0.0,0.0,-0.01970999999999993,0.0019585453785910764,0.00013849007184633242,0.4212199999999999,0.10817209251928146,0.007648922015552253,-0.46922499999999995,0.10743614091636108,0.007596882378647242,0.0,0.0,0.0,-0.06771499999999991,0.013635386866532248,0.0009641674517426942
GLU1335,L GLU 464,0.0,0.0,0.0,-0.005134999999999949,0.0006377891501115389,4.50985033011074e-05,79.01197499999998,1.0588654609437151,0.07487309477975203,-79.01547499999995,1.0566760853654373,0.0747182825479556,0.0,0.0,0.0,-0.00863499999999867,0.004052378930947944,0.00028654646220107834
VAL1336,L VAL 465,0.0,0.0,0.0,-0.0027949999999999755,0.00046149214511192885,3.263242252729711e-05,0.2438849999999998,0.08034483041863925,0.005681237442230301,-0.23708500000000007,0.08069775569989505,0.005706193028193116,0.0,0.0,0.0,0.004004999999999722,0.0027558982201815294,0.00019487143197502964
ILE1337,L ILE 466,0.0,0.0,0.0,-0.005885000000000042,0.0006097335483636013,4.311467267648382e-05,0.15017999999999987,0.13223693735110464,0.009350563512430674,-0.13186999999999996,0.13243784617698978,0.009364769911749034,0.0,0.0,0.0,0.012424999999999606,0.004873846017264002,0.0003446329569266423
SER1338,L SER 467,0.0,0.0,0.0,-0.007494999999999989,0.0009110296372785875,6.441952343816099e-05,1.0018150000000006,0.12045621932884495,0.008517540952352035,-1.0035249999999996,0.12055359544617646,0.008524426483641106,0.0,0.0,0.0,-0.009204999999999975,0.0068929656172070876,0.00048740627304128475
ASP1339,L ASP 468,0.0,0.0,0.0,-0.003655000000000004,0.000553150070053325,3.911361655485199e-05,81.90230500000001,1.04463378366564,0.0738667632286535,-81.89864000000004,1.0407975021068627,0.07359549715817826,0.0,0.0,0.0,9.999999998129283e-06,0.005925360748511261,0.00041898627662489095
GLU1340,L GLU 469,0.0,0.0,0.0,-0.003225000000000006,0.00046300647943634264,3.2739502134274766e-05,83.47735000000004,1.0239272129858046,0.07240258757437047,-83.47005500000002,1.021618153700611,0.07223931242649827,0.0,0.0,0.0,0.004070000000000959,0.003519247078566855,0.00024884834739255697
HID1341,L HID 470,0.0,0.0,0.0,-0.007959999999999998,0.0007605261336732491,5.3777318638994114e-05,-0.1135050000000002,0.1655393910070951,0.011705402593460833,0.121315,0.1642272686705835,0.011612621533271462,0.0,0.0,0.0,-0.00015000000000004788,0.0045538445296256,0.00032200543473675256
GLY1342,L GLY 471,0.0,0.0,0.0,-0.003710000000000011,0.0005346961754117877,3.780872915081868e-05,0.5821649999999998,0.16677816935978323,0.01179299745081812,-0.575065,0.16739976336602144,0.011836950784513715,0.0,0.0,0.0,0.0033900000000000787,0.0028245176579374375,0.00019972355895087073
ILE1343,L ILE 472,0.0,0.0,0.0,-0.025875000000000016,0.0038896497271605776,0.00027503976985156486,-0.7288450000000002,0.09760384713216831,0.006901634217705137,0.7632900000000002,0.09791529962165975,0.00692365723443882,0.0,0.0,0.0,0.008569999999999639,0.008988053181862705,0.0006355513354560444
ASP1344,L ASP 473,0.0,0.0,0.0,-0.040675000000000024,0.008046699634011424,0.0005689875877380788,88.54720999999998,1.5940342674809278,0.1127152439979495,-88.61954,1.575190140395921,0.11138276299321455,0.0,0.0,0.0,-0.11300499999999927,0.08040848820242925,0.005685738727289623
PRO1345,L PRO 474,0.0,0.0,0.0,-0.08516499999999998,0.033492353978184244,0.002368267061587432,0.4362800000000003,0.22310092245439,0.015775617515647326,-0.366305,0.20370633759164194,0.014404213268172613,-0.0005171400000000001,0.0019336467556407494,0.0001367294733332941,-0.015707140000000185,0.0587586206149838,0.00415486190900227
THR1346,L THR 475,0.0,0.0,0.0,-0.1540100000000001,0.6058720161057117,0.04284162111195139,-1.6576249999999992,1.7522868384984818,0.12390539060862131,0.7709450000000002,0.9299754469742735,0.06575919448924993,-0.13452299999999998,0.04166844975207035,0.0029464043381219854,-1.175213,0.6962329816151639,0.049231106258581125
GLY1347,L GLY 476,0.0,0.0,0.0,-0.21825,0.07761151654232765,0.005487962964525178,0.84323,0.12413044388867632,0.008777347862537926,-0.8477850000000007,0.11630781906217262,0.008224204756388026,-0.007494948000000005,0.008549837486952365,0.0006045648065066967,-0.23029994799999987,0.12054824848903183,0.008524048396675539
SER1348,L SER 477,0.0,0.0,0.0,-0.06568500000000001,0.01727008323662625,0.0012211792968274539,-0.6281650000000003,0.3826604209674676,0.027058177855779526,0.6844249999999998,0.3918055696069162,0.02770483751757083,0.0,0.0,0.0,-0.009424999999999868,0.04625120944364588,0.0032704543835681285
TYR1349,L TYR 478,0.0,0.0,0.0,-0.020729999999999985,0.002758097170152053,0.00019502692121859438,0.204985,0.25800603631504454,0.018243781786543064,-0.1796299999999999,0.25652043407884695,0.01813873384500694,0.0,0.0,0.0,0.004624999999999835,0.004764910807140123,0.00033693007434778464
HIP1350,L HIP 479,0.0,0.0,0.0,-0.013419999999999994,0.0021779807161680298,0.0001540064933695947,-89.82809999999992,1.6347671822034275,0.11559549601972678,89.8823,1.6333710723534276,0.11549677614550516,0.0,0.0,0.0,0.04078000000000152,0.019520030737681066,0.0013802746103584128
GLY1351,L GLY 480,0.0,0.0,0.0,-0.002370000000000021,0.00048280430818294594,3.413942003022408e-05,0.17492500000000008,0.27537251020208975,0.01947177693162594,-0.17021499999999987,0.27377393735525674,0.01935874076160431,0.0,0.0,0.0,0.0023399999999999775,0.0022526428922490173,0.00015928590647009574
ASP1352,L ASP 481,0.0,0.0,0.0,-0.0024699999999999865,0.0004990991885387128,3.52916420700427e-05,85.0390849999999,1.40300940046428,0.09920774611367647,-85.02410999999998,1.4002017275747733,0.09900921365972411,0.0,0.0,0.0,0.012505000000002582,0.004385199539357249,0.0003100804331135635
SER1353,L SER 482,0.0,0.0,0.0,-0.0028149999999999955,0.0005663700203930367,4.004840820806795e-05,0.29914000000000013,0.33335295168934664,0.023571613266808858,-0.2983750000000002,0.332825306091649,0.023534303088789336,0.0,0.0,0.0,-0.002050000000000021,0.0016963195453687987,0.00011994790535895589
ASP1354,L ASP 483,0.0,0.0,0.0,-0.006689999999999985,0.0012976517252329324,9.175783345306291e-05,100.30531999999994,2.595912276563717,0.18355871741236127,-100.204565,2.5751491249587386,0.1820905408824928,0.0,0.0,0.0,0.09406500000000008,0.02156549964642708,0.0015249111039664681
LEU1355,L LEU 484,0.0,0.0,0.0,-0.005225000000000005,0.0008392705165797448,5.934538735234743e-05,0.7147899999999998,0.1741197171488635,0.012312123273424498,-0.7060950000000001,0.17304680284535648,0.012236256775460311,0.0,0.0,0.0,0.0034699999999998976,0.0023809871902217934,0.00016836121881241343
GLN1356,L GLN 485,0.0,0.0,0.0,-0.005825000000000001,0.0007709571972554641,5.451490621839134e-05,0.6983999999999999,0.30402945580979535,0.021498128988356208,-0.6849750000000001,0.3040167501553167,0.02149723056291208,0.0,0.0,0.0,0.007599999999999909,0.003312099032336343,0.00023420076857264303
LEU1357,L LEU 486,0.0,0.0,0.0,-0.015109999999999998,0.0022600663707068184,0.00015981082566584608,0.7790050000000001,0.23844306443048452,0.016860470778569645,-0.7524199999999999,0.23415260750203185,0.016557089659719876,0.0,0.0,0.0,0.011475000000000098,0.006130201872695298,0.0004334707314225318
GLU1358,L GLU 487,0.0,0.0,0.0,-0.012944999999999993,0.0032018705470397073,0.00022640643762932575,110.329845,3.6281684540524806,0.25655025171476215,-110.10297999999999,3.5745082920036664,0.25275590526833364,0.0,0.0,0.0,0.21392000000000094,0.053878043765525664,0.0038097530103668787
ARG1359,L ARG 488,0.0,0.0,0.0,-0.011369999999999953,0.0013975335416368828,9.88205444227092e-05,-99.16259499999998,2.7713592262606555,0.19596469019928128,99.15574500000001,2.7697809425963915,0.1958530886911176,0.0,0.0,0.0,-0.018219999999997186,0.010164723311533123,0.000718754478247005
ILE1360,L ILE 489,0.0,0.0,0.0,-0.018959999999999977,0.002357625924526618,0.0001667093278733975,-0.6116999999999997,0.17561099054444204,0.012417572226486165,0.6252149999999999,0.17742254302934626,0.012545668331141275,0.0,0.0,0.0,-0.0054449999999999265,0.008353859886304011,0.0005907070974687847
ASN1361,L ASN 490,0.0,0.0,0.0,-0.023289999999999998,0.0032118374803218816,0.00022711120624047167,-1.16059,0.48320718320405653,0.03416790759616388,1.1943249999999994,0.48023393192797204,0.033957666982214786,0.0,0.0,0.0,0.010444999999999531,0.012529045254928197,0.0008859372861552864
VAL1362,L VAL 491,0.0,0.0,0.0,-0.010985000000000016,0.0012307619591131586,8.702801273153548e-05,0.28127500000000005,0.18566334957389977,0.013128381350151302,-0.25666999999999995,0.1858708183120739,0.013143051605316015,0.0,0.0,0.0,0.013619999999999974,0.008974162913609229,0.0006345691451685911
[truncated: 112,254 more chars]
