# Supplementary material for: Detailed Per-residue Energetic Analysis Explains the Driving Force for Microtubule Disassembly
Source: PLoS Comput Biol. 2015 Jun 1;11(6):e1004313. doi: 10.1371/journal.pcbi.1004313 (PMC4452272; doi:10.1371/journal.pcbi.1004313)
Supplement: S3 Dataset — 13 text files with energy contribution per residue in the 13 longitudinal GDP subsystems, plus one text file with the overall residual contributions, per MT ring. (ZIP) [file pcbi.1004313.s003.zip › LongGDP/R1_L1.txt]

| Run on Thu Jan 22 15:03:25 2015
| GB non-polar solvation energies calculated with gbsa=2
idecomp = 2: Per-residue decomp adding 1-4 interactions to EEL and VDW.
Energy Decomposition Analysis (All units kcal/mol): Generalized Born solvent
DELTAS:
Total Energy Decomposition:
Residue,Location,Internal,,,van der Waals,,,Electrostatic,,,Polar Solvation,,,Non-Polar Solv.,,,TOTAL,,
,,Avg.,Std. Dev.,Std. Err. of Mean,Avg.,Std. Dev.,Std. Err. of Mean,Avg.,Std. Dev.,Std. Err. of Mean,Avg.,Std. Dev.,Std. Err. of Mean,Avg.,Std. Dev.,Std. Err. of Mean
MET   1,R MET   1,0.0,0.0,0.0,-2.1214726368159207,0.7001565215892012,0.0493852332917749,-195.16018407960215,6.467075691597336,0.45615234864938936,203.5672985074628,6.365384331832282,0.4489795931712913,-0.5528403940298506,0.07880568205002537,0.005558524233873203,5.732801397014927,1.4475401289984116,0.10210160837684194
ARG   2,R ARG   2,0.0,0.0,0.0,-2.269422885572139,1.05868735737718,0.0746740486090919,-212.26227363184083,5.334061585204175,0.376235695384353,209.0481890547264,4.542327149642318,0.32039105407956925,-0.5212655641791045,0.1088484456751111,0.007677577394996241,-6.00477302686567,2.0880989880743352,0.14728314667170078
GLU   3,R GLU   3,0.0,0.0,0.0,-0.12691542288557217,0.015426855531420803,0.0010881264915571628,161.0397562189055,3.073967563644996,0.21682095443085347,-161.2392587064677,3.106940705902988,0.2191467005641291,0.0,0.0,0.0,-0.32641791044776447,0.17649983997177413,0.012449338832383507
CYS   4,R CYS   4,0.0,0.0,0.0,-0.029054726368159207,0.002257544575903244,0.00015923491692187118,-1.2718109452736321,0.4207572113760809,0.02967792543850082,1.3432537313432835,0.4307839669343205,0.03038515824592983,0.0,0.0,0.0,0.04238805970149266,0.03038539608496501,0.0021432205914657084
ILE   5,R ILE   5,0.0,0.0,0.0,-0.014134328358208976,0.0010157298538300827,7.164405992957437e-05,1.0083482587064676,0.2652509524405134,0.01870935964062337,-1.0115671641791038,0.26810036866447856,0.018910341964756387,0.0,0.0,0.0,-0.01735323383084576,0.013610049037970825,0.0009599788420553254
SER   6,R SER   6,0.0,0.0,0.0,-0.005417910447761176,0.0005032013058106334,3.549308349478521e-05,0.00889552238805979,0.3138480223360179,0.022137132660060163,0.005029850746268686,0.3124986115065314,0.022041952558803125,0.0,0.0,0.0,0.008507462686567265,0.0074065450435703,0.0005224174075141541
ILE   7,R ILE   7,0.0,0.0,0.0,-0.005462686567164154,0.0005084859452200004,3.586583321866426e-05,0.6344875621890549,0.17772974367167468,0.012536089550648818,-0.6307562189054727,0.1779493618888481,0.012551580225313413,0.0,0.0,0.0,-0.0017313432835822258,0.0051915989050210125,0.00036618715269528705
HID   8,R HID   8,0.0,0.0,0.0,-0.003487562189054773,0.0004998452769196836,3.5256367468292587e-05,0.8643283582089551,0.3065498614483786,0.021622360081467458,-0.8754179104477612,0.3073102609662373,0.021675994528089722,0.0,0.0,0.0,-0.014577114427861353,0.005421100623672749,0.0003823749558035886
VAL   9,R VAL   9,0.0,0.0,0.0,-0.001820895522388057,0.00038343977846766903,2.704575666879625e-05,0.2566318407960199,0.12061646703701763,0.008507629622491351,-0.2519999999999998,0.1207301171788958,0.008515645885422899,0.0,0.0,0.0,0.002810945273631709,0.0018699188802983463,0.00013189390842296576
GLY  10,R GLY  10,0.0,0.0,0.0,-0.0004925373134328412,0.0004999443052072954,3.526335238514388e-05,1.3116318407960206,0.07550436566793749,0.005325667330206417,-1.3102089552238798,0.07557531329414074,0.005330671589916221,0.0,0.0,0.0,0.000930348258706458,0.0009900622514774802,6.983360685067337e-05
GLN  11,R GLN  11,0.0,0.0,0.0,-0.0008606965174129555,0.00034626293813543464,2.4423504534814585e-05,0.3291442786069654,0.26660577802295704,0.01880492166910634,-0.3252039800995026,0.26625008478092616,0.018779833002220636,0.0,0.0,0.0,0.0030796019900502804,0.0013019815899214774,9.183470063797213e-05
ALA  12,R ALA  12,0.0,0.0,0.0,-0.0008955223880597222,0.00030587912734208306,2.1575050145339218e-05,0.5338457711442788,0.1570366788429283,0.011076513295085416,-0.5288507462686567,0.15682901806554578,0.011061866033194161,0.0,0.0,0.0,0.004099502487562173,0.0013233643809699212,9.334292643005618e-05
GLY  13,R GLY  13,0.0,0.0,0.0,-0.000925373134328306,0.00026278831136802806,1.8535658332232283e-05,0.8989353233830846,0.11927204906256265,0.00841280169007502,-0.8938805970149255,0.11882917908757926,0.008381564050550025,0.0,0.0,0.0,0.0041293532338308485,0.0013940827614860197,9.833101639582119e-05
VAL  14,R VAL  14,0.0,0.0,0.0,-0.001199004975124403,0.0003992517939848575,2.816105025108995e-05,1.05707960199005,0.16136755002427347,0.011381989395146433,-1.053880597014925,0.16051207134172257,0.011321648581326657,0.0,0.0,0.0,0.0020000000000000274,0.0018038102292880684,0.0001272309637069232
GLN  15,R GLN  15,0.0,0.0,0.0,-0.0011194029850746649,0.0003242621042149847,2.2871685359712337e-05,1.3931691542288565,0.25732007913907634,0.018149958969313505,-1.3878358208955226,0.256730006871626,0.01810833848062492,0.0,0.0,0.0,0.004213930348259561,0.0013416426313938967,9.463217481026784e-05
ILE  16,R ILE  16,0.0,0.0,0.0,-0.0024179104477611807,0.0004932152728913157,3.478872304083917e-05,0.5066318407960202,0.17482626423897396,0.012331293901789712,-0.4985572139303486,0.17470446391446537,0.012322702769299483,0.0,0.0,0.0,0.00565671641791053,0.00293995755277503,0.0002073686170660241
GLY  17,R GLY  17,0.0,0.0,0.0,-0.0011691542288556843,0.0003748880842544002,2.6442566666647e-05,1.0707213930348263,0.12864452928698833,0.009073885473677027,-1.0670646766169152,0.12828044059335644,0.009048204637293333,0.0,0.0,0.0,0.0024875621890547606,0.001762261811960303,0.00012430036430612293
ASN  18,R ASN  18,0.0,0.0,0.0,-0.0014527363184079593,0.0004977611318719011,3.5109363211065904e-05,1.8316318407960195,0.30512888359360485,0.021522132031457777,-1.8281990049751253,0.3044682179151057,0.021475532267470013,0.0,0.0,0.0,0.0019800995024878256,0.0019418414582054095,0.0001369669359237653
ALA  19,R ALA  19,0.0,0.0,0.0,-0.0013134328358208912,0.00046388866471404057,3.272018359025477e-05,0.5290696517412935,0.14298055089663297,0.010085070472798724,-0.5224477611940294,0.14268647921477878,0.010064328255644323,0.0,0.0,0.0,0.005308457711442766,0.0017461765223530134,0.00012316579545569115
CYS  20,R CYS  20,0.0,0.0,0.0,-0.0033034825870646377,0.00047045845211818473,3.3183580664518385e-05,1.3652189054726365,0.2758623058373277,0.01945782680030029,-1.347268656716419,0.27301522101916664,0.019257008920853542,0.0,0.0,0.0,0.014646766169154299,0.006513636823366553,0.00045943651766567245
TRP  21,R TRP  21,0.0,0.0,0.0,-0.007726368159203927,0.0005814300809947783,4.101091585579766e-05,1.1183681592039794,0.24330312723531325,0.017161279412011492,-1.1291940298507466,0.24187593375021885,0.01706061294524216,0.0,0.0,0.0,-0.01855223880596996,0.004633697411804793,0.0003268358154631845
GLU  22,R GLU  22,0.0,0.0,0.0,-0.0023383084577114502,0.0004731340667848362,3.337230397200334e-05,97.91074626865671,0.998916706919239,0.07045815198333935,-97.86463681592042,0.9967743360688891,0.07030704079465559,0.0,0.0,0.0,0.04377114427860839,0.003067623123193077,0.00021637345210506975
LEU  23,R LEU  23,0.0,0.0,0.0,-0.004592039800995028,0.0005113014497780918,3.606442359831223e-05,0.615995024875622,0.21752400216421425,0.015342960127054476,-0.6039452736318408,0.21697674403674178,0.015304359514958907,0.0,0.0,0.0,0.007457711442786269,0.00350826355487526,0.00024745383177077657
TYR  24,R TYR  24,0.0,0.0,0.0,-0.012835820895522397,0.000821302477146305,5.793021015489528e-05,0.006547263681592088,0.18871089000094915,0.013310639892694367,0.005009950248756224,0.18672386268502866,0.013170485792106787,0.0,0.0,0.0,-0.0012786069651743236,0.007481452359183908,0.0005277009621805337
CYS  25,R CYS  25,0.0,0.0,0.0,-0.0034726368159204222,0.0004992506946986286,3.521442887200372e-05,1.3638656716417907,0.2743668366628351,0.01935234453771229,-1.36652736318408,0.27290564859003674,0.019249280277602965,0.0,0.0,0.0,-0.006134328358209046,0.004028118293534421,0.0002841215578504322
LEU  26,R LEU  26,0.0,0.0,0.0,-0.004333333333333316,0.0005118820345031456,3.610537488735735e-05,0.8244676616915423,0.1671016915605377,0.011786444554478099,-0.8145373134328359,0.16638192547605923,0.01173567616926504,0.0,0.0,0.0,0.005597014925373329,0.0026825010689376645,0.0001892090368511185
GLU  27,R GLU  27,0.0,0.0,0.0,-0.011114427860696522,0.0009577340567208604,6.75533518066529e-05,125.0845721393035,1.8966441864948633,0.13377896617878496,-124.9277711442785,1.8848820429425994,0.13294932854001607,0.0,0.0,0.0,0.14568656716417877,0.016817908858262013,0.0011862438281084594
HIP  28,R HIP  28,0.0,0.0,0.0,-0.014487562189054759,0.0013349844977813931,9.416254627492983e-05,-126.90582587064675,1.7772721858006695,0.12535911444419304,126.81266169154227,1.7758570308480426,0.12525929711003345,0.0,0.0,0.0,-0.10765174129353272,0.012475572528069917,0.0008799590388000085
GLY  29,R GLY  29,0.0,0.0,0.0,-0.0028457711442785995,0.0004583059085741919,3.232640633348978e-05,-0.24327363184079603,0.3201192715398245,0.022579472473246334,0.24751243781094512,0.3180436796787659,0.02243307151129539,0.0,0.0,0.0,0.0013930348258706833,0.0023898107179113476,0.00016856425126106583
ILE  30,R ILE  30,0.0,0.0,0.0,-0.00470646766169153,0.0005449067291579648,3.84347572463419e-05,-0.3254776119402984,0.19431868666275248,0.013706183371697314,0.3261741293532337,0.1940709582682259,0.013688709957997012,0.0,0.0,0.0,-0.004009950248755737,0.0009722009177070864,6.857376550383993e-05
GLN  31,R GLN  31,0.0,0.0,0.0,-0.0023084577114427882,0.00046185663543382575,3.257685529584519e-05,2.444671641791045,0.20393458526316313,0.014384436563731362,-2.436383084577115,0.20320452043889714,0.014332941761422502,0.0,0.0,0.0,0.005980099502487394,0.0011716391503180943,8.26410538045161e-05
PRO  32,R PRO  32,0.0,0.0,0.0,-0.0011144278606964881,0.00031833021438895534,2.2453282111457733e-05,0.31939303482587045,0.2547125972840138,0.017966041379823584,-0.31899999999999995,0.25414445298899324,0.0179259675710568,0.0,0.0,0.0,-0.0007213930348262087,0.0009261217749524523,6.532359337138956e-05
ASP  33,R ASP  33,0.0,0.0,0.0,-0.001164179104477643,0.00037043801928331215,2.612868328488271e-05,96.27459701492535,1.0472222446306627,0.07386536190798385,-96.23736318407964,1.0451140490682935,0.07371666125825488,0.0,0.0,0.0,0.036069651741293604,0.0022845194750654996,0.00016113757960810364
GLY  34,R GLY  34,0.0,0.0,0.0,-0.0010547263681592242,0.00028562587252554635,2.0146495696168096e-05,0.7842288557213929,0.12355858426051285,0.008715150570984794,-0.7812736318407959,0.12293042869747561,0.008670843893738244,0.0,0.0,0.0,0.001900497512437772,0.0009875089274709546,6.965350926128644e-05
GLN  35,R GLN  35,0.0,0.0,0.0,-0.002278606965174103,0.0004699847036266638,3.315016502236699e-05,-0.046417910447760974,0.38574000018006566,0.02720800179883042,0.049920398009950254,0.38490658378447823,0.027149217138749196,0.0,0.0,0.0,0.0012238805970152193,0.0014228507806344013,0.0001003601560141459
MET  36,R MET  36,0.0,0.0,0.0,-0.005557213930348183,0.0008626928792942229,6.08496640242611e-05,-1.8300149253731341,0.7836351031581023,0.05527335844454678,1.832766169154228,0.7814335595619784,0.055118073532182024,0.0,0.0,0.0,-0.0028059701492536434,0.0033808303874291084,0.0002384653891734648
PRO  37,R PRO  37,0.0,0.0,0.0,-0.005527363184079606,0.0011888777736313787,8.38569725422624e-05,-1.3463582089552242,0.47580177009198105,0.03356046925521396,1.3463830845771159,0.4734543298988132,0.033394893590339834,0.0,0.0,0.0,-0.005502487562188903,0.0029593000014535766,0.00020873292820356237
SER  38,R SER  38,0.0,0.0,0.0,-0.005064676616915419,0.0010885181034748753,7.677814720687193e-05,-0.18122885572139313,0.7181158302356303,0.050651985253535925,0.19747263681592042,0.7135703659497805,0.05033137292292933,0.0,0.0,0.0,0.011179104477611852,0.008300797851362545,0.0005854931372587044
ASP  39,R ASP  39,0.0,0.0,0.0,-0.002636815920398017,0.0005301251245760445,3.739214324762062e-05,102.95387064676616,2.025784315451197,0.14288780855786135,-102.90216915422887,2.0195318090105356,0.14244679075725653,0.0,0.0,0.0,0.0490646766169149,0.006301764423210326,0.00044449219080850913
LYS  40,R LYS  40,0.0,0.0,0.0,-0.003567164179104493,0.0010820638185308517,7.632289704799501e-05,-104.87563681592042,5.878740712991219,0.4146543988677806,104.83599999999994,5.8747886906013695,0.4143756447011351,0.0,0.0,0.0,-0.043203980099503145,0.006309842590117562,0.00044506198076972847
THR  41,R THR  41,0.0,0.0,0.0,-0.005348258706467667,0.0014822698248188385,0.00010455125224554602,0.0905920398009949,0.6975854966316061,0.04920388717356463,-0.06927860696517403,0.6930228342171116,0.048882061780493986,0.0,0.0,0.0,0.015965174129352958,0.007859701429553285,0.0005543805945292967
ILE  42,R ILE  42,0.0,0.0,0.0,-0.005940298507462672,0.0023828612573101988,0.00016807407410430558,1.0016069651741286,0.5746864165476878,0.04053525444053998,-0.9840796019900493,0.567629103934667,0.0400374699894062,0.0,0.0,0.0,0.011587064676617395,0.006529963988594022,0.00046058814710693194
GLY  43,R GLY  43,0.0,0.0,0.0,-0.0064776119402985095,0.001861029049488899,0.0001312668681042489,-1.2054427860696517,0.8726095922334969,0.061549135023805615,1.2345024875621888,0.8652269660211306,0.06102840472056408,0.0,0.0,0.0,0.02258208955223892,0.010872599071019971,0.0007668940087732205
GLY  44,R GLY  44,0.0,0.0,0.0,-0.015786069651741293,0.0055367613587193375,0.000390533035042798,-0.9017213930348259,1.2799427894514297,0.09028020350893909,0.9657960199004987,1.2610248470429826,0.08894583473505271,0.0,0.0,0.0,0.048288557213930314,0.024039691855045335,0.001695629125654788
GLY  45,R GLY  45,0.0,0.0,0.0,-0.043870646766169155,0.03695773011163673,0.002606797290632827,2.867512437810945,0.9082625593466759,0.06406390142836878,-2.6890398009950247,0.8302727289186533,0.058562922930972656,-0.004004561194029849,0.012821030488317802,0.0009043257645724384,0.1305974288557214,0.06331552078361578,0.004465932500052735
ASP  46,R ASP  46,0.0,0.0,0.0,-0.10569651741293529,0.036396823952671145,0.002567234020619381,150.57647263681588,5.047694324198094,0.35603690617674555,-149.93060696517415,4.918329121056863,0.3469121882887131,-0.0012078089552238786,0.004046134571276021,0.0002853923281023451,0.5389613452736345,0.16029449407781537,0.011306301864405911
ASP  47,R ASP  47,0.0,0.0,0.0,-1.090199004975125,0.3297257569934133,0.02325706171309616,192.44738308457707,7.8337721619985015,0.5525516850100776,-186.9854825870646,6.62467643223303,0.4672686477957348,-0.24544903880597013,0.059157706709411104,0.0041726629071731905,4.126252453731346,1.273693243737749,0.08983939454191384
SER  48,R SER  48,0.0,0.0,0.0,-0.15022388059701497,0.04036296301005303,0.0028469839002203674,-1.356398009950249,1.2889055408870635,0.09091238725205456,1.5554975124378114,1.2756606136577189,0.08997816211669611,-0.0014929074626865674,0.004993131905534212,0.00035218836989722453,0.04738271442786063,0.06938169498457915,0.00489380743782114
PHE  49,R PHE  49,0.0,0.0,0.0,-0.04832338308457719,0.005266991031403704,0.0003715049032767159,-0.8786517412935324,0.35938483663814463,0.025349051892877384,0.8806766169154223,0.36101224452504826,0.025463840394701502,0.0,0.0,0.0,-0.04629850746268634,0.035806145387678616,0.0025255707669994683
ASN  50,R ASN  50,0.0,0.0,0.0,-0.0584029850746269,0.011634645083272032,0.0008206445901556724,-3.8944527363184065,2.624594850327032,0.18512464710832258,4.1345223880596995,2.6292532509172606,0.18545322535164568,0.0,0.0,0.0,0.181666666666666,0.059358036112037965,0.0041867930537602335
THR  51,R THR  51,0.0,0.0,0.0,-0.1130895522388059,0.019467588583904235,0.001373137825899575,-2.5302039800995026,1.5365316286866049,0.10837858479221683,2.7709154228855724,1.5596195185358355,0.11000707898067494,-9.528358208955219e-06,0.00013475133406253483,9.504626271210634e-06,0.1276123621890543,0.07163264147679262,0.005052576961802646
PHE  52,R PHE  52,0.0,0.0,0.0,-0.034746268656716484,0.0029048421588141657,0.00020489176814807977,-1.5150895522388064,0.23676827460830333,0.01670034644693714,1.429820895522388,0.23018367695281544,0.016235904738088024,0.0,0.0,0.0,-0.12001492537313461,0.03347152612020179,0.0023608994204980887
PHE  53,R PHE  53,0.0,0.0,0.0,-0.01482089552238806,0.0011007736736615746,7.764258847697551e-05,2.2285174129353242,0.16672896630234346,0.011760154541799392,-2.2302288557213927,0.1691328994454,0.011929714912126603,0.0,0.0,0.0,-0.016532338308457784,0.013240229627992142,0.0009338937921065377
SER  54,R SER  54,0.0,0.0,0.0,-0.005945273631840814,0.0006631674707642815,4.677622680836211e-05,-1.1776368159203991,0.7666394668143712,0.05407457868616901,1.1823084577114436,0.7679607644271996,0.0541677758340143,0.0,0.0,0.0,-0.0012736318407961574,0.004482109405199729,0.00031614362187562187
GLU  55,R GLU  55,0.0,0.0,0.0,-0.008756218905472672,0.001081400249373004,7.627609248836432e-05,127.6469104477613,1.8440099345477794,0.1300664322932977,-127.4325771144279,1.8286821030747353,0.1289852904202846,0.0,0.0,0.0,0.20557711442785892,0.01781762986375861,0.0012567587109393369
THR  56,R THR  56,0.0,0.0,0.0,-0.0022388059701492517,0.0004378674771281018,3.0884790531937164e-05,1.2885472636815907,0.2806433068444617,0.01979505261028004,-1.2847562189054726,0.2797241805559425,0.0197302224404773,0.0,0.0,0.0,0.0015522388059701375,0.0013708070262332783,9.668927261418053e-05
GLY  57,R GLY  57,0.0,0.0,0.0,-0.0008805970149253705,0.00032426210421492756,2.2871685359708305e-05,0.14848258706467657,0.2991136840157039,0.02109785256637908,-0.1483781094527363,0.29833324103237896,0.021042804362707498,0.0,0.0,0.0,-0.0007761194029851482,0.0010047780704302053,7.087158068888072e-05
ALA  58,R ALA  58,0.0,0.0,0.0,-0.0008805970149253753,0.0003242621042149303,2.28716853597085e-05,-0.37727860696517407,0.16026269476513524,0.011304058913827287,0.3767910447761194,0.1599987441474444,0.011285441272728146,0.0,0.0,0.0,-0.0013681592039800504,0.0007080075712328386,4.993900363637769e-05
GLY  59,R GLY  59,0.0,0.0,0.0,-0.001134328358208953,0.0003690321773263921,2.602952283879235e-05,-0.2134527363184081,0.3115257254495855,0.02197333046730345,0.21473631840796023,0.3106637976150986,0.021912534765379264,0.0,0.0,0.0,0.0001492537313432599,0.0011493506452643968,8.106894387214932e-05
LYS  60,R LYS  60,0.0,0.0,0.0,-0.0024925373134328417,0.0004999443052072877,3.5263352385143334e-05,-95.87907462686576,0.9816282794397334,0.0692387203305635,95.84698507462691,0.9802355513293781,0.06914048486389128,0.0,0.0,0.0,-0.03458208955224125,0.0023509239449575085,0.00016582138977927792
HIE  61,R HIE  61,0.0,0.0,0.0,-0.008661691542288527,0.0012597777283134004,8.885786976221613e-05,-2.405706467661692,0.5011313155559182,0.03534707763968187,2.4078855721393024,0.5006292377323143,0.03531166380051198,0.0,0.0,0.0,-0.006482587064676946,0.008692133189082326,0.0006130958037378235
VAL  62,R VAL  62,0.0,0.0,0.0,-0.003542288557213912,0.0005080963753905159,3.583835508153449e-05,1.7978656716417907,0.17680246409234504,0.012470684292053282,-1.7897412935323387,0.1764328765752901,0.012444615598570206,0.0,0.0,0.0,0.004582089552238728,0.0028239342394954198,0.00019918496353010792
PRO  63,R PRO  63,0.0,0.0,0.0,-0.0039651741293532435,0.0003782403544029215,2.6679017571890313e-05,-1.130169154228856,0.17648663851946522,0.0124484076737326,1.1366318407960208,0.17574657744512118,0.012396207790306982,0.0,0.0,0.0,0.0024975124378107277,0.0038878870165972145,0.0002742304062110411
ARG  64,R ARG  64,0.0,0.0,0.0,-0.02151243781094526,0.0016210967749015388,0.00011434335030593133,-134.1787960199004,1.8953350806295577,0.13368662897050615,134.21699004975125,1.8999213547227347,0.13401011980298097,0.0,0.0,0.0,0.016681592039801463,0.027683141581361807,0.0019526182547606413
ALA  65,R ALA  65,0.0,0.0,0.0,-0.0027263681592039654,0.0004458222252183052,3.1445875201005616e-05,-0.15427363184079607,0.180842224605435,0.012755627028755951,0.15542288557213935,0.18060648317490646,0.012738999110305996,0.0,0.0,0.0,-0.0015771144278607654,0.002242793574263357,0.00015819446148824943
VAL  66,R VAL  66,0.0,0.0,0.0,-0.00259701492537316,0.0004904978126911562,3.4597048176993896e-05,0.7973731343283582,0.1522091552434585,0.010736006034451422,-0.7931990049751243,0.15188667613411552,0.010713260111853317,0.0,0.0,0.0,0.0015771144278605232,0.0018834903642120993,0.00013285116709089187
PHE  67,R PHE  67,0.0,0.0,0.0,-0.002343283582089654,0.0004748051856891242,3.349017561127514e-05,-0.08386069651741287,0.15916367400227652,0.01122653996614529,0.0802935323383085,0.15867137543065207,0.011191815902226414,0.0,0.0,0.0,-0.0059104477611937505,0.0014598917354082372,0.00010297282351984008
VAL  68,R VAL  68,0.0,0.0,0.0,-0.0012139303482587075,0.0004100782295521188,2.8924688137364287e-05,0.4008407960199,0.11946087236927168,0.008426120259230934,-0.39966169154228837,0.1193188169349274,0.008416100441448571,0.0,0.0,0.0,-3.4825870646765925e-05,0.0008427514134091328,5.9443101470676886e-05
ASP  69,R ASP  69,0.0,0.0,0.0,-0.0007263681592039487,0.0004458222252182844,3.144587520100415e-05,86.96765671641793,0.6432736831254777,0.04537302721897689,-86.94751741293538,0.6424791697121289,0.04531698656369224,0.0,0.0,0.0,0.019412935323385283,0.0011476265105651875,8.094733278702563e-05
LEU  70,R LEU  70,0.0,0.0,0.0,-0.0006915422885572283,0.000461856635433846,3.257685529584662e-05,-0.47740796019900483,0.09771627492079595,0.006892374611341691,0.47676119402985057,0.09756718663071196,0.006881858734163032,0.0,0.0,0.0,-0.0013383084577113596,0.0007563825431749667,5.335111107404397e-05
GLU  71,R GLU  71,0.0,0.0,0.0,-0.0004776119402984692,0.000499498523303885,3.5231909354023914e-05,80.99942288557214,0.6051579172012888,0.04268454838000496,-80.9859751243781,0.6045475544987536,0.04264149671437329,0.0,0.0,0.0,0.012970149253732471,0.0010362122362797426,7.308877579589504e-05
PRO  72,R PRO  72,0.0,0.0,0.0,-0.00036318407960197433,0.00048091725268036,3.392128757688536e-05,0.7637711442786064,0.1158071710166971,0.008168408036161423,-0.7631293532338311,0.11562627730779568,0.00815564877771042,0.0,0.0,0.0,0.0002786069651739573,0.0007609826390047829,5.367557681665299e-05
THR  73,R THR  73,0.0,0.0,0.0,-0.00036815920398010755,0.00048230488749840503,3.401916379041744e-05,-0.041432835820895624,0.1570007025887185,0.011073975725767227,0.04158208955223879,0.15684464690038166,0.01106296840620741,0.0,0.0,0.0,-0.00021890547263687355,0.0008053557021497123,5.6805411371802266e-05
VAL  74,R VAL  74,0.0,0.0,0.0,-0.0006019900497512393,0.0004894875174626364,3.452578744597796e-05,0.2878457711442786,0.11442063053082653,0.008070609010869497,-0.286417910447761,0.11426609634420566,0.008059709009766167,0.0,0.0,0.0,0.0008258706467661248,0.0008607108962651014,6.07098657202314e-05
ILE  75,R ILE  75,0.0,0.0,0.0,-0.0007960199004975617,0.000402954362812294,2.8422209320074657e-05,0.6422238805970149,0.09476897610875651,0.006684488181771964,-0.6412636815920398,0.09470969061766514,0.0066803065056494325,0.0,0.0,0.0,0.00016417910447738838,0.0006967661247492065,4.9146093137063796e-05
ASP  76,R ASP  76,0.0,0.0,0.0,-0.0004228855721393105,0.0004940175756141936,3.48453131116565e-05,81.92708955223885,0.6758392990527652,0.047670028661181606,-81.91189552238806,0.6750835762010036,0.04761672408115218,0.0,0.0,0.0,0.014771144278608633,0.0011405520109299433,8.044833605681436e-05
GLU  77,R GLU  77,0.0,0.0,0.0,-0.0006467661691542581,0.00047797457211844657,3.371372689356357e-05,83.75513930348261,1.0461788135609338,0.07379176395493545,-83.73742786069649,1.0448805763954996,0.07370019336563707,0.0,0.0,0.0,0.01706467661691489,0.0014865218745417762,0.0001048511687085947
VAL  78,R VAL  78,0.0,0.0,0.0,-0.0009203980099502821,0.00027067603002459465,1.9092015109585813e-05,0.12256218905472639,0.12285888585696211,0.008665797650848017,-0.12171144278606962,0.12269866140612001,0.008654496289452534,0.0,0.0,0.0,-6.965174129364633e-05,0.0008552584655500933,6.032528091017103e-05
ARG  79,R ARG  79,0.0,0.0,0.0,-0.0007114427860696745,0.0004530915450757336,3.195861349017672e-05,-83.60989054726365,1.8419385008089102,0.1299203246226724,83.59216915422884,1.8398262575473312,0.12977133847025424,0.0,0.0,0.0,-0.01843283582089233,0.0023535125475217292,0.00016600397572626526
THR  80,R THR  80,0.0,0.0,0.0,-0.00040796019900497734,0.0004914556694482207,3.466461018341549e-05,-0.7243930348258706,0.21244180883371608,0.014984489848593206,0.7234228855721392,0.21220769248517557,0.01496797655458882,0.0,0.0,0.0,-0.0013781094527362595,0.0008203375157587018,5.78621470264734e-05
GLY  81,R GLY  81,0.0,0.0,0.0,-0.00039303482587064434,0.0004884244583591963,3.445080503817696e-05,-0.6968159203980098,0.18830765275168576,0.013282197730102486,0.6957910447761191,0.18799826959985746,0.013260375525126225,0.0,0.0,0.0,-0.0014179104477610538,0.000819220362253468,5.778334909375763e-05
THR  82,R THR  82,0.0,0.0,0.0,-0.0008855721393034701,0.00031833021438897714,2.2453282111459268e-05,-1.0317960199004974,0.3574080171602575,0.02520961779767023,1.0303980099502479,0.3568154766460529,0.025167823212278947,0.0,0.0,0.0,-0.0022835820895522893,0.0008889476726188104,6.270153436093824e-05
TYR  83,R TYR  83,0.0,0.0,0.0,-0.0024477611940298353,0.0004972636193718744,3.5074271384993034e-05,0.06819402985074627,0.20112751125903386,0.01418644082951104,-0.06900000000000003,0.2005714721062933,0.014147220851647912,0.0,0.0,0.0,-0.0032537313432836356,0.001079108950397585,7.6114476719671e-05
ARG  84,R ARG  84,0.0,0.0,0.0,-0.0009800995024875398,0.00017162376428516563,1.2105406971569106e-05,-85.4160945273632,1.1299670474732488,0.07970173029999407,85.39644278606966,1.1283662640441647,0.07958881974262971,0.0,0.0,0.0,-0.020631840796022403,0.001771465676022315,0.00012494955482263278
GLN  85,R GLN  85,0.0,0.0,0.0,-0.000980099502487569,0.00019850683923641323,1.4001592877335164e-05,0.26957711442786114,0.6084944108481718,0.042919886496621866,-0.26881592039801006,0.6073702067970981,0.04284059125674633,0.0,0.0,0.0,-0.00021890547263672994,0.0012781519603904923,9.015388816625064e-05
LEU  86,R LEU  86,0.0,0.0,0.0,-0.002089552238805993,0.0003483297724221853,2.4569287785101164e-05,0.27902985074626857,0.22752857587625364,0.016048628347686594,-0.2773084577114426,0.2270787322163497,0.01601689882235309,0.0,0.0,0.0,-0.00036815920398029756,0.0008544767067131757,6.027013989334318e-05
PHE  87,R PHE  87,0.0,0.0,0.0,-0.0019999999999999883,0.0003863337046431265,2.7249878482843987e-05,-0.7588557213930348,0.21980946991492548,0.015504164592869513,0.756054726368159,0.2193291036581616,0.015470282169548034,0.0,0.0,0.0,-0.004800995024875851,0.0010510355021792351,7.413432835738637e-05
HIE  88,R HIE  88,0.0,0.0,0.0,-0.0011940298507462387,0.00039545197908929516,2.7893031973324042e-05,1.7798905472636812,0.286276486680399,0.020192386480342186,-1.7768457711442773,0.285766893651091,0.020156442559432733,0.0,0.0,0.0,0.0018507462686564685,0.0009237668614035282,6.51574905766436e-05
PRO  89,R PRO  89,0.0,0.0,0.0,-0.0006169154228855577,0.0004861386467783408,3.4289576320453434e-05,0.49388557213930323,0.15092142148641113,0.010645176298458774,-0.4932437810945276,0.1506556657597187,0.010626431334787592,0.0,0.0,0.0,2.4875621890546734e-05,0.0007625422976297408,5.3785586653988e-05
GLU  90,R GLU  90,0.0,0.0,0.0,-0.0010796019900497639,0.00035073744740326174,2.4739112084332638e-05,93.467368159204,1.6699538956833742,0.11778946590062549,-93.43471144278612,1.666801950621664,0.11756714483755505,0.0,0.0,0.0,0.03157711442786342,0.0032021873170951457,0.0002258648785271068
GLN  91,R GLN  91,0.0,0.0,0.0,-0.0020049751243780634,0.00037980765540287896,2.6789566460795392e-05,-0.34019900497512484,0.5751604579913508,0.04056869074594228,0.3437363184079601,0.5742790549546277,0.04050652136916657,0.0,0.0,0.0,0.0015323383084573572,0.00210665824474944,0.00014859221570463874
LEU  92,R LEU  92,0.0,0.0,0.0,-0.0010547263681592446,0.00022744536220219462,1.6042758907668892e-05,-0.40317412935323343,0.2353652491867474,0.016601384663933877,0.40248756218905474,0.23496442219205696,0.016573112507591612,0.0,0.0,0.0,-0.001741293532338331,0.0007744272917817153,5.462388950594803e-05
ILE  93,R ILE  93,0.0,0.0,0.0,-0.0010497512437810778,0.0002591844035349586,1.8281458273230883e-05,0.03616915422885571,0.15019268302288571,0.010593775050423256,-0.03603482587064676,0.15002442182980635,0.01058190682093749,0.0,0.0,0.0,-0.0009154228855721181,0.0006966950732909984,4.914108155360905e-05
THR  94,R THR  94,0.0,0.0,0.0,-0.0004179104477612121,0.0004932152728913136,3.478872304083902e-05,-0.25907960199005,0.15414945139382014,0.010872863972763913,0.2588457711442786,0.15402620147501933,0.010864170593775804,0.0,0.0,0.0,-0.0006517412935326156,0.0007905596309484861,5.5761776976430606e-05
GLY  95,R GLY  95,0.0,0.0,0.0,-0.00017412935323382714,0.0003792206766200816,2.674816416969058e-05,-0.054582089552238824,0.1137403190461865,0.008022623538558588,0.054626865671641794,0.11359741726194283,0.008012544023857123,0.0,0.0,0.0,-0.00012935323383084037,0.0007552035603163367,5.3267952034993256e-05
LYS  96,R LYS  96,0.0,0.0,0.0,-0.00026865671641791456,0.0004432609673109769,3.12652179974039e-05,-74.25580099502487,0.5519373389002487,0.03893065822219517,74.24812437810944,0.5515148829615885,0.038900860477772435,0.0,0.0,0.0,-0.007945273631842251,0.000853433247658586,6.01965399663949e-05
GLU  97,R GLU  97,0.0,0.0,0.0,-0.00030845771144279903,0.0004618566354338573,3.257685529584742e-05,75.09938308457708,0.48674680814789695,0.03433247271602854,-75.0912487562189,0.48636897916079586,0.03430582271406893,0.0,0.0,0.0,0.007825870646765782,0.000860710896268637,6.070986572048078e-05
ASP  98,R ASP  98,0.0,0.0,0.0,-0.0003880597014925371,0.0004873082900690893,3.437207659717822e-05,77.4134527363184,0.5273323732158246,0.0371951577548092,-77.40386567164177,0.5268702454962678,0.03716256177871359,0.0,0.0,0.0,0.009199004975124042,0.0008523885112449916,6.012284994148923e-05
ALA  99,R ALA  99,0.0,0.0,0.0,-0.0002636815920397874,0.0004406286532434506,3.1079548878694636e-05,-0.737119402985075,0.10561059455956791,0.007449196986081115,0.736616915422886,0.10553991729070296,0.00744421179590764,0.0,0.0,0.0,-0.0007661691542288332,0.0007980384853646929,5.628929469384223e-05
ALA 100,R ALA 100,0.0,0.0,0.0,-0.00025373134328355305,0.0004351456637943757,3.069280862172425e-05,-0.6725771144278608,0.07971594641642372,0.005622729331884341,0.6721691542288554,0.0796429922386015,0.005617583540935793,0.0,0.0,0.0,-0.0006616915422885462,0.000807289626880969,5.694181990486151e-05
ASN 101,R ASN 101,0.0,0.0,0.0,-0.000447761194029844,0.0004972636193718631,3.507427138499224e-05,-0.9380995024875627,0.23761763266429756,0.016760255545046114,0.9378855721393032,0.23744163323819698,0.016747841502686746,0.0,0.0,0.0,-0.000661691542288323,0.0007948685703662207,5.606570612916055e-05
ASN 102,R ASN 102,0.0,0.0,0.0,-0.00042786069651742323,0.0004947685528538152,3.489828296201417e-05,1.2075970149253727,0.1243210888201101,0.008768933495803205,-1.2058756218905473,0.12424906559500076,0.008763853369196118,0.0,0.0,0.0,0.0012935323383085186,0.0007520505700410676,5.304555724824267e-05
TYR 103,R TYR 103,0.0,0.0,0.0,-0.001383084577114408,0.0004861386467784171,3.428957632045882e-05,0.42638308457711444,0.37408570799724344,0.026385971409121543,-0.4263731343283581,0.3740547025132361,0.026383784450900328,0.0,0.0,0.0,-0.0013731343283580324,0.0009542127733276636,6.730497962629419e-05
ALA 104,R ALA 104,0.0,0.0,0.0,-0.000323383084577081,0.0004677675332753013,3.2993777883672475e-05,0.6410696517412932,0.11562865215156067,0.00815581628627422,-0.6405024875621893,0.11540627453811446,0.00814013097880328,0.0,0.0,0.0,0.00024378109452733414,0.0007365872845102947,5.195486118265263e-05
ARG 105,R ARG 105,0.0,0.0,0.0,-0.0005920398009949685,0.0004914556694481706,3.466461018341196e-05,-76.93345273631843,0.5299086648066558,0.037376875352685815,76.92510945273631,0.5294556276512454,0.037344920575546836,0.0,0.0,0.0,-0.008935323383082559,0.0010028794463797775,7.073766207386742e-05
GLY 106,R GLY 106,0.0,0.0,0.0,-0.00042786069651740117,0.0004947685528537895,3.489828296201236e-05,0.38844776119402974,0.12646938751166134,0.008920462802167248,-0.3871144278606964,0.12632486683504468,0.008910269099602,0.0,0.0,0.0,0.0009054726368159416,0.0008140677911907666,5.741991475281e-05
HIP 107,R HIP 107,0.0,0.0,0.0,-0.0013184079601990652,0.0004658587029142079,3.285913937101097e-05,-90.92165671641791,1.1551905257628807,0.0814808572828237,90.9010298507463,1.1531450479422956,0.08133658040151513,0.0,0.0,0.0,-0.02194527363184137,0.002360957316952481,0.00016652908927417115
TYR 108,R TYR 108,0.0,0.0,0.0,-0.0011044776119402868,0.00035130156107282946,2.4778901594700186e-05,0.45755721393034865,0.3222098261997919,0.022726928829658412,-0.45728855721393025,0.3217208337117559,0.022692437958896014,0.0,0.0,0.0,-0.0008358208955222132,0.0008797955708736188,6.205599487675197e-05
THR 109,R THR 109,0.0,0.0,0.0,-0.00039800995024875604,0.0004894875174626403,3.4525787445978234e-05,0.2784577114427862,0.24350545153670788,0.017175550267908526,-0.27811442786069646,0.2432356551190431,0.017156520295871107,0.0,0.0,0.0,-5.472636815887041e-05,0.000780349487816152,5.504160900686255e-05
ILE 110,R ILE 110,0.0,0.0,0.0,-0.00041293532338307945,0.0004923613937806107,3.472849505211827e-05,0.028412935323383133,0.13574828048109078,0.009574945449768071,-0.027930348258706484,0.13557427192626348,0.009562671832641138,0.0,0.0,0.0,6.96517412934849e-05,0.0007630290371619237,5.381991861349704e-05
GLY 111,R GLY 111,0.0,0.0,0.0,-0.00031343283582089854,0.0004638886647140361,3.272018359025446e-05,0.3978059701492541,0.09894104563638197,0.006978763276808751,-0.3969452736318407,0.09875202367118371,0.006965430695363395,0.0,0.0,0.0,0.0005472636815920951,0.0008036019503779163,5.6681711259448204e-05
LYS 112,R LYS 112,0.0,0.0,0.0,-0.0006268656716418021,0.00048363736555283353,3.411314954580934e-05,-81.68044278606969,2.669773567821214,0.18831130813978614,81.6671542288557,2.6663099831916663,0.18806700571642546,0.0,0.0,0.0,-0.013915422885571559,0.003632058877117236,0.0002561856805514946
GLU 113,R GLU 113,0.0,0.0,0.0,-0.00047263681592039317,0.0004992506946985859,3.521442887200071e-05,81.69760199004978,0.9874291313049743,0.06964788087370279,-81.68383084577113,0.9863557839774687,0.06957217279052781,0.0,0.0,0.0,0.013298507462686435,0.0013605850955341991,9.596827321375994e-05
ILE 114,R ILE 114,0.0,0.0,0.0,-0.0007960199004975121,0.00040295436281226934,2.8422209320072915e-05,0.5382189054726368,0.09695873790697526,0.0068389420701867884,-0.5367363184079601,0.0968549981726446,0.006831624833506742,0.0,0.0,0.0,0.0006865671641796608,0.0007167287882711602,5.0554150856670835e-05
ILE 115,R ILE 115,0.0,0.0,0.0,-0.0013532338308457844,0.0004779745721183944,3.371372689355989e-05,1.016900497512438,0.09036625338584853,0.0063739440647275466,-1.0141542288557213,0.09020364519516345,0.006362474567287306,0.0,0.0,0.0,0.001393034825871006,0.0008163449932723203,5.75805362032748e-05
ASP 116,R ASP 116,0.0,0.0,0.0,-0.0010298507462686542,0.00024250860909361108,1.7105238423214517e-05,96.76304975124376,1.4372716405305621,0.10137732504461272,-96.72735820895522,1.4342475348047918,0.10116402107305622,0.0,0.0,0.0,0.034661691542290034,0.003164632778263658,0.00022321598559506866
LEU 117,R LEU 117,0.0,0.0,0.0,-0.0010149253731343176,0.00018601909548099626,1.312077534635027e-05,1.1722089552238806,0.13522483992498882,0.00953802479962716,-1.1689402985074628,0.13504525284632768,0.009525357703767312,0.0,0.0,0.0,0.00225373134328364,0.0007856286942551518,5.541397551855864e-05
VAL 118,R VAL 118,0.0,0.0,0.0,-0.0015920398009950628,0.0004914556694482062,3.466461018341447e-05,1.0300547263681588,0.11498722399311091,0.00811057343232914,-1.0233830845771144,0.11470961612818897,0.008090992483284085,0.0,0.0,0.0,0.00507960199004936,0.0015529243287877932,0.00010953483670706263
LEU 119,R LEU 119,0.0,0.0,0.0,-0.0028358208955223774,0.0004207437713804336,2.9676977454300122e-05,1.3913482587064674,0.1051729592275993,0.0074183285698062275,-1.3874328358208954,0.10489234811441042,0.007398535787961329,0.0,0.0,0.0,0.0010796019900495152,0.0011817988821314148,8.335766603379857e-05
ASP 120,R ASP 120,0.0,0.0,0.0,-0.0015820895522387708,0.0004932152728912592,3.478872304083518e-05,101.61154228855726,1.059207335013374,0.07471072500369529,-101.56285074626862,1.0566489213077075,0.07453026841461084,0.0,0.0,0.0,0.047109452736318023,0.0029385006836270804,0.0002072658574393855
ARG 121,R ARG 121,0.0,0.0,0.0,-0.002288557213930359,0.0004639420189800755,3.272394691001828e-05,-94.56199004975119,0.9481164201642132,0.06687497602863765,94.53312935323385,0.946573213720898,0.06676612663872193,0.0,0.0,0.0,-0.03114925373134284,0.0023997537063272303,0.0001692655755898334
ILE 122,R ILE 122,0.0,0.0,0.0,-0.004985074626865677,0.000503496352042851,3.5513894451422234e-05,1.3459054726368158,0.17724044443687254,0.012501577043637753,-1.3330447761194035,0.17505996978171115,0.012347778219786866,0.0,0.0,0.0,0.007875621890547265,0.004257793876275774,0.00030032162438607045
ARG 123,R ARG 123,0.0,0.0,0.0,-0.007890547263681576,0.0012727375591740416,8.977198575019835e-05,-120.66420398009946,3.373602981651229,0.23795560727551895,120.5907213930347,3.3719432713038926,0.23783854033381005,0.0,0.0,0.0,-0.081373134328361,0.008199931720797133,0.0005783785889604109
LYS 124,R LYS 124,0.0,0.0,0.0,-0.003243781094527373,0.00044079714295199463,3.109143322641852e-05,-100.16013432835821,1.704219699143158,0.12020638932504858,100.12509950248759,1.7004656810374015,0.11994160130377367,0.0,0.0,0.0,-0.03827860696517202,0.0045122266237695675,0.00031826792668363093
LEU 125,R LEU 125,0.0,0.0,0.0,-0.00646766169154229,0.0006150670432050467,4.338348423837907e-05,1.4870398009950254,0.25877168408759754,0.018252347287953313,-1.4612288557213928,0.2584930830664878,0.018232696287071967,0.0,0.0,0.0,0.019343283582089504,0.007619467549343991,0.0005374358031106642
ALA 126,R ALA 126,0.0,0.0,0.0,-0.007935323383084596,0.000870063770694443,6.136956661767261e-05,2.052283582089552,0.16268415261341812,0.01147485538155456,-2.0179154228855714,0.16124949862530163,0.011373662691475358,0.0,0.0,0.0,0.026432835820895517,0.008603870262876389,0.0006068702169336026
ASP 127,R ASP 127,0.0,0.0,0.0,-0.007447761194029848,0.0009079567913791378,6.404233421883148e-05,122.1092985074627,2.017891954675721,0.1423311243506857,-121.97408457711451,2.0055214078178705,0.1414585732514899,0.0,0.0,0.0,0.12776616915422728,0.014113260753838522,0.0009954726598189218
GLN 128,R GLN 128,0.0,0.0,0.0,-0.010333333333333344,0.0011032892176778269,7.782002127131179e-05,0.2671194029850751,1.0656154579166381,0.07516271914326533,-0.20251243781094544,1.0638504183069477,0.07503822284821414,0.0,0.0,0.0,0.05427363184079616,0.012485603699663745,0.0008806665830905717
CYS 129,R CYS 129,0.0,0.0,0.0,-0.025850746268656688,0.003183854158685662,0.00022457175723620976,-1.3961492537313431,0.4518413489146321,0.0318704314520571,1.5445621890547265,0.4491020974051622,0.03167721954776323,0.0,0.0,0.0,0.12256218905472657,0.03249733801856088,0.0022921854898466866
THR 130,R THR 130,0.0,0.0,0.0,-0.14265671641791042,0.05197661708447813,0.0036661478987697767,-1.6435771144278615,0.9114464941591764,0.06428847887448647,2.19882089552239,0.9253072894243716,0.06526614399174836,-0.01046951641791045,0.02251357110393902,0.001587984867548421,0.40211754825870616,0.08795847890583572,0.0062041127473822216
GLY 131,R GLY 131,0.0,0.0,0.0,-0.1118805970149254,0.02454897980759704,0.0017315515281089828,2.4105621890547266,0.5586682702483354,0.039405421513897,-2.5651990049751245,0.6203892135727491,0.04375888119195022,-0.000614865671641791,0.0025397939628240868,0.00017914325368621054,-0.26713227860696503,0.09937173612958901,0.007009141841926308
LEU 132,R LEU 132,0.0,0.0,0.0,-0.08895522388059703,0.013930637879007631,0.0009825914354071755,2.25855223880597,0.5562436011214155,0.03923439854003893,-2.0090746268656696,0.571981351158085,0.04034445383922326,0.0,0.0,0.0,0.16052238805970134,0.08464682699115321,0.005970526831455118
GLN 133,R GLN 133,0.0,0.0,0.0,-1.0590298507462683,0.23538639580026452,0.016602876231047333,-2.572562189054725,1.9064603489327878,0.13447134489279955,3.6240497512437804,1.8991612727236655,0.1339565077524073,-0.19695678805970146,0.039154564298727254,0.002761750026896086,-0.20449907661691502,0.9100811857430539,0.06419217744392577
GLY 134,R GLY 134,0.0,0.0,0.0,-0.03354726368159205,0.0034811510898798094,0.0002455414659388105,0.7175522388059701,0.3843617161778041,0.0271107851409901,-0.7079004975124383,0.4074354816302743,0.028738283071315044,0.0,0.0,0.0,-0.023895522388059767,0.043493512181031514,0.003067795813518312
PHE 135,R PHE 135,0.0,0.0,0.0,-0.02802985074626867,0.001992299723103626,0.00014052598751674417,2.0074228855721383,0.3712359554254325,0.02618496536084068,-2.042467661691542,0.3643222156483633,0.025697307756746387,0.0,0.0,0.0,-0.06307462686567161,0.025554145090932533,0.0018024504206903783
SER 136,R SER 136,0.0,0.0,0.0,-0.009761194029850732,0.0006561508193059637,4.628131037394888e-05,-0.838955223880597,0.33315811760848973,0.02349916176428515,0.8555920398009953,0.3315293564158237,0.02338427780763239,0.0,0.0,0.0,0.006875621890547315,0.01072586740447716,0.0007565443550028607
VAL 137,R VAL 137,0.0,0.0,0.0,-0.00745771144278606,0.0006304485778173794,4.4468414038777684e-05,0.37457711442786107,0.388556539453234,0.027406665161652705,-0.35683084577114443,0.38585328488493986,0.027215992285823106,0.0,0.0,0.0,0.010288557213930521,0.008384202060245873,0.0005913760165667054
PHE 138,R PHE 138,0.0,0.0,0.0,-0.006208955223880629,0.0004637285650839126,3.270889103303364e-05,-0.20038805970149254,0.1524398214408292,0.010752275973555643,0.183502487562189,0.1525829396636436,0.010762370754656804,0.0,0.0,0.0,-0.02309452736318443,0.005087886296456515,0.00035887182931926433
HIP 139,R HIP 139,0.0,0.0,0.0,-0.003845771144278685,0.0003877406521074645,2.7349116905415404e-05,-101.47250248756221,0.9202866637758227,0.06491201636274124,101.4443233830846,0.9189647754966523,0.06481877755250447,0.0,0.0,0.0,-0.032024875621888625,0.0041506911382114655,0.00029276717971205924
SER 140,R SER 140,0.0,0.0,0.0,-0.0010895522388060291,0.0002855392010404,2.0140382360961303e-05,1.6400348258706456,0.21022869277235148,0.01482838867746623,-1.6388855721393039,0.21066540361292826,0.014859191885146106,0.0,0.0,0.0,5.9701492537163246e-05,0.0019255852403512472,0.00013582031072437774
PHE 141,R PHE 141,0.0,0.0,0.0,-0.0027064676616914917,0.0004767301146225938,3.362594962968135e-05,-0.048019900497512424,0.13093923850811348,0.00923574178255612,0.043437810945273714,0.13008694896770184,0.00917562591347897,0.0,0.0,0.0,-0.007288557213930516,0.0019765587483126005,0.00013941570476092512
GLY 142,R GLY 142,0.0,0.0,0.0,-0.0004179104477611817,0.000493215272891278,3.478872304083651e-05,-0.5451592039800995,0.07089144197038187,0.005000296779570308,0.544044776119403,0.07078889494009798,0.004993063669747302,0.0,0.0,0.0,-0.0015323383084576842,0.0008287129654348168,5.8452905697462613e-05
GLY 143,R GLY 143,0.0,0.0,0.0,-0.0003482587064676536,0.00047641849233328687,3.360396948812471e-05,0.4111542288557213,0.27460801750520086,0.019369356122691462,-0.410213930348259,0.2741717677185334,0.01933858543524695,0.0,0.0,0.0,0.0005920398009949376,0.0009102710319733088,6.420556816454553e-05
GLY 144,R GLY 144,0.0,0.0,0.0,-0.0002885572139303562,0.00045309154507573295,3.195861349017667e-05,0.7321542288557213,0.12364111560153136,0.008720971882940628,-0.730179104477612,0.12383960000157969,0.008734971893079669,0.0,0.0,0.0,0.001686567164179165,0.0010586148166666887,7.466893198188027e-05
THR 145,R THR 145,0.0,0.0,0.0,-0.0007412935323382859,0.0004379240016848685,3.088877746676754e-05,0.45812437810945295,0.10969310174248507,0.007737154840399301,-0.4528358208955222,0.10936323115564817,0.007713887563176689,0.0,0.0,0.0,0.0045472636815924025,0.0015417909645062764,0.00010874954973849017
GLY 146,R GLY 146,0.0,0.0,0.0,-0.0006567164179104401,0.00047480518568915423,3.349017561127726e-05,0.994353233830846,0.06980819209499327,0.004923890224521835,-0.9908009950248754,0.06988063881078277,0.0049290002218583834,0.0,0.0,0.0,0.002895522388059811,0.0015498450735430983,0.00010931764278836711
SER 147,R SER 147,0.0,0.0,0.0,-0.001034825870646761,0.0001833385649023651,1.293170529716903e-05,1.2873184079601991,0.22515683447079393,0.01588133860745746,-1.2850447761194033,0.2251663243404482,0.015882007971253033,0.0,0.0,0.0,0.0012388059701492734,0.0012268499351378442,8.653532230658841e-05
GLY 148,R GLY 148,0.0,0.0,0.0,-0.0006368159203979818,0.0004809172526803581,3.3921287576885234e-05,1.0081094527363186,0.11454703333551948,0.008079524777281737,-1.0062388059701495,0.1143006104046348,0.008062143443887084,0.0,0.0,0.0,0.001233830845771299,0.0010556880999716075,7.446249730290669e-05
PHE 149,R PHE 149,0.0,0.0,0.0,-0.0018308457711442626,0.0003748880842544214,2.6442566666648493e-05,0.7298855721393036,0.10739508053991437,0.007575064922360966,-0.725965174129354,0.1074901072902388,0.007581767592534029,0.0,0.0,0.0,0.0020895522388061022,0.0016845627150103594,0.00011881989256714143
THR 150,R THR 150,0.0,0.0,0.0,-0.0025273631840795636,0.0004992506946986082,3.521442887200228e-05,1.1498258706467666,0.18793053264930892,0.013255597729016121,-1.1360696517412932,0.18739288847531713,0.013217675232914419,0.0,0.0,0.0,0.011228855721393032,0.0034837737850146925,0.0002457264565903228
SER 151,R SER 151,0.0,0.0,0.0,-0.00196019900497516,0.0003574480586405065,2.5212442105924842e-05,0.8584676616915419,0.3238352418740229,0.02284157681163508,-0.854119402985075,0.3229770653589845,0.022781045707383568,0.0,0.0,0.0,0.0023880597014923916,0.0025232563491250724,0.00017797678035427425
LEU 152,R LEU 152,0.0,0.0,0.0,-0.0020497512437810733,0.0003561994491476924,2.5124371982757255e-05,1.2384228855721395,0.14108532852146832,0.009951391793458773,-1.23376119402985,0.14094168967035064,0.00994126029006849,0.0,0.0,0.0,0.002611940298507451,0.0017388326605257056,0.00012264779938135487
LEU 153,R LEU 153,0.0,0.0,0.0,-0.0035522388059701015,0.0005071699477562329,3.577300991450932e-05,0.9775820895522384,0.1487615691478693,0.010492832060669532,-0.9590796019900499,0.14858122937714655,0.010480111874005108,0.0,0.0,0.0,0.014950248756218896,0.003939532062750903,0.000277873166899573
MET 154,R MET 154,0.0,0.0,0.0,-0.008696517412935343,0.0008240404103898928,5.81233290758831e-05,1.9255870646766178,0.5116654726015571,0.036090099788572604,-1.9128706467661696,0.512145106521003,0.03612393055680242,0.0,0.0,0.0,0.00401990049751247,0.008026052231200748,0.0005661140753929569
GLU 155,R GLU 155,0.0,0.0,0.0,-0.004492537313432821,0.0006158713681768342,4.3440216947636665e-05,103.06901990049748,1.614359364830456,0.11386813004034335,-103.02083084577113,1.6077237056404696,0.11340008672854449,0.0,0.0,0.0,0.04369651741293568,0.0072174772546486346,0.0005090815939125566
ARG 156,R ARG 156,0.0,0.0,0.0,-0.004213930348258702,0.0006456937147425776,4.5543723088112947e-05,-100.72178606965174,2.1173176988399502,0.1493440756256575,100.68811442786067,2.1133996266532793,0.14906771612170888,0.0,0.0,0.0,-0.03788557213930197,0.005154512180308121,0.0003635712568270078
LEU 157,R LEU 157,0.0,0.0,0.0,-0.008666666666666697,0.0009375172745782812,6.612736994154924e-05,1.4477313432835828,0.29815713821296747,0.021030383027546274,-1.41739303482587,0.29292751170838505,0.020661513614787762,0.0,0.0,0.0,0.021671641791045197,0.007323487858865375,0.0005165590054044364
SER 158,R SER 158,0.0,0.0,0.0,-0.00954726368159201,0.0014892667316951014,0.0001050447760045203,2.4687014925373134,0.6773254987753698,0.04777485710704455,-2.4211492537313437,0.6768972802221025,0.0477446528991269,0.0,0.0,0.0,0.03800497512437806,0.012308835766826209,0.0008681983344454374
VAL 159,R VAL 159,0.0,0.0,0.0,-0.006457711442786068,0.0011800382556908472,8.323348101969667e-05,1.8018557213930353,0.49872830725487444,0.03517758250268056,-1.783402985074627,0.49469290116066106,0.03489294690300432,0.0,0.0,0.0,0.01199502487562231,0.004420100528378825,0.00031176985293462776
ASP 160,R ASP 160,0.0,0.0,0.0,-0.006601990049751247,0.0009467388487128515,6.677780963026265e-05,115.2669651741293,2.4196414198779466,0.17066834674607834,-115.14259701492536,2.4023072723210235,0.16944569024768616,0.0,0.0,0.0,0.11776616915422825,0.01742903307078396,0.0012293492065131987
TYR 161,R TYR 161,0.0,0.0,0.0,-0.023427860696517443,0.0031960827859467307,0.00022543429809886612,2.955258706467662,0.3847601601415574,0.027138889211289968,-2.88566169154229,0.3819989645672597,0.026944129492004063,0.0,0.0,0.0,0.04616915422885547,0.016794669960605867,0.0011846046826505445
GLY 162,R GLY 162,0.0,0.0,0.0,-0.0172139303482587,0.003674438390786505,0.0002591749009683784,-1.1568059701492532,0.4601990237461351,0.032459936382174336,1.2452537313432832,0.4677327555830155,0.03299132485439413,0.0,0.0,0.0,0.07123383084577105,0.016720114789033336,0.0011793459663097176
LYS 163,R LYS 163,0.0,0.0,0.0,-0.4289054726368159,0.2768728465453589,0.019529104846105934,-149.53125373134327,15.673697036638607,1.1055373489088944,150.89435323383094,16.089163358042217,1.1348420837427882,-0.15249173731343282,0.1517228824776816,0.010701706998106205,0.7817022925373164,0.5498022208070642,0.03878005860355837
LYS 164,R LYS 164,0.0,0.0,0.0,-0.12425870646766168,0.025516412361837274,0.0017997889591862062,-158.02952736318406,3.746411469130527,0.26425149049535873,158.8041691542288,3.892269808216924,0.27453954449645945,-0.0002288955223880605,0.001505765159925557,0.00010620848540661126,0.6501541890547246,0.24140880094454367,0.017027663937591492
SER 165,R SER 165,0.0,0.0,0.0,-0.16246766169154225,0.05391914159049369,0.0038031630131713733,-1.849925373134329,1.1348877952747862,0.08004881308885009,2.2031393034825872,1.1273673336462458,0.0795183606249577,-0.013460382089552234,0.018094806632521283,0.0012763092528057973,0.17728588656716399,0.10884543143889801,0.007677364787166435
LYS 166,R LYS 166,0.0,0.0,0.0,-0.062044776119403046,0.010315567382481147,0.0007276040228327033,-126.41465174129353,2.232378446962751,0.15745983505024028,126.68230348258697,2.247396513086791,0.15851912776016688,0.0,0.0,0.0,0.20560696517412383,0.06053541992845403,0.004269839305069427
LEU 167,R LEU 167,0.0,0.0,0.0,-0.043039800995024836,0.005379933969170628,0.000379471283876325,-0.25308955223880597,0.3384278870992551,0.023870862644974823,0.2633233830845771,0.34484561388167684,0.024323534189950775,0.0,0.0,0.0,-0.032805970149253814,0.022942653235658014,0.0016182499875935464
GLU 168,R GLU 168,0.0,0.0,0.0,-0.013273631840796064,0.0009566479848650997,6.747674620445607e-05,112.08283084577116,1.3403843739365529,0.09454342417215196,-112.03442786069643,1.339550832880236,0.09448463071918083,0.0,0.0,0.0,0.035129353233832296,0.01858831773717365,0.0013111188422102052
PHE 169,R PHE 169,0.0,0.0,0.0,-0.006651741293532319,0.0005354213970084488,3.7765713501679534e-05,0.0855820895522388,0.16026586889897118,0.01130428279996582,-0.0927114427860697,0.16053367563642595,0.011323172430781932,0.0,0.0,0.0,-0.013781094527363138,0.0058174416763500224,0.0004103306981926583
SER 170,R SER 170,0.0,0.0,0.0,-0.002562189054726381,0.0004961174472564088,3.499342663732673e-05,0.3699004975124374,0.3221545472103567,0.02272302975037369,-0.37154228855721383,0.32169419280477374,0.02269055885420178,0.0,0.0,0.0,-0.004203980099502519,0.004341536523247123,0.00030622837527623394
ILE 171,R ILE 171,0.0,0.0,0.0,-0.0020348258706467575,0.00023132990920521804,1.6316753727486814e-05,0.06485572139303475,0.16798692225692816,0.011848883913550346,-0.06324378109452738,0.16774235536890583,0.011831633495325273,0.0,0.0,0.0,-0.0004228855721393254,0.00251270871895423,0.00017723280788440408
TYR 172,R TYR 172,0.0,0.0,0.0,-0.00283084577114422,0.00041278544303867794,2.9115640253758063e-05,-0.5808457711442782,0.23494826591453402,0.016571972931639672,0.5786865671641793,0.23512180873737862,0.016584213698565387,0.0,0.0,0.0,-0.0049900497512437355,0.0016237970664304687,0.00011453381418507842
PRO 173,R PRO 173,0.0,0.0,0.0,-0.0010845771144278318,0.0003119684658027873,2.2004558964012908e-05,0.5423930348258708,0.15722981168604633,0.011090135835502578,-0.5454577114427861,0.1566138879640635,0.011046691925802187,0.0,0.0,0.0,-0.004149253731343295,0.0013035015759509587,9.194191218617823e-05
ALA 174,R ALA 174,0.0,0.0,0.0,-0.0005024875621890579,0.0004999938119960673,3.5266844324785425e-05,-0.16685074626865667,0.1402068749137322,0.009889430453363589,0.16677611940298495,0.14022414404800534,0.009890648524178513,0.0,0.0,0.0,-0.0005771144278605093,0.0007760556167181246,5.473874269145699e-05
PRO 175,R PRO 175,0.0,0.0,0.0,-0.000626865671641754,0.0004836373655527958,3.411314954580668e-05,-0.3021741293532338,0.19863245020888018,0.014010452792208495,0.30103980099502503,0.19829366234283297,0.013986556538606245,0.0,0.0,0.0,-0.0017611940298507952,0.0008596462116001164,6.0634768654159496e-05
GLN 176,R GLN 176,0.0,0.0,0.0,-0.0004228855721392917,0.0004940175756141714,3.484531311165493e-05,0.2959651741293535,0.45888781163022907,0.032367450610432835,-0.29574626865671655,0.45862183806135276,0.03234869028135872,0.0,0.0,0.0,-0.0002039800995019238,0.0008184344231981647,5.7727913227058615e-05
VAL 177,R VAL 177,0.0,0.0,0.0,-0.000328358208955212,0.00046961590216572255,3.312415177300728e-05,0.7810099502487555,0.08462166254358612,0.005968751868178423,-0.7805024875621889,0.08450612297155036,0.0059606023351190624,0.0,0.0,0.0,0.0001791044776118018,0.0007582128726346602,5.348021256004114e-05
SER 178,R SER 178,0.0,0.0,0.0,-0.0002935323383084486,0.00045538017598004203,3.212004106764396e-05,-1.223069651741293,0.11545826979501464,0.00814379844145328,1.2222238805970151,0.1153610151126717,0.008136938625072048,0.0,0.0,0.0,-0.0011393034825870436,0.0007534316268620117,5.3142969485633124e-05
THR 179,R THR 179,0.0,0.0,0.0,-0.0003134328358209019,0.0004638886647140409,3.27201835902548e-05,-0.45439303482587057,0.16853740081618201,0.011887711677389732,0.4538606965174128,0.16831665992252604,0.011872141815231637,0.0,0.0,0.0,-0.0008457711442787502,0.0007797783377877275,5.5001323190007875e-05
ALA 180,R ALA 180,0.0,0.0,0.0,-0.0002039800995024894,0.00040295436281227406,2.8422209320073247e-05,0.1597661691542288,0.11547548274062484,0.008145012549025497,-0.15960199004975123,0.11539855572192556,0.008139586535487435,0.0,0.0,0.0,-3.9800995024981706e-05,0.0006604746975233737,4.658629322836454e-05
VAL 181,R VAL 181,0.0,0.0,0.0,-0.00028855721393037005,0.00045309154507575464,3.19586134901782e-05,0.4295223880597012,0.10306975248289114,0.007269979804143814,-0.42933333333333346,0.1029912005772892,0.007264439179920447,0.0,0.0,0.0,-9.950248756226661e-05,0.0007726994429261198,5.450201644443198e-05
VAL 182,R VAL 182,0.0,0.0,0.0,-0.0003830845771143956,0.0004861386467783113,3.428957632045135e-05,0.44152736318407965,0.06076207983424616,0.004285826662153568,-0.4410348258706472,0.06072623324456905,0.004283298238666344,0.0,0.0,0.0,0.00010945273631831775,0.000764875822526466,5.395018080952821e-05
GLU 183,R GLU 183,0.0,0.0,0.0,-0.0007761194029850168,0.0004168429863811293,2.9401837294533493e-05,83.2683582089552,0.7372232028335708,0.05199971540278933,-83.2577064676617,0.7361707016021355,0.051925477689861464,0.0,0.0,0.0,0.00987562189054804,0.0014069665815184568,9.923977099336026e-05
PRO 184,R PRO 184,0.0,0.0,0.0,-0.0006766169154228972,0.00046776753327535623,3.299377788367635e-05,0.9195671641791046,0.09555434866438253,0.006739884090664612,-0.9212985074626866,0.09528433723936368,0.0067208389531777345,0.0,0.0,0.0,-0.0024079601990046836,0.0011164693454861502,7.874967580791748e-05
TYR 185,R TYR 185,0.0,0.0,0.0,-0.0007860696517413031,0.00041007822955213996,2.8924688137365777e-05,0.9611492537313437,0.11533920388219322,0.0081354001794926,-0.960636815920398,0.1153814889738468,0.008138382739894003,0.0,0.0,0.0,-0.0002736318407965399,0.0007396054103142525,5.2167743363045764e-05
ASN 186,R ASN 186,0.0,0.0,0.0,-0.000840796019900469,0.00036586619524078644,2.5806211680395465e-05,0.5460447761194029,0.17562367326762826,0.012387538798030449,-0.5437462686567165,0.1754451347911868,0.012374945664868445,0.0,0.0,0.0,0.001457711442786172,0.0009668396155046684,6.819560840346307e-05
SER 187,R SER 187,0.0,0.0,0.0,-0.0011293532338308187,0.00033559048664759937,2.367072784807377e-05,0.9501094527363184,0.0968434545375463,0.0068308106082659754,-0.946830845771144,0.09676617580478628,0.006825359786730836,0.0,0.0,0.0,0.0021492537313436335,0.0016743936127583338,0.00011810261939807302
ILE 188,R ILE 188,0.0,0.0,0.0,-0.0017064676616915444,0.00045538017598005444,3.2120041067644833e-05,1.154557213930348,0.11047148147419808,0.007792057513522997,-1.153059701492537,0.11035517700791594,0.0077838540289833094,0.0,0.0,0.0,-0.00020895522388070215,0.0018355579636161552,0.00012947027622909916
LEU 189,R LEU 189,0.0,0.0,0.0,-0.0013830845771144545,0.00048613864677831564,3.428957632045166e-05,1.040268656716418,0.09526500071318043,0.006719475059780805,-1.0390646766169154,0.09535574030948508,0.006725875337424632,0.0,0.0,0.0,-0.00017910447761165544,0.001741435672947872,0.00012283140172135494
THR 190,R THR 190,0.0,0.0,0.0,-0.0021641791044775985,0.0003836333860429317,2.7059412694237104e-05,0.9447064676616911,0.15339958035047477,0.010819972147475616,-0.9341442786069649,0.15336187517053512,0.010817312629139056,0.0,0.0,0.0,0.008398009950248688,0.0030437597887552166,0.00021469026227251853
THR 191,R THR 191,0.0,0.0,0.0,-0.003681592039801006,0.0005067793662983988,3.574546042261743e-05,1.5103930348258712,0.35357327310470194,0.024939135806917635,-1.496606965174129,0.3525188957939508,0.024864765765557725,0.0,0.0,0.0,0.010104477611940431,0.004078097040701598,0.00028764678687047954
HID 192,R HID 192,0.0,0.0,0.0,-0.003373134328358233,0.0005231692808104839,3.690151585715707e-05,0.5560895522388059,0.2415665744486277,0.017038792422531923,-0.547278606965174,0.2406163354504875,0.016971767731396317,0.0,0.0,0.0,0.005437810945273623,0.002209739451128001,0.00015586300340429207
THR 193,R THR 193,0.0,0.0,0.0,-0.0026368159203980102,0.0004911533901765167,3.464328904750936e-05,0.28685572139303495,0.20057316894117874,0.01414734053715264,-0.27519900497512445,0.20027925826840426,0.014126609676703086,0.0,0.0,0.0,0.009019900497512678,0.0029607048357489616,0.00020883201757468812
THR 194,R THR 194,0.0,0.0,0.0,-0.006119402985074616,0.0006879717408513239,4.85257851244089e-05,1.0720945273631841,0.17470949881167097,0.01232305790356651,-1.057562189054727,0.17343038049542703,0.0122328358539138,0.0,0.0,0.0,0.008412935323382817,0.00866821447185904,0.0006114087075047829
LEU 195,R LEU 195,0.0,0.0,0.0,-0.015442786069651729,0.002103765919437284,0.00014838820680678215,1.5184129353233824,0.19383925132714266,0.013672366610491305,-1.4751791044776121,0.1902984504926249,0.013422617775965748,0.0,0.0,0.0,0.027791044776119093,0.008185420809819093,0.0005773550682163634
GLU 196,R GLU 196,0.0,0.0,0.0,-0.017830845771144285,0.002764602799301371,0.00019500004640776302,106.01726368159204,2.1577090128674183,0.15219305925246174,-105.87700497512444,2.1362219882413584,0.15067748139067802,0.0,0.0,0.0,0.12242786069651743,0.023406339658721464,0.0016509559061576424
HID 197,R HID 197,0.0,0.0,0.0,-0.01839303482587063,0.0023393138518152776,0.00016500247694951965,2.6119353233830847,0.46146048789315414,0.0325489132027406,-2.546517412935323,0.45860032669748624,0.03234717298673928,0.0,0.0,0.0,0.04702487562189032,0.013831047995944857,0.0009755669066669557
SER 198,R SER 198,0.0,0.0,0.0,-0.02070646766169154,0.0036101581338552255,0.0002546409212271042,-0.06383582089552244,0.46631078602647036,0.03289102685513478,0.18907462686567156,0.4749818110191062,0.03350263380149038,0.0,0.0,0.0,0.10453233830845762,0.030810287727570215,0.0021731901371983627
ASP 199,R ASP 199,0.0,0.0,0.0,-0.1831293532338308,0.07153124901851553,0.005045425289209959,129.4950746268657,2.78116873843165,0.1961685176615753,-128.9914427860696,2.7998064997063152,0.19748312398202572,-0.015806435820895515,0.02638937007212361,0.001861362648564249,0.3046960517412894,0.27159898134874805,0.019157115076600062
CYS 200,R CYS 200,0.0,0.0,0.0,-0.07068656716417913,0.011133574728072913,0.0007853018123280314,0.7068656716417909,0.6547500429719825,0.04618250722935167,-0.5976666666666666,0.6804169436801955,0.04799291081807326,0.0,0.0,0.0,0.03851243781094533,0.049529237503609165,0.003493523052998999
ALA 201,R ALA 201,0.0,0.0,0.0,-0.012999999999999942,0.0013044127173994747,9.200617914879202e-05,0.32530845771144296,0.42774131343839017,0.030170546015536703,-0.30902985074626876,0.4346377105215794,0.030656980360321457,0.0,0.0,0.0,0.0032786069651741,0.014530187825986814,0.0010248804280661777
PHE 202,R PHE 202,0.0,0.0,0.0,-0.01742786069651739,0.002003981087610311,0.00014134992744094786,-0.16119900497512446,0.23553214904305686,0.01661315687212741,0.10180597014925377,0.2312506924323188,0.01631116620714012,0.0,0.0,0.0,-0.07682089552238801,0.017830259962835958,0.0012576495694405436
MET 203,R MET 203,0.0,0.0,0.0,-0.005597014925373092,0.0005388314653358237,3.800624117612875e-05,0.5670199004975124,0.38288040246145366,0.0270063013274362,-0.5620248756218904,0.3841655483452837,0.027096948528926024,0.0,0.0,0.0,-0.0006019900497512018,0.004540672580410139,0.00032027434976416403
VAL 204,R VAL 204,0.0,0.0,0.0,-0.0028706467661691365,0.0003640349876602668,2.567704825653081e-05,-0.09186069651741269,0.12959554571883108,0.009140965000758004,0.09574626865671639,0.1298063245341387,0.009155832192087314,0.0,0.0,0.0,0.0010149253731347966,0.003732974767704786,0.000263303738651134
ASP 205,R ASP 205,0.0,0.0,0.0,-0.0013880597014925193,0.00048730829006909916,3.437207659717892e-05,89.16894029850745,0.8457955049782651,0.059657815134932846,-89.15383084577117,0.8449260977649674,0.05959649187830331,0.0,0.0,0.0,0.013721393034824576,0.0023119826407445388,0.0001630746819590345
ASN 206,R ASN 206,0.0,0.0,0.0,-0.0010398009950248737,0.0001954913701929194,1.3788898090376595e-05,1.249328358208955,0.18669468955023763,0.013168428077834218,-1.2459054726368155,0.1864486805197722,0.013151075938724176,0.0,0.0,0.0,0.0023830845771139995,0.001096131795563459,7.731517564038991e-05
GLU 207,R GLU 207,0.0,0.0,0.0,-0.0008905472636816094,0.00031220639780572026,2.202134139352703e-05,83.32875621890548,0.7984118909040536,0.05631563268985477,-83.31546268656717,0.7971312680829591,0.056225304520612016,0.0,0.0,0.0,0.012402985074628326,0.0017224854900564403,0.00012149475887913592
ALA 208,R ALA 208,0.0,0.0,0.0,-0.0009154228855721467,0.00027825137222108656,1.9626338550278237e-05,-0.34433830845771163,0.176426368938546,0.012444156585265499,0.3475671641791047,0.1762738335500918,0.012433397568514554,0.0,0.0,0.0,0.0023134328358207787,0.00126028846761681,8.88938945350668e-05
ILE 209,R ILE 209,0.0,0.0,0.0,-0.0017313432835820766,0.00044326096731105635,3.1265217997409505e-05,-0.1340199004975124,0.09863833936167961,0.006957412022433332,0.13469651741293534,0.09838285676521347,0.0069393916694987755,0.0,0.0,0.0,-0.0010547263681589287,0.0014530770403958098,0.00010249215199479718
TYR 210,R TYR 210,0.0,0.0,0.0,-0.001014925373134221,0.00012125430454688718,8.552619211613017e-06,-0.1813184079601993,0.16171379456524204,0.011406411602045148,0.18042786069651734,0.16161158528216177,0.011399202315073076,0.0,0.0,0.0,-0.001905472636816434,0.0007829145067456702,5.522253149251554e-05
ASP 211,R ASP 211,0.0,0.0,0.0,-0.0008606965174129278,0.0003462629381354241,2.4423504534813843e-05,84.76730845771145,1.5226649080690866,0.10740050173282659,-84.75076119402976,1.5203710671393773,0.10723870666850183,0.0,0.0,0.0,0.01568656716417998,0.002514884774611478,0.0001773862950161745
ILE 212,R ILE 212,0.0,0.0,0.0,-0.0018407960199005003,0.00036586619524074735,2.580621168039271e-05,-0.5188258706467664,0.120384601448994,0.008491275084893257,0.52136815920398,0.12042558768900956,0.008494166031363808,0.0,0.0,0.0,0.0007014925373134771,0.0013823506410171515,9.750349642207709e-05
CYS 213,R CYS 213,0.0,0.0,0.0,-0.0007164179104477398,0.0004507363841952534,3.179249325000788e-05,0.12909452736318397,0.1457525880909989,0.010280594901003021,-0.1305522388059701,0.14543360628916313,0.010258095659456668,0.0,0.0,0.0,-0.002174129353233872,0.0010624890345043764,7.494219823854968e-05
ARG 214,R ARG 214,0.0,0.0,0.0,-0.0008457711442786149,0.0003611679883160525,2.5474825714719706e-05,-78.68861194029846,0.6633057185686682,0.04678597805663473,78.67842288557208,0.6625956536817603,0.046735893941139174,0.0,0.0,0.0,-0.011034825870647986,0.0011213802327466084,7.909606308783147e-05
ARG 215,R ARG 215,0.0,0.0,0.0,-0.0016069651741293207,0.0004884244583591824,3.445080503817598e-05,-89.76991542288557,1.0449270429975877,0.07370347086704375,89.75145771144273,1.043290326771055,0.0735880258055648,0.0,0.0,0.0,-0.020064676616918044,0.0025058729067495007,0.00017675064686746025
ASN 216,R ASN 216,0.0,0.0,0.0,-0.0015124378109452683,0.000499845276919637,3.525636746828929e-05,-0.8786666666666672,0.5940009073592529,0.04189759358218784,0.8795074626865673,0.5932145175858866,0.04184212592428785,0.0,0.0,0.0,-0.0006716417910452258,0.0013899575107302945,9.804004364233438e-05
LEU 217,R LEU 217,0.0,0.0,0.0,-0.0013482587064676777,0.00047641849233326914,3.360396948812346e-05,-0.3293830845771143,0.10484168359646422,0.007394962188400035,0.32871144278606973,0.10476919108879718,0.007389848961153481,0.0,0.0,0.0,-0.0020199004975127214,0.0008578591831759129,6.050872138771683e-05
ASP 218,R ASP 218,0.0,0.0,0.0,-0.000671641791044796,0.0004696159021657527,3.3124151773009406e-05,83.69234328358203,0.9398701755224883,0.06629333077810383,-83.67736815920401,0.9385907366488336,0.0662030861180747,0.0,0.0,0.0,0.014303482587066091,0.0015873999552296328,0.00011196655990353566
ILE 219,R ILE 219,0.0,0.0,0.0,-0.0006517412935323361,0.0004764184923332956,3.360396948812533e-05,-0.057900497512437775,0.10913919201452488,0.007698085060579486,0.05782587064676619,0.10907687976316902,0.007693689893248672,0.0,0.0,0.0,-0.000726368159204311,0.0007789208274937865,5.494083907736938e-05
GLU 220,R GLU 220,0.0,0.0,0.0,-0.00037313432835821373,0.0004836373655528315,3.41131495458092e-05,75.99793532338305,1.1429281895932901,0.0806159387770832,-75.98975621890546,1.1421436096873094,0.08056059877738578,0.0,0.0,0.0,0.007805970149252684,0.0010256240323935743,7.234194147680246e-05
ARG 221,R ARG 221,0.0,0.0,0.0,-0.00034825870646766643,0.00047641849233330443,3.360396948812595e-05,-72.95363184079598,0.5905674257572441,0.04165541446267703,72.94736815920396,0.5901667474866479,0.04162715279652355,0.0,0.0,0.0,-0.0066119402985087734,0.0009189311963931843,6.481640906516291e-05
PRO 222,R PRO 222,0.0,0.0,0.0,-0.0004179104477612386,0.0004932152728913448,3.478872304084122e-05,-0.9713631840796019,0.07390367832161218,0.0052127635499973285,0.9703482587064668,0.07385240160846022,0.005209146769515591,0.0,0.0,0.0,-0.0014328358208955247,0.0007509307113471963,5.2966568506232346e-05
THR 223,R THR 223,0.0,0.0,0.0,-0.0004676616915422669,0.000498953137885784,3.519344083266284e-05,1.0782288557213924,0.16639627029876086,0.011736687975045327,-1.0765422885572142,0.16626954515037567,0.011727749472262074,0.0,0.0,0.0,0.0012189054726366132,0.0008115097385377235,5.723948363041406e-05
TYR 224,R TYR 224,0.0,0.0,0.0,-0.000890547263681558,0.0003122063978057009,2.2021341393525664e-05,1.3604577114427852,0.09730538404383947,0.006863392603475937,-1.358776119402985,0.0972267935291813,0.006857849255979716,0.0,0.0,0.0,0.0007910447761195148,0.0006736840151167689,4.7518006653663055e-05
THR 225,R THR 225,0.0,0.0,0.0,-0.0005920398009950254,0.0004914556694482181,3.466461018341531e-05,1.0175771144278611,0.18261831242639254,0.012880902604545176,-1.0156915422885573,0.18237320103521273,0.012863613780028607,0.0,0.0,0.0,0.00129353233830863,0.0007907474643882255,5.5775025725753796e-05
ASN 226,R ASN 226,0.0,0.0,0.0,-0.0008059701492537509,0.00039545197908931457,2.789303197332541e-05,0.20693532338308468,0.3541163212155918,0.02497743946733928,-0.204820895522388,0.35366170945906283,0.024945373626400733,0.0,0.0,0.0,0.0013084577114426,0.0008946374842990683,6.310286273331134e-05
LEU 227,R LEU 227,0.0,0.0,0.0,-0.0012537313432835942,0.0004351456637945125,3.069280862173389e-05,1.3428208955223888,0.05927126073777733,0.004180672390780311,-1.3373134328358212,0.05922918022147725,0.004177704260011778,0.0,0.0,0.0,0.004253731343283785,0.0012775514934321194,9.011153449259502e-05
ASN 228,R ASN 228,0.0,0.0,0.0,-0.0011641791044776258,0.00037043801928333215,2.6128683284884122e-05,1.868885572139302,0.24123325728162676,0.01701528204228847,-1.8649353233830852,0.2408043337654364,0.016985028110120117,0.0,0.0,0.0,0.0027860696517408453,0.0011924325966851082,8.410771042787252e-05
ARG 229,R ARG 229,0.0,0.0,0.0,-0.0019004975124377894,0.0003155186068797416,2.225496660844383e-05,-89.77844278606963,1.6267112223627134,0.11473936289615212,89.75560199004977,1.6236521055910194,0.11452358943582074,0.0,0.0,0.0,-0.024741293532336395,0.0034544277331594363,0.0002436565456884364
LEU 230,R LEU 230,0.0,0.0,0.0,-0.002517412935323414,0.0004996966976911299,3.524588749754578e-05,1.6512238805970152,0.08203157156363777,0.005786060936440276,-1.638318407960199,0.08234932333773778,0.0058084734185195495,0.0,0.0,0.0,0.010388059701492895,0.003149454144668404,0.00022214536732895502
ILE 231,R ILE 231,0.0,0.0,0.0,-0.0027910447761194126,0.00040656234244409165,2.8676696581614216e-05,1.7545323383084555,0.06673769996060117,0.004707314407969658,-1.744592039800996,0.06648250236500361,0.004689314157446419,0.0,0.0,0.0,0.007149253731343139,0.003888701831028721,0.0002742878787897412
GLY 232,R GLY 232,0.0,0.0,0.0,-0.0016119402985074586,0.00048730829006907395,3.4372076597177144e-05,1.8208805970149256,0.07938341789354046,0.005599274578307977,-1.8201542288557222,0.07948547909892034,0.005606473420684371,0.0,0.0,0.0,-0.0008855721393034552,0.004077829975547276,0.0002876279495469046
GLN 233,R GLN 233,0.0,0.0,0.0,-0.004970149253731306,0.0005269875692284779,3.717083715672864e-05,0.9346368159203979,1.274234157834755,0.08987754768060174,-0.91210447761194,1.2698968046881074,0.08957161437795992,0.0,0.0,0.0,0.017562189054726833,0.008685629647424899,0.0006126370792782614
ILE 234,R ILE 234,0.0,0.0,0.0,-0.006248756218905474,0.0005162156066132333,3.641104149624309e-05,2.2678656716417906,0.10203787642119823,0.007197196878521361,-2.2278706467661684,0.10304123303587653,0.007267968197451968,0.0,0.0,0.0,0.033746268656716365,0.010869204225928061,0.0007666545548630108
VAL 235,R VAL 235,0.0,0.0,0.0,-0.006875621890547234,0.000598050511451334,4.2183230631419086e-05,2.2928557213930354,0.13949433940473663,0.009839172073622228,-2.2643184079601992,0.1408748010172334,0.009936542328245798,0.0,0.0,0.0,0.021661691542288638,0.014528577949620319,0.0010247668761424595
SER 236,R SER 236,0.0,0.0,0.0,-0.006527363184079599,0.0005468112105088572,3.856908900347555e-05,2.782990049751243,0.4608491944231837,0.032505795885835936,-2.7695870646766148,0.4586725315254612,0.03235226592262488,0.0,0.0,0.0,0.006875621890547275,0.018672603517605288,0.001317063902780873
SER 237,R SER 237,0.0,0.0,0.0,-0.01000995024875624,0.0006308018252973896,4.449333019491152e-05,2.341621890547264,0.31670202942387915,0.022338438798765396,-2.222805970149255,0.32010259108616035,0.022578295924760083,0.0,0.0,0.0,0.10880597014925375,0.01828647555539119,0.0012898285362500602
ILE 238,R ILE 238,0.0,0.0,0.0,-0.02847263681592041,0.0018953983323425434,0.00013369109040235115,2.5457910447761174,0.30768421836075743,0.02170237144896399,-2.4537562189054722,0.2954268271882565,0.020837801736425247,0.0,0.0,0.0,0.06356218905472612,0.04049565252980916,0.0028563430973234044
THR 239,R THR 239,0.0,0.0,0.0,-0.0181542288557214,0.0014765478521082983,0.00010414765540900181,1.9600796019900482,0.6001540296750265,0.042331601367115106,-1.8879154228855732,0.6053010827736124,0.042694646500883,0.0,0.0,0.0,0.054009950248755836,0.03245126312036212,0.0022889356171021235
ALA 240,R ALA 240,0.0,0.0,0.0,-0.011880597014925368,0.0012199305264417387,8.604726484777522e-05,1.5413233830845776,0.7579899446034203,0.053464488429092426,-1.4567064676616903,0.7534805199461188,0.0531464181378852,0.0,0.0,0.0,0.07273631840796016,0.024853903952292155,0.0017530592189719959
SER 241,R SER 241,0.0,0.0,0.0,-0.02290547263681593,0.0014646820246497728,0.00010331070447136126,1.6305870646766165,0.6236635012711208,0.04398983163926084,-1.5101442786069657,0.6391909641385872,0.0450850544251583,0.0,0.0,0.0,0.09753731343283563,0.03619405754730441,0.0025529319811124977
LEU 242,R LEU 242,0.0,0.0,0.0,-0.09686069651741296,0.007782522676892924,0.0005489368250466546,3.1049701492537314,0.4486037921072577,0.03164207180203963,-2.7354378109452724,0.4599703401244679,0.032443806283178174,0.0,0.0,0.0,0.27267164179104475,0.055417381846649384,0.003908840732789601
ARG 243,R ARG 243,0.0,0.0,0.0,-0.29206965174129357,0.7209427183270762,0.05085137856571835,-191.9769900497512,15.994828896638587,1.1281882438652449,190.13992537313436,14.013637898264067,0.9884458053770461,-0.12105703880597016,0.09076007536182999,0.0064017221251462765,-2.2501913671641804,2.5453471741240286,0.17953494701064557
PHE 244,R PHE 244,0.0,0.0,0.0,-0.12030348258706472,0.02229700999098863,0.0015727098243899194,3.97166169154229,0.6148170499834408,0.04336585107609366,-3.7662039800995033,0.5991066925338749,0.04225772790103139,-0.000436728358208955,0.0037826988510655376,0.0002668110050712434,0.08471750049751225,0.04002215748209538,0.0028229453317198372
ASP 245,R ASP 245,0.0,0.0,0.0,-0.43323383084577105,0.2629309540861784,0.01854571957382043,162.09532338308463,7.479745655738313,0.5275805806012415,-160.2766268656717,6.691099557518321,0.4719537738168954,-0.10714216119402985,0.11577887491731938,0.008166412183197224,1.2783205253731376,0.6306311730189398,0.044481293311267434
GLY 246,R GLY 246,0.0,0.0,0.0,-0.4093681592039796,0.08956269535414488,0.0063172654512525335,1.6206268656716416,1.0400600322678606,0.07336017839898877,-0.5792935323383082,0.9666487929766142,0.06818214882010606,-0.09007619104477609,0.029325907267866564,0.0020684900122465485,0.5418889830845771,0.25106330103651836,0.01770863986890957
ALA 247,R ALA 247,0.0,0.0,0.0,-1.8295472636815913,0.2965288891398362,0.02091553519302038,3.234601990049751,1.1175440515969466,0.07882547973227615,-0.610179104477612,0.7645869549650189,0.053929805662725164,-0.32798496716417913,0.032249309482194156,0.002274690905773277,0.4668906547263682,0.6220009153380938,0.04387256186937596
LEU 248,R LEU 248,0.0,0.0,0.0,-3.4415970149253736,0.3990939013323013,0.028149913362064273,-6.244064676616919,0.7967673810457396,0.05619963790797496,6.701124378109453,0.5769398422235894,0.04069419883265602,-0.526140573134328,0.046968603476792506,0.0033129098545356507,-3.510677886567163,0.663548093964468,0.04680307389891667
ASN 249,R ASN 249,0.0,0.0,0.0,-2.2580049751243787,0.45102114651323144,0.03181257883526263,-2.697840796019899,3.207872732386901,0.2262658968021443,2.886636815920397,3.5022275999183243,0.24702808833413709,-0.45623752835820913,0.13685265863797125,0.009652842278888634,-2.5254464835820887,0.7358271141045329,0.05190124289635169
VAL 250,R VAL 250,0.0,0.0,0.0,-0.34380099502487554,0.0333362217505511,0.0023513557861041265,0.3599054726368159,1.6272088198210408,0.11477446071472149,0.48351741293532313,1.5725601463460448,0.11091984048991384,0.0,0.0,0.0,0.4996218905472635,0.12721078335346078,0.008972756832830152
ASP 251,R ASP 251,0.0,0.0,0.0,-0.6458109452736317,0.12094928866043285,0.008531105049785239,185.91870149253734,7.854644776664323,0.5540239257346818,-185.65690049751245,7.248605531363401,0.511277213263556,-0.0340870208955224,0.0272383875080002,0.0019212477211825551,-0.4180969711442775,0.920099363763985,0.06489880523852125
LEU 252,R LEU 252,0.0,0.0,0.0,-0.17202487562189053,0.016693144483462256,0.0011774436276304247,-1.1572437810945273,0.5424799285771646,0.03826358393131886,1.3743880597014937,0.5930451382288102,0.04183017882559477,0.0,0.0,0.0,0.045119402985074566,0.12964446473129698,0.0091444154818555
THR 253,R THR 253,0.0,0.0,0.0,-1.2852985074626864,0.28134891927263805,0.019844822673550994,-2.6959253731343296,1.286509272744928,0.09074336752920686,4.10913432835821,1.3543317446228567,0.09552719584878587,-0.2413422805970149,0.058613282575097125,0.004134262189542593,-0.11343183283582076,0.41439600365023266,0.029229240440401528
GLU 254,R GLU 254,0.0,0.0,0.0,-3.321990049751246,0.4988967628683115,0.035189464445521026,209.8050099502488,4.0727148279155685,0.28726715485125515,-205.59512935323386,3.4585558647847523,0.2439477216427968,-0.31474477611940305,0.03350517197082704,0.002363272615821124,0.5731457711442748,1.1945330527042668,0.08425586517231425
PHE 255,R PHE 255,0.0,0.0,0.0,-0.3265373134328359,0.026316857067601805,0.00185624797558103,-0.06675621890547265,0.5280640181241708,0.037246764007655926,-0.4032189054726367,0.593335417158392,0.041850653522630434,0.0,0.0,0.0,-0.7965124378109455,0.13928460106579169,0.009824378271837
GLN 256,R GLN 256,0.0,0.0,0.0,-1.4556169154228848,0.309259181441568,0.021813460779382877,-2.68876119402985,1.7648257486424017,0.12448121045592865,3.094990049751244,1.7200858100486862,0.12132549850184264,-0.1431761910447761,0.03358509084832234,0.0023689096588076896,-1.1925642507462697,0.51084891451711,0.03603250422207674
THR 257,R THR 257,0.0,0.0,0.0,-4.762333333333334,0.7973180812697851,0.056238481306843245,-5.026577114427861,3.4416068495311776,0.24275223028257387,7.315358208955224,2.3890596312017047,0.1685112736892882,-0.847781158208956,0.04117338967850474,0.002904146989977098,-3.3213333970149272,1.0433023081068307,0.07358887090383096
ASN 258,R ASN 258,0.0,0.0,0.0,-2.848880597014924,0.4399271713490708,0.03103007016081414,-5.136487562189056,1.3009728549236759,0.09176354995714589,5.770592039800994,1.1442559914053314,0.08070959469576844,-0.28026942089552237,0.031219676758251557,0.0022020662129955313,-2.495045540298507,0.5940304844349751,0.0418996797882569
LEU 259,R LEU 259,0.0,0.0,0.0,-0.8602139303482591,0.15354354724465719,0.01083012678923965,-1.8136965174129345,0.23970791189007692,0.016907692473828492,2.0575820895522385,0.24802177419580937,0.017494107106648536,-0.004171558208955222,0.0045368424946803125,0.0003200041963463744,-0.6204999164179102,0.14773952265767673,0.010420742459563433
VAL 260,R VAL 260,0.0,0.0,0.0,-2.435079601990052,0.43932300205108554,0.030987455344257116,-1.8249552238805984,0.7317315339631673,0.051612362946640705,2.3468407960199005,0.3990084532918729,0.028143886321994282,-0.2437451820895522,0.029382871427459822,0.002072507954269566,-2.156939211940298,0.5571545775792996,0.039298653865110826
PRO 261,R PRO 261,0.0,0.0,0.0,-3.5993034825870645,0.6807881388419421,0.04801909290606986,-0.526985074626866,1.0869814860525517,0.07666976257066314,1.579751243781094,0.49364170926424017,0.03481880154344766,-0.33873614328358215,0.030392563311573754,0.002143726128652343,-2.885273456716419,0.6557776686428924,0.046254990355523676
TYR 262,R TYR 262,0.0,0.0,0.0,-4.085641791044775,0.6811314416766923,0.04804330762101014,-6.873900497512443,2.052769336846736,0.14479118521138074,5.977611940298506,1.1942493713008513,0.08423585582889427,-0.5395369074626863,0.04878019660641674,0.0034406897817056523,-5.521467255721397,0.9867627863814667,0.06960088052665821
PRO 263,R PRO 263,0.0,0.0,0.0,-2.1235373134328355,0.2746420734487047,0.019371758243735902,-1.1332238805970145,0.6171428667955928,0.04352990154526783,1.3512985074626862,0.5605376775986817,0.03953727934177905,-0.31885851940298504,0.028153494732410137,0.001985794408060363,-2.224321205970149,0.2818999790964996,0.01988369143663465
ARG 264,R ARG 264,0.0,0.0,0.0,-0.3262587064676614,0.07581295873895723,0.005347433807179228,-102.9416915422885,4.376603130237024,0.30870178302657025,103.84850746268657,4.1178323224741185,0.29044949754979493,-0.0024698149253731326,0.008866983619396336,0.0006254288021831212,0.5780873990049786,0.3438458532285979,0.024253016510595058
GLY 265,R GLY 265,0.0,0.0,0.0,-0.03257711442786069,0.010259579851931093,0.0007236549669110803,-0.7994228855721396,0.39080565499204667,0.027565305540138803,0.9277363184079594,0.39914325552640634,0.028153394538507893,0.0,0.0,0.0,0.0957363184079602,0.019099507023361367,0.0013471753543988446
HIE 266,R HIE 266,0.0,0.0,0.0,-0.19497014925373135,0.027222486762782754,0.001920126169089754,0.09873631840796013,0.9452331177492291,0.06667160355687729,0.08510945273631851,1.0215575845089984,0.07205511635805215,0.0,0.0,0.0,-0.011124378109452656,0.09536747180952009,0.006726702813636345
PHE 267,R PHE 267,0.0,0.0,0.0,-0.022552238805970164,0.0027242247448374677,0.00019215199803846163,-0.7348805970149249,0.15259413755959006,0.01076316059333807,0.798721393034826,0.1606818555300092,0.011333624234611664,0.0,0.0,0.0,0.04128855721393036,0.017868127170051852,0.0012603205162999977
PRO 268,R PRO 268,0.0,0.0,0.0,-0.034900497512437824,0.003518260785738016,0.00024815898206675366,-1.5625621890547252,0.2412076114142503,0.017013473122276582,1.676995024875622,0.24089884538243764,0.01699169444559007,0.0,0.0,0.0,0.07953233830845807,0.019523941139454725,0.0013771126286995716
LEU 269,R LEU 269,0.0,0.0,0.0,-0.015850746268656696,0.0009397850607960965,6.628732724819329e-05,2.1748756218905454,0.18525034682222521,0.013066551996734137,-2.1837064676616915,0.19318861046111827,0.013626473942256431,0.0,0.0,0.0,-0.024681592039800967,0.01819267004143564,0.0012832120054488692
ALA 270,R ALA 270,0.0,0.0,0.0,-0.006791044776119424,0.0005428132018700678,3.828709121692206e-05,-1.5153631840796018,0.09372752102144818,0.006611029603777309,1.5396616915422894,0.09520208919026006,0.0067150376230929185,0.0,0.0,0.0,0.017507462686567284,0.00714603839244637,0.0005040426850869272
THR 271,R THR 271,0.0,0.0,0.0,-0.009487562189054702,0.0006918822314903105,4.8801609867215433e-05,2.2073980099502477,0.5880774992045446,0.04147978858490138,-2.1849601990049745,0.5929152099390591,0.04182101439063957,0.0,0.0,0.0,0.012950248756218884,0.0173402448649929,0.0012230865693437314
TYR 272,R TYR 272,0.0,0.0,0.0,-0.00980099502487563,0.0005903022288356218,4.163670891407649e-05,-1.361283582089553,0.7483347111949346,0.05278346077361574,1.3590199004975125,0.7474527620156114,0.05272125287491117,0.0,0.0,0.0,-0.01206467661691546,0.006331693635861133,0.00044660323470144383
ALA 273,R ALA 273,0.0,0.0,0.0,-0.005368159203980084,0.000482304887498442,3.401916379042005e-05,1.555611940298508,0.10952306673018848,0.007725161495352715,-1.5419154228855725,0.11037483765337978,0.007785240783991596,0.0,0.0,0.0,0.008328358208955274,0.005656998640881029,0.0003990139190263483
PRO 274,R PRO 274,0.0,0.0,0.0,-0.005631840796019881,0.0005219377352996884,3.6814649334480076e-05,0.798039800995025,0.21966425853010785,0.015493922171504127,-0.8113333333333332,0.2197702177056337,0.015501395955495842,0.0,0.0,0.0,-0.018925373134328332,0.004448645943589517,0.00031378329128180026
VAL 275,R VAL 275,0.0,0.0,0.0,-0.0028557213930348493,0.000416189301061979,2.9355729887132117e-05,-0.3781194029850747,0.18386826257332478,0.012969067290163222,0.37782089552238823,0.18282552311339212,0.012895518119508596,0.0,0.0,0.0,-0.0031542288557213976,0.002237423564355057,0.0001578156901936558
ILE 276,R ILE 276,0.0,0.0,0.0,-0.002671641791044794,0.0004696159021657193,3.312415177300705e-05,0.8377064676616917,0.12830548282650797,0.009049970980229806,-0.8362288557213928,0.1280808488571356,0.009034126521682836,0.0,0.0,0.0,-0.001194029850745881,0.0013147325093902924,9.273408115252162e-05
SER 277,R SER 277,0.0,0.0,0.0,-0.00096517412935327,0.0002087181787403494,1.4721845232449673e-05,0.7434875621890553,0.2901506403989262,0.020465648214394727,-0.7426069651741294,0.2896684496070547,0.02043163709828933,0.0,0.0,0.0,-8.457711442796144e-05,0.0011142723772132146,7.859471361396791e-05
ALA 278,R ALA 278,0.0,0.0,0.0,-0.0008308457711442689,0.0003748880842544128,2.6442566666647886e-05,0.09673134328358213,0.17649525373147534,0.012449015343934704,-0.09734328358208959,0.17610036873279125,0.012421162303675688,0.0,0.0,0.0,-0.0014427860696517537,0.0009021589357082888,6.363338501095005e-05
GLU 279,R GLU 279,0.0,0.0,0.0,-0.0008955223880596904,0.0003058791273420716,2.1575050145338412e-05,82.57892039800994,1.4465383705058685,0.1020309497807555,-82.56462189054733,1.4447134909569967,0.10190223270182883,0.0,0.0,0.0,0.013402985074626667,0.0019678488001560347,0.0001388013523862662
LYS 280,R LYS 280,0.0,0.0,0.0,-0.0014875621890547586,0.0004998452769196756,3.525636746829202e-05,-87.40191542288555,1.3729607973495237,0.09684118791562119,87.3827960199005,1.3711435736956226,0.09671301084188982,0.0,0.0,0.0,-0.02060696517413131,0.0020947105248375853,0.0001477494885187054
ALA 281,R ALA 281,0.0,0.0,0.0,-0.0012537313432835662,0.00043514566379440834,3.069280862172655e-05,0.37278109452736286,0.1739412088039958,0.012268866904704346,-0.37130845771144283,0.17316346741122976,0.012214009256538417,0.0,0.0,0.0,0.00021890547263668308,0.0011160702183816403,7.872152355258384e-05
TYR 282,R TYR 282,0.0,0.0,0.0,-0.001975124378109463,0.0006498205718310681,4.583480914357712e-05,0.010263681592039733,0.38107168221927873,0.02687872403812292,-0.009318407960199117,0.3809958123971076,0.026873372593478485,0.0,0.0,0.0,-0.0010298507462693763,0.0008804705196268823,6.210360209115634e-05
HIE 283,R HIE 283,0.0,0.0,0.0,-0.0020497512437811015,0.0005795112349675985,4.0875570892519765e-05,0.3077412935323385,0.28374177654608906,0.020013601812271395,-0.3050845771144276,0.2837797965786403,0.020016283538598877,0.0,0.0,0.0,0.0006069651741297239,0.0012256590241838978,8.6451321924564e-05
GLU 284,R GLU 284,0.0,0.0,0.0,-0.0032985074626865722,0.0004992011142133594,3.521093173421204e-05,94.33117910447764,1.5540141978502446,0.10961171014356863,-94.28948258706474,1.548736342842516,0.10923943895448476,0.0,0.0,0.0,0.03839800995024644,0.0053727519672316666,0.00037896470451825154
GLN 285,R GLN 285,0.0,0.0,0.0,-0.008109452736318397,0.0016505570291488196,0.00011642131642347125,-0.25904477611940335,1.2348168808930262,0.08709726733260849,0.3041293532338308,1.2307659804733906,0.08681153884748152,0.0,0.0,0.0,0.03697512437810869,0.009342801422345556,0.0006589904023088914
LEU 286,R LEU 286,0.0,0.0,0.0,-0.010805970149253712,0.0015699808849818793,0.00011073791342037708,0.03996517412935306,0.7970377705870547,0.05621870971572902,-0.0018706467661692575,0.8054843128780451,0.056814482873140455,0.0,0.0,0.0,0.02728855721393037,0.012184580354525375,0.0008594340334141278
SER 287,R SER 287,0.0,0.0,0.0,-0.018751243781094534,0.002387323684255421,0.00016838882943249578,-0.08465174129353227,0.4559663273216529,0.032161384995547444,0.16978606965174117,0.46093560380027226,0.032511890733365786,0.0,0.0,0.0,0.06638308457711434,0.01717534714902036,0.0012114555812410984
VAL 288,R VAL 288,0.0,0.0,0.0,-0.07114925373134334,0.010581482555621491,0.0007463602329891855,-0.5000646766169154,0.321007851295034,0.02264214805671411,0.5704875621890549,0.32585555371222613,0.022984078621409467,-1.4292537313433018e-05,0.00015035495645100496,1.0605220935532682e-05,-0.0007406606965174755,0.018454209884818284,0.0013016596036390985
ALA 289,R ALA 289,0.0,0.0,0.0,-0.019263681592039786,0.0021054594700940094,0.0001485076606598777,0.49901990049751244,0.32567744871113646,0.02297151606324136,-0.5111592039800995,0.325613473090523,0.022967003570889207,0.0,0.0,0.0,-0.03140298507462687,0.009539224654536872,0.0006728450288767834
GLU 290,R GLU 290,0.0,0.0,0.0,-0.010666666666666647,0.0009375172745783318,6.61273699415528e-05,102.24858208955224,1.3062706417635543,0.09213722702927206,-102.18634825870637,1.3014103861450792,0.09179441103002771,0.0,0.0,0.0,0.05156716417910268,0.009288451954947936,0.0006551568864535753
ILE 291,R ILE 291,0.0,0.0,0.0,-0.016268656716417907,0.0011876071039698954,8.376734641476922e-05,-0.934059701492537,0.242909655866835,0.01713352608153929,0.9962338308457712,0.24476895400667936,0.017264670860690615,0.0,0.0,0.0,0.04590547263681592,0.01395536665972828,0.0009843356691138592
THR 292,R THR 292,0.0,0.0,0.0,-0.024462686567164188,0.001962294003833856,0.00013840954726298255,0.8782835820895524,0.3361059773924125,0.02370708776176073,-0.7872437810945272,0.3286702066660177,0.023182608933521504,0.0,0.0,0.0,0.06657711442786043,0.027184559445951675,0.0019174509824249459
ASN 293,R ASN 293,0.0,0.0,0.0,-0.01115422885572139,0.0012302548081185795,8.67754835295401e-05,-0.9076467661691539,0.9312603611775218,0.06568604129794597,0.955626865671641,0.9390661101744842,0.06623661638129598,0.0,0.0,0.0,0.03682587064676582,0.013475407021355952,0.0009504819264423593
ALA 294,R ALA 294,0.0,0.0,0.0,-0.00462686567164181,0.00048363736555281553,3.4113149545808066e-05,-0.7506019900497507,0.1583045141492211,0.011165939502577852,0.7754776119402984,0.1597469726471182,0.011267682680332824,0.0,0.0,0.0,0.02024875621890549,0.006351073160797629,0.0004479701609965818
CYS 295,R CYS 295,0.0,0.0,0.0,-0.011199004975124369,0.001167639539627996,8.23589430179759e-05,-0.2566268656716418,0.6184008465707578,0.043618632597192966,0.29288059701492525,0.616625575346002,0.04349341461965883,0.0,0.0,0.0,0.025054726368159277,0.014463953824888383,0.0010202086418366224
PHE 296,R PHE 296,0.0,0.0,0.0,-0.029238805970149263,0.0037005696169259174,0.0002610180555478228,-0.8757064676616918,0.20063632208367216,0.014151795016371182,0.8310646766169151,0.1970532437986314,0.013899064160408018,0.0,0.0,0.0,-0.07388059701492568,0.022271854304725877,0.0015709354790879846
GLU 297,R GLU 297,0.0,0.0,0.0,-0.004915422885572135,0.0005623431303858902,3.966462616258878e-05,98.73730845771145,1.5123550230679172,0.10667329851426846,-98.6936169154229,1.5061806818180876,0.10623779406113025,0.0,0.0,0.0,0.03877611940298499,0.007282134266017528,0.0005136421478629135
PRO 298,R PRO 298,0.0,0.0,0.0,-0.003353233830845773,0.0005459958176445546,3.851157562527172e-05,0.24466666666666662,0.21392634463452584,0.015089200930461837,-0.25116915422885583,0.2129164955408904,0.015017971667374383,0.0,0.0,0.0,-0.009855721393034941,0.002502551852234862,0.00017651639774326746
ALA 299,R ALA 299,0.0,0.0,0.0,-0.0015273631840796156,0.0004992506946985989,3.5214428872001625e-05,-0.32609950248756236,0.13174681753310233,0.009292704015029643,0.33000995024875623,0.13124952461604542,0.00925762767714528,0.0,0.0,0.0,0.0023830845771144085,0.002487283566485798,0.00017543945590178957
ASN 300,R ASN 300,0.0,0.0,0.0,-0.0037562189054726317,0.0005137644037184662,3.623814697470271e-05,-1.0486915422885583,0.31996337535764324,0.02256847640438327,1.0649651741293529,0.3209627832629434,0.02263896920282906,0.0,0.0,0.0,0.012517412935324363,0.005336530006575201,0.0003764098044035675
GLN 301,R GLN 301,0.0,0.0,0.0,-0.005517412935323383,0.0005380499834665494,3.7951119695092186e-05,-1.1525621890547255,0.4533119990917746,0.03197416311754801,1.1869303482587061,0.4538894106923897,0.03201489059165198,0.0,0.0,0.0,0.02885074626865703,0.005003243916884064,0.00035290161618453756
MET 302,R MET 302,0.0,0.0,0.0,-0.004283582089552229,0.0004722962900022132,3.3313211753934216e-05,-1.350218905472636,0.604098112225841,0.04260979550069524,1.3479601990049754,0.6055833324532897,0.04271455485829678,0.0,0.0,0.0,-0.006542288557213857,0.0034177547452709446,0.0002410698325656781
VAL 303,R VAL 303,0.0,0.0,0.0,-0.003248756218905512,0.00043229221883046755,3.0491542132185606e-05,0.26547263681592037,0.18664823246977705,0.013165151248031371,-0.2538258706467662,0.18688015828216037,0.013181510033528273,0.0,0.0,0.0,0.008398009950248654,0.0025472248131365345,0.00017966738545520917
LYS 304,R LYS 304,0.0,0.0,0.0,-0.0022189054726368435,0.00041350437323743367,2.9166349680138132e-05,-87.5483233830846,0.7695447836378626,0.054279503934581995,87.5354278606965,0.7682749339606426,0.054189935644319336,0.0,0.0,0.0,-0.015114427860694592,0.0023798157870186538,0.0001678592631924687
CYS 305,R CYS 305,0.0,0.0,0.0,-0.0037412935323383727,0.0005113014497781546,3.606442359831666e-05,0.4478407960199002,0.4263076395161297,0.030069422453972983,-0.4381094527363185,0.42604982769834576,0.030051237810433937,0.0,0.0,0.0,0.005990049751243665,0.004694646098224411,0.00033113480433902623
ASP 306,R ASP 306,0.0,0.0,0.0,-0.003890547263681597,0.0005066328206208958,3.5735123887502446e-05,94.13599999999997,1.5496876077432644,0.10930653600721107,-94.11054726368161,1.543724039282587,0.10888589832034994,0.0,0.0,0.0,0.0215621890547261,0.007336093771548829,0.0005174481579289535
PRO 307,R PRO 307,0.0,0.0,0.0,-0.008208955223880599,0.0008382161840058492,5.912321105302498e-05,-0.2325323383084576,0.23190717005172123,0.0163574705682156,0.2376716417910447,0.22948972519904107,0.01618695715537381,0.0,0.0,0.0,-0.0030696517412933952,0.005751497696197389,0.00040567936846336566
ARG 308,R ARG 308,0.0,0.0,0.0,-0.006432835820895497,0.0005873597369648887,4.1429161540004374e-05,-92.62583084577115,1.8428580418552398,0.12998518404723547,92.62008457711438,1.8375144465058988,0.12960827589197746,0.0,0.0,0.0,-0.012179104477613957,0.007034934942541282,0.0004962060519571953
HIE 309,R HIE 309,0.0,0.0,0.0,-0.006159203980099478,0.0006185582363249465,4.3629734014502776e-05,-0.004726368159203853,0.35705068797347556,0.02518441374013873,0.028099502487562284,0.35859864071707037,0.025293597908263823,0.0,0.0,0.0,0.017213930348258997,0.004898878435468154,0.0003455402427081692
GLY 310,R GLY 310,0.0,0.0,0.0,-0.007407960199004975,0.0007072730326362169,4.988719327849709e-05,-0.12441791044776121,0.18998757350725873,0.013400690204095811,0.2162437810945273,0.19053239176599748,0.01343911872111992,0.0,0.0,0.0,0.08441791044776117,0.011976946247057705,0.0008447886526736244
LYS 311,R LYS 311,0.0,0.0,0.0,-0.05422388059701497,0.008657934379921843,0.0006106836057269303,-101.93807462686571,4.050348877471976,0.28568958234226527,102.37348258706471,4.001373918388364,0.28223515507461727,0.0,0.0,0.0,0.38118407960199147,0.1320020388251774,0.009310705936973534
TYR 312,R TYR 312,0.0,0.0,0.0,-0.09662686567164185,0.00826880938127923,0.0005832368445455754,-0.8916019900497515,0.6615042489952917,0.046658912190066355,1.0996069651741298,0.6584124202772643,0.046440831406941725,0.0,0.0,0.0,0.11137810945273642,0.04524225909883445,0.0031911429106901653
MET 313,R MET 313,0.0,0.0,0.0,-0.5749203980099501,0.09905354917327179,0.006986698664460134,1.0772686567164176,0.6104440415169665,0.04305740284109965,-0.23693532338308454,0.6291849665917758,0.04437928577496477,-0.0032000238805970165,0.0053068629466900795,0.000374317251341029,0.262212911442786,0.14941379641509825,0.01053883662501787
ALA 314,R ALA 314,0.0,0.0,0.0,-0.9243532338308467,0.1993995204562881,0.014064557755814968,-2.9634228855721396,0.2532442929545791,0.01786247517767229,3.559980099502489,0.283913201650825,0.020025693206878758,-0.10419850746268655,0.015359404474086994,0.00108336886079962,-0.4319945273631843,0.23204803208922978,0.016367406210275354
CYS 315,R CYS 315,0.0,0.0,0.0,-0.3960248756218904,0.06345605584177551,0.004475845078767474,1.3277363184079602,0.6909190469780048,0.04873367206991366,-0.988592039800995,0.7061485071608459,0.049807875367099665,-0.012737910447761189,0.007853082755866523,0.0005539137492825211,-0.06961850746268641,0.12840112868749448,0.009056717319101992
CYS 316,R CYS 316,0.0,0.0,0.0,-0.20072139303482608,0.01982942158128679,0.001398659557737251,-0.8549900497512437,0.6133310403649255,0.04326103603913931,1.1264626865671634,0.6649464197550222,0.04690170419550761,0.0,0.0,0.0,0.07075124378109449,0.11262983800441517,0.007944296245127838
LEU 317,R LEU 317,0.0,0.0,0.0,-0.13399004975124368,0.013710217002159476,0.0009670441454943201,3.4433681592039793,0.24525925724582015,0.017299254184707537,-3.3420746268656707,0.2625891545410531,0.018521610892754774,0.0,0.0,0.0,-0.032696517412935465,0.06217142436660176,0.004385234160866698
LEU 318,R LEU 318,0.0,0.0,0.0,-0.07212935323383082,0.004647064453975692,0.00032777865392240855,-2.0189104477611943,0.16543526770701455,0.011668904078553626,2.130696517412935,0.17874711127418855,0.01260784912846379,0.0,0.0,0.0,0.03965671641791023,0.042404315080859456,0.002990969773577086
TYR 319,R TYR 319,0.0,0.0,0.0,-0.07423383084577116,0.004411659106377698,0.0003111744409346171,1.158442786069652,0.2770902433242122,0.01954443883259253,-1.2401442786069656,0.28483444450368484,0.020090672667619332,0.0,0.0,0.0,-0.15593532338308486,0.03454841287035636,0.002436857155297863
ARG 320,R ARG 320,0.0,0.0,0.0,-0.037343283582089534,0.0025267852984484826,0.0001782256932476597,-132.71390547263678,1.7905977839589335,0.12629902966815554,132.83283084577116,1.7959991332968377,0.12668001147567667,0.0,0.0,0.0,0.08158208955224006,0.03661096371704068,0.0025823382750172854
GLY 321,R GLY 321,0.0,0.0,0.0,-0.025069651741293525,0.0027363636359901255,0.00019300820940405282,2.1854825870646764,0.2765739956502146,0.019508025529237392,-2.1035422885572155,0.2765574251501863,0.01950685673628263,0.0,0.0,0.0,0.05687064676616916,0.019623652701595634,0.0013841457400202218
ASP 322,R ASP 322,0.0,0.0,0.0,-0.16674129353233824,0.04826443264996824,0.0034043105971557686,129.30287562189056,3.910825336852739,0.27584835057378054,-128.44101990049754,3.7645929196043824,0.26553391113352715,-0.02324661492537313,0.026203076233334247,0.0018482224943190944,0.671867812935326,0.1590358157988452,0.011217521543821107
VAL 323,R VAL 323,0.0,0.0,0.0,-0.26933830845771156,0.04066897035059259,0.00286856799382738,0.49959203980099476,0.39256792388325407,0.027689606403776518,0.16885074626865668,0.40442114841525395,0.028525668399519886,-0.0032592716417910446,0.005363717920583061,0.0003783274919985459,0.3958452059701493,0.07468457048703249,0.0052678434365310825
VAL 324,R VAL 324,0.0,0.0,0.0,-2.9914477611940278,0.4913280191435261,0.034655606425137556,-2.629751243781093,0.42639928011261224,0.03007588628326934,3.3621442786069644,0.41700980586631137,0.029413603833784788,-0.5394444179104477,0.04401701691764373,0.0031047209906033754,-2.7984991442786042,0.508494872848038,0.035866462924993896
PRO 325,R PRO 325,0.0,0.0,0.0,-2.5050398009950245,0.3242746185976179,0.022872568056204887,-2.261741293532338,0.8878253619769303,0.06262237267185009,2.5920995024875624,0.828432620684792,0.05843313170342671,-0.41919768358208964,0.03834379196050676,0.002704562555473761,-2.593879275621891,0.3621731905992246,0.025545727217068357
LYS 326,R LYS 326,0.0,0.0,0.0,-4.501582089552237,0.630527580150916,0.044473986433737955,-174.07256218905476,12.667245425662468,0.8934786025995906,178.20172636815911,11.353039764762302,0.8007816824743421,-0.9363562388059701,0.06434610926599853,0.0045386246068330385,-1.3087741492537321,1.8124612961729527,0.12784116291689845
ASP 327,R ASP 327,0.0,0.0,0.0,-0.90689552238806,0.17350161376756754,0.012237860261534558,138.33948756218908,3.4801557823946947,0.24547126236170477,-135.29962686567166,3.4393409925090244,0.24259240905090004,-0.18750737910447762,0.040675426463419484,0.002869023372915174,1.945457795024873,0.47433463682894944,0.03345698565371799
VAL 328,R VAL 328,0.0,0.0,0.0,-0.18463184079601988,0.017940858648607127,0.0012654505992533852,-3.343676616915422,0.5192422530129194,0.03662452467312037,3.58981592039801,0.5122193355455547,0.036129166268506124,0.0,0.0,0.0,0.06150746268656733,0.06529322451976825,0.004605428966028967
ASN 329,R ASN 329,0.0,0.0,0.0,-1.0480746268656707,0.3021641005886771,0.02131301236200799,-9.326870646766178,4.227558833973855,0.2981890089327746,10.261447761194026,3.436416842429463,0.24238615540702693,-0.33912189850746266,0.06654955146374407,0.004694043436230804,-0.4526194109452748,1.1005547024541003,0.07762714343885636
ALA 330,R ALA 330,0.0,0.0,0.0,-0.15568159203980106,0.02583699591021346,0.00182240117922256,-1.8089950248756221,0.4827392763495324,0.0340498032175895,1.9164477611940296,0.4846918172600725,0.0341875248346929,-0.001634901492537314,0.007747326121564682,0.0005464542514472446,-0.04986375721393037,0.04027391936398652,0.00284070324568306
ALA 331,R ALA 331,0.0,0.0,0.0,-0.04625373134328357,0.004233284189881855,0.00029859284440166846,-2.538059701492538,0.28256514489997675,0.019930608614964814,2.635915422885575,0.29319454735370254,0.020680348856958027,0.0,0.0,0.0,0.05160199004975126,0.02810712974155057,0.001982524073757151
ILE 332,R ILE 332,0.0,0.0,0.0,-0.16101492537313422,0.033971963508111463,0.0023961975522554706,-3.703378109452737,0.5337455524355044,0.037647508539440856,3.8364179104477607,0.5286954323395726,0.03729130053251837,-0.005100644776119402,0.01622894618367508,0.0011447016040660347,-0.033075769154228885,0.048760987648628434,0.0034393348862895327
ALA 333,R ALA 333,0.0,0.0,0.0,-0.06819402985074631,0.01570711928388239,0.0011078947724654487,-2.1383383084577123,0.3963226171828525,0.027954442049553056,2.2055124378109463,0.3884143695618241,0.0273966372706914,-0.00015610746268656774,0.0018870513371524395,0.0001331023387560579,-0.0011760079601989982,0.023675645131492676,0.0016699512496122326
THR 334,R THR 334,0.0,0.0,0.0,-0.028353233830845797,0.003914458717980791,0.00027610462951872203,-2.299213930348259,0.8146665215279719,0.05746214593465294,2.3775572139303485,0.829614187115244,0.05851647297358322,0.0,0.0,0.0,0.049990049751243645,0.02453507795476224,0.001730570967014049
ILE 335,R ILE 335,0.0,0.0,0.0,-0.027407960199004978,0.003463058251910934,0.00024426529554483185,-2.5998756218905466,0.22101813133957884,0.01558941699656318,2.6483731343283585,0.22632256968074396,0.015963563229416486,0.0,0.0,0.0,0.021089552238805938,0.016463798377453612,0.0011612668005916808
LYS 336,R LYS 336,0.0,0.0,0.0,-0.08621393034825871,0.06435349364450893,0.004539145460733854,-122.54121890547263,9.29720608339215,0.6557743550654542,123.06799999999998,9.409011758344258,0.6636605193310123,-0.021772943283582084,0.048563663906218864,0.0034254167426281926,0.418794220895523,0.39892961523738824,0.028138325514384926
THR 337,R THR 337,0.0,0.0,0.0,-0.011781094527363185,0.0022925014680724295,0.00016170058598542885,-0.9349303482587065,0.6117084916287526,0.043146590275381674,0.9712238805970155,0.6122747201722887,0.043186528957457386,0.0,0.0,0.0,0.024512437810945253,0.016678138177328307,0.0011763851644062435
LYS 338,R LYS 338,0.0,0.0,0.0,-0.00972636815920398,0.0013856949488702567,9.773938571030401e-05,-106.62273134328355,2.898175340786168,0.20442152706130226,106.66843781094525,2.916162328086989,0.2056902313248161,0.0,0.0,0.0,0.03598009950248777,0.025995208169033716,0.001833560611535955
ARG 339,R ARG 339,0.0,0.0,0.0,-0.010208955223880595,0.001384390378249012,9.764736839347672e-05,-97.92438308457717,2.0433110305735895,0.14412404772505957,97.93195522388056,2.0445944002867553,0.14421456964513027,0.0,0.0,0.0,-0.0026368159203973085,0.008207049379243275,0.0005788806298784275
THR 340,R THR 340,0.0,0.0,0.0,-0.011099502487562201,0.0019368255690226479,0.00013661314237929596,0.49600000000000005,0.4513535861179045,0.03183602731703202,-0.4120199004975123,0.44149109579205764,0.03114038088575363,0.0,0.0,0.0,0.07288059701492546,0.0200319563514263,0.0014129452589549344
ILE 341,R ILE 341,0.0,0.0,0.0,-0.054492537313432836,0.013766394804027223,0.0009710066221199189,1.3347213930348247,0.6165503388922199,0.04348810784937603,-1.1869452736318404,0.5990441573687719,0.04225331701057715,0.0,0.0,0.0,0.09328358208955218,0.022999116987256266,0.001622232633558022
GLN 342,R GLN 342,0.0,0.0,0.0,-0.040248756218905446,0.007429121865122373,0.0005240098537243319,0.24409452736318382,1.145172761095949,0.08077425864397135,-0.07672139303482595,1.1369945816040918,0.08019741433894274,0.0,0.0,0.0,0.1271243781094522,0.03652164154621378,0.002576037974858113
PHE 343,R PHE 343,0.0,0.0,0.0,-0.30520398009950245,0.05668041844327838,0.003997928465399724,-1.5309253731343282,0.38903678655944973,0.02744053918074251,1.4259253731343278,0.3871556815985223,0.02730785626702651,-0.0017603104477611948,0.007646068973674601,0.0005393121229133832,-0.41196429054726363,0.1270538006284319,0.008961684125143686
VAL 344,R VAL 344,0.0,0.0,0.0,-0.30681094527363206,0.0374046592942268,0.0026383212445867444,3.3188208955223883,0.5565111807409986,0.039253272151195534,-2.9932587064676595,0.5690358632529205,0.040136695141176036,-0.00018580298507462676,0.0014871747436666766,0.0001048972185460925,0.01856544079601996,0.08128933742331085,0.005733707776758259
ASP 345,R ASP 345,0.0,0.0,0.0,-0.6838208955223878,0.1796002685933403,0.012668026205933929,104.61892537313439,6.488027866878329,0.45763020114710423,-103.56021890547261,6.539239944868585,0.46124242261604786,-0.048872167164179095,0.039855395608409214,0.002811182856070147,0.32601340497512143,0.44787386775426247,0.03159058690781027
TRP 346,R TRP 346,0.0,0.0,0.0,-6.122009950248759,0.8501085736337817,0.059962035541639425,4.883930348258704,1.002837037859039,0.07073467080744963,-4.245199004975126,0.6514158939300276,0.04594733448841547,-0.7532512119402983,0.07612474179779752,0.005369425288544427,-6.236529818905471,1.0466697485216616,0.07382639183715756
CYS 347,R CYS 347,0.0,0.0,0.0,-1.6455771144278615,0.2622997511936421,0.018501197954523655,0.20311442786069667,1.363482755927714,0.09617265841924123,0.654134328358209,1.5902879481638839,0.11217026321901613,-0.05584549253731341,0.021828189918579766,0.0015396418061199091,-0.8441738507462687,0.4051424626056645,0.028576545979706155
PRO 348,R PRO 348,0.0,0.0,0.0,-6.137636815920399,0.8084547956778505,0.05702400457512307,-0.10516915422885581,1.525502732971092,0.10760066646814696,0.9002736318407961,0.6984069575537221,0.049261828559566,-0.9163973014925378,0.030876130324945447,0.0021778343159378987,-6.258929639800998,1.2812071630948374,0.09036938554955756
THR 349,R THR 349,0.0,0.0,0.0,-1.790512437810946,0.598008020956976,0.04218023358302798,1.0753731343283581,2.1378093974849013,0.15078944860572865,0.2605124378109453,1.516908098796219,0.10699444771463144,-0.23961055522388067,0.1171455313949802,0.008262808698687507,-0.6942374208955223,1.1685585771204103,0.08242376692458431
GLY 350,R GLY 350,0.0,0.0,0.0,-2.1522835820895514,0.31004331935991036,0.021868769603676005,-6.953487562189053,0.9277870429732488,0.06544105232115939,8.287885572139304,0.8529771111116563,0.06016436657503392,-0.23087394626865693,0.035204244073648444,0.002483115921696397,-1.0487595184079601,0.5542220339006155,0.03909180818240346
PHE 351,R PHE 351,0.0,0.0,0.0,-1.1625223880597015,0.2863339919943324,0.020196442592449335,-6.70634825870647,0.924474425440206,0.06520739829576458,5.69545273631841,0.6334668481981817,0.04468130641683516,-0.0543741492537314,0.020992725784781462,0.0014807127097217355,-2.2277920597014917,0.46092663415172924,0.032511258063138225
LYS 352,R LYS 352,0.0,0.0,0.0,-2.1448407960199014,0.7434718037106673,0.052440457726180355,-209.70273134328352,3.8674218233435633,0.27278690277712486,212.98213930348257,3.9541782121995155,0.2789062266298518,-0.28774620895522396,0.040026775734152316,0.002823271078103966,0.8468209552238783,1.6334834383169936,0.11521703817945204
VAL 353,R VAL 353,0.0,0.0,0.0,-1.2140248756218905,0.4116481427275654,0.029035421274922278,3.7411840796019886,0.8382354606599193,0.05912457072336866,-3.13905472636816,0.7824753183779631,0.05519155353354572,-0.15925622686567173,0.06069458574806651,0.004281065996375247,-0.7711517492537315,0.5212455606905629,0.03676582710188455
GLY 354,R GLY 354,0.0,0.0,0.0,-0.13031343283582086,0.013140884840252656,0.0009268865510574927,-2.155487562189055,0.4058269379632664,0.02862482514897093,2.464656716417911,0.41762964926765406,0.029457324216350386,0.0,0.0,0.0,0.17885572139303493,0.056222320593668704,0.003965616734414081
ILE 355,R ILE 355,0.0,0.0,0.0,-0.29693034825870657,0.03388016817256088,0.002389722808506783,1.683258706467662,0.4776168792240489,0.03368849718207485,-1.5716368159203977,0.4891132014357397,0.034499385229126246,-0.00011527164179104472,0.0006417107691829428,4.526278776924376e-05,-0.18542372935323426,0.06383794446564194,0.00450278142542652
ASN 356,R ASN 356,0.0,0.0,0.0,-0.10452736318407961,0.008908070995905045,0.000628326882271876,1.3391293532338298,0.4254168025649158,0.030006587660174625,-1.0125522388059705,0.4096659948917027,0.02889561134632134,0.0,0.0,0.0,0.22204975124378037,0.046955123197213226,0.0033119590289254716
TYR 357,R TYR 357,0.0,0.0,0.0,-0.38352736318407954,0.08030613377509209,0.00566435793848153,-2.1461044776119413,0.8459046698520241,0.059665515031444016,2.607263681592041,0.8821869958496017,0.0622246729889984,-0.029359486567164174,0.041391096782880964,0.002919502865138402,0.04827235422885607,0.08177278896621136,0.005767807819384754
GLU 358,R GLU 358,0.0,0.0,0.0,-0.03494527363184079,0.003797353104040631,0.00026784463638020986,132.51126368159206,2.87862196079317,0.2030423379759744,-132.23437810945273,2.835615327384206,0.20000888394318936,0.0,0.0,0.0,0.24194029850746465,0.04663253639528146,0.00328920551027783
PRO 359,R PRO 359,0.0,0.0,0.0,-0.01660696517412935,0.0014961812896581747,0.00010553249131900571,1.12628855721393,0.2993808142794317,0.021116694482417438,-1.099124378109453,0.30141650569141015,0.02126028108368544,0.0,0.0,0.0,0.010557213930348789,0.008192822984583535,0.0005778771773681553
PRO 360,R PRO 360,0.0,0.0,0.0,-0.00993034825870646,0.000849421446714754,5.9913569345651964e-05,-0.9523582089552232,0.3295415042595233,0.023244065527290234,0.9421592039801004,0.3303610335149052,0.023301870664025382,0.0,0.0,0.0,-0.020129353233830742,0.006879429578314336,0.0004852375492671982
THR 361,R THR 361,0.0,0.0,0.0,-0.005119402985074643,0.0005779287444165978,4.0763950615291165e-05,-0.17744776119402994,0.48967477125074066,0.03453899530982719,0.18855223880597027,0.48642454125566453,0.034309741762071286,0.0,0.0,0.0,0.005985074626865575,0.005354569919636982,0.0003776822417624272
VAL 362,R VAL 362,0.0,0.0,0.0,-0.0028805970149253938,0.0004412461343013665,3.112310263440231e-05,0.6940995024875619,0.21912174323412503,0.015455656092948356,-0.6938507462686564,0.21913624561271186,0.01545667901186393,0.0,0.0,0.0,-0.0026318407960197947,0.0013544770408744015,9.553744425618864e-05
VAL 363,R VAL 363,0.0,0.0,0.0,-0.0017114427860696235,0.00045309154507571257,3.1958613490175234e-05,-0.24101492537313424,0.18336936265450066,0.012933877603113741,0.24025373134328368,0.18311014084453883,0.01291559350639459,0.0,0.0,0.0,-0.002472636815920259,0.0009306807610787988,6.564515945908743e-05
PRO 364,R PRO 364,0.0,0.0,0.0,-0.001348258706467652,0.00047641849233330026,3.3603969488125654e-05,-0.28483084577114426,0.3036472181304961,0.021417623407600492,0.28316915422885586,0.30307498906836106,0.021377261481576107,0.0,0.0,0.0,-0.0030099502487563007,0.0010123125082895476,7.140301896008533e-05
GLY 365,R GLY 365,0.0,0.0,0.0,-0.000472636815920401,0.0004992506946985937,3.521442887200126e-05,-0.5876069651741296,0.19525342570616644,0.013772114780321703,0.5867363184079605,0.19492696712312169,0.0137490881672907,0.0,0.0,0.0,-0.001343283582089526,0.0008733575425866474,6.160189137405308e-05
GLY 366,R GLY 366,0.0,0.0,0.0,-0.0005373134328358262,0.0004986057638355287,3.516893895632178e-05,-0.7067164179104474,0.3190021197688505,0.022500674662855817,0.7055920398009949,0.3184237652327384,0.022459880679209957,0.0,0.0,0.0,-0.001661691542288593,0.0009330712803995828,6.581377369134146e-05
ASP 367,R ASP 367,0.0,0.0,0.0,-0.0009402985074626922,0.00027574938229953853,1.9449861788069606e-05,88.25774129353232,1.1700193912312042,0.0825268048074476,-88.23450248756222,1.1681339208126937,0.08239381397809485,0.0,0.0,0.0,0.02229850746268826,0.0020468268758970357,0.00014437203633355255
LEU 368,R LEU 368,0.0,0.0,0.0,-0.0021343283582089816,0.0004645285114522145,3.2765314899414015e-05,-0.6188656716417913,0.21436832316317692,0.015120375692210603,0.620407960199005,0.21411793545822713,0.015102714705215481,0.0,0.0,0.0,-0.0005920398009953154,0.0011729693232313944,8.27348769677891e-05
ALA 369,R ALA 369,0.0,0.0,0.0,-0.0016815920398010268,0.00046585870291423293,3.285913937101274e-05,1.118786069651742,0.16108367160789536,0.011361966155503516,-1.1130199004975125,0.16061006084231041,0.011328560227790638,0.0,0.0,0.0,0.004084577114427828,0.0012608971556347735,8.893682807755641e-05
LYS 370,R LYS 370,0.0,0.0,0.0,-0.004174129353233816,0.0007755770524984863,5.470498737403412e-05,-104.57811940298512,5.022421765811286,0.354254317350779,104.54405472636822,5.022379535734802,0.3542513386708485,0.0,0.0,0.0,-0.03823880597014809,0.006974201683457599,0.0004919222581540473
VAL 371,R VAL 371,0.0,0.0,0.0,-0.006253731343283593,0.0006840750791347293,4.82509357985805e-05,0.5523184079601989,0.24487935522695894,0.01727245796236158,-0.5185124378109452,0.24488155547827625,0.017272613156123627,0.0,0.0,0.0,0.027552238805970193,0.00432607591226685,0.00030513786785889085
GLN 372,R GLN 372,0.0,0.0,0.0,-0.019601990049751262,0.005852311362060959,0.0004127902161869159,1.1359751243781107,1.4239416649051484,0.10043710105792396,-1.0363980099502494,1.4333514464189383,0.10110081587161786,0.0,0.0,0.0,0.07997512437811033,0.023546384372644783,0.0016608338986566409
ARG 373,R ARG 373,0.0,0.0,0.0,-0.06603980099502485,0.016859631434278037,0.0011891867117159824,-123.09650746268653,2.6439378066768278,0.18648899405422986,123.30059701492542,2.687207635704134,0.18954101247456603,-0.005066256716417908,0.0120263303837402,0.0008482719411038204,0.13298349452736616,0.06283015180501623,0.00443169721193984
ALA 374,R ALA 374,0.0,0.0,0.0,-0.01050746268656718,0.0007061873173703912,4.9810612828215e-05,1.6834328358208952,0.14034476637614574,0.00989915656721136,-1.6708557213930344,0.14563764096986723,0.010272487156208442,0.0,0.0,0.0,0.002069651741293567,0.01388600083831553,0.000979442981311468
VAL 375,R VAL 375,0.0,0.0,0.0,-0.02085074626865673,0.0010961769568349786,7.73183610708772e-05,-2.243074626865673,0.11455906991799869,0.008080373772349901,2.362288557213931,0.1211484280143551,0.008545151256808636,0.0,0.0,0.0,0.09836318407960203,0.02217753867548041,0.0015642829675284612
CYS 376,R CYS 376,0.0,0.0,0.0,-0.016840796019900506,0.0008490716986429896,5.988890001874456e-05,1.930273631840797,0.4582601205221059,0.03232317669331002,-1.8592189054726365,0.4525076309417264,0.03191742736273073,0.0,0.0,0.0,0.05421393034825861,0.03029390042500826,0.0021367669852036504
MET 377,R MET 377,0.0,0.0,0.0,-0.04232835820895509,0.0037084872123316214,0.00026157651966857837,-0.7354029850746263,0.1774197927984985,0.012514227301696183,0.9149353233830843,0.19229424177266818,0.013563390038920483,0.0,0.0,0.0,0.1372039800995027,0.034361166094918315,0.0024236497860839743
LEU 378,R LEU 378,0.0,0.0,0.0,-0.0497164179104477,0.0032298636208719306,0.0002278170144803194,1.8601691542288545,0.18422901399020808,0.012994512733194564,-1.849940298507462,0.1982706487785736,0.013984933286940683,0.0,0.0,0.0,-0.03948756218905467,0.04666788656394919,0.0032916989189267945
SER 379,R SER 379,0.0,0.0,0.0,-0.03715920398009954,0.003188057217034808,0.00022486821811418655,-2.3188955223880594,0.2826609593490926,0.01993736684512679,2.5223930348258707,0.2926810699510664,0.02064413095347884,0.0,0.0,0.0,0.1663383084577115,0.04543515389078094,0.0032047486602723068
ASN 380,R ASN 380,0.0,0.0,0.0,-0.12066169154228863,0.013942132542234692,0.0009834022064384733,-1.4576616915422909,0.28101637666752,0.01982136692669037,1.7398656716417908,0.29269357563768356,0.02064501303660171,0.0,0.0,0.0,0.1615422885572145,0.057743897204935835,0.004072940473609106
THR 381,R THR 381,0.0,0.0,0.0,-0.03259701492537315,0.0022552958228431027,0.00015907630211065924,-0.7586965174129353,0.2086374236923623,0.014716149210544057,0.89347263681592,0.21647600604121361,0.015269040179974946,0.0,0.0,0.0,0.10217910447761183,0.035552746340225476,0.0025076973762810863
THR 382,R THR 382,0.0,0.0,0.0,-0.03912437810945273,0.00654486641227662,0.0004616392830279507,-0.11765174129353244,0.2285604269457522,0.016121409510495576,0.14053731343283582,0.23790338322938237,0.016780410835877283,0.0,0.0,0.0,-0.016238805970149428,0.02833633615753822,0.0019986910478215062
ALA 383,R ALA 383,0.0,0.0,0.0,-0.007542288557213928,0.0006761411848195906,4.769132204139365e-05,-1.1739253731343282,0.09701735703037688,0.006843076744356469,1.1999701492537311,0.09903222805485801,0.0069851947887202975,0.0,0.0,0.0,0.018502487562188984,0.01006749578713471,0.0007101064016130376
ILE 384,R ILE 384,0.0,0.0,0.0,-0.015999999999999997,0.0013345765348464404,9.413377078816966e-05,-1.0482686567164186,0.12991063695753136,0.009163189823139272,1.0880099502487561,0.1298871684113103,0.009161534479520513,0.0,0.0,0.0,0.023741293532338264,0.011038725876365684,0.0007786116901559398
ALA 385,R ALA 385,0.0,0.0,0.0,-0.005641791044776127,0.0008470286232920456,5.974479259457885e-05,-0.49963184079601997,0.1407734985415806,0.009929397002538067,0.5061542288557213,0.13896576440313152,0.009801889267618767,0.0,0.0,0.0,0.0008805970149254361,0.005046615696863806,0.000355960825670607
GLU 386,R GLU 386,0.0,0.0,0.0,-0.003950248756218909,0.0004962670980910195,3.5003982193336954e-05,87.64767661691543,1.6084919174958683,0.11345427221497008,-87.64374129353234,1.6031079338270418,0.11307451528730397,0.0,0.0,0.0,-1.4925373133551216e-05,0.006524715820380602,0.0004602179698628695
ALA 387,R ALA 387,0.0,0.0,0.0,-0.002353233830845765,0.0004779745721184489,3.371372689356373e-05,-0.9403383084577109,0.15224219698366565,0.010738336619110967,0.9487810945273633,0.15188884335957867,0.010713412976151217,0.0,0.0,0.0,0.006089552238806097,0.003335612200891116,0.00023527594421029989
TRP 388,R TRP 388,0.0,0.0,0.0,-0.0080149253731343,0.0007628019306973131,5.3803899758582405e-05,-1.1386915422885577,0.2252893647926251,0.015890686575604655,1.135218905472637,0.2239020349050519,0.01579283187020972,0.0,0.0,0.0,-0.011487562189054555,0.0056771423095908664,0.00040043474386752744
ALA 389,R ALA 389,0.0,0.0,0.0,-0.001323383084577088,0.0004782851805593806,3.373563552376972e-05,-0.6230199004975123,0.09209366636780703,0.006495786382087712,0.623542288557214,0.09197354937055041,0.006487313982347207,0.0,0.0,0.0,-0.000800995024875611,0.001249954827034407,8.816501572700116e-05
ARG 390,R ARG 390,0.0,0.0,0.0,-0.0018159203980099214,0.0004243171554272805,2.9929024531422372e-05,-84.784,1.9023875206185594,0.13418406973324096,84.77927363184078,1.9010007732917238,0.13408625611851224,0.0,0.0,0.0,-0.006542288557213919,0.003429380335989046,0.00024188983851015605
LEU 391,R LEU 391,0.0,0.0,0.0,-0.0017562189054726278,0.00042936216936104887,3.0284872377435278e-05,-1.0477164179104475,0.09432068817611114,0.006652868388978592,1.0493880597014922,0.09436184540045994,0.006655771395754125,0.0,0.0,0.0,-8.457711442784033e-05,0.0013300248549179617,9.381272003993524e-05
ASP 392,R ASP 392,0.0,0.0,0.0,-0.0012039800995024682,0.00040295436281228403,2.8422209320073952e-05,82.74392537313436,0.9934266189113307,0.07007091103263376,-82.74502985074626,0.992255809329363,0.06998832849206914,0.0,0.0,0.0,-0.0023084577114400925,0.002397008523172789,0.00016907194529956198
HID 393,R HID 393,0.0,0.0,0.0,-0.0009651741293532159,0.0003509490962895154,2.4754040645734673e-05,-1.0766716417910445,0.35314999229294664,0.024909279880432768,1.0768159203980099,0.35323990261756494,0.02491562166576176,0.0,0.0,0.0,-0.0008208955223876666,0.0007776487037839716,5.485111038921461e-05
LYS 394,R LYS 394,0.0,0.0,0.0,-0.0007711442786069642,0.0004200961558723275,2.9631298178359653e-05,-83.54049253731341,0.8949511903080271,0.06312498984912009,83.53310945273631,0.8939967377615934,0.06305766795720288,0.0,0.0,0.0,-0.008154228855722433,0.0015262526956275853,0.00010765356475532849
PHE 395,R PHE 395,0.0,0.0,0.0,-0.0009950248756219267,0.000254267310232439,1.7934633252860893e-05,-0.7334875621890543,0.08451718948200991,0.005961382906582612,0.7331393034825873,0.08447867932920246,0.005958666609837735,0.0,0.0,0.0,-0.0013432835820897159,0.0006438126208188603,4.5411040952901724e-05
ASP 396,R ASP 396,0.0,0.0,0.0,-0.0005223880597014593,0.0004994985233038931,3.523190935402448e-05,77.00945771144283,1.5791284986884646,0.11138313634272787,-77.00954726368157,1.5785964857054737,0.11134561104021462,0.0,0.0,0.0,-0.0006119402985061426,0.0013672271814109637,9.643676982909316e-05
LEU 397,R LEU 397,0.0,0.0,0.0,-0.0003482587064676653,0.00047641849233330286,3.360396948812584e-05,-0.5198557213930347,0.06414740549269979,0.004524609123297956,0.5196716417910446,0.06409804090261488,0.004521127213578452,0.0,0.0,0.0,-0.0005323383084577301,0.0006983983132533611,4.926121883762982e-05
MET 398,R MET 398,0.0,0.0,0.0,-0.0004328358208955344,0.0004954684379909939,3.494764905332553e-05,-0.8277711442786071,0.2618925140560358,0.018472473661561118,0.8276716417910448,0.2618190131817651,0.018467289309618256,0.0,0.0,0.0,-0.0005323383084577961,0.0008226876262128303,5.802791103703371e-05
TYR 399,R TYR 399,0.0,0.0,0.0,-0.0006616915422885645,0.0004731340667848292,3.337230397200285e-05,-0.5375671641791042,0.13644734269955244,0.009624253496868502,0.5374626865671642,0.1364543910854964,0.009624750651680948,0.0,0.0,0.0,-0.0007661691542286167,0.0007791114668998049,5.495428574429388e-05
ALA 400,R ALA 400,0.0,0.0,0.0,-0.00023383084577114724,0.0004232658518438502,2.9854871294071474e-05,-0.29036815920398,0.09782817600767993,0.006900267505446035,0.2903383084577114,0.09777451455589646,0.006896482518470427,0.0,0.0,0.0,-0.00026368159203968137,0.0006729487927925506,4.746614806935618e-05
LYS 401,R LYS 401,0.0,0.0,0.0,-0.0002736318407960395,0.0004458222252183375,3.144587520100789e-05,-68.44399004975122,0.8262736707703666,0.05828085111772689,68.44306467661691,0.8260650178573239,0.058266133875981806,0.0,0.0,0.0,-0.0011990049751260026,0.0008582053500554703,6.053313811680196e-05
ARG 402,R ARG 402,0.0,0.0,0.0,-0.0004228855721392508,0.0004940175756141237,3.484531311165157e-05,-74.6541542288557,1.0057169374673531,0.07093780326373335,74.6518656716418,1.005203742555006,0.07090160528558286,0.0,0.0,0.0,-0.002711442786068741,0.0011400961851504392,8.04161845852975e-05
ALA 403,R ALA 403,0.0,0.0,0.0,-0.00012437810945272428,0.00033001241695075417,2.327728114751142e-05,0.65792039800995,0.055398094618895104,0.003907480316635747,-0.6577213930348259,0.055354416561690475,0.003904399504019896,0.0,0.0,0.0,7.46268656716826e-05,0.000697831028511004,4.9221205657033316e-05
PHE 404,R PHE 404,0.0,0.0,0.0,-0.0003233830845770987,0.000467767533275327,3.299377788367429e-05,0.416129353233831,0.09684640958154041,0.006831019040998567,-0.41592039800995023,0.09678423266924242,0.006826633419748866,0.0,0.0,0.0,-0.00011442786069660423,0.0007342649866813036,5.1791058923412955e-05
VAL 405,R VAL 405,0.0,0.0,0.0,-0.00025870646766167744,0.0004379240016848595,3.08887774667669e-05,0.309945273631841,0.07762739162433432,0.0054754140352762685,-0.30966666666666687,0.07755802407129764,0.005470521225334542,0.0,0.0,0.0,1.990049751260961e-05,0.0007395050045747258,5.216066128822755e-05
HIE 406,R HIE 406,0.0,0.0,0.0,-0.0001492537313433025,0.00035633839959148765,2.5134172791392512e-05,0.629691542288557,0.140428712383903,0.009905077662065402,-0.6295472636815921,0.14037593096752668,0.009901354748001419,0.0,0.0,0.0,-4.975124378000644e-06,0.0006801924840084235,4.797707865353113e-05
TRP 407,R TRP 407,0.0,0.0,0.0,-0.00035323383084577423,0.00047797457211843015,3.371372689356241e-05,0.24355223880597018,0.11967546707809783,0.00844125660293663,-0.2432835820895522,0.11962738242549083,0.008437864973045987,0.0,0.0,0.0,-8.457711442801708e-05,0.0007582455169369925,5.348251511159442e-05
TYR 408,R TYR 408,0.0,0.0,0.0,-0.0005522388059701083,0.0004972636193718337,3.507427138499017e-05,-0.1711094527363183,0.1133404063941497,0.007994415874974533,0.17098009950248758,0.11335739985321926,0.00799561450115983,0.0,0.0,0.0,-0.0006815920398008802,0.0007452065410286748,5.256281666237264e-05
VAL 409,R VAL 409,0.0,0.0,0.0,-0.0002835820895522374,0.00045073638419526645,3.17924932500088e-05,0.22042288557213952,0.11863223523749587,0.008367672702427362,-0.22027363184079604,0.11851733190312977,0.008359568046113095,0.0,0.0,0.0,-0.00013432835820888963,0.0006888346721919591,4.858665160819931e-05
GLY 410,R GLY 410,0.0,0.0,0.0,-9.950248756219024e-05,0.0002993355016217215,2.111349837397156e-05,-0.04718905472636808,0.09220204981264638,0.006503431160852621,0.047169154228855696,0.09214163466958457,0.00649916980522361,0.0,0.0,0.0,-0.00011940298507454302,0.0006508101661996761,4.590460974851473e-05
GLU 411,R GLU 411,0.0,0.0,0.0,-0.0002736318407960301,0.00044582222521832214,3.1445875201006815e-05,76.79630348258706,0.7066592854475827,0.04984390288962222,-76.78812935323383,0.7060628790953385,0.049801835629039656,0.0,0.0,0.0,0.007900497512435942,0.000987508927473656,6.965350926147697e-05
GLY 412,R GLY 412,0.0,0.0,0.0,-0.00015920398009950642,0.0003658661952408098,2.5806211680397115e-05,0.45408457711442785,0.16344974370539195,0.011528856013580972,-0.45371641791044787,0.1632847044446487,0.011517215041679994,0.0,0.0,0.0,0.00020895522388060934,0.0006662581357610143,4.699422550891542e-05
MET 413,R MET 413,0.0,0.0,0.0,-0.000527363184079619,0.000499250694698606,3.5214428872002126e-05,-0.6606766169154226,0.24697984670234213,0.01742061520769257,0.6604626865671641,0.24669577584879382,0.017400578394578217,0.0,0.0,0.0,-0.0007412935323383058,0.000793466052534962,5.596678014881636e-05
GLU 414,R GLU 414,0.0,0.0,0.0,-0.00038308457711442185,0.00048613864677834475,3.428957632045371e-05,77.90897014925376,1.6127113071781438,0.11375188501636929,-77.90245771144282,1.6116975320361808,0.11368037883118429,0.0,0.0,0.0,0.006129353233831832,0.0014939959704747632,0.00010537835078847861
GLU 415,R GLU 415,0.0,0.0,0.0,-0.00043781094527363276,0.0004961174472564351,3.499342663732859e-05,75.01402487562187,1.2362586288468214,0.08719896039244675,-75.01049253731347,1.235891335925582,0.08717305354727355,0.0,0.0,0.0,0.0030945273631834426,0.001271978871386986,8.971847203975784e-05
GLY 416,R GLY 416,0.0,0.0,0.0,-0.0002587064676617012,0.0004379240016848996,3.088877746676973e-05,0.46045771144278597,0.1212522942399208,0.00855247741549249,-0.4604825870646768,0.12116996387121197,0.008546670279030411,0.0,0.0,0.0,-0.0002835820895521805,0.0007358476375914393,5.1902690511502834e-05
GLU 417,R GLU 417,0.0,0.0,0.0,-0.0008308457711442882,0.00037488808425442194,2.6442566666648533e-05,85.78670149253728,1.8175926757067327,0.12820310252264427,-85.77483084577109,1.8158205664661087,0.12807810757427462,0.0,0.0,0.0,0.011039800995027533,0.002175944459025287,0.00015347928845252953
PHE 418,R PHE 418,0.0,0.0,0.0,-0.0008407960199005309,0.00036586619524081316,2.5806211680397352e-05,0.6897114427860692,0.12282826387430794,0.008663637742726615,-0.6899104477611939,0.12291372187503298,0.00866966548534176,0.0,0.0,0.0,-0.0010398009950246352,0.0007716416306602952,5.4427404120021896e-05
SER 419,R SER 419,0.0,0.0,0.0,-0.0006616915422885279,0.0004731340667848041,3.337230397200108e-05,0.47985074626865676,0.29273630606315765,0.020648027008428903,-0.48046268656716384,0.29266209923579284,0.02064279286239405,0.0,0.0,0.0,-0.0012736318407958421,0.0008224168023556375,5.800880859499962e-05
GLU 420,R GLU 420,0.0,0.0,0.0,-0.0016318407960199263,0.000492512185901078,3.473913110822603e-05,89.08411940298505,1.9318932805507134,0.13626524557431308,-89.07156716417907,1.9272230806815698,0.13593583507402468,0.0,0.0,0.0,0.010920398009949225,0.004895284749319515,0.0003452867636311977
ALA 421,R ALA 421,0.0,0.0,0.0,-0.0010696517412935337,0.00030765422554703903,2.1700255918997635e-05,0.7918258706467662,0.08233715740729436,0.005807615299949439,-0.7915074626865674,0.08230939805991011,0.005805657306551781,0.0,0.0,0.0,-0.0007512437810945706,0.0008683551932047425,6.124905285350111e-05
ARG 422,R ARG 422,0.0,0.0,0.0,-0.0018457711442785999,0.00040036615997472377,2.823965156763136e-05,-80.84902487562186,1.1345238966293751,0.08002314565743433,80.84994029850749,1.134749397635247,0.08003905127202067,0.0,0.0,0.0,-0.0009303482587058195,0.0022047268031941307,0.00015550943847989228
GLU 423,R GLU 423,0.0,0.0,0.0,-0.002472636815920402,0.000499250694698582,3.521442887200043e-05,86.65828855721392,1.2410142603340546,0.08753439677446265,-86.65641293532343,1.2374923181333484,0.0872859781254051,0.0,0.0,0.0,-0.0005970149253728741,0.00413837652268968,0.00029189857370513165
ASP 424,R ASP 424,0.0,0.0,0.0,-0.00401990049751246,0.00047797457211841703,3.3713726893561483e-05,96.0392089552239,1.3813578675792897,0.09743347158288342,-96.00080099502492,1.374776207999131,0.09696923710988954,0.0,0.0,0.0,0.03438805970149144,0.007206869077959976,0.0005083333508205967
MET 425,R MET 425,0.0,0.0,0.0,-0.003791044776119414,0.0005428132018700678,3.828709121692206e-05,0.9647014925373134,0.21138413889617277,0.014909887563246045,-0.9605422885572145,0.21207583233229949,0.014958675856515061,0.0,0.0,0.0,0.000368159203980012,0.0028518617632949084,0.00020115481917748352
ALA 426,R ALA 426,0.0,0.0,0.0,-0.002860696517412926,0.00038697386035087874,2.7295031585036976e-05,0.2790199004975123,0.10737561171900244,0.0075736916976133495,-0.2773880597014925,0.10817191337174345,0.007629858485579532,0.0,0.0,0.0,-0.001228855721393045,0.002538727534927029,0.00017906803366202862
ALA 427,R ALA 427,0.0,0.0,0.0,-0.0064129353233830875,0.0007286816561543723,5.13972411525069e-05,0.08322388059701494,0.17178780335042942,0.01211697739512044,-0.07010945273631837,0.1696947155270604,0.011969342363138406,0.0,0.0,0.0,0.0067014925373134636,0.006009979078050071,0.0004239112394104518
LEU 428,R LEU 428,0.0,0.0,0.0,-0.014000000000000005,0.0017045447007385188,0.00012022931317009206,0.3942985074626867,0.1453079093003358,0.010249229677457068,-0.35999004975124366,0.1441970732050173,0.01017087734048003,0.0,0.0,0.0,0.020308457711442678,0.009680692078249726,0.0006828233715870507
GLU 429,R GLU 429,0.0,0.0,0.0,-0.009059701492537292,0.0009068111041198532,6.396152367028333e-05,89.42742786069653,1.296655996075453,0.09145906221085845,-89.43985572139309,1.2906365871431902,0.09103448584081529,0.0,0.0,0.0,-0.021487562189056224,0.014571528653196945,0.001027796385189041
LYS 430,R LYS 430,0.0,0.0,0.0,-0.024094527363184074,0.00464094044986591,0.000327346699977375,-92.24603980099504,2.5267629338317157,0.178224115769221,92.40762189054725,2.5520444962352906,0.18000733968956273,0.0,0.0,0.0,0.1374875621890541,0.07104739567616021,0.005011296905835074
ASP 431,R ASP 431,0.0,0.0,0.0,-0.055552238805970114,0.007437869182287351,0.000524626841905616,99.22637313432836,2.279641074364938,0.16079348375344937,-99.03947263681596,2.2594899262564727,0.15937213135616704,0.0,0.0,0.0,0.13134825870646716,0.05968222740575154,0.004209659744532273
TYR 432,R TYR 432,0.0,0.0,0.0,-0.05955721393034828,0.007168751995510715,0.000505644779121106,-0.2826019900497514,0.2541893187120249,0.017929132155161072,0.28244278606965173,0.23589273209432352,0.016638590439563793,0.0,0.0,0.0,-0.05971641791044793,0.03968437890980748,0.0027991202682104126
GLU 433,R GLU 433,0.0,0.0,0.0,-0.04556218905472634,0.0058443631203638205,0.0004122295904434298,88.95690547263682,1.6705029587949491,0.1178281938264834,-88.87770646766174,1.6670780731227672,0.11758662101711435,0.0,0.0,0.0,0.03363681592040011,0.0375334336903496,0.00264740429016075
GLU 434,R GLU 434,0.0,0.0,0.0,0.4436069651741293,0.8333406843961801,0.05877931982554494,67.53448756218907,4.641382089698799,0.3273778508493667,-72.08411442786067,4.449611299681809,0.3138513822505444,-0.13183282388059697,0.03186228658374219,0.002247392415307279,-4.237852724378107,1.007599210587246,0.07107056857302985
VAL 435,R VAL 435,0.0,0.0,0.0,-0.9854129353233821,0.23634331557662988,0.016670372147946103,-0.6117363184079601,0.8130366915553701,0.057347186592075966,1.0325024875621887,0.7769381806559499,0.05480099395188298,-0.03860725970149254,0.01468083787746785,0.0010355064634002798,-0.6032540258706462,0.378389031869281,0.02668950447179768
GLY 436,R GLY 436,0.0,0.0,0.0,-0.15875124378109456,0.0458993904179734,0.003237493380189969,1.0403930348258705,0.3355994855148845,0.023671362579232493,-0.9109651741293531,0.2784827830920638,0.01964266101460882,0.0,0.0,0.0,-0.029323383084577187,0.10735925601102732,0.007572538054921898
VAL 437,R VAL 437,0.0,0.0,0.0,-0.4794228855721392,0.4569900717142604,0.032233594357456,-4.18212935323383,2.0273242672942797,0.1429964283859765,3.2009800995024866,1.1660265349472068,0.08224517043998049,-0.07678026268656717,0.024983928336843864,0.001762230431931822,-1.537352401990049,0.778891333354311,0.054938758721172126
ASP 438,R ASP 438,0.0,0.0,0.0,-0.42989054726368164,0.23361406273736077,0.016477865495471294,95.06551243781095,3.493481336981089,0.24641117451234454,-94.63990049751241,3.4095986209920643,0.2404945439154275,-0.014045337313432837,0.020088280637084885,0.0014169180677504993,-0.018323944278608645,0.33379916704450424,0.023544377905209295
SER 439,R SER 439,0.0,0.0,0.0,-1.7356716417910456,0.8615142642488673,0.06076653092875845,-2.387761194029851,2.5512710640922096,0.17995278599243408,3.255358208955224,1.7180976495466969,0.1211852644724725,-0.39083426865671633,0.10104436617158818,0.007127120068634058,-1.258908895522388,1.464144961689646,0.10327282297092472
VAL 440,R VAL 440,0.0,0.0,0.0,-1.3174477611940296,0.6838596918351582,0.048235743549834086,98.2911044776119,9.441915276236385,0.6659813545401659,-97.91774626865664,8.879814982850835,0.626333856778933,-0.2803094328358209,0.11927124390004745,0.008412744898290005,-1.224398985074626,1.1396254516051447,0.08038298160105639
gtp 441,R gtp 441,0.0,0.0,0.0,-0.003000000000000035,0.00029925280083230267,2.11076651100471e-05,337.7789402985073,2.339621355269455,0.1650241665708462,-337.75037313432836,2.3363321437060534,0.16479216347525852,0.0,0.0,0.0,0.0255671641791017,0.00912035154783779,0.0006432999979356566
Mg+ 442,R Mg+ 442,0.0,0.0,0.0,-2.985074626864901e-05,0.00017017543658191697,1.2003249811987806e-05,-167.51645771144285,1.1747800299751876,0.08286259437412312,167.48597512437814,1.1734262984772286,0.08276710951640961,0.0,0.0,0.0,-0.030512437810941786,0.0016272231718802862,0.00011477547303092821
MET 443,R MET 443,0.0,0.0,0.0,-0.00031343283582092727,0.0004638886647140785,3.272018359025745e-05,-74.3131542288557,0.4389154783241326,0.030958710836840653,74.30560199004974,0.43860080649689526,0.030936515597463046,0.0,0.0,0.0,-0.007865671641789716,0.0008562707943606112,6.039668507900164e-05
ARG 444,R ARG 444,0.0,0.0,0.0,-0.00025870646766170725,0.00043792400168490993,3.088877746677046e-05,-75.41020895522387,0.4500308072602997,0.03174272569023582,75.40217412935324,0.44969283549682054,0.03171888700007042,0.0,0.0,0.0,-0.008293532338307475,0.0007780623721273712,5.4880288304458245e-05
GLU 445,R GLU 445,0.0,0.0,0.0,-0.00016915422885572484,0.00037488808425442574,2.64425666666488e-05,69.24260199004976,0.36699866579050455,0.025886089994128732,-69.23783582089547,0.3668037662073628,0.025872342837478562,0.0,0.0,0.0,0.0045970149253718945,0.0007738197848881849,5.458103927355248e-05
ILE 446,R ILE 446,0.0,0.0,0.0,-8.457711442787127e-05,0.0002782513722211206,1.9626338550280635e-05,0.07463681592039802,0.04970312299677739,0.003505787990025761,-0.0745223880597015,0.04973872777889816,0.003508299357723009,0.0,0.0,0.0,2.985074626860482e-05,0.0006904497615655652,4.8700571229088585e-05
VAL 447,R VAL 447,0.0,0.0,0.0,-4.477611940298677e-05,0.00020681203672464992,1.4587396341051924e-05,0.23662189054726354,0.05152419436906421,0.003634236460886572,-0.2366019900497513,0.051539202062832766,0.0036352950219869515,0.0,0.0,0.0,-2.4875621890564962e-05,0.0006021339411107644,4.247125355221371e-05
HID 448,R HID 448,0.0,0.0,0.0,-5.970149253729802e-05,0.00023693295322960365,1.6711961981293123e-05,-0.0024875621890546643,0.2864327191185032,0.020203406266869353,0.0025422885572138924,0.2863742453690326,0.020199281846586165,0.0,0.0,0.0,-4.975124378062508e-06,0.0006728384401514971,4.7458364394199634e-05
ILE 449,R ILE 449,0.0,0.0,0.0,-3.980099502486682e-05,0.0001954913701928772,1.3788898090373618e-05,0.1904776119402984,0.04025405324010764,0.0028393019973448528,-0.19050248756218902,0.04023514519962534,0.002837968326998986,0.0,0.0,0.0,-6.467661691545774e-05,0.0005737161916469374,4.0466820052525867e-05
GLN 450,R GLN 450,0.0,0.0,0.0,-2.487562189055999e-05,0.00015574602828364714,1.0985477823725976e-05,0.3182736318407964,0.1486574738403718,0.010485489743792051,-0.3182238805970151,0.1486355341658974,0.010483942238471662,0.0,0.0,0.0,2.487562189048929e-05,0.0005853757643811855,4.1289222903614495e-05
ALA 451,R ALA 451,0.0,0.0,0.0,-1.9900497512440038e-05,0.00013965839649372904,9.85074376846936e-06,0.1741940298507463,0.033739964996857386,0.002379833638975592,-0.17422388059701496,0.0337257689225698,0.002378832325099477,0.0,0.0,0.0,-4.9751243781100096e-05,0.0006209545194575817,4.379875479469879e-05
GLY 452,R GLY 452,0.0,0.0,0.0,-4.975124378106696e-06,7.035888370011499e-05,4.96273301545811e-06,0.3966716417910447,0.02715446220610244,0.0019153280868072357,-0.39670149253731346,0.02712969491223617,0.0019135811365927102,0.0,0.0,0.0,-3.4825870646696055e-05,0.0005123170412678228,3.6136057898790736e-05
GLN 453,R GLN 453,0.0,0.0,0.0,-1.9900497512444456e-05,0.00013965839649376008,9.85074376847155e-06,0.2896716417910439,0.16398025497505067,0.011566275393402709,-0.2896965174129354,0.1639502486052471,0.01156415890726383,0.0,0.0,0.0,-4.477611940387053e-05,0.0005756113553994736,4.060049459694442e-05
CYS 454,R CYS 454,0.0,0.0,0.0,-2.9850746268655637e-05,0.00017017543658195473,1.2003249811990469e-05,0.2183432835820894,0.05084193207264907,0.0035861133889223675,-0.2182587064676616,0.05080371687266632,0.0035834178965456686,0.0,0.0,0.0,5.4726368159182486e-05,0.0006165140726232216,4.3485549823991886e-05
GLY 455,R GLY 455,0.0,0.0,0.0,-1.4925373134324505e-05,0.00012125430454677407,8.55261921160504e-06,0.2128756218905473,0.02929774162651923,0.0020665033610823298,-0.2128905472636816,0.02930009356273647,0.0020666692538722905,0.0,0.0,0.0,-2.9850746268587145e-05,0.0005634863735230506,3.974526431605442e-05
ASN 456,R ASN 456,0.0,0.0,0.0,-1.9900497512444456e-05,0.00013965839649376008,9.85074376847155e-06,0.7178507462686567,0.0688168498105736,0.004853966331108769,-0.7177462686567164,0.06881462804768004,0.004853809620037125,0.0,0.0,0.0,8.457711442755753e-05,0.0006211936393650528,4.3815621012538715e-05
GLN 457,R GLN 457,0.0,0.0,0.0,0.0,0.0,0.0,0.15003482587064682,0.22697608478816805,0.01600965863100838,-0.1499651741293532,0.22692860292823325,0.0160063095188346,0.0,0.0,0.0,6.965174129386492e-05,0.0005860096768852669,4.1333935644173676e-05
ILE 458,R ILE 458,0.0,0.0,0.0,-4.4776119402977936e-05,0.00020681203672460907,1.4587396341049042e-05,0.1184179104477612,0.04562397115434468,0.003218066803177617,-0.1184676616915423,0.04572304903372348,0.0032250552179624572,0.0,0.0,0.0,-9.452736318393884e-05,0.0006661838304983962,4.698898441979313e-05
GLY 459,R GLY 459,0.0,0.0,0.0,-3.4825870646758464e-05,0.00018333856490233038,1.2931705297166582e-05,0.2867512437810945,0.03634437019294277,0.00256353421767341,-0.28667661691542295,0.03634275609929658,0.0025634203682857177,0.0,0.0,0.0,3.980099502484749e-05,0.0006216716032502016,4.3849333985631563e-05
ALA 460,R ALA 460,0.0,0.0,0.0,-2.9850746268655637e-05,0.00017017543658195473,1.2003249811990469e-05,0.2148159203980099,0.10470475403574207,0.007385303921866354,-0.2147462686567164,0.10468769141992422,0.007384100417740134,0.0,0.0,0.0,3.980099502488449e-05,0.0005716415745466721,4.0320487844900124e-05
LYS 461,R LYS 461,0.0,0.0,0.0,-2.4875621890548943e-05,0.00015574602828357796,1.0985477823721097e-05,-54.941930348258694,0.5733070384394069,0.04043796061041125,54.94123383084579,0.5732650312599303,0.040434997652423414,0.0,0.0,0.0,-0.0007213930348280425,0.0006402658416721369,4.516087044074572e-05
PHE 462,R PHE 462,0.0,0.0,0.0,-4.975124378108463e-05,0.00021743058092943093,1.5336370701216224e-05,0.19205970149253745,0.038672967636082176,0.002727780817435202,-0.19196517412935327,0.038627108531792284,0.0027245461656193945,0.0,0.0,0.0,4.4776119402977936e-05,0.0005841906206202885,4.120562930802341e-05
TRP 463,R TRP 463,0.0,0.0,0.0,-8.955223880597354e-05,0.0002855392010404435,2.014038236096437e-05,0.48770646766169146,0.05919315215168139,0.004175163035903942,-0.4875970149253729,0.059195029634067246,0.004175295463300914,0.0,0.0,0.0,1.9900497512488644e-05,0.0006226264302863964,4.3916682292019884e-05
GLU 464,R GLU 464,0.0,0.0,0.0,-3.9800995024877866e-05,0.00019549137019293143,1.3788898090377444e-05,56.2006616915423,0.3529646931346317,0.024896209885538794,-56.199731343283624,0.3529324029520415,0.024893932311666266,0.0,0.0,0.0,0.000890547263681885,0.0006132534549454929,4.325556358559418e-05
VAL 465,R VAL 465,0.0,0.0,0.0,-3.482587064676123e-05,0.00018333856490234494,1.2931705297167609e-05,0.21966169154228862,0.049827113791393825,0.0035145336263647134,-0.2196069651741294,0.049768516404632444,0.0035104004853794223,0.0,0.0,0.0,1.9900497512565974e-05,0.0005639254652857711,3.977623546103388e-05
ILE 466,R ILE 466,0.0,0.0,0.0,-5.4726368159200165e-05,0.00022744536220222216,1.6042758907670833e-05,0.33341791044776126,0.03838058274638559,0.0027071575774261234,-0.33331840796019924,0.03839125767830462,0.002707910529068991,0.0,0.0,0.0,4.4776119403083984e-05,0.000592645703584363,4.180200487806648e-05
SER 467,R SER 467,0.0,0.0,0.0,-3.980099502487124e-05,0.00019549137019289888,1.3788898090375148e-05,0.3386019900497512,0.07278552146782573,0.0051338948465312765,-0.3385472636815919,0.07279412122247472,0.005134501426455189,0.0,0.0,0.0,1.4925373134471982e-05,0.000657733269747185,4.639292782205177e-05
ASP 468,R ASP 468,0.0,0.0,0.0,-4.4776119402980145e-05,0.0002068120367246193,1.4587396341049764e-05,60.748079601990064,0.40598881638988255,0.02863624317282251,-60.74630845771142,0.4059123798053354,0.028630851751842355,0.0,0.0,0.0,0.0017263681592028907,0.0005899247306555063,4.1610082245442576e-05
GLU 469,R GLU 469,0.0,0.0,0.0,-9.452736318409239e-05,0.00029256100354211234,2.0635662121962078e-05,64.4001243781095,0.42161013261869834,0.029738085864416106,-64.39750248756219,0.42148680360590196,0.029729386906567696,0.0,0.0,0.0,0.0025273631840802163,0.0006312725144482491,4.452653004781061e-05
HID 470,R HID 470,0.0,0.0,0.0,-8.955223880599122e-05,0.00028553920104049986,2.0140382360968347e-05,0.07734328358208956,0.07828527095769407,0.005521817265631196,-0.07737313432835825,0.07822937999978717,0.005517875021418619,0.0,0.0,0.0,-0.00011940298507459715,0.0006733532644142428,4.7494677297866164e-05
GLY 471,R GLY 471,0.0,0.0,0.0,-2.4875621890544525e-05,0.0001557460282835503,1.0985477823719143e-05,0.06750248756218907,0.09085120547411898,0.006408149947663851,-0.06743781094527364,0.09083431619268739,0.006406958669602573,0.0,0.0,0.0,3.980099502491377e-05,0.0006216716032501369,4.3849333985626996e-05
ILE 472,R ILE 472,0.0,0.0,0.0,-3.4825870646760124e-05,0.0001833385649023391,1.2931705297167197e-05,-0.05878606965174133,0.0579333036054558,0.004086300171031338,0.05874626865671643,0.057932971205900935,0.004086276725374463,0.0,0.0,0.0,-7.462686567163579e-05,0.0005548546356847677,3.913642847190706e-05
ASP 473,R ASP 473,0.0,0.0,0.0,-3.9800995024877866e-05,0.0001954913701929314,1.3788898090377442e-05,58.70427363184081,0.39425232437026336,0.027808414853662727,-58.70289552238808,0.394173427027939,0.02780284986421159,0.0,0.0,0.0,0.0013383084577111872,0.0005943139565775507,4.191967437155528e-05
PRO 474,R PRO 474,0.0,0.0,0.0,-3.482587064676233e-05,0.00018333856490235077,1.2931705297168019e-05,-0.0260547263681592,0.08911271854799781,0.006285526534507145,0.026049751243781075,0.08911688066991647,0.006285820107951944,0.0,0.0,0.0,-3.980099502490217e-05,0.000553961724524144,3.907344737465735e-05
THR 475,R THR 475,0.0,0.0,0.0,-2.9850746268656192e-05,0.0001701754365819579,1.2003249811990692e-05,0.08305970149253745,0.1418326966840407,0.010004107079149045,-0.08304975124378097,0.14187783797301934,0.010007291100176575,0.0,0.0,0.0,-1.990049751228317e-05,0.0005368064680395176,3.7863408879621255e-05
GLY 476,R GLY 476,0.0,0.0,0.0,-1.9900497512437266e-05,0.0001396583964937096,9.85074376846799e-06,0.2140646766169156,0.05218900587621953,0.003681128649081007,-0.21405472636815925,0.05218730130941781,0.0036810084182089535,0.0,0.0,0.0,-9.950248756185221e-06,0.0005984228837315427,4.2209495746950335e-05
SER 477,R SER 477,0.0,0.0,0.0,-1.990049751243783e-05,0.00013965839649371356,9.85074376846827e-06,0.38745273631840804,0.17032879823282368,0.012014067108798595,-0.38735820895522394,0.17021783247449263,0.01200624018768367,0.0,0.0,0.0,7.462686567177276e-05,0.0005366219984574821,3.7850397398526445e-05
TYR 478,R TYR 478,0.0,0.0,0.0,-9.45273631840736e-05,0.00029256100354205423,2.0635662121957978e-05,-0.24669651741293536,0.1056898797633385,0.00745478933316932,0.2465721393034825,0.10571225386309979,0.007456367480486861,0.0,0.0,0.0,-0.0002189054726367653,0.0006630554902149795,4.6768328309410945e-05
HID 479,R HID 479,0.0,0.0,0.0,-5.472636815921342e-05,0.00022744536220227726,1.604275890767472e-05,0.17869651741293535,0.10316596510492555,0.007276766119258037,-0.17868656716417902,0.1031427367676327,0.007275127718670718,0.0,0.0,0.0,-4.477611940287188e-05,0.0005756113553991365,4.060049459692064e-05
GLY 480,R GLY 480,0.0,0.0,0.0,-2.985074626865785e-05,0.00017017543658196733,1.2003249811991358e-05,-0.29039800995024856,0.1025839338231231,0.007235712797966845,0.29038805970149256,0.10247076348826065,0.007227730378012797,0.0,0.0,0.0,-3.9800995024853566e-05,0.0006452335457461995,4.551126526969801e-05
ASP 481,R ASP 481,0.0,0.0,0.0,-0.00010447761194030302,0.00030587912734209076,2.157505014533976e-05,65.83557213930345,0.7755307256897235,0.054701719732888364,-65.83212935323382,0.7751844031516757,0.05467729202449986,0.0,0.0,0.0,0.003338308457712111,0.0007017923920717048,4.950061869906955e-05
SER 482,R SER 482,0.0,0.0,0.0,-9.950248756219577e-05,0.0002993355016217381,2.111349837397273e-05,-0.21049253731343295,0.1293782729305711,0.009125639759893549,0.21041293532338312,0.1292450856744111,0.009116245455171479,0.0,0.0,0.0,-0.00017910447761195592,0.0006966595448445365,4.913857557021404e-05
ASP 483,R ASP 483,0.0,0.0,0.0,-8.457711442785635e-05,0.0002782513722210716,1.962633855027718e-05,69.03257213930355,1.0649033338571303,0.0751124897849332,-69.02768656716417,1.0643828175808037,0.0750757753975842,0.0,0.0,0.0,0.004800995024872811,0.0008346948111971216,5.887483256578101e-05
LEU 484,R LEU 484,0.0,0.0,0.0,-0.0001691542288557232,0.00037488808425442205,2.644256666664854e-05,-0.1717363184079603,0.12900181310916076,0.009099086331435679,0.1716815920398011,0.12890900068329922,0.009092539847667815,0.0,0.0,0.0,-0.00022388059701503106,0.0006799377098127496,4.795910826733588e-05
GLN 485,R GLN 485,0.0,0.0,0.0,-0.00011442786069652027,0.00031833021438899085,2.2453282111460237e-05,0.7712388059701498,0.09380652623748045,0.006616602202053141,-0.7708656716417916,0.0937942962849708,0.006615739567714656,0.0,0.0,0.0,0.0002587064676622905,0.0006485623737516119,4.5746062693654506e-05
LEU 486,R LEU 486,0.0,0.0,0.0,-8.955223880596913e-05,0.00028553920104042944,2.014038236096338e-05,-0.08478109452736315,0.06456484141590313,0.004554052783131293,0.08470646766169157,0.06449558130539326,0.004549167551601091,0.0,0.0,0.0,-0.00016417910447770324,0.0006292303185579705,4.438248465601737e-05
GLU 487,R GLU 487,0.0,0.0,0.0,-0.00015422885572139206,0.00036116798831604827,2.5474825714719408e-05,69.80022388059702,0.9130911277574116,0.06440448238430735,-69.7949054726368,0.9126672386899257,0.0643745835547712,0.0,0.0,0.0,0.005164179104479363,0.0008392785623566527,5.919814544423722e-05
ARG 488,R ARG 488,0.0,0.0,0.0,-0.00019402985074626277,0.0003954519790892946,2.7893031973324005e-05,-73.30225373134326,0.8022582804565973,0.05658693609063187,73.2949004975125,0.8017077978140051,0.056548108038776,0.0,0.0,0.0,-0.007547263681593009,0.0009136907688179241,6.444677780361948e-05
ILE 489,R ILE 489,0.0,0.0,0.0,-9.452736318406256e-05,0.00029256100354202,2.0635662121955566e-05,-0.08105472636815923,0.049741240785442675,0.003508476611537889,0.0811393034825871,0.04972542016373644,0.0035073607109218237,0.0,0.0,0.0,-9.95024875629293e-06,0.0006308018252972261,4.449333019489999e-05
ASN 490,R ASN 490,0.0,0.0,0.0,-5.970149253731127e-05,0.00023693295322965626,1.6711961981296836e-05,-0.9030845771144286,0.18125391829271317,0.012784665662495783,0.9026517412935325,0.18111357616725446,0.012774766692204525,0.0,0.0,0.0,-0.000492537313433915,0.0005911402505931947,4.16958184113463e-05
VAL 491,R VAL 491,0.0,0.0,0.0,-0.00011442786069650812,0.0003183302143889571,2.2453282111457855e-05,-0.1815024875621891,0.057995721610782015,0.004090702797672085,0.18142786069651748,0.05794023357363704,0.004086788973298805,0.0,0.0,0.0,-0.00018905472636826872,0.0006868194791973697,4.8444510853815046e-05
TYR 492,R TYR 492,0.0,0.0,0.0,-0.00010945273631840917,0.0003122063978057195,2.2021341393526975e-05,-0.12315920398009955,0.09692652254927807,0.006836669774055285,0.1231442786069653,0.09690454902374025,0.006835119881064979,0.0,0.0,0.0,-0.00012437810945282272,0.0006144631085426769,4.3340885971742316e-05
TYR 493,R TYR 493,0.0,0.0,0.0,-0.00011442786069650702,0.000318330214388954,2.2453282111457638e-05,0.6065820895522391,0.04206799137255102,0.0029672473282606193,-0.6064129353233831,0.04206597083545117,0.002967104810562114,0.0,0.0,0.0,5.4726368159262026e-05,0.0006083907896953349,4.2912577624035495e-05
ASN 494,R ASN 494,0.0,0.0,0.0,-5.9701492537304646e-05,0.00023693295322962997,1.671196198129498e-05,0.5354875621890549,0.0756452909592278,0.005335607433843938,-0.5352686567164178,0.07561967854843123,0.005333800873677246,0.0,0.0,0.0,0.00015920398010026265,0.0006185582363244335,4.362973401446659e-05
GLU 495,R GLU 495,0.0,0.0,0.0,-8.955223880597575e-05,0.0002855392010404506,2.014038236096487e-05,67.5835024875622,0.427412358989628,0.030147343357711544,-67.57946268656715,0.427307374021874,0.030139938289037913,0.0,0.0,0.0,0.003950248756221506,0.0005880336046610815,4.14766925025222e-05
ALA 496,R ALA 496,0.0,0.0,0.0,-7.46268656716391e-05,0.0002627883113680355,1.8535658332232808e-05,-0.20740796019900487,0.13502081187034734,0.009523633770241808,0.20739800995024865,0.13498251516038945,0.009520932528594747,0.0,0.0,0.0,-8.457711442789778e-05,0.0006291516401806129,4.4376935111164165e-05
ALA 497,R ALA 497,0.0,0.0,0.0,-2.4875621890546734e-05,0.00015574602828356414,1.0985477823720121e-05,-0.14354726368159207,0.262437197424479,0.01851089266415737,0.1434776119402986,0.26232145929419765,0.018502729125879205,0.0,0.0,0.0,-9.452736318394768e-05,0.0005782284666973169,4.07850913949592e-05
GLY 498,R GLY 498,0.0,0.0,0.0,-2.9850746268656744e-05,0.00017017543658196104,1.2003249811990914e-05,-0.48655223880597026,0.12027554809732473,0.008483583054543796,0.4864278606965175,0.12021922768995212,0.008479610519301432,0.0,0.0,0.0,-0.0001542288557213628,0.0005910565018854467,4.1689911232961917e-05
ASN 499,R ASN 499,0.0,0.0,0.0,-4.975124378109457e-05,0.0002174305809294744,1.533637070121929e-05,-0.13630845771144148,0.19822022623251892,0.013981376754760673,0.13630845771144282,0.19810152273910392,0.013973004055893936,0.0,0.0,0.0,-4.9751243779529215e-05,0.0005795112349674755,4.0875570892511085e-05
LYS 500,R LYS 500,0.0,0.0,0.0,-2.9850746268660058e-05,0.00017017543658197993,1.2003249811992248e-05,-61.4378656716418,1.1692532237964222,0.08247276352333388,61.43577611940299,1.1689292692206645,0.08244991352935908,0.0,0.0,0.0,-0.00211940298507704,0.0006659236967853042,4.6970636002386484e-05
TYR 501,R TYR 501,0.0,0.0,0.0,-9.950248756219577e-05,0.0002993355016217381,2.111349837397273e-05,-0.3695024875621892,0.07467316010176019,0.0052670386100083745,0.3694427860696519,0.07469565420033951,0.005268625221389937,0.0,0.0,0.0,-0.00015920398009966737,0.0006104621552312159,4.305868048399292e-05
VAL 502,R VAL 502,0.0,0.0,0.0,-6.965174129353185e-05,0.00025455918020827746,1.7955220173646737e-05,0.47081592039801007,0.03552493266803332,0.00250573555110692,-0.4706865671641787,0.03551660348403111,0.002505148055764956,0.0,0.0,0.0,5.9701492537404074e-05,0.0006359213243740268,4.4854431817821336e-05
PRO 503,R PRO 503,0.0,0.0,0.0,-1.990049751243562e-05,0.00013965839649369806,9.850743768467175e-06,-0.19464179104477614,0.06161589447953799,0.004346050103834813,0.19464179104477608,0.061584234630310646,0.004343816990249687,0.0,0.0,0.0,-1.9900497512232355e-05,0.0006384075259613993,4.502979495680073e-05
ARG 504,R ARG 504,0.0,0.0,0.0,-6.467661691540472e-05,0.00024595437003591646,1.7348283660609704e-05,-65.58548258706469,0.3452241912646578,0.024350236979685656,65.58220895522389,0.3451368408673829,0.02434407575770952,0.0,0.0,0.0,-0.0033383084577102732,0.0006347915585174326,4.477474427843179e-05
ALA 505,R ALA 505,0.0,0.0,0.0,-2.4875621890548943e-05,0.00015574602828357794,1.0985477823721095e-05,0.04800497512437817,0.05180507836498631,0.0036540484903954213,-0.04799502487562185,0.05181343277610699,0.0036546377651211267,0.0,0.0,0.0,-1.4925373134278523e-05,0.0006267472051053563,4.4207339337269274e-05
ILE 506,R ILE 506,0.0,0.0,0.0,-4.477611940298677e-05,0.0002068120367246499,1.4587396341051922e-05,0.18107960199004977,0.04281574118678715,0.0030199895335836736,-0.18105970149253742,0.04277229328137156,0.0030169249546233607,0.0,0.0,0.0,-2.487562189045394e-05,0.0005768141267072738,4.068533154382816e-05
LEU 507,R LEU 507,0.0,0.0,0.0,-2.4875621890551152e-05,0.0001557460282835918,1.098547782372207e-05,0.0455820895522388,0.04485936540222671,0.003164135671665949,-0.045517412935323395,0.04483480951839627,0.0031624036331656157,0.0,0.0,0.0,3.980099502483755e-05,0.0005971807398259786,4.212188167114482e-05
VAL 508,R VAL 508,0.0,0.0,0.0,-9.95024875621781e-06,9.925341961819804e-05,7.000796438666977e-06,0.06962189054726377,0.03605904939390395,0.002543409240201879,-0.06956716417910447,0.03610317879112298,0.002546521887887772,0.0,0.0,0.0,4.477611940313038e-05,0.0005669022699795961,3.998620307503955e-05
ASP 509,R ASP 509,0.0,0.0,0.0,-2.9850746268656192e-05,0.0001701754365819579,1.2003249811990692e-05,51.75321890547263,0.21579311503984328,0.01522087276258236,-51.75275621890546,0.21580363580647843,0.015221614840244518,0.0,0.0,0.0,0.00043283582089264006,0.0005701674868809518,4.021651371765942e-05
LEU 510,R LEU 510,0.0,0.0,0.0,-4.975124378108905e-06,7.035888370014624e-05,4.962733015460314e-06,-0.15005970149253728,0.02831848749914555,0.0019974321005268836,0.1500547263681593,0.028310327037406074,0.001996856505935751,0.0,0.0,0.0,-9.950248756208972e-06,0.0005815577789532756,4.101992297531567e-05
GLU 511,R GLU 511,0.0,0.0,0.0,-9.950248756220019e-06,9.925341961822007e-05,7.000796438668532e-06,49.27715920398012,0.30241381244312904,0.02133062567818455,-49.27685572139305,0.3024207705632051,0.021331116466133573,0.0,0.0,0.0,0.00029353233830787964,0.0006216716032512878,4.384933398570817e-05
PRO 512,R PRO 512,0.0,0.0,0.0,-9.950248756222228e-06,9.925341961824211e-05,7.000796438670086e-06,0.1561791044776118,0.060781705165124884,0.004287210926263075,-0.15616915422885572,0.06077313857224656,0.004286606685390118,0.0,0.0,0.0,2.6512788647764932e-17,0.0005816428953503559,4.1025926623067496e-05
GLY 513,R GLY 513,0.0,0.0,0.0,-4.975124378110009e-06,7.035888370016185e-05,4.962733015461415e-06,-0.04214427860696509,0.06924729697906944,0.004884327733424498,0.042079601990049786,0.06929570088422232,0.0048877418816535,0.0,0.0,0.0,-6.965174129342304e-05,0.0005687766203791754,4.011840955873217e-05
THR 514,R THR 514,0.0,0.0,0.0,0.0,0.0,0.0,-0.04493034825870648,0.12094275248021528,0.008530644023179147,0.04493532338308458,0.12094861700837548,0.008531057675101834,0.0,0.0,0.0,4.975124378123819e-06,0.0006189182702521002,4.36551288497106e-05
MET 515,R MET 515,0.0,0.0,0.0,-9.95024875621781e-06,9.925341961819804e-05,7.000796438666977e-06,0.28088557213930354,0.046402005454988175,0.003272945111472267,-0.28084577114427867,0.046394598829224705,0.00327242268837121,0.0,0.0,0.0,2.9850746268637686e-05,0.0005634863735232399,3.974526431606778e-05
ASP 516,R ASP 516,0.0,0.0,0.0,-9.950248756220019e-06,9.925341961822007e-05,7.000796438668532e-06,50.13892537313435,0.1963322379598024,0.013848208329665369,-50.13853233830848,0.19627399924933822,0.013844100487755452,0.0,0.0,0.0,0.0003830845771144188,0.0005880336046598301,4.147669250243394e-05
SER 517,R SER 517,0.0,0.0,0.0,-1.9900497512438933e-05,0.00013965839649372132,9.850743768468817e-06,0.23110945273631836,0.10633036830594839,0.007499965911723075,-0.23102487562189034,0.10630475470900069,0.007498159267891732,0.0,0.0,0.0,6.467661691550276e-05,0.0005561023026793031,3.922443211637177e-05
VAL 518,R VAL 518,0.0,0.0,0.0,-2.487562189055336e-05,0.0001557460282836056,1.0985477823723047e-05,0.16957711442786058,0.04052804782283755,0.0028586280851146074,-0.16953233830845765,0.040544063604149375,0.002859757751227892,0.0,0.0,0.0,1.9900497512343652e-05,0.0005550330455402487,3.914901253284601e-05
ARG 519,R ARG 519,0.0,0.0,0.0,-1.4925373134328925e-05,0.00012125430454680997,8.55261921160757e-06,-51.99597014925374,0.6761614287389361,0.04769274993736946,51.99550746268655,0.6761563018070366,0.047692388311475646,0.0,0.0,0.0,-0.0004776119403006466,0.0005649340811794804,3.984737774090519e-05
SER 520,R SER 520,0.0,0.0,0.0,-1.990049751243783e-05,0.00013965839649371356,9.85074376846827e-06,0.007990049751243768,0.10903507081284307,0.007690740917267067,-0.00795024875621893,0.10903496865907465,0.007690733711895797,0.0,0.0,0.0,1.9900497512371547e-05,0.0005274570459978745,3.7203951494832776e-05
GLY 521,R GLY 521,0.0,0.0,0.0,0.0,0.0,0.0,-0.09847263681592039,0.06085788434604889,0.00429258419139152,0.09845771144278606,0.06090551734058011,0.0042959439637778015,0.0,0.0,0.0,-1.4925373134258223e-05,0.0005596517390820664,3.947479005691757e-05
PRO 522,R PRO 522,0.0,0.0,0.0,-3.980099502487566e-05,0.0001954913701929206,1.378889809037668e-05,-0.20255223880597015,0.0597467999722835,0.004214214342203078,0.20253233830845763,0.059790514888665686,0.0042172977546648584,0.0,0.0,0.0,-5.9701492537165455e-05,0.0006120009677484318,4.3167219950257574e-05
PHE 523,R PHE 523,0.0,0.0,0.0,-4.477611940299119e-05,0.0002068120367246703,1.4587396341053362e-05,0.01697014925373141,0.04137967757121985,0.002918697416050229,-0.01696517412935324,0.04139343785682091,0.002919667991762396,0.0,0.0,0.0,-3.980099502493752e-05,0.0006216716032503043,4.38493339856388e-05
GLY 524,R GLY 524,0.0,0.0,0.0,-1.4925373134328925e-05,0.00012125430454680997,8.55261921160757e-06,-0.013482587064676727,0.06461220673354791,0.004557393675045742,0.01340796019900497,0.06463223735713829,0.00455880652629898,0.0,0.0,0.0,-8.955223880606081e-05,0.0006083501041844396,4.2909707889361595e-05
GLN 525,R GLN 525,0.0,0.0,0.0,-2.9850746268656192e-05,0.0001701754365819579,1.2003249811990692e-05,0.25054228855721455,0.16683396415227472,0.011767560519111752,-0.2504427860696518,0.16675390142958868,0.011761913330067722,0.0,0.0,0.0,6.965174129425377e-05,0.0005687766203798332,4.0118409558778565e-05
ILE 526,R ILE 526,0.0,0.0,0.0,-4.477611940298511e-05,0.0002068120367246423,1.4587396341051387e-05,0.012283582089552174,0.08269084170929401,0.005832562267130785,-0.012303482587064672,0.0826284764003893,0.005828163357409024,0.0,0.0,0.0,-6.467661691557262e-05,0.0005908051845321234,4.1672184673626336e-05
PHE 527,R PHE 527,0.0,0.0,0.0,-4.4776119402982354e-05,0.00020681203672462948,1.4587396341050482e-05,-0.39754726368159204,0.0404924783258592,0.00285611920623941,0.39747263681592065,0.04042474117439758,0.0028513413959579898,0.0,0.0,0.0,-0.00011940298507514397,0.0005864741105785888,4.136669427111784e-05
ARG 528,R ARG 528,0.0,0.0,0.0,-3.980099502487345e-05,0.00019549137019290972,1.3788898090375912e-05,-59.26403980099503,0.45521793851689374,0.03210859771930799,59.262562189054734,0.4551879469266795,0.032106482275640974,0.0,0.0,0.0,-0.0015174129353252553,0.0006156703854457903,4.342604071881616e-05
PRO 529,R PRO 529,0.0,0.0,0.0,-1.4925373134326714e-05,0.00012125430454679203,8.552619211606305e-06,0.031218905472636782,0.04912408738074493,0.0034649459667063127,-0.031373134328358206,0.0490962611644231,0.003462983256737459,0.0,0.0,0.0,-0.0001691542288558309,0.000623936931605773,4.40091179280398e-05
ASP 530,R ASP 530,0.0,0.0,0.0,-1.9900497512436172e-05,0.00013965839649370194,9.85074376846745e-06,54.649786069651704,0.42380875369796894,0.029893164638335887,-54.649094527363154,0.42364726013474596,0.02988177376065502,0.0,0.0,0.0,0.0006716417910472761,0.000599868800782917,4.231148287225854e-05
ASN 531,R ASN 531,0.0,0.0,0.0,-3.4825870646760124e-05,0.0001833385649023391,1.2931705297167197e-05,-0.2104975124378108,0.05238558956251274,0.0036949945932086307,0.2104825870646767,0.052363168716982475,0.003693413148698769,0.0,0.0,0.0,-4.9751243781261384e-05,0.0005880336046609229,4.147669250251101e-05
PHE 532,R PHE 532,0.0,0.0,0.0,-3.482587064677338e-05,0.0001833385649024089,1.293170529717212e-05,-0.15964676616915421,0.06823116693479346,0.004812655446237272,0.15964676616915427,0.06825362128048987,0.0048142392536666655,0.0,0.0,0.0,-3.482587064672919e-05,0.000584868139689064,4.1253417818505556e-05
VAL 533,R VAL 533,0.0,0.0,0.0,-3.482587064677338e-05,0.00018333856490240888,1.2931705297172118e-05,-0.02730845771144272,0.04191859414904426,0.002956709660598426,0.027328358208955225,0.04188377239268016,0.002954253523279634,0.0,0.0,0.0,-1.4925373134296888e-05,0.0006024627065959498,4.2494442881575824e-05
PHE 534,R PHE 534,0.0,0.0,0.0,-2.4875621890551152e-05,0.0001557460282835918,1.098547782372207e-05,0.12233830845771146,0.06462232393970005,0.004558107287746157,-0.12233333333333335,0.06458072455010276,0.004555173093038673,0.0,0.0,0.0,-1.9900497512373756e-05,0.0006226264302866274,4.391668229203618e-05
GLY 535,R GLY 535,0.0,0.0,0.0,-9.950248756220019e-06,9.925341961822007e-05,7.000796438668532e-06,-0.0259751243781094,0.03850947261007253,0.002716248767454143,0.025960199004975145,0.03847850608854461,0.002714064557434332,0.0,0.0,0.0,-2.4875621890485975e-05,0.0006103405047953526,4.305009992383257e-05
GLN 536,R GLN 536,0.0,0.0,0.0,-4.975124378109457e-06,7.035888370015405e-05,4.962733015460865e-06,-0.39760696517412847,0.2080181291162834,0.014672467539127832,0.39761194029850755,0.20797466516373225,0.014669401828289848,0.0,0.0,0.0,6.009565426826718e-16,0.0005278323267607615,3.723042175891462e-05
SER 537,R SER 537,0.0,0.0,0.0,-4.975124378108905e-06,7.035888370014624e-05,4.962733015460314e-06,-0.2350298507462685,0.059383391353428606,0.004188581474595626,0.2350149253731343,0.05935955686461628,0.004186900319376625,0.0,0.0,0.0,-1.9900497512232908e-05,0.0005726798225482442,4.039372021250841e-05
GLY 538,R GLY 538,0.0,0.0,0.0,-9.950248756220019e-06,9.925341961822007e-05,7.000796438668532e-06,-0.24171144278606968,0.052603523314342204,0.0037103664548486836,0.24165671641791045,0.052645028937262285,0.003713294035764699,0.0,0.0,0.0,-6.467661691543757e-05,0.0005285820889669587,3.728330590742239e-05
ALA 539,R ALA 539,0.0,0.0,0.0,-4.975124378106696e-06,7.035888370011499e-05,4.96273301545811e-06,-0.05422885572139307,0.049463764949397374,0.0034889049750917635,0.05422388059701491,0.04947640904115451,0.003489796820560505,0.0,0.0,0.0,-9.950248756316404e-06,0.000590050590218541,4.161895969454262e-05
GLY 540,R GLY 540,0.0,0.0,0.0,0.0,0.0,0.0,-0.05134825870646766,0.033269861601722114,0.0023466751020997014,0.05135323383084582,0.033298881728493594,0.002348722024018694,0.0,0.0,0.0,4.975124378154197e-06,0.0005230746494845722,3.68948410780716e-05
ASN 541,R ASN 541,0.0,0.0,0.0,-9.95024875621781e-06,9.925341961819804e-05,7.000796438666977e-06,-0.3832487562189052,0.058719739203138915,0.0041417710611294295,0.3832288557213932,0.05868320687673202,0.004139194269502607,0.0,0.0,0.0,-2.9850746268763898e-05,0.000536345175122703,3.783087178597107e-05
ASN 542,R ASN 542,0.0,0.0,0.0,-4.975124378111114e-06,7.035888370017748e-05,4.962733015462517e-06,0.4142587064676617,0.04037920671144089,0.002848129642576292,-0.41423880597014917,0.040351104426337124,0.002846147460216937,0.0,0.0,0.0,1.4925373134788479e-05,0.0006187582810358907,4.3643844080486796e-05
TRP 543,R TRP 543,0.0,0.0,0.0,-2.487562189055999e-05,0.00015574602828364714,1.0985477823725976e-05,0.16365174129353235,0.042535067293989426,0.003000192323606589,-0.1636965174129352,0.04254283691699766,0.0030007403505591624,0.0,0.0,0.0,-6.965174129342304e-05,0.000602750229294604,4.251472316907138e-05
ALA 544,R ALA 544,0.0,0.0,0.0,-4.975124378106696e-06,7.035888370011499e-05,4.96273301545811e-06,0.19499004975124382,0.039840726437680274,0.0028101481725439532,-0.19499999999999998,0.039785369445193765,0.0028062435913482056,0.0,0.0,0.0,-1.4925373134297993e-05,0.0005596517390821758,3.947479005692528e-05
LYS 545,R LYS 545,0.0,0.0,0.0,-1.9900497512440038e-05,0.00013965839649372904,9.85074376846936e-06,-48.69745771144281,0.28147429819998004,0.019853666221223167,48.69717412935323,0.28147674634773334,0.019853838900251643,0.0,0.0,0.0,-0.0003034825870654187,0.0006483333481284301,4.572990847173145e-05
GLY 546,R GLY 546,0.0,0.0,0.0,-1.4925373134324505e-05,0.00012125430454677407,8.55261921160504e-06,0.026447761194029862,0.09739021632731533,0.006869376211399234,-0.0264129353233831,0.09740137827255742,0.00687016351431333,0.0,0.0,0.0,1.9900497512451086e-05,0.0005981746613011267,4.2191987486645165e-05
HIE 547,R HIE 547,0.0,0.0,0.0,-9.950248756213392e-06,9.925341961815396e-05,7.000796438663869e-06,-0.35632338308457745,0.05819088421282177,0.004104468506244916,0.35626865671641783,0.05815785229672591,0.004102138614524753,0.0,0.0,0.0,-6.467661691563891e-05,0.0005737161916466321,4.046682005250433e-05
TYR 548,R TYR 548,0.0,0.0,0.0,-2.4875621890546734e-05,0.0001557460282835641,1.098547782372012e-05,0.04387064676616914,0.10471787819665555,0.007386229628802569,-0.04384577114427857,0.10462175936136821,0.0073794499288954325,0.0,0.0,0.0,0.0,0.0005985056016645581,4.2215330220090857e-05
THR 549,R THR 549,0.0,0.0,0.0,-1.4925373134328925e-05,0.00012125430454680997,8.55261921160757e-06,0.21501492537313416,0.11056964566915488,0.007798981481977704,-0.21499999999999989,0.11064069406904317,0.007803992849715202,0.0,0.0,0.0,-6.628197161941233e-18,0.0005901344816797339,4.162487694197866e-05
GLU 550,R GLU 550,0.0,0.0,0.0,-2.4875621890548943e-05,0.00015574602828357796,1.0985477823721097e-05,50.18138308457711,0.2219070163217086,0.015652114109077957,-50.1811144278607,0.2219650634554064,0.015656208438204647,0.0,0.0,0.0,0.0002437810945276788,0.0006028734113324984,4.2523411760109515e-05
GLY 551,R GLY 551,0.0,0.0,0.0,0.0,0.0,0.0,0.13859701492537302,0.04380238062369761,0.0030895817137094723,-0.13864179104477617,0.04371346144175728,0.003083309838194738,0.0,0.0,0.0,-4.477611940301425e-05,0.0005580572864429343,3.9362326039046964e-05
ALA 552,R ALA 552,0.0,0.0,0.0,-1.4925373134330029e-05,0.00012125430454681893,8.552619211608202e-06,0.24555721393034827,0.06756392189983157,0.004765591610225893,-0.2455472636815921,0.0675743114440641,0.004766324432173412,0.0,0.0,0.0,-4.975124378002854e-06,0.0005858829492543423,4.132499696628559e-05
GLU 553,R GLU 553,0.0,0.0,0.0,-2.4875621890546182e-05,0.0001557460282835607,1.0985477823719879e-05,51.68639800995025,0.782186882528714,0.05517120883737329,-51.6859253731343,0.7821328088960796,0.05516739477740206,0.0,0.0,0.0,0.00044776119402901933,0.0005888748548852678,4.153602971826919e-05
LEU 554,R LEU 554,0.0,0.0,0.0,-2.4875621890547287e-05,0.00015574602828356758,1.0985477823720363e-05,0.17646766169154232,0.06612922821930249,0.004664396120459771,-0.17645771144278602,0.06617667783509446,0.004667742958307075,0.0,0.0,0.0,-1.492537313426927e-05,0.00057715731527062,4.070953819868506e-05
VAL 555,R VAL 555,0.0,0.0,0.0,-9.950248756220019e-06,9.925341961822007e-05,7.000796438668532e-06,0.27249751243781106,0.03324163372515877,0.0023446840612018063,-0.2724228855721393,0.03325261780188791,0.0023454588182383216,0.0,0.0,0.0,6.467661691565009e-05,0.000564977893197538,3.985046800239108e-05
ASP 556,R ASP 556,0.0,0.0,0.0,-1.4925373134326714e-05,0.00012125430454679203,8.552619211606305e-06,56.11174626865675,0.43643890261430107,0.030784026654913497,-56.110990049751265,0.4363808755585025,0.030779933741972628,0.0,0.0,0.0,0.000741293532339727,0.0005753963102423821,4.0585326481067806e-05
SER 557,R SER 557,0.0,0.0,0.0,-4.975124378108905e-06,7.035888370014624e-05,4.962733015460314e-06,0.3486119402985071,0.13832267653029331,0.009756529346446942,-0.34847761194029847,0.13832520174962099,0.009756707461685128,0.0,0.0,0.0,0.00012935323383085693,0.0005928127401444144,4.1813786728598515e-05
VAL 558,R VAL 558,0.0,0.0,0.0,-1.4925373134331134e-05,0.00012125430454682793,8.552619211608838e-06,0.2943681592039803,0.03392754617046088,0.0023930645948174755,-0.29431840796019915,0.033910301777181115,0.002391848269097673,0.0,0.0,0.0,3.482587064701327e-05,0.0006338550570600508,4.470868855871085e-05
LEU 559,R LEU 559,0.0,0.0,0.0,-3.482587064676896e-05,0.00018333856490238565,1.293170529717048e-05,0.3574527363184082,0.030678545260143762,0.002163897740016198,-0.35730348258706457,0.030701620321395676,0.002165525329345169,0.0,0.0,0.0,0.00011442786069690029,0.0005746214813128963,4.0530674262222485e-05
ASP 560,R ASP 560,0.0,0.0,0.0,-1.990049751243341e-05,0.00013965839649368256,9.850743768466082e-06,57.97491542288561,0.37508698534366003,0.02645659606777689,-57.97376119402983,0.375036466140824,0.02645303271795318,0.0,0.0,0.0,0.0011343283582095638,0.0005958944709772305,4.203115526181683e-05
VAL 561,R VAL 561,0.0,0.0,0.0,-3.980099502486461e-05,0.00019549137019286633,1.3788898090372851e-05,0.3856666666666667,0.035649668149053126,0.002514533713574853,-0.3855721393034827,0.03565263619372981,0.0025147430633048902,0.0,0.0,0.0,5.472636815927252e-05,0.0006165140726232008,4.3485549823990415e-05
VAL 562,R VAL 562,0.0,0.0,0.0,-1.99004975124312e-05,0.00013965839649366705,9.850743768464988e-06,0.3791542288557213,0.03459302973139829,0.0024400041860307927,-0.37899004975124384,0.034576901105321384,0.002438866560461476,0.0,0.0,0.0,0.0001442786069651804,0.0005500606949685817,3.879828996522228e-05
ARG 563,R ARG 563,0.0,0.0,0.0,-7.46268656716391e-05,0.00026278831136803543,1.85356583322328e-05,-59.26013432835823,0.419789092819263,0.029609639620532535,59.25882089552238,0.41971771817009274,0.029604605240944964,0.0,0.0,0.0,-0.00138805970148856,0.0006056588176548139,4.2719879173892517e-05
LYS 564,R LYS 564,0.0,0.0,0.0,-4.477611940298346e-05,0.0002068120367246346,1.4587396341050843e-05,-58.27090547263679,0.6411617301456407,0.045224061541454134,58.26964676616916,0.6410672689990863,0.04521739876589502,0.0,0.0,0.0,-0.0013034825870673655,0.0006559621780619638,4.6268004646506336e-05
GLU 565,R GLU 565,0.0,0.0,0.0,-5.4726368159209e-05,0.0002274453622022589,1.6042758907673425e-05,61.115606965174116,0.31093193213793796,0.021931447516393775,-61.113771144278616,0.31080647361799457,0.021922598354692357,0.0,0.0,0.0,0.001781094527363346,0.000608268725000821,4.2903967844322846e-05
SER 566,R SER 566,0.0,0.0,0.0,-5.9701492537320116e-05,0.00023693295322969136,1.671196198129931e-05,0.6197014925373137,0.17149347041733737,0.012096216750724512,-0.6195124378109452,0.17141965350126825,0.012091010106911958,0.0,0.0,0.0,0.00012935323383097514,0.0005843600740309037,4.1217581630050385e-05
GLU 567,R GLU 567,0.0,0.0,0.0,-9.452736318407637e-05,0.0002925610035420628,2.0635662121958584e-05,65.46521393034827,0.6746998072157829,0.04758965510402939,-65.46201990049755,0.6745536719299756,0.04757934751571275,0.0,0.0,0.0,0.003099502487558041,0.0006229841131309562,4.39419112946477e-05
SER 568,R SER 568,0.0,0.0,0.0,-5.4726368159197956e-05,0.00022744536220221297,1.6042758907670186e-05,0.7479950248756216,0.17267014818650786,0.012179213201300781,-0.7477014925373138,0.17257868764887424,0.012172762072376386,0.0,0.0,0.0,0.00023880597014924067,0.0006089601014338888,4.2952733777920076e-05
CYS 569,R CYS 569,0.0,0.0,0.0,-8.955223880597133e-05,0.0002855392010404365,2.014038236096388e-05,0.16688059701492527,0.11393703276138739,0.008036498654218207,-0.16683582089552246,0.11389712522611742,0.008033683793713968,0.0,0.0,0.0,-4.477611940306852e-05,0.0006173165122087075,4.354214954835327e-05
ASP 570,R ASP 570,0.0,0.0,0.0,-7.46268656716402e-05,0.00026278831136803934,1.853565833223308e-05,69.68275621890548,0.5324185175971219,0.037553906718906384,-69.67770646766168,0.5321983866881644,0.03753837988175158,0.0,0.0,0.0,0.004975124378108463,0.0006498205718342857,4.583480914380407e-05
CYM 571,R CYM 571,0.0,0.0,0.0,-0.00012437810945273422,0.0003300124169507805,2.3277281147513278e-05,73.54781094527361,0.4272708184738834,0.030137359859486863,-73.54065174129353,0.42704272696838363,0.030121271525144978,0.0,0.0,0.0,0.007034825870646986,0.00067195496660246,4.7396048974745596e-05
LEU 572,R LEU 572,0.0,0.0,0.0,-0.0001293532338308249,0.0003355904866475091,2.3670727848067402e-05,0.5931890547263682,0.08475175385027763,0.00597792780146204,-0.5928855721393033,0.08468908216298122,0.005973507281474742,0.0,0.0,0.0,0.00017412935323378958,0.0006499348326952316,4.584286848353732e-05
GLN 573,R GLN 573,0.0,0.0,0.0,-0.00018407960199004052,0.0003875490964009845,2.733560560763957e-05,0.7566218905472638,0.09754185894872307,0.00688007225721796,-0.7561641791044776,0.097437403865697,0.0068727045637313015,0.0,0.0,0.0,0.0002736318407963366,0.0007463018234742969,5.264007192948728e-05
GLY 574,R GLY 574,0.0,0.0,0.0,-2.9850746268653428e-05,0.00017017543658194215,1.2003249811989581e-05,0.15156218905472632,0.046538459601427745,0.0032825698448679546,-0.15146766169154235,0.046504054271498896,0.0032801430800052066,0.0,0.0,0.0,6.467661691545153e-05,0.0005991669340228895,4.226197700804831e-05
PHE 575,R PHE 575,0.0,0.0,0.0,-7.960199004976015e-05,0.0002706760300246162,1.9092015109587338e-05,0.36350746268656714,0.06440667739886935,0.004542896753531156,-0.36343283582089553,0.0644586080802215,0.004546559661373185,0.0,0.0,0.0,-4.975124378142046e-06,0.0006189182702520986,4.3655128849710484e-05
GLN 576,R GLN 576,0.0,0.0,0.0,-5.472636815920458e-05,0.00022744536220224053,1.604275890767213e-05,-0.14940298507462743,0.32925725518292315,0.023224016143291056,0.1493781094527363,0.3292209805710552,0.023221457529446255,0.0,0.0,0.0,-7.960199005037878e-05,0.0006015170215055246,4.242773939832439e-05
LEU 577,R LEU 577,0.0,0.0,0.0,-3.9800995024880075e-05,0.0001954913701929423,1.3788898090378211e-05,0.3369353233830843,0.044048263850900084,0.003106924979341515,-0.3368656716417907,0.04413814660521142,0.0031132648200109946,0.0,0.0,0.0,2.985074626860482e-05,0.0006060265150367791,4.274581454752571e-05
THR 578,R THR 578,0.0,0.0,0.0,-2.4875621890542316e-05,0.00015574602828353647,1.098547782371817e-05,-0.2775671641791045,0.039529530700867274,0.0027881981176804595,0.2774975124378111,0.03955022304697739,0.002789657643241519,0.0,0.0,0.0,-9.452736318409654e-05,0.0005867694678964248,4.138752717004258e-05
HIE 579,R HIE 579,0.0,0.0,0.0,-2.4875621890551152e-05,0.0001557460282835918,1.098547782372207e-05,0.5314776119402984,0.04984563980161529,0.0035158403503736196,-0.5313980099502486,0.049832663228031135,0.0035149250534449745,0.0,0.0,0.0,5.472636815899027e-05,0.0006083907896955444,4.2912577624050274e-05
SER 580,R SER 580,0.0,0.0,0.0,-9.95024875621781e-06,9.925341961819804e-05,7.000796438666977e-06,0.12072636815920403,0.06628882792526401,0.0046756534157489996,-0.12074129353233831,0.0662956797277589,0.004676136704634049,0.0,0.0,0.0,-2.4875621890517457e-05,0.0005681234795470647,4.0072340556485415e-05
LEU 581,R LEU 581,0.0,0.0,0.0,-9.95024875621781e-06,9.925341961819804e-05,7.000796438666977e-06,-0.21612437810945276,0.032886348129123784,0.0023196241474477074,0.2160696517412934,0.03277262424461558,0.00231160268311208,0.0,0.0,0.0,-6.467661691549752e-05,0.0005823233786428423,4.1073924213769526e-05
GLY 582,R GLY 582,0.0,0.0,0.0,-1.4925373134326714e-05,0.00012125430454679203,8.552619211606305e-06,-0.21488059701492535,0.024223373270023437,0.001708585013731739,0.2148059701492538,0.02420224002171529,0.0017070943893274385,0.0,0.0,0.0,-8.95522388060332e-05,0.0006083501041843838,4.290970788935766e-05
GLY 583,R GLY 583,0.0,0.0,0.0,-4.975124378108905e-06,7.035888370014624e-05,4.962733015460314e-06,0.22485572139303467,0.0325402785935722,0.0022952142844793544,-0.22487064676616914,0.03254958993680812,0.0022958710559922756,0.0,0.0,0.0,-1.99004975125019e-05,0.0005639254652858067,3.977623546103639e-05
GLY 584,R GLY 584,0.0,0.0,0.0,-1.990049751243341e-05,0.00013965839649368256,9.850743768466082e-06,0.2820348258706467,0.04030831156459677,0.002843129084475077,-0.2819452736318409,0.040340244340883784,0.0028453814488507007,0.0,0.0,0.0,6.965174129341862e-05,0.0005944388868156301,4.192848627112702e-05
THR 585,R THR 585,0.0,0.0,0.0,-2.4875621890551152e-05,0.0001557460282835918,1.098547782372207e-05,0.08666666666666678,0.03168130062492553,0.002234626650048949,-0.08661691542288558,0.031694868496222696,0.002235583653902548,0.0,0.0,0.0,2.487562189066604e-05,0.0005938139727906457,4.1884408234345885e-05
GLY 586,R GLY 586,0.0,0.0,0.0,0.0,0.0,0.0,0.27126368159203973,0.03149548059466059,0.0022215199156803405,-0.2712288557213931,0.03148587874559185,0.0022208426534658632,0.0,0.0,0.0,3.482587064665131e-05,0.0005848681396890542,4.125341781850486e-05
SER 587,R SER 587,0.0,0.0,0.0,-3.9800995024870134e-05,0.00019549137019289346,1.3788898090374765e-05,0.3009203980099502,0.06102730513451284,0.004304534212429356,-0.3010149253731343,0.06100407600866564,0.004302895756221701,0.0,0.0,0.0,-0.00013432835820893988,0.0006204361101740572,4.376218902316335e-05
GLY 588,R GLY 588,0.0,0.0,0.0,-4.975124378111114e-06,7.035888370017748e-05,4.962733015462517e-06,0.3254378109452735,0.09121952834468641,0.00643412943986137,-0.32538308457711435,0.09112605403406136,0.006427536270341891,0.0,0.0,0.0,4.9751243781128265e-05,0.0005964342117670029,4.2069225641793424e-05
MET 589,R MET 589,0.0,0.0,0.0,-2.4875621890542316e-05,0.00015574602828353647,1.098547782371817e-05,0.19977114427860695,0.11799050203441117,0.008322408332292693,-0.19982587064676613,0.11798235186081918,0.008321833463371535,0.0,0.0,0.0,-7.960199004986234e-05,0.0006337378970717532,4.470042473030087e-05
GLY 590,R GLY 590,0.0,0.0,0.0,-9.95024875621781e-06,9.925341961819804e-05,7.000796438666977e-06,0.30860696517412944,0.030544637448484343,0.0021544526112278794,-0.3085422885572139,0.03050796246665733,0.0021518657574635413,0.0,0.0,0.0,5.47263681591441e-05,0.0005747506920060864,4.053978808181885e-05
THR 591,R THR 591,0.0,0.0,0.0,-1.4925373134333343e-05,0.00012125430454684587,8.552619211610103e-06,0.4795522388059702,0.04725845637521143,0.0033333545016500203,-0.4795074626865675,0.047314457668953834,0.003337304528352382,0.0,0.0,0.0,2.985074626855014e-05,0.0005634863735227916,3.974526431603615e-05
LEU 592,R LEU 592,0.0,0.0,0.0,-9.95024875621781e-06,9.925341961819804e-05,7.000796438666977e-06,0.41821890547263674,0.03912032517231801,0.002759334985125727,-0.4182089552238805,0.03916156252635304,0.002762243643813549,0.0,0.0,0.0,-1.3256394323882465e-16,0.0005642764926870319,3.980099502488643e-05
LEU 593,R LEU 593,0.0,0.0,0.0,-2.985074626864901e-05,0.00017017543658191697,1.2003249811987806e-05,0.2714875621890546,0.0310389114565143,0.0021893160116875582,-0.27146268656716427,0.031022858700263823,0.002188183737563186,0.0,0.0,0.0,-4.975124378146465e-06,0.0006026270220789278,4.250603280212944e-05
ILE 594,R ILE 594,0.0,0.0,0.0,-8.955223880597796e-05,0.00028553920104045763,2.014038236096537e-05,0.32704477611940286,0.02702132905604472,0.00190593759843537,-0.32699502487562193,0.027025968258744912,0.0019062648225639358,0.0,0.0,0.0,-3.9800995024676814e-05,0.0005449067291575305,3.8434757246311275e-05
SER 595,R SER 595,0.0,0.0,0.0,-1.4925373134328925e-05,0.00012125430454680997,8.55261921160757e-06,0.3813184079601991,0.16242141033979707,0.011456322970474626,-0.3813333333333332,0.16243643481851813,0.011457382715494272,0.0,0.0,0.0,-2.9850746268741804e-05,0.000580876398779222,4.0971862123465504e-05
LYS 596,R LYS 596,0.0,0.0,0.0,-2.985074626864901e-05,0.00017017543658191697,1.2003249811987806e-05,-56.779542288557224,0.5860852411571467,0.041339265536962266,56.778636815920386,0.5859467335578964,0.04132949596417284,0.0,0.0,0.0,-0.0009353233830880533,0.0006155497643076333,4.341753275971826e-05
ILE 597,R ILE 597,0.0,0.0,0.0,-5.472636815920679e-05,0.0002274453622022497,1.6042758907672775e-05,0.33197512437810917,0.03864437140005148,0.002725763794463771,-0.3318557213930347,0.03867113646667065,0.0027276516567035706,0.0,0.0,0.0,6.467661691540472e-05,0.0006393373589958456,4.509538032223344e-05
ARG 598,R ARG 598,0.0,0.0,0.0,-0.00010447761194030246,0.0003058791273420892,2.157505014533965e-05,-64.2040348258706,0.3572599897648243,0.025199176750230652,64.20181094527362,0.3571705754691646,0.025192869952086784,0.0,0.0,0.0,-0.002328358208959554,0.0006162329719084924,4.346572250831698e-05
GLU 599,R GLU 599,0.0,0.0,0.0,-5.970149253731349e-05,0.00023693295322966504,1.6711961981297456e-05,61.26745273631837,1.1591017490640552,0.08175673370363644,-61.26578606965174,1.1589186669575164,0.08174382008751752,0.0,0.0,0.0,0.0016069651741310873,0.0006909156400554173,4.8733431764122586e-05
GLU 600,R GLU 600,0.0,0.0,0.0,-5.472636815920458e-05,0.00022744536220224053,1.604275890767213e-05,61.97055223880595,0.5454352212739839,0.0384720342060469,-61.96864676616914,0.5452868427703498,0.0384615683933443,0.0,0.0,0.0,0.0018507462686573521,0.0006747853465918941,4.759568858642172e-05
TYR 601,R TYR 601,0.0,0.0,0.0,-6.965174129353461e-05,0.00025455918020828754,1.7955220173647448e-05,-0.17523383084577113,0.1615405315488525,0.011394190571145069,0.1752388059701492,0.16146928819874734,0.011389165452679494,0.0,0.0,0.0,-6.467661691539587e-05,0.0006470722582246018,4.564095804824457e-05
PRO 602,R PRO 602,0.0,0.0,0.0,-0.00010447761194030025,0.00030587912734208274,2.1575050145339195e-05,0.05030348258706468,0.09342873112066143,0.006589954589119032,-0.050263681592039845,0.0933443052775016,0.006583999649285237,0.0,0.0,0.0,-6.467661691554612e-05,0.0006622710962103269,4.67130014221822e-05
ASP 603,R ASP 603,0.0,0.0,0.0,-7.960199004975408e-05,0.00027067603002459557,1.909201510958588e-05,69.88102985074624,0.6464031358488953,0.04559376179482682,-69.87648258706469,0.6461616335426972,0.04557672753553716,0.0,0.0,0.0,0.004467661691540997,0.0007331517221860239,5.1712535300309296e-05
ARG 604,R ARG 604,0.0,0.0,0.0,-0.0001791044776119272,0.0003834397784675878,2.704575666879052e-05,-69.83504975124377,0.9161509508220169,0.06462030566269959,69.83030845771144,0.9157604861739361,0.06459276440993243,0.0,0.0,0.0,-0.0049203980099458864,0.0007940273569459624,5.6006371509362484e-05
ILE 605,R ILE 605,0.0,0.0,0.0,-0.00010447761194030799,0.00030587912734210534,2.157505014534079e-05,-0.27872636815920393,0.05205574653682605,0.003671729259999666,0.2786666666666666,0.05200902460278174,0.0036684337488654076,0.0,0.0,0.0,-0.00016417910447770654,0.000629230318557745,4.4382484656001465e-05
MET 606,R MET 606,0.0,0.0,0.0,-9.950248756220903e-05,0.00029933550162177794,2.111349837397554e-05,0.04449751243781091,0.08971691933912225,0.0063281435724189365,-0.04449751243781095,0.08966089372998018,0.00632419183064052,0.0,0.0,0.0,-9.950248756226637e-05,0.0006149463037221617,4.337496793188767e-05
ASN 607,R ASN 607,0.0,0.0,0.0,-6.467661691542019e-05,0.0002459543700359753,1.7348283660613855e-05,-0.7420597014925373,0.09471169354120473,0.006680447780983188,0.7418308457711439,0.09473073252833468,0.006681790687593437,0.0,0.0,0.0,-0.00029353233830773826,0.000682698742006574,4.8153856462651726e-05
THR 608,R THR 608,0.0,0.0,0.0,-2.4875621890546734e-05,0.0001557460282835641,1.098547782372012e-05,0.45290049751243794,0.09295941472396471,0.006556851562832974,-0.45279104477611937,0.09296383568718805,0.006557163393535719,0.0,0.0,0.0,8.457711442779504e-05,0.000613132358328468,4.32470220888028e-05
PHE 609,R PHE 609,0.0,0.0,0.0,-6.467661691541577e-05,0.00024595437003595847,1.734828366061267e-05,-0.1191890547263682,0.03808923901782768,0.0026866077752615014,0.1191691542288557,0.03809886646152137,0.0026872868427816284,0.0,0.0,0.0,-8.457711442803476e-05,0.0006131323583283881,4.324702208879716e-05
SER 610,R SER 610,0.0,0.0,0.0,-3.980099502487566e-05,0.0001954913701929206,1.378889809037668e-05,0.47014925373134314,0.052114374903499044,0.0036758645861394413,-0.470094527363184,0.05206880274028342,0.003672650173586508,0.0,0.0,0.0,1.4925373134266198e-05,0.0006187582810363707,4.364384408052065e-05
VAL 611,R VAL 611,0.0,0.0,0.0,-2.487562189055557e-05,0.00015574602828361946,1.0985477823724022e-05,0.04954726368159211,0.05878105936671913,0.004146096251983933,-0.04956218905472637,0.058726174279079266,0.004142224956389654,0.0,0.0,0.0,-3.980099502484307e-05,0.0005887907839483995,4.1530099811595075e-05
VAL 612,R VAL 612,0.0,0.0,0.0,-2.985074626864901e-05,0.00017017543658191697,1.2003249811987806e-05,-0.01609452736318413,0.053818527020416194,0.003796066208581807,0.01612437810945275,0.05385062676258006,0.0037983303498223546,0.0,0.0,0.0,-3.5350384863686576e-17,0.0005901344816797826,4.16248769419821e-05
PRO 613,R PRO 613,0.0,0.0,0.0,-2.9850746268662267e-05,0.00017017543658199254,1.2003249811993135e-05,0.27233333333333326,0.07026009485255447,0.004955764987405856,-0.2723681592039803,0.07028162099614102,0.004957283324506368,0.0,0.0,0.0,-6.467661691536053e-05,0.0005991669340228648,4.226197700804657e-05
SER 614,R SER 614,0.0,0.0,0.0,-1.4925373134326714e-05,0.00012125430454679203,8.552619211606305e-06,-0.3188457711442788,0.08491957620251715,0.005989765077501563,0.318865671641791,0.08487132118608916,0.005986361431073495,0.0,0.0,0.0,4.97512437819949e-06,0.0005943139565778037,4.191967437157312e-05
PRO 615,R PRO 615,0.0,0.0,0.0,-1.4925373134328925e-05,0.00012125430454680997,8.55261921160757e-06,-0.3062189054726367,0.032275429109079115,0.002276533242204394,0.3062537313432837,0.032270472286588144,0.0022761836149031343,0.0,0.0,0.0,1.9900497512426783e-05,0.0005459958176445403,3.851157562527071e-05
LYS 616,R LYS 616,0.0,0.0,0.0,-1.4925373134330029e-05,0.00012125430454681894,8.552619211608204e-06,-50.957253731343265,1.2285840575100508,0.08665763786784823,50.95702985074626,1.2285404555208945,0.08665456242065882,0.0,0.0,0.0,-0.0002388059701510303,0.0005666402397958625,3.996772089090764e-05
VAL 617,R VAL 617,0.0,0.0,0.0,-4.975124378110009e-06,7.035888370016185e-05,4.962733015461415e-06,0.14790049751243778,0.06531180513735418,0.004606739541744385,-0.14790547263681592,0.06537512131891772,0.00461120552085226,0.0,0.0,0.0,-9.95024875629293e-06,0.0005729390905714108,4.04120075688557e-05
SER 618,R SER 618,0.0,0.0,0.0,-4.975124378108905e-06,7.035888370014624e-05,4.962733015460314e-06,-0.10547263681592048,0.12796944791439407,0.00902626890502631,0.10541791044776112,0.1279084112529963,0.009021963710873953,0.0,0.0,0.0,-5.970149253730023e-05,0.000587106837174076,4.1411323364134244e-05
ASP 619,R ASP 619,0.0,0.0,0.0,0.0,0.0,0.0,50.57418905472636,0.2525008331211777,0.017810035564266625,-50.57390049751242,0.25244068325082036,0.01780579291953152,0.0,0.0,0.0,0.00028855721392918084,0.000542995568143442,3.8299954342062557e-05
THR 620,R THR 620,0.0,0.0,0.0,-1.9900497512440038e-05,0.00013965839649372904,9.85074376846936e-06,0.20830845771144302,0.054421191165483176,0.003838574859837624,-0.2083034825870646,0.05443269099142667,0.003839385995018862,0.0,0.0,0.0,-1.4925373134164324e-05,0.0005596517390820214,3.947479005691439e-05
VAL 621,R VAL 621,0.0,0.0,0.0,-4.975124378108905e-06,7.035888370014624e-05,4.962733015460314e-06,0.13414925373134318,0.04525293879509211,0.0031918961983835696,-0.13418905472636813,0.04526268360324141,0.003192583544154119,0.0,0.0,0.0,-4.477611940307736e-05,0.0005756113553991973,4.060049459692493e-05
VAL 622,R VAL 622,0.0,0.0,0.0,-4.975124378111114e-06,7.035888370017748e-05,4.962733015462517e-06,0.15277114427860697,0.02420162741092813,0.0017070511790941436,-0.1527611940298507,0.024174998115774216,0.0017051728934351217,0.0,0.0,0.0,4.975124378115533e-06,0.0005943139565778693,4.191967437157774e-05
GLU 623,R GLU 623,0.0,0.0,0.0,-1.4925373134333343e-05,0.00012125430454684587,8.552619211610103e-06,51.83474129353234,0.2259206542736454,0.01593521430238219,-51.834407960198995,0.2259327437857234,0.015936067030816396,0.0,0.0,0.0,0.00031840796020222214,0.0005969320008742667,4.2104336978236495e-05
PRO 624,R PRO 624,0.0,0.0,0.0,-9.950248756222228e-06,9.925341961824211e-05,7.000796438670086e-06,0.33014427860696527,0.029130587429402627,0.0020547132130714738,-0.330139303482587,0.029128476732035717,0.0020545643359580583,0.0,0.0,0.0,-4.975124378186234e-06,0.000680192484008474,4.797707865353468e-05
TYR 625,R TYR 625,0.0,0.0,0.0,-1.99004975124312e-05,0.00013965839649366705,9.850743768464988e-06,0.4451890547263679,0.03320858367131829,0.0023423528901437792,-0.4451641791044776,0.033192007526355385,0.002341183699026037,0.0,0.0,0.0,4.975124378060298e-06,0.0005686460522281504,4.010919999144254e-05
ASN 626,R ASN 626,0.0,0.0,0.0,-9.950248756222228e-06,9.925341961824212e-05,7.000796438670087e-06,0.18338805970149255,0.04813485055060097,0.003395170580587523,-0.1833681592039802,0.04817684856243139,0.0033981328919394592,0.0,0.0,0.0,9.950248755912912e-06,0.0005553005528472466,3.916788104346612e-05
ALA 627,R ALA 627,0.0,0.0,0.0,-9.950248756222228e-06,9.925341961824211e-05,7.000796438670086e-06,0.33845771144278614,0.019976589600725125,0.0014090399894677932,-0.33842288557213934,0.020015796588355637,0.0014118054371514137,0.0,0.0,0.0,2.487562189058429e-05,0.0005938139727905224,4.188440823433719e-05
THR 628,R THR 628,0.0,0.0,0.0,-4.477611940299119e-05,0.0002068120367246703,1.4587396341053362e-05,0.4597960199004976,0.050880439155303436,0.0035888294691153438,-0.4598009950248757,0.05082112029133713,0.0035846454390517095,0.0,0.0,0.0,-4.975124378096422e-05,0.000620954519457619,4.379875479470142e-05
LEU 629,R LEU 629,0.0,0.0,0.0,-1.4925373134324505e-05,0.00012125430454677407,8.55261921160504e-06,0.372437810945274,0.03641096772034702,0.002568231645071571,-0.3723681592039799,0.03649499087954609,0.002574158181768736,0.0,0.0,0.0,5.472636815918911e-05,0.0005660283643115394,3.992456252187578e-05
SER 630,R SER 630,0.0,0.0,0.0,-4.975124378106696e-06,7.035888370011499e-05,4.96273301545811e-06,0.4170696517412936,0.04422584648023548,0.0031194506922469518,-0.41704477611940266,0.04424336794413045,0.003120686561021126,0.0,0.0,0.0,1.990049751234759e-05,0.0005639254652857004,3.9776235461028896e-05
VAL 631,R VAL 631,0.0,0.0,0.0,-9.9502487562156e-06,9.9253419618176e-05,7.000796438665423e-06,0.3843333333333332,0.021815219784865586,0.0015387269634246695,-0.384213930348259,0.021782255889066425,0.0015364018694863136,0.0,0.0,0.0,0.00010945273631830035,0.0005968075925225169,4.209556188968821e-05
HIE 632,R HIE 632,0.0,0.0,0.0,-3.9800995024880075e-05,0.00019549137019294228,1.378889809037821e-05,0.7546965174129353,0.09488475564358728,0.006692654640501868,-0.7546268656716423,0.09487244683669871,0.006691786444204337,0.0,0.0,0.0,2.985074626860924e-05,0.0006060265150368665,4.274581454753187e-05
GLN 633,R GLN 633,0.0,0.0,0.0,-1.99004975124312e-05,0.00013965839649366705,9.850743768464988e-06,0.3791243781094528,0.35249358972716427,0.024862980813231475,-0.37905472636815934,0.3524669449094206,0.024861101432693388,0.0,0.0,0.0,4.975124378133208e-05,0.0005620789748255429,3.964599406594921e-05
LEU 634,R LEU 634,0.0,0.0,0.0,-5.472636815919353e-05,0.00022744536220219462,1.6042758907668892e-05,0.4304925373134331,0.026797215159938274,0.0018901298230282028,-0.43045273631840764,0.026792532652692352,0.001889799544432489,0.0,0.0,0.0,-1.492537313430683e-05,0.0005771573152700792,4.070953819864692e-05
VAL 635,R VAL 635,0.0,0.0,0.0,-5.9701492537304646e-05,0.00023693295322962997,1.671196198129498e-05,0.47070149253731325,0.022468340307650082,0.0015847945331620014,-0.47060199004975073,0.02246923371416736,0.0015848575491990155,0.0,0.0,0.0,3.980099502466024e-05,0.000629623562967369,4.4410221978030375e-05
GLU 636,R GLU 636,0.0,0.0,0.0,-4.975124378109291e-05,0.00021743058092946717,1.5336370701218782e-05,61.14975621890544,0.5732063135454221,0.04043085602417325,-61.14840298507465,0.5730985882281469,0.040423257666147544,0.0,0.0,0.0,0.0013034825870625578,0.0005751381499183778,4.05671172557953e-05
ASN 637,R ASN 637,0.0,0.0,0.0,-1.990049751243562e-05,0.00013965839649369806,9.850743768467175e-06,0.4730696517412932,0.14026231688053212,0.009893341028185279,-0.47297014925373126,0.14016819713131268,0.009886702332937515,0.0,0.0,0.0,7.960199004967177e-05,0.0005847411646603668,4.124446169052404e-05
THR 638,R THR 638,0.0,0.0,0.0,-5.472636815921342e-05,0.00022744536220227726,1.604275890767472e-05,0.09996019900497533,0.07498575923148726,0.005289087652575795,-0.09992039800995015,0.07498685544409674,0.005289164973451609,0.0,0.0,0.0,-1.492537313419857e-05,0.0006726912751364614,4.744798417438331e-05
ASP 639,R ASP 639,0.0,0.0,0.0,-8.955223880595641e-05,0.00028553920104038894,2.0140382360960524e-05,66.42116915422885,0.3916954742186644,0.027628068549178954,-66.41831840796021,0.3914745794745255,0.027612487835244497,0.0,0.0,0.0,0.0027611940298502145,0.0007001681156790135,4.9386051075816805e-05
GLU 640,R GLU 640,0.0,0.0,0.0,-7.960199004975794e-05,0.00027067603002460874,1.909201510958681e-05,66.51069651741292,0.3797880954582354,0.026788186808675313,-66.5076815920398,0.379619078659053,0.02677626528284434,0.0,0.0,0.0,0.002935323383087422,0.0006547157827018276,4.6180090696216476e-05
THR 641,R THR 641,0.0,0.0,0.0,-3.9800995024882284e-05,0.00019549137019295314,1.3788898090378975e-05,0.2449552238805971,0.133137466776921,0.009390792849762101,-0.24491044776119417,0.13300765675898454,0.0093816367570575,0.0,0.0,0.0,4.9751243782536204e-06,0.0006026270220786115,4.250603280210713e-05
TYR 642,R TYR 642,0.0,0.0,0.0,-8.955223880599563e-05,0.00028553920104051395,2.014038236096934e-05,-0.34100000000000025,0.05949070749795281,0.004196150971800725,0.34096019900497504,0.059452128892170025,0.0041934298467552426,0.0,0.0,0.0,-0.0001293532338310801,0.0006254821659348686,4.4118110353989984e-05
CYS 643,R CYS 643,0.0,0.0,0.0,-9.950248756226648e-06,9.92534196182862e-05,7.0007964386731955e-06,0.14489054726368158,0.10929469933935769,0.007709053701559958,-0.14479601990049762,0.109284844775438,0.007708358614214263,0.0,0.0,0.0,8.4577114427858e-05,0.0005711217427556963,4.028382173742526e-05
ILE 644,R ILE 644,0.0,0.0,0.0,-3.980099502486958e-05,0.00019549137019289072,1.3788898090374572e-05,-0.04832338308457715,0.046873810703294376,0.0033062236878154527,0.048248756218905446,0.04681112478808481,0.0033018021642685375,0.0,0.0,0.0,-0.00011442786069637445,0.0006555092175919033,4.62360552783349e-05
ASP 645,R ASP 645,0.0,0.0,0.0,-3.4825870646755706e-05,0.00018333856490231586,1.2931705297165557e-05,54.54266666666668,0.28402643933202293,0.020033680377077052,-54.54212935323383,0.28400885205099385,0.02003243986592018,0.0,0.0,0.0,0.0005024875621890502,0.0006077802210558723,4.286951143273293e-05
ASN 646,R ASN 646,0.0,0.0,0.0,-9.95024875621781e-06,9.925341961819804e-05,7.000796438666977e-06,0.4959751243781093,0.05365120797821664,0.0037842644332952958,-0.49593034825870674,0.05358125019552369,0.0037793299917635295,0.0,0.0,0.0,3.482587064580124e-05,0.0006259568552259367,4.4151592355024973e-05
GLU 647,R GLU 647,0.0,0.0,0.0,-3.980099502487511e-05,0.00019549137019291788,1.3788898090376488e-05,51.947412935323364,0.48451765380489914,0.03417524029173797,-51.94712437810944,0.4844447603435336,0.03417009878339808,0.0,0.0,0.0,0.00024875621890906426,0.000596683158232103,4.208678497156761e-05
ALA 648,R ALA 648,0.0,0.0,0.0,-1.9900497512444456e-05,0.00013965839649376008,9.85074376847155e-06,-0.11800497512437799,0.049885091593660204,0.003518623065229284,0.1179303482587065,0.04987422114383921,0.003517856322816919,0.0,0.0,0.0,-9.452736318406477e-05,0.0006034889443623369,4.256682811251079e-05
LEU 649,R LEU 649,0.0,0.0,0.0,-2.4875621890551152e-05,0.0001557460282835918,1.098547782372207e-05,-0.01611940298507453,0.03455121905160538,0.002437055088061993,0.0161492537313433,0.034512347086704094,0.0024343132710597,0.0,0.0,0.0,4.975124378115533e-06,0.0006189182702518273,4.365512884969135e-05
TYR 650,R TYR 650,0.0,0.0,0.0,-1.9900497512444456e-05,0.00013965839649376008,9.85074376847155e-06,-0.027328358208955024,0.06519257078351977,0.004598329398870701,0.027263681592039804,0.06521922559675876,0.004600209484436666,0.0,0.0,0.0,-8.457711442761608e-05,0.0006049636683911103,4.267084712534045e-05
ASP 651,R ASP 651,0.0,0.0,0.0,-3.980099502486461e-05,0.0001954913701928663,1.378889809037285e-05,53.389004975124365,0.49945266059497956,0.03522867444795813,-53.38858208955221,0.49946402564677184,0.0352294760769037,0.0,0.0,0.0,0.00038308457711498444,0.0006209545194565301,4.379875479462462e-05
ILE 652,R ILE 652,0.0,0.0,0.0,-3.9800995024880075e-05,0.00019549137019294228,1.378889809037821e-05,-0.12776119402985087,0.04053329430027871,0.0028589981431007896,0.12773134328358213,0.04055188265361782,0.0028603092644541666,0.0,0.0,0.0,-6.965174129382956e-05,0.0006190382350286409,4.366359051262964e-05
CYS 653,R CYS 653,0.0,0.0,0.0,-4.975124378111114e-06,7.035888370017748e-05,4.962733015462517e-06,0.11730348258706473,0.05558062977136944,0.003920355353589532,-0.11731343283582092,0.05550094139900553,0.003914734569181353,0.0,0.0,0.0,-1.4925373134355437e-05,0.0005771573152703075,4.070953819866302e-05
PHE 654,R PHE 654,0.0,0.0,0.0,-2.9850746268655637e-05,0.00017017543658195473,1.2003249811990469e-05,-0.015298507462686572,0.04976162528501414,0.0035099144232783094,0.015303482587064682,0.049713832202413204,0.0035065433591502156,0.0,0.0,0.0,-2.487562189059534e-05,0.0006021339411109735,4.2471253552228455e-05
ARG 655,R ARG 655,0.0,0.0,0.0,-2.487562189054784e-05,0.00015574602828357105,1.0985477823720609e-05,-53.7481791044776,0.5458019867290471,0.038497903846624625,53.74773134328356,0.545767876107099,0.03849549786886009,0.0,0.0,0.0,-0.0004726368159164331,0.0005989190199627541,4.224449049850569e-05
THR 656,R THR 656,0.0,0.0,0.0,-1.9900497512440038e-05,0.00013965839649372904,9.85074376846936e-06,-0.20549253731343278,0.0944413329384648,0.006661378014398837,0.20547761194029857,0.09441698950260458,0.006659660960822943,0.0,0.0,0.0,-3.4825870646795476e-05,0.000625956855225846,4.415159235501858e-05
LEU 657,R LEU 657,0.0,0.0,0.0,-9.95024875621781e-06,9.925341961819804e-05,7.000796438666977e-06,-0.06743781094527342,0.03821420854226246,0.0026954224458791017,0.06739303482587067,0.038252106256759136,0.0026980955445562315,0.0,0.0,0.0,-5.4726368159002976e-05,0.0006083907896955471,4.2912577624050464e-05
LYS 658,R LYS 658,0.0,0.0,0.0,-3.980099502487897e-05,0.00019549137019293688,1.3788898090377828e-05,-53.36113930348256,0.9923928369285399,0.06999799367370224,53.360691542288535,0.9923283762690656,0.06999344696934669,0.0,0.0,0.0,-0.0004875621890547213,0.0006076580337115247,4.2860893001968026e-05
LEU 659,R LEU 659,0.0,0.0,0.0,-2.4875621890548943e-05,0.00015574602828357794,1.0985477823721095e-05,-0.06550248756218906,0.04502659516795614,0.0031759311498757805,0.06554726368159204,0.04502292401146799,0.0031756722064623763,0.0,0.0,0.0,1.9900497512289798e-05,0.000614583942952472,4.3349408973861695e-05
THR 660,R THR 660,0.0,0.0,0.0,-4.975124378109457e-06,7.035888370015405e-05,4.962733015460865e-06,0.00892537313432843,0.09657672640223518,0.006811997056179192,-0.008850746268656734,0.09665385544857957,0.00681743731964863,0.0,0.0,0.0,6.965174129359095e-05,0.0005599612443138938,3.949662087275304e-05
THR 661,R THR 661,0.0,0.0,0.0,-2.4875621890548943e-05,0.00015574602828357796,1.0985477823721097e-05,-0.07340298507462661,0.12475333589511735,0.008799421853735612,0.07338308457711444,0.12474845341442659,0.008799077470100638,0.0,0.0,0.0,-4.4776119402699546e-05,0.0005580572864425122,3.9362326039017196e-05
PRO 662,R PRO 662,0.0,0.0,0.0,-9.950248756213392e-06,9.925341961815396e-05,7.000796438663869e-06,-0.2918159203980101,0.04580676420615628,0.0032309600309480897,0.29182587064676624,0.045811907545944046,0.003231322814165107,0.0,0.0,0.0,1.414015394547463e-16,0.0006067612413299026,4.279763814449677e-05
THR 663,R THR 663,0.0,0.0,0.0,-1.9900497512436172e-05,0.00013965839649370194,9.85074376846745e-06,0.4555223880597015,0.05511075006209233,0.0038872125942975796,-0.45544278606965194,0.05507135091624446,0.0038844335928183427,0.0,0.0,0.0,5.970149253718534e-05,0.0006038169720774976,4.258996540358765e-05
TYR 664,R TYR 664,0.0,0.0,0.0,-2.985074626865785e-05,0.00017017543658196733,1.2003249811991358e-05,0.5006567164179107,0.03264152602221578,0.0023023557274704253,-0.5005771144278613,0.032685068534511884,0.0023054269794855775,0.0,0.0,0.0,4.975124378133208e-05,0.0005795112349676636,4.087557089252435e-05
GLY 665,R GLY 665,0.0,0.0,0.0,-9.950248756220019e-06,9.925341961822007e-05,7.000796438668532e-06,0.3967611940298502,0.020061167323852356,0.0014150056420885028,-0.39666169154228864,0.02010210194510008,0.001417892947651894,0.0,0.0,0.0,8.955223880595366e-05,0.0005571250817579464,3.929657339028307e-05
ASP 666,R ASP 666,0.0,0.0,0.0,-9.950248756220019e-06,9.925341961822007e-05,7.000796438668532e-06,53.49416417910452,0.2747851044668408,0.019381846873893306,-53.49354228855724,0.27469206540160845,0.019375284404216788,0.0,0.0,0.0,0.0006119402985075566,0.0005973879431708512,4.213649666823453e-05
LEU 667,R LEU 667,0.0,0.0,0.0,-9.950248756213392e-06,9.925341961815396e-05,7.000796438663869e-06,0.43565671641791054,0.018540437643805748,0.0013077416408158104,-0.4356567164179105,0.01855250897367386,0.001308593086775816,0.0,0.0,0.0,-9.950248756540382e-06,0.0005462677504998341,3.853075628999965e-05
ASN 668,R ASN 668,0.0,0.0,0.0,-1.9900497512448877e-05,0.00013965839649379108,9.850743768473738e-06,0.5848905472636814,0.062375352003107065,0.00439961810730284,-0.5848208955223881,0.06242055855678502,0.004402806731747323,0.0,0.0,0.0,4.9751243781685585e-05,0.0005795112349668022,4.08755708924636e-05
HIE 669,R HIE 669,0.0,0.0,0.0,-3.980099502486682e-05,0.0001954913701928772,1.3788898090373618e-05,0.24462189054726363,0.2515243404705838,0.01774115908326517,-0.24457711442786065,0.2515938155707819,0.017746059478998776,0.0,0.0,0.0,4.975124378000644e-06,0.0005773288330499758,4.07216361300561e-05
LEU 670,R LEU 670,0.0,0.0,0.0,-2.985074626865122e-05,0.00017017543658192955,1.2003249811988693e-05,0.4900447761194034,0.02225704617759841,0.0015698909943331412,-0.4899601990049751,0.022240620091399748,0.001568732387544547,0.0,0.0,0.0,5.4726368159226674e-05,0.0005660283643118168,3.992456252189534e-05
VAL 671,R VAL 671,0.0,0.0,0.0,-3.482587064677559e-05,0.00018333856490242053,1.293170529717294e-05,0.4953034825870646,0.024176021956122784,0.0017052451095652418,-0.4951741293532339,0.02424531605506961,0.0017101327384549435,0.0,0.0,0.0,9.452736318388388e-05,0.00063560986539915,4.483246319557642e-05
SER 672,R SER 672,0.0,0.0,0.0,-2.9850746268653428e-05,0.00017017543658194215,1.2003249811989581e-05,0.5609601990049748,0.049653109184640075,0.0035022602877134174,-0.5608358208955228,0.04963456417300233,0.0035009522234479445,0.0,0.0,0.0,9.452736318393608e-05,0.0005782284666972935,4.0785091394957544e-05
ALA 673,R ALA 673,0.0,0.0,0.0,-4.477611940298125e-05,0.0002068120367246244,1.4587396341050124e-05,0.5001741293532341,0.01903190636963329,0.0013424071719252172,-0.5000646766169152,0.0189752600391236,0.0013384116478372685,0.0,0.0,0.0,6.467661691548066e-05,0.0006393373589956548,4.509538032221999e-05
THR 674,R THR 674,0.0,0.0,0.0,-2.9850746268660058e-05,0.00017017543658197993,1.2003249811992248e-05,0.554353233830845,0.07661631226744932,0.005404097996109872,-0.5541592039800997,0.0765634034875353,0.005400366098514594,0.0,0.0,0.0,0.00016417910447726522,0.0005967661173085144,4.209263645365186e-05
MET 675,R MET 675,0.0,0.0,0.0,-5.970149253730244e-05,0.00023693295322962121,1.6711961981294363e-05,0.3930597014925374,0.1388603092696332,0.009794451036010484,-0.3929353233830845,0.13881148244194821,0.009791007057126096,0.0,0.0,0.0,6.467661691551905e-05,0.0005908051845322602,4.1672184673635986e-05
SER 676,R SER 676,0.0,0.0,0.0,-3.482587064676896e-05,0.00018333856490238565,1.293170529717048e-05,0.7187661691542286,0.0900865258463011,0.006354213605362078,-0.7185572139303483,0.09010054063701929,0.006355202132481103,0.0,0.0,0.0,0.00017412935323396936,0.0005682541677700064,4.008155859299504e-05
GLY 677,R GLY 677,0.0,0.0,0.0,-4.4776119402977936e-05,0.00020681203672460907,1.4587396341049042e-05,0.5481940298507465,0.035767730031704276,0.0025228611567076533,-0.5479502487562193,0.03577594055819192,0.0025234402825938486,0.0,0.0,0.0,0.00019900497512441114,0.0006388726116415348,4.5062599571348946e-05
VAL 678,R VAL 678,0.0,0.0,0.0,-9.452736318408853e-05,0.0002925610035421004,2.0635662121961237e-05,0.6012686567164178,0.0348147544447963,0.002455643441483072,-0.6010398009950247,0.034700544219288934,0.0024475876732982875,0.0,0.0,0.0,0.00013432835820896465,0.0006668151613041396,4.703351506139189e-05
THR 679,R THR 679,0.0,0.0,0.0,-8.955223880596913e-05,0.00028553920104042944,2.014038236096338e-05,0.38949751243781094,0.12273723598928596,0.008657217130764502,-0.38936815920398,0.12264913261997591,0.00865100279823598,0.0,0.0,0.0,3.980099502486903e-05,0.0006296235629672153,4.441022197801954e-05
THR 680,R THR 680,0.0,0.0,0.0,-6.965174129352357e-05,0.00025455918020824716,1.79552201736446e-05,0.6497412935323383,0.07082093414206138,0.004995323540811351,-0.6494179104477611,0.07073969153044744,0.004989593128819072,0.0,0.0,0.0,0.0002537313432834434,0.0006840750791344256,4.825093579855908e-05
CYX 681,R CYX 681,0.0,0.0,0.0,-0.00013432835820945523,0.0003410047659354742,2.4052621663947418e-05,0.6846815920398013,0.06179856628980071,0.004358934779885789,-0.6842189054726365,0.061682962812188234,0.004350780739274592,0.0,0.0,0.0,0.0003283582089541051,0.000685051322505062,4.831979469670802e-05
LEU 682,R LEU 682,0.0,0.0,0.0,-0.0001840796019900433,0.0003875490964009904,2.7335605607639983e-05,0.4974477611940298,0.10053027814218915,0.007090859094863859,-0.4971144278606963,0.10040828017230626,0.007082254021543804,0.0,0.0,0.0,0.0001492537313432818,0.0007448743192922242,5.2539383547842805e-05
ARG 683,R ARG 683,0.0,0.0,0.0,-0.00014925373134328925,0.00035633839959145594,2.5134172791390276e-05,-66.28244776119402,0.36528500221538357,0.025765217485151915,66.27904477611938,0.36513627659573417,0.02575472718877336,0.0,0.0,0.0,-0.0035522388059719807,0.0006529744135569585,4.605726398702399e-05
PHE 684,R PHE 684,0.0,0.0,0.0,-0.0001393034825870626,0.000346262938135424,2.4423504534813837e-05,0.37924378109452755,0.0713837312571345,0.005035020188584821,-0.37905970149253726,0.07133556339502817,0.0050316226895486225,0.0,0.0,0.0,4.47761194031105e-05,0.0006860261766516659,4.838855560654888e-05
PRO 685,R PRO 685,0.0,0.0,0.0,-0.0002039800995025115,0.00040295436281231775,2.842220932007633e-05,-0.6213333333333336,0.06515479717838206,0.004595665054192796,0.6208706467661693,0.06507762822661177,0.004590221976011637,0.0,0.0,0.0,-0.0006666666666667258,0.0006862786905678991,4.840636656492472e-05
GLY 686,R GLY 686,0.0,0.0,0.0,-0.00016915422885571435,0.0003748880842544025,2.6442566666647158e-05,0.23150746268656724,0.10179381753128167,0.007179982291719965,-0.23127363184079597,0.10167923297875577,0.007171900120543038,0.0,0.0,0.0,6.467661691538262e-05,0.0006916675501286738,4.878646741149173e-05
GLN 687,R GLN 687,0.0,0.0,0.0,-0.00046766169154228786,0.0004989531378858064,3.519344083266442e-05,1.1049850746268661,0.530071266001952,0.03738834435670937,-1.103980099502487,0.5294986736292311,0.037347956804732095,0.0,0.0,0.0,0.0005373134328360357,0.0010024104015833705,7.070457820478873e-05
LEU 688,R LEU 688,0.0,0.0,0.0,-0.00036815920398010924,0.0004823048874984071,3.401916379041759e-05,-0.38160199004975137,0.1348355578389135,0.009510566958352609,0.38141293532338294,0.13473690461235296,0.009503608496268131,0.0,0.0,0.0,-0.0005572139303480592,0.0007904656974911784,5.5755151421201164e-05
ASN 689,R ASN 689,0.0,0.0,0.0,-0.000293532338308474,0.00045538017598008144,3.212004106764674e-05,0.6654378109452735,0.12505516141368464,0.00882071098436318,-0.6649253731343282,0.12490489676870721,0.008810112133507842,0.0,0.0,0.0,0.00021890547263665925,0.0007410096621656358,5.226679165173922e-05
ALA 690,R ALA 690,0.0,0.0,0.0,-8.955223880597243e-05,0.00028553920104044006,2.014038236096413e-05,-0.4845323383084577,0.03385130198051701,0.0023876867443063158,0.4842189054726367,0.033791161975550675,0.002383444795422244,0.0,0.0,0.0,-0.0004029850746269119,0.000599992574395194,4.2320213189736394e-05
ASP 691,R ASP 691,0.0,0.0,0.0,-0.00017412935323386468,0.00037922067662016337,2.6748164169696347e-05,74.04119900497514,0.44425744429446357,0.031335504064564534,-74.03443283582094,0.44391801124306457,0.031311562303096355,0.0,0.0,0.0,0.006592039800993696,0.0007679761594600587,5.416886171590762e-05
LEU 692,R LEU 692,0.0,0.0,0.0,-0.00014427860696517535,0.0003513720116021837,2.478387079190168e-05,0.09832338308457701,0.07373827523292008,0.005201096915651483,-0.09832835820895526,0.07374348199068509,0.005201464172027722,0.0,0.0,0.0,-0.00014925373134349912,0.0006522917427885044,4.60091121036636e-05
ARG 693,R ARG 693,0.0,0.0,0.0,-0.000263681592039825,0.00044062865324351336,3.107954887869907e-05,-74.93163184079603,0.5216277658892269,0.036792785778008145,74.92417910447762,0.5211340177353514,0.03675795946844071,0.0,0.0,0.0,-0.00771641791044869,0.000916503796194731,6.464519345637157e-05
LYS 694,R LYS 694,0.0,0.0,0.0,-0.0003930348258706653,0.0004884244583592219,3.445080503817876e-05,-80.58352736318413,0.5857183797614041,0.04131338912925079,80.57327860696519,0.5852916711182788,0.04128329142218305,0.0,0.0,0.0,-0.010641791044772917,0.0011637325333077177,8.208336404006188e-05
LEU 695,R LEU 695,0.0,0.0,0.0,-0.00019402985074626054,0.0003954519790892901,2.7893031973323686e-05,0.2517810945273631,0.09982403344151844,0.007041044434529713,-0.25177611940298517,0.0997378884621645,0.00703496823617816,0.0,0.0,0.0,-0.00018905472636845654,0.0006647332177169879,4.688666608322565e-05
ALA 696,R ALA 696,0.0,0.0,0.0,-0.00014427860696516266,0.0003513720116021527,2.478387079189949e-05,-0.12959203980099498,0.06447447515556438,0.0045476788385761455,0.12944776119402987,0.06442164053033404,0.00454395217144897,0.0,0.0,0.0,-0.0002885572139303248,0.0006956284305527445,4.9065846375697574e-05
VAL 697,R VAL 697,0.0,0.0,0.0,-0.0002487562189054607,0.0004322922188303965,3.0491542132180595e-05,-0.24457213930348276,0.12950766327006344,0.009134766250763086,0.24439303482587058,0.1295155141641257,0.009135320010133825,0.0,0.0,0.0,-0.0004278606965174651,0.0007234658845218664,5.102934898707614e-05
ASN 698,R ASN 698,0.0,0.0,0.0,-0.00024378109452734075,0.00042936216936098387,3.0284872377430694e-05,0.24498507462686592,0.10449706499779622,0.007370654666628655,-0.24516417910447758,0.10444688674009997,0.007367115365220908,0.0,0.0,0.0,-0.0004228855721384593,0.0006876838564400553,4.850547932367267e-05
MET 699,R MET 699,0.0,0.0,0.0,-0.00015422885572142687,0.0003611679883161297,2.547482571472515e-05,-0.18569651741293533,0.23187061591582703,0.016354892238266153,0.18552736318407959,0.2318178442934197,0.016351170015015477,0.0,0.0,0.0,-0.0003233830845772064,0.0007122946575098731,5.024139138740908e-05
VAL 700,R VAL 700,0.0,0.0,0.0,-0.000159203980099512,0.00036586619524082265,2.580621168039802e-05,0.40814925373134314,0.05555605489738644,0.003918621975627113,-0.4080099502487561,0.05553009941278439,0.003916791216899959,0.0,0.0,0.0,-1.9900497512499692e-05,0.0006538078209353546,4.6116048011081585e-05
PRO 701,R PRO 701,0.0,0.0,0.0,-0.0001542288557213871,0.00036116798831603656,2.547482571471858e-05,0.3973781094527361,0.05209984977593295,0.003674840062634588,-0.3972736318407961,0.052042651387362956,0.0036708055993733856,0.0,0.0,0.0,-4.975124378100951e-05,0.0006209545194576137,4.379875479470105e-05
PHE 702,R PHE 702,0.0,0.0,0.0,-0.00022388059701492445,0.0004168429863811608,2.9401837294535716e-05,-0.06816417910447768,0.06008541110212357,0.004238098129794441,0.06815920398009956,0.06002482510775924,0.0042338247232437095,0.0,0.0,0.0,-0.0002288557213928373,0.0007174881447731397,5.0607711734625336e-05
PRO 703,R PRO 703,0.0,0.0,0.0,-7.462686567164683e-05,0.00026278831136806265,1.8535658332234722e-05,-0.08126368159203981,0.06839332489306586,0.004824093186731674,0.08126865671641788,0.0683349044548414,0.0048199725267338575,0.0,0.0,0.0,-6.965174129397096e-05,0.0006579966414872771,4.641150463227328e-05
ARG 704,R ARG 704,0.0,0.0,0.0,-0.00010945273631840254,0.0003122063978057006,2.202134139352564e-05,-61.787144278606974,0.38867571319537925,0.02741507102930747,61.78582089552241,0.38861584678947086,0.027410848378613,0.0,0.0,0.0,-0.0014328358208965666,0.0006591992865703931,4.649633267595425e-05
LEU 705,R LEU 705,0.0,0.0,0.0,-0.00014427860696517592,0.000351372011602185,2.478387079190177e-05,0.20555721393034815,0.08031850749960541,0.0056652307137152625,-0.2055621890547263,0.08026310815394198,0.005661323145156749,0.0,0.0,0.0,-0.00014925373134324284,0.0006893734557486465,4.862465447015992e-05
HIP 706,R HIP 706,0.0,0.0,0.0,-7.46268656716181e-05,0.0002627883113679615,1.8535658332227587e-05,-63.55293532338308,0.4064886293210144,0.028671497258794837,63.551044776119404,0.4063168420152343,0.028659380316495623,0.0,0.0,0.0,-0.001965174129349467,0.0006338550570634397,4.470868855894988e-05
PHE 707,R PHE 707,0.0,0.0,0.0,-7.960199004973364e-05,0.0002706760300245261,1.9092015109580978e-05,0.10875124378109453,0.1698209118466953,0.011978243565217601,-0.10882089552238793,0.16969861420435833,0.011969617354632379,0.0,0.0,0.0,-0.0001492537313434262,0.0007106943842186655,5.012851681239618e-05
PHE 708,R PHE 708,0.0,0.0,0.0,-0.00012935323383083595,0.00033559048664753773,2.3670727848069418e-05,-0.5414328358208957,0.0785121387858851,0.005537819288430587,0.5413681592039803,0.07849469216199485,0.005536588698463334,0.0,0.0,0.0,-0.00019402985074631137,0.0006519501393382022,4.598501725406032e-05
MET 709,R MET 709,0.0,0.0,0.0,-5.4726368159182486e-05,0.00022744536220214867,1.604275890766565e-05,0.4769502487562184,0.14856610674066292,0.010479045205470714,-0.4768258706467657,0.14857252622748165,0.010479498001159078,0.0,0.0,0.0,6.965174129357328e-05,0.0006503916754173377,4.587509168465476e-05
PRO 710,R PRO 710,0.0,0.0,0.0,-6.467661691543123e-05,0.0002459543700360173,1.734828366061682e-05,-0.30669154228855744,0.05664732808538529,0.003995594451513016,0.306592039800995,0.05657287587611159,0.003990342997572796,0.0,0.0,0.0,-0.00016417910447776398,0.000703870216271855,4.964717711807963e-05
GLY 711,R GLY 711,0.0,0.0,0.0,-3.482587064676454e-05,0.00018333856490236237,1.2931705297168837e-05,0.3014129353233832,0.04945940223550347,0.0034885972529799325,-0.30134328358208956,0.049426930512270636,0.0034863068742177674,0.0,0.0,0.0,3.482587064683304e-05,0.0006259568552259321,4.415159235502465e-05
PHE 712,R PHE 712,0.0,0.0,0.0,-6.965174129351583e-05,0.0002545591802082189,1.7955220173642606e-05,-0.30723880597014935,0.04798458175431331,0.003384571436921338,0.30719900497512437,0.047963089031647275,0.0033830554571508027,0.0,0.0,0.0,-0.00010945273631862126,0.0006132534549474806,4.325556358573439e-05
ALA 713,R ALA 713,0.0,0.0,0.0,-4.9751243781100096e-05,0.00021743058092949855,1.5336370701220995e-05,0.2850696517412934,0.04651512485393592,0.003280923938683902,-0.2849203980099501,0.04650023946700017,0.0032798740044423535,0.0,0.0,0.0,9.950248756223995e-05,0.0006149463037219293,4.3374967931871286e-05
PRO 714,R PRO 714,0.0,0.0,0.0,-3.482587064676896e-05,0.00018333856490238565,1.293170529717048e-05,-0.03715920398009949,0.06696924761955696,0.004723646520580336,0.03714925373134327,0.06690713555369338,0.004719265473245457,0.0,0.0,0.0,-4.4776119403022124e-05,0.0006639135250788168,4.68288494223571e-05
LEU 715,R LEU 715,0.0,0.0,0.0,-3.482587064676896e-05,0.00018333856490238565,1.293170529717048e-05,-0.06548258706467672,0.09998169456969869,0.007052164993085039,0.06545273631840799,0.0999840236241508,0.0070523292719197285,0.0,0.0,0.0,-6.467661691546658e-05,0.0005991669340229088,4.2261977008049666e-05
THR 716,R THR 716,0.0,0.0,0.0,-1.9900497512440038e-05,0.00013965839649372904,9.85074376846936e-06,0.04874626865671639,0.11789003349950722,0.00831532182823007,-0.04878606965174125,0.11784292186553291,0.008311998829782098,0.0,0.0,0.0,-5.970149253727427e-05,0.0005338473056216178,3.765468565581333e-05
SER 717,R SER 717,0.0,0.0,0.0,-3.9800995024877866e-05,0.00019549137019293143,1.3788898090377444e-05,0.4270646766169151,0.11680932626510436,0.008239094617248798,-0.4270199004975126,0.11682469582335223,0.008240178702301579,0.0,0.0,0.0,4.975124378084602e-06,0.0005943139565777449,4.191967437156897e-05
ARG 718,R ARG 718,0.0,0.0,0.0,-3.482587064676675e-05,0.000183338564902374,1.2931705297169657e-05,-56.16139800995022,1.6480001179768975,0.11624096581494574,56.1604925373134,1.6477278947451257,0.11622176466863923,0.0,0.0,0.0,-0.0009402985074612375,0.0006436972732190043,4.54029049605159e-05
GLY 719,R GLY 719,0.0,0.0,0.0,-4.975124378108905e-06,7.035888370014624e-05,4.962733015460314e-06,0.27615920398009947,0.12767657571937815,0.009005611293150174,-0.2761741293532337,0.12766695060188205,0.009004932389707372,0.0,0.0,0.0,-1.990049751239143e-05,0.00058979884423955,4.1601202902283486e-05
SER 720,R SER 720,0.0,0.0,0.0,-2.9850746268656744e-05,0.00017017543658196104,1.2003249811990914e-05,0.3628706467661694,0.14242796270842695,0.010046093907206087,-0.3627512437810943,0.14240530697160492,0.01004449589474194,0.0,0.0,0.0,8.955223880601442e-05,0.0006164739232258795,4.348271790385242e-05
GLN 721,R GLN 721,0.0,0.0,0.0,-2.985074626865785e-05,0.00017017543658196733,1.2003249811991358e-05,0.7092537313432838,0.12128003161347627,0.00855443385897577,-0.7091592039800995,0.12124090785980583,0.008551674282163031,0.0,0.0,0.0,6.467661691506005e-05,0.0005908051845329574,4.167218467368516e-05
GLN 722,R GLN 722,0.0,0.0,0.0,-6.467661691542128e-05,0.0002459543700359795,1.7348283660614153e-05,0.4450497512437813,0.3432303050444887,0.024209599089293942,-0.44499999999999973,0.34310317842418225,0.024200632268864736,0.0,0.0,0.0,-1.4925373133869368e-05,0.0006577332697466295,4.639292782201259e-05
TYR 723,R TYR 723,0.0,0.0,0.0,-4.477611940298346e-05,0.0002068120367246346,1.4587396341050843e-05,0.1337263681592039,0.0649986586256065,0.00458465188982612,-0.13372139303482586,0.0650045692236324,0.004585068791266588,0.0,0.0,0.0,-3.9800995025021475e-05,0.0006054544448387301,4.2705463826909984e-05
ARG 724,R ARG 724,0.0,0.0,0.0,-7.462686567164242e-05,0.0002627883113680471,1.8535658332233625e-05,-58.861726368159204,0.593450840636299,0.04185879486704132,58.860601990049716,0.5933634299492605,0.04185262939255314,0.0,0.0,0.0,-0.001199004975122326,0.0006912379873832874,4.875616839157228e-05
ALA 725,R ALA 725,0.0,0.0,0.0,-2.98507462686584e-05,0.0001701754365819705,1.2003249811991582e-05,-0.04226865671641792,0.08088544483869028,0.005705219390374268,0.04226865671641792,0.08082545201986488,0.005700987823200118,0.0,0.0,0.0,-2.9850746268697616e-05,0.0006301736928783813,4.4449025150118906e-05
LEU 726,R LEU 726,0.0,0.0,0.0,-8.457711442786132e-05,0.0002782513722210879,1.962633855027833e-05,0.322810945273632,0.06794176669247981,0.004792242727022837,-0.3227114427860698,0.06783596192108604,0.004784779833858885,0.0,0.0,0.0,1.4925373134404043e-05,0.0006346355709094908,4.476374176089279e-05
THR 727,R THR 727,0.0,0.0,0.0,-0.00010945273631841524,0.00031220639780573685,2.2021341393528198e-05,-0.4313582089552242,0.1583082547662632,0.011166203345360979,0.4312985074626867,0.1582706933889904,0.011163553970082483,0.0,0.0,0.0,-0.00016915422885575138,0.0007604945897175967,5.3641152474149026e-05
VAL 728,R VAL 728,0.0,0.0,0.0,-0.00010945273631840585,0.00031220639780571007,2.2021341393526307e-05,-0.39958706467661725,0.07977289675420973,0.0056267462989922435,0.39939800995024866,0.07967396745843107,0.005619768364486498,0.0,0.0,0.0,-0.0002985074626865254,0.0006694824325970588,4.722164987266849e-05
PRO 729,R PRO 729,0.0,0.0,0.0,-0.0001393034825870626,0.000346262938135424,2.4423504534813837e-05,-0.1832437810945274,0.11348826960063829,0.008004845341418884,0.18318407960199,0.11338834315508971,0.007997797073391282,0.0,0.0,0.0,-0.00019900497512465224,0.0006766900750613098,4.773003777395206e-05
GLU 730,R GLU 730,0.0,0.0,0.0,-9.950248756219522e-05,0.0002993355016217364,2.111349837397261e-05,60.84633830845771,0.38953930561737904,0.027475984142182094,-60.84489054726365,0.3894107398905264,0.027466915815003573,0.0,0.0,0.0,0.00134825870646809,0.0006751520578568826,4.762155440472629e-05
LEU 731,R LEU 731,0.0,0.0,0.0,-0.00013930348258709793,0.0003462629381355119,2.4423504534820034e-05,-0.4638905472636813,0.10593411995831488,0.007472016708243623,0.46366666666666684,0.10588016944604704,0.007468211332513479,0.0,0.0,0.0,-0.0003631840796019081,0.0007070630243081642,4.987238043314851e-05
THR 732,R THR 732,0.0,0.0,0.0,-0.00010945273631840696,0.0003122063978057132,2.202134139352653e-05,-0.15685572139303502,0.26204965933922353,0.01848355783521605,0.1568258706467662,0.2620009960243934,0.018480125389639192,0.0,0.0,0.0,-0.00013930348258740284,0.0007333542596095889,5.1726821188685186e-05
GLN 733,R GLN 733,0.0,0.0,0.0,-6.96517412935313e-05,0.0002545591802082754,1.795522017364659e-05,-0.6786169154228858,0.2664198936150768,0.018791810393890857,0.6784328358208959,0.2663459701914627,0.018786596237615312,0.0,0.0,0.0,-0.00025373134328373313,0.0006767632267905626,4.773519749910416e-05
GLN 734,R GLN 734,0.0,0.0,0.0,-7.462686567165125e-05,0.0002627883113680782,1.853565833223582e-05,-0.7319054726368156,0.10514394785742912,0.0074162822655302685,0.731766169154229,0.10511708728629005,0.0074143876669210285,0.0,0.0,0.0,-0.00021393034825866743,0.0006379421012139426,4.499696642628766e-05
MET 735,R MET 735,0.0,0.0,0.0,-0.00010447761194031572,0.000305879127342128,2.1575050145342386e-05,-0.34416417910447755,0.0841423096254331,0.005934940920251598,0.3440746268656713,0.0840821642872561,0.005930698595191849,0.0,0.0,0.0,-0.00019402985074627602,0.0006286399907059825,4.434084613978547e-05
PHE 736,R PHE 736,0.0,0.0,0.0,-0.00010447761194030467,0.00030587912734209564,2.1575050145340106e-05,-0.23321890547263702,0.0580691116871548,0.004095879334533792,0.2331691542288558,0.058082898758070926,0.004096851799536415,0.0,0.0,0.0,-0.0001542288557214136,0.0006238179088850954,4.4000722712618055e-05
ASP 737,R ASP 737,0.0,0.0,0.0,-2.985074626865785e-05,0.00017017543658196733,1.2003249811991358e-05,58.417766169154206,0.350057379874375,0.024691143819333832,-58.41680099502485,0.35000828732017375,0.024687681097546117,0.0,0.0,0.0,0.0009353233830844476,0.000615549764306565,4.3417532759642915e-05
ALA 738,R ALA 738,0.0,0.0,0.0,-2.4875621890548943e-05,0.00015574602828357794,1.0985477823721095e-05,-0.025562189054726382,0.057583833441470465,0.004061650446227293,0.0255820895522388,0.057583722112678586,0.004061642593699766,0.0,0.0,0.0,-4.975124377974132e-06,0.0005858829492545689,4.1324996966301573e-05
LYS 739,R LYS 739,0.0,0.0,0.0,-5.970149253730741e-05,0.00023693295322964095,1.6711961981295755e-05,-56.9334328358209,0.552010235607797,0.03893579995950315,56.932686567164176,0.551871646939654,0.03892602466855491,0.0,0.0,0.0,-0.0008059701492537618,0.0006365048991727902,4.489559401040467e-05
ASN 740,R ASN 740,0.0,0.0,0.0,-3.980099502487345e-05,0.00019549137019290972,1.3788898090375912e-05,-0.44434328358208836,0.1316542908743798,0.009286177687721645,0.44430845771144273,0.13162688250172855,0.009284244450172908,0.0,0.0,0.0,-7.46268656703013e-05,0.0006224673941583723,4.390546474845339e-05
MET 741,R MET 741,0.0,0.0,0.0,-6.467661691540914e-05,0.00024595437003593326,1.734828366061089e-05,-0.4221094527363186,0.08743519539197336,0.006167203174146833,0.42202985074626903,0.08747149701774112,0.006169763693405215,0.0,0.0,0.0,-0.0001442786069652422,0.0005765566012263624,4.066716709693488e-05
MET 742,R MET 742,0.0,0.0,0.0,-3.482587064676896e-05,0.00018333856490238565,1.293170529717048e-05,-0.278238805970149,0.14292527598013346,0.010081171680796737,0.2781542288557214,0.14288356284705397,0.010078229463242602,0.0,0.0,0.0,-0.00011940298507448115,0.0006431202248979601,4.536220311017719e-05
ALA 743,R ALA 743,0.0,0.0,0.0,-1.990049751243783e-05,0.00013965839649371356,9.85074376846827e-06,-0.35130348258706484,0.09666546115809047,0.006818255923280873,0.351218905472637,0.09669540750024126,0.006820368175395579,0.0,0.0,0.0,-0.00010447761194025607,0.0005935221210749096,4.1863822601528366e-05
ALA 744,R ALA 744,0.0,0.0,0.0,-2.4875621890542316e-05,0.00015574602828353647,1.098547782371817e-05,-0.2794079601990051,0.10382128126784908,0.007322988557509976,0.2793383084577114,0.1038527707150772,0.007325209651864793,0.0,0.0,0.0,-9.452736318401396e-05,0.0006034889443623817,4.2566828112513945e-05
CYS 745,R CYS 745,0.0,0.0,0.0,-3.980099502487566e-05,0.0001954913701929206,1.378889809037668e-05,0.20668159203980105,0.14019740208610934,0.009888762291620232,-0.2067064676616915,0.14025101309647378,0.009892543720732463,0.0,0.0,0.0,-6.467661691545774e-05,0.0005649778931971728,3.985046800236532e-05
ASP 746,R ASP 746,0.0,0.0,0.0,-3.980099502487179e-05,0.0001954913701929016,1.378889809037534e-05,57.074169154228855,0.4302910171572228,0.030350388249518398,-57.07360696517415,0.43019735115805446,0.030343781559331557,0.0,0.0,0.0,0.0005223880596990379,0.000590763287914625,4.166922951407915e-05
PRO 747,R PRO 747,0.0,0.0,0.0,-4.477611940299119e-05,0.0002068120367246703,1.4587396341053362e-05,0.09182587064676616,0.051739921049535134,0.0036494526477159612,-0.09182587064676612,0.051762416755992795,0.0036510393725085162,0.0,0.0,0.0,-4.477611940288956e-05,0.0006332299533010681,4.466459713912533e-05
ARG 748,R ARG 748,0.0,0.0,0.0,-5.970149253731404e-05,0.00023693295322966724,1.671196198129761e-05,-56.770646766169136,0.7975411214475628,0.056254213347998835,56.77001990049751,0.7974346927204227,0.05624670644438986,0.0,0.0,0.0,-0.0006865671641787063,0.0006279308647202936,4.429082824927576e-05
HIE 749,R HIE 749,0.0,0.0,0.0,-3.9800995024877866e-05,0.00019549137019293143,1.3788898090377444e-05,0.18265174129353226,0.08930359705642688,0.0062989900664153515,-0.18267164179104484,0.08928963237433173,0.006298005073686085,0.0,0.0,0.0,-5.970149253739523e-05,0.0006120009677487992,4.316721995028349e-05
GLY 750,R GLY 750,0.0,0.0,0.0,-3.4825870646767856e-05,0.00018333856490237982,1.2931705297170068e-05,-0.179,0.03710399530591945,0.002617114041986829,0.17896019900497506,0.03707902557071648,0.002615352812661373,0.0,0.0,0.0,-7.462686567166091e-05,0.0006062715227340363,4.27630960580369e-05
ARG 751,R ARG 751,0.0,0.0,0.0,-0.000109452736318418,0.00031220639780574466,2.2021341393528747e-05,-63.88912437810942,0.4983503727160489,0.035150925055676345,63.888203980099476,0.49814175407178907,0.03513621023106485,0.0,0.0,0.0,-0.0010298507462706047,0.0006457703776921324,4.5549130475649674e-05
TYR 752,R TYR 752,0.0,0.0,0.0,-8.955223880597796e-05,0.00028553920104045763,2.014038236096537e-05,0.19982587064676613,0.08217427498927588,0.00579612646000446,-0.19986567164179098,0.08214510196468067,0.005794068753504504,0.0,0.0,0.0,-0.0001293532338309442,0.0006640626353617726,4.683936685079333e-05
LEU 753,R LEU 753,0.0,0.0,0.0,-0.0001890547263681472,0.00039155208696417423,2.761795479204649e-05,0.43925373134328405,0.06058463344330823,0.004273310558763767,-0.43918407960199,0.06056624139970402,0.004272013284031476,0.0,0.0,0.0,-0.00011940298507466895,0.000673353264414196,4.749467729786286e-05
THR 754,R THR 754,0.0,0.0,0.0,-0.00010945273631840254,0.0003122063978057006,2.202134139352564e-05,-0.7289552238805972,0.21026499032007734,0.014830948909081714,0.7287462686567167,0.21017938393512928,0.014824910700250453,0.0,0.0,0.0,-0.0003184079601988514,0.0006677425046181375,4.709892481548431e-05
VAL 755,R VAL 755,0.0,0.0,0.0,-0.00015422885572138157,0.0003611679883160237,2.5474825714717677e-05,0.4514676616915425,0.046317745318053896,0.003267001859654443,-0.45132835820895517,0.04623508652163258,0.0032611715576876506,0.0,0.0,0.0,-1.4925373134274242e-05,0.0006652543144454446,4.6923421412511174e-05
ALA 756,R ALA 756,0.0,0.0,0.0,-8.955223880597575e-05,0.0002855392010404506,2.014038236096487e-05,-0.533666666666667,0.03336789253268372,0.002353589670836932,0.5334228855721393,0.03337835676199736,0.0023543277606639036,0.0,0.0,0.0,-0.00033333333333336346,0.0006641744461051532,4.6847253372558266e-05
ALA 757,R ALA 757,0.0,0.0,0.0,-0.00014925373134329808,0.0003563383995914771,2.5134172791391767e-05,0.5097512437810945,0.028587437851804506,0.0020164023957400454,-0.5095522388059704,0.028632141203777724,0.0020195555270728946,0.0,0.0,0.0,4.975124378097968e-05,0.000674711980424495,4.759051373596899e-05
VAL 758,R VAL 758,0.0,0.0,0.0,-0.00012437810945273864,0.0003300124169507922,2.3277281147514104e-05,-0.4434477611940299,0.03733402416910618,0.002633339027003799,0.4432636815920393,0.03725941230550763,0.0026280763119157714,0.0,0.0,0.0,-0.00030845771144286365,0.0007013690304457817,4.9470757072392785e-05
PHE 759,R PHE 759,0.0,0.0,0.0,-0.00018407960199006703,0.00038754909640104036,2.7335605607643506e-05,0.34075621890547264,0.06620520844695152,0.004669755352506189,-0.34058706467661676,0.06611044303624575,0.004663071115808553,0.0,0.0,0.0,-1.4925373134169847e-05,0.0007362511734802325,5.193115373850303e-05
ARG 760,R ARG 760,0.0,0.0,0.0,-0.00017910447761191174,0.00038343977846755475,2.704575666878819e-05,-65.60577611940293,0.4191906376300382,0.02956742784613178,65.60269651741297,0.41899645854617784,0.029553731509582546,0.0,0.0,0.0,-0.0032587064676561825,0.0007280699753215201,5.1354096513131203e-05
GLY 761,R GLY 761,0.0,0.0,0.0,-2.4875621890546734e-05,0.0001557460282835641,1.098547782372012e-05,0.24858706467661704,0.08766730207196907,0.0061835747170614795,-0.24852238805970153,0.08764696681749545,0.006182140378802446,0.0,0.0,0.0,3.980099502483699e-05,0.0006136166014143712,4.328117796256797e-05
ARG 762,R ARG 762,0.0,0.0,0.0,-0.00028358208955224626,0.0004507363841952805,3.179249325000979e-05,-74.35636815920397,2.1403115046871592,0.15096593364028074,74.34843781094527,2.138705999105375,0.15085269000794596,0.0,0.0,0.0,-0.008213930348260031,0.0017187884704307323,0.0001212339912206623
MET 763,R MET 763,0.0,0.0,0.0,-0.0002537313432835873,0.0004351456637944344,3.069280862172839e-05,0.29432338308457695,0.1285258163682765,0.00906551211000111,-0.2941144278606965,0.1284569418569499,0.009060654076540248,0.0,0.0,0.0,-4.477611940307736e-05,0.000728239938199674,5.136608477022766e-05
SER 764,R SER 764,0.0,0.0,0.0,-0.00022388059701493605,0.00041684298638118236,2.9401837294537237e-05,-0.6516716417910445,0.11792400639973458,0.008317718091853407,0.6511044776119399,0.11786928433186844,0.008313858294787398,0.0,0.0,0.0,-0.0007910447761194025,0.0007026031221457166,4.9557803189404444e-05
MET 765,R MET 765,0.0,0.0,0.0,-0.0003233830845771252,0.00046776753327536523,3.299377788367698e-05,-0.21143283582089564,0.149428818696837,0.010539896215074332,0.2111940298507464,0.14935282332451594,0.010534535914805111,0.0,0.0,0.0,-0.0005621890547263305,0.0007963618668448833,5.6171035141600724e-05
LYS 766,R LYS 766,0.0,0.0,0.0,-0.0004925373134328843,0.0004999443052073388,3.526335238514694e-05,-79.80703980099497,0.6566362180109998,0.04631554775880294,79.79690547263682,0.6558828966728659,0.0462624125684844,0.0,0.0,0.0,-0.010626865671640215,0.001173960692838281,8.280480278838041e-05
GLU 767,R GLU 767,0.0,0.0,0.0,-0.00031840796019899143,0.00046585870291419423,3.285913937101001e-05,73.915447761194,0.6301894988740119,0.04445014001909113,-73.90908955223883,0.6297356327082376,0.04441812676806959,0.0,0.0,0.0,0.00603980099502494,0.0008857118789629407,6.247329907403917e-05
VAL 768,R VAL 768,0.0,0.0,0.0,-0.00021890547263680066,0.0004135043732373871,2.916634968013485e-05,-0.43613930348258745,0.050667489822249605,0.0035738091812683908,0.43578109452736324,0.05063970715842038,0.003571849543255509,0.0,0.0,0.0,-0.0005771144278608047,0.0006948808064447603,4.901311303700989e-05
ASP 769,R ASP 769,0.0,0.0,0.0,-0.0002636815920397742,0.0004406286532434285,3.1079548878693085e-05,76.27436318407959,0.6160976471972037,0.043456177439134505,-76.26676119402984,0.6155275152867689,0.043415963434785876,0.0,0.0,0.0,0.0073383084577101415,0.0009645327920017602,6.803289761902948e-05
GLU 770,R GLU 770,0.0,0.0,0.0,-0.0003681592039800899,0.00048230488749838183,3.401916379041581e-05,75.38766666666665,0.8262431690868723,0.05827869969485399,-75.38090049751243,0.8255646522683553,0.058230840808531255,0.0,0.0,0.0,0.006398009950245793,0.0010700797477611696,7.547760587024157e-05
GLN 771,R GLN 771,0.0,0.0,0.0,-0.00018407960199005378,0.0003875490964010125,2.733560560764154e-05,-0.864950248756219,0.14765246782955296,0.01041460208542779,0.8644975124378103,0.14754640468714209,0.01040712096817742,0.0,0.0,0.0,-0.0006368159203979398,0.0006635032990162892,4.679991430688562e-05
MET 772,R MET 772,0.0,0.0,0.0,-0.00026368159203976973,0.0004406286532434211,3.1079548878692556e-05,-0.8330000000000001,0.07897351404362266,0.005570362189961668,0.8325870646766169,0.07892722028130791,0.005567096879732638,0.0,0.0,0.0,-0.0006766169154230166,0.000791685963113764,5.584122232190853e-05
LEU 773,R LEU 773,0.0,0.0,0.0,-0.00024378109452735016,0.00042936216936100035,3.0284872377431856e-05,-0.5260845771144282,0.054821717479551155,0.003866825807804009,0.5257512437810943,0.05479984212986639,0.003865282839604457,0.0,0.0,0.0,-0.0005771144278605423,0.0007499742163662863,5.289910255209478e-05
ASN 774,R ASN 774,0.0,0.0,0.0,-0.00012935323383083815,0.00033559048664754353,2.3670727848069828e-05,-0.4357114427860697,0.32539272302468675,0.022951433061775398,0.4354328358208955,0.3252437229522176,0.022940923406987522,0.0,0.0,0.0,-0.000407960199005403,0.0006930617903054339,4.888480953110489e-05
VAL 775,R VAL 775,0.0,0.0,0.0,-0.00015422885572139263,0.0003611679883160495,2.5474825714719496e-05,-0.3598358208955225,0.04691527146850037,0.003309148104712272,0.3596616915422886,0.04688713000731329,0.0033071631590850556,0.0,0.0,0.0,-0.0003283582089553741,0.000692275641077194,4.882935883994994e-05
GLN 776,R GLN 776,0.0,0.0,0.0,-0.00020398009950250265,0.00040295436281230024,2.8422209320075097e-05,-0.33202985074626806,0.23799025671865717,0.016786538419356716,0.33201492537313454,0.23785708903059558,0.016777145494861888,0.0,0.0,0.0,-0.00021890547263616434,0.0007274577801564888,5.131091559556074e-05
ASN 777,R ASN 777,0.0,0.0,0.0,-0.00021393034825869175,0.00041007822955210874,2.8924688137363575e-05,-0.4176616915422893,0.2038685435760635,0.014379778342285397,0.41747263681592034,0.20386126024912304,0.014379264616012768,0.0,0.0,0.0,-0.00040298507462772936,0.0006704799237380507,4.729200747298413e-05
LYS 778,R LYS 778,0.0,0.0,0.0,-0.00010945273631840696,0.0003122063978057132,2.202134139352653e-05,-63.86599999999999,1.1798355353803345,0.0832191822314701,63.86431343283582,1.1795324380481078,0.08319780339402365,0.0,0.0,0.0,-0.0017960199004980282,0.0007145844421610045,5.040290034390266e-05
ASN 779,R ASN 779,0.0,0.0,0.0,-0.00012437810945274582,0.0003300124169508113,2.327728114751545e-05,-0.6758308457711439,0.17616853995939222,0.012425970731256758,0.6757114427860699,0.17612017131687205,0.012422559070262094,0.0,0.0,0.0,-0.00024378109452679504,0.0006730591273410546,4.747393046836269e-05
SER 780,R SER 780,0.0,0.0,0.0,-0.0001094527363184064,0.00031220639780571164,2.202134139352642e-05,-0.17703980099502506,0.20346312244968448,0.01435118214087861,0.1769999999999999,0.20345469015305026,0.014350587372532352,0.0,0.0,0.0,-0.00014925373134335994,0.0007448743192921095,5.2539383547834714e-05
SER 781,R SER 781,0.0,0.0,0.0,-5.970149253731404e-05,0.00023693295322966727,1.6711961981297612e-05,0.04439800995024873,0.20112385925645135,0.014186183237109972,-0.04447761194029851,0.20100743964417614,0.014177971630798144,0.0,0.0,0.0,-0.00013930348258705375,0.0006695194032150366,4.722425757899912e-05
TYR 782,R TYR 782,0.0,0.0,0.0,-9.950248756218859e-05,0.0002993355016217165,2.1113498373971207e-05,-0.09448258706467655,0.07960637581201664,0.00561500081733979,0.09445771144278609,0.07959217849980346,0.005613999416147136,0.0,0.0,0.0,-0.0001243781094527447,0.0006144631085426862,4.334088597174297e-05
PHE 783,R PHE 783,0.0,0.0,0.0,-0.0001741293532337962,0.0003792206766200143,2.6748164169685833e-05,-0.17269154228855726,0.0942847617413668,0.006650334333654556,0.17255223880597026,0.09421283466906594,0.006645260989143661,0.0,0.0,0.0,-0.0003134328358209516,0.0006884033417351919,4.85562279035326e-05
VAL 784,R VAL 784,0.0,0.0,0.0,-0.00016915422885572983,0.0003748880842544368,2.644256666664958e-05,0.4578109452736322,0.05509804991178077,0.0038863167947632794,-0.4576616915422885,0.05516276210911617,0.0038908812412315895,0.0,0.0,0.0,-1.990049751242844e-05,0.0006688536194328623,4.717729681181247e-05
GLU 785,R GLU 785,0.0,0.0,0.0,-0.00019402985074626824,0.00039545197908930573,2.7893031973324787e-05,66.40039303482585,0.5600704288998348,0.039504322159654326,-66.39933830845767,0.5598304869404288,0.03948739795874157,0.0,0.0,0.0,0.0008606965174144998,0.0008106857931186752,5.718136700151082e-05
TRP 786,R TRP 786,0.0,0.0,0.0,-0.0003383084577114088,0.00047313406678477796,3.3372303971999235e-05,0.7988855721393038,0.10508926241733076,0.007412425051987801,-0.7987711442786072,0.1051155600203508,0.0074142799418875785,0.0,0.0,0.0,-0.00022388059701473943,0.0007883649341042197,5.560697499670641e-05
ILE 787,R ILE 787,0.0,0.0,0.0,-0.0002786069651741329,0.0004483136448186649,3.162160639024341e-05,-0.2558059701492537,0.0669483142452271,0.0047221699941994676,0.2557114427860696,0.06697899216508643,0.004724333847827111,0.0,0.0,0.0,-0.00037313432835855894,0.0007431776783234141,5.241971172093917e-05
PRO 788,R PRO 788,0.0,0.0,0.0,-0.00028855721393033855,0.0004530915450757052,3.195861349017471e-05,-0.16906965174129354,0.12275873325927161,0.008658733431278232,0.16921393034825863,0.12274176672381233,0.008657536704137981,0.0,0.0,0.0,-0.00014427860696523558,0.0007289873041019521,5.141879989648907e-05
ASN 789,R ASN 789,0.0,0.0,0.0,-0.00032338308457709647,0.00046776753327532365,3.2993777883674054e-05,-0.2653482587064671,0.14404863091715647,0.010160407028784966,0.26522388059701496,0.14394894281023632,0.010153375571868028,0.0,0.0,0.0,-0.0004477611940295142,0.0007320029515522062,5.163150726729025e-05
ASN 790,R ASN 790,0.0,0.0,0.0,-0.00023383084577114946,0.0004232658518438543,2.9854871294071762e-05,0.2721791044776121,0.1449957891349252,0.010227214418427727,-0.27211940298507464,0.14493150096436172,0.010222679880501875,0.0,0.0,0.0,-0.00017412935323278872,0.0006943462963740089,4.8975411603506207e-05
VAL 791,R VAL 791,0.0,0.0,0.0,-0.00016417910447760932,0.0003704380192833033,2.6128683284882086e-05,0.5526865671641793,0.05849800157029281,0.0041261308944095425,-0.5524726368159203,0.058543605362738324,0.00412934753791634,0.0,0.0,0.0,4.975124378123266e-05,0.0006597997870688845,4.6538688715347435e-05
LYS 792,R LYS 792,0.0,0.0,0.0,-0.0003532338308457963,0.0004779745721184599,3.371372689356451e-05,-77.36640298507461,0.620179593466242,0.04374409572963815,77.35983084577114,0.619666594066892,0.04370791154191119,0.0,0.0,0.0,-0.006925373134330882,0.0009922099486314373,6.998509372784692e-05
THR 793,R THR 793,0.0,0.0,0.0,-0.0002039800995024745,0.0004029543628122446,2.8422209320071174e-05,0.40507960199005,0.22873938249962344,0.016134032062031237,-0.4049253731343286,0.22856674216705397,0.016121854951861414,0.0,0.0,0.0,-4.97512437813365e-05,0.0006820458234489118,4.8107803138435747e-05
ALA 794,R ALA 794,0.0,0.0,0.0,-0.0001492537313432815,0.00035633839959143756,2.5134172791388982e-05,-0.4240099502487561,0.06417203169790126,0.004526346121885365,0.42375124378109447,0.06410709176737711,0.004521765612356428,0.0,0.0,0.0,-0.0004079601990050274,0.0006785529807388329,4.786143700919197e-05
VAL 795,R VAL 795,0.0,0.0,0.0,-0.00023383084577115277,0.0004232658518438603,2.9854871294072185e-05,0.45421393034825863,0.06995214430246317,0.004934043830365042,-0.45391044776119377,0.06991531437658562,0.004931446047690029,0.0,0.0,0.0,6.965174129360642e-05,0.0006947739373273527,4.900557507066647e-05
CYX 796,R CYX 796,0.0,0.0,0.0,-0.0001343283582077584,0.0003410047659311666,2.4052621663643583e-05,-0.05957213930348257,0.0827818930131842,0.0058389845309325,0.059532338308457715,0.08270657958994335,0.005833672331642677,0.0,0.0,0.0,-0.00017412935323027885,0.0007085317754339692,4.9975978149885906e-05
ASP 797,R ASP 797,0.0,0.0,0.0,-0.00015920398009949656,0.00036586619524078714,2.5806211680395516e-05,74.8469651741294,0.6305743206823813,0.044477283256633145,-74.83871641791045,0.6301033905350835,0.04444406640515593,0.0,0.0,0.0,0.008089552238805146,0.0008416640107396005,5.936640200011414e-05
ILE 798,R ILE 798,0.0,0.0,0.0,-0.00015422885572138987,0.00036116798831604307,2.5474825714719042e-05,0.11216915422885575,0.0641406356227519,0.004524131613489188,-0.11213930348258712,0.06414730015306794,0.004524601693213206,0.0,0.0,0.0,-0.00012437810945244645,0.0006536942370418433,4.610803642094955e-05
PRO 799,R PRO 799,0.0,0.0,0.0,-5.472636815921784e-05,0.00022744536220229564,1.6042758907676017e-05,0.19096019900497518,0.05808141830395683,0.004096747376354529,-0.19085572139303492,0.05801950332235784,0.004092380230271848,0.0,0.0,0.0,4.9751243781102305e-05,0.0005795112349677368,4.0875570892529516e-05
PRO 800,R PRO 800,0.0,0.0,0.0,-7.462686567164242e-05,0.00026278831136804714,1.8535658332233628e-05,0.2766915422885574,0.07034749835979942,0.004961929955470445,-0.2766467661691542,0.07034739385987035,0.0049619225846137625,0.0,0.0,0.0,-2.985074626867552e-05,0.0006141810691347104,4.332099244575147e-05
ARG 801,R ARG 801,0.0,0.0,0.0,-8.955223880596801e-05,0.0002855392010404259,2.0140382360963133e-05,-62.76200000000007,0.9888035435576977,0.06974482443938686,62.75969651741295,0.9885836053228428,0.0697293111924154,0.0,0.0,0.0,-0.0023930348258741547,0.0006614857720675427,4.665760892806812e-05
GLY 802,R GLY 802,0.0,0.0,0.0,-1.990049751243838e-05,0.00013965839649371744,9.850743768468542e-06,-0.19796019900497516,0.09796185879751797,0.006909696762418835,0.19788059701492544,0.09792577995473435,0.006907151957060567,0.0,0.0,0.0,-9.950248756212728e-05,0.0005816854488781146,4.1028928117491885e-05
LEU 803,R LEU 803,0.0,0.0,0.0,-8.955223880596968e-05,0.00028553920104043123,2.0140382360963506e-05,0.15182587064676623,0.07235480934386619,0.005103514755698076,-0.15176119402985078,0.07233925523068718,0.0051024176531441374,0.0,0.0,0.0,-2.4875621890544525e-05,0.0006942393449757482,4.8967867833518895e-05
LYS 804,R LYS 804,0.0,0.0,0.0,-8.457711442786077e-05,0.0002782513722210861,1.9626338550278206e-05,-63.07589552238806,1.0029202306699665,0.07074053877589549,63.07367164179106,1.0025395721231667,0.07071368919218306,0.0,0.0,0.0,-0.0023084577114426377,0.0007690390135946349,5.4243829666319664e-05
MET 805,R MET 805,0.0,0.0,0.0,-0.00013930348258703608,0.00034626293813535815,2.442350453480919e-05,-0.5771840796019903,0.15261006449884432,0.010764283993015775,0.5769452736318408,0.15248900780888167,0.010755745312462223,0.0,0.0,0.0,-0.00037810945273630597,0.000681174291852558,4.804633003937871e-05
SER 806,R SER 806,0.0,0.0,0.0,-4.975124378108905e-05,0.00021743058092945025,1.5336370701217586e-05,0.5721840796019901,0.07968089932154439,0.005620257300412169,-0.5720447761194031,0.07968253543161317,0.005620372702718577,0.0,0.0,0.0,8.955223880609648e-05,0.0006402271817769211,4.515814358198572e-05
ALA 807,R ALA 807,0.0,0.0,0.0,-5.4726368159200165e-05,0.00022744536220222216,1.6042758907670833e-05,-0.4499104477611936,0.02107040886292193,0.0014861920515810137,0.44977611940298495,0.021052992291918655,0.0014849635813809687,0.0,0.0,0.0,-0.00018905472636814778,0.0006261940649312473,4.4168323837592967e-05
THR 808,R THR 808,0.0,0.0,0.0,-8.955223880597133e-05,0.0002855392010404365,2.014038236096388e-05,0.3515522388059702,0.08032848300294818,0.005665934331470142,-0.35145273631840795,0.08028753677977853,0.005663046207570274,0.0,0.0,0.0,9.95024875632607e-06,0.0006148255405282833,4.3366449952951754e-05
PHE 809,R PHE 809,0.0,0.0,0.0,-0.00014427860696516044,0.00035137201160214727,2.478387079189911e-05,-0.24589054726368148,0.054174381786865865,0.003821166268521573,0.2458258706467663,0.054176095106221296,0.003821287116751165,0.0,0.0,0.0,-0.00020895522388061376,0.0006662581357612224,4.6994225508930104e-05
ILE 810,R ILE 810,0.0,0.0,0.0,-6.467661691543233e-05,0.0002459543700360215,1.7348283660617118e-05,0.31772636815920396,0.04769419326175127,0.0033640890119088955,-0.3176567164179104,0.0477054245292565,0.0033648812044384307,0.0,0.0,0.0,4.975124377974132e-06,0.0006026270220785919,4.250603280210575e-05
GLY 811,R GLY 811,0.0,0.0,0.0,-3.482587064676233e-05,0.00018333856490235077,1.2931705297168019e-05,-0.13440796019900494,0.08437657084629321,0.005951464432761533,0.13444776119402987,0.08432877206784363,0.005948092966879252,0.0,0.0,0.0,4.9751243780796306e-06,0.0006026270220787267,4.2506032802115254e-05
ASN 812,R ASN 812,0.0,0.0,0.0,-0.00012437810945272924,0.00033001241695076734,2.327728114751235e-05,-0.4317860696517412,0.06110718912013709,0.004310168794333093,0.43164179104477585,0.061049209779511705,0.0043060792469610445,0.0,0.0,0.0,-0.0002686567164176378,0.0006672604469373774,4.70649230883128e-05
SER 813,R SER 813,0.0,0.0,0.0,-4.477611940299119e-05,0.0002068120367246703,1.4587396341053362e-05,-0.18979601990049738,0.08439036977950765,0.005952437734466166,0.18982587064676618,0.08443210659602159,0.005955381622520966,0.0,0.0,0.0,-1.492537313426706e-05,0.0006187582810364422,4.36438440805257e-05
THR 814,R THR 814,0.0,0.0,0.0,-4.9751243781100096e-05,0.00021743058092949855,1.5336370701220995e-05,-0.2418706467661691,0.08928334450528476,0.006297561561599547,0.24183084577114436,0.08931141360866009,0.006299541403500235,0.0,0.0,0.0,-8.955223880592051e-05,0.0006631301460159525,4.677359412360242e-05
ALA 815,R ALA 815,0.0,0.0,0.0,-2.4875621890551152e-05,0.0001557460282835918,1.098547782372207e-05,-0.39688059701492545,0.021236307772367118,0.0014978936584263021,0.3968656716417911,0.021200461500458737,0.001495365257352757,0.0,0.0,0.0,-3.980099502484914e-05,0.0005356986977073677,3.778527278490523e-05
ILE 816,R ILE 816,0.0,0.0,0.0,-8.457711442787127e-05,0.0002782513722211206,1.9626338550280635e-05,-0.4574726368159206,0.035854744234086314,0.002528998665324414,0.4573631840796018,0.03578546409658636,0.002524112021199246,0.0,0.0,0.0,-0.00019402985074598437,0.0006595371353759358,4.652016269333551e-05
GLN 817,R GLN 817,0.0,0.0,0.0,-4.4776119403002235e-05,0.00020681203672472137,1.4587396341056963e-05,-0.2878009950248754,0.3458338401228748,0.024393238294621315,0.2877960199004976,0.34580875453135496,0.02439146889342134,0.0,0.0,0.0,-4.975124378108463e-05,0.0005880336046603366,4.147669250246966e-05
GLU 818,R GLU 818,0.0,0.0,0.0,-6.46766169154257e-05,0.0002459543700359963,1.734828366061534e-05,55.02526865671638,0.4758385606362273,0.03356306426012287,-55.02492039800994,0.4758199141266807,0.03356174903674689,0.0,0.0,0.0,0.00028358208955260307,0.0006648076851163532,4.689191860859232e-05
LEU 819,R LEU 819,0.0,0.0,0.0,-1.990049751243562e-05,0.00013965839649369806,9.850743768467175e-06,-0.40345273631840817,0.03284259164325762,0.0023165378029005998,0.4033930348258708,0.032881057336797685,0.0023192509637305443,0.0,0.0,0.0,-7.960199004985515e-05,0.0006178375390609282,4.357889994894911e-05
PHE 820,R PHE 820,0.0,0.0,0.0,-5.4726368159209e-05,0.00022744536220225888,1.6042758907673425e-05,-0.3680398009950251,0.04174988793097249,0.002944810041469925,0.36804477611940295,0.04172681809499583,0.0029431828207034535,0.0,0.0,0.0,-4.9751243781261384e-05,0.0005964342117671803,4.206922564180594e-05
LYS 821,R LYS 821,0.0,0.0,0.0,-3.980099502487566e-05,0.0001954913701929206,1.378889809037668e-05,-54.680099502487565,0.5177096038143869,0.03651641993383697,54.679796019900486,0.5176689650726516,0.03651355349800526,0.0,0.0,0.0,-0.00034328358209020156,0.0005872333006830507,4.1420243412296375e-05
ARG 822,R ARG 822,0.0,0.0,0.0,-4.975124378109568e-05,0.00021743058092947923,1.5336370701219633e-05,-53.88693034825871,0.3477098566407572,0.02452556229723798,53.88651741293529,0.3477010652798712,0.024524942202452143,0.0,0.0,0.0,-0.000462686567166247,0.0006228251683348158,4.393070019313558e-05
ILE 823,R ILE 823,0.0,0.0,0.0,-3.980099502488449e-05,0.00019549137019296399,1.378889809037974e-05,-0.4065870646766168,0.020210672315966332,0.0014255509111621594,0.40651243781094537,0.02022365233971048,0.001426466451446327,0.0,0.0,0.0,-0.00011442786069652911,0.0005746214813127397,4.053067426221143e-05
SER 824,R SER 824,0.0,0.0,0.0,-9.950248756222228e-06,9.925341961824211e-05,7.000796438670086e-06,-0.3942786069651742,0.13367656812516188,0.009428818127010618,0.39428358208955216,0.13370921214353315,0.009431120658534835,0.0,0.0,0.0,-4.975124378022324e-06,0.000585882949254295,4.1324996966282254e-05
GLU 825,R GLU 825,0.0,0.0,0.0,-4.9751243781092364e-05,0.00021743058092946475,1.533637070121861e-05,52.352303482587054,0.3748641842782274,0.026440880892305736,-52.35203980099501,0.3747972299689545,0.02643615829945489,0.0,0.0,0.0,0.00021393034825873815,0.00062214919994131,4.388302105885375e-05
GLN 826,R GLN 826,0.0,0.0,0.0,-9.95024875621781e-06,9.925341961819804e-05,7.000796438666977e-06,-0.21697014925373115,0.13903494354601506,0.009806768788132943,0.21697512437810926,0.13905560782568496,0.009808226334039948,0.0,0.0,0.0,-4.975124378062508e-06,0.0006026270220779165,4.250603280205811e-05
PHE 827,R PHE 827,0.0,0.0,0.0,-1.990049751243562e-05,0.00013965839649369806,9.850743768467175e-06,-0.3418208955223878,0.029294995772445483,0.0020663096834690592,0.34184577114427855,0.029324757246897197,0.0020684088960216595,0.0,0.0,0.0,4.975124378186234e-06,0.0006108269611727492,4.3084411911142886e-05
THR 828,R THR 828,0.0,0.0,0.0,-9.950248756220019e-06,9.925341961822007e-05,7.000796438668532e-06,-0.29537810945273624,0.14575992774329063,0.010281112600159611,0.2953482587064677,0.14573679030775552,0.010279480611287922,0.0,0.0,0.0,-3.9800995024828155e-05,0.0005628710696012356,3.970186412368715e-05
ALA 829,R ALA 829,0.0,0.0,0.0,-1.4925373134324505e-05,0.00012125430454677407,8.55261921160504e-06,-0.2287562189054726,0.02359115429197344,0.0016639917252887222,0.22878109452736312,0.023571883090535328,0.0016626324395440518,0.0,0.0,0.0,9.950248756166993e-06,0.0005462677504998531,3.8530756290001e-05
MET 830,R MET 830,0.0,0.0,0.0,-9.950248756222228e-06,9.925341961824212e-05,7.000796438670087e-06,-0.16801492537313434,0.03525041584200433,0.0024863726271350233,0.16794527363184078,0.03522129034521387,0.0024843182729879375,0.0,0.0,0.0,-7.960199004972039e-05,0.0005931884004293942,4.184028376210478e-05
PHE 831,R PHE 831,0.0,0.0,0.0,-1.4925373134333343e-05,0.00012125430454684589,8.552619211610105e-06,-0.2861691542288557,0.028050438646122687,0.001978525392195323,0.2861592039800996,0.028006831564667812,0.001975449585822865,0.0,0.0,0.0,-2.4875621890683716e-05,0.0005681234795471091,4.007234055648854e-05
ARG 832,R ARG 832,0.0,0.0,0.0,-4.975124378108905e-06,7.035888370014624e-05,4.962733015460314e-06,-49.20223383084575,0.46872530653641437,0.03306133400074374,49.20211442786067,0.4687451140380307,0.03306273111418637,0.0,0.0,0.0,-0.00012437810945149197,0.0005896729309453171,4.159232166327694e-05
ARG 833,R ARG 833,0.0,0.0,0.0,-9.950248756218362e-06,9.925341961820355e-05,7.000796438667366e-06,-45.98792039800995,0.16709690825266463,0.011786107165954343,45.98786069651742,0.16705836706138832,0.011783388679924671,0.0,0.0,0.0,-6.96517412930165e-05,0.0005774574379513023,4.073070722038896e-05
LYS 834,R LYS 834,0.0,0.0,0.0,-4.975124378108905e-06,7.035888370014624e-05,4.962733015460314e-06,-47.462243781094486,0.6909098444891089,0.04873302297639388,47.4621791044776,0.6908630320957887,0.04872972108475426,0.0,0.0,0.0,-6.965174129379421e-05,0.0006109485147458392,4.3092985639129986e-05
ALA 835,R ALA 835,0.0,0.0,0.0,-4.975124378108905e-06,7.035888370014624e-05,4.962733015460314e-06,0.2720298507462686,0.021819684035761792,0.0015390418474044425,-0.2720597014925372,0.021863129596008158,0.001542106260949272,0.0,0.0,0.0,-3.4825870646760124e-05,0.0005762989606679731,4.0648994533102154e-05
PHE 836,R PHE 836,0.0,0.0,0.0,-9.950248756220019e-06,9.925341961822007e-05,7.000796438668532e-06,0.1965820895522387,0.03775865328797321,0.002663290055739675,-0.19657213930348238,0.03776671018120299,0.0026638583451713818,0.0,0.0,0.0,1.414015394547463e-16,0.0006387176207098885,4.5051667353935486e-05
LEU 837,R LEU 837,0.0,0.0,0.0,-1.4925373134322296e-05,0.00012125430454675613,8.552619211603774e-06,0.14952736318407964,0.02964097771184159,0.0020907133678809892,-0.14955721393034824,0.029654527566176803,0.002091669100916076,0.0,0.0,0.0,-4.477611940302654e-05,0.0005211784146788857,3.676109098738865e-05
HIE 838,R HIE 838,0.0,0.0,0.0,-4.975124378111114e-06,7.035888370017748e-05,4.962733015462517e-06,0.32134328358208963,0.05923136663287555,0.004177858477581203,-0.3213432835820897,0.05920254942039838,0.004175825868133,0.0,0.0,0.0,-4.975124378062508e-06,0.0006026270220786205,4.250603280210777e-05
TRP 839,R TRP 839,0.0,0.0,0.0,-1.4925373134331134e-05,0.00012125430454682793,8.552619211608838e-06,0.13411442786069652,0.03971480219300947,0.002801266161153067,-0.13406467661691532,0.03973232322023872,0.0028025019991272165,0.0,0.0,0.0,3.482587064666733e-05,0.0006098536603903843,4.301576056716761e-05
TYR 840,R TYR 840,0.0,0.0,0.0,-4.975124378106696e-06,7.035888370011499e-05,4.96273301545811e-06,-0.07255223880597017,0.04288824430963415,0.0030251035095672923,0.07254726368159202,0.042936132193485285,0.0030284812604600064,0.0,0.0,0.0,-9.95024875625758e-06,0.0005815577789532251,4.1019922975312106e-05
THR 841,R THR 841,0.0,0.0,0.0,-9.95024875621781e-06,9.925341961819804e-05,7.000796438666977e-06,0.01563184079602011,0.057271230229796584,0.004039601115741544,-0.015601990049751206,0.05726043145982293,0.004038839429235786,0.0,0.0,0.0,1.9900497512736096e-05,0.0005639254652857357,3.977623546103138e-05
GLY 842,R GLY 842,0.0,0.0,0.0,-9.950248756219467e-06,9.925341961821457e-05,7.000796438668144e-06,-0.012457711442786103,0.033967784748679945,0.002395902805290996,0.012407960199004989,0.03393691449573685,0.00239372538553361,0.0,0.0,0.0,-5.970149253732895e-05,0.0005338473056212135,3.7654685655784817e-05
GLU 843,R GLU 843,0.0,0.0,0.0,-4.975124378111114e-06,7.035888370017748e-05,4.962733015462517e-06,48.93075124378111,0.23622103193675623,0.016661746925018494,-48.93056716417911,0.23615141174343848,0.016656836295205302,0.0,0.0,0.0,0.00017910447761138149,0.0005622991130764679,3.966152142096649e-05
GLY 844,R GLY 844,0.0,0.0,0.0,0.0,0.0,0.0,0.1586567164179104,0.06333482507144142,0.0044672941195312435,-0.1586019900497512,0.06333941418322829,0.0044676178105192,0.0,0.0,0.0,5.472636815929517e-05,0.0005833426152079225,4.114581561803974e-05
MET 845,R MET 845,0.0,0.0,0.0,-9.95024875621781e-06,9.925341961819804e-05,7.000796438666977e-06,-0.36441293532338287,0.06404074909087455,0.004517086160754888,0.36446268656716413,0.06404444857891624,0.004517347102522,0.0,0.0,0.0,3.98009950248613e-05,0.0006054544448388482,4.270546382691831e-05
ASP 846,R ASP 846,0.0,0.0,0.0,-4.975124378111114e-06,7.035888370017748e-05,4.962733015462517e-06,51.27626865671642,0.3732991910413622,0.026330494780458617,-51.27602985074624,0.3733203432905804,0.026331986745083774,0.0,0.0,0.0,0.00023383084577084678,0.0005554342581909353,3.917731189126489e-05
GLU 847,R GLU 847,0.0,0.0,0.0,-9.95024875621781e-06,9.925341961819804e-05,7.000796438666977e-06,49.39260696517414,0.3329788360010155,0.023486516214701547,-49.392467661691505,0.33300327968667465,0.023488240339353057,0.0,0.0,0.0,0.0001293532338300494,0.0006174768749907047,4.3553460666876134e-05
MET 848,R MET 848,0.0,0.0,0.0,-1.4925373134326714e-05,0.00012125430454679203,8.552619211606305e-06,0.1947363184079603,0.12786822789828936,0.00901912939556665,-0.19473631840796007,0.12788242860786195,0.009020131036390561,0.0,0.0,0.0,-1.492537313421735e-05,0.0005415806233105061,3.8200151828603245e-05
GLU 849,R GLU 849,0.0,0.0,0.0,-1.990049751243562e-05,0.00013965839649369806,9.850743768467175e-06,53.46767661691544,0.38925209560009655,0.027455725909530007,-53.46723383084577,0.3892476478979177,0.02745541219280676,0.0,0.0,0.0,0.00042288557213807044,0.0006428122539859204,4.534048051691527e-05
PHE 850,R PHE 850,0.0,0.0,0.0,-9.95024875621781e-06,9.925341961819804e-05,7.000796438666977e-06,0.32140298507462695,0.04293465810637344,0.003028377286371833,-0.3213781094527363,0.04303644548759601,0.00303555681468134,0.0,0.0,0.0,1.4925373134594051e-05,0.0005857139364282109,4.131307572069203e-05
THR 851,R THR 851,0.0,0.0,0.0,-1.4925373134328925e-05,0.00012125430454680997,8.55261921160757e-06,0.19371144278606994,0.12441007589214981,0.008775210159916336,-0.19369651741293537,0.12448505849645804,0.008780499025037783,0.0,0.0,0.0,2.386150978298844e-16,0.0006229443807377113,4.3939108787709405e-05
GLU 852,R GLU 852,0.0,0.0,0.0,-1.4925373134328925e-05,0.00012125430454680997,8.55261921160757e-06,55.56337810945274,0.5100234082197448,0.035974277497305716,-55.56282089552236,0.509998466257895,0.03597251822696155,0.0,0.0,0.0,0.0005422885572175095,0.0005637937736619807,3.976694665008529e-05
ALA 853,R ALA 853,0.0,0.0,0.0,-9.950248756220019e-06,9.925341961822007e-05,7.000796438668532e-06,0.35389552238805966,0.031988555631566946,0.002256298747237462,-0.35388557213930355,0.03190099486581385,0.0022501226870129455,0.0,0.0,0.0,5.96537744574711e-17,0.0005642764926868724,3.980099502487518e-05
GLU 854,R GLU 854,0.0,0.0,0.0,-1.9900497512444456e-05,0.00013965839649376008,9.85074376847155e-06,53.361905472636835,0.4671892731362536,0.032952990558282165,-53.361537313432855,0.46719927657050186,0.03295369614613122,0.0,0.0,0.0,0.0003482587064683348,0.0005969320008724334,4.2104336978107184e-05
SER 855,R SER 855,0.0,0.0,0.0,-9.950248756220019e-06,9.925341961822007e-05,7.000796438668532e-06,0.3412885572139304,0.12658902956566226,0.008928901701993435,-0.3412686567164178,0.1265625421572279,0.008927033424251971,0.0,0.0,0.0,9.950248756318337e-06,0.0006690756209723638,4.71929555930726e-05
ASN 856,R ASN 856,0.0,0.0,0.0,-1.4925373134326714e-05,0.00012125430454679203,8.552619211606305e-06,0.6177661691542289,0.13712847609076811,0.00967229694199939,-0.6177661691542288,0.13712600897736815,0.009672122925237342,0.0,0.0,0.0,-1.4925373134541027e-05,0.0005857139364289364,4.13130757207432e-05
MET 857,R MET 857,0.0,0.0,0.0,-4.477611940297352e-05,0.0002068120367245887,1.4587396341047605e-05,0.5131990049751245,0.13144985688326807,0.009271758025785332,-0.5131343283582092,0.13146827499068492,0.009273057138917221,0.0,0.0,0.0,1.9900497512450256e-05,0.0005897988442395685,4.1601202902284794e-05
ASN 858,R ASN 858,0.0,0.0,0.0,-5.4726368159209e-05,0.00022744536220225888,1.6042758907673425e-05,0.2965074626865667,0.1334366311078888,0.009411894274689043,-0.2964577114427861,0.13336296730164196,0.009406698430410676,0.0,0.0,0.0,-4.975124378663464e-06,0.0006108269611742354,4.308441191124772e-05
ASP 859,R ASP 859,0.0,0.0,0.0,-3.482587064676896e-05,0.00018333856490238565,1.293170529717048e-05,58.76456716417912,0.5302178813529386,0.037398685806212965,-58.76378109452734,0.5301146612490836,0.0373914052214407,0.0,0.0,0.0,0.0007512437810962762,0.0005797674480352001,4.089364276891561e-05
LEU 860,R LEU 860,0.0,0.0,0.0,-3.9800995024880075e-05,0.00019549137019294228,1.378889809037821e-05,0.38976119402985093,0.039727087474054915,0.002802132698065567,-0.3898059701492539,0.039688177170830514,0.002799388176886461,0.0,0.0,0.0,-8.457711442781824e-05,0.0005966831582315278,4.208678497152704e-05
VAL 861,R VAL 861,0.0,0.0,0.0,-3.98009950248867e-05,0.00019549137019297483,1.3788898090380505e-05,0.30694029850746274,0.15734806750061964,0.011098476957538485,-0.3068706467661693,0.15734925877769515,0.011098560983744734,0.0,0.0,0.0,2.9850746268661715e-05,0.000589379028652054,4.157159139387255e-05
SER 862,R SER 862,0.0,0.0,0.0,-3.482587064676896e-05,0.00018333856490238565,1.293170529717048e-05,0.2856368159203979,0.15066995474049735,0.010627439201782322,-0.28558706467661704,0.1506499142004326,0.010626025651074913,0.0,0.0,0.0,1.492537313436814e-05,0.0006267472051053924,4.420733933727182e-05
GLU 863,R GLU 863,0.0,0.0,0.0,-9.452736318406919e-05,0.00029256100354204057,2.0635662121957016e-05,63.175039800995,0.4587676098110366,0.032358972227814274,-63.1737910447761,0.4586285592324158,0.032349164356212996,0.0,0.0,0.0,0.0011542288557235107,0.0007337591667496946,5.1755381136295527e-05
TYR 864,R TYR 864,0.0,0.0,0.0,-8.457711442785359e-05,0.00027825137222106243,1.9626338550276536e-05,0.2003582089552239,0.07416977328018431,0.0052315324412404215,-0.20035323383084577,0.07419786376341818,0.005233513791160056,0.0,0.0,0.0,-7.960199004974358e-05,0.0007008394687735631,4.9433404672010175e-05
GLN 865,R GLN 865,0.0,0.0,0.0,-5.9701492537310724e-05,0.00023693295322965407,1.671196198129668e-05,0.1436666666666666,0.18776298527700425,0.013243779848565748,-0.1436119402985075,0.1877676627665487,0.013244109773240087,0.0,0.0,0.0,-4.975124378027157e-06,0.0005686460522280227,4.010919999143353e-05
GLN 866,R GLN 866,0.0,0.0,0.0,-5.472636815920624e-05,0.00022744536220224742,1.6042758907672615e-05,0.28702985074626947,0.39592344240176136,0.02792628643137266,-0.2869950248756218,0.3958946477467857,0.027924255413007935,0.0,0.0,0.0,-1.990049751140162e-05,0.0006226264302863745,4.391668229201834e-05
TYR 867,R TYR 867,0.0,0.0,0.0,-9.950248756217589e-05,0.0002993355016216783,2.111349837396851e-05,0.07212935323383093,0.09128498475581989,0.006438746379123654,-0.07215422885572137,0.09135781217444336,0.00644388322916769,0.0,0.0,0.0,-0.00012437810945267844,0.0006144631085423869,4.334088597172186e-05
GLN 868,R GLN 868,0.0,0.0,0.0,-5.472636815920127e-05,0.00022744536220222676,1.604275890767116e-05,0.3106169154228856,0.20153731926656174,0.014215346457656392,-0.31065174129353224,0.20155284755533576,0.014216441738697247,0.0,0.0,0.0,-8.955223880574376e-05,0.0006083501041845137,4.290970788936682e-05
ASP 869,R ASP 869,0.0,0.0,0.0,-6.965174129353185e-05,0.00025455918020827746,1.7955220173646737e-05,122.80740298507466,1.6546794888263332,0.11671209230948006,-122.80636815920396,1.6544890852235994,0.11669866227483686,0.0,0.0,0.0,0.0009651741293476614,0.0007080075712395188,4.9939003636848876e-05
gdp 870,R gdp 870,0.0,0.0,0.0,-6.965174129352908e-05,0.0002545591802082673,1.7955220173646022e-05,154.64475621890548,0.5807250102976573,0.04096118400328919,-154.64375621890548,0.5806035333644441,0.040952615681062204,0.0,0.0,0.0,0.0009303482587059608,0.0006190382350319058,4.366359051285993e-05
MET 871,L MET   1,0.0,0.0,0.0,-2.4875621890544525e-05,0.0001557460282835503,1.0985477823719143e-05,-47.23527363184079,0.23577664561547695,0.016630402330672308,47.23511442786072,0.23575670872323148,0.016628996090718388,0.0,0.0,0.0,-0.00018407960198760576,0.000607535821788671,4.285227283756898e-05
ARG 872,L ARG   2,0.0,0.0,0.0,-2.4875621890545077e-05,0.00015574602828355376,1.0985477823719389e-05,-46.60357711442785,0.2501251731900842,0.01764246943254985,46.60348756218905,0.25011336950568436,0.017641636864845607,0.0,0.0,0.0,-0.00011442786069409436,0.0006000338265942439,4.232312289551083e-05
GLU 873,L GLU   3,0.0,0.0,0.0,-9.95024875621781e-06,9.925341961819804e-05,7.000796438666977e-06,48.513089552238796,0.25844177523436773,0.018229077311627453,-48.51294527363184,0.25841538159023913,0.01822721564751019,0.0,0.0,0.0,0.0001343283582086775,0.0005874861460349733,4.1438077748343264e-05
CYS 874,L CYS   4,0.0,0.0,0.0,-2.9850746268662267e-05,0.00017017543658199254,1.2003249811993135e-05,0.07692537313432839,0.040339349121513324,0.002845318304944882,-0.07688059701492532,0.040324130420518,0.002844244860542271,0.0,0.0,0.0,1.4925373134355437e-05,0.0006726912751365925,4.7447984174392564e-05
ILE 875,L ILE   5,0.0,0.0,0.0,-4.477611940298898e-05,0.0002068120367246601,1.4587396341052642e-05,-0.0864676616915423,0.03926995736245107,0.0027698892260558947,0.08655223880597018,0.039208062266950186,0.0027655234826304245,0.0,0.0,0.0,3.980099502515404e-05,0.0005971807398257179,4.212188167112643e-05
SER 876,L SER   6,0.0,0.0,0.0,-3.980099502487566e-05,0.0001954913701929206,1.378889809037668e-05,-0.005766169154228894,0.05539447005961269,0.0039072246599358195,0.005776119402985079,0.05536576368050963,0.003905199868071068,0.0,0.0,0.0,-2.9850746268689745e-05,0.000580876398779097,4.097186212345669e-05
ILE 877,L ILE   7,0.0,0.0,0.0,-6.96517412935335e-05,0.0002545591802082835,1.795522017364716e-05,-0.15456218905472632,0.04251364853345304,0.002998681560722443,0.15453731343283583,0.04253368405569275,0.0030000947574997643,0.0,0.0,0.0,-9.452736318415977e-05,0.0006277337431078883,4.427692436276565e-05
HID 878,L HID   8,0.0,0.0,0.0,-7.960199004976015e-05,0.0002706760300246162,1.9092015109587338e-05,-0.1897064676616917,0.06670502683408143,0.004705009823314949,0.18972139303482582,0.06670139883851542,0.004704753924238265,0.0,0.0,0.0,-6.467661691567427e-05,0.0006155497643070471,4.341753275967691e-05
VAL 879,L VAL   9,0.0,0.0,0.0,-7.96019900497469e-05,0.0002706760300245712,1.909201510958416e-05,-0.12891542288557228,0.03697394283413334,0.0026079408479062387,0.1289154228855721,0.03690862471096705,0.0026033336627250933,0.0,0.0,0.0,-7.960199004996231e-05,0.0006864950571408406,4.8421627886288985e-05
GLY 880,L GLY  10,0.0,0.0,0.0,-4.4776119402992295e-05,0.0002068120367246754,1.4587396341053721e-05,-0.5588557213930347,0.025960821603148675,0.0018311351701868104,0.5587860696517409,0.02596072435296436,0.0018311283106876956,0.0,0.0,0.0,-0.00011442786069653464,0.00065550921759218,4.623605527835441e-05
GLN 881,L GLN  11,0.0,0.0,0.0,-0.0001791044776118985,0.00038343977846752635,2.7045756668786184e-05,-0.23420398009950272,0.15656678254691872,0.011043369365855562,0.2341691542288558,0.15650317894115665,0.011038883113407854,0.0,0.0,0.0,-0.00021393034825852603,0.0006758116366881922,4.766807750842402e-05
ALA 882,L ALA  12,0.0,0.0,0.0,-9.45273631840714e-05,0.0002925610035420474,2.0635662121957497e-05,-0.26451243781094547,0.04235142122912347,0.0029872389289343007,0.2644925373134329,0.04238782320724367,0.002989806526501867,0.0,0.0,0.0,-0.00011442786069651358,0.0006630554902150675,4.676832830941716e-05
GLY 883,L GLY  13,0.0,0.0,0.0,-3.980099502487124e-05,0.00019549137019289888,1.3788898090375148e-05,-0.36949253731343285,0.028796786616439578,0.0020311687190721216,0.36945771144278616,0.028751282951884553,0.002027959138042183,0.0,0.0,0.0,-7.462686567169267e-05,0.0006144228251248609,4.3338044598527485e-05
VAL 884,L VAL  14,0.0,0.0,0.0,-9.452736318406698e-05,0.00029256100354203374,2.0635662121956535e-05,-0.45604477611940303,0.041511647769897464,0.002928005876156353,0.4559054726368157,0.04155097594390579,0.002930779871668003,0.0,0.0,0.0,-0.0002338308457713472,0.0006691865941239016,4.7200783035664116e-05
GLN 885,L GLN  15,0.0,0.0,0.0,-0.00010447761194029805,0.0003058791273420763,2.157505014533874e-05,-0.7951990049751237,0.12504041216993722,0.008819670652921734,0.7950796019900499,0.12499521834372918,0.008816482926203762,0.0,0.0,0.0,-0.00022388059701429754,0.0006500109954455079,4.584824058973723e-05
ILE 886,L ILE  16,0.0,0.0,0.0,-8.955223880597575e-05,0.0002855392010404506,2.014038236096487e-05,-0.2597114427860695,0.03302940523769943,0.0023297146178828314,0.25969154228855723,0.033023199716439425,0.0023292769141613455,0.0,0.0,0.0,-0.00010945273631836497,0.0006292696540573369,4.438525916821994e-05
GLY 887,L GLY  17,0.0,0.0,0.0,-4.975124378108905e-05,0.00021743058092945025,1.5336370701217586e-05,-0.40067164179104475,0.02714145077258824,0.001914410331048708,0.4006965174129357,0.027089724471667277,0.0019107618390907897,0.0,0.0,0.0,-2.487562189049481e-05,0.0006103405047954367,4.305009992383851e-05
ASN 888,L ASN  18,0.0,0.0,0.0,-3.980099502487566e-05,0.0001954913701929206,1.378889809037668e-05,-0.7568855721393035,0.10779320463724197,0.007603146431022735,0.7567611940298505,0.1078381073627041,0.0076063136250772165,0.0,0.0,0.0,-0.0001641791044770879,0.0005883702490882053,4.15004375695997e-05
ALA 889,L ALA  19,0.0,0.0,0.0,-3.9800995024877866e-05,0.00019549137019293143,1.3788898090377444e-05,-0.29424875621890545,0.029476996865762033,0.0020791470507942893,0.29423383084577104,0.029460489600711518,0.0020779827180909694,0.0,0.0,0.0,-5.472636815922171e-05,0.000548167503317027,3.866475452208186e-05
CYS 890,L CYS  20,0.0,0.0,0.0,-1.4925373134326714e-05,0.00012125430454679203,8.552619211606305e-06,-0.3946169154228854,0.047244021048317555,0.0033323363121962124,0.3946169154228855,0.04726297250057268,0.003333673044572443,0.0,0.0,0.0,-1.4925373134214035e-05,0.0005506903125181594,3.884269976304851e-05
TRP 891,L TRP  21,0.0,0.0,0.0,-5.472636815919132e-05,0.00022744536220218543,1.604275890766824e-05,-0.4698507462686571,0.04530282422242086,0.0031954148451297263,0.4698208955223882,0.04535671508363545,0.003199216013398982,0.0,0.0,0.0,-8.45771144279729e-05,0.0005966831582314283,4.208678497152002e-05
GLU 892,L GLU  22,0.0,0.0,0.0,-6.965174129353571e-05,0.0002545591802082916,1.7955220173647733e-05,55.148194029850735,0.429743412006603,0.03031176316029727,-55.14747263681595,0.4296274684957994,0.030303585135594016,0.0,0.0,0.0,0.0006517412935323394,0.0006372433267191566,4.4947678673650544e-05
LEU 893,L LEU  23,0.0,0.0,0.0,-4.975124378109347e-05,0.00021743058092946958,1.5336370701218952e-05,-0.2860945273631836,0.02551374656107005,0.0017996009280978147,0.2860597014925372,0.025514339308684998,0.0017996427372909663,0.0,0.0,0.0,-8.45771144273366e-05,0.0006749320550091623,4.760603660031469e-05
TYR 894,L TYR  24,0.0,0.0,0.0,-2.4875621890551152e-05,0.0001557460282835918,1.098547782372207e-05,-0.1895024875621891,0.021132400526702216,0.0014905646064077341,0.18947263681592041,0.021138973873636484,0.0014910282545518945,0.0,0.0,0.0,-5.472636815920955e-05,0.0006165140726231799,4.348554982398894e-05
CYS 895,L CYS  25,0.0,0.0,0.0,-2.9850746268653428e-05,0.00017017543658194215,1.2003249811989581e-05,-0.3399353233830846,0.036579509203268905,0.002580119644678497,0.33992039800995005,0.03661135989653323,0.002582366219364102,0.0,0.0,0.0,-4.477611940295142e-05,0.0005399328082637868,3.808392391670831e-05
LEU 896,L LEU  26,0.0,0.0,0.0,-4.9751243781092364e-05,0.00021743058092946475,1.533637070121861e-05,-0.3275721393034824,0.0211466337582096,0.0014915685411520576,0.3274626865671644,0.021112346974513065,0.001489150137895833,0.0,0.0,0.0,-0.00015920398009930379,0.0006185582363247944,4.362973401449205e-05
GLU 897,L GLU  27,0.0,0.0,0.0,-2.4875621890547287e-05,0.00015574602828356758,1.0985477823720363e-05,49.42553731343283,0.24144107127131756,0.01702994011094272,-49.425323383084546,0.24140195810504017,0.01702718128090711,0.0,0.0,0.0,0.0001890547263675772,0.0006100971311538386,4.303293367072683e-05
HIP 898,L HIP  28,0.0,0.0,0.0,-2.9850746268662267e-05,0.00017017543658199254,1.2003249811993135e-05,-49.61500497512437,0.25464876791251,0.017961539203088264,49.61477114427859,0.25461329055459303,0.017959036823201362,0.0,0.0,0.0,-0.0002636815920378078,0.0005944388868153182,4.192848627110502e-05
GLY 899,L GLY  29,0.0,0.0,0.0,-1.9900497512438364e-05,0.0001396583964937173,9.850743768468534e-06,-0.1433184079601991,0.050266435488990714,0.0035455209896998654,0.1433880597014925,0.050288012841419004,0.0035470429387935787,0.0,0.0,0.0,4.975124378113103e-05,0.0005880336046602781,4.1476692502465535e-05
ILE 900,L ILE  30,0.0,0.0,0.0,-2.9850746268655637e-05,0.00017017543658195475,1.200324981199047e-05,0.09755721393034832,0.040776394988494405,0.0028761451435653047,-0.09761194029850752,0.04075480201497746,0.002874622092644952,0.0,0.0,0.0,-8.457711442782266e-05,0.0005623431303857853,3.966462616258137e-05
GLN 901,L GLN  31,0.0,0.0,0.0,-2.4875621890546734e-05,0.0001557460282835641,1.098547782372012e-05,-0.2680298507462681,0.04838968173058897,0.0034131449861463836,0.2680099502487564,0.048393905093990865,0.003413442879232354,0.0,0.0,0.0,-4.477611940219139e-05,0.0005841906206198346,4.1205629307991395e-05
PRO 902,L PRO  32,0.0,0.0,0.0,-4.975124378109347e-05,0.00021743058092946958,1.5336370701218952e-05,0.13107960199004973,0.04183946614387871,0.00295112840144491,-0.13104975124378104,0.041842247121978676,0.002951324556515971,0.0,0.0,0.0,-1.9900497512400268e-05,0.0005897988442397522,4.160120290229775e-05
ASP 903,L ASP  33,0.0,0.0,0.0,-1.4925373134327266e-05,0.00012125430454679651,8.552619211606622e-06,52.1209303482587,0.3827832546294154,0.026999449047694364,-52.120442786069674,0.3827021729680818,0.026993729988259545,0.0,0.0,0.0,0.0004726368159172815,0.0005989190199675149,4.224449049884149e-05
GLY 904,L GLY  34,0.0,0.0,0.0,-1.990049751243783e-05,0.00013965839649371356,9.85074376846827e-06,-0.08462686567164171,0.03388413201800817,0.002390002396607602,0.08456716417910452,0.033882394148755865,0.0023898798167617972,0.0,0.0,0.0,-7.960199004972701e-05,0.0006178375390607731,4.3578899948938174e-05
GLN 905,L GLN  35,0.0,0.0,0.0,-3.482587064676896e-05,0.00018333856490238565,1.293170529717048e-05,0.33404477611940286,0.06778890988618244,0.004781461039205237,-0.3340248756218905,0.06775603278098809,0.004779142067004141,0.0,0.0,0.0,-1.4925373134576377e-05,0.0006024627065955488,4.249444288154753e-05
MET 906,L MET  36,0.0,0.0,0.0,-2.487562189055336e-05,0.00015574602828360564,1.0985477823723048e-05,0.04757711442786068,0.12101537780507621,0.008535766618628243,-0.047562189054726346,0.12099766604049783,0.008534517327078795,0.0,0.0,0.0,-9.950248756478518e-06,0.0006148255405284319,4.336644995296223e-05
PRO 907,L PRO  37,0.0,0.0,0.0,-1.4925373134330581e-05,0.00012125430454682342,8.552619211608519e-06,-0.06503482587064673,0.06488592194583286,0.004576700057543641,0.06501492537313432,0.06482816763970575,0.004572626382881271,0.0,0.0,0.0,-3.4825870646419874e-05,0.0005676004257490567,4.0035447186157094e-05
SER 908,L SER  38,0.0,0.0,0.0,-1.9900497512436724e-05,0.0001396583964937058,9.850743768467722e-06,-0.0351194029850746,0.11975890237536017,0.008447141675049816,0.03512935323383085,0.11973404684636929,0.008445388501209461,0.0,0.0,0.0,-9.950248756151804e-06,0.0005553005528471285,3.9167881043457794e-05
ASP 909,L ASP  39,0.0,0.0,0.0,-9.950248756222228e-06,9.925341961824211e-05,7.000796438670086e-06,48.79833333333335,0.46101063901497885,0.032517183309338615,-48.7981393034826,0.4609800726285938,0.03251502732267569,0.0,0.0,0.0,0.000184079601990858,0.0005562358152985923,3.923384937043951e-05
LYS 910,L LYS  40,0.0,0.0,0.0,-1.990049751243838e-05,0.00013965839649371744,9.850743768468542e-06,-46.633875621890525,1.1267175278291373,0.07947252685653201,46.63371144278605,1.1266922778094237,0.07947074585746149,0.0,0.0,0.0,-0.0001840796019893026,0.0005472184513197586,3.859781355553235e-05
THR 911,L THR  41,0.0,0.0,0.0,-1.492537313432892e-05,0.00012125430454680995,8.552619211607569e-06,0.03159203980099514,0.09680134418045383,0.0068278403726902345,-0.03164179104477604,0.09683144839248856,0.006829963760087991,0.0,0.0,0.0,-6.46766169152854e-05,0.0005991669340226222,4.226197700802946e-05
ILE 912,L ILE  42,0.0,0.0,0.0,-2.9850746268655637e-05,0.00017017543658195473,1.2003249811990469e-05,-0.06145273631840791,0.10100312297509181,0.007124210997850787,0.061417910447761195,0.10100812477843386,0.007124563797856657,0.0,0.0,0.0,-6.46766169154489e-05,0.0007059068617131449,4.9790831011386856e-05
GLY 913,L GLY  43,0.0,0.0,0.0,-4.975124378111114e-06,7.035888370017748e-05,4.962733015462517e-06,0.026223880597014904,0.14118061057684733,0.009958112471461932,-0.02624875621890542,0.1411068816560405,0.009952912034356621,0.0,0.0,0.0,-2.9850746268617527e-05,0.0005893790286521433,4.157159139387884e-05
GLY 914,L GLY  44,0.0,0.0,0.0,-1.4925373134327818e-05,0.000121254304546801,8.552619211606938e-06,0.1899502487562191,0.15253691344269651,0.010759124315340847,-0.1899601990049751,0.15254754876688872,0.010759874473270068,0.0,0.0,0.0,-2.4875621890429634e-05,0.0006343234806172032,4.474172860895108e-05
GLY 915,L GLY  45,0.0,0.0,0.0,-9.950248756218914e-06,9.925341961820907e-05,7.000796438667756e-06,-0.08472636815920406,0.08539839181518971,0.0060235381268218865,0.08471641791044773,0.0853829778968374,0.006022450912848585,0.0,0.0,0.0,-1.9900497512519577e-05,0.0005179388830901711,3.6532592047035124e-05
ASP 916,L ASP  46,0.0,0.0,0.0,-4.975124378111114e-06,7.035888370017748e-05,4.962733015462517e-06,47.17873631840794,0.3213230657187773,0.022664381567898382,-47.178547263681565,0.3213104371501748,0.022663490817348548,0.0,0.0,0.0,0.0001840796019895854,0.0005651093088725579,3.9859737349414117e-05
ASP 917,L ASP  47,0.0,0.0,0.0,-1.4925373134326714e-05,0.00012125430454679203,8.552619211606305e-06,46.07348756218905,0.20562960250778045,0.014503993861960916,-46.07335323383085,0.20559369098395375,0.01450146085837192,0.0,0.0,0.0,0.00011940298507251037,0.000523736709697243,3.694153920491578e-05
SER 918,L SER  48,0.0,0.0,0.0,-4.975124378111114e-06,7.035888370017748e-05,4.962733015462517e-06,0.2843184079601989,0.05508065645826446,0.0038850899551450425,-0.2843432835820896,0.05504793539460069,0.0038827819892648953,0.0,0.0,0.0,-2.9850746268823278e-05,0.0006060265150366636,4.274581454751755e-05
PHE 919,L PHE  49,0.0,0.0,0.0,-1.990049751243562e-05,0.00013965839649369806,9.850743768467175e-06,0.22541293532338305,0.017398279546693072,0.0012271800201742278,-0.22535820895522388,0.017378749669516066,0.001225802488849722,0.0,0.0,0.0,3.482587064657012e-05,0.0006098536603908972,4.301576056720378e-05
ASN 920,L ASN  50,0.0,0.0,0.0,-1.4925373134324505e-05,0.00012125430454677407,8.55261921160504e-06,0.40862686567164136,0.16044023724115153,0.011316581794535964,-0.40864179104477594,0.16045557356891557,0.011317663535691138,0.0,0.0,0.0,-2.9850746269082053e-05,0.0005893790286515181,4.157159139383475e-05
THR 921,L THR  51,0.0,0.0,0.0,-2.9850746268655637e-05,0.00017017543658195475,1.200324981199047e-05,0.29333830845771147,0.09819366069214369,0.0069260468074310326,-0.2933383084577114,0.09815915077424384,0.006923612665501602,0.0,0.0,0.0,-2.9850746268758375e-05,0.0006060265150366167,4.274581454751425e-05
PHE 922,L PHE  52,0.0,0.0,0.0,-2.9850746268662267e-05,0.00017017543658199254,1.2003249811993135e-05,0.26541791044776114,0.015489829036952663,0.0010925683001613774,-0.2654129353233832,0.015559982856938426,0.0010975165690976466,0.0,0.0,0.0,-2.4875621890683716e-05,0.0006343234806173015,4.4741728608958016e-05
PHE 923,L PHE  53,0.0,0.0,0.0,-5.472636815919574e-05,0.00022744536220220378,1.6042758907669536e-05,-0.21899502487562197,0.02915911018175054,0.002056725052903556,0.21897512437810943,0.029181272160155095,0.0020582882383341963,0.0,0.0,0.0,-7.462686567175951e-05,0.0006304093158789022,4.446564471516019e-05
SER 924,L SER  54,0.0,0.0,0.0,-4.975124378108905e-06,7.035888370014624e-05,4.962733015460314e-06,0.17609452736318407,0.12019737507543733,0.008478069154717128,-0.17606965174129335,0.12014214269821208,0.008474173363204199,0.0,0.0,0.0,1.99004975125251e-05,0.0005981746613011345,4.219198748664572e-05
GLU 925,L GLU  55,0.0,0.0,0.0,-1.9900497512439485e-05,0.0001396583964937252,9.85074376846909e-06,49.40019900497513,0.3305031746552916,0.023311896527045853,-49.39996517412934,0.3304558946230546,0.02330856165070025,0.0,0.0,0.0,0.00021393034825873815,0.0005633985141039562,3.973906719044742e-05
THR 926,L THR  56,0.0,0.0,0.0,-9.950248756218362e-06,9.925341961820355e-05,7.000796438667366e-06,-0.4917313432835822,0.056525760980407784,0.003987019769060165,0.49171144278606976,0.05649661037168906,0.003984963643654229,0.0,0.0,0.0,-2.9850746268582727e-05,0.0006141810691347293,4.3320992445752795e-05
GLY 927,L GLY  57,0.0,0.0,0.0,-4.975124378109319e-06,7.03588837001521e-05,4.9627330154607274e-06,-0.26464179104477614,0.058684424987347904,0.004139280188400862,0.26457711442786064,0.058717006390267446,0.004141578303371644,0.0,0.0,0.0,-6.965174129354897e-05,0.0006109485147466335,4.309298563918601e-05
ALA 928,L ALA  58,0.0,0.0,0.0,-1.990049751243838e-05,0.00013965839649371744,9.850743768468542e-06,-0.1055174129353233,0.06886962912774167,0.00485768909710602,0.105502487562189,0.06877702991957643,0.004851157652554888,0.0,0.0,0.0,-3.4825870646534766e-05,0.0006259568552258887,4.415159235502159e-05
GLY 929,L GLY  59,0.0,0.0,0.0,-9.950248756218362e-06,9.925341961820355e-05,7.000796438667366e-06,-0.06266666666666669,0.05027440456694173,0.003546083085119384,0.06257711442786071,0.05035669063958616,0.003551887097177981,0.0,0.0,0.0,-9.950248756220205e-05,0.0005464036661770589,3.854034304270535e-05
LYS 930,L LYS  60,0.0,0.0,0.0,-5.970149253730244e-05,0.0002369329532296212,1.6711961981294363e-05,-53.186378109452725,0.5025570399733906,0.03544764048641054,53.18581592039799,0.5024992472436001,0.03544356410155191,0.0,0.0,0.0,-0.0006218905472651663,0.0006358434739330511,4.484894067109785e-05
HIE 931,L HIE  61,0.0,0.0,0.0,-2.985074626864901e-05,0.00017017543658191697,1.2003249811987806e-05,0.33180597014925395,0.0700047415890829,0.00493775375691737,-0.3317860696517412,0.06996466062444456,0.004934926663648667,0.0,0.0,0.0,-9.95024875606757e-06,0.0006066796490158854,4.279188306639879e-05
VAL 932,L VAL  62,0.0,0.0,0.0,-3.980099502487345e-05,0.00019549137019290972,1.3788898090375912e-05,-0.33392537313432835,0.02384984960860836,0.0016822386860318812,0.33385572139303493,0.02389641992382868,0.0016855235027988618,0.0,0.0,0.0,-0.00010945273631841468,0.0006292696540573868,4.438525916822346e-05
PRO 933,L PRO  63,0.0,0.0,0.0,-4.4776119403000026e-05,0.00020681203672471112,1.458739634105624e-05,0.116771144278607,0.04495268228881656,0.003170717737350122,-0.11662686567164185,0.04497456522348665,0.0031722612405532887,0.0,0.0,0.0,9.950248756211623e-05,0.0006464982223383115,4.560046867867053e-05
ARG 934,L ARG  64,0.0,0.0,0.0,-5.4726368159200165e-05,0.00022744536220222216,1.6042758907670833e-05,-50.331343283582065,0.26382109227124695,0.018608505080455074,50.331054726368144,0.2638251380657701,0.018608790448798034,0.0,0.0,0.0,-0.0003432835820868079,0.0005872333006843119,4.142024341238534e-05
ALA 935,L ALA  65,0.0,0.0,0.0,-1.990049751243341e-05,0.00013965839649368256,9.850743768466082e-06,-0.061636815920398075,0.03804007363034322,0.0026831399162100863,0.061641791044776094,0.03806894824752526,0.002685176574673981,0.0,0.0,0.0,-1.4925373134347635e-05,0.0005684719147098898,4.009691727793638e-05
VAL 936,L VAL  66,0.0,0.0,0.0,-8.4577114427858e-05,0.000278251372221077,1.9626338550277562e-05,-0.14382587064676625,0.038967578402186204,0.002748561058660824,0.1437611940298508,0.03899155013152007,0.002750251894079843,0.0,0.0,0.0,-0.00014925373134333205,0.0006747853465947064,4.7595688586620084e-05
PHE 937,L PHE  67,0.0,0.0,0.0,-7.960199004972922e-05,0.000270676030024511,1.9092015109579914e-05,0.00403980099502487,0.04677530079154488,0.00329927533437834,-0.004034825870646764,0.046704999690760696,0.0032943166770555243,0.0,0.0,0.0,-7.462686567160043e-05,0.0006536563713569098,4.6105365581463614e-05
VAL 938,L VAL  68,0.0,0.0,0.0,-9.950248756219191e-05,0.0002993355016217265,2.1113498373971912e-05,-0.1273980099502488,0.04574796622747478,0.0032268127412996557,0.127318407960199,0.045649193477290496,0.003219845848668777,0.0,0.0,0.0,-0.00017910447761199127,0.0006369713740609653,4.4928496612132914e-05
ASP 939,L ASP  69,0.0,0.0,0.0,-0.0001393034825870626,0.000346262938135424,2.4423504534813837e-05,63.547686567164185,0.4337268740390178,0.030592734908347567,-63.54564676616914,0.43344844196946736,0.030573095824390384,0.0,0.0,0.0,0.0019004975124376944,0.000753135899312483,5.312211047257826e-05
LEU 940,L LEU  70,0.0,0.0,0.0,-0.00020895522388058725,0.0004065623424440478,2.8676696581611123e-05,0.20794029850746243,0.07127541995988661,0.005027380498718644,-0.20785572139303485,0.0712409832269759,0.005024951518860339,0.0,0.0,0.0,-0.0001243781094528618,0.0007527414151802411,5.3094285707258e-05
GLU 941,L GLU  71,0.0,0.0,0.0,-0.00030845771144280294,0.0004618566354338632,3.257685529584783e-05,66.56096019900494,0.5059424666038219,0.035686430069569106,-66.55788059701493,0.5055335545687611,0.03565758763844891,0.0,0.0,0.0,0.0027711442786071882,0.0008270087464755197,5.833269936032228e-05
PRO 942,L PRO  72,0.0,0.0,0.0,-0.00019900497512437387,0.00039925179398484493,2.8161050251089063e-05,-0.5203084577114431,0.05475267210462307,0.0038619557225539254,0.5200646766169158,0.0546693434245128,0.003856078170634819,0.0,0.0,0.0,-0.0004427860696518406,0.0006896247440218414,4.864237897834139e-05
THR 943,L THR  73,0.0,0.0,0.0,-0.000174129353233831,0.00037922067662008997,2.674816416969117e-05,-0.16023383084577125,0.09418907653786618,0.006643585219775387,0.1602288557213931,0.09407849672192246,0.006635785520937552,0.0,0.0,0.0,-0.00017910447761227462,0.0007177640752304853,5.062717436846239e-05
VAL 944,L VAL  74,0.0,0.0,0.0,-0.00017412935323383763,0.00037922067662010445,2.674816416969219e-05,-0.2765920398009951,0.040087624625038364,0.0028275630279455993,0.2765870646766168,0.040099424095327865,0.002828395298409415,0.0,0.0,0.0,-0.0001791044776120581,0.0006291122973018917,4.4374160078462034e-05
ILE 945,L ILE  75,0.0,0.0,0.0,-0.00014427860696518475,0.0003513720116022065,2.478387079190329e-05,-0.447054726368159,0.03319956227682945,0.0023417165700386155,0.4469701492537312,0.033273913773237615,0.002346960920241018,0.0,0.0,0.0,-0.0002288557213931466,0.0007174881447734721,5.060771173464878e-05
ASP 946,L ASP  76,0.0,0.0,0.0,-0.00014427860696517703,0.00035137201160218766,2.4783870791901958e-05,63.59382089552241,0.565956899155068,0.0399195217583954,-63.59123880597013,0.5656285480914003,0.03989636166007335,0.0,0.0,0.0,0.002437810945274243,0.0007034832907596005,4.9619885496706376e-05
GLU 947,L GLU  77,0.0,0.0,0.0,-7.9601990049748e-05,0.0002706760300245749,1.9092015109584424e-05,62.06235323383081,0.5702341228222142,0.040221213854562225,-62.06027363184079,0.5700057604267768,0.04020510641311734,0.0,0.0,0.0,0.001999999999999086,0.0006541106148939758,4.6137405450203775e-05
VAL 948,L VAL  78,0.0,0.0,0.0,-7.960199004976236e-05,0.00027067603002462376,1.9092015109587866e-05,-0.2816666666666665,0.033044118455647406,0.0023307524082603094,0.28161194029850745,0.033094447336282556,0.0023343023337910164,0.0,0.0,0.0,-0.0001343283582087297,0.0006668151613040529,4.703351506138577e-05
ARG 949,L ARG  79,0.0,0.0,0.0,-0.00020398009950249935,0.0004029543628122937,2.8422209320074633e-05,-62.24702487562188,0.857091694927319,0.06045458694057996,62.244835820895574,0.8567261925836082,0.06042880639300772,0.0,0.0,0.0,-0.0023930348258699124,0.0008462685104800842,5.969117837063136e-05
THR 950,L THR  80,0.0,0.0,0.0,-7.462686567164296e-05,0.0002627883113680491,1.8535658332233767e-05,0.06178109452736329,0.10563036010502128,0.007450591140164174,-0.06175621890547262,0.1055548018456219,0.007445261671463248,0.0,0.0,0.0,-4.975124378103381e-05,0.0006367770510527902,4.491479012394524e-05
GLY 951,L GLY  81,0.0,0.0,0.0,-2.9850746268657297e-05,0.0001701754365819642,1.2003249811991136e-05,0.08913432835820886,0.057241800696143125,0.004037525316487621,-0.0891094527363184,0.05719329154029288,0.004034103744446824,0.0,0.0,0.0,-4.975124378183472e-06,0.0005858829492543127,4.13249969662835e-05
THR 952,L THR  82,0.0,0.0,0.0,-2.4875621890546734e-05,0.00015574602828356414,1.0985477823720121e-05,0.1585024875621892,0.11095147630074365,0.007825913738176869,-0.15854228855721386,0.11094725317824383,0.007825615862082821,0.0,0.0,0.0,-6.467661691525669e-05,0.0006074135852799246,4.2843650939014756e-05
TYR 953,L TYR  83,0.0,0.0,0.0,-8.955223880595145e-05,0.00028553920104037306,2.0140382360959403e-05,-0.01570646766169142,0.0436236551827409,0.0030769753930873513,0.015641791044776112,0.043587060985450385,0.003074394237424878,0.0,0.0,0.0,-0.00015422885572125122,0.000607658033711061,4.2860893001935324e-05
ARG 954,L ARG  84,0.0,0.0,0.0,-0.00010945273631841138,0.0003122063978057258,2.202134139352742e-05,-58.1050895522388,0.6267463180617799,0.04420727677003951,58.10363681592039,0.6266045214534134,0.044197275208434014,0.0,0.0,0.0,-0.0015621890547288784,0.0006819369429114881,4.8100123297463334e-05
GLN 955,L GLN  85,0.0,0.0,0.0,-4.975124378109899e-05,0.00021743058092949373,1.5336370701220656e-05,-0.10690547263681613,0.27743486711738014,0.019568746720755686,0.10693034825870641,0.27738447036985736,0.019565192008263815,0.0,0.0,0.0,-2.487562189059534e-05,0.0006103405047957153,4.305009992385816e-05
LEU 956,L LEU  86,0.0,0.0,0.0,-5.4726368159208446e-05,0.0002274453622022566,1.6042758907673263e-05,-0.05788059701492548,0.0412396909673965,0.0029088235223216556,0.057845771144278635,0.04125157731978878,0.0029096619209765004,0.0,0.0,0.0,-8.955223880606192e-05,0.0006324085669325494,4.460666101172926e-05
PHE 957,L PHE  87,0.0,0.0,0.0,-7.46268656716402e-05,0.00026278831136803934,1.853565833223308e-05,0.029203980099502518,0.13551799713081605,0.00955870251461592,-0.029179104477611947,0.13551202976172746,0.009558281608853435,0.0,0.0,0.0,-4.9751243780960904e-05,0.0006522158463723252,4.6003758783222466e-05
HIE 958,L HIE  88,0.0,0.0,0.0,-4.9751243781100096e-05,0.0002174305809294985,1.533637070122099e-05,-0.08673631840796023,0.13142917099879672,0.00927029895599313,0.08670646766169147,0.13136693666110055,0.009265909284268145,0.0,0.0,0.0,-7.9601990049442e-05,0.0006258382166573665,4.4143224235603705e-05
PRO 959,L PRO  89,0.0,0.0,0.0,-8.457711442785912e-05,0.0002782513722210807,1.9626338550277823e-05,0.04702487562189055,0.055305612951937366,0.003900957162802153,-0.04697014925373132,0.055326791297716726,0.003902450968136814,0.0,0.0,0.0,-2.9850746268777155e-05,0.0006301736928787211,4.4449025150142874e-05
GLU 960,L GLU  90,0.0,0.0,0.0,-5.472636815920403e-05,0.00022744536220223826,1.6042758907671968e-05,57.77204477611941,0.7410057592955144,0.05226651636450628,-57.771084577114436,0.7408543191468544,0.05225583460001405,0.0,0.0,0.0,0.000905472636814305,0.0006356098653967129,4.4832463195404525e-05
GLN 961,L GLN  91,0.0,0.0,0.0,-6.96517412935335e-05,0.00025455918020828353,1.7955220173647164e-05,-0.007646766169154259,0.13073850549054203,0.00922158316716591,0.00765671641791048,0.13075793809665145,0.009222953837518309,0.0,0.0,0.0,-5.9701492537386395e-05,0.0006038169720776572,4.258996540359891e-05
LEU 962,L LEU  92,0.0,0.0,0.0,-8.955223880597133e-05,0.00028553920104043643,2.0140382360963875e-05,0.12354726368159205,0.1180189672123335,0.008324416111137909,-0.12358706467661686,0.1180009850361146,0.008323147746221948,0.0,0.0,0.0,-0.00012935323383083262,0.0006174768749890877,4.3553460666762076e-05
ILE 963,L ILE  93,0.0,0.0,0.0,-6.965174129353792e-05,0.0002545591802082997,1.7955220173648305e-05,0.02366169154228856,0.06006435168556585,0.004236612713080288,-0.02364179104477614,0.060059763310651354,0.0042362890740673025,0.0,0.0,0.0,-4.975124378129673e-05,0.000612890093310727,4.3229934031988854e-05
THR 964,L THR  94,0.0,0.0,0.0,-0.00013432835820896308,0.0003410047659342248,2.4052621663859292e-05,0.0418208955223878,0.06141067825853412,0.004331575267655998,-0.041830845771144265,0.06141354189541908,0.00433177725302822,0.0,0.0,0.0,-0.00014427860696542005,0.0006868194791976402,4.844451085383412e-05
GLY 965,L GLY  95,0.0,0.0,0.0,-0.00012437810945274526,0.00033001241695080984,2.3277281147515348e-05,-0.043467661691542266,0.07591478725770795,0.005354616237106248,0.04355223880597011,0.07591281007704638,0.005354476777535109,0.0,0.0,0.0,-3.9800995024855776e-05,0.0006528985965006223,4.6051916264194586e-05
LYS 966,L LYS  96,0.0,0.0,0.0,-0.00035820895522388035,0.00047947398221519406,3.381948712737506e-05,-70.27885074626865,0.5850439347475758,0.04126581744588664,70.27452736318402,0.5846067271069186,0.041234979196630904,0.0,0.0,0.0,-0.004681592039803694,0.0010065009843921386,7.099310566983584e-05
GLU 967,L GLU  97,0.0,0.0,0.0,-0.0003830845771144337,0.0004861386467783598,3.4289576320454775e-05,71.34148756218903,0.5743907359194079,0.04051439873705483,-71.33682587064675,0.5738504013370141,0.040476286474176004,0.0,0.0,0.0,0.004278606965172076,0.000915314724306888,6.45613227920685e-05
ASP 968,L ASP  98,0.0,0.0,0.0,-0.00022388059701493662,0.0004168429863811834,2.9401837294537308e-05,69.66051243781094,0.5490778258187192,0.03872896372064046,-69.65660696517415,0.5485575202160774,0.038692264193067455,0.0,0.0,0.0,0.003681592039801889,0.0009505742976047493,6.704834133633764e-05
ALA 969,L ALA  99,0.0,0.0,0.0,-0.00016417910447759606,0.0003704380192832734,2.6128683284879975e-05,0.4660547263681596,0.07525725029153028,0.00530823715547041,-0.46578109452736305,0.07513941828292706,0.0052999259264028,0.0,0.0,0.0,0.00010945273631838376,0.0006896247440217446,4.864237897833456e-05
ALA 970,L ALA 100,0.0,0.0,0.0,-0.00019402985074626054,0.0003954519790892901,2.7893031973323686e-05,0.4902985074626869,0.05583442515686831,0.003938256699838209,-0.48999502487562174,0.05585263993924997,0.003939541471527881,0.0,0.0,0.0,0.0001094527363183473,0.0007039053807719812,4.964965743067942e-05
ASN 971,L ASN 101,0.0,0.0,0.0,-0.0002437810945273612,0.00042936216936101976,3.0284872377433225e-05,0.4815373134328356,0.14858570353259004,0.010480427456597783,-0.48140796019900506,0.14853665221440462,0.010476967643374364,0.0,0.0,0.0,-0.00011442786069653353,0.0007608850541912688,5.366869371461434e-05
ASN 972,L ASN 102,0.0,0.0,0.0,-0.00020398009950247615,0.00040295436281224793,2.8422209320071404e-05,-0.833552238805971,0.08079621504522788,0.005698925606012001,0.8332835820895517,0.08078448806266766,0.00569809844843839,0.0,0.0,0.0,-0.00047263681592212453,0.0007056964468249734,4.977598948949854e-05
TYR 973,L TYR 103,0.0,0.0,0.0,-0.00020895522388053865,0.00040656234244395336,2.8676696581604462e-05,-0.1618805970149257,0.1228436925837211,0.008664725999980909,0.16179601990049755,0.12284501898989005,0.00866481955745852,0.0,0.0,0.0,-0.000293532338308651,0.000711251409391898,5.016780633878243e-05
ALA 974,L ALA 104,0.0,0.0,0.0,-6.467661691542681e-05,0.0002459543700360005,1.7348283660615634e-05,-0.37621393034825884,0.058982238704224865,0.004160286348355034,0.37609452736318427,0.058959265978104886,0.004158665977189729,0.0,0.0,0.0,-0.00018407960199010238,0.0006471870043033096,4.564905161259992e-05
ARG 975,L ARG 105,0.0,0.0,0.0,-0.0003482587064676278,0.00047641849233325163,3.3603969488122225e-05,-70.22852238805972,0.5664538207944247,0.03995457190836996,70.22449751243782,0.5659699561671895,0.03992044272902101,0.0,0.0,0.0,-0.004373134328355618,0.0009594124585060053,6.767173714073301e-05
GLY 976,L GLY 106,0.0,0.0,0.0,-5.970149253731127e-05,0.00023693295322965626,1.6711961981296836e-05,-0.18561194029850756,0.05556922675282491,0.003919551046675738,0.185587064676617,0.05559433408119134,0.003921321981074657,0.0,0.0,0.0,-8.457711442793754e-05,0.0006291516401805739,4.4376935111161413e-05
HIP 977,L HIP 107,0.0,0.0,0.0,-0.00017910447761192941,0.00038343977846759254,2.7045756668790853e-05,-61.56665174129352,0.43559308012496156,0.030724366936448474,61.565059701492515,0.43552068274252814,0.03071926041881857,0.0,0.0,0.0,-0.001771144278607645,0.0007034832907624685,4.9619885496908675e-05
TYR 978,L TYR 108,0.0,0.0,0.0,-0.00018905472636815274,0.00039155208696418567,2.7617954792047295e-05,-0.26192039800995026,0.11689402281124532,0.008245068650998687,0.26182089552238796,0.11682209019447955,0.00823999491541139,0.0,0.0,0.0,-0.00028855721393036176,0.0007372926189311588,5.20046116367997e-05
THR 979,L THR 109,0.0,0.0,0.0,-0.00015920398009950317,0.0003658661952408024,2.580621168039659e-05,-0.23632338308457707,0.18584921374396832,0.013108792812507559,0.23616915422885582,0.18575817812435788,0.01310237165498964,0.0,0.0,0.0,-0.0003134328358208671,0.0006588612645217586,4.647249043894747e-05
ILE 980,L ILE 110,0.0,0.0,0.0,-0.00018407960199003776,0.0003875490964009788,2.7335605607639163e-05,-0.12319900497512437,0.06805675272189914,0.004800353216196428,0.12318905472636814,0.06809127675226265,0.004802788353542295,0.0,0.0,0.0,-0.00019402985074657648,0.0007033425377985435,4.9609957548306304e-05
GLY 981,L GLY 111,0.0,0.0,0.0,-7.960199004976292e-05,0.00027067603002462566,1.9092015109588002e-05,-0.21952736318407953,0.03902825226853983,0.002752840663223796,0.21944278606965176,0.03898893783921091,0.0027500676371870823,0.0,0.0,0.0,-0.00016417910447763659,0.0006600998324626873,4.655985228565517e-05
LYS 982,L LYS 112,0.0,0.0,0.0,-0.00010945273631841082,0.0003122063978057242,2.2021341393527307e-05,-65.1994328358209,1.5041962091227832,0.10609782014958784,65.19729353233836,1.5038516447950598,0.10607351645579374,0.0,0.0,0.0,-0.002248756218908433,0.0007776805322389118,5.4853355395329774e-05
GLU 983,L GLU 113,0.0,0.0,0.0,-0.00015422885572139095,0.0003611679883160456,2.5474825714719222e-05,64.90660199004977,0.8361899203424387,0.05898028943386896,-64.90447761194032,0.835870416973698,0.05895775340382964,0.0,0.0,0.0,0.0019701492537332562,0.0007848721907610267,5.536061587626236e-05
ILE 984,L ILE 114,0.0,0.0,0.0,-0.00011940298507462919,0.00032426210421493813,2.287168535970905e-05,-0.2819004975124377,0.038705291007707775,0.0027300607322817906,0.2818855721393036,0.03865244858849793,0.002726333515409688,0.0,0.0,0.0,-0.00013432835820908405,0.0006517223042314548,4.596894700469202e-05
ILE 985,L ILE 115,0.0,0.0,0.0,-7.960199004972922e-05,0.00027067603002451106,1.9092015109579918e-05,-0.32874129353233844,0.03223209883550154,0.002273476960354204,0.32862686567164173,0.03227378331062077,0.002276417156531676,0.0,0.0,0.0,-0.00019402985074638206,0.0006962330620710143,4.9108493794759725e-05
ASP 986,L ASP 116,0.0,0.0,0.0,-5.9701492537314004e-05,0.00023693295322966713,1.6711961981297602e-05,58.086930348258676,0.5240931757267342,0.03696668238002619,-58.08604975124379,0.5239840845932001,0.03695898768474946,0.0,0.0,0.0,0.0008208955223857577,0.0006369713740641535,4.492849661235779e-05
LEU 987,L LEU 117,0.0,0.0,0.0,-0.0001144278606965142,0.00031833021438897405,2.245328211145905e-05,-0.4717014925373134,0.039030036242818464,0.00275296649506742,0.4716169154228853,0.0390516625854086,0.0027544918996607205,0.0,0.0,0.0,-0.0001990049751244998,0.0006983983132537812,4.9261218837659455e-05
VAL 988,L VAL 118,0.0,0.0,0.0,-4.975124378108242e-05,0.00021743058092942128,1.5336370701215543e-05,-0.354119402985075,0.025776028657935716,0.0018181008808120546,0.3541343283582088,0.025744184788407096,0.001815854787435656,0.0,0.0,0.0,-3.4825870646859546e-05,0.0006338550570598692,4.470868855869804e-05
LEU 989,L LEU 119,0.0,0.0,0.0,-3.482587064676233e-05,0.00018333856490235077,1.2931705297168019e-05,-0.3542736318407958,0.020654459994284877,0.0014568532804895647,0.3542437810945273,0.020644955863812427,0.0014561829108134356,0.0,0.0,0.0,-6.467661691536053e-05,0.0006235797952908754,4.398392747464212e-05
ASP 990,L ASP 120,0.0,0.0,0.0,-5.9701492537310724e-05,0.0002369329532296541,1.6711961981296684e-05,55.70801492537318,0.4108113738045007,0.028976400145785237,-55.70736318407961,0.4107928536325829,0.02897509383357852,0.0,0.0,0.0,0.0005920398009955893,0.0006171160001339855,4.352800651707008e-05
ARG 991,L ARG 121,0.0,0.0,0.0,-5.970149253733337e-05,0.00023693295322974395,1.671196198130302e-05,-58.08151243781094,0.5162767597253167,0.03641535490419351,58.08060696517417,0.516172914207632,0.03640803020613096,0.0,0.0,0.0,-0.0009651741293548729,0.0006645097654555344,4.6870904975928664e-05
ILE 992,L ILE 122,0.0,0.0,0.0,-3.980099502487124e-05,0.00019549137019289888,1.3788898090375148e-05,-0.31815422885572137,0.02558414260364119,0.0018045662820979497,0.31811940298507446,0.025561664230848966,0.0018029807799278866,0.0,0.0,0.0,-7.462686567138833e-05,0.0006224673941586254,4.390546474847124e-05
ARG 993,L ARG 123,0.0,0.0,0.0,-7.46268656716402e-05,0.00026278831136803934,1.853565833223308e-05,-52.24678606965174,0.41581895338674657,0.029329607576225252,52.24635323383084,0.41576725167500833,0.029325960818654555,0.0,0.0,0.0,-0.0005074626865676076,0.0006318212086087656,4.456523194986737e-05
LYS 994,L LYS 124,0.0,0.0,0.0,-4.9751243781104514e-05,0.00021743058092951788,1.5336370701222357e-05,-55.5257213930348,0.6131283066289476,0.04324673630395345,55.52512437810941,0.6129855650361739,0.043236668088287085,0.0,0.0,0.0,-0.0006467661691546304,0.0006461535560236749,4.557615779127423e-05
LEU 995,L LEU 125,0.0,0.0,0.0,-4.477611940299119e-05,0.0002068120367246703,1.4587396341053362e-05,-0.354417910447761,0.02661975620679775,0.0018776128335689503,0.3544378109452736,0.026609341927133705,0.0018768782669186144,0.0,0.0,0.0,-2.4875621890277188e-05,0.0006343234806172757,4.474172860895619e-05
ALA 996,L ALA 126,0.0,0.0,0.0,-1.4925373134326714e-05,0.00012125430454679203,8.552619211606305e-06,-0.31477611940298483,0.014256869754256439,0.001005602057703183,0.3147412935323382,0.014276332441439192,0.0010069748498109012,0.0,0.0,0.0,-4.975124378111915e-05,0.0006367770510525171,4.4914790123925974e-05
ASP 997,L ASP 127,0.0,0.0,0.0,-9.950248756218362e-06,9.925341961820355e-05,7.000796438667366e-06,51.12074129353238,0.3230736291960067,0.022787856795292976,-51.12039303482593,0.32302003040807376,0.022784076228284593,0.0,0.0,0.0,0.0003383084577110785,0.0005943139565764404,4.191967437147696e-05
GLN 998,L GLN 128,0.0,0.0,0.0,-2.9850746268655637e-05,0.00017017543658195473,1.2003249811990469e-05,0.02404477611940326,0.16981998952087562,0.011978178509370272,-0.024044776119403023,0.16984653003886602,0.011980050533170986,0.0,0.0,0.0,-2.985074626809224e-05,0.000597760728194341,4.216279089643216e-05
CYS 999,L CYS 129,0.0,0.0,0.0,-1.9900497512440038e-05,0.00013965839649372904,9.85074376846936e-06,0.045741293532338315,0.04792264430446992,0.0033802027060508884,-0.045741293532338315,0.047904265395712825,0.00337890635777928,0.0,0.0,0.0,-1.9900497512457713e-05,0.0006064348062066516,4.2774613186192036e-05
THR1000,L THR 130,0.0,0.0,0.0,-2.9850746268656192e-05,0.0001701754365819579,1.2003249811990692e-05,-0.052810945273632136,0.08761184226505346,0.00617966288389505,0.05270646766169156,0.0875448337617266,0.006174936468490365,0.0,0.0,0.0,-0.0001343283582092166,0.0006123648569695928,4.319288671693799e-05
GLY1001,L GLY 131,0.0,0.0,0.0,-1.4925373134330029e-05,0.00012125430454681893,8.552619211608202e-06,-0.15142288557213926,0.03492486994860815,0.0024634103902682466,0.15140298507462674,0.034890329827438844,0.002460974117964447,0.0,0.0,0.0,-3.4825870646738305e-05,0.0005933135676684068,4.184911237843345e-05
LEU1002,L LEU 132,0.0,0.0,0.0,-1.4925373134333343e-05,0.00012125430454684587,8.552619211610103e-06,-0.2031641791044778,0.044163512442867085,0.0031150539882492953,0.20313930348258696,0.04421701904973114,0.003118828053306398,0.0,0.0,0.0,-3.980099502512311e-05,0.0005539617245245827,3.90734473746883e-05
GLN1003,L GLN 133,0.0,0.0,0.0,-2.487562189055336e-05,0.0001557460282836056,1.0985477823723047e-05,0.008527363184079949,0.09271687228053462,0.006539743937919669,-0.008542288557213937,0.09272743695860336,0.0065404891128555435,0.0,0.0,0.0,-3.980099502457076e-05,0.0005887907839488253,4.153009981162511e-05
GLY1004,L GLY 134,0.0,0.0,0.0,-1.4925373134328925e-05,0.00012125430454680997,8.55261921160757e-06,-0.07797512437810947,0.035873248089169626,0.0025303038266303634,0.0779850746268657,0.035917882796685174,0.0025334521161564857,0.0,0.0,0.0,-4.975124378141632e-06,0.0005858829492543693,4.132499696628749e-05
PHE1005,L PHE 135,0.0,0.0,0.0,-5.472636815919574e-05,0.0002274453622022038,1.604275890766954e-05,-0.24872139303482607,0.04727575493870559,0.003334574648242146,0.2486716417910447,0.04721509626395947,0.0033302961152125495,0.0,0.0,0.0,-0.00010447761194047038,0.0006181579526901249,4.3601500183810635e-05
SER1006,L SER 136,0.0,0.0,0.0,-1.99004975124428e-05,0.00013965839649374845,9.85074376847073e-06,0.17453233830845757,0.05284945481868138,0.003727713125687398,-0.1745621890547263,0.05280893339156095,0.0037248549645906254,0.0,0.0,0.0,-4.9751243781179635e-05,0.0005620789748258532,3.9645994065971097e-05
VAL1007,L VAL 137,0.0,0.0,0.0,-3.482587064677117e-05,0.00018333856490239728,1.29317052971713e-05,-0.11719402985074612,0.0847372712475842,0.005976906277430437,0.11718407960199002,0.0846652227632214,0.005971824369172981,0.0,0.0,0.0,-4.47761194028502e-05,0.0006563771172328211,4.6297272199007557e-05
PHE1008,L PHE 138,0.0,0.0,0.0,-5.97014925373157e-05,0.0002369329532296738,1.6711961981298073e-05,0.11551243781094525,0.035124385861062236,0.0024774831576825983,-0.11547263681592039,0.0351385388561862,0.002478481432988794,0.0,0.0,0.0,-1.9900497512638884e-05,0.0005897988442396692,4.160120290229189e-05
HIP1009,L HIP 139,0.0,0.0,0.0,-6.965174129354234e-05,0.0002545591802083158,1.795522017364944e-05,-58.239512437810944,0.3568079895220662,0.025167295111271006,58.238557213930335,0.3567660687659773,0.025164338249118925,0.0,0.0,0.0,-0.0010248756218885122,0.0006184381784412247,4.3621265784309534e-05
SER1010,L SER 140,0.0,0.0,0.0,-0.00010945273631840475,0.0003122063978057069,2.2021341393526087e-05,-0.5825422885572136,0.08884426226856883,0.00626659108853265,0.5825074626865673,0.0887779453251145,0.006261913452000385,0.0,0.0,0.0,-0.00014427860696503562,0.0006572062096328617,4.6355751867958585e-05
PHE1011,L PHE 141,0.0,0.0,0.0,-0.0001243781094527204,0.00033001241695074387,2.3277281147510696e-05,0.09987064676616925,0.05808205881593812,0.00409679255458632,-0.09984577114427855,0.05803851092829228,0.004093720923423231,0.0,0.0,0.0,-9.950248756233717e-05,0.0006691865941237914,4.720078303565635e-05
GLY1012,L GLY 142,0.0,0.0,0.0,-2.985074626865398e-05,0.0001701754365819453,1.2003249811989803e-05,0.32519402985074625,0.03398429786932112,0.0023970675510158355,-0.3251144278606966,0.0339770458189495,0.0023965560308222746,0.0,0.0,0.0,4.975124378107579e-05,0.0005620789748258171,3.964599406596855e-05
GLY1013,L GLY 143,0.0,0.0,0.0,-5.472636815920458e-05,0.00022744536220224053,1.604275890767213e-05,-0.2568955223880598,0.10723992735801337,0.007564121260696928,0.25684577114427853,0.1072079445640071,0.007561865368343405,0.0,0.0,0.0,-0.00010447761194032678,0.0006571685463067587,4.635309530176405e-05
GLY1014,L GLY 144,0.0,0.0,0.0,-9.950248756218252e-05,0.0002993355016216982,2.1113498373969917e-05,-0.3889999999999999,0.06402914448345927,0.004516267634858475,0.3888656716417907,0.06394818226966165,0.004510557000603239,0.0,0.0,0.0,-0.00023383084577130494,0.0006982919824684928,4.9253718842336056e-05
THR1015,L THR 145,0.0,0.0,0.0,-0.00011442786069651586,0.0003183302143889786,2.2453282111459373e-05,-0.17397014925373144,0.05164911373614223,0.0036430475936770025,0.1739402985074628,0.051688084964274336,0.0036457964121677637,0.0,0.0,0.0,-0.00014427860696520465,0.0006795371573713841,4.793085547649201e-05
GLY1016,L GLY 146,0.0,0.0,0.0,-7.462686567164462e-05,0.0002627883113680549,1.8535658332234177e-05,-0.34702985074626874,0.02722120742745597,0.001920035931733358,0.347,0.02716523971468338,0.00191608827364998,0.0,0.0,0.0,-0.00010447761194043062,0.0006721391193550134,4.740903810841178e-05
SER1017,L SER 147,0.0,0.0,0.0,-0.00011442786069652304,0.0003183302143889986,2.2453282111460782e-05,-0.4609253731343286,0.08818253007220338,0.006219916098174765,0.46088059701492523,0.08817585138689037,0.006219445020034242,0.0,0.0,0.0,-0.00015920398009941755,0.000610462155230782,4.305868048396231e-05
GLY1018,L GLY 148,0.0,0.0,0.0,-2.985074626865785e-05,0.00017017543658196733,1.2003249811991358e-05,-0.44363184079601975,0.042080399014133935,0.002968122495819985,0.44355223880597,0.0420873116089701,0.0029686100726661747,0.0,0.0,0.0,-0.00010945273631841303,0.0005712517450510566,4.029299139233365e-05
PHE1019,L PHE 149,0.0,0.0,0.0,-0.00012437810945275577,0.00033001241695083765,2.327728114751731e-05,-0.27481094527363187,0.036454893816689087,0.002571329953019237,0.27471641791044776,0.03642772683946962,0.002569413742191449,0.0,0.0,0.0,-0.00021890547263733092,0.0006995668852121884,4.9343643548427234e-05
THR1020,L THR 150,0.0,0.0,0.0,-8.457711442786464e-05,0.0002782513722210988,1.96263385502791e-05,-0.32374129353233816,0.06075767655217194,0.004285516078582923,0.3237014925373134,0.06077329578325802,0.004286617774199888,0.0,0.0,0.0,-0.00012437810945264806,0.000606312347724663,4.27659756308525e-05
SER1021,L SER 151,0.0,0.0,0.0,-4.9751243781102305e-05,0.00021743058092950818,1.5336370701221672e-05,-0.29339303482587076,0.09792082166051548,0.006906802225951626,0.29337810945273635,0.09794930315456876,0.006908811155647985,0.0,0.0,0.0,-6.467661691560964e-05,0.0006547157827026368,4.618009069627355e-05
LEU1022,L LEU 152,0.0,0.0,0.0,-4.975124378111998e-05,0.00021743058092958545,1.5336370701227124e-05,-0.4366467661691543,0.03679118975748581,0.0025950504397664383,0.43658706467661673,0.036808954564892575,0.0025963034726685314,0.0,0.0,0.0,-0.00010945273631859255,0.0006448882035126688,4.548690670665884e-05
LEU1023,L LEU 153,0.0,0.0,0.0,-5.970149253730244e-05,0.0002369329532296212,1.6711961981294363e-05,-0.2915124378109453,0.030488740186118888,0.002150509922333082,0.2915223880597015,0.030490039908151512,0.0021506015976568366,0.0,0.0,0.0,-4.975124378109347e-05,0.0006047181308031595,4.265352823922149e-05
MET1024,L MET 154,0.0,0.0,0.0,-7.960199004975131e-05,0.00027067603002458614,1.9092015109585213e-05,-0.4196666666666666,0.10051654319589902,0.007089890306448879,0.41958706467661705,0.10051679215095913,0.007089907866384898,0.0,0.0,0.0,-0.0001592039800993615,0.0006022572491994571,4.247995103418964e-05
GLU1025,L GLU 155,0.0,0.0,0.0,-6.965174129352688e-05,0.00025455918020825924,1.7955220173645453e-05,56.937716417910465,0.4197341425527288,0.029605763727573516,-56.93690049751246,0.4196399665651083,0.02959912106557479,0.0,0.0,0.0,0.00074626865671885,0.000615147523027292,4.338916084735765e-05
ARG1026,L ARG 156,0.0,0.0,0.0,-8.457711442786906e-05,0.00027825137222111334,1.9626338550280124e-05,-57.422805970149234,0.5747480929194241,0.040539604756380604,57.42208457711445,0.5746329114286226,0.04053148048042412,0.0,0.0,0.0,-0.0008059701492561657,0.0006206754298017208,4.377906932817949e-05
LEU1027,L LEU 157,0.0,0.0,0.0,-5.4726368159200165e-05,0.00022744536220222216,1.6042758907670833e-05,-0.3061791044776118,0.033896943039997,0.0023909060164270506,0.30613930348258717,0.033917965088338,0.00239238879739042,0.0,0.0,0.0,-9.452736318390348e-05,0.0006433895785203399,4.538120184984331e-05
SER1028,L SER 158,0.0,0.0,0.0,-4.975124378108905e-06,7.035888370014624e-05,4.962733015460314e-06,-0.4492338308457711,0.10167796226175417,0.007171810491076431,0.4492388059701491,0.10165624783038418,0.007170278873179663,0.0,0.0,0.0,2.982688722873555e-17,0.000606761241329759,4.279763814448664e-05
VAL1029,L VAL 159,0.0,0.0,0.0,-2.9850746268655084e-05,0.0001701754365819516,1.2003249811990249e-05,-0.36900000000000005,0.05598356190865511,0.00394877599524183,0.368940298507463,0.056005920244186796,0.003950353030636347,0.0,0.0,0.0,-8.95522388061398e-05,0.000608350104184636,4.2909707889375446e-05
ASP1030,L ASP 160,0.0,0.0,0.0,-4.47761194029829e-05,0.00020681203672463203,1.4587396341050662e-05,53.6986069651741,0.5646330554594532,0.03982614502371701,-53.69815422885573,0.5645409098541674,0.03981964557384611,0.0,0.0,0.0,0.0004079601990048021,0.0005924368416558819,4.178727289350909e-05
TYR1031,L TYR 161,0.0,0.0,0.0,-2.9850746268662267e-05,0.00017017543658199254,1.2003249811993135e-05,-0.41099502487562156,0.05750037832559466,0.004055763976216896,0.41105970149253745,0.057475293570847075,0.004053994634038286,0.0,0.0,0.0,3.482587064701835e-05,0.0005848681396888757,4.125341781849227e-05
GLY1032,L GLY 162,0.0,0.0,0.0,-9.950248756219467e-06,9.925341961821457e-05,7.000796438668144e-06,0.19359203980099499,0.04451499536400229,0.003139845681996484,-0.19357711442786069,0.044522287712069085,0.003140360044570307,0.0,0.0,0.0,4.9751243782204794e-06,0.0005686460522280092,4.010919999143257e-05
LYS1033,L LYS 163,0.0,0.0,0.0,-2.985074626865785e-05,0.00017017543658196736,1.200324981199136e-05,-49.90376616915423,1.0990455289368595,0.07752069454646081,49.903452736318414,1.0990382539235706,0.07752018140658794,0.0,0.0,0.0,-0.00034328358209090857,0.0005872333006840822,4.142024341236914e-05
LYS1034,L LYS 164,0.0,0.0,0.0,-1.4925373134324505e-05,0.00012125430454677407,8.55261921160504e-06,-49.40938805970151,0.4163981646164394,0.029370461986377244,49.40919402985079,0.4163371160359057,0.02936615595151386,0.0,0.0,0.0,-0.00020895522388286736,0.0005696463099092913,4.01797527284547e-05
SER1035,L SER 165,0.0,0.0,0.0,-3.4825870646760124e-05,0.0001833385649023391,1.2931705297167197e-05,0.22775124378109457,0.10172545145428166,0.007175160120451424,-0.22767164179104488,0.10169744241045024,0.007173184514824336,0.0,0.0,0.0,4.477611940312099e-05,0.0006009818455936413,4.23899910000084e-05
LYS1036,L LYS 166,0.0,0.0,0.0,-3.9800995024880075e-05,0.0001954913701929423,1.3788898090378211e-05,-52.93462189054729,0.43986673277545657,0.031025807152521387,52.93422388059704,0.4398475930347828,0.031024457139304098,0.0,0.0,0.0,-0.0004378109452730357,0.0006963752520165585,4.9118523100230605e-05
LEU1037,L LEU 167,0.0,0.0,0.0,-1.990049751243783e-05,0.00013965839649371356,9.85074376846827e-06,0.11476616915422867,0.040093051590296046,0.0028279458165607918,-0.11479104477611946,0.0401284767487144,0.00283044451457894,0.0,0.0,0.0,-4.477611940315469e-05,0.000539932808263729,3.808392391670424e-05
GLU1038,L GLU 168,0.0,0.0,0.0,-7.4626865671638e-05,0.0002627883113680316,1.853565833223253e-05,55.19524875621889,0.32674443862805774,0.023046775729247935,-55.194656716417896,0.3266434856767546,0.02303965505708697,0.0,0.0,0.0,0.000517412935323874,0.000639453493056669,4.510357178729881e-05
PHE1039,L PHE 169,0.0,0.0,0.0,-0.00010447761194031572,0.00030587912734212795,2.1575050145342383e-05,0.10151741293532342,0.034916830041868775,0.0024628432989711934,-0.10144278606965175,0.03495253298957118,0.002465361590734706,0.0,0.0,0.0,-2.9850746268626915e-05,0.0005977607281940036,4.216279089640836e-05
SER1040,L SER 170,0.0,0.0,0.0,-3.482587064676675e-05,0.000183338564902374,1.2931705297169657e-05,-0.22471641791044794,0.09936927550572064,0.007008968282900525,0.22472139303482594,0.09939274321113453,0.007010623567213319,0.0,0.0,0.0,-2.9850746268788963e-05,0.0005363451751227733,3.7830871785976025e-05
ILE1041,L ILE 171,0.0,0.0,0.0,-0.00011442786069652248,0.00031833021438899703,2.2453282111460674e-05,0.10103482587064684,0.05621240617563226,0.0039649174252845,-0.10104477611940292,0.05622354975753444,0.003965703432948467,0.0,0.0,0.0,-0.00012437810945274694,0.0006612612224358377,4.664177041824155e-05
TYR1042,L TYR 172,0.0,0.0,0.0,-0.00011940298507460929,0.00032426210421488414,2.2871685359705242e-05,0.21887064676616902,0.10830771155448149,0.007639436950863117,-0.2188308457711444,0.10827480811995935,0.007637116121534429,0.0,0.0,0.0,-7.960199004995899e-05,0.000593188400429433,4.184028376210752e-05
PRO1043,L PRO 173,0.0,0.0,0.0,-0.00010945273631840475,0.0003122063978057069,2.2021341393526087e-05,-0.45899502487562177,0.07141696619029424,0.005037364400024578,0.45885074626865685,0.07145313053062932,0.005039915235915155,0.0,0.0,0.0,-0.00025373134328379054,0.0006693715084921749,4.7213825889561205e-05
ALA1044,L ALA 174,0.0,0.0,0.0,-0.00010447761194030137,0.00030587912734208594,2.157505014533942e-05,0.23952736318407977,0.07970405769749218,0.005621890766306687,-0.23944278606965194,0.07977934719589981,0.005627201278068888,0.0,0.0,0.0,-1.9900497512267704e-05,0.0005726798225482142,4.039372021250629e-05
PRO1045,L PRO 175,0.0,0.0,0.0,-0.0001442786069651737,0.00035137201160217964,2.4783870791901392e-05,0.28081592039800995,0.09081910808473738,0.0064058859723757685,-0.2807164179104477,0.09076230056080047,0.0064018790785801,0.0,0.0,0.0,-4.477611940307515e-05,0.0006713653383511596,4.735445980454149e-05
GLN1046,L GLN 176,0.0,0.0,0.0,-0.0002089552238805867,0.00040656234244404677,2.8676696581611048e-05,0.038308457711442555,0.3281305170159036,0.02314454216065828,-0.038308457711442784,0.32813357973144525,0.02314475818795627,0.0,0.0,0.0,-0.00020895522388094076,0.0006954860879211884,4.9055806300585784e-05
VAL1047,L VAL 177,0.0,0.0,0.0,-0.00023383084577114063,0.0004232658518438383,2.9854871294070634e-05,-0.5234776119402983,0.043021812658774576,0.003034524694515659,0.5234378109452739,0.04300384528894738,0.003033257373962047,0.0,0.0,0.0,-0.00027363184079605575,0.0007595175503138095,5.3572237428150784e-05
SER1048,L SER 178,0.0,0.0,0.0,-0.00019900497512438106,0.00039925179398485924,2.8161050251090073e-05,0.7097860696517412,0.0615371020630938,0.004340492515284631,-0.709691542288557,0.06152113561592006,0.004339366328933148,0.0,0.0,0.0,-0.00010447761194027595,0.0007357467190366233,5.189557226548302e-05
THR1049,L THR 179,0.0,0.0,0.0,-0.00021890547263682275,0.00041350437323742884,2.9166349680137793e-05,0.3546417910447759,0.1111855203929505,0.00784242193561244,-0.354587064676617,0.11108798732178367,0.007835542483197566,0.0,0.0,0.0,-0.00016417910447734198,0.0007583108013237401,5.348711991719206e-05
ALA1050,L ALA 180,0.0,0.0,0.0,-0.00021890547263681392,0.00041350437323741214,2.9166349680136614e-05,-0.3042437810945273,0.06009524176851112,0.004238791531538184,0.3040796019900498,0.06007726063672242,0.004237523240290649,0.0,0.0,0.0,-0.0003830845771145293,0.0006522158463726881,4.600375878324806e-05
VAL1051,L VAL 181,0.0,0.0,0.0,-0.0003233830845771175,0.000467767533275354,3.2993777883676195e-05,-0.48543781094527383,0.07439231332453194,0.005247229205703779,0.485373134328358,0.07439784859289,0.0052476196334306745,0.0,0.0,0.0,-0.0003880597014928206,0.0007114253903171363,5.018007800706841e-05
VAL1052,L VAL 182,0.0,0.0,0.0,-0.00025870646766169066,0.00043792400168488196,3.088877746676849e-05,-0.31546766169154217,0.03946558673481521,0.0027836878580689162,0.31537810945273625,0.039407127652984666,0.002779564472361287,0.0,0.0,0.0,-0.00034825870646760235,0.0006677425046184242,4.7098924815504534e-05
GLU1053,L GLU 183,0.0,0.0,0.0,-0.00019402985074626718,0.00039545197908930367,2.7893031973324642e-05,63.21842786069652,0.47329592314678176,0.033383720439533054,-63.2166169154229,0.47299350232842313,0.03336238931969569,0.0,0.0,0.0,0.0016169154228850913,0.0007035888370010388,4.962733015457326e-05
PRO1054,L PRO 184,0.0,0.0,0.0,-9.452736318407582e-05,0.00029256100354206106,2.063566212195846e-05,-0.43792537313432833,0.03644445651852301,0.0025705937627689517,0.43776119402985064,0.03648325025026057,0.00257333006162934,0.0,0.0,0.0,-0.00025870646766161,0.0006858457526485238,4.837582947858769e-05
TYR1055,L TYR 185,0.0,0.0,0.0,-0.00022388059701492502,0.0004168429863811618,2.9401837294535787e-05,-0.7192786069651738,0.08449305656096748,0.005959680701577098,0.7190298507462688,0.08446000027377716,0.005957349090852473,0.0,0.0,0.0,-0.00047263681591995987,0.0007534316268624893,5.314296948566681e-05
ASN1056,L ASN 186,0.0,0.0,0.0,-0.00010945273631841138,0.00031220639780572574,2.2021341393527415e-05,-0.21244776119402892,0.08212009472519054,0.005792304878830595,0.21247263681592027,0.08206150161480188,0.005788172039477379,0.0,0.0,0.0,-8.457711442685052e-05,0.0006211936393642954,4.381562101248529e-05
SER1057,L SER 187,0.0,0.0,0.0,-8.955223880597796e-05,0.00028553920104045763,2.014038236096537e-05,-0.46492039800995033,0.05239159508606632,0.003695418190179576,0.46484577114427833,0.05239043145449059,0.0036953361139365343,0.0,0.0,0.0,-0.00016417910447760048,0.0006212733255468298,4.382124164243481e-05
ILE1058,L ILE 188,0.0,0.0,0.0,-0.00011442786069649818,0.00031833021438892943,2.2453282111455903e-05,-0.4849800995024876,0.035324080295828494,0.0024915685170899724,0.4848905472636816,0.035310674611108185,0.0024906229529954673,0.0,0.0,0.0,-0.0002039800995026043,0.0005928127401447991,4.1813786728625654e-05
LEU1059,L LEU 189,0.0,0.0,0.0,-9.950248756220461e-05,0.0002993355016217647,2.1113498373974606e-05,-0.48798009950248755,0.040962178915222434,0.0028892493313867657,0.48782587064676614,0.04103335043744983,0.002894269383504473,0.0,0.0,0.0,-0.00025373134328358286,0.0006913095997087773,4.876121953555486e-05
THR1060,L THR 190,0.0,0.0,0.0,-2.9850746268662267e-05,0.00017017543658199254,1.2003249811993135e-05,-0.23196019900497541,0.05161750260410527,0.003640817916337543,0.2318457711442786,0.05158638694401512,0.0036386231868946297,0.0,0.0,0.0,-0.00014427860696560233,0.0006181979927167895,4.360432438953732e-05
THR1061,L THR 191,0.0,0.0,0.0,-6.46766169154246e-05,0.0002459543700359921,1.734828366061504e-05,-0.44231343283582114,0.11310170771133594,0.007977579368031142,0.442278606965174,0.11308791978827644,0.007976606842922961,0.0,0.0,0.0,-9.950248756238937e-05,0.0006387563719680279,4.5054400656939245e-05
HID1062,L HID 192,0.0,0.0,0.0,-7.462686567164904e-05,0.0002627883113680704,1.8535658332235268e-05,-0.059815920398009974,0.06363805414683615,0.004488682249424297,0.059761194029850764,0.06360209551420591,0.004486145923036496,0.0,0.0,0.0,-0.00012935323383085363,0.0005757833336987871,4.061262501088878e-05
THR1063,L THR 193,0.0,0.0,0.0,-4.9751243781092364e-05,0.00021743058092946473,1.533637070121861e-05,-0.09205970149253732,0.08921585662060144,0.006292801333241053,0.09202487562189063,0.0891930344318079,0.00629119158016007,0.0,0.0,0.0,-8.457711442786353e-05,0.0006291516401803646,4.437693511114665e-05
THR1064,L THR 194,0.0,0.0,0.0,-4.477611940297904e-05,0.0002068120367246142,1.4587396341049405e-05,-0.12252736318407943,0.04838671436332568,0.0034129356841974033,0.12257213930348264,0.04831361086615107,0.003407779361073799,0.0,0.0,0.0,2.3198690066794314e-16,0.0006691496051182939,4.719817403237008e-05
LEU1065,L LEU 195,0.0,0.0,0.0,-4.975124378109789e-05,0.0002174305809294889,1.5336370701220314e-05,-0.3307512437810945,0.024370845704314432,0.0017189869172304537,0.3307164179104477,0.024358928386604427,0.001718146334450499,0.0,0.0,0.0,-8.457711442771661e-05,0.0006211936393635372,4.381562101243181e-05
GLU1066,L GLU 196,0.0,0.0,0.0,-3.4825870646767856e-05,0.00018333856490237982,1.2931705297170068e-05,55.138388059701526,0.4544938343073986,0.03205752334634878,-55.1375870646766,0.4544008286419421,0.032050963232510804,0.0,0.0,0.0,0.0007661691542271409,0.0006229841131338653,4.3941911294852884e-05
HID1067,L HID 197,0.0,0.0,0.0,-6.467661691542681e-05,0.0002459543700360005,1.7348283660615634e-05,-0.5364726368159201,0.09667456048150005,0.0068188977400682966,0.5364328358208953,0.0965810397037989,0.006812301293013977,0.0,0.0,0.0,-0.00010447761194024945,0.0006340502755982986,4.472245821271959e-05
SER1068,L SER 198,0.0,0.0,0.0,-1.4925373134326714e-05,0.00012125430454679203,8.552619211606305e-06,-0.15865671641791046,0.11125192856359202,0.00784710600681436,0.1585970149253731,0.11124573574943278,0.007846669199382655,0.0,0.0,0.0,-7.462686567168004e-05,0.0005272693054524383,3.7190709297768545e-05
ASP1069,L ASP 199,0.0,0.0,0.0,-1.4925373134333343e-05,0.00012125430454684587,8.552619211610103e-06,51.63014925373136,0.38429186359873224,0.027105858119949623,-51.6297512437811,0.3842387418731426,0.027102111202324475,0.0,0.0,0.0,0.00038308457711569145,0.0005964342117673601,4.2069225641818625e-05
CYS1070,L CYS 200,0.0,0.0,0.0,-1.4925373134324505e-05,0.00012125430454677407,8.55261921160504e-06,-0.04316417910447766,0.09785443504592407,0.006902119675196251,0.04317910447761194,0.0978801061772396,0.006903930377189006,0.0,0.0,0.0,-1.4582033756270713e-16,0.0005816428953502952,4.1025926623063213e-05
ALA1071,L ALA 201,0.0,0.0,0.0,-9.9502487562156e-06,9.9253419618176e-05,7.000796438665423e-06,-0.18226865671641784,0.08311550114170294,0.0058625154340190486,0.18223383084577116,0.08307067092489197,0.005859353354330488,0.0,0.0,0.0,-4.477611940299782e-05,0.0005490698372666746,3.8728400251624297e-05
PHE1072,L PHE 202,0.0,0.0,0.0,-5.97014925373157e-05,0.0002369329532296738,1.6711961981298073e-05,0.16898009950248757,0.04823656054409784,0.0034023446503877253,-0.16896517412935322,0.048200594338881506,0.003399807789870884,0.0,0.0,0.0,-4.477611940281002e-05,0.0006092039293120576,4.296993207040912e-05
MET1073,L MET 203,0.0,0.0,0.0,-6.96517412935335e-05,0.00025455918020828353,1.7955220173647164e-05,-0.26703482587064686,0.12163804794371172,0.008579686383869505,0.26702487562189064,0.12166684131975214,0.008581717312025092,0.0,0.0,0.0,-7.960199004971597e-05,0.0006718444507220507,4.7388253785572656e-05
VAL1074,L VAL 204,0.0,0.0,0.0,-8.955223880597133e-05,0.0002855392010404365,2.014038236096388e-05,0.21857711442786062,0.032005833946311645,0.0022575174655929215,-0.2185074626865672,0.03209657680837269,0.002263917973585444,0.0,0.0,0.0,-1.990049751259359e-05,0.0006762509985092679,4.7699067701851156e-05
ASP1075,L ASP 205,0.0,0.0,0.0,-0.00010945273631840917,0.0003122063978057195,2.2021341393526975e-05,58.616263681592095,0.3885828508292737,0.027408521023026388,-58.615487562189095,0.38841828902895054,0.027396913728586814,0.0,0.0,0.0,0.000666666666665325,0.0006934902233499435,4.891502886806828e-05
ASN1076,L ASN 206,0.0,0.0,0.0,-0.00011442786069654237,0.0003183302143890524,2.2453282111464577e-05,-0.7666417910447751,0.06383904702570738,0.004502859194017358,0.7665522388059701,0.06381182307099546,0.004500938964307121,0.0,0.0,0.0,-0.00020398009950130515,0.0006333862870788403,4.4675624073601554e-05
GLU1077,L GLU 207,0.0,0.0,0.0,-0.00011442786069651255,0.00031833021438896933,2.245328211145872e-05,59.0797512437811,0.45989400445352324,0.03243842198009473,-59.079149253731394,0.45974069871527845,0.03242760862705903,0.0,0.0,0.0,0.0004875621890546506,0.000706117213897035,4.980566811045617e-05
ALA1078,L ALA 208,0.0,0.0,0.0,-4.477611940299561e-05,0.0002068120367246907,1.45873963410548e-05,-0.13510447761194036,0.050056724339420926,0.0035307291057052937,0.13506467661691537,0.05012859876308283,0.0035357987366675227,0.0,0.0,0.0,-8.457711442788453e-05,0.0005711217427558122,4.028382173743343e-05
ILE1079,L ILE 209,0.0,0.0,0.0,-8.457711442785359e-05,0.00027825137222106243,1.9626338550276536e-05,-0.2570348258706468,0.03602340009386927,0.0025408947324530905,0.2569850746268656,0.036006698880874106,0.0025397167197165247,0.0,0.0,0.0,-0.00013432835820903984,0.0006742349057276339,4.7556863481382184e-05
TYR1080,L TYR 210,0.0,0.0,0.0,-0.0001293532338308448,0.0003355904866475607,2.367072784807104e-05,-0.2608756218905476,0.07090347620565708,0.005001145609079466,0.26088557213930375,0.07083434420674668,0.004996269413844767,0.0,0.0,0.0,-0.00011940298507489072,0.0007163142545243767,5.052491190057892e-05
ASP1081,L ASP 211,0.0,0.0,0.0,-9.950248756218749e-05,0.00029933550162171315,2.111349837397097e-05,56.94483084577113,0.9239634780122494,0.06517135884294024,-56.944383084577105,0.9239038725345402,0.06516715459670192,0.0,0.0,0.0,0.00034825870646932455,0.0006897324109691755,4.8649973219268894e-05
ILE1082,L ILE 212,0.0,0.0,0.0,-9.452736318407582e-05,0.00029256100354206106,2.063566212195846e-05,-0.1646119402985074,0.027182059065516344,0.001917274619187142,0.1645721393034827,0.02715252697805429,0.0019151915863452908,0.0,0.0,0.0,-0.00013432835820906638,0.0006815738821709333,4.8074514967299266e-05
CYS1083,L CYS 213,0.0,0.0,0.0,-0.00011442786069651586,0.0003183302143889786,2.2453282111459373e-05,-0.27073631840796014,0.06360977993877114,0.0044866879405542435,0.27068159203980097,0.06362192517237707,0.004487544599281996,0.0,0.0,0.0,-0.0001691542288557779,0.0006700737177050911,4.72633559085358e-05
ARG1084,L ARG 214,0.0,0.0,0.0,-0.0001442786069651726,0.0003513720116021769,2.4783870791901202e-05,-59.682283582089546,0.42902538418951863,0.030261117383012775,59.68180597014927,0.42870620721282626,0.03023860437489348,0.0,0.0,0.0,-0.0006218905472696204,0.0007638071752447212,5.387480424202042e-05
ARG1085,L ARG 215,0.0,0.0,0.0,-8.457711442786021e-05,0.0002782513722210842,1.962633855027807e-05,-54.63478606965172,0.47199337946180225,0.033291846091766594,54.63446268656719,0.4718753101260366,0.033283518122931635,0.0,0.0,0.0,-0.0004079601990074887,0.0006711809732944062,4.734145569609163e-05
ASN1086,L ASN 216,0.0,0.0,0.0,-3.980099502487345e-05,0.00019549137019290972,1.3788898090375912e-05,0.06423383084577108,0.16888984914443783,0.011912571465704926,-0.0642139303482587,0.16892086228880418,0.011914758964246205,0.0,0.0,0.0,-1.9900497511896527e-05,0.0005813023549850107,4.100190675769559e-05
LEU1087,L LEU 217,0.0,0.0,0.0,-4.975124378110893e-05,0.00021743058092953715,1.5336370701223716e-05,-0.12018905472636811,0.06153180692361917,0.004340119024943252,0.12021393034825871,0.06160651097087946,0.004345388242165447,0.0,0.0,0.0,-2.4875621890627375e-05,0.0006264311848130403,4.418504898449853e-05
ASP1088,L ASP 218,0.0,0.0,0.0,-5.9701492537309064e-05,0.00023693295322964753,1.671196198129622e-05,53.78691044776116,0.3456635006263646,0.02438122347291421,-53.786597014925306,0.3455897141781597,0.0243760189781391,0.0,0.0,0.0,0.0002537313432838038,0.000631115657070453,4.451546618143626e-05
ILE1089,L ILE 219,0.0,0.0,0.0,-9.452736318408244e-05,0.0002925610035420816,2.063566212195991e-05,-0.003119402985074564,0.052069945988693606,0.003672730812111904,0.003074626865671641,0.05207705162979955,0.0036732320053920985,0.0,0.0,0.0,-0.00013930348258704933,0.0006695194032146417,4.722425757897126e-05
GLU1090,L GLU 220,0.0,0.0,0.0,-0.0001194029850746336,0.0003242621042149501,2.2871685359709897e-05,57.6410497512438,0.686643445614195,0.04843209440220143,-57.64069154228856,0.6865188879142016,0.04842330877944025,0.0,0.0,0.0,0.00023880597014799016,0.0006711440942063276,4.733885444578232e-05
ARG1091,L ARG 221,0.0,0.0,0.0,-0.00023880597014924236,0.00042635393603238867,3.007268795845026e-05,-61.03082089552237,0.5761883741893343,0.04064119436431405,61.03034328358207,0.575920164944379,0.04062227634280785,0.0,0.0,0.0,-0.00071641791044694,0.0008129420218046326,5.734050910271226e-05
PRO1092,L PRO 222,0.0,0.0,0.0,-9.950248756218252e-05,0.0002993355016216982,2.1113498373969917e-05,0.5097114427860698,0.03323287825964866,0.00234406649828057,-0.5096666666666669,0.03317394729958893,0.0023399098288489238,0.0,0.0,0.0,-5.4726368159301796e-05,0.0006780055986437363,4.782282765309438e-05
THR1093,L THR 223,0.0,0.0,0.0,-0.00015422885572137604,0.0003611679883160107,2.547482571471676e-05,-0.5798805970149253,0.13013561878004573,0.009179058817355113,0.5798059701492538,0.13006529995703822,0.009174098910003044,0.0,0.0,0.0,-0.00022885572139291462,0.0006521019851862295,4.599572763437955e-05
TYR1094,L TYR 224,0.0,0.0,0.0,-0.00025870646766170725,0.00043792400168491,3.088877746677047e-05,-0.5808656716417908,0.06544244264371521,0.00461595400098223,0.5808009950248755,0.06547887281466959,0.004618523587118995,0.0,0.0,0.0,-0.00032338308457698767,0.0007192453878010121,5.073165810119612e-05
THR1095,L THR 225,0.0,0.0,0.0,-0.00010945273631840917,0.0003122063978057195,2.2021341393526975e-05,-0.16911940298507475,0.09551278558700282,0.006736952457223475,0.169089552238806,0.09551281823953385,0.0067369547603554365,0.0,0.0,0.0,-0.00013930348258702944,0.0006986109262714636,4.927621540364913e-05
ASN1096,L ASN 226,0.0,0.0,0.0,-9.452736318408465e-05,0.00029256100354208844,2.063566212196039e-05,0.11215422885572164,0.1459577431334977,0.010295065421982804,-0.1121442786069652,0.14593010689746805,0.010293116112190567,0.0,0.0,0.0,-8.457711442755753e-05,0.0006370102315486635,4.4931237407992036e-05
LEU1097,L LEU 227,0.0,0.0,0.0,-0.00012437810945274694,0.00033001241695081423,2.3277281147515656e-05,-0.4832288557213924,0.029118515133273182,0.0020538616989566488,0.4831741293532339,0.029214160802701655,0.002060608024317372,0.0,0.0,0.0,-0.00017910447761190952,0.0007177640752305933,5.062717436847001e-05
ASN1098,L ASN 228,0.0,0.0,0.0,-9.452736318408079e-05,0.00029256100354207646,2.0635662121959547e-05,-0.4805373134328361,0.0624900378189444,0.004407707421043044,0.48046766169154237,0.06247491197173161,0.004406640526041275,0.0,0.0,0.0,-0.0001641791044779363,0.0006448498207366238,4.5484199394378064e-05
ARG1099,L ARG 229,0.0,0.0,0.0,-8.955223880595587e-05,0.00028553920104038716,2.01403823609604e-05,-56.666820895522385,0.4535776826407001,0.03199290299019204,56.66605472636816,0.45343966998809776,0.031983168328247435,0.0,0.0,0.0,-0.0008557213930328316,0.0006795371573717767,4.79308554765197e-05
LEU1100,L LEU 230,0.0,0.0,0.0,-5.970149253731349e-05,0.00023693295322966502,1.6711961981297453e-05,-0.3494278606965172,0.024576330883634846,0.001733480724266211,0.3493631840796018,0.024518496172041528,0.0017294013782395315,0.0,0.0,0.0,-0.00012437810945251714,0.0006063123477248959,4.276597563086893e-05
ILE1101,L ILE 231,0.0,0.0,0.0,-9.950248756219577e-05,0.0002993355016217381,2.111349837397273e-05,-0.40746268656716406,0.026644888820280946,0.0018793855514424944,0.4074228855721393,0.026663655432567417,0.0018807092462125724,0.0,0.0,0.0,-0.00013930348258722608,0.0005989190199649555,4.2244490498660965e-05
GLY1102,L GLY 232,0.0,0.0,0.0,-3.4825870646760124e-05,0.0001833385649023391,1.2931705297167197e-05,-0.27466169154228837,0.022515334191516728,0.0015881092261577521,0.2745970149253732,0.02252454252509748,0.001588758731929807,0.0,0.0,0.0,-9.950248756211581e-05,0.0005816854488780983,4.102892811749074e-05
GLN1103,L GLN 233,0.0,0.0,0.0,-3.980099502486903e-05,0.000195491370192888,1.378889809037438e-05,-0.03619402985074616,0.18095041283361527,0.012763258037999397,0.03621890547263683,0.18098916116304725,0.012765991134428065,0.0,0.0,0.0,-1.4925373134293573e-05,0.0006267472051053633,4.420733933726977e-05
ILE1104,L ILE 234,0.0,0.0,0.0,-7.960199004974248e-05,0.00027067603002455616,1.90920151095831e-05,-0.3808059701492536,0.021342438142113212,0.001505379517527288,0.3807462686567167,0.021247424157779006,0.0014986777477977492,0.0,0.0,0.0,-0.0001393034825871554,0.0005989190199646329,4.224449049863821e-05
VAL1105,L VAL 235,0.0,0.0,0.0,-2.985074626865122e-05,0.00017017543658192955,1.2003249811988693e-05,-0.3427661691542287,0.03216468892563538,0.002268722231915252,0.3427412935323384,0.03219348743383704,0.0022707535220655834,0.0,0.0,0.0,-5.472636815909577e-05,0.000566028364311321,3.992456252186038e-05
SER1106,L SER 236,0.0,0.0,0.0,-1.4925373134328925e-05,0.00012125430454680997,8.55261921160757e-06,-0.2752089552238808,0.06127254276524157,0.004321831941197162,0.2752587064676617,0.06128526184752563,0.004322729076089842,0.0,0.0,0.0,3.4825870646648546e-05,0.0005762989606681664,4.064899453311579e-05
SER1107,L SER 237,0.0,0.0,0.0,-3.482587064677448e-05,0.0001833385649024147,1.2931705297172528e-05,-0.4168457711442787,0.03686618392161726,0.002600340120254948,0.4168407960199006,0.03687324701779042,0.0026008383126469607,0.0,0.0,0.0,-3.980099502491239e-05,0.0006374763366588899,4.496411392759478e-05
ILE1108,L ILE 238,0.0,0.0,0.0,-1.4925373134326714e-05,0.00012125430454679203,8.552619211606305e-06,-0.3541592039800997,0.025466093492606503,0.0017962397398055174,0.3541691542288555,0.02547481916957609,0.0017968552016051072,0.0,0.0,0.0,-4.975124378009482e-06,0.0005943139565777084,4.19196743715664e-05
THR1109,L THR 239,0.0,0.0,0.0,-2.4875621890547287e-05,0.00015574602828356758,1.0985477823720363e-05,-0.2481442786069651,0.08174456075809805,0.0057658167551011275,0.24813432835820895,0.08171523704819322,0.0057637484200789195,0.0,0.0,0.0,-3.482587064676537e-05,0.0005587664937653104,3.9412349666604246e-05
ALA1110,L ALA 240,0.0,0.0,0.0,-1.9900497512440038e-05,0.00013965839649372904,9.85074376846936e-06,-0.1862338308457711,0.034261506034796795,0.0024166203074356828,0.18618407960199007,0.034266746209622286,0.002416989920869632,0.0,0.0,0.0,-6.965174129361525e-05,0.000568776620379313,4.011840955874187e-05
SER1111,L SER 241,0.0,0.0,0.0,-1.4925373134333343e-05,0.00012125430454684587,8.552619211610103e-06,-0.3532238805970148,0.038381232805984586,0.002707203429094943,0.3532238805970149,0.03844223717308008,0.002711506345382847,0.0,0.0,0.0,-1.4925373134159542e-05,0.0005857139364282647,4.131307572069582e-05
LEU1112,L LEU 242,0.0,0.0,0.0,-1.9900497512440038e-05,0.00013965839649372904,9.85074376846936e-06,-0.2958656716417912,0.01911647633155288,0.0013483722771125482,0.29586069651741287,0.019056618899820753,0.0013441502594076673,0.0,0.0,0.0,-2.487562189056769e-05,0.0006021339411107616,4.247125355221351e-05
ARG1113,L ARG 243,0.0,0.0,0.0,-2.985074626865122e-05,0.00017017543658192955,1.2003249811988693e-05,-47.886726368159216,0.5383765810613026,0.0379741561132531,47.886567164179105,0.5383712092240331,0.03797377721306639,0.0,0.0,0.0,-0.0001890547263666581,0.0006418874546736869,4.5275250202871973e-05
PHE1114,L PHE 244,0.0,0.0,0.0,-2.4875621890548943e-05,0.00015574602828357796,1.0985477823721097e-05,-0.04680597014925376,0.03774076492986923,0.00266202830824332,0.04680597014925374,0.03778173983361319,0.002664918455114923,0.0,0.0,0.0,-2.4875621890467194e-05,0.0006103405047954525,4.305009992383962e-05
ASP1115,L ASP 245,0.0,0.0,0.0,-1.4925373134327818e-05,0.00012125430454680099,8.552619211606937e-06,45.63748258706467,0.24347112764328674,0.01717312924713415,-45.63737313432836,0.2434513550244517,0.017171734594133212,0.0,0.0,0.0,9.452736318396535e-05,0.0005695594007155514,4.017362262657648e-05
GLY1116,L GLY 246,0.0,0.0,0.0,0.0,0.0,0.0,-0.12372636815920401,0.02681741750867522,0.001891554786839368,0.12372139303482585,0.026806696832589856,0.0018907986086517828,0.0,0.0,0.0,-4.975124378133208e-06,0.0005943139565777928,4.1919674371572354e-05
ALA1117,L ALA 247,0.0,0.0,0.0,-9.950248756218914e-06,9.925341961820907e-05,7.000796438667756e-06,-0.2012338308457713,0.02472515688194956,0.0017439781008099172,0.20119402985074644,0.024652352257339697,0.0017388428585316373,0.0,0.0,0.0,-4.975124378103602e-05,0.000579511234967628,4.0875570892521845e-05
LEU1118,L LEU 248,0.0,0.0,0.0,-4.975124378109457e-06,7.035888370015405e-05,4.962733015460865e-06,0.11624378109452753,0.02042691799411164,0.0014408037052649756,-0.1162935323383085,0.02042431503714356,0.0014406201068364055,0.0,0.0,0.0,-5.4726368159005734e-05,0.0006001575661691033,4.233185081217436e-05
ASN1119,L ASN 249,0.0,0.0,0.0,-1.9900497512437276e-05,0.00013965839649370966,9.850743768467993e-06,-0.09263184079602012,0.06087074456073023,0.004293491280995969,0.09263681592039803,0.06086468506752575,0.004293063877299358,0.0,0.0,0.0,-1.4925373134187523e-05,0.0005684719147107331,4.009691727799586e-05
VAL1120,L VAL 250,0.0,0.0,0.0,-9.95024875621781e-06,9.925341961819804e-05,7.000796438666977e-06,-0.02614427860696506,0.08984455387111948,0.006337146218176578,0.026253731343283574,0.08980520820865824,0.006334370989124569,0.0,0.0,0.0,9.950248756232309e-05,0.0005985469563443755,4.2218247154301306e-05
ASP1121,L ASP 251,0.0,0.0,0.0,0.0,0.0,0.0,47.770253731343296,0.3649448268788093,0.02574122336692433,-47.77010945273631,0.36487143235820807,0.025736046516590914,0.0,0.0,0.0,0.0001442786069638834,0.0005851220070831985,4.127132424385177e-05
LEU1122,L LEU 252,0.0,0.0,0.0,-4.975124378109126e-05,0.00021743058092945993,1.533637070121827e-05,0.033950248756219145,0.04402201521195044,0.0031050735431009764,-0.033970149253731326,0.04403886913290448,0.0031062623270264726,0.0,0.0,0.0,-6.965174129333024e-05,0.0006027502292949481,4.251472316909565e-05
THR1123,L THR 253,0.0,0.0,0.0,-9.950248756218362e-06,9.925341961820355e-05,7.000796438667366e-06,0.15216417910447794,0.10874790744460278,0.007670485974984719,-0.15221890547263683,0.10876613206039418,0.007671771440269636,0.0,0.0,0.0,-6.467661691520587e-05,0.0005649778931969592,3.985046800235026e-05
GLU1124,L GLU 254,0.0,0.0,0.0,-9.950248756222228e-06,9.925341961824211e-05,7.000796438670086e-06,46.382268656716434,0.20803063174159792,0.014673349406323064,-46.3821592039801,0.20801971903855002,0.014672579683597864,0.0,0.0,0.0,9.950248756082594e-05,0.0005901764229393951,4.1627835250341215e-05
PHE1125,L PHE 255,0.0,0.0,0.0,-2.4875621890537895e-05,0.0001557460282835088,1.0985477823716218e-05,-0.08544278606965171,0.046606620504225385,0.0032873775442640828,0.08541791044776122,0.046630915348945576,0.003289091170485218,0.0,0.0,0.0,-4.9751243781164165e-05,0.0005620789748258565,3.964599406597133e-05
GLN1126,L GLN 256,0.0,0.0,0.0,-2.985074626865122e-05,0.00017017543658192955,1.2003249811988693e-05,-0.17781094527363203,0.13768517726830626,0.009711563615491374,0.17774129353233836,0.1376878824423598,0.009711754423757255,0.0,0.0,0.0,-9.950248756220461e-05,0.0006068020333725948,4.280051539334426e-05
THR1127,L THR 257,0.0,0.0,0.0,-2.9850746268654532e-05,0.00017017543658194847,1.2003249811990027e-05,0.024169154228855724,0.1059581314279493,0.007473710346727319,-0.024139303482587065,0.10592854297322461,0.007471623338045311,0.0,0.0,0.0,4.418798107960822e-17,0.0005901344816799174,4.16248769419916e-05
ASN1128,L ASN 258,0.0,0.0,0.0,-4.975124378106696e-06,7.035888370011499e-05,4.96273301545811e-06,-0.22867164179104482,0.03590024379122935,0.0025322079566398484,0.22866666666666643,0.03587586854161681,0.002530488659094882,0.0,0.0,0.0,-9.950248755842212e-06,0.0005815577789537452,4.101992297534879e-05
LEU1129,L LEU 259,0.0,0.0,0.0,-1.4925373134324505e-05,0.00012125430454677407,8.55261921160504e-06,0.06152736318407966,0.03799228119448258,0.0026797688976995357,-0.06157213930348259,0.03798357880199628,0.0026791550782607663,0.0,0.0,0.0,-5.970149253719639e-05,0.0005699069579711187,4.01981374252239e-05
VAL1130,L VAL 260,0.0,0.0,0.0,-2.985074626866337e-05,0.00017017543658199883,1.2003249811993579e-05,-0.17986069651741268,0.02666692470358633,0.0018809398428105968,0.17979601990049757,0.026642336862821234,0.0018792055502418878,0.0,0.0,0.0,-9.452736318391675e-05,0.000560756330491984,3.955270192774761e-05
PRO1131,L PRO 261,0.0,0.0,0.0,-1.9900497512440038e-05,0.00013965839649372904,9.85074376846936e-06,-0.1957412935323382,0.020525744938783126,0.0014477744204802491,0.1957213930348259,0.020537842515071153,0.0014486277177199764,0.0,0.0,0.0,-3.9800995024880075e-05,0.0006054544448390021,4.270546382692916e-05
TYR1132,L TYR 262,0.0,0.0,0.0,-1.9900497512433963e-05,0.0001396583964936864,9.850743768466353e-06,0.15672139303482582,0.04325479285035517,0.003050957850186986,-0.15671144278606955,0.04325219711910406,0.0030507747614211943,0.0,0.0,0.0,-9.950248756248742e-06,0.0006228649083407464,4.393350323703131e-05
PRO1133,L PRO 263,0.0,0.0,0.0,-9.950248756219467e-06,9.925341961821457e-05,7.000796438668144e-06,0.15475621890547275,0.04130128681010967,0.0029131681580829407,-0.15477611940298502,0.041380224888304284,0.002918736020820828,0.0,0.0,0.0,-2.9850746268816925e-05,0.0005893790286519217,4.1571591393863214e-05
ARG1134,L ARG 264,0.0,0.0,0.0,-3.980099502487345e-05,0.00019549137019290972,1.3788898090375912e-05,-51.202004975124375,0.8582131065728985,0.060533685219358195,51.201626865671635,0.8581049959966464,0.06052605968725945,0.0,0.0,0.0,-0.00041791044776234105,0.0006421958690866087,4.5297004078274173e-05
GLY1135,L GLY 265,0.0,0.0,0.0,-1.4925373134322296e-05,0.00012125430454675613,8.552619211603774e-06,-0.11073631840796021,0.10456331902702964,0.007375327865533931,0.11073631840796018,0.104539907038223,0.007373676511167601,0.0,0.0,0.0,-1.4925373134383607e-05,0.0005596517390821823,3.947479005692574e-05
HIE1136,L HIE 266,0.0,0.0,0.0,-3.980099502487566e-05,0.0001954913701929206,1.378889809037668e-05,0.24860696517412928,0.09904383546955944,0.0069860135126274085,-0.2485671641791047,0.09906822974944766,0.006987734152464527,0.0,0.0,0.0,-1.193075489149422e-16,0.0005985056016648239,4.221533022010961e-05
PHE1137,L PHE 267,0.0,0.0,0.0,-5.472636815920348e-05,0.00022744536220223592,1.6042758907671806e-05,0.07475621890547263,0.039161678822426486,0.0027622518467061035,-0.07478109452736313,0.0391041706215085,0.0027581955309667616,0.0,0.0,0.0,-7.960199004970713e-05,0.0006097318885510176,4.300717144386437e-05
PRO1138,L PRO 268,0.0,0.0,0.0,-2.487562189055999e-05,0.00015574602828364714,1.0985477823725976e-05,0.40779601990049774,0.03490232545930163,0.0024618202245988343,-0.407726368159204,0.03488288509970718,0.0024604490073577684,0.0,0.0,0.0,4.477611940291607e-05,0.0006009818455934501,4.2389990999994905e-05
LEU1139,L LEU 269,0.0,0.0,0.0,-4.975124378109568e-05,0.00021743058092947926,1.5336370701219633e-05,-0.26528855721393046,0.03453913086059023,0.0024362024528083734,0.26529353233830855,0.03451841253505771,0.002434741094800144,0.0,0.0,0.0,-4.4776119403093925e-05,0.0006332299533013535,4.4664597139145454e-05
ALA1140,L ALA 270,0.0,0.0,0.0,-4.975124378111114e-06,7.035888370017748e-05,4.962733015462517e-06,0.16793034825870645,0.033408151720369955,0.0023564293349901833,-0.1678855721393035,0.033514262810590695,0.002363913834218301,0.0,0.0,0.0,3.980099502487124e-05,0.0006296235629673764,4.4410221978030903e-05
THR1141,L THR 271,0.0,0.0,0.0,-3.980099502487345e-05,0.00019549137019290975,1.3788898090375914e-05,-0.1220000000000001,0.08560298269783694,0.006037968855033872,0.12202985074626865,0.08558338928710574,0.006036586842397976,0.0,0.0,0.0,-9.950248756289062e-06,0.0006066796490159981,4.2791883066406746e-05
TYR1142,L TYR 272,0.0,0.0,0.0,-4.4776119403000026e-05,0.00020681203672471115,1.4587396341056242e-05,0.17502985074626867,0.0935708904881422,0.006599981737779611,-0.17505472636815925,0.09363957571109002,0.0066048264198676635,0.0,0.0,0.0,-6.965174129354234e-05,0.0006190382350287231,4.366359051263544e-05
ALA1143,L ALA 273,0.0,0.0,0.0,-1.4925373134328925e-05,0.00012125430454680997,8.55261921160757e-06,-0.07074129353233834,0.029741050517575265,0.002097771959360081,0.07066666666666663,0.029721482143883583,0.00209639171270079,0.0,0.0,0.0,-8.955223880594703e-05,0.000583300182575365,4.1142822650905364e-05
PRO1144,L PRO 274,0.0,0.0,0.0,-1.4925373134324505e-05,0.00012125430454677407,8.55261921160504e-06,0.13145771144278603,0.03497717027624834,0.002467099370949144,-0.13142288557213924,0.034923730312456255,0.0024633300065319053,0.0,0.0,0.0,1.990049751251516e-05,0.0005897988442397032,4.1601202902294294e-05
VAL1145,L VAL 275,0.0,0.0,0.0,-3.4825870646758464e-05,0.00018333856490233038,1.2931705297166582e-05,-0.03303980099502476,0.13870688665646902,0.009783629439253592,0.03305472636815924,0.13864239403203865,0.009779080480263875,0.0,0.0,0.0,-1.9900497512330672e-05,0.0006461535560219786,4.557615779115457e-05
ILE1146,L ILE 276,0.0,0.0,0.0,-4.975124378109347e-05,0.00021743058092946958,1.5336370701218952e-05,0.015915422885572076,0.04767153171719943,0.003362490589799073,-0.01582089552238807,0.04770543698160618,0.003364882082759456,0.0,0.0,0.0,4.4776119402942584e-05,0.0006563771172324893,4.629727219898415e-05
SER1147,L SER 277,0.0,0.0,0.0,-4.477611940298456e-05,0.0002068120367246397,1.4587396341051204e-05,-0.5322039800995022,0.07321496451501691,0.0051641854235910025,0.532189054726368,0.0732174168416039,0.005164358397371681,0.0,0.0,0.0,-5.970149253729319e-05,0.0006120009677484719,4.31672199502604e-05
ALA1148,L ALA 278,0.0,0.0,0.0,-9.950248756218362e-06,9.925341961820355e-05,7.000796438667366e-06,-0.303412935323383,0.030690456355101755,0.002164737883877068,0.30342288557213926,0.030585908270121583,0.00215736363053835,0.0,0.0,0.0,-1.8779891958833495e-17,0.0005730254871777073,4.041810151560332e-05
GLU1149,L GLU 279,0.0,0.0,0.0,-3.9800995024874e-05,0.00019549137019291246,1.3788898090376105e-05,52.521845771144285,0.7279931325834768,0.05134867644429226,-52.52150746268658,0.727936736080851,0.05134469854170457,0.0,0.0,0.0,0.0002985074626872855,0.0006390662974465318,4.5076261114689814e-05
LYS1150,L LYS 280,0.0,0.0,0.0,-5.4726368159208446e-05,0.0002274453622022566,1.6042758907673263e-05,-52.614562189054716,0.34555820781512203,0.024373796690635073,52.614402985074605,0.3455196415269356,0.02437107643440585,0.0,0.0,0.0,-0.00021393034825972795,0.0006758116366882305,4.766807750842672e-05
ALA1151,L ALA 281,0.0,0.0,0.0,-1.9900497512441142e-05,0.00013965839649373682,9.85074376846991e-06,-0.2671243781094529,0.017807691689818963,0.00125605772619754,0.26712437810945266,0.01783588681406432,0.0012580464569250452,0.0,0.0,0.0,-1.9900497512435206e-05,0.0005981746613010267,4.219198748663811e-05
TYR1152,L TYR 282,0.0,0.0,0.0,-5.472636815920403e-05,0.00022744536220223826,1.6042758907671968e-05,0.07785572139303477,0.14627556656098903,0.01031748295810262,-0.07793532338308451,0.14627603156011243,0.010317515756611925,0.0,0.0,0.0,-0.00013432835820913707,0.0005789557176734072,4.083638772372061e-05
HIE1153,L HIE 283,0.0,0.0,0.0,-4.4776119402988425e-05,0.0002068120367246576,1.4587396341052464e-05,-0.11484079601990049,0.13682404914793664,0.009650824321051849,0.11477611940298524,0.13683892054523705,0.009651873268540603,0.0,0.0,0.0,-0.00010945273631865661,0.0006213131648056234,4.382405168708772e-05
GLU1154,L GLU 284,0.0,0.0,0.0,-1.4925373134328372e-05,0.00012125430454680549,8.552619211607255e-06,48.956442786069644,0.32324635640286253,0.0228000400331025,-48.95630348258706,0.3231634252870613,0.022794190523207636,0.0,0.0,0.0,0.0001243781094526232,0.0005896729309462776,4.159232166334469e-05
GLN1155,L GLN 285,0.0,0.0,0.0,-3.482587064676344e-05,0.00018333856490235657,1.2931705297168429e-05,0.3345373134328362,0.12769190942297703,0.009006692849211009,-0.3345124378109453,0.12769620001018947,0.009006995483898984,0.0,0.0,0.0,-9.95024875603664e-06,0.0006066796490153178,4.2791883066358756e-05
LEU1156,L LEU 286,0.0,0.0,0.0,-1.990049751243341e-05,0.00013965839649368256,9.850743768466082e-06,-0.15361194029850753,0.06862239786884472,0.004840250748649404,0.15358706467661704,0.06861431346141891,0.004839680518515944,0.0,0.0,0.0,-4.477611940305305e-05,0.0005580572864431252,3.9362326039060435e-05
SER1157,L SER 287,0.0,0.0,0.0,-1.9900497512436724e-05,0.00013965839649370578,9.85074376846772e-06,0.3557064676616914,0.07871953115355233,0.005552447618160248,-0.3556766169154226,0.07872270055444487,0.005552671170462693,0.0,0.0,0.0,9.950248756164784e-06,0.0005729390905714902,4.0412007568861294e-05
VAL1158,L VAL 288,0.0,0.0,0.0,-9.950248756222228e-06,9.925341961824211e-05,7.000796438670086e-06,0.2626169154228858,0.024196901911756934,0.0017067178680818288,-0.26261194029850743,0.024120523593494748,0.0017013305568885403,0.0,0.0,0.0,-4.975124378002854e-06,0.0005325010213037967,3.75597260816859e-05
ALA1159,L ALA 289,0.0,0.0,0.0,0.0,0.0,0.0,0.207865671641791,0.019927901529634962,0.0014056057977189875,-0.20792537313432818,0.019915977809902542,0.0014047647633751886,0.0,0.0,0.0,-5.9701492537247204e-05,0.0006038169720776194,4.258996540359625e-05
GLU1160,L GLU 290,0.0,0.0,0.0,-9.950248756220019e-06,9.925341961822007e-05,7.000796438668532e-06,48.534288557213905,0.25986402169858547,0.01832939484244809,-48.53413432835818,0.2597993042289105,0.01832483002409762,0.0,0.0,0.0,0.0001442786069646611,0.0006181979927157798,4.36043243894661e-05
ILE1161,L ILE 291,0.0,0.0,0.0,-1.99004975124312e-05,0.00013965839649366705,9.850743768464988e-06,0.2671442786069653,0.018381909763924155,0.0012965599463092264,-0.26715920398009957,0.018361069765904188,0.0012950900061854378,0.0,0.0,0.0,-3.482587064696781e-05,0.0005762989606679836,4.06489945331029e-05
THR1162,L THR 292,0.0,0.0,0.0,-4.975124378111114e-06,7.035888370017748e-05,4.962733015462517e-06,0.2406069651741295,0.04227156638475492,0.002981606402496258,-0.24064179104477595,0.04228958500360723,0.0029828773378773885,0.0,0.0,0.0,-3.980099502468123e-05,0.0005539617245242754,3.907344737466662e-05
ASN1163,L ASN 293,0.0,0.0,0.0,-2.4875621890548943e-05,0.00015574602828357794,1.0985477823721095e-05,0.2588159203980093,0.10436899210354646,0.007361621101181715,-0.25886069651741306,0.10436136271329306,0.007361082965485025,0.0,0.0,0.0,-6.965174129354676e-05,0.0006190382350282731,4.36635905126037e-05
ALA1164,L ALA 294,0.0,0.0,0.0,0.0,0.0,0.0,0.23409452736318415,0.025227048973294027,0.0017793788394363094,-0.23403980099502492,0.02520262972854222,0.001777656438713483,0.0,0.0,0.0,5.4726368159182764e-05,0.0005571695078241574,3.929970696338624e-05
CYS1165,L CYS 295,0.0,0.0,0.0,-1.4925373134320087e-05,0.00012125430454673817,8.552619211602507e-06,0.26501492537313426,0.0856236981663428,0.006039430011522979,-0.2650199004975124,0.08566828077146427,0.006042574626029577,0.0,0.0,0.0,-1.9900497512422362e-05,0.0005981746613010095,4.21919874866369e-05
PHE1166,L PHE 296,0.0,0.0,0.0,-2.4875621890542316e-05,0.00015574602828353647,1.098547782371817e-05,0.11252736318407965,0.0499739285014009,0.0035248891375694175,-0.11258208955223879,0.04996918928920944,0.00352455485931523,0.0,0.0,0.0,-7.96019900498662e-05,0.0005847411646599322,4.124446169049339e-05
GLU1167,L GLU 297,0.0,0.0,0.0,-3.980099502488063e-05,0.00019549137019294499,1.37888980903784e-05,50.54957213930349,0.3392491357959204,0.02392878906174707,-50.54938308457713,0.33911058310299935,0.023919016308295345,0.0,0.0,0.0,0.00014925373134251152,0.000659874811207698,4.6543980510087e-05
PRO1168,L PRO 298,0.0,0.0,0.0,-3.482587064676675e-05,0.000183338564902374,1.2931705297169657e-05,0.2549303482587065,0.03358593528744522,0.0023689692209510073,-0.2549253731343282,0.033624046757985616,0.002371657396816967,0.0,0.0,0.0,-2.985074626846342e-05,0.0005977607281938787,4.2162790896399554e-05
ALA1169,L ALA 299,0.0,0.0,0.0,-4.9751243781100645e-05,0.00021743058092950094,1.5336370701221164e-05,0.28098009950248753,0.045157431656604664,0.0031851596442420377,-0.2810049751243781,0.045205720757205324,0.0031885656947822807,0.0,0.0,0.0,-7.462686567163357e-05,0.000638252422089551,4.501885477319964e-05
ASN1170,L ASN 300,0.0,0.0,0.0,-2.4875621890551152e-05,0.0001557460282835918,1.098547782372207e-05,0.2470945273631845,0.1487091254762167,0.010489132969281563,-0.24713930348258717,0.14874928152345354,0.010491965358468434,0.0,0.0,0.0,-6.965174129241555e-05,0.0005510048515002825,3.8864885632254225e-05
GLN1171,L GLN 301,0.0,0.0,0.0,-5.472636815919574e-05,0.00022744536220220378,1.6042758907669536e-05,0.4998706467661701,0.08553421929687455,0.006033118658693838,-0.4998706467661694,0.08552380707264184,0.00603238423702245,0.0,0.0,0.0,-5.472636815858153e-05,0.0006402658416714974,4.5160870440700605e-05
MET1172,L MET 302,0.0,0.0,0.0,-3.482587064676896e-05,0.00018333856490238565,1.293170529717048e-05,0.43192537313432844,0.09749840872784943,0.006877007514937829,-0.43199502487562175,0.09747557405543901,0.006875396881330403,0.0,0.0,0.0,-0.00010447761194028921,0.0006100565594415485,4.303007196278766e-05
VAL1173,L VAL 303,0.0,0.0,0.0,-5.4726368159200165e-05,0.00022744536220222216,1.6042758907670833e-05,-0.27677114427860716,0.039007045711107725,0.0027513448679925773,0.2767412935323383,0.03896461893404097,0.0027483523138726726,0.0,0.0,0.0,-8.457711442775956e-05,0.0006447730483311653,4.5478784286417156e-05
LYS1174,L LYS 304,0.0,0.0,0.0,-6.965174129353516e-05,0.00025455918020828955,1.795522017364759e-05,-58.01613930348259,0.4107207843326805,0.028970010457106104,58.01549751243781,0.41048781954061875,0.028953578387633086,0.0,0.0,0.0,-0.0007114427860679583,0.0007372926189345341,5.2004611637037776e-05
CYS1175,L CYS 305,0.0,0.0,0.0,-4.477611940298456e-05,0.0002068120367246397,1.4587396341051204e-05,-0.11773631840796023,0.0901052183423109,0.006355532072373075,0.11770646766169153,0.09000772994974746,0.006348655771343902,0.0,0.0,0.0,-7.462686567157392e-05,0.0006062715227340112,4.2763096058035126e-05
ASP1176,L ASP 306,0.0,0.0,0.0,-2.4875621890546734e-05,0.0001557460282835641,1.098547782372012e-05,52.59670149253731,0.35952687324383364,0.025359070382588802,-52.59639303482588,0.3594038316160259,0.025350391695314573,0.0,0.0,0.0,0.00028358208955316864,0.0005679491818045022,4.006004654162836e-05
PRO1177,L PRO 307,0.0,0.0,0.0,-3.980099502487566e-05,0.0001954913701929206,1.378889809037668e-05,-0.09239303482587062,0.04453797922310124,0.0031414668384215794,0.09240298507462692,0.044533645294637866,0.0031411611466774713,0.0,0.0,0.0,-2.985074626861366e-05,0.0005363451751228598,3.783087178598213e-05
ARG1178,L ARG 308,0.0,0.0,0.0,-3.482587064676565e-05,0.0001833385649023682,1.2931705297169248e-05,-52.0457213930348,0.44964545678648243,0.03171554516350822,52.04537810945276,0.44961806491000644,0.03171361308950997,0.0,0.0,0.0,-0.00037810945273572,0.0006037349818598883,4.258418225953426e-05
HIE1179,L HIE 309,0.0,0.0,0.0,-3.482587064676896e-05,0.00018333856490238565,1.293170529717048e-05,-0.2510099502487561,0.12329445360214826,0.008696520230795663,0.25098507462686553,0.12332182859929595,0.00869845111421789,0.0,0.0,0.0,-5.970149253731127e-05,0.0005955205177095962,4.200477863203064e-05
GLY1180,L GLY 310,0.0,0.0,0.0,-3.482587064676731e-05,0.00018333856490237692,1.2931705297169863e-05,-0.0347611940298508,0.0370205360055264,0.0026112272768233427,0.034761194029850735,0.03700991781245589,0.0026104783272302805,0.0,0.0,0.0,-3.482587064677559e-05,0.000567600425749348,4.003544718617765e-05
LYS1181,L LYS 311,0.0,0.0,0.0,-2.4875621890546734e-05,0.0001557460282835641,1.098547782372012e-05,-47.862900497512406,0.4302605250954298,0.03034823750530798,47.862726368159166,0.43029194041249724,0.030350453370924412,0.0,0.0,0.0,-0.00019900497512723725,0.0006231032951224303,4.3950317744165246e-05
TYR1182,L TYR 312,0.0,0.0,0.0,-1.4925373134328925e-05,0.00012125430454680999,8.552619211607572e-06,-0.17469651741293538,0.08831762239600022,0.00622944477600739,0.1747761194029851,0.08831352238296908,0.006229155583385743,0.0,0.0,0.0,6.467661691545222e-05,0.0005737161916465798,4.0466820052500645e-05
MET1183,L MET 313,0.0,0.0,0.0,-3.4825870646760124e-05,0.0001833385649023391,1.2931705297167197e-05,-0.2278805970149253,0.07116413423652172,0.0050195310090103374,0.2278358208955224,0.07121223209846414,0.005022923570615663,0.0,0.0,0.0,-7.960199004966515e-05,0.0006258382166573484,4.4143224235602424e-05
ALA1184,L ALA 314,0.0,0.0,0.0,-9.950248756220019e-06,9.925341961822007e-05,7.000796438668532e-06,0.24321890547263672,0.01733692578910428,0.0012228524597810574,-0.24324875621890543,0.017389532247486898,0.00122656303325966,0.0,0.0,0.0,-3.980099502486351e-05,0.0006054544448387658,4.27054638269125e-05
CYS1185,L CYS 315,0.0,0.0,0.0,-2.4875621890551152e-05,0.0001557460282835918,1.098547782372207e-05,-0.09933333333333329,0.052378011159913224,0.0036944600539037527,0.09929850746268654,0.05250586745474568,0.0037034783416057524,0.0,0.0,0.0,-5.9701492537183134e-05,0.000595520517709186,4.20047786320017e-05
CYS1186,L CYS 316,0.0,0.0,0.0,-1.9900497512440038e-05,0.00013965839649372904,9.85074376846936e-06,0.10990547263681599,0.036658380156819166,0.002585682772809023,-0.10989552238805975,0.03662182735278855,0.00258310453680199,0.0,0.0,0.0,-9.950248756204554e-06,0.0005553005528472892,3.916788104346913e-05
LEU1187,L LEU 317,0.0,0.0,0.0,-9.950248756213392e-06,9.925341961815396e-05,7.000796438663869e-06,-0.13967164179104466,0.02350551204099792,0.0016579509866629374,0.13966666666666672,0.023561147995354907,0.0016618752443119185,0.0,0.0,0.0,-1.4925373134164324e-05,0.0006267472051052854,4.4207339337264274e-05
LEU1188,L LEU 318,0.0,0.0,0.0,-2.4875621890537895e-05,0.0001557460282835088,1.0985477823716218e-05,0.18367661691542309,0.01803313424902337,0.001271959218273817,-0.1836268656716418,0.01797912207185006,0.0012681494930366,0.0,0.0,0.0,2.487562189080744e-05,0.0006184381784382543,4.362126578410002e-05
TYR1189,L TYR 319,0.0,0.0,0.0,-1.492537313434218e-05,0.00012125430454691766,8.552619211615167e-06,0.02331840796019889,0.04873502433025352,0.003437503575010644,-0.023333333333333317,0.048644137087304695,0.0034310928831755012,0.0,0.0,0.0,-2.9850746268808086e-05,0.0006457703776950055,4.5549130475852325e-05
ARG1190,L ARG 320,0.0,0.0,0.0,-2.985074626864459e-05,0.00017017543658189176,1.2003249811986027e-05,-48.67606467661687,0.23470996349680745,0.016555164375080478,48.67586567164176,0.23464786121969258,0.016550784018190694,0.0,0.0,0.0,-0.00022885572139243077,0.0005707315581979425,4.025630024070652e-05
GLY1191,L GLY 321,0.0,0.0,0.0,-1.4925373134328925e-05,0.00012125430454680997,8.55261921160757e-06,-0.03633333333333343,0.05062832406219471,0.0035710466415537416,0.03636815920398007,0.05063098161794364,0.0035712340910833825,0.0,0.0,0.0,1.9900497512333986e-05,0.000536806468039561,3.786340887962431e-05
ASP1192,L ASP 322,0.0,0.0,0.0,-2.487562189054784e-05,0.00015574602828357105,1.0985477823720609e-05,44.81444278606965,0.2583140476684924,0.01822006810376601,-44.814467661691545,0.2583724609078613,0.018224188255995703,0.0,0.0,0.0,-4.975124378147348e-05,0.0005964342117663918,4.206922564175033e-05
VAL1193,L VAL 323,0.0,0.0,0.0,-4.975124378108905e-06,7.035888370014624e-05,4.962733015460314e-06,-0.012781094527363002,0.0368490512483902,0.002599131674660083,0.012810945273631828,0.03681396122257833,0.002596656615073407,0.0,0.0,0.0,2.4875621890725695e-05,0.0005319429414776079,3.752036216581576e-05
VAL1194,L VAL 324,0.0,0.0,0.0,0.0,0.0,0.0,0.17966169154228867,0.027442657993272303,0.0019356558503061537,-0.17962686567164182,0.02744972925995137,0.0019361546190012182,0.0,0.0,0.0,3.482587064683083e-05,0.0005587664937649377,3.941234966657796e-05
PRO1195,L PRO 325,0.0,0.0,0.0,-9.95024875621781e-06,9.925341961819804e-05,7.000796438666977e-06,0.15006965174129355,0.02511456583920282,0.0017714448908873826,-0.15011442786069654,0.025117075930123828,0.0017716219390500366,0.0,0.0,0.0,-5.472636815959786e-05,0.0005833426152078793,4.114581561803669e-05
LYS1196,L LYS 326,0.0,0.0,0.0,-1.990049751243783e-05,0.00013965839649371356,9.85074376846827e-06,-42.28236815920396,0.22631995091227827,0.015963378515730865,42.28241791044775,0.22639450549275078,0.01596863719037871,0.0,0.0,0.0,2.9850746268516445e-05,0.0005977607281944379,4.2162790896439e-05
ASP1197,L ASP 327,0.0,0.0,0.0,-9.95024875621781e-06,9.925341961819804e-05,7.000796438666977e-06,43.919860696517404,0.17733323186041494,0.012508121763877998,-43.91983582089551,0.1772551858362994,0.012502616821783488,0.0,0.0,0.0,1.4925373134965231e-05,0.0005771573152705674,4.070953819868135e-05
VAL1198,L VAL 328,0.0,0.0,0.0,-1.4925373134328925e-05,0.00012125430454680997,8.55261921160757e-06,0.08713432835820904,0.021978661421529697,0.001550255247611648,-0.08718407960199011,0.021998212167826707,0.0015516342509303838,0.0,0.0,0.0,-6.46766169153017e-05,0.0005823233786427036,4.107392421375975e-05
ASN1199,L ASN 329,0.0,0.0,0.0,-9.950248756220019e-06,9.925341961822007e-05,7.000796438668532e-06,0.05904975124378039,0.13801877265218598,0.009735093619640398,-0.05905472636815906,0.13807364099768626,0.009738963734335202,0.0,0.0,0.0,-1.4925373134576377e-05,0.000610664852104151,4.3072977619060226e-05
ALA1200,L ALA 330,0.0,0.0,0.0,0.0,0.0,0.0,0.06375124378109445,0.023584880284941035,0.0016635491909533047,-0.06383084577114426,0.023580100468205,0.0016632120486753676,0.0,0.0,0.0,-7.960199004983527e-05,0.0005847411646598419,4.124446169048702e-05
ALA1201,L ALA 331,0.0,0.0,0.0,0.0,0.0,0.0,0.04640298507462685,0.03459893581092545,0.002440420768760932,-0.04636815920398011,0.03461837117744894,0.002441791633817927,0.0,0.0,0.0,3.482587064672146e-05,0.0005219377352996718,3.681464933447891e-05
ILE1202,L ILE 332,0.0,0.0,0.0,-1.4925373134326714e-05,0.00012125430454679203,8.552619211606305e-06,0.1298905472636816,0.025294050982857832,0.001784104796806264,-0.1299253731343284,0.02533574359413426,0.0017870455668640166,0.0,0.0,0.0,-4.975124378096974e-05,0.0006047181308031551,4.265352823922118e-05
ALA1203,L ALA 333,0.0,0.0,0.0,-9.95024875621781e-06,9.925341961819804e-05,7.000796438666977e-06,0.05897512437810944,0.04905418243166687,0.00346001525177041,-0.05896019900497514,0.049007344438518785,0.003456711554458148,0.0,0.0,0.0,4.975124378139836e-06,0.0006026270220786547,4.250603280211018e-05
THR1204,L THR 334,0.0,0.0,0.0,-4.975124378109457e-06,7.035888370015405e-05,4.962733015460865e-06,0.16280597014925402,0.04322769938601887,0.003049046824558183,-0.16281094527363188,0.04326919186647813,0.0030519734784764867,0.0,0.0,0.0,-9.950248755930035e-06,0.0005984228837311853,4.220949574692512e-05
ILE1205,L ILE 335,0.0,0.0,0.0,-1.4925373134322296e-05,0.00012125430454675613,8.552619211603774e-06,0.09808955223880594,0.027337979346046815,0.001928272387816703,-0.0980597014925373,0.02732659335498132,0.0019274692819286777,0.0,0.0,0.0,1.4925373134205197e-05,0.0005596517390821624,3.947479005692434e-05
LYS1206,L LYS 336,0.0,0.0,0.0,-1.4925373134329477e-05,0.00012125430454681446,8.552619211607887e-06,-44.785820895522384,0.5685132200356298,0.04009983073097861,44.78575124378108,0.5685042763699403,0.04009919989344023,0.0,0.0,0.0,-8.457711442840595e-05,0.000562343130387332,3.966462616269047e-05
THR1207,L THR 337,0.0,0.0,0.0,-4.975124378110009e-06,7.035888370016185e-05,4.962733015461415e-06,0.04912437810945266,0.08982808042351492,0.006335984270771982,-0.04917412935323392,0.08983497599932438,0.006336470647188585,0.0,0.0,0.0,-5.472636815933715e-05,0.0005747506920059955,4.053978808181245e-05
LYS1208,L LYS 338,0.0,0.0,0.0,-1.990049751243783e-05,0.00013965839649371354,9.850743768468268e-06,-46.7833383084577,0.5977929598641797,0.04216506434313341,46.783273631840814,0.5978136698272555,0.042166525111299424,0.0,0.0,0.0,-8.457711442727473e-05,0.0005623431303851759,3.9664626162538397e-05
ARG1209,L ARG 339,0.0,0.0,0.0,-3.482587064676233e-05,0.00018333856490235077,1.2931705297168019e-05,-49.683587064676615,0.5129821150669098,0.036182968587631585,49.683487562189086,0.5129577107581136,0.03618124724040983,0.0,0.0,0.0,-0.00013432835821044502,0.0005615062114668651,3.960559445355243e-05
THR1210,L THR 340,0.0,0.0,0.0,-1.4925373134326714e-05,0.00012125430454679203,8.552619211606305e-06,0.04388557213930351,0.09436028045822706,0.006655661013239822,-0.043930348258706516,0.09438865943126823,0.006657662711661538,0.0,0.0,0.0,-5.970149253727814e-05,0.0005955205177091094,4.20047786319963e-05
ILE1211,L ILE 341,0.0,0.0,0.0,-2.985074626865398e-05,0.0001701754365819453,1.2003249811989803e-05,-0.08623880597014931,0.060640467963177916,0.004277248822144132,0.08630348258706472,0.0606247936884088,0.004276143244045116,0.0,0.0,0.0,3.482587064685292e-05,0.0005587664937652526,3.941234966660017e-05
GLN1212,L GLN 342,0.0,0.0,0.0,-9.950248756221123e-06,9.925341961823109e-05,7.0007964386693084e-06,0.4521343283582082,0.21206437787580515,0.014957867921448029,-0.4521890547263681,0.21201568532887982,0.014954433413998151,0.0,0.0,0.0,-6.467661691587311e-05,0.0005190845557522166,3.661340156597341e-05
PHE1213,L PHE 343,0.0,0.0,0.0,-2.487562189055557e-05,0.00015574602828361946,1.0985477823724022e-05,-0.061557213930348284,0.03855522575519214,0.0027194759454863293,0.061547263681591996,0.03858000674408004,0.002721223861673201,0.0,0.0,0.0,-3.4825870646685e-05,0.0006098536603906442,4.301576056718594e-05
VAL1214,L VAL 344,0.0,0.0,0.0,-1.9900497512444456e-05,0.00013965839649376008,9.85074376847155e-06,-0.20151741293532324,0.028439880647033705,0.002005994512992702,0.2014278606965173,0.028443992622677796,0.0020062845493920094,0.0,0.0,0.0,-0.00010945273631830145,0.0005884123160989857,4.150340474776233e-05
ASP1215,L ASP 345,0.0,0.0,0.0,-1.4925373134329477e-05,0.00012125430454681444,8.552619211607887e-06,46.113417910447765,0.23257835458735354,0.016404812275179634,-46.11334328358211,0.2324694096731066,0.016397127893416213,0.0,0.0,0.0,5.970149253406346e-05,0.0006120009677511027,4.316721995044597e-05
TRP1216,L TRP 346,0.0,0.0,0.0,-3.980099502487566e-05,0.0001954913701929206,1.378889809037668e-05,-0.30150248756218906,0.031078959685059904,0.0021921407959303125,0.30148756218905476,0.031098480942686222,0.0021935177192785897,0.0,0.0,0.0,-5.472636815902341e-05,0.0006853041956298744,4.83376309917035e-05
CYS1217,L CYS 347,0.0,0.0,0.0,-9.9502487562156e-06,9.9253419618176e-05,7.000796438665423e-06,-0.20892039800995013,0.03552917141916226,0.0025060345295594712,0.20891542288557208,0.035531610352950646,0.002506206558684972,0.0,0.0,0.0,-1.4925373134311249e-05,0.0005941473420645554,4.190792228992731e-05
PRO1218,L PRO 348,0.0,0.0,0.0,0.0,0.0,0.0,-0.07039800995024868,0.02662155629788207,0.0018777398022043973,0.07049751243781098,0.026560758167060092,0.0018734514327016295,0.0,0.0,0.0,9.950248756224879e-05,0.0005643203557592165,3.980408888745278e-05
THR1219,L THR 349,0.0,0.0,0.0,-1.4925373134327266e-05,0.00012125430454679651,8.552619211606622e-06,-0.10049253731343262,0.04365879911688156,0.003079454255074365,0.10049253731343283,0.04367076271886737,0.003080298102495422,0.0,0.0,0.0,-1.4925373134099146e-05,0.0006346355709096477,4.476374176090386e-05
GLY1220,L GLY 350,0.0,0.0,0.0,-4.975124378108905e-06,7.035888370014624e-05,4.962733015460314e-06,0.21083582089552236,0.026321735158212702,0.0018565920495636457,-0.21081094527363184,0.02634660059263857,0.0018583459220795162,0.0,0.0,0.0,1.9900497512442247e-05,0.0005082424990695467,3.584866185117224e-05
PHE1221,L PHE 351,0.0,0.0,0.0,-3.482587064676675e-05,0.000183338564902374,1.2931705297169657e-05,0.17075124378109457,0.020818041614473204,0.001468391438353053,-0.17081094527363183,0.02079069059758143,0.001466462246367664,0.0,0.0,0.0,-9.452736318403605e-05,0.0006034889443623381,4.2566828112510875e-05
LYS1222,L LYS 352,0.0,0.0,0.0,-4.975124378111114e-06,7.035888370017748e-05,4.962733015462517e-06,-46.42176119402987,0.2142891353229867,0.015114790212619857,46.42168656716417,0.21432779625633172,0.015117517144603847,0.0,0.0,0.0,-7.960199004878801e-05,0.0006097318885507607,4.300717144384625e-05
VAL1223,L VAL 353,0.0,0.0,0.0,-9.95024875621781e-06,9.925341961819804e-05,7.000796438666977e-06,-0.2603980099502486,0.02619256656579186,0.0018474811995265788,0.26037810945273615,0.026109343715646157,0.0018416111122776262,0.0,0.0,0.0,-2.9850746268450716e-05,0.0005977607281940374,4.216279089641075e-05
GLY1224,L GLY 354,0.0,0.0,0.0,-4.975124378108905e-06,7.035888370014624e-05,4.962733015460314e-06,0.06263681592039798,0.030136545603410128,0.0021256680318488047,-0.06261691542288557,0.03009284988773881,0.0021225859737007483,0.0,0.0,0.0,1.492537313427355e-05,0.0005596517390822008,3.947479005692705e-05
ILE1225,L ILE 355,0.0,0.0,0.0,-1.4925373134328925e-05,0.00012125430454680997,8.55261921160757e-06,-0.15671144278606955,0.01548346312220528,0.0010921192831555779,0.15671641791044774,0.01551068253626397,0.0010940391925928314,0.0,0.0,0.0,-9.950248756089664e-06,0.0005984228837313414,4.220949574693613e-05
ASN1226,L ASN 356,0.0,0.0,0.0,-4.975124378111114e-06,7.035888370017748e-05,4.962733015462517e-06,-0.17609950248756248,0.030485296182496523,0.0021502670010474785,0.17612935323383086,0.030457754513907392,0.002148324361528201,0.0,0.0,0.0,2.4875621889322728e-05,0.0005503306192640825,3.8817328957066805e-05
TYR1227,L TYR 357,0.0,0.0,0.0,-1.9900497512441142e-05,0.00013965839649373682,9.85074376846991e-06,0.025457711442786128,0.05900290449665257,0.004161744000963747,-0.025472636815920362,0.0589131285363689,0.004155411692964188,0.0,0.0,0.0,-3.482587064669163e-05,0.0005848681396889245,4.125341781849571e-05
GLU1228,L GLU 358,0.0,0.0,0.0,-9.95024875621781e-06,9.925341961819804e-05,7.000796438666977e-06,46.90570646766169,0.2713979626643039,0.019142936311822227,-46.90560199004976,0.2713213490013285,0.019137532400692773,0.0,0.0,0.0,9.452736318750039e-05,0.0005867694678963943,4.1387527170040424e-05
PRO1229,L PRO 359,0.0,0.0,0.0,-2.9850746268653428e-05,0.00017017543658194215,1.2003249811989581e-05,0.10253731343283584,0.03809649767460147,0.0026871197614347433,-0.10248756218905467,0.038099778593621056,0.002687351179619388,0.0,0.0,0.0,1.9900497511967227e-05,0.000606434806206704,4.2774613186195735e-05
PRO1230,L PRO 360,0.0,0.0,0.0,-4.975124378111114e-06,7.035888370017748e-05,4.962733015462517e-06,-0.1329004975124378,0.06271486489150281,0.004423565500038583,0.13287562189054733,0.06270208684138812,0.004422664205875821,0.0,0.0,0.0,-2.985074626853854e-05,0.0006141810691348107,4.332099244575854e-05
THR1231,L THR 361,0.0,0.0,0.0,-1.4925373134331134e-05,0.00012125430454682793,8.552619211608838e-06,0.07153233830845786,0.11059270530496833,0.0078006079832801355,-0.071497512437811,0.11054505955861169,0.0077972473114494385,0.0,0.0,0.0,1.9900497512561556e-05,0.0006226264302864402,4.3916682292022974e-05
VAL1232,L VAL 362,0.0,0.0,0.0,-1.9900497512440038e-05,0.00013965839649372904,9.85074376846936e-06,-0.21832338308457724,0.04011699185284055,0.002829634432483619,0.21823383084577117,0.040072944058598674,0.0028265275406279436,0.0,0.0,0.0,-0.00010945273631849892,0.0006132534549474454,4.32555635857319e-05
VAL1233,L VAL 363,0.0,0.0,0.0,-1.4925373134328925e-05,0.00012125430454680997,8.55261921160757e-06,-0.14175124378109444,0.05553751643964515,0.003917314373637853,0.14175621890547266,0.0555554966460913,0.003918582599616756,0.0,0.0,0.0,-9.95024875614711e-06,0.0006386401111382786,4.5046200250283276e-05
PRO1234,L PRO 364,0.0,0.0,0.0,-5.9701492537312866e-05,0.00023693295322966258,1.671196198129728e-05,0.3649850746268658,0.05459789488150389,0.003851038578977737,-0.3649303482587066,0.05456936910169533,0.0038490265256050458,0.0,0.0,0.0,-4.975124378168559e-06,0.0005508700710711546,3.885537895377533e-05
GLY1235,L GLY 365,0.0,0.0,0.0,-1.9900497512437276e-05,0.0001396583964937097,9.850743768467997e-06,0.3090049751243783,0.04860066718543945,0.0034280267527052556,-0.3090248756218905,0.04861110142959534,0.0034287627275422713,0.0,0.0,0.0,-3.9800995024897754e-05,0.0005802795347988577,4.092976258428412e-05
GLY1236,L GLY 366,0.0,0.0,0.0,-1.990049751243783e-05,0.00013965839649371356,9.85074376846827e-06,-0.14181592039801003,0.11304514549802767,0.007973589777113118,0.14178109452736315,0.11307014439289828,0.007975353063202947,0.0,0.0,0.0,-5.472636815925761e-05,0.0005481675033170626,3.866475452208437e-05
ASP1237,L ASP 367,0.0,0.0,0.0,-4.975124378109181e-05,0.00021743058092946234,1.533637070121844e-05,55.66099999999999,0.3328589410355028,0.023478059475872757,-55.660427860696466,0.33277825827180046,0.023472368552507478,0.0,0.0,0.0,0.0005223880597003104,0.0005649340811763783,3.984737774068639e-05
LEU1238,L LEU 368,0.0,0.0,0.0,-4.975124378108684e-05,0.0002174305809294406,1.533637070121691e-05,-0.021044776119403093,0.05551713450777915,0.003915876743009412,0.020999999999999977,0.055538879752648054,0.003917410534322817,0.0,0.0,0.0,-9.452736318419734e-05,0.000595187917561566,4.198131882640593e-05
ALA1239,L ALA 369,0.0,0.0,0.0,-2.487562189055336e-05,0.00015574602828360564,1.0985477823723048e-05,0.06722885572139298,0.04468360148840089,0.0031517382410616306,-0.06728855721393037,0.04466042488215583,0.003150103489301087,0.0,0.0,0.0,-8.45771144277829e-05,0.0005711217427558622,4.028382173743695e-05
LYS1240,L LYS 370,0.0,0.0,0.0,-5.472636815920458e-05,0.00022744536220224053,1.604275890767213e-05,-49.34408457711442,0.7732865814986754,0.05454343000623733,49.3438855721393,0.7733143902131984,0.05454539148172448,0.0,0.0,0.0,-0.0002537313432829554,0.0005987536868983452,4.223282880329196e-05
VAL1241,L VAL 371,0.0,0.0,0.0,-2.4875621890550048e-05,0.00015574602828358487,1.0985477823721583e-05,0.07321890547263693,0.04556927743083259,0.0032142090053681937,-0.07317910447761194,0.045537888234630244,0.0032119949821755285,0.0,0.0,0.0,1.4925373134467563e-05,0.0006024627065958814,4.2494442881571e-05
GLN1242,L GLN 372,0.0,0.0,0.0,-9.95024875621781e-06,9.925341961819804e-05,7.000796438666977e-06,0.0341343283582094,0.18600218493787496,0.01311958256860503,-0.034134328358208926,0.18607834669869852,0.013124954605014328,0.0,0.0,0.0,-9.950248755877562e-06,0.0005815577789533496,4.1019922975320895e-05
ARG1243,L ARG 373,0.0,0.0,0.0,-2.4875621890544525e-05,0.0001557460282835503,1.0985477823719143e-05,-45.94491542288558,0.24914418253558263,0.017573275686814754,45.944835820895534,0.2490284762821583,0.017565114396956728,0.0,0.0,0.0,-0.00010447761193796934,0.0006018461239851063,4.245095249743851e-05
ALA1244,L ALA 374,0.0,0.0,0.0,-1.4925373134326714e-05,0.00012125430454679203,8.552619211606305e-06,-0.21553731343283583,0.03668773502466578,0.0025877533055429953,0.21552238805970156,0.036682593731282666,0.002587390666668233,0.0,0.0,0.0,-2.9850746268624845e-05,0.000597760728194027,4.2162790896410016e-05
VAL1245,L VAL 375,0.0,0.0,0.0,-2.4875621890551152e-05,0.0001557460282835918,1.098547782372207e-05,0.19349253731343283,0.023471824837955207,0.0016555748745652658,-0.19336815920398012,0.023393322623723515,0.0016500377553009143,0.0,0.0,0.0,9.95024875619943e-05,0.0005730686805962889,4.0421148144446375e-05
CYS1246,L CYS 376,0.0,0.0,0.0,-3.980099502487566e-05,0.0001954913701929206,1.378889809037668e-05,-0.1941044776119403,0.03877533233721455,0.0027350010667514415,0.1940248756218905,0.03869351930142587,0.002729230420140079,0.0,0.0,0.0,-0.00011940298507466232,0.0006659236967859858,4.697063600243456e-05
MET1247,L MET 377,0.0,0.0,0.0,-2.9850746268666685e-05,0.00017017543658201775,1.2003249811994914e-05,0.06494029850746269,0.023319464632719684,0.0016448282142858465,-0.06499999999999997,0.023321034427447117,0.0016449389390687259,0.0,0.0,0.0,-8.955223880592604e-05,0.0006083501041843814,4.290970788935749e-05
LEU1248,L LEU 378,0.0,0.0,0.0,-2.985074626865785e-05,0.00017017543658196733,1.2003249811991358e-05,-0.2853084577114428,0.016910192343202745,0.0011927530032603694,0.2853482587064675,0.016892640496327344,0.0011915149914359907,0.0,0.0,0.0,9.95024875614048e-06,0.0006148255405285274,4.336644995296897e-05
SER1249,L SER 379,0.0,0.0,0.0,-1.9900497512442247e-05,0.00013965839649374454,9.850743768470455e-06,0.3276019900497512,0.0412405972521167,0.0029088874467170667,-0.32762189054726365,0.0412127874471265,0.0029069258943142952,0.0,0.0,0.0,-3.9800995024867925e-05,0.0006054544448387548,4.270546382691172e-05
ASN1250,L ASN 380,0.0,0.0,0.0,-2.4875621890537895e-05,0.0001557460282835088,1.0985477823716218e-05,0.040089552238805864,0.0421592803036288,0.002973686352991833,-0.04001492537313434,0.04216710155856283,0.002974238021779656,0.0,0.0,0.0,4.9751243780554376e-05,0.0005440884821689185,3.8377042553700576e-05
THR1251,L THR 381,0.0,0.0,0.0,-1.9900497512444456e-05,0.00013965839649376008,9.85074376847155e-06,0.3222686567164177,0.04667413724162969,0.003292139807736603,-0.32222885572139304,0.04666187640500474,0.0032912749950005865,0.0,0.0,0.0,1.9900497512519577e-05,0.0006226264302863242,4.3916682292014795e-05
THR1252,L THR 382,0.0,0.0,0.0,-3.482587064676675e-05,0.00018333856490237402,1.293170529716966e-05,0.27399502487562194,0.07534481250403381,0.005314413317740834,-0.27405970149253717,0.07529600901140274,0.005310970984784243,0.0,0.0,0.0,-9.95024875621096e-05,0.0006309195305057593,4.450163248018025e-05
ALA1253,L ALA 383,0.0,0.0,0.0,-1.990049751243783e-05,0.00013965839649371356,9.85074376846827e-06,0.29922388059701494,0.019605934396193743,0.001382895987116655,-0.2992288557213929,0.019644790004286893,0.0013856366503986574,0.0,0.0,0.0,-2.48756218905158e-05,0.00056812347954712,4.007234055648931e-05
ILE1254,L ILE 384,0.0,0.0,0.0,-4.975124378109789e-05,0.0002174305809294889,1.5336370701220314e-05,0.3648606965174129,0.02051162751213313,0.001446778653980771,-0.364855721393035,0.02058507597357073,0.001451959309007428,0.0,0.0,0.0,-4.4776119403039796e-05,0.0006410385499438642,4.521537307992577e-05
ALA1255,L ALA 385,0.0,0.0,0.0,-4.975124378109789e-05,0.0002174305809294889,1.5336370701220314e-05,0.3687064676616915,0.04042090006604852,0.0028510704650645848,-0.36862189054726385,0.040411149616672935,0.002850382721392613,0.0,0.0,0.0,3.482587064680072e-05,0.0005933135676683929,4.184911237843247e-05
GLU1256,L GLU 386,0.0,0.0,0.0,-4.477611940298401e-05,0.00020681203672463715,1.4587396341051022e-05,55.58721890547263,0.49221304678100997,0.03471803146153885,-55.58646766169156,0.49219355715771324,0.03471665676950414,0.0,0.0,0.0,0.0007064676616943499,0.0006374763366569887,4.4964113927460685e-05
ALA1257,L ALA 387,0.0,0.0,0.0,-3.980099502487676e-05,0.000195491370192926,1.3788898090377063e-05,0.3963034825870647,0.029150363963677033,0.0020561081422462066,-0.3963034825870646,0.029200498152416772,0.002059644335269427,0.0,0.0,0.0,-3.980099502482263e-05,0.0005971807398257723,4.212188167113027e-05
TRP1258,L TRP 388,0.0,0.0,0.0,-8.955223880595145e-05,0.00028553920104037306,2.0140382360959403e-05,0.6142537313432838,0.05291023373918796,0.003732000140198992,-0.6141592039800996,0.05294965718851366,0.0037347808559133823,0.0,0.0,0.0,4.975124378097858e-06,0.0006578837807949698,4.64035440528211e-05
ALA1259,L ALA 389,0.0,0.0,0.0,-5.9701492537322325e-05,0.00023693295322970012,1.671196198129993e-05,0.4080049751243779,0.036291865173009044,0.002559830799111328,-0.40789054726368124,0.03629190609432794,0.002559833685478616,0.0,0.0,0.0,5.472636815920458e-05,0.0005918098136003618,4.174304574451094e-05
ARG1260,L ARG 390,0.0,0.0,0.0,-0.00014427860696515825,0.00035137201160214196,2.4783870791898735e-05,-58.662810945273606,1.0122623615652926,0.07139948188287504,58.66183084577112,1.0120915544906877,0.07138743408075202,0.0,0.0,0.0,-0.0011243781094523076,0.000718935598195141,5.070980722716215e-05
LEU1261,L LEU 391,0.0,0.0,0.0,-6.965174129353792e-05,0.0002545591802082997,1.7955220173648305e-05,0.5094527363184082,0.03213604484196951,0.0022667018340318513,-0.5093184079601993,0.03215831654235396,0.00226827275865424,0.0,0.0,0.0,6.467661691579357e-05,0.0005991669340229509,4.226197700805264e-05
ASP1262,L ASP 392,0.0,0.0,0.0,-6.965174129354013e-05,0.00025455918020830776,1.7955220173648875e-05,60.26332835820896,0.49336876466675694,0.03479954951592695,-60.26160696517413,0.49315044655764945,0.0347841505438148,0.0,0.0,0.0,0.001651741293531741,0.0006214326672606272,4.383248074035984e-05
HID1263,L HID 393,0.0,0.0,0.0,-0.00012935323383085363,0.0003355904866475836,2.3670727848072654e-05,0.570099502487562,0.26312791291872994,0.018559611978724917,-0.5700646766169152,0.26306728949455144,0.018555335932078653,0.0,0.0,0.0,-9.452736318425699e-05,0.0006882235409271406,4.854354573236392e-05
LYS1264,L LYS 394,0.0,0.0,0.0,-0.00015422885572140477,0.000361167988316078,2.5474825714721506e-05,-61.96666666666668,0.4849516910125693,0.03420585491589293,61.96519900497509,0.4846686617090079,0.03418589156805028,0.0,0.0,0.0,-0.0016218905472646385,0.0007440098485124549,5.2478408480387984e-05
PHE1265,L PHE 395,0.0,0.0,0.0,-0.00015920398009952472,0.00036586619524085176,2.5806211680400073e-05,0.5691691542288562,0.045699442540778255,0.0032233901443319865,-0.5689004975124378,0.04572478833640627,0.0032251778989146533,0.0,0.0,0.0,0.00010945273631841138,0.0006601373285477466,4.656249705557601e-05
ASP1266,L ASP 396,0.0,0.0,0.0,-0.00011442786069653022,0.00031833021438901855,2.2453282111462192e-05,63.46027363184079,0.7626245529139464,0.05379138849439757,-63.45749253731348,0.7621939406539219,0.05376101544742324,0.0,0.0,0.0,0.002666666666665542,0.0008000829144444627,5.643349760267717e-05
LEU1267,L LEU 397,0.0,0.0,0.0,-0.000218905472636815,0.00041350437323741426,2.9166349680136763e-05,0.4243134328358206,0.05196876471618582,0.003665594035414868,-0.42401492537313434,0.051972866783647924,0.003665883372944903,0.0,0.0,0.0,7.960199004984411e-05,0.0007488843050058793,5.282222613212103e-05
MET1268,L MET 398,0.0,0.0,0.0,-0.00026865671641794275,0.0004432609673110234,3.126521799740718e-05,0.6409601990049748,0.21998271847086442,0.01551638460380805,-0.6406517412935329,0.2199246775386964,0.015512290712103544,0.0,0.0,0.0,3.98009950247433e-05,0.0007520505700413355,5.304555724826157e-05
TYR1269,L TYR 399,0.0,0.0,0.0,-0.0002388059701492672,0.00042635393603243307,3.007268795845339e-05,0.40133830845771123,0.13010254270013052,0.009176725810559314,-0.40111940298507454,0.13003239424802013,0.009171777920243781,0.0,0.0,0.0,-1.9900497512707375e-05,0.0006613735067813847,4.664969034532766e-05
ALA1270,L ALA 400,0.0,0.0,0.0,-0.0001243781094527447,0.0003300124169508084,2.3277281147515246e-05,0.24674626865671664,0.07813357804692728,0.005511117672674577,-0.2465323383084578,0.07810746646395497,0.005509275903617313,0.0,0.0,0.0,8.95522388057526e-05,0.0006479514588625985,4.570297207979168e-05
LYS1271,L LYS 401,0.0,0.0,0.0,-0.0003532338308457588,0.00047797457211840917,3.371372689356093e-05,-70.91034825870648,1.1516604919275584,0.081231867893866,70.90302487562194,1.1506270989192213,0.08115897797107705,0.0,0.0,0.0,-0.007676616915424332,0.0013603849680182268,9.595415730715958e-05
ARG1272,L ARG 402,0.0,0.0,0.0,-0.0003731343283582076,0.0004836373655528235,3.411314954580863e-05,-66.69047761194025,0.72560739404952,0.05118039942274113,66.68643283582092,0.7251284646612811,0.051146618348311114,0.0,0.0,0.0,-0.00441791044776221,0.0009274571301672352,6.541778206602567e-05
ALA1273,L ALA 403,0.0,0.0,0.0,-0.00026865671641790735,0.00044326096731096506,3.126521799740307e-05,-0.6050646766169155,0.04955935981520769,0.0034956477170415535,0.6048805970149255,0.04953289948091732,0.0034937813489629667,0.0,0.0,0.0,-0.0004527363184079356,0.0006975472131345419,4.920118686388323e-05
PHE1274,L PHE 404,0.0,0.0,0.0,-0.00047263681592043215,0.0004992506946986271,3.521442887200362e-05,-0.2684328358208954,0.09345713209126597,0.0065919578391292356,0.2682139303482588,0.09338503723337964,0.006586872659935629,0.0,0.0,0.0,-0.0006915422885572902,0.0007754813042153106,5.469823381085772e-05
VAL1275,L VAL 405,0.0,0.0,0.0,-0.0002686567164179217,0.00044326096731098875,3.1265217997404734e-05,-0.13349751243781094,0.06720682596655336,0.004740404005128021,0.13338308457711445,0.0671899920914681,0.004739216635129092,0.0,0.0,0.0,-0.0003830845771144188,0.0007313263611945354,5.1583784263038725e-05
HIE1276,L HIE 406,0.0,0.0,0.0,-0.0005572139303482548,0.0004967157800735752,3.5035629780267994e-05,-0.7841442786069658,0.14608494114539658,0.010304037277986683,0.78371144278607,0.14603296948812558,0.010300371479926183,0.0,0.0,0.0,-0.0009900497512438774,0.000804156179920294,5.6720803597237756e-05
TRP1277,L TRP 407,0.0,0.0,0.0,-0.0007761194029850952,0.00041684298638117135,2.940183729453646e-05,-0.098407960199005,0.10538804267385023,0.007433499386391912,0.09819402985074627,0.10529686611722386,0.007427068287943363,0.0,0.0,0.0,-0.0009900497512442311,0.0007122946575094879,5.0241391387381904e-05
TYR1278,L TYR 408,0.0,0.0,0.0,-0.00025870646766171164,0.00043792400168491747,3.0888777466770996e-05,0.10788557213930347,0.08920027129332064,0.006291702029014129,-0.10801492537313424,0.08912043824820248,0.006286071040176655,0.0,0.0,0.0,-0.0003880597014924946,0.0006454253226994831,4.552479217302014e-05
VAL1279,L VAL 409,0.0,0.0,0.0,-0.00029850746268656413,0.00045760327512703693,3.2276846391339144e-05,-0.20670646766169154,0.09822224980206512,0.00692806332776547,0.20650248756218906,0.09824753611170622,0.00692984688653013,0.0,0.0,0.0,-0.0005024875621891297,0.0007132322761179096,5.0307525904861676e-05
GLY1280,L GLY 410,0.0,0.0,0.0,-0.0001343283582089581,0.00034100476593421216,2.40526216638584e-05,-0.04649253731343286,0.10266542866425758,0.007241461000857775,0.04646268656716421,0.10266358067378352,0.007241330653659873,0.0,0.0,0.0,-0.00016417910447763363,0.0006750053972596435,4.76112097637981e-05
GLU1281,L GLU 411,0.0,0.0,0.0,-0.0002487562189054828,0.0004322922188304348,3.0491542132183296e-05,69.90769651741296,0.6477761901078632,0.04569060957501672,-69.90378109452737,0.6473911993644005,0.04566345442171196,0.0,0.0,0.0,0.0036666666666619746,0.0008365609138152164,5.900645729582256e-05
GLY1282,L GLY 412,0.0,0.0,0.0,-7.462686567164407e-05,0.00026278831136805294,1.8535658332234038e-05,-0.4029850746268659,0.09119584074546973,0.006432458645435599,0.4027810945273632,0.09114130869175507,0.00642861225093446,0.0,0.0,0.0,-0.0002786069651741506,0.0006402658416713751,4.516087044069198e-05
MET1283,L MET 413,0.0,0.0,0.0,-0.00018407960199006042,0.00038754909640102643,2.7335605607642524e-05,0.49621890547263686,0.1472547521496084,0.010386549384307078,-0.49602985074626865,0.14717025408025683,0.010380589350030514,0.0,0.0,0.0,4.9751243781718725e-06,0.0007227470566103334,5.097864677548048e-05
GLU1284,L GLU 414,0.0,0.0,0.0,-0.00011940298507463802,0.00032426210421496215,2.2871685359710744e-05,65.74566666666665,1.247910011321179,0.08802078554714474,-65.74256218905475,1.2473588684206538,0.08798191092428503,0.0,0.0,0.0,0.002985074626865502,0.0008836694860589805,6.232923978597227e-05
GLU1285,L GLU 415,0.0,0.0,0.0,-0.00011442786069652193,0.0003183302143889955,2.2453282111460566e-05,67.23503482587063,1.194976322663126,0.08428713102452656,-67.23080099502491,1.1943954069957987,0.08424615639261328,0.0,0.0,0.0,0.004119402985074076,0.0009597219963320356,6.76935702555863e-05
GLY1286,L GLY 416,0.0,0.0,0.0,-6.467661691542405e-05,0.00024595437003599,1.7348283660614895e-05,-0.3182089552238804,0.06334526820829801,0.004468030721611005,0.31814427860696504,0.06329135094214383,0.004464227690880912,0.0,0.0,0.0,-0.0001293532338307807,0.0006489057606240293,4.577028333615481e-05
GLU1287,L GLU 417,0.0,0.0,0.0,-0.0001393034825870703,0.00034626293813544326,2.4423504534815192e-05,61.78834328358216,0.9845052633128266,0.06944164712674171,-61.78657711442783,0.9842328402666206,0.0694224318866117,0.0,0.0,0.0,0.0016268656716422062,0.0007296660633778479,5.1466675884436714e-05
PHE1288,L PHE 418,0.0,0.0,0.0,-0.00022885572139303613,0.0004200961558723318,2.9631298178359958e-05,-0.44209452736318394,0.05831161801837528,0.0041129844122882245,0.44198009950248746,0.058226095618162284,0.004106952127283431,0.0,0.0,0.0,-0.0003432835820894769,0.0007958644126745982,5.613594742979061e-05
SER1289,L SER 419,0.0,0.0,0.0,-6.965174129353571e-05,0.0002545591802082916,1.7955220173647733e-05,-0.37811442786069654,0.15032999138312297,0.010603460035414665,0.3780348258706469,0.1503118277226641,0.010602178869587404,0.0,0.0,0.0,-0.00014925373134341434,0.000588117783832674,4.148263004348514e-05
GLU1290,L GLU 420,0.0,0.0,0.0,-6.467661691543565e-05,0.0002459543700360341,1.7348283660618002e-05,58.37632338308461,0.6702957169443153,0.047279014527546875,-58.37502487562191,0.6702357678098892,0.04727478604163268,0.0,0.0,0.0,0.0012338308457703897,0.0006068020333746727,4.280051539349082e-05
ALA1291,L ALA 421,0.0,0.0,0.0,-3.482587064676675e-05,0.00018333856490237402,1.293170529716966e-05,-0.4399950248756215,0.04258973523500489,0.0030040483028589164,0.43991542288557184,0.042668079239819176,0.003009574262891373,0.0,0.0,0.0,-0.0001144278606965733,0.0006244127956113613,4.404268278704847e-05
ARG1292,L ARG 422,0.0,0.0,0.0,-0.00013930348258704982,0.00034626293813539225,2.4423504534811594e-05,-61.065462686567194,0.7247404543797823,0.05111925021321479,61.06347761194029,0.7244873986423281,0.051101401037716675,0.0,0.0,0.0,-0.002124378109451709,0.0007593219915714778,5.355844377799613e-05
GLU1293,L GLU 423,0.0,0.0,0.0,-5.4726368159212315e-05,0.00022744536220227265,1.6042758907674394e-05,57.42588557213929,0.5065801266538209,0.0357314071416366,-57.42469154228854,0.506415915019485,0.03571982454600142,0.0,0.0,0.0,0.001139303482586566,0.0006842197956743241,4.826114331625504e-05
ASP1294,L ASP 424,0.0,0.0,0.0,-4.477611940299119e-05,0.0002068120367246703,1.4587396341053362e-05,56.43562686567166,0.3512984232296167,0.024778680268304848,-56.434736318407964,0.35127831253750474,0.024777261769453544,0.0,0.0,0.0,0.0008457711442782619,0.0006157909829544804,4.3434547011219955e-05
MET1295,L MET 425,0.0,0.0,0.0,-7.46268656716402e-05,0.0002627883113680393,1.8535658332233076e-05,-0.4464626865671644,0.12288387857112335,0.00866756050098422,0.44633333333333297,0.1228861598874105,0.008667721412628374,0.0,0.0,0.0,-0.00020398009950256147,0.0006174768749890519,4.355346066675955e-05
ALA1296,L ALA 426,0.0,0.0,0.0,-2.4875621890544525e-05,0.0001557460282835503,1.0985477823719143e-05,-0.31218407960199007,0.028816988930464114,0.0020325936804348617,0.3121641791044775,0.02876475023647721,0.0020289090470566777,0.0,0.0,0.0,-4.4776119402988154e-05,0.0005841906206202494,4.1205629308020655e-05
ALA1297,L ALA 427,0.0,0.0,0.0,-2.9850746268655637e-05,0.00017017543658195473,1.2003249811990469e-05,-0.32566169154228847,0.018526704542858596,0.0013067729825612887,0.32563681592039795,0.018488195448884807,0.0013040567605007787,0.0,0.0,0.0,-5.472636815925319e-05,0.0005660283643116269,3.9924562521881946e-05
LEU1298,L LEU 428,0.0,0.0,0.0,-4.975124378108242e-05,0.0002174305809294213,1.5336370701215547e-05,-0.41429850746268676,0.02682299540225778,0.0018919482211177865,0.4142487562189057,0.02683648313045111,0.001892899572112692,0.0,0.0,0.0,-9.950248756239241e-05,0.0005730686805962803,4.042114814444577e-05
GLU1299,L GLU 429,0.0,0.0,0.0,-3.482587064676675e-05,0.00018333856490237402,1.293170529716966e-05,54.91951741293534,0.6209768031049067,0.04380032656199339,-54.918781094527375,0.6208906632895012,0.043794250727878674,0.0,0.0,0.0,0.0007014925373193276,0.0006233018811313685,4.396432492124279e-05
LYS1300,L LYS 430,0.0,0.0,0.0,-2.4875621890551152e-05,0.0001557460282835918,1.098547782372207e-05,-53.14950746268656,0.7931753936989125,0.05594627865524456,53.14888557213932,0.7930991241549767,0.055940899016400696,0.0,0.0,0.0,-0.0006467661691542063,0.0005550330455392639,3.914901253277655e-05
ASP1301,L ASP 431,0.0,0.0,0.0,-9.950248756222228e-06,9.925341961824211e-05,7.000796438670086e-06,51.92584577114434,0.32564376514573296,0.022969140207722973,-51.9254626865672,0.3255649660373067,0.022963582147156773,0.0,0.0,0.0,0.0003731343283585766,0.0005599170397538719,3.94935029234918e-05
TYR1302,L TYR 432,0.0,0.0,0.0,-3.4825870646755706e-05,0.00018333856490231586,1.2931705297165557e-05,-0.18094029850746307,0.05239247617845457,0.003695480337644898,0.18096019900497523,0.05239638823867419,0.003695756273097386,0.0,0.0,0.0,-1.4925373134678561e-05,0.0006501252228423566,4.5856297569095046e-05
GLU1303,L GLU 433,0.0,0.0,0.0,-2.4875621890546734e-05,0.0001557460282835641,1.098547782372012e-05,52.616253731343264,0.4560075175028856,0.032164290326922335,-52.615716417910456,0.4559770049406725,0.03216213813672378,0.0,0.0,0.0,0.0005124378109427714,0.0005910565018830054,4.168991123278972e-05
GLU1304,L GLU 434,0.0,0.0,0.0,-2.487562189054287e-05,0.0001557460282835399,1.0985477823718412e-05,49.13547263681592,0.22076470555991068,0.01557154172029973,-49.135174129353224,0.22070620378054467,0.015567415322940157,0.0,0.0,0.0,0.0002736318407956296,0.0005899247306579843,4.161008224561736e-05
VAL1305,L VAL 435,0.0,0.0,0.0,-1.4925373134328372e-05,0.0001212543045468055,8.552619211607255e-06,-0.27251243781094536,0.026598939389460157,0.0018761445284844302,0.2725074626865672,0.02661726507418972,0.0018774371226225907,0.0,0.0,0.0,-1.990049751257564e-05,0.000606434806206604,4.2774613186188675e-05
GLY1306,L GLY 436,0.0,0.0,0.0,-9.950248756218914e-06,9.925341961820907e-05,7.000796438667756e-06,-0.21659203980099512,0.05381683267272199,0.0037959466985100225,0.21662189054726375,0.053850505417676955,0.0037983217908128136,0.0,0.0,0.0,1.99004975123605e-05,0.0005639254652857098,3.977623546102955e-05
VAL1307,L VAL 437,0.0,0.0,0.0,-1.4925373134328372e-05,0.0001212543045468055,8.552619211607255e-06,-0.04828855721393033,0.04192692432662465,0.002957297226021991,0.048328358208955174,0.04193042854065569,0.0029575443942223734,0.0,0.0,0.0,2.487562189055557e-05,0.0005768141267072579,4.0685331543827034e-05
ASP1308,L ASP 438,0.0,0.0,0.0,-9.95024875621781e-06,9.925341961819804e-05,7.000796438666977e-06,47.164243781094555,0.340044210282721,0.023984869292101654,-47.164139303482614,0.34005437155891083,0.023985586013262856,0.0,0.0,0.0,9.452736318410676e-05,0.000619757536041462,4.371432609421724e-05
SER1309,L SER 439,0.0,0.0,0.0,-1.990049751243783e-05,0.00013965839649371356,9.85074376846827e-06,-0.18859701492537315,0.05612594039407425,0.003958818599290128,0.18869651741293533,0.05612887124178224,0.003959025325348285,0.0,0.0,0.0,7.960199004966515e-05,0.0005931884004293979,4.1840283762105047e-05
VAL1310,L VAL 440,0.0,0.0,0.0,-9.950248756218362e-06,9.925341961820355e-05,7.000796438667366e-06,45.04749751243782,0.5477406522539813,0.038634646769487475,-45.04736318407963,0.5477634875057874,0.03863625744396232,0.0,0.0,0.0,0.00012437810944993658,0.0006063123477266205,4.2765975630990575e-05
gtp1311,L gtp 441,0.0,0.0,0.0,-0.0006567164179105754,0.00047480518568925197,3.3490175611284154e-05,259.8279950248758,1.7972378737908619,0.12676738549334132,-259.82028855721404,1.7960558408253229,0.126684011316337,0.0,0.0,0.0,0.0070497512437869,0.0017327723272545514,0.00012222033643100982
Mg+1312,L Mg+ 442,0.0,0.0,0.0,-9.950248756213392e-06,9.925341961815396e-05,7.000796438663869e-06,-130.73582089552232,0.925854983530478,0.06530477535540574,130.73096517412938,0.9251500154109487,0.06525505073816272,0.0,0.0,0.0,-0.004865671641790522,0.0010157298538285835,7.164405992946862e-05
MET1313,L MET 443,0.0,0.0,0.0,-0.00043781094527362783,0.0004961174472564291,3.499342663732816e-05,-71.37886069651744,0.5522588354981645,0.03895333484378051,71.37483582089551,0.5518430250459889,0.03892400583583349,0.0,0.0,0.0,-0.0044626865671611666,0.000992434438984946,7.000092805651192e-05
ARG1314,L ARG 444,0.0,0.0,0.0,-0.0007562189054726138,0.0004293621693610083,3.028487237743242e-05,-70.95569154228863,0.5590256398751674,0.039430628423849694,70.9517263681592,0.5585922780411032,0.03940006143687593,0.0,0.0,0.0,-0.004721393034828618,0.001061300267812261,7.485834910109345e-05
GLU1315,L GLU 445,0.0,0.0,0.0,-0.0008258706467660649,0.0003792206766200394,2.6748164169687602e-05,74.97329353233832,0.6059854015352496,0.04274291462472006,-74.96308457711449,0.6050893259192749,0.042679710323999503,0.0,0.0,0.0,0.009383084577115255,0.0015669193522726405,0.00011052196955295015
ILE1316,L ILE 446,0.0,0.0,0.0,-0.0015472636815920151,0.0004977611318718522,3.5109363211062455e-05,-0.2634825870646768,0.0828716020908729,0.005845312121397544,0.26794527363184106,0.08261329919588904,0.0058270928399435,0.0,0.0,0.0,0.00291542288557207,0.0012997554095479833,9.167767798131669e-05
VAL1317,L VAL 447,0.0,0.0,0.0,-0.002059701492537257,0.0002757493822995072,1.9449861788067397e-05,-0.2519800995024877,0.09081296509224779,0.00640545267909369,0.2586169154228857,0.09138098865192194,0.006445517971845746,0.0,0.0,0.0,0.004577114427860584,0.0020673422820822766,0.00014581908151458433
HID1318,L HID 448,0.0,0.0,0.0,-0.0055771144278606456,0.0005233584921298631,3.6914861794616564e-05,-0.14010447761194028,0.6655253145510766,0.046942536286151644,0.15420895522388076,0.6710481710577884,0.04733208854855417,0.0,0.0,0.0,0.008527363184079418,0.007147382188723603,0.0005041374691682025
ILE1319,L ILE 449,0.0,0.0,0.0,-0.006975124378109455,0.0005225065016164896,3.6854767017280456e-05,-0.3939651741293533,0.1045111995288529,0.00737165163957996,0.4270646766169155,0.10689749959154947,0.007539968268314571,0.0,0.0,0.0,0.026124378109452902,0.009757224787742012,0.0006882215726980671
GLN1320,L GLN 450,0.0,0.0,0.0,-0.015835820895522445,0.0013596569832866313,9.590280922327528e-05,-1.1357164179104486,0.4993198799034229,0.03521930882009212,1.237547263681592,0.5123491104220083,0.03613831988252164,0.0,0.0,0.0,0.08599502487562095,0.024113021092211424,0.0017008013712497237
ALA1321,L ALA 451,0.0,0.0,0.0,-0.0225970149253732,0.0017848982425046442,0.0001258970150104368,-0.482268656716418,0.12768153582150296,0.009005961151778968,0.6424079601990049,0.13748053769567936,0.00969712945295302,0.0,0.0,0.0,0.13754228855721387,0.03395079044553938,0.0023947041195695185
GLY1322,L GLY 452,0.0,0.0,0.0,-0.05986567164179109,0.007273400435981,0.0005130261109903215,-1.3246019900497517,0.1740915605043107,0.012279471895969746,1.3982238805970146,0.18799654550352524,0.0132602539167473,0.0,0.0,0.0,0.013756218905472637,0.058764182356192754,0.0041449058394455755
GLN1323,L GLN 453,0.0,0.0,0.0,-1.6913482587064677,0.4881237895654689,0.03442959749662885,-2.4865472636815915,2.3584552535694905,0.16635260733039187,3.772373134328359,1.6532905422186592,0.1166141235694416,-0.3514658507462687,0.07721341337209461,0.00544621426074846,-0.7569882388059698,1.0132245161281697,0.0714673470331454
CYS1324,L CYS 454,0.0,0.0,0.0,-0.1269452736318408,0.01294696376361169,0.0009132084129343643,-0.4396218905472636,0.2695625280630256,0.019013474736901546,0.5146417910447761,0.29253020602595575,0.020633489832662038,0.0,0.0,0.0,-0.05192537313432831,0.11529783799254983,0.008132482454601995
GLY1325,L GLY 455,0.0,0.0,0.0,-0.02199502487562191,0.0018106855644513353,0.00012771591245842008,-0.7763134328358207,0.11827443535424453,0.008342435444526758,0.7722388059701494,0.123505121800725,0.008711379619822357,0.0,0.0,0.0,-0.026069651741293526,0.027558262557753777,0.0019438099675791788
ASN1326,L ASN 456,0.0,0.0,0.0,-0.05349751243781088,0.006348208019261723,0.00044776806949446517,-3.10874129353234,0.42243133356608165,0.02979600891321368,3.329980099502489,0.43429977908286665,0.030633144514445775,0.0,0.0,0.0,0.16774129353233722,0.044493531715249265,0.003138331752941657
GLN1327,L GLN 457,0.0,0.0,0.0,-0.3228308457711442,0.11739439519697145,0.008280362197855549,-0.774194029850746,2.1062187942183477,0.14856121925408947,1.360875621890547,2.082153381939746,0.14686377594963532,-0.05567480597014926,0.05256027179581663,0.003707315727951559,0.2081759402985074,0.21266412651578523,0.015000170928830738
ILE1328,L ILE 458,0.0,0.0,0.0,-0.03754228855721389,0.0032841323223591064,0.00023164483354755125,-0.5291592039800993,0.1427379902411169,0.01006796156330392,0.557029850746269,0.14509193895845357,0.010233996304076858,0.0,0.0,0.0,-0.009671641791045116,0.01713602709695873,0.0012086821586073985
GLY1329,L GLY 459,0.0,0.0,0.0,-0.008258706467661666,0.0008242206138566796,5.813603964840916e-05,-1.2063781094527362,0.12180698506389426,0.008591602289577158,1.2408905472636815,0.1262233586892932,0.008903109267044027,0.0,0.0,0.0,0.026253731343283754,0.01060649845425721,0.0007481247184321322
ALA1330,L ALA 460,0.0,0.0,0.0,-0.015999999999999993,0.002985870540658409,0.00021060706953747511,-1.1630447761194036,0.3486356677691899,0.024590863979293293,1.2231293532338308,0.34224180911244373,0.024139875962097743,0.0,0.0,0.0,0.044084577114427946,0.010916590639450078,0.0007699969347659125
LYS1331,L LYS 461,0.0,0.0,0.0,-0.029437810945273576,0.004123390768159777,0.00029084156007933167,-101.98610447761186,3.0782992193136782,0.21712648586438485,102.16430845771141,3.125721511831941,0.22047139647655692,0.0,0.0,0.0,0.14876616915422766,0.0712065878901429,0.0050225254588562255
PHE1332,L PHE 462,0.0,0.0,0.0,-0.008258706467661749,0.0007072730326362169,4.988719327849709e-05,-0.8435273631840795,0.08401226217957902,0.0059257680806729185,0.8514577114427859,0.08613705065336384,0.006075639104134019,0.0,0.0,0.0,-0.0003283582089552054,0.005166062406427846,0.00036438594696258013
TRP1333,L TRP 463,0.0,0.0,0.0,-0.00896019900497517,0.0007780623721299143,5.4880288304637626e-05,-1.779074626865671,0.15197040626741928,0.010719165980097424,1.7666567164179094,0.1505035546667577,0.01061570224553324,0.0,0.0,0.0,-0.021378109452736136,0.005699464791837326,0.00040200925036628965
GLU1334,L GLU 464,0.0,0.0,0.0,-0.00932835820895522,0.001051718229788991,7.418248425002307e-05,96.07846268656719,1.6808507617950295,0.11855807157447092,-95.9354278606965,1.6664087539822727,0.11753941088497855,0.0,0.0,0.0,0.13370646766168914,0.01966835496489178,0.0013872987945637112
VAL1335,L VAL 465,0.0,0.0,0.0,-0.004661691542288562,0.0005230746494846198,3.689484107807496e-05,-0.832437810945273,0.09468448450067721,0.006678528603238407,0.850318407960199,0.09447176055173234,0.006663524212760768,0.0,0.0,0.0,0.013218905472636842,0.003992759715446793,0.00028162755604672196
ILE1336,L ILE 466,0.0,0.0,0.0,-0.002796019900497472,0.0004151174138309935,2.928012479122507e-05,-0.9154875621890544,0.055188335115887735,0.003892685022052654,0.9192189054726373,0.055298842941258856,0.003900479643067013,0.0,0.0,0.0,0.0009353233830847128,0.0021279462501865923,0.0001500937558351857
SER1337,L SER 467,0.0,0.0,0.0,-0.0018358208955223968,0.0003704380192833407,2.6128683284884725e-05,-1.0862835820895527,0.12947895650727412,0.009132741431835192,1.0880646766169146,0.12859222756864266,0.009070196394903328,0.0,0.0,0.0,-5.4726368159092524e-05,0.0023312691757712066,0.00016443504925165085
ASP1338,L ASP 468,0.0,0.0,0.0,-0.002124378109452738,0.00038562830597169015,2.7200123496810977e-05,80.7731542288557,0.9169716061385775,0.0646781902256663,-80.75022388059702,0.9144173441219485,0.06449802647414796,0.0,0.0,0.0,0.020805970149254803,0.0030366196476802445,0.00021418663555213417
GLU1339,L GLU 469,0.0,0.0,0.0,-0.001691542288557196,0.00046185663543385236,3.257685529584707e-05,78.57716915422888,0.9827313907202884,0.06931652780111786,-78.5714278606965,0.9814707189540173,0.06922760687078025,0.0,0.0,0.0,0.004049751243780918,0.002617870548134034,0.00018465035140116862
HID1340,L HID 470,0.0,0.0,0.0,-0.0011890547263681453,0.00039155208696416236,2.7617954792045652e-05,-0.14261194029850735,0.11184614813418553,0.00788901902371191,0.13968656716417907,0.11164039760218007,0.007874506500140849,0.0,0.0,0.0,-0.004114427860696567,0.001056531825610228,7.452200912092555e-05
GLY1341,L GLY 471,0.0,0.0,0.0,-0.0005721393034825698,0.0004947685528537884,3.489828296201228e-05,-0.4504626865671641,0.1339981059149802,0.00945149765404874,0.4504726368159203,0.13388697430322416,0.009443659034535196,0.0,0.0,0.0,-0.0005621890547263598,0.0007579516676065434,5.346178857789889e-05
ILE1342,L ILE 472,0.0,0.0,0.0,-0.0016915422885572292,0.0004618566354337932,3.25768552958429e-05,0.2363532338308458,0.10885541829202819,0.007678069205473595,-0.2335820895522389,0.10867677429541073,0.007665468629492236,0.0,0.0,0.0,0.0010796019900500985,0.0009162066728957253,6.462423599473926e-05
[truncated: 118,573 more chars]
