# Supplementary material for: Detailed Per-residue Energetic Analysis Explains the Driving Force for Microtubule Disassembly
Source: PLoS Comput Biol. 2015 Jun 1;11(6):e1004313. doi: 10.1371/journal.pcbi.1004313 (PMC4452272; doi:10.1371/journal.pcbi.1004313)
Supplement: S3 Dataset — 13 text files with energy contribution per residue in the 13 longitudinal GDP subsystems, plus one text file with the overall residual contributions, per MT ring. (ZIP) [file pcbi.1004313.s003.zip › LongGDP/R10_L10.txt]

| Run on Thu Jan 22 12:52:59 2015
| GB non-polar solvation energies calculated with gbsa=2
idecomp = 2: Per-residue decomp adding 1-4 interactions to EEL and VDW.
Energy Decomposition Analysis (All units kcal/mol): Generalized Born solvent
DELTAS:
Total Energy Decomposition:
Residue,Location,Internal,,,van der Waals,,,Electrostatic,,,Polar Solvation,,,Non-Polar Solv.,,,TOTAL,,
,,Avg.,Std. Dev.,Std. Err. of Mean,Avg.,Std. Dev.,Std. Err. of Mean,Avg.,Std. Dev.,Std. Err. of Mean,Avg.,Std. Dev.,Std. Err. of Mean,Avg.,Std. Dev.,Std. Err. of Mean
MET   1,R MET   1,0.0,0.0,0.0,-2.346373134328358,0.5356546699576059,0.037782167306878174,-155.5049800995024,4.088155103329717,0.288356227908357,158.699263681592,4.670517635149045,0.3294329137742647,-0.5541226388059702,0.0968790029067842,0.0068333179969052625,0.2937878089552234,0.7596901941371914,0.05358441478454354
ARG   2,R ARG   2,0.0,0.0,0.0,-2.327029850746271,0.9398346361927365,0.06629082402706074,-211.92219900497514,7.554262192551057,0.532836571856225,207.9473383084577,5.983393961498495,0.4220360698697774,-0.6251041074626865,0.0422700403228873,0.0029814987623914724,-6.926994654726372,1.9347546859054412,0.13646707354652823
GLU   3,R GLU   3,0.0,0.0,0.0,-0.12201990049751248,0.02789549798713581,0.0019675967207418597,153.09701492537312,3.1206482622844267,0.22011355704390734,-153.3877064676617,3.1088081234903813,0.21927841804495363,0.0,0.0,0.0,-0.4127114427860707,0.2636155355163659,0.01859400622486853
CYS   4,R CYS   4,0.0,0.0,0.0,-0.03149751243781096,0.003322057113262134,0.00023431984204713168,-0.9840298507462695,0.753117473875882,0.05312081084248558,1.0106218905472637,0.7617383015956449,0.053728877146206284,0.0,0.0,0.0,-0.004905472636815937,0.028987834468353624,0.002044644195548799
ILE   5,R ILE   5,0.0,0.0,0.0,-0.01360199004975122,0.0011721460608477188,8.267680851648642e-05,1.3334577114427855,0.3481137937310285,0.024554053822808536,-1.337313432835821,0.3501096576883058,0.02469483121202011,0.0,0.0,0.0,-0.017457711442785878,0.01281011155090339,0.0009035556021089295
SER   6,R SER   6,0.0,0.0,0.0,-0.005119402985074626,0.0005514987645990821,3.8899723576139565e-05,0.20263681592039803,0.3248898511203541,0.02291596321246945,-0.1853233830845771,0.3241081907387989,0.022860829140147414,0.0,0.0,0.0,0.012194029850746291,0.006696487843037178,0.0004723338341736675
ILE   7,R ILE   7,0.0,0.0,0.0,-0.005084577114427797,0.0004965662644588809,3.502508376193529e-05,0.6870497512437815,0.1750970378081568,0.012350392796781063,-0.6852189054726369,0.17484609249420852,0.012332692479079694,0.0,0.0,0.0,-0.003253731343283829,0.004072758487679626,0.0002872702343735719
HID   8,R HID   8,0.0,0.0,0.0,-0.003402985074626809,0.0004904978126911752,3.459704817699524e-05,0.742109452736318,0.2792446598592358,0.019696399658363745,-0.7558756218905469,0.2800132183318035,0.019750609593279407,0.0,0.0,0.0,-0.017169154228855774,0.004720153022763246,0.00033293392407877654
VAL   9,R VAL   9,0.0,0.0,0.0,-0.0017412935323383022,0.00043792400168488337,3.088877746676859e-05,0.30599004975124366,0.12653723381986653,0.008925248311771721,-0.302771144278607,0.1263262670014099,0.008910367859722717,0.0,0.0,0.0,0.001477611940298438,0.0015487906592328187,0.00010924327013726169
GLY  10,R GLY  10,0.0,0.0,0.0,-0.0005223880597014925,0.0004994985233039247,3.523190935402672e-05,1.23555223880597,0.09175870643394453,0.0064721601300038924,-1.2343283582089557,0.09179791585332864,0.006474925749210187,0.0,0.0,0.0,0.0007014925373134594,0.0008698646095796613,6.135551887575653e-05
GLN  11,R GLN  11,0.0,0.0,0.0,-0.0007562189054726375,0.00042936216936102176,3.0284872377433367e-05,0.345502487562189,0.24740638964182635,0.017450701226926633,-0.3430099502487559,0.24704746034352765,0.017425384306230814,0.0,0.0,0.0,0.001736318407960571,0.0009594382571391281,6.767355683600985e-05
ALA  12,R ALA  12,0.0,0.0,0.0,-0.0007860696517413086,0.00041007822955214257,2.8924688137365964e-05,0.3673283582089552,0.14632558136900128,0.010321010730658563,-0.3633582089552238,0.14611176477528234,0.010305929270960816,0.0,0.0,0.0,0.0031840796019901576,0.0011289696238490706,7.963137746194727e-05
GLY  13,R GLY  13,0.0,0.0,0.0,-0.0008407960199005043,0.0003658661952408019,2.5806211680396556e-05,0.815059701492537,0.1001990874821194,0.007067498706854507,-0.810174129353234,0.09996603665714732,0.007051060569087878,0.0,0.0,0.0,0.004044776119402954,0.0012310191040168681,8.682939280564777e-05
VAL  14,R VAL  14,0.0,0.0,0.0,-0.0011343283582089508,0.00034100476593417085,2.4052621663855487e-05,1.0149601990049755,0.14489759090031695,0.010220288049001129,-1.0118059701492537,0.14419744328844367,0.010170903444152259,0.0,0.0,0.0,0.0020199004975123645,0.0015192306216111626,0.00010715826584315666
GLN  15,R GLN  15,0.0,0.0,0.0,-0.0010696517412934858,0.00025455918020821203,1.7955220173642122e-05,0.9687562189054723,0.6718551025922449,0.04738900511056687,-0.9654378109452736,0.6706595605316613,0.04730467807546615,0.0,0.0,0.0,0.002248756218905534,0.0015638359984738494,0.00011030448654453832
ILE  16,R ILE  16,0.0,0.0,0.0,-0.0021542288557213755,0.0003611679883160843,2.5474825714721953e-05,0.43552238805970167,0.16042729245811435,0.011315668739939612,-0.42816915422885543,0.16017397644477285,0.011297801205995892,0.0,0.0,0.0,0.0051990049751246695,0.0025820272426075705,0.0001821221595600715
GLY  17,R GLY  17,0.0,0.0,0.0,-0.0010646766169154255,0.0002459543700359551,1.7348283660612432e-05,1.045940298507463,0.10988721679900305,0.007750846660808011,-1.0422039800995029,0.10935097168764953,0.00771302284697613,0.0,0.0,0.0,0.0026716417910448535,0.00166367147512928,0.00011734633812114446
ASN  18,R ASN  18,0.0,0.0,0.0,-0.0014776119402985038,0.0004994985233039527,3.523190935402869e-05,1.583731343283582,0.5043434897807898,0.03557364694037058,-1.5786417910447754,0.5039969606683763,0.03554920466134976,0.0,0.0,0.0,0.0036119402985077763,0.0019027753274325136,0.00013421142351684322
ALA  19,R ALA  19,0.0,0.0,0.0,-0.0012835820895522698,0.0004507363841952718,3.179249325000917e-05,0.6528606965174126,0.12777553584201584,0.009012591402014906,-0.6450696517412936,0.12744350079507114,0.00898917145554752,0.0,0.0,0.0,0.006507462686567113,0.002071170032453721,0.00014608907020889427
CYS  20,R CYS  20,0.0,0.0,0.0,-0.0031194029850746567,0.0004060140450369414,2.8638022664382208e-05,1.2656417910447753,0.33956218672214045,0.02395086997158205,-1.2458805970149263,0.33628891521895904,0.02371999120115366,0.0,0.0,0.0,0.016641791044776012,0.0069982972183480485,0.000493621826143722
TRP  21,R TRP  21,0.0,0.0,0.0,-0.007353233830845717,0.0005981746613010499,4.2191987486639744e-05,1.0263034825870652,0.20926895365293519,0.014760693899441402,-1.0422338308457713,0.20901274699814953,0.014742622475370717,0.0,0.0,0.0,-0.023283582089552432,0.006165558252232246,0.00043488494825328163
GLU  22,R GLU  22,0.0,0.0,0.0,-0.002109452736318404,0.00034259791643159173,2.4164993835731363e-05,96.52372139303485,0.8125883171215671,0.05731556069796137,-96.48542288557216,0.8110129071666002,0.057204439847469785,0.0,0.0,0.0,0.036189054726368096,0.0028008668881906442,0.00019755791801887856
LEU  23,R LEU  23,0.0,0.0,0.0,-0.004651741293532305,0.0005067793662983553,3.574546042261436e-05,0.3354577114427859,0.20874007129898842,0.01472338941447527,-0.3137064676616914,0.20769442346933364,0.014649635103237364,0.0,0.0,0.0,0.017099502487561997,0.0049384318568972746,0.0003483301259478929
TYR  24,R TYR  24,0.0,0.0,0.0,-0.010940298507462655,0.0008203978590974888,5.786640331741938e-05,1.4533880597014923,0.2848154306022976,0.020089331530420945,-1.4563084577114431,0.28387244766863595,0.020022818642612173,0.0,0.0,0.0,-0.01386069651741276,0.008411701013631593,0.0005933156431878372
CYS  25,R CYS  25,0.0,0.0,0.0,-0.003368159203980093,0.0004925121859010935,3.4739131108227127e-05,1.2774378109452744,0.25441826603590856,0.017945280854277462,-1.2798109452736326,0.2534278510761886,0.017875422369305536,0.0,0.0,0.0,-0.0057412935323382635,0.004679024467617788,0.0003300329394729318
LEU  26,R LEU  26,0.0,0.0,0.0,-0.004338308457711418,0.0005036929535153232,3.552776165009019e-05,0.7318905472636814,0.1711182069693833,0.012069747707943874,-0.7225124378109455,0.171230086090657,0.012077639052713527,0.0,0.0,0.0,0.00503980099502459,0.0032642200138322825,0.00023024032759544935
GLU  27,R GLU  27,0.0,0.0,0.0,-0.01078606965174124,0.0009405222298279326,6.633932314266852e-05,124.86332338308456,1.3923488368505272,0.09820871478183381,-124.68969651741294,1.3811783138937423,0.09742080684239221,0.0,0.0,0.0,0.16284079601989893,0.01720825115530435,0.0012137764508987582
HIP  28,R HIP  28,0.0,0.0,0.0,-0.014189054726368106,0.0014809166187974862,0.0001044558044520946,-124.75537810945278,1.6904695442101776,0.11923652817511315,124.68893532338295,1.6892065289174898,0.11914744194516719,0.0,0.0,0.0,-0.08063184079602001,0.012170994844991961,0.0008584757854552679
GLY  29,R GLY  29,0.0,0.0,0.0,-0.0029452736318407863,0.00038888800489279986,2.7430044931113348e-05,-0.5014228855721391,0.2862379855153272,0.0201896708175433,0.5035671641791045,0.2849486934989945,0.02009873117041512,0.0,0.0,0.0,-0.0008009950248756476,0.002130143527496738,0.00015024873982693934
ILE  30,R ILE  30,0.0,0.0,0.0,-0.004398009950248732,0.0005470827380652939,3.8588241080627294e-05,-0.06671144278606965,0.19749300968398298,0.013930082854331708,0.06768656716417908,0.19747864994156458,0.013929069996195741,0.0,0.0,0.0,-0.0034228855721393507,0.0014473422655584376,0.0001020876521658495
GLN  31,R GLN  31,0.0,0.0,0.0,-0.0021144278606964845,0.0003481876260084054,2.45592615501242e-05,-0.4946915422885569,0.5221787539937804,0.036831649482401856,0.4945920398009948,0.5213503064410608,0.0367732152974739,0.0,0.0,0.0,-0.0022139303482587255,0.0011965975707781153,8.440148504953924e-05
PRO  32,R PRO  32,0.0,0.0,0.0,-0.0011691542288557086,0.00037488808425440215,2.6442566666647137e-05,0.12201492537313426,0.25748781505463775,0.01816179014857983,-0.12267661691542288,0.25696880175445785,0.018125181772994412,0.0,0.0,0.0,-0.001830845771144435,0.0009257207927680793,6.529531026881107e-05
ASP  33,R ASP  33,0.0,0.0,0.0,-0.0009800995024875896,0.000222160333947927,1.5669981756785245e-05,93.57861691542288,0.9472287821245129,0.06681236686866045,-93.54987064676618,0.9458054364214977,0.06671197180351317,0.0,0.0,0.0,0.027766169154232617,0.0016207761027857346,0.00011432073183883026
GLY  34,R GLY  34,0.0,0.0,0.0,-0.0008009950248756171,0.00039925179398485073,2.8161050251089473e-05,0.43911940298507474,0.2781758913690169,0.019621014541469375,-0.437044776119403,0.27723162897575737,0.0195544114075388,0.0,0.0,0.0,0.0012736318407961403,0.0012010572638412296,8.47160475445535e-05
GLN  35,R GLN  35,0.0,0.0,0.0,-0.0019552238805969906,0.0003771918690751213,2.660506311896472e-05,0.2456169154228853,0.7644803310938032,0.053922284994714374,-0.24359203980099497,0.7632829347912872,0.053837827171471876,0.0,0.0,0.0,6.965174129358212e-05,0.0015437643396665208,0.00010888874089026244
MET  36,R MET  36,0.0,0.0,0.0,-0.00558208955223879,0.0010435671754572395,7.360755320627044e-05,-1.1234875621890552,0.6970851687077877,0.049168596762808936,1.1260447761194032,0.6948732179612873,0.04901257778665502,0.0,0.0,0.0,-0.0030248756218907,0.003319530343429124,0.00023414161744473195
PRO  37,R PRO  37,0.0,0.0,0.0,-0.004373134328358232,0.0010294541020001925,7.261209375734861e-05,1.0835024875621893,0.7052726096864326,0.04974609432274776,-1.0748507462686565,0.704376967998463,0.04968292062894881,0.0,0.0,0.0,0.004278606965174409,0.0033697498393580267,0.00023768382757314
SER  38,R SER  38,0.0,0.0,0.0,-0.0035522388059701475,0.0012412910397885243,8.755391929193964e-05,1.1717313432835823,0.6900464527320206,0.048672124017330815,-1.155671641791045,0.6869943851413278,0.048456847767890894,0.0,0.0,0.0,0.012507462686567187,0.008166866320831906,0.0005760463354702026
ASP  39,R ASP  39,0.0,0.0,0.0,-0.007194029850746267,0.003155531221940506,0.00022257401131006612,110.6574925373135,3.672719171217038,0.25905363656977626,-110.55480597014927,3.643465858198974,0.25699026696111316,0.0,0.0,0.0,0.09549253731343185,0.027511755859585218,0.0019405296380130535
LYS  40,R LYS  40,0.0,0.0,0.0,-0.017870646766169136,0.005426412655526804,0.00038274963764154454,-124.2619502487563,3.728003416058729,0.2629530865422902,124.2848507462687,3.746154939858157,0.26423339631559817,0.0,0.0,0.0,0.005029850746271817,0.03130191774007546,0.0022078670445928707
THR  41,R THR  41,0.0,0.0,0.0,-0.030109452736318407,0.021557465957446613,0.0015205464102105949,1.5135273631840793,0.7307571827881878,0.051543637513682856,-1.3958606965174125,0.7269786247841464,0.05127711858144106,-1.1856716417911148e-05,0.00016767929163421686,1.182718532244702e-05,0.08754535721393013,0.038623602000467244,0.002724298833969696
ILE  42,R ILE  42,0.0,0.0,0.0,-0.06004477611940299,0.04741478856014868,0.0033443813237763287,0.3227462686567166,1.6059369424057683,0.11327405816712709,-0.2328905472636817,1.5924750341178842,0.11232452836793212,-0.0017962746268656744,0.011617390235915105,0.0008194275270621206,0.028014670646766483,0.04755123843323267,0.0033540057557527544
GLY  43,R GLY  43,0.0,0.0,0.0,-0.05435323383084575,0.04931066712717859,0.0034781062873218116,-1.584696517412936,1.0186685986465218,0.07185134300681462,1.6995820895522382,1.0005116275651917,0.07057064901186587,-0.008400895522388058,0.0279955367821982,0.001974652913293163,0.05213144278606971,0.0565432743829558,0.003988255069230766
GLY  44,R GLY  44,0.0,0.0,0.0,-0.06263184079601992,0.035503258642319145,0.00250420678320537,1.5433980099502485,1.6963667762597898,0.11965248685230265,-1.2748706467661695,1.639199602397942,0.11562022530685458,-0.0012556298507462686,0.0072677909607157185,0.0005126304491117582,0.20463989253731338,0.07590157085768799,0.005353684024125097
GLY  45,R GLY  45,0.0,0.0,0.0,-0.059651741293532345,0.01930607383746496,0.0013617454540698292,1.9273980099502492,0.663698120248889,0.04681365593711466,-1.8876815920398018,0.6407898485148242,0.04519783103366266,-0.00012834626865671641,0.0012007289743937903,8.469289179230512e-05,-0.020063669651741247,0.05086547423850061,0.0035877739252694876
ASP  46,R ASP  46,0.0,0.0,0.0,-0.04459701492537314,0.006406758794703325,0.00045189792277075075,134.35054228855716,1.5608148654610163,0.11009139225198558,-134.12407462686565,1.5502878915464715,0.10934887676209737,0.0,0.0,0.0,0.18187064676617304,0.03935453325401734,0.0027758547494882544
ASP  47,R ASP  47,0.0,0.0,0.0,-0.34089054726368145,0.11595550682217338,0.008178870837168178,161.9083781094528,4.00031962234375,0.28216079076532874,-159.97756218905485,3.6599809350771575,0.2581551506682726,-0.0865638089552239,0.04904490637832866,0.0034593609694149523,1.5033615641791058,0.3091516262538907,0.021805874421373772
SER  48,R SER  48,0.0,0.0,0.0,-0.37107462686567155,0.08859702163039197,0.006249152078512637,2.389875621890547,1.1519513789891316,0.08125238548522505,-1.8474925373134334,1.2261809826380097,0.08648813803529082,-0.06783005373134329,0.054068664778366034,0.003813709565674869,0.10347840398009939,0.16686756373173323,0.011769930450718327
PHE  49,R PHE  49,0.0,0.0,0.0,-0.06520398009950258,0.008915478411341037,0.0006288493610721381,-0.6647114427860692,0.3757108636347144,0.026500601049519346,0.6570298507462689,0.3714558277167734,0.02620047395651529,0.0,0.0,0.0,-0.07288557213930363,0.0334688069046079,0.0023607076218183165
ASN  50,R ASN  50,0.0,0.0,0.0,-0.08543781094527371,0.052060024323097205,0.00367203099177886,-1.9424079601990045,1.9829365938075314,0.13986556329677244,2.226716417910448,1.9459636945934324,0.1372576960601478,-0.00382635223880597,0.013008196486100692,0.0009175274361698346,0.19504429452736213,0.08645748040860722,0.006098240476439175
THR  51,R THR  51,0.0,0.0,0.0,-0.11315422885572143,0.01770125482600785,0.001248550248672049,-3.4559253731343276,0.46602655039667357,0.03287097841959998,3.715094527363185,0.4911137064434269,0.03464048997279378,-0.00029183283582089574,0.001809041272136971,0.00012759993302090738,0.14572309253731308,0.05173057723893097,0.003648793586131455
PHE  52,R PHE  52,0.0,0.0,0.0,-0.030895522388059767,0.0026754884895024223,0.0001887144076350677,-1.7188059701492533,0.17797933572316763,0.01255369441657619,1.6256815920398004,0.17346967879760075,0.012235607742428692,0.0,0.0,0.0,-0.12401990049751241,0.024457895630993532,0.0017251269456448452
PHE  53,R PHE  53,0.0,0.0,0.0,-0.016606965174129292,0.001567630034210939,0.00011057209719189502,1.8323532338308468,0.20707724326587415,0.014606102568166877,-1.8174776119402987,0.2114608293150147,0.014915296888316897,0.0,0.0,0.0,-0.0017313432835819253,0.012323478489298085,0.0008692311524554147
SER  54,R SER  54,0.0,0.0,0.0,-0.007054726368159229,0.0008357616657525901,5.895008268412686e-05,0.29588557213930344,0.8634860226340518,0.06090560804201068,-0.28849751243781113,0.8671918718087281,0.061166998488849794,0.0,0.0,0.0,0.0003333333333333342,0.009056117655946279,0.0006387692885321353
GLU  55,R GLU  55,0.0,0.0,0.0,-0.010124378109452718,0.0021346356572894743,0.0001505655902324568,124.27337810945266,3.05076719106426,0.21518452632224264,-124.07545771144281,3.017474125648151,0.21283621454926804,0.0,0.0,0.0,0.1877960199004992,0.032812950726846764,0.002314447093856557
THR  56,R THR  56,0.0,0.0,0.0,-0.0032089552238805984,0.0006356877444491683,4.4837956360226185e-05,1.7578606965174135,0.36566748141268696,0.02579219548764942,-1.7479751243781083,0.3646593917863956,0.025721090327819707,0.0,0.0,0.0,0.006676616915423056,0.002111305860204908,0.00014892003322320986
GLY  57,R GLY  57,0.0,0.0,0.0,-0.001527363184079601,0.0004992506946985926,3.5214428872001184e-05,0.4286915422885574,0.34841947952082347,0.02457561523597475,-0.42591542288557227,0.3470138681486774,0.024476471054080327,0.0,0.0,0.0,0.0012487562189054124,0.0016353711357107003,0.00011535018608752392
ALA  58,R ALA  58,0.0,0.0,0.0,-0.0015024875621890527,0.0005098470955007722,3.5961841356970974e-05,-0.289134328358209,0.2096978562387227,0.014790946355292966,0.2898407960199006,0.20911056497804198,0.014749522023697646,0.0,0.0,0.0,-0.0007960199004974778,0.0012066087007882908,8.510761571578601e-05
GLY  59,R GLY  59,0.0,0.0,0.0,-0.0018706467661691543,0.0005117369500745741,3.609514142079512e-05,-0.04171641791044775,0.4124338924010719,0.029090843783659292,0.04849253731343285,0.4101075834995141,0.02892675860517463,0.0,0.0,0.0,0.004905472636815988,0.0030347932467049794,0.00021405781116006387
LYS  60,R LYS  60,0.0,0.0,0.0,-0.0030746268656716242,0.0005980091224404609,4.218031127568268e-05,-98.01350746268652,1.910453432986086,0.13475299532587443,97.98064179104475,1.9080335820679883,0.13458231220226324,0.0,0.0,0.0,-0.035940298507461894,0.003251699580166413,0.0002293572042959624
HIE  61,R HIE  61,0.0,0.0,0.0,-0.008303482587064703,0.0016153609060089095,0.00011393877330827575,-1.584925373134329,0.8768682056912677,0.06184951445701312,1.5967910447761187,0.8749714457995643,0.061715727329618185,0.0,0.0,0.0,0.003562189054726175,0.009265426194796735,0.0006535327745561292
VAL  62,R VAL  62,0.0,0.0,0.0,-0.004004975124378096,0.0004731340667847753,3.337230397199905e-05,1.5925373134328349,0.13233746193573184,0.009334364859022257,-1.5825820895522376,0.131976119042912,0.009308877696495046,0.0,0.0,0.0,0.005950248756218874,0.0026443429598604967,0.00018651757135641506
PRO  63,R PRO  63,0.0,0.0,0.0,-0.0039900497512437546,0.0004782851805594335,3.3735635523773447e-05,-0.9274378109452739,0.1545705247695886,0.010902564198719218,0.9334179104477611,0.15339736218068425,0.010819815689841918,0.0,0.0,0.0,0.0019900497512437827,0.0041812065312808585,0.00029491956958382904
ARG  64,R ARG  64,0.0,0.0,0.0,-0.02144776119402983,0.002258980411642691,0.00015933619296626237,-131.82856716417922,1.572917252520754,0.11094502881738655,131.93385074626875,1.5739381598170354,0.11101703806594958,0.0,0.0,0.0,0.08383582089551928,0.04450532877086358,0.003139163853087416
ALA  65,R ALA  65,0.0,0.0,0.0,-0.002457711442786094,0.0004982084683430654,3.514091589294084e-05,0.0066616915422886384,0.20709349674279634,0.01460724900003583,-0.005681592039801005,0.20671016580280133,0.014580210920240986,0.0,0.0,0.0,-0.0014776119402984491,0.0024658354661102194,0.00017392662354494864
VAL  66,R VAL  66,0.0,0.0,0.0,-0.002532338308457709,0.0004989531378857715,3.519344083266196e-05,0.7412139303482586,0.16796504909174909,0.011847341099433945,-0.7382935323383085,0.1678366251574404,0.011838282773530351,0.0,0.0,0.0,0.00038805970149272806,0.0018975387872639873,0.00013384206645182948
PHE  67,R PHE  67,0.0,0.0,0.0,-0.0021791044776119876,0.0003834397784675967,2.7045756668791148e-05,-0.1275074626865671,0.14229295404263337,0.010036571130154045,0.12449253731343289,0.14197281357729916,0.010013990162785803,0.0,0.0,0.0,-0.005194029850746501,0.0012082486725959827,8.522329040825473e-05
VAL  68,R VAL  68,0.0,0.0,0.0,-0.0011691542288557125,0.0003748880842544361,2.644256666664953e-05,0.40857213930348263,0.11651543582706345,0.008218365184047305,-0.4072985074626863,0.11646616935719004,0.008214890195193902,0.0,0.0,0.0,0.00010447761194007048,0.0008369750382614022,5.903566738207626e-05
ASP  69,R ASP  69,0.0,0.0,0.0,-0.0006417910447760973,0.00047947398221517633,3.3819487127373814e-05,87.18361691542289,0.6088213288516248,0.04294294551466994,-87.16311940298509,0.6080288891315027,0.04288705112642791,0.0,0.0,0.0,0.019855721393034754,0.0012151938616431124,8.571316627282493e-05
LEU  70,R LEU  70,0.0,0.0,0.0,-0.0005970149253730829,0.0004904978126911501,3.459704817699346e-05,-0.530766169154229,0.09682594554713075,0.006829575619303204,0.5299601990049753,0.09674075943098447,0.006823567053947623,0.0,0.0,0.0,-0.0014029850746269973,0.0008236498342916143,5.8095779962025106e-05
GLU  71,R GLU  71,0.0,0.0,0.0,-0.00041791044776116014,0.0004932152728912521,3.478872304083468e-05,80.27732338308456,0.6217563150648859,0.043855309096341465,-80.26439800995024,0.6211686392637598,0.04381385764135441,0.0,0.0,0.0,0.012507462686563962,0.0010080245346878963,7.110056862200112e-05
PRO  72,R PRO  72,0.0,0.0,0.0,-0.0002885572139303264,0.00045309154507568617,3.195861349017337e-05,0.6995124378109449,0.12037256052725746,0.008490425783757482,-0.6990796019900493,0.12023519088108221,0.008480736475989304,0.0,0.0,0.0,0.00014427860696520023,0.0007425112706583353,5.237270694844539e-05
THR  73,R THR  73,0.0,0.0,0.0,-0.0003333333333333375,0.0004714045207910375,3.325031120358817e-05,0.2042288557213931,0.2560953595776352,0.018063573911981625,-0.20394527363184098,0.25594952858743275,0.018053287787022067,0.0,0.0,0.0,-4.975124378092638e-05,0.0007448078571624708,5.253469567065858e-05
VAL  74,R VAL  74,0.0,0.0,0.0,-0.0005422885572139032,0.0004982084683430603,3.514091589294048e-05,0.32363184079602,0.11988906058043922,0.00845632232698187,-0.32217910447761205,0.11977012709549749,0.008447933405763627,0.0,0.0,0.0,0.0009104477611940301,0.0008054171679543791,5.680974683538696e-05
ILE  75,R ILE  75,0.0,0.0,0.0,-0.0007412935323383693,0.00043792400168491785,3.088877746677102e-05,0.6500199004975126,0.08673032259654875,0.006117485280547758,-0.6492786069651743,0.08662547044260528,0.006110089579838022,0.0,0.0,0.0,-1.98845914858237e-16,0.0007854396366910087,5.540064042615732e-05
ASP  76,R ASP  76,0.0,0.0,0.0,-0.0003930348258706488,0.0004884244583592016,3.445080503817733e-05,81.78257213930348,0.656791163810722,0.04632647679285592,-81.76833333333332,0.6561305410553565,0.04627988005643257,0.0,0.0,0.0,0.013845771144278825,0.001088654529199517,7.678776993554857e-05
GLU  77,R GLU  77,0.0,0.0,0.0,-0.0005771144278606633,0.000494017575614156,3.484531311165385e-05,84.10426865671644,1.0155173411168292,0.07162907043851362,-84.08697512437813,1.0143573581955028,0.07154725155171077,0.0,0.0,0.0,0.01671641791044698,0.001372863914536833,9.683435432890285e-05
VAL  78,R VAL  78,0.0,0.0,0.0,-0.0008656716417910544,0.0003410047659342072,2.4052621663858052e-05,0.10187064676616917,0.12441986045523883,0.008775900309784129,-0.1009452736318408,0.12427774219074625,0.008765876060304802,0.0,0.0,0.0,5.970149253749424e-05,0.0007703574866006662,5.4336827581762874e-05
ARG  79,R ARG  79,0.0,0.0,0.0,-0.0007611940298507436,0.0004263539360324067,3.0072687958451534e-05,-84.95758208955225,1.0250944062711598,0.07230458453045353,84.93927860696523,1.023679171786495,0.07220476158653652,0.0,0.0,0.0,-0.01906467661691596,0.0017018561771413683,0.00012003967933685381
THR  80,R THR  80,0.0,0.0,0.0,-0.0004029850746268626,0.0004904978126911895,3.459704817699625e-05,-0.7503084577114432,0.1569192027672941,0.01106822717159373,0.7493631840796025,0.15672847019911657,0.011054773933517184,0.0,0.0,0.0,-0.0013482587064676391,0.0007518530691224196,5.303162660753303e-05
GLY  81,R GLY  81,0.0,0.0,0.0,-0.00037313432835822143,0.00048363736555284156,3.41131495458099e-05,-0.7367910447761197,0.16759319415111634,0.011821112474222878,0.7357412935323379,0.1673690852066303,0.011805305048076085,0.0,0.0,0.0,-0.001422885572139328,0.0008436320623104835,5.950521765484473e-05
THR  82,R THR  82,0.0,0.0,0.0,-0.0008656716417910555,0.0003410047659342084,2.405262166385814e-05,-0.9886069651741289,0.2046107571501009,0.014432130051333201,0.9878308457711441,0.2044051951997746,0.014417630829288201,0.0,0.0,0.0,-0.0016417910447761922,0.0007060821595525846,4.980319556763868e-05
TYR  83,R TYR  83,0.0,0.0,0.0,-0.0025422885572139457,0.0004982084683431334,3.514091589294564e-05,0.1499154228855721,0.20068060267374563,0.014154918328378776,-0.1510049751243781,0.2002764630873795,0.014126412519834953,0.0,0.0,0.0,-0.0036318407960200354,0.0009690643251075071,6.835252731995514e-05
ARG  84,R ARG  84,0.0,0.0,0.0,-0.001019900497512415,0.00019850683923640684,1.4001592877334714e-05,-85.69528358208956,0.9175137366238652,0.06471642916176838,85.67676616915423,0.9164935123949504,0.06464446809306261,0.0,0.0,0.0,-0.019537313432834793,0.0013307876492642135,9.386652340472829e-05
GLN  85,R GLN  85,0.0,0.0,0.0,-0.0010199004975124254,0.00028143553480060806,1.9850932061842886e-05,0.1321641791044775,0.7929130170751468,0.05592777203511687,-0.13163184079601992,0.7916978315611339,0.05584205945764048,0.0,0.0,0.0,-0.0004875621890550748,0.001396902945151481,9.85299368142561e-05
LEU  86,R LEU  86,0.0,0.0,0.0,-0.0022089552238805806,0.0004186205764768936,2.9527218832617595e-05,0.4914577114427864,0.16633625792123546,0.011732455028306847,-0.4890646766169154,0.16613960681084924,0.011718584328450382,0.0,0.0,0.0,0.0001840796019900847,0.0009624519235300455,6.788612447365925e-05
PHE  87,R PHE  87,0.0,0.0,0.0,-0.0021144278606964836,0.00033359312665155744,2.3529844936423814e-05,-0.9303830845771139,0.128627571893364,0.009072689391352095,0.9273781094527361,0.12839280647542148,0.009056130315521998,0.0,0.0,0.0,-0.005119402985074715,0.0009700344363744286,6.842095369285696e-05
HIE  88,R HIE  88,0.0,0.0,0.0,-0.0014278606965174368,0.0004947685528538151,3.489828296201416e-05,0.5703134328358209,0.2609823696770444,0.018408277026809125,-0.5692189054726366,0.26049728914622833,0.018374062084234175,0.0,0.0,0.0,-0.0003333333333337407,0.0009051172010267484,6.384204495824225e-05
PRO  89,R PRO  89,0.0,0.0,0.0,-0.0006815920398009813,0.00046585870291420426,3.2859139371010716e-05,0.13678606965174125,0.18128630775126042,0.012786950238754416,-0.13680597014925372,0.1809335029829212,0.012762065309094208,0.0,0.0,0.0,-0.0007014925373133402,0.0008583495450494567,6.054330884748567e-05
GLU  90,R GLU  90,0.0,0.0,0.0,-0.001014925373134359,0.0002538776283019526,1.7907147208736103e-05,91.06423383084581,1.2255545115321473,0.0864439501704926,-91.03710945273637,1.2236378630348037,0.08630876020901827,0.0,0.0,0.0,0.026109452736318713,0.002070393093400607,0.00014603426915340396
GLN  91,R GLN  91,0.0,0.0,0.0,-0.00201492537313431,0.0003228851888475414,2.277456523792889e-05,-0.5535024875621893,0.26179102076088484,0.01846531487648374,0.5579104477611938,0.261349886406471,0.0184341996581947,0.0,0.0,0.0,0.002393034825870337,0.0015834188226562958,0.00011168575246286015
LEU  92,R LEU  92,0.0,0.0,0.0,-0.001049751243781091,0.0002174305809294803,1.5336370701219707e-05,-0.17194527363184078,0.2698910448857137,0.019036646526963432,0.1714129353233831,0.2694422535384556,0.019004991226041053,0.0,0.0,0.0,-0.0015820895522385876,0.0008069829641434339,5.692018958311475e-05
ILE  93,R ILE  93,0.0,0.0,0.0,-0.0010248756218905377,0.00021013643862629244,1.4821881571719478e-05,0.21073631840796025,0.1674059181071315,0.011807903040564874,-0.21037313432835816,0.16728304453733045,0.011799236207188467,0.0,0.0,0.0,-0.0006616915422890919,0.0006946670517697305,4.899803594471973e-05
THR  94,R THR  94,0.0,0.0,0.0,-0.0004427860696517461,0.0004967157800735847,3.5035629780268665e-05,-0.2843383084577116,0.1695510753119165,0.01195921076353713,0.28412935323383076,0.1694248778600422,0.011950309481595926,0.0,0.0,0.0,-0.0006517412935325458,0.0007518530691220481,5.303162660750682e-05
GLY  95,R GLY  95,0.0,0.0,0.0,-0.00020398009950248056,0.00040295436281225666,2.842220932007202e-05,-0.0948308457711443,0.09259735360316486,0.006531313740410071,0.09471641791044785,0.09247241987165618,0.0065225015944308205,0.0,0.0,0.0,-0.0003184079601989103,0.0006969082059343856,4.915611477117001e-05
LYS  96,R LYS  96,0.0,0.0,0.0,-0.0002786069651741406,0.0004483136448186774,3.1621606390244286e-05,-75.18326368159205,1.1350002323703685,0.08005674379009298,75.17482089552239,1.1341279893710583,0.0799952205125403,0.0,0.0,0.0,-0.008721393034825376,0.0011853122894969475,8.360548268199895e-05
GLU  97,R GLU  97,0.0,0.0,0.0,-0.00027860696517412686,0.00044831364481865517,3.162160639024272e-05,75.4198756218906,0.40925123892730386,0.02886635671620735,-75.41121890547271,0.40890590803183047,0.02884199895289308,0.0,0.0,0.0,0.00837810945273217,0.0008674996425428027,6.11887069626467e-05
ASP  98,R ASP  98,0.0,0.0,0.0,-0.0002835820895522219,0.000450736384195242,3.179249325000707e-05,77.60509452736318,0.42296722056953373,0.029833807468061736,-77.59498507462693,0.4225305956332481,0.029803010319603373,0.0,0.0,0.0,0.009825870646765999,0.0008431918528336166,5.9474167672387984e-05
ALA  99,R ALA  99,0.0,0.0,0.0,-0.00031840796019900303,0.00046585870291421114,3.2859139371011204e-05,-0.6563333333333331,0.12718061483333998,0.008970628909489737,0.6557860696517414,0.12706808221338756,0.008962691470477284,0.0,0.0,0.0,-0.000865671641791145,0.0007834517778401613,5.526042767361823e-05
ALA 100,R ALA 100,0.0,0.0,0.0,-0.00021890547263681004,0.0004135043732374048,2.91663496801361e-05,-0.5357661691542286,0.09280836753402118,0.00654619751551153,0.5353930348258704,0.09270554546758147,0.006538945006133854,0.0,0.0,0.0,-0.0005920398009950094,0.0006930617903059734,4.888480953114295e-05
ASN 101,R ASN 101,0.0,0.0,0.0,-0.00038805970149254483,0.0004873082900690989,3.43720765971789e-05,-0.5779253731343287,0.2066962330070115,0.014579228176598286,0.5775771144278611,0.20649873278165395,0.014565297584789583,0.0,0.0,0.0,-0.0007363184079605333,0.000813520314191259,5.7381298702671394e-05
ASN 102,R ASN 102,0.0,0.0,0.0,-0.0004079601990050009,0.0004914556694482487,3.4664610183417464e-05,1.280980099502488,0.1237652633010996,0.008729728586501567,-1.2792736318407956,0.12357707426873148,0.008716454755608213,0.0,0.0,0.0,0.0012985074626872526,0.0007400737903193359,5.2200780341359904e-05
TYR 103,R TYR 103,0.0,0.0,0.0,-0.001407960199004968,0.0004914556694481894,3.466461018341328e-05,0.3361840796019903,0.39221916269776613,0.02766500668645996,-0.3362288557213929,0.3922435497894478,0.02766672681928008,0.0,0.0,0.0,-0.0014527363184076649,0.0008219652309678804,5.797695720513945e-05
ALA 104,R ALA 104,0.0,0.0,0.0,-0.00036318407960199645,0.0004809172526803892,3.392128757688742e-05,0.6643233830845764,0.1037323857876249,0.007316718353785399,-0.6635572139303483,0.10362104686516273,0.007308865111702088,0.0,0.0,0.0,0.00040298507462673954,0.0007991233036921673,5.636581187897094e-05
ARG 105,R ARG 105,0.0,0.0,0.0,-0.0005721393034826589,0.0004947685528538655,3.489828296201772e-05,-77.5991990049751,0.4795859949715175,0.03382738789803436,77.58973631840797,0.47920081179934615,0.033800219171855,0.0,0.0,0.0,-0.010034825870645615,0.0008544767067131539,6.027013989334164e-05
GLY 106,R GLY 106,0.0,0.0,0.0,-0.00035820895522387206,0.00047947398221518273,3.381948712737427e-05,0.25595522388059705,0.10943660781213718,0.007719063153472779,-0.2547412935323384,0.10927209516800866,0.0077074593262438425,0.0,0.0,0.0,0.0008557213930348593,0.0007688458766746925,5.4230206838345484e-05
HIP 107,R HIP 107,0.0,0.0,0.0,-0.0013383084577113815,0.00047313406678485813,3.3372303972004894e-05,-92.79202985074625,1.1158677185426678,0.0787072403152207,92.76664179104475,1.1145404653071709,0.07861362309014151,0.0,0.0,0.0,-0.026726368159197555,0.00218309908973394,0.00015398393719287312
TYR 108,R TYR 108,0.0,0.0,0.0,-0.0008258706467661666,0.00037922067662008715,2.674816416969097e-05,0.17429850746268666,0.26966306680701085,0.01902056619313094,-0.17435323383084572,0.2693922395104355,0.019001463508501515,0.0,0.0,0.0,-0.0008805970149251773,0.0007300730160383138,5.149538011192887e-05
THR 109,R THR 109,0.0,0.0,0.0,-0.00026865671641791223,0.00044326096731097303,3.126521799740362e-05,0.30202487562189057,0.20762721180687307,0.01464489435809225,-0.3016965174129353,0.20737828639822362,0.014627336513525581,0.0,0.0,0.0,5.97014925373411e-05,0.0008081782907870403,5.700450142387342e-05
ILE 110,R ILE 110,0.0,0.0,0.0,-0.0004179104477611944,0.0004932152728912928,3.478872304083755e-05,-0.001094527363184096,0.09167911821303099,0.006466546409734358,0.0014228855721393084,0.09155704131610548,0.0064579357693299545,0.0,0.0,0.0,-8.955223880630054e-05,0.0007609501121243556,5.3673282547402304e-05
GLY 111,R GLY 111,0.0,0.0,0.0,-0.00029353233830845026,0.00045538017598004463,3.212004106764414e-05,0.3002985074626865,0.11183730386184107,0.007888395196839548,-0.29971641791044773,0.1116640491819365,0.00787617475394978,0.0,0.0,0.0,0.0002885572139304204,0.0007702932232024909,5.4332294791146566e-05
LYS 112,R LYS 112,0.0,0.0,0.0,-0.0005373134328358131,0.0004986057638355166,3.5168938956320925e-05,-80.70144776119407,0.8793761235478423,0.06202640934351997,80.68850248756216,0.8784754949739491,0.061962883901908704,0.0,0.0,0.0,-0.013482587064678071,0.0011806673522443119,8.327785406929048e-05
GLU 113,R GLU 113,0.0,0.0,0.0,-0.00045273631840796115,0.000497761131871872,3.510936321106385e-05,81.29591542288551,0.7313883396031452,0.051588155882917805,-81.28219402985083,0.7305867111028299,0.05153161336809334,0.0,0.0,0.0,0.01326865671641707,0.0011579114353491504,8.167277544760599e-05
ILE 114,R ILE 114,0.0,0.0,0.0,-0.0007114427860696673,0.00045309154507572975,3.195861349017645e-05,0.45099004975124385,0.09194455337874845,0.006485268762777709,-0.44979104477611936,0.09175511491919087,0.006471906804085314,0.0,0.0,0.0,0.00048756218905427937,0.0008110520944201909,5.7207203903221554e-05
ILE 115,R ILE 115,0.0,0.0,0.0,-0.0013482587064676784,0.0004764184923332587,3.360396948812272e-05,0.967875621890547,0.09374475482633708,0.006612245182649603,-0.9652686567164179,0.09362159179609389,0.006603557932307814,0.0,0.0,0.0,0.001258706467661966,0.0007934660525348559,5.5966780148808875e-05
ASP 116,R ASP 116,0.0,0.0,0.0,-0.0009402985074626564,0.0002570748394579742,1.813266109592351e-05,95.66872139303486,2.1992320532087994,0.15512186869865302,-95.63390547263687,2.1949157524186456,0.15481742031474682,0.0,0.0,0.0,0.03387562189054782,0.004367388501693416,0.00030805183324207033
LEU 117,R LEU 117,0.0,0.0,0.0,-0.0009800995024875703,0.0001716237642851767,1.2105406971569886e-05,1.1685223880597018,0.1296024182344136,0.009141449750631608,-1.16555223880597,0.1293385334164997,0.009122836750690887,0.0,0.0,0.0,0.001990049751243714,0.0007596153108057831,5.357913292159256e-05
VAL 118,R VAL 118,0.0,0.0,0.0,-0.0014179104477611223,0.0004932152728913385,3.4788723040840775e-05,0.9881393034825874,0.10680544686536741,0.0075334753696305375,-0.982686567164179,0.10645063447792757,0.007508448833437236,0.0,0.0,0.0,0.004034825870646883,0.0013134516808541786,9.264373847326016e-05
LEU 119,R LEU 119,0.0,0.0,0.0,-0.0025472636815920195,0.000497761131871907,3.5109363211066325e-05,1.331044776119403,0.10445543687911292,0.007367718445527684,-1.3272835820895519,0.1040893903010286,0.007341899510622502,0.0,0.0,0.0,0.0012139303482585242,0.0010831155426505375,7.639707994768632e-05
ASP 120,R ASP 120,0.0,0.0,0.0,-0.0015422885572139394,0.00049820846834307,3.5140915892941166e-05,101.62405472636812,1.0515401790978727,0.07416992552258497,-101.57599502487565,1.0490020061559728,0.07399089660689898,0.0,0.0,0.0,0.04651741293532293,0.002847875226744448,0.0002008736305696508
ARG 121,R ARG 121,0.0,0.0,0.0,-0.002119402985074621,0.000324262104214936,2.28716853597089e-05,-94.25572139303482,0.9653143338700968,0.0680880233320736,94.22820895522389,0.9639768664880093,0.06799368565664267,0.0,0.0,0.0,-0.02963184079602734,0.0021771726369468943,0.00015356591744377954
ILE 122,R ILE 122,0.0,0.0,0.0,-0.0044477611940298735,0.0005540510803960892,3.9079750051910124e-05,1.1124378109452735,0.17106231550011947,0.012065805427662961,-1.1039950248756223,0.1696616034249937,0.011967006815535945,0.0,0.0,0.0,0.003995024875621868,0.002973343449391781,0.00020972347664703747
ARG 123,R ARG 123,0.0,0.0,0.0,-0.0046318407960199495,0.0005406657905232846,3.8135624499032205e-05,-105.39472139303479,1.1395073658457067,0.0803746524737849,105.34056218905476,1.1362287176725039,0.08014339446229377,0.0,0.0,0.0,-0.05879104477611703,0.004422479820663696,0.00031193767527282575
LYS 124,R LYS 124,0.0,0.0,0.0,-0.0033930348258706332,0.0004884244583591803,3.445080503817583e-05,-103.17106965174133,1.1002595465433056,0.077606324746089,103.1381293532339,1.0994114043390903,0.0775465014075522,0.0,0.0,0.0,-0.036333333333333453,0.004025210767739115,0.0002839164767931607
LEU 125,R LEU 125,0.0,0.0,0.0,-0.006547263681592047,0.0007255157541890273,5.117393564535749e-05,1.3836815920398005,0.23238197263005986,0.01639096055991855,-1.3687114427860705,0.23246208981766264,0.016396611590621606,0.0,0.0,0.0,0.008422885572139495,0.007321696350206089,0.0005164326421265765
ALA 126,R ALA 126,0.0,0.0,0.0,-0.007218905472636773,0.0009260415924058031,6.531793773061482e-05,1.9947363184079594,0.15514709798869117,0.010943232537950766,-1.972980099502487,0.15388575461886986,0.01085426423635119,0.0,0.0,0.0,0.014537313432835782,0.004953500269673985,0.00034939296983689294
ASP 127,R ASP 127,0.0,0.0,0.0,-0.006960199004975114,0.0009079022676264056,6.403848840983649e-05,120.4202089552239,1.7491357655946163,0.12337452438036353,-120.27755223880588,1.7367118781715296,0.12249821092778404,0.0,0.0,0.0,0.135696517412934,0.012859842923261412,0.0009070633826552657
GLN 128,R GLN 128,0.0,0.0,0.0,-0.010283582089552218,0.0013908654038473878,9.810408148531537e-05,2.297582089552238,0.4531221206216203,0.03196077012290108,-2.236159203980099,0.45119274160493544,0.03182468221982626,0.0,0.0,0.0,0.0511393034825874,0.007581103603907061,0.0005347298190385665
CYS 129,R CYS 129,0.0,0.0,0.0,-0.027079601990049742,0.0063043562164804105,0.0004446750018105358,-1.298671641791044,0.5174458143495362,0.03649781365958275,1.4018656716417912,0.5114068361932074,0.03607185698289951,0.0,0.0,0.0,0.07611442786069662,0.028053464251558198,0.0019787388019482485
THR 130,R THR 130,0.0,0.0,0.0,-0.18564179104477613,0.14975529308090374,0.010562923942623493,1.492164179104477,0.9554843620279979,0.0673946705777898,-1.2073930348258703,0.9340261588543026,0.0658811256245129,-0.032672847761194015,0.03828015663066398,0.002700074065381929,0.06645650547263662,0.12742267861334206,0.008987702772088
GLY 131,R GLY 131,0.0,0.0,0.0,-0.2179850746268656,0.22179533117597877,0.015644236446288252,1.7189303482587073,0.7047647962506367,0.049710275924686485,-1.4281641791044781,0.6454022756570741,0.04552316655998797,-0.03568470447761192,0.037529741693427016,0.002647143876776439,0.037096390049751134,0.17825337461643842,0.012573023629770518
LEU 132,R LEU 132,0.0,0.0,0.0,-0.09470149253731353,0.0305012918372725,0.002151395247544381,2.555766169154229,0.595153870358528,0.04197891732186643,-2.2756965174129347,0.5767516796144823,0.0406809268655158,-4.7355223880596926e-05,0.00042534184155124333,3.0001300317939204e-05,0.18532080398009956,0.07141533625879018,0.005037249433520524
GLN 133,R GLN 133,0.0,0.0,0.0,-0.27281592039801,0.06627502583947797,0.004674679891679111,-1.3726616915422878,1.867971455398665,0.13175654766144534,2.0530945273631844,1.7390019886238515,0.12265974286452176,-0.007622041791044777,0.01622361120749585,0.0011443253038601617,0.39999487363184033,0.1817722198279156,0.012821223834050564
GLY 134,R GLY 134,0.0,0.0,0.0,-0.024199004975124387,0.003218447913222295,0.00022701181254606,0.6625671641791044,0.29929064845922326,0.021110334675819006,-0.6598009950248758,0.3041491029329692,0.021453023632109536,0.0,0.0,0.0,-0.021432835820895443,0.026829788086640625,0.0018924273401327214
PHE 135,R PHE 135,0.0,0.0,0.0,-0.023283582089552193,0.002434041150610281,0.00017168402544023796,1.6334029850746268,0.4785572344639224,0.033754824726654295,-1.6468756218905478,0.47645138246568913,0.0336062893791942,0.0,0.0,0.0,-0.036756218905472524,0.015883445922092933,0.0011203318945875382
SER 136,R SER 136,0.0,0.0,0.0,-0.009184079601990015,0.0008170723575330722,5.763184052252016e-05,-1.1380945273631844,0.4850042683506076,0.03420956343538082,1.1656318407960202,0.48409621775106826,0.034145514484444535,0.0,0.0,0.0,0.018353233830845653,0.009158613485955156,0.0006459987869661903
VAL 137,R VAL 137,0.0,0.0,0.0,-0.006174129353233824,0.0005769428463412753,4.0694410726779946e-05,0.44515422885572137,0.2511513410554636,0.017714849733047884,-0.43222885572139325,0.24969945589012565,0.017612441649437757,0.0,0.0,0.0,0.006751243781094476,0.007483834049793643,0.0005278689536835244
PHE 138,R PHE 138,0.0,0.0,0.0,-0.005980099502487562,0.0005897988442397061,4.16012029022945e-05,-0.5271791044776123,0.15434515098644516,0.01088666755773225,0.5106019900497513,0.15463605417162926,0.01090718628636314,0.0,0.0,0.0,-0.02255721393034836,0.0049261168341492275,0.0003474614912174395
HIP 139,R HIP 139,0.0,0.0,0.0,-0.0035074626865671866,0.0004999443052073284,3.526335238514621e-05,-102.37684079601999,0.8947835083830041,0.06311316247805272,102.34337313432837,0.8930076994666614,0.06298790657467823,0.0,0.0,0.0,-0.036975124378112505,0.003918876134643718,0.00027641621006638364
SER 140,R SER 140,0.0,0.0,0.0,-0.001218905472636821,0.0004135043732373817,2.9166349680134466e-05,0.4720398009950246,0.27312262550937555,0.01926458464948278,-0.46812437810945234,0.2731392578554528,0.019265757804721482,0.0,0.0,0.0,0.002696517412935307,0.0021353312653733516,0.00015061465464368866
PHE 141,R PHE 141,0.0,0.0,0.0,-0.0033731343283581864,0.00048363736555279103,3.411314954580634e-05,-0.3357114427860697,0.12253039553213543,0.00864262772980117,0.3267661691542289,0.12224406729899877,0.008622431693407222,0.0,0.0,0.0,-0.012318407960198577,0.002065617480285636,0.00014569742337603578
GLY 142,R GLY 142,0.0,0.0,0.0,-0.0004825870646766179,0.0004996966976911336,3.524588749754604e-05,-0.5504975124378111,0.08175847967511964,0.005766798519810995,0.5494875621890549,0.0816707447120325,0.005760610172653892,0.0,0.0,0.0,-0.0014925373134328903,0.0008412227713841319,5.933527937562173e-05
GLY 143,R GLY 143,0.0,0.0,0.0,-0.00048258706467659967,0.0004996966976911149,3.5245887497544726e-05,0.5315970149253728,0.10994884288063683,0.0077551934294583045,-0.5310646766169151,0.10989547632834207,0.007751429243088844,0.0,0.0,0.0,4.975124378096532e-05,0.0008508190012841791,6.001214524449868e-05
GLY 144,R GLY 144,0.0,0.0,0.0,-0.00033830845771143424,0.00047313406678481347,3.337230397200174e-05,0.8888656716417906,0.09782778484781689,0.006900239915156585,-0.8870298507462692,0.09785444111661715,0.006902120103389926,0.0,0.0,0.0,0.0014975124378109174,0.0008233192021031245,5.8072458965563806e-05
THR 145,R THR 145,0.0,0.0,0.0,-0.0007014925373133821,0.0004576032751270069,3.227684639133703e-05,0.693124378109453,0.09178413704811765,0.006473953867225453,-0.6886915422885572,0.0916040276880137,0.006461249932473012,0.0,0.0,0.0,0.0037313432835822573,0.00120837158075662,8.52319596814806e-05
GLY 146,R GLY 146,0.0,0.0,0.0,-0.0006268656716418004,0.0004836373655528316,3.41131495458092e-05,1.1529950248756218,0.06904605842625822,0.004870133460327786,-1.1515124378109454,0.06893014052764361,0.0048619572421690505,0.0,0.0,0.0,0.0008557213930345526,0.0010289731160830703,7.257816762655541e-05
SER 147,R SER 147,0.0,0.0,0.0,-0.0009800995024875205,0.00026316479911317356,1.856221373027857e-05,1.0216865671641793,0.25154067803265984,0.017742311446043584,-1.019970149253731,0.25132775592834616,0.01772729307876388,0.0,0.0,0.0,0.0007363184079603156,0.0010148765962330526,7.158387577904805e-05
GLY 148,R GLY 148,0.0,0.0,0.0,-0.0004975124378109203,0.0004999938119960381,3.526684432478337e-05,1.0664029850746268,0.12422989357940686,0.008762501079481486,-1.0647363184079603,0.12411732182292415,0.008754560879991028,0.0,0.0,0.0,0.0011691542288557316,0.0009417057568223584,6.642280270034537e-05
PHE 149,R PHE 149,0.0,0.0,0.0,-0.0016119402985074133,0.00048730829006912653,3.437207659718085e-05,0.7567910447761197,0.12230955800551642,0.008627051051679392,-0.7540646766169158,0.12206608925206282,0.008609878089894687,0.0,0.0,0.0,0.0011144278606966332,0.0011725894278000579,8.270808121009131e-05
THR 150,R THR 150,0.0,0.0,0.0,-0.0019999999999999445,0.0002443388887126307,1.72343363937216e-05,0.7701890547263679,0.2213301131447756,0.015611422496415499,-0.7593432835820889,0.22087734730930106,0.015579486856709245,0.0,0.0,0.0,0.008845771144278682,0.0026147485495698628,0.00018443014260117313
SER 151,R SER 151,0.0,0.0,0.0,-0.0017412935323382725,0.00043792400168488874,3.088877746676897e-05,1.025298507462687,0.45270380688032824,0.031931264546553706,-1.020661691542289,0.4524906144818392,0.03191622711419284,0.0,0.0,0.0,0.002895522388059728,0.0017771433981135702,0.00012535003046114582
LEU 152,R LEU 152,0.0,0.0,0.0,-0.00180099502487564,0.0003992517939848567,2.8161050251089894e-05,1.257492537313433,0.14089663546233763,0.009938082411258695,-1.2534129353233825,0.14061879463577276,0.009918485030366289,0.0,0.0,0.0,0.002278606965173998,0.0013278456909058321,9.365901366171601e-05
LEU 153,R LEU 153,0.0,0.0,0.0,-0.003029850746268674,0.00035841619212601,2.528072897688142e-05,0.9921194029850747,0.14063408527782795,0.009919563549100018,-0.9792736318407963,0.140230371055672,0.00989108774343427,0.0,0.0,0.0,0.009815920398010065,0.0028496216513518367,0.0002009968138636757
MET 154,R MET 154,0.0,0.0,0.0,-0.008263681592039777,0.0009437536876719255,6.656725260497775e-05,1.7400398009950242,0.45664694921441,0.032209392362358806,-1.727253731343284,0.45992335539123724,0.03244049223561852,0.0,0.0,0.0,0.004522388059701405,0.006285159514130947,0.0004433209708264221
GLU 155,R GLU 155,0.0,0.0,0.0,-0.004253731343283584,0.0006984691914506096,4.926621820019874e-05,104.16353731343283,3.147023176825491,0.22197390007792583,-104.10531343283576,3.1321798167200945,0.22092693018043064,0.0,0.0,0.0,0.05397014925373113,0.014974575616792081,0.001056225126064736
ARG 156,R ARG 156,0.0,0.0,0.0,-0.003766169154228821,0.0006149463037221456,4.337496793188654e-05,-100.36455721393037,1.5035654897751458,0.10605333263691852,100.327815920398,1.5010929387931786,0.10587893233740678,0.0,0.0,0.0,-0.04050746268656559,0.003655731413687795,0.0002578554125401242
LEU 157,R LEU 157,0.0,0.0,0.0,-0.007432835820895504,0.0008385704596700742,5.914819973168163e-05,1.4254427860696512,0.2544721352566733,0.017949080496147074,-1.397383084577114,0.25069758895311456,0.017682844527440032,0.0,0.0,0.0,0.020626865671641705,0.006458830557154791,0.0004555707817062679
SER 158,R SER 158,0.0,0.0,0.0,-0.008855721393034846,0.0014015200000135196,9.885559875476787e-05,2.880109452736319,0.45235653613194454,0.03190676995656487,-2.8433034825870624,0.4514993842387707,0.03184631112356736,0.0,0.0,0.0,0.027950248756218793,0.012070996959647199,0.000851422478452962
VAL 159,R VAL 159,0.0,0.0,0.0,-0.006567164179104484,0.001420082128488451,0.00010016487034884756,1.7452437810945276,0.4556009920466182,0.032135616232091026,-1.7284378109452736,0.45128920619161533,0.031831486307156286,0.0,0.0,0.0,0.010238805970149261,0.00465449940847009,0.00032830307517808165
ASP 160,R ASP 160,0.0,0.0,0.0,-0.006248756218905493,0.0011537569802287544,8.137974277706073e-05,114.2616815920399,2.2868855699471493,0.16130447107325135,-114.14135323383083,2.269615059215769,0.16008630317044956,0.0,0.0,0.0,0.11407960199005092,0.016928989291996786,0.0011940788378027088
TYR 161,R TYR 161,0.0,0.0,0.0,-0.021308457711442783,0.0037989757862259546,0.00026795909155674484,2.669666666666668,0.6891923771124994,0.048611882167946714,-2.61081592039801,0.6842339951687206,0.04826214487136704,0.0,0.0,0.0,0.03754228855721364,0.015456549682767006,0.0010902209555040316
GLY 162,R GLY 162,0.0,0.0,0.0,-0.019218905472636813,0.004780957334139821,0.0003372227295242534,-0.7725721393034823,0.6581050559723871,0.04641915160045006,0.8719900497512437,0.6595631072447175,0.04652199460771359,0.0,0.0,0.0,0.08019900497512449,0.0252375815283079,0.001780121748586592
LYS 163,R LYS 163,0.0,0.0,0.0,-0.2890099502487562,0.531589131638446,0.037495406343925716,-180.04987064676624,23.47987607167974,1.6561427648062512,180.37086069651735,23.23644373036368,1.6389723713357034,-0.25894441791044776,0.22471709668190779,0.015850321895305643,-0.22696431840796255,1.0878347595044922,0.07672994783950861
LYS 164,R LYS 164,0.0,0.0,0.0,-0.09719900497512436,0.02300746577954643,0.00162282151196198,-156.0456567164178,5.643401770994616,0.3980548697699701,156.31006965174132,5.734630475598632,0.4044896464532603,-0.00010062089552238827,0.0007605868316757806,5.364765872022935e-05,0.16711330945274017,0.13268214155384167,0.009358676684773217
SER 165,R SER 165,0.0,0.0,0.0,-0.07732338308457709,0.011656352249255453,0.0008221756955915845,-2.6474328358208945,0.8222698995935163,0.05799844687307765,2.8327014925373137,0.8151471133273592,0.05749604426652448,-2.3820895522388133e-05,0.00024236517442143522,1.7095121321496382e-05,0.10792145273631853,0.051305271948260615,0.0036187948639138747
LYS 166,R LYS 166,0.0,0.0,0.0,-0.048094527363184085,0.012849918980734381,0.0009063634017199183,-133.24480597014917,3.7311804751967177,0.26317717901572063,133.3240746268657,3.737975354472376,0.263656452846458,0.0,0.0,0.0,0.031174129353232504,0.03790292034277008,0.0026734658692010556
LEU 167,R LEU 167,0.0,0.0,0.0,-0.04964179104477612,0.006776535810293043,0.00047797998244989917,-1.3017213930348255,0.2778061924923827,0.019594937993287195,1.3393134328358214,0.28563887765240065,0.020147413007089134,0.0,0.0,0.0,-0.012049751243781265,0.018481334201525337,0.0013035728054263463
GLU 168,R GLU 168,0.0,0.0,0.0,-0.012288557213930351,0.0009805665982951343,6.916383511648523e-05,112.27484079601994,1.1975684338447776,0.08446996445030616,-112.18674129353225,1.1905442848857373,0.08397451918296649,0.0,0.0,0.0,0.07581094527363297,0.014649608338778377,0.001033303701580289
PHE 169,R PHE 169,0.0,0.0,0.0,-0.0072835820895522365,0.0006496681927524658,4.582406115207306e-05,-0.12495024875621889,0.15117861174515348,0.01066331710060332,0.11955223880597016,0.15158167267190528,0.01069174682636415,0.0,0.0,0.0,-0.01268159203980087,0.005105660642829706,0.0003601255350481726
SER 170,R SER 170,0.0,0.0,0.0,-0.0027512437810945536,0.00043229221883041074,3.0491542132181598e-05,0.11520895522388061,0.16026872992087612,0.011304484600891573,-0.11413432835820893,0.16084279542915284,0.011344976059839433,0.0,0.0,0.0,-0.0016766169154228934,0.0028459450943599655,0.00020073748952810863
ILE 171,R ILE 171,0.0,0.0,0.0,-0.002189054726368147,0.0003915520869642392,2.761795479205107e-05,-0.0501293532338308,0.15673920153424173,0.011055530863535468,0.05259203980099502,0.15670097878620806,0.011052834838760307,0.0,0.0,0.0,0.0002736318407956473,0.0022702381674824107,0.00016013025383885765
TYR 172,R TYR 172,0.0,0.0,0.0,-0.0031343283582089105,0.0004074745319291839,2.874103746702843e-05,-0.46156716417910465,0.24646470833396633,0.017384280148723126,0.45755223880596996,0.24599498135774436,0.01735114816239026,0.0,0.0,0.0,-0.0071492537313433534,0.001671419672520901,0.00011789285382724316
PRO 173,R PRO 173,0.0,0.0,0.0,-0.0011393034825870564,0.00034626293813547015,2.442350453481709e-05,0.7774577114427862,0.12623227210240395,0.008903737970730026,-0.7793930348258702,0.12598132117429311,0.008886037257036164,0.0,0.0,0.0,-0.0030746268656717804,0.0009922099486316652,6.9985093727863e-05
ALA 174,R ALA 174,0.0,0.0,0.0,-0.0005074626865671448,0.0004999443052072712,3.5263352385142175e-05,-0.09989054726368157,0.14238689483619452,0.01004319720284291,0.09984079601990052,0.1422062986316381,0.010030458928730453,0.0,0.0,0.0,-0.0005572139303479676,0.0007967347536456325,5.619733654861272e-05
PRO 175,R PRO 175,0.0,0.0,0.0,-0.0007164179104477789,0.0004507363841952797,3.179249325000973e-05,-0.30781592039800976,0.11062572346346314,0.007802936904613939,0.30679601990049765,0.11045808364653567,0.0077911125036226265,0.0,0.0,0.0,-0.0017363184079601912,0.0007432109830209958,5.242206085318185e-05
GLN 176,R GLN 176,0.0,0.0,0.0,-0.0004726368159203835,0.0004992506946985753,3.521442887199996e-05,0.1827064676616916,0.49643324683700885,0.035015701422293356,-0.18278606965174127,0.4961000731626785,0.03499220116324251,0.0,0.0,0.0,-0.0005522388059702939,0.0009024606840494511,6.36546686979032e-05
VAL 177,R VAL 177,0.0,0.0,0.0,-0.0003532338308457444,0.0004779745721183896,3.371372689355955e-05,0.5396467661691541,0.2845755145555699,0.020072409157247593,-0.5391243781094526,0.28430592704334634,0.02005339392026388,0.0,0.0,0.0,0.00016915422885558677,0.0007862270766226363,5.545618215650987e-05
SER 178,R SER 178,0.0,0.0,0.0,-0.0003134328358208914,0.0004638886647140254,3.27201835902537e-05,-1.368895522388061,0.14146586540390094,0.009978232795628407,1.3676865671641796,0.1413432231660912,0.009969582279152588,0.0,0.0,0.0,-0.0015223880597014922,0.00080467926842401,5.6757699415517966e-05
THR 179,R THR 179,0.0,0.0,0.0,-0.00033830845771143755,0.00047313406678481824,3.3372303972002075e-05,-0.6605920398009943,0.18433795142250434,0.013002196587221869,0.6600895522388064,0.18410177787629362,0.012985538189681718,0.0,0.0,0.0,-0.0008407960199003361,0.0007428112280933164,5.2393864314616193e-05
ALA 180,R ALA 180,0.0,0.0,0.0,-0.0002736318407960367,0.00044582222521833304,3.144587520100758e-05,0.34861194029850745,0.09270269525842005,0.006538743967880224,-0.34822388059701526,0.09258227282078409,0.006530250024036471,0.0,0.0,0.0,0.00011442786069658214,0.0006478750539972648,4.569758289611233e-05
VAL 181,R VAL 181,0.0,0.0,0.0,-0.00031840796019900087,0.0004658587029142079,3.285913937101097e-05,0.474965174129353,0.10160304075979484,0.007166525935782375,-0.4747064676616915,0.10143948227950718,0.007154989410081636,0.0,0.0,0.0,-5.970149253736016e-05,0.0007894943973396681,5.5686641190846107e-05
VAL 182,R VAL 182,0.0,0.0,0.0,-0.00038805970149255643,0.0004873082900691134,3.437207659717992e-05,0.47244278606965157,0.06364412843912097,0.004489110696967551,-0.47180099502487555,0.06360191961029638,0.004486133515731356,0.0,0.0,0.0,0.0002537313432834481,0.0007264022345992052,5.1236463152443835e-05
GLU 183,R GLU 183,0.0,0.0,0.0,-0.0007611940298507364,0.0004263539360324024,3.0072687958451226e-05,84.55265174129356,0.7978852135710175,0.056278483735071855,-84.53710447761195,0.7969872400010256,0.05621514556299679,0.0,0.0,0.0,0.014786069651742183,0.0012048843280231536,8.498598783878647e-05
PRO 184,R PRO 184,0.0,0.0,0.0,-0.0007263681592039708,0.0004458222252182982,3.144587520100512e-05,0.9588606965174132,0.10859588008600313,0.007659762791896836,-0.9588756218905473,0.1084388056916772,0.007648683618356693,0.0,0.0,0.0,-0.0007412935323384853,0.0008596750041984249,6.06367995274581e-05
TYR 185,R TYR 185,0.0,0.0,0.0,-0.0008258706467660959,0.0003792206766200534,2.6748164169688588e-05,1.1502885572139303,0.07610111314101078,0.005367758651597112,-1.1492388059701493,0.07603391941795484,0.005363019171800039,0.0,0.0,0.0,0.00022388059701507085,0.000708601640028062,4.9980906018400616e-05
ASN 186,R ASN 186,0.0,0.0,0.0,-0.0008756218905472313,0.0003300124169507713,2.327728114751263e-05,0.5578756218905472,0.16104484543607375,0.01135922756849602,-0.5558855721393032,0.16089210822272937,0.011348454316114929,0.0,0.0,0.0,0.0011144278606961826,0.0009313985611027639,6.569578916908413e-05
SER 187,R SER 187,0.0,0.0,0.0,-0.0010597014925373403,0.00023693295322963965,1.6711961981295664e-05,1.1393980099502485,0.10604233077614768,0.007479649310838307,-1.1357114427860693,0.10587116134427688,0.0074675759500043995,0.0,0.0,0.0,0.0026268656716416563,0.0013364669495835961,9.426711036287038e-05
ILE 188,R ILE 188,0.0,0.0,0.0,-0.0018059701492537654,0.0003954519790893139,2.7893031973325363e-05,1.2856268656716412,0.09379550676435908,0.006615824948347617,-1.2843383084577116,0.0934763916512819,0.006593316303751296,0.0,0.0,0.0,-0.0005174129353228489,0.0014697430220541345,0.00010366767970446508
LEU 189,R LEU 189,0.0,0.0,0.0,-0.0014179104477612511,0.0004932152728912695,3.47887230408359e-05,1.1405223880597015,0.08904300904043118,0.006280609604952566,-1.1387661691542288,0.0889585964946648,0.006274655603044588,0.0,0.0,0.0,0.0003383084577114497,0.0012637207656400506,8.913599017136808e-05
THR 190,R THR 190,0.0,0.0,0.0,-0.0022238805970149103,0.00041684298638115943,2.9401837294535617e-05,1.1954427860696513,0.39118721957192976,0.02759221903049755,-1.1848358208955223,0.39156631242398915,0.027618958178617894,0.0,0.0,0.0,0.008383084577114258,0.003193200555691341,0.0002252310012514127
THR 191,R THR 191,0.0,0.0,0.0,-0.0037761194029850903,0.00048317653899218675,3.4080645346387e-05,1.5316467661691542,0.3692262982311283,0.026043215071702566,-1.5196417910447764,0.3682762334500491,0.02597620266889098,0.0,0.0,0.0,0.008228855721392878,0.0037266504486267293,0.0002628576555776342
HID 192,R HID 192,0.0,0.0,0.0,-0.003532338308457689,0.0005088265741510622,3.588985933098017e-05,0.4256766169154228,0.19871522637816402,0.014016291373018687,-0.4180995024875622,0.19734783810250509,0.01391984324047744,0.0,0.0,0.0,0.004044776119402917,0.0023800549921795472,0.0001678761354236214
THR 193,R THR 193,0.0,0.0,0.0,-0.0030597014925373162,0.00046404870910889855,3.2731472251480355e-05,0.5198855721393036,0.29086844035204623,0.0205162779193944,-0.5065671641791047,0.2903909129172143,0.02048259573113331,0.0,0.0,0.0,0.01025870646766172,0.003258778625155046,0.00022985652163068221
THR 194,R THR 194,0.0,0.0,0.0,-0.006736318407960199,0.0008782186731787892,6.194476908918141e-05,1.4715223880597026,0.5173788422560336,0.03649308981232906,-1.4514726368159205,0.5163135598038502,0.03641795058159919,0.0,0.0,0.0,0.013313432835821166,0.007456425234008547,0.0005259356848785351
LEU 195,R LEU 195,0.0,0.0,0.0,-0.017114427860696533,0.002318397283941856,0.00016352713600468699,1.6412039800995022,0.23243458007364343,0.01639467120288787,-1.586383084577115,0.22709067930958715,0.01601774150533682,0.0,0.0,0.0,0.037706467661691466,0.010061918155865246,0.0007097129858367583
GLU 196,R GLU 196,0.0,0.0,0.0,-0.02225870646766171,0.0033948653529389016,0.0002394553393125707,109.44118905472641,1.669866451021551,0.11778329802974077,-109.2610248756219,1.6548651669449361,0.1167251890341718,0.0,0.0,0.0,0.15790547263681484,0.02029964634401238,0.0014318266552229154
HID 197,R HID 197,0.0,0.0,0.0,-0.02293532338308458,0.004029838461992289,0.00028424288917846174,1.3170099502487567,0.4328642887075628,0.030531892830163,-1.275298507462687,0.43100943698936484,0.030401061677413126,0.0,0.0,0.0,0.01877611940298522,0.01695779445863046,0.0011961105976026228
SER 198,R SER 198,0.0,0.0,0.0,-0.029338308457711435,0.007530698376260086,0.0005311745084048517,1.2580895522388058,0.4560810588907468,0.03216947753647354,-1.1369800995024877,0.46964376210651615,0.033126116861716966,0.0,0.0,0.0,0.09177114427860701,0.030923390544541202,0.002181167794807537
ASP 199,R ASP 199,0.0,0.0,0.0,-0.24520398009950253,0.1159399105991156,0.008177770764412402,138.9652388059702,2.679680177448603,0.18901006650665628,-138.14500497512435,2.5560325590208324,0.18028863594971778,-0.051167820895522395,0.03314718514243744,0.0023380221718271514,0.5238620298507485,0.12838546390965624,0.009055612410864833
CYS 200,R CYS 200,0.0,0.0,0.0,-0.08212935323383082,0.019935547492119163,0.0014061451023307124,0.5718855721393036,0.5258079420105682,0.037087632668078636,-0.43957711442786107,0.528995194397034,0.03731244411782149,-0.00013551044776119402,0.0007719321718587365,5.444789731607658e-05,0.050043594029850744,0.03247351520364191,0.0022905051580406357
ALA 201,R ALA 201,0.0,0.0,0.0,-0.015009950248756223,0.0021899591076198566,0.0001544678055469274,0.2763134328358209,0.7792976339354366,0.0549674169545339,-0.24864179104477613,0.7712413661239087,0.0543991716364295,0.0,0.0,0.0,0.01266169154228859,0.012667385752999841,0.0008934885005268107
PHE 202,R PHE 202,0.0,0.0,0.0,-0.02179104477611941,0.0022407619979214785,0.00015805116514164684,-0.6145621890547267,0.3521687001938168,0.024840064872432975,0.5735472636815921,0.34755498366678117,0.024514638399917084,0.0,0.0,0.0,-0.06280597014925396,0.017034269356697097,0.0012015047210100762
MET 203,R MET 203,0.0,0.0,0.0,-0.006731343283582044,0.0005158798565895844,3.638735951552258e-05,1.0197462686567165,0.29738808304774655,0.020976138058632077,-1.0128308457711448,0.29856417802839325,0.02105909340247532,0.0,0.0,0.0,0.000184079601990436,0.005331866583786202,0.0003760808719216559
VAL 204,R VAL 204,0.0,0.0,0.0,-0.003253731343283558,0.00043514566379443143,3.069280862172818e-05,-0.024442786069651688,0.12790803583840543,0.009021937231170373,0.027761194029850743,0.12863853746046455,0.009073462842820073,0.0,0.0,0.0,6.467661691564333e-05,0.0034281242452243958,0.00024180124069875938
ASP 205,R ASP 205,0.0,0.0,0.0,-0.001656716417910441,0.0004748051856890787,3.3490175611271936e-05,91.71725870646772,0.6739630714054206,0.04753768976664088,-91.69567164179102,0.6728744027200835,0.04746090099820838,0.0,0.0,0.0,0.01993034825870859,0.0019913055739040836,0.00014045586563880353
ASN 206,R ASN 206,0.0,0.0,0.0,-0.0010945273631840508,0.00029256100354204106,2.063566212195705e-05,1.4842437810945281,0.16194359092112426,0.01142262018726133,-1.480696517412935,0.1617439547658393,0.011408538938571619,0.0,0.0,0.0,0.002452736318407476,0.001119259250031594,7.894646050189675e-05
GLU 207,R GLU 207,0.0,0.0,0.0,-0.0008955223880596741,0.0003058791273420664,2.1575050145338043e-05,83.7967512437811,0.8175815676152801,0.05766775743242379,-83.78151741293534,0.8166086044586608,0.05759912990273246,0.0,0.0,0.0,0.014338308457711963,0.0014159627016680429,9.987430838408503e-05
ALA 208,R ALA 208,0.0,0.0,0.0,-0.0009950248756218584,0.00015764158724132474,1.1119180243765915e-05,-0.42689054726368203,0.1750658666669185,0.012348194153999688,0.4309900497512435,0.17496825554441717,0.012341309196268153,0.0,0.0,0.0,0.0031044776119404415,0.001143456334453678,8.065319124326449e-05
ILE 209,R ILE 209,0.0,0.0,0.0,-0.0018557213930348359,0.00035137201160216283,2.4783870791900206e-05,-0.1381194029850746,0.10727208013161191,0.00756638914248647,0.13972636815920397,0.10706314569176782,0.007551652043371881,0.0,0.0,0.0,-0.00024875621890547614,0.0013849981393646096,9.769023655731433e-05
TYR 210,R TYR 210,0.0,0.0,0.0,-0.0010995024875622137,0.00029933550162173896,2.111349837397279e-05,-0.046452736318407975,0.18867922449542282,0.013308406380144673,0.0462636815920398,0.18852938360363955,0.013297837418535106,0.0,0.0,0.0,-0.0012885572139302644,0.0008617455431015183,6.0782844081234265e-05
ASP 211,R ASP 211,0.0,0.0,0.0,-0.0009751243781094492,0.0001557460282835647,1.0985477823720162e-05,88.038104477612,0.8052538637522614,0.05679822824508546,-88.01575124378112,0.8041000765665823,0.056716846371780205,0.0,0.0,0.0,0.021378109452735737,0.0016010936585493843,0.00011293243926368117
ILE 212,R ILE 212,0.0,0.0,0.0,-0.0019303482587064494,0.00027340560525444796,1.928454450173914e-05,-0.6160696517412931,0.14033518909343215,0.009898481037773974,0.6177462686567167,0.1401800913413335,0.009887541285826744,0.0,0.0,0.0,-0.0002537313432835917,0.0012258811461713444,8.646698920156713e-05
CYS 213,R CYS 213,0.0,0.0,0.0,-0.0008258706467661975,0.0003792206766201008,2.6748164169691935e-05,-0.3328059701492536,0.32811646573851716,0.023143551059968105,0.3318706467661693,0.32756530347987123,0.02310467507169184,0.0,0.0,0.0,-0.0017611940298506892,0.0012022725443133616,8.480176681985919e-05
ARG 214,R ARG 214,0.0,0.0,0.0,-0.0009154228855721236,0.0002782513722210776,1.9626338550277606e-05,-83.17829353233836,0.7990972508503159,0.05636397425319289,83.16247263681586,0.79840729546959,0.05631530855289958,0.0,0.0,0.0,-0.016736318407961633,0.001113072203168147,7.851005986387234e-05
ARG 215,R ARG 215,0.0,0.0,0.0,-0.0016417910447761098,0.0004794739822151817,3.3819487127374194e-05,-91.05506467661685,1.0808967857755067,0.07624058090424042,91.03198507462692,1.0800198242004202,0.07617872480401404,0.0,0.0,0.0,-0.024721393034823295,0.0016183002106786356,0.00011414609587452215
ASN 216,R ASN 216,0.0,0.0,0.0,-0.0014875621890547122,0.0004998452769196367,3.525636746828927e-05,-0.6392238805970155,0.760384855834173,0.05363341244279062,0.6402139303482586,0.7589722685859892,0.053533776220538204,0.0,0.0,0.0,-0.0004975124378120482,0.0020615513120057567,0.00014541061797908019
LEU 217,R LEU 217,0.0,0.0,0.0,-0.0013482587064676292,0.00047641849233331934,3.3603969488127e-05,-0.28306467661691537,0.16812033949898386,0.011858294440226739,0.28236815920398,0.1676951563218969,0.011828304331237228,0.0,0.0,0.0,-0.002044776119403138,0.0010089081210118268,7.116289199598282e-05
ASP 218,R ASP 218,0.0,0.0,0.0,-0.0006368159203980094,0.00048091725268038007,3.392128757688678e-05,82.57779601990048,0.7612590142361862,0.05369507082243322,-82.56330348258706,0.7605261679777688,0.05364337983288591,0.0,0.0,0.0,0.013855721393034667,0.0011987056045405103,8.455017428677796e-05
ILE 219,R ILE 219,0.0,0.0,0.0,-0.0006517412935323521,0.00047641849233330736,3.3603969488126155e-05,-0.0008855721393034425,0.18006284652117843,0.012700653937273286,0.0008507462686567117,0.17987656799420382,0.012687514863040272,0.0,0.0,0.0,-0.0006865671641789979,0.0007894003371265246,5.568000669494936e-05
GLU 220,R GLU 220,0.0,0.0,0.0,-0.00037810945273632484,0.0004849151415327926,3.4203276914360695e-05,79.44172636815922,0.8547030730230175,0.06028610654176568,-79.43007960199003,0.8539433863552144,0.06023252237570956,0.0,0.0,0.0,0.01126865671641671,0.0010685288564100408,7.536821442872239e-05
ARG 221,R ARG 221,0.0,0.0,0.0,-0.00040298507462687154,0.0004904978126912006,3.459704817699703e-05,-73.86859701492534,0.6065453121748727,0.042782407676213136,73.86124875621886,0.6061388670817688,0.04275373924976232,0.0,0.0,0.0,-0.007751243781096188,0.0008451270594049946,5.9610666619478205e-05
PRO 222,R PRO 222,0.0,0.0,0.0,-0.0004825870646766157,0.0004996966976911308,3.5245887497545844e-05,-0.8605074626865669,0.13601781853578856,0.009593957198286885,0.8594129353233835,0.13583969053343234,0.009581393017734523,0.0,0.0,0.0,-0.0015771144278607472,0.000825750755548743,5.82439675218231e-05
THR 223,R THR 223,0.0,0.0,0.0,-0.0004278606965174315,0.000494768552853825,3.4898282962014866e-05,1.2861840796019892,0.1567644902973402,0.011057314595353666,-1.2841840796019903,0.15649427673884167,0.011038255200470418,0.0,0.0,0.0,0.0015721393034827077,0.0007955222324896228,5.611181190046e-05
TYR 224,R TYR 224,0.0,0.0,0.0,-0.0008656716417909892,0.00034100476593418094,2.40526216638562e-05,1.2395721393034818,0.32677966776344153,0.023049260600867278,-1.2380597014925367,0.3264781866924403,0.02302799576569777,0.0,0.0,0.0,0.0006467661691539268,0.000732746479373502,5.1683951676192244e-05
THR 225,R THR 225,0.0,0.0,0.0,-0.0005820895522388203,0.0004932152728913044,3.478872304083837e-05,1.012751243781096,0.1725704349990575,0.01217217997533964,-1.0108656716417908,0.17238365999856003,0.012159005882564354,0.0,0.0,0.0,0.0013034825870648049,0.00077423549899583,5.4610361485880286e-05
ASN 226,R ASN 226,0.0,0.0,0.0,-0.0007363184079602283,0.0004406286532434895,3.107954887869739e-05,0.20035820895522335,0.13254857757700644,0.00934925580822348,-0.19861194029850757,0.1324332128936306,0.009341118610859074,0.0,0.0,0.0,0.0010099502487555618,0.0007661368475460004,5.403912665642987e-05
LEU 227,R LEU 227,0.0,0.0,0.0,-0.0011940298507462763,0.0003954519790892863,2.789303197332342e-05,1.295805970149254,0.06293499105176627,0.004439092002246345,-1.2885472636815924,0.06281061326939812,0.004430319069895986,0.0,0.0,0.0,0.006064676616915698,0.0013967966265068681,9.852243767526993e-05
ASN 228,R ASN 228,0.0,0.0,0.0,-0.0011542288557213813,0.0003611679883161321,2.547482571472532e-05,2.0520248756218904,0.19150751613040445,0.013507898690655057,-2.0478258706467662,0.19121589092606506,0.013487329034719591,0.0,0.0,0.0,0.0030447761194025346,0.0011165801888081502,7.875749409303946e-05
ARG 229,R ARG 229,0.0,0.0,0.0,-0.001766169154228818,0.0004232658518438363,2.985487129407049e-05,-88.79485572139303,0.7943523373776317,0.056029293861634265,88.77264676616912,0.793368628512362,0.055959908388094344,0.0,0.0,0.0,-0.023975124378107556,0.0017087361450482715,0.00012052495485689201
LEU 230,R LEU 230,0.0,0.0,0.0,-0.002213930348258701,0.0004100782295521537,2.8924688137366746e-05,1.6059701492537308,0.07193286743479363,0.005073753268126942,-1.5938308457711434,0.07222147558796826,0.00509411011768122,0.0,0.0,0.0,0.00992537313432835,0.002501621958442395,0.0001764508080922944
ILE 231,R ILE 231,0.0,0.0,0.0,-0.0031840796019900765,0.000412425507981359,2.9090252392290692e-05,1.7341542288557203,0.0631353367047692,0.004453223295046539,-1.7221741293532342,0.0633711685417522,0.004469857590276124,0.0,0.0,0.0,0.008796019900497463,0.003591474714719353,0.00025332309444943055
GLY 232,R GLY 232,0.0,0.0,0.0,-0.0015074626865671805,0.000499944305207256,3.52633523851411e-05,1.7910646766169156,0.1128542440231989,0.007960124625279976,-1.7885721393034817,0.1135122498480921,0.008006536777659761,0.0,0.0,0.0,0.0009850746268656341,0.0026941573266791126,0.00019003120588064333
GLN 233,R GLN 233,0.0,0.0,0.0,-0.004208955223880551,0.00046372856508382495,3.270889103302746e-05,0.1290597014925369,0.20258839092412087,0.01428948333621765,-0.10491044776119395,0.20356790630624702,0.014358573024262524,0.0,0.0,0.0,0.019940298507462064,0.005549991520808221,0.0003914662187254473
ILE 234,R ILE 234,0.0,0.0,0.0,-0.006189054726368123,0.000531663681886357,3.750066471297823e-05,2.1788009950248757,0.0775538984396452,0.005470230225714673,-2.1539999999999995,0.07781941079524068,0.005488958023312229,0.0,0.0,0.0,0.018611940298507462,0.009674228816831677,0.0006823674882765138
VAL 235,R VAL 235,0.0,0.0,0.0,-0.006771144278606944,0.0005530226161826575,3.900720777950898e-05,2.2272885572139316,0.14342122603720592,0.010116153300640824,-2.193616915422885,0.14517273126494498,0.01023969495399474,0.0,0.0,0.0,0.02690049751243809,0.011618738071724553,0.0008195225960700298
SER 236,R SER 236,0.0,0.0,0.0,-0.00591044776119405,0.000529658012735792,3.7359195718756854e-05,2.759452736318409,0.3598340952777381,0.025380740154059767,-2.7294179104477627,0.3623675389863843,0.025559435495351585,0.0,0.0,0.0,0.02412437810945271,0.011389506068914843,0.0008033538172503982
SER 237,R SER 237,0.0,0.0,0.0,-0.009044776119402985,0.0006332299533014264,4.4664597139150604e-05,3.8898009950248755,0.44654559159411766,0.031496897531189505,-3.858800995024878,0.4466570915276401,0.03150476213011736,0.0,0.0,0.0,0.021955223880597077,0.0251491666296084,0.0017738854424691646
ILE 238,R ILE 238,0.0,0.0,0.0,-0.021393034825870638,0.0012537510856853896,8.843278316661473e-05,3.0368557213930356,0.1357085847678781,0.009572145530039775,-2.9345223880597016,0.12937823275465107,0.009125636926102644,0.0,0.0,0.0,0.08094029850746286,0.034449854217866886,0.002429905363954025
THR 239,R THR 239,0.0,0.0,0.0,-0.02094029850746269,0.0013844976495968279,9.765493473096563e-05,2.96047263681592,0.3579583906688889,0.025248438151810014,-2.8328009950248756,0.3594658284038406,0.025354764611562816,0.0,0.0,0.0,0.10673134328358189,0.027123220994214988,0.0019131245016233433
ALA 240,R ALA 240,0.0,0.0,0.0,-0.018432835820895523,0.0013145630596215526,9.272212908737273e-05,2.9915124378109446,0.21851199881562863,0.015412648037710287,-2.97697512437811,0.2266773725407894,0.015988589093599202,0.0,0.0,0.0,-0.003895522388059746,0.029911212391294968,0.0021097742525215285
SER 241,R SER 241,0.0,0.0,0.0,-0.036004975124378134,0.0023929779370781665,0.00016878764967644374,3.093119402985074,0.3670052606773153,0.025886555161578638,-2.8498308457711454,0.36540392867118465,0.025773605910572806,0.0,0.0,0.0,0.20728358208955225,0.06847924607782675,0.004830153599829721
LEU 242,R LEU 242,0.0,0.0,0.0,-0.10711940298507469,0.009286253235081256,0.0006550018007117289,3.376850746268657,0.5735395015278991,0.04045435729244295,-3.313288557213929,0.5485154966526243,0.03868930007944302,0.0,0.0,0.0,-0.043557213930348296,0.06270128153926131,0.004422607404243363
ARG 243,R ARG 243,0.0,0.0,0.0,-0.5498606965174129,0.09820179496749644,0.0069266205549768575,-176.073736318408,3.3519251741703404,0.2364265726287118,177.5914975124378,3.282007549273947,0.23149496360952007,-0.03811289552238806,0.02397993223040373,0.0016914140067301568,0.9297876019900493,0.3207119987953582,0.0226212802303554
PHE 244,R PHE 244,0.0,0.0,0.0,-0.11440298507462682,0.015429563632047812,0.0010883175062476194,3.9707661691542313,0.4428410427051911,0.03123559879943568,-3.7883582089552235,0.43583265199163884,0.03074126503303286,-0.00042297313432835816,0.0020402796825824718,0.0001439102329234919,0.06758200199004999,0.03422016652152648,0.002413704442990988
ASP 245,R ASP 245,0.0,0.0,0.0,-0.3799601990049749,0.09073206089135424,0.00639974613675321,159.92013432835802,6.410247382853774,0.45214398880649626,-158.10326865671647,5.8816114950377685,0.41485688822084255,-0.05267068656716416,0.04819526403560584,0.0033994318192662153,1.3842347860696518,0.49056850393094437,0.034602034352600314
GLY 246,R GLY 246,0.0,0.0,0.0,-0.2052686567164178,0.028605177534455198,0.002017653656478484,1.282427860696517,0.750271052857646,0.05292003978387552,-0.5299253731343284,0.7726349304324542,0.05449746608397447,-0.01738774925373134,0.02121785677078353,0.0014965922251187838,0.5298460815920397,0.06664387795388495,0.0047006967138588235
ALA 247,R ALA 247,0.0,0.0,0.0,-0.6023333333333337,0.17555615487858453,0.012382776418060267,2.9798706467661678,0.5656513026618692,0.039897966643725455,-1.9208557213930348,0.5985468173973707,0.04221823735373524,-0.10888592238805968,0.053056273489034605,0.0037423009899285333,0.3477956696517416,0.12322970432614302,0.008691953168999633
LEU 248,R LEU 248,0.0,0.0,0.0,-2.4455024875621882,0.5855123803185159,0.04129885904885974,-6.129457711442788,0.5673637995567619,0.04001875686142385,6.886905472636817,0.4958986375523389,0.03497799299077942,-0.5597324059701493,0.10768994274882089,0.007595862898994426,-2.24778713233831,0.6856709775672938,0.048363501794856996
ASN 249,R ASN 249,0.0,0.0,0.0,-2.4186119402985082,0.7694337639273143,0.054271673207971084,-17.966393034825867,2.0243539156659383,0.14278691593611562,14.72789054726368,1.308333959359796,0.09228276223133536,-0.6312834626865671,0.03415491409009294,0.002409101891347412,-6.28839789054726,1.079441990940077,0.076137967588326
VAL 250,R VAL 250,0.0,0.0,0.0,-0.5377164179104477,0.045284333107372246,0.0031941105824365387,-5.772870646766172,0.4538969278136283,0.032015420808502934,6.295597014925371,0.4110838988958457,0.0289956225836244,-0.00019010149253731335,0.0005639144863436476,3.977546106616453e-05,-0.015180151243781106,0.16843846550229893,0.01188073331839963
ASP 251,R ASP 251,0.0,0.0,0.0,-1.1077611940298502,0.1965422813158649,0.01386302364569926,189.6756368159204,3.644063955515541,0.25703245349312287,-190.03501492537313,3.742848753401244,0.26400019590333873,-0.02583728955223881,0.01849157900009507,0.001304295417801998,-1.4929765930348267,0.7175627538066418,0.05061297425009375
LEU 252,R LEU 252,0.0,0.0,0.0,-0.22040796019900508,0.023554588578509734,0.0016614125787204853,-0.6410845771144279,0.4511086595239089,0.031818751527103825,0.7878457711442786,0.508051052292826,0.03583515823670923,0.0,0.0,0.0,-0.07364676616915443,0.1033693546684281,0.007291112112950829
THR 253,R THR 253,0.0,0.0,0.0,-2.0340945273631834,0.43152722658423637,0.03043758373948111,-3.853507462686569,1.0631627982188028,0.0749897218667592,6.208900497512442,0.8946430623464746,0.06310325617843965,-0.34015364776119417,0.0632285950886807,0.004459801234269943,-0.01885514029850711,0.5445461693490529,0.03840932531829482
GLU 254,R GLU 254,0.0,0.0,0.0,-3.8387363184079604,0.4883480888107886,0.034445418345561515,226.1649900497513,4.265781799161528,0.3008850490247987,-219.5441343283582,3.4911473825426493,0.24624655005926782,-0.34231740895522383,0.024114447354960877,0.0017009019720674627,2.4398019940298505,1.8769798006938823,0.13239194734745754
PHE 255,R PHE 255,0.0,0.0,0.0,-0.38626368159203994,0.02947306932271226,0.002078870023267164,-0.5896616915422885,0.4427932987838511,0.031232231202875577,0.4469004975124378,0.5143458774419637,0.0362791609688633,0.0,0.0,0.0,-0.529024875621891,0.13204870343066816,0.009313997404463403
GLN 256,R GLN 256,0.0,0.0,0.0,-1.5248557213930345,0.23202250293937557,0.01636560552288273,-6.552129353233829,0.9763550059766224,0.06886677229872061,7.448552238805971,1.0573176605593977,0.07457743764454407,-0.1478944119402985,0.02237458833875673,0.0015781817791382976,-0.7763272477611941,0.38860507887025353,0.027410088868151813
THR 257,R THR 257,0.0,0.0,0.0,-4.716079601990044,0.6488818270720493,0.045768595193558706,-7.7850497512437755,2.4544544129371433,0.17312386594900037,9.783348258706463,1.7037732103621694,0.12017489643462854,-0.7946897552238801,0.03514186691802675,0.002478716176371648,-3.5124708497512427,1.0053784358406406,0.07091392719989709
ASN 258,R ASN 258,0.0,0.0,0.0,-4.149915422885574,0.6236303821521337,0.04398749559672298,-9.23287562189055,1.5025465943231644,0.10598146529291118,10.73193034825871,1.3018725912718065,0.09182701246600415,-0.49776766567164166,0.03895766415018868,0.0027478617612427267,-3.148628362189055,0.8971488555866935,0.0632800012060633
LEU 259,R LEU 259,0.0,0.0,0.0,-0.7406467661691541,0.15022854761793192,0.010596304743911295,-1.6791990049751238,0.25699565437410027,0.018127075810748322,1.9364427860696518,0.24205181789745026,0.017073018856457033,-0.0012706746268656712,0.0028855746132718844,0.00020353274027041937,-0.4846736597014924,0.12668327426404424,0.0089355492104756
VAL 260,R VAL 260,0.0,0.0,0.0,-2.1605174129353233,0.5182788785638901,0.03655657347871507,-1.8541094527363178,0.8468599113272129,0.05973289257010509,2.213527363184079,0.41879659449393614,0.029539634186280903,-0.231133432835821,0.027949355192232943,0.0019713955150916255,-2.0322329353233823,0.5135364599448239,0.03622206906056262
PRO 261,R PRO 261,0.0,0.0,0.0,-3.151796019900497,0.564744571491342,0.039834010758136085,-1.3334776119402985,0.8449483134984349,0.05959805885532375,1.8965223880597015,0.38406972411446183,0.0270901896088157,-0.3529058507462685,0.035173624541250975,0.0024809561864027776,-2.941657094527365,0.6753338409876116,0.04763437639815596
TYR 262,R TYR 262,0.0,0.0,0.0,-4.2271592039801,0.5627432405223504,0.03969284775565005,-5.410930348258709,1.4829804449566177,0.10460137552541836,5.454278606965174,0.959558642319383,0.06768204815192057,-0.4198253373134331,0.03840190792085394,0.0027086617392579906,-4.603636282587063,0.740860078855795,0.05225624085855904
PRO 263,R PRO 263,0.0,0.0,0.0,-2.0474079601990045,0.2559760031047708,0.018055155155495703,-0.7709004975124375,0.3618157223849276,0.025520513353292036,1.1599502487562192,0.3648124816649563,0.025731888455287216,-0.31128179104477616,0.028418393646693074,0.0020044789368438803,-1.9696400000000007,0.25522074500082154,0.018001883356249474
ARG 264,R ARG 264,0.0,0.0,0.0,-0.19371641791044775,0.0272777163643549,0.001924021764823207,-110.1610248756219,1.9755587947756894,0.13934517347659287,110.41103980099504,1.9639891095168125,0.1385291107991716,0.0,0.0,0.0,0.056298507462682765,0.0565615980669023,0.00398954752224457
GLY 265,R GLY 265,0.0,0.0,0.0,-0.03247263681592039,0.007188333383218724,0.0005070259437183332,-1.0740000000000007,0.22192139256414645,0.015653128131035563,1.1691890547263688,0.23410720442519978,0.01651264902822273,0.0,0.0,0.0,0.06271641791044778,0.016789423912923325,0.0011842346549771978
HIE 266,R HIE 266,0.0,0.0,0.0,-0.09188557213930348,0.012322444061862932,0.0008691581895697837,2.5788507462686576,0.33517117867867824,0.023641152144316457,-2.4164278606965164,0.32594741513431497,0.022990558026543158,0.0,0.0,0.0,0.0705373134328355,0.05410796145928839,0.0038164813398355066
PHE 267,R PHE 267,0.0,0.0,0.0,-0.01912437810945274,0.0018819521822398169,0.00013274267209983765,-0.7165671641791039,0.15461197367732063,0.01090548777925431,0.7793482587064675,0.15717211185742996,0.011086066003387542,0.0,0.0,0.0,0.043656716417910774,0.015035168297545374,0.0010604990042369813
PRO 268,R PRO 268,0.0,0.0,0.0,-0.027646766169154204,0.002884096380220013,0.0002034284737501839,-1.6819601990049744,0.26036927165059953,0.01836503242630468,1.7142189054726353,0.25951928741060676,0.0183050791605819,0.0,0.0,0.0,0.004611940298507673,0.014666734171591554,0.0010345116646895594
LEU 269,R LEU 269,0.0,0.0,0.0,-0.012124378109452733,0.0008577726196280664,6.050261566582017e-05,1.9970149253731353,0.16051234752372784,0.011321668061703316,-1.9798855721393045,0.16287736692831803,0.011488483668548136,0.0,0.0,0.0,0.005004975124378051,0.01175093836093831,0.0008288472855112459
ALA 270,R ALA 270,0.0,0.0,0.0,-0.005577114427860721,0.0005511395989702296,3.8874389985971746e-05,-1.4565671641791051,0.11619749321422565,0.008195939241241328,1.4763681592039801,0.11692576962790796,0.008247307898793733,0.0,0.0,0.0,0.014223880597014989,0.00748029762794616,0.0005276195137189296
THR 271,R THR 271,0.0,0.0,0.0,-0.007980099502487533,0.0005813023549841249,4.1001906757633107e-05,1.788104477611939,0.38291740017018233,0.027008910944601058,-1.7551840796019902,0.3832541613399013,0.02703266424606633,0.0,0.0,0.0,0.024940298507462766,0.010114096261874882,0.0007133933456685285
TYR 272,R TYR 272,0.0,0.0,0.0,-0.008671641791044822,0.0006321736890909386,4.459009400614501e-05,-0.6973432835820895,0.18670866594102428,0.013169413896430907,0.6968855721393037,0.1881759043710607,0.01327290491583545,0.0,0.0,0.0,-0.009129353233831013,0.005271077951024133,0.0003717931723603795
ALA 273,R ALA 273,0.0,0.0,0.0,-0.004676616915422855,0.0004986554035154508,3.517244026938235e-05,1.5827810945273637,0.10098604327389347,0.007123006288614744,-1.5709203980099498,0.10075241133537699,0.00710652716225903,0.0,0.0,0.0,0.007184079601990275,0.004001361120860629,0.00028223425240660914
PRO 274,R PRO 274,0.0,0.0,0.0,-0.004810945273631839,0.0005028076415172939,3.54653165564425e-05,0.6284726368159206,0.17358069939225554,0.01224343853139967,-0.6406417910447765,0.17285092949026273,0.01219196453130405,0.0,0.0,0.0,-0.016980099502487547,0.0037654625808540257,0.00026559525230849894
VAL 275,R VAL 275,0.0,0.0,0.0,-0.002502487562189075,0.0004999938119960847,3.526684432478666e-05,-0.504273631840796,0.26160811478742485,0.018452413683834306,0.5038905472636815,0.26063095649363105,0.018383490251981573,0.0,0.0,0.0,-0.0028855721393033166,0.002118818969824078,0.0001494499671163445
ILE 276,R ILE 276,0.0,0.0,0.0,-0.0024129353233830492,0.000492361393780582,3.472849505211624e-05,0.7336766169154224,0.15444762721626365,0.010893895673675469,-0.7326218905472637,0.15455275329367119,0.01090131069545665,0.0,0.0,0.0,-0.0013582089552234195,0.0015520952861317915,0.00010947636054678558
SER 277,R SER 277,0.0,0.0,0.0,-0.0009601990049750915,0.00019549137019291154,1.3788898090376041e-05,0.5635970149253732,0.37093339546566334,0.02616362442672493,-0.5626616915422887,0.3706172140878413,0.02614132271185864,0.0,0.0,0.0,-2.487562189043982e-05,0.0010763759489765838,7.592170566262716e-05
ALA 278,R ALA 278,0.0,0.0,0.0,-0.0008706467661691517,0.00033559048664756245,2.3670727848071163e-05,0.02224378109452742,0.2308145758644252,0.016280404916223415,-0.023004975124378147,0.23010444302884767,0.01623031600799823,0.0,0.0,0.0,-0.00163184079601985,0.0010760999669329236,7.590223939017201e-05
GLU 279,R GLU 279,0.0,0.0,0.0,-0.0008109452736318342,0.00039155208696419483,2.7617954792047942e-05,83.00263681592037,1.1866986575876408,0.08370326954747263,-82.98777611940295,1.1856067215308745,0.08362625031642883,0.0,0.0,0.0,0.014049751243783135,0.0012803577072511112,9.030946955403379e-05
LYS 280,R LYS 280,0.0,0.0,0.0,-0.0011890547263681784,0.000391552086964178,2.7617954792046756e-05,-84.54637810945276,2.2532167776489027,0.15892965756936916,84.52974626865677,2.2504505884454904,0.15873454562664294,0.0,0.0,0.0,-0.01782089552238767,0.0030416284578600947,0.0002145399297822367
ALA 281,R ALA 281,0.0,0.0,0.0,-0.0012686567164179132,0.0004432609673109718,3.1265217997403535e-05,0.583820895522388,0.16258214230416884,0.011467660129114423,-0.5819004975124378,0.16215829760557957,0.011437764429118938,0.0,0.0,0.0,0.0006517412935323273,0.000907738676718314,6.402694959685483e-05
TYR 282,R TYR 282,0.0,0.0,0.0,-0.0018805970149253718,0.0004944182387583935,3.4873573710876254e-05,-0.01683084577114439,0.2865361693782675,0.02021070308558777,0.017746268656716423,0.28608973003300164,0.020179213682094767,0.0,0.0,0.0,-0.0009651741293530966,0.000888724892670891,6.268582067498163e-05
HIE 283,R HIE 283,0.0,0.0,0.0,-0.0024228855721393043,0.0004940175756141856,3.4845313111655936e-05,0.24896517412935318,0.48593955132647676,0.034275533210042466,-0.2446666666666665,0.485035776834335,0.03421178587246677,0.0,0.0,0.0,0.0018756218905473378,0.0012811114330141074,9.036263327028269e-05
GLU 284,R GLU 284,0.0,0.0,0.0,-0.0033631840796019973,0.0005206557393811578,3.672422431441166e-05,97.87270646766166,1.4942714287904795,0.10539778012001283,-97.82345771144277,1.4899370748556573,0.1050920583654622,0.0,0.0,0.0,0.0458855721393068,0.004578974313879022,0.00032297594574237014
GLN 285,R GLN 285,0.0,0.0,0.0,-0.006194029850746271,0.0013335189593813154,9.40591751663931e-05,1.0971293532338302,1.1746737127928104,0.0828550953382751,-1.0625671641791044,1.1792335805635685,0.08317672361237502,0.0,0.0,0.0,0.028368159203979067,0.008213796250837358,0.0005793565175083922
LEU 286,R LEU 286,0.0,0.0,0.0,-0.009522388059701485,0.0013788546218927876,9.72569062458443e-05,1.2579303482587065,0.3180685102901367,0.022434822927582337,-1.2408159203980098,0.321838810347733,0.022700759389192034,0.0,0.0,0.0,0.007592039800994774,0.006518457247994896,0.00045977652420349036
SER 287,R SER 287,0.0,0.0,0.0,-0.01490049751243782,0.0023201582016835684,0.00016365134156558743,-0.15008955223880596,0.6801717532145419,0.04797561641607336,0.22262189054726386,0.6876446180366962,0.04850271166009441,0.0,0.0,0.0,0.05763184079602003,0.017453100797773284,0.001231046813084759
VAL 288,R VAL 288,0.0,0.0,0.0,-0.05596517412935324,0.0105181095238047,0.0007418902439736214,-0.7004029850746267,0.3333506539644882,0.023512742231744842,0.7637562189054727,0.33523076669502916,0.023645355158925543,0.0,0.0,0.0,0.007388059701492584,0.01696025957032953,0.0011962844731755766
ALA 289,R ALA 289,0.0,0.0,0.0,-0.016597014925373153,0.002083288408218378,0.00014694383453058707,0.23704975124378103,0.33503148662073745,0.023631299026252578,-0.24319402985074615,0.33631172930458425,0.023721600382681216,0.0,0.0,0.0,-0.022741293532338298,0.008018804784228718,0.0005656028798981679
GLU 290,R GLU 290,0.0,0.0,0.0,-0.010273631840795988,0.0010220218201082495,7.208786101251788e-05,105.19520398009949,1.4693960221269964,0.10364320421673408,-105.1149701492537,1.4622972178553693,0.10314249316965103,0.0,0.0,0.0,0.06996019900497731,0.011025001346337585,0.0007776436364474358
ILE 291,R ILE 291,0.0,0.0,0.0,-0.01531840796019905,0.0016922737663377446,0.0001193637881918846,-0.9944527363184086,0.23874149513121312,0.016839526691432807,1.0425024875621887,0.23947062521752213,0.016890955562409674,0.0,0.0,0.0,0.03273134328358202,0.011412111166658804,0.0008049482579093741
THR 292,R THR 292,0.0,0.0,0.0,-0.023557213930348226,0.00292322322597187,0.0002061882686615287,0.6805522388059698,0.36067353867446844,0.02543994992602429,-0.6103681592039799,0.3550085329800558,0.025040371232987496,0.0,0.0,0.0,0.04662686567164154,0.018346446905507078,0.0012940585891381964
ASN 293,R ASN 293,0.0,0.0,0.0,-0.00885074626865674,0.0008271583798593978,5.834325368545273e-05,0.2752935323383085,0.575669144205255,0.040604570705024774,-0.26288059701492544,0.576349841651564,0.0406525834009728,0.0,0.0,0.0,0.0035621890547254545,0.008420382944936855,0.0005939280194061723
ALA 294,R ALA 294,0.0,0.0,0.0,-0.0039651741293532695,0.0004391093365893638,3.097238454458853e-05,-0.8115074626865666,0.13893303871934828,0.00979958097586052,0.8283731343283592,0.13989166054904395,0.009867196946344739,0.0,0.0,0.0,0.012900497512437794,0.0053317830226147795,0.000376074977971064
CYS 295,R CYS 295,0.0,0.0,0.0,-0.009681592039800995,0.0010452971929686822,7.372957923297591e-05,-0.8443532338308456,0.5915511943393988,0.04172480414832126,0.8787213930348257,0.5898466804668494,0.041604577009603974,0.0,0.0,0.0,0.024686567164179222,0.011485065736939177,0.000810094076539785
PHE 296,R PHE 296,0.0,0.0,0.0,-0.02715422885572138,0.003740473076122542,0.000263832628548016,-0.8862935323383092,0.19277034620521494,0.013596971856339252,0.8509999999999998,0.19065592461825218,0.013447832056695157,0.0,0.0,0.0,-0.06244776119402955,0.016278316544259788,0.0011481839208052128
GLU 297,R GLU 297,0.0,0.0,0.0,-0.004179104477611899,0.00046548663246630067,3.283289554508878e-05,98.70133333333332,1.0301826304440573,0.07266348019173943,-98.66538805970147,1.0274524833954473,0.0724709104666008,0.0,0.0,0.0,0.031766169154228883,0.004720027168237327,0.00033292504698496727
PRO 298,R PRO 298,0.0,0.0,0.0,-0.0030945273631840767,0.0004527636534309962,3.1935485796767497e-05,0.4742139303482585,0.18454965761104397,0.013017129190415526,-0.4792835820895523,0.18401055609754544,0.012979103901510632,0.0,0.0,0.0,-0.0081641791044777,0.001969395302743617,0.00013891043426827272
ALA 299,R ALA 299,0.0,0.0,0.0,-0.0013383084577114305,0.00047313406678483217,3.337230397200306e-05,-0.19790049751243777,0.12781236266302168,0.009015188965689154,0.20055721393034825,0.12770705735279644,0.009007761301799753,0.0,0.0,0.0,0.0013184079601988553,0.0013487084120863784,9.513055655367387e-05
ASN 300,R ASN 300,0.0,0.0,0.0,-0.0033980099502487287,0.0004995480742710918,3.5235404409772004e-05,-1.151800995024875,0.29157926514021404,0.02056641563419218,1.1753383084577116,0.2915071745447569,0.020561330755647145,0.0,0.0,0.0,0.020139303482587887,0.005234833341365861,0.00036923667470828273
GLN 301,R GLN 301,0.0,0.0,0.0,-0.005870646766169188,0.0005117369500745426,3.60951414207929e-05,0.06783084577114322,0.1974351489819213,0.013926001675078738,-0.02623880597014925,0.19547969493252385,0.013788074581003194,0.0,0.0,0.0,0.035721393034825195,0.00647167498905281,0.00045647675807901415
MET 302,R MET 302,0.0,0.0,0.0,-0.0040895522388061205,0.00046993203542414934,3.3146450093793126e-05,-0.9546119402985068,0.554497000926547,0.0391112028610281,0.9544527363184072,0.5565671871713224,0.03925722254020441,0.0,0.0,0.0,-0.00424875621890555,0.003268698364834581,0.00023055620612002405
VAL 303,R VAL 303,0.0,0.0,0.0,-0.003557213930348247,0.0004967157800735814,3.503562978026843e-05,0.9556517412935321,0.14948867445562813,0.010544118114779052,-0.9479104477611935,0.1500942720021664,0.010586833672221603,0.0,0.0,0.0,0.004184079601990206,0.0036406966248316206,0.000256794940299618
LYS 304,R LYS 304,0.0,0.0,0.0,-0.002492537313432809,0.0004999443052072835,3.5263352385143036e-05,-89.95894029850744,1.942914404830844,0.13704261574359536,89.94260199004975,1.940085975628334,0.13684311372981967,0.0,0.0,0.0,-0.01883084577114426,0.004517654014212824,0.0003186507452891013
CYS 305,R CYS 305,0.0,0.0,0.0,-0.0038258706467661553,0.0005594305590794411,3.945918922240083e-05,0.011298507462686567,0.4863223348570955,0.03430253267855694,-0.0045174129353234204,0.4851036827628946,0.0342165755873668,0.0,0.0,0.0,0.0029552238805972595,0.0034731357180572903,0.00024497610520136145
ASP 306,R ASP 306,0.0,0.0,0.0,-0.0035373134328358148,0.0005084859452199188,3.586583321865851e-05,95.96231840796024,1.4305038071916454,0.10089995888716606,-95.93169651741295,1.4263256354511538,0.10060525337522006,0.0,0.0,0.0,0.027084577114428916,0.0059673915687353555,0.00042090734811190463
PRO 307,R PRO 307,0.0,0.0,0.0,-0.00667661691542286,0.0007979454323120596,5.628273123757051e-05,0.010572139303482572,0.2770205840725577,0.01953952544781668,-0.004661691542288636,0.27551631309455765,0.019433422353877114,0.0,0.0,0.0,-0.0007661691542287227,0.004209684375170265,0.00029692824181747887
ARG 308,R ARG 308,0.0,0.0,0.0,-0.004850746268656733,0.0007902464760024856,5.573968872960602e-05,-92.51911442786066,2.099573586616435,0.14809250244924152,92.50414427860693,2.0990776022310516,0.14805751840806508,0.0,0.0,0.0,-0.019820895522384568,0.00579738843194162,0.0004089162513899375
HIE 309,R HIE 309,0.0,0.0,0.0,-0.004875621890547243,0.0007326451336487133,5.167680329992567e-05,0.736417910447761,0.5777088685433558,0.04074844176696873,-0.7199104477611941,0.5777097705985884,0.040748505393039085,0.0,0.0,0.0,0.011631840796020454,0.004953895004533895,0.00034942081228717933
GLY 310,R GLY 310,0.0,0.0,0.0,-0.00480099502487561,0.0005465395480541301,3.8549927411332036e-05,0.06413930348258709,0.3348432030731563,0.023618018528770112,-0.01917910447761196,0.33489393547971064,0.023621596916824618,0.0,0.0,0.0,0.040159203980099534,0.005671305741986508,0.0004000230641303878
LYS 311,R LYS 311,0.0,0.0,0.0,-0.029029850746268647,0.003112981082741446,0.00021957275589624313,-104.63110447761194,2.0457734379033274,0.14429773254650843,104.81449253731348,2.0626598707670034,0.14548880968529687,0.0,0.0,0.0,0.15435820895522187,0.05339360131578619,0.003766094260299167
TYR 312,R TYR 312,0.0,0.0,0.0,-0.0625721393034825,0.0065255731072917066,0.00046027843821929755,-0.8016517412935324,0.39896061241451186,0.02814051188668374,0.9430298507462685,0.4008322549663027,0.028272527373519745,0.0,0.0,0.0,0.07880597014925375,0.02352805384198074,0.0016595409627126164
MET 313,R MET 313,0.0,0.0,0.0,-0.2395373134328359,0.05141771043148608,0.0036267256630335624,1.0782338308457706,0.5122228507258568,0.036129414210207635,-0.6029800995024873,0.5182534960529788,0.03655478313443599,-0.003408931343283583,0.004616020928785717,0.000325589012483054,0.23230748656716416,0.06193633479517898,0.004368652221012985
ALA 314,R ALA 314,0.0,0.0,0.0,-0.35621393034825866,0.10472788242958124,0.007386935272985985,-2.623626865671642,0.16330725268867072,0.011518805472186618,2.8917860696517432,0.18096881071802565,0.01276455572471039,-0.025394758208955218,0.012402290091297716,0.0008747900942503379,-0.11344948457711446,0.11164006457389165,0.007874483010136529
CYS 315,R CYS 315,0.0,0.0,0.0,-0.2145223880597015,0.04373314312089284,0.003084698076803838,1.9824776119402983,1.0365987487531934,0.07311603828375736,-1.7454975124378111,1.0803787484227751,0.0762040413666804,-0.0029176477611940316,0.004709235129084386,0.0003321638352346972,0.019540063681591897,0.12422088971444316,0.008761865995813693
CYS 316,R CYS 316,0.0,0.0,0.0,-0.14269651741293543,0.01736446986643107,0.0012247952691995894,-1.9889203980099512,1.1694148784082692,0.08248416576050885,2.292870646766169,1.2661205067040813,0.08930525485523907,0.0,0.0,0.0,0.16125373134328364,0.12701706039093982,0.008959092668599622
LEU 317,R LEU 317,0.0,0.0,0.0,-0.1360547263681591,0.021967909432297948,0.0015494968607650105,3.3042686567164203,0.28061690651413984,0.019793190474555068,-3.2615771144278582,0.2933916528530131,0.02069425160693806,0.0,0.0,0.0,-0.09336318407960184,0.06448226597047832,0.004548228360290497
LEU 318,R LEU 318,0.0,0.0,0.0,-0.06748258706467658,0.005596813705614892,0.00039476880100327796,-2.13707960199005,0.17750236108537915,0.012520051219612204,2.2323631840796017,0.18604606083988834,0.013122677336117728,0.0,0.0,0.0,0.02780099502487565,0.028671586972252798,0.0020223378170587014
TYR 319,R TYR 319,0.0,0.0,0.0,-0.09145273631840795,0.010923934422121853,0.0007705149252570479,2.5984328358208963,0.355029067153368,0.0250418196018996,-2.6586915422885586,0.3574495119734356,0.025212544616125834,0.0,0.0,0.0,-0.15171144278606957,0.030898426410333007,0.0021794069605457914
ARG 320,R ARG 320,0.0,0.0,0.0,-0.028064676616915484,0.0018663812912368797,0.00013164438612944427,-129.12573134328355,1.3053861430861482,0.09207483930283794,129.15462189054725,1.3069768832888666,0.0921870414656337,0.0,0.0,0.0,0.0008258706467670018,0.028568230752390542,0.002015047631403545
GLY 321,R GLY 321,0.0,0.0,0.0,-0.0165323383084577,0.0020685272490529446,0.00014590266264035413,2.49010945273632,0.20434413457088435,0.01441332394459927,-2.414462686567164,0.201978570979873,0.014246469953803813,0.0,0.0,0.0,0.05911442786069643,0.009883995848157356,0.0006971633138662379
ASP 322,R ASP 322,0.0,0.0,0.0,-0.05827363184079602,0.0172014621397442,0.0012132975906626233,126.81329850746268,1.9437944710589323,0.13710469082916008,-126.36931840796018,1.9010599447528567,0.13409042975158164,-0.000986865671641792,0.005370726724598276,0.0003788218549170003,0.38471960199004673,0.062161460811669275,0.004384531385887698
VAL 323,R VAL 323,0.0,0.0,0.0,-0.13856716417910442,0.024719253808995884,0.0017435617301471203,0.18615920398009947,0.4633429411588726,0.032681691218543925,0.24869154228855717,0.4800727705805082,0.03386172240220521,-8.077611940298507e-05,0.0005537956857174578,3.90617359002215e-05,0.2962028059701492,0.053105476463828544,0.0037457715001843438
VAL 324,R VAL 324,0.0,0.0,0.0,-1.7728955223880598,0.4996899377219316,0.03524541068608204,-1.7991542288557196,0.46684801141881865,0.03292891981265685,2.558691542288555,0.48145971492188294,0.033959549913268064,-0.3940794268656717,0.07155916854136699,0.005047394580513973,-1.4074376358208955,0.5607297339681532,0.039550825953599496
PRO 325,R PRO 325,0.0,0.0,0.0,-1.676835820895522,0.38245108673102435,0.026976019730608456,-0.6100945273631838,1.3515107765475936,0.09532822010234948,1.064174129353234,1.1593449662518467,0.08177388892134746,-0.33994463283582066,0.06257255579045914,0.004413527789986791,-1.5627008517412928,0.4646969594573649,0.03277719630560731
LYS 326,R LYS 326,0.0,0.0,0.0,-4.263641791044774,0.5623436928607627,0.03966466583650731,-188.01755721393033,13.664242717862956,0.9638013695072414,190.97581094527348,12.476015457097532,0.879990280604785,-0.933367773134328,0.08142138413994018,0.005743021634024561,-2.238755832835821,1.6630454144733673,0.1173021792072535
ASP 327,R ASP 327,0.0,0.0,0.0,-0.9336019900497514,0.3101887898831512,0.02187903030325646,143.31196019900497,3.481478174141109,0.2455645366837829,-140.17631840796014,2.924933346712861,0.2063088912782534,-0.16589219104477615,0.05928467359329225,0.00418161846066367,2.036147609950248,1.0109702686943907,0.07130834467869776
VAL 328,R VAL 328,0.0,0.0,0.0,-0.3279900497512438,0.0996380010050192,0.00702792271818049,-3.189940298507461,0.5256889593741503,0.037079240279982564,3.2158756218905484,0.5161407685775176,0.03640576282820394,-0.011633301492537303,0.013197962816175924,0.0009309125210654487,-0.3136880278606965,0.14452250299223124,0.010193831387848145
ASN 329,R ASN 329,0.0,0.0,0.0,-1.6227661691542279,0.6082660455253592,0.04290377884869587,-12.461810945273628,4.1885463090628345,0.29543727759181837,11.614104477611944,2.6427622937606747,0.18640607976605048,-0.4651583641791043,0.06342905280360013,0.004473940431308289,-2.9356310009950257,1.9492127279251144,0.1374868652017758
ALA 330,R ALA 330,0.0,0.0,0.0,-0.1888955223880598,0.027073403626641863,0.0019096106554422113,-1.5615174129353242,0.42207695526343353,0.029771012995000855,1.6528358208955234,0.42986807869975385,0.030320556470843026,-0.0019132656716417918,0.005718899772110754,0.0004033800881793057,-0.09949038009950244,0.045917595638091606,0.003238777477409581
ALA 331,R ALA 331,0.0,0.0,0.0,-0.05944776119402982,0.0079424865125898,0.0005602198040671263,-2.435616915422886,0.29624379417046687,0.02089542614434558,2.5034029850746284,0.305131652185106,0.02152232731284552,0.0,0.0,0.0,0.00833830845771152,0.02544225683699428,0.0017945584317522363
ILE 332,R ILE 332,0.0,0.0,0.0,-0.4732885572139307,0.29496294786859434,0.020805082211984127,-4.214223880597013,0.4531468353140189,0.03196251336289414,4.32607960199005,0.44206523868719094,0.031180877803149494,-0.044395988059701456,0.04260786921149356,0.003005327374940353,-0.4058288238805964,0.3296570934800817,0.023252218562286372
ALA 333,R ALA 333,0.0,0.0,0.0,-0.14252238805970152,0.036860510847908846,0.002599939972488081,-2.5660000000000003,0.3933358293200183,0.02774377027709808,2.655835820895523,0.39269221032533225,0.027698372893479567,-0.004577731343283579,0.013219963187771456,0.0009324643076306656,-0.057264298507462764,0.04343307567865642,0.003063532951319502
THR 334,R THR 334,0.0,0.0,0.0,-0.041169154228855705,0.005574573029282181,0.0003932000646487772,-2.1215621890547247,0.743811795702421,0.0524644389122614,2.289298507462686,0.7451014224914402,0.05255540217243425,0.0,0.0,0.0,0.12656716417910482,0.040433923942537704,0.0028519890984828977
ILE 335,R ILE 335,0.0,0.0,0.0,-0.031482587064676625,0.004499966309838759,0.00031740315081561635,-2.4053034825870645,0.20913370818286475,0.01475115441950351,2.467104477611941,0.2181743654993372,0.01538883321976889,0.0,0.0,0.0,0.030318407960199047,0.017892662534954994,0.0012620511075067899
LYS 336,R LYS 336,0.0,0.0,0.0,-0.14358208955223883,0.08283739678479461,0.005842899465129402,-137.961368159204,10.300488259874575,0.7265404235305493,138.6236517412936,10.648162290613918,0.7510634588635376,-0.022002340298507457,0.04186255401384879,0.002952756894231201,0.49669915223880595,0.31154473469903904,0.02197467127637973
THR 337,R THR 337,0.0,0.0,0.0,-0.022393034825870652,0.00406902524097871,0.0002870069114542309,-1.1299303482587062,0.6417936813937895,0.04526863594568594,1.2041890547263694,0.6324514053891456,0.04460968260348429,0.0,0.0,0.0,0.05186567164179127,0.029767872522220337,0.002099663837698575
LYS 338,R LYS 338,0.0,0.0,0.0,-0.012512437810945251,0.0018013523188096883,0.00012705759606891336,-108.38586069651734,3.3554079095265004,0.2366722258401781,108.40626368159204,3.374187683356783,0.2379968489539787,0.0,0.0,0.0,0.007890547263681054,0.027275778991645086,0.0019238851130884919
ARG 339,R ARG 339,0.0,0.0,0.0,-0.012039800995024857,0.0009816262069384598,6.923857414759477e-05,-103.80916915422874,1.257038152435102,0.08866463497870915,103.81615422885575,1.2566076148104113,0.08863426719610537,0.0,0.0,0.0,-0.005054726368158736,0.009416403072071781,0.0006641818624043267
THR 340,R THR 340,0.0,0.0,0.0,-0.008109452736318402,0.0009399694072532609,6.630033004472928e-05,-0.26994029850746276,0.3559413088434727,0.02510616416957148,0.30477611940298527,0.3572368316083572,0.025197543299817105,0.0,0.0,0.0,0.02672636815920405,0.007210395428311465,0.0005085820803966372
ILE 341,R ILE 341,0.0,0.0,0.0,-0.03107960199004977,0.004060932892943605,0.0002864361212333746,0.2116368159203983,0.7404102012447386,0.05222450893849588,-0.1400696517412935,0.7332659614853351,0.05172059311920209,0.0,0.0,0.0,0.04048756218905466,0.015553825480951623,0.0010970822612818981
GLN 342,R GLN 342,0.0,0.0,0.0,-0.028039800995024882,0.0036335101458916737,0.0002562880451582428,-0.4796716417910445,1.025399454571056,0.07232610097854923,0.6128557213930348,1.0286019029274989,0.07255198426937227,0.0,0.0,0.0,0.10514427860696553,0.03279870886310155,0.002313442550241123
PHE 343,R PHE 343,0.0,0.0,0.0,-0.1908159203980099,0.024533274090216956,0.001730443732219187,-1.5215820895522387,0.3145907306937359,0.02218951926845796,1.4038308457711441,0.31302154686184464,0.022078837574827887,0.0,0.0,0.0,-0.30856716417910424,0.07194958652703155,0.005074932541968057
VAL 344,R VAL 344,0.0,0.0,0.0,-0.1636318407960198,0.019130964743952716,0.001349394210929246,2.76094527363184,0.24907359097553608,0.017568296542075208,-2.644781094527364,0.24959360369561254,0.017604975411304874,0.0,0.0,0.0,-0.047467661691542234,0.0412370914402642,0.002908640165815048
ASP 345,R ASP 345,0.0,0.0,0.0,-0.6021442786069652,0.11341178472727959,0.007999450514408578,104.22924378109458,2.7978795640615735,0.1973472084211197,-101.86296019900496,2.804725239673383,0.19783006514915769,-0.04043648955223879,0.022460206439457023,0.0015842208143350069,1.7237028139303467,0.29691973938101507,0.020943103643427656
TRP 346,R TRP 346,0.0,0.0,0.0,-4.494641791044776,0.8325246928612153,0.05872176422036843,3.903467661691542,0.750344305843957,0.052925206651149824,-2.3808358208955216,0.7822639410983607,0.05517664412979975,-0.5285553671641788,0.09861578511716375,0.006955821168684506,-3.5005653174129336,0.9477512925940806,0.06684922191555544
CYS 347,R CYS 347,0.0,0.0,0.0,-1.1656169154228853,0.19042481315499077,0.013431530710956546,-0.15065174129353234,0.4087479342342282,0.028830856340337153,0.7138557213930349,0.47273519149015747,0.03334416947796575,-0.04920512238805968,0.0350791059064221,0.002474289355933429,-0.651618057711443,0.20206481070976187,0.014252552835342807
PRO 348,R PRO 348,0.0,0.0,0.0,-3.545407960199006,0.5291976680569532,0.03732672550865657,1.199034825870647,0.8676565474652388,0.061199774182561395,-0.13578606965174125,0.7928828055195373,0.05592564107628712,-0.7629470328358205,0.058882962740608016,0.004153283961785306,-3.2451062368159205,0.5268684047906456,0.03716243194534952
THR 349,R THR 349,0.0,0.0,0.0,-0.656228855721393,0.26284817206023436,0.018539880579913282,3.088069651741293,1.1861899309817794,0.08366738673936114,-2.097985074626867,1.1130872198445223,0.07851111905855696,-0.05131511641791046,0.044062514718924084,0.003107930158069806,0.28254060497512407,0.24484544074973816,0.0172700658195794
GLY 350,R GLY 350,0.0,0.0,0.0,-0.9672537313432839,0.26045478842677294,0.01837106431462031,-2.5523781094527362,1.1774231144183362,0.08304902317655502,3.5673731343283586,1.2622807459778078,0.08903441901581677,-0.15183442388059712,0.03483126727068352,0.0024568081664175707,-0.10409313034825879,0.3700388968414033,0.026100531358423593
PHE 351,R PHE 351,0.0,0.0,0.0,-2.3738407960199006,0.5495489462330277,0.03876219399251787,1.9735621890547255,2.9428346552807847,0.2075715522299051,-0.5328407960199008,2.473774312217754,0.1744865865746412,-0.26815235820895517,0.0706385446408841,0.0049824587773079475,-1.2012717611940302,0.5705418593165907,0.04024291991327704
LYS 352,R LYS 352,0.0,0.0,0.0,-2.8272238805970136,0.794133330050682,0.05601384627584378,-222.9453880597013,5.536481373468043,0.3905132864058475,225.34254228855707,4.384717900183991,0.30927415476714964,-0.25934299701492536,0.043192779444627474,0.003046583761801537,-0.6894126487562157,1.7670201297436647,0.12463599016485855
VAL 353,R VAL 353,0.0,0.0,0.0,-1.7585721393034826,0.3918515507571014,0.027639077339391444,2.6391144278606977,0.7436580232626889,0.05245359264064091,-2.7568507462686567,0.5288860043374375,0.037304742444838314,-0.21745296716417903,0.028784804842369484,0.0020303235898910667,-2.0937614248756224,0.5012856556440204,0.03535796395013128
GLY 354,R GLY 354,0.0,0.0,0.0,-0.13408955223880595,0.022676876694452813,0.0015995035557798314,-1.4976965174129353,0.3644083631888843,0.025703384135748734,1.7518358208955225,0.3677951894783704,0.025942272443245103,0.0,0.0,0.0,0.12004975124378116,0.050144344010631066,0.0035369093208003984
ILE 355,R ILE 355,0.0,0.0,0.0,-0.22506965174129362,0.04794052206742836,0.0033814637062232976,1.8841492537313442,0.5799715618452281,0.04090803984701955,-1.8066119402985072,0.5908322308672387,0.041674092375016195,-0.0020584835820895517,0.0054902511811771425,0.0003872524600605788,-0.1495908218905471,0.06639255824970172,0.004682969988706372
ASN 356,R ASN 356,0.0,0.0,0.0,-0.053109452736318404,0.004290213345076591,0.00030260831740478247,-0.3233432835820891,0.49603330670466367,0.034987491820397794,0.5549402985074626,0.49573506045777627,0.03496645515212896,0.0,0.0,0.0,0.17848756218905587,0.03391636031537169,0.0023922756054327965
TYR 357,R TYR 357,0.0,0.0,0.0,-0.281268656716418,0.0474814178126453,0.003349080988889972,-2.4614626865671636,0.9800014315406084,0.06912397132723183,2.8803582089552244,0.9978533033316676,0.07038314527750117,-0.014821970149253731,0.026236043582081883,0.001850547831809657,0.12280489552238821,0.05668713983485856,0.003998402555808079
GLU 358,R GLU 358,0.0,0.0,0.0,-0.024771144278606962,0.0022029747378492356,0.00015538585731892033,129.0688457711442,1.744580398630101,0.12305321356865874,-128.83501990049754,1.7212810165395227,0.12140980186767837,0.0,0.0,0.0,0.20905472636815828,0.027110094135388407,0.001912198604391011
PRO 359,R PRO 359,0.0,0.0,0.0,-0.012417910447761174,0.001014559489214347,7.156150877450784e-05,1.2092039800995027,0.25311962677120675,0.017853681903083535,-1.2029303482587064,0.25877385029480166,0.01825250008042876,0.0,0.0,0.0,-0.00614427860696533,0.009650307633175268,0.0006806802180746941
PRO 360,R PRO 360,0.0,0.0,0.0,-0.00738308457711443,0.0006445426762467701,4.546253509244271e-05,-1.2427313432835825,0.12329904375836036,0.008696843995451694,1.2244925373134325,0.12377656484169575,0.008730525735712761,0.0,0.0,0.0,-0.02562189054726354,0.005059478903413712,0.000356868126305193
THR 361,R THR 361,0.0,0.0,0.0,-0.005144278606965165,0.0005028076415173781,3.546531655644844e-05,0.3810199004975126,0.20181881831203327,0.014235201869415565,-0.36789552238805967,0.2020254257921963,0.014249774837449223,0.0,0.0,0.0,0.007980099502487554,0.004542732645731415,0.00032041965556843847
VAL 362,R VAL 362,0.0,0.0,0.0,-0.0025771144278607084,0.0004940175756142036,3.48453131116572e-05,0.4847860696517409,0.18691610645078713,0.013184045621842175,-0.4822736318407959,0.18671261805922826,0.013169692657355759,0.0,0.0,0.0,-6.467661691548867e-05,0.0013273982407149588,9.362745295867125e-05
VAL 363,R VAL 363,0.0,0.0,0.0,-0.001995024875621883,0.00023388376663761862,1.6496888941833978e-05,-0.6629850746268657,0.11953086062981604,0.008431056850504586,0.665044776119403,0.11965054001734485,0.008439498383634796,0.0,0.0,0.0,6.467661691518792e-05,0.0013047162898180997,9.202759149624928e-05
PRO 364,R PRO 364,0.0,0.0,0.0,-0.0013930348258706779,0.0004884244583591373,3.44508050381728e-05,0.1247114427860696,0.19842658784695427,0.013995932380763021,-0.12674626865671645,0.19795903968131814,0.013962954075879604,0.0,0.0,0.0,-0.0034278606965171305,0.0011486613019357956,8.102032134268431e-05
GLY 365,R GLY 365,0.0,0.0,0.0,-0.0004676616915422945,0.000498953137885814,3.5193440832664955e-05,-0.41351741293532324,0.1294548882999405,0.009131043791382758,0.4129751243781094,0.1291726615644015,0.009111137052323706,0.0,0.0,0.0,-0.0010099502487562779,0.0008164359492430394,5.758695174279309e-05
GLY 366,R GLY 366,0.0,0.0,0.0,-0.0005920398009950131,0.0004914556694482084,3.4664610183414625e-05,-0.8846119402985079,0.254887564045776,0.01797838258365658,0.8833731343283583,0.25445644941987366,0.017947974102525306,0.0,0.0,0.0,-0.0018308457711443973,0.0009149090056673307,6.453270560570011e-05
ASP 367,R ASP 367,0.0,0.0,0.0,-0.0010149253731343304,0.0001570122769955961,1.1074792121481956e-05,88.83360696517413,0.8934553249396157,0.06301947964116772,-88.80989054726372,0.8923434282738076,0.06294105249731617,0.0,0.0,0.0,0.022701492537315352,0.0013421775435464847,9.466990460443758e-05
LEU 368,R LEU 368,0.0,0.0,0.0,-0.0025024875621890773,0.0004999938119960492,3.526684432478415e-05,-0.753980099502487,0.222806342527849,0.015715547688750744,0.7554776119402985,0.22208368900407904,0.015664575639273155,0.0,0.0,0.0,-0.0010049751243780408,0.0013658868510707399,9.634223021616526e-05
ALA 369,R ALA 369,0.0,0.0,0.0,-0.001572139303482526,0.0004947685528537786,3.489828296201159e-05,1.0789701492537318,0.17406689142689116,0.01227773187340923,-1.073437810945274,0.17392429119546318,0.012267673628603416,0.0,0.0,0.0,0.003960199004975152,0.001175372476242822,8.290438231187388e-05
LYS 370,R LYS 370,0.0,0.0,0.0,-0.004865671641791048,0.0006362715334825412,4.487913366375378e-05,-109.49224875621897,2.6376554959323095,0.18604587402011913,109.45127860696516,2.6385626442912664,0.1861098593319115,0.0,0.0,0.0,-0.045835820895522995,0.005505122937318259,0.00038830143286000426
VAL 371,R VAL 371,0.0,0.0,0.0,-0.005194029850746255,0.000505850526665568,3.567994512633213e-05,1.1190248756218912,0.32165691121975,0.0226879292139469,-1.093980099502488,0.32134906796903256,0.022666215625220382,0.0,0.0,0.0,0.01985074626865654,0.00394333141229112,0.00027814115235370363
GLN 372,R GLN 372,0.0,0.0,0.0,-0.013880597014925378,0.0025442690730757907,0.00017945890362586284,0.899796019900498,1.3833601938952154,0.09757470479172906,-0.8310597014925369,1.3866923444395567,0.09780973656951225,0.0,0.0,0.0,0.0548557213930352,0.012203257032080613,0.000860751384677367
ARG 373,R ARG 373,0.0,0.0,0.0,-0.03594029850746268,0.007173501397431599,0.0005059797761033906,-122.06238308457714,2.0683699033809946,0.1458915643323657,122.1276169154229,2.10013074161123,0.14813180113253477,0.0,0.0,0.0,0.02929353233831103,0.04363505834049894,0.003077779709820509
ALA 374,R ALA 374,0.0,0.0,0.0,-0.009323383084577135,0.0007596153108056889,5.357913292158591e-05,1.7794776119402975,0.12059859303929267,0.008506368887898035,-1.7430149253731357,0.12056745918796127,0.008504172875343895,0.0,0.0,0.0,0.027139303482587026,0.011755405129710447,0.000829162347088294
VAL 375,R VAL 375,0.0,0.0,0.0,-0.0196567164179104,0.0017296268726481314,0.00012199847316935776,-2.1865820895522385,0.13099175652015468,0.009239446117510807,2.2919004975124384,0.13534209484327142,0.00954629532388201,0.0,0.0,0.0,0.08566169154228863,0.01864555420646034,0.0013151559914780645
CYS 376,R CYS 376,0.0,0.0,0.0,-0.015293532338308435,0.0010213677105713299,7.204172368310212e-05,1.611034825870647,0.724009011365468,0.05106765820087509,-1.5819452736318405,0.7183130541561915,0.05066589635630695,0.0,0.0,0.0,0.01379601990049748,0.02601880651791155,0.0018352251107282033
MET 377,R MET 377,0.0,0.0,0.0,-0.02928358208955224,0.0025045588492448928,0.0001766579603974741,-0.8618159203980099,0.29678062143438333,0.02093329102005326,0.9842338308457717,0.29771568133904885,0.02099924506048536,0.0,0.0,0.0,0.09313432835820895,0.022680275377860156,0.0015997432804239374
LEU 378,R LEU 378,0.0,0.0,0.0,-0.03873134328358213,0.0028681581252448926,0.00020230427592307014,1.7741343283582072,0.1984637186680242,0.013998551386948511,-1.7596417910447766,0.190337409349255,0.013425365721838039,0.0,0.0,0.0,-0.024238805970149224,0.03926504764715708,0.0027695429214401215
SER 379,R SER 379,0.0,0.0,0.0,-0.025711442786069617,0.0025463501160276386,0.0001796056890781128,-1.9339552238805975,0.23773207668224947,0.016768327803678474,2.0491990049751228,0.2515761265734565,0.017744811793327535,0.0,0.0,0.0,0.08953233830845776,0.027031218344334442,0.0019066351350492815
ASN 380,R ASN 380,0.0,0.0,0.0,-0.05354726368159203,0.009539079347668632,0.0006728347797205367,-0.9036467661691548,0.3052639011662079,0.021531655436747718,1.0442189054726367,0.32385240456277337,0.02284278737436173,0.0,0.0,0.0,0.08702487562189082,0.032924221423258765,0.002322295523645331
THR 381,R THR 381,0.0,0.0,0.0,-0.018258706467661708,0.0018907305488530814,0.00013336185034034423,-0.6332189054726367,0.24872099063985653,0.017543426031983025,0.6711343283582087,0.25166665717572123,0.01775119732966838,0.0,0.0,0.0,0.01965671641791055,0.013045521797511112,0.0009201601606462243
THR 382,R THR 382,0.0,0.0,0.0,-0.01589054726368158,0.0018549276042261478,0.00013083650533760063,-0.47323383084577114,0.2779164483946738,0.019602714845017553,0.4687263681592038,0.2815068899791182,0.01985596506807598,0.0,0.0,0.0,-0.020398009950248697,0.011635885307336053,0.0008207320688162963
ALA 383,R ALA 383,0.0,0.0,0.0,-0.004527363184079603,0.0005558351812312065,3.9205590822140094e-05,-1.140258706467662,0.10054979576892092,0.007092235762108581,1.1532686567164179,0.10160154082100019,0.007166420138257089,0.0,0.0,0.0,0.008482587064676663,0.004928437661643706,0.00034762518976727894
ILE 384,R ILE 384,0.0,0.0,0.0,-0.009422885572139309,0.001126467481513061,7.94548899492514e-05,-1.3612786069651746,0.10458671086520036,0.00737697779858399,1.3820348258706476,0.10534937742801144,0.007430772150228064,0.0,0.0,0.0,0.011333333333333698,0.00664249348773984,0.0004685253659946586
ALA 385,R ALA 385,0.0,0.0,0.0,-0.003995024875621882,0.00047313406678481113,3.337230397200158e-05,-0.7431343283582091,0.10710926613143747,0.007554905128364126,0.7424179104477607,0.10583359922062853,0.00746492652208063,0.0,0.0,0.0,-0.004711442786069522,0.003031561738623256,0.00021382987815425836
GLU 386,R GLU 386,0.0,0.0,0.0,-0.0032985074626865904,0.0004992011142134085,3.521093173421551e-05,90.5279253731342,1.3248889972959959,0.09345046457420249,-90.5070149253731,1.3203865387548503,0.09313288563494429,0.0,0.0,0.0,0.017611940298507846,0.004917089370452385,0.0003468247430233505
ALA 387,R ALA 387,0.0,0.0,0.0,-0.0017860696517412802,0.0004336642155689825,3.058831532063399e-05,-1.1250796019900486,0.11562029823961807,0.00815522704675782,1.1288009950248754,0.1155607147995415,0.008151024354934243,0.0,0.0,0.0,0.0019353233830845709,0.0017846208733487523,0.0001258774508986285
TRP 388,R TRP 388,0.0,0.0,0.0,-0.006034825870646749,0.0006645097654552597,4.6870904975909284e-05,-1.6000199004975129,0.16364662694183976,0.011542743086347425,1.5963383084577114,0.16258702981420592,0.011468004867492136,0.0,0.0,0.0,-0.009716417910447705,0.0033774462819623533,0.0002382266927780069
ALA 389,R ALA 389,0.0,0.0,0.0,-0.0012388059701492293,0.0004263539360323798,3.0072687958449634e-05,-0.7077960199004973,0.08254486603982243,0.0058222659372824045,0.7078706467661694,0.08247612761247555,0.005817417502445391,0.0,0.0,0.0,-0.0011641791044775013,0.0008684121999467059,6.125307379905295e-05
ARG 390,R ARG 390,0.0,0.0,0.0,-0.0018208955223880713,0.0004965164159154608,3.5021567716779466e-05,-88.97558208955226,3.286228895361382,0.2317927144050995,88.9629800995024,3.2849902957847505,0.23170535032698136,0.0,0.0,0.0,-0.01442288557213846,0.0026775784767881085,0.00018886182397198357
LEU 391,R LEU 391,0.0,0.0,0.0,-0.001412935323383107,0.0004923613937806556,3.472849505212144e-05,-1.071776119402986,0.08524092065489394,0.0060124309675680075,1.0721144278606967,0.08495308533101988,0.005992128629189627,0.0,0.0,0.0,-0.0010746268656717179,0.0009922099486319989,6.998509372788654e-05
ASP 392,R ASP 392,0.0,0.0,0.0,-0.0012189054726367795,0.00041350437323745286,2.9166349680139487e-05,86.29778606965176,0.7670147008012099,0.05410104565092279,-86.28831343283582,0.7656035867259778,0.054001513338278656,0.0,0.0,0.0,0.008253731343284389,0.0018927193597033669,0.0001335021302417463
HID 393,R HID 393,0.0,0.0,0.0,-0.000870646766169202,0.0003355904866475798,2.3670727848072386e-05,-0.5753333333333334,0.5509824543561179,0.0388633058595098,0.5750348258706467,0.550745757436607,0.03884661054606338,0.0,0.0,0.0,-0.0011691542288557275,0.0006847622103117233,4.829940229490175e-05
LYS 394,R LYS 394,0.0,0.0,0.0,-0.0007562189054726088,0.0004293621693610057,3.0284872377432235e-05,-82.592263681592,0.9723829810430707,0.06858660726142445,82.58190049751244,0.9715146557925382,0.0685253603205642,0.0,0.0,0.0,-0.011119402985071443,0.0013103763622483587,9.242682222366182e-05
PHE 395,R PHE 395,0.0,0.0,0.0,-0.0010298507462686117,0.0002425086090935897,1.710523842321301e-05,-0.8358955223880595,0.07956000914139369,0.005611730364555204,0.8350845771144281,0.0795166230685354,0.005608670146927212,0.0,0.0,0.0,-0.0018407960199002637,0.0006871437480845341,4.846738301760712e-05
ASP 396,R ASP 396,0.0,0.0,0.0,-0.0005024875621890447,0.0004999938119960533,3.526684432478444e-05,79.14727363184083,0.9038550216957907,0.06375301769249042,-79.1417810945273,0.9034079379440912,0.06372148283607214,0.0,0.0,0.0,0.004990049751245408,0.0013043747658773943,9.200350225482056e-05
LEU 397,R LEU 397,0.0,0.0,0.0,-0.0003233830845771092,0.0004677675332753421,3.299377788367535e-05,-0.46084079601990047,0.06602332263454097,0.004656926116469123,0.4605671641791045,0.06599092894408694,0.0046546412417148,0.0,0.0,0.0,-0.0005970149253731942,0.0007205519200092506,5.082381377770203e-05
MET 398,R MET 398,0.0,0.0,0.0,-0.0004129353233830855,0.0004923613937806181,3.472849505211879e-05,-1.0069950248756214,0.13025453449436705,0.009187446485130436,1.006532338308457,0.1301652229769685,0.009181146936406162,0.0,0.0,0.0,-0.0008756218905473183,0.000765846026065563,5.4018613690807465e-05
TYR 399,R TYR 399,0.0,0.0,0.0,-0.000597014925373073,0.0004904978126911416,3.4597048176992866e-05,-0.6383482587064672,0.16723355762368872,0.011795745669430509,0.6380646766169156,0.16713024323860412,0.011788458434573055,0.0,0.0,0.0,-0.0008805970149250067,0.0007763107303398521,5.475673701892012e-05
ALA 400,R ALA 400,0.0,0.0,0.0,-0.00018407960199005876,0.0003875490964010229,2.7335605607642276e-05,-0.37653731343283553,0.07924575950013184,0.005589564903880286,0.3763930348258703,0.07918464944486087,0.00558525453292326,0.0,0.0,0.0,-0.00032835820895514795,0.0006850513225096961,4.8319794697034886e-05
LYS 401,R LYS 401,0.0,0.0,0.0,-0.00023383084577113897,0.00042326585184383525,2.9854871294070417e-05,-68.9367462686567,0.6464455591853764,0.04559675410626653,68.93390547263682,0.6462012655834025,0.04557952296415307,0.0,0.0,0.0,-0.003074626865667799,0.0008100138105036087,5.713396900236378e-05
ARG 402,R ARG 402,0.0,0.0,0.0,-0.0003233830845771252,0.00046776753327536523,3.299377788367698e-05,-75.44883582089551,0.5302270028363327,0.03739932918604518,75.44337810945278,0.5296913456977205,0.037361546844612833,0.0,0.0,0.0,-0.005781094527361094,0.0010132656412404108,7.14702477749075e-05
ALA 403,R ALA 403,0.0,0.0,0.0,-0.00014925373134329256,0.0003563383995914639,2.513417279139084e-05,0.6519651741293537,0.055217109082391407,0.0038947145811650766,-0.6516019900497513,0.05515749315157463,0.0038905095976213824,0.0,0.0,0.0,0.00021393034825869478,0.0006609242549419636,4.6618002563792453e-05
PHE 404,R PHE 404,0.0,0.0,0.0,-0.0003383084577114586,0.00047313406678484746,3.337230397200414e-05,0.43419402985074596,0.09036728354059854,0.006374016726241205,-0.43388059701492526,0.09022473693983608,0.00636396226425087,0.0,0.0,0.0,-2.4875621890692553e-05,0.0007754813042148269,5.4698233810823605e-05
VAL 405,R VAL 405,0.0,0.0,0.0,-0.0002786069651740943,0.00044831364481860274,3.162160639023902e-05,0.3194079601990048,0.0755163501542235,0.005326512650692433,-0.3191194029850746,0.07544320569286372,0.005321353438177987,0.0,0.0,0.0,9.950248756105683e-06,0.0007726033380221905,5.449523772716707e-05
HIE 406,R HIE 406,0.0,0.0,0.0,-0.00023880597014929814,0.00042635393603248826,3.0072687958457284e-05,0.6303980099502492,0.15973984071751596,0.01126717963280507,-0.6300547263681594,0.15957484555337187,0.011255541771238378,0.0,0.0,0.0,0.00010447761194017874,0.0007357467190367997,5.189557226549546e-05
TRP 407,R TRP 407,0.0,0.0,0.0,-0.00031840796019900526,0.0004658587029142144,3.2859139371011434e-05,0.207278606965174,0.11809753111632332,0.008329957581662304,-0.2070796019900497,0.11803466744244916,0.008325523519985913,0.0,0.0,0.0,-0.00011940298507438394,0.0007300730160386598,5.149538011195328e-05
TYR 408,R TYR 408,0.0,0.0,0.0,-0.0005771144278606904,0.0004940175756141794,3.48453131116555e-05,-0.2198059701492538,0.10497631651488759,0.0074044584622760526,0.21954228855721414,0.10498215651624909,0.007404870384211747,0.0,0.0,0.0,-0.0008407960199003342,0.0007224387685560162,5.095690181272706e-05
VAL 409,R VAL 409,0.0,0.0,0.0,-0.0002736318407960146,0.00044582222521829704,3.144587520100504e-05,0.18215422885572138,0.11171940283441799,0.007880079099559739,-0.1820597014925373,0.11163001441065853,0.007873774126279015,0.0,0.0,0.0,-0.00017910447761185428,0.0007449740013693165,5.254641457944848e-05
GLY 410,R GLY 410,0.0,0.0,0.0,-0.00014925373134328483,0.0003563383995914455,2.5134172791389538e-05,-0.08511442786069653,0.09291038768671418,0.006553393462254654,0.08511442786069641,0.09282016979724862,0.006547029982973999,0.0,0.0,0.0,-0.000149253731343329,0.0007245598700398059,5.110651277596528e-05
GLU 411,R GLU 411,0.0,0.0,0.0,-0.00031343283582088916,0.00046388866471402213,3.272018359025347e-05,77.24705472636813,0.6282453746270348,0.04431301206766216,-77.23770149253728,0.6277430872116923,0.04427758344503088,0.0,0.0,0.0,0.009039800995026326,0.0008857118789608368,6.247329907389077e-05
GLY 412,R GLY 412,0.0,0.0,0.0,-0.00015920398009949924,0.0003658661952407933,2.5806211680395953e-05,0.26333830845771156,0.17061240287578472,0.012034071037953566,-0.2630696517412936,0.17049017749205292,0.012025449924097379,0.0,0.0,0.0,0.00010945273631836497,0.0007039053807718968,4.9649657430673464e-05
MET 413,R MET 413,0.0,0.0,0.0,-0.0006069651741293593,0.000488424458359203,3.4450805038177434e-05,-0.8567462686567163,0.22604840387411965,0.015944225064444408,0.8560845771144281,0.22574008258728015,0.015922477757649597,0.0,0.0,0.0,-0.0012686567164180383,0.0008738675324361165,6.163786328449862e-05
GLU 414,R GLU 414,0.0,0.0,0.0,-0.0004626865671641911,0.0004986057638355373,3.516893895632239e-05,79.38699999999996,1.9933562038015782,0.14060050591959816,-79.37711442786066,1.991732127447862,0.14048595240600684,0.0,0.0,0.0,0.009422885572138906,0.0018728948067233456,0.00013210381408866487
GLU 415,R GLU 415,0.0,0.0,0.0,-0.00041791044776118665,0.0004932152728912841,3.478872304083694e-05,76.01512935323382,0.6020808966907486,0.042467512087303316,-76.0087114427861,0.6016312537479914,0.04243579671946576,0.0,0.0,0.0,0.005999999999998107,0.001026998718672562,7.243890437080897e-05
GLY 416,R GLY 416,0.0,0.0,0.0,-0.00029353233830845465,0.00045538017598005135,3.2120041067644617e-05,0.6560995024875622,0.09779448472962958,0.006897891105919486,-0.6556865671641787,0.0975907092707978,0.006883517893268829,0.0,0.0,0.0,0.00011940298507469546,0.0007502381988515719,5.291772244096075e-05
GLU 417,R GLU 417,0.0,0.0,0.0,-0.000865671641791053,0.0003552949466936741,2.506057329870974e-05,88.25150746268653,1.3341514758061033,0.09410378943511137,-88.23223383084579,1.3321804966540833,0.09396476728472877,0.0,0.0,0.0,0.018407960199000394,0.002217689245691597,0.00015642373867853296
PHE 418,R PHE 418,0.0,0.0,0.0,-0.0009004975124377802,0.00029933550162170497,2.1113498373970394e-05,0.698805970149254,0.12567163706408285,0.008864193824092377,-0.6986616915422886,0.12553513303848218,0.008854565572491929,0.0,0.0,0.0,-0.0007562189054728275,0.0006804107859614439,4.799247648608075e-05
SER 419,R SER 419,0.0,0.0,0.0,-0.0006567164179104335,0.00047480518568914935,3.349017561127692e-05,0.4494079601990046,0.33761346017872185,0.02381341739919129,-0.4494875621890546,0.3373029125584675,0.023791513058945116,0.0,0.0,0.0,-0.0007363184079602038,0.0008196130491626249,5.781104709273552e-05
GLU 420,R GLU 420,0.0,0.0,0.0,-0.0018009950248755915,0.0004115242930330142,2.9026685591014566e-05,92.90386069651741,1.346870627811347,0.09500092924554514,-92.8772835820895,1.3427068243328555,0.09470723719266007,0.0,0.0,0.0,0.02477611940298262,0.0043152658399337246,0.00030437538414616243
ALA 421,R ALA 421,0.0,0.0,0.0,-0.0011144278606965382,0.0003335931266514876,2.352984493641889e-05,0.8632288557213935,0.09847790551090482,0.006946095891105401,-0.8628358208955227,0.09848361689369826,0.0069464987409867856,0.0,0.0,0.0,-0.0007213930348258376,0.0008357616657523598,5.895008268411062e-05
ARG 422,R ARG 422,0.0,0.0,0.0,-0.0020099502487562417,0.00031528317448270056,2.223836048753543e-05,-85.30842786069645,0.6963817475636754,0.04911898126079876,85.30061194029847,0.6953462995411593,0.04904594638848564,0.0,0.0,0.0,-0.009825870646767555,0.0018486319704996178,0.0001303924455727947
GLU 423,R GLU 423,0.0,0.0,0.0,-0.002776119402985072,0.0005414434969318598,3.8190479679603565e-05,92.05197512437809,1.8594774621435088,0.13115742757107965,-92.0274378109453,1.852046104580164,0.13063326002336137,0.0,0.0,0.0,0.02176119402985129,0.00754836390082389,0.0005324205384351438
ASP 424,R ASP 424,0.0,0.0,0.0,-0.004154228855721391,0.0004473187421489971,3.155143136661778e-05,100.36047263681593,1.091855452364836,0.07701354564768437,-100.29730845771144,1.0865312941260106,0.07663800848049507,0.0,0.0,0.0,0.05900995024875617,0.006374693476001099,0.00044963620957397835
MET 425,R MET 425,0.0,0.0,0.0,-0.003502487562189069,0.00050984709550079,3.596184135697223e-05,0.7713333333333331,0.2524989598192134,0.017809903431733852,-0.7686467661691545,0.25250677465319726,0.01781045464762277,0.0,0.0,0.0,-0.0008159203980100504,0.001545639114499395,0.00010902097731117141
ALA 426,R ALA 426,0.0,0.0,0.0,-0.0026268656716417916,0.0004938171221364235,3.4831174213483624e-05,0.38017910447761194,0.10951765691119138,0.007724779916141495,-0.3757313432835825,0.10999532989944534,0.007758472370949396,0.0,0.0,0.0,0.0018208955223879908,0.0019310918196579882,0.0001362087148816165
ALA 427,R ALA 427,0.0,0.0,0.0,-0.005870646766169148,0.0006333862870781924,4.4675624073555855e-05,0.36736815920397986,0.1714323148888623,0.012091903172334972,-0.3552985074626864,0.1688269461874096,0.011908134633208485,0.0,0.0,0.0,0.006199004975124365,0.004562468456100383,0.0003218117123003553
LEU 428,R LEU 428,0.0,0.0,0.0,-0.010502487562189071,0.0009574238761913103,6.75314733589886e-05,0.791497512437811,0.14305480717021712,0.01009030810650098,-0.7737512437810945,0.14199393095763313,0.010015479667949502,0.0,0.0,0.0,0.007243781094527241,0.0048617988636808235,0.0003429248513683584
GLU 429,R GLU 429,0.0,0.0,0.0,-0.007109452736318407,0.0007583434414098271,5.348942217135433e-05,92.94249253731343,1.2322730326752662,0.08691783811382782,-92.90968656716414,1.2271308348536347,0.08655513544489128,0.0,0.0,0.0,0.025696517412933304,0.011242352306529035,0.0007929743911348055
LYS 430,R LYS 430,0.0,0.0,0.0,-0.016945273631840816,0.0037670989999434266,0.0002657106764115406,-94.78948258706467,3.4854415683403013,0.24584409295601484,94.83138308457718,3.5113494801345833,0.24767149615602965,0.0,0.0,0.0,0.024955223880596122,0.031189087661054136,0.0021999086244354035
ASP 431,R ASP 431,0.0,0.0,0.0,-0.03438308457711444,0.0036593113613921074,0.00025810792258194816,108.96947761194029,1.8644531111636646,0.13150838279332147,-108.78637313432844,1.8504759842306795,0.13052251227287343,0.0,0.0,0.0,0.14872139303482756,0.030420796599055562,0.002145717551207
TYR 432,R TYR 432,0.0,0.0,0.0,-0.03517910447761193,0.004172614007520085,0.00029431349968744684,0.26607960199005004,0.30562312764430216,0.02155699331889013,-0.2341393034825869,0.3007498431532904,0.021213258333833446,0.0,0.0,0.0,-0.003238805970149077,0.01663367939202201,0.001173249283476024
GLU 433,R GLU 433,0.0,0.0,0.0,-0.03148258706467664,0.009563141580526024,0.0006745319987659097,94.88934825870642,1.514947854911945,0.10685618277165282,-94.79942288557214,1.5007499999891563,0.10585474329921428,0.0,0.0,0.0,0.05844278606964814,0.024083353599447202,0.0016987087876542475
GLU 434,R GLU 434,0.0,0.0,0.0,-0.07173134328358209,0.01139553297689213,0.0008037789225622945,95.35615422885581,1.53169382424208,0.10803735237668415,-95.17931343283584,1.524210131066546,0.10750949335950476,0.0,0.0,0.0,0.1051094527363169,0.03606638379432018,0.0025439265689197335
VAL 435,R VAL 435,0.0,0.0,0.0,-0.3945124378109453,0.1219497943125082,0.008601675277318548,0.13902985074626859,0.6832886376144509,0.048195464490734745,0.35018905472636813,0.7111937299162874,0.05016373794225773,-0.013008035820895509,0.016108641983245783,0.0011362160000318168,0.08169843184079592,0.08265610487277571,0.005830112119596087
GLY 436,R GLY 436,0.0,0.0,0.0,-0.7631243781094524,0.3105875501708518,0.021907156685327278,-1.9603283582089537,0.5231826366436186,0.036902457904991845,3.5292636815920417,0.6036378565127348,0.04257733156575391,-0.06252351044776117,0.01932045224721096,0.0013627596288975652,0.743287434825871,0.5021218158478001,0.035416942143520425
VAL 437,R VAL 437,0.0,0.0,0.0,-0.7438109452736319,0.23337526434811792,0.01646102195577864,0.31203980099502493,0.3605145692406709,0.025428737086705826,0.08050248756218904,0.38567934667482967,0.027203723630429954,-0.11210192238805973,0.0324893703201608,0.002291623491733188,-0.46337057910447704,0.24194927233698163,0.0170657858503068
ASP 438,R ASP 438,0.0,0.0,0.0,-0.059940298507462644,0.006976607531402092,0.0004920919535840543,93.6423034825871,1.32873647475228,0.09372184470979297,-93.49540796019899,1.3175770627034993,0.09293472047337627,0.0,0.0,0.0,0.08695522388059974,0.03321545802507325,0.0023428377696720713
SER 439,R SER 439,0.0,0.0,0.0,-0.19964676616915428,0.04236514574646745,0.0029882069817481357,-0.9858109452736322,0.587606447711934,0.041446563174385734,1.6271194029850748,0.6009956131590815,0.04239096208920082,-0.00039521194029850466,0.0016071912809584158,0.00011336253238701832,0.44126647960199,0.11197047333846363,0.007897788247489738
VAL 440,R VAL 440,0.0,0.0,0.0,0.02324378109452737,0.8822909715514634,0.0622320068695448,66.96009950248754,3.5992905519927874,0.25387438110493865,-66.03168159203979,3.026220105589964,0.21345310841010254,-0.2885509611940298,0.04876791720504863,0.003439823659513616,0.6631107303482576,1.0688645767698577,0.07539189431711753
gtp 441,R gtp 441,0.0,0.0,0.0,-0.0028258706467662554,0.0003792206766200394,2.6748164169687602e-05,336.94464676616894,2.0520422541137395,0.1447399007495722,-336.8933134328358,2.050119345215687,0.14460426921347852,0.0,0.0,0.0,0.04850746268656773,0.004687359314478837,0.00033062083424216125
Mg+ 442,R Mg+ 442,0.0,0.0,0.0,-1.99004975124312e-05,0.00013965839649366705,9.850743768464988e-06,-167.01163184079604,0.9793958355872635,0.06908125588216449,166.9805223880597,0.9783040258092022,0.06900424555813377,0.0,0.0,0.0,-0.031129353233828327,0.0014569046720596952,0.00010276213231612148
MET 443,R MET 443,0.0,0.0,0.0,-0.0002338308457711782,0.00042326585184390627,2.9854871294075428e-05,-74.78033333333335,0.36839392355997225,0.0259845038891974,74.77232835820894,0.3680661870563345,0.02596138713859763,0.0,0.0,0.0,-0.008238805970148576,0.0008120280900689051,5.727604532841332e-05
ARG 444,R ARG 444,0.0,0.0,0.0,-0.00023383084577114946,0.00042326585184385433,2.9854871294071765e-05,-76.0856766169154,0.39771684207589103,0.02805278309113562,76.07688059701492,0.39746982822346766,0.028035360077349306,0.0,0.0,0.0,-0.009029850746265252,0.000797448965978243,5.624771320237262e-05
GLU 445,R GLU 445,0.0,0.0,0.0,-0.00017412935323380505,0.00037922067662003354,2.674816416968719e-05,69.71784577114428,0.38348866127792486,0.02704920459638673,-69.71296019900494,0.38331933145600766,0.02703726099163439,0.0,0.0,0.0,0.0047114427860722105,0.0006358434739338802,4.484894067115633e-05
ILE 446,R ILE 446,0.0,0.0,0.0,-7.462686567165788e-05,0.00026278831136810157,1.8535658332237467e-05,0.026636815920398068,0.04382373601848501,0.0030910880071182943,-0.02667164179104476,0.043798857771415046,0.0030893332308681897,0.0,0.0,0.0,-0.0001094527363186743,0.0006292696540570864,4.438525916820227e-05
VAL 447,R VAL 447,0.0,0.0,0.0,-5.9701492537320116e-05,0.00023693295322969136,1.671196198129931e-05,0.3054676616915422,0.053378123595831245,0.0037650025461077965,-0.30536815920398014,0.053353265377689134,0.003763249182589337,0.0,0.0,0.0,3.9800995024801504e-05,0.0006216716032501256,4.3849333985626197e-05
HID 448,R HID 448,0.0,0.0,0.0,-4.975124378109347e-05,0.00021743058092946958,1.5336370701218952e-05,0.1209701492537313,0.09214632050475367,0.006499500318552926,-0.1208955223880597,0.09204721927883495,0.006492510257030128,0.0,0.0,0.0,2.4875621890462776e-05,0.0005938139727906094,4.1884408234343324e-05
ILE 449,R ILE 449,0.0,0.0,0.0,-5.472636815921563e-05,0.00022744536220228642,1.6042758907675367e-05,0.20935820895522397,0.032680589653121754,0.00230511106355033,-0.20931840796019896,0.032674607260906464,0.00230468909813819,0.0,0.0,0.0,-1.4925373134399625e-05,0.0006424270827261466,4.531331263097165e-05
GLN 450,R GLN 450,0.0,0.0,0.0,-2.985074626864459e-05,0.00017017543658189176,1.2003249811986027e-05,0.3309203980099504,0.0894491357832986,0.006309255576709014,-0.3308407960199005,0.0894288373101756,0.00630782383280642,0.0,0.0,0.0,4.9751243781650233e-05,0.0005708616493492808,4.0265476163032365e-05
ALA 451,R ALA 451,0.0,0.0,0.0,-4.975124378111114e-06,7.035888370017748e-05,4.962733015462517e-06,0.17444776119402977,0.03656696314291352,0.0025792347138117004,-0.17438805970149254,0.03660721534941186,0.002582073885549924,0.0,0.0,0.0,5.4726368159095214e-05,0.0006245317049588147,4.405107000573956e-05
GLY 452,R GLY 452,0.0,0.0,0.0,-1.4925373134331134e-05,0.00012125430454682793,8.552619211608838e-06,0.4092487562189052,0.027415139278091357,0.0019337148297954596,-0.4091791044776121,0.027417497430786354,0.0019338811610619536,0.0,0.0,0.0,5.4726368159107364e-05,0.0005660283643115444,3.9924562521876125e-05
GLN 453,R GLN 453,0.0,0.0,0.0,-2.985074626865122e-05,0.00017017543658192955,1.2003249811988693e-05,0.3696666666666677,0.08256294648733238,0.005823541233720795,-0.36957711442786056,0.08247668311313923,0.005817456684441164,0.0,0.0,0.0,5.9701492538411555e-05,0.00060381697207779,4.258996540360828e-05
CYS 454,R CYS 454,0.0,0.0,0.0,-1.99004975124312e-05,0.00013965839649366705,9.850743768464988e-06,0.2881542288557214,0.04778195806936622,0.0033702794641366834,-0.2881194029850746,0.047779610877067995,0.0033701139059569706,0.0,0.0,0.0,1.4925373134320087e-05,0.0006346355709095101,4.4763741760894154e-05
GLY 455,R GLY 455,0.0,0.0,0.0,-9.95024875621781e-06,9.925341961819804e-05,7.000796438666977e-06,0.24207960199004983,0.024831043638956378,0.0017514467767931416,-0.24209452736318404,0.024782958755506613,0.001748055130620105,0.0,0.0,0.0,-2.4875621890562198e-05,0.0005503306192646929,3.881732895710986e-05
ASN 456,R ASN 456,0.0,0.0,0.0,-3.4825870646755706e-05,0.00018333856490231586,1.2931705297165557e-05,0.7859402985074624,0.0528266329813822,0.003726103397398917,-0.7857462686567165,0.052874960908282746,0.0037295121865352,0.0,0.0,0.0,0.0001592039800986012,0.0005769428463430668,4.069441072690631e-05
GLN 457,R GLN 457,0.0,0.0,0.0,-2.985074626864901e-05,0.00017017543658191697,1.2003249811987806e-05,0.11371641791044719,0.20461378296247168,0.014432343475682214,-0.11365671641791038,0.20463073541815585,0.014433539209711702,0.0,0.0,0.0,2.985074626816294e-05,0.0006060265150362906,4.274581454749124e-05
ILE 458,R ILE 458,0.0,0.0,0.0,-3.482587064676896e-05,0.00018333856490238565,1.293170529717048e-05,0.19703482587064652,0.051562875505952836,0.0036369648179186533,-0.1970248756218906,0.05151007608630885,0.0036332406340020772,0.0,0.0,0.0,-2.4875621890878144e-05,0.0005853757643815311,4.1289222903638876e-05
GLY 459,R GLY 459,0.0,0.0,0.0,-9.950248756222228e-06,9.925341961824211e-05,7.000796438670086e-06,0.3161791044776118,0.029647141450955462,0.0020911481245171155,-0.31614925373134334,0.029600786797735108,0.0020878785193747533,0.0,0.0,0.0,1.9900497512382595e-05,0.0005726798225483701,4.039372021251729e-05
ALA 460,R ALA 460,0.0,0.0,0.0,-2.4875621890546734e-05,0.0001557460282835641,1.098547782372012e-05,0.2926318407960198,0.05362272649827701,0.0037822555045944374,-0.29260199004975135,0.0535436846434185,0.0037766803220150593,0.0,0.0,0.0,4.975124378075764e-06,0.0006347915585168753,4.4774744278392486e-05
LYS 461,R LYS 461,0.0,0.0,0.0,-5.9701492537320116e-05,0.00023693295322969136,1.671196198129931e-05,-55.85935323383085,0.3012714344507264,0.021250048547325092,55.85842288557208,0.3012572746854119,0.021249049794486476,0.0,0.0,0.0,-0.0009900497512431352,0.0006148255405270827,4.336644995286707e-05
PHE 462,R PHE 462,0.0,0.0,0.0,-0.00012935323383085804,0.0003355904866475951,2.3670727848073464e-05,0.1491990049751244,0.04746279191035163,0.0033477672190375465,-0.14912437810945278,0.04746320337234392,0.003347796241328782,0.0,0.0,0.0,-5.472636815924435e-05,0.0006556224870485222,4.6244044689798574e-05
TRP 463,R TRP 463,0.0,0.0,0.0,-4.975124378106695e-05,0.00021743058092935368,1.5336370701210776e-05,0.38789054726368155,0.06520269170190066,0.004599043273411543,-0.38785074626865673,0.06514872088365475,0.004595236465408138,0.0,0.0,0.0,-9.95024875632828e-06,0.0005553005528474461,3.9167881043480196e-05
GLU 464,R GLU 464,0.0,0.0,0.0,-4.9751243781102305e-05,0.00021743058092950818,1.5336370701221672e-05,56.9739800995025,0.3391936290814955,0.023924873919980036,-56.97298507462688,0.3391092586877409,0.023918922891245732,0.0,0.0,0.0,0.0009452736318396535,0.0006245317049599305,4.4051070005818256e-05
VAL 465,R VAL 465,0.0,0.0,0.0,-5.970149253731349e-05,0.00023693295322966502,1.6711961981297453e-05,0.1629900497512439,0.05807303602303597,0.004096156135844687,-0.16295024875621902,0.05806976000726413,0.004095925063508472,0.0,0.0,0.0,-1.990049751235608e-05,0.0006145839429528464,4.33494089738881e-05
ILE 466,R ILE 466,0.0,0.0,0.0,-3.98009950248867e-05,0.00019549137019297483,1.3788898090380505e-05,0.2836019900497516,0.045133200276335196,0.0031834504944581107,-0.2835174129353234,0.045179695889527915,0.003186730042150325,0.0,0.0,0.0,4.4776119403119336e-05,0.0006092039293123395,4.296993207042901e-05
SER 467,R SER 467,0.0,0.0,0.0,-2.4875621890546734e-05,0.0001557460282835641,1.098547782372012e-05,0.41591044776119407,0.08025346625578343,0.0056606430580972795,-0.4157462686567168,0.08022288788000628,0.0056584862257678305,0.0,0.0,0.0,0.00013930348258704657,0.0006468427050006808,4.562476661223468e-05
ASP 468,R ASP 468,0.0,0.0,0.0,-4.477611940298456e-05,0.00020681203672463973,1.4587396341051205e-05,61.247805970149244,0.47629021125749543,0.033594921238683996,-61.245920398009986,0.47616821897590444,0.03358631656658512,0.0,0.0,0.0,0.0018407960198992476,0.0005769428463402678,4.069441072670888e-05
GLU 469,R GLU 469,0.0,0.0,0.0,-9.452736318408023e-05,0.0002925610035420747,2.0635662121959425e-05,65.33981592039801,0.4337567937992207,0.030594845285516235,-65.33675621890545,0.43358884768218175,0.030582999279780844,0.0,0.0,0.0,0.0029651741293550194,0.0006338550570599112,4.4708688558700996e-05
HID 470,R HID 470,0.0,0.0,0.0,-7.960199004976015e-05,0.0002706760300246163,1.909201510958734e-05,0.0972537313432836,0.093095095544477,0.006566421750023417,-0.09725373134328358,0.09307157839524666,0.006564762978212706,0.0,0.0,0.0,-7.960199004974248e-05,0.0006864950571405893,4.842162788627126e-05
GLY 471,R GLY 471,0.0,0.0,0.0,-2.9850746268660058e-05,0.00017017543658197993,1.2003249811992248e-05,-0.0326069651741293,0.07351460917689512,0.005185320728448125,0.032631840796019905,0.07347253036003992,0.005182352717549191,0.0,0.0,0.0,-4.975124378114981e-06,0.0005598286201672075,3.9487266286710825e-05
ILE 472,R ILE 472,0.0,0.0,0.0,-3.482587064676233e-05,0.00018333856490235077,1.2931705297168019e-05,-0.052781094527363216,0.050224786657803965,0.0035425833076515446,0.05268656716417907,0.05026978231093484,0.0035457570563184,0.0,0.0,0.0,-0.0001293532338308978,0.0005928127401445381,4.1813786728607236e-05
ASP 473,R ASP 473,0.0,0.0,0.0,-2.4875621890549496e-05,0.00015574602828358143,1.098547782372134e-05,58.33418905472635,0.4178820253913417,0.029475125455589432,-58.332955223880575,0.417784803788712,0.029468267972471273,0.0,0.0,0.0,0.0012089552238807135,0.0006198374068531824,4.371995974690544e-05
PRO 474,R PRO 474,0.0,0.0,0.0,-1.4925373134324505e-05,0.00012125430454677407,8.55261921160504e-06,0.07808457711442789,0.06647587982084546,0.004688847039197641,-0.07807462686567165,0.06648419857143978,0.004689433798623753,0.0,0.0,0.0,-4.975124378022738e-06,0.0006269051555123834,4.421848029998124e-05
THR 475,R THR 475,0.0,0.0,0.0,-2.4875621890546717e-05,0.00015574602828356403,1.0985477823720114e-05,0.18645771144278583,0.09373780227241307,0.006611754787306671,-0.18641791044776107,0.09371994099927416,0.006610494950236453,0.0,0.0,0.0,1.4925373134018504e-05,0.000568471914710071,4.009691727794916e-05
GLY 476,R GLY 476,0.0,0.0,0.0,-1.4925373134328925e-05,0.00012125430454680997,8.55261921160757e-06,0.22842288557213947,0.059541074694306646,0.004199703599913852,-0.22837810945273623,0.059511747395097486,0.004197635011721637,0.0,0.0,0.0,2.985074626883322e-05,0.0006301736928783572,4.44490251501172e-05
SER 477,R SER 477,0.0,0.0,0.0,-1.990049751243562e-05,0.00013965839649369806,9.850743768467175e-06,-0.0077661691542288535,0.1831632228878328,0.012919337625046412,0.007805970149253689,0.18310602959435832,0.012915303521165539,0.0,0.0,0.0,1.9900497512347243e-05,0.0006145839429526065,4.334940897387119e-05
TYR 478,R TYR 478,0.0,0.0,0.0,-5.9701492537320116e-05,0.00023693295322969136,1.671196198129931e-05,-0.2946268656716417,0.12196780047562791,0.008602945334140041,0.29450248756218894,0.12184486198368022,0.008594273921508484,0.0,0.0,0.0,-0.00018407960199006925,0.0006394534930571404,4.510357178733205e-05
HID 479,R HID 479,0.0,0.0,0.0,-7.462686567164075e-05,0.0002627883113680413,1.8535658332233215e-05,-0.2671243781094528,0.15103355184798217,0.010653085364352652,0.26713432835820894,0.15101591911629356,0.010651841647353433,0.0,0.0,0.0,-6.467661691533402e-05,0.0006155497643072914,4.341753275969414e-05
GLY 480,R GLY 480,0.0,0.0,0.0,-2.4875621890546734e-05,0.0001557460282835641,1.098547782372012e-05,-0.3097661691542287,0.11289276402368206,0.007962841616626344,0.3097363184079601,0.1128403756308686,0.007959146424307057,0.0,0.0,0.0,-5.472636815919022e-05,0.0005918098136004713,4.1743045744518664e-05
ASP 481,R ASP 481,0.0,0.0,0.0,-6.96517412935324e-05,0.0002545591802082795,1.7955220173646882e-05,64.35831840796021,0.6394308555366618,0.04510197505974971,-64.3556815920398,0.6391823898322676,0.045084449640221146,0.0,0.0,0.0,0.0025671641791049993,0.00067412476361785,4.7549094655956435e-05
SER 482,R SER 482,0.0,0.0,0.0,-4.975124378109678e-05,0.00021743058092948408,1.5336370701219975e-05,-0.22936815920398,0.11454506068121095,0.008079385636974926,0.22930845771144298,0.11450388065339079,0.008076481021766536,0.0,0.0,0.0,-0.00010945273631835614,0.0006050863998212281,4.267950393295662e-05
ASP 483,R ASP 483,0.0,0.0,0.0,-0.0001293532338308431,0.0003355904866475563,2.367072784807073e-05,70.63110447761191,0.9203281288269591,0.06491494108194429,-70.6256865671642,0.9197366301950861,0.06487321998526649,0.0,0.0,0.0,0.005288557213933542,0.0008617455431006299,6.0782844081171605e-05
LEU 484,R LEU 484,0.0,0.0,0.0,-0.00020398009950249493,0.000402954362812285,2.842220932007402e-05,-0.07232835820895522,0.0742268383010496,0.005235557497469043,0.07222388059701489,0.07416054003561338,0.005230881178382596,0.0,0.0,0.0,-0.0003084577114428891,0.0007427112557419084,5.2386812808638927e-05
GLN 485,R GLN 485,0.0,0.0,0.0,-0.00010447761194029584,0.0003058791273420697,2.1575050145338276e-05,-0.2793184079601993,0.16968770879727382,0.011968848146524758,0.279223880597015,0.16958716224664905,0.01196175613965747,0.0,0.0,0.0,-0.00019900497512416178,0.0006618224536634983,4.668135661683288e-05
LEU 486,R LEU 486,0.0,0.0,0.0,-0.00015422885572139537,0.000361167988316056,2.5474825714719957e-05,-0.04336318407960216,0.06717403281320099,0.004738090954433294,0.043363184079602,0.06719935765662965,0.004739877231161765,0.0,0.0,0.0,-0.0001542288557215241,0.0006773481562236145,4.777645524022314e-05
GLU 487,R GLU 487,0.0,0.0,0.0,-0.00016417910447760712,0.0003704380192832982,2.6128683284881727e-05,72.85314427860696,0.9410157601104047,0.06637413408477204,-72.84634328358213,0.9404058595392643,0.06633111501537568,0.0,0.0,0.0,0.006636815920395622,0.0009209760185851476,6.496063970199408e-05
ARG 488,R ARG 488,0.0,0.0,0.0,-0.0001492537313432782,0.00035633839959142965,2.5134172791388423e-05,-73.69703980099501,1.0273790681451835,0.07246573215410973,73.68970646766171,1.0265373271263913,0.07240636032038038,0.0,0.0,0.0,-0.007482587064674874,0.001111202689227716,7.83781945177054e-05
ILE 489,R ILE 489,0.0,0.0,0.0,-9.452736318409349e-05,0.00029256100354211576,2.0635662121962318e-05,-0.16147761194029855,0.06280389399364358,0.004429845128726465,0.16138805970149253,0.06280538254269878,0.0044299501228814726,0.0,0.0,0.0,-0.00018407960199021727,0.0006394534930572897,4.510357178734258e-05
ASN 490,R ASN 490,0.0,0.0,0.0,-7.462686567164628e-05,0.00026278831136806075,1.853565833223459e-05,-0.32425373134328345,0.560172850277099,0.039511546406596675,0.3240746268656717,0.5599159135546395,0.03949342348752269,0.0,0.0,0.0,-0.00025373134328334423,0.0006913095997085197,4.8761219535536685e-05
VAL 491,R VAL 491,0.0,0.0,0.0,-0.00010945273631840254,0.0003122063978057006,2.202134139352564e-05,-0.21881094527363187,0.05297332549061182,0.0037364502892253573,0.21871641791044777,0.05292625282329095,0.003733130039273203,0.0,0.0,0.0,-0.00020398009950245517,0.0006861704816969386,4.8398734099651814e-05
TYR 492,R TYR 492,0.0,0.0,0.0,-8.457711442787127e-05,0.0002782513722211206,1.9626338550280635e-05,-0.06980597014925356,0.05013739494945377,0.003536419171816824,0.06978606965174132,0.0501027700545531,0.0035339769200350493,0.0,0.0,0.0,-0.00010447761194015748,0.000693989727615663,4.895026118246107e-05
TYR 493,R TYR 493,0.0,0.0,0.0,-6.965174129352025e-05,0.000254559180208235,1.795522017364374e-05,0.6064228855721395,0.07044425673606025,0.004968754765119762,-0.6062288557213932,0.07037792340407764,0.00496407597262984,0.0,0.0,0.0,0.00012437810945266077,0.00064603862638725,4.556805127975577e-05
ASN 494,R ASN 494,0.0,0.0,0.0,-4.975124378108021e-05,0.00021743058092941166,1.5336370701214866e-05,0.5505522388059702,0.08434812078559992,0.00594945772020344,-0.5503184079601987,0.08438957346087515,0.00595238156648054,0.0,0.0,0.0,0.00018407960198962075,0.0006236988634505629,4.399232589508451e-05
GLU 495,R GLU 495,0.0,0.0,0.0,-6.965174129353627e-05,0.0002545591802082936,1.7955220173647875e-05,63.78274129353233,0.693724559113861,0.048931557638440086,-63.780184079602016,0.6935105023411992,0.04891645923782589,0.0,0.0,0.0,0.0024875621890561406,0.0006624953035519805,4.6728815788730063e-05
ALA 496,R ALA 496,0.0,0.0,0.0,-2.4875621890546182e-05,0.0001557460282835607,1.0985477823719879e-05,0.3941194029850744,0.06152721091700611,0.004339794847631754,-0.3940845771144278,0.06153604138226827,0.00434041770062762,0.0,0.0,0.0,9.950248756184669e-06,0.0006386401111381188,4.5046200250272e-05
ALA 497,R ALA 497,0.0,0.0,0.0,-1.4925373134328372e-05,0.00012125430454680549,8.552619211607255e-06,-0.012676616915422914,0.1042583372973952,0.007353816112942468,0.012721393034825898,0.10420054329959172,0.007349739638645106,0.0,0.0,0.0,2.985074626861366e-05,0.0005893790286521042,4.157159139387609e-05
GLY 498,R GLY 498,0.0,0.0,0.0,-2.9850746268656744e-05,0.00017017543658196104,1.2003249811990914e-05,-0.09036318407960194,0.08094456328982226,0.005709389284406497,0.0903781094527363,0.08097568161702162,0.005711584201972789,0.0,0.0,0.0,-1.492537313437753e-05,0.0006106648521037828,4.307297761903425e-05
ASN 499,R ASN 499,0.0,0.0,0.0,-5.472636815920458e-05,0.00022744536220224053,1.604275890767213e-05,0.019815920398010042,0.3223574557828313,0.0227373418175752,-0.019711442786069663,0.3222279813402538,0.022728209394531424,0.0,0.0,0.0,4.975124378111998e-05,0.0005880336046597324,4.1476692502427046e-05
LYS 500,R LYS 500,0.0,0.0,0.0,-3.980099502487566e-05,0.00019549137019292056,1.3788898090376678e-05,-56.77452736318407,0.8499779689849218,0.05995282339999102,56.77353731343286,0.8498794470265164,0.05994587419684832,0.0,0.0,0.0,-0.0010298507462700392,0.0006141810691364875,4.3320992445876814e-05
TYR 501,R TYR 501,0.0,0.0,0.0,-0.00013930348258707584,0.00034626293813545697,2.442350453481616e-05,-0.46546766169154236,0.1250544565916694,0.00882066127005134,0.46531840796019913,0.12503383864148734,0.008819206991974448,0.0,0.0,0.0,-0.00028855721393025296,0.0006738309633170252,4.7528371580543966e-05
VAL 502,R VAL 502,0.0,0.0,0.0,-3.482587064676454e-05,0.00018333856490236237,1.2931705297168837e-05,0.4255970149253732,0.02879126786921904,0.0020307794566564175,-0.425492537313433,0.028797823197685313,0.0020312418338758373,0.0,0.0,0.0,6.965174129349125e-05,0.0006655147098032417,4.694178828491238e-05
PRO 503,R PRO 503,0.0,0.0,0.0,-4.975124378107579e-05,0.0002174305809293923,1.53363707012135e-05,-0.2430646766169155,0.03696483196241815,0.0026072982165641426,0.2430099502487562,0.03698190898986746,0.0026085027372084696,0.0,0.0,0.0,-0.00010447761193994012,0.0006181579526898854,4.360150018379374e-05
ARG 504,R ARG 504,0.0,0.0,0.0,-7.960199004975131e-05,0.00027067603002458614,1.9092015109585213e-05,-64.77065671641788,0.2839225887255703,0.02002635532008049,64.76770646766168,0.2838748732903423,0.020022989732775803,0.0,0.0,0.0,-0.0030298507462675696,0.0006141810691356849,4.33209924458202e-05
ALA 505,R ALA 505,0.0,0.0,0.0,-1.9900497512440038e-05,0.00013965839649372904,9.85074376846936e-06,-0.04683084577114432,0.04047271968361099,0.0028547255390709006,0.04682089552238811,0.04048509044638245,0.0028555981053994682,0.0,0.0,0.0,-2.985074626867e-05,0.0005269875692284346,3.7170837156725586e-05
ILE 506,R ILE 506,0.0,0.0,0.0,-4.4776119402977936e-05,0.00020681203672460907,1.4587396341049042e-05,0.19751741293532332,0.03672800313388443,0.002590593598972624,-0.19750746268656716,0.036729090156322815,0.0025906702716237493,0.0,0.0,0.0,-3.482587064685292e-05,0.0005497906381507472,3.877924162597305e-05
LEU 507,R LEU 507,0.0,0.0,0.0,-2.985074626865785e-05,0.00017017543658196733,1.2003249811991358e-05,-0.015960199004974994,0.049860585815559993,0.0035168945609146654,0.015915422885572145,0.04982015227877042,0.003514042599123847,0.0,0.0,0.0,-7.462686567150101e-05,0.0005980091224402915,4.2180311275670725e-05
VAL 508,R VAL 508,0.0,0.0,0.0,-4.975124378111114e-06,7.035888370017748e-05,4.962733015462517e-06,0.051721393034826,0.03388056267851353,0.0023897506348111966,-0.05179104477611937,0.03391555388646726,0.0023922187243235727,0.0,0.0,0.0,-7.462686567152531e-05,0.0005811320099681807,4.098989154661515e-05
ASP 509,R ASP 509,0.0,0.0,0.0,-9.950248756222228e-06,9.925341961824211e-05,7.000796438670086e-06,52.399686567164174,0.1828524029534294,0.012897414077241123,-52.39924378109458,0.18283161181147323,0.012895947583158375,0.0,0.0,0.0,0.0004328358208977305,0.0005957698459683912,4.2022364891455706e-05
LEU 510,R LEU 510,0.0,0.0,0.0,-1.4925373134324505e-05,0.00012125430454677407,8.55261921160504e-06,-0.15315422885572147,0.025771307554372513,0.0018177678798420227,0.1531094527363185,0.025689844678412548,0.0018120219316006632,0.0,0.0,0.0,-5.970149253738198e-05,0.0005785708163224431,4.080923887567655e-05
GLU 511,R GLU 511,0.0,0.0,0.0,-1.9900497512442247e-05,0.00013965839649374454,9.850743768470455e-06,49.801865671641806,0.168643068169105,0.011895164877802093,-49.80159203980099,0.16861892251767227,0.01189346177486408,0.0,0.0,0.0,0.00025373134328154136,0.0005645396200008214,3.981955459460584e-05
PRO 512,R PRO 512,0.0,0.0,0.0,0.0,0.0,0.0,0.21576616915422883,0.07564870400517777,0.005335848171543692,-0.21582587064676625,0.07559333808971186,0.005331942960969505,0.0,0.0,0.0,-5.9701492537103594e-05,0.0005699069579712602,4.0198137425233875e-05
GLY 513,R GLY 513,0.0,0.0,0.0,-2.9850746268655084e-05,0.0001701754365819516,1.2003249811990249e-05,0.11719900497512441,0.05780547409052901,0.004077283772238243,-0.11714925373134324,0.05781586495709134,0.004078016687455714,0.0,0.0,0.0,1.990049751246462e-05,0.0006145839429524338,4.3349408973859005e-05
THR 514,R THR 514,0.0,0.0,0.0,-1.9900497512439346e-05,0.00013965839649372422,9.85074376846902e-06,-0.024676616915422996,0.04529812688183159,0.0031950835202706426,0.02468159203980099,0.04530370823183202,0.0031954771983459802,0.0,0.0,0.0,-1.4925373134425032e-05,0.0006024627065956826,4.249444288155697e-05
MET 515,R MET 515,0.0,0.0,0.0,-2.4875621890551152e-05,0.0001557460282835918,1.098547782372207e-05,0.22592039800995045,0.08146173067165108,0.0057458674589503,-0.22589054726368157,0.08149570669153838,0.005748263942617483,0.0,0.0,0.0,4.975124378017214e-06,0.000618918270252094,4.365512884971016e-05
ASP 516,R ASP 516,0.0,0.0,0.0,-4.975124378109457e-06,7.035888370015405e-05,4.962733015460865e-06,50.763885572139344,0.22032978862890537,0.015540865045245003,-50.7635024875622,0.22027215468997885,0.015536799860630356,0.0,0.0,0.0,0.0003781094527375582,0.0006037349818566293,4.258418225930438e-05
SER 517,R SER 517,0.0,0.0,0.0,-4.975124378111114e-06,7.035888370017748e-05,4.962733015462517e-06,0.25505472636815935,0.06648728595813916,0.00468965156609104,-0.2550597014925373,0.06649487630663896,0.004690186947994757,0.0,0.0,0.0,-9.950248756104026e-06,0.0006148255405283461,4.3366449952956185e-05
VAL 518,R VAL 518,0.0,0.0,0.0,-1.990049751243562e-05,0.00013965839649369806,9.850743768467175e-06,0.05315422885572145,0.05534515034035374,0.0039037459151603517,-0.0531492537313433,0.05532668795383101,0.003902443678821142,0.0,0.0,0.0,-1.4925373134314562e-05,0.0006024627065958521,4.249444288156893e-05
ARG 519,R ARG 519,0.0,0.0,0.0,-2.9850746268662267e-05,0.00017017543658199254,1.2003249811993135e-05,-51.99067164179109,0.2805803893047399,0.0197906147491997,51.99013930348261,0.2805659888944153,0.0197895990225708,0.0,0.0,0.0,-0.0005621890547274971,0.0006208349249681518,4.3790319249818766e-05
SER 520,R SER 520,0.0,0.0,0.0,-4.975124378109457e-06,7.035888370015405e-05,4.962733015460865e-06,-0.04633333333333329,0.10032029964433764,0.007076048353575445,0.04639303482587068,0.10036416156482715,0.007079142134907486,0.0,0.0,0.0,5.472636815924877e-05,0.0005660283643115102,3.992456252187372e-05
GLY 521,R GLY 521,0.0,0.0,0.0,-9.950248756218914e-06,9.925341961820907e-05,7.000796438667756e-06,-0.004422885572139298,0.05336717154429911,0.003764230047954512,0.004432835820895517,0.053346858201939296,0.0037627972552568187,0.0,0.0,0.0,5.5234976349510277e-17,0.0006067612413298148,4.2797638144490576e-05
PRO 522,R PRO 522,0.0,0.0,0.0,-1.9900497512438933e-05,0.00013965839649372132,9.850743768468817e-06,0.055243781094527385,0.05137381559692552,0.003623629560121949,-0.05514925373134331,0.05135030034200605,0.0036219709219256248,0.0,0.0,0.0,7.462686567189207e-05,0.0005980091224404829,4.218031127568423e-05
PHE 523,R PHE 523,0.0,0.0,0.0,-3.9800995024880075e-05,0.00019549137019294228,1.378889809037821e-05,0.16304477611940307,0.03777272944369335,0.0026642829112122094,-0.16296517412935324,0.037804337600169435,0.0026665123786717873,0.0,0.0,0.0,3.9800995024897754e-05,0.0005887907839485781,4.1530099811607666e-05
GLY 524,R GLY 524,0.0,0.0,0.0,-4.975124378108905e-06,7.035888370014624e-05,4.962733015460314e-06,0.1514626865671642,0.06268606017326374,0.004421533771865986,-0.15141791044776118,0.0626785567021181,0.004421004517818356,0.0,0.0,0.0,3.980099502483699e-05,0.0005628710696011645,3.970186412368213e-05
GLN 525,R GLN 525,0.0,0.0,0.0,-3.980099502487621e-05,0.00019549137019292327,1.378889809037687e-05,0.16847761194029884,0.24282838102887236,0.017127793396475632,-0.16849253731343278,0.24283821609878398,0.017128487108820017,0.0,0.0,0.0,-5.472636815911179e-05,0.0005833426152087733,4.114581561809975e-05
ILE 526,R ILE 526,0.0,0.0,0.0,-4.4776119402992295e-05,0.00020681203672467542,1.4587396341053723e-05,0.1053781094527363,0.04619853671314463,0.0032585935329699062,-0.1053880597014925,0.046176911125700736,0.0032570681816405144,0.0,0.0,0.0,-5.472636815928854e-05,0.0005833426152078021,4.114581561803124e-05
PHE 527,R PHE 527,0.0,0.0,0.0,-4.9751243781102305e-05,0.00021743058092950818,1.5336370701221672e-05,-0.28025870646766166,0.05212559207884886,0.0036766557846849724,0.2801890547263681,0.05199334132263989,0.0036673275355763742,0.0,0.0,0.0,-0.00011940298507479046,0.0005948967398928135,4.196078073719689e-05
ARG 528,R ARG 528,0.0,0.0,0.0,-4.477611940298511e-05,0.00020681203672464225,1.4587396341051383e-05,-59.2172636815921,0.28058895968599196,0.01979121925728394,59.21587562189054,0.2806171227957922,0.019793205729886593,0.0,0.0,0.0,-0.0014328358208934556,0.0006282855277572788,4.431584425110022e-05
PRO 529,R PRO 529,0.0,0.0,0.0,-1.4925373134327818e-05,0.00012125430454680099,8.552619211606937e-06,0.04633333333333329,0.044156588543211285,0.003114565614022609,-0.04629850746268654,0.04414844303764231,0.0031139910743584057,0.0,0.0,0.0,1.9900497512161655e-05,0.0005550330455402383,3.914901253284528e-05
ASP 530,R ASP 530,0.0,0.0,0.0,-1.4925373134327818e-05,0.00012125430454680099,8.552619211606937e-06,56.22832835820896,0.38049461348031904,0.026838020747615494,-56.227412935323414,0.38049664276080386,0.026838163882024826,0.0,0.0,0.0,0.0009004975124412623,0.0005901764229395398,4.162783525035143e-05
ASN 531,R ASN 531,0.0,0.0,0.0,-2.985074626865122e-05,0.00017017543658192955,1.2003249811988693e-05,-0.11397512437810885,0.052027110978083047,0.0036697094634179626,0.11387064676616908,0.0520893146487524,0.003674096972057656,0.0,0.0,0.0,-0.0001343283582086068,0.0006204361101734567,4.376218902312099e-05
PHE 532,R PHE 532,0.0,0.0,0.0,-2.487562189055557e-05,0.00015574602828361946,1.0985477823724022e-05,0.07169651741293533,0.05913844485200282,0.004171304280505568,-0.07175124378109454,0.05903205816747225,0.004163800342353631,0.0,0.0,0.0,-7.960199004946851e-05,0.0005847411646598353,4.1244461690486555e-05
VAL 533,R VAL 533,0.0,0.0,0.0,-4.975124378108905e-06,7.035888370014624e-05,4.962733015460314e-06,0.13978606965174148,0.0384077236865348,0.002709071951740576,-0.13979601990049756,0.038475852530384345,0.0027138773898728553,0.0,0.0,0.0,-1.4925373134152172e-05,0.0005506903125183696,3.8842699763063336e-05
PHE 534,R PHE 534,0.0,0.0,0.0,-3.4825870646763993e-05,0.00018333856490235947,1.2931705297168632e-05,0.037432835820895474,0.041457965482020104,0.002924219419515998,-0.03740298507462688,0.041511753308323705,0.0029280133202629786,0.0,0.0,0.0,-4.975124378380661e-06,0.000610826961172979,4.3084411911159095e-05
GLY 535,R GLY 535,0.0,0.0,0.0,0.0,0.0,0.0,0.024104477611940255,0.036023403529393705,0.0025408949747763006,-0.024044776119402964,0.03609375554204606,0.002545857223145417,0.0,0.0,0.0,5.970149253729195e-05,0.0006038169720775776,4.25899654035933e-05
GLN 536,R GLN 536,0.0,0.0,0.0,-1.9900497512437276e-05,0.0001396583964937097,9.850743768467997e-06,-0.23961194029850771,0.2569154741397526,0.018121420333070754,0.23958208955223886,0.25694569276882157,0.018123551790823863,0.0,0.0,0.0,-4.975124378111998e-05,0.0005708616493488316,4.026547616300068e-05
SER 537,R SER 537,0.0,0.0,0.0,0.0,0.0,0.0,-0.11502487562189054,0.08615648367772971,0.006077009803987953,0.11494527363184083,0.08609367795102066,0.006072579829589449,0.0,0.0,0.0,-7.960199004969663e-05,0.0005674695869695428,4.0026218530205656e-05
GLY 538,R GLY 538,0.0,0.0,0.0,-4.975124378108905e-06,7.035888370014624e-05,4.962733015460314e-06,-0.1957014925373134,0.08188233547868545,0.005775534634615374,0.19564676616915416,0.08183151968477954,0.005771950364870583,0.0,0.0,0.0,-5.970149253726419e-05,0.00056110934049248,3.957760133336802e-05
ALA 539,R ALA 539,0.0,0.0,0.0,-1.4925373134328925e-05,0.00012125430454680997,8.55261921160757e-06,-0.0861243781094528,0.05880162664633559,0.004147546956034694,0.08615422885572142,0.05878911713116675,0.004146664602866609,0.0,0.0,0.0,1.4925373134373113e-05,0.0006346355709094495,4.476374176088988e-05
GLY 540,R GLY 540,0.0,0.0,0.0,0.0,0.0,0.0,-0.08016915422885582,0.03726510170061664,0.0026284776109054744,0.08020895522388057,0.03723030541369483,0.0026260232700626284,0.0,0.0,0.0,3.980099502476353e-05,0.000571641574546721,4.032048784490357e-05
ASN 541,R ASN 541,0.0,0.0,0.0,-9.950248756218362e-06,9.925341961820355e-05,7.000796438667366e-06,-0.3744477611940296,0.0765935093795001,0.005402489604405482,0.3744228855721392,0.07653604668014133,0.005398436498098671,0.0,0.0,0.0,-3.482587064636685e-05,0.0005762989606693233,4.0648994533197395e-05
ASN 542,R ASN 542,0.0,0.0,0.0,-9.95024875621781e-06,9.925341961819804e-05,7.000796438666977e-06,0.45071641791044736,0.05030953124838562,0.003548560730194995,-0.45069154228855707,0.05032060771004204,0.003549342003561853,0.0,0.0,0.0,1.4925373134187523e-05,0.0005857139364268329,4.131307572059483e-05
TRP 543,R TRP 543,0.0,0.0,0.0,-2.985074626864901e-05,0.00017017543658191697,1.2003249811987806e-05,0.17100497512437815,0.03304037896142798,0.002330488644674989,-0.17094527363184078,0.03302617671345268,0.002329486895340518,0.0,0.0,0.0,2.9850746268746225e-05,0.0006141810691346784,4.332099244574921e-05
ALA 544,R ALA 544,0.0,0.0,0.0,-4.975124378108905e-06,7.035888370014624e-05,4.962733015460314e-06,0.1913731343283582,0.043928198704473995,0.003098456236876609,-0.19133830845771144,0.04395242764223774,0.0031001652143794653,0.0,0.0,0.0,2.985074626871529e-05,0.000597760728194029,4.216279089641015e-05
LYS 545,R LYS 545,0.0,0.0,0.0,-9.950248756213392e-06,9.925341961815396e-05,7.000796438663869e-06,-48.799601990049766,0.23571895061182588,0.016626332838884084,48.79937313432836,0.23573008232990528,0.016627118009738512,0.0,0.0,0.0,-0.00023880597014954558,0.0006329953802439985,4.464805163138507e-05
GLY 546,R GLY 546,0.0,0.0,0.0,-9.95024875621781e-06,9.925341961819804e-05,7.000796438666977e-06,0.17085074626865657,0.04005639819999484,0.0028253604857452607,-0.1707910447761194,0.040074881643111994,0.0028266642073021264,0.0,0.0,0.0,4.975124378092666e-05,0.0005964342117671709,4.206922564180528e-05
HIE 547,R HIE 547,0.0,0.0,0.0,-3.4825870646755706e-05,0.00018333856490231586,1.2931705297165557e-05,-0.30719900497512437,0.061532826647479194,0.004340190950718658,0.3071492537313432,0.061513721415051695,0.004338843371525388,0.0,0.0,0.0,-8.457711442779615e-05,0.000629151640180451,4.437693511115274e-05
TYR 548,R TYR 548,0.0,0.0,0.0,-2.985074626865785e-05,0.00017017543658196733,1.2003249811991358e-05,0.14178606965174137,0.11252607881247155,0.00793697763601359,-0.14181094527363175,0.11255213973447128,0.007938815831721365,0.0,0.0,0.0,-5.472636815901015e-05,0.0006083907896953867,4.291257762403915e-05
THR 549,R THR 549,0.0,0.0,0.0,0.0,0.0,0.0,0.10272636815920433,0.14586922430126392,0.010288821784959101,-0.10268656716417929,0.1458948925435882,0.010290632283178124,0.0,0.0,0.0,3.980099502512311e-05,0.0005802795347990251,4.092976258429593e-05
GLU 550,R GLU 550,0.0,0.0,0.0,-1.9900497512440038e-05,0.00013965839649372904,9.85074376846936e-06,49.96824378109449,0.3655697322434339,0.025785300792850775,-49.967880597014904,0.36549430262199034,0.025779980397571668,0.0,0.0,0.0,0.0003432835820868079,0.0005700372373072243,4.020732662107981e-05
GLY 551,R GLY 551,0.0,0.0,0.0,-9.9502487562156e-06,9.9253419618176e-05,7.000796438665423e-06,0.10549751243781084,0.046827631888019854,0.00330296648532551,-0.1054925373134328,0.046913503492917216,0.0033090234013296196,0.0,0.0,0.0,-4.975124378209985e-06,0.0005773288330499577,4.0721636130054826e-05
ALA 552,R ALA 552,0.0,0.0,0.0,-1.9900497512440038e-05,0.00013965839649372904,9.85074376846936e-06,0.18020398009950236,0.06619083810343739,0.004668741746626581,-0.1802487562189053,0.06618478437324304,0.004668314749421364,0.0,0.0,0.0,-6.467661691545001e-05,0.0005908051845323012,4.167218467363888e-05
GLU 553,R GLU 553,0.0,0.0,0.0,-1.4925373134329477e-05,0.00012125430454681447,8.552619211607889e-06,50.903626865671654,0.610290417020529,0.043046567004594576,-50.90325870646766,0.6102407588953623,0.04304306439050677,0.0,0.0,0.0,0.000353233830849296,0.000572679822549926,4.0393720212627036e-05
LEU 554,R LEU 554,0.0,0.0,0.0,-1.990049751243341e-05,0.00013965839649368256,9.850743768466082e-06,0.136213930348259,0.0404451474864306,0.002852780746230823,-0.13619402985074625,0.04048508310979578,0.002855597587916544,0.0,0.0,0.0,2.242540039790117e-16,0.0005901344816801533,4.162487694200824e-05
VAL 555,R VAL 555,0.0,0.0,0.0,-3.482587064676675e-05,0.00018333856490237402,1.293170529716966e-05,0.2649203980099504,0.032242915560192445,0.0022742399132880723,-0.26486069651741295,0.03214195035540213,0.0022671183768327606,0.0,0.0,0.0,2.4875621890644638e-05,0.0006264311848127209,4.4185048984476e-05
ASP 556,R ASP 556,0.0,0.0,0.0,-1.4925373134326714e-05,0.00012125430454679203,8.552619211606305e-06,55.8606865671642,0.6099658715403684,0.04302367533143678,-55.85977114427862,0.6099211982061603,0.04302052431739383,0.0,0.0,0.0,0.0009004975124375858,0.0005985469563423975,4.221824715416179e-05
SER 557,R SER 557,0.0,0.0,0.0,-1.990049751243783e-05,0.00013965839649371354,9.850743768468268e-06,0.3772288557213932,0.14987098054372686,0.010571083907094702,-0.3771592039800996,0.1497863637104365,0.010565115495855782,0.0,0.0,0.0,4.975124378111887e-05,0.00059643421176699,4.2069225641792516e-05
VAL 558,R VAL 558,0.0,0.0,0.0,-3.4825870646760124e-05,0.0001833385649023391,1.2931705297167197e-05,0.2583582089552241,0.03834435547498544,0.0027046023027204624,-0.25828358208955216,0.03841646852373819,0.002709688764998857,0.0,0.0,0.0,3.9800995024887116e-05,0.0006054544448387531,4.2705463826911603e-05
LEU 559,R LEU 559,0.0,0.0,0.0,-5.472636815921121e-05,0.00022744536220226804,1.604275890767407e-05,0.32023383084577084,0.03337157085074025,0.002353849119388423,-0.32020895522388076,0.03332616021430692,0.002350646100056263,0.0,0.0,0.0,-2.9850746268998095e-05,0.0006380196955830399,4.500243951109347e-05
ASP 560,R ASP 560,0.0,0.0,0.0,-1.4925373134324505e-05,0.00012125430454677407,8.55261921160504e-06,57.789268656716416,0.3990156014644845,0.028144390515215584,-57.788203980099524,0.39893756064692143,0.02813888594036297,0.0,0.0,0.0,0.001049751243780875,0.0005620789748261933,3.964599406599509e-05
VAL 561,R VAL 561,0.0,0.0,0.0,-2.4875621890545077e-05,0.00015574602828355376,1.0985477823719389e-05,0.3403184079601991,0.033811271773742546,0.0023848632312212874,-0.340179104477612,0.03375884275081939,0.0023811651730750276,0.0,0.0,0.0,0.00011442786069643163,0.0006323302840126162,4.4601139360292114e-05
VAL 562,R VAL 562,0.0,0.0,0.0,-3.980099502486903e-05,0.000195491370192888,1.378889809037438e-05,0.32004975124378116,0.039219848671162655,0.0027663548314842247,-0.320034825870647,0.039155561433065866,0.0027618203593295023,0.0,0.0,0.0,-2.4875621890575523e-05,0.0005768141267071834,4.068533154382178e-05
ARG 563,R ARG 563,0.0,0.0,0.0,-3.4825870646760124e-05,0.0001833385649023391,1.2931705297167197e-05,-59.4304328358209,0.2932868745098832,0.0206868611124417,59.429014925373124,0.2931921665819224,0.020680180930264278,0.0,0.0,0.0,-0.0014527363184034432,0.000614100462654048,4.3315306902976964e-05
LYS 564,R LYS 564,0.0,0.0,0.0,-4.477611940298511e-05,0.00020681203672464225,1.4587396341051383e-05,-57.16458706467658,0.4532425175755393,0.03196926226926203,57.16354726368159,0.4531190622598282,0.0319605544026929,0.0,0.0,0.0,-0.0010845771144290801,0.0006524435091350713,4.6019816876382185e-05
GLU 565,R GLU 565,0.0,0.0,0.0,-2.9850746268660058e-05,0.00017017543658197993,1.2003249811992248e-05,60.6792985074627,0.2691365971089421,0.018983431883789422,-60.67758208955221,0.2690160706150687,0.01897493060038458,0.0,0.0,0.0,0.0016865671641752799,0.0006036939825711358,4.258129039267676e-05
SER 566,R SER 566,0.0,0.0,0.0,-5.472636815920624e-05,0.00022744536220224742,1.6042758907672615e-05,0.6018606965174127,0.07217716247951811,0.005090984512004181,-0.6016616915422881,0.07205045892959212,0.00508204753265878,0.0,0.0,0.0,0.0001442786069652433,0.0006495919898089064,4.581868621085754e-05
GLU 567,R GLU 567,0.0,0.0,0.0,-4.477611940298456e-05,0.0002068120367246397,1.4587396341051204e-05,65.098855721393,0.5550661688713985,0.039151348872486925,-65.09587064676616,0.5548516839906165,0.03913622027545417,0.0,0.0,0.0,0.002940298507462586,0.0006200769575445269,4.3736856349897016e-05
SER 568,R SER 568,0.0,0.0,0.0,-3.482587064676233e-05,0.00018333856490235074,1.2931705297168017e-05,0.4012139303482589,0.1086422721068199,0.00766303503274623,-0.4011044776119403,0.10858856591104718,0.0076592468897729565,0.0,0.0,0.0,7.462686567161038e-05,0.0006144228251248979,4.3338044598530094e-05
CYS 569,R CYS 569,0.0,0.0,0.0,-7.462686567163136e-05,0.00026278831136800816,1.853565833223088e-05,-0.3959800995024872,0.15070547072834822,0.010629944306414674,0.39573631840795975,0.1506123987297287,0.010623379513796126,0.0,0.0,0.0,-0.00031840796019904505,0.0006293876458058136,4.4393581664469486e-05
ASP 570,R ASP 570,0.0,0.0,0.0,-0.00011940298507462749,0.0003242621042149335,2.2871685359708725e-05,70.20845771144278,0.5460779011158082,0.038517365346930045,-70.20316915422885,0.5457392733455987,0.03849348038561752,0.0,0.0,0.0,0.005169154228853113,0.0007270493636660353,5.128210811746217e-05
CYM 571,R CYM 571,0.0,0.0,0.0,-9.452736318408023e-05,0.0002925610035420748,2.0635662121959428e-05,74.105407960199,0.3866178293934783,0.02726991909754574,-74.09794029850744,0.3863227666370628,0.02724910697538166,0.0,0.0,0.0,0.00737313432835863,0.0007498421902710811,5.2889790149351596e-05
LEU 572,R LEU 572,0.0,0.0,0.0,-7.960199004974469e-05,0.00027067603002456364,1.9092015109583628e-05,0.5170746268656715,0.08182592494448235,0.005771555742316534,-0.5167462686567166,0.08175384907948202,0.005766471902777814,0.0,0.0,0.0,0.0002487562189054342,0.000637010231548979,4.493123740801429e-05
GLN 573,R GLN 573,0.0,0.0,0.0,-0.00017412935323382273,0.00037922067662007203,2.6748164169689902e-05,0.6855174129353231,0.2039403896549453,0.014384845973960989,-0.6850597014925374,0.20383699081322676,0.014377552781991886,0.0,0.0,0.0,0.00028358208955196675,0.0006868915521795288,4.844959449001382e-05
GLY 574,R GLY 574,0.0,0.0,0.0,-4.477611940299119e-05,0.0002068120367246703,1.4587396341053362e-05,0.08109452736318402,0.04953631784832858,0.0034940224620096595,-0.08108955223880597,0.049532259354030383,0.0034937361978936376,0.0,0.0,0.0,-3.9800995024894434e-05,0.0005628710696011913,3.970186412368402e-05
PHE 575,R PHE 575,0.0,0.0,0.0,-8.955223880595587e-05,0.00028553920104038716,2.01403823609604e-05,0.4327910447761191,0.04852148438751053,0.0034224416287681973,-0.4326915422885571,0.04844953653192928,0.003417366818317731,0.0,0.0,0.0,9.950248756310604e-06,0.0006690756209722982,4.719295559306797e-05
GLN 576,R GLN 576,0.0,0.0,0.0,-2.487562189055999e-05,0.0001557460282836471,1.0985477823725974e-05,-0.006636815920397813,0.12794643794532393,0.009024645906945843,0.006606965174129359,0.1279137215098182,0.009022338267510794,0.0,0.0,0.0,-5.4726368159182486e-05,0.000600157566168815,4.2331850812154025e-05
LEU 577,R LEU 577,0.0,0.0,0.0,-7.462686567165346e-05,0.00026278831136808596,1.8535658332236366e-05,0.3602736318407962,0.03715276720098194,0.0026205541462227737,-0.3601791044776118,0.03705915348344448,0.002613951143697847,0.0,0.0,0.0,1.9900497512590278e-05,0.0006384075259610074,4.502979495677308e-05
THR 578,R THR 578,0.0,0.0,0.0,-2.985074626864459e-05,0.00017017543658189176,1.2003249811986027e-05,-0.2520199004975124,0.054601857001843626,0.0038513180453988508,0.2519253731343283,0.05463564891463723,0.0038537015431528952,0.0,0.0,0.0,-0.00012437810945258122,0.0006063123477248097,4.276597563086285e-05
HIE 579,R HIE 579,0.0,0.0,0.0,-2.4875621890542316e-05,0.00015574602828353647,1.098547782371817e-05,0.016323383084577144,0.10911580365584173,0.007696435372953557,-0.016343283582089526,0.10911556048275994,0.007696418220846844,0.0,0.0,0.0,-4.4776119403004444e-05,0.0006173165122087983,4.3542149548359676e-05
SER 580,R SER 580,0.0,0.0,0.0,-1.4925373134324505e-05,0.00012125430454677407,8.55261921160504e-06,-0.06672139303482592,0.06886559113113416,0.004857404278785625,0.06673134328358211,0.06889538874074137,0.004859506040115576,0.0,0.0,0.0,-4.97512437812879e-06,0.0006654031242705195,4.6933917648282495e-05
LEU 581,R LEU 581,0.0,0.0,0.0,-3.4825870646760124e-05,0.0001833385649023391,1.2931705297167197e-05,-0.25647761194029844,0.032997975910616525,0.0023274977640761,0.2565074626865671,0.03295362630420112,0.0023243695840310845,0.0,0.0,0.0,-4.975124377918897e-06,0.0006108269611728705,4.3084411911151444e-05
GLY 582,R GLY 582,0.0,0.0,0.0,-4.975124378111114e-06,7.035888370017748e-05,4.962733015462517e-06,-0.25960696517412946,0.02191457297554088,0.0015457347971711078,0.2596119402985075,0.021934970754627862,0.001547173545576333,0.0,0.0,0.0,-4.418798107960822e-17,0.000546358364708101,3.8537147723453215e-05
GLY 583,R GLY 583,0.0,0.0,0.0,-4.975124378108905e-06,7.035888370014624e-05,4.962733015460314e-06,0.20269154228855715,0.034650700180436006,0.002444071945870128,-0.20267661691542285,0.03456984998316097,0.0024383692126512028,0.0,0.0,0.0,9.950248756133852e-06,0.0005277385315892772,3.7223805957615106e-05
GLY 584,R GLY 584,0.0,0.0,0.0,-4.975124378111114e-06,7.035888370017748e-05,4.962733015462517e-06,0.2793631840796018,0.051138505104174226,0.003607032037679184,-0.27930348258706467,0.051081755150588354,0.0036030292045829866,0.0,0.0,0.0,5.4726368159289646e-05,0.0006245317049588116,4.405107000573933e-05
THR 585,R THR 585,0.0,0.0,0.0,-1.4925373134327818e-05,0.00012125430454680099,8.552619211606937e-06,0.0782089552238806,0.06218617625179119,0.004386274678621099,-0.07820398009950245,0.06216638870528284,0.004384878972703273,0.0,0.0,0.0,-9.950248756245703e-06,0.0005984228837313975,4.220949574694009e-05
GLY 586,R GLY 586,0.0,0.0,0.0,-9.950248756222228e-06,9.925341961824211e-05,7.000796438670086e-06,0.2392736318407959,0.04257390122967641,0.003002931458234924,-0.23926865671641775,0.042559498448006904,0.003001915564344249,0.0,0.0,0.0,-4.975124378206394e-06,0.0005858829492543716,4.132499696628766e-05
SER 587,R SER 587,0.0,0.0,0.0,-2.98507462686468e-05,0.00017017543658190437,1.2003249811986916e-05,0.27030845771144274,0.06116745125183959,0.004314419357372958,-0.2703034825870647,0.06121719296275947,0.004317927867145223,0.0,0.0,0.0,-2.4875621890643808e-05,0.0006264311848129612,4.4185048984492946e-05
GLY 588,R GLY 588,0.0,0.0,0.0,0.0,0.0,0.0,0.34156716417910427,0.06308548032060589,0.004449706696847324,-0.34158706467661687,0.06310217278974503,0.004450884092839839,0.0,0.0,0.0,-1.9900497512546916e-05,0.000581302354984219,4.100190675763975e-05
MET 589,R MET 589,0.0,0.0,0.0,-2.487562189055999e-05,0.00015574602828364714,1.0985477823725976e-05,0.3511990049751241,0.15662221301894044,0.011047279129898111,-0.35110945273631866,0.1566718469352053,0.011050780036421643,0.0,0.0,0.0,6.467661691540776e-05,0.0006470722582244705,4.5640958048235305e-05
GLY 590,R GLY 590,0.0,0.0,0.0,-3.482587064676896e-05,0.00018333856490238565,1.293170529717048e-05,0.31066666666666654,0.03487551898126203,0.00245992944142265,-0.31063681592039794,0.03486680323704928,0.002459314680225709,0.0,0.0,0.0,-4.975124378042347e-06,0.0005858829492544598,4.132499696629388e-05
THR 591,R THR 591,0.0,0.0,0.0,-3.482587064677117e-05,0.00018333856490239728,1.29317052971713e-05,0.48054726368159134,0.05578868271772193,0.003935030276947151,-0.48050248756218894,0.055751235345671175,0.003932388942977008,0.0,0.0,0.0,9.950248755954338e-06,0.0005984228837316315,4.22094957469566e-05
LEU 592,R LEU 592,0.0,0.0,0.0,-2.9850746268655637e-05,0.00017017543658195473,1.2003249811990469e-05,0.4403582089552239,0.046215061239268974,0.003259759083175501,-0.4403134328358211,0.0462156557292444,0.003259801015265285,0.0,0.0,0.0,1.4925373134251043e-05,0.0005941473420648766,4.190792228994996e-05
LEU 593,R LEU 593,0.0,0.0,0.0,-3.482587064676454e-05,0.00018333856490236237,1.2931705297168837e-05,0.30143283582089564,0.034298466328039096,0.0024192272855156132,-0.30142786069651734,0.03426101188266969,0.0024165854526320405,0.0,0.0,0.0,-2.9850746268631334e-05,0.0005893790286521784,4.157159139388132e-05
ILE 594,R ILE 594,0.0,0.0,0.0,-6.467661691543123e-05,0.0002459543700360173,1.734828366061682e-05,0.3660348258706468,0.033436265667469565,0.0023584123399233024,-0.3658905472636817,0.03346027510568436,0.002360105835121706,0.0,0.0,0.0,7.960199004999877e-05,0.0006178375390607382,4.3578899948935715e-05
SER 595,R SER 595,0.0,0.0,0.0,-4.975124378109789e-05,0.0002174305809294889,1.5336370701220314e-05,0.4414875621890548,0.19665311807921007,0.013870841468209407,-0.4413880597014929,0.19661126293564743,0.013867889234008102,0.0,0.0,0.0,4.9751243781060326e-05,0.0005880336046603235,4.147669250246874e-05
LYS 596,R LYS 596,0.0,0.0,0.0,-2.4875621890548943e-05,0.00015574602828357796,1.0985477823721097e-05,-57.28226865671643,0.4804964860414364,0.03389160898647893,57.281213930348265,0.4803524400598819,0.033881448766321785,0.0,0.0,0.0,-0.0010796019900500985,0.0006258382166582575,4.414322423566655e-05
ILE 597,R ILE 597,0.0,0.0,0.0,-7.960199004974469e-05,0.00027067603002456364,1.9092015109583628e-05,0.32529850746268674,0.043081208145600944,0.0030387141291391357,-0.32527363184079616,0.04307600307640451,0.003038346991865341,0.0,0.0,0.0,-5.4726368159385753e-05,0.0006706275740201433,4.730242192089957e-05
ARG 598,R ARG 598,0.0,0.0,0.0,-0.0001243781094527182,0.00033001241695073807,2.3277281147510286e-05,-65.36366666666663,0.6914102923556708,0.048768321847258406,65.36078109452735,0.6911078868656529,0.048746991808598844,0.0,0.0,0.0,-0.003009950248757441,0.0007726033380222494,5.449523772717123e-05
GLU 599,R GLU 599,0.0,0.0,0.0,-5.970149253731791e-05,0.0002369329532296826,1.6711961981298693e-05,62.8069950248756,1.0348024951449442,0.07298934032300247,-62.804766169154256,1.034562901932586,0.07297244072080984,0.0,0.0,0.0,0.0021691542288575947,0.0006700737177006434,4.726335590822208e-05
GLU 600,R GLU 600,0.0,0.0,0.0,-7.96019900497469e-05,0.0002706760300245712,1.909201510958416e-05,62.40826368159205,0.3393153409775433,0.023933458815207552,-62.40611442786069,0.33920177273603086,0.0239254483290824,0.0,0.0,0.0,0.0020696517412928093,0.000650391675415508,4.58750916845257e-05
TYR 601,R TYR 601,0.0,0.0,0.0,-9.950248756219577e-05,0.0002993355016217381,2.111349837397273e-05,-0.12747761194029852,0.18169927795186058,0.012816078910801772,0.12741791044776116,0.18164662670319173,0.012812365178059967,0.0,0.0,0.0,-0.00015920398009939215,0.0007014748948064373,4.947822416865919e-05
PRO 602,R PRO 602,0.0,0.0,0.0,-6.467661691541963e-05,0.0002459543700359732,1.734828366061371e-05,0.09327363184079611,0.11163096519020743,0.00787384118909766,-0.09328855721393034,0.11164908743372712,0.007875119433599274,0.0,0.0,0.0,-7.960199004983085e-05,0.0006097318885513782,4.30071714438898e-05
ASP 603,R ASP 603,0.0,0.0,0.0,-0.00012437810945273864,0.0003300124169507922,2.3277281147514104e-05,71.29829850746268,0.6026436291320632,0.04250720417334158,-71.29262189054727,0.6022841483417846,0.04248184835340074,0.0,0.0,0.0,0.005552238805968663,0.0007652317066533794,5.397528294039541e-05
ARG 604,R ARG 604,0.0,0.0,0.0,-0.0001940298507462589,0.0003954519790892867,2.7893031973323446e-05,-71.16410447761199,0.5910822639942751,0.04169172835201365,71.15837313432833,0.5907251931364841,0.041666542515604275,0.0,0.0,0.0,-0.005925373134331198,0.0007527085321672906,5.3091966318355917e-05
ILE 605,R ILE 605,0.0,0.0,0.0,-0.00016417910447760105,0.0003704380192832846,2.6128683284880768e-05,-0.3140696517412937,0.06247542899602093,0.004406676994122851,0.3138258706467661,0.06243216838391533,0.004403625625814047,0.0,0.0,0.0,-0.0004079601990053853,0.0006930617903060052,4.88848095311452e-05
MET 606,R MET 606,0.0,0.0,0.0,-8.955223880598238e-05,0.0002855392010404717,2.0140382360966362e-05,-0.3585422885572141,0.11157965475818805,0.007870222030270393,0.35835323383084594,0.1115680619164418,0.007869404334260286,0.0,0.0,0.0,-0.0002786069651741981,0.0005918098136005247,4.174304574452244e-05
ASN 607,R ASN 607,0.0,0.0,0.0,-6.46766169154224e-05,0.00024595437003598373,1.734828366061445e-05,-0.8003731343283582,0.08218184590071392,0.005796660470923548,0.8001990049751245,0.08210459412919408,0.005791211551087664,0.0,0.0,0.0,-0.00023880597015021724,0.0005753532915639427,4.058229217744408e-05
THR 608,R THR 608,0.0,0.0,0.0,-4.4776119402982354e-05,0.00020681203672462948,1.4587396341050482e-05,0.1302288557213925,0.060606859398530936,0.004274878256771228,-0.13022885572139303,0.06066216179641972,0.00427877898716096,0.0,0.0,0.0,-4.4776119403486094e-05,0.0006332299533013432,4.466459713914473e-05
PHE 609,R PHE 609,0.0,0.0,0.0,-5.472636815920458e-05,0.00022744536220224053,1.604275890767213e-05,-0.15969154228855717,0.05792647920548732,0.004085818814971474,0.15967164179104468,0.05795951273268299,0.004088148820329855,0.0,0.0,0.0,-7.462686567160043e-05,0.0006062715227341137,4.276309605804236e-05
SER 610,R SER 610,0.0,0.0,0.0,-3.4825870646760124e-05,0.0001833385649023391,1.2931705297167197e-05,0.001308457711442812,0.0647653581786544,0.004568196145082569,-0.0013134328358208925,0.06478772278401995,0.004569773622717069,0.0,0.0,0.0,-3.980099502481462e-05,0.0005802795347988053,4.0929762584280425e-05
VAL 611,R VAL 611,0.0,0.0,0.0,-1.4925373134322296e-05,0.00012125430454675613,8.552619211603774e-06,-0.025044776119402926,0.05572929403827587,0.00393084132247926,0.025039800995024876,0.05572719985734522,0.0039306936103454355,0.0,0.0,0.0,-1.990049751235097e-05,0.0005368064680395367,3.78634088796226e-05
VAL 612,R VAL 612,0.0,0.0,0.0,-2.4875621890548943e-05,0.00015574602828357794,1.0985477823721095e-05,-0.02181592039800995,0.03969273709863957,0.0027997098093953355,0.021800995024875633,0.039731188784052324,0.0028024219821681617,0.0,0.0,0.0,-3.980099502495078e-05,0.0005716415745465283,4.032048784488998e-05
PRO 613,R PRO 613,0.0,0.0,0.0,-2.4875621890551152e-05,0.0001557460282835918,1.098547782372207e-05,0.3586119402985076,0.046639174453966925,0.0032896737228369903,-0.3585721393034827,0.04659314770259985,0.0032864272461080924,0.0,0.0,0.0,1.4925373134209617e-05,0.0006577332697471121,4.639292782204663e-05
SER 614,R SER 614,0.0,0.0,0.0,-1.4925373134325057e-05,0.00012125430454677856,8.552619211605355e-06,-0.373124378109453,0.05158762484887599,0.003638710501971276,0.3730696517412938,0.051622579081471665,0.0036411759834429824,0.0,0.0,0.0,-6.96517412935335e-05,0.0006109485147466065,4.309298563918411e-05
PRO 615,R PRO 615,0.0,0.0,0.0,-1.990049751243783e-05,0.00013965839649371356,9.85074376846827e-06,-0.28831840796019903,0.0348794385460307,0.0024602059062052155,0.2882388059701492,0.03487921855677798,0.0024601903893597212,0.0,0.0,0.0,-9.950248756211623e-05,0.0006068020333726967,4.280051539335144e-05
LYS 616,R LYS 616,0.0,0.0,0.0,-9.950248756218914e-06,9.925341961820907e-05,7.000796438667756e-06,-52.67268159203976,0.7331538415210761,0.05171268478667806,52.67222388059698,0.7331331146598544,0.051711222826608734,0.0,0.0,0.0,-0.00046766169154169356,0.000615067043204109,4.338348423831293e-05
VAL 617,R VAL 617,0.0,0.0,0.0,-1.4925373134327818e-05,0.00012125430454680099,8.552619211606937e-06,0.002079601990049783,0.06758781744152002,0.004767277071782745,-0.0020199004975124495,0.0675343995779799,0.004763509266197089,0.0,0.0,0.0,4.477611940305305e-05,0.0005841906206202978,4.120562930802407e-05
SER 618,R SER 618,0.0,0.0,0.0,-9.950248756220019e-06,9.925341961822007e-05,7.000796438668532e-06,-0.19377611940298506,0.1136045100484524,0.008013044310443997,0.19377114427860712,0.11355116918406737,0.008009281935959988,0.0,0.0,0.0,-1.4925373134272031e-05,0.0005771573152703635,4.0709538198666974e-05
ASP 619,R ASP 619,0.0,0.0,0.0,-1.990049751243838e-05,0.00013965839649371744,9.850743768468542e-06,49.90842288557215,0.31712807223534506,0.02236848954168895,-49.9081393034826,0.31708716333115,0.022365604050066594,0.0,0.0,0.0,0.000263681592038939,0.0006190382350299402,4.366359051272129e-05
THR 620,R THR 620,0.0,0.0,0.0,-1.9900497512440038e-05,0.00013965839649372904,9.85074376846936e-06,0.012368159203979802,0.08544227215925308,0.006026633207652633,-0.012447761194029903,0.08545615679278896,0.006027612554191867,0.0,0.0,0.0,-9.950248756254265e-05,0.0005554342581873346,3.9177311891010923e-05
VAL 621,R VAL 621,0.0,0.0,0.0,-4.975124378108905e-06,7.035888370014624e-05,4.962733015460314e-06,0.24652736318407975,0.03800615945776168,0.0026807477949155,-0.24650746268656706,0.038011273452522774,0.0026811085082939262,0.0,0.0,0.0,1.4925373134366484e-05,0.0005857139364282392,4.131307572069402e-05
VAL 622,R VAL 622,0.0,0.0,0.0,-9.950248756220019e-06,9.925341961822007e-05,7.000796438668532e-06,0.18778606965174147,0.022380895481688493,0.001578626650699849,-0.18783084577114426,0.02239472316535375,0.0015796019803049257,0.0,0.0,0.0,-5.4726368159071186e-05,0.0005833426152078093,4.114581561803176e-05
GLU 623,R GLU 623,0.0,0.0,0.0,-1.4925373134326714e-05,0.00012125430454679203,8.552619211606305e-06,52.32695024875624,0.2579550030395895,0.018194743048276587,-52.326452736318416,0.25789027132583703,0.018190177225226353,0.0,0.0,0.0,0.00048258706467849697,0.000607535821791376,4.285227283775977e-05
PRO 624,R PRO 624,0.0,0.0,0.0,-1.4925373134333343e-05,0.00012125430454684587,8.552619211610103e-06,0.3268208955223883,0.025505589304406506,0.0017990255595753083,-0.32677114427860704,0.025488020075073267,0.001797786321686887,0.0,0.0,0.0,3.4825870646839664e-05,0.0006338550570601228,4.4708688558715924e-05
TYR 625,R TYR 625,0.0,0.0,0.0,-1.990049751243562e-05,0.00013965839649369806,9.850743768467175e-06,0.4111442786069649,0.03637688402195039,0.00256582756634794,-0.4111741293532339,0.03644930408828942,0.0025709356839771825,0.0,0.0,0.0,-4.975124378109347e-05,0.0005531568721305013,3.9016677463930434e-05
ASN 626,R ASN 626,0.0,0.0,0.0,-2.9850746268653428e-05,0.00017017543658194215,1.2003249811989581e-05,0.16450746268656719,0.057487192551840455,0.004054833923445973,-0.16450248756218916,0.05746260946345295,0.004053099966084134,0.0,0.0,0.0,-2.4875621890383237e-05,0.0005768141267073077,4.0685331543830544e-05
ALA 627,R ALA 627,0.0,0.0,0.0,-1.4925373134328925e-05,0.00012125430454680997,8.55261921160757e-06,0.34135323383084576,0.018324862864288013,0.0012925361682535586,-0.3412885572139302,0.018336173052111653,0.0012933339273931527,0.0,0.0,0.0,4.975124378111998e-05,0.0005795112349675998,4.087557089251985e-05
THR 628,R THR 628,0.0,0.0,0.0,-9.950248756222228e-06,9.925341961824211e-05,7.000796438670086e-06,0.4286865671641793,0.04930235953156408,0.0034775203147073097,-0.4287014925373135,0.04925788012076012,0.0034743829789666554,0.0,0.0,0.0,-2.4875621890510278e-05,0.0005681234795471146,4.007234055648893e-05
LEU 629,R LEU 629,0.0,0.0,0.0,-9.9502487562156e-06,9.9253419618176e-05,7.000796438665423e-06,0.3530696517412935,0.03862029889764604,0.002724065851060329,-0.3530696517412936,0.0386212006375342,0.002724129454888005,0.0,0.0,0.0,-9.950248756481833e-06,0.0005900505902185716,4.1618959694544774e-05
SER 630,R SER 630,0.0,0.0,0.0,-2.4875621890551152e-05,0.0001557460282835918,1.098547782372207e-05,0.47118407960199027,0.04250795588716101,0.002998280032411971,-0.4711641791044777,0.04244760200374545,0.0029940229977052503,0.0,0.0,0.0,-4.975124378083496e-06,0.0005943139565778938,4.191967437157947e-05
VAL 631,R VAL 631,0.0,0.0,0.0,-2.985074626866061e-05,0.00017017543658198308,1.200324981199247e-05,0.3773432835820898,0.03141072110225045,0.002215541442042951,-0.3773184079601991,0.031422464148864154,0.002216369732687531,0.0,0.0,0.0,-4.975124377861452e-06,0.0005943139565778064,4.191967437157331e-05
HIE 632,R HIE 632,0.0,0.0,0.0,-3.482587064676896e-05,0.00018333856490238565,1.293170529717048e-05,0.6850348258706468,0.11879073024916216,0.00837885207858879,-0.6849552238805967,0.1187786225681165,0.008377998068614412,0.0,0.0,0.0,4.4776119403159106e-05,0.0006410385499440352,4.5215373079937833e-05
GLN 633,R GLN 633,0.0,0.0,0.0,-4.4776119402991746e-05,0.00020681203672467287,1.4587396341053543e-05,0.6570696517412936,0.2595736364898695,0.018308912649060288,-0.656955223880597,0.25951108448431087,0.018304500570771896,0.0,0.0,0.0,6.965174129390026e-05,0.0005687766203788822,4.011840955871148e-05
LEU 634,R LEU 634,0.0,0.0,0.0,-4.4776119402982354e-05,0.00020681203672462948,1.4587396341050482e-05,0.4232039800995026,0.026648685182756635,0.0018796533262053381,-0.42316417910447746,0.026576986836383504,0.0018745961147774782,0.0,0.0,0.0,-4.975124378102277e-06,0.0005686460522283327,4.0109199991455395e-05
VAL 635,R VAL 635,0.0,0.0,0.0,-6.46766169154224e-05,0.00024595437003598373,1.734828366061445e-05,0.4854925373134327,0.02692926415057599,0.0018994438406906894,-0.4853283582089553,0.026879899493988346,0.0018959619262804432,0.0,0.0,0.0,9.950248756223995e-05,0.0006541484542843271,4.614007443501288e-05
GLU 636,R GLU 636,0.0,0.0,0.0,-2.9850746268659506e-05,0.0001701754365819768,1.2003249811992026e-05,62.46452736318408,0.6466689468837502,0.045612510659634994,-62.462592039801024,0.6464909281115159,0.04559995418358139,0.0,0.0,0.0,0.0019054726368165347,0.0006116773289275002,4.3144392227911e-05
ASN 637,R ASN 637,0.0,0.0,0.0,-2.9850746268660058e-05,0.00017017543658197993,1.2003249811992248e-05,0.3598407960199002,0.20121468084715163,0.014192589298192547,-0.35973631840796017,0.20110422812939666,0.014184798564169732,0.0,0.0,0.0,7.462686567097296e-05,0.0006224673941575534,4.390546474839563e-05
THR 638,R THR 638,0.0,0.0,0.0,-4.975124378108684e-05,0.0002174305809294406,1.533637070121691e-05,-0.04831343283582114,0.10810496220981175,0.007625136114725016,0.04830845771144279,0.10802641273718719,0.007619595662110642,0.0,0.0,0.0,-5.472636815938244e-05,0.0006083907896952532,4.291257762402973e-05
ASP 639,R ASP 639,0.0,0.0,0.0,-0.00013432835820895313,0.0003410047659341996,2.4052621663857517e-05,66.88520895522386,0.38073323618772337,0.02685485189566669,-66.88189552238802,0.3806328901317976,0.026847774030605093,0.0,0.0,0.0,0.0031791044776104346,0.0006674829783624184,4.708061924481714e-05
GLU 640,R GLU 640,0.0,0.0,0.0,-6.467661691543786e-05,0.0002459543700360425,1.7348283660618595e-05,66.9166517412935,0.34582526303572,0.024392633313539164,-66.91315920398011,0.3457167542294331,0.024384979692459514,0.0,0.0,0.0,0.003427860696517095,0.0006034889443642338,4.2566828112644584e-05
THR 641,R THR 641,0.0,0.0,0.0,-3.980099502487124e-05,0.00019549137019289888,1.3788898090375148e-05,-0.09198009950248767,0.06786692863228899,0.0047869640572573416,0.09195522388059703,0.06789245948410345,0.0047887648646969885,0.0,0.0,0.0,-6.467661691543786e-05,0.0006547157827023994,4.618009069625681e-05
TYR 642,R TYR 642,0.0,0.0,0.0,-8.457711442786685e-05,0.00027825137222110607,1.9626338550279612e-05,-0.3457213930348262,0.05221551198247183,0.003682998245664861,0.3456766169154228,0.05218089374605289,0.0036805564635361753,0.0,0.0,0.0,-0.00012935323383103756,0.0005843600740307083,4.12175816300366e-05
CYS 643,R CYS 643,0.0,0.0,0.0,-1.990049751243562e-05,0.00013965839649369806,9.850743768467175e-06,0.24086567164179112,0.13532046675230366,0.00954476979596766,-0.2409104477611942,0.1353142351312406,0.009544330251308008,0.0,0.0,0.0,-6.467661691543123e-05,0.0005991669340227539,4.226197700803875e-05
ILE 644,R ILE 644,0.0,0.0,0.0,-2.985074626864901e-05,0.00017017543658191697,1.2003249811987806e-05,-0.041631840796019885,0.03823290475577557,0.002696741175102565,0.04161194029850748,0.038222556658716246,0.0026960112766132374,0.0,0.0,0.0,-4.9751243780695776e-05,0.0005708616493492245,4.0265476163028394e-05
ASP 645,R ASP 645,0.0,0.0,0.0,-2.985074626865785e-05,0.00017017543658196733,1.2003249811991358e-05,55.78628358208955,0.27655230660456326,0.019506495701911156,-55.78558706467659,0.27648821848580296,0.019501975274551536,0.0,0.0,0.0,0.0006666666666649008,0.0006012700764313007,4.241032123577823e-05
ASN 646,R ASN 646,0.0,0.0,0.0,-9.950248756213392e-06,9.925341961815396e-05,7.000796438663869e-06,0.48981094527363184,0.07722077981621775,0.005446733849655132,-0.48974626865671633,0.07726970468557809,0.00545018474386611,0.0,0.0,0.0,5.4726368160066246e-05,0.0005918098136011333,4.174304574456536e-05
GLU 647,R GLU 647,0.0,0.0,0.0,-1.4925373134333343e-05,0.00012125430454684587,8.552619211610103e-06,53.146323383084585,0.3182940689501408,0.02245073260877762,-53.145805970149254,0.31829378332392266,0.022450712462257546,0.0,0.0,0.0,0.0005024875621891916,0.0005653720485918742,3.9878269580327286e-05
ALA 648,R ALA 648,0.0,0.0,0.0,-2.4875621890542316e-05,0.00015574602828353647,1.098547782371817e-05,-0.03651741293532338,0.06091492268929201,0.004296607365925758,0.03646766169154231,0.060887304749076734,0.004294659346620769,0.0,0.0,0.0,-7.46268656715916e-05,0.0005637498696204723,3.9763849897765655e-05
LEU 649,R LEU 649,0.0,0.0,0.0,-1.4925373134324505e-05,0.00012125430454677407,8.55261921160504e-06,0.04690049751243795,0.039429262181410754,0.0027811257216197307,-0.04692537313432834,0.03946368571905586,0.0027835537707557624,0.0,0.0,0.0,-3.980099502461495e-05,0.000535698697707113,3.7785272784887274e-05
TYR 650,R TYR 650,0.0,0.0,0.0,-3.482587064676454e-05,0.00018333856490236237,1.2931705297168837e-05,0.06841293532338286,0.06425875577206518,0.004532463166435457,-0.06846766169154231,0.06423387149912534,0.004530707965153262,0.0,0.0,0.0,-8.955223880618952e-05,0.000632408566932561,4.460666101173008e-05
ASP 651,R ASP 651,0.0,0.0,0.0,-1.4925373134326714e-05,0.00012125430454679203,8.552619211606305e-06,55.588761194029814,0.3005459421990169,0.021198876269416828,-55.58806467661692,0.30052953396828147,0.021197718922055502,0.0,0.0,0.0,0.0006815920398014215,0.0005800235479318029,4.091170666284467e-05
ILE 652,R ILE 652,0.0,0.0,0.0,-3.482587064676896e-05,0.00018333856490238565,1.293170529717048e-05,-0.14411940298507453,0.03633900186246168,0.0025631555648364785,0.14410945273631853,0.036294373564463,0.0025600077274028185,0.0,0.0,0.0,-4.477611940292491e-05,0.0005841906206203682,4.120562930802904e-05
CYS 653,R CYS 653,0.0,0.0,0.0,-1.4925373134333343e-05,0.00012125430454684589,8.552619211610105e-06,0.09153233830845765,0.05277691903748762,0.0037225968461616086,-0.09149253731343283,0.052769103673620095,0.0037220455928975785,0.0,0.0,0.0,2.487562189041417e-05,0.0006021339411108486,4.247125355221964e-05
PHE 654,R PHE 654,0.0,0.0,0.0,-3.482587064676675e-05,0.000183338564902374,1.2931705297169657e-05,-0.0355870646766169,0.04946674476506957,0.0034891151550838087,0.03557213930348261,0.049449869282337806,0.003487924850307774,0.0,0.0,0.0,-4.975124378111998e-05,0.0006128900933107702,4.3229934031991896e-05
ARG 655,R ARG 655,0.0,0.0,0.0,-2.9850746268655637e-05,0.00017017543658195475,1.200324981199047e-05,-56.74194029850749,0.3162635974905447,0.02230751419456241,56.74114427860699,0.316224153886296,0.02230473205722936,0.0,0.0,0.0,-0.0008258706467672845,0.0005504655317787646,3.882684495214235e-05
THR 656,R THR 656,0.0,0.0,0.0,-3.980099502488449e-05,0.00019549137019296399,1.378889809037974e-05,-0.21918407960198985,0.07568737051185408,0.005338575496640162,0.21906965174129375,0.07567970688504937,0.005338034946083334,0.0,0.0,0.0,-0.0001542288557210623,0.0005739749915361079,4.0485074389246976e-05
LEU 657,R LEU 657,0.0,0.0,0.0,-4.47761194029934e-05,0.00020681203672468052,1.4587396341054082e-05,-0.11048258706467676,0.041278461554810617,0.0029115581887073365,0.11043781094527355,0.04126093840418719,0.00291032220096051,0.0,0.0,0.0,-8.955223880621326e-05,0.000600116322478343,4.23289417065284e-05
LYS 658,R LYS 658,0.0,0.0,0.0,-2.487562189054839e-05,0.00015574602828357452,1.0985477823720853e-05,-54.97472636815925,0.8067645595044586,0.056904784507656306,54.97409950248759,0.8067602306115237,0.056904479171090996,0.0,0.0,0.0,-0.0006517412935347786,0.0005626071619197497,3.968324951107439e-05
LEU 659,R LEU 659,0.0,0.0,0.0,-1.9900497512436172e-05,0.00013965839649370194,9.85074376846745e-06,-0.06763184079601996,0.0649157416465907,0.004578803377063217,0.0676218905472637,0.0649210490163326,0.004579177730061136,0.0,0.0,0.0,-2.9850746268706455e-05,0.0006060265150364096,4.274581454749964e-05
THR 660,R THR 660,0.0,0.0,0.0,-9.950248756218362e-06,9.925341961820355e-05,7.000796438667366e-06,0.009587064676616613,0.11147332470701066,0.007862722086727192,-0.009582089552238798,0.11151893165300152,0.007865938952667928,0.0,0.0,0.0,-4.97512437842043e-06,0.0005773288330498804,4.072163613004937e-05
THR 661,R THR 661,0.0,0.0,0.0,-4.975124378108905e-06,7.035888370014624e-05,4.962733015460314e-06,-0.13025870646766194,0.10903868835659099,0.007690996079129344,0.13027363184079616,0.109055144895155,0.007692156833862177,0.0,0.0,0.0,9.950248756076408e-06,0.0005553005528471483,3.916788104345919e-05
PRO 662,R PRO 662,0.0,0.0,0.0,-9.95024875621781e-06,9.925341961819804e-05,7.000796438666977e-06,-0.3710099502487561,0.04891936608956211,0.0034505060401854412,0.3709751243781095,0.04887118185627656,0.0034471073864152948,0.0,0.0,0.0,-4.477611940290723e-05,0.0005669022699798671,3.9986203075058674e-05
THR 663,R THR 663,0.0,0.0,0.0,-1.4925373134327818e-05,0.00012125430454680099,8.552619211606937e-06,0.44105472636815934,0.07582752089724862,0.005348460942630056,-0.441049751243781,0.07588933755584275,0.005352821153542696,0.0,0.0,0.0,-9.950248755917332e-06,0.000537083053614634,3.788291772190306e-05
TYR 664,R TYR 664,0.0,0.0,0.0,-1.9900497512444456e-05,0.00013965839649376008,9.85074376847155e-06,0.4164029850746271,0.12108186363998474,0.008540456167845186,-0.41632338308457717,0.12108300635661381,0.008540536768861634,0.0,0.0,0.0,5.9701492537312384e-05,0.0006038169720775728,4.258996540359296e-05
GLY 665,R GLY 665,0.0,0.0,0.0,-1.4925373134331134e-05,0.00012125430454682793,8.552619211608838e-06,0.40330845771144286,0.021866723807170287,0.0015423597770578398,-0.4032437810945278,0.021913790238533733,0.0015456795871594715,0.0,0.0,0.0,4.975124378101614e-05,0.0005964342117669967,4.206922564179299e-05
ASP 666,R ASP 666,0.0,0.0,0.0,-1.4925373134324505e-05,0.00012125430454677407,8.55261921160504e-06,54.69542288557215,0.3064556735809115,0.02161571658152896,-54.694761194029844,0.306441934772157,0.021614747520676745,0.0,0.0,0.0,0.0006467661691550547,0.0006305663489677833,4.4476720975238894e-05
LEU 667,R LEU 667,0.0,0.0,0.0,-2.4875621890546734e-05,0.0001557460282835641,1.098547782372012e-05,0.4776965174129351,0.023262987873167683,0.0016408446508110561,-0.4776268656716414,0.023205872361687578,0.001636816033249055,0.0,0.0,0.0,4.477611940309503e-05,0.0005926457035840041,4.1802004878041165e-05
ASN 668,R ASN 668,0.0,0.0,0.0,-2.4875621890542316e-05,0.00015574602828353647,1.098547782371817e-05,0.5662189054726364,0.05772409794340032,0.004071543941376974,-0.5661442786069653,0.05769894486392091,0.00406976977994336,0.0,0.0,0.0,4.975124378016552e-05,0.0006047181308031482,4.2653528239220696e-05
HIE 669,R HIE 669,0.0,0.0,0.0,-4.975124378108905e-05,0.00021743058092945025,1.5336370701217586e-05,0.35345771144278615,0.21442121435833206,0.015124106349472624,-0.35339303482587076,0.21439891621663895,0.015122533559824122,0.0,0.0,0.0,1.4925373134311249e-05,0.0005857139364282178,4.1313075720692516e-05
LEU 670,R LEU 670,0.0,0.0,0.0,-4.9751243781104514e-05,0.00021743058092951783,1.5336370701222354e-05,0.5064278606965177,0.027390415215398572,0.0019319709288728025,-0.5062985074626867,0.027387952607323518,0.0019317972298918708,0.0,0.0,0.0,7.960199004984853e-05,0.0005674695869695272,4.002621853020455e-05
VAL 671,R VAL 671,0.0,0.0,0.0,-3.980099502486461e-05,0.0001954913701928663,1.378889809037285e-05,0.5246119402985074,0.021269852458307967,0.0015002597181426752,-0.524452736318408,0.021271030096550188,0.001500342782339797,0.0,0.0,0.0,0.00011940298507437897,0.0006113940044255902,4.312440805838225e-05
SER 672,R SER 672,0.0,0.0,0.0,-2.4875621890551152e-05,0.0001557460282835918,1.098547782372207e-05,0.5215323383084581,0.04929079313184958,0.0034767044837743207,-0.5213980099502489,0.04931350410974601,0.0034783063926434317,0.0,0.0,0.0,0.00010945273631832106,0.0005624751616450902,3.9673938929572077e-05
ALA 673,R ALA 673,0.0,0.0,0.0,-2.4875621890544525e-05,0.0001557460282835503,1.0985477823719143e-05,0.5038009950248759,0.02166043229873142,0.0015278090959512185,-0.5036766169154231,0.02167603855092235,0.0015289098761075044,0.0,0.0,0.0,9.950248756215684e-05,0.000564320355759216,3.980408888745275e-05
THR 674,R THR 674,0.0,0.0,0.0,-5.9701492537320116e-05,0.00023693295322969136,1.671196198129931e-05,0.6238258706467659,0.06412328398963502,0.00452290772365449,-0.6236666666666663,0.06408462481473559,0.0045201809157016885,0.0,0.0,0.0,9.950248756207391e-05,0.0006387563719684129,4.5054400656966404e-05
MET 675,R MET 675,0.0,0.0,0.0,-7.960199004973806e-05,0.0002706760300245411,1.9092015109582035e-05,0.8849701492537322,0.0862924514000642,0.006086600227672644,-0.8846517412935319,0.08624642531753315,0.0060833537981198026,0.0,0.0,0.0,0.000238805970149281,0.0006408068352969569,4.5199029188893136e-05
SER 676,R SER 676,0.0,0.0,0.0,-4.975124378108905e-05,0.00021743058092945025,1.5336370701217586e-05,0.7340099502487559,0.14798258570567446,0.010437886805091676,-0.7337910447761191,0.14796667003819658,0.010436764200463777,0.0,0.0,0.0,0.00016915422885563868,0.0005911821204980128,4.169877168672629e-05
GLY 677,R GLY 677,0.0,0.0,0.0,-4.477611940298456e-05,0.00020681203672463973,1.4587396341051205e-05,0.5492388059701494,0.04019780304591666,0.0028353344145584723,-0.5489552238805967,0.040177380149735,0.0028338938945299853,0.0,0.0,0.0,0.00023880597014924856,0.0006408068352970221,4.5199029188897744e-05
VAL 678,R VAL 678,0.0,0.0,0.0,-0.00010447761194028258,0.00030587912734203097,2.1575050145335542e-05,0.5852587064676614,0.04221554188254338,0.002977654738794701,-0.5850447761194029,0.04216342270267824,0.0029739785352926986,0.0,0.0,0.0,0.00010945273631850886,0.0006676312914313578,4.7091080442112234e-05
THR 679,R THR 679,0.0,0.0,0.0,-8.457711442786021e-05,0.0002782513722210843,1.9626338550278074e-05,0.4662089552238803,0.09789646332602824,0.006905084121507607,-0.4659651741293532,0.09789396121763574,0.006904907636389102,0.0,0.0,0.0,0.0001592039800991933,0.0006499348326951338,4.584286848353042e-05
THR 680,R THR 680,0.0,0.0,0.0,-9.950248756218694e-05,0.0002993355016217115,2.111349837397085e-05,0.17669651741293557,0.21356668465339268,0.015063832471372631,-0.1765024875621891,0.21349715703836378,0.015058928371528457,0.0,0.0,0.0,9.452736318435696e-05,0.0006882235409269669,4.854354573235167e-05
CYX 681,R CYX 681,0.0,0.0,0.0,-9.452736318453095e-05,0.00029256100354346966,2.0635662122057816e-05,0.3790049751243782,0.05846838644989263,0.004124042004875803,-0.37879601990049766,0.058410736286335446,0.004119975675863945,0.0,0.0,0.0,0.0001144278606984778,0.0005832153080491388,4.113683606340819e-05
LEU 682,R LEU 682,0.0,0.0,0.0,-0.0001791044776119515,0.00038343977846763976,2.7045756668794183e-05,0.5286517412935324,0.10052804915108049,0.0070907018739532306,-0.5284527363184081,0.10047959127930829,0.007087283919212394,0.0,0.0,0.0,1.9900497512331502e-05,0.0006762509985092046,4.769906770184669e-05
ARG 683,R ARG 683,0.0,0.0,0.0,-0.00013432835820896032,0.0003410047659342178,2.40526216638588e-05,-66.30499502487561,0.3831975381075678,0.027028670351198106,66.30160696517417,0.38301102142492993,0.027015514478759797,0.0,0.0,0.0,-0.003522388059698798,0.0006987880543762832,4.9288709056867115e-05
PHE 684,R PHE 684,0.0,0.0,0.0,-0.00017910447761192941,0.00038343977846759254,2.7045756668790853e-05,0.014164179104477608,0.09779625439442889,0.006898015928450259,-0.014184079601990104,0.0976844393790008,0.006890129105358323,0.0,0.0,0.0,-0.00019900497512428548,0.0007194518401005205,5.074622012363034e-05
PRO 685,R PRO 685,0.0,0.0,0.0,-0.00020895522388058395,0.0004065623424440414,2.867669658161067e-05,-0.9540497512437816,0.048400254022983466,0.003413890698155387,0.9533333333333333,0.04836370635992908,0.003411312824764858,0.0,0.0,0.0,-0.000925373134328411,0.000718901168883224,5.070737877074038e-05
GLY 686,R GLY 686,0.0,0.0,0.0,-0.00010945273631840696,0.0003122063978057132,2.202134139352653e-05,0.44707462686567134,0.050880988864664696,0.0035888682426241402,-0.44656218905472617,0.05080914795198063,0.0035838009753440415,0.0,0.0,0.0,0.0004029850746268605,0.0006704799237378039,4.729200747296673e-05
GLN 687,R GLN 687,0.0,0.0,0.0,-0.00042786069651739895,0.0004947685528537874,3.489828296201221e-05,1.684109452736318,0.09180201474175677,0.006475214862508454,-1.6823930348258698,0.09173528730298923,0.006470508271869239,0.0,0.0,0.0,0.0012885572139308096,0.0007831041739287292,5.523590958411984e-05
LEU 688,R LEU 688,0.0,0.0,0.0,-0.00044776119402987433,0.0004972636193718966,3.50742713849946e-05,-0.4599203980099502,0.06834193828971187,0.004820468655192714,0.4595572139303482,0.06830832907554937,0.004818098044006517,0.0,0.0,0.0,-0.0008109452736318211,0.0007816805483011545,5.513549477461645e-05
ASN 689,R ASN 689,0.0,0.0,0.0,-0.000253731343283574,0.0004351456637944117,3.0692808621726785e-05,-0.12223880597014894,0.31986788735314997,0.02256174119984963,0.12204477611940298,0.3196357737266675,0.022545369166967585,0.0,0.0,0.0,-0.00044776119402947887,0.0007587023896798159,5.351474043020999e-05
ALA 690,R ALA 690,0.0,0.0,0.0,-0.00011940298507461703,0.0003242621042149051,2.2871685359706723e-05,0.1049850746268657,0.2393060963231656,0.016879350588978027,-0.10491542288557212,0.23916535592258625,0.016869423526525745,0.0,0.0,0.0,-4.97512437810537e-05,0.000674711980424462,4.759051373596667e-05
ASP 691,R ASP 691,0.0,0.0,0.0,-0.00017412935323383929,0.0003792206766201081,2.6748164169692447e-05,73.76413930348262,0.4557451505867913,0.03214578439152099,-73.75711940298508,0.455406773145108,0.032121917087021314,0.0,0.0,0.0,0.00684577114427863,0.0008110520944195034,5.720720390317306e-05
LEU 692,R LEU 692,0.0,0.0,0.0,-0.00012935323383086024,0.0003355904866476008,2.3670727848073867e-05,0.056437810945273656,0.07754156236313194,0.00546936010596612,-0.056452736318408005,0.07749388680736403,0.0054659973315416685,0.0,0.0,0.0,-0.00014427860696516348,0.0006868194791971577,4.844451085380009e-05
ARG 693,R ARG 693,0.0,0.0,0.0,-0.00026865671641790735,0.0004432609673109651,3.126521799740307e-05,-75.05175124378107,0.448599299105214,0.03164175489011027,75.04383084577115,0.44828297216291485,0.031619442907917406,0.0,0.0,0.0,-0.008189054726370073,0.0008250310423752533,5.8193202868663434e-05
LYS 694,R LYS 694,0.0,0.0,0.0,-0.00032835820895520096,0.0004696159021657068,3.312415177300617e-05,-79.94598009950248,0.4584757784260684,0.03233838802901855,79.934592039801,0.4580718867881275,0.03230989970940819,0.0,0.0,0.0,-0.011716417910449832,0.0008776830106295667,6.190698636611403e-05
LEU 695,R LEU 695,0.0,0.0,0.0,-0.0001691542288557293,0.00037488808425443555,2.6442566666649492e-05,0.28089552238805987,0.08941242153207526,0.006306665953095022,-0.2808208955223881,0.08940148006607057,0.006305894201587274,0.0,0.0,0.0,-9.452736318367371e-05,0.0006034889443622925,4.256682811250765e-05
ALA 696,R ALA 696,0.0,0.0,0.0,-7.960199004973585e-05,0.0002706760300245336,1.909201510958151e-05,-0.11374626865671641,0.051777271743127275,0.0036520871625134103,0.11364179104477609,0.05176219105353646,0.00365102345268471,0.0,0.0,0.0,-0.0001840796019900162,0.0006156703854451859,4.342604071877352e-05
VAL 697,R VAL 697,0.0,0.0,0.0,-0.0001890547263681859,0.0003915520869642543,2.7617954792052137e-05,-0.24889054726368148,0.14456742117046836,0.010196999671857337,0.24871641791044796,0.1444976344005933,0.010192077292639705,0.0,0.0,0.0,-0.00036318407960176096,0.0007140646813138228,5.03662392404172e-05
ASN 698,R ASN 698,0.0,0.0,0.0,-0.0002686567164179118,0.0004432609673109724,3.126521799740358e-05,0.2847860696517415,0.09925011876366767,0.007000563614339819,-0.28473134328358224,0.09916184801714611,0.0069943374759330644,0.0,0.0,0.0,-0.0002139303482596926,0.0006903780600472433,4.8695513793928715e-05
MET 699,R MET 699,0.0,0.0,0.0,-0.00016417910447759165,0.0003704380192832634,2.6128683284879274e-05,-0.5215422885572139,0.09538932767122606,0.006728244407259857,0.5212736318407962,0.09532917441043369,0.0067240015233819075,0.0,0.0,0.0,-0.00043283582089556974,0.0007170395313115064,5.057606898078752e-05
VAL 700,R VAL 700,0.0,0.0,0.0,-0.00010945273631840033,0.0003122063978056943,2.2021341393525196e-05,0.4315422885572136,0.05241348666910625,0.003696962303391718,-0.4313333333333332,0.052437438045631696,0.003698651703234318,0.0,0.0,0.0,9.950248756221124e-05,0.0007053807068072065,4.9753718905770244e-05
PRO 701,R PRO 701,0.0,0.0,0.0,-9.95024875621781e-05,0.0002993355016216849,2.1113498373968978e-05,0.48826368159204,0.06681678464894696,0.004712892611790282,-0.4880796019900497,0.06680746548566024,0.004712235288693507,0.0,0.0,0.0,8.457711442788894e-05,0.0006600248339016586,4.655456229503344e-05
PHE 702,R PHE 702,0.0,0.0,0.0,-0.00018407960199004825,0.00038754909640100084,2.733560560764072e-05,-0.14572139303482592,0.05811741409375507,0.004099286323606885,0.1457014925373135,0.05811055210913946,0.004098802316530413,0.0,0.0,0.0,-0.00020398009950229498,0.0007075879282607037,4.990940430331557e-05
PRO 703,R PRO 703,0.0,0.0,0.0,-0.0001343283582089559,0.0003410047659342066,2.4052621663858008e-05,-0.20786069651741293,0.05230355806806598,0.0036892085377115955,0.2077412935323383,0.05221551909296369,0.0036829987472002867,0.0,0.0,0.0,-0.00025373134328368006,0.000712572599050863,5.02609958721493e-05
ARG 704,R ARG 704,0.0,0.0,0.0,-8.955223880596747e-05,0.0002855392010404242,2.014038236096301e-05,-62.13963681592038,0.3116033683100247,0.0219788069724248,62.13803482587063,0.3114613825447738,0.021968792068721394,0.0,0.0,0.0,-0.0016915422885575137,0.0006649565948941554,4.6902421894485445e-05
LEU 705,R LEU 705,0.0,0.0,0.0,-0.00011442786069651144,0.0003183302143889663,2.2453282111458506e-05,0.24031343283582077,0.07336175117850495,0.005174538956546782,-0.24023383084577124,0.07331415431983822,0.00517118173298786,0.0,0.0,0.0,-3.4825870646795476e-05,0.0006569801972884247,4.633981018633073e-05
HIP 706,R HIP 706,0.0,0.0,0.0,-7.462686567163136e-05,0.00026278831136800816,1.853565833223088e-05,-63.71635820895526,0.3225025759270528,0.02274757780332514,63.71413432835822,0.3224945321182047,0.02274701043679456,0.0,0.0,0.0,-0.0022985074626808567,0.000623301881131336,4.39643249212405e-05
PHE 707,R PHE 707,0.0,0.0,0.0,-7.960199004976015e-05,0.0002706760300246162,1.9092015109587338e-05,0.2853084577114428,0.06903200193860214,0.004869141992133528,-0.28520398009950243,0.06894523880811547,0.004863022192762833,0.0,0.0,0.0,2.4875621890321376e-05,0.0005938139727907642,4.188440823435425e-05
PHE 708,R PHE 708,0.0,0.0,0.0,-0.000139303482587067,0.000346262938135435,2.4423504534814613e-05,-0.2756616915422886,0.07890547891061668,0.005565563361682656,0.2755771144278606,0.07886158460240215,0.00556246729589663,0.0,0.0,0.0,-0.00022388059701530504,0.0006872157870579984,4.8472464255017526e-05
MET 709,R MET 709,0.0,0.0,0.0,-7.462686567162694e-05,0.0002627883113679926,1.8535658332229783e-05,0.30449253731343284,0.1489451840602982,0.01050578325801833,-0.30442786069651745,0.1489120613310126,0.010503446960829643,0.0,0.0,0.0,-9.950248756195716e-06,0.0005729390905715513,4.0412007568865604e-05
PRO 710,R PRO 710,0.0,0.0,0.0,-5.4726368159209e-05,0.00022744536220225888,1.6042758907673425e-05,-0.30135820895522397,0.07440323807199518,0.0052479997779765345,0.30125870646766173,0.07437830379847796,0.0052462410499255355,0.0,0.0,0.0,-0.00015422885572125453,0.0006317428529095273,4.455970516497384e-05
GLY 711,R GLY 711,0.0,0.0,0.0,-3.482587064676675e-05,0.000183338564902374,1.2931705297169657e-05,0.28974626865671627,0.05343401844212304,0.003768945064585897,-0.28965671641791046,0.05339635487180829,0.003766288481165988,0.0,0.0,0.0,5.472636815917144e-05,0.0005747506920059921,4.0539788081812203e-05
PHE 712,R PHE 712,0.0,0.0,0.0,-7.96019900497469e-05,0.0002706760300245712,1.909201510958416e-05,-0.25175621890547234,0.05556731629681059,0.003919416293498339,0.2516417910447761,0.05556387606314332,0.003919173638124865,0.0,0.0,0.0,-0.0001940298507463909,0.0006519501393383278,4.598501725406917e-05
ALA 713,R ALA 713,0.0,0.0,0.0,-6.965174129354013e-05,0.00025455918020830776,1.7955220173648875e-05,0.33745771144278613,0.05095827434397363,0.003594319540024149,-0.3373781094527363,0.05094545242505938,0.0035934151515948426,0.0,0.0,0.0,9.950248755992452e-06,0.0005900505902185891,4.1618959694546014e-05
PRO 714,R PRO 714,0.0,0.0,0.0,-8.457711442787569e-05,0.00027825137222113513,1.9626338550281662e-05,-0.12865174129353227,0.0598989871877826,0.0042249488007272806,0.12869154228855723,0.05983929039298324,0.004220738113478026,0.0,0.0,0.0,-4.477611940282769e-05,0.0006092039293123611,4.296993207043053e-05
LEU 715,R LEU 715,0.0,0.0,0.0,-8.955223880597907e-05,0.00028553920104046115,2.0140382360965617e-05,-0.2859502487562189,0.10239979940336118,0.007222724957396071,0.28590049751243773,0.10240418431356572,0.007223034245114942,0.0,0.0,0.0,-0.00013930348258708248,0.0006544889103485309,4.616408835424074e-05
THR 716,R THR 716,0.0,0.0,0.0,-3.980099502487566e-05,0.0001954913701929206,1.378889809037668e-05,-0.07005472636815915,0.10148843519170785,0.007158442282282061,0.07000995024875625,0.10150430670223796,0.007159561772319008,0.0,0.0,0.0,-8.457711442780499e-05,0.0005882861060408313,4.149450257664268e-05
SER 717,R SER 717,0.0,0.0,0.0,-3.980099502487124e-05,0.00019549137019289888,1.3788898090375148e-05,0.48218905472636825,0.15143474393693626,0.010681383272458744,-0.482119402985075,0.15143668749692393,0.01068152036061039,0.0,0.0,0.0,2.9850746268692093e-05,0.0005893790286520647,4.15715913938733e-05
ARG 718,R ARG 718,0.0,0.0,0.0,-4.975124378109181e-05,0.00021743058092946234,1.533637070121844e-05,-57.55497014925375,1.1286028606281093,0.07960550797895095,57.553905472636814,1.1284562810004175,0.07959516904917428,0.0,0.0,0.0,-0.0011144278606954755,0.0006630554902165866,4.6768328309524305e-05
GLY 719,R GLY 719,0.0,0.0,0.0,-3.482587064676565e-05,0.0001833385649023682,1.2931705297169248e-05,0.18816915422885588,0.09997935729118915,0.007052000134170065,-0.1880796019900496,0.09998310121813016,0.007052264210415458,0.0,0.0,0.0,5.47263681592797e-05,0.000539015178762622,3.801919932214541e-05
SER 720,R SER 720,0.0,0.0,0.0,-2.4875621890548943e-05,0.00015574602828357796,1.0985477823721097e-05,0.27299999999999996,0.11606255818710619,0.00818642165826088,-0.2730049751243781,0.11607055229288982,0.0081869855190076,0.0,0.0,0.0,-2.9850746268579966e-05,0.0006380196955832408,4.500243951110764e-05
GLN 721,R GLN 721,0.0,0.0,0.0,-4.975124378109568e-05,0.00021743058092947926,1.5336370701219633e-05,0.3786766169154237,0.33855816596530114,0.023880051807675284,-0.3786019900497514,0.3385125067260734,0.023876831253254013,0.0,0.0,0.0,2.4875621891019545e-05,0.0006264311848129755,4.4185048984493956e-05
GLN 722,R GLN 722,0.0,0.0,0.0,-2.9850746268655084e-05,0.0001701754365819516,1.2003249811990249e-05,0.2491691542288556,0.3131200733617553,0.022085787098303677,-0.2491243781094526,0.31299932359333776,0.022077270066326753,0.0,0.0,0.0,1.4925373134434975e-05,0.000618758281036185,4.364384408050755e-05
TYR 723,R TYR 723,0.0,0.0,0.0,-6.965174129353406e-05,0.0002545591802082856,1.795522017364731e-05,0.18055721393034813,0.0885200483809863,0.00624372280411197,-0.18057711442786065,0.08846392453374582,0.006239764133152351,0.0,0.0,0.0,-8.955223880632705e-05,0.0006324085669326935,4.4606661011739424e-05
ARG 724,R ARG 724,0.0,0.0,0.0,-7.462686567164075e-05,0.0002627883113680413,1.8535658332233215e-05,-61.07929353233832,0.5034616373709604,0.035511445867259836,61.07767164179107,0.5033626642682025,0.03550446484284801,0.0,0.0,0.0,-0.0016965174129381921,0.000583724370093716,4.117274253154244e-05
ALA 725,R ALA 725,0.0,0.0,0.0,-3.980099502487621e-05,0.0001954913701929233,1.3788898090376871e-05,-0.15562189054726377,0.07927159886413018,0.005591387472091566,0.15560199004975125,0.07924607933877278,0.005589587463558603,0.0,0.0,0.0,-5.970149253739965e-05,0.0006359213243741419,4.4854431817829454e-05
LEU 726,R LEU 726,0.0,0.0,0.0,-8.457711442785912e-05,0.00027825137222108065,1.962633855027782e-05,0.3706119402985074,0.06640534846825646,0.004683872141164718,-0.37050248756218884,0.06639420375544554,0.0046830860537325995,0.0,0.0,0.0,2.4875621890611912e-05,0.0006184381784382405,4.362126578409905e-05
THR 727,R THR 727,0.0,0.0,0.0,-0.00011940298507462808,0.00032426210421493515,2.287168535970884e-05,-0.5454825870646766,0.10992675510463626,0.007753635477861697,0.545273631840796,0.10990371068862208,0.007752010050081135,0.0,0.0,0.0,-0.00032835820895524737,0.000647722217228698,4.5686802621647275e-05
VAL 728,R VAL 728,0.0,0.0,0.0,-0.000139303482587072,0.0003462629381354474,2.4423504534815483e-05,-0.5149004975124377,0.05855447818207638,0.004130114447461552,0.5146218905472637,0.05849442987818555,0.004125878966672638,0.0,0.0,0.0,-0.0004179104477609403,0.0006724704672279746,4.7432409585363505e-05
PRO 729,R PRO 729,0.0,0.0,0.0,-0.00010945273631840696,0.00031220639780571316,2.2021341393526528e-05,-0.31911940298507446,0.05714723649004955,0.004030855271669096,0.3190248756218905,0.057210829247560026,0.004035340758940133,0.0,0.0,0.0,-0.00020398009950259324,0.0006640626353618616,4.6839366850799606e-05
GLU 730,R GLU 730,0.0,0.0,0.0,-6.965174129352908e-05,0.0002545591802082674,1.7955220173646025e-05,62.642402985074604,0.3579008475915793,0.025244379376079682,-62.640353233830844,0.3577514905018687,0.025233844539237205,0.0,0.0,0.0,0.001980099502488038,0.0006064348062057185,4.277461318612622e-05
LEU 731,R LEU 731,0.0,0.0,0.0,-0.0001293532338308492,0.00033559048664757215,2.3670727848071847e-05,-0.4474825870646767,0.06951259555340063,0.004903040452054303,0.44734328358208947,0.06955406335018495,0.004905965364920416,0.0,0.0,0.0,-0.00026865671641793386,0.0007312925152448282,5.158139695381467e-05
THR 732,R THR 732,0.0,0.0,0.0,-0.00012437810945271598,0.00033001241695073216,2.327728114750987e-05,-0.06873134328358194,0.0695838194056004,0.0049080641952436695,0.0687363184079602,0.06949823809913236,0.004902027755312001,0.0,0.0,0.0,-0.00011940298507445685,0.0006353372135460678,4.4813231816653695e-05
GLN 733,R GLN 733,0.0,0.0,0.0,-8.45771144278569e-05,0.00027825137222107333,1.96263385502773e-05,-0.6219552238805972,0.37278368340367884,0.026294133675240458,0.6217711442786072,0.3726526230630947,0.026284889391576062,0.0,0.0,0.0,-0.0002686567164178146,0.000644504272893815,4.54598263287786e-05
GLN 734,R GLN 734,0.0,0.0,0.0,-0.00010945273631842463,0.0003122063978057636,2.2021341393530082e-05,-0.4564228855721391,0.1084667235746374,0.007650652793991695,0.45631840796019923,0.10845531491258815,0.007649848089015771,0.0,0.0,0.0,-0.00021393034825849068,0.000668409395151983,4.714596364691486e-05
MET 735,R MET 735,0.0,0.0,0.0,-0.0001293532338308227,0.00033559048664750336,2.3670727848066996e-05,-0.49835323383084584,0.07224378023798768,0.0050956833663916646,0.4982437810945271,0.07225807309908065,0.005096691507082665,0.0,0.0,0.0,-0.0002388059701492694,0.0006858096621515955,4.8373283851209436e-05
PHE 736,R PHE 736,0.0,0.0,0.0,-0.00012437810945273918,0.0003300124169507937,2.327728114751421e-05,-0.1460149253731343,0.05475967191081887,0.0038624494508151318,0.14594527363184084,0.054837180890429466,0.0038679165127109326,0.0,0.0,0.0,-0.0001940298507462053,0.0006817917418156826,4.8089881601828906e-05
ASP 737,R ASP 737,0.0,0.0,0.0,-2.9850746268660058e-05,0.00017017543658197993,1.2003249811992248e-05,59.94974626865674,0.3512732778312935,0.02477690664865822,-59.9484676616915,0.35114434134845246,0.024767812170368605,0.0,0.0,0.0,0.001248756218904436,0.0006049636683918814,4.267084712539484e-05
ALA 738,R ALA 738,0.0,0.0,0.0,-4.9751243781100096e-05,0.00021743058092949855,1.5336370701220995e-05,-0.10063184079601997,0.06625695330895905,0.004673405153662211,0.10070646766169151,0.06626367057273036,0.004673878952917377,0.0,0.0,0.0,2.487562189048929e-05,0.0006264311848129682,4.418504898449344e-05
LYS 739,R LYS 739,0.0,0.0,0.0,-4.477611940298511e-05,0.00020681203672464225,1.4587396341051383e-05,-58.314746268656734,0.7929950658260436,0.05593355930779004,58.31363184079604,0.7928567679623872,0.055923804528608775,0.0,0.0,0.0,-0.001159203980099523,0.0005769428463406365,4.0694410726734884e-05
ASN 740,R ASN 740,0.0,0.0,0.0,-7.960199004975352e-05,0.0002706760300245937,1.9092015109585745e-05,-0.6757412935323387,0.11215284851118044,0.007910652000341465,0.6756069651741298,0.11220760676604165,0.007914514349841306,0.0,0.0,0.0,-0.00021393034825887953,0.0006141004626551654,4.331530690305577e-05
MET 741,R MET 741,0.0,0.0,0.0,-4.975124378110672e-05,0.0002174305809295275,1.5336370701223038e-05,-0.41039303482587086,0.17503622866287138,0.012346103650377945,0.4103582089552239,0.1749775850457254,0.012341967248552743,0.0,0.0,0.0,-8.457711442770777e-05,0.0005966831582313769,4.2086784971516393e-05
MET 742,R MET 742,0.0,0.0,0.0,-2.9850746268666685e-05,0.00017017543658201775,1.2003249811994914e-05,-0.5539552238805975,0.103479336678762,0.007298869645832062,0.553890547263682,0.10350488709205329,0.0073006718330319,0.0,0.0,0.0,-9.45273631841863e-05,0.0006116773289276373,4.3144392227920674e-05
ALA 743,R ALA 743,0.0,0.0,0.0,-4.477611940298677e-05,0.0002068120367246499,1.4587396341051922e-05,0.09952238805970151,0.11161586018592265,0.007872775764242682,-0.09952736318407955,0.11160404643920596,0.007871942486797333,0.0,0.0,0.0,-4.975124378108905e-05,0.0006367770510526781,4.491479012393733e-05
ALA 744,R ALA 744,0.0,0.0,0.0,-1.990049751243783e-05,0.00013965839649371354,9.850743768468268e-06,-0.08095024875621896,0.07805290661648284,0.005505427548695675,0.08091044776119406,0.07808428881344179,0.005507641078199775,0.0,0.0,0.0,-5.970149253721848e-05,0.0005430867283181664,3.830638428502083e-05
CYS 745,R CYS 745,0.0,0.0,0.0,-2.985074626866337e-05,0.00017017543658199883,1.2003249811993579e-05,0.19028358208955218,0.14228848902339808,0.01003625619197981,-0.1902437810945273,0.14228226893525767,0.010035817460789803,0.0,0.0,0.0,9.950248756213392e-06,0.0005900505902185405,4.1618959694542585e-05
ASP 746,R ASP 746,0.0,0.0,0.0,-3.9800995024874e-05,0.00019549137019291246,1.3788898090376105e-05,58.79595522388058,0.5253372884682878,0.03705443532681505,-58.794975124378084,0.5253005341001407,0.03705184287357143,0.0,0.0,0.0,0.0009402985074605305,0.0005785708163209383,4.0809238875570415e-05
PRO 747,R PRO 747,0.0,0.0,0.0,-6.467661691543344e-05,0.00024595437003602574,1.7348283660617416e-05,0.2713781094527364,0.08026626286080439,0.005661545661022221,-0.27138308457711446,0.08025374876901605,0.005660662985044284,0.0,0.0,0.0,-6.965174129358212e-05,0.0005860096768849688,4.133393564415265e-05
ARG 748,R ARG 748,0.0,0.0,0.0,-9.452736318408853e-05,0.0002925610035421004,2.0635662121961237e-05,-60.29420895522387,1.496687412276623,0.10556819045600664,60.29311940298507,1.496579248963914,0.10556056120416504,0.0,0.0,0.0,-0.001184079601990896,0.0006845452960327364,4.8284102341331685e-05
HIE 749,R HIE 749,0.0,0.0,0.0,-5.9701492537309064e-05,0.00023693295322964748,1.6711961981296216e-05,0.49446766169154227,0.1893864936554597,0.013358293300271074,-0.4943781094527362,0.18933469882068776,0.013354639974308023,0.0,0.0,0.0,2.985074626853854e-05,0.0006141810691344437,4.332099244573265e-05
GLY 750,R GLY 750,0.0,0.0,0.0,-2.4875621890546734e-05,0.0001557460282835641,1.098547782372012e-05,0.2025124378109452,0.05774132653978908,0.004072759152869995,-0.2024676616915423,0.05775286341681054,0.004073572901432774,0.0,0.0,0.0,1.9900497512473438e-05,0.0005897988442397319,4.160120290229632e-05
ARG 751,R ARG 751,0.0,0.0,0.0,-0.00012935323383085804,0.0003355904866475951,2.3670727848073464e-05,-64.92887064676617,0.4026733713123161,0.028402389707814363,64.9270447761194,0.40250039768581203,0.028390189088902982,0.0,0.0,0.0,-0.0019552238805930593,0.0007282399381966047,5.136608477001117e-05
TYR 752,R TYR 752,0.0,0.0,0.0,-0.00012935323383081386,0.00033559048664748043,2.367072784806538e-05,0.22570646766169164,0.0883614715793144,0.006232537658928354,-0.22565174129353227,0.08836687493919969,0.006232918782548954,0.0,0.0,0.0,-7.462686567136402e-05,0.0007189011688831291,5.0707378770733685e-05
LEU 753,R LEU 753,0.0,0.0,0.0,-0.00011442786069649818,0.0003183302143889294,2.24532821114559e-05,0.5162935323383084,0.047821167776649215,0.0033730451036497995,-0.5161243781094531,0.04785934462980023,0.003375737891249534,0.0,0.0,0.0,5.4726368159209e-05,0.0006165140726234774,4.3485549824009924e-05
THR 754,R THR 754,0.0,0.0,0.0,-0.00013432835820895148,0.0003410047659341954,2.4052621663857222e-05,-0.4730547263681595,0.10180784744333124,0.007180971885415469,0.47287064676616936,0.10172601571238235,0.0071751999201491775,0.0,0.0,0.0,-0.0003184079601993698,0.0006526710924817365,4.603586936796346e-05
VAL 755,R VAL 755,0.0,0.0,0.0,-0.00010945273631841026,0.00031220639780572265,2.2021341393527195e-05,0.5146915422885575,0.03840649792281923,0.00270898549303429,-0.5144776119402988,0.038416035549384026,0.002709658225342608,0.0,0.0,0.0,0.00010447761194033064,0.0006018461239898872,4.245095249777573e-05
ALA 756,R ALA 756,0.0,0.0,0.0,-0.00011442786069653243,0.0003183302143890247,2.2453282111462622e-05,-0.5261492537313437,0.03942241718939356,0.002780642913108739,0.525820895522388,0.039330058399719585,0.0027741284263704848,0.0,0.0,0.0,-0.00044278606965188113,0.0006371267897944083,4.4939458792754856e-05
ALA 757,R ALA 757,0.0,0.0,0.0,-8.457711442785138e-05,0.00027825137222105517,1.962633855027602e-05,0.5296915422885573,0.031750181228918706,0.002239485113253377,-0.5292935323383087,0.031740214270706224,0.002238782098225515,0.0,0.0,0.0,0.0003134328358210068,0.0006512663949036081,4.5936789640129456e-05
VAL 758,R VAL 758,0.0,0.0,0.0,-0.00014427860696519579,0.0003513720116022334,2.4783870791905186e-05,-0.4671641791044777,0.03181910797439736,0.0022443468310272543,0.4669303482587063,0.031861408906244566,0.00224733050870977,0.0,0.0,0.0,-0.00037810945273631985,0.0006738309633166926,4.7528371580520506e-05
PHE 759,R PHE 759,0.0,0.0,0.0,-0.00022388059701493828,0.0004168429863811865,2.9401837294537525e-05,0.3534726368159206,0.07852768626390569,0.005538915922976535,-0.3532338308457712,0.07845707416998533,0.005533935329889203,0.0,0.0,0.0,1.4925373134187523e-05,0.0006577332697472674,4.6392927822057586e-05
ARG 760,R ARG 760,0.0,0.0,0.0,-0.0001492537313432804,0.0003563383995914349,2.5134172791388792e-05,-67.15652736318411,0.36814235902676107,0.025966759895136797,67.15273631840789,0.36797422461440815,0.02595490060807399,0.0,0.0,0.0,-0.003940298507456614,0.0006589739578033764,4.6480439210160045e-05
GLY 761,R GLY 761,0.0,0.0,0.0,-5.472636815920679e-05,0.0002274453622022497,1.6042758907672775e-05,0.19284577114427867,0.06405781821258474,0.004518290123771372,-0.19276616915422884,0.06400373162124262,0.004514475149763382,0.0,0.0,0.0,2.487562189055999e-05,0.000634323480617261,4.4741728608955156e-05
ARG 762,R ARG 762,0.0,0.0,0.0,-0.00040298507462687984,0.0004904978126912103,3.459704817699771e-05,-79.65959203980094,0.6909399342775864,0.048735145346432356,79.64738308457716,0.6902497691331062,0.048686464850544606,0.0,0.0,0.0,-0.012611940298508578,0.0010359972321885324,7.307361057658236e-05
MET 763,R MET 763,0.0,0.0,0.0,-0.00022388059701492722,0.00041684298638116593,2.9401837294536078e-05,0.5237064676616916,0.23072045588577417,0.016273766204792792,-0.5232636815920398,0.2305667797510178,0.016262926726001544,0.0,0.0,0.0,0.0002189054726368647,0.0006851958328631482,4.832998767146025e-05
SER 764,R SER 764,0.0,0.0,0.0,-0.0001741293532338321,0.00037922067662009247,2.6748164169691346e-05,-0.975776119402985,0.07186807030399286,0.005069182830913888,0.9749353233830848,0.07178333067783468,0.0050632057585338714,0.0,0.0,0.0,-0.0010149253731343436,0.0006873238313612863,4.848008511258179e-05
MET 765,R MET 765,0.0,0.0,0.0,-0.0003681592039801186,0.00048230488749841923,3.4019163790418444e-05,-0.07410447761194029,0.23122800883436084,0.016309566229502966,0.07399502487562185,0.23107650942724373,0.01629888028524144,0.0,0.0,0.0,-0.00047761194029876416,0.0007402744338888201,5.22149326475685e-05
LYS 766,R LYS 766,0.0,0.0,0.0,-0.00042786069651740724,0.0004947685528537967,3.489828296201287e-05,-76.9828855721393,0.9903460081006984,0.06985362149968914,76.97330348258707,0.9896094120876537,0.06980166602284314,0.0,0.0,0.0,-0.010009950248755232,0.0010603202827465005,7.478922628411934e-05
GLU 767,R GLU 767,0.0,0.0,0.0,-0.00021393034825870706,0.00041007822955213807,2.8924688137365645e-05,73.36568656716422,0.5296779987377387,0.03736060542264201,-73.35893532338312,0.5294038802750042,0.03734127059705045,0.0,0.0,0.0,0.006537313432835503,0.0008344872088619845,5.886018942608792e-05
VAL 768,R VAL 768,0.0,0.0,0.0,-0.00017910447761194045,0.00038343977846761623,2.7045756668792527e-05,-0.2576915422885574,0.08062044466276141,0.005686527719144949,0.25757213930348266,0.08055859719477824,0.005682165335105561,0.0,0.0,0.0,-0.00029850746268669467,0.000705661371577779,4.977351547231517e-05
ASP 769,R ASP 769,0.0,0.0,0.0,-0.0003233830845770987,0.00046776753327532685,3.299377788367428e-05,78.39885572139308,0.8661513857062972,0.06109360825777865,-78.38865174129359,0.8652683408028587,0.06103132307265399,0.0,0.0,0.0,0.009880597014925182,0.001152834120435582,8.13146492661441e-05
GLU 770,R GLU 770,0.0,0.0,0.0,-0.00028855721393035016,0.00045309154507572336,3.195861349017599e-05,73.55548756218909,1.7605427733531112,0.12417911267161548,-73.54903980099506,1.759409983758429,0.12409921185418554,0.0,0.0,0.0,0.006159203980099147,0.001325046648265981,9.346158441625398e-05
GLN 771,R GLN 771,0.0,0.0,0.0,-0.00011442786069651807,0.0003183302143889848,2.245328211145981e-05,-0.40068159203980125,0.40366795638789627,0.028472542330080248,0.4003930348258707,0.40350348750549636,0.028460941589565653,0.0,0.0,0.0,-0.0004029850746271284,0.0007136139156938844,5.033444468503687e-05
MET 772,R MET 772,0.0,0.0,0.0,-0.0002786069651741075,0.00044831364481862405,3.1621606390240525e-05,-0.7304029850746269,0.1209956283534295,0.008534373599714781,0.729945273631841,0.12090818024352425,0.008528205485621101,0.0,0.0,0.0,-0.0007363184079601246,0.0007564807088060293,5.3358035143793765e-05
LEU 773,R LEU 773,0.0,0.0,0.0,-0.0002636815920397791,0.00044062865324343687,3.1079548878693674e-05,-0.4336169154228856,0.07981481995852979,0.005629703333829234,0.4333034825870644,0.0797345873240247,0.005624044160129539,0.0,0.0,0.0,-0.0005771144278606109,0.0007824401376437227,5.51890720758798e-05
ASN 774,R ASN 774,0.0,0.0,0.0,-0.00011940298507462863,0.0003242621042149366,2.2871685359708945e-05,-0.39562189054726293,0.3920832690501639,0.027655421487604033,0.3954278606965173,0.39185701019340186,0.027639462418337406,0.0,0.0,0.0,-0.00031343283581931663,0.0007304797419853853,5.1524068348291155e-05
VAL 775,R VAL 775,0.0,0.0,0.0,-0.00015422885572139925,0.000361167988316065,2.547482571472059e-05,-0.3743532338308457,0.06226463824764187,0.004391808961099579,0.3741641791044774,0.06225024054738126,0.004390793425623852,0.0,0.0,0.0,-0.00034328358208978506,0.0006590866318155169,4.64883866222085e-05
GLN 776,R GLN 776,0.0,0.0,0.0,-0.0002189054726368117,0.000413504373237408,2.9166349680136323e-05,-0.17906965174129294,0.2500061394756158,0.017634073441685882,0.179,0.24989669507409504,0.01762635382880659,0.0,0.0,0.0,-0.0002885572139297818,0.0006811742918528172,4.804633003939699e-05
ASN 777,R ASN 777,0.0,0.0,0.0,-0.00020398009950248664,0.00040295436281226864,2.8422209320072868e-05,-0.31274626865671673,0.4111126636185872,0.028997651490732114,0.312497512437811,0.4110046316134919,0.028990031500615472,0.0,0.0,0.0,-0.00045273631840867255,0.0006903780600475679,4.869551379395161e-05
LYS 778,R LYS 778,0.0,0.0,0.0,-9.452736318407693e-05,0.00029256100354206453,2.0635662121958706e-05,-64.06376119402982,1.0408751879574167,0.07341767504817583,64.06164676616916,1.0405243748834405,0.07339293060180434,0.0,0.0,0.0,-0.0022089552238803273,0.000716625177313837,5.054684270322056e-05
ASN 779,R ASN 779,0.0,0.0,0.0,-0.00010447761194030467,0.00030587912734209564,2.1575050145340106e-05,-0.5908955223880593,0.21277436260728452,0.01500794638321558,0.5907860696517414,0.2127503360222651,0.01500625167857483,0.0,0.0,0.0,-0.00021393034825905628,0.0006141004626564278,4.331530690314482e-05
SER 780,R SER 780,0.0,0.0,0.0,-7.4626865671638e-05,0.0002627883113680316,1.853565833223253e-05,-0.16418407960199008,0.21157495395149142,0.014923346619516928,0.16401492537313425,0.211461074070111,0.014915314152010311,0.0,0.0,0.0,-0.00024378109452737832,0.0006656262766299008,4.694965760211831e-05
SER 781,R SER 781,0.0,0.0,0.0,-0.00010447761194029791,0.00030587912734207585,2.157505014533871e-05,-0.25791044776119404,0.204691010771954,0.014437790705366287,0.2578059701492538,0.2047149144133438,0.014439476738232022,0.0,0.0,0.0,-0.00020895522388068006,0.0007166251773147662,5.054684270328609e-05
TYR 782,R TYR 782,0.0,0.0,0.0,-0.000104477611940287,0.00030587912734204387,2.1575050145336454e-05,-0.22977611940298512,0.12438295313951615,0.00877329706845032,0.22970149253731334,0.12431688144696088,0.008768636730582697,0.0,0.0,0.0,-0.00017910447761187748,0.0006447346586997954,4.5476076490599034e-05
PHE 783,R PHE 783,0.0,0.0,0.0,-0.00014427860696518695,0.0003513720116022119,2.478387079190367e-05,-0.2454527363184077,0.09676842647867892,0.006825518537027127,0.245323383084577,0.09679680672181211,0.006827520325034226,0.0,0.0,0.0,-0.0002736318407960892,0.0006462684652183366,4.558426286094187e-05
VAL 784,R VAL 784,0.0,0.0,0.0,-0.00013930348258707365,0.00034626293813545144,2.442350453481577e-05,0.50436815920398,0.05209648321411523,0.0036746026036727233,-0.5040845771144279,0.052127740258169776,0.0036768073055715804,0.0,0.0,0.0,0.00014427860696535896,0.0007082172994736066,4.995379672589244e-05
GLU 785,R GLU 785,0.0,0.0,0.0,-0.00019402985074626924,0.0003954519790893078,2.7893031973324933e-05,67.56155223880594,0.41795629102263115,0.02948036374933333,-67.55923880597015,0.41779649725538714,0.02946909276601662,0.0,0.0,0.0,0.002119402985074,0.0007300730160410603,5.14953801121226e-05
TRP 786,R TRP 786,0.0,0.0,0.0,-0.0003184079601989942,0.0004658587029141982,3.285913937101029e-05,0.882179104477612,0.08526655752423552,0.00601423925290745,-0.8818805970149253,0.08516595255306698,0.006007143125372719,0.0,0.0,0.0,-1.9900497512444456e-05,0.0007659429788280202,5.4025452211401916e-05
ILE 787,R ILE 787,0.0,0.0,0.0,-0.00023880597014925837,0.00042635393603241735,3.0072687958452283e-05,-0.3223333333333334,0.07221191404941359,0.005093435698751179,0.32216417910447775,0.07220085245322806,0.005092655473913793,0.0,0.0,0.0,-0.00040796019900506716,0.0006711809732953775,4.734145569616015e-05
PRO 788,R PRO 788,0.0,0.0,0.0,-0.0003333333333333408,0.00047140452079104216,3.32503112035885e-05,-0.22573134328358205,0.11869819357050909,0.008372325044529384,0.22574626865671646,0.11861350882646872,0.008366351843235486,0.0,0.0,0.0,-0.00031840796019903177,0.0007452065410291073,5.2562816662403144e-05
ASN 789,R ASN 789,0.0,0.0,0.0,-0.0003034825870646476,0.00045976179312027154,3.242909651166714e-05,0.31028855721393045,0.7022533499250845,0.04953313215916724,-0.31012437810945265,0.7016612337999357,0.049491367507871954,0.0,0.0,0.0,-0.0001393034825863865,0.0009673770828052602,6.823351842387705e-05
ASN 790,R ASN 790,0.0,0.0,0.0,-0.00016915422885570717,0.0003748880842543866,2.644256666664604e-05,0.1928656716417915,0.1733601113997939,0.012227879454060283,-0.19271144278606955,0.1732934023611358,0.01222317416126472,0.0,0.0,0.0,-1.4925373133834018e-05,0.0006800469104421243,4.7966810685853714e-05
VAL 791,R VAL 791,0.0,0.0,0.0,-0.0001741293532338288,0.00037922067662008526,2.6748164169690837e-05,0.541313432835821,0.06810217863608933,0.00480355731313847,-0.5409104477611937,0.06808146963572442,0.0048020966128768505,0.0,0.0,0.0,0.00022885572139312105,0.0006963752520167159,4.9118523100241705e-05
LYS 792,R LYS 792,0.0,0.0,0.0,-0.00034328358208954757,0.00047480518568915374,3.349017561127723e-05,-79.14616915422886,0.6496241938804881,0.04582095771092783,79.13656218905474,0.6490856081640942,0.045782968803545585,0.0,0.0,0.0,-0.009950248756214664,0.0009502617800191996,6.702629804545301e-05
THR 793,R THR 793,0.0,0.0,0.0,-0.00020895522388061157,0.0004065623424440951,2.867669658161446e-05,0.4080348258706462,0.18491023445731491,0.013042562320185259,-0.4076716417910448,0.1847233823904871,0.013029382791570147,0.0,0.0,0.0,0.00015422885572092754,0.0006473017300413465,4.5657143742234966e-05
ALA 794,R ALA 794,0.0,0.0,0.0,-0.00012935323383083815,0.00033559048664754353,2.3670727848069828e-05,-0.4551791044776119,0.05539435969270814,0.0039072168752545934,0.4548606965174129,0.05538854612914957,0.0039068068180977385,0.0,0.0,0.0,-0.0004477611940298854,0.0006453102633667603,4.551667651343018e-05
VAL 795,R VAL 795,0.0,0.0,0.0,-0.00022388059701489851,0.0004168429863811125,2.9401837294532307e-05,0.5389054726368159,0.04731503416053203,0.003337345190933108,-0.5384427860696515,0.04728297328201082,0.003335083790922557,0.0,0.0,0.0,0.00023880597014932023,0.0006930260755964785,4.8882290409766565e-05
CYX 796,R CYX 796,0.0,0.0,0.0,-0.00015422885572099825,0.00036116798831512594,2.5474825714654353e-05,-0.12828855721393032,0.08159752165785689,0.0057554454166296376,0.12811940298507468,0.08164152728090035,0.005758549333958321,0.0,0.0,0.0,-0.00032338308457201265,0.0007329491287831033,5.1698245463454106e-05
ASP 797,R ASP 797,0.0,0.0,0.0,-0.00017412935323383156,0.0003792206766200912,2.6748164169691258e-05,76.51622388059701,0.5445667725602733,0.038410778556765515,-76.50687562189056,0.5440623404536687,0.038375198659276334,0.0,0.0,0.0,0.009174129353234861,0.0008721947858496553,6.151987683737833e-05
ILE 798,R ILE 798,0.0,0.0,0.0,-0.0001492537313432699,0.0003563383995914098,2.5134172791387024e-05,-0.012895522388059695,0.06276723191950213,0.00442725918540007,0.01287562189054725,0.06281449790455476,0.004430593070933681,0.0,0.0,0.0,-0.00016915422885553926,0.0006318603828200853,4.4567995085688276e-05
PRO 799,R PRO 799,0.0,0.0,0.0,-9.452736318406477e-05,0.0002925610035420269,2.063566212195605e-05,0.17176616915422896,0.055139624218491355,0.0038892492202603464,-0.17172636815920392,0.05508618079582627,0.003885479611873017,0.0,0.0,0.0,-5.472636815897038e-05,0.0006996730222476379,4.935112987769069e-05
PRO 800,R PRO 800,0.0,0.0,0.0,-4.4776119402982354e-05,0.00020681203672462948,1.4587396341050482e-05,0.41314925373134304,0.08308975912579472,0.005860699732212626,-0.413004975124378,0.08305327053399215,0.005858126025386947,0.0,0.0,0.0,9.950248756201902e-05,0.0006387563719683574,4.505440065696249e-05
ARG 801,R ARG 801,0.0,0.0,0.0,-9.452736318408853e-05,0.0002925610035421004,2.0635662121961237e-05,-62.46390049751241,0.5285248880279566,0.037279271264267576,62.461751243781066,0.5284246726276417,0.03727220261494221,0.0,0.0,0.0,-0.0022437810945295927,0.0006581094828269664,4.641946384669702e-05
GLY 802,R GLY 802,0.0,0.0,0.0,-2.4875621890547287e-05,0.00015574602828356758,1.0985477823720363e-05,-0.18393034825870652,0.13656804519919918,0.009632767194763404,0.1838905472636815,0.13646681648004422,0.009625627071437909,0.0,0.0,0.0,-6.467661691554944e-05,0.0005190845557521738,3.6613401565970394e-05
LEU 803,R LEU 803,0.0,0.0,0.0,-7.960199004975408e-05,0.00027067603002459557,1.909201510958588e-05,0.22509950248756241,0.09793235582870667,0.00690761578344825,-0.2250348258706469,0.09791779363091663,0.006906588645211402,0.0,0.0,0.0,-1.4925373134280317e-05,0.0005941473420646861,4.1907922289936524e-05
LYS 804,R LYS 804,0.0,0.0,0.0,-0.00017910447761194102,0.00038343977846761737,2.7045756668792605e-05,-67.62583582089555,1.6016487642693804,0.1129715934022749,67.62186069651746,1.6008826951006572,0.11291755904931457,0.0,0.0,0.0,-0.004154228855722529,0.0010748571708244364,7.581457931151926e-05
MET 805,R MET 805,0.0,0.0,0.0,-0.00012935323383086024,0.0003355904866476008,2.3670727848073867e-05,-0.41546766169154214,0.1807759675586643,0.012750953617010004,0.4153084577114428,0.1807456759682052,0.012748817012957235,0.0,0.0,0.0,-0.00028855721393031096,0.0006738309633169461,4.752837158053839e-05
SER 806,R SER 806,0.0,0.0,0.0,-7.96019900497491e-05,0.00027067603002457866,1.9092015109584688e-05,0.6193980099502493,0.16544494746835064,0.011669586836275721,-0.6190796019900501,0.1653747850615978,0.011664637961675602,0.0,0.0,0.0,0.00023880597014930475,0.0006485242084298574,4.574337071941677e-05
ALA 807,R ALA 807,0.0,0.0,0.0,-5.9701492537304646e-05,0.00023693295322962997,1.671196198129498e-05,-0.43831840796019933,0.028361702673845267,0.0020004802639281842,0.438179104477612,0.02827983408921235,0.0019947056992034467,0.0,0.0,0.0,-0.0001990049751244001,0.0006150670432049473,4.338348423837206e-05
THR 808,R THR 808,0.0,0.0,0.0,-6.96517412935335e-05,0.0002545591802082835,1.795522017364716e-05,0.21744776119403003,0.11412064187931972,0.00804944944285473,-0.21734825870646773,0.11401639975192492,0.008042096770100161,0.0,0.0,0.0,2.9850746268843437e-05,0.000597760728193967,4.216279089640578e-05
PHE 809,R PHE 809,0.0,0.0,0.0,-0.00010447761194029363,0.0003058791273420633,2.1575050145337822e-05,-0.2757412935323382,0.050050051926339954,0.0035302584699739075,0.2755522388059702,0.05003827895381044,0.003529428068517976,0.0,0.0,0.0,-0.00029353233830832156,0.0006296235629672253,4.4410221978020244e-05
ILE 810,R ILE 810,0.0,0.0,0.0,-0.00012437810945274913,0.0003300124169508201,2.327728114751607e-05,0.3642089552238804,0.05007115453850628,0.003531746933471376,-0.36407960199004974,0.050042803885644936,0.003529747232601128,0.0,0.0,0.0,4.975124378124371e-06,0.0006946670517694828,4.8998035944702266e-05
GLY 811,R GLY 811,0.0,0.0,0.0,-4.975124378108684e-05,0.00021743058092944058,1.5336370701216905e-05,-0.36171144278606976,0.03383963230937452,0.002386863629168429,0.36160199004975097,0.03387085211366112,0.002389065704376581,0.0,0.0,0.0,-0.0001592039800995098,0.000679864899649282,4.795397263437669e-05
ASN 812,R ASN 812,0.0,0.0,0.0,-8.457711442788894e-05,0.00027825137222117877,1.962633855028474e-05,-0.332850746268657,0.08228876235483713,0.005804201776141444,0.3327313432835821,0.08231390869629637,0.005805975462311759,0.0,0.0,0.0,-0.0002039800995033555,0.0006011465658497367,4.2401609471056396e-05
SER 813,R SER 813,0.0,0.0,0.0,-5.9701492537309064e-05,0.0002369329532296475,1.6711961981296216e-05,-0.28106467661691537,0.08847385310139283,0.006240464440318508,0.2809850746268657,0.08843365996635093,0.006237629435159566,0.0,0.0,0.0,-0.00013930348258704437,0.0006769095065351065,4.774551527675445e-05
THR 814,R THR 814,0.0,0.0,0.0,-8.955223880597354e-05,0.0002855392010404435,2.014038236096437e-05,-0.275621890547264,0.10827510713126347,0.0076371372121656735,0.2755870646766169,0.10822109133064971,0.007633327231350673,0.0,0.0,0.0,-0.00012437810945304078,0.0006536942370411857,4.6108036420903165e-05
ALA 815,R ALA 815,0.0,0.0,0.0,-1.99004975124312e-05,0.00013965839649366705,9.850743768464988e-06,-0.4186666666666668,0.023558191598172715,0.001661666716132799,0.4186318407960202,0.023606934243404185,0.0016651047572447358,0.0,0.0,0.0,-5.4726368159202096e-05,0.0006001575661692378,4.233185081218385e-05
ILE 816,R ILE 816,0.0,0.0,0.0,-4.477611940299119e-05,0.0002068120367246703,1.4587396341053362e-05,-0.4987363184079605,0.028154780518546172,0.0019858851004217614,0.498681592039801,0.028189975803000304,0.0019883675843806233,0.0,0.0,0.0,-9.950248756238136e-05,0.0006387563719687021,4.505440065698681e-05
GLN 817,R GLN 817,0.0,0.0,0.0,-6.467661691540029e-05,0.00024595437003589965,1.7348283660608522e-05,-0.7364328358208954,0.1268207757844322,0.008945247819933555,0.7364029850746271,0.12681683344422431,0.008944969748695368,0.0,0.0,0.0,-9.452736318393e-05,0.0006116773289271714,4.3144392227887816e-05
GLU 818,R GLU 818,0.0,0.0,0.0,-1.990049751243341e-05,0.00013965839649368256,9.850743768466082e-06,56.20253233830848,0.28179287442378936,0.019876136855501235,-56.201875621890544,0.28180561991503555,0.01987703585313848,0.0,0.0,0.0,0.000636815920395536,0.0006087568369293963,4.2938396605209735e-05
LEU 819,R LEU 819,0.0,0.0,0.0,-4.47761194029691e-05,0.00020681203672456828,1.4587396341046165e-05,-0.47581592039801,0.032511933442857514,0.002293214971700609,0.4757661691542286,0.032482832048056624,0.002291162317576791,0.0,0.0,0.0,-9.452736318428572e-05,0.0006433895785206442,4.5381201849864776e-05
PHE 820,R PHE 820,0.0,0.0,0.0,-4.975124378108905e-05,0.00021743058092945025,1.5336370701217586e-05,-0.38257711442786074,0.03525945444830076,0.002487010161267489,0.38254726368159225,0.03522548552995193,0.0024846141785042084,0.0,0.0,0.0,-7.96019900496541e-05,0.000576170097186385,4.063990520392391e-05
LYS 821,R LYS 821,0.0,0.0,0.0,-2.4875621890542316e-05,0.00015574602828353647,1.098547782371817e-05,-55.691402985074646,1.218921732859323,0.0859761100347089,55.69079601990049,1.218801259693943,0.08596761251280596,0.0,0.0,0.0,-0.0006318407960216448,0.0006016404560330524,4.243644579860813e-05
ARG 822,R ARG 822,0.0,0.0,0.0,-4.9751243781090155e-05,0.0002174305809294551,1.533637070121793e-05,-54.84244776119405,0.28648903759108285,0.020207378665641942,54.84191044776123,0.2864654423955412,0.020205714388868885,0.0,0.0,0.0,-0.0005870646766175976,0.0006178375390611484,4.357889994896464e-05
ILE 823,R ILE 823,0.0,0.0,0.0,-9.95024875621781e-06,9.925341961819804e-05,7.000796438666977e-06,-0.4041094527363182,0.021303491882019885,0.0015026324601461964,0.40410945273631854,0.02131656586547722,0.0015035546278375402,0.0,0.0,0.0,-9.950248756164784e-06,0.0005553005528472104,3.916788104346357e-05
SER 824,R SER 824,0.0,0.0,0.0,-9.95024875621781e-06,9.925341961819804e-05,7.000796438666977e-06,-0.3605273631840798,0.07072418923394148,0.00498849968113145,0.3605273631840795,0.07071124448789845,0.004987586629144464,0.0,0.0,0.0,-9.950248756342227e-06,0.000527738531589063,3.7223805957599995e-05
GLU 825,R GLU 825,0.0,0.0,0.0,-2.4875621890546734e-05,0.0001557460282835641,1.098547782372012e-05,52.72714427860695,0.3115761633281322,0.02197688808095406,-52.72673134328358,0.31151162099299806,0.021972335615641648,0.0,0.0,0.0,0.00038805970149332974,0.0006056588176538328,4.271987917382332e-05
GLN 826,R GLN 826,0.0,0.0,0.0,-4.975124378111114e-06,7.035888370017748e-05,4.962733015462517e-06,-0.3352288557213931,0.12139105577050899,0.008562264899217511,0.33524875621890565,0.12136925201332414,0.008560726980763553,0.0,0.0,0.0,1.4925373134152172e-05,0.000577157315270405,4.0709538198669895e-05
PHE 827,R PHE 827,0.0,0.0,0.0,-1.9900497512440038e-05,0.00013965839649372907,9.850743768469362e-06,-0.34778606965174125,0.028711101827247076,0.0020251249800318514,0.3477512437810943,0.028683516006460043,0.002023179226256652,0.0,0.0,0.0,-5.4726368159120625e-05,0.00056602836431139,3.9924562521865235e-05
THR 828,R THR 828,0.0,0.0,0.0,-9.95024875621781e-06,9.925341961819804e-05,7.000796438666977e-06,-0.2022885572139302,0.10751492465370306,0.007583518074385697,0.20230348258706454,0.10746714151443963,0.0075801477116065556,0.0,0.0,0.0,4.975124378239259e-06,0.000602627022078641,4.250603280210921e-05
ALA 829,R ALA 829,0.0,0.0,0.0,-1.990049751243562e-05,0.00013965839649369806,9.850743768467175e-06,-0.22710447761194025,0.032232427506102654,0.0022735001429909597,0.22706965174129348,0.03216461274155315,0.002268716858304412,0.0,0.0,0.0,-5.472636815923109e-05,0.0006165140726232533,4.3485549823994115e-05
MET 830,R MET 830,0.0,0.0,0.0,-4.975124378106696e-06,7.035888370011499e-05,4.96273301545811e-06,-0.40302985074626896,0.028727214279772387,0.0020262614648067973,0.40299502487562217,0.028724891265817547,0.0020260976120359347,0.0,0.0,0.0,-3.98009950248624e-05,0.0005356986977073172,3.7785272784901673e-05
PHE 831,R PHE 831,0.0,0.0,0.0,-1.4925373134324505e-05,0.00012125430454677407,8.55261921160504e-06,-0.2489104477611942,0.0365314822355568,0.0025767320835666254,0.24897014925373145,0.03653239691500954,0.002576796600080816,0.0,0.0,0.0,4.4776119403322603e-05,0.0005399328082638131,3.808392391671017e-05
ARG 832,R ARG 832,0.0,0.0,0.0,-1.4925373134328925e-05,0.00012125430454680997,8.55261921160757e-06,-49.037467661691544,0.22627988700624813,0.015960552625683612,49.03724378109455,0.22630056461232065,0.01596201111156258,0.0,0.0,0.0,-0.00023880597014516215,0.0006089601014370847,4.29527337781455e-05
ARG 833,R ARG 833,0.0,0.0,0.0,-1.990049751243783e-05,0.00013965839649371354,9.850743768468268e-06,-47.32301492537313,0.1939666196232361,0.013681350477416193,47.32286069651741,0.1939127118005799,0.01367754811277909,0.0,0.0,0.0,-0.0001741293532355107,0.0006022572491983314,4.247995103411023e-05
LYS 834,R LYS 834,0.0,0.0,0.0,-1.4925373134327266e-05,0.00012125430454679651,8.552619211606622e-06,-48.24153233830847,0.5877038972507594,0.041453436734883525,48.24136815920398,0.5876399833499529,0.0414489285959109,0.0,0.0,0.0,-0.0001791044776119471,0.0006291122973031306,4.437416007854942e-05
ALA 835,R ALA 835,0.0,0.0,0.0,-4.975124378110009e-06,7.035888370016185e-05,4.962733015461415e-06,0.2842189054726367,0.020511902643242062,0.0014467980602329183,-0.2841791044776119,0.0205273209810896,0.001447885585933377,0.0,0.0,0.0,3.482587064674245e-05,0.0005762989606680087,4.064899453310467e-05
PHE 836,R PHE 836,0.0,0.0,0.0,-2.4875621890542316e-05,0.00015574602828353647,1.098547782371817e-05,0.17479104477611945,0.037961306817947155,0.002677584133630214,-0.17484577114427868,0.037996741082138116,0.002680083473920041,0.0,0.0,0.0,-7.960199004954805e-05,0.0005674695869693709,4.002621853019353e-05
LEU 837,R LEU 837,0.0,0.0,0.0,-1.4925373134333343e-05,0.00012125430454684587,8.552619211610103e-06,0.1253830845771144,0.031567467232901714,0.002226597461648718,-0.12536815920398006,0.03148234569788816,0.0022205934514950214,0.0,0.0,0.0,-1.7675192431843288e-17,0.0005278323267611046,3.723042175893882e-05
HIE 838,R HIE 838,0.0,0.0,0.0,-1.990049751243562e-05,0.00013965839649369806,9.850743768467175e-06,0.30303482587064684,0.0625985692864537,0.004415362640522082,-0.3029751243781093,0.06260135565195214,0.004415559175590933,0.0,0.0,0.0,3.9800995024880075e-05,0.0006136166014142371,4.328117796255851e-05
TRP 839,R TRP 839,0.0,0.0,0.0,-9.95024875621781e-06,9.925341961819804e-05,7.000796438666977e-06,0.07285074626865677,0.04232070887804923,0.002985072646716008,-0.07281592039800998,0.04234906996192991,0.0029870730833336315,0.0,0.0,0.0,2.4875621890206485e-05,0.0006021339411109601,4.247125355222751e-05
TYR 840,R TYR 840,0.0,0.0,0.0,-1.4925373134320087e-05,0.00012125430454673817,8.552619211602507e-06,-0.10987562189054727,0.043008612497863453,0.0030335936269529303,0.10990049751243779,0.04305521215003855,0.0030368805129891547,0.0,0.0,0.0,9.950248756224439e-06,0.0005984228837313687,4.2209495746938064e-05
THR 841,R THR 841,0.0,0.0,0.0,-9.9502487562156e-06,9.9253419618176e-05,7.000796438665423e-06,-0.021701492537313388,0.052515720913322086,0.0037041733509865435,0.021741293532338283,0.05256006027998098,0.0037073008087748233,0.0,0.0,0.0,2.985074626872192e-05,0.0005893790286523275,4.157159139389184e-05
GLY 842,R GLY 842,0.0,0.0,0.0,0.0,0.0,0.0,-0.033940298507462704,0.03725635833957491,0.002627860901767609,0.03402985074626867,0.0371962538165831,0.0026236214555890544,0.0,0.0,0.0,8.955223880598238e-05,0.0005917679881073607,4.1740095601699e-05
GLU 843,R GLU 843,0.0,0.0,0.0,-9.950248756218914e-06,9.925341961820907e-05,7.000796438667756e-06,48.8175870646766,0.2795297822028478,0.01971651063786875,-48.817338308457735,0.2795467813421161,0.01971770966470438,0.0,0.0,0.0,0.00023880597014756596,0.0006089601014345169,4.295273377796438e-05
GLY 844,R GLY 844,0.0,0.0,0.0,-4.975124378111114e-06,7.035888370017748e-05,4.962733015462517e-06,0.1416766169154229,0.06688684958391443,0.004717834611260755,-0.14167164179104486,0.0669337806108152,0.004721144870667975,0.0,0.0,0.0,-1.1046995269902056e-17,0.0005816428953502685,4.1025926623061336e-05
MET 845,R MET 845,0.0,0.0,0.0,-1.990049751243783e-05,0.00013965839649371356,9.85074376846827e-06,-0.3539303482587064,0.07363899521514787,0.005194094243123684,0.35386069651741275,0.07367577551693881,0.0051966885255855045,0.0,0.0,0.0,-8.955223880589842e-05,0.0006083501041843419,4.290970788935471e-05
ASP 846,R ASP 846,0.0,0.0,0.0,-2.4875621890544525e-05,0.0001557460282835503,1.0985477823719143e-05,50.91281094527364,0.4924098463633381,0.03473191263379865,-50.91248258706469,0.49235750363501707,0.034728220662404316,0.0,0.0,0.0,0.0003034825870668327,0.0006248882972391691,4.4076222085899255e-05
GLU 847,R GLU 847,0.0,0.0,0.0,-9.95024875621781e-06,9.925341961819804e-05,7.000796438666977e-06,48.85078109452738,0.39747346585598275,0.02803561665616397,-48.85056716417911,0.3974268063195069,0.028032325546214844,0.0,0.0,0.0,0.00020398009950353224,0.0006174768749879807,4.355346066668399e-05
MET 848,R MET 848,0.0,0.0,0.0,-1.4925373134328925e-05,0.00012125430454680997,8.55261921160757e-06,0.19696517412935324,0.13458014232254606,0.009492551336883405,-0.19695024875621892,0.13455590309292298,0.009490841633448762,0.0,0.0,0.0,1.0605115459105973e-16,0.0006067612413297931,4.279763814448905e-05
GLU 849,R GLU 849,0.0,0.0,0.0,-9.9502487562156e-06,9.9253419618176e-05,7.000796438665423e-06,54.15713930348258,0.33379595831693737,0.023544151579017118,-54.1566169154229,0.33376820018184833,0.023542193671128173,0.0,0.0,0.0,0.0005124378109451752,0.0005825783549580429,4.109190885637699e-05
PHE 850,R PHE 850,0.0,0.0,0.0,-9.950248756213392e-06,9.925341961815396e-05,7.000796438663869e-06,0.2945472636815922,0.038064608664887006,0.0026848704841151263,-0.29449751243781097,0.03807966569030742,0.002685932524801942,0.0,0.0,0.0,3.980099502511869e-05,0.0006136166014144234,4.328117796257165e-05
THR 851,R THR 851,0.0,0.0,0.0,-1.4925373134331134e-05,0.00012125430454682793,8.552619211608838e-06,0.20125870646766175,0.12292141540226371,0.008670208144912029,-0.20122388059701485,0.1229110612677147,0.008669477820571012,0.0,0.0,0.0,1.990049751247539e-05,0.000589798844239697,4.1601202902293854e-05
GLU 852,R GLU 852,0.0,0.0,0.0,-2.9850746268655637e-05,0.00017017543658195475,1.200324981199047e-05,55.430825870646764,0.5320626010814524,0.03752880230351247,-55.43017412935323,0.5319846110495634,0.03752330131080511,0.0,0.0,0.0,0.000621890547268065,0.0006588988310865124,4.647514018012266e-05
ALA 853,R ALA 853,0.0,0.0,0.0,-2.4875621890546734e-05,0.0001557460282835641,1.098547782372012e-05,0.35064676616915413,0.030308523044588843,0.0021377983852650037,-0.350592039800995,0.030374818326640886,0.0021424744939197555,0.0,0.0,0.0,2.9850746268576652e-05,0.0006380196955832921,4.5002439511111256e-05
GLU 854,R GLU 854,0.0,0.0,0.0,-1.9900497512444456e-05,0.00013965839649376008,9.85074376847155e-06,53.7643134328358,0.22328322658111543,0.01574918449637518,-53.76384577114427,0.2233002153256879,0.015750382790025493,0.0,0.0,0.0,0.0004477611940287365,0.0005803648386623364,4.093577945489617e-05
SER 855,R SER 855,0.0,0.0,0.0,-9.950248756220019e-06,9.925341961822007e-05,7.000796438668532e-06,0.2585572139303483,0.14895973598751977,0.010506809671825133,-0.2585323383084578,0.148916819410997,0.010503782569915333,0.0,0.0,0.0,1.492537313427507e-05,0.0006267472051053818,4.420733933727107e-05
ASN 856,R ASN 856,0.0,0.0,0.0,-3.9800995024880075e-05,0.00019549137019294228,1.378889809037821e-05,0.6798109452736313,0.17350253150146006,0.012237924993492319,-0.6797114427860695,0.1735154410334219,0.012238835561669525,0.0,0.0,0.0,5.9701492536396586e-05,0.0005785708163228504,4.080923887570528e-05
MET 857,R MET 857,0.0,0.0,0.0,-2.487562189055557e-05,0.00015574602828361946,1.0985477823724022e-05,0.5896865671641794,0.07806488096739664,0.005506272154287655,-0.5895671641791044,0.07806061375188827,0.0055059711681125795,0.0,0.0,0.0,9.452736318419402e-05,0.0006034889443623775,4.256682811251365e-05
ASN 858,R ASN 858,0.0,0.0,0.0,-3.9800995024882284e-05,0.00019549137019295314,1.3788898090378975e-05,0.4053980099502485,0.07957599575573883,0.00561285797338928,-0.4053830845771144,0.07959710432767662,0.0056143468572566165,0.0,0.0,0.0,-2.487562189080744e-05,0.0006184381784364825,4.3621265783975044e-05
ASP 859,R ASP 859,0.0,0.0,0.0,-2.9850746268658954e-05,0.00017017543658197365,1.2003249811991804e-05,60.040233830845715,0.3021584376546864,0.021312612929441664,-60.0389552238806,0.3020741449380219,0.021306667379626856,0.0,0.0,0.0,0.0012487562189049308,0.0006211936393638631,4.38156210124548e-05
LEU 860,R LEU 860,0.0,0.0,0.0,-6.467661691541798e-05,0.00024595437003596687,1.7348283660613262e-05,0.38608955223880637,0.03590315802984172,0.0025324135111827284,-0.3860447761194029,0.03587988509322496,0.0025307719648016503,0.0,0.0,0.0,-1.9900497512289798e-05,0.0005981746613011543,4.219198748664711e-05
VAL 861,R VAL 861,0.0,0.0,0.0,-3.980099502486903e-05,0.000195491370192888,1.378889809037438e-05,0.42165174129353233,0.038801806767347485,0.002736868429074104,-0.42154726368159223,0.03884705313519193,0.002740059861793364,0.0,0.0,0.0,6.46766169153732e-05,0.0006235797952911627,4.3983927474662374e-05
SER 862,R SER 862,0.0,0.0,0.0,-2.4875621890550048e-05,0.00015574602828358487,1.0985477823721583e-05,0.2844328358208954,0.14410522246162452,0.010164398688563486,-0.28442786069651727,0.14404938353017516,0.010160460114014282,0.0,0.0,0.0,-1.990049751255907e-05,0.0006145839429526769,4.334940897387615e-05
GLU 863,R GLU 863,0.0,0.0,0.0,-8.457711442784365e-05,0.00027825137222102974,1.962633855027423e-05,63.16297512437809,0.4431552903027394,0.03125776411595817,-63.161288557213894,0.44308560353772414,0.031252848790539474,0.0,0.0,0.0,0.0016019900497521058,0.0006771288669035134,4.776098776416935e-05
TYR 864,R TYR 864,0.0,0.0,0.0,-4.975124378108463e-05,0.00021743058092943095,1.5336370701216228e-05,0.2676965174129352,0.068747301622747,0.00484906078017133,-0.2676666666666666,0.06870575615397811,0.004846130388745837,0.0,0.0,0.0,-1.9900497512460475e-05,0.0005550330455401262,3.914901253283737e-05
GLN 865,R GLN 865,0.0,0.0,0.0,-8.955223880597133e-05,0.00028553920104043643,2.0140382360963875e-05,0.12518407960199066,0.1636283586257004,0.011541454538677623,-0.1251343283582089,0.16364175428947514,0.011542399395949126,0.0,0.0,0.0,-3.980099502453541e-05,0.0006054544448392146,4.270546382694415e-05
GLN 866,R GLN 866,0.0,0.0,0.0,-6.965174129352799e-05,0.00025455918020826336,1.795522017364574e-05,-0.08434825870646767,0.4162534366128318,0.029360253660093587,0.08431343283582098,0.41616540945700203,0.029354044703249482,0.0,0.0,0.0,-0.00010447761194016107,0.0006495538849853363,4.581599850383271e-05
TYR 867,R TYR 867,0.0,0.0,0.0,-0.00010447761194030025,0.00030587912734208274,2.1575050145339195e-05,0.3254029850746271,0.1097735425221187,0.007742828695524384,-0.32536815920398027,0.10966200347460409,0.007734961337708236,0.0,0.0,0.0,-6.965174129331174e-05,0.0006947739373274943,4.900557507067646e-05
GLN 868,R GLN 868,0.0,0.0,0.0,-8.457711442787237e-05,0.00027825137222112423,1.9626338550280893e-05,0.48513930348258716,0.3915254012174941,0.027616072524603814,-0.4850945273631845,0.391429229632696,0.027609289104033062,0.0,0.0,0.0,-3.9800995024853566e-05,0.0007042217822576188,4.9671974670753983e-05
ASP 869,R ASP 869,0.0,0.0,0.0,-9.950248756219412e-05,0.00029933550162173316,2.111349837397238e-05,125.95549253731348,1.4536880191115238,0.10253524711064835,-125.95290547263677,1.4533861392179657,0.10251395414470464,0.0,0.0,0.0,0.002487562189055009,0.000699035958308093,4.930619485201273e-05
gdp 870,R gdp 870,0.0,0.0,0.0,-3.980099502487124e-05,0.00019549137019289888,1.3788898090375148e-05,156.0086119402985,0.5359814530989617,0.03780521681248736,-156.0073482587065,0.5360006943804856,0.03780657398784399,0.0,0.0,0.0,0.0012238805970086087,0.0006023394405590612,4.2485748365705455e-05
MET 871,L MET   1,0.0,0.0,0.0,-1.4925373134329477e-05,0.00012125430454681447,8.552619211607889e-06,-47.052278606965174,0.27749026605084726,0.019572654260240113,47.052213930348245,0.2774212792423504,0.01956778830594758,0.0,0.0,0.0,-7.960199005239376e-05,0.0005847411646599357,4.1244461690493637e-05
ARG 872,L ARG   2,0.0,0.0,0.0,-1.4925373134328925e-05,0.00012125430454680997,8.55261921160757e-06,-46.71106965174128,0.18421295573768823,0.01299338007139324,46.71095522388062,0.18418280715863347,0.012991253554587176,0.0,0.0,0.0,-0.00012935323382806977,0.0006011465658496076,4.240160947104729e-05
GLU 873,L GLU   3,0.0,0.0,0.0,-1.99004975124312e-05,0.00013965839649366705,9.850743768464988e-06,48.11538308457711,0.22350170570080521,0.015764594825298163,-48.11529353233829,0.22354110423508236,0.01576737378364053,0.0,0.0,0.0,6.965174129542033e-05,0.0005599612443158125,3.9496620872888376e-05
CYS 874,L CYS   4,0.0,0.0,0.0,-9.950248756213392e-06,9.925341961815396e-05,7.000796438663869e-06,0.024666666666666663,0.07078123632893164,0.004992523472966328,-0.02467164179104478,0.07072968401447237,0.004988887253067207,0.0,0.0,0.0,-1.4925373134297993e-05,0.0005941473420646,4.190792228993045e-05
ILE 875,L ILE   5,0.0,0.0,0.0,-3.482587064677117e-05,0.00018333856490239728,1.29317052971713e-05,-0.12328855721393032,0.05480917886602675,0.003865941402196171,0.12334328358208961,0.05481635162192457,0.0038664473293887856,0.0,0.0,0.0,1.9900497512497483e-05,0.0006064348062065262,4.277461318618319e-05
SER 876,L SER   6,0.0,0.0,0.0,-1.9900497512440038e-05,0.00013965839649372904,9.85074376846936e-06,-0.05519402985074628,0.05477586319025851,0.0038635914956119213,0.05514427860696516,0.05473503866186096,0.0038607119553994507,0.0,0.0,0.0,-6.965174129349608e-05,0.0005774574379519819,4.07307072204369e-05
ILE 877,L ILE   7,0.0,0.0,0.0,-4.477611940299119e-05,0.00020681203672467033,1.4587396341053364e-05,-0.14776119402985072,0.04544279315051585,0.0032052874921085495,0.14777114427860696,0.045448865402255324,0.0032057157957228323,0.0,0.0,0.0,-3.4825870646738034e-05,0.0006098536603909309,4.301576056720616e-05
HID 878,L HID   8,0.0,0.0,0.0,-5.9701492537324534e-05,0.0002369329532297089,1.671196198130055e-05,-0.19768656716417923,0.05116548382436948,0.003608934969880304,0.19772139303482592,0.051173512174836705,0.003609501246060767,0.0,0.0,0.0,-2.487562189075e-05,0.000672396848478343,4.742721691913374e-05
VAL 879,L VAL   9,0.0,0.0,0.0,-9.950248756219798e-05,0.0002993355016217447,2.1113498373973196e-05,-0.13436318407960218,0.039954357514406666,0.0028181630907233783,0.13439303482587062,0.03992916303829931,0.002816386009396761,0.0,0.0,0.0,-6.965174129368043e-05,0.0006655147098034138,4.694178828492452e-05
GLY 880,L GLY  10,0.0,0.0,0.0,-3.980099502487566e-05,0.0001954913701929206,1.378889809037668e-05,-0.5242039800995026,0.02709616528613135,0.0019112161391152689,0.5241442786069656,0.027095998118386627,0.0019112043480116834,0.0,0.0,0.0,-9.950248756220903e-05,0.0005901764229387161,4.162783525029333e-05
GLN 881,L GLN  11,0.0,0.0,0.0,-0.000164179104477627,0.00037043801928334316,2.6128683284884898e-05,-0.271154228855722,0.1783088636056141,0.012576937521294868,0.271218905472637,0.17825531424201144,0.012573160440409951,0.0,0.0,0.0,-9.950248756252277e-05,0.0007262318416351157,5.1224444559424466e-05
ALA 882,L ALA  12,0.0,0.0,0.0,-2.985074626865785e-05,0.00017017543658196733,1.2003249811991358e-05,-0.22547761194029856,0.04327076324160588,0.0030520843147322095,0.2254378109452736,0.04329727581177004,0.003053954367245253,0.0,0.0,0.0,-6.965174129358321e-05,0.0006027502292948142,4.2514723169086205e-05
GLY 883,L GLY  13,0.0,0.0,0.0,-4.9751243781100096e-05,0.00021743058092949855,1.5336370701220995e-05,-0.3457164179104477,0.0264502570613484,0.0018656572856555025,0.3456517412935324,0.026431891438705925,0.0018643618745141641,0.0,0.0,0.0,-0.00011442786069651365,0.0006244127956114448,4.4042682787054356e-05
VAL 884,L VAL  14,0.0,0.0,0.0,-7.96019900497469e-05,0.0002706760300245712,1.909201510958416e-05,-0.441457711442786,0.03718007079625076,0.0026224799933447776,0.44147263681591997,0.037113118699655986,0.002617757556564211,0.0,0.0,0.0,-6.46766169152611e-05,0.0005908051845322847,4.1672184673637714e-05
GLN 885,L GLN  15,0.0,0.0,0.0,-0.0001492537313432804,0.0003563383995914349,2.5134172791388792e-05,-0.6719452736318401,0.2767601867775134,0.019521158438772588,0.6718855721393038,0.27670576689622406,0.019517319956304287,0.0,0.0,0.0,-0.00020895522387950907,0.0006954860879214658,4.9055806300605354e-05
ILE 886,L ILE  16,0.0,0.0,0.0,-6.467661691540914e-05,0.00024595437003593326,1.734828366061089e-05,-0.25376616915422884,0.03114482379953007,0.0021967864923687066,0.25368159203980095,0.03112625724372831,0.00219547690849507,0.0,0.0,0.0,-0.0001492537313433776,0.0005441794592586452,3.838345958283881e-05
GLY 887,L GLY  17,0.0,0.0,0.0,-2.9850746268662267e-05,0.00017017543658199254,1.2003249811993135e-05,-0.3895273631840798,0.02314975038306763,0.001632857494091766,0.38942288557213967,0.023181423203138145,0.0016350915225696275,0.0,0.0,0.0,-0.00013432835820894153,0.000552574860772714,3.897562554797091e-05
ASN 888,L ASN  18,0.0,0.0,0.0,-5.9701492537320116e-05,0.00023693295322969136,1.671196198129931e-05,-0.5940796019900493,0.1863615584809352,0.01314493082391034,0.5940696517412936,0.18632797576214857,0.013142562081563865,0.0,0.0,0.0,-6.965174129358212e-05,0.0005774574379520301,4.0730707220440296e-05
ALA 889,L ALA  19,0.0,0.0,0.0,-2.9850746268653428e-05,0.00017017543658194215,1.2003249811989581e-05,-0.3133084577114429,0.02297639667330294,0.001620630066174231,0.31335323383084573,0.022941621824326474,0.0016181772374474616,0.0,0.0,0.0,1.4925373134312492e-05,0.0006577332697471737,4.639292782205097e-05
CYS 890,L CYS  20,0.0,0.0,0.0,-4.477611940297352e-05,0.0002068120367245887,1.4587396341047605e-05,-0.3902388059701492,0.06756668117159911,0.004765786234250313,0.3902238805970148,0.06751609078060024,0.0047622178632007505,0.0,0.0,0.0,-5.970149253723616e-05,0.0005955205177092175,4.200477863200393e-05
TRP 891,L TRP  21,0.0,0.0,0.0,-9.45273631840714e-05,0.0002925610035420474,2.0635662121957497e-05,-0.4646169154228854,0.03490324241075598,0.002461884901367662,0.46461194029850744,0.034841484062222344,0.0024575288033295757,0.0,0.0,0.0,-9.950248756227531e-05,0.0006541484542847489,4.614007443504263e-05
GLU 892,L GLU  22,0.0,0.0,0.0,-0.00010945273631840033,0.0003122063978056943,2.2021341393525196e-05,55.404039800995,0.2929529845446299,0.02066331033012464,-55.40323880597012,0.2928714636441999,0.020657560289152724,0.0,0.0,0.0,0.0006915422885562739,0.0007359821741389848,5.191217998790124e-05
LEU 893,L LEU  23,0.0,0.0,0.0,-1.9900497512440038e-05,0.00013965839649372904,9.85074376846936e-06,-0.24315920398009958,0.024602198812931794,0.001735305307318305,0.24310945273631854,0.024543553737157213,0.0017311688026093756,0.0,0.0,0.0,-6.965174129359979e-05,0.0005944388868158019,4.1928486271139134e-05
TYR 894,L TYR  24,0.0,0.0,0.0,-6.46766169154224e-05,0.0002459543700359837,1.7348283660614448e-05,-0.42293034825870673,0.038463203639412274,0.0027129852058935928,0.4228855721393034,0.0383281438078776,0.0027034588198884347,0.0,0.0,0.0,-0.00010945273631837713,0.0006676312914318988,4.70910804421504e-05
CYS 895,L CYS  25,0.0,0.0,0.0,-3.980099502486682e-05,0.0001954913701928772,1.3788898090373618e-05,-0.33625870646766165,0.03560259837795512,0.0025112136679065083,0.3361940298507462,0.03553566163643777,0.002506492314189596,0.0,0.0,0.0,-0.00010447761194028921,0.000634050275598278,4.472245821271813e-05
LEU 896,L LEU  26,0.0,0.0,0.0,-4.4776119402977936e-05,0.00020681203672460907,1.4587396341049042e-05,-0.30221393034825866,0.021221152616743524,0.0014968246961686265,0.3022139303482586,0.02126775535607178,0.001500111799955845,0.0,0.0,0.0,-4.477611940291386e-05,0.0006787353433374515,4.787429987513519e-05
GLU 897,L GLU  27,0.0,0.0,0.0,-4.477611940298898e-05,0.0002068120367246601,1.4587396341052642e-05,49.042666666666705,0.2393363821301407,0.01688148678509529,-49.04237313432837,0.23928815467347253,0.0168780850825828,0.0,0.0,0.0,0.0002487562189049636,0.0005966831582304949,4.208678497145419e-05
HIP 898,L HIP  28,0.0,0.0,0.0,-1.9900497512448877e-05,0.00013965839649379108,9.850743768473738e-06,-49.094472636815915,0.2363101312003653,0.01666803150251478,49.094268656716444,0.23628517524252873,0.016666271244969826,0.0,0.0,0.0,-0.00022388059701351984,0.0005855871447946632,4.130413252840699e-05
GLY 899,L GLY  29,0.0,0.0,0.0,-1.4925373134327818e-05,0.00012125430454680099,8.552619211606937e-06,-0.1039800995024877,0.05384462261976314,0.003797906850241064,0.10396019900497505,0.05385154097732074,0.0037983948335582837,0.0,0.0,0.0,-3.482587064683594e-05,0.0006098536603906128,4.3015760567183724e-05
ILE 900,L ILE  30,0.0,0.0,0.0,-1.9900497512442247e-05,0.00013965839649374454,9.850743768470455e-06,0.06183084577114438,0.041510548246229864,0.002927928321736506,-0.06179601990049758,0.04146248300086009,0.0029245380607268324,0.0,0.0,0.0,1.4925373134214035e-05,0.000577157315270541,4.070953819867949e-05
GLN 901,L GLN  31,0.0,0.0,0.0,-3.980099502487566e-05,0.0001954913701929206,1.378889809037668e-05,0.2774228855721398,0.09191893071891814,0.006483461479699915,-0.27739800995024855,0.09191446811452555,0.006483146711855552,0.0,0.0,0.0,-1.4925373133851694e-05,0.0006346355709095946,4.476374176090011e-05
PRO 902,L PRO  32,0.0,0.0,0.0,-2.487562189055336e-05,0.0001557460282836056,1.0985477823723047e-05,0.14275621890547266,0.04774231488396267,0.003367483249434377,-0.1427711442786071,0.04774379554579279,0.003367587687267422,0.0,0.0,0.0,-3.980099502494636e-05,0.0005716415745466909,4.032048784490145e-05
ASP 903,L ASP  33,0.0,0.0,0.0,-5.472636815920734e-05,0.000227445362202252,1.6042758907672937e-05,51.728412935323384,0.4026386521573117,0.028399940807437494,-51.727890547263655,0.40258810470883705,0.02839637546532005,0.0,0.0,0.0,0.00046766169154353177,0.0006542619593221965,4.614808046309678e-05
GLY 904,L GLY  34,0.0,0.0,0.0,-1.4925373134327784e-05,0.00012125430454680073,8.55261921160692e-06,-0.13064676616915422,0.03964631697574624,0.002796435586378293,0.13062189054726364,0.03958360782402394,0.0027920124238541393,0.0,0.0,0.0,-3.9800995024856324e-05,0.0005971807398257968,4.2121881671131996e-05
GLN 905,L GLN  35,0.0,0.0,0.0,-4.975124378108905e-05,0.00021743058092945025,1.5336370701217586e-05,0.21636815920398014,0.23562341102272683,0.016619593995852888,-0.2163333333333333,0.23567066010254115,0.016622926688982926,0.0,0.0,0.0,-1.4925373134364275e-05,0.0006800469104412809,4.7966810685794226e-05
MET 906,L MET  36,0.0,0.0,0.0,-1.990049751243783e-05,0.00013965839649371354,9.850743768468268e-06,0.07207960199004973,0.11563484141509994,0.008156252843264501,-0.07201492537313431,0.11563312534793284,0.008156131801219218,0.0,0.0,0.0,4.4776119402721644e-05,0.0006092039293122237,4.296993207042084e-05
PRO 907,L PRO  37,0.0,0.0,0.0,0.0,0.0,0.0,-0.050472636815920395,0.09553926804627688,0.006738820385878087,0.05046766169154233,0.09555467919169547,0.006739907404263722,0.0,0.0,0.0,-4.975124377929944e-06,0.000610826961172867,4.3084411911151194e-05
SER 908,L SER  38,0.0,0.0,0.0,-9.950248756218914e-06,9.925341961820907e-05,7.000796438667756e-06,-0.11886069651741296,0.12668392327140504,0.00893559498792526,0.11888557213930359,0.12671082697399547,0.008937492628792511,0.0,0.0,0.0,1.4925373134222873e-05,0.0005941473420645574,4.190792228992745e-05
ASP 909,L ASP  39,0.0,0.0,0.0,-3.482587064676565e-05,0.00018333856490236822,1.293170529716925e-05,46.2376368159204,0.7420456480018198,0.052339864458503624,-46.23742786069653,0.7420641884104197,0.05234117219809584,0.0,0.0,0.0,0.00017412935323303616,0.0006104621552308683,4.30586804839684e-05
LYS 910,L LYS  40,0.0,0.0,0.0,-9.950248756219467e-06,9.925341961821457e-05,7.000796438668144e-06,-47.22786069651742,0.6051557757570055,0.04268439733417129,47.227696517412944,0.6050851035388585,0.04267941250024798,0.0,0.0,0.0,-0.00017412935323346038,0.0005130412328950816,3.618713843772358e-05
THR 911,L THR  41,0.0,0.0,0.0,-1.4925373134327818e-05,0.000121254304546801,8.552619211606938e-06,-0.02908457711442811,0.12509565617946278,0.008823567264913864,0.0290796019900497,0.12509949724434088,0.008823838192741063,0.0,0.0,0.0,-1.990049751276261e-05,0.0005813023549840691,4.100190675762917e-05
ILE 912,L ILE  42,0.0,0.0,0.0,-1.4925373134328925e-05,0.00012125430454680997,8.55261921160757e-06,0.04629353233830851,0.1796120706643031,0.012668858659835094,-0.04630348258706472,0.17964385008522757,0.012671100207357454,0.0,0.0,0.0,-2.487562189059534e-05,0.0005768141267069614,4.068533154380612e-05
GLY 913,L GLY  43,0.0,0.0,0.0,-9.950248756219467e-06,9.925341961821457e-05,7.000796438668144e-06,0.09298507462686573,0.10621556404731819,0.007491868243672404,-0.09300000000000005,0.10625221098080011,0.007494453119059017,0.0,0.0,0.0,-2.4875621890561093e-05,0.0005853757643814067,4.12892229036301e-05
GLY 914,L GLY  44,0.0,0.0,0.0,0.0,0.0,0.0,-0.13949751243781097,0.11208170990533889,0.007905634269966601,0.13950248756218905,0.11205263175119645,0.007903583255112439,0.0,0.0,0.0,4.975124378104486e-06,0.0006108269611728185,4.308441191114777e-05
GLY 915,L GLY  45,0.0,0.0,0.0,0.0,0.0,0.0,-0.012512437810945281,0.04772569939366316,0.003366311283110567,0.01253731343283582,0.04784614491087142,0.003374806854861834,0.0,0.0,0.0,2.4875621890580978e-05,0.0005768141267070797,4.0685331543814464e-05
ASP 916,L ASP  46,0.0,0.0,0.0,-2.487562189054784e-05,0.00015574602828357105,1.0985477823720609e-05,47.55352736318406,0.23545803884991529,0.016607929542145124,-47.55337810945273,0.23541534443864603,0.016604918110564082,0.0,0.0,0.0,0.00012437810945417862,0.0006144631085434534,4.334088597179709e-05
ASP 917,L ASP  47,0.0,0.0,0.0,-1.9900497512439485e-05,0.0001396583964937252,9.85074376846909e-06,45.74283582089551,0.23145137548871475,0.016325321298540717,-45.74272139303479,0.2314929954870239,0.016328256946874658,0.0,0.0,0.0,9.452736318311695e-05,0.0005518128427546888,3.892187694114898e-05
SER 918,L SER  48,0.0,0.0,0.0,-1.4925373134329477e-05,0.00012125430454681447,8.552619211607889e-06,-0.0006517412935323218,0.05345606006492074,0.003770499760786574,0.0006368159203979923,0.053430686375696625,0.003768710038741335,0.0,0.0,0.0,-2.9850746268664476e-05,0.0005893790286521259,4.157159139387762e-05
PHE 919,L PHE  49,0.0,0.0,0.0,-4.975124378109789e-05,0.00021743058092948885,1.533637070122031e-05,0.17349253731343287,0.01484283146171324,0.0010469326098447504,-0.17346766169154226,0.0148963316130966,0.0010507062195673528,0.0,0.0,0.0,-2.487562189055999e-05,0.0006103405047953545,4.3050099923832707e-05
ASN 920,L ASN  50,0.0,0.0,0.0,-1.4925373134327818e-05,0.00012125430454680099,8.552619211606937e-06,0.2929850746268658,0.17294155334031452,0.012198356644836678,-0.2929900497512437,0.17298816541494785,0.012201644407085547,0.0,0.0,0.0,-1.9900497512037927e-05,0.0005726798225486078,4.039372021253405e-05
THR 921,L THR  51,0.0,0.0,0.0,-1.9900497512440038e-05,0.00013965839649372904,9.85074376846936e-06,0.2588805970149252,0.04060837929904791,0.00286429423057065,-0.2588407960199007,0.040512445448062075,0.002857527578450121,0.0,0.0,0.0,1.9900497512295324e-05,0.0006145839429526264,4.334940897387259e-05
PHE 922,L PHE  52,0.0,0.0,0.0,-2.4875621890542316e-05,0.00015574602828353647,1.098547782371817e-05,0.23455223880597018,0.016095130979783885,0.0011352630073260467,-0.23453731343283568,0.01605772704206694,0.0011326247369775975,0.0,0.0,0.0,-9.950248756239904e-06,0.0005729390905713502,4.041200756885142e-05
PHE 923,L PHE  53,0.0,0.0,0.0,-2.985074626865785e-05,0.00017017543658196733,1.2003249811991358e-05,-0.23006467661691546,0.02691317892817185,0.0018983092765804024,0.23003482587064655,0.026916191673851106,0.0018985217792760582,0.0,0.0,0.0,-5.970149253755431e-05,0.0005871068371738001,4.141132336411478e-05
SER 924,L SER  54,0.0,0.0,0.0,-1.4925373134326714e-05,0.00012125430454679203,8.552619211606305e-06,-0.09755223880597017,0.12624712600034094,0.008904785683908853,0.0974925373134328,0.12626222888029803,0.00890585095892531,0.0,0.0,0.0,-7.46268656716391e-05,0.0005637498696205522,3.9763849897771286e-05
GLU 925,L GLU  55,0.0,0.0,0.0,-1.9900497512440038e-05,0.00013965839649372904,9.85074376846936e-06,47.739835820895514,0.31034705001540724,0.021890193112301663,-47.739681592039766,0.3103445976106067,0.021890020133004222,0.0,0.0,0.0,0.0001343283582057081,0.000534264428202502,3.768410721418356e-05
THR 926,L THR  56,0.0,0.0,0.0,-3.980099502487345e-05,0.00019549137019290972,1.3788898090375912e-05,-0.43587562189054735,0.059873244655758114,0.004223133062516824,0.4358507462686569,0.059941161962820205,0.00422792357999454,0.0,0.0,0.0,-6.467661691548425e-05,0.0005908051845321479,4.167218467362807e-05
GLY 927,L GLY  57,0.0,0.0,0.0,-4.975124378109457e-06,7.035888370015405e-05,4.962733015460865e-06,-0.23569651741293526,0.033664904704560725,0.0023745392941659405,0.23572636815920392,0.03370090497690648,0.0023770785575928204,0.0,0.0,0.0,2.4875621890551152e-05,0.0006021339411106961,4.247125355220889e-05
ALA 928,L ALA  58,0.0,0.0,0.0,-9.950248756218914e-06,9.925341961820907e-05,7.000796438667756e-06,-0.08567661691542287,0.06028390460748122,0.004252098782172483,0.08567661691542294,0.06026665373765023,0.004250881999631979,0.0,0.0,0.0,-9.950248756045476e-06,0.0006066796490157254,4.279188306638751e-05
GLY 929,L GLY  59,0.0,0.0,0.0,-1.4925373134327818e-05,0.000121254304546801,8.552619211606938e-06,-0.025721393034825898,0.04505212006595872,0.0031777315373659166,0.025721393034825884,0.04504880703165042,0.003177497853943462,0.0,0.0,0.0,-1.4925373134349912e-05,0.000577157315270478,4.070953819867505e-05
LYS 930,L LYS  60,0.0,0.0,0.0,-2.4875621890545077e-05,0.00015574602828355376,1.0985477823719389e-05,-51.32283582089555,0.7843937849440369,0.05532687173170086,51.32246268656716,0.7843303509068615,0.05532239743969907,0.0,0.0,0.0,-0.0003980099502489598,0.0005379119570468555,3.794138406209181e-05
HIE 931,L HIE  61,0.0,0.0,0.0,-4.477611940299561e-05,0.0002068120367246907,1.45873963410548e-05,0.44768159203980085,0.0937711733142402,0.006614108599111611,-0.44770149253731334,0.0937660922056776,0.006613750205346778,0.0,0.0,0.0,-6.467661691538704e-05,0.0006155497643072495,4.341753275969119e-05
VAL 932,L VAL  62,0.0,0.0,0.0,-2.487562189054839e-05,0.00015574602828357452,1.0985477823720853e-05,-0.26133830845771133,0.023246354769598885,0.001639671442143019,0.2612935323383085,0.023220732029379503,0.0016378641533950165,0.0,0.0,0.0,-6.965174129347496e-05,0.0006109485147463077,4.3092985639163027e-05
PRO 933,L PRO  63,0.0,0.0,0.0,-2.4875621890542316e-05,0.00015574602828353647,1.098547782371817e-05,0.11753233830845765,0.037780858021500704,0.0026648562568841678,-0.1175124378109453,0.03781574989112624,0.0026673173396111155,0.0,0.0,0.0,-4.975124378265772e-06,0.0005686460522280984,4.010919999143887e-05
ARG 934,L ARG  64,0.0,0.0,0.0,-6.467661691545774e-05,0.0002459543700361181,1.734828366062393e-05,-49.89055223880594,0.2668629597996445,0.01882306187297286,49.89031840796016,0.26692080200183527,0.018827141747345545,0.0,0.0,0.0,-0.0002985074626879925,0.0006312333037578265,4.452376433895218e-05
ALA 935,L ALA  65,0.0,0.0,0.0,-1.990049751243783e-05,0.00013965839649371354,9.850743768468268e-06,-0.09250746268656722,0.0403472636693225,0.0028458765541047528,0.09254726368159207,0.04037238360790961,0.002847648377960058,0.0,0.0,0.0,1.9900497512375826e-05,0.0005639254652857825,3.977623546103468e-05
VAL 936,L VAL  66,0.0,0.0,0.0,-7.4626865671638e-05,0.00026278831136803153,1.8535658332232527e-05,-0.124407960199005,0.04383440953204806,0.0030918408587180452,0.12444278606965184,0.04384025683776254,0.003092253295863074,0.0,0.0,0.0,-3.9800995024986266e-05,0.0005716415745468465,4.032048784491243e-05
PHE 937,L PHE  67,0.0,0.0,0.0,-8.45771144278315e-05,0.00027825137222098974,1.9626338550271406e-05,0.017194029850746327,0.04149539522710726,0.002926859510175991,-0.017119402985074618,0.04146551251343437,0.0029247517460680777,0.0,0.0,0.0,-9.950248755992452e-06,0.0005984228837315647,4.220949574695189e-05
VAL 938,L VAL  68,0.0,0.0,0.0,-8.955223880596471e-05,0.0002855392010404154,2.014038236096239e-05,-0.11722885572139301,0.04464617518211518,0.0031490983929559897,0.11718905472636824,0.04464881294185086,0.0031492844461825146,0.0,0.0,0.0,-0.00012935323383080253,0.0006411929798548045,4.5226265725989685e-05
ASP 939,L ASP  69,0.0,0.0,0.0,-0.0001691542288557293,0.00037488808425443555,2.6442566666649492e-05,62.823741293532386,0.40424277559531185,0.028513086950866438,-62.82218905472637,0.40405534333312076,0.028499866498425744,0.0,0.0,0.0,0.0013830845771153758,0.0006964818754263785,4.912604373569705e-05
LEU 940,L LEU  70,0.0,0.0,0.0,-0.00021393034825869118,0.00041007822955210766,2.89246881373635e-05,0.22614925373134329,0.07815870836620187,0.0055128902287271235,-0.22613432835820915,0.07810617130350862,0.005509184550043046,0.0,0.0,0.0,-0.00019900497512431863,0.0007399065457830827,5.218898382131766e-05
GLU 941,L GLU  71,0.0,0.0,0.0,-0.00033830845771143424,0.0004731340667848134,3.3372303972001736e-05,66.41328358208955,0.577492042271301,0.04073314802092905,-66.41076616915423,0.5770704622982596,0.0407034120623572,0.0,0.0,0.0,0.002179104477611033,0.0009130132681897531,6.43989905938373e-05
PRO 942,L PRO  72,0.0,0.0,0.0,-0.00020895522388058506,0.0004065623424440435,2.8676696581610818e-05,-0.4624228855721394,0.05303669314290063,0.003740919898798274,0.4622139303482588,0.05304582647525618,0.0037415641143917905,0.0,0.0,0.0,-0.000417910447761285,0.0007292588836233946,5.1437955638969714e-05
THR 943,L THR  73,0.0,0.0,0.0,-0.00020398009950249547,0.0004029543628122861,2.8422209320074098e-05,-0.29574129353233813,0.13326318827632166,0.009399660560604244,0.2957363184079602,0.13318298161334638,0.009394003218795017,0.0,0.0,0.0,-0.00020895522388035388,0.0006954860879215607,4.905580630061204e-05
VAL 944,L VAL  74,0.0,0.0,0.0,-0.00016417910447760436,0.0003704380192832921,2.6128683284881296e-05,-0.279542288557214,0.04168430813880949,0.0029401843995808157,0.27954726368159205,0.04173237412041694,0.0029435747125206918,0.0,0.0,0.0,-0.0001592039800994768,0.0006725072735805552,4.7435005705306354e-05
ILE 945,L ILE  75,0.0,0.0,0.0,-0.00010945273631840475,0.0003122063978057069,2.2021341393526087e-05,-0.42747761194029865,0.03600678137163914,0.002539722538166471,0.42739800995024846,0.0359079918212787,0.0025327544605425333,0.0,0.0,0.0,-0.00018905472636826653,0.0006495919898090158,4.581868621086526e-05
ASP 946,L ASP  76,0.0,0.0,0.0,-0.00016417910447760932,0.00037043801928330337,2.6128683284882093e-05,62.791243781094565,0.518870295310003,0.03659828879961668,-62.78891542288558,0.5186591474709922,0.03658339557936225,0.0,0.0,0.0,0.0021641791044781887,0.0007583108013240135,5.3487119917211345e-05
GLU 947,L GLU  77,0.0,0.0,0.0,-0.0001442786069651715,0.00035137201160217427,2.4783870791901016e-05,61.45656716417911,0.5269526838887331,0.03716837653458397,-61.45470149253728,0.5267090547069359,0.037151192257056376,0.0,0.0,0.0,0.0017213930348261716,0.0007343661088592503,5.179819153190103e-05
VAL 948,L VAL  78,0.0,0.0,0.0,-0.00010447761194030467,0.00030587912734209564,2.1575050145340106e-05,-0.2657014925373132,0.035336061770577035,0.002492413625158513,0.26566169154228864,0.03534231991873406,0.002492855040895108,0.0,0.0,0.0,-0.00014427860696506587,0.0006340893120937272,4.472521163481049e-05
ARG 949,L ARG  79,0.0,0.0,0.0,-0.00015920398009947612,0.0003658661952407402,2.5806211680392205e-05,-61.30144278606965,0.5187886943765317,0.03659253311354929,61.299651741293566,0.5186574307283215,0.036583274489670616,0.0,0.0,0.0,-0.0019502487562190265,0.000703588837001436,4.962733015460128e-05
THR 950,L THR  80,0.0,0.0,0.0,-8.457711442785856e-05,0.00027825137222107886,1.962633855027769e-05,0.07848756218905478,0.08243828443643901,0.005814748250614637,-0.07843781094527363,0.08237046132376966,0.005809964377097116,0.0,0.0,0.0,-3.4825870646685e-05,0.0006259568552259866,4.41515923550285e-05
GLY 951,L GLY  81,0.0,0.0,0.0,-4.975124378109568e-05,0.00021743058092947926,1.5336370701219633e-05,0.07234825870646773,0.056046605601547866,0.003953222754480774,-0.07233830845771146,0.05600128796603788,0.00395002629492797,0.0,0.0,0.0,-3.980099502485467e-05,0.0006136166014141882,4.328117796255506e-05
THR 952,L THR  82,0.0,0.0,0.0,-5.472636815920403e-05,0.00022744536220223826,1.6042758907671968e-05,0.04172139303482592,0.07589841331891052,0.005353461308511738,-0.04165174129353236,0.07595408477811005,0.005357388070479222,0.0,0.0,0.0,1.4925373134388025e-05,0.0005941473420647081,4.1907922289938076e-05
TYR 953,L TYR  83,0.0,0.0,0.0,-7.96019900497469e-05,0.0002706760300245712,1.909201510958416e-05,-0.05555223880597001,0.045600782347555685,0.003216431190857056,0.05550746268656717,0.04560942987543303,0.003217041140444686,0.0,0.0,0.0,-0.00012437810945259723,0.0006834596919831858,4.8207529735640805e-05
ARG 954,L ARG  84,0.0,0.0,0.0,-9.452736318408465e-05,0.0002925610035420884,2.0635662121960387e-05,-57.561199004975116,0.5572953433326455,0.03930858271580938,57.55982089552239,0.5570768927509473,0.03929317439980112,0.0,0.0,0.0,-0.0014726368159221977,0.0006914528021158913,4.877132025455868e-05
GLN 955,L GLN  85,0.0,0.0,0.0,-4.975124378109347e-05,0.00021743058092946958,1.5336370701218952e-05,0.022537313432835226,0.3041954396816807,0.021456291974365216,-0.022422885572139294,0.30414911123379973,0.021453024217604977,0.0,0.0,0.0,6.46766169148833e-05,0.0005823233786429713,4.1073924213778626e-05
LEU 956,L LEU  86,0.0,0.0,0.0,-2.9850746268662267e-05,0.00017017543658199254,1.2003249811993135e-05,-0.1170447761194029,0.032275909181726944,0.0022765671039181377,0.1170298507462687,0.0322496342603751,0.0022747138138598825,0.0,0.0,0.0,-4.477611940289619e-05,0.0006092039293119786,4.296993207040355e-05
PHE 957,L PHE  87,0.0,0.0,0.0,-5.97014925373157e-05,0.0002369329532296738,1.6711961981298073e-05,0.0666965174129353,0.06835161098459926,0.004821150914485949,-0.06666169154228854,0.06830947265826406,0.004818178706111935,0.0,0.0,0.0,-2.4875621890533476e-05,0.0005938139727905619,4.1884408234339976e-05
HIE 958,L HIE  88,0.0,0.0,0.0,-5.970149253730023e-05,0.00023693295322961243,1.6711961981293743e-05,0.38803980099502494,0.07600234617981155,0.005360792167289756,-0.38799999999999985,0.07599941083825157,0.005360585124259718,0.0,0.0,0.0,-1.990049751221468e-05,0.0005274570459982385,3.720395149485845e-05
PRO 959,L PRO  89,0.0,0.0,0.0,-6.965174129352908e-05,0.0002545591802082674,1.7955220173646025e-05,0.21615920398009955,0.05016117829877551,0.003538096719934277,-0.21617910447761193,0.05012301048712623,0.003535404570072903,0.0,0.0,0.0,-8.955223880607959e-05,0.0005833001825754204,4.1142822650909274e-05
GLU 960,L GLU  90,0.0,0.0,0.0,-6.467661691542847e-05,0.0002459543700360068,1.734828366061608e-05,57.90273631840795,0.6145888041084612,0.043349751853368194,-57.90177114427861,0.6145248436362585,0.04334524042950255,0.0,0.0,0.0,0.0009004975124383635,0.0006541484542836326,4.61400744349639e-05
GLN 961,L GLN  91,0.0,0.0,0.0,-7.960199004974248e-05,0.00027067603002455616,1.90920151095831e-05,0.002189054726368219,0.08350806008467994,0.00589020440695854,-0.0021990049751243724,0.08348277266803766,0.005888420770112038,0.0,0.0,0.0,-8.955223880562004e-05,0.0006244920710260606,4.404827444366882e-05
LEU 962,L LEU  92,0.0,0.0,0.0,-7.462686567164462e-05,0.00026278831136805484,1.8535658332234174e-05,-0.009368159203980219,0.12055573546838354,0.008503345947923324,0.009328358208955214,0.12051213948385518,0.008500270924267713,0.0,0.0,0.0,-0.00011442786069661528,0.0005916843282513327,4.173419469043173e-05
ILE 963,L ILE  93,0.0,0.0,0.0,-0.00010447761194031848,0.0003058791273421361,2.157505014534296e-05,-0.03143781094527361,0.06093653303146321,0.004298131641936523,0.03140796019900495,0.060929800046037895,0.0042976567337613845,0.0,0.0,0.0,-0.00013432835820909289,0.0006815738821705654,4.807451496727331e-05
THR 964,L THR  94,0.0,0.0,0.0,-0.00012935323383084698,0.0003355904866475664,2.367072784807144e-05,0.04913432835820848,0.06397532846660203,0.0045124717457031525,-0.04911940298507461,0.06394358265555393,0.0045102325688386865,0.0,0.0,0.0,-0.00011442786069690526,0.0006082687249981384,4.2903967844133626e-05
GLY 965,L GLY  95,0.0,0.0,0.0,-8.955223880597133e-05,0.0002855392010404365,2.014038236096388e-05,-0.04986069651741295,0.07122084284278198,0.005023530925691049,0.04992039800995029,0.07120738147103137,0.005022581433736276,0.0,0.0,0.0,-2.9850746268492142e-05,0.0006222287637514245,4.3888633057318275e-05
LYS 966,L LYS  96,0.0,0.0,0.0,-0.0002736318407960262,0.00044582222521831585,3.144587520100637e-05,-68.37521890547262,0.8908817935020217,0.06283795672948961,68.37200995024872,0.8904489000993967,0.06280742278312204,0.0,0.0,0.0,-0.0034825870646744395,0.0009255603512498382,6.528399359666177e-05
GLU 967,L GLU  97,0.0,0.0,0.0,-0.0003333333333333392,0.00047140452079104,3.3250311203588346e-05,70.15369651741291,0.5352036042030442,0.03775035158163377,-70.15027860696523,0.5346408121263411,0.03771065528923952,0.0,0.0,0.0,0.0030845771144264694,0.0009863803598010948,6.957390623547289e-05
ASP 968,L ASP  98,0.0,0.0,0.0,-0.00025373134328361105,0.0004351456637944751,3.069280862173126e-05,68.76891044776121,0.4720693430136282,0.033297204147591145,-68.7661343283582,0.4715985590140827,0.03326399760458157,0.0,0.0,0.0,0.002522388059699538,0.0009146384265931761,6.451362042933032e-05
ALA 969,L ALA  99,0.0,0.0,0.0,-0.00016417910447759387,0.0003704380192832684,2.6128683284879626e-05,0.3910696517412935,0.08273710161986482,0.005835825189641898,-0.3909303482587063,0.08270955670613636,0.005833882321228141,0.0,0.0,0.0,-2.4875621890575455e-05,0.0007223359766321577,5.094965142944313e-05
ALA 970,L ALA 100,0.0,0.0,0.0,-0.00023383084577113233,0.0004232658518438233,2.9854871294069577e-05,0.3753482587064677,0.060908610354988214,0.004296162128193056,-0.37513432835820903,0.06094395815414413,0.004298655369709543,0.0,0.0,0.0,-1.9900497512349453e-05,0.0006688536194328703,4.717729681181304e-05
ASN 971,L ASN 101,0.0,0.0,0.0,-0.0002537313432835917,0.000435145663794442,3.0692808621728926e-05,0.4081741293532342,0.12386477351038609,0.008736747495486906,-0.4081044776119405,0.12379751574778873,0.008732003498688856,0.0,0.0,0.0,-0.00018407960198933793,0.0007602992822828886,5.3627376549867425e-05
ASN 972,L ASN 102,0.0,0.0,0.0,-0.0003134328358208969,0.00046388866471403357,3.272018359025428e-05,-0.8213880597014934,0.07928736485460569,0.005592499519317723,0.821303482587065,0.07921833571995235,0.005587630579568298,0.0,0.0,0.0,-0.0003980099502480761,0.0007469979852389071,5.26891753943469e-05
TYR 973,L TYR 103,0.0,0.0,0.0,-0.0001691542288557293,0.0003748880842544355,2.644256666664949e-05,-0.13013432835820898,0.12398449937490298,0.008745192306851094,0.13008955223880608,0.12397348432716325,0.008744415365287923,0.0,0.0,0.0,-0.00021393034825866096,0.0006831336743558213,4.818453422522539e-05
ALA 974,L ALA 104,0.0,0.0,0.0,-0.00010945273631840475,0.0003122063978057069,2.2021341393526087e-05,-0.36762686567164177,0.050485849203295886,0.003560997239844306,0.36753731343283597,0.050442517905856285,0.0035579408857764573,0.0,0.0,0.0,-0.00019900497512425456,0.0006766900750614854,4.773003777396445e-05
ARG 975,L ARG 105,0.0,0.0,0.0,-0.00036815920398009433,0.00048230488749838774,3.401916379041622e-05,-68.96266169154227,0.5519674218686356,0.03893278011118155,68.959855721393,0.5515102053000829,0.03890053054096889,0.0,0.0,0.0,-0.0031741293532355536,0.0009694473797323041,6.837954590997864e-05
GLY 976,L GLY 106,0.0,0.0,0.0,-7.96019900497469e-05,0.0002706760300245712,1.909201510958416e-05,-0.14326368159203967,0.04649426353508389,0.003279452494704571,0.14322388059701494,0.046476706056222145,0.003278214085630505,0.0,0.0,0.0,-0.00011940298507468111,0.0006194779071154278,4.36946025905127e-05
HIP 977,L HIP 107,0.0,0.0,0.0,-0.00012437810945272482,0.0003300124169507556,2.327728114751152e-05,-60.578716417910385,0.4789760057809676,0.03378436257790681,60.577587064676635,0.47880691652652824,0.03377243594147605,0.0,0.0,0.0,-0.0012537313432810844,0.0006543376184120127,4.615341704382696e-05
TYR 978,L TYR 108,0.0,0.0,0.0,-0.00018407960199002838,0.000387549096400959,2.733560560763777e-05,-0.09187562189054715,0.15367714899140256,0.01083955032987344,0.09184577114427864,0.15365973617678047,0.010838322124628095,0.0,0.0,0.0,-0.00021393034825843986,0.0007116688921568495,5.0197253302577936e-05
THR 979,L THR 109,0.0,0.0,0.0,-0.00017412935323383652,0.0003792206766201021,2.6748164169692027e-05,-0.2699154228855725,0.15862160553415813,0.011188305404397041,0.2698258706467662,0.1586329175007168,0.011189103288998931,0.0,0.0,0.0,-0.00026368159204016856,0.0006729487927922546,4.7466148069335306e-05
ILE 980,L ILE 110,0.0,0.0,0.0,-0.00021393034825869728,0.00041007822955211926,2.8924688137364317e-05,-0.11381592039800993,0.0472685873337778,0.0033340690843709437,0.11385074626865667,0.04732966433758821,0.003338377124057689,0.0,0.0,0.0,-0.00017910447761220337,0.0007177640752302001,5.0627174368442274e-05
GLY 981,L GLY 111,0.0,0.0,0.0,-5.9701492537314594e-05,0.0002369329532296694,1.671196198129776e-05,-0.18724875621890547,0.044383984953399194,0.0031306049201214113,0.18719402985074618,0.04439204765164159,0.0031311736190071378,0.0,0.0,0.0,-0.00011442786069650118,0.0006401498549837871,4.515268937053317e-05
LYS 982,L LYS 112,0.0,0.0,0.0,-0.00013930348258706093,0.0003462629381354199,2.4423504534813545e-05,-65.12410945273629,0.6745376142223609,0.04757821489234607,65.12239800995023,0.6742424905881396,0.04755739847619264,0.0,0.0,0.0,-0.0018507462686522618,0.0007515237855856548,5.3008400737629886e-05
GLU 983,L GLU 113,0.0,0.0,0.0,-0.00015422885572139429,0.0003611679883160534,2.547482571471977e-05,64.37262686567166,0.6198652357745671,0.04372192264767472,-64.37107462686572,0.6196306550313412,0.0437053765977948,0.0,0.0,0.0,0.001398009950246099,0.0007267429006721094,5.126049188454331e-05
ILE 984,L ILE 114,0.0,0.0,0.0,-0.00013432835820895866,0.0003410047659342136,2.4052621663858506e-05,-0.2583084577114429,0.036042048109807066,0.002542210062081709,0.25827363184079605,0.03611286551859218,0.0025472051369630137,0.0,0.0,0.0,-0.00016915422885568066,0.000670073717704786,4.726335590851428e-05
ILE 985,L ILE 115,0.0,0.0,0.0,-6.965174129354234e-05,0.0002545591802083158,1.795522017364944e-05,-0.32833333333333337,0.030435370450531136,0.002146745511431447,0.3283731343283583,0.030451414276998972,0.002147877155697515,0.0,0.0,0.0,-2.985074626868436e-05,0.0006141810691346236,4.332099244574534e-05
ASP 986,L ASP 116,0.0,0.0,0.0,-6.965174129353295e-05,0.0002545591802082815,1.7955220173647025e-05,57.886243781094564,0.567883226091709,0.04005539438434241,-57.88551243781098,0.5678275096255788,0.0400514644478308,0.0,0.0,0.0,0.0006616915422912924,0.0005858829492532819,4.13249969662108e-05
LEU 987,L LEU 117,0.0,0.0,0.0,-8.955223880597078e-05,0.00028553920104043475,2.0140382360963756e-05,-0.4608855721393032,0.03437055665786307,0.0024243121453243273,0.46077114427860694,0.034321966381642734,0.00242088485149379,0.0,0.0,0.0,-0.00020398009950249824,0.0007005215396151052,4.941097967820298e-05
VAL 988,L VAL 118,0.0,0.0,0.0,-4.975124378109181e-05,0.00021743058092946234,1.533637070121844e-05,-0.3612189054726371,0.025471510586110094,0.0017966218321208629,0.361099502487562,0.02543453306804196,0.001794013639095394,0.0,0.0,0.0,-0.00016915422885593033,0.0006077802210577808,4.2869511432867545e-05
LEU 989,L LEU 119,0.0,0.0,0.0,-5.9701492537324534e-05,0.0002369329532297089,1.671196198130055e-05,-0.3394129353233831,0.02664645313204316,0.001879495889486826,0.33936815920398006,0.026731087257436992,0.0018854655204166824,0.0,0.0,0.0,-0.00010447761194022292,0.0005589879365249978,3.942796903457516e-05
ASP 990,L ASP 120,0.0,0.0,0.0,-4.477611940299119e-05,0.0002068120367246703,1.4587396341053362e-05,55.23468656716419,0.36733394226584715,0.025909738573327075,-55.234119402985094,0.3672830806917864,0.02590615107449913,0.0,0.0,0.0,0.0005223880597014416,0.0005907632879147735,4.1669229514089636e-05
ARG 991,L ARG 121,0.0,0.0,0.0,-0.00010447761194028921,0.0003058791273420504,2.157505014533691e-05,-57.29842288557215,0.6281386189776998,0.04430548210473951,57.29756716417908,0.6280062400437839,0.04429614481467255,0.0,0.0,0.0,-0.0009601990049790021,0.0006216716032532635,4.384933398584753e-05
ILE 992,L ILE 122,0.0,0.0,0.0,-6.467661691541577e-05,0.00024595437003595847,1.734828366061267e-05,-0.3086716417910449,0.02606443683362003,0.0018384436250417253,0.30865174129353234,0.026107472281095136,0.0018414791114620332,0.0,0.0,0.0,-8.45771144279022e-05,0.000637010231548923,4.493123740801033e-05
ARG 993,L ARG 123,0.0,0.0,0.0,-4.975124378109291e-05,0.00021743058092946714,1.533637070121878e-05,-53.9086865671642,0.34968798639168497,0.024665088811979617,53.90826865671644,0.34965106623761527,0.024662484665098627,0.0,0.0,0.0,-0.00046766169154169356,0.0006542619593197282,4.614808046292269e-05
LYS 994,L LYS 124,0.0,0.0,0.0,-7.960199004976236e-05,0.00027067603002462376,1.9092015109587866e-05,-53.45053233830843,0.35434579929163373,0.024993625602826464,53.44999999999999,0.35427713524610094,0.0249887824144781,0.0,0.0,0.0,-0.0006119402985078394,0.0006218706464474267,4.386337341028448e-05
LEU 995,L LEU 125,0.0,0.0,0.0,-4.477611940298677e-05,0.00020681203672464992,1.4587396341051924e-05,-0.3565870646766168,0.023168507357507882,0.0016341805090605863,0.3564378109452734,0.023178033930852632,0.0016348524617348736,0.0,0.0,0.0,-0.00019402985074612136,0.0005961436428328423,4.204873048941194e-05
ALA 996,L ALA 126,0.0,0.0,0.0,-1.4925373134331134e-05,0.00012125430454682793,8.552619211608838e-06,-0.32698507462686577,0.014944500182033232,0.0010541037684595163,0.32695024875621903,0.014949251214633696,0.0010544388804610704,0.0,0.0,0.0,-4.975124378111086e-05,0.0005880336046603892,4.1476692502473375e-05
ASP 997,L ASP 127,0.0,0.0,0.0,-3.4825870646767856e-05,0.00018333856490237982,1.2931705297170068e-05,50.83263681592043,0.322001147109692,0.02271220974152608,-50.832437810945315,0.32202891832557484,0.022714168572063084,0.0,0.0,0.0,0.00016417910447592135,0.0005624311546685427,3.967083491677458e-05
GLN 998,L GLN 128,0.0,0.0,0.0,-4.477611940298567e-05,0.0002068120367246448,1.4587396341051563e-05,-0.34101492537313455,0.09029208973534339,0.00636871296415356,0.34099502487562194,0.09031600121102891,0.006370399549607909,0.0,0.0,0.0,-6.4676616915661e-05,0.0006155497643076875,4.341753275972209e-05
CYS 999,L CYS 129,0.0,0.0,0.0,-2.985074626865785e-05,0.00017017543658196733,1.2003249811991358e-05,0.04482089552238809,0.04218494887558654,0.002975496874461407,-0.04481094527363181,0.04213144651769773,0.00297172310910391,0.0,0.0,0.0,-1.9900497512510738e-05,0.0006064348062065988,4.277461318618831e-05
THR1000,L THR 130,0.0,0.0,0.0,-2.4875621890546182e-05,0.0001557460282835607,1.0985477823719879e-05,-0.03991044776119413,0.08044751659106793,0.005674330313422161,0.03992537313432836,0.08049794906682553,0.005677887545989413,0.0,0.0,0.0,-9.950248756310604e-06,0.0005984228837313895,4.220949574693953e-05
GLY1001,L GLY 131,0.0,0.0,0.0,0.0,0.0,0.0,-0.09681094527363175,0.03884852686273908,0.0027401638105197996,0.0967761194029851,0.038815735472413064,0.002737850884179363,0.0,0.0,0.0,-3.482587064666788e-05,0.0005123170412678613,3.6136057898793454e-05
LEU1002,L LEU 132,0.0,0.0,0.0,-1.4925373134328925e-05,0.00012125430454680997,8.55261921160757e-06,-0.18094527363184074,0.047494351484519456,0.0033499932597653107,0.1809402985074627,0.04746600163647316,0.0033479936156623393,0.0,0.0,0.0,-1.9900497512333986e-05,0.0005813023549845168,4.1001906757660754e-05
GLN1003,L GLN 133,0.0,0.0,0.0,-4.4776119402980145e-05,0.0002068120367246193,1.4587396341049764e-05,0.09693034825870726,0.11344503622090363,0.008001795893933426,-0.09695024875621887,0.11348990141778581,0.008004960440925973,0.0,0.0,0.0,-6.467661691442374e-05,0.0006622710962109436,4.67130014222257e-05
GLY1004,L GLY 134,0.0,0.0,0.0,-1.4925373134333343e-05,0.00012125430454684587,8.552619211610103e-06,-0.1129950248756218,0.030295640707779996,0.00213688973528599,0.11299004975124384,0.030272886584971705,0.0021352847832094364,0.0,0.0,0.0,-1.990049751237486e-05,0.0005368064680395493,3.7863408879623484e-05
PHE1005,L PHE 135,0.0,0.0,0.0,-2.985074626864901e-05,0.00017017543658191697,1.2003249811987806e-05,-0.17850746268656706,0.0681896768863192,0.004809728963857964,0.178452736318408,0.06818754503927153,0.004809578594961088,0.0,0.0,0.0,-8.457711442824687e-05,0.0005711217427559791,4.02838217374452e-05
SER1006,L SER 136,0.0,0.0,0.0,-1.9900497512440038e-05,0.00013965839649372904,9.85074376846936e-06,0.19861691542288562,0.07832009528728101,0.005524273584451132,-0.19864676616915408,0.07829418690728421,0.005522446148226658,0.0,0.0,0.0,-4.9751243781096226e-05,0.0005880336046604172,4.147669250247535e-05
VAL1007,L VAL 137,0.0,0.0,0.0,-7.960199004975352e-05,0.0002706760300245937,1.9092015109585745e-05,-0.10972139303482582,0.056236547225364156,0.003966620203643563,0.10973134328358217,0.05622332391389638,0.00396568750316647,0.0,0.0,0.0,-6.96517412935549e-05,0.0006503916754173485,4.5875091684655524e-05
PHE1008,L PHE 138,0.0,0.0,0.0,-7.960199004976015e-05,0.0002706760300246162,1.9092015109587338e-05,0.18079601990049754,0.034987747451372175,0.002467845427359321,-0.18085572139303485,0.035054244810093546,0.0024725357894033505,0.0,0.0,0.0,-0.0001393034825872526,0.0006153084510943153,4.3400511838012e-05
HIP1009,L HIP 139,0.0,0.0,0.0,-0.00010945273631842684,0.0003122063978057699,2.202134139353053e-05,-57.765835820895525,0.3259608496918785,0.022991505627171,57.76512935323384,0.32598077528388275,0.02299291107006736,0.0,0.0,0.0,-0.0008159203980098869,0.0005909308565736623,4.1681048895979885e-05
SER1010,L SER 140,0.0,0.0,0.0,-5.472636815921342e-05,0.00022744536220227726,1.604275890767472e-05,-0.03445273631840787,0.09756951345168799,0.006882022855460465,0.034472636815920374,0.09760322000189721,0.006884400332202044,0.0,0.0,0.0,-3.4825870646704335e-05,0.0005848681396889076,4.125341781849452e-05
PHE1011,L PHE 141,0.0,0.0,0.0,-0.00012437810945272482,0.0003300124169507556,2.327728114751152e-05,0.18339303482587077,0.04210659006154119,0.0029699698698663303,-0.18342288557213923,0.04215554322398559,0.0029734227597175873,0.0,0.0,0.0,-0.00015422885572144896,0.0007061172138987657,4.980566811057824e-05
GLY1012,L GLY 142,0.0,0.0,0.0,-3.9800995024877866e-05,0.00019549137019293143,1.3788898090377444e-05,0.31806965174129354,0.032305524139509295,0.0022786559819816996,-0.31800497512437803,0.032301055465779153,0.002278340786039274,0.0,0.0,0.0,2.4875621890573246e-05,0.0006021339411106347,4.2471253552204555e-05
GLY1013,L GLY 143,0.0,0.0,0.0,-5.472636815920955e-05,0.00022744536220226121,1.6042758907673588e-05,-0.2527611940298508,0.04462739812324862,0.0031477739613409647,0.2526766169154228,0.04460662669126294,0.0031463088574923445,0.0,0.0,0.0,-0.0001393034825870626,0.0005989190199646614,4.2244490498640217e-05
GLY1014,L GLY 144,0.0,0.0,0.0,-0.00011442786069651144,0.0003183302143889663,2.2453282111458506e-05,-0.435547263681592,0.04701697592201043,0.0033163217837519333,0.43556218905472666,0.04698414428414324,0.0033140060185688253,0.0,0.0,0.0,-9.950248756216041e-05,0.0006229841131343386,4.394191129488627e-05
THR1015,L THR 145,0.0,0.0,0.0,-0.0001343283582089625,0.00034100476593422344,2.4052621663859197e-05,-0.27188059701492545,0.04136051511512979,0.002917345800611008,0.2718905472636817,0.041411392671389526,0.0029209344267363485,0.0,0.0,0.0,-0.00012437810945279995,0.0007119818435818159,5.021932719413561e-05
GLY1016,L GLY 146,0.0,0.0,0.0,-4.477611940298456e-05,0.0002068120367246397,1.4587396341051204e-05,-0.40267164179104464,0.022822299512016676,0.001609760890461279,0.40262686567164185,0.022804055557672342,0.0016084740611400088,0.0,0.0,0.0,-8.955223880608622e-05,0.0006402271817769613,4.515814358198855e-05
SER1017,L SER 147,0.0,0.0,0.0,-5.472636815920679e-05,0.0002274453622022497,1.6042758907672775e-05,-0.383283582089552,0.09411073280428685,0.006638059278874369,0.38320895522388093,0.09407801419898576,0.0066357514863937565,0.0,0.0,0.0,-0.00012935323383074873,0.000656527939182743,4.6307910359122825e-05
GLY1018,L GLY 148,0.0,0.0,0.0,-3.980099502487124e-05,0.00019549137019289888,1.3788898090375148e-05,-0.45091044776119393,0.04236599523834882,0.002988266900285559,0.4507661691542286,0.0423202673033649,0.002985041500439241,0.0,0.0,0.0,-0.00018407960198998046,0.0005651093088747497,3.985973734956872e-05
PHE1019,L PHE 149,0.0,0.0,0.0,-0.00017412935323384482,0.00037922067662012006,2.674816416969329e-05,-0.27212935323383086,0.04132390179763597,0.002914763296313378,0.2721542288557215,0.041329534745937875,0.0029151606138522884,0.0,0.0,0.0,-0.00014925373134321853,0.000636854787371142,4.492027322107948e-05
THR1020,L THR 150,0.0,0.0,0.0,-5.970149253730023e-05,0.00023693295322961243,1.6711961981293743e-05,-0.22224378109452753,0.07154830170067375,0.005046628092669852,0.22230845771144273,0.07148269371397846,0.005042000462091769,0.0,0.0,0.0,4.9751243779556275e-06,0.000610826961173147,4.3084411911170947e-05
SER1021,L SER 151,0.0,0.0,0.0,-5.97014925373157e-05,0.0002369329532296738,1.6711961981298073e-05,-0.35106965174129373,0.14421748061798534,0.010172316768406832,0.35104477611940316,0.14412191834808752,0.01016557632559544,0.0,0.0,0.0,-8.457711442791407e-05,0.0006291516401805443,4.4376935111159326e-05
LEU1022,L LEU 152,0.0,0.0,0.0,-0.00010945273631840475,0.0003122063978057069,2.2021341393526087e-05,-0.42683582089552263,0.034380775468834605,0.002425032924676133,0.4268258706467663,0.03444433865002839,0.0024295163257946396,0.0,0.0,0.0,-0.00011940298507455627,0.0006659236967859751,4.69706360024338e-05
LEU1023,L LEU 153,0.0,0.0,0.0,-0.00010447761194028921,0.0003058791273420504,2.157505014533691e-05,-0.29347761194029826,0.0328676033431258,0.002318301992185319,0.2934328358208955,0.03286284957224236,0.002317966687040176,0.0,0.0,0.0,-0.00014925373134296667,0.000636854787371201,4.492027322108364e-05
MET1024,L MET 154,0.0,0.0,0.0,-3.980099502490217e-05,0.0001954913701930508,1.3788898090385863e-05,-0.38701990049751234,0.0937116334866514,0.006609908983475737,0.3869950248756217,0.09363858208479187,0.006604756334872342,0.0,0.0,0.0,-6.467661691544504e-05,0.0005991669340229128,4.226197700804995e-05
GLU1025,L GLU 155,0.0,0.0,0.0,-6.46766169154246e-05,0.0002459543700359921,1.734828366061504e-05,56.60556218905473,1.0238811086933777,0.07221900511773148,-56.6049800995025,1.023742120825228,0.0722092016693858,0.0,0.0,0.0,0.0005174129353233085,0.0006548291894075224,4.618808978848356e-05
ARG1026,L ARG 156,0.0,0.0,0.0,-5.97014925373157e-05,0.0002369329532296738,1.6711961981298073e-05,-57.06275124378108,0.6042635810940966,0.04262146677477376,57.06220398009949,0.6040859491962143,0.04260893758673297,0.0,0.0,0.0,-0.0006069651741284336,0.0006385238291377207,4.50379983503536e-05
LEU1027,L LEU 157,0.0,0.0,0.0,-6.46766169154224e-05,0.0002459543700359837,1.7348283660614448e-05,-0.30782089552238806,0.029986692922558622,0.002115098238702478,0.30778606965174127,0.03004803790706965,0.0021194251802904547,0.0,0.0,0.0,-9.95024875621074e-05,0.0006765803326372401,4.772229714018294e-05
SER1028,L SER 158,0.0,0.0,0.0,-9.9502487562156e-06,9.9253419618176e-05,7.000796438665423e-06,-0.48952238805970116,0.0597534798526108,0.004214685504633411,0.48947263681592046,0.05973199262370568,0.004213169912362894,0.0,0.0,0.0,-5.9701492537228427e-05,0.0005521715704664692,3.8947179643028106e-05
VAL1029,L VAL 159,0.0,0.0,0.0,-3.4825870646767856e-05,0.00018333856490237982,1.2931705297170068e-05,-0.3507661691542288,0.043355869185006814,0.003058087225138345,0.35077114427860673,0.043380044053387426,0.0030597923888809678,0.0,0.0,0.0,-2.9850746268769424e-05,0.0005893790286521685,4.157159139388062e-05
ASP1030,L ASP 160,0.0,0.0,0.0,-3.4825870646767856e-05,0.00018333856490237982,1.2931705297170068e-05,53.528920398009944,0.507578265055947,0.03580181039623258,-53.528597014925374,0.5076086671787331,0.03580395479663457,0.0,0.0,0.0,0.00028855721392875665,0.0005784852479109704,4.0803203345287734e-05
TYR1031,L TYR 161,0.0,0.0,0.0,-2.9850746268653428e-05,0.00017017543658194212,1.200324981198958e-05,-0.3635970149253727,0.12063963768241409,0.008509263953806053,0.36360199004975113,0.12063583948057864,0.008508996049304775,0.0,0.0,0.0,-2.4875621890382684e-05,0.0005938139727906044,4.188440823434297e-05
GLY1032,L GLY 162,0.0,0.0,0.0,0.0,0.0,0.0,0.13690547263681593,0.0690978541825816,0.004873786851292064,-0.1368457711442788,0.06912071130184491,0.004875399068178418,0.0,0.0,0.0,5.9701492537280346e-05,0.0005611093404923937,3.9577601333361934e-05
LYS1033,L LYS 163,0.0,0.0,0.0,-1.9900497512437795e-05,0.00013965839649371332,9.850743768468252e-06,-48.19041293532338,1.0531952206349713,0.07428666315181061,48.19025373134327,1.0530929855053994,0.07427945204176759,0.0,0.0,0.0,-0.00017910447760940187,0.0006674829783571598,4.708061924444623e-05
LYS1034,L LYS 164,0.0,0.0,0.0,-4.975124378109457e-05,0.0002174305809294744,1.533637070121929e-05,-48.99658706467662,0.40155885751969334,0.028323777966070322,48.99637313432836,0.4015446482677451,0.02832277572271369,0.0,0.0,0.0,-0.0002636815920381613,0.0006027502292951466,4.2514723169109644e-05
SER1035,L SER 165,0.0,0.0,0.0,-3.980099502487345e-05,0.00019549137019290972,1.3788898090375912e-05,0.2820447761194031,0.08134878524459191,0.005737900902769553,-0.2820497512437813,0.0813444706046325,0.005737596571531616,0.0,0.0,0.0,-4.477611940290516e-05,0.0005841906206203548,4.120562930802809e-05
LYS1036,L LYS 166,0.0,0.0,0.0,-4.9751243781102305e-05,0.00021743058092950818,1.5336370701221672e-05,-51.815890547263706,0.562283809605781,0.039660441997370836,51.81559701492539,0.5621838740554422,0.03965339308714085,0.0,0.0,0.0,-0.0003432835820889289,0.0006740146035160154,4.754132456146928e-05
LEU1037,L LEU 167,0.0,0.0,0.0,-4.477611940298456e-05,0.0002068120367246397,1.4587396341051204e-05,0.2363383084577114,0.041655600223433425,0.0029381594993557214,-0.23632835820895526,0.04162031222662529,0.002935670475971616,0.0,0.0,0.0,-3.482587064697223e-05,0.0006493633273230312,4.58025576026652e-05
GLU1038,L GLU 168,0.0,0.0,0.0,-4.9751243781104514e-05,0.00021743058092951788,1.5336370701222357e-05,55.087288557213924,0.271265738373477,0.019133609929437752,-55.0869303482587,0.2712847912010576,0.01913495381227812,0.0,0.0,0.0,0.00030845771143973405,0.0005681234795467667,4.007234055646439e-05
PHE1039,L PHE 169,0.0,0.0,0.0,-8.457711442787127e-05,0.0002782513722211206,1.9626338550280635e-05,0.13302985074626852,0.031915296859180195,0.002251131471844844,-0.13308457711442778,0.03192556347084005,0.0022518556227972444,0.0,0.0,0.0,-0.00013930348258719958,0.0006620468129409288,4.669718170010416e-05
SER1040,L SER 170,0.0,0.0,0.0,-5.97014925373157e-05,0.0002369329532296738,1.6711961981298073e-05,-0.11044278606965174,0.041885154047123355,0.0029543509776700483,0.11043283582089553,0.04190366488463861,0.002955656631478774,0.0,0.0,0.0,-6.965174129352429e-05,0.00066551470980329,4.694178828491579e-05
ILE1041,L ILE 171,0.0,0.0,0.0,-8.457711442787237e-05,0.0002782513722211243,1.9626338550280896e-05,0.13295522388059697,0.04637316715423959,0.0032709110145720845,-0.1330049751243781,0.04636932610151715,0.003270640087602279,0.0,0.0,0.0,-0.0001343283582087924,0.0006204361101741572,4.37621890231704e-05
TYR1042,L TYR 172,0.0,0.0,0.0,-0.00012437810945274694,0.00033001241695081423,2.3277281147515656e-05,0.1322089552238806,0.0808473539837396,0.005702532668619891,-0.13217412935323383,0.0808744775671188,0.00570444581868218,0.0,0.0,0.0,-8.95522388058708e-05,0.0006324085669328228,4.460666101174855e-05
PRO1043,L PRO 173,0.0,0.0,0.0,-0.00010447761194028921,0.0003058791273420504,2.157505014533691e-05,-0.48972636815920406,0.04442702945855334,0.0031336410454211394,0.4896169154228852,0.04450375927369185,0.0031390531492924982,0.0,0.0,0.0,-0.00021393034825862767,0.0006831336743562233,4.818453422525374e-05
ALA1044,L ALA 174,0.0,0.0,0.0,-0.00010447761194030246,0.00030587912734208924,2.1575050145339655e-05,0.18888059701492532,0.06556206031598934,0.004624391181054006,-0.18879601990049752,0.06554769775267656,0.00462337812394749,0.0,0.0,0.0,-1.9900497512409107e-05,0.0006305663489655095,4.447672097507851e-05
PRO1045,L PRO 175,0.0,0.0,0.0,-0.00012437810945273035,0.0003300124169507702,2.3277281147512553e-05,0.26939303482587057,0.061206361253990975,0.004317163857316011,-0.2692985074626866,0.06119978252295454,0.004316699829406565,0.0,0.0,0.0,-2.985074626849877e-05,0.0006060265150366824,4.274581454751888e-05
GLN1046,L GLN 176,0.0,0.0,0.0,-0.00015422885572139206,0.00036116798831604827,2.5474825714719408e-05,-0.0455422885572138,0.36095165736971796,0.025459566906262547,0.04554726368159201,0.3609502094975062,0.02545946478123086,0.0,0.0,0.0,-0.0001492537313432362,0.0006821184008181135,4.8112922351353446e-05
VAL1047,L VAL 177,0.0,0.0,0.0,-0.00026368159203979955,0.00044062865324347096,3.107954887869608e-05,-0.3348855721393034,0.17378708835927428,0.012257996086704494,0.3348656716417909,0.17374782110569584,0.01225522638818866,0.0,0.0,0.0,-0.0002835820895521623,0.000694096717476438,4.895780766538496e-05
SER1048,L SER 178,0.0,0.0,0.0,-0.00023383084577113786,0.00042326585184383324,2.9854871294070278e-05,0.6308656716417903,0.08943591533001743,0.006308323077832859,-0.6308955223880599,0.08936438921378255,0.006303278014582293,0.0,0.0,0.0,-0.00026368159203981283,0.0006729487927923652,4.7466148069343105e-05
THR1049,L THR 179,0.0,0.0,0.0,-0.00020895522388060991,0.0004065623424440919,2.8676696581614233e-05,0.331940298507463,0.08735873553650868,0.006161810111762713,-0.3319601990049753,0.08730069502131152,0.006157716249469064,0.0,0.0,0.0,-0.00022885572139280333,0.0007174881447736353,5.060771173466029e-05
ALA1050,L ALA 180,0.0,0.0,0.0,-0.00020895522388059438,0.0004065623424440617,2.8676696581612102e-05,-0.36900497512437797,0.039911780516589786,0.0028151599408487225,0.36895024875621896,0.039953549054216254,0.002818106066338288,0.0,0.0,0.0,-0.0002636815920397565,0.0007159340544060171,5.0498094651915534e-05
VAL1051,L VAL 181,0.0,0.0,0.0,-0.0003582089552238699,0.00047947398221517975,3.381948712737406e-05,-0.45195522388059695,0.06603061995179722,0.0046574408295425454,0.45196517412935366,0.0660984023041284,0.004662221828047484,0.0,0.0,0.0,-0.00034825870646748455,0.0007842412137407162,5.531611018876401e-05
VAL1052,L VAL 182,0.0,0.0,0.0,-0.00025373134328360276,0.0004351456637944609,3.069280862173026e-05,-0.3200895522388061,0.036111517991358935,0.002547110089720392,0.3200199004975125,0.03611644520049557,0.002547457628256686,0.0,0.0,0.0,-0.0003233830845771749,0.0006910231058711132,4.874101181831817e-05
GLU1053,L GLU 183,0.0,0.0,0.0,-0.00022885572139300962,0.0004200961558722832,2.963129817835653e-05,62.86959203980097,0.3797537467888742,0.026785764040340866,-62.868492537313436,0.3795693569158752,0.026772758181488006,0.0,0.0,0.0,0.000870646766170342,0.0007552035603150925,5.32679520349055e-05
PRO1054,L PRO 184,0.0,0.0,0.0,-0.0001442786069651781,0.00035137201160219037,2.478387079190215e-05,-0.41521393034825854,0.03535194766848713,0.002493534130002999,0.4151194029850751,0.03537300417717957,0.0024950193416121494,0.0,0.0,0.0,-0.0002388059701493379,0.0006785165023375694,4.7858864021151495e-05
TYR1055,L TYR 185,0.0,0.0,0.0,-0.00030348258706467193,0.0004597617931203083,3.242909651166973e-05,-0.7331592039800997,0.04788579414563796,0.003377603496253307,0.7329651741293532,0.04784857729700948,0.0033749784221516897,0.0,0.0,0.0,-0.0004975124378108541,0.0008111436438998324,5.721366130563148e-05
ASN1056,L ASN 186,0.0,0.0,0.0,-0.00015920398009953797,0.0003658661952408823,2.5806211680402228e-05,-0.22628358208955218,0.06691744508586994,0.004719992651577686,0.2262039800995025,0.06695504680467704,0.00472264487232862,0.0,0.0,0.0,-0.00023880597014883857,0.0007072380355781845,4.988472477635198e-05
SER1057,L SER 187,0.0,0.0,0.0,-6.467661691543344e-05,0.0002459543700360257,1.734828366061741e-05,-0.4717313432835823,0.05164871261813666,0.0036430193009943357,0.47165174129353216,0.05166672870597649,0.0036442900578516103,0.0,0.0,0.0,-0.00014427860696524165,0.0005851220070841492,4.1271324243918836e-05
ILE1058,L ILE 188,0.0,0.0,0.0,-0.00013930348258708026,0.000346262938135468,2.4423504534816937e-05,-0.46680099502487576,0.032690318359306025,0.002305797273575835,0.46676119402985067,0.03263719891172042,0.002302050516628701,0.0,0.0,0.0,-0.0001791044776119029,0.0006599873314251329,4.655191707429332e-05
LEU1059,L LEU 189,0.0,0.0,0.0,-0.00015920398009948937,0.00036586619524077066,2.5806211680394354e-05,-0.4796268656716421,0.037783950824748495,0.002665074406405322,0.47952736318407957,0.03778204708723479,0.002664940127114418,0.0,0.0,0.0,-0.0002587064676617028,0.0006711809732949716,4.734145569613151e-05
THR1060,L THR 190,0.0,0.0,0.0,-6.965174129352908e-05,0.0002545591802082673,1.7955220173646022e-05,-0.3340547263681588,0.14647198292214164,0.010331337100024809,0.33399004975124386,0.14647163616038408,0.010331312641336264,0.0,0.0,0.0,-0.00013432835820889404,0.0005702977067027959,4.022569871570298e-05
THR1061,L THR 191,0.0,0.0,0.0,-5.97014925373157e-05,0.0002369329532296738,1.6711961981298073e-05,-0.3711890547263683,0.14487151308344462,0.010218448661620923,0.37113930348258717,0.14489121154026016,0.010219838083636324,0.0,0.0,0.0,-0.00010945273631857182,0.0006525573107292787,4.602784382193737e-05
HID1062,L HID 192,0.0,0.0,0.0,-0.00010945273631839591,0.0003122063978056816,2.20213413935243e-05,-0.0359800995024873,0.053543766465885476,0.0037766860933268953,0.03598507462686573,0.0534725928415056,0.0037716658929347843,0.0,0.0,0.0,-0.00010447761194009037,0.000679500731805008,4.7928286215137154e-05
THR1063,L THR 193,0.0,0.0,0.0,-3.9800995024877866e-05,0.00019549137019293143,1.3788898090377444e-05,-0.18262686567164194,0.0981022163377309,0.006919596819983024,0.1826119402985074,0.09812591492981007,0.006921268389785531,0.0,0.0,0.0,-5.472636815936421e-05,0.0005747506920058689,4.0539788081803516e-05
THR1064,L THR 194,0.0,0.0,0.0,-2.4875621890546734e-05,0.0001557460282835641,1.098547782372012e-05,-0.3304626865671641,0.11425471174079163,0.008058906001755529,0.3304626865671642,0.11426886271341447,0.008059904134405493,0.0,0.0,0.0,-2.4875621890457254e-05,0.0005503306192646335,3.8817328957105667e-05
LEU1065,L LEU 195,0.0,0.0,0.0,-6.4676616915413e-05,0.000245954370035948,1.734828366061193e-05,-0.3235174129353231,0.023102646685053067,0.001629535055403236,0.32348756218905467,0.02315535020920259,0.0016332524753731523,0.0,0.0,0.0,-9.452736318398855e-05,0.0006809562346656302,4.8030949471298106e-05
GLU1066,L GLU 196,0.0,0.0,0.0,-5.970149253731349e-05,0.00023693295322966504,1.6711961981297456e-05,54.418407960199005,0.35491999341763436,0.025034126133769093,-54.417885572139326,0.35492077714357934,0.025034181413535028,0.0,0.0,0.0,0.0004626865671644087,0.0005815152160853367,4.1016920822085765e-05
HID1067,L HID 197,0.0,0.0,0.0,-3.980099502487566e-05,0.0001954913701929206,1.378889809037668e-05,-0.09839800995024882,0.08509801662700889,0.006002351294612282,0.09832835820895519,0.0850990154446151,0.00600242174577424,0.0,0.0,0.0,-0.00010945273631849754,0.0005712517450511565,4.029299139234069e-05
SER1068,L SER 198,0.0,0.0,0.0,-3.4825870646767856e-05,0.00018333856490237982,1.2931705297170068e-05,-0.358308457711443,0.07238979875157009,0.005105982718230619,0.3582288557213931,0.07237373539694732,0.0051048496965547035,0.0,0.0,0.0,-0.00011442786069646283,0.000616393616585266,4.3477053510164314e-05
ASP1069,L ASP 199,0.0,0.0,0.0,-1.4925373134331134e-05,0.00012125430454682793,8.552619211608838e-06,50.80877611940298,0.36246637809922866,0.025566407068843597,-50.80861691542288,0.3624563346659371,0.02556569865967956,0.0,0.0,0.0,0.00014427860696614585,0.0006100971311535435,4.3032933670706013e-05
CYS1070,L CYS 200,0.0,0.0,0.0,-3.980099502487566e-05,0.0001954913701929206,1.378889809037668e-05,0.005034825870646769,0.0954626533789199,0.006733416403905015,-0.005054726368159215,0.09548411339326175,0.006734930076608244,0.0,0.0,0.0,-5.9701492537200807e-05,0.0006120009677483704,4.3167219950253244e-05
ALA1071,L ALA 201,0.0,0.0,0.0,-2.985074626865785e-05,0.00017017543658196733,1.2003249811991358e-05,-0.12759701492537315,0.14246016041168194,0.01004836495808925,0.12752238805970156,0.14251375336010458,0.010052145113210334,0.0,0.0,0.0,-0.00010447761194035329,0.000576513669129198,4.066413890028343e-05
PHE1072,L PHE 202,0.0,0.0,0.0,-3.980099502488891e-05,0.00019549137019298567,1.3788898090381269e-05,0.23308955223880604,0.059693428559869956,0.004210449813027271,-0.23308457711442776,0.059681307947744934,0.0042095948909648805,0.0,0.0,0.0,-3.4825870646676166e-05,0.0006569801972883269,4.633981018632383e-05
MET1073,L MET 203,0.0,0.0,0.0,-5.472636815924435e-05,0.0002274453622024058,1.6042758907683786e-05,-0.24859203980099487,0.08806144810927743,0.006211375635003829,0.24861194029850744,0.08802893382725159,0.006209082254375857,0.0,0.0,0.0,-3.482587064671373e-05,0.0006098536603907727,4.3015760567195e-05
VAL1074,L VAL 204,0.0,0.0,0.0,-3.482587064677117e-05,0.00018333856490239728,1.29317052971713e-05,0.17967661691542272,0.03011437402442726,0.0021241041692455823,-0.1796318407960199,0.030035365242796694,0.002118531319471837,0.0,0.0,0.0,9.95024875608635e-06,0.0005815577789533173,4.101992297531862e-05
ASP1075,L ASP 205,0.0,0.0,0.0,-7.462686567164462e-05,0.00026278831136805484,1.8535658332234174e-05,57.848636815920386,0.2877469563407935,0.02029610541316342,-57.84805472636818,0.2876876795785205,0.020291924352724262,0.0,0.0,0.0,0.0005074626865664764,0.0006919537771410628,4.880665630832462e-05
ASN1076,L ASN 206,0.0,0.0,0.0,-9.950248756219136e-05,0.0002993355016217248,2.1113498373971794e-05,-0.760606965174129,0.05375020306562678,0.0037912470083849236,0.7605174129353232,0.05368037844616537,0.0037863219594633135,0.0,0.0,0.0,-0.00018905472636743579,0.0006418874546752754,4.527525020298402e-05
GLU1077,L GLU 207,0.0,0.0,0.0,-0.0001393034825870648,0.0003462629381354295,2.4423504534814223e-05,60.04661194029854,0.6702749481556122,0.04727754961014103,-60.04614925373138,0.6700806720624591,0.04726384643108387,0.0,0.0,0.0,0.0003233830845772445,0.0007052754287249692,4.974629316239503e-05
ALA1078,L ALA 208,0.0,0.0,0.0,-3.980099502487566e-05,0.0001954913701929206,1.378889809037668e-05,-0.10416417910447762,0.0477780722664724,0.0033700053807331587,0.10424875621890554,0.04779046107849123,0.0033708792201574763,0.0,0.0,0.0,4.477611940303869e-05,0.000641038549943971,4.521537307993331e-05
ILE1079,L ILE 209,0.0,0.0,0.0,-8.955223880595366e-05,0.0002855392010403801,2.01403823609599e-05,-0.24141293532338312,0.03343938798031962,0.002358632570891315,0.241497512437811,0.033458390938004054,0.002359972936180421,0.0,0.0,0.0,-4.975124378124371e-06,0.0006269051555122838,4.421848029997421e-05
TYR1080,L TYR 210,0.0,0.0,0.0,-0.00012935323383083595,0.00033559048664753773,2.3670727848069418e-05,-0.2955174129353234,0.07238977515876112,0.005105981054122182,0.29552238805970144,0.07231922562014305,0.005101004873345672,0.0,0.0,0.0,-0.00012437810945279608,0.0006063123477248639,4.276597563086667e-05
ASP1081,L ASP 211,0.0,0.0,0.0,-7.462686567165125e-05,0.00026278831136807826,1.8535658332235824e-05,55.51836815920399,0.30710437686420056,0.02166147258321506,-55.51815422885571,0.3070951059150432,0.021660818660880758,0.0,0.0,0.0,0.0001393034825854674,0.0006914528021125651,4.8771320254324075e-05
ILE1082,L ILE 212,0.0,0.0,0.0,-2.4875621890542316e-05,0.00015574602828353647,1.098547782371817e-05,-0.12503482587064677,0.03382077110745717,0.0023855332625602062,0.1250696517412935,0.03376956038115451,0.0023819211364319547,0.0,0.0,0.0,9.950248756195716e-06,0.0006228649083407895,4.3933503237034354e-05
CYS1083,L CYS 213,0.0,0.0,0.0,-5.970149253731127e-05,0.00023693295322965626,1.6711961981296836e-05,-0.18245273631840808,0.10290675393262755,0.007258482772861841,0.18245273631840797,0.1028587352048209,0.007255095792948088,0.0,0.0,0.0,-5.9701492537386395e-05,0.0006280491079824895,4.429916848593523e-05
ARG1084,L ARG 214,0.0,0.0,0.0,-7.462686567163633e-05,0.00026278831136802573,1.8535658332232117e-05,-58.11996517412938,0.46796162594937457,0.03300746812534526,58.119587064676644,0.4678000632021434,0.0329960723678007,0.0,0.0,0.0,-0.00045273631840913215,0.0006533533668812286,4.608399329361289e-05
ARG1085,L ARG 215,0.0,0.0,0.0,-8.457711442786188e-05,0.00027825137222108976,1.962633855027846e-05,-54.096880597014916,0.3259660814266807,0.02299187464529161,54.09664676616911,0.32590248153385887,0.022987388654734514,0.0,0.0,0.0,-0.00031840796019656607,0.0006751520578570121,4.7621554404735414e-05
ASN1086,L ASN 216,0.0,0.0,0.0,-5.9701492537304646e-05,0.00023693295322962997,1.671196198129498e-05,0.03470646766169182,0.21477077542829232,0.015148762486289755,-0.03468159203980098,0.21477566245628266,0.01514910719066651,0.0,0.0,0.0,-3.482587064714456e-05,0.000609853660390444,4.301576056717181e-05
LEU1087,L LEU 217,0.0,0.0,0.0,-6.467661691542902e-05,0.0002459543700360089,1.7348283660616227e-05,-0.09650248756218911,0.06897559770229733,0.004865163544054182,0.09651741293532337,0.06897011354537062,0.004864776721449689,0.0,0.0,0.0,-4.975124378127464e-05,0.0006367770510526049,4.491479012393217e-05
ASP1088,L ASP 218,0.0,0.0,0.0,-6.965174129352908e-05,0.0002545591802082674,1.7955220173646025e-05,54.3015024875622,0.35679527310264947,0.025166398164202505,-54.30119402985074,0.3567524709619165,0.025163379133970966,0.0,0.0,0.0,0.0002388059701508182,0.0006170758898990836,4.352517735923617e-05
ILE1089,L ILE 219,0.0,0.0,0.0,-8.955223880596913e-05,0.00028553920104042944,2.014038236096338e-05,-0.008328358208955182,0.07226899476104665,0.005097461861721226,0.008348258706467682,0.07220292099666388,0.00509280137771816,0.0,0.0,0.0,-6.965174129361746e-05,0.0006729487927923382,4.74661480693412e-05
GLU1090,L GLU 220,0.0,0.0,0.0,-0.00012437810945273533,0.00033001241695078344,2.3277281147513484e-05,56.36175124378109,0.36735558683309794,0.025911265263388824,-56.361228855721386,0.36733273834639896,0.02590965365539661,0.0,0.0,0.0,0.00039800995024938407,0.0006393373589941307,4.509538032211248e-05
ARG1091,L ARG 221,0.0,0.0,0.0,-0.00023383084577114504,0.00042326585184384626,2.9854871294071193e-05,-61.89222885572139,0.5075074661749156,0.03579681662819826,61.89120895522388,0.5074048950132084,0.03578958181627589,0.0,0.0,0.0,-0.0012537313432817913,0.000798193549676466,5.6300232087090756e-05
PRO1092,L PRO 222,0.0,0.0,0.0,-0.00012935323383083595,0.0003355904866475378,2.3670727848069425e-05,0.4284776119402983,0.04646221110713678,0.0032771916907515597,-0.42845771144278605,0.0464129147914594,0.0032737145967374572,0.0,0.0,0.0,-0.00010945273631843788,0.0006823723608198219,4.813083530873429e-05
THR1093,L THR 223,0.0,0.0,0.0,-0.00012437810945273807,0.0003300124169507908,2.3277281147514006e-05,-0.6380398009950248,0.09995928727435777,0.007050584504331842,0.637880597014925,0.10002012569439485,0.007054875715616735,0.0,0.0,0.0,-0.0002835820895519557,0.0006722495867927546,4.741682988070237e-05
TYR1094,L TYR 224,0.0,0.0,0.0,-0.00021890547263679844,0.000413504373237383,2.9166349680134558e-05,-0.5139303482587068,0.12124489064221874,0.008551955205974418,0.513800995024876,0.12120900168123541,0.008549423793845686,0.0,0.0,0.0,-0.0003482587064676592,0.0007249014019324107,5.113060257827775e-05
THR1095,L THR 225,0.0,0.0,0.0,-8.457711442786077e-05,0.0002782513722210861,1.9626338550278206e-05,-0.1845074626865673,0.07636082969996834,0.005386077645219771,0.1845074626865672,0.07627047441632556,0.005379704474901062,0.0,0.0,0.0,-8.457711442801708e-05,0.0006211936393636422,4.381562101243922e-05
ASN1096,L ASN 226,0.0,0.0,0.0,-6.965174129352908e-05,0.0002545591802082673,1.7955220173646022e-05,0.16135820895522454,0.0492967564227822,0.0034771251018858623,-0.16131343283582092,0.04928913848702109,0.0034765877741267633,0.0,0.0,0.0,-2.487562189059534e-05,0.0006021339411100926,4.247125355216632e-05
LEU1097,L LEU 227,0.0,0.0,0.0,-0.00014427860696520243,0.0003513720116022496,2.4783870791906328e-05,-0.46910447761193996,0.025939731714953857,0.001829647604169094,0.4691343283582086,0.025957808585071747,0.001830922648277704,0.0,0.0,0.0,-0.00011442786069651144,0.0006478750539975026,4.56975828961291e-05
ASN1098,L ASN 228,0.0,0.0,0.0,-7.960199004976015e-05,0.0002706760300246162,1.9092015109587338e-05,-0.5527363184079602,0.05331605868599994,0.0037606248249029794,0.5525771144278606,0.053329682153925424,0.0037615857502403824,0.0,0.0,0.0,-0.00023880597014880323,0.0005839363483035623,4.118769432163971e-05
ARG1099,L ARG 229,0.0,0.0,0.0,-0.00011940298507458278,0.00032426210421481215,2.2871685359700163e-05,-57.14050248756219,0.36733390837959,0.025909736183174784,57.139582089552285,0.3672487389909283,0.025903728797684992,0.0,0.0,0.0,-0.0010398009950261641,0.0006899476944633304,4.866515814614577e-05
LEU1100,L LEU 230,0.0,0.0,0.0,-8.457711442787127e-05,0.0002782513722211206,1.9626338550280635e-05,-0.36918407960199034,0.018977623515661516,0.0013385783546186888,0.36908457711442766,0.01887475902637891,0.0013313228529643869,0.0,0.0,0.0,-0.00018407960199021727,0.0006236988634510527,4.399232589511906e-05
ILE1101,L ILE 231,0.0,0.0,0.0,-5.9701492537320116e-05,0.00023693295322969136,1.671196198129931e-05,-0.4065721393034828,0.024325651753532598,0.0017157991817257242,0.4064676616915425,0.024353331910214375,0.001717751589441901,0.0,0.0,0.0,-0.00016417910447795399,0.0005883702490874977,4.1500437569549786e-05
GLY1102,L GLY 232,0.0,0.0,0.0,-1.9900497512426783e-05,0.00013965839649363602,9.8507437684628e-06,-0.3030796019900495,0.021275114087678362,0.0015006308448635435,0.30304477611940295,0.021265743014174394,0.0014999698603023522,0.0,0.0,0.0,-5.4726368159178894e-05,0.000583342615207909,4.1145815618038785e-05
GLN1103,L GLN 233,0.0,0.0,0.0,-2.9850746268666685e-05,0.00017017543658201772,1.2003249811994912e-05,0.104402985074627,0.03922117144600216,0.002766448132827606,-0.1043880597014926,0.039231405034886827,0.0027671699545330363,0.0,0.0,0.0,-1.4925373134258223e-05,0.0006346355709091672,4.476374176086996e-05
ILE1104,L ILE 234,0.0,0.0,0.0,-2.985074626865785e-05,0.00017017543658196733,1.2003249811991358e-05,-0.3408855721393035,0.01645170350011527,0.001160413693721186,0.3408905472636817,0.016435247893850695,0.0011592530047476847,0.0,0.0,0.0,-2.487562189093117e-05,0.0006498205718311189,4.5834809143580706e-05
VAL1105,L VAL 235,0.0,0.0,0.0,-3.482587064677559e-05,0.00018333856490242053,1.293170529717294e-05,-0.3280348258706469,0.03081405928866377,0.0021734561626065908,0.32798009950248774,0.030865937076844756,0.0021771153396519805,0.0,0.0,0.0,-8.955223880611274e-05,0.0005833001825756805,4.114282265092762e-05
SER1106,L SER 236,0.0,0.0,0.0,-1.9900497512440038e-05,0.00013965839649372904,9.85074376846936e-06,-0.4003980099502487,0.0482345100134619,0.0034022000171083006,0.40036815920398044,0.0482834065116836,0.003405648910173452,0.0,0.0,0.0,-4.975124378108905e-05,0.0006367770510525572,4.49147901239288e-05
SER1107,L SER 237,0.0,0.0,0.0,-9.950248756222228e-06,9.925341961824211e-05,7.000796438670086e-06,-0.4135223880597014,0.029239800216237163,0.0020624164891104176,0.4135223880597016,0.029267351383131742,0.0020643597985885056,0.0,0.0,0.0,-9.950248756185497e-06,0.0005085346204648506,3.5869266505719855e-05
ILE1108,L ILE 238,0.0,0.0,0.0,-3.482587064676454e-05,0.00018333856490236237,1.2931705297168837e-05,-0.36431840796019904,0.01496822868953496,0.0010557774483332377,0.36419900497512464,0.014922026158717449,0.0010525185730778672,0.0,0.0,0.0,-0.00015422885572153735,0.000599414745545559,4.227945628515573e-05
THR1109,L THR 239,0.0,0.0,0.0,-1.9900497512444456e-05,0.00013965839649376008,9.85074376847155e-06,-0.22809950248756236,0.04142210876186608,0.002921690281480027,0.22807960199004954,0.041337268692140876,0.002915706124357046,0.0,0.0,0.0,-3.9800995024995516e-05,0.0006216716032496814,4.384933398559487e-05
ALA1110,L ALA 240,0.0,0.0,0.0,-2.9850746268662267e-05,0.00017017543658199254,1.2003249811993135e-05,-0.2386218905472638,0.01821093429149356,0.001284500266319399,0.23866666666666667,0.018187069195002962,0.0012828169522012304,0.0,0.0,0.0,1.492537313425667e-05,0.0005941473420647861,4.190792228994358e-05
SER1111,L SER 241,0.0,0.0,0.0,-9.950248756213392e-06,9.925341961815396e-05,7.000796438663869e-06,-0.34156716417910454,0.04958761998863513,0.0034976410359845982,0.34151741293532334,0.049652232821423205,0.0035021984738181256,0.0,0.0,0.0,-5.9701492537437766e-05,0.0005699069579711766,4.019813742522798e-05
LEU1112,L LEU 242,0.0,0.0,0.0,-1.9900497512440038e-05,0.00013965839649372904,9.85074376846936e-06,-0.18287064676616918,0.04589001760189347,0.0032368322727169465,0.1828009950248756,0.04588478106451309,0.0032364629158485934,0.0,0.0,0.0,-8.955223880602437e-05,0.0005833001825753967,4.11428226509076e-05
ARG1113,L ARG 243,0.0,0.0,0.0,-2.9850746268666685e-05,0.00017017543658201772,1.2003249811994912e-05,-47.40007960199004,0.2292809084029231,0.016172228354207865,47.39993034825868,0.22925669448832492,0.016170520436357406,0.0,0.0,0.0,-0.0001791044776127955,0.0006130919874746826,4.3244174548330204e-05
PHE1114,L PHE 244,0.0,0.0,0.0,-1.9900497512440038e-05,0.00013965839649372904,9.85074376846936e-06,-0.09475621890547267,0.026515278119662054,0.0018702435174975046,0.09469154228855717,0.02643746734675824,0.0018647551687440771,0.0,0.0,0.0,-8.457711442784917e-05,0.000621193639363327,4.3815621012416987e-05
ASP1115,L ASP 245,0.0,0.0,0.0,-9.950248756220019e-06,9.925341961822007e-05,7.000796438668532e-06,45.70047263681594,0.20038825622004197,0.014134297799435609,-45.70041791044777,0.20038794334368126,0.014134275730838676,0.0,0.0,0.0,4.477611940008804e-05,0.0006410385499426367,4.521537307983919e-05
GLY1116,L GLY 246,0.0,0.0,0.0,-4.975124378108905e-06,7.035888370014624e-05,4.962733015460314e-06,-0.1158009950248757,0.0337655097807095,0.0023816354291054066,0.11575124378109464,0.0337617908048949,0.0023813731127767753,0.0,0.0,0.0,-5.472636815917586e-05,0.0005571695078241561,3.929970696338615e-05
ALA1117,L ALA 247,0.0,0.0,0.0,-4.975124378108905e-06,7.035888370014624e-05,4.962733015460314e-06,-0.19614925373134337,0.018283766878952418,0.0012896374809449735,0.19614427860696526,0.018273600009724604,0.0012889203652812888,0.0,0.0,0.0,-9.950248756308395e-06,0.0005553005528473629,3.916788104347433e-05
LEU1118,L LEU 248,0.0,0.0,0.0,-2.4875621890549496e-05,0.00015574602828358143,1.098547782372134e-05,0.11421890547263672,0.02725924628919044,0.001922718986169024,-0.11420895522388054,0.027268083495460515,0.0019233423146389275,0.0,0.0,0.0,-1.4925373134373113e-05,0.0005857139364284351,4.1313075720707843e-05
ASN1119,L ASN 249,0.0,0.0,0.0,-4.975124378108905e-06,7.035888370014624e-05,4.962733015460314e-06,0.22100497512437767,0.05464771824675256,0.0038545528482022843,-0.2209900497512439,0.054680709582950696,0.0038568798776371514,0.0,0.0,0.0,9.950248756054314e-06,0.0006066796490145601,4.279188306630532e-05
VAL1120,L VAL 250,0.0,0.0,0.0,-1.4925373134324505e-05,0.00012125430454677407,8.55261921160504e-06,0.19712935323383088,0.024929815594020896,0.0017584136133405954,-0.1971840796019902,0.02492937178082612,0.0017583823091714761,0.0,0.0,0.0,-6.965174129342745e-05,0.0006270235922065128,4.422683418027733e-05
ASP1121,L ASP 251,0.0,0.0,0.0,-2.4875621890549496e-05,0.00015574602828358143,1.098547782372134e-05,47.30408955223883,0.19213047996569188,0.013551839171660902,-47.30399004975126,0.19216014749999488,0.013553931758186297,0.0,0.0,0.0,7.46268656710083e-05,0.0005980091224390711,4.2180311275584646e-05
LEU1122,L LEU 252,0.0,0.0,0.0,-2.985074626865122e-05,0.00017017543658192957,1.2003249811988695e-05,0.015666666666666353,0.028395804702627737,0.0020028856355775444,-0.015651741293532334,0.028435282362543023,0.0020056701750121044,0.0,0.0,0.0,-1.4925373134669171e-05,0.0006024627065959644,4.249444288157685e-05
THR1123,L THR 253,0.0,0.0,0.0,-4.975124378109457e-06,7.035888370015405e-05,4.962733015460865e-06,0.20661691542288527,0.05285084157477561,0.0037278109399205314,-0.20666666666666664,0.052818127196358415,0.0037255034455813203,0.0,0.0,0.0,-5.472636815954262e-05,0.0005390151787629805,3.80191993221707e-05
GLU1124,L GLU 254,0.0,0.0,0.0,-9.950248756220019e-06,9.925341961822007e-05,7.000796438668532e-06,45.54542288557211,0.17653355149372876,0.01245171665980497,-45.54536815920398,0.17655338651291339,0.012453115714187203,0.0,0.0,0.0,4.477611940397658e-05,0.0005756113553994652,4.060049459694383e-05
PHE1125,L PHE 255,0.0,0.0,0.0,-2.487562189055557e-05,0.00015574602828361946,1.0985477823724022e-05,-0.07597512437810934,0.03308461003252756,0.0023336084638834707,0.07597014925373133,0.03308844027870194,0.002333878628618147,0.0,0.0,0.0,-2.9850746268525285e-05,0.000597760728194275,4.2162790896427506e-05
GLN1126,L GLN 256,0.0,0.0,0.0,-1.4925373134328925e-05,0.00012125430454680997,8.55261921160757e-06,0.24826368159203965,0.0795219242861194,0.005609044065985371,-0.2482587064676618,0.07955637405672247,0.0056114739654515924,0.0,0.0,0.0,-9.950248756125016e-06,0.0006066796490153747,4.279188306636277e-05
THR1127,L THR 257,0.0,0.0,0.0,-4.975124378110009e-06,7.035888370016185e-05,4.962733015461415e-06,0.11866169154228866,0.07538732474008508,0.005317411899672745,-0.11868656716417901,0.0753599407200542,0.005315480379825408,0.0,0.0,0.0,-2.9850746268516445e-05,0.0005634863735231424,3.97452643160609e-05
ASN1128,L ASN 258,0.0,0.0,0.0,-2.4875621890546734e-05,0.0001557460282835641,1.098547782372012e-05,-0.21983582089552267,0.032839242245997165,0.0023163015546332566,0.21986567164179102,0.03281725164670965,0.0023147504573535014,0.0,0.0,0.0,4.975124377991807e-06,0.0005773288330510628,4.0721636130132774e-05
LEU1129,L LEU 259,0.0,0.0,0.0,-1.4925373134326714e-05,0.00012125430454679203,8.552619211606305e-06,0.0602636815920398,0.04167960146745275,0.0029398524165801395,-0.06023880597014921,0.04168422738284408,0.0029401787034942003,0.0,0.0,0.0,9.950248756143794e-06,0.0005370830536148602,3.7882917721919014e-05
VAL1130,L VAL 260,0.0,0.0,0.0,-1.990049751243672e-05,0.00013965839649370576,9.850743768467719e-06,-0.1868606965174129,0.031677172871121054,0.002234335500744016,0.18691542288557217,0.031654349177263535,0.0022327256415040062,0.0,0.0,0.0,3.4825870646817567e-05,0.000633855057059971,4.470868855870522e-05
PRO1131,L PRO 261,0.0,0.0,0.0,-2.985074626865785e-05,0.00017017543658196733,1.2003249811991358e-05,-0.2133880597014925,0.023201875389899596,0.0016365341085963184,0.21339303482587074,0.023219260988231204,0.0016377603941525464,0.0,0.0,0.0,-2.4875621890657204e-05,0.0006421187793690863,4.5291566588845954e-05
TYR1132,L TYR 262,0.0,0.0,0.0,-2.985074626866061e-05,0.00017017543658198308,1.200324981199247e-05,0.13116417910447767,0.04513559350934184,0.0031836193000990072,-0.13114925373134328,0.04511078250760048,0.003181869266968674,0.0,0.0,0.0,-1.49253731344173e-05,0.0006024627065956406,4.249444288155401e-05
PRO1133,L PRO 263,0.0,0.0,0.0,-9.950248756219467e-06,9.925341961821457e-05,7.000796438668144e-06,0.2351144278606965,0.03928568461561317,0.0027709985409626334,-0.2350845771144279,0.03925928366863596,0.002769136361742144,0.0,0.0,0.0,1.9900497512055603e-05,0.0005639254652856501,3.9776235461025345e-05
ARG1134,L ARG 264,0.0,0.0,0.0,-3.9800995024877866e-05,0.00019549137019293143,1.3788898090377444e-05,-52.52292039800996,0.42270172685166507,0.02981508098506807,52.52264676616916,0.42269454245461674,0.029814574236772005,0.0,0.0,0.0,-0.0003134328358192813,0.0005869803464186245,4.140240139415381e-05
GLY1135,L GLY 265,0.0,0.0,0.0,-9.95024875621781e-06,9.925341961819804e-05,7.000796438666977e-06,0.03666666666666673,0.062123399372421784,0.00438184673895705,-0.03671641791044777,0.06206772243495945,0.004377919590582701,0.0,0.0,0.0,-5.9701492537252726e-05,0.0006200769575475233,4.373685635010837e-05
HIE1136,L HIE 266,0.0,0.0,0.0,-4.477611940298677e-05,0.0002068120367246499,1.4587396341051922e-05,-0.08080597014925374,0.07282759006588843,0.005136862136652161,0.080771144278607,0.07282390239054158,0.0051366020280883,0.0,0.0,0.0,-7.960199005012249e-05,0.0005931884004296347,4.184028376212175e-05
PHE1137,L PHE 267,0.0,0.0,0.0,-8.457711442786464e-05,0.00027825137222109875,1.9626338550279097e-05,0.0366318407960199,0.05342809163926279,0.003768527020144544,-0.036641791044776155,0.053403943104238266,0.0037668237138136483,0.0,0.0,0.0,-9.452736318396535e-05,0.0006356098653983489,4.483246319551991e-05
PRO1138,L PRO 268,0.0,0.0,0.0,-3.482587064676454e-05,0.00018333856490236237,1.2931705297168837e-05,0.4110597014925374,0.038350263420065756,0.002705019017036575,-0.41101990049751247,0.0383359021677452,0.0027040060524003207,0.0,0.0,0.0,4.975124378093439e-06,0.0006108269611728367,4.308441191114906e-05
LEU1139,L LEU 269,0.0,0.0,0.0,-4.975124378108463e-05,0.00021743058092943095,1.5336370701216228e-05,-0.2981592039800995,0.021498918805701452,0.001516416812530149,0.2980995024875622,0.02149765808721968,0.001516327888304754,0.0,0.0,0.0,-0.00010945273631840475,0.0005968075925221228,4.2095561889660406e-05
ALA1140,L ALA 270,0.0,0.0,0.0,-2.4875621890546734e-05,0.0001557460282835641,1.098547782372012e-05,0.1623084577114428,0.03150747172081985,0.0022223657045069047,-0.1622935323383085,0.03152000719688595,0.002223249888815497,0.0,0.0,0.0,-9.950248756157604e-06,0.0005815577789533216,4.1019922975318916e-05
THR1141,L THR 271,0.0,0.0,0.0,-1.9900497512440038e-05,0.00013965839649372904,9.85074376846936e-06,-0.014855721393034618,0.07015600299206681,0.004948422913661703,0.014751243781094528,0.07016113515695646,0.0049487849086621806,0.0,0.0,0.0,-0.00012437810945249174,0.0006382912015907102,4.5021590068312416e-05
TYR1142,L TYR 272,0.0,0.0,0.0,-1.4925373134333343e-05,0.00012125430454684589,8.552619211610105e-06,0.13516915422885567,0.042668119266874555,0.0030095770861821754,-0.13510447761194025,0.042735493652957035,0.0030143293089666197,0.0,0.0,0.0,4.9751243781104514e-05,0.0005795112349674583,4.0875570892509865e-05
ALA1143,L ALA 273,0.0,0.0,0.0,-9.950248756213392e-06,9.925341961815396e-05,7.000796438663869e-06,-0.08597014925373124,0.029375406921752285,0.0020719814486320296,0.08591542288557215,0.029423444994908905,0.0020753697930615614,0.0,0.0,0.0,-6.467661691552844e-05,0.0005737161916467291,4.0466820052511176e-05
PRO1144,L PRO 274,0.0,0.0,0.0,-2.9850746268653428e-05,0.00017017543658194215,1.2003249811989581e-05,0.07932338308457718,0.033622130542048816,0.0023715222373659607,-0.07934825870646771,0.03364902413631191,0.002373419165246776,0.0,0.0,0.0,-5.472636815905876e-05,0.0005660283643114895,3.9924562521872256e-05
VAL1145,L VAL 275,0.0,0.0,0.0,-2.9850746268655637e-05,0.00017017543658195473,1.2003249811990469e-05,-0.010567164179104365,0.1274727430290147,0.008991234043698521,0.010537313432835819,0.12740588117491466,0.008986517972132757,0.0,0.0,0.0,-5.9701492537247204e-05,0.000587106837174123,4.141132336413756e-05
ILE1146,L ILE 276,0.0,0.0,0.0,-4.47761194029934e-05,0.00020681203672468052,1.4587396341054082e-05,0.0383532338308458,0.05538431627764601,0.003906508467376362,-0.038348258706467644,0.05534035898680809,0.003903407959138607,0.0,0.0,0.0,-3.980099502501264e-05,0.0005887907839485253,4.1530099811603946e-05
SER1147,L SER 277,0.0,0.0,0.0,-4.975124378109347e-05,0.00021743058092946958,1.5336370701218952e-05,-0.4370646766169154,0.07781206339617253,0.00548843977774016,0.4370547263681592,0.07784243551057894,0.005490582061514252,0.0,0.0,0.0,-5.970149253737397e-05,0.0006200769575475386,4.3736856350109445e-05
ALA1148,L ALA 278,0.0,0.0,0.0,-9.950248756221123e-06,9.925341961823109e-05,7.0007964386693084e-06,-0.2763482587064675,0.03430979886217634,0.0024200266208426404,0.27638308457711447,0.0343029742475285,0.0024195452496404623,0.0,0.0,0.0,2.4875621890646156e-05,0.0006343234806173349,4.474172860896037e-05
GLU1149,L GLU 279,0.0,0.0,0.0,-4.975124378109609e-05,0.00021743058092948107,1.533637070121976e-05,52.202069651741304,0.9384611862690986,0.06619394833883681,-52.201681592039805,0.9383712724096442,0.0661876063041797,0.0,0.0,0.0,0.00033830845771334097,0.0006108269611741992,4.308441191124517e-05
LYS1150,L LYS 280,0.0,0.0,0.0,-5.4726368159200714e-05,0.00022744536220222446,1.6042758907670996e-05,-52.47708457711444,0.5791516937631686,0.04085021081129324,52.476766169154274,0.5791391020717269,0.040849322661857784,0.0,0.0,0.0,-0.0003731343283575868,0.0006503536174477354,4.5872407282454016e-05
ALA1151,L ALA 281,0.0,0.0,0.0,-2.9850746268656744e-05,0.00017017543658196104,1.2003249811990914e-05,-0.216587064676617,0.0315095126099427,0.00222250965772643,0.2166119402985076,0.03150517065224748,0.002222203399643973,0.0,0.0,0.0,-4.975124378087087e-06,0.0006108269611728326,4.308441191114877e-05
TYR1152,L TYR 282,0.0,0.0,0.0,-3.482587064676565e-05,0.00018333856490236822,1.293170529716925e-05,0.15517910447761188,0.09301515289378812,0.006560783030205066,-0.15513432835820895,0.0930439732646198,0.006562815862426421,0.0,0.0,0.0,9.950248756169204e-06,0.0006148255405287818,4.3366449952986916e-05
HIE1153,L HIE 283,0.0,0.0,0.0,-4.477611940298511e-05,0.0002068120367246423,1.4587396341051387e-05,0.16870149253731345,0.159202960195738,0.011229311000577473,-0.16869154228855734,0.1592169407037896,0.011230297109583641,0.0,0.0,0.0,-3.4825870646835246e-05,0.0006016404560327645,4.2436445798587815e-05
GLU1154,L GLU 284,0.0,0.0,0.0,-2.98507462686584e-05,0.00017017543658197048,1.200324981199158e-05,48.605776119403004,0.3273046333454807,0.02308628881804408,-48.60563681592039,0.3272156658500254,0.023080013534756746,0.0,0.0,0.0,0.0001094527363202739,0.0005066328206201323,3.5735123887448595e-05
GLN1155,L GLN 285,0.0,0.0,0.0,-3.482587064676841e-05,0.00018333856490238275,1.2931705297170275e-05,0.04932835820895518,0.1975520377110093,0.013934246370339288,-0.049333333333333396,0.1976426579263001,0.01394063822749564,0.0,0.0,0.0,-3.9800995024800535e-05,0.0006452335457459908,4.5511265269683286e-05
LEU1156,L LEU 286,0.0,0.0,0.0,-2.4875621890551152e-05,0.0001557460282835918,1.098547782372207e-05,-0.07061691542288573,0.04539958042673089,0.003202239501581446,0.07061194029850745,0.04537668387529905,0.003200624503364373,0.0,0.0,0.0,-2.9850746268810295e-05,0.0005893790286516631,4.157159139384497e-05
SER1157,L SER 287,0.0,0.0,0.0,0.0,0.0,0.0,0.38646766169154234,0.08268401879555642,0.005832081015901566,-0.38650746268656727,0.08269022209354866,0.005832518562805835,0.0,0.0,0.0,-3.980099502494636e-05,0.0006136166014143839,4.328117796256886e-05
VAL1158,L VAL 288,0.0,0.0,0.0,-1.990049751243341e-05,0.00013965839649368256,9.850743768466082e-06,0.27302487562189054,0.022576445659502065,0.0015924196967599662,-0.27303482587064676,0.022557252335554466,0.001591065904069947,0.0,0.0,0.0,-2.9850746268561738e-05,0.0005634863735230204,3.97452643160523e-05
ALA1159,L ALA 289,0.0,0.0,0.0,-4.975124378111114e-06,7.035888370017748e-05,4.962733015462517e-06,0.2199701492537312,0.02603134552283185,0.0018361095439429797,-0.21995024875621894,0.026030359474388937,0.0018360399934483564,0.0,0.0,0.0,1.4925373134376426e-05,0.0005506903125182673,3.884269976305612e-05
GLU1160,L GLU 290,0.0,0.0,0.0,-1.9900497512440038e-05,0.00013965839649372904,9.85074376846936e-06,47.19611442786072,0.2804674169638302,0.01978264629466231,-47.19603482587065,0.2804621342291946,0.01978227367929081,0.0,0.0,0.0,5.970149253597238e-05,0.0005871068371744579,4.141132336416118e-05
ILE1161,L ILE 291,0.0,0.0,0.0,-2.9850746268666685e-05,0.00017017543658201772,1.2003249811994912e-05,0.2574029850746268,0.014830108913723824,0.0010460352305000618,-0.25746268656716415,0.014858197085887231,0.001048016417409356,0.0,0.0,0.0,-8.955223880597354e-05,0.0006083501041843055,4.2909707889352136e-05
THR1162,L THR 292,0.0,0.0,0.0,-4.975124378111114e-06,7.035888370017748e-05,4.962733015462517e-06,0.26159701492537335,0.039264022637478226,0.002769470622831802,-0.26152736318407976,0.03931971892107279,0.0027733991357771067,0.0,0.0,0.0,6.467661691573833e-05,0.0006074135852803316,4.284365093904347e-05
ASN1163,L ASN 293,0.0,0.0,0.0,0.0,0.0,0.0,0.29600995024875604,0.1347202736777161,0.009502435440584758,-0.2960099502487561,0.13474054633392896,0.009503865363502912,0.0,0.0,0.0,3.535038486368658e-16,0.0005371752171580433,3.788941843703163e-05
ALA1164,L ALA 294,0.0,0.0,0.0,-1.4925373134328925e-05,0.00012125430454680997,8.55261921160757e-06,0.24232338308457707,0.017493706060717824,0.0012339108875046307,-0.24232338308457713,0.01752382601223075,0.0012360353850795823,0.0,0.0,0.0,-1.4925373134315667e-05,0.000602462706595787,4.249444288156434e-05
CYS1165,L CYS 295,0.0,0.0,0.0,-1.990049751243562e-05,0.00013965839649369806,9.850743768467175e-06,0.34142288557213923,0.06328397086773166,0.004463707140567778,-0.341393034825871,0.06327032543648979,0.004462744666057483,0.0,0.0,0.0,9.95024875617804e-06,0.0006463833539865475,4.559236648983877e-05
PHE1166,L PHE 296,0.0,0.0,0.0,-1.9900497512444456e-05,0.00013965839649376008,9.85074376847155e-06,0.09252736318407974,0.04604929758932349,0.0032480670167997243,-0.09251741293532338,0.04604865418783789,0.0032480216347580138,0.0,0.0,0.0,-9.950248756222228e-06,0.0005984228837316346,4.2209495746956814e-05
GLU1167,L GLU 297,0.0,0.0,0.0,-4.9751243781100645e-05,0.00021743058092950094,1.5336370701221164e-05,50.86052736318407,0.3360639013175123,0.02370411994426439,-50.86033830845773,0.33604809678950026,0.02370300517880999,0.0,0.0,0.0,0.00013930348258758843,0.0006312725144505825,4.45265300479752e-05
PRO1168,L PRO 298,0.0,0.0,0.0,-4.477611940298677e-05,0.00020681203672464992,1.4587396341051924e-05,0.2102587064676618,0.03140891809088927,0.002215414267427056,-0.21025373134328368,0.03143168060696926,0.0022170198115193493,0.0,0.0,0.0,-3.9800995024897754e-05,0.0006753719890408913,4.76370671543694e-05
ALA1169,L ALA 299,0.0,0.0,0.0,-1.4925373134327266e-05,0.00012125430454679651,8.552619211606622e-06,0.2546915422885571,0.03841401042749717,0.0027095153842581605,-0.2547661691542289,0.03845447071746594,0.0027123692330727443,0.0,0.0,0.0,-8.955223880594041e-05,0.0005747076250026531,4.053675036961287e-05
ASN1170,L ASN 300,0.0,0.0,0.0,-2.985074626865785e-05,0.00017017543658196733,1.2003249811991358e-05,0.48821393034825866,0.08156338685097728,0.005753037732991567,-0.4881890547263683,0.08158695925208818,0.0057547004019694505,0.0,0.0,0.0,-4.975124378345311e-06,0.0006347915585170682,4.4774744278406086e-05
GLN1171,L GLN 301,0.0,0.0,0.0,-4.477611940298677e-05,0.0002068120367246499,1.4587396341051922e-05,0.26511940298507475,0.05453544806968301,0.0038466339204835166,-0.265179104477612,0.05447029188195587,0.003842038157347577,0.0,0.0,0.0,-0.00010447761194030246,0.0006018461239905164,4.245095249782011e-05
MET1172,L MET 302,0.0,0.0,0.0,-2.4875621890546734e-05,0.00015574602828356414,1.0985477823720121e-05,0.35563184079602006,0.07110998964951896,0.00501571194430385,-0.35556218905472675,0.07116505489349283,0.005019595947146165,0.0,0.0,0.0,4.477611940305526e-05,0.0005841906206203128,4.120562930802513e-05
VAL1173,L VAL 303,0.0,0.0,0.0,-3.9800995024879526e-05,0.00019549137019293956,1.3788898090378018e-05,-0.3140497512437811,0.02213453914860567,0.001561250014751952,0.3140547263681591,0.022122723961401275,0.0015604166357024352,0.0,0.0,0.0,-3.482587064678829e-05,0.0005933135676684652,4.1849112378437575e-05
LYS1174,L LYS 304,0.0,0.0,0.0,-7.960199004974966e-05,0.00027067603002458055,1.909201510958482e-05,-55.68786567164178,0.7327636006213663,0.05168515931590415,55.687512437810945,0.7327103783904403,0.05168140530917917,0.0,0.0,0.0,-0.0004328358208958923,0.0006516083568055801,4.596090977296412e-05
CYS1175,L CYS 305,0.0,0.0,0.0,-1.990049751243341e-05,0.00013965839649368256,9.850743768466082e-06,0.028114427860696546,0.09715173463752781,0.006852555009963817,-0.028134328358208956,0.09719113274497006,0.006855333938199568,0.0,0.0,0.0,-3.980099502491101e-05,0.000637476336658978,4.4964113927601e-05
ASP1176,L ASP 306,0.0,0.0,0.0,-3.980099502487896e-05,0.00019549137019293675,1.3788898090377818e-05,51.608457711442774,0.404099538809031,0.02850298380694315,-51.60829353233831,0.40415081221138693,0.02850660035389934,0.0,0.0,0.0,0.00012437810945453213,0.0006144631085425762,4.334088597173521e-05
PRO1177,L PRO 307,0.0,0.0,0.0,-3.9800995024880075e-05,0.00019549137019294228,1.378889809037821e-05,-0.07549751243781094,0.0636286743753731,0.004488020651356375,0.07546766169154234,0.06364273884713911,0.004489012682706327,0.0,0.0,0.0,-6.965174129352908e-05,0.0005687766203790209,4.0118409558721265e-05
ARG1178,L ARG 308,0.0,0.0,0.0,-3.482587064676675e-05,0.00018333856490237402,1.293170529716966e-05,-50.97382089552239,1.037119455000978,0.07315276607065986,50.97365671641793,1.03703373701494,0.07314671999009466,0.0,0.0,0.0,-0.00019900497512349011,0.0005903022288368875,4.163670891416576e-05
HIE1179,L HIE 309,0.0,0.0,0.0,-5.970149253731791e-05,0.0002369329532296826,1.6711961981298693e-05,-0.24848258706467682,0.20047714462672583,0.01414056750423112,0.2484825870646767,0.2004017878225175,0.014135252245083774,0.0,0.0,0.0,-5.9701492537421747e-05,0.0006589739578028806,4.648043921012508e-05
GLY1180,L GLY 310,0.0,0.0,0.0,-1.4925373134326714e-05,0.00012125430454679203,8.552619211606305e-06,-0.1555820895522388,0.07973790697384214,0.0056242783101740305,0.15560199004975123,0.07980630030379188,0.005629102403717432,0.0,0.0,0.0,4.975124378056155e-06,0.0005598286201671997,3.9487266286710276e-05
LYS1181,L LYS 311,0.0,0.0,0.0,-1.4925373134328925e-05,0.00012125430454680997,8.55261921160757e-06,-48.33585074626869,0.5344679016739246,0.03769845912628471,48.33574129353235,0.5344279898668861,0.03769564396447315,0.0,0.0,0.0,-0.0001243781094526232,0.0005811746009031052,4.099289567953758e-05
TYR1182,L TYR 312,0.0,0.0,0.0,-3.980099502486682e-05,0.0001954913701928772,1.3788898090373618e-05,-0.2061194029850747,0.047561383972869346,0.0033547213669430794,0.20611940298507453,0.047575189734257145,0.003355695150269927,0.0,0.0,0.0,-3.980099502492095e-05,0.0005628710696013764,3.9701864123697075e-05
MET1183,L MET 313,0.0,0.0,0.0,-2.487562189055557e-05,0.00015574602828361946,1.0985477823724022e-05,-0.18169651741293535,0.069580065466049,0.004907799412763192,0.18170149253731344,0.06957869268234551,0.004907702584066514,0.0,0.0,0.0,-1.990049751244556e-05,0.0006064348062067337,4.277461318619783e-05
ALA1184,L ALA 314,0.0,0.0,0.0,-9.9502487562156e-06,9.9253419618176e-05,7.000796438665423e-06,0.22550746268656718,0.02561834685439508,0.0018069788639292481,-0.22548258706467664,0.02558919519484711,0.0018049226644035318,0.0,0.0,0.0,1.4925373134322848e-05,0.0006106648521037643,4.3072977619032945e-05
CYS1185,L CYS 315,0.0,0.0,0.0,-2.4875621890551152e-05,0.0001557460282835918,1.098547782372207e-05,-0.16898009950248757,0.09204957350297524,0.006492676311197738,0.16895024875621892,0.09206447833762975,0.0064937276171756035,0.0,0.0,0.0,-5.472636815909853e-05,0.0006001575661691318,4.233185081217637e-05
CYS1186,L CYS 316,0.0,0.0,0.0,-2.9850746268653428e-05,0.00017017543658194215,1.2003249811989581e-05,0.17082089552238813,0.07496883439497579,0.005287893866652546,-0.17083084577114427,0.0749613581633407,0.00528736653393185,0.0,0.0,0.0,-3.980099502473426e-05,0.0005887907839485439,4.153009981160526e-05
LEU1187,L LEU 317,0.0,0.0,0.0,-4.4776119403000026e-05,0.00020681203672471115,1.4587396341056242e-05,-0.134223880597015,0.029089921095098902,0.0020518448310100565,0.13414925373134343,0.029042730775287295,0.002048516282491048,0.0,0.0,0.0,-0.00011940298507474186,0.0006353372135461359,4.48132318166585e-05
LEU1188,L LEU 318,0.0,0.0,0.0,-2.9850746268653428e-05,0.00017017543658194215,1.2003249811989581e-05,0.14427860696517414,0.018809915614447142,0.0013267491513320484,-0.14429353233830855,0.01873189760862625,0.0013212461854956686,0.0,0.0,0.0,-4.47761194028763e-05,0.0006253238560953805,4.4106944038866964e-05
TYR1189,L TYR 319,0.0,0.0,0.0,-1.9900497512444456e-05,0.00013965839649376008,9.85074376847155e-06,0.0211144278606965,0.05336713954187186,0.003764227790677336,-0.021129353233830864,0.05338765750815966,0.003765675016434079,0.0,0.0,0.0,-3.482587064680431e-05,0.0006338550570598184,4.470868855869445e-05
ARG1190,L ARG 320,0.0,0.0,0.0,-9.950248756213392e-06,9.925341961815396e-05,7.000796438663869e-06,-48.82763184079599,0.2116109350844738,0.014925884532957203,48.827512437810924,0.21164381770084545,0.014928203893886773,0.0,0.0,0.0,-0.00012935323383188763,0.0005757833336991227,4.061262501091245e-05
GLY1191,L GLY 321,0.0,0.0,0.0,-1.9900497512442247e-05,0.00013965839649374454,9.850743768470455e-06,-0.10094029850746276,0.03001320468780809,0.0021169682344412168,0.10095024875621891,0.030023001338820993,0.002117659236925421,0.0,0.0,0.0,-9.950248756303977e-06,0.0006148255405285927,4.336644995297358e-05
ASP1192,L ASP 322,0.0,0.0,0.0,-9.95024875621781e-06,9.925341961819804e-05,7.000796438666977e-06,44.73327363184079,0.18487718056564223,0.01304023087842742,-44.73315422885572,0.1848737665194479,0.013039990070175868,0.0,0.0,0.0,0.00010945273631709236,0.0005259061821680296,3.7094561994515304e-05
VAL1193,L VAL 323,0.0,0.0,0.0,-1.4925373134324505e-05,0.00012125430454677407,8.55261921160504e-06,0.01419402985074649,0.04587509718215045,0.0032357798674516954,-0.014213930348258656,0.04586524719733623,0.003235085103091197,0.0,0.0,0.0,-3.482587064651046e-05,0.0005219377352995123,3.6814649334467655e-05
VAL1194,L VAL 324,0.0,0.0,0.0,-9.950248756218914e-06,9.925341961820907e-05,7.000796438667756e-06,0.16063681592039805,0.03322713088242139,0.0023436611095475767,-0.16065671641791057,0.03327372631446426,0.0023469476979186238,0.0,0.0,0.0,-2.9850746268591567e-05,0.0005634863735229269,3.97452643160457e-05
PRO1195,L PRO 325,0.0,0.0,0.0,-9.95024875621781e-06,9.925341961819804e-05,7.000796438666977e-06,0.14070149253731346,0.027237128006655554,0.0019211588828073937,-0.14064676616915417,0.027256467615151183,0.001922522993613875,0.0,0.0,0.0,4.4776119402739316e-05,0.0006173165122086317,4.354214954834792e-05
LYS1196,L LYS 326,0.0,0.0,0.0,-2.9850746268656744e-05,0.00017017543658196102,1.2003249811990913e-05,-42.46198507462689,0.20165510375553755,0.014223654334947917,42.46201492537314,0.20160289220774366,0.014219971616314555,0.0,0.0,0.0,-6.71657312410045e-16,0.0006464599351554788,4.559776810901507e-05
ASP1197,L ASP 327,0.0,0.0,0.0,-1.4925373134326714e-05,0.00012125430454679203,8.552619211606305e-06,43.61007960199003,0.18086889134128437,0.01275750795527801,-43.610089552238776,0.18084481663710522,0.012755809856573427,0.0,0.0,0.0,-2.487562188875712e-05,0.0005681234795481265,4.0072340556560307e-05
VAL1198,L VAL 328,0.0,0.0,0.0,-4.975124378111114e-06,7.035888370017748e-05,4.962733015462517e-06,0.07439800995024876,0.021921860236729943,0.0015462488009442398,-0.07434328358208953,0.021939232383479217,0.001547474137699005,0.0,0.0,0.0,4.9751243781060326e-05,0.0005795112349677803,4.087557089253258e-05
ASN1199,L ASN 329,0.0,0.0,0.0,-4.975124378111114e-06,7.035888370017748e-05,4.962733015462517e-06,-0.02365671641791078,0.0683711452271038,0.004822528753716919,0.023671641791044848,0.06836463286420656,0.0048220694070550746,0.0,0.0,0.0,9.950248756372468e-06,0.000581557778952642,4.101992297527098e-05
ALA1200,L ALA 330,0.0,0.0,0.0,-9.950248756218362e-06,9.925341961820355e-05,7.000796438667366e-06,0.07393532338308455,0.021598571816150706,0.0015234457939328984,-0.07399502487562186,0.02159958943603689,0.0015235175713054312,0.0,0.0,0.0,-6.965174129352549e-05,0.0006109485147465727,4.309298563918172e-05
ALA1201,L ALA 331,0.0,0.0,0.0,-9.950248756222228e-06,9.925341961824211e-05,7.000796438670086e-06,0.02017910447761197,0.03232188484593777,0.002279809977236867,-0.020199004975124373,0.032335618717072585,0.002280778689816238,0.0,0.0,0.0,-2.9850746268631334e-05,0.0005363451751227848,3.783087178597684e-05
ILE1202,L ILE 332,0.0,0.0,0.0,-9.950248756222228e-06,9.925341961824211e-05,7.000796438670086e-06,0.10786567164179103,0.024285549737270287,0.0017129706035899528,-0.10785074626865679,0.024240659316934483,0.001709804277472162,0.0,0.0,0.0,4.97512437805367e-06,0.0005686460522281934,4.010919999144557e-05
ALA1203,L ALA 333,0.0,0.0,0.0,0.0,0.0,0.0,0.09027363184079604,0.0437615628074116,0.0030867026469328465,-0.09025373134328361,0.04381485582031149,0.00309046164623333,0.0,0.0,0.0,1.9900497512357184e-05,0.0006064348062065635,4.277461318618582e-05
THR1204,L THR 334,0.0,0.0,0.0,0.0,0.0,0.0,-0.055368159203979986,0.07319736681433103,0.005162944177488205,0.055348258706467625,0.07327029024298516,0.005168087799557661,0.0,0.0,0.0,-1.9900497512330672e-05,0.0005639254652858302,3.977623546103805e-05
ILE1205,L ILE 335,0.0,0.0,0.0,-1.990049751243783e-05,0.00013965839649371356,9.85074376846827e-06,0.054975124378109474,0.031953080934448756,0.002253796555028839,-0.05507960199004974,0.03193827429614373,0.0022527521752874337,0.0,0.0,0.0,-0.00012437810945255248,0.0005980505114517549,4.218323063144877e-05
LYS1206,L LYS 336,0.0,0.0,0.0,-4.975124378106696e-06,7.035888370011499e-05,4.96273301545811e-06,-44.961283582089536,0.5423491047498511,0.03825435633001431,44.96126865671643,0.5423267061284434,0.03825277645307319,0.0,0.0,0.0,-1.9900497512179328e-05,0.0005368064680391715,3.7863408879596833e-05
THR1207,L THR 337,0.0,0.0,0.0,-2.4875621890546734e-05,0.0001557460282835641,1.098547782372012e-05,0.12158208955223865,0.09677878800940355,0.006826249383054147,-0.12152736318407957,0.09675321480260612,0.006824445588124346,0.0,0.0,0.0,2.98507462685761e-05,0.0005808763987789262,4.0971862123444646e-05
LYS1208,L LYS 338,0.0,0.0,0.0,-9.950248756218914e-06,9.925341961820907e-05,7.000796438667756e-06,-45.83651243781095,0.7324299236978541,0.0516616235603929,45.83650248756217,0.732410143399719,0.05166022836573591,0.0,0.0,0.0,-1.99004975141943e-05,0.0005726798225479774,4.039372021248959e-05
ARG1209,L ARG 339,0.0,0.0,0.0,-3.980099502486682e-05,0.0001954913701928772,1.3788898090373618e-05,-49.26416915422887,0.24934984363208704,0.01758778190209196,49.264059701492535,0.24934075550593648,0.017587140875098294,0.0,0.0,0.0,-0.00014925373134343063,0.0006446194760886346,4.5467952135618494e-05
THR1210,L THR 340,0.0,0.0,0.0,-1.990049751243562e-05,0.00013965839649369806,9.850743768467175e-06,0.047597014925373014,0.10443318600592434,0.007366148989942425,-0.047656716417910513,0.10444811879381245,0.007367202267589368,0.0,0.0,0.0,-7.960199004992365e-05,0.000576170097185803,4.063990520388286e-05
ILE1211,L ILE 341,0.0,0.0,0.0,-1.4925373134332238e-05,0.00012125430454683689,8.55261921160947e-06,-0.1736766169154228,0.04392417596638444,0.0030981724948090875,0.17365671641791042,0.04395708634525693,0.0031004938139544825,0.0,0.0,0.0,-3.4825870646393366e-05,0.000567600425749354,4.003544718617807e-05
GLN1212,L GLN 342,0.0,0.0,0.0,-1.4925373134331134e-05,0.00012125430454682793,8.552619211608838e-06,0.16794029850746264,0.2528369706929042,0.017833744880520884,-0.1679601990049751,0.25281088129165435,0.01783190467604169,0.0,0.0,0.0,-3.4825870646897106e-05,0.0005933135676678308,4.184911237839282e-05
PHE1213,L PHE 343,0.0,0.0,0.0,-2.4875621890551152e-05,0.0001557460282835918,1.098547782372207e-05,-0.06757213930348259,0.0385385510923672,0.00271829980545438,0.06756716417910442,0.03847693263105104,0.0027139535742998493,0.0,0.0,0.0,-2.9850746268763898e-05,0.0006534291311722803,4.608933729466608e-05
VAL1214,L VAL 344,0.0,0.0,0.0,0.0,0.0,0.0,-0.2514228855721391,0.029292236141019317,0.002066115034076276,0.2513980099502487,0.029384749082249893,0.002072640393826993,0.0,0.0,0.0,-2.487562189044289e-05,0.0005768141267069009,4.0685331543801854e-05
ASP1215,L ASP 345,0.0,0.0,0.0,-9.9502487562156e-06,9.9253419618176e-05,7.000796438665423e-06,46.961383084577115,0.2469911221890529,0.01742141051920438,-46.961298507462665,0.2469768664989096,0.01742040500035002,0.0,0.0,0.0,7.462686567567456e-05,0.0005366219984571452,3.785039739850269e-05
TRP1216,L TRP 346,0.0,0.0,0.0,-4.975124378111114e-06,7.035888370017748e-05,4.962733015462517e-06,-0.30654726368159213,0.05546671275509213,0.003912320266789242,0.3065124378109452,0.05545345495274711,0.003911385133513245,0.0,0.0,0.0,-3.980099502501264e-05,0.0005802795347987586,4.092976258427713e-05
CYS1217,L CYS 347,0.0,0.0,0.0,-9.95024875621781e-06,9.925341961819804e-05,7.000796438666977e-06,-0.12669154228855725,0.05939608491804409,0.0041894768096107406,0.12670149253731353,0.059367147118387656,0.004187435694598715,0.0,0.0,0.0,7.953836594329479e-17,0.0006149060519595516,4.337212879145891e-05
PRO1218,L PRO 348,0.0,0.0,0.0,-1.4925373134328372e-05,0.0001212543045468055,8.552619211607255e-06,-0.021776119402985072,0.03684436308865477,0.0025988009973685004,0.021701492537313426,0.03682904499150451,0.0025977205421016773,0.0,0.0,0.0,-8.955223880608843e-05,0.0006244920710253425,4.404827444361817e-05
THR1219,L THR 349,0.0,0.0,0.0,-9.950248756218914e-06,9.925341961820907e-05,7.000796438667756e-06,-0.17421890547263685,0.07527384064447065,0.005309407348741614,0.17424875621890545,0.07525556993944518,0.005308118632572778,0.0,0.0,0.0,1.9900497512381487e-05,0.0005639254652858109,3.977623546103669e-05
GLY1220,L GLY 350,0.0,0.0,0.0,-4.975124378108905e-06,7.035888370014624e-05,4.962733015460314e-06,0.1973532338308459,0.030419776265609672,0.0021456455824347223,-0.1974029850746268,0.03038544740455435,0.0021432242112704434,0.0,0.0,0.0,-5.472636815918552e-05,0.0006083907896955015,4.2912577624047245e-05
PHE1221,L PHE 351,0.0,0.0,0.0,-1.4925373134332238e-05,0.00012125430454683689,8.55261921160947e-06,-0.12462189054726362,0.14419229945561063,0.010170540626158511,0.12461691542288558,0.14416773506326389,0.01016880798751371,0.0,0.0,0.0,-1.9900497512886336e-05,0.0005274570459983138,3.7203951494863764e-05
LYS1222,L LYS 352,0.0,0.0,0.0,-2.4875621890551152e-05,0.0001557460282835918,1.098547782372207e-05,-45.62713930348256,0.18903904806201946,0.013333786377662827,45.627094527363184,0.18908845496279006,0.013337271271747997,0.0,0.0,0.0,-6.965174129146109e-05,0.0005687766203786213,4.011840955869308e-05
VAL1223,L VAL 353,0.0,0.0,0.0,-1.4925373134326714e-05,0.00012125430454679203,8.552619211606305e-06,-0.11704975124378122,0.0382502562334971,0.00269796505397652,0.11702487562189055,0.03818564730118381,0.0026934078912612715,0.0,0.0,0.0,-3.980099502501651e-05,0.00060545444483867,4.2705463826905735e-05
GLY1224,L GLY 354,0.0,0.0,0.0,-9.95024875621781e-06,9.925341961819804e-05,7.000796438666977e-06,0.08691542288557225,0.036641436063034674,0.0025844876285824646,-0.08701492537313431,0.03672940958519513,0.0025906928023992164,0.0,0.0,0.0,-0.00010945273631824995,0.0005798955121226959,4.090267571318202e-05
ILE1225,L ILE 355,0.0,0.0,0.0,-1.4925373134331134e-05,0.00012125430454682793,8.552619211608838e-06,-0.12628855721393037,0.02928087210198336,0.00206531347656503,0.12625870646766163,0.02923149559371178,0.0020618307262014537,0.0,0.0,0.0,-4.477611940304863e-05,0.0006410385499439602,4.521537307993254e-05
ASN1226,L ASN 356,0.0,0.0,0.0,-4.975124378106696e-06,7.035888370011499e-05,4.96273301545811e-06,-0.3099203980099506,0.046489646114608055,0.0032791268069756506,0.3098855721393037,0.04647581985976959,0.0032781515781522452,0.0,0.0,0.0,-3.980099502446471e-05,0.0004971640571280389,3.506724880577359e-05
TYR1227,L TYR 357,0.0,0.0,0.0,-9.95024875621781e-06,9.925341961819804e-05,7.000796438666977e-06,7.462686567182138e-05,0.04555079612746468,0.003212905434737603,-7.462686567167832e-05,0.04554883009878777,0.0032127667617668117,0.0,0.0,0.0,-9.950248756127225e-06,0.0005815577789533527,4.101992297532111e-05
GLU1228,L GLU 358,0.0,0.0,0.0,-1.990049751243783e-05,0.00013965839649371356,9.85074376846827e-06,47.32519900497515,0.22829648218336931,0.016102792282398012,-47.32507462686568,0.2282641164725635,0.01610050938117591,0.0,0.0,0.0,0.00010447761194065597,0.0006181579526909225,4.36015001838669e-05
PRO1229,L PRO 359,0.0,0.0,0.0,-4.975124378111114e-06,7.035888370017748e-05,4.962733015462517e-06,0.14033830845771147,0.025762886938526967,0.001817173935395074,-0.1403731343283582,0.02569869568339475,0.001812646233356677,0.0,0.0,0.0,-3.980099502474751e-05,0.0005887907839480929,4.1530099811573446e-05
PRO1230,L PRO 360,0.0,0.0,0.0,-2.4875621890551152e-05,0.0001557460282835918,1.098547782372207e-05,0.05986567164179106,0.04824282346208279,0.003402786402562042,-0.05996517412935324,0.04827371977577014,0.0034049656605025986,0.0,0.0,0.0,-0.00012437810945277344,0.000563793773663847,3.9766946650216934e-05
THR1231,L THR 361,0.0,0.0,0.0,-2.4875621890546734e-05,0.0001557460282835641,1.098547782372012e-05,0.01593532338308477,0.03401493374141323,0.0023992284388226525,-0.01590547263681592,0.0340256856431003,0.002399986819494365,0.0,0.0,0.0,4.975124378303332e-06,0.000594313956577752,4.191967437156947e-05
VAL1232,L VAL 362,0.0,0.0,0.0,-3.482587064677117e-05,0.00018333856490239728,1.29317052971713e-05,-0.129134328358209,0.029534815709205978,0.002083225277568009,0.1290945273631842,0.029487935300037255,0.002079918588460328,0.0,0.0,0.0,-7.462686567167444e-05,0.0005811320099681028,4.0989891546609654e-05
VAL1233,L VAL 363,0.0,0.0,0.0,-5.4726368159209e-05,0.00022744536220225888,1.6042758907673425e-05,-0.09814427860696505,0.03677556077411656,0.0025939480562764553,0.09811442786069659,0.036700506873504415,0.002588654162301469,0.0,0.0,0.0,-8.457711442771496e-05,0.0006600248339015438,4.655456229502534e-05
PRO1234,L PRO 364,0.0,0.0,0.0,-3.98009950248867e-05,0.00019549137019297483,1.3788898090380505e-05,0.233860696517413,0.05207448260730348,0.0036730508005166336,-0.2338407960199005,0.051982053230637364,0.003666531334955835,0.0,0.0,0.0,-1.9900497512497483e-05,0.0006226264302865097,4.391668229202788e-05
GLY1235,L GLY 365,0.0,0.0,0.0,-3.482587064676454e-05,0.00018333856490236237,1.2931705297168837e-05,0.24453233830845772,0.045625233035648353,0.003218155809422145,-0.24454726368159213,0.04562227575155967,0.0032179472186854652,0.0,0.0,0.0,-4.975124378107137e-05,0.0006047181308033145,4.2653528239232425e-05
GLY1236,L GLY 366,0.0,0.0,0.0,-3.9800995024874e-05,0.00019549137019291246,1.3788898090376105e-05,-0.00626368159203981,0.08852846254721271,0.0062443162936378594,0.006268656716417901,0.08846393684477413,0.006239765001505335,0.0,0.0,0.0,-3.482587064678885e-05,0.0006645097654553383,4.687090497591483e-05
ASP1237,L ASP 367,0.0,0.0,0.0,-7.462686567164075e-05,0.0002627883113680413,1.8535658332233215e-05,55.13464179104476,0.35935424538896277,0.025346894152527978,-55.13410447761193,0.3593309897979517,0.025345253829611593,0.0,0.0,0.0,0.0004626865671628533,0.000669038625830923,4.7190346156990266e-05
LEU1238,L LEU 368,0.0,0.0,0.0,-6.965174129351804e-05,0.00025455918020822694,1.7955220173643172e-05,0.06443283582089568,0.05116247377525734,0.0036087226573858267,-0.06443781094527366,0.05109173646986903,0.0036037332325624975,0.0,0.0,0.0,-7.462686567156288e-05,0.0005980091224404278,4.218031127568035e-05
ALA1239,L ALA 369,0.0,0.0,0.0,-1.990049751243783e-05,0.00013965839649371356,9.85074376846827e-06,0.06021890547263673,0.04154529795159241,0.002930379376969491,-0.060203980099502494,0.04155740720511253,0.0029312334978576645,0.0,0.0,0.0,-4.97512437827461e-06,0.0006425811789342455,4.5324181739451954e-05
LYS1240,L LYS 370,0.0,0.0,0.0,-2.9850746268657297e-05,0.0001701754365819642,1.2003249811991136e-05,-48.61358208955223,0.438678595246229,0.030942002392793613,48.61338805970147,0.4387117829692201,0.030944343274284823,0.0,0.0,0.0,-0.00022388059701557018,0.0006345185550381572,4.4755488097709685e-05
VAL1241,L VAL 371,0.0,0.0,0.0,-2.4875621890547287e-05,0.00015574602828356758,1.0985477823720363e-05,0.014407960199004838,0.048263092584183355,0.0034042160762031357,-0.01438805970149254,0.04818423037088222,0.0033986535645622496,0.0,0.0,0.0,-4.975124378212747e-06,0.0006108269611726321,4.3084411911134626e-05
GLN1242,L GLN 372,0.0,0.0,0.0,-2.4875621890547287e-05,0.00015574602828356758,1.0985477823720363e-05,0.08775124378109456,0.16250494921187267,0.011462215348191855,-0.08769154228855727,0.1623968003817755,0.011454587117874929,0.0,0.0,0.0,3.482587064649058e-05,0.0006338550570593896,4.470868855866421e-05
ARG1243,L ARG 373,0.0,0.0,0.0,-1.990049751243562e-05,0.00013965839649369806,9.850743768467175e-06,-45.63203482587066,0.22232707245168118,0.015681742584047025,45.631920398009946,0.22237050260872118,0.015684805911133446,0.0,0.0,0.0,-0.00013432835821086924,0.0005615062114662599,3.960559445350974e-05
ALA1244,L ALA 374,0.0,0.0,0.0,-1.4925373134328925e-05,0.00012125430454680997,8.55261921160757e-06,-0.2498407960199006,0.021644677568123848,0.0015266978429349103,0.2498358208955223,0.021616695004860166,0.0015247241051030579,0.0,0.0,0.0,-1.9900497512512947e-05,0.0006226264302864545,4.3916682292023983e-05
VAL1245,L VAL 375,0.0,0.0,0.0,-3.482587064676454e-05,0.00018333856490236237,1.2931705297168837e-05,0.16394029850746272,0.020055307058342412,0.0014145922908299822,-0.16394029850746264,0.020010853222115974,0.0014114567589809408,0.0,0.0,0.0,-3.482587064674659e-05,0.0006719549666024207,4.7396048974742825e-05
CYS1246,L CYS 376,0.0,0.0,0.0,0.0,0.0,0.0,-0.26879104477611926,0.08595773645878249,0.006062991256033102,0.2687213930348257,0.08591452416638404,0.006059943295933657,0.0,0.0,0.0,-6.965174129354234e-05,0.000568776620379159,4.0118409558731e-05
MET1247,L MET 377,0.0,0.0,0.0,-9.950248756213392e-06,9.925341961815396e-05,7.000796438663869e-06,0.08056716417910444,0.038734800792770877,0.0027321421920337096,-0.08060199004975122,0.038725475898972496,0.002731484464737806,0.0,0.0,0.0,-4.4776119403000026e-05,0.000617316512208809,4.354214954836043e-05
LEU1248,L LEU 378,0.0,0.0,0.0,-2.985074626865785e-05,0.00017017543658196733,1.2003249811991358e-05,-0.27228855721393025,0.01628588860241152,0.0011487180126072479,0.27223383084577113,0.01626766318264919,0.0011474324906145938,0.0,0.0,0.0,-8.457711442766027e-05,0.0005534252863181115,3.9035609940976945e-05
SER1249,L SER 379,0.0,0.0,0.0,-1.4925373134328925e-05,0.00012125430454680997,8.55261921160757e-06,0.3158109452736317,0.02999144288576657,0.0021154332752748996,-0.31587064676616894,0.029994745544484384,0.0021156662268596283,0.0,0.0,0.0,-7.462686567172305e-05,0.0006144228251248645,4.3338044598527736e-05
ASN1250,L ASN 380,0.0,0.0,0.0,-4.975124378106696e-06,7.035888370011499e-05,4.96273301545811e-06,0.06551741293532246,0.05753278057827886,0.0040580494549043705,-0.0655074626865672,0.05744113312909203,0.004051585142255515,0.0,0.0,0.0,4.975124377815055e-06,0.0006425811789335615,4.5324181739403707e-05
THR1251,L THR 381,0.0,0.0,0.0,-2.985074626865122e-05,0.00017017543658192955,1.2003249811988693e-05,0.2958507462686567,0.06818315699242039,0.004809269086000225,-0.29586069651741304,0.06817982148133117,0.004809033817187882,0.0,0.0,0.0,-3.980099502499497e-05,0.0005802795347992166,4.0929762584309434e-05
THR1252,L THR 382,0.0,0.0,0.0,-2.985074626865122e-05,0.00017017543658192955,1.2003249811988693e-05,0.2729054726368158,0.0679666732782914,0.004793999502133658,-0.27284577114427855,0.06792233708546558,0.004790872268210303,0.0,0.0,0.0,2.985074626857831e-05,0.0006301736928786042,4.444902515013463e-05
ALA1253,L ALA 383,0.0,0.0,0.0,-1.4925373134324505e-05,0.00012125430454677407,8.55261921160504e-06,0.31351243781094523,0.01620365091614302,0.0011429174134604638,-0.31350746268656726,0.016166459783149328,0.0011402941531998723,0.0,0.0,0.0,-9.950248756155946e-06,0.0006308018252972841,4.4493330194904075e-05
ILE1254,L ILE 384,0.0,0.0,0.0,-5.47263681592079e-05,0.0002274453622022543,1.60427589076731e-05,0.39658208955223884,0.016469615551972256,0.001161677112446022,-0.3965820895522389,0.016449666258369577,0.0011602699977678094,0.0,0.0,0.0,-5.47263681592797e-05,0.0006245317049586747,4.405107000572968e-05
ALA1255,L ALA 385,0.0,0.0,0.0,-4.975124378109789e-05,0.0002174305809294889,1.5336370701220314e-05,0.37215422885572136,0.026692855818899335,0.001882768882660632,-0.3721890547263683,0.026675012616890884,0.001881510320229678,0.0,0.0,0.0,-8.457711442783702e-05,0.0006049636683911697,4.267084712534464e-05
GLU1256,L GLU 386,0.0,0.0,0.0,-4.4776119402989537e-05,0.00020681203672466268,1.4587396341052825e-05,54.921970149253745,0.5407658831718885,0.03814268449011945,-54.921562189054725,0.540683561610854,0.03813687797490281,0.0,0.0,0.0,0.00036318407960033057,0.000640613675731161,4.518540476360361e-05
ALA1257,L ALA 387,0.0,0.0,0.0,-4.4776119402987876e-05,0.000206812036724655,1.4587396341052283e-05,0.4111592039800999,0.021152949933953485,0.0014920140498390516,-0.41112437810945274,0.021073655543035332,0.001486421054739422,0.0,0.0,0.0,-9.950248756232999e-06,0.0006764705724092668,4.7714555250623275e-05
TRP1258,L TRP 388,0.0,0.0,0.0,-0.0001044776119403113,0.000305879127342115,2.157505014534147e-05,0.617223880597015,0.04103310915141549,0.0028942523644998244,-0.6171641791044776,0.04104090800407162,0.002894802453152797,0.0,0.0,0.0,-4.477611940281002e-05,0.0006487531666747395,4.5759520188841e-05
ALA1259,L ALA 389,0.0,0.0,0.0,-5.970149253731127e-05,0.00023693295322965626,1.6711961981296836e-05,0.41011442786069674,0.02647352645156931,0.0018672985818931048,-0.4101641791044776,0.026471197347355504,0.0018671342995484961,0.0,0.0,0.0,-0.00010945273631840033,0.0005712517450509586,4.029299139232673e-05
ARG1260,L ARG 390,0.0,0.0,0.0,-0.00010447761194030688,0.00030587912734210214,2.1575050145340563e-05,-56.983676616915446,1.2510005706472467,0.088238776794264,56.98325373134329,1.250816243070532,0.08822577532945226,0.0,0.0,0.0,-0.0005273631840801404,0.0006769095065338391,4.7745515276665064e-05
LEU1261,L LEU 391,0.0,0.0,0.0,-0.00010447761194030467,0.00030587912734209564,2.1575050145340106e-05,0.46431840796019885,0.026501255193267886,0.0018692544165321411,-0.4642338308457709,0.026543872436625073,0.0018722604051083383,0.0,0.0,0.0,-1.990049751239143e-05,0.0006688536194329884,4.717729681182137e-05
ASP1262,L ASP 392,0.0,0.0,0.0,-8.955223880596747e-05,0.0002855392010404242,2.014038236096301e-05,59.45711940298505,0.3057166373669923,0.02156358898618409,-59.45614427860693,0.30564954744914874,0.021558856828242167,0.0,0.0,0.0,0.0008855721393036104,0.000692418643692247,4.8839445466708325e-05
HID1263,L HID 393,0.0,0.0,0.0,-0.00014427860696518475,0.0003513720116022065,2.478387079190329e-05,0.317955223880597,0.27951424279533144,0.019715414572572282,-0.3179154228855723,0.27948808536615116,0.019713569569772837,0.0,0.0,0.0,-0.00010447761194030246,0.0006646959808901534,4.688403959997003e-05
LYS1264,L LYS 394,0.0,0.0,0.0,-0.00016915422885574254,0.00037488808425446493,2.6442566666651562e-05,-61.30309452736318,0.5454094413602367,0.03847021583113302,61.30228855721392,0.5453227136359172,0.038464098529120805,0.0,0.0,0.0,-0.0009751243781087356,0.0007223359766341894,5.094965142958644e-05
PHE1265,L PHE 395,0.0,0.0,0.0,-0.00012935323383085804,0.0003355904866475951,2.3670727848073464e-05,0.5246417910447759,0.038779784506166266,0.0027353150985365573,-0.5245174129353234,0.03877170000999753,0.002734744862143653,0.0,0.0,0.0,-4.975124378071345e-06,0.0006654031242709751,4.693391764831463e-05
ASP1266,L ASP 396,0.0,0.0,0.0,-9.950248756218252e-05,0.00029933550162169825,2.111349837396992e-05,62.322203980099516,0.41516682876091354,0.029283610251642778,-62.32052238805968,0.41501392501814655,0.02927282525318187,0.0,0.0,0.0,0.0015820895522394315,0.0006575074385775577,4.6376998919509695e-05
LEU1267,L LEU 397,0.0,0.0,0.0,-0.0001840796019900582,0.00038754909640102177,2.7335605607642195e-05,0.33024875621890526,0.05005805396846592,0.0035308228905070542,-0.33010447761194023,0.050063581761166716,0.0035312127909417424,0.0,0.0,0.0,-3.9800995024830365e-05,0.0006604746975233645,4.658629322836389e-05
MET1268,L MET 398,0.0,0.0,0.0,-0.0001890547263681472,0.00039155208696417423,2.761795479204649e-05,0.7109154228855722,0.09581329175309058,0.006758148527902323,-0.7107213930348255,0.09586107272366463,0.006761518737713911,0.0,0.0,0.0,4.975124378322802e-06,0.0007227470566102184,5.0978646775472364e-05
TYR1269,L TYR 399,0.0,0.0,0.0,-0.0002636815920397941,0.0004406286532434617,3.107954887869542e-05,0.5937014925373131,0.10457699892538797,0.007376292771167174,-0.5934776119402986,0.10446890439904533,0.007368668371141765,0.0,0.0,0.0,-3.9800995024701114e-05,0.0006971212734162695,4.917114339259289e-05
ALA1270,L ALA 400,0.0,0.0,0.0,-8.457711442786188e-05,0.00027825137222108976,1.962633855027846e-05,0.30540796019900507,0.05406972407006792,0.0038137842823506535,-0.3052587064676619,0.05400896126416535,0.0038094984044755886,0.0,0.0,0.0,6.467661691551961e-05,0.0006393373589954053,4.509538032220238e-05
LYS1271,L LYS 401,0.0,0.0,0.0,-0.00033830845771143424,0.0004731340667848135,3.337230397200174e-05,-70.89472636815924,1.0033588018848079,0.07077147320425851,70.88935820895523,1.0028517650845112,0.07073570958584169,0.0,0.0,0.0,-0.005706467661689662,0.0009559491442366071,6.742745378710696e-05
ARG1272,L ARG 402,0.0,0.0,0.0,-0.0002786069651741373,0.000448313644818672,3.162160639024391e-05,-66.04238805970147,0.4638478355955108,0.03271730372627934,66.03955721393037,0.4636583683574258,0.032703939737706134,0.0,0.0,0.0,-0.0031094527363182667,0.0007967347536457353,5.619733654861998e-05
ALA1273,L ALA 403,0.0,0.0,0.0,-0.00020398009950250488,0.00040295436281230463,2.8422209320075406e-05,-0.5314477611940298,0.04031750243318875,0.002843777358361805,0.5313532338308459,0.040298878445558024,0.0028424637235592914,0.0,0.0,0.0,-0.00029850746268664284,0.0006841836194098868,4.825859163930314e-05
PHE1274,L PHE 404,0.0,0.0,0.0,-0.00047263681592035257,0.0004992506946985427,3.521442887199767e-05,-0.26454228855721407,0.0767742018025856,0.005415234665249704,0.2643383084577114,0.07673936619172002,0.005412777550709725,0.0,0.0,0.0,-0.0006766169154228376,0.0007790161530281936,5.4947562822146724e-05
VAL1275,L VAL 405,0.0,0.0,0.0,-0.00028358208955224734,0.0004507363841952823,3.179249325000991e-05,-0.13708457711442773,0.05824342305615968,0.0041081743105259826,0.13697512437810946,0.05820733552196503,0.004105628892122849,0.0,0.0,0.0,-0.00039303482587053386,0.0007051701349214374,4.973886631012521e-05
HIE1276,L HIE 406,0.0,0.0,0.0,-0.0005124378109452459,0.0004998452769196306,3.5256367468288846e-05,-0.7082985074626866,0.15188893706176468,0.010713419585393827,0.7080746268656719,0.15182147608288085,0.010708661254824104,0.0,0.0,0.0,-0.0007363184079603477,0.0008256608257111094,5.823762436015212e-05
TRP1277,L TRP 407,0.0,0.0,0.0,-0.0007064676616915926,0.00045538017598008735,3.212004106764716e-05,-0.09286567164179103,0.09400310604411923,0.00663046787253104,0.09267661691542291,0.09398067918565244,0.006628886003901336,0.0,0.0,0.0,-0.0008955223880596824,0.0007220960719050956,5.093272985469743e-05
TYR1278,L TYR 408,0.0,0.0,0.0,-0.0002238805970149162,0.0004168429863811454,2.9401837294534628e-05,0.11846268656716413,0.07636922520201762,0.00538666981827611,-0.11856716417910435,0.07631368047264885,0.005382751995141678,0.0,0.0,0.0,-0.0003283582089552098,0.0006850513225099662,4.8319794697053934e-05
VAL1279,L VAL 409,0.0,0.0,0.0,-0.00017910447761194213,0.00038343977846761975,2.7045756668792774e-05,-0.17291542288557224,0.07804946646115477,0.0055051848988478215,0.17278606965174123,0.0779934236606114,0.005501231944481452,0.0,0.0,0.0,-0.00030845771144293987,0.0007291909982253435,5.1433167372180094e-05
GLY1280,L GLY 410,0.0,0.0,0.0,-0.00012437810945273672,0.00033001241695078707,2.3277281147513742e-05,-0.04305472636815913,0.09488265593910959,0.006692506538767074,0.043029850746268555,0.09488206402743923,0.006692464788536908,0.0,0.0,0.0,-0.000149253731343276,0.00065229174278845,4.600911210365977e-05
GLU1281,L GLU 411,0.0,0.0,0.0,-0.00024378109452736618,0.00042936216936102854,3.0284872377433845e-05,68.73931343283581,0.5236383206123157,0.036934599373945595,-68.73679104477608,0.5233683729971169,0.0369155587372564,0.0,0.0,0.0,0.002278606965174687,0.0008177082705222496,5.767669436641854e-05
GLY1282,L GLY 412,0.0,0.0,0.0,-2.4875621890546182e-05,0.00015574602828356064,1.0985477823719875e-05,-0.28042786069651743,0.09215002919423278,0.006499761909339393,0.28042786069651743,0.09210671952140882,0.006496707080554328,0.0,0.0,0.0,-2.487562189052906e-05,0.0006021339411108069,4.2471253552216705e-05
MET1283,L MET 413,0.0,0.0,0.0,-0.00015920398009948496,0.00036586619524076047,2.5806211680393635e-05,0.5435870646766165,0.13860952575020855,0.009776762130414908,-0.5434527363184078,0.13861514424443527,0.009777158428441964,0.0,0.0,0.0,-2.4875621890661622e-05,0.0006574321442789836,4.637168806916985e-05
GLU1284,L GLU 414,0.0,0.0,0.0,-0.0001243781094527254,0.0003300124169507571,2.3277281147511628e-05,64.4814378109453,1.5945624884936687,0.11247176604715857,-64.47934328358208,1.5941706078496642,0.11244412491773974,0.0,0.0,0.0,0.0019701492537317006,0.0008220254548174301,5.798120506796446e-05
GLU1285,L GLU 415,0.0,0.0,0.0,-0.00017412935323382934,0.00037922067662008645,2.6748164169690922e-05,66.0133781094527,0.5567293493972731,0.039268660581717636,-66.01051741293534,0.5565375376276108,0.0392551312226375,0.0,0.0,0.0,0.0026865671641777924,0.0006737942292724312,4.752578056081326e-05
GLY1286,L GLY 416,0.0,0.0,0.0,-3.4825870646770065e-05,0.00018333856490239142,1.2931705297170887e-05,-0.3450298507462688,0.04449919340179674,0.0031387310975201197,0.3449353233830845,0.04450088931997418,0.003138850718365251,0.0,0.0,0.0,-0.00012935323383086024,0.0005928127401445645,4.1813786728609106e-05
GLU1287,L GLU 417,0.0,0.0,0.0,-6.96517412935313e-05,0.0002545591802082754,1.795522017364659e-05,60.473502487562186,0.6938448801094852,0.04894004442711601,-60.47240796019895,0.6937047149815964,0.048930157941270744,0.0,0.0,0.0,0.0010248756218952995,0.0006103405047912579,4.305009992354375e-05
PHE1288,L PHE 418,0.0,0.0,0.0,-0.000164179104477627,0.00037043801928334316,2.6128683284884898e-05,-0.3770646766169152,0.05192868048329752,0.003662766711621586,0.3769950248756219,0.05194787834743914,0.0036641208245522003,0.0,0.0,0.0,-0.00023383084577091747,0.0006765803326370215,4.772229714016752e-05
SER1289,L SER 419,0.0,0.0,0.0,-7.462686567163744e-05,0.0002627883113680296,1.853565833223239e-05,-0.3168507462686566,0.13700981412333127,0.009663927172149317,0.3167313432835821,0.13699862897482462,0.009663138232603128,0.0,0.0,0.0,-0.0001940298507461324,0.0006890502361691302,4.8601856318822774e-05
GLU1290,L GLU 420,0.0,0.0,0.0,-4.477611940299561e-05,0.0002068120367246907,1.45873963410548e-05,57.32025870646764,0.4146994029005606,0.02925064057350889,-57.319492537313415,0.4146337005957827,0.0292460062902462,0.0,0.0,0.0,0.0007213930348270528,0.0006479896579119326,4.570566643298945e-05
ALA1291,L ALA 421,0.0,0.0,0.0,-4.9751243781078e-05,0.00021743058092940198,1.533637070121418e-05,-0.4103781094527364,0.04064414577132113,0.0028668170030119147,0.41034825870646785,0.040633394464700906,0.0028660586643129817,0.0,0.0,0.0,-7.960199004968503e-05,0.0006015170215048741,4.242773939827852e-05
ARG1292,L ARG 422,0.0,0.0,0.0,-7.462686567164793e-05,0.00026278831136806655,1.8535658332234997e-05,-59.77139800995024,0.31247567196587694,0.02204033452836008,59.77029353233833,0.3124752701115715,0.022040306183742826,0.0,0.0,0.0,-0.0011791044776114901,0.0006748953808938402,4.76034498076689e-05
GLU1293,L GLU 423,0.0,0.0,0.0,-4.477611940298511e-05,0.00020681203672464225,1.4587396341051383e-05,56.09942288557216,0.5146985354141834,0.03630403554432358,-56.09865174129353,0.5145461006192489,0.036293283622892435,0.0,0.0,0.0,0.0007263681592003783,0.0006462684652188939,4.558426286098118e-05
ASP1294,L ASP 424,0.0,0.0,0.0,-5.472636815920348e-05,0.00022744536220223592,1.6042758907671806e-05,55.61154228855725,0.2784455955808395,0.019640038009808142,-55.61099004975124,0.2783401403498264,0.019632599771321698,0.0,0.0,0.0,0.0004975124378080889,0.0006077802210560736,4.286951143274712e-05
MET1295,L MET 425,0.0,0.0,0.0,-6.467661691541798e-05,0.00024595437003596687,1.7348283660613262e-05,-0.3712338308457713,0.10008802121034292,0.007059664696067777,0.37119900497512454,0.10004954095734758,0.007056950508293038,0.0,0.0,0.0,-9.950248756213281e-05,0.0006068020333727083,4.280051539335226e-05
ALA1296,L ALA 426,0.0,0.0,0.0,-1.990049751243783e-05,0.00013965839649371354,9.850743768468268e-06,-0.2730099502487562,0.03046913290851177,0.0021491269316031717,0.273,0.030420436963900187,0.0021456921844989845,0.0,0.0,0.0,-2.985074626868436e-05,0.0006222287637514684,4.388863305732137e-05
ALA1297,L ALA 427,0.0,0.0,0.0,-1.990049751243783e-05,0.00013965839649371354,9.850743768468268e-06,-0.30003482587064684,0.021835061974658856,0.0015401265235826412,0.3000597014925375,0.021791102705568086,0.001537025875809689,0.0,0.0,0.0,4.975124378108905e-06,0.0005773288330498103,4.072163613004443e-05
LEU1298,L LEU 428,0.0,0.0,0.0,-1.4925373134324505e-05,0.00012125430454677407,8.55261921160504e-06,-0.38169154228855706,0.038459313360855694,0.0027127108068011577,0.38168656716417937,0.038460760757766325,0.0027128128983076897,0.0,0.0,0.0,-1.990049751247539e-05,0.0006384075259613501,4.5029794956797254e-05
GLU1299,L GLU 429,0.0,0.0,0.0,-4.4776119402987876e-05,0.00020681203672465499,1.4587396341052281e-05,54.20146766169153,0.5383197187562245,0.03797014535549366,-54.20103980099504,0.5383379511597232,0.03797143137008109,0.0,0.0,0.0,0.0003830845771139946,0.0006047181308044272,4.265352823931091e-05
LYS1300,L LYS 430,0.0,0.0,0.0,-5.9701492537320116e-05,0.0002369329532296914,1.6711961981299313e-05,-53.14806965174128,0.7061253219328244,0.0498062400072059,53.14761194029849,0.7060318926867692,0.049799650016296104,0.0,0.0,0.0,-0.0005174129353271263,0.0006075358217887916,4.2852272837577484e-05
ASP1301,L ASP 431,0.0,0.0,0.0,-9.9502487562156e-06,9.9253419618176e-05,7.000796438665423e-06,51.90610447761196,0.27411314079721216,0.019334450211054427,-51.90583084577117,0.2741420469983567,0.01933648909727927,0.0,0.0,0.0,0.0002636815920365352,0.0005774574379515522,4.0730707220406584e-05
TYR1302,L TYR 432,0.0,0.0,0.0,-4.975124378111114e-05,0.0002174305809295468,1.5336370701224397e-05,-0.13298009950248743,0.07055754929966185,0.004976745806424339,0.13290049751243768,0.07052334604980809,0.004974333295191093,0.0,0.0,0.0,-0.00012935323383080972,0.0006174768749893412,4.355346066677996e-05
GLU1303,L GLU 433,0.0,0.0,0.0,-2.4875621890548943e-05,0.00015574602828357794,1.0985477823721095e-05,51.995044776119386,0.4057890697646652,0.02862215413218455,-51.99478109452737,0.40570102934728364,0.028615944239942702,0.0,0.0,0.0,0.00023880597014615195,0.0005839363483027695,4.118769432158379e-05
GLU1304,L GLU 434,0.0,0.0,0.0,-1.4925373134327266e-05,0.00012125430454679651,8.552619211606622e-06,50.399238805970136,0.44548011183181285,0.031421744383276724,-50.3989651741293,0.4454255540090484,0.031417896171166956,0.0,0.0,0.0,0.00025870646766207843,0.0005924368416540755,4.178727289338168e-05
VAL1305,L VAL 435,0.0,0.0,0.0,-1.4925373134328372e-05,0.00012125430454680549,8.552619211607255e-06,-0.24374129353233848,0.03335297037975172,0.0023525371433219563,0.24374129353233814,0.03327890187145071,0.0023473127535616257,0.0,0.0,0.0,-1.4925373134338313e-05,0.0005857139364283199,4.131307572069972e-05
GLY1306,L GLY 436,0.0,0.0,0.0,-1.4925373134329477e-05,0.00012125430454681446,8.552619211607887e-06,-0.21224378109452738,0.03411839604798832,0.0024065261072575886,0.21227363184079598,0.03410591858944146,0.00240564601518928,0.0,0.0,0.0,1.492537313430904e-05,0.0005771573152702208,4.0709538198656905e-05
VAL1307,L VAL 437,0.0,0.0,0.0,-1.9900497512438916e-05,0.0001396583964937212,9.850743768468808e-06,-0.21731840796019897,0.04222809549585013,0.002978540202405611,0.21738308457711444,0.042269186081327625,0.0029814385088375722,0.0,0.0,0.0,4.477611940315027e-05,0.0005490698372664529,3.872840025160866e-05
ASP1308,L ASP 438,0.0,0.0,0.0,-2.9850746268656192e-05,0.0001701754365819579,1.2003249811990692e-05,49.06419402985077,0.4113286289067396,0.029012884507649706,-49.06399502487561,0.4113070114743673,0.029011359731534715,0.0,0.0,0.0,0.00016915422886077113,0.0005565027444415067,3.9252677100509466e-05
SER1309,L SER 439,0.0,0.0,0.0,0.0,0.0,0.0,0.10881592039800995,0.07325041181534778,0.005166685683379242,-0.10880099502487552,0.07334570360843153,0.005173407048227135,0.0,0.0,0.0,1.4925373134682427e-05,0.0005596517390823234,3.9474790056935694e-05
VAL1310,L VAL 440,0.0,0.0,0.0,-1.4925373134328372e-05,0.0001212543045468055,8.552619211607255e-06,46.29819900497509,0.2634054820267477,0.01857919019406873,-46.298079601990025,0.2633218971639591,0.018573294572416722,0.0,0.0,0.0,0.00010447761193811075,0.0005765136691331685,4.066413890056349e-05
gtp1311,L gtp 441,0.0,0.0,0.0,-0.0006467661691542857,0.0004779745721184679,3.371372689356507e-05,258.4221243781094,1.6127767746389072,0.11375650273501238,-258.4167860696519,1.6116112326272458,0.11367429174020993,0.0,0.0,0.0,0.004691542288556001,0.0016464580132853196,0.00011613219413660579
Mg+1312,L Mg+ 442,0.0,0.0,0.0,-9.95024875621781e-06,9.925341961819804e-05,7.000796438666977e-06,-129.93146766169147,0.7942618527715524,0.05602291156961419,129.92777611940292,0.793707544566367,0.055983813683378,0.0,0.0,0.0,-0.003701492537313573,0.0009570101457624592,6.750229106457487e-05
MET1313,L MET 443,0.0,0.0,0.0,-0.00047761194029848357,0.0004994985233039001,3.5231909354024985e-05,-69.95294527363184,0.4919305476076001,0.03469810550619402,69.95016417910449,0.49136791285372383,0.03465842031049639,0.0,0.0,0.0,-0.0032587064676578795,0.001047497049191242,7.388474512718611e-05
ARG1314,L ARG 444,0.0,0.0,0.0,-0.0007064676616915683,0.0004553801759800722,3.212004106764609e-05,-69.58309950248756,0.5145165146336396,0.036291196788368396,69.58024875621892,0.5139516865697116,0.03625135688850785,0.0,0.0,0.0,-0.0035572139303520936,0.0010014716529431172,7.063836398100913e-05
GLU1315,L GLU 445,0.0,0.0,0.0,-0.0007263681592040591,0.00044582222521835245,3.144587520100895e-05,73.14568656716419,0.623916331187946,0.04400766488659989,-73.13778606965174,0.6230836243969298,0.043948930278165994,0.0,0.0,0.0,0.0071741293532351395,0.0012235367393042612,8.630162749101852e-05
ILE1316,L ILE 446,0.0,0.0,0.0,-0.0014577114427860593,0.0004982084683430973,3.514091589294309e-05,-0.19426865671641774,0.06636007208293504,0.004680678591175879,0.1987611940298508,0.06608153177972924,0.004661031873005265,0.0,0.0,0.0,0.003034825870647002,0.0011691648141790962,8.246652758973582e-05
VAL1317,L VAL 447,0.0,0.0,0.0,-0.0019502487562189147,0.0003114920565670961,2.1970955647437972e-05,-0.3722835820895522,0.08293193384246168,0.005849567595045567,0.38034825870646755,0.08305412794443023,0.005858186502456296,0.0,0.0,0.0,0.0061144278606963115,0.0019854798274707318,0.00014004494916821668
HID1318,L HID 448,0.0,0.0,0.0,-0.005194029850746271,0.00043154723268069064,3.0438994860723556e-05,-0.36169651741293535,0.18460362926584212,0.013020936057424775,0.3781492537313433,0.18520296144312526,0.01306320968979374,0.0,0.0,0.0,0.011258706467661523,0.005759071262743691,0.00040621356665935035
ILE1319,L ILE 449,0.0,0.0,0.0,-0.006179104477611966,0.00046548663246641716,3.2832895545097e-05,-0.40645273631840767,0.07613008639625857,0.005369802267453729,0.4352786069651741,0.08032509808978744,0.005665695578104343,0.0,0.0,0.0,0.022646766169154314,0.010931701218584054,0.0007710627528404358
GLN1320,L GLN 450,0.0,0.0,0.0,-0.013636815920398015,0.0008179806533161479,5.769590676736969e-05,-0.8818805970149254,0.22194433812448144,0.015654746586074134,0.979626865671642,0.22497625098461047,0.015868601230429866,0.0,0.0,0.0,0.08410945273631851,0.017749163254021583,0.0012519294486382656
ALA1321,L ALA 451,0.0,0.0,0.0,-0.01865671641791044,0.001433975500314215,0.00010114483323952716,-0.44693532338308445,0.12557802987815808,0.008857591282271886,0.6193532338308453,0.13297371753177226,0.009379242868545518,0.0,0.0,0.0,0.15376119402985083,0.029705899820514615,0.0020952926203534703
GLY1322,L GLY 452,0.0,0.0,0.0,-0.046507462686567184,0.004559304523843906,0.00032158854572575727,-1.128208955223881,0.16567731064659091,0.011685976471181596,1.2296417910447761,0.16762084389548693,0.011823062736820019,0.0,0.0,0.0,0.05492537313432839,0.04051090883099887,0.0028574191938392428
GLN1323,L GLN 453,0.0,0.0,0.0,-0.9679651741293542,0.16267427327382358,0.011474158546667501,0.5218059701492526,0.5480034745542776,0.038653184825213856,0.162502487562189,0.5934271415952187,0.041857123265568716,-0.12221125970149249,0.02210504019216775,0.001559169318792363,-0.40586797611940434,0.23709250330335557,0.016723215775796208
CYS1324,L CYS 454,0.0,0.0,0.0,-0.10192537313432837,0.014046808847247823,0.0009907855037210023,-0.5325870646766171,0.22549985081646762,0.01590553311501634,0.3907810945273633,0.20259621346963688,0.014290035096036107,0.0,0.0,0.0,-0.24373134328358198,0.09879295129994792,0.006968317507715027
GLY1325,L GLY 455,0.0,0.0,0.0,-0.018512437810945286,0.0015392362670927045,0.00010856935527643935,-0.7219850746268653,0.10165195118746427,0.007169975811355016,0.7270049751243783,0.10426413537500136,0.007354225077804459,0.0,0.0,0.0,-0.01349253731343275,0.02491600205166674,0.0017574392811866974
ASN1326,L ASN 456,0.0,0.0,0.0,-0.04451243781094522,0.0034671298763483877,0.00024455248578946994,-2.7495373134328354,0.273100258321513,0.019263006989692986,2.9964875621890537,0.2725495091170423,0.019224160136011883,0.0,0.0,0.0,0.20243781094527424,0.04387836379285748,0.0030949411532340677
GLN1327,L GLN 457,0.0,0.0,0.0,-0.28129353233830867,0.07723143746748222,0.005447485582414606,0.391457711442786,1.7565759318716008,0.12389931324683653,0.24182587064676617,1.6661359158474973,0.11752016636675826,-0.08109223880597019,0.04243247749962402,0.002992956197437842,0.2708978109452729,0.11558489616340789,0.008152729976833107
ILE1328,L ILE 458,0.0,0.0,0.0,-0.03195024875621891,0.002855998738417277,0.0002014466189040314,-0.5168159203980096,0.126028864044757,0.008889390672560867,0.5444129353233831,0.12792855450038415,0.009023384505997371,0.0,0.0,0.0,-0.00435323383084586,0.013163329206967717,0.0009284696546238118
GLY1329,L GLY 459,0.0,0.0,0.0,-0.0069701492537313624,0.0006222287637515327,4.3888633057325905e-05,-1.0235024875621894,0.10483676600434315,0.007394615328195717,1.0537512437810936,0.10725905688809978,0.007565470553714916,0.0,0.0,0.0,0.02327860696517407,0.007879818042810991,0.0005557995110260212
ALA1330,L ALA 460,0.0,0.0,0.0,-0.012263681592039785,0.0011482733644528828,8.099295834240432e-05,-1.0880597014925375,0.17136710011812464,0.012087303277072069,1.140149253731344,0.16839906882176645,0.011877954490810333,0.0,0.0,0.0,0.0398258706467662,0.009607445669983065,0.0006776569682922228
LYS1331,L LYS 461,0.0,0.0,0.0,-0.02468159203980101,0.0027819799407586515,0.00019622573546206778,-97.87247761194027,1.8733305060324292,0.13213454594841434,98.0810696517413,1.894022990797272,0.1335940812894246,0.0,0.0,0.0,0.18391044776119364,0.04626391887153243,0.003263205234847327
PHE1332,L PHE 462,0.0,0.0,0.0,-0.007253731343283592,0.0006151475230277197,4.338916084738782e-05,-0.5972786069651741,0.10246014631133087,0.007226981500092776,0.5987014925373134,0.10438424257173537,0.0073626967862694,0.0,0.0,0.0,-0.005830845771144039,0.0050284013048560415,0.00035467608151578637
TRP1333,L TRP 463,0.0,0.0,0.0,-0.008597014925373066,0.0006923828958055433,4.883692400519206e-05,-1.2961990049751249,0.16150640422587734,0.011391783415380916,1.2858557213930348,0.16062834975766999,0.011329850228417405,0.0,0.0,0.0,-0.018940298507462813,0.004986191670361175,0.0003516988434519915
GLU1334,L GLU 464,0.0,0.0,0.0,-0.010432835820895553,0.0011226817653190067,7.91878661172153e-05,93.84709950248758,1.663367488870597,0.11732489658366013,-93.7342587064677,1.6518475869413647,0.11651234535156962,0.0,0.0,0.0,0.10240796019900414,0.015756945442254387,0.0011114092387017253
VAL1335,L VAL 465,0.0,0.0,0.0,-0.00444278606965176,0.0005163594326498829,3.6421186202682805e-05,-0.5974527363184086,0.1020428600078502,0.007197548393620983,0.6119402985074622,0.10163502362754799,0.007168781833337602,0.0,0.0,0.0,0.01004477611940276,0.0033088130583863924,0.0002333856784428522
ILE1336,L ILE 466,0.0,0.0,0.0,-0.002845771144278603,0.000424492119556257,2.994136554955298e-05,-0.7970547263681593,0.07434123280906499,0.005243626263939738,0.8017014925373132,0.07461323457599367,0.0052628117893206315,0.0,0.0,0.0,0.0018009950248756843,0.0019950682989283925,0.0001407212677987613
SER1337,L SER 467,0.0,0.0,0.0,-0.0021393034825870766,0.0003738964025483836,2.63726188322804e-05,-1.0882288557213933,0.13934518991847733,0.009828651879998172,1.0884278606965176,0.13867068265771426,0.00978107580607377,0.0,0.0,0.0,-0.0019402985074627543,0.0020409776972432608,0.00014395946708157116
ASP1338,L ASP 468,0.0,0.0,0.0,-0.0022039800995024648,0.00043843239476354563,3.092463674968532e-05,80.16832338308461,0.93437762822733,0.06590591636265024,-80.14660199004975,0.9314404352235346,0.06569874274183449,0.0,0.0,0.0,0.01951741293532424,0.0032385958006281015,0.00022843293495110984
GLU1339,L GLU 469,0.0,0.0,0.0,-0.001736318407960216,0.0004406286532435036,3.107954887869838e-05,76.70768159203986,0.75671116626909,0.05337429035991494,-76.70334825870643,0.7564151431402567,0.05335341049830341,0.0,0.0,0.0,0.0025970149253730914,0.0022946598279768573,0.00016185282495503216
HID1340,L HID 470,0.0,0.0,0.0,-0.001462686567164124,0.0004986057638354554,3.5168938956316615e-05,-0.11921890547263694,0.13926545696359738,0.00982302795098177,0.11834825870646773,0.13891787942283026,0.009798511721526671,0.0,0.0,0.0,-0.002333333333333472,0.001028612229046855,7.255271261767394e-05
GLY1341,L GLY 471,0.0,0.0,0.0,-0.0007363184079601571,0.0004406286532434474,3.107954887869441e-05,-0.29481592039800986,0.12601449393567538,0.008888377083216855,0.2949253731343284,0.12577536401070355,0.008871510158796907,0.0,0.0,0.0,-0.0006268656716417776,0.0007158994807464334,5.049565601399438e-05
[truncated: 118,980 more chars]
