# Supplementary material for: Detailed Per-residue Energetic Analysis Explains the Driving Force for Microtubule Disassembly
Source: PLoS Comput Biol. 2015 Jun 1;11(6):e1004313. doi: 10.1371/journal.pcbi.1004313 (PMC4452272; doi:10.1371/journal.pcbi.1004313)
Supplement: S3 Dataset — 13 text files with energy contribution per residue in the 13 longitudinal GDP subsystems, plus one text file with the overall residual contributions, per MT ring. (ZIP) [file pcbi.1004313.s003.zip › LongGDP/R3_L3.txt]

| Run on Thu Jan 22 15:05:41 2015
| GB non-polar solvation energies calculated with gbsa=2
idecomp = 2: Per-residue decomp adding 1-4 interactions to EEL and VDW.
Energy Decomposition Analysis (All units kcal/mol): Generalized Born solvent
DELTAS:
Total Energy Decomposition:
Residue,Location,Internal,,,van der Waals,,,Electrostatic,,,Polar Solvation,,,Non-Polar Solv.,,,TOTAL,,
,,Avg.,Std. Dev.,Std. Err. of Mean,Avg.,Std. Dev.,Std. Err. of Mean,Avg.,Std. Dev.,Std. Err. of Mean,Avg.,Std. Dev.,Std. Err. of Mean,Avg.,Std. Dev.,Std. Err. of Mean
MET   1,R MET   1,0.0,0.0,0.0,-1.5513930348258702,0.590353094234194,0.04164029668266467,-157.15502487562196,2.8229691197596716,0.19911688923266907,159.04144278606967,2.9391822462367743,0.20731393115925356,-0.39450974328358224,0.08933454907160943,0.006301173253236452,-0.05948486766169233,0.8065275523328554,0.05688806731071458
ARG   2,R ARG   2,0.0,0.0,0.0,-4.135606965174133,0.7300724967417399,0.0514953434835727,-207.31996019900487,5.93685199331262,0.41875325254844364,207.9492636815921,5.312194570919377,0.37469331511858306,-0.547092286567164,0.05665434050615093,0.003996089069537375,-4.053395769154225,1.527263714154774,0.10772487650389892
GLU   3,R GLU   3,0.0,0.0,0.0,-0.1325472636815921,0.029862187691235727,0.0021063163167959714,151.4658208955224,2.3229375119292883,0.16384737899528037,-152.01520398009959,2.3271628666934654,0.16414541254111634,0.0,0.0,0.0,-0.6819303482587072,0.26015076976502205,0.01834962049159979
CYS   4,R CYS   4,0.0,0.0,0.0,-0.033308457711442745,0.004319846379875593,0.00030469847052278865,-1.0224726368159203,0.8185450813768788,0.057735718453180096,1.0629104477611941,0.8318044713438131,0.058670963711393756,0.0,0.0,0.0,0.007129353233830712,0.03696984362142554,0.0026076517117350467
ILE   5,R ILE   5,0.0,0.0,0.0,-0.014333333333333326,0.0015655918828401574,0.00011042833707851132,0.84136815920398,0.2871927149207956,0.020257012237591143,-0.8407313432835819,0.2880883078106447,0.02032018248943606,0.0,0.0,0.0,-0.013696517412935254,0.011071115113737696,0.000780896250814075
SER   6,R SER   6,0.0,0.0,0.0,-0.005368159203980116,0.0005587664937651835,3.9412349666595295e-05,-0.22379601990049752,0.35604968235144774,0.025113808247444018,0.24009950248756212,0.3554233969426883,0.025069633480709553,0.0,0.0,0.0,0.010935323383084656,0.005381079440056627,0.0003795520791630783
ILE   7,R ILE   7,0.0,0.0,0.0,-0.005238805970149241,0.0005487992928612285,3.8709317520596646e-05,0.6805522388059702,0.19609960030876253,0.013831799334940907,-0.6783781094527362,0.195511337021383,0.013790306441868537,0.0,0.0,0.0,-0.0030646766169156155,0.0037190909952227414,0.00026232445284595516
HID   8,R HID   8,0.0,0.0,0.0,-0.0034577114427860535,0.0004982084683431546,3.5140915892947136e-05,0.8336268656716418,0.31981430413441797,0.02255796173100801,-0.8401044776119401,0.31863131430787417,0.02247452006223221,0.0,0.0,0.0,-0.009935323383084683,0.004112932645348651,0.00029010390097183777
VAL   9,R VAL   9,0.0,0.0,0.0,-0.0018606965174129083,0.00036034465596480745,2.5416752328285182e-05,0.3395273631840796,0.12146547324879879,0.008567513903423007,-0.33621393034825875,0.12134404443308344,0.008558948975142635,0.0,0.0,0.0,0.001452736318407794,0.0013002123726737454,9.170990967505322e-05
GLY  10,R GLY  10,0.0,0.0,0.0,-0.0005920398009950187,0.0004914556694482123,3.4664610183414896e-05,1.248537313432836,0.0873344908058913,0.006160100020317849,-1.2472885572139303,0.08740576343126878,0.006165127203701923,0.0,0.0,0.0,0.0006567164179106019,0.0008846772828017005,6.240032428738767e-05
GLN  11,R GLN  11,0.0,0.0,0.0,-0.0008706467661691252,0.00033559048664755014,2.3670727848070296e-05,0.4217761194029855,0.2683359716075599,0.01892696011505497,-0.4185621890547263,0.2679769006217698,0.018901633200494063,0.0,0.0,0.0,0.00234328358209056,0.0010057383437545567,7.093931314681644e-05
ALA  12,R ALA  12,0.0,0.0,0.0,-0.0008905472636816353,0.0003122063978057294,2.2021341393527673e-05,0.44296019900497524,0.127399276019562,0.00898605208039575,-0.4390348258706469,0.12750090734666678,0.008993220601496476,0.0,0.0,0.0,0.003034825870646758,0.0010853071622107054,7.655166487252576e-05
GLY  13,R GLY  13,0.0,0.0,0.0,-0.0009253731343283513,0.00026278831136804096,1.8535658332233194e-05,0.79410447761194,0.11246856511557057,0.007932920932617498,-0.7889054726368158,0.11219384442236167,0.007913543628963446,0.0,0.0,0.0,0.004273631840795989,0.0012928241459761736,9.118878434404305e-05
VAL  14,R VAL  14,0.0,0.0,0.0,-0.0012288557213930662,0.0004200961558723575,2.963129817836177e-05,0.8495920398009953,0.1594005959411266,0.011243251151232153,-0.8469402985074623,0.15872851887543446,0.011195846490051646,0.0,0.0,0.0,0.001422885572139446,0.0014507756140866843,0.00010232982189906084
GLN  15,R GLN  15,0.0,0.0,0.0,-0.0011393034825870607,0.00034626293813541843,2.4423504534813444e-05,0.9449452736318403,0.5274415975215364,0.0372028618433271,-0.9401492537313437,0.5263712134418429,0.037127362771537435,0.0,0.0,0.0,0.0036567164179107277,0.0016800163361500298,0.00011849921572742486
ILE  16,R ILE  16,0.0,0.0,0.0,-0.0024925373134328565,0.0004999443052072682,3.526335238514196e-05,0.23936815920398016,0.18731191901762187,0.013211964087714039,-0.23321393034825877,0.18744766169679775,0.0132215386380782,0.0,0.0,0.0,0.003661691542288525,0.0025771624498492286,0.00018177902353565581
GLY  17,R GLY  17,0.0,0.0,0.0,-0.0010447761194029854,0.00020681203672464309,1.4587396341051442e-05,0.8567164179104478,0.15371895327552704,0.01084249897672657,-0.8552686567164177,0.15312248361278658,0.010800427250565906,0.0,0.0,0.0,0.0004029850746268047,0.001439247676878119,0.00010151670390206536
ASN  18,R ASN  18,0.0,0.0,0.0,-0.0012487562189054588,0.00043229221883042077,3.0491542132182306e-05,1.284194029850746,0.4552369861909277,0.032109941238645204,-1.281815920398009,0.45402289260589684,0.032024305679900854,0.0,0.0,0.0,0.0011293532338298399,0.0016430720164825486,0.00011589336433659122
ALA  19,R ALA  19,0.0,0.0,0.0,-0.0012487562189055096,0.00043229221883045313,3.049154213218459e-05,0.2898258706467661,0.18382815501029967,0.012966238320788968,-0.28465174129353227,0.18367155985604547,0.012955192950237178,0.0,0.0,0.0,0.003925373134328508,0.0014453228684637243,0.00010194521487710614
CYS  20,R CYS  20,0.0,0.0,0.0,-0.0029104477611939855,0.00040141577619790924,2.8313685787767155e-05,1.0039303482587065,0.33000056554207297,0.02327644521359592,-0.9936766169154237,0.3301680107519148,0.023288255888061764,0.0,0.0,0.0,0.007343283582089503,0.004807391403210463,0.00033908724499708145
TRP  21,R TRP  21,0.0,0.0,0.0,-0.006631840796019928,0.0007149999787964724,5.043221003830825e-05,0.9333283582089553,0.22442599339034724,0.015829789052259218,-0.9431144278606972,0.22323247557209022,0.015745604796203547,0.0,0.0,0.0,-0.016417910447761287,0.004097624310134454,0.00028902413425889505
GLU  22,R GLU  22,0.0,0.0,0.0,-0.0020248756218905783,0.00032227133812342315,2.2731267546224046e-05,96.58688557213928,0.9108980598627072,0.06424979530182635,-96.54545273631835,0.9085938723611235,0.06408727044659053,0.0,0.0,0.0,0.039407960199005006,0.002684530276303521,0.000189352166103036
LEU  23,R LEU  23,0.0,0.0,0.0,-0.004174129353233848,0.00042849657711710546,3.022381820799661e-05,0.19736815920398,0.19612125343990738,0.01383332662905317,-0.18425870646766188,0.19580539820568243,0.013811047918582516,0.0,0.0,0.0,0.008935323383084587,0.00367061696115546,0.00025890535810472147
TYR  24,R TYR  24,0.0,0.0,0.0,-0.01029850746268656,0.0012137060391409049,8.560822336491415e-05,1.370820895522388,0.34268713921632915,0.02417128712573629,-1.3627164179104474,0.3393295323450316,0.023934459797091644,0.0,0.0,0.0,-0.002194029850746375,0.0076909951985024904,0.0005424809744853261
CYS  25,R CYS  25,0.0,0.0,0.0,-0.002885572139303474,0.0004253658606925777,3.0002994497542892e-05,1.2797810945273633,0.3017352993707626,0.021282767056094908,-1.2786815920398007,0.3008422970114038,0.021219779526182394,0.0,0.0,0.0,-0.0017860696517411874,0.0029689948338633356,0.0002094167489572331
LEU  26,R LEU  26,0.0,0.0,0.0,-0.003646766169154227,0.00051793888309013,3.6532592047032224e-05,0.6674776119402988,0.17335739618547355,0.012227687937608585,-0.6600895522388058,0.17252566883874854,0.012169022413848367,0.0,0.0,0.0,0.003741293532338345,0.0024541033397957332,0.00017309910315888643
GLU  27,R GLU  27,0.0,0.0,0.0,-0.00871641791044775,0.0007689102610382604,5.423474816120273e-05,121.44620398009955,1.5529192132140233,0.10953447588230951,-121.30349751243784,1.541710561023973,0.10874387851411592,0.0,0.0,0.0,0.13399004975124323,0.013972606479764746,0.0009855516722619504
HIP  28,R HIP  28,0.0,0.0,0.0,-0.014009950248756165,0.0025896657417978585,0.0001826609377516324,-125.77959701492537,2.747119041223187,0.1937668371968451,125.67876119402987,2.745521642101718,0.19365416535013463,0.0,0.0,0.0,-0.11484577114427721,0.00920907483036016,0.0006495580557708304
GLY  29,R GLY  29,0.0,0.0,0.0,-0.0023184079601990108,0.00048674924611484717,3.433264467695853e-05,-0.31854228855721406,0.2548169950140615,0.01797340502794306,0.3208258706467661,0.25339066749879663,0.017872799641976002,0.0,0.0,0.0,-3.482587064676123e-05,0.0017742719323928509,0.00012514749288542606
ILE  30,R ILE  30,0.0,0.0,0.0,-0.0041044776119403825,0.0006100565594415518,4.303007196278789e-05,-0.3950000000000001,0.20325245924478919,0.014336323104079047,0.3954825870646766,0.20293319476513852,0.01431380392397695,0.0,0.0,0.0,-0.0036218905472637864,0.0011091291945081294,7.823194147670876e-05
GLN  31,R GLN  31,0.0,0.0,0.0,-0.001975124378109455,0.0003790248150197319,2.6734349157578408e-05,0.7257213930348259,1.0278036341820649,0.0724956787333854,-0.723388059701492,1.0255274913327874,0.07233513199540482,0.0,0.0,0.0,0.0003582089552241593,0.002423156277336612,0.0001709162656759621
PRO  32,R PRO  32,0.0,0.0,0.0,-0.0010646766169154166,0.00028353844475174705,1.9999259893301015e-05,0.09360696517412942,0.24666651153264676,0.017398514248868676,-0.0938507462686567,0.24615953167967428,0.017362754647206397,0.0,0.0,0.0,-0.0013084577114429623,0.0008606246195490758,6.070378022989147e-05
ASP  33,R ASP  33,0.0,0.0,0.0,-0.0011393034825870436,0.00034626293813541783,2.44235045348134e-05,95.56916417910446,1.4452872351026431,0.10194270149360445,-95.53339303482576,1.4424316946743572,0.1017412872014046,0.0,0.0,0.0,0.034631840796019754,0.0029948182603367307,0.0002112381930221787
GLY  34,R GLY  34,0.0,0.0,0.0,-0.0009850746268656367,0.0002727711474999622,1.923979330218174e-05,0.7446169154228854,0.142131770941206,0.010025202150759817,-0.7413980099502487,0.14143391754054527,0.00997597936709301,0.0,0.0,0.0,0.0022338308457710613,0.0011063137442606239,7.803335492783416e-05
GLN  35,R GLN  35,0.0,0.0,0.0,-0.002378109452736302,0.0004950686247824275,3.491944840394306e-05,0.8988855721393043,0.8151974225011587,0.05749959280204217,-0.892532338308457,0.8131378201915573,0.057354319656093215,0.0,0.0,0.0,0.003975124378109697,0.0025537754919218664,0.00018012943471142236
MET  36,R MET  36,0.0,0.0,0.0,-0.006761194029850786,0.0009424676866937185,6.647654508978093e-05,0.9085920398009947,0.57440894366601,0.04051568301247887,-0.8948457711442787,0.572196023794552,0.040359595679520945,0.0,0.0,0.0,0.0069850746268653,0.003637118771037066,0.00025654257795080073
PRO  37,R PRO  37,0.0,0.0,0.0,-0.0048955223880597105,0.0009164227721199494,6.463947845877896e-05,1.338771144278607,0.2600840800963901,0.01834491656506053,-1.3269751243781087,0.2588414378117764,0.018257267336307247,0.0,0.0,0.0,0.006900497512437884,0.004222664475763004,0.0002978437875221281
SER  38,R SER  38,0.0,0.0,0.0,-0.010373134328358213,0.002251605204488848,0.00015881598596306114,1.5050945273631837,0.8889911079811512,0.06270459805517828,-1.4508308457711432,0.8838074356595723,0.06233897000057095,0.0,0.0,0.0,0.04389054726368138,0.01540943563748117,0.0010868977869752587
ASP  39,R ASP  39,0.0,0.0,0.0,-0.015119402985074625,0.0025266089680446705,0.00017821325585993256,128.74987562189057,2.2214286357051964,0.15668749491374076,-128.50074129353237,2.1974487112387484,0.1549960814546378,0.0,0.0,0.0,0.2340149253731347,0.026434651917686305,0.0018645565836888122
LYS  40,R LYS  40,0.0,0.0,0.0,-0.012044776119402986,0.0037220580989777946,0.0002625337362084976,-111.29212935323385,3.401924631321956,0.239953262418432,111.2705223880597,3.4099512129015914,0.24051941383118472,0.0,0.0,0.0,-0.033651741293530976,0.015594938247968015,0.001099982132278981
THR  41,R THR  41,0.0,0.0,0.0,-0.028089552238805958,0.016218407952568268,0.0011439582945550252,1.0247810945273625,0.7699993098406139,0.05431156374102235,-0.9298308457711442,0.7785449505607003,0.05491432676268391,0.0,0.0,0.0,0.0668606965174126,0.03153976401215935,0.0022246434271191388
ILE  42,R ILE  42,0.0,0.0,0.0,-0.07076119402985075,0.05394600844761371,0.0038050580551595233,-1.6723830845771144,0.9558548816314872,0.06742080501558088,1.7697711442786062,0.9785029775009861,0.06901827852849052,-0.0008771820895522386,0.00477796602522315,0.00033701173886124813,0.025749683582089712,0.04840488775322773,0.0034142175362866733
GLY  43,R GLY  43,0.0,0.0,0.0,-0.1828507462686567,0.2448746813456219,0.017272128292190568,-0.5729004975124377,1.9725341757942665,0.13913183330277396,0.9151442786069656,1.9259718394741305,0.1358475793240198,-0.04044204179104476,0.08036569884110475,0.005668559334298567,0.11895099303482597,0.21061442443320988,0.014855596091054662
GLY  44,R GLY  44,0.0,0.0,0.0,-0.20114925373134346,0.2907868508868594,0.02051052304223742,0.6296716417910448,1.788626889792098,0.12616001351216566,-0.34380099502487554,1.6959457773761533,0.1196227918806172,-0.05197375522388059,0.09968644756304383,0.007031339874911101,0.032747637810945245,0.1781478762068678,0.01256558234570345
GLY  45,R GLY  45,0.0,0.0,0.0,-0.1224179104477611,0.10992143045487425,0.007753259906025135,2.9348109452736337,1.8118800724921391,0.12780016655938894,-2.6601293532338315,1.6869853335479936,0.11899077090358323,-0.018236704477611942,0.037552728702307164,0.002648765255369971,0.1340269771144278,0.07444970329224815,0.005251277181916068
ASP  46,R ASP  46,0.0,0.0,0.0,-0.24854726368159202,0.19985023996210408,0.014096349058555894,155.0039004975124,11.558548579460217,0.8152771566210892,-153.51958706467667,10.32036688931042,0.7279425539427344,-0.03404579104477611,0.053690208871369306,0.003787015344195276,1.2017203781094519,1.1723646890743136,0.08269222936259958
ASP  47,R ASP  47,0.0,0.0,0.0,-0.5313233830845774,0.16502356201583837,0.011639864598124109,179.66838805970153,5.6176434905325765,0.39623802075037456,-176.0890298507463,4.536747741362521,0.31999751296264517,-0.14878721194029856,0.048480574502382134,0.0034195560679561384,2.8992476139303522,1.1708980743370057,0.0825887823350882
SER  48,R SER  48,0.0,0.0,0.0,-0.10196517412935327,0.06335208243892057,0.0044685113603805116,-1.9808756218905477,1.0479660705517122,0.07391782734322126,2.1013184079601994,1.030268089589946,0.0726695080151282,-0.004366997014925373,0.018131070418713542,0.0012788671030663117,0.014110614925373232,0.08633376639763828,0.006089514362913453
PHE  49,R PHE  49,0.0,0.0,0.0,-0.03645771144278607,0.010030275202264051,0.0007074810639772164,-1.1646865671641786,0.27221466190833465,0.019200541834947443,1.1719253731343278,0.2742443066035523,0.019343701933699685,0.0,0.0,0.0,-0.029218905472637176,0.01772514981926646,0.0012502356715456422
ASN  50,R ASN  50,0.0,0.0,0.0,-0.05472636815920394,0.009454249682470202,0.0006668513564762901,-0.030064676616915243,1.1057319634167282,0.07799231927107092,0.13311442786069655,1.125268892946761,0.07937034803020561,0.0,0.0,0.0,0.04832338308457687,0.05420166783886786,0.0038230908782369427
THR  51,R THR  51,0.0,0.0,0.0,-0.04211940298507463,0.01246709785783391,0.000879361281650327,-2.3367512437810953,1.4202454128240327,0.10017638753787164,2.444268656716418,1.4622198238964297,0.10313703422068783,0.0,0.0,0.0,0.06539800995024878,0.04700493036508748,0.0033154721556753154
PHE  52,R PHE  52,0.0,0.0,0.0,-0.023437810945273665,0.004320190154291105,0.0003047227185004712,-1.6216517412935312,0.20014213384680415,0.014116937665742808,1.5796865671641789,0.19461107091847657,0.01372680656698942,0.0,0.0,0.0,-0.0654029850746271,0.02346166113744158,0.0016548579824054472
PHE  53,R PHE  53,0.0,0.0,0.0,-0.011228855721393007,0.0016443369375704,0.00011598258499096352,2.1045124378109454,0.14357067389448067,0.010126694539733644,-2.0966567164179106,0.14426339429148877,0.010175555269238194,0.0,0.0,0.0,-0.003373134328358337,0.008925065303598415,0.0006295255683144831
SER  54,R SER  54,0.0,0.0,0.0,-0.005517412935323359,0.0006698520469534746,4.724772045925412e-05,-0.5211990049751244,0.6501119843825495,0.045855363800136474,0.5301044776119404,0.6505783756898736,0.045888260506526043,0.0,0.0,0.0,0.003388059701492657,0.005622330806518624,0.0003965686385284648
GLU  55,R GLU  55,0.0,0.0,0.0,-0.005328358208955248,0.000599868800783995,4.2311482872334574e-05,113.07696019900494,2.1298358095239474,0.15022703507463647,-112.97465174129356,2.1169562793430496,0.149318583059895,0.0,0.0,0.0,0.09698009950248669,0.01360054147261409,0.0009593082301011392
THR  56,R THR  56,0.0,0.0,0.0,-0.002174129353233834,0.0004284965771170985,3.022381820799612e-05,0.22602487562189072,0.23559862228796966,0.016617845533314524,-0.22505970149253715,0.23503563065950853,0.016578135165624508,0.0,0.0,0.0,-0.0012089552238804236,0.0010347780318069172,7.298761481217982e-05
GLY  57,R GLY  57,0.0,0.0,0.0,-0.000776119402985075,0.0004168429863811608,2.9401837294535716e-05,-0.29539303482587037,0.20174946226353555,0.014230309870941451,0.2946119402985073,0.20128049945143578,0.014197231784589922,0.0,0.0,0.0,-0.0015572139303482396,0.0009021589357085781,6.363338501097046e-05
ALA  58,R ALA  58,0.0,0.0,0.0,-0.0007810945273631848,0.00041350437323741404,2.916634968013675e-05,-0.6012885572139305,0.1387702074152714,0.009788095741215003,0.6003283582089549,0.13854916917971655,0.009772504906176429,0.0,0.0,0.0,-0.0017412935323381454,0.0007212042985220839,5.086982901009276e-05
GLY  59,R GLY  59,0.0,0.0,0.0,-0.0009800995024875625,0.0002631647991131957,1.856221373028013e-05,-0.0716169154228856,0.5499167802372513,0.038788139002742146,0.07307462686567158,0.5480385371595008,0.03865565795070134,0.0,0.0,0.0,0.0004776119402984521,0.001992709665156612,0.00014055490259972717
LYS  60,R LYS  60,0.0,0.0,0.0,-0.0020646766169154533,0.00038735744596662356,2.7322087628274178e-05,-94.25739800995026,1.0538106690288855,0.07433007353445407,94.22583582089554,1.0519655130762016,0.07419992626827397,0.0,0.0,0.0,-0.03362686567164101,0.002325518104550071,0.00016402939996441898
HIE  61,R HIE  61,0.0,0.0,0.0,-0.0056915422885572275,0.0007154152740757217,5.046150270875878e-05,-2.1571691542288547,1.1254881091440558,0.07938581034857434,2.1613184079601977,1.1209267390591473,0.07906407610940445,0.0,0.0,0.0,-0.0015422885572136014,0.0058095352000067145,0.00040977301835009406
VAL  62,R VAL  62,0.0,0.0,0.0,-0.0031094527363184107,0.00038369790019222573,2.7063963171473644e-05,1.5101990049751253,0.10943045770550006,0.007718629358397422,-1.4990746268656712,0.10902626185517966,0.00769011958130025,0.0,0.0,0.0,0.008014925373134672,0.002456542917167019,0.00017327117767922484
PRO  63,R PRO  63,0.0,0.0,0.0,-0.0032636815920398083,0.0004938672431334385,3.4834709476034324e-05,-0.8146616915422885,0.15199851064707706,0.010721148310195227,0.818477611940298,0.15151168861620246,0.01068681053167715,0.0,0.0,0.0,0.0005522388059701613,0.002938593338426296,0.000207272392805027
ARG  64,R ARG  64,0.0,0.0,0.0,-0.018164179104477624,0.0020607467244786195,0.0001453538667505961,-129.37084577114442,1.5901653410897736,0.11216161518279644,129.43152238805968,1.5964191243709531,0.11260272304478741,0.0,0.0,0.0,0.04251243781094422,0.038789662347101565,0.0027360118277163434
ALA  65,R ALA  65,0.0,0.0,0.0,-0.002587064676616905,0.0005121720800649083,3.612583312389621e-05,-0.2602786069651743,0.1793055203886386,0.012647236270537073,0.2618109452736319,0.17911038892953549,0.012633472758617627,0.0,0.0,0.0,-0.0010547263681592509,0.002206275547341591,0.00015561867846934204
VAL  66,R VAL  66,0.0,0.0,0.0,-0.002606965174129315,0.0004884244583592522,3.4450805038180904e-05,0.8414626865671647,0.13540269716202644,0.009550569881866481,-0.83818407960199,0.1353601459062991,0.009547568547698827,0.0,0.0,0.0,0.0006716417910448515,0.0015554883704779194,0.00010971569026356355
PHE  67,R PHE  67,0.0,0.0,0.0,-0.002313432835820895,0.0004638886647140575,3.2720183590255965e-05,-0.20743283582089553,0.14889742944036405,0.010502414906837575,0.20300497512437815,0.14842819921937614,0.010469317958917358,0.0,0.0,0.0,-0.0067412935323385844,0.0014771009384926973,0.0001041866671146445
VAL  68,R VAL  68,0.0,0.0,0.0,-0.0011741293532337522,0.00037922067662007067,2.6748164169689807e-05,0.4474029850746267,0.11217524399003397,0.007912231655623903,-0.4460298507462685,0.11193650076476638,0.00789539200689806,0.0,0.0,0.0,0.0001990049751240879,0.0008043408382365036,5.673382839061478e-05
ASP  69,R ASP  69,0.0,0.0,0.0,-0.000656716417910413,0.00047480518568913374,3.349017561127581e-05,87.47745771144281,0.6213604953009606,0.04382739012282597,-87.45591044776118,0.6204395103558079,0.04376242885349245,0.0,0.0,0.0,0.020890547263681936,0.0012450739549278646,8.782074555280952e-05
LEU  70,R LEU  70,0.0,0.0,0.0,-0.0006567164179104505,0.00047480518568916106,3.3490175611277743e-05,-0.5495124378109453,0.09880616279109122,0.0069692493744507155,0.5487064676616917,0.09866697798774215,0.0069594320353670745,0.0,0.0,0.0,-0.0014626865671640886,0.0007853450908421298,5.5393971676156884e-05
GLU  71,R GLU  71,0.0,0.0,0.0,-0.000497512437810943,0.0004999938119960609,3.526684432478498e-05,80.57271144278607,0.7818323587106963,0.05514620265529766,-80.55911940298508,0.7810228436231721,0.055089103863502,0.0,0.0,0.0,0.0130945273631817,0.0011615823400968292,8.193170110460697e-05
PRO  72,R PRO  72,0.0,0.0,0.0,-0.0002786069651741473,0.00044831364481868807,3.162160639024504e-05,0.6852985074626862,0.13042262130101084,0.009199302414345424,-0.6846417910447763,0.13028640874342873,0.00918969472131388,0.0,0.0,0.0,0.00037810945273624585,0.0007957088944685347,5.61249780213073e-05
THR  73,R THR  73,0.0,0.0,0.0,-0.00039800995024876873,0.0004894875174626559,3.452578744597934e-05,0.02078606965174172,0.203595660660477,0.014360530665470233,-0.020606965174129358,0.20337143371424815,0.014344714916122246,0.0,0.0,0.0,-0.0002189054726367051,0.0007866047677942436,5.5482822437714044e-05
VAL  74,R VAL  74,0.0,0.0,0.0,-0.0006119402985074847,0.0004873082900691059,3.4372076597179394e-05,0.18741293532338313,0.15799330432264172,0.011143988453898865,-0.18630845771144275,0.15775061992800885,0.011126870816519707,0.0,0.0,0.0,0.0004925373134328897,0.0008293101070061747,5.849502481640304e-05
ILE  75,R ILE  75,0.0,0.0,0.0,-0.0007611940298507607,0.00042635393603241556,3.0072687958452154e-05,0.5489054726368154,0.13436578877799005,0.009477432003593772,-0.5481641791044776,0.13420040672302253,0.00946576685285247,0.0,0.0,0.0,-1.990049751264772e-05,0.0007259250335113388,5.120280398292288e-05
ASP  76,R ASP  76,0.0,0.0,0.0,-0.0003980099502487549,0.0004894875174626387,3.452578744597813e-05,81.48833333333336,0.8903086017215944,0.06279752689855254,-81.47370149253727,0.8893074562238076,0.06272691153978249,0.0,0.0,0.0,0.014233830845773498,0.0013457320600168544,9.492062086532483e-05
GLU  77,R GLU  77,0.0,0.0,0.0,-0.000587064676616938,0.0004923613937806352,3.4728495052119995e-05,83.74898507462684,1.2703492310916837,0.08960352607598604,-83.73113432835824,1.2687625211922247,0.08949160818886376,0.0,0.0,0.0,0.017263681592039653,0.0017349564859263907,0.00012237439510536194
VAL  78,R VAL  78,0.0,0.0,0.0,-0.0008756218905472644,0.0003300124169507849,2.327728114751359e-05,0.033711442786069794,0.18039303777590177,0.012723943832664682,-0.032900497512437815,0.180098287288718,0.012703153736273955,0.0,0.0,0.0,-6.467661691548342e-05,0.0008108689644531179,5.719428691128083e-05
ARG  79,R ARG  79,0.0,0.0,0.0,-0.0007164179104477651,0.0004507363841952704,3.179249325000908e-05,-83.56984577114424,1.456750083942817,0.10275122851107109,83.55225870646768,1.4549277743550255,0.10262269270322251,0.0,0.0,0.0,-0.01830348258706808,0.0020738691244182937,0.00014627944947729534
THR  80,R THR  80,0.0,0.0,0.0,-0.0004378109452736321,0.0004961174472564345,3.499342663732854e-05,-0.6954129353233833,0.20649422343080134,0.014564979519704157,0.6945024875621889,0.2062606939637537,0.014548507621128573,0.0,0.0,0.0,-0.0013482587064679568,0.0007452065410290212,5.256281666239707e-05
GLY  81,R GLY  81,0.0,0.0,0.0,-0.0003432835820895575,0.00047480518568916735,3.3490175611278184e-05,-0.507044776119403,0.2197820335553063,0.015502229381272263,0.5062736318407963,0.21940768239914665,0.015475824686593382,0.0,0.0,0.0,-0.001114427860696515,0.000799154276863185,5.6367996558009594e-05
THR  82,R THR  82,0.0,0.0,0.0,-0.0006567164179104444,0.0004748051856891576,3.34901756112775e-05,-0.6892686567164178,0.3789273253188797,0.02672747276426966,0.6883184079601992,0.3783412580879782,0.026686134769078183,0.0,0.0,0.0,-0.0016069651741291242,0.0009823067803529184,6.928657809501061e-05
TYR  83,R TYR  83,0.0,0.0,0.0,-0.0019950248756219094,0.00030741277026419744,2.1683224976479814e-05,0.3141492537313432,0.3729658029379299,0.026306979396745075,-0.3141840796019902,0.3722546885928728,0.026256821258179058,0.0,0.0,0.0,-0.002029850746268729,0.000981979155736077,6.926346923629696e-05
ARG  84,R ARG  84,0.0,0.0,0.0,-0.000925373134328391,0.00026278831136805267,1.8535658332234018e-05,-83.8890497512438,1.0114523411010128,0.07134234744455148,83.87158208955225,1.0102694308252032,0.07125891138685185,0.0,0.0,0.0,-0.018393034825875045,0.0014106034994358248,9.949629940418556e-05
GLN  85,R GLN  85,0.0,0.0,0.0,-0.0009402985074626631,0.0002570748394579765,1.813266109592367e-05,0.7296616915422883,0.6048329854379265,0.04266162946053089,-0.7283582089552246,0.6039031346701661,0.042596042844286634,0.0,0.0,0.0,0.0003631840796018153,0.0011163363189732281,7.874029284114922e-05
LEU  86,R LEU  86,0.0,0.0,0.0,-0.0020099502487562803,0.00043469037131943744,3.066069476661113e-05,0.3797263681592041,0.15741316725457924,0.011103068740143373,-0.37803980099502504,0.1572109474495025,0.011088805254848308,0.0,0.0,0.0,-0.0003233830845772677,0.0007726033380222365,5.449523772717031e-05
PHE  87,R PHE  87,0.0,0.0,0.0,-0.0018407960199005335,0.00037922067662011594,2.6748164169693002e-05,-0.82907960199005,0.18921433168569543,0.013346149931211993,0.826582089552239,0.1887943272126383,0.013316525099840808,0.0,0.0,0.0,-0.004338308457711566,0.0009169358036623848,6.467566491370435e-05
HIE  88,R HIE  88,0.0,0.0,0.0,-0.0012935323383084468,0.0004553801759800791,3.2120041067646575e-05,0.69628855721393,0.2759890334514779,0.019466765477005196,-0.6948756218905467,0.27544298008182155,0.019428249841974003,0.0,0.0,0.0,0.0001194029850746314,0.0009173136433032271,6.470231566712092e-05
PRO  89,R PRO  89,0.0,0.0,0.0,-0.0006865671641791096,0.00046388866471403444,3.272018359025434e-05,0.23846766169154224,0.1675572233106858,0.011818575286763234,-0.23827860696517403,0.167197657598775,0.0117932134769123,0.0,0.0,0.0,-0.0004975124378108021,0.0008471455031909214,5.975303666700426e-05
GLU  90,R GLU  90,0.0,0.0,0.0,-0.0009303482587064513,0.00025455918020827334,1.7955220173646445e-05,90.14172139303484,0.8511471463031397,0.06003529080954765,-90.11531343283588,0.8496679341172112,0.05993095522652072,0.0,0.0,0.0,0.02547761194029912,0.0016663918983416826,0.00011753822197975928
GLN  91,R GLN  91,0.0,0.0,0.0,-0.0019004975124377807,0.0003456189936907663,2.4378084195724255e-05,-0.6548557213930352,0.1900568756967344,0.013405578403647419,0.6580049751243782,0.18965041150024825,0.013376908629747919,0.0,0.0,0.0,0.0012487562189051429,0.0013035775287296293,9.1947269482123e-05
LEU  92,R LEU  92,0.0,0.0,0.0,-0.0010597014925373105,0.0002570748394579901,1.8132661095924628e-05,-0.13803980099502502,0.20993293979721406,0.014807527871027197,0.13780099502487558,0.20963593222205948,0.01478657857192599,0.0,0.0,0.0,-0.0012985074626867899,0.00072650445119486,5.124367295520515e-05
ILE  93,R ILE  93,0.0,0.0,0.0,-0.0010646766169154366,0.00026541251081293,1.87207550895923e-05,0.23688059701492536,0.13926257697212555,0.009822824812045933,-0.23643283582089533,0.13903697463208756,0.00980691204989861,0.0,0.0,0.0,-0.0006169154228856544,0.0006209545194576499,4.37987547947036e-05
THR  94,R THR  94,0.0,0.0,0.0,-0.0004726368159204062,0.0004992506946985991,3.521442887200164e-05,-0.2491343283582089,0.1481861706093799,0.01045224657702004,0.2489253731343283,0.14804994250457185,0.01044263778737173,0.0,0.0,0.0,-0.0006815920398009663,0.0007968279480805928,5.620390997722489e-05
GLY  95,R GLY  95,0.0,0.0,0.0,-0.00019900497512437718,0.0003992517939848515,2.8161050251089528e-05,-0.1257064676616915,0.09493023575058623,0.0066958625599099165,0.1255124378109453,0.09492930647795458,0.006695797014072249,0.0,0.0,0.0,-0.00039303482587077363,0.0007191421394255962,5.072437552230171e-05
LYS  96,R LYS  96,0.0,0.0,0.0,-0.0002736318407960154,0.00044582222521829834,3.1445875201005135e-05,-74.4351940298507,0.45446130941949764,0.032055229217640056,74.42702985074624,0.45408212498429823,0.03202848360974308,0.0,0.0,0.0,-0.008437810945275036,0.0008448634286183828,5.959207153752401e-05
GLU  97,R GLU  97,0.0,0.0,0.0,-0.0002835820895522352,0.000450736384195263,3.179249325000855e-05,75.58411442786071,0.40327850682476885,0.02844507267588525,-75.57516417910449,0.40293944573422297,0.028421157150512775,0.0,0.0,0.0,0.00866666666666888,0.0008305925076503366,5.8585478383616414e-05
ASP  98,R ASP  98,0.0,0.0,0.0,-0.0003383084577114392,0.0004731340667848205,3.337230397200224e-05,77.90419900497514,0.4506789131799507,0.03178843955713961,-77.8937114427861,0.45024450661508963,0.03175779888053711,0.0,0.0,0.0,0.010149253731340416,0.0008508771829087584,6.001624905988074e-05
ALA  99,R ALA  99,0.0,0.0,0.0,-0.00023880597014925837,0.0004263539360324173,3.007268795845228e-05,-0.6200099502487559,0.15907490616574146,0.011220278765712364,0.6194527363184078,0.15893031422944473,0.011210080036876824,0.0,0.0,0.0,-0.0007960199004975408,0.0007351745855549563,5.1855217081185036e-05
ALA 100,R ALA 100,0.0,0.0,0.0,-0.0002089552238805939,0.00040656234244406075,2.8676696581612034e-05,-0.5395174129353234,0.12431456227372166,0.008768473148715027,0.5392089552238805,0.12423111233921195,0.008762587044170015,0.0,0.0,0.0,-0.0005174129353233305,0.0007923422508105665,5.5887513286876695e-05
ASN 101,R ASN 101,0.0,0.0,0.0,-0.0004626865671641994,0.0004986057638355455,3.5168938956322964e-05,1.0493631840796018,0.20114810374351402,0.01418789331137581,-1.0481044776119401,0.2008520259995173,0.014167009597507671,0.0,0.0,0.0,0.0007960199004969652,0.0008541290286681914,6.024561657486718e-05
ASN 102,R ASN 102,0.0,0.0,0.0,-0.0004378109452735858,0.0004961174472563815,3.49934266373248e-05,1.372218905472637,0.1272425186329502,0.008974995266855742,-1.3702238805970153,0.12712075438686082,0.008966406679140995,0.0,0.0,0.0,0.0015572139303484827,0.0007904656974922972,5.575515142128008e-05
TYR 103,R TYR 103,0.0,0.0,0.0,-0.001601990049751253,0.0004894875174626532,3.452578744597915e-05,0.6403134328358211,0.2980045347891239,0.02101961921194897,-0.6407960199004978,0.29798748376680373,0.021018416525565024,0.0,0.0,0.0,-0.002084577114427347,0.0008909779663889668,6.284474024190672e-05
ALA 104,R ALA 104,0.0,0.0,0.0,-0.0003830845771144122,0.00048613864677833233,3.428957632045284e-05,0.6658358208955225,0.09848073736668449,0.006946295634811294,-0.6650895522388064,0.09841314042978082,0.006941527714502247,0.0,0.0,0.0,0.0003631840796020141,0.0008118756680940293,5.72652943112394e-05
ARG 105,R ARG 105,0.0,0.0,0.0,-0.0005174129353234233,0.0004996966976911714,3.524588749754871e-05,-77.69534825870645,0.5493392123796232,0.038747400507118265,77.68566666666666,0.5488560000478095,0.0387133173371409,0.0,0.0,0.0,-0.010199004975118638,0.0009723536634058585,6.858453935473694e-05
GLY 106,R GLY 106,0.0,0.0,0.0,-0.0003432835820895432,0.00047480518568914745,3.349017561127678e-05,0.1870895522388059,0.1316836324114473,0.009288247280174956,-0.18577114427860694,0.13162182886593718,0.009283887994187948,0.0,0.0,0.0,0.0009751243781094597,0.0008252110295170902,5.8205898182803993e-05
HIP 107,R HIP 107,0.0,0.0,0.0,-0.001492537313432826,0.000499944305207281,3.526335238514286e-05,-94.27732338308456,1.1373356575419376,0.08022147198068617,94.24984079601992,1.1358049437178441,0.08011350375219033,0.0,0.0,0.0,-0.028975124378110787,0.0022425949143161676,0.00015818044909596976
TYR 108,R TYR 108,0.0,0.0,0.0,-0.0008507462686566945,0.00035633839959143247,2.5134172791388623e-05,0.680930348258706,0.29902845190572164,0.021091840756868447,-0.6804228855721398,0.2987744707164114,0.021073926305029394,0.0,0.0,0.0,-0.00034328358208970803,0.0007441761708845351,5.249013995598459e-05
THR 109,R THR 109,0.0,0.0,0.0,-0.0003532338308457676,0.0004779745721184211,3.3713726893561775e-05,0.37606467661691556,0.13413726835674225,0.009461313415867643,-0.37563681592039794,0.13398159240096935,0.009450332880577741,0.0,0.0,0.0,7.462686567157448e-05,0.0007189011688827226,5.070737877070501e-05
ILE 110,R ILE 110,0.0,0.0,0.0,-0.00045771144278604906,0.0004982084683430636,3.514091589294072e-05,-0.05805472636815923,0.111595582885043,0.00787134551371499,0.058283582089552255,0.11139943897562525,0.007857510589056472,0.0,0.0,0.0,-0.00022885572139271355,0.0007447081528458902,5.252766307040036e-05
GLY 111,R GLY 111,0.0,0.0,0.0,-0.0003582089552238765,0.00047947398221518875,3.381948712737469e-05,0.3277412935323382,0.12418591718140749,0.008759399223528475,-0.32702487562189025,0.12392922220978375,0.0087412933562437,0.0,0.0,0.0,0.00035820895522383286,0.0007861011392395524,5.544729921840678e-05
LYS 112,R LYS 112,0.0,0.0,0.0,-0.0005920398009950331,0.0004914556694482245,3.466461018341576e-05,-81.66381094527362,1.141656614291399,0.0805262487706409,81.64981094527369,1.1404172772450165,0.0804388326754172,0.0,0.0,0.0,-0.014592039800993432,0.001546215510974195,0.00010906163318382107
GLU 113,R GLU 113,0.0,0.0,0.0,-0.0004477611940298506,0.0004972636193718708,3.507427138499278e-05,82.77453731343284,1.672424563395657,0.1179637333645357,-82.75903980099498,1.6702169187376834,0.11780801811644817,0.0,0.0,0.0,0.015049751243778154,0.0023324474020651833,0.00016451815492674542
ILE 114,R ILE 114,0.0,0.0,0.0,-0.0007412935323383168,0.00043792400168488765,3.088877746676889e-05,0.4701592039800997,0.1610127294104476,0.011356962278708601,-0.46881094527363193,0.16082271095157222,0.011343559410018604,0.0,0.0,0.0,0.0006069651741291494,0.0007051701349215572,4.973886631013366e-05
ILE 115,R ILE 115,0.0,0.0,0.0,-0.0014328358208955028,0.0004954684379909633,3.494764905332337e-05,0.94307960199005,0.10368591892308873,0.007313440833867071,-0.9402139303482586,0.10343122792669099,0.00729547631609629,0.0,0.0,0.0,0.0014328358208957799,0.0008385704596701268,5.9148199731685343e-05
ASP 116,R ASP 116,0.0,0.0,0.0,-0.0010199004975124375,0.00028143553480062763,1.9850932061844265e-05,98.2713880597015,1.424307826535147,0.10046292810796548,-98.23190547263685,1.421384415887184,0.10025672661957598,0.0,0.0,0.0,0.03846268656716189,0.0030615332461357467,0.00021594390529671917
LEU 117,R LEU 117,0.0,0.0,0.0,-0.001000000000000032,0.00017277368511625939,1.2186516133248752e-05,1.0469900497512434,0.13001289603275576,0.009170402622178402,-1.0439751243781092,0.12975892065926056,0.009152488580555312,0.0,0.0,0.0,0.002014925373134251,0.0008009795740298946,5.649674309342737e-05
VAL 118,R VAL 118,0.0,0.0,0.0,-0.0015820895522387797,0.0004932152728912484,3.478872304083442e-05,0.8533134328358215,0.11789571354504369,0.008315722467751772,-0.8473084577114429,0.11756998287717992,0.008292747197898931,0.0,0.0,0.0,0.0044228855721395845,0.0012598956096065207,8.886618446754554e-05
LEU 119,R LEU 119,0.0,0.0,0.0,-0.002805970149253705,0.00046484810454914855,3.2787857258392124e-05,1.1905920398009955,0.11138514034140151,0.007856502041160224,-1.1867960199004974,0.11101890468784734,0.00783066976989967,0.0,0.0,0.0,0.0009900497512442443,0.0012134816885597812,8.559239889503306e-05
ASP 120,R ASP 120,0.0,0.0,0.0,-0.0014328358208955103,0.000495468437990965,3.4947649053323493e-05,99.82265671641798,1.042789268864135,0.07355268390577106,-99.7781492537314,1.0404290004993872,0.07338620341143862,0.0,0.0,0.0,0.04307462686567419,0.0026314974994541547,0.0001856115224382852
ARG 121,R ARG 121,0.0,0.0,0.0,-0.002184079601990048,0.0003875490964010444,2.7335605607643794e-05,-94.50908457711444,0.9429979966577599,0.0665139502705992,94.47956716417912,0.9414468206586141,0.06640453875155694,0.0,0.0,0.0,-0.03170149253731364,0.0023606322960255236,0.00016650616406558197
ILE 122,R ILE 122,0.0,0.0,0.0,-0.004855721393034818,0.0005851220070841581,4.127132424391946e-05,1.1057810945273632,0.16598106299943782,0.011707401510220327,-1.0956865671641784,0.16417529846335194,0.011580032700340215,0.0,0.0,0.0,0.0052388059701491164,0.003369852672151033,0.00023769108083911136
ARG 123,R ARG 123,0.0,0.0,0.0,-0.004606965174129363,0.0005640571261612533,3.9785522103164026e-05,-105.01636815920394,1.2666839435036066,0.08934499662287493,104.96231840796015,1.2635590098070686,0.08912458079460474,0.0,0.0,0.0,-0.05865671641790998,0.004371614358985315,0.0003083499022334788
LYS 124,R LYS 124,0.0,0.0,0.0,-0.003218905472636815,0.0005005875115663502,3.5308720663689045e-05,-102.96332835820903,1.2867947497515315,0.09076350352471048,102.9278756218906,1.2862500586497414,0.090725083976646,0.0,0.0,0.0,-0.03867164179104504,0.0031309149857185452,0.00022083771588025616
LEU 125,R LEU 125,0.0,0.0,0.0,-0.006129353233830842,0.0007811103715476358,5.509527760728057e-05,1.227975124378109,0.2174843835603961,0.015340165646203519,-1.2140000000000006,0.21790963027175325,0.015370160236554924,0.0,0.0,0.0,0.007845771144278263,0.006931153589192586,0.0004888858796979578
ALA 126,R ALA 126,0.0,0.0,0.0,-0.007810945273631845,0.0010575855360958552,7.459633212806767e-05,1.8323283582089547,0.18713764759144977,0.013199671929072046,-1.81265671641791,0.18308342052955537,0.012913708800691797,0.0,0.0,0.0,0.011860696517412882,0.00716476296681094,0.000505363414730614
ASP 127,R ASP 127,0.0,0.0,0.0,-0.007990049751243785,0.0012257196068998534,8.64555950998736e-05,123.65999999999993,2.6811500688236136,0.18911374465037148,-123.49279104477608,2.659416493462874,0.18758077644060847,0.0,0.0,0.0,0.1592189054726369,0.02146875180988941,0.0015142889967061843
GLN 128,R GLN 128,0.0,0.0,0.0,-0.010606965174129346,0.0016660948005318746,0.00011751726631599635,1.5178059701492541,1.4029481422046932,0.09895633213810456,-1.453114427860696,1.4038621503392068,0.09902080130115838,0.0,0.0,0.0,0.05408457711442858,0.013552470757288028,0.0009559175832704967
CYS 129,R CYS 129,0.0,0.0,0.0,-0.029009950248756227,0.0073545532312544615,0.0005187501878264022,-1.1538656716417917,0.4200915522884853,0.02963097346659162,1.2682338308457717,0.4170991268769843,0.029419904052113012,0.0,0.0,0.0,0.0853582089552239,0.03024840844916619,0.0021335582286319556
THR 130,R THR 130,0.0,0.0,0.0,-0.2542139303482588,0.19441528358776877,0.013712996793453879,1.2541194029850748,0.7444105990458378,0.052506675243565455,-0.9205323383084576,0.75504363828881,0.05325667200489374,-0.036832083582089524,0.04539438105511405,0.0032018727661839307,0.04254105074626867,0.2108184720678482,0.014869988501506509
GLY 131,R GLY 131,0.0,0.0,0.0,-0.4140746268656717,0.18530684356392974,0.013070536969641295,1.5871890547263663,0.6555458582117005,0.046238639708388526,-1.4187263681592042,0.5808070468091161,0.04096697041265897,-0.07267429253731343,0.031195313275819342,0.00220034774544347,-0.31828623283582097,0.3185084348237178,0.022465852811689346
LEU 132,R LEU 132,0.0,0.0,0.0,-0.14054726368159207,0.06117846827172726,0.004315196438040718,2.416427860696518,0.5511040262790593,0.03887188088179562,-2.1596069651741283,0.5268003575054874,0.03715763225992377,-0.002085922388059701,0.006150087220927941,0.0004337937058429514,0.11418770945273646,0.08519146685625734,0.00600894276556242
GLN 133,R GLN 133,0.0,0.0,0.0,-1.1967164179104475,0.40756403419494575,0.02874735047010488,1.9316218905472622,3.2966747118180635,0.2325295054892779,-0.6050746268656719,2.891526316189582,0.20395254102640845,-0.1960418507462687,0.05849633834126111,0.004126013579278975,-0.06621100497512461,0.7721448808821417,0.054462900653787824
GLY 134,R GLY 134,0.0,0.0,0.0,-0.027945273631840805,0.005234024739612589,0.0003691796403381181,0.32167164179104474,0.3012540152979297,0.021248819895019384,-0.3032089552238805,0.3149532953125935,0.022215092604895622,0.0,0.0,0.0,-0.009482587064676678,0.029434148531506065,0.00207612476232286
PHE 135,R PHE 135,0.0,0.0,0.0,-0.024860696517412923,0.00292535621208768,0.00020633871790207609,2.066492537313432,0.3212197387942993,0.02265709344858031,-2.0732238805970167,0.31685725810966364,0.02234938778606275,0.0,0.0,0.0,-0.031592039800994995,0.019592686632288355,0.0013819615618975956
SER 136,R SER 136,0.0,0.0,0.0,-0.010074626865671666,0.0008749714906939178,6.171573049622173e-05,-1.2917114427860694,0.5208518150608182,0.036738054426514156,1.3180547263681595,0.5184204981724986,0.03656656255572023,0.0,0.0,0.0,0.01626865671641775,0.009131295630255843,0.0006440719339909735
VAL 137,R VAL 137,0.0,0.0,0.0,-0.006562189054726384,0.0006671862533031047,4.705968987284691e-05,0.4869054726368158,0.2579898683264617,0.01819720225600068,-0.4733631840796022,0.25660340198109133,0.018099408460176433,0.0,0.0,0.0,0.006980099502487642,0.00621902089445118,0.00043865591228341584
PHE 138,R PHE 138,0.0,0.0,0.0,-0.0070149253731342735,0.0005596517390820677,3.9474790056917656e-05,-0.5976169154228854,0.15389415343065324,0.010854856642858172,0.582134328358209,0.15398697000401187,0.010861403419167925,0.0,0.0,0.0,-0.022497512437811062,0.0041081455041998656,0.0002897662420696586
HIP 139,R HIP 139,0.0,0.0,0.0,-0.00394029850746271,0.0003816928911206932,2.6922540735637423e-05,-104.17894029850747,0.8982509131071943,0.06335773435011421,104.14528855721397,0.8966127892469236,0.06324219000180668,0.0,0.0,0.0,-0.03759203980099664,0.0042488203008216405,0.0002996886771755555
SER 140,R SER 140,0.0,0.0,0.0,-0.0013582089552238393,0.00047947398221518967,3.3819487127374756e-05,0.33721890547263683,0.36291760209617796,0.025598233955645436,-0.33095522388059684,0.363169372359475,0.025615992460787447,0.0,0.0,0.0,0.004905472636815875,0.0020795186729009076,0.00014667793790267456
PHE 141,R PHE 141,0.0,0.0,0.0,-0.003840796019900512,0.0004620173837311095,3.258819360651977e-05,-0.46081592039801006,0.12596805622588153,0.008885101619715494,0.4517213930348259,0.12584868901745747,0.008876682106001574,0.0,0.0,0.0,-0.012935323383084717,0.00239834022621869,0.0001691658763900672
GLY 142,R GLY 142,0.0,0.0,0.0,-0.0005024875621890513,0.0004999938119960604,3.526684432478494e-05,1.0785820895522387,0.08557086311671454,0.006035703314461083,-1.077243781094527,0.08557022819803714,0.00603565853075053,0.0,0.0,0.0,0.0008358208955223899,0.0009185270751709293,6.478790455192361e-05
GLY 143,R GLY 143,0.0,0.0,0.0,-0.00037810945273632923,0.0004849151415327979,3.420327691436107e-05,1.2187014925373136,0.08936570539783785,0.0063033708510475996,-1.2172189054726366,0.08933057752189294,0.006300893121718383,0.0,0.0,0.0,0.0011044776119401415,0.0008005159099827652,5.646403875313997e-05
GLY 144,R GLY 144,0.0,0.0,0.0,-0.0003532338308457786,0.0004779745721184359,3.371372689356282e-05,0.9220348258706471,0.09248005718106195,0.006523040288701452,-0.9199950248756219,0.09258055508165737,0.00653012886406025,0.0,0.0,0.0,0.0016865671641789453,0.0009012256202658281,6.356755401539478e-05
THR 145,R THR 145,0.0,0.0,0.0,-0.0008059701492537757,0.0003954519790893266,2.7893031973326258e-05,0.7159353233830846,0.09855140233153907,0.006951279957126792,-0.7113582089552237,0.09823021515262863,0.006928625160275345,0.0,0.0,0.0,0.003771144278607049,0.0011621575338191306,8.197227214163645e-05
GLY 146,R GLY 146,0.0,0.0,0.0,-0.0006915422885571842,0.0004618566354338169,3.2576855295844566e-05,1.225935323383085,0.05783249784491931,0.004079189880906567,-1.2243681592039803,0.057680142052161994,0.0040684435318593636,0.0,0.0,0.0,0.0008756218905469994,0.0010120924270608901,7.13874956271087e-05
SER 147,R SER 147,0.0,0.0,0.0,-0.0011144278606965803,0.00031833021438899324,2.2453282111460406e-05,0.9875721393034836,0.1486304175289327,0.010483581338726563,-0.9853582089552234,0.14842684529007355,0.01046922246010758,0.0,0.0,0.0,0.001099502487562371,0.001083595338195396,7.643092211609377e-05
GLY 148,R GLY 148,0.0,0.0,0.0,-0.0005671641791044925,0.0004954684379909917,3.494764905332537e-05,1.1195572139303487,0.12891181744438518,0.009092738526676105,-1.1176716417910442,0.1288048840340975,0.009085196025462584,0.0,0.0,0.0,0.001318407960198991,0.0009814749043137107,6.92279020832913e-05
PHE 149,R PHE 149,0.0,0.0,0.0,-0.0017263681592039734,0.00044582222521823486,3.1445875201000656e-05,0.795880597014925,0.10973883819596142,0.007740380841093747,-0.7936766169154231,0.10950562765473103,0.00772393143781086,0.0,0.0,0.0,0.00047761194029864046,0.001163604910063198,8.207436219046152e-05
THR 150,R THR 150,0.0,0.0,0.0,-0.0022786069651741414,0.00044831364481867864,3.1621606390244374e-05,1.0531592039801003,0.20419869975700206,0.014403065763762761,-1.0428407960199002,0.20428824267901088,0.014409381634509772,0.0,0.0,0.0,0.008039800995025013,0.0021085959961135497,0.0001487288941475686
SER 151,R SER 151,0.0,0.0,0.0,-0.001885572139303496,0.00036219452185476663,2.554723180782609e-05,1.0980746268656723,0.2822344732902353,0.019907284837942813,-1.0933930348258707,0.28165814950985835,0.019866634092762417,0.0,0.0,0.0,0.002796019900497672,0.0014973223462432191,0.00010561297524497647
LEU 152,R LEU 152,0.0,0.0,0.0,-0.001945273631840817,0.0003185633948971633,2.246972939637455e-05,1.3466666666666676,0.14084716438309178,0.00993459299037291,-1.3421442786069662,0.14066343897501396,0.009921633999261957,0.0,0.0,0.0,0.002577114427860751,0.0012987838290750315,9.160914797861165e-05
LEU 153,R LEU 153,0.0,0.0,0.0,-0.0033283582089551926,0.0004800930579827135,3.386315336522548e-05,1.0350547263681587,0.1467593623516421,0.010351607282093419,-1.0220149253731345,0.14647617019143028,0.010331632447228324,0.0,0.0,0.0,0.009711442786069254,0.0026628676436358314,0.00018782420180502498
MET 154,R MET 154,0.0,0.0,0.0,-0.008393034825870728,0.0008864660924792848,6.252649719375663e-05,2.341631840796019,0.33095063403813885,0.023343457878442463,-2.3299701492537306,0.33180055914545115,0.023403406973267548,0.0,0.0,0.0,0.0032686567164179722,0.00509389085731471,0.00035929535838691274
GLU 155,R GLU 155,0.0,0.0,0.0,-0.004228855721393057,0.0005707315581970123,4.0256300240640904e-05,104.89970646766164,1.849886068406569,0.13048090281884725,-104.84327860696517,1.8415689509179878,0.12989425858313208,0.0,0.0,0.0,0.05219900497512178,0.009340981177489983,0.0006588620121360246
ARG 156,R ARG 156,0.0,0.0,0.0,-0.004054726368159186,0.0004906996221268493,3.46112827170644e-05,-102.01218407960198,1.4302233033541414,0.10088017367196457,101.97335820895526,1.4275034049650013,0.10068832683152848,0.0,0.0,0.0,-0.04288059701492566,0.0040230272062529,0.0002837624602410348
LEU 157,R LEU 157,0.0,0.0,0.0,-0.008741293532338358,0.0009372004030253248,6.610501954548242e-05,1.3788706467661682,0.24987587602047115,0.017624885365986595,-1.350402985074627,0.24936273363598754,0.017588691092865923,0.0,0.0,0.0,0.019726368159203936,0.006177293619496462,0.00043571269723831216
SER 158,R SER 158,0.0,0.0,0.0,-0.008447761194029851,0.0012452926138925716,8.783616856702196e-05,1.9580447761194035,0.676176485679695,0.047693811972084714,-1.910751243781094,0.6776597407180076,0.04779843271593211,0.0,0.0,0.0,0.03884577114427881,0.00984663967872034,0.0006945284128324708
VAL 159,R VAL 159,0.0,0.0,0.0,-0.00586567164179105,0.0009551461411152846,6.73708143139924e-05,1.8517462686567177,0.385371282236546,0.027181994440335422,-1.8330995024875623,0.38173398574190187,0.026925439326727914,0.0,0.0,0.0,0.012781094527363073,0.004008925464401117,0.0002827678000619223
ASP 160,R ASP 160,0.0,0.0,0.0,-0.0055422885572139384,0.0009407590543421753,6.635602745595342e-05,113.74089054726369,2.2093909851659386,0.1558384245104304,-113.6300845771144,2.1927912963771026,0.15466757273924814,0.0,0.0,0.0,0.10526368159204143,0.01657112288920219,0.0011688368879752835
TYR 161,R TYR 161,0.0,0.0,0.0,-0.019865671641791052,0.0031977706275948753,0.00022555334926954436,1.026049751243781,0.5613666670174203,0.0395957517469891,-0.9646616915422881,0.5567901656211817,0.03927295022740833,0.0,0.0,0.0,0.041522388059701584,0.012977237870782919,0.0009153437838110902
GLY 162,R GLY 162,0.0,0.0,0.0,-0.015950248756218907,0.003842355263112851,0.000271018843940786,0.11625373134328355,0.8266323698742314,0.058306151801759236,-0.051084577114427814,0.8108506176787408,0.05719299282959362,0.0,0.0,0.0,0.04921890547263684,0.022085582987922948,0.0015577969134212691
LYS 163,R LYS 163,0.0,0.0,0.0,-0.3367562189054727,0.21237258462459557,0.014979607149351764,-176.24809950248772,14.673838047178064,1.0350127334396142,177.0407562189053,14.706520639455924,1.0373179857574224,-0.12602944477611938,0.1295383365386609,0.009136929776316013,0.3298710527363159,0.6730780853424992,0.04747526766268313
LYS 164,R LYS 164,0.0,0.0,0.0,-0.10816417910447758,0.03794573122050059,0.002676485515692883,-158.69026865671637,5.145960460612351,0.36296806502746143,159.07366666666664,5.269571250824152,0.3716868979223325,-0.0023382447761194033,0.014043069837109531,0.0009905217742801327,0.2728955860696496,0.16097608463117247,0.011354377555268018
SER 165,R SER 165,0.0,0.0,0.0,-0.07958208955223883,0.015600882664527947,0.0011004014190949193,-2.546970149253732,0.9984648261502151,0.07042627877140717,2.816930348258705,0.9792320755751476,0.0690697051415046,-3.327761194029876e-05,0.00047061650129359353,3.319472859381485e-05,0.19034483184079576,0.04914650253200296,0.0034665270095731783
LYS 166,R LYS 166,0.0,0.0,0.0,-0.044393034825870606,0.007518451680063702,0.0005303106930577645,-138.37796517412934,2.3203263931910403,0.16366320487982944,138.3905174129353,2.323873385833616,0.1639133904508218,0.0,0.0,0.0,-0.03184079601990307,0.03482785708620511,0.002456567630550459
LEU 167,R LEU 167,0.0,0.0,0.0,-0.05001492537313433,0.011141548617290333,0.0007858642471081164,-1.3503383084577114,0.26599230336211654,0.018761650502859918,1.3907711442786064,0.26515214324581343,0.018702390177394553,-3.331343283582079e-05,0.00036173279034475516,2.5514663778197053e-05,-0.009615402985074583,0.022523744502814257,0.001588702443777924
GLU 168,R GLU 168,0.0,0.0,0.0,-0.014542288557213952,0.0013080130905663051,9.226012989165989e-05,115.02642786069646,1.2116817579787142,0.08546544158061252,-114.93397014925377,1.2055428120725638,0.0850324337225229,0.0,0.0,0.0,0.07791542288557143,0.013164017402538301,0.0009285181961966683
PHE 169,R PHE 169,0.0,0.0,0.0,-0.010119402985074641,0.0014091639106773154,9.939475864224018e-05,-0.2186965174129353,0.15829581363617082,0.01116532581570428,0.20617412935323381,0.15545844424772684,0.010965193209833244,0.0,0.0,0.0,-0.022641791044776025,0.008995910888429099,0.0006345226305808092
SER 170,R SER 170,0.0,0.0,0.0,-0.003238805970149211,0.0004378674771281415,3.088479053193996e-05,0.0022736318407959883,0.17632105427413386,0.012436728261582628,0.002517412935323398,0.17684498916933478,0.012473683779715158,0.0,0.0,0.0,0.00155223880597015,0.0031651880490355775,0.00022325515137552746
ILE 171,R ILE 171,0.0,0.0,0.0,-0.0026368159203979838,0.0004809172526804682,3.3921287576893e-05,-0.09016915422885577,0.15479449141014825,0.010918361587520952,0.09204975124378108,0.15472716321723068,0.010913612622951142,0.0,0.0,0.0,-0.0007562189054727391,0.00283462486779722,0.00019993902231045277
TYR 172,R TYR 172,0.0,0.0,0.0,-0.0030845771144278767,0.00037030435952100765,2.611925565214689e-05,0.18920398009950248,0.38806743167450575,0.027372166158911877,-0.19022885572139317,0.3876123715906568,0.027340068695402366,0.0,0.0,0.0,-0.0041094527363184415,0.0014344587271182439,0.00010117891743029586
PRO 173,R PRO 173,0.0,0.0,0.0,-0.0010497512437810893,0.0002591844035349129,1.8281458273227658e-05,0.6399999999999998,0.14963674090562104,0.010554561916914878,-0.6422835820895525,0.14930597046008964,0.010531231168553761,0.0,0.0,0.0,-0.0033333333333332624,0.0010666044757991695,7.523247908601026e-05
ALA 174,R ALA 174,0.0,0.0,0.0,-0.0004975124378109413,0.0004999938119960599,3.526684432478491e-05,-0.1986865671641792,0.12962439527114328,0.009142999891282293,0.19852238805970152,0.12952258584912293,0.009135818808334778,0.0,0.0,0.0,-0.000661691542288597,0.0007694251419940473,5.427106506368807e-05
PRO 175,R PRO 175,0.0,0.0,0.0,-0.0006318407960198895,0.0004823048874983849,3.4019163790416025e-05,-0.3911393034825868,0.09140185448064002,0.006446989733926501,0.3901393034825869,0.09132834262527238,0.006441804607436782,0.0,0.0,0.0,-0.0016318407960199948,0.0008544767067134214,6.0270139893360504e-05
GLN 176,R GLN 176,0.0,0.0,0.0,-0.000557213930348231,0.0004967157800735537,3.5035629780266476e-05,-0.7168855721393026,0.666298427036593,0.0469970674363741,0.7163532338308459,0.6657809685710705,0.04696056873036958,0.0,0.0,0.0,-0.0010895522388053927,0.0009420736619734775,6.644875272888474e-05
VAL 177,R VAL 177,0.0,0.0,0.0,-0.00038308457711445584,0.0004861386467783877,3.428957632045674e-05,-0.22607960199004964,0.2754100581518129,0.019425927708074282,0.22599004975124395,0.27519096924269465,0.0194104743679213,0.0,0.0,0.0,-0.00047263681592053927,0.0007534316268622855,5.314296948565244e-05
SER 178,R SER 178,0.0,0.0,0.0,-0.000328358208955233,0.0004696159021657525,3.312415177300939e-05,-1.1368955223880592,0.24853433855835277,0.01753026060924507,1.1358805970149253,0.2483397722060352,0.01751653695688499,0.0,0.0,0.0,-0.001343283582089605,0.0008384819047873502,5.91419535518524e-05
THR 179,R THR 179,0.0,0.0,0.0,-0.0003731343283582176,0.0004836373655528367,3.411314954580956e-05,-0.33278606965174135,0.13814852129247943,0.009744245383099858,0.332592039800995,0.13795940976463109,0.009730906484392243,0.0,0.0,0.0,-0.0005671641791044769,0.0007640663785015023,5.38930870300991e-05
ALA 180,R ALA 180,0.0,0.0,0.0,-0.0003432835820895166,0.0004748051856891109,3.3490175611274206e-05,0.31221890547263675,0.14864339054606795,0.010484496384802644,-0.31176616915422867,0.14854692559669555,0.010477692271890259,0.0,0.0,0.0,0.00010945273631851522,0.0007648758225263417,5.395018080951944e-05
VAL 181,R VAL 181,0.0,0.0,0.0,-0.00035820895522388973,0.00047947398221520637,3.3819487127375935e-05,0.5871044776119406,0.09864597754304638,0.00695795077820735,-0.5865820895522389,0.09859861077811898,0.006954609784209456,0.0,0.0,0.0,0.00016417910447769093,0.000790434383857873,5.575294272780431e-05
VAL 182,R VAL 182,0.0,0.0,0.0,-0.00040796019900499756,0.0004914556694482448,3.466461018341719e-05,0.5655422885572143,0.0644753757827304,0.004547742363918452,-0.56481592039801,0.06445215700471854,0.004546104637590827,0.0,0.0,0.0,0.00031840796019894064,0.0007452065410288426,5.2562816662384476e-05
GLU 183,R GLU 183,0.0,0.0,0.0,-0.0008855721393034684,0.0003183302143889761,2.2453282111459197e-05,85.59705970149251,0.7224148120170678,0.05095521204875522,-85.58190547263675,0.7212328762094139,0.05087184472473972,0.0,0.0,0.0,0.014268656716419158,0.0015020591791507147,0.00010594708567741214
PRO 184,R PRO 184,0.0,0.0,0.0,-0.0007462686567164152,0.0004351456637944222,3.069280862172753e-05,1.0249353233830842,0.0868299120573141,0.006124509779501413,-1.0253333333333332,0.08668719619076581,0.006114443378423084,0.0,0.0,0.0,-0.0011442786069653839,0.0008888919828663729,6.269760630866523e-05
TYR 185,R TYR 185,0.0,0.0,0.0,-0.0008905472636815757,0.0003122063978057067,2.202134139352607e-05,1.0873233830845768,0.09421305325420912,0.006645276406950905,-1.0864577114427858,0.09420909026888108,0.00664499687951822,0.0,0.0,0.0,-2.4875621890685925e-05,0.000672396848478181,4.742721691912231e-05
ASN 186,R ASN 186,0.0,0.0,0.0,-0.0009751243781093586,0.00021013643862624986,1.4821881571716474e-05,0.37518407960198974,0.38968843396672237,0.027486502844923048,-0.37388557213930346,0.3895690971235114,0.027478085473006123,0.0,0.0,0.0,0.00032338308457858784,0.0007853766073903435,5.539619468206783e-05
SER 187,R SER 187,0.0,0.0,0.0,-0.0012835820895522245,0.0004507363841952211,3.1792493250005595e-05,1.5015472636815916,0.21092565242455166,0.014877548420977204,-1.4977363184079615,0.21037108914637298,0.014838432543279252,0.0,0.0,0.0,0.002527363184079627,0.0013197683772502855,9.308928388423055e-05
ILE 188,R ILE 188,0.0,0.0,0.0,-0.0018855721393034937,0.0003621945218547403,2.5547231807824232e-05,1.2850746268656725,0.12369927988377316,0.00872507447508851,-1.2834129353233832,0.12339837050231689,0.008703849963790419,0.0,0.0,0.0,-0.0002238805970150841,0.0009998143437963613,7.052146640693048e-05
LEU 189,R LEU 189,0.0,0.0,0.0,-0.0016069651741293818,0.0004884244583591837,3.445080503817607e-05,1.2257114427860707,0.10193601699400894,0.007190012268481177,-1.2239950248756215,0.10199426856946751,0.0071941210178178335,0.0,0.0,0.0,0.00010945273631851522,0.001136442997064929,8.015850856529535e-05
THR 190,R THR 190,0.0,0.0,0.0,-0.0023830845771144215,0.00048613864677832475,3.42895763204523e-05,1.5795771144278605,0.18620695508765817,0.01313402594134586,-1.5713084577114438,0.18551435657551738,0.01308517380893699,0.0,0.0,0.0,0.005885572139303232,0.002365136663879196,0.00016682387767736218
THR 191,R THR 191,0.0,0.0,0.0,-0.004572139303482579,0.0006197575360413927,4.371432609421235e-05,1.647009950248757,0.14845827897933203,0.010471439621598454,-1.6314427860696519,0.14864180444965147,0.010484384510187275,0.0,0.0,0.0,0.010995024875621486,0.0029900290559791015,0.00021090038859246827
HID 192,R HID 192,0.0,0.0,0.0,-0.004218905472636798,0.0005916843282514981,4.17341946904434e-05,0.4583482587064678,0.29805778949735967,0.02102337550944676,-0.4461094527363181,0.29652598480047204,0.02091533033671663,0.0,0.0,0.0,0.008019900497512536,0.0028230751360757886,0.0001991243670470473
THR 193,R THR 193,0.0,0.0,0.0,-0.003527363184079619,0.0005091183604165954,3.5910440347296326e-05,1.6036666666666661,0.4217562231603273,0.029748390296721747,-1.5943532338308446,0.4216868513470629,0.029743497186286726,0.0,0.0,0.0,0.0057860696517415865,0.00284053897470027,0.0002003561712480313
THR 194,R THR 194,0.0,0.0,0.0,-0.006099502487562153,0.0007465007930829136,5.2654106163599966e-05,1.245527363184079,0.15716300280365383,0.011085423500272982,-1.2218009950248754,0.15642622662814568,0.011033455315746607,0.0,0.0,0.0,0.01762686567164166,0.005310748944837097,0.0003745913485166523
LEU 195,R LEU 195,0.0,0.0,0.0,-0.021925373134328328,0.003246031328889834,0.0002289573966772104,1.8462786069651747,0.16916153188799374,0.011931734488912086,-1.791791044776119,0.1646270808242047,0.011611898971095191,0.0,0.0,0.0,0.032562189054726264,0.008451639611546569,0.0005961326946821239
GLU 196,R GLU 196,0.0,0.0,0.0,-0.01854228855721392,0.004769247751557872,0.00033639679925048224,115.45444278606968,3.4963766743161453,0.24661539586191591,-115.22068159203987,3.438370018798435,0.24252392184591223,0.0,0.0,0.0,0.2152189054726366,0.05964898852150072,0.004207315254404038
HID 197,R HID 197,0.0,0.0,0.0,-0.014761194029850683,0.0021400438381067506,0.00015094705389538044,2.0308606965174123,0.38227983355364514,0.026963940462821828,-1.9665522388059702,0.37858461005777805,0.026703299493579073,0.0,0.0,0.0,0.04954726368159208,0.009143358243843179,0.0006449227651519359
SER 198,R SER 198,0.0,0.0,0.0,-0.023243781094527325,0.00444258828594873,0.00031335601705587016,0.3895522388059701,0.3605388290754647,0.025430448243517152,-0.274278606965174,0.36168163344327947,0.025511055448579376,0.0,0.0,0.0,0.09202985074626883,0.01491665416973612,0.001052139662190225
ASP 199,R ASP 199,0.0,0.0,0.0,-0.16306965174129354,0.06849683236586444,0.004831394040946382,141.2024676616916,2.3942213911507575,0.1688753561643061,-140.51705970149254,2.326850827311676,0.1641234029801243,-0.025931032835820895,0.03057272657674213,0.0021564338655748715,0.4964072756218898,0.07064811142276005,0.0049831335660733556
CYS 200,R CYS 200,0.0,0.0,0.0,-0.12896019900497507,0.04342338604579101,0.003062849497313412,0.29445273631840785,0.5014984700154489,0.035372974718519155,-0.14437810945273633,0.5053366015972311,0.03564369564694901,-0.008729695522388068,0.008787565333061008,0.0006198270681745585,0.01238473233830846,0.04079676469676008,0.002877581912007456
ALA 201,R ALA 201,0.0,0.0,0.0,-0.020467661691542266,0.0033694853977642206,0.00023766517530125582,0.4611791044776121,0.39740272161305934,0.02803062674200464,-0.40988557213930354,0.38863376183318504,0.02741211200836717,0.0,0.0,0.0,0.030825870646766184,0.014938498374826997,0.0010536804336195018
PHE 202,R PHE 202,0.0,0.0,0.0,-0.03766169154228858,0.004653675070957088,0.0003282449308930033,-1.0709601990049746,0.24352553250746803,0.01717696667037731,0.984099502487562,0.24467842648630025,0.017258285541729222,0.0,0.0,0.0,-0.12452238805970153,0.02591741085336195,0.0018280732119824903
MET 203,R MET 203,0.0,0.0,0.0,-0.007930348258706425,0.0007159340544058785,5.0498094651905756e-05,0.6901492537313433,0.32495398466734376,0.02292048684408931,-0.6720248756218907,0.32606955943503585,0.022999173421244717,0.0,0.0,0.0,0.010194029850746108,0.005450561537468825,0.0003844529684421137
VAL 204,R VAL 204,0.0,0.0,0.0,-0.004049751243781139,0.00048613864677838053,3.428957632045624e-05,-0.08644278606965165,0.12892150398305463,0.00909342176243444,0.0872139303482587,0.12899095191753632,0.009098320242046149,0.0,0.0,0.0,-0.0032786069651740816,0.003961505072262692,0.00027942302349220894
ASP 205,R ASP 205,0.0,0.0,0.0,-0.002144278606965179,0.0003513720116021731,2.478387079190093e-05,94.60989552238804,1.5271417727452243,0.10771627542003717,-94.58454228855723,1.5238709153386594,0.10748556692685525,0.0,0.0,0.0,0.023208955223879852,0.003903833987755959,0.0002753552188303454
ASN 206,R ASN 206,0.0,0.0,0.0,-0.0012587064676617562,0.00043792400168485995,3.088877746676694e-05,1.391313432835821,0.259638892495283,0.018313515452792976,-1.387243781094528,0.2590990422697576,0.018275437353813515,0.0,0.0,0.0,0.0028109452736320064,0.0012944887394275744,9.13061957133563e-05
GLU 207,R GLU 207,0.0,0.0,0.0,-0.0010945273631841033,0.00029256100354204686,2.063566212195746e-05,84.48086069651744,0.6148733401071192,0.043369821475288936,-84.46439800995026,0.6140523344533518,0.04331191220144094,0.0,0.0,0.0,0.015368159203983557,0.0014875205904409856,0.00010492161269669426
ALA 208,R ALA 208,0.0,0.0,0.0,-0.0011791044776118832,0.00038343977846758565,2.704575666879037e-05,-0.3324427860696518,0.17018675127240582,0.012004047888720917,0.3370597014925372,0.1701915409614602,0.0120043857273385,0.0,0.0,0.0,0.0034378109452737173,0.0013298573536937698,9.380090541452179e-05
ILE 209,R ILE 209,0.0,0.0,0.0,-0.002014925373134341,0.0002334600638139673,1.646700324892504e-05,-0.13616915422885567,0.1221273751660794,0.008614200864971236,0.1363631840796021,0.12177277770855285,0.00858918948876514,0.0,0.0,0.0,-0.0018208955223882437,0.0015827934226976628,0.00011164164015096216
TYR 210,R TYR 210,0.0,0.0,0.0,-0.0011243781094527052,0.0003300124169507663,2.3277281147512278e-05,-0.13071641791044802,0.18789587510029607,0.013253153173990858,0.1296815920398011,0.18766827436579556,0.013237099455966246,0.0,0.0,0.0,-0.002159203980099888,0.0009486976478571188,6.691597266913831e-05
ASP 211,R ASP 211,0.0,0.0,0.0,-0.0011194029850746484,0.00032426210421496773,2.2871685359711137e-05,89.96159203980102,0.7089648699301275,0.05000652628029768,-89.93673134328361,0.7078819907941692,0.049930145875192386,0.0,0.0,0.0,0.02374129353233784,0.0015780636533197687,0.00011130802794149017
ILE 212,R ILE 212,0.0,0.0,0.0,-0.0020099502487562924,0.00026372852299899125,1.8601975747420196e-05,-0.7624079601990047,0.12968194056143587,0.00914705882310441,0.7642985074626867,0.12960364548555642,0.009141536314252923,0.0,0.0,0.0,-0.00011940298507488767,0.0013842294556397636,9.763601778778413e-05
CYS 213,R CYS 213,0.0,0.0,0.0,-0.0008606965174129576,0.00034626293813543605,2.4423504534814684e-05,-0.13881592039800997,0.14998875893293606,0.010579391354141862,0.13711940298507472,0.14961451519108188,0.010552994235883925,0.0,0.0,0.0,-0.0025572139303482733,0.001136442997064477,8.015850856526347e-05
ARG 214,R ARG 214,0.0,0.0,0.0,-0.0008805970149253695,0.00032426210421492935,2.287168535970843e-05,-81.05708955223885,1.102927588560731,0.07779451392008074,81.04340796019898,1.1020660076961664,0.07773374269152791,0.0,0.0,0.0,-0.014562189054725906,0.0012000676531838399,8.464624579069383e-05
ARG 215,R ARG 215,0.0,0.0,0.0,-0.0018756218905472874,0.000330012416950765,2.3277281147512187e-05,-93.07082587064671,0.8208466594575254,0.057898059254054134,93.04894029850745,0.8202143248738921,0.05785345781142198,0.0,0.0,0.0,-0.023761194029855322,0.002222160341698013,0.00015673910547515382
ASN 216,R ASN 216,0.0,0.0,0.0,-0.0015024875621890712,0.0004999938119959966,3.5266844324780445e-05,-1.6479900497512443,0.622506744274437,0.04390824029163837,1.6482437810945263,0.6218995337858213,0.043865410966033525,0.0,0.0,0.0,-0.0012487562189051075,0.0014720652380071251,0.00010383147618861697
LEU 217,R LEU 217,0.0,0.0,0.0,-0.0014129353233831013,0.0004923613937806465,3.4728495052120794e-05,-0.46043781094527414,0.11022865138092405,0.00777492959935406,0.4593134328358208,0.11002132886233329,0.007760306196398384,0.0,0.0,0.0,-0.0025373134328360364,0.0010024104015832944,7.070457820478336e-05
ASP 218,R ASP 218,0.0,0.0,0.0,-0.000696517412935302,0.0004597617931203005,3.242909651166918e-05,81.33818407960196,0.6648939847009063,0.046898005711953815,-81.32482089552236,0.6642567220575355,0.04685305667078861,0.0,0.0,0.0,0.012666666666667619,0.0010334376451902759,7.289307122981947e-05
ILE 219,R ILE 219,0.0,0.0,0.0,-0.0007562189054727069,0.0004293621693610622,3.028487237743622e-05,-0.2976119402985074,0.13813595097568412,0.009743358741315706,0.29729353233830846,0.13790500157955451,0.009727068826911184,0.0,0.0,0.0,-0.00107462686567193,0.0007658137057503388,5.40163339915428e-05
GLU 220,R GLU 220,0.0,0.0,0.0,-0.00038308457711442597,0.00048613864677835017,3.42895763204541e-05,77.90524378109451,1.7992871350349549,0.1269119292367683,-77.89461194029849,1.7978131986328267,0.12680796577883877,0.0,0.0,0.0,0.010248756218904281,0.0015922108117104082,0.00011230589155625965
ARG 221,R ARG 221,0.0,0.0,0.0,-0.0003880597014925559,0.00048730829006911276,3.437207659717988e-05,-73.74793532338306,0.9855489016840938,0.06951525970171323,73.74042786069653,0.9848196218465181,0.06946382026809642,0.0,0.0,0.0,-0.007895522388059788,0.0010385743437113766,7.325538600800405e-05
PRO 222,R PRO 222,0.0,0.0,0.0,-0.0004477611940298633,0.0004972636193718846,3.507427138499375e-05,-0.9707014925373131,0.08406051153641528,0.0059291713279041635,0.9695621890547267,0.08395507779607357,0.005921734605252804,0.0,0.0,0.0,-0.0015870646766169417,0.000748884305006139,5.2822226132139344e-05
THR 223,R THR 223,0.0,0.0,0.0,-0.0004676616915422492,0.0004989531378857653,3.5193440832661526e-05,1.0754278606965173,0.1656892314329351,0.011686817298620143,-1.073562189054726,0.1654369380183307,0.011669021893230021,0.0,0.0,0.0,0.0013980099502488618,0.0008047100277472142,5.675986901089485e-05
TYR 224,R TYR 224,0.0,0.0,0.0,-0.001009950248756269,0.00014071776740033975,9.925466030923962e-06,1.3725223880597013,0.15822837813751797,0.011160569282371477,-1.3705373134328362,0.15807778754829574,0.011149947441181732,0.0,0.0,0.0,0.0009751243781091227,0.0006574321442791732,4.637168806918323e-05
THR 225,R THR 225,0.0,0.0,0.0,-0.0006567164179104401,0.0004748051856891541,3.349017561127725e-05,1.0792338308457716,0.23366417209990525,0.016481399937389715,-1.0769253731343278,0.23327919642685163,0.016454245847069657,0.0,0.0,0.0,0.0016517412935320493,0.0008742356734156486,6.16638299470917e-05
ASN 226,R ASN 226,0.0,0.0,0.0,-0.0008407960199004668,0.0003658661952407851,2.580621168039537e-05,0.3519502487562182,0.17482021329797584,0.012330867101319228,-0.34937313432835804,0.1747130556528314,0.012323308783798392,0.0,0.0,0.0,0.0017363184079584148,0.0008668145940203072,6.114038736544743e-05
LEU 227,R LEU 227,0.0,0.0,0.0,-0.0013830845771144202,0.0004861386467783766,3.428957632045596e-05,1.350094527363185,0.07015679681401178,0.004948478905544568,-1.3435572139303489,0.07015000246591081,0.004947999669180005,0.0,0.0,0.0,0.005154228855721345,0.001806867641525924,0.00012744661693870758
ASN 228,R ASN 228,0.0,0.0,0.0,-0.0013283582089552422,0.00046961590216574385,3.312415177300878e-05,2.0908557213930345,0.19658969084584296,0.013866367656111255,-2.0844577114427865,0.19627407341080388,0.01384410571870192,0.0,0.0,0.0,0.0050696517412919685,0.0015078977419277107,0.00010635890614317907
ARG 229,R ARG 229,0.0,0.0,0.0,-0.0019850746268656187,0.00027277114749996064,1.923979330218163e-05,-90.41851243781092,0.8612775776534798,0.06074983634351954,90.39189552238801,0.8596852102563255,0.06063751940727764,0.0,0.0,0.0,-0.02860199004974896,0.0021372777635859557,0.00015075195004174235
LEU 230,R LEU 230,0.0,0.0,0.0,-0.0026616915422885776,0.0004731340667847995,3.337230397200075e-05,1.6471641791044784,0.08678524939689748,0.00612135951832967,-1.6350845771144287,0.08726831621994242,0.006155432424909819,0.0,0.0,0.0,0.009417910447761153,0.0025751351434254656,0.00018163602836585548
ILE 231,R ILE 231,0.0,0.0,0.0,-0.003422885572139318,0.0004940175756141787,3.4845313111655455e-05,1.8398159203980102,0.08134785539511893,0.005737835316244636,-1.831447761194029,0.08147275286968719,0.005746644904856489,0.0,0.0,0.0,0.004945273631840759,0.004219357199133879,0.0002976105102150496
GLY 232,R GLY 232,0.0,0.0,0.0,-0.0018308457711442847,0.0003748880842544135,2.6442566666647934e-05,1.9418009950248765,0.1099433603569152,0.007754806722051214,-1.937597014925374,0.10921274956571143,0.007703273410203759,0.0,0.0,0.0,0.0023731343283581413,0.0035344888695567557,0.0002493036228442871
GLN 233,R GLN 233,0.0,0.0,0.0,-0.005024875621890628,0.000416545983859394,2.9380888351873e-05,4.148000000000002,0.3092946718419533,0.02181596407921456,-4.120741293532339,0.3084690373462282,0.021757728312028428,0.0,0.0,0.0,0.022233830845770054,0.006267665561696799,0.00044208704256107557
ILE 234,R ILE 234,0.0,0.0,0.0,-0.007666666666666715,0.0006335035120929386,4.468389248857787e-05,2.3651293532338302,0.09713642856984794,0.0068514754031904134,-2.3236567164179096,0.09848643903501697,0.006946697799487434,0.0,0.0,0.0,0.03380597014925355,0.012625377751271432,0.0008905254845417992
VAL 235,R VAL 235,0.0,0.0,0.0,-0.007696517412935292,0.0006559621780636068,4.6268004646622224e-05,2.524587064676617,0.13524683030040405,0.009539575881116182,-2.504159203980098,0.13344715736322985,0.009412636739494664,0.0,0.0,0.0,0.012731343283582011,0.014435564935654848,0.0010182062439806256
SER 236,R SER 236,0.0,0.0,0.0,-0.007467661691542294,0.0007466002580020817,5.266112187806666e-05,3.3013383084577126,0.6076526116891577,0.04286051056199746,-3.276139303482587,0.6024584050772923,0.042494139475843164,0.0,0.0,0.0,0.01773134328358209,0.013682158287694281,0.0009650650363708548
SER 237,R SER 237,0.0,0.0,0.0,-0.01116915422885573,0.0007734678522745547,5.4556215860942305e-05,2.936671641791043,0.3313042395534204,0.02336839928843719,-2.8575721393034823,0.3405557004286238,0.024020947025298396,0.0,0.0,0.0,0.06793034825870632,0.021266494900461574,0.0015000228942719808
ILE 238,R ILE 238,0.0,0.0,0.0,-0.027049751243781135,0.0016920982405090703,0.00011935140755451207,2.955805970149256,0.2392471757589422,0.016875194652812137,-2.8920099502487573,0.23485164132559264,0.016565157558620276,0.0,0.0,0.0,0.03674626865671656,0.02961696264181786,0.0020890194754454115
THR 239,R THR 239,0.0,0.0,0.0,-0.02392537313432835,0.0026653111576772723,0.0001879965539966669,3.333592039800994,0.3955023919348585,0.027896587821284145,-3.196985074626865,0.3980980963338089,0.0280796746930706,0.0,0.0,0.0,0.11268159203980085,0.03681617789341107,0.0025968129669787744
ALA 240,R ALA 240,0.0,0.0,0.0,-0.019233830845771186,0.001764788192509674,0.00012447856145057185,2.9138756218905484,0.30278273157501695,0.021356647227412897,-2.8783781094527363,0.30705744567374915,0.021658162312271866,0.0,0.0,0.0,0.016263681592039787,0.021450744791673717,0.0015130188795708717
SER 241,R SER 241,0.0,0.0,0.0,-0.03871641791044777,0.003383333324188269,0.00023864193272044932,2.3481144278606974,0.5436247167646149,0.03834433106422933,-2.052601990049751,0.5488009641978566,0.038709435407592974,0.0,0.0,0.0,0.2567960199004976,0.03617705471208759,0.0025517326935847627
LEU 242,R LEU 242,0.0,0.0,0.0,-0.13149253731343277,0.01249322976973795,0.0008812044845998788,3.9191791044776103,0.5524874981239838,0.03896946346184375,-3.750482587064673,0.5225569748700793,0.036858327126094215,0.0,0.0,0.0,0.03720398009950281,0.08893590505549141,0.006273055072330742
ARG 243,R ARG 243,0.0,0.0,0.0,-0.2510696517412935,0.058878871565223985,0.004152995392523222,-165.8991741293533,7.0191361195789375,0.4950916889059737,166.91833333333327,7.1540386307118,0.5046069783855618,-0.0007075343283582099,0.0027009075247367872,0.00019050732814125914,0.767382017910442,0.2543829397116875,0.017942789127486092
PHE 244,R PHE 244,0.0,0.0,0.0,-0.10868656716417913,0.01819535418963533,0.0012834013306653657,4.874830845771144,0.4736288523673296,0.03340720345614352,-4.6336417910447745,0.45012324574828716,0.031749245798459676,0.0,0.0,0.0,0.13250248756218874,0.038119362726933864,0.002688732537876646
ASP 245,R ASP 245,0.0,0.0,0.0,-0.6369452736318408,0.24812701768554407,0.01750153041005674,171.5147860696518,6.649895913523826,0.4690474928520039,-168.52412437810943,6.028336926463775,0.4252061021999721,-0.18654311641791035,0.08331088048264915,0.005876296430175624,2.1671733014925336,0.5468143351612961,0.038569309399465436
GLY 246,R GLY 246,0.0,0.0,0.0,-0.26972139303482595,0.035818669776068325,0.0025264541692436673,3.8340746268656747,0.4159443363579116,0.02933845140912671,-2.909616915422886,0.4283464184993566,0.030213226835725356,-0.015305265671641786,0.01935884487495067,0.001365467636063315,0.6394310527363183,0.06619028201836323,0.004668702523409672
ALA 247,R ALA 247,0.0,0.0,0.0,-1.2950000000000004,0.193066585580365,0.01361786697078993,3.8708208955223915,0.8681996054976315,0.061238078542791896,-2.228955223880597,0.8182406335018493,0.057714244355789146,-0.201576,0.036011487857817215,0.0025400545081056517,0.14528967164179135,0.18145310436110668,0.012798715164503928
LEU 248,R LEU 248,0.0,0.0,0.0,-3.5115820895522396,0.4664209173236471,0.032898794917898024,-6.861442786069656,0.4893009715465192,0.034512629511569005,6.81281592039801,0.3994360713178892,0.028174048171985554,-0.5680074985074628,0.05237935304853426,0.003694554703429335,-4.128216453731345,0.5912381824249355,0.04170272599016344
ASN 249,R ASN 249,0.0,0.0,0.0,-1.9346965174129354,0.4688741702208691,0.033071834035462815,-17.908447761194015,1.8648282805471275,0.13153484520130446,18.15742288557214,1.4183160343895356,0.10004029967586119,-0.4576025552238808,0.07277318937852033,0.005133025008018682,-2.143323948258707,0.8215136965569124,0.0579451084234209
VAL 250,R VAL 250,0.0,0.0,0.0,-0.713383084577115,0.06725918911076906,0.004744097416548533,-6.815492537313433,0.877407318853761,0.061887540567574756,6.982940298507459,0.8321523411154054,0.058695500553221994,-0.03247063880597016,0.009000351680043575,0.0006348358598704305,-0.5784059621890545,0.22394129683233133,0.01579560119303739
ASP 251,R ASP 251,0.0,0.0,0.0,-1.139950248756219,0.2938997316282926,0.020730088720603477,198.80816915422875,4.77086327506299,0.33651074949264737,-199.4786417910447,4.536148052621772,0.3199552141802285,-0.0688011223880597,0.02460477010461273,0.0017354866722497293,-1.8792240079601963,0.9730575656817042,0.068634188793163
LEU 252,R LEU 252,0.0,0.0,0.0,-0.25296517412935327,0.05454683305301951,0.003847436955291819,-0.8064129353233837,0.6844234263227283,0.048275506314765675,1.2422139303482589,0.7815205608745219,0.05512421013161968,0.0,0.0,0.0,0.18283582089552222,0.11888741239641912,0.008385671511458739
THR 253,R THR 253,0.0,0.0,0.0,-2.2902985074626865,0.4260760454020274,0.030053087064668912,-3.189477611940298,1.8604951169902455,0.13122920740953994,5.749900497512437,1.8147990061947181,0.12800605226839856,-0.3615584597014926,0.06330178331656929,0.00446496353383731,-0.09143408159203938,0.7738143279539612,0.05458065437108941
GLU 254,R GLU 254,0.0,0.0,0.0,-4.581278606965174,0.34148635017124296,0.024086589996884032,239.41894029850755,4.395289028966238,0.31001978470127317,-226.71475621890542,3.6858533477044215,0.25998004995010515,-0.45048114626865643,0.02979683452965768,0.0021017066601958143,7.672424326368163,1.5647132706429454,0.11036636455237699
PHE 255,R PHE 255,0.0,0.0,0.0,-0.3754726368159202,0.033687479368181096,0.0023761315881673517,-0.6317611940298504,0.534182997960453,0.0376783635677608,0.6510646766169155,0.587684427109216,0.04145206341698574,0.0,0.0,0.0,-0.3561691542288552,0.12745363509249122,0.008989886273773028
GLN 256,R GLN 256,0.0,0.0,0.0,-1.8236666666666654,0.32261818125911995,0.022755731974739485,-7.456199004975126,1.5695580010327543,0.11070808548642386,8.495422885572136,1.5466200784093542,0.10909016917049195,-0.222181504477612,0.03634132132923921,0.002563319167408744,-1.0066242905472633,0.5248331280832804,0.0370188745950896
THR 257,R THR 257,0.0,0.0,0.0,-4.3768308457711464,0.7271124251788789,0.051286556133623526,-8.890786069651739,1.721013588021383,0.12139093891439583,10.245915422885567,1.5082896602823128,0.1063865499324984,-0.7941249671641792,0.03935447540126329,0.0027758506688696115,-3.8158264597014897,0.7181087672739217,0.05065148707062831
ASN 258,R ASN 258,0.0,0.0,0.0,-2.6770348258706482,0.6245875564743297,0.044055009467900315,-8.085393034825872,1.7689540799766166,0.12477240049666867,7.8408507462686545,1.5614573361284105,0.11013670863884199,-0.35614273432835813,0.03960047268806518,0.0027932019796454936,-3.277719848756217,0.8543427823126256,0.060260693594464725
LEU 259,R LEU 259,0.0,0.0,0.0,-0.702751243781095,0.16337277768496752,0.011523427249073327,-1.8287263681592039,0.2812921848982274,0.01984082093932509,2.055109452736318,0.266809149671554,0.018819266399179118,-0.002871546268656715,0.003818801075211737,0.00026935745962367,-0.47923970547263683,0.14080298019063006,0.009931476477728598
VAL 260,R VAL 260,0.0,0.0,0.0,-2.068686567164179,0.46716960418384507,0.03295160321734718,-1.935099502487562,0.7198667580207021,0.050775486177224466,2.264353233830847,0.41144651950154715,0.029021199869069553,-0.24932980298507473,0.02706696389533847,0.0019091564318179956,-1.9887626388059698,0.44384490039088165,0.03130640546119046
PRO 261,R PRO 261,0.0,0.0,0.0,-3.2305273631840823,0.5375428530852083,0.037915349475977425,-1.1504875621890538,0.8591362555303418,0.0605987991263499,1.878318407960198,0.4169855195231595,0.02941189080721805,-0.3417433791044776,0.030183368422749365,0.0021289706588831117,-2.8444398965174136,0.6528663510805154,0.046049641847624195
TYR 262,R TYR 262,0.0,0.0,0.0,-3.9595870646766165,0.8189537820574079,0.05776454597650106,-4.363875621890547,1.7258013322110526,0.12172864035179942,4.668696517412932,1.543964713732668,0.1089028741871713,-0.47054134925373137,0.12069297182571698,0.008513025854221479,-4.125307518407959,0.9493953419575156,0.06696518421663084
PRO 263,R PRO 263,0.0,0.0,0.0,-2.011074626865671,0.29744333362741426,0.020980035134046303,0.02554726368159202,0.4480945384936487,0.031606151821667705,0.43399502487562175,0.43993748422361084,0.031030797574898513,-0.3104733134328358,0.028124135608994502,0.0019837235751616962,-1.8620056517412935,0.3077205351122248,0.02170493303510696
ARG 264,R ARG 264,0.0,0.0,0.0,-0.18082587064676614,0.02540075854555811,0.001791631367959224,-108.71867164179109,2.4467562284443582,0.1725808778807947,109.03989552238804,2.4501930869257103,0.1728232951870095,-1.776716417910446e-05,0.00025126564546998966,1.7722912144813807e-05,0.14038024278606775,0.06385879930443937,0.004504252412338042
GLY 265,R GLY 265,0.0,0.0,0.0,-0.04413432835820896,0.010685781955087906,0.0007537169454042176,-1.2686218905472642,0.251567199845717,0.017744182150500033,1.4089104477611931,0.2828251080290475,0.019948945000302306,0.0,0.0,0.0,0.09615422885572143,0.03657679299226973,0.002579928057926495
HIE 266,R HIE 266,0.0,0.0,0.0,-0.11948756218905472,0.014009985583402128,0.0009881881909494857,2.341074626865671,1.2971653823844924,0.0914949915508444,-2.1879800995024867,1.3429771263104326,0.09472630282414427,0.0,0.0,0.0,0.03360696517412962,0.06534812822058629,0.004609301574495608
PHE 267,R PHE 267,0.0,0.0,0.0,-0.027552238805970176,0.002771300584210752,0.0001954724717299426,-0.8370497512437809,0.46745838403904616,0.032971972177828615,0.9230547263681593,0.4717011681455755,0.033271235094686116,0.0,0.0,0.0,0.05845273631840787,0.016347562234780157,0.0011530681352277773
PRO 268,R PRO 268,0.0,0.0,0.0,-0.04545273631840801,0.0058487575731411045,0.0004125395512434853,-1.9852885572139303,0.3869961707016222,0.02729660523584549,2.080258706467664,0.382292225929691,0.026964814553633226,0.0,0.0,0.0,0.04951741293532335,0.018712034738460944,0.0013198451666567219
LEU 269,R LEU 269,0.0,0.0,0.0,-0.019069651741293568,0.001848792634957835,0.00013040377796991748,2.3578557213930353,0.18838167586205373,0.013287418917739512,-2.33902487562189,0.19000708124566026,0.013402066173871496,0.0,0.0,0.0,-0.00023880597014938693,0.01995075246569495,0.0014072175784758051
ALA 270,R ALA 270,0.0,0.0,0.0,-0.007686567164179088,0.0005869803464178966,4.1402401394102466e-05,-1.4784328358208951,0.10532776002205023,0.0074292473759759664,1.490442786069652,0.10618836150727615,0.007489949524436516,0.0,0.0,0.0,0.004323383084577095,0.007371445546855897,0.0005199416799015194
THR 271,R THR 271,0.0,0.0,0.0,-0.008174129353233844,0.0005320825163103435,3.753020701545118e-05,1.7904577114427869,0.14216145768974145,0.010027296092552674,-1.7655373134328352,0.14278975899683782,0.01007161304979254,0.0,0.0,0.0,0.01674626865671679,0.008937054536508015,0.0006303712236015125
TYR 272,R TYR 272,0.0,0.0,0.0,-0.009870646766169158,0.0006254821659348833,4.4118110353991014e-05,-1.827557213930349,0.6179955384406365,0.04359004436592768,1.822562189054726,0.6189131843115077,0.04365477011512065,0.0,0.0,0.0,-0.014865671641791037,0.0050879689984312144,0.00035887766266679206
ALA 273,R ALA 273,0.0,0.0,0.0,-0.004796019900497532,0.0004269340886154131,3.011360876654679e-05,1.5587164179104467,0.10831814288804946,0.007640172720403089,-1.5481940298507475,0.10894184474522876,0.007684165257459518,0.0,0.0,0.0,0.005726368159203864,0.0044262616599529845,0.0003122044256490839
PRO 274,R PRO 274,0.0,0.0,0.0,-0.004776119402985081,0.0004933658040325681,3.4799340688892425e-05,0.8219402985074623,0.2536639301724977,0.017892074104863286,-0.8293333333333326,0.2536083738697326,0.01788815546540442,0.0,0.0,0.0,-0.012169154228855898,0.0034165595829977087,0.00024098553231871145
VAL 275,R VAL 275,0.0,0.0,0.0,-0.0027412935323383215,0.0004379240016849071,3.0888777466770264e-05,-0.4490845771144281,0.17584968652146352,0.012403480543802314,0.4477164179104477,0.1750442848845715,0.0123466718924436,0.0,0.0,0.0,-0.00410945273631856,0.001764199027311174,0.000124437004941594
ILE 276,R ILE 276,0.0,0.0,0.0,-0.002363184079602005,0.0004809172526803458,3.392128757688436e-05,0.8066318407960202,0.17705198882632603,0.012488284409769458,-0.8058258706467661,0.17749067532752796,0.012519226969805373,0.0,0.0,0.0,-0.0015572139303482706,0.0014922553630871652,0.00010525557780950128
SER 277,R SER 277,0.0,0.0,0.0,-0.0008855721393035061,0.00031833021438899107,2.2453282111460254e-05,0.7652537313432836,0.4486835030053608,0.031647694175290945,-0.7649452736318402,0.4481734538838951,0.03161171808412111,0.0,0.0,0.0,-0.0005771144278607775,0.0009595156488761763,6.767901562825291e-05
ALA 278,R ALA 278,0.0,0.0,0.0,-0.0008208955223880627,0.0003834397784676169,2.704575666879257e-05,0.2693134328358209,0.16955521640928276,0.011959502854024345,-0.2691442786069651,0.169235842032531,0.011936975922378404,0.0,0.0,0.0,-0.0006517412935322886,0.0007317323904815548,5.1612423360789656e-05
GLU 279,R GLU 279,0.0,0.0,0.0,-0.0008706467661691544,0.0003355904866475615,2.36707278480711e-05,83.01444278606961,1.7765133407105662,0.125305589638451,-82.99871144278606,1.774496827657256,0.1251633557743036,0.0,0.0,0.0,0.014860696517410787,0.00216036147529079,0.00015238014952661724
LYS 280,R LYS 280,0.0,0.0,0.0,-0.0013582089552238823,0.00047947398221520664,3.381948712737595e-05,-84.93189054726369,1.755767810654825,0.12384231277110302,84.91507960199003,1.7536001046404655,0.12368941457773315,0.0,0.0,0.0,-0.01816915422885495,0.002467952558689067,0.00017407595174183434
ALA 281,R ALA 281,0.0,0.0,0.0,-0.0012388059701492244,0.00042635393603241155,3.0072687958451873e-05,0.43969154228855717,0.11436027725151898,0.00806635201877327,-0.43831343283582075,0.11389572025844949,0.008033584694935468,0.0,0.0,0.0,0.00013930348258695197,0.0009306807610790154,6.56451594591027e-05
TYR 282,R TYR 282,0.0,0.0,0.0,-0.0016915422885572132,0.00046185663543382895,3.257685529584542e-05,0.14276119402985082,0.2312965890927437,0.016314403507961445,-0.1422139303482587,0.23100358379545427,0.0162937365077748,0.0,0.0,0.0,-0.0011442786069651057,0.0008546504926969813,6.028239781152067e-05
HIE 283,R HIE 283,0.0,0.0,0.0,-0.0020945273631840715,0.000406440562497522,2.8668106886472977e-05,1.1126716417910443,0.23752660315375868,0.01675383481842888,-1.108189054726369,0.2372483512665712,0.016734208443555672,0.0,0.0,0.0,0.002388059701493008,0.0010263477810082244,7.239299076803518e-05
GLU 284,R GLU 284,0.0,0.0,0.0,-0.003258706467661704,0.0005304051942220047,3.741189783731193e-05,94.87213930348251,1.0836426594834034,0.07643425990239705,-94.82921890547267,1.079936787276305,0.07617286783097614,0.0,0.0,0.0,0.039661691542287825,0.004096470404566365,0.0002889427440355384
GLN 285,R GLN 285,0.0,0.0,0.0,-0.008328358208955226,0.0013899575107306516,9.804004364235956e-05,1.020955223880597,1.120952625689363,0.07906590201151764,-0.9692437810945281,1.1162128781406326,0.0787315859961403,0.0,0.0,0.0,0.04338308457711377,0.007849803523720228,0.0005536824500807438
LEU 286,R LEU 286,0.0,0.0,0.0,-0.008194029850746274,0.000757821031330438,5.345257420543659e-05,0.9347960199004972,0.19550321136953555,0.013789733302577876,-0.9149154228855721,0.19675526584505004,0.013878046416089905,0.0,0.0,0.0,0.011686567164178853,0.005104506706152144,0.00036004414263052285
SER 287,R SER 287,0.0,0.0,0.0,-0.014796019900497493,0.0017228877989476947,0.00012152313556040265,-0.14424875621890543,0.4780167962774203,0.03371670515610511,0.2355124378109453,0.48506980683917283,0.034214186163938766,0.0,0.0,0.0,0.07646766169154239,0.017627720114151733,0.0012433635100099355
VAL 288,R VAL 288,0.0,0.0,0.0,-0.05144278606965174,0.006154556634087893,0.0004341089539407346,-0.5129353233830842,0.30416232049675423,0.021453955927176346,0.5957014925373134,0.3075610046638104,0.02169368062486846,0.0,0.0,0.0,0.03132338308457704,0.019404054059084325,0.0013686564460458365
ALA 289,R ALA 289,0.0,0.0,0.0,-0.016920398009950256,0.0018020529588398707,0.00012710701540627177,0.43910447761194005,0.27728444010838366,0.01955813641762545,-0.4442338308457711,0.2754370205479099,0.01942782948886229,0.0,0.0,0.0,-0.022049751243781158,0.011207562853370557,0.0007905205323084604
GLU 290,R GLU 290,0.0,0.0,0.0,-0.009860696517412941,0.0008812573064869303,6.215909775739133e-05,103.1780149253731,1.2203565276205355,0.0860773126541567,-103.10907462686563,1.2163213846928043,0.08579269561681291,0.0,0.0,0.0,0.059079601990049115,0.009155029166830662,0.0006457459685881603
ILE 291,R ILE 291,0.0,0.0,0.0,-0.015338308457711416,0.0011949208947267434,8.42832214393342e-05,-0.6007313432835824,0.22645845162221376,0.015973147602585495,0.653905472636816,0.2271107648753993,0.016019158231915583,0.0,0.0,0.0,0.037835820895522336,0.013278041216797726,0.0009365608159458044
THR 292,R THR 292,0.0,0.0,0.0,-0.023298507462686562,0.0017535884349523009,0.00012368859146139462,0.9358955223880596,0.30437376216484074,0.021468869872535812,-0.8684527363184081,0.29750210334968574,0.020984180430641243,0.0,0.0,0.0,0.04414427860696546,0.02449213661204136,0.0017275421182313235
ASN 293,R ASN 293,0.0,0.0,0.0,-0.01121393034825874,0.0013040331524967052,9.197940670478179e-05,0.7458009950248756,1.3779758788114098,0.0971949244878527,-0.705283582089552,1.3761577935742069,0.09706668664272086,0.0,0.0,0.0,0.029303482587064892,0.015934019359414065,0.001123899069816874
ALA 294,R ALA 294,0.0,0.0,0.0,-0.004472636815920413,0.0004992506946985964,3.521442887200145e-05,-0.7640348258706467,0.15289974532513928,0.01078471650309832,0.7765323383084575,0.15386968770693676,0.01085313096376195,0.0,0.0,0.0,0.008024875621890444,0.004256032079781661,0.00030019735684275466
CYS 295,R CYS 295,0.0,0.0,0.0,-0.009935323383084588,0.0008585513773576628,6.055754500085885e-05,-0.6208955223880598,0.6746523733785598,0.04758630937911652,0.6657213930348255,0.6722530262731311,0.04741707248294281,0.0,0.0,0.0,0.034890547263681536,0.014257683978712018,0.0010056594886681898
PHE 296,R PHE 296,0.0,0.0,0.0,-0.036671641791044776,0.0037325570165285854,0.0002632742727550687,-0.7812985074626864,0.18408974787153312,0.01298468965857006,0.7052189054726371,0.18039644523528686,0.01272418417631853,0.0,0.0,0.0,-0.11275124378109433,0.029776912004147886,0.0021003014335932977
GLU 297,R GLU 297,0.0,0.0,0.0,-0.005507462686567163,0.0005740612322383334,4.049115733936931e-05,100.43062189054723,0.9650901106692895,0.06807220784690728,-100.38455721393039,0.9626246862198301,0.0678983102142416,0.0,0.0,0.0,0.04055721393034925,0.005123155918585486,0.0003613595566534302
PRO 298,R PRO 298,0.0,0.0,0.0,-0.004850746268656774,0.0006598748112075075,4.654398051007356e-05,0.30773134328358237,0.19064785453942043,0.013447262837222796,-0.31456716417910446,0.1896475566352737,0.013376707263098551,0.0,0.0,0.0,-0.011686567164179406,0.0034289183790902913,0.0002418572545828308
ALA 299,R ALA 299,0.0,0.0,0.0,-0.0018656716417910536,0.0003552949466936604,2.5060573298708772e-05,-0.17613930348258697,0.17824252720657763,0.012572258512471646,0.18037313432835816,0.17722452542626277,0.012500454203203512,0.0,0.0,0.0,0.002368159203980139,0.002015803506210197,0.00014218381655377532
ASN 300,R ASN 300,0.0,0.0,0.0,-0.0037014925373134266,0.00046834923525422887,3.3034807977729755e-05,-1.2476467661691553,0.3081429686950644,0.021734729202671697,1.2584328358208958,0.30980184120233256,0.021851737047698692,0.0,0.0,0.0,0.007084577114426868,0.003031806670425257,0.00021384715431153092
GLN 301,R GLN 301,0.0,0.0,0.0,-0.007820895522388098,0.000879711165868047,6.20500414066883e-05,-0.04092039800995065,0.40163311347874137,0.02832901557758691,0.10017910447761191,0.40291081165742115,0.028419137458459143,0.0,0.0,0.0,0.0514378109452732,0.008251480384839058,0.0005820145513789449
MET 302,R MET 302,0.0,0.0,0.0,-0.004726368159203955,0.0004676087616918732,3.298257899964308e-05,-0.8933830845771142,0.4373336755767506,0.030847139073538758,0.8959203980099499,0.4371158795685494,0.030831776927585135,0.0,0.0,0.0,-0.0021890547263678055,0.0029681693777000645,0.00020935852576864844
VAL 303,R VAL 303,0.0,0.0,0.0,-0.004084577114427857,0.0004436516778031201,3.129277659067421e-05,0.32887562189054725,0.19621297559990114,0.013839796211396038,-0.31962686567164167,0.19567824406058476,0.013802079156704226,0.0,0.0,0.0,0.005164179104477405,0.004019592619114974,0.0002835202031430328
LYS 304,R LYS 304,0.0,0.0,0.0,-0.002059701492537301,0.00029323705528936473,2.068334713556388e-05,-87.74012935323387,1.14326900295361,0.08063997789803595,87.72160696517413,1.1414217937271205,0.08050968580508817,0.0,0.0,0.0,-0.02058208955223789,0.00264565307832902,0.0001866099799882179
CYS 305,R CYS 305,0.0,0.0,0.0,-0.002975124378109488,0.00037902481501973415,2.6734349157578567e-05,1.0890597014925374,0.3446986663233333,0.0243131693083469,-1.0804129353233822,0.3451494789475341,0.024344967179152275,0.0,0.0,0.0,0.00567164179104473,0.0023354592570494,0.00016473059479761733
ASP 306,R ASP 306,0.0,0.0,0.0,-0.003383084577114427,0.0005061929290339103,3.5704096327269114e-05,95.66455223880592,0.9076374933960912,0.06401981267558204,-95.6331094527363,0.9054253270442646,0.06386377849180096,0.0,0.0,0.0,0.028059701492533517,0.004265611410678417,0.00030087303074784324
PRO 307,R PRO 307,0.0,0.0,0.0,-0.006980099502487596,0.0007724110923413317,5.4481677762350924e-05,0.15445771144278606,0.2112848386362557,0.014902883462947433,-0.1438557213930349,0.20880366192534752,0.014727874751426479,0.0,0.0,0.0,0.0036218905472633267,0.005400968994316825,0.00038095498015295947
ARG 308,R ARG 308,0.0,0.0,0.0,-0.006194029850746272,0.0006206754298010394,4.377906932813143e-05,-93.67859701492537,1.1539065819158143,0.08139029486647001,93.6662189054727,1.1515841962341997,0.08122648641058405,0.0,0.0,0.0,-0.01857213930348784,0.004605428324300303,0.0003248418677696229
HIE 309,R HIE 309,0.0,0.0,0.0,-0.006079601990049751,0.0007079026838113066,4.9931605448084056e-05,0.0989203980099501,0.46516952843123355,0.032810528750998214,-0.07350248756218902,0.467122610859185,0.032948288563794816,0.0,0.0,0.0,0.01933830845771155,0.0049860477099150854,0.00035168868926504094
GLY 310,R GLY 310,0.0,0.0,0.0,-0.006776119402985062,0.0006944175881542352,4.8980440137969143e-05,-0.4632935323383089,0.20640466077106778,0.014558662256765387,0.5388358208955223,0.20646459687229546,0.014562889823388646,0.0,0.0,0.0,0.06876616915422888,0.009258050134331912,0.0006530125073650121
LYS 311,R LYS 311,0.0,0.0,0.0,-0.04260696517412935,0.00455040878856685,0.0003209610889380063,-107.11669651741298,2.2251911075474307,0.15695287921561188,107.36894527363182,2.2476758614389323,0.1585388314737149,0.0,0.0,0.0,0.20964179104477776,0.04875873229383352,0.003439175805827853
TYR 312,R TYR 312,0.0,0.0,0.0,-0.08505970149253725,0.0104689266776273,0.0007384211534809537,-0.1371641791044778,0.5801854034689734,0.04092312307219924,0.3053034825870645,0.5779324896773739,0.04076421478561803,0.0,0.0,0.0,0.08307960199004967,0.03153318763191675,0.0022241795650219057
MET 313,R MET 313,0.0,0.0,0.0,-0.5696567164179102,0.11047953623873945,0.0077926256528086,1.0660945273631843,0.4267763416485786,0.03010248215339962,-0.10959701492537313,0.4680434365510876,0.03301323860027017,-0.030683713432835852,0.02292931486150813,0.0016173091712206162,0.3561570825870644,0.09506969988017484,0.006705699601147403
ALA 314,R ALA 314,0.0,0.0,0.0,-0.5500447761194032,0.19250245972473726,0.013578076600883981,-2.9404577114427863,0.18958698092447854,0.013372434581894863,3.3805820895522394,0.22092026989246724,0.015582514382295005,-0.09073651343283579,0.03248375328882463,0.0022912272968904773,-0.2006569114427863,0.19072652715355953,0.013452811975569912
CYS 315,R CYS 315,0.0,0.0,0.0,-0.24916915422885555,0.047690975019281136,0.003363862014587188,3.251960199004975,0.7478467587248635,0.05274904326006454,-2.9126915422885578,0.7508264927843008,0.052959217495589406,-0.01682994626865671,0.011523444942808955,0.0008128011369998232,0.0732695562189053,0.10167795537981958,0.007171810005662192
CYS 316,R CYS 316,0.0,0.0,0.0,-0.157407960199005,0.016737146588910796,0.0011805472968470924,-2.7135024875621885,1.3086403453494777,0.09230437303279361,3.036243781094526,1.390300885603933,0.09806426343850606,0.0,0.0,0.0,0.1653333333333332,0.11600490353906501,0.00818235501293791
LEU 317,R LEU 317,0.0,0.0,0.0,-0.10705472636815921,0.008344688187405507,0.0005885889228693507,3.416328358208956,0.35437556551576344,0.02499572515039552,-3.3873582089552228,0.37344050662034267,0.026340462412867253,0.0,0.0,0.0,-0.07808457711442782,0.054860273086539034,0.003869545310639576
LEU 318,R LEU 318,0.0,0.0,0.0,-0.07255721393034827,0.004834367039812479,0.00034098995969830415,-2.2692686567164184,0.18972742286697292,0.013382340592736972,2.368059701492536,0.1931760376194838,0.013625587122383855,0.0,0.0,0.0,0.026233830845771113,0.02854323855861781,0.0020132848179727166
TYR 319,R TYR 319,0.0,0.0,0.0,-0.08813930348258701,0.004835657102645348,0.0003410809537146388,3.032452736318407,0.27926577331326746,0.019697888886587432,-3.1271094527363195,0.2884533088788958,0.020345927679763523,0.0,0.0,0.0,-0.18279601990049746,0.03279277896607763,0.002313024287554291
ARG 320,R ARG 320,0.0,0.0,0.0,-0.031034825870646782,0.001568908450451344,0.00011066226972093622,-129.29768159203982,1.442725746702969,0.10176202803232617,129.3269850746269,1.4440537554136617,0.10185569854451708,0.0,0.0,0.0,-0.0017313432835820138,0.032357878502467324,0.002282348774020051
GLY 321,R GLY 321,0.0,0.0,0.0,-0.017477611940298485,0.0012738261667672249,8.984877020952257e-05,2.402990049751242,0.20519130716922032,0.014473078892410451,-2.332273631840796,0.20305651922860002,0.014322502560940018,0.0,0.0,0.0,0.0532388059701491,0.011146812522872352,0.0007862355343805735
ASP 322,R ASP 322,0.0,0.0,0.0,-0.058925373134328385,0.009961588066220377,0.0007026362469497874,122.80604477611944,1.757411453783583,0.12395824641859358,-122.35953731343287,1.7248871243889163,0.12166415710386667,0.0,0.0,0.0,0.3875820895522372,0.059384693051057064,0.004188673289267166
VAL 323,R VAL 323,0.0,0.0,0.0,-0.15057213930348248,0.020823972501585308,0.0014688097708753203,0.9142587064676618,0.4654310821968636,0.03282897733118806,-0.4198706467661692,0.4936437908279255,0.03481894836562961,-2.3641791044776218e-05,0.00026392647673013166,1.861593832706047e-05,0.34379227860696526,0.04972574578938389,0.003507383678784108
VAL 324,R VAL 324,0.0,0.0,0.0,-1.9625422885572137,0.34545643532751125,0.024366618212839943,-0.7536318407960199,0.4751630710196141,0.033515418896159256,1.5849701492537311,0.5286544725505873,0.037288411451759644,-0.37886908656716417,0.04233033926115541,0.0029857519215663064,-1.5100730666666673,0.4195812235181796,0.029594977650513457
PRO 325,R PRO 325,0.0,0.0,0.0,-3.412870646766171,0.46972431120963304,0.03313179835739145,-0.364134328358209,0.7265125973410204,0.05124424754005318,1.1403134328358204,0.5840614244503765,0.041196516512820094,-0.4501963701492535,0.04080947141602672,0.002878478174880123,-3.08688791243781,0.47362290358853215,0.033406783861639075
LYS 326,R LYS 326,0.0,0.0,0.0,-4.720004975124377,0.6695370160757751,0.04722549989440958,-150.42410447761185,8.481460162707583,0.5982360741845147,153.37646766169152,8.966319621363262,0.6324354235315504,-0.7971217074626865,0.07523225139325954,0.005306473869140753,-2.5647634985074634,1.0220274241640332,0.07208825629213568
ASP 327,R ASP 327,0.0,0.0,0.0,-0.40603980099502474,0.09875573367300702,0.006965692378715485,132.85918407960196,2.518792775465224,0.17766194414307063,-131.77417412935324,2.4447622791438786,0.17244023554106094,-0.01600230447761193,0.021088552596443533,0.0014874718118704905,0.6629678447761171,0.15402676775854154,0.010864210536335777
VAL 328,R VAL 328,0.0,0.0,0.0,-0.3918407960199006,0.08768989076655281,0.0061851680007307406,-1.2152437810945274,0.7864813479797419,0.055474117075207156,1.5030447761194026,0.7386712711019162,0.05210185426324347,-0.015123367164179105,0.014546937052693993,0.0010260618274288706,-0.11916316815920384,0.1361747263284824,0.00960502462065395
ASN 329,R ASN 329,0.0,0.0,0.0,-2.1424577114427863,0.6770806513338563,0.04775758690010197,-5.715905472636811,3.9210968711135767,0.27657284873968285,5.983044776119406,2.660623613538832,0.18766592012594766,-0.5087960955223882,0.07071207511516585,0.0049876452170746115,-2.3841145034825857,1.5659392420697522,0.1104528379094836
ALA 330,R ALA 330,0.0,0.0,0.0,-0.20537313432835821,0.040901837040168997,0.0028849931436846026,-0.5252089552238802,0.5606121797100087,0.039542534315538724,0.715885572139303,0.5857792801181329,0.04131768470921308,-0.0009510805970149251,0.007839380130540682,0.0005529472406125876,-0.015647598009950258,0.06237600008239535,0.004399663819291313
ALA 331,R ALA 331,0.0,0.0,0.0,-0.08351741293532336,0.01217741753348021,0.0008589288069719891,-2.327870646766169,0.4889930492074638,0.03449091034438124,2.492522388059702,0.5101275138086044,0.03598162053937457,0.0,0.0,0.0,0.081134328358209,0.04434405136222391,0.003127788221775314
ILE 332,R ILE 332,0.0,0.0,0.0,-1.2906169154228855,0.5081451760204689,0.03584179721257335,-3.4333880597014934,0.6258152483213844,0.044141604174094844,3.8735373134328346,0.5330936089200496,0.03760152398939951,-0.2383124059701492,0.05487057588138311,0.0038702720137570117,-1.0887800676616903,0.41382204129568295,0.029188756257356577
ALA 333,R ALA 333,0.0,0.0,0.0,-0.34716417910447783,0.28455152443827614,0.020070717024841884,-1.8816766169154224,0.4924006275487949,0.0347312623887565,1.9967213930348264,0.48247957396513824,0.03403148522376345,-0.08267272835820896,0.09894573755862021,0.006979094219486821,-0.31479213134328354,0.3182496828053901,0.022447601851517146
THR 334,R THR 334,0.0,0.0,0.0,-0.06263681592039802,0.023953155730793124,0.001689525338069319,-2.02150248756219,0.6961434355286481,0.04910217202588747,2.258716417910448,0.7348157342914577,0.05182990566463964,0.0,0.0,0.0,0.17457711442786075,0.054790285604736345,0.0038646087742941248
ILE 335,R ILE 335,0.0,0.0,0.0,-0.053283582089552174,0.012292220534797563,0.0008670263863386496,-2.6214328358208974,0.2368455774940953,0.0167057989720958,2.7212537313432823,0.2388088398459561,0.016844276821362327,0.0,0.0,0.0,0.0465373134328359,0.025754289615098482,0.0018165675269562341
LYS 336,R LYS 336,0.0,0.0,0.0,-0.11421393034825875,0.17515550732490223,0.012354516918510838,-121.50139800995026,6.897310778910621,0.48649879191188605,121.81976119402984,7.202915822149994,0.5080545096552029,-0.017238985074626872,0.061770446878033965,0.004356951389504769,0.1869102686567183,0.28722960296496836,0.020259614119614626
THR 337,R THR 337,0.0,0.0,0.0,-0.021462686567164175,0.0066534583642826155,0.0004692987687544463,-1.4669004975124378,0.7186101635891908,0.050686852839906586,1.5367412935323386,0.7273666691424758,0.05130448912013169,0.0,0.0,0.0,0.048378109452736476,0.023152024473506887,0.0016330178960639054
LYS 338,R LYS 338,0.0,0.0,0.0,-0.015194029850746239,0.003117462320941845,0.00021988883806807005,-107.46053731343281,3.807162581927937,0.26853654360237716,107.49646268656713,3.8331901123822756,0.27037238405213654,0.0,0.0,0.0,0.02073134328358263,0.03499050991008562,0.0024680402761735726
ARG 339,R ARG 339,0.0,0.0,0.0,-0.01361194029850751,0.002031752109203195,0.00014330874427379337,-104.00813432835818,1.9067911381815663,0.13449467696743944,104.01723880597022,1.9103745361408073,0.13474743037148218,0.0,0.0,0.0,-0.00450746268656479,0.011506052658967736,0.000811574379884106
THR 340,R THR 340,0.0,0.0,0.0,-0.007631840796019901,0.0015074544767685666,0.00010632764062951256,0.11951243781094528,0.38583148061989486,0.027214454331547455,-0.08243283582089557,0.3855261271855701,0.027192916360928625,0.0,0.0,0.0,0.029447761194029927,0.011577491778587915,0.0008166133068665951
ILE 341,R ILE 341,0.0,0.0,0.0,-0.03328855721393037,0.00901884805872824,0.0006361404938318795,-0.2541144278606963,0.6392077277728838,0.045086236840753996,0.3295621890547264,0.6302805719410619,0.04445656381794778,0.0,0.0,0.0,0.042159203980099716,0.021906279963834232,0.0015451498532261527
GLN 342,R GLN 342,0.0,0.0,0.0,-0.03325373134328361,0.0056251300489078265,0.00039676608186315975,-0.44339303482587056,1.3699054910755153,0.09662568322707348,0.6083134328358205,1.3812275369123777,0.09742427876643157,0.0,0.0,0.0,0.13166666666666643,0.04066332259311523,0.0028681696317297716
PHE 343,R PHE 343,0.0,0.0,0.0,-0.23610945273631845,0.05068238784833345,0.003574860007006709,-1.894487562189054,0.36272366727375926,0.0255845548479699,1.8202388059701486,0.3546970576043798,0.025018401453919398,-0.001175964179104477,0.004470110973536538,0.00031529731775854075,-0.31153417313432813,0.1178660974306268,0.008313633508105501
VAL 344,R VAL 344,0.0,0.0,0.0,-0.23005472636815916,0.03162438114234955,0.0022306118592997585,2.5600497512437794,0.2607315531316669,0.018390585791742443,-2.3451393034825876,0.26708842983318093,0.0188389653029391,0.0,0.0,0.0,-0.01514427860696504,0.05176558413749924,0.0036512627823744484
ASP 345,R ASP 345,0.0,0.0,0.0,-0.2551741293532338,0.051919613787891505,0.00366212719623609,111.65882587064674,2.7980784886053645,0.19736123947660467,-111.1356915422885,2.732142909876708,0.1927105023380689,-0.0019116537313432847,0.005334585480079696,0.0003762726480797149,0.2660485452736334,0.12949466857354466,0.009133849675541194
TRP 346,R TRP 346,0.0,0.0,0.0,-5.012338308457711,0.6404612726514318,0.04517465507919058,3.4232288557213923,0.7361600838255863,0.05192472876964755,-1.7656567164179093,0.9343125850241427,0.06590132856882928,-0.5573094447761197,0.06922945022512765,0.004883068920459484,-3.9120756139303463,0.6611522718303567,0.046634085635049435
CYS 347,R CYS 347,0.0,0.0,0.0,-1.3369701492537314,0.3415178864578318,0.02408881439503262,-1.9703980099502485,1.989414196833632,0.14032245818634567,2.7649402985074603,2.1846310221415908,0.15409199137362595,-0.11070204179104477,0.05511824481269059,0.0038877412332452236,-0.653129902487562,0.37648200756166256,0.02655499334832623
PRO 348,R PRO 348,0.0,0.0,0.0,-3.346930348258708,0.5291171705995295,0.03732104765578841,-1.7778855721393032,0.9127482647841426,0.0643802986948038,2.9620099502487576,0.8486500898635203,0.05985916202832395,-0.717282376119403,0.07711105928554053,0.005438994760126847,-2.880088346268656,0.5515435652732745,0.03890288357205248
THR 349,R THR 349,0.0,0.0,0.0,-1.3471641791044777,0.43049930274291626,0.030365079581989942,-0.021343283582089638,1.5754228419419978,0.11112175946872815,0.45325870646766164,1.3944526245540538,0.09835710452517178,-0.22890286567164178,0.04284539225913694,0.003022080958972416,-1.1441516218905479,0.4475749437699607,0.031569502435630045
GLY 350,R GLY 350,0.0,0.0,0.0,-1.3101393034825872,0.2777696180183166,0.019592358228793714,-4.921199004975125,0.8381717667911359,0.05912007810425832,5.326144278606968,0.7353619300986421,0.051868431346439425,-0.13987060298507464,0.03367086848532143,0.002374959946827291,-1.0450646328358204,0.45116252581855804,0.03182255096258116
PHE 351,R PHE 351,0.0,0.0,0.0,-1.6446666666666672,0.24190073070528734,0.017062361987596582,2.966069651741292,1.2600410579760701,0.0888764436045251,-1.9813681592039811,0.9232597419068793,0.06512172112527582,-0.1553589850746269,0.040167249281277094,0.002833179318164823,-0.8153241592039797,0.40154433366808157,0.028322753532564346
LYS 352,R LYS 352,0.0,0.0,0.0,-2.1995124378109443,1.0107979612672446,0.07129619104986602,-267.4115522388057,4.129346331202598,0.29126163310755393,259.6629353233832,3.344250864022264,0.23588526852694333,-0.6380475940298508,0.044839135153253044,0.003162708739923819,-10.586176947263679,1.810774369307347,0.12772217627000557
VAL 353,R VAL 353,0.0,0.0,0.0,-0.6511492537313435,0.07397207764141171,0.005217588066032159,4.763547263681591,0.5640707137887991,0.03978648050051596,-4.172910447761192,0.5667997461003548,0.039978971598165186,-0.041757456716417896,0.020334861448417507,0.0014343105371733315,-0.10226989452736306,0.13300803499907407,0.009381663436056389
GLY 354,R GLY 354,0.0,0.0,0.0,-0.12018407960199001,0.008599487736313102,0.0006065610973438228,-2.0902537313432843,0.306623953815157,0.02162758615407503,2.2669601990049753,0.3094311076090768,0.021825587516233248,0.0,0.0,0.0,0.056522388059701424,0.04381849431516806,0.00309071828587287
ILE 355,R ILE 355,0.0,0.0,0.0,-0.40488557213930365,0.08101416767440116,0.005714298799157223,3.106407960199005,0.2527429873370907,0.017827115805722216,-2.8556915422885574,0.26711751262385197,0.018841016644828776,-0.0010650985074626867,0.002477264015448611,0.00017473273126209445,-0.15523425273631786,0.09438389013961249,0.006657326311765525
ASN 356,R ASN 356,0.0,0.0,0.0,-0.080502487562189,0.005395893387921826,0.00038059697448110586,1.4242139303482593,0.5790690839485825,0.04084438396423872,-1.0161442786069654,0.5637135965937649,0.039761291395729446,0.0,0.0,0.0,0.3275671641791049,0.036915888210983856,0.0026038459905143576
TYR 357,R TYR 357,0.0,0.0,0.0,-0.2958955223880595,0.05015016286785618,0.0035373197513437022,-2.844373134328358,1.245103626159388,0.08782283840011675,3.278616915422888,1.2379815129397178,0.08732048326660245,-0.04007749253731344,0.03960686329329206,0.00279365273818344,0.09827076616915381,0.06132338231189807,0.004325417886331802
GLU 358,R GLU 358,0.0,0.0,0.0,-0.02541293532338306,0.002071755532360788,0.00014613036818814782,126.8896666666666,2.2852094264483847,0.161186245026411,-126.67881094527363,2.2549755917723733,0.15905371475247918,0.0,0.0,0.0,0.1854427860696523,0.03471114578905482,0.002448335450373846
PRO 359,R PRO 359,0.0,0.0,0.0,-0.012532338308457706,0.0008923104366746124,6.293872544933092e-05,0.9323731343283581,0.24809750746144948,0.017499448919337926,-0.9145671641791052,0.24924047153933723,0.017580067389480127,0.0,0.0,0.0,0.005273631840795872,0.006297733244879768,0.0004442078534122889
PRO 360,R PRO 360,0.0,0.0,0.0,-0.00786069651741296,0.0006312725144501269,4.4526530047943064e-05,-0.7185970149253733,0.2564648139357694,0.01808963321315861,0.7068258706467656,0.2569547737416465,0.01812419231326084,0.0,0.0,0.0,-0.01963184079601995,0.004745648029345893,0.0003347322031907122
THR 361,R THR 361,0.0,0.0,0.0,-0.004009950248756236,0.0004230903806063296,2.984249450726203e-05,-0.2633233830845768,0.3378671467547804,0.0238313110706138,0.2670945273631841,0.3380780563111202,0.023846187483704494,0.0,0.0,0.0,-0.00023880597014886316,0.0021631666871927955,0.00015257801391828062
VAL 362,R VAL 362,0.0,0.0,0.0,-0.002253731343283581,0.00045744097568050165,3.226539867103215e-05,0.36055721393034856,0.253890402100601,0.017908048203023556,-0.3604875621890544,0.2537312816310533,0.017896824710464672,0.0,0.0,0.0,-0.0021840796019900613,0.0012816909204461627,9.040350716224722e-05
VAL 363,R VAL 363,0.0,0.0,0.0,-0.0016069651741293597,0.0004884244583592089,3.445080503817785e-05,-0.2472189054726369,0.15860496262710772,0.011187131504244725,0.24630348258706458,0.15838583294418684,0.011171675288129453,0.0,0.0,0.0,-0.0025223880597013276,0.0008757349542562985,6.176958106388102e-05
PRO 364,R PRO 364,0.0,0.0,0.0,-0.0010000000000000022,0.00024433888871260386,1.723433639371971e-05,0.04580099502487566,0.38737474650248654,0.027323307913986475,-0.0463283582089551,0.3866972946033156,0.027275524141282943,0.0,0.0,0.0,-0.0015273631840794447,0.0008980340675635349,6.334243924476036e-05
GLY 365,R GLY 365,0.0,0.0,0.0,-0.00036815920398010067,0.0004823048874983959,3.4019163790416804e-05,-0.3454328358208956,0.19241804281411792,0.013572122291103014,0.3449502487562189,0.19200807796138622,0.01354320559994997,0.0,0.0,0.0,-0.0008507462686567001,0.0008682411684925293,6.124101017041522e-05
GLY 366,R GLY 366,0.0,0.0,0.0,-0.0004776119402984975,0.0004994985233039153,3.5231909354026055e-05,-1.025393034825871,0.22529074581635744,0.015890783985508156,1.023865671641791,0.22488616659554858,0.015862247167541654,0.0,0.0,0.0,-0.0020049751243781957,0.0008949694257421036,6.312627607746801e-05
ASP 367,R ASP 367,0.0,0.0,0.0,-0.0010000000000000302,0.00017277368511628023,1.218651613325022e-05,88.8860497512438,1.3904653602048513,0.09807586458237386,-88.86101492537314,1.388076712569869,0.09790738236865727,0.0,0.0,0.0,0.024034825870648265,0.0024805273661991137,0.00017496291027658205
LEU 368,R LEU 368,0.0,0.0,0.0,-0.0022089552238805945,0.00040656234244400936,2.867669658160841e-05,-0.9713333333333339,0.22172232496165184,0.015639086984967656,0.9707263681592044,0.22128759286832062,0.015608423347357236,0.0,0.0,0.0,-0.002815920398010027,0.0009624519235299545,6.788612447365283e-05
ALA 369,R ALA 369,0.0,0.0,0.0,-0.0014079601990049703,0.0004914556694482523,3.466461018341772e-05,1.1512338308457717,0.13602044786927045,0.009594142657171293,-1.1471194029850753,0.13571955160624033,0.00957291907117564,0.0,0.0,0.0,0.0027064676616915095,0.000929563081552498,6.556632442370631e-05
LYS 370,R LYS 370,0.0,0.0,0.0,-0.0034278606965174136,0.0005695594007149657,4.0173622626535165e-05,-101.56366666666668,4.1082202200526465,0.289771512119578,101.52630845771148,4.1047376782601175,0.2895258725610375,0.0,0.0,0.0,-0.040786069651739566,0.006162719320881637,0.00043468470547509405
VAL 371,R VAL 371,0.0,0.0,0.0,-0.004880597014925366,0.00045238081280277566,3.19084823008987e-05,0.2529701492537315,0.224125140738211,0.015808568542338846,-0.23007960199004962,0.22459620733683472,0.01584179501835051,0.0,0.0,0.0,0.0180099502487563,0.003549213422425045,0.00025034221272539966
GLN 372,R GLN 372,0.0,0.0,0.0,-0.012666666666666675,0.001821194549027202,0.00012845715907819138,1.1081691542288554,1.1755162224730435,0.08291452138920219,-1.0417611940298506,1.176541001853042,0.08298680375349261,0.0,0.0,0.0,0.0537412935323384,0.012519943744347374,0.0008830887430871703
ARG 373,R ARG 373,0.0,0.0,0.0,-0.03299004975124382,0.004030962318287701,0.00028432215988954414,-118.97502487562178,1.7922000222639642,0.12641204284455693,119.06813432835817,1.821918964529193,0.12850825540803035,0.0,0.0,0.0,0.060119402985075635,0.0473236519246375,0.0033379530411461376
ALA 374,R ALA 374,0.0,0.0,0.0,-0.009313432835820897,0.0006663695781195268,4.7002086046815196e-05,1.556278606965173,0.12581551680420192,0.008874342318482761,-1.52139303482587,0.1283689480254472,0.009054447470212945,0.0,0.0,0.0,0.025572139303482705,0.011772977740407068,0.0008304018234796992
VAL 375,R VAL 375,0.0,0.0,0.0,-0.019467661691542272,0.00108824520072026,7.675889813071956e-05,-2.297398009950249,0.10724909767107134,0.007564768084708077,2.39971144278607,0.11016665944894272,0.007770557025609896,0.0,0.0,0.0,0.08284577114427838,0.01719455816168283,0.0012128106215968661
CYS 376,R CYS 376,0.0,0.0,0.0,-0.01723880597014926,0.0008479924006769003,5.981277220988594e-05,2.1161641791044787,0.4951802806641753,0.03492732400261062,-2.046353233830847,0.48954411689860444,0.034529779662379974,0.0,0.0,0.0,0.0525721393034826,0.02492089015404824,0.0017577840613451634
MET 377,R MET 377,0.0,0.0,0.0,-0.030348258706467648,0.0019744914208173776,0.0001392698867223952,-1.566199004975124,0.6049586558785603,0.042670493569965294,1.7243830845771133,0.6146462377049231,0.043353802906914936,0.0,0.0,0.0,0.12783582089552242,0.035092881880154546,0.002475261038201065
LEU 378,R LEU 378,0.0,0.0,0.0,-0.04889054726368156,0.003401486388441549,0.00023992235114899435,1.1615323383084577,0.44689274392870143,0.03152138376891288,-1.178900497512438,0.48383740746807047,0.03412725941459937,0.0,0.0,0.0,-0.06625870646766148,0.06596412967891666,0.004652750967295191
SER 379,R SER 379,0.0,0.0,0.0,-0.03768656716417911,0.0044694951306720465,0.00031525387955208805,-1.479611940298508,0.49034664219220253,0.03458638543212548,1.6120398009950248,0.5101602308122868,0.035983928218885707,0.0,0.0,0.0,0.09474129353233832,0.03518710098798585,0.002481906741664957
ASN 380,R ASN 380,0.0,0.0,0.0,-0.11626368159203979,0.01540643802812772,0.0010866863519137075,-1.4873283582089567,0.3364726917305262,0.023732953796826828,1.7419950248756217,0.3803353782850721,0.02682678916292971,0.0,0.0,0.0,0.13840298507462498,0.06035147296957033,0.004256864686969513
THR 381,R THR 381,0.0,0.0,0.0,-0.0320049751243781,0.0033672368057280867,0.00023750657184780165,-0.5394626865671642,0.2411990360176981,0.01701286826044035,0.6043582089552233,0.24672169154612159,0.017402406346927423,0.0,0.0,0.0,0.03289054726368185,0.017909611644386706,0.0012632466055098263
THR 382,R THR 382,0.0,0.0,0.0,-0.03449751243781095,0.004550571970074063,0.0003209725988740765,-0.6098756218905471,0.271712130834314,0.019165096025958124,0.6328258706467665,0.27909114138817814,0.019685571300312364,0.0,0.0,0.0,-0.01154726368159215,0.015357076738279019,0.0010832046749749168
ALA 383,R ALA 383,0.0,0.0,0.0,-0.00722388059701491,0.0006944175881541962,4.898044013796639e-05,-1.2533631840796016,0.07184603796975826,0.005067628789877938,1.2800298507462686,0.07468200649424667,0.005267662586424025,0.0,0.0,0.0,0.019442786069651653,0.007065997353946341,0.0004983970255274507
ILE 384,R ILE 384,0.0,0.0,0.0,-0.010756218905472632,0.0009385463682811686,6.619995661471316e-05,-1.1863880597014917,0.1508283220850874,0.010638609573002498,1.2096268656716416,0.15112047539697235,0.01065921647877216,0.0,0.0,0.0,0.012482587064676715,0.006442315432588233,0.00045440589463542993
ALA 385,R ALA 385,0.0,0.0,0.0,-0.0051094527363184355,0.0005798955121227251,4.090267571318407e-05,-0.6284975124378112,0.1362527328450398,0.009610526776100166,0.631810945273632,0.13486729825612623,0.009512805754765262,0.0,0.0,0.0,-0.0017960199004975223,0.003549673670041134,0.00025037467608922143
GLU 386,R GLU 386,0.0,0.0,0.0,-0.003343283582089565,0.0004953185458568724,3.4937076477360104e-05,89.77652736318413,0.9868351394884519,0.06960598392133878,-89.76357711442782,0.9848011064119242,0.06946251429003476,0.0,0.0,0.0,0.009606965174126441,0.0031700952233548576,0.00022360127676476326
ALA 387,R ALA 387,0.0,0.0,0.0,-0.0020895522388059687,0.0003758112928959146,2.6507684783428494e-05,-1.0790398009950246,0.12197617583203463,0.008603536086232313,1.0812985074626864,0.12186425221500309,0.00859564160297389,0.0,0.0,0.0,0.0001691542288556942,0.0020759805645939934,0.00014642837898440307
TRP 388,R TRP 388,0.0,0.0,0.0,-0.009268656716417974,0.0008738675324359997,6.163786328449038e-05,-1.4400597014925376,0.1688621752989023,0.011910619503142681,1.4384577114427852,0.16819382757569948,0.011863477889499664,0.0,0.0,0.0,-0.010870646766168635,0.004518968763575511,0.0003187434805589937
ALA 389,R ALA 389,0.0,0.0,0.0,-0.0016218905472637306,0.00048491514153278217,3.420327691435996e-05,-0.6436467661691541,0.0886200992553601,0.006250779848672208,0.643945273631841,0.08851439430990458,0.006243323996687046,0.0,0.0,0.0,-0.0013233830845772604,0.00107430435551156,7.577558672578757e-05
ARG 390,R ARG 390,0.0,0.0,0.0,-0.0021194029850746363,0.00035361901778936086,2.4942362388194935e-05,-89.46308955223876,1.387559865393091,0.09787092677963634,89.45230348258713,1.3868733733346315,0.09782250536326073,0.0,0.0,0.0,-0.012905472636813064,0.0022229065058682962,0.0001567917358377758
LEU 391,R LEU 391,0.0,0.0,0.0,-0.0018606965174129155,0.00036034465596475925,2.5416752328281783e-05,-1.1424925373134327,0.07913054390774081,0.005581438222583129,1.1438955223880591,0.07908697919669772,0.0055783654047890895,0.0,0.0,0.0,-0.0004577114427862402,0.0011283117033068519,7.958497132494355e-05
ASP 392,R ASP 392,0.0,0.0,0.0,-0.0013731343283581903,0.0004836373655527967,3.4113149545806745e-05,85.80474129353237,0.9752803514434137,0.06879097201236448,-85.79788059701491,0.9735877516279012,0.068671585226437,0.0,0.0,0.0,0.005487562189050669,0.0023502078932858966,0.00016577088338854795
HID 393,R HID 393,0.0,0.0,0.0,-0.0010696517412935294,0.00035284822341285485,2.4887994744775237e-05,-1.011825870646766,0.3831482761539783,0.027025195680898808,1.0115024875621892,0.3830808356087882,0.027020438791610715,0.0,0.0,0.0,-0.0013930348258701752,0.0007852820539527097,5.53895253967979e-05
LYS 394,R LYS 394,0.0,0.0,0.0,-0.000880597014925391,0.00032426210421493667,2.287168535970895e-05,-84.76548756218897,1.5496816977321746,0.10930611914716988,84.75362189054727,1.547944146574294,0.10918356173801577,0.0,0.0,0.0,-0.012746268656713786,0.002009999506810248,0.00014177443400065532
PHE 395,R PHE 395,0.0,0.0,0.0,-0.001019900497512447,0.00019850683923640364,1.4001592877334488e-05,-0.8053880597014926,0.06981331650130518,0.004924251672274434,0.8048159203980095,0.06974631319470008,0.004919525623418241,0.0,0.0,0.0,-0.0015920398009949268,0.0006330344817876082,4.4650809641620906e-05
ASP 396,R ASP 396,0.0,0.0,0.0,-0.0005422885572138971,0.0004982084683430549,3.5140915892940095e-05,77.93039800995025,1.0069038701770878,0.07102152304204641,-77.92589552238806,1.0062114472858825,0.07097268329698322,0.0,0.0,0.0,0.003960199004973672,0.0013114148525999886,9.250007168532518e-05
LEU 397,R LEU 397,0.0,0.0,0.0,-0.0004079601990049926,0.0004914556694482387,3.4664610183416766e-05,-0.6649701492537313,0.05172698233004452,0.003648540020809208,0.664641791044776,0.05168687819830584,0.003645711293459239,0.0,0.0,0.0,-0.0007363184079603267,0.0007159340544060802,5.0498094651919986e-05
MET 398,R MET 398,0.0,0.0,0.0,-0.00037313432835820544,0.00048363736555282085,3.4113149545808446e-05,-0.965716417910448,0.19416729766285554,0.01369550521496066,0.9652636815920397,0.1941440074948177,0.01369386245316885,0.0,0.0,0.0,-0.0008258706467662892,0.0007360830604117123,5.19192959569181e-05
TYR 399,R TYR 399,0.0,0.0,0.0,-0.0006567164179104926,0.0004748051856891907,3.349017561127983e-05,-0.6041144278606962,0.17514563049470805,0.012353820260623233,0.6038557213930349,0.17501628660418503,0.012344697046011382,0.0,0.0,0.0,-0.0009154228855716831,0.0007840518216157878,5.530275149826437e-05
ALA 400,R ALA 400,0.0,0.0,0.0,-0.00020398009950248222,0.00040295436281225996,2.8422209320072255e-05,-0.31387064676616927,0.09320380057631822,0.0065740892117865145,0.31379104477611947,0.09314518768812292,0.006569954977414379,0.0,0.0,0.0,-0.00028358208955224073,0.0006868915521793898,4.8449594490004014e-05
LYS 401,R LYS 401,0.0,0.0,0.0,-0.000243781094527354,0.0004293621693610072,3.0284872377432337e-05,-69.57436815920398,1.2457167385949093,0.08786608401695907,69.57151243781097,1.2455059716691192,0.08785121766425168,0.0,0.0,0.0,-0.003099502487560869,0.0007854711494434022,5.540286316433176e-05
ARG 402,R ARG 402,0.0,0.0,0.0,-0.0003631840796019738,0.0004809172526803594,3.392128757688532e-05,-76.19808457711441,0.6755481782298218,0.047649494581566774,76.1926517412935,0.6749107832047075,0.047604536202913335,0.0,0.0,0.0,-0.005796019900495635,0.0010987030253483516,7.749653620600381e-05
ALA 403,R ALA 403,0.0,0.0,0.0,-0.00017412935323382769,0.0003792206766200828,2.6748164169690665e-05,0.7042189054726365,0.056704539648185795,0.003999629844012791,-0.7038507462686571,0.056643843328333096,0.003995348655702106,0.0,0.0,0.0,0.00019402985074621636,0.0007242523536349633,5.108482224116925e-05
PHE 404,R PHE 404,0.0,0.0,0.0,-0.00028855721393035184,0.000453091545075726,3.195861349017618e-05,0.4965820895522388,0.1065750126017194,0.0075172217898697635,-0.4962437810945274,0.10652248623302712,0.007513516865482357,0.0,0.0,0.0,4.975124378100509e-05,0.0007244915443413709,5.1101693452781116e-05
VAL 405,R VAL 405,0.0,0.0,0.0,-0.00024378109452736618,0.00042936216936102854,3.0284872377433845e-05,0.35028358208955246,0.07774844100501765,0.005483952200273007,-0.3499452736318408,0.07771937009273568,0.005481901696220297,0.0,0.0,0.0,9.452736318408465e-05,0.0006661838304983322,4.698898441978862e-05
HIE 406,R HIE 406,0.0,0.0,0.0,-0.00019402985074621856,0.0003954519790892046,2.7893031973317652e-05,0.6650696517412938,0.148419819801227,0.010468726920331864,-0.6647313432835822,0.14833660613311425,0.010462857480733579,0.0,0.0,0.0,0.00014427860696533277,0.0007011572537720276,4.945581949755543e-05
TRP 407,R TRP 407,0.0,0.0,0.0,-0.0003830845771143967,0.00048613864677831304,3.4289576320451475e-05,0.21792537313432844,0.13131656105362444,0.009262356062880195,-0.21771641791044774,0.13125738710926207,0.00925818225465729,0.0,0.0,0.0,-0.0001741293532337962,0.000807013635661631,5.6922352985203954e-05
TYR 408,R TYR 408,0.0,0.0,0.0,-0.0006567164179104903,0.00047480518568919017,3.34901756112798e-05,-0.04632338308457706,0.2889374424890911,0.020380075831707627,0.04621890547263687,0.28874296414644574,0.020366358387071192,0.0,0.0,0.0,-0.0007611940298506668,0.0007482560601203888,5.27779131545544e-05
VAL 409,R VAL 409,0.0,0.0,0.0,-0.00029850746268656966,0.00045760327512704534,3.227684639133974e-05,0.24913930348258734,0.09378598744114597,0.006615153507058187,-0.24893034825870655,0.09371861729793565,0.00661040158354287,0.0,0.0,0.0,-8.955223880576366e-05,0.0007477597044701568,5.2742902926374617e-05
GLY 410,R GLY 410,0.0,0.0,0.0,-0.00011442786069651862,0.0003183302143889863,2.2453282111459915e-05,-0.08205472636815925,0.07259100988736422,0.005120175057480051,0.08196517412935324,0.07258636154048564,0.005119847188370872,0.0,0.0,0.0,-0.0002039800995025137,0.0006333862870782275,4.467562407355833e-05
GLU 411,R GLU 411,0.0,0.0,0.0,-0.00035820895522388756,0.0004794739822152035,3.381948712737573e-05,78.64454726368153,0.6941337054276928,0.048960416594310684,-78.63405472636812,0.6935828617166941,0.04892156307465306,0.0,0.0,0.0,0.01013432835821252,0.0010399319111102292,7.335114142930537e-05
GLY 412,R GLY 412,0.0,0.0,0.0,-0.00014925373134328703,0.0003563383995914507,2.5134172791389907e-05,0.4329651741293534,0.16733383019418738,0.01180281835122972,-0.43257711442786095,0.16723738683635417,0.011796015761267086,0.0,0.0,0.0,0.00023880597014928708,0.0006785165023375475,4.785886402114995e-05
MET 413,R MET 413,0.0,0.0,0.0,-0.0005920398009950613,0.0004914556694482467,3.466461018341733e-05,-0.8468457711442785,0.21929883991618515,0.015468147529775777,0.8460895522388063,0.21909772448822729,0.015453961941236617,0.0,0.0,0.0,-0.0013482587064678943,0.00081534380791836,5.750991803326703e-05
GLU 414,R GLU 414,0.0,0.0,0.0,-0.0004427860696517516,0.0004967157800735909,3.5035629780269105e-05,80.55832338308457,1.86917612412098,0.13184151844163003,-80.54780597014921,1.8673999396206835,0.131716236046606,0.0,0.0,0.0,0.010074626865669407,0.002049002423232297,0.00014452548761105448
GLU 415,R GLU 415,0.0,0.0,0.0,-0.00038308457711443817,0.00048613864677836557,3.428957632045518e-05,76.75479104477608,0.8049542900561024,0.05677709794576423,-76.74812935323378,0.8042123758457808,0.05672476735220487,0.0,0.0,0.0,0.006278606965177101,0.001125016329238008,7.935253355973622e-05
GLY 416,R GLY 416,0.0,0.0,0.0,-0.0002985074626865652,0.0004576032751270386,3.2276846391339266e-05,0.7174527363184082,0.08727265564230482,0.0061557385041636865,-0.7169552238805968,0.0870887520373192,0.006142766944011966,0.0,0.0,0.0,0.0001990049751243783,0.0008226876262126609,5.802791103702176e-05
GLU 417,R GLU 417,0.0,0.0,0.0,-0.00090049751243782,0.00029933550162172,2.111349837397145e-05,88.34667164179106,1.6620412108923643,0.1172313481479245,-88.32773631840796,1.6593558017317138,0.11704193399009938,0.0,0.0,0.0,0.01803482587064705,0.002837871302031606,0.0002001680081258925
PHE 418,R PHE 418,0.0,0.0,0.0,-0.0009651741293532225,0.0002313299092051741,1.6316753727483714e-05,0.8437562189054724,0.11376354666973976,0.008024261888802597,-0.8435323383084575,0.11370429571780515,0.008020082648884345,0.0,0.0,0.0,-0.0007412935323385781,0.0006561885410469221,4.628397106040964e-05
SER 419,R SER 419,0.0,0.0,0.0,-0.0007412935323383108,0.00043792400168488375,3.088877746676862e-05,0.5780547263681591,0.31341797627257467,0.022106799549513473,-0.5782487562189057,0.31322104129098344,0.022092908826926015,0.0,0.0,0.0,-0.0009353233830844415,0.0008047100277470157,5.675986901088084e-05
GLU 420,R GLU 420,0.0,0.0,0.0,-0.0019203980099502273,0.00045013192184146773,3.1749857762888445e-05,93.91548258706469,1.9264969500237425,0.1358846177664208,-93.88625870646767,1.9198915969423165,0.1354187120827026,0.0,0.0,0.0,0.02730348258706213,0.006680515800008617,0.00047120725312101744
ALA 421,R ALA 421,0.0,0.0,0.0,-0.0012437810945273432,0.0004407971429519718,3.109143322641691e-05,0.8939353233830841,0.0955881026549557,0.006742264913591463,-0.8924875621890549,0.09536862806203651,0.006726784369400674,0.0,0.0,0.0,0.00020398009950254684,0.0008939732316506862,6.305600996397546e-05
ARG 422,R ARG 422,0.0,0.0,0.0,-0.0023781094527363317,0.0004849151415327564,3.420327691435814e-05,-86.49482587064676,1.0323459419265755,0.0728160684187325,86.4903432835821,1.031011070469124,0.0727219138457077,0.0,0.0,0.0,-0.006860696517413313,0.0031003927712167176,0.0002186848448617402
GLU 423,R GLU 423,0.0,0.0,0.0,-0.0028059701492537223,0.0005251525995748858,3.704140837668917e-05,91.03255223880602,1.951065533220215,0.1376175520109697,-91.01398507462692,1.9438396620118346,0.1371078783532107,0.0,0.0,0.0,0.015761194029854736,0.007349328095131945,0.0005183816351407741
ASP 424,R ASP 424,0.0,0.0,0.0,-0.00483582089552237,0.0007247648084882626,5.112096801957926e-05,101.49068159203982,1.5763175072545232,0.11118486429431321,-101.42332835820892,1.5665837984799165,0.11049830141329188,0.0,0.0,0.0,0.06251741293532438,0.01083485004033814,0.0007642313974437864
MET 425,R MET 425,0.0,0.0,0.0,-0.0044477611940298605,0.000544997569656844,3.8441164641104596e-05,1.0704676616915425,0.20122690887336617,0.014193451796660648,-1.0665373134328358,0.20132353074241768,0.014200266977833805,0.0,0.0,0.0,-0.0005174129353234353,0.0018449730744388771,0.00013013436694326214
ALA 426,R ALA 426,0.0,0.0,0.0,-0.0029900497512437953,0.0004459887528560152,3.145762115492342e-05,0.4269203980099502,0.12920223505853284,0.009113223005766823,-0.4234577114427857,0.12995544377172974,0.009166350252134815,0.0,0.0,0.0,0.0004726368159204683,0.0020199250053656768,0.00014247452468978356
ALA 427,R ALA 427,0.0,0.0,0.0,-0.006791044776119446,0.0009066473163276287,6.394997097016566e-05,0.3588358208955222,0.18889734480946932,0.013323791400868912,-0.3392388059701492,0.18829571504694945,0.013281355709332568,0.0,0.0,0.0,0.012805970149253726,0.005559910176723876,0.00039216582677197904
LEU 428,R LEU 428,0.0,0.0,0.0,-0.015368159203980103,0.0019171343390999732,0.00013522423010961374,0.6674626865671641,0.15862270969376896,0.01118838328581111,-0.638577114427861,0.15898044334696382,0.011213615872203719,0.0,0.0,0.0,0.01351741293532366,0.008021795265229156,0.0005658138121644647
GLU 429,R GLU 429,0.0,0.0,0.0,-0.008786069651741253,0.0008219652309677531,5.7976957205130475e-05,94.45326368159203,1.2658579161225316,0.08928673314369288,-94.4284975124378,1.2603243526454735,0.08889642566983107,0.0,0.0,0.0,0.015980099502488215,0.008330224414505233,0.0005875687269889524
LYS 430,R LYS 430,0.0,0.0,0.0,-0.022109452736318393,0.0024873731271438646,0.00017544577302354167,-96.08155223880598,1.7306546135923981,0.12207096442628544,96.19073631840801,1.719075316961031,0.12125422381491935,0.0,0.0,0.0,0.0870746268656707,0.021436691541932743,0.0015120276397615354
ASP 431,R ASP 431,0.0,0.0,0.0,-0.049427860696517424,0.006852825244476979,0.00048336102424369643,107.98814925373138,2.6190476693127884,0.1847333791274455,-107.71554726368166,2.5951423831920075,0.18304723025133168,0.0,0.0,0.0,0.22317412935323172,0.05088798084411396,0.003589361418829211
TYR 432,R TYR 432,0.0,0.0,0.0,-0.04196019900497515,0.004624013457799607,0.00032615276201301103,0.0182786069651739,0.19789210586134726,0.01395823292823269,-0.007965174129353235,0.2003034607766402,0.014128316790010788,0.0,0.0,0.0,-0.03164676616915458,0.016833383143319943,0.0011873353000208752
GLU 433,R GLU 433,0.0,0.0,0.0,-0.04767164179104477,0.008873440822527055,0.0006258842581750172,95.26761194029851,1.767053408901413,0.12463833749566025,-95.17278109452741,1.759221065712331,0.12408588660262837,0.0,0.0,0.0,0.047159203980100414,0.027870605913641593,0.001965840969250982
GLU 434,R GLU 434,0.0,0.0,0.0,-0.346,0.10791520533404227,0.007611751696684713,96.0530447761194,3.3563743324729876,0.2367403920590151,-95.42828358208956,3.356128055742962,0.23672302103783394,-0.052716107462686596,0.02705265004703891,0.0019081468108035795,0.22604508656716601,0.10505579175855023,0.007410064213744727
VAL 435,R VAL 435,0.0,0.0,0.0,-0.523606965174129,0.19295886642129512,0.01361026904713054,0.22970646766169153,0.39608501827191495,0.027937683114536798,0.22906467661691546,0.4575115916711318,0.0322703795389722,-0.020241922388059698,0.02337966298762393,0.0016490742788572077,-0.085077743283582,0.13691743740709994,0.009657411420969198
GLY 436,R GLY 436,0.0,0.0,0.0,-0.12723880597014925,0.03839261286956668,0.0027080061168905257,0.6058407960199003,0.4003496413768972,0.028238486435575652,-0.45327860696517397,0.36971462975217223,0.026077659321447955,0.0,0.0,0.0,0.025323383084577045,0.04274184802549307,0.0030147775118476022
VAL 437,R VAL 437,0.0,0.0,0.0,-1.4524776119402985,0.3961281775901138,0.0279407273381243,0.2281741293532337,1.7118398221341107,0.12074387135944575,0.5393830845771141,1.2872528029176475,0.09079581210396549,-0.18607622686567157,0.03252290992523084,0.0022939891930725664,-0.8709966248756218,0.5357323458375568,0.037787646141016304
ASP 438,R ASP 438,0.0,0.0,0.0,-0.3531393034825871,0.5929680555669911,0.041824741833837484,89.10290049751241,3.225452861113429,0.22750590347449295,-90.50654228855721,2.8815393515073193,0.2032481148509716,-0.07219737313432832,0.02296541237691313,0.0016198552936440467,-1.8289784676616934,0.7956743575440792,0.056122541974482305
SER 439,R SER 439,0.0,0.0,0.0,-2.8985771144278596,0.4634849445285368,0.032691707363966906,-3.4052487562189047,2.0404972708263327,0.14392558041487885,5.4825223880596985,2.122771693431522,0.14972877074306565,-0.4940767164179106,0.051461494419866964,0.0036298139474584884,-1.3153801990049754,0.5564167902690337,0.03924661436063761
VAL 440,R VAL 440,0.0,0.0,0.0,-0.9248557213930347,0.4015412273890889,0.028322534432537433,102.47975621890544,4.036974775569325,0.2847462459279572,-101.73634328358204,3.976391542352421,0.280473034133549,-0.13545836417910442,0.09760997202430191,0.006884876583142178,-0.3169011502487556,0.5056201378356412,0.035663694751218965
gtp 441,R gtp 441,0.0,0.0,0.0,-0.003129353233830753,0.0003774542634505099,2.6623570991195348e-05,341.34329850746286,2.0918872933545583,0.14755035312379472,-341.29179104477623,2.089632274063261,0.14739129632671538,0.0,0.0,0.0,0.04837810945274616,0.005535621274395607,0.0003904526196948528
Mg+ 442,R Mg+ 442,0.0,0.0,0.0,-1.990049751243562e-05,0.00013965839649369806,9.850743768467175e-06,-168.40146268656716,1.0280500596947404,0.07251306024888554,168.36809950248752,1.0266812204486102,0.07241650977277822,0.0,0.0,0.0,-0.03338308457711207,0.0017154586691526157,0.0001209991251473423
MET 443,R MET 443,0.0,0.0,0.0,-0.00024378109452736284,0.00042936216936102274,3.0284872377433435e-05,-74.57773631840797,0.3709140855102145,0.0261622624074831,74.56972139303485,0.3706709554315094,0.0261451133339733,0.0,0.0,0.0,-0.008258706467661957,0.0007808251270349671,5.507515801063471e-05
ARG 444,R ARG 444,0.0,0.0,0.0,-0.00024378109452734517,0.0004293621693609916,3.028487237743124e-05,-75.85612935323388,0.42663299755745415,0.030092371440776235,75.84731840796026,0.42630537964920934,0.03006926305525051,0.0,0.0,0.0,-0.00905472636815804,0.0008357616657502793,5.895008268396387e-05
GLU 445,R GLU 445,0.0,0.0,0.0,-0.0001542288557213871,0.0003611679883160366,2.5474825714718585e-05,69.25963681592039,0.4284801236422523,0.030222657669361278,-69.25476616915425,0.4282525525948344,0.030206606045302023,0.0,0.0,0.0,0.004716417910451192,0.0007425779383339818,5.237740932371906e-05
ILE 446,R ILE 446,0.0,0.0,0.0,-8.457711442784917e-05,0.0002782513722210479,1.962633855027551e-05,0.01183084577114427,0.04646799833685461,0.0032775998904625036,-0.011880597014925377,0.046456481231360945,0.00327678753647577,0.0,0.0,0.0,-0.00013432835820916358,0.0006362715334826714,4.487913366376296e-05
VAL 447,R VAL 447,0.0,0.0,0.0,-6.96517412935335e-05,0.0002545591802082835,1.795522017364716e-05,0.2340497512437812,0.054708431253206374,0.0038588352134950633,-0.23394527363184073,0.05474419926607188,0.0038613580946013294,0.0,0.0,0.0,3.4825870646761507e-05,0.0006016404560328459,4.243644579859356e-05
HID 448,R HID 448,0.0,0.0,0.0,-7.960199004976899e-05,0.00027067603002464626,1.9092015109589455e-05,0.11557213930348251,0.12360089044705103,0.008718134619304634,-0.11549751243781102,0.12349665632382625,0.008710782511120688,0.0,0.0,0.0,-4.975124378150883e-06,0.000610826961172952,4.308441191115719e-05
ILE 449,R ILE 449,0.0,0.0,0.0,-4.975124378109181e-05,0.00021743058092946234,1.533637070121844e-05,0.191860696517413,0.038983610505853125,0.0027496918760642696,-0.19185572139303478,0.03892158310558256,0.0027453168005798743,0.0,0.0,0.0,-4.4776119402898396e-05,0.000617316512208849,4.3542149548363253e-05
GLN 450,R GLN 450,0.0,0.0,0.0,-4.9751243781102305e-05,0.00021743058092950818,1.5336370701221672e-05,0.29738805970149207,0.0934041060211405,0.006588217668520316,-0.29736815920398,0.09340754218162703,0.006588460036593771,0.0,0.0,0.0,-2.98507462689053e-05,0.000597760728193768,4.216279089639175e-05
ALA 451,R ALA 451,0.0,0.0,0.0,0.0,0.0,0.0,0.1835174129353235,0.036860918446641494,0.002599968722285991,-0.18344278606965178,0.03684832377968018,0.0025990803629735546,0.0,0.0,0.0,7.46268656716065e-05,0.0005725069119699597,4.038152404067555e-05
GLY 452,R GLY 452,0.0,0.0,0.0,-4.975124378111114e-06,7.035888370017748e-05,4.962733015462517e-06,0.4159452736318408,0.02523682829788769,0.0017800686198091293,-0.4158358208955227,0.025202225094207185,0.0017776278980080587,0.0,0.0,0.0,0.00010447761194025054,0.000550015694707272,3.8795115891519556e-05
GLN 453,R GLN 453,0.0,0.0,0.0,-2.4875621890546734e-05,0.0001557460282835641,1.098547782372012e-05,0.0855422885572138,0.05430601931706918,0.0038304512640027094,-0.08549751243781088,0.05437067584481552,0.003835011783840962,0.0,0.0,0.0,1.990049751246213e-05,0.0006305663489652413,4.4476720975059594e-05
CYS 454,R CYS 454,0.0,0.0,0.0,-2.4875621890546734e-05,0.0001557460282835641,1.098547782372012e-05,0.28825373134328375,0.06315006449150262,0.004454262113026911,-0.2882587064676618,0.06318442355059699,0.0044566856141966356,0.0,0.0,0.0,-2.9850746268569473e-05,0.0006060265150365477,4.2745814547509376e-05
GLY 455,R GLY 455,0.0,0.0,0.0,-4.975124378111114e-06,7.035888370017748e-05,4.962733015462517e-06,0.23543781094527375,0.029373344995131712,0.0020718360115418253,-0.235407960199005,0.02934411950579753,0.0020697746044645066,0.0,0.0,0.0,2.4875621890617434e-05,0.0005853757643814327,4.128922290363193e-05
ASN 456,R ASN 456,0.0,0.0,0.0,-1.4925373134328925e-05,0.00012125430454680997,8.55261921160757e-06,0.7515820895522382,0.05430404983488446,0.003830312347440259,-0.7514925373134326,0.05431647811719161,0.0038311889708840595,0.0,0.0,0.0,7.462686567150322e-05,0.0005548546356838298,3.913642847184091e-05
GLN 457,R GLN 457,0.0,0.0,0.0,-3.980099502487566e-05,0.0001954913701929206,1.378889809037668e-05,-0.00840796019900553,0.07803770447495119,0.005504355272307574,0.008328358208955224,0.0780039649572111,0.005501975470215658,0.0,0.0,0.0,-0.00011940298507523234,0.0006353372135467428,4.4813231816701305e-05
ILE 458,R ILE 458,0.0,0.0,0.0,-3.482587064676454e-05,0.00018333856490236237,1.2931705297168837e-05,0.1424776119402985,0.046905332269286615,0.003308447047653215,-0.14246268656716424,0.04691211059146158,0.0033089251536361137,0.0,0.0,0.0,-1.990049751250632e-05,0.0005897988442398085,4.160120290230172e-05
GLY 459,R GLY 459,0.0,0.0,0.0,-9.950248756218914e-06,9.925341961820907e-05,7.000796438667756e-06,0.30077611940298493,0.03278020618115918,0.002312137471682155,-0.30065174129353234,0.032739254960610496,0.0023092489952943477,0.0,0.0,0.0,0.00011442786069642141,0.0005570362189961449,3.9290305494338083e-05
ALA 460,R ALA 460,0.0,0.0,0.0,-9.950248756220019e-06,9.925341961822007e-05,7.000796438668532e-06,0.2941990049751244,0.05566468729765053,0.00392628431435376,-0.29415422885572146,0.055646995909559495,0.003925036460050914,0.0,0.0,0.0,3.482587064679106e-05,0.0006016404560330755,4.2436445798609756e-05
LYS 461,R LYS 461,0.0,0.0,0.0,-4.477611940298677e-05,0.0002068120367246499,1.4587396341051922e-05,-55.49282089552231,0.47867120984486844,0.03376286393018091,55.49196019900495,0.47861855355971084,0.033759149842192575,0.0,0.0,0.0,-0.0009054726368140222,0.0006197575360411308,4.3714326094193886e-05
PHE 462,R PHE 462,0.0,0.0,0.0,-8.955223880598238e-05,0.0002855392010404717,2.0140382360966362e-05,0.17215422885572124,0.04582457458990368,0.0032322162785573885,-0.1721890547263683,0.04576126759109964,0.003227750947151429,0.0,0.0,0.0,-0.00012437810945277786,0.0006761411848195859,4.769132204139331e-05
TRP 463,R TRP 463,0.0,0.0,0.0,-4.975124378107579e-05,0.0002174305809293923,1.53363707012135e-05,0.4177114427860697,0.05831571576242293,0.004113273444868117,-0.41757711442786066,0.05825621290405261,0.004109076436839861,0.0,0.0,0.0,8.457711442786685e-05,0.0005882861060409953,4.149450257665424e-05
GLU 464,R GLU 464,0.0,0.0,0.0,-2.487562189055557e-05,0.00015574602828361946,1.0985477823724022e-05,56.58258706467663,0.37044439311277205,0.026129132860149288,-56.58156218905474,0.3703422880396931,0.02612193092358397,0.0,0.0,0.0,0.00100000000000025,0.0006308802978779545,4.449886522397818e-05
VAL 465,R VAL 465,0.0,0.0,0.0,-3.9800995024857985e-05,0.00019549137019283377,1.3788898090370556e-05,0.20621890547263683,0.04779706105576079,0.0033713447466606613,-0.20615920398009951,0.0477878242508493,0.0033706932326757755,0.0,0.0,0.0,1.9900497512408003e-05,0.0005726798225484512,4.0393720212523007e-05
ILE 466,R ILE 466,0.0,0.0,0.0,-0.00010447761194028479,0.00030587912734203747,2.1575050145336003e-05,0.3200099502487564,0.039502879805562115,0.0027863183084642393,-0.31992537313432834,0.039499221013605444,0.0027860602371776416,0.0,0.0,0.0,-1.9900497512497483e-05,0.0006688536194327738,4.717729681180623e-05
SER 467,R SER 467,0.0,0.0,0.0,-1.4925373134327818e-05,0.00012125430454680099,8.552619211606937e-06,0.4254925373134329,0.08878495006048884,0.006262407527939039,-0.425412935323383,0.08870743254596146,0.006256939864036625,0.0,0.0,0.0,6.467661691541749e-05,0.000590805184532234,4.167218467363414e-05
ASP 468,R ASP 468,0.0,0.0,0.0,-2.9850746268653428e-05,0.00017017543658194212,1.200324981198958e-05,61.066751243781084,0.47891347571949683,0.03377995204743503,-61.06479104477618,0.47878502546255974,0.03377089186487638,0.0,0.0,0.0,0.0019303482587072008,0.0005860096768852217,4.1333935644170484e-05
GLU 469,R GLU 469,0.0,0.0,0.0,-5.472636815920955e-05,0.0002274453622022612,1.6042758907673588e-05,64.91704975124381,0.44238198247288196,0.031203219187208257,-64.91399502487562,0.44224996306387554,0.031193907256073163,0.0,0.0,0.0,0.0029999999999991947,0.0006616728385492735,4.6670803580344416e-05
HID 470,R HID 470,0.0,0.0,0.0,-7.960199004976899e-05,0.00027067603002464626,1.9092015109589455e-05,0.0989054726368162,0.08186571956381969,0.00577436263834497,-0.09891044776119398,0.08177862327147378,0.005768219339548597,0.0,0.0,0.0,-8.45771144275752e-05,0.000682263532394623,4.8123159143474806e-05
GLY 471,R GLY 471,0.0,0.0,0.0,-2.4875621890548943e-05,0.00015574602828357796,1.0985477823721097e-05,0.036462686567164164,0.08756512772092753,0.006176367894005445,-0.03649253731343283,0.08746860812311395,0.00616955992648922,0.0,0.0,0.0,-5.472636815922799e-05,0.0005390151787626758,3.8019199322149196e-05
ILE 472,R ILE 472,0.0,0.0,0.0,-1.9900497512442247e-05,0.00013965839649374454,9.850743768470455e-06,-0.08114427860696519,0.05233259573839605,0.0036912566970578016,0.08112935323383082,0.052335344107641776,0.003691450552077625,0.0,0.0,0.0,-3.482587064695013e-05,0.0005933135676685425,4.184911237844302e-05
ASP 473,R ASP 473,0.0,0.0,0.0,-3.980099502487842e-05,0.00019549137019293414,1.3788898090377635e-05,58.37004477611938,0.5015698370932021,0.03537800856406015,-58.36868656716416,0.501465113414515,0.035370621925296296,0.0,0.0,0.0,0.001318407960196392,0.0006526710924804763,4.603586936787457e-05
PRO 474,R PRO 474,0.0,0.0,0.0,-1.4925373134324505e-05,0.00012125430454677407,8.55261921160504e-06,0.08122388059701492,0.06346201611529982,0.004476265484047444,-0.08121890547263681,0.06347014686512555,0.004476838982921766,0.0,0.0,0.0,-9.950248756213392e-06,0.0005984228837316348,4.220949574695683e-05
THR 475,R THR 475,0.0,0.0,0.0,-1.990049751243783e-05,0.00013965839649371356,9.85074376846827e-06,0.07293532338308449,0.20110629548970355,0.014184944384522618,-0.07293034825870648,0.20110944799787026,0.014185166745304054,0.0,0.0,0.0,-1.492537313444823e-05,0.0005941473420648865,4.190792228995066e-05
GLY 476,R GLY 476,0.0,0.0,0.0,-1.990049751243562e-05,0.00013965839649369806,9.850743768467175e-06,0.22790049751243782,0.06776789513990239,0.0047799787732895355,-0.2278507462686566,0.06775502854016058,0.004779071233317647,0.0,0.0,0.0,2.9850746268806154e-05,0.0005808763987791393,4.097186212345967e-05
SER 477,R SER 477,0.0,0.0,0.0,-2.4875621890548943e-05,0.00015574602828357794,1.0985477823721095e-05,-0.15219402985074626,0.1980144654351576,0.013966863507127236,0.1521343283582089,0.19795993580709184,0.013963017283718177,0.0,0.0,0.0,-8.457711442787375e-05,0.0006049636683910255,4.267084712533447e-05
TYR 478,R TYR 478,0.0,0.0,0.0,-9.950248756218915e-05,0.0002993355016217182,2.1113498373971326e-05,-0.2676417910447762,0.1289049209747967,0.009092252087217192,0.26757711442786075,0.12886930891307322,0.009089740206056357,0.0,0.0,0.0,-0.00016417910447780816,0.0006050454921107978,4.2676618525535934e-05
HID 479,R HID 479,0.0,0.0,0.0,-5.472636815920458e-05,0.00022744536220224053,1.604275890767213e-05,0.15208955223880583,0.236044375498077,0.016649286540564932,-0.15206467661691545,0.23593276467836344,0.0166414141203282,0.0,0.0,0.0,-2.9850746268843437e-05,0.000622228763751802,4.38886330573449e-05
GLY 480,R GLY 480,0.0,0.0,0.0,-3.482587064676289e-05,0.00018333856490235364,1.2931705297168222e-05,-0.286273631840796,0.0956202051507857,0.006744529249060645,0.28624378109452725,0.09556449346684148,0.006740599649858429,0.0,0.0,0.0,-6.467661691548757e-05,0.0006470722582243567,4.5640958048227275e-05
ASP 481,R ASP 481,0.0,0.0,0.0,-6.46766169154257e-05,0.0002459543700359963,1.734828366061534e-05,64.16060199004978,0.7244202010239431,0.05109666128316427,-64.15770149253734,0.7242125594660089,0.05108201537690838,0.0,0.0,0.0,0.0028358208955207988,0.0006448498207358834,4.548419939432584e-05
SER 482,R SER 482,0.0,0.0,0.0,-5.970149253731514e-05,0.00023693295322967166,1.671196198129792e-05,-0.21577611940298508,0.12183091058102087,0.008593289865438399,0.21566666666666665,0.12184879028886188,0.008594551002792246,0.0,0.0,0.0,-0.00016915422885576905,0.0006159115568530467,4.344305163829403e-05
ASP 483,R ASP 483,0.0,0.0,0.0,-9.950248756218749e-05,0.0002993355016217132,2.1113498373970974e-05,68.30782587064672,0.6577593993221683,0.04639477086016765,-68.30331343283582,0.6574584762758611,0.046373545385025285,0.0,0.0,0.0,0.004412935323381814,0.0007008394687738843,4.943340467203283e-05
LEU 484,R LEU 484,0.0,0.0,0.0,-0.00013930348258706923,0.0003462629381354405,2.4423504534815e-05,-0.03766169154228868,0.06553731211097025,0.004622645577262948,0.037597014925373116,0.06553508642916699,0.0046224885897727256,0.0,0.0,0.0,-0.00020398009950264406,0.0006333862870782694,4.467562407356128e-05
GLN 485,R GLN 485,0.0,0.0,0.0,-0.00011442786069653353,0.00031833021438902777,2.2453282111462842e-05,-0.06445771144278643,0.23700003033930664,0.01671669323581847,0.0643582089552239,0.23690168635908282,0.016709756586288777,0.0,0.0,0.0,-0.00021393034825880884,0.0006684093951507175,4.71459636468256e-05
LEU 486,R LEU 486,0.0,0.0,0.0,-0.0001094527363184158,0.0003122063978057384,2.202134139352831e-05,-0.04409452736318427,0.06883570475165637,0.00485529625611177,0.044114427860696484,0.06877558748297163,0.004851055910921353,0.0,0.0,0.0,-8.955223880618343e-05,0.0006852680766119275,4.8335083352607704e-05
GLU 487,R GLU 487,0.0,0.0,0.0,-0.00018905472636816212,0.0003915520869642051,2.7617954792048664e-05,72.94897014925374,1.1573115694394482,0.08163046416865485,-72.94177114427858,1.1564536102257734,0.08156994839165975,0.0,0.0,0.0,0.00700995024876042,0.0011632432348398446,8.204885158714582e-05
ARG 488,R ARG 488,0.0,0.0,0.0,-0.00022388059701489851,0.0004168429863811125,2.9401837294532307e-05,-73.7399253731343,0.914028059169208,0.06447056843067443,73.73212437810945,0.9133005038879313,0.0644192506378801,0.0,0.0,0.0,-0.008024875621893373,0.0010530118421753008,7.427372863255346e-05
ILE 489,R ILE 489,0.0,0.0,0.0,-0.00010447761194028037,0.0003058791273420245,2.1575050145335088e-05,-0.1942935323383084,0.05224767278456726,0.003685266693740912,0.19427363184079613,0.05216801932260325,0.0036796483717224846,0.0,0.0,0.0,-0.00012437810945275135,0.0006612612224356695,4.664177041822968e-05
ASN 490,R ASN 490,0.0,0.0,0.0,-0.00010945273631840585,0.00031220639780571007,2.2021341393526307e-05,-0.26234328358208947,0.1562864972448325,0.01102359956495395,0.2622139303482586,0.15615982055954486,0.011014664480494036,0.0,0.0,0.0,-0.00023880597014883857,0.0006561508193064178,4.628131037398091e-05
VAL 491,R VAL 491,0.0,0.0,0.0,-5.472636815920458e-05,0.00022744536220224053,1.604275890767213e-05,-0.22804975124378113,0.05410030772516943,0.0038159414870549313,0.22797014925373146,0.05413865655710805,0.0038186464051030516,0.0,0.0,0.0,-0.00013432835820894926,0.0006123648569698769,4.319288671695803e-05
TYR 492,R TYR 492,0.0,0.0,0.0,-0.00013432835820897357,0.0003410047659342514,2.405262166386117e-05,-0.10796517412935347,0.05528005390100527,0.003899154366350107,0.10801492537313437,0.05524585282937694,0.0038967420087570362,0.0,0.0,0.0,-8.457711442813584e-05,0.0006600248339016446,4.655456229503246e-05
TYR 493,R TYR 493,0.0,0.0,0.0,-0.00010447761194031572,0.00030587912734212795,2.1575050145342383e-05,0.5974975124378109,0.059517890982846856,0.0041980683469901026,-0.5973830845771143,0.05956607195206704,0.00420146677053083,0.0,0.0,0.0,9.95024875625095e-06,0.0006540349295464979,4.6132067017400945e-05
ASN 494,R ASN 494,0.0,0.0,0.0,-4.4776119402977936e-05,0.00020681203672460907,1.4587396341049042e-05,0.2184179104477614,0.16459772907161935,0.011609828658094805,-0.2183930348258706,0.16456328381308838,0.011607399076885612,0.0,0.0,0.0,-1.990049751111882e-05,0.0006226264302881436,4.3916682292143124e-05
GLU 495,R GLU 495,0.0,0.0,0.0,-7.960199004975243e-05,0.00027067603002458993,1.909201510958548e-05,64.54184577114427,0.6075101465844347,0.04285046184829454,-64.53890049751243,0.6072869526309492,0.04283471896063683,0.0,0.0,0.0,0.0028656716417890323,0.0007101717763200423,5.009165489338549e-05
ALA 496,R ALA 496,0.0,0.0,0.0,-3.4825870646770065e-05,0.00018333856490239142,1.2931705297170887e-05,0.3785621890547266,0.06224024520011969,0.004390088408186859,-0.3785323383084576,0.06224666227344347,0.0043905410336404155,0.0,0.0,0.0,-4.975124378166349e-06,0.0006026270220786966,4.2506032802113133e-05
ALA 497,R ALA 497,0.0,0.0,0.0,-2.9850746268657297e-05,0.00017017543658196421,1.2003249811991138e-05,-0.034184079601990075,0.10383991192566563,0.007324302662791123,0.03414427860696519,0.10387571065116988,0.007326827710199897,0.0,0.0,0.0,-6.965174129345396e-05,0.0006270235922064887,4.4226834180275636e-05
GLY 498,R GLY 498,0.0,0.0,0.0,-2.487562189054784e-05,0.00015574602828357105,1.0985477823720609e-05,-0.13288557213930352,0.08793994921228207,0.006202805763571095,0.13283084577114423,0.08787865471211458,0.006198482382874156,0.0,0.0,0.0,-7.960199004972701e-05,0.0006015170215050484,4.24277393982908e-05
ASN 499,R ASN 499,0.0,0.0,0.0,-4.477611940298732e-05,0.0002068120367246525,1.4587396341052105e-05,0.06031840796019955,0.34411283020239647,0.024271847614395457,-0.06030348258706465,0.34397100484913884,0.024261844025281674,0.0,0.0,0.0,-2.985074626816294e-05,0.0006609991514528366,4.662328535635119e-05
LYS 500,R LYS 500,0.0,0.0,0.0,-2.9850746268653428e-05,0.00017017543658194212,1.200324981198958e-05,-57.41652736318408,0.6343968424647364,0.04474690315470396,57.41547761194029,0.634300641829296,0.044740117685058894,0.0,0.0,0.0,-0.0010796019900494622,0.0006258382166573205,4.414322423560046e-05
TYR 501,R TYR 501,0.0,0.0,0.0,-9.950248756220461e-05,0.0002993355016217647,2.1113498373974606e-05,-0.4109054726368159,0.12411411864756651,0.008754334945421494,0.41081094527363193,0.12407277626679121,0.008751418878718591,0.0,0.0,0.0,-0.00019402985074624564,0.0006744551359819147,4.757239732581582e-05
VAL 502,R VAL 502,0.0,0.0,0.0,-2.9850746268655637e-05,0.00017017543658195473,1.2003249811990469e-05,0.4275621890547266,0.029172285682205,0.0020576543810517855,-0.42745771144278605,0.029180676710281364,0.0020582462385384066,0.0,0.0,0.0,7.462686567159491e-05,0.000589630953873249,4.158936082890196e-05
PRO 503,R PRO 503,0.0,0.0,0.0,-3.980099502486682e-05,0.0001954913701928772,1.3788898090373618e-05,-0.18669651741293533,0.044941116121207526,0.00316990192278859,0.18663681592039796,0.04495141033776591,0.0031706280208404058,0.0,0.0,0.0,-9.950248756214274e-05,0.000606802033372561,4.280051539334188e-05
ARG 504,R ARG 504,0.0,0.0,0.0,-5.4726368159200165e-05,0.00022744536220222216,1.6042758907670833e-05,-65.20108955223883,0.3004800006399901,0.021194225110460582,65.1978855721393,0.30034164931470697,0.021184466560386913,0.0,0.0,0.0,-0.0032587064676614145,0.0006090007461912592,4.295560063806196e-05
ALA 505,R ALA 505,0.0,0.0,0.0,-2.9850746268664476e-05,0.00017017543658200512,1.2003249811994023e-05,-0.004457711442786007,0.043609523045260924,0.00307597858896593,0.004467661691542292,0.043579859776213176,0.0030738863032884435,0.0,0.0,0.0,-1.9900497512356185e-05,0.000598174661301047,4.219198748663955e-05
ILE 506,R ILE 506,0.0,0.0,0.0,-4.975124378109126e-05,0.00021743058092945993,1.533637070121827e-05,0.19997014925373124,0.04088826060376786,0.00288403553569515,-0.19993532338308456,0.04087611177023364,0.0028831786230480343,0.0,0.0,0.0,-1.4925373134479163e-05,0.0005857139364284852,4.1313075720711374e-05
LEU 507,R LEU 507,0.0,0.0,0.0,-2.4875621890533476e-05,0.00015574602828348114,1.0985477823714266e-05,0.002721393034825962,0.05078245466243261,0.0035819181758684876,-0.002746268656716416,0.050719600835994846,0.003577484808776706,0.0,0.0,0.0,-4.97512437810537e-05,0.0005880336046603541,4.1476692502470895e-05
VAL 508,R VAL 508,0.0,0.0,0.0,-1.4925373134328925e-05,0.00012125430454680997,8.55261921160757e-06,0.0798706467661692,0.03117074122533731,0.002198614566635454,-0.0798706467661692,0.031176646191354372,0.002199031070824647,0.0,0.0,0.0,-1.4925373134220664e-05,0.0005941473420647509,4.19079222899411e-05
ASP 509,R ASP 509,0.0,0.0,0.0,0.0,0.0,0.0,52.018348258706474,0.19178340319250567,0.013527358263627578,-52.01792537313433,0.19175022466036887,0.013525018030409246,0.0,0.0,0.0,0.00042288557214316093,0.0006428122539827913,4.534048051669456e-05
LEU 510,R LEU 510,0.0,0.0,0.0,-1.4925373134328925e-05,0.00012125430454680997,8.55261921160757e-06,-0.15041791044776137,0.027735145324678,0.0019562863159962723,0.15036318407960197,0.02772470274142611,0.0019555497529647765,0.0,0.0,0.0,-6.965174129379863e-05,0.000665514709803455,4.694178828492743e-05
GLU 511,R GLU 511,0.0,0.0,0.0,-9.950248756222228e-06,9.925341961824211e-05,7.000796438670086e-06,49.949656716417905,0.24864365712043607,0.017537971346094812,-49.94930845771145,0.2486059127979417,0.017535309066855315,0.0,0.0,0.0,0.0003383084577089575,0.0006108269611722285,4.308441191110616e-05
PRO 512,R PRO 512,0.0,0.0,0.0,-9.950248756222228e-06,9.925341961824211e-05,7.000796438670086e-06,0.18761194029850742,0.051074900191469874,0.0036025456930468755,-0.18763681592039796,0.05103693363473937,0.003599867738612965,0.0,0.0,0.0,-3.482587064676454e-05,0.0005676004257493778,4.003544718617975e-05
GLY 513,R GLY 513,0.0,0.0,0.0,-9.950248756220019e-06,9.925341961822007e-05,7.000796438668532e-06,0.07888059701492531,0.05009012446378824,0.003533084968834455,-0.07884577114427861,0.05011391098444201,0.003534762740640422,0.0,0.0,0.0,2.487562189053044e-05,0.0005938139727905608,4.18844082343399e-05
THR 514,R THR 514,0.0,0.0,0.0,-9.950248756220571e-06,9.925341961822559e-05,7.0007964386689205e-06,-0.06394029850746252,0.07025020258401395,0.004955067240581261,0.06393034825870651,0.07018486693472378,0.0049504588192026515,0.0,0.0,0.0,-1.9900497512268256e-05,0.0005368064680395243,3.7863408879621716e-05
MET 515,R MET 515,0.0,0.0,0.0,-4.4776119403004444e-05,0.00020681203672473156,1.4587396341057682e-05,0.27491044776119405,0.051552243127155596,0.0036362148677415752,-0.2748557213930348,0.051586222847419684,0.003638611612413213,0.0,0.0,0.0,9.95024875635203e-06,0.0006764705724093635,4.77145552506301e-05
ASP 516,R ASP 516,0.0,0.0,0.0,-2.4875621890547215e-05,0.00015574602828356715,1.0985477823720333e-05,50.39252736318406,0.30979015606598104,0.021850912841729065,-50.392203980099495,0.30969664693000293,0.021844317215818577,0.0,0.0,0.0,0.00029850746269053773,0.0006468044382088564,4.562206748085005e-05
SER 517,R SER 517,0.0,0.0,0.0,-9.95024875621781e-06,9.925341961819804e-05,7.000796438666977e-06,0.0984179104477612,0.14565687369068858,0.010273843727739679,-0.09845771144278605,0.14564134866353598,0.010272748676755861,0.0,0.0,0.0,-4.9751243781087946e-05,0.0005708616493490065,4.026547616301302e-05
VAL 518,R VAL 518,0.0,0.0,0.0,-4.975124378106696e-06,7.035888370011499e-05,4.96273301545811e-06,0.08870646766169171,0.061210170585001396,0.004317432546808766,-0.08871641791044778,0.061218263615558044,0.004318003385170981,0.0,0.0,0.0,-1.4925373134137258e-05,0.0005323150597055303,3.754660936188038e-05
ARG 519,R ARG 519,0.0,0.0,0.0,-2.985074626865785e-05,0.00017017543658196733,1.2003249811991358e-05,-53.655223880597035,0.3343778579169443,0.023585195612190593,53.65460199004977,0.3342671955236759,0.023577390088797365,0.0,0.0,0.0,-0.0006517412935346019,0.0006450033381345513,4.549502767673668e-05
SER 520,R SER 520,0.0,0.0,0.0,-9.950248756218362e-06,9.925341961820355e-05,7.000796438667366e-06,0.019422885572139198,0.12327288530885454,0.008694998920684035,-0.019462686567164184,0.12318283079121693,0.00868864696476364,0.0,0.0,0.0,-4.975124378124702e-05,0.0006047181308033057,4.26535282392318e-05
GLY 521,R GLY 521,0.0,0.0,0.0,-9.950248756220019e-06,9.925341961822007e-05,7.000796438668532e-06,0.052810945273631844,0.05502368625742207,0.003881071587005166,-0.0528059701492537,0.05500797919668195,0.003879963696362059,0.0,0.0,0.0,-4.975124378111114e-06,0.0006189182702520021,4.3655128849703674e-05
PRO 522,R PRO 522,0.0,0.0,0.0,-1.990049751243783e-05,0.00013965839649371356,9.85074376846827e-06,0.05056716417910443,0.05288245405315921,0.003730040712223961,-0.050557213930348274,0.052811859441894725,0.003725061352268096,0.0,0.0,0.0,-9.950248756195716e-06,0.0005815577789534959,4.1019922975331215e-05
PHE 523,R PHE 523,0.0,0.0,0.0,-4.477611940298898e-05,0.0002068120367246601,1.4587396341052642e-05,0.16819402985074636,0.03292381019551284,0.00232226651787656,-0.1681990049751244,0.03286441616332419,0.0023180771858553172,0.0,0.0,0.0,-4.975124378111998e-05,0.0006128900933106548,4.322993403198376e-05
GLY 524,R GLY 524,0.0,0.0,0.0,-1.4925373134333343e-05,0.00012125430454684587,8.552619211610103e-06,0.1639502487562189,0.0518734348795869,0.003658869987184311,-0.16394029850746272,0.051842820407184506,0.003656710608795226,0.0,0.0,0.0,-4.9751243781276844e-06,0.0005858829492543582,4.132499696628671e-05
GLN 525,R GLN 525,0.0,0.0,0.0,-2.4875621890544525e-05,0.0001557460282835503,1.0985477823719143e-05,0.2621343283582085,0.2878855266998591,0.020305879412688906,-0.26210945273631847,0.2878476793854019,0.020303209868956465,0.0,0.0,0.0,-5.302557729552986e-16,0.0006387176207094178,4.505166735390229e-05
ILE 526,R ILE 526,0.0,0.0,0.0,-1.4925373134331134e-05,0.00012125430454682793,8.552619211608838e-06,0.14588059701492526,0.04264729432304506,0.0030081082078991118,-0.14592537313432827,0.042686982915555644,0.0030109076253718057,0.0,0.0,0.0,-5.9701492537165455e-05,0.0005871068371740957,4.1411323364135626e-05
PHE 527,R PHE 527,0.0,0.0,0.0,-2.487562189055557e-05,0.00015574602828361946,1.0985477823724022e-05,-0.2551840796019901,0.04559742666730416,0.0032161944994216923,0.25513930348258707,0.04557624957023088,0.0032147007821639677,0.0,0.0,0.0,-6.965174129333466e-05,0.0005687766203793244,4.011840955874267e-05
ARG 528,R ARG 528,0.0,0.0,0.0,-3.980099502487842e-05,0.00019549137019293412,1.3788898090377633e-05,-58.738487562189036,0.25431596107172205,0.01793806481848051,58.73714427860693,0.25424228286183187,0.017932867958247473,0.0,0.0,0.0,-0.0013830845771100025,0.0006445426762479101,4.5462535092523126e-05
PRO 529,R PRO 529,0.0,0.0,0.0,-1.4925373134328925e-05,0.00012125430454680997,8.55261921160757e-06,-0.033945273631840814,0.06114676895211502,0.004312960540429299,0.033925373134328383,0.06113039161570643,0.0043118053721857745,0.0,0.0,0.0,-3.4825870646578954e-05,0.0005587664937648901,3.94123496665746e-05
ASP 530,R ASP 530,0.0,0.0,0.0,-1.4925373134328925e-05,0.00012125430454680997,8.55261921160757e-06,56.860840796019865,0.25501660180361285,0.017987484205333623,-56.85976616915422,0.25504712285421,0.01798963699425663,0.0,0.0,0.0,0.0010597014925372828,0.0006038169720753272,4.258996540343457e-05
ASN 531,R ASN 531,0.0,0.0,0.0,-3.980099502489333e-05,0.0001954913701930074,1.3788898090382804e-05,-0.054049751243780975,0.05581559467918312,0.003936928500350232,0.05403482587064681,0.05577106528014426,0.003933787638711344,0.0,0.0,0.0,-5.4726368158298726e-05,0.000655622487048736,4.624404468981366e-05
PHE 532,R PHE 532,0.0,0.0,0.0,-2.985074626865785e-05,0.00017017543658196733,1.2003249811991358e-05,0.08827363184079601,0.0578018553235926,0.004077028524098902,-0.08825373134328368,0.05780951993858628,0.0040775691443572055,0.0,0.0,0.0,-9.95024875658457e-06,0.0005462677505000922,3.853075629001786e-05
VAL 533,R VAL 533,0.0,0.0,0.0,-3.482587064676675e-05,0.000183338564902374,1.2931705297169657e-05,0.1094328358208955,0.050294819534994165,0.0035475230459407515,-0.10940298507462691,0.050256078477385516,0.003544790462426953,0.0,0.0,0.0,-4.975124378144255e-06,0.0006026270220786877,4.250603280211251e-05
PHE 534,R PHE 534,0.0,0.0,0.0,-4.975124378109457e-05,0.0002174305809294744,1.533637070121929e-05,0.04807960199004975,0.04342619554535121,0.0030630476641331666,-0.048044776119402985,0.0434748510258063,0.003066479557115816,0.0,0.0,0.0,-1.492537313426706e-05,0.0006424270827257918,4.531331263094663e-05
GLY 535,R GLY 535,0.0,0.0,0.0,-4.975124378108905e-06,7.035888370014624e-05,4.962733015460314e-06,0.01492537313432838,0.03325417570734833,0.0023455687044169646,-0.0149452736318408,0.033234909268408636,0.0023442097545930325,0.0,0.0,0.0,-2.4875621890540104e-05,0.0005768141267071044,4.0685331543816206e-05
GLN 536,R GLN 536,0.0,0.0,0.0,-2.4875621890548943e-05,0.00015574602828357794,1.0985477823721095e-05,0.014830845771144322,0.19103926621925904,0.013474870888459797,-0.014800995024875559,0.19104184168040705,0.013475052547482755,0.0,0.0,0.0,4.975124377850405e-06,0.0005943139565776356,4.191967437156126e-05
SER 537,R SER 537,0.0,0.0,0.0,-4.975124378108905e-06,7.035888370014624e-05,4.962733015460314e-06,-0.22209950248756216,0.10981060153148998,0.007745442636503194,0.2221194029850747,0.10979925450653477,0.007744642279072674,0.0,0.0,0.0,1.4925373134309868e-05,0.0005596517390823599,3.947479005693827e-05
GLY 538,R GLY 538,0.0,0.0,0.0,0.0,0.0,0.0,-0.2460796019900497,0.06292112753589924,0.004438114145232625,0.24607960199004966,0.06293156380724024,0.004438850263056254,0.0,0.0,0.0,1.408491896912512e-17,0.0005985056016645691,4.221533022009164e-05
ALA 539,R ALA 539,0.0,0.0,0.0,0.0,0.0,0.0,-0.0751442786069652,0.04884429601637542,0.0034452110054849997,0.07515920398009952,0.04884755988612969,0.0034454412211071908,0.0,0.0,0.0,1.4925373134352675e-05,0.0005771573152704263,4.07095381986714e-05
GLY 540,R GLY 540,0.0,0.0,0.0,0.0,0.0,0.0,-0.0657462686567164,0.02709629591376345,0.00191122535287803,0.06578109452736318,0.02708310116938723,0.001910294667368216,0.0,0.0,0.0,3.482587064676703e-05,0.0006259568552260029,4.415159235502964e-05
ASN 541,R ASN 541,0.0,0.0,0.0,-2.4875621890547287e-05,0.00015574602828356758,1.0985477823720363e-05,-0.3703184079601987,0.07723684649936749,0.005447867106107238,0.3702935323383083,0.07723304791028707,0.005447599174291806,0.0,0.0,0.0,-4.9751243780059465e-05,0.0005620789748279197,3.9645994066116854e-05
ASN 542,R ASN 542,0.0,0.0,0.0,-1.9900497512444456e-05,0.00013965839649376008,9.85074376847155e-06,0.43669651741293514,0.05739305380172356,0.004048193887978237,-0.43667164179104456,0.05734413564026898,0.004044743466906452,0.0,0.0,0.0,4.975124377638303e-06,0.0006347915585164055,4.477474427835935e-05
TRP 543,R TRP 543,0.0,0.0,0.0,-2.985074626867552e-05,0.0001701754365820681,1.2003249811998466e-05,0.1719154228855722,0.03387697688887857,0.0023894977127113556,-0.17199004975124374,0.03388229406698031,0.002389872757537636,0.0,0.0,0.0,-0.00010447761194032014,0.000558987936525288,3.942796903459563e-05
ALA 544,R ALA 544,0.0,0.0,0.0,0.0,0.0,0.0,0.1873034825870648,0.0460533158232858,0.003248350441170605,-0.1873631840796019,0.046091866279478644,0.003251069580697102,0.0,0.0,0.0,-5.9701492537284764e-05,0.0005611093404924404,3.957760133336523e-05
LYS 545,R LYS 545,0.0,0.0,0.0,-1.4925373134320087e-05,0.00012125430454673817,8.552619211602507e-06,-48.66647761194029,0.21192836663413392,0.014948274428145999,48.66625870646765,0.21190031622758856,0.014946295905018017,0.0,0.0,0.0,-0.00023383084577254358,0.0005985469563418592,4.2218247154123815e-05
GLY 546,R GLY 546,0.0,0.0,0.0,-4.975124378111114e-06,7.035888370017748e-05,4.962733015462517e-06,0.15226368159203985,0.05025215150343818,0.003544513475041219,-0.1522338308457711,0.05018731133123147,0.003539940001921467,0.0,0.0,0.0,2.4875621890588713e-05,0.0005503306192647158,3.8817328957111474e-05
HIE 547,R HIE 547,0.0,0.0,0.0,-1.990049751243562e-05,0.00013965839649369806,9.850743768467175e-06,-0.33233333333333337,0.05893434523342747,0.004156908203389514,0.3322985074626864,0.0589190392135845,0.004155828599990266,0.0,0.0,0.0,-5.472636815924877e-05,0.0006324477047590741,4.4609421581164603e-05
TYR 548,R TYR 548,0.0,0.0,0.0,-2.98507462686584e-05,0.0001701754365819705,1.2003249811991582e-05,0.11886567164179106,0.12054551323820548,0.008502624927399284,-0.1188955223880597,0.12050244740542512,0.008499587297764793,0.0,0.0,0.0,-5.9701492537284764e-05,0.0006280491079827101,4.4299168485950795e-05
THR 549,R THR 549,0.0,0.0,0.0,-1.4925373134324505e-05,0.00012125430454677407,8.55261921160504e-06,0.1489203980099502,0.15781740072622202,0.011131581170844026,-0.14892537313432827,0.1578175450176819,0.011131591348378888,0.0,0.0,0.0,-1.9900497512459923e-05,0.0006145839429525455,4.3349408973866885e-05
GLU 550,R GLU 550,0.0,0.0,0.0,-1.990049751243562e-05,0.00013965839649369806,9.850743768467175e-06,49.754074626865695,0.2773668106713976,0.01956394638917522,-49.753800995024896,0.2773444617197335,0.019562370015667685,0.0,0.0,0.0,0.00025373134327828914,0.0006389500930117415,4.5068064685827545e-05
GLY 551,R GLY 551,0.0,0.0,0.0,0.0,0.0,0.0,0.1014527363184079,0.05148664517927001,0.0036315879452465337,-0.10145771144278605,0.05150307388533356,0.0036327467368261488,0.0,0.0,0.0,-4.975124378100343e-06,0.000503692953515331,3.552776165009074e-05
ALA 552,R ALA 552,0.0,0.0,0.0,-1.4925373134326714e-05,0.00012125430454679203,8.552619211606305e-06,0.18834328358208952,0.06307562047000263,0.004449011236607721,-0.18836815920398012,0.06305240481006939,0.004447373730212404,0.0,0.0,0.0,-3.980099502483368e-05,0.0005628710696012001,3.970186412368464e-05
GLU 553,R GLU 553,0.0,0.0,0.0,-2.4875621890547835e-05,0.00015574602828357102,1.0985477823720607e-05,51.44383084577113,0.6167195281198075,0.04350004153736897,-51.443437810945255,0.6166588817837514,0.04349576387464347,0.0,0.0,0.0,0.0003681592039752115,0.000567600425748369,4.003544718610859e-05
LEU 554,R LEU 554,0.0,0.0,0.0,-1.4925373134331134e-05,0.00012125430454682793,8.552619211608838e-06,0.12983084577114423,0.054068422137316004,0.0038136924510947822,-0.12982587064676615,0.054112233903922474,0.0038167826948446717,0.0,0.0,0.0,-9.950248756330489e-06,0.0005553005528474938,3.916788104348356e-05
VAL 555,R VAL 555,0.0,0.0,0.0,-3.482587064676896e-05,0.00018333856490238565,1.293170529717048e-05,0.23376119402985066,0.028375988142299892,0.00200148788318268,-0.23375621890547277,0.028302827129356473,0.0019963275032095383,0.0,0.0,0.0,-2.9850746268667515e-05,0.0006301736928784051,4.444902515012058e-05
ASP 556,R ASP 556,0.0,0.0,0.0,-2.4875621890546734e-05,0.0001557460282835641,1.098547782372012e-05,55.29395522388061,0.49513121330678966,0.03492386305806926,-55.29312935323381,0.4950722477920052,0.03491970395133525,0.0,0.0,0.0,0.0008009950248732249,0.0005986710032413913,4.22269967477984e-05
SER 557,R SER 557,0.0,0.0,0.0,-1.4925373134326714e-05,0.00012125430454679203,8.552619211606305e-06,0.29814925373134316,0.14972856905076726,0.010561038974874008,-0.2981492537313432,0.14967177227141373,0.010557032838942819,0.0,0.0,0.0,-1.4925373134271479e-05,0.0005941473420647775,4.1907922289942975e-05
VAL 558,R VAL 558,0.0,0.0,0.0,-4.4776119402982354e-05,0.00020681203672462948,1.4587396341050482e-05,0.25001492537313436,0.03793060928217287,0.002675418896402609,-0.2500696517412935,0.03796312854250105,0.0026777126281729534,0.0,0.0,0.0,-9.950248756210657e-05,0.0005554342581871686,3.9177311890999214e-05
LEU 559,R LEU 559,0.0,0.0,0.0,-3.482587064677117e-05,0.00018333856490239728,1.29317052971713e-05,0.37260199004975103,0.027187588549998268,0.0019176646389508702,-0.3725771144278607,0.02719773318092832,0.0019183801860459717,0.0,0.0,0.0,-9.950248756443168e-06,0.0005900505902181623,4.161895969451591e-05
ASP 560,R ASP 560,0.0,0.0,0.0,-2.4875621890544525e-05,0.0001557460282835503,1.0985477823719143e-05,56.85407960199008,0.5182458488311207,0.036554243740994884,-56.85302985074626,0.5181350014299503,0.0365464251681504,0.0,0.0,0.0,0.0010248756218952995,0.0006103405047940369,4.305009992373977e-05
VAL 561,R VAL 561,0.0,0.0,0.0,-2.4875621890535686e-05,0.00015574602828349497,1.0985477823715242e-05,0.3620348258706465,0.04489583057567035,0.003166707726687949,-0.3619402985074627,0.04491591279047288,0.003168124216904718,0.0,0.0,0.0,6.965174129343408e-05,0.0006109485147465811,4.309298563918232e-05
VAL 562,R VAL 562,0.0,0.0,0.0,-2.9850746268655637e-05,0.00017017543658195473,1.2003249811990469e-05,0.4076169154228856,0.02751006170409169,0.0019404101414980592,-0.40758706467661704,0.02750872555991893,0.001940315897154618,0.0,0.0,0.0,3.617890950892923e-17,0.0006464599351554815,4.559776810901526e-05
ARG 563,R ARG 563,0.0,0.0,0.0,-8.955223880597907e-05,0.00028553920104046115,2.0140382360965617e-05,-58.609303482587116,0.5263826261262682,0.03712816776022989,58.60807462686571,0.5262580372689186,0.037119379939798254,0.0,0.0,0.0,-0.0013184079601982301,0.0006897324109711079,4.864997321940519e-05
LYS 564,R LYS 564,0.0,0.0,0.0,-6.965174129353074e-05,0.0002545591802082734,1.795522017364645e-05,-57.30065174129347,0.3823293338498033,0.02696743194450971,57.29950746268656,0.3822221244676118,0.026959869977738943,0.0,0.0,0.0,-0.001213930348257574,0.0005633985141044552,3.973906719048261e-05
GLU 565,R GLU 565,0.0,0.0,0.0,-4.477611940298898e-05,0.0002068120367246601,1.4587396341052642e-05,61.51586069651742,0.3050489896165147,0.021516496744810373,-61.513855721393035,0.3049286093391295,0.021508005774721423,0.0,0.0,0.0,0.0019601990049748688,0.0006216716032538328,4.3849333985887686e-05
SER 566,R SER 566,0.0,0.0,0.0,-3.980099502487345e-05,0.00019549137019290975,1.3788898090375914e-05,0.5785472636815924,0.11428514136705642,0.008061052342103338,-0.5783084577114428,0.11430096598012353,0.008062168524248292,0.0,0.0,0.0,0.00019900497512444264,0.0005818130907877771,4.103793128362992e-05
GLU 567,R GLU 567,0.0,0.0,0.0,-4.975124378109512e-05,0.00021743058092947682,1.533637070121946e-05,65.58975621890546,0.7412770178465091,0.05228564946747711,-65.58648756218908,0.7409879723830616,0.05226526177243446,0.0,0.0,0.0,0.0032189054726391767,0.0006924186436923376,4.8839445466714715e-05
SER 568,R SER 568,0.0,0.0,0.0,-3.980099502487455e-05,0.00019549137019291514,1.3788898090376295e-05,0.4025572139303481,0.22561091845821932,0.01591336722243367,-0.4024527363184079,0.22554808646590865,0.01590893539540247,0.0,0.0,0.0,6.467661691547983e-05,0.0006155497643073135,4.34175327596957e-05
CYS 569,R CYS 569,0.0,0.0,0.0,-7.96019900497491e-05,0.00027067603002457866,1.9092015109584688e-05,0.18708457711442783,0.13515772179988322,0.009533290652098372,-0.18706467661691548,0.1351278031351036,0.009531180352194909,0.0,0.0,0.0,-5.970149253737314e-05,0.0007168323842517588,5.056145795374442e-05
ASP 570,R ASP 570,0.0,0.0,0.0,-0.00010945273631841026,0.00031220639780572265,2.2021341393527195e-05,69.97055223880595,0.8343085786979265,0.058847589825780075,-69.96519900497518,0.8339110635332221,0.05881955126791392,0.0,0.0,0.0,0.005243781094526525,0.00078877298239114,5.563575650373019e-05
CYM 571,R CYM 571,0.0,0.0,0.0,-0.00010447761194030012,0.0003058791273420823,2.1575050145339164e-05,73.51496019900496,0.384484883037151,0.02711947266141604,-73.5076567164179,0.3842970018632501,0.027106220545184703,0.0,0.0,0.0,0.0071990049751215635,0.0006840027093843214,4.8245831229963404e-05
LEU 572,R LEU 572,0.0,0.0,0.0,-0.00012437810945272704,0.0003300124169507615,2.3277281147511936e-05,0.5960746268656717,0.08154362384659625,0.005751643758141931,-0.5957462686567163,0.08143465040799341,0.005743957364425577,0.0,0.0,0.0,0.0002039800995024894,0.0007351745855549384,5.1855217081183776e-05
GLN 573,R GLN 573,0.0,0.0,0.0,-0.00017412935323379895,0.00037922067662002026,2.6748164169686253e-05,0.8366368159203982,0.08638674141527446,0.006093250932557424,-0.836174129353233,0.08630891254927102,0.006087761307615147,0.0,0.0,0.0,0.00028855721393052417,0.0007305136255916292,5.152645831360252e-05
GLY 574,R GLY 574,0.0,0.0,0.0,-2.487562189054563e-05,0.0001557460282835572,1.0985477823719631e-05,0.06909452736318412,0.04898284825106191,0.0034549837266153525,-0.06900497512437814,0.049003147174029184,0.0034564155022475144,0.0,0.0,0.0,6.467661691546465e-05,0.0005737161916467805,4.04668200525148e-05
PHE 575,R PHE 575,0.0,0.0,0.0,-5.4726368159226674e-05,0.0002274453622023323,1.6042758907678602e-05,0.36850746268656726,0.06925991994994254,0.004885218089140944,-0.3684626865671644,0.06922168477098344,0.0048825211875559065,0.0,0.0,0.0,-9.950248756345954e-06,0.0006308018252971064,4.4493330194891546e-05
GLN 576,R GLN 576,0.0,0.0,0.0,-7.46268656716402e-05,0.00026278831136803934,1.853565833223308e-05,-0.18314925373134316,0.39322549024832454,0.02773598755905037,0.1831243781094527,0.3930602595209327,0.027724333082133273,0.0,0.0,0.0,-9.95024875615683e-05,0.0005985469563450458,4.221824715434859e-05
LEU 577,R LEU 577,0.0,0.0,0.0,-2.985074626865785e-05,0.00017017543658196733,1.2003249811991358e-05,0.3394129353233832,0.0402649636205481,0.0028400715562459555,-0.3394029850746268,0.04031149597208357,0.0028433536952610686,0.0,0.0,0.0,-1.9900497512342825e-05,0.0006461535560219562,4.5576157791153e-05
THR 578,R THR 578,0.0,0.0,0.0,-3.980099502486903e-05,0.000195491370192888,1.378889809037438e-05,-0.2686268656716417,0.047112494509760884,0.003323059145462212,0.26851741293532333,0.047173659752043864,0.0033273734090109347,0.0,0.0,0.0,-0.0001492537313432246,0.0005881177838325197,4.1482630043474254e-05
HIE 579,R HIE 579,0.0,0.0,0.0,-1.4925373134320087e-05,0.00012125430454673817,8.552619211602507e-06,0.4287810945273636,0.2049776151855608,0.014458006222028613,-0.42869154228855694,0.20504149410930658,0.0144625118939096,0.0,0.0,0.0,7.462686567177055e-05,0.0006062715227338412,4.276309605802313e-05
SER 580,R SER 580,0.0,0.0,0.0,-9.95024875621781e-06,9.925341961819804e-05,7.000796438666977e-06,0.11525373134328361,0.07699434817086365,0.005430762592820916,-0.11520398009950261,0.0769532596012882,0.005427864428579721,0.0,0.0,0.0,3.9800995024838096e-05,0.0005449067291578837,3.8434757246336184e-05
LEU 581,R LEU 581,0.0,0.0,0.0,-1.4925373134333343e-05,0.00012125430454684587,8.552619211610103e-06,-0.17995522388059698,0.03691044675530585,0.0026034621798237205,0.17999999999999997,0.03692846385630064,0.002604733008143436,0.0,0.0,0.0,2.98507462686468e-05,0.0006380196955833954,4.500243951111855e-05
GLY 582,R GLY 582,0.0,0.0,0.0,-1.990049751243783e-05,0.00013965839649371356,9.85074376846827e-06,-0.2238805970149254,0.021540097322862623,0.001519321321184868,0.22385572139303486,0.02147065751048035,0.00151442341446188,0.0,0.0,0.0,-4.477611940299561e-05,0.0005580572864430268,3.936232603905349e-05
GLY 583,R GLY 583,0.0,0.0,0.0,-1.4925373134326714e-05,0.00012125430454679203,8.552619211606305e-06,0.1949054726368158,0.037774481632281816,0.0026644065010661125,-0.19493532338308459,0.03774740340343152,0.0026624965500656357,0.0,0.0,0.0,-4.4776119402947e-05,0.0005756113553991615,4.06004945969224e-05
GLY 584,R GLY 584,0.0,0.0,0.0,-1.4925373134328925e-05,0.00012125430454680997,8.55261921160757e-06,0.2717014925373133,0.047596463430655524,0.003357195681118697,-0.27171641791044776,0.0476042368103199,0.0033577439730453646,0.0,0.0,0.0,-2.985074626878406e-05,0.0006380196955832403,4.50024395111076e-05
THR 585,R THR 585,0.0,0.0,0.0,-2.4875621890540104e-05,0.00015574602828352261,1.0985477823717192e-05,0.09631840796019883,0.03339121506079957,0.0023552347151326574,-0.0962835820895523,0.03334254866304805,0.0023518020521032905,0.0,0.0,0.0,9.950248755988032e-06,0.0005729390905716552,4.041200756887293e-05
GLY 586,R GLY 586,0.0,0.0,0.0,-4.975124378111114e-06,7.035888370017748e-05,4.962733015462517e-06,0.26184577114427865,0.03920048094089443,0.002764988737120842,-0.2617810945273633,0.039134820428184044,0.0027603574016433125,0.0,0.0,0.0,5.970149253733309e-05,0.0006200769575474711,4.373685635010469e-05
SER 587,R SER 587,0.0,0.0,0.0,-2.985074626865785e-05,0.00017017543658196733,1.2003249811991358e-05,0.4064378109452736,0.11730462687275163,0.008274030428462408,-0.4063880597014925,0.11725886087816226,0.008270802344098506,0.0,0.0,0.0,1.9900497512543257e-05,0.0005813023549843129,4.100190675764637e-05
GLY 588,R GLY 588,0.0,0.0,0.0,-9.95024875621781e-06,9.925341961819804e-05,7.000796438666977e-06,0.3741243781094527,0.054776338109196805,0.0038636249938110226,-0.374154228855721,0.05486111904267402,0.003869604979784678,0.0,0.0,0.0,-3.980099502486489e-05,0.0005971807398257894,4.2121881671131474e-05
MET 589,R MET 589,0.0,0.0,0.0,-2.487562189055999e-05,0.00015574602828364714,1.0985477823725976e-05,0.46876616915422864,0.08713373977236284,0.006145940134180011,-0.4687313432835819,0.08713538081478696,0.00614605588438794,0.0,0.0,0.0,9.950248756198304e-06,0.0005815577789534367,4.1019922975327034e-05
GLY 590,R GLY 590,0.0,0.0,0.0,-1.9900497512440038e-05,0.00013965839649372904,9.85074376846936e-06,0.3123383084577113,0.03381284420097795,0.0023849741416869627,-0.31228855721393045,0.03382330908148692,0.002385712277445711,0.0,0.0,0.0,2.9850746268679943e-05,0.0005269875692284598,3.717083715672736e-05
THR 591,R THR 591,0.0,0.0,0.0,-3.482587064677117e-05,0.00018333856490239728,1.29317052971713e-05,0.540776119402985,0.04621596100491493,0.0032598225477508684,-0.5407412935323381,0.046149365290704285,0.0032551252482455233,0.0,0.0,0.0,3.5350384863686576e-17,0.0005642764926872394,3.980099502490107e-05
LEU 592,R LEU 592,0.0,0.0,0.0,-4.477611940298898e-05,0.0002068120367246601,1.4587396341052642e-05,0.4156467661691543,0.04807622059869906,0.0033910351426343216,-0.41560696517412943,0.04801751081138004,0.0033868940735249753,0.0,0.0,0.0,-4.975124378122161e-06,0.0006269051555123967,4.4218480299982175e-05
LEU 593,R LEU 593,0.0,0.0,0.0,-2.985074626864901e-05,0.00017017543658191697,1.2003249811987806e-05,0.292457711442786,0.03488901312094687,0.0024608812446492985,-0.2923880597014926,0.03494784538752246,0.00246503095277931,0.0,0.0,0.0,3.980099502474309e-05,0.0006374763366593008,4.496411392762376e-05
ILE 594,R ILE 594,0.0,0.0,0.0,-6.467661691544449e-05,0.00024595437003606776,1.7348283660620377e-05,0.3588905472636818,0.03406297884156851,0.0024026172788984544,-0.3587960199004974,0.034042016532977185,0.0024011387116521375,0.0,0.0,0.0,2.9850746268401557e-05,0.0006380196955834626,4.500243951112328e-05
SER 595,R SER 595,0.0,0.0,0.0,-1.4925373134320087e-05,0.00012125430454673817,8.552619211602507e-06,0.45190547263681563,0.14812797351349546,0.010448141670376259,-0.45184079601990035,0.14811339117089556,0.01044711311123408,0.0,0.0,0.0,4.975124378108684e-05,0.0005440884821689715,3.8377042553704316e-05
LYS 596,R LYS 596,0.0,0.0,0.0,-3.980099502487124e-05,0.00019549137019289888,1.3788898090375148e-05,-57.29367164179106,0.7809692674200804,0.055085324889505495,57.29266666666666,0.7808239641674789,0.055075075988286246,0.0,0.0,0.0,-0.0010447761193993481,0.0006713653383501602,4.7354459804470995e-05
ILE 597,R ILE 597,0.0,0.0,0.0,-4.47761194029934e-05,0.00020681203672468052,1.4587396341054082e-05,0.33379104477611954,0.04597615777751517,0.003242908132239352,-0.3337164179104478,0.045891762981570695,0.0032369553823072806,0.0,0.0,0.0,2.985074626838388e-05,0.0006301736928783824,4.444902515011898e-05
ARG 598,R ARG 598,0.0,0.0,0.0,-6.467661691541798e-05,0.00024595437003596687,1.7348283660613262e-05,-64.83981592039802,0.41085747119267796,0.028979651604850575,64.83700995024877,0.4107137821476169,0.0289695165610525,0.0,0.0,0.0,-0.002870646766169145,0.0006565279391813099,4.630791035902174e-05
GLU 599,R GLU 599,0.0,0.0,0.0,-4.47761194029818e-05,0.00020681203672462696,1.4587396341050304e-05,61.68673631840793,1.3369550185104873,0.09430153609065232,-61.68473134328357,1.3366261966296347,0.09427834278344654,0.0,0.0,0.0,0.0019601990049799593,0.0006899476944624489,4.86651581460836e-05
GLU 600,R GLU 600,0.0,0.0,0.0,-7.46268656716518e-05,0.00026278831136808016,1.853565833223596e-05,61.72349751243783,0.48404881465163485,0.034142170927608184,-61.72154228855722,0.4840020449871932,0.03413887204983128,0.0,0.0,0.0,0.0018805970149248787,0.0006508101661986966,4.590460974844563e-05
TYR 601,R TYR 601,0.0,0.0,0.0,-0.00011442786069651309,0.00031833021438897096,2.2453282111458834e-05,-0.047572139303482516,0.24217979016852362,0.01708204532449234,0.04755721393034821,0.24208264688034953,0.01707519336524997,0.0,0.0,0.0,-0.00012935323383085363,0.0006333862870783261,4.467562407356528e-05
PRO 602,R PRO 602,0.0,0.0,0.0,-6.965174129353185e-05,0.00025455918020827746,1.7955220173646737e-05,0.0557064676616916,0.10148689795082805,0.007158333853670552,-0.05572636815920394,0.10142188009710543,0.007153747847862974,0.0,0.0,0.0,-8.955223880564655e-05,0.0006402271817765879,4.515814358196221e-05
ASP 603,R ASP 603,0.0,0.0,0.0,-0.00011940298507462919,0.00032426210421493813,2.287168535970905e-05,71.02503980099497,0.6109248827418806,0.043091318766091374,-71.0194328358209,0.6105745330555918,0.04306660700456725,0.0,0.0,0.0,0.005487562189055618,0.0007797783377882584,5.5001323190045314e-05
ARG 604,R ARG 604,0.0,0.0,0.0,-0.00016915422885572043,0.000374888084254416,2.644256666664811e-05,-71.32500995024881,0.4040690176655669,0.028500831011469812,71.31914427860693,0.40381302516232714,0.028482774692484527,0.0,0.0,0.0,-0.0060348258706443315,0.0008126984071715137,5.732332585136932e-05
ILE 605,R ILE 605,0.0,0.0,0.0,-0.00011940298507461427,0.0003242621042148977,2.2871685359706197e-05,-0.29273134328358213,0.05696142941047106,0.0040177494507714785,0.2926019900497514,0.056997519331720564,0.00402029503754448,0.0,0.0,0.0,-0.0002487562189054673,0.0006447730483312432,4.5478784286422645e-05
MET 606,R MET 606,0.0,0.0,0.0,-7.462686567163579e-05,0.0002627883113680238,1.853565833223198e-05,0.2013880597014922,0.14724207115875856,0.01038565493617701,-0.20119900497512436,0.14716620109685036,0.010380303474622824,0.0,0.0,0.0,0.00011442786069646398,0.0006555092175920684,4.623605527834653e-05
ASN 607,R ASN 607,0.0,0.0,0.0,-4.4776119402975727e-05,0.00020681203672459888,1.4587396341048324e-05,-0.7286517412935326,0.07180229981109272,0.005064543738031891,0.7285074626865675,0.07178257104964057,0.005063152178492232,0.0,0.0,0.0,-0.0001890547263689912,0.0006261940649315028,4.416832383761099e-05
THR 608,R THR 608,0.0,0.0,0.0,-4.477611940298677e-05,0.0002068120367246499,1.4587396341051922e-05,0.06024875621890529,0.12183002518167042,0.008593227414183386,-0.06025373134328359,0.12183959072962143,0.008593902115914438,0.0,0.0,0.0,-4.9751243781231555e-05,0.0005880336046607956,4.147669250250203e-05
PHE 609,R PHE 609,0.0,0.0,0.0,-8.4577114427879e-05,0.0002782513722211461,1.9626338550282435e-05,-0.2853830845771143,0.05380809379312421,0.0037953303054688416,0.28529353233830834,0.05380412612449129,0.003795050447701301,0.0,0.0,0.0,-0.00017412935323401715,0.000610462155231269,4.3058680483996666e-05
SER 610,R SER 610,0.0,0.0,0.0,-3.482587064676454e-05,0.00018333856490236237,1.2931705297168837e-05,0.32519402985074614,0.11000844456133856,0.007759397407876381,-0.32519900497512416,0.11002704416083928,0.007760709322472837,0.0,0.0,0.0,-3.98009950249447e-05,0.0005539617245242367,3.907344737466389e-05
VAL 611,R VAL 611,0.0,0.0,0.0,-3.482587064676675e-05,0.00018333856490237402,1.293170529716966e-05,0.0030199004975123814,0.09196457030310577,0.00648668064776155,-0.0030248756218905445,0.09195713027853866,0.006486155868890521,0.0,0.0,0.0,-3.980099502496776e-05,0.0006528985965006078,4.605191626419356e-05
VAL 612,R VAL 612,0.0,0.0,0.0,-2.985074626865398e-05,0.0001701754365819453,1.2003249811989803e-05,-0.06305472636815926,0.04824926973437279,0.0034032410875518802,0.0630049751243781,0.04820029701116539,0.0033997868179907807,0.0,0.0,0.0,-7.960199004989714e-05,0.0006337378970717775,4.470042473030259e-05
PRO 613,R PRO 613,0.0,0.0,0.0,-1.4925373134324505e-05,0.00012125430454677407,8.55261921160504e-06,0.3696567164179105,0.055477812042463596,0.003913103150157905,-0.36954726368159185,0.055532868712484224,0.003916986548240187,0.0,0.0,0.0,9.452736318412001e-05,0.0005518128427559344,3.892187694123684e-05
SER 614,R SER 614,0.0,0.0,0.0,-1.9900497512438933e-05,0.0001396583964937213,9.850743768468815e-06,-0.30064676616915426,0.12443236130241016,0.00877678205155881,0.3006467661691542,0.12439593185742316,0.008774212516627836,0.0,0.0,0.0,-1.990049751247539e-05,0.0005897988442396671,4.1601202902291747e-05
PRO 615,R PRO 615,0.0,0.0,0.0,0.0,0.0,0.0,-0.32730348258706465,0.04039620244467463,0.002849328429168764,0.32729353233830855,0.040393935902208175,0.002849168559589577,0.0,0.0,0.0,-9.950248756284092e-06,0.0005815577789534793,4.101992297533004e-05
LYS 616,R LYS 616,0.0,0.0,0.0,-3.48258706467651e-05,0.0001833385649023653,1.2931705297169043e-05,-52.64103980099502,0.9163498421683275,0.06463433437661482,52.640641791044786,0.9162993824352753,0.06463077522146625,0.0,0.0,0.0,-0.0004328358208949732,0.0006203164157372716,4.3753746428540416e-05
VAL 617,R VAL 617,0.0,0.0,0.0,-1.4925373134328372e-05,0.0001212543045468055,8.552619211607255e-06,0.30244776119403,0.024021725396138706,0.0016943618693525586,-0.30244776119403,0.024030629448770244,0.0016949899128012615,0.0,0.0,0.0,-1.4925373134315667e-05,0.0005771573152703545,4.070953819866634e-05
SER 618,R SER 618,0.0,0.0,0.0,-1.4925373134332238e-05,0.00012125430454683689,8.55261921160947e-06,-0.04641293532338307,0.08396009258040532,0.005922088320867091,0.046378109452736294,0.08398451834593652,0.005923811181530234,0.0,0.0,0.0,-4.9751243781102305e-05,0.0005440884821688686,3.837704255369706e-05
ASP 619,R ASP 619,0.0,0.0,0.0,-1.4925373134327818e-05,0.000121254304546801,8.552619211606938e-06,50.820547263681604,0.23210380891656893,0.016371340404338373,-50.820189054726384,0.23210965001416153,0.016371752403596247,0.0,0.0,0.0,0.00034328358208907036,0.000578699145218326,4.081829049808645e-05
THR 620,R THR 620,0.0,0.0,0.0,-2.487562189054839e-05,0.00015574602828357452,1.0985477823720853e-05,0.12955721393034847,0.05059425920867539,0.00356864389204527,-0.12950746268656727,0.0506134624494731,0.003569998384215964,0.0,0.0,0.0,2.487562189073895e-05,0.0005768141267071695,4.06853315438208e-05
VAL 621,R VAL 621,0.0,0.0,0.0,-4.975124378109457e-06,7.035888370015405e-05,4.962733015460865e-06,0.18544278606965162,0.05211466462383421,0.0036758850214362645,-0.18541791044776126,0.05212837652771153,0.003676852184564759,0.0,0.0,0.0,1.9900497512339512e-05,0.0005981746613012358,4.219198748665286e-05
VAL 622,R VAL 622,0.0,0.0,0.0,-9.950248756220019e-06,9.925341961822007e-05,7.000796438668532e-06,0.1769253731343284,0.02793042890275059,0.0019700605575605407,-0.1769054726368159,0.027873667023444085,0.001966056883288867,0.0,0.0,0.0,9.950248756266968e-06,0.0005900505902187688,4.1618959694558686e-05
GLU 623,R GLU 623,0.0,0.0,0.0,-4.975124378111114e-06,7.035888370017748e-05,4.962733015462517e-06,52.017825870646774,0.2053226668873201,0.014482344292536661,-52.01748756218907,0.20531277218203678,0.01448164637383748,0.0,0.0,0.0,0.0003333333333305415,0.0005759122837198105,4.062172044408815e-05
PRO 624,R PRO 624,0.0,0.0,0.0,-9.950248756220019e-06,9.925341961822007e-05,7.000796438668532e-06,0.3420796019900498,0.029594836712517305,0.002087458832722517,-0.3420248756218905,0.029609134971166958,0.002088467354127812,0.0,0.0,0.0,4.477611940290723e-05,0.0005580572864431368,3.9362326039061255e-05
TYR 625,R TYR 625,0.0,0.0,0.0,-1.9900497512444456e-05,0.00013965839649376008,9.85074376847155e-06,0.43931840796019883,0.03125800370265888,0.0022047695872162276,-0.4392139303482586,0.03127902043508083,0.002206251993223577,0.0,0.0,0.0,8.457711442784696e-05,0.0005966831582313349,4.208678497151344e-05
ASN 626,R ASN 626,0.0,0.0,0.0,-1.4925373134326714e-05,0.00012125430454679203,8.552619211606305e-06,0.1876815920398015,0.053025461915910725,0.00374012770912647,-0.18769651741293528,0.05299903723720492,0.003738263855998909,0.0,0.0,0.0,-2.9850746268587145e-05,0.0005634863735249189,3.974526431618621e-05
ALA 627,R ALA 627,0.0,0.0,0.0,-2.985074626864901e-05,0.00017017543658191697,1.2003249811987806e-05,0.31065174129353224,0.02870831365802104,0.0020249283177378656,-0.3105671641791044,0.028702570072626464,0.0020245231964601284,0.0,0.0,0.0,5.472636815917807e-05,0.0005747506920061125,4.0539788081820694e-05
THR 628,R THR 628,0.0,0.0,0.0,-1.990049751243783e-05,0.00013965839649371356,9.85074376846827e-06,0.4106069651741294,0.06100166991632895,0.004302726043553597,-0.4105074626865672,0.060935829504837176,0.004298082018994392,0.0,0.0,0.0,7.960199004974634e-05,0.0005847411646599399,4.1244461690493935e-05
LEU 629,R LEU 629,0.0,0.0,0.0,-9.950248756213392e-06,9.925341961815396e-05,7.000796438663869e-06,0.2908656716417911,0.05997144316833816,0.004230059451550041,-0.29081592039800996,0.060001500356643984,0.004232179522149696,0.0,0.0,0.0,3.980099502499276e-05,0.000605454444838856,4.270546382691886e-05
SER 630,R SER 630,0.0,0.0,0.0,-3.482587064677559e-05,0.00018333856490242053,1.293170529717294e-05,0.4788706467661691,0.03345916325985061,0.0023600274115632715,-0.47878109452736334,0.03349035415888424,0.002362227447952077,0.0,0.0,0.0,5.4726368159128635e-05,0.0006165140726232606,4.348554982399463e-05
VAL 631,R VAL 631,0.0,0.0,0.0,-3.9800995024880075e-05,0.00019549137019294228,1.378889809037821e-05,0.40451741293532323,0.019205900453053728,0.0013546797683178114,-0.4044278606965177,0.01922545006622818,0.0013560586917122444,0.0,0.0,0.0,4.975124378109105e-05,0.0005795112349675832,4.087557089251868e-05
HIE 632,R HIE 632,0.0,0.0,0.0,-3.980099502487124e-05,0.00019549137019289888,1.3788898090375148e-05,0.8005820895522392,0.11905713531855412,0.008397642843362602,-0.8005024875621892,0.11903171216644291,0.008395849632474308,0.0,0.0,0.0,3.980099502503032e-05,0.0005449067291577804,3.8434757246328906e-05
GLN 633,R GLN 633,0.0,0.0,0.0,-2.9850746268655637e-05,0.00017017543658195473,1.2003249811990469e-05,0.4568905472636818,0.29151627615603104,0.020561972733808092,-0.4567512437810948,0.2914175814480995,0.020555011345853295,0.0,0.0,0.0,0.00010945273631822358,0.0006601373285478315,4.6562497055582e-05
LEU 634,R LEU 634,0.0,0.0,0.0,-6.467661691543123e-05,0.0002459543700360173,1.734828366061682e-05,0.4294726368159203,0.034375603079462906,0.002424668092459449,-0.429412935323383,0.034428867209857494,0.0024284250545450834,0.0,0.0,0.0,-4.975124378219375e-06,0.0006189182702519228,4.3655128849698084e-05
VAL 635,R VAL 635,0.0,0.0,0.0,-7.462686567164683e-05,0.00026278831136806265,1.8535658332234722e-05,0.4694079601990048,0.019558121986541565,0.001379523559763475,-0.4692487562189052,0.019544764563340217,0.0013785813997740514,0.0,0.0,0.0,8.457711442765365e-05,0.0005882861060412061,4.149450257666912e-05
GLU 636,R GLU 636,0.0,0.0,0.0,-5.472636815920292e-05,0.00022744536220223362,1.6042758907671643e-05,62.819014925373125,0.6469402878910936,0.045631649578628225,-62.817054726368184,0.646760809163096,0.045618990125234925,0.0,0.0,0.0,0.0019054726368163933,0.0006586733995414083,4.645923946492112e-05
ASN 637,R ASN 637,0.0,0.0,0.0,-3.980099502487124e-05,0.00019549137019289888,1.3788898090375148e-05,0.6506716417910449,0.1342752858119899,0.00947104841656473,-0.6505323383084574,0.13416686053818205,0.009463400687411869,0.0,0.0,0.0,9.950248756280557e-05,0.0006309195305056848,4.450163248017499e-05
THR 638,R THR 638,0.0,0.0,0.0,-4.975124378107358e-05,0.00021743058092938265,1.533637070121282e-05,0.2963432835820895,0.08321492025113185,0.005869527917315874,-0.2962537313432835,0.08319598810234692,0.00586819254650145,0.0,0.0,0.0,3.980099502478286e-05,0.0006136166014141676,4.32811779625536e-05
ASP 639,R ASP 639,0.0,0.0,0.0,-6.96517412935313e-05,0.0002545591802082754,1.795522017364659e-05,66.91348756218906,0.40711703439773905,0.028715821535379937,-66.91007462686574,0.4068973483984696,0.028700326079734915,0.0,0.0,0.0,0.0033432835820871335,0.0006740146035114205,4.754132456114518e-05
GLU 640,R GLU 640,0.0,0.0,0.0,-9.950248756218473e-05,0.00029933550162170486,2.1113498373970384e-05,66.53614427860698,0.37399501696595555,0.02637957455698988,-66.53271641791048,0.3738492182507529,0.02636929070853328,0.0,0.0,0.0,0.003328358208955138,0.0006553581611960661,4.622540058167978e-05
THR 641,R THR 641,0.0,0.0,0.0,-2.9850746268655637e-05,0.00017017543658195473,1.2003249811990469e-05,0.282582089552239,0.16524254592174012,0.011655310531921249,-0.2825373134328358,0.16521091555238698,0.011653079497686127,0.0,0.0,0.0,1.4925373134557872e-05,0.0005941473420650334,4.190792228996102e-05
TYR 642,R TYR 642,0.0,0.0,0.0,-8.955223880596913e-05,0.00028553920104042944,2.014038236096338e-05,-0.3720547263681591,0.06574904792871257,0.004637580270339426,0.37198507462686553,0.06574899334204337,0.004637576420092646,0.0,0.0,0.0,-0.0001592039800994728,0.0006650682553412171,4.691029781516543e-05
CYS 643,R CYS 643,0.0,0.0,0.0,-7.462686567164242e-05,0.0002627883113680471,1.8535658332233625e-05,0.17649253731343284,0.14973888116108325,0.010561766335054172,-0.1764925373134328,0.1497354256864499,0.010561522604665839,0.0,0.0,0.0,-7.462686567169764e-05,0.000614422825124972,4.3338044598535325e-05
ILE 644,R ILE 644,0.0,0.0,0.0,-2.487562189054563e-05,0.0001557460282835572,1.0985477823719631e-05,-0.0738706467661691,0.06886863393721201,0.004857618901778317,0.07381094527363181,0.06890597876854905,0.004860253003084173,0.0,0.0,0.0,-8.457711442779615e-05,0.0005534252863179071,3.9035609940962525e-05
ASP 645,R ASP 645,0.0,0.0,0.0,-3.980099502487345e-05,0.00019549137019290975,1.3788898090375914e-05,55.167711442786064,0.2424443441707831,0.017100705525057495,-55.16705472636815,0.2423529394411041,0.017094258332522712,0.0,0.0,0.0,0.000616915422886821,0.0006289155459903788,4.4360282310963034e-05
ASN 646,R ASN 646,0.0,0.0,0.0,-2.4875621890537895e-05,0.0001557460282835088,1.0985477823716218e-05,0.4713283582089549,0.09561485574218055,0.006744151930869937,-0.4712636815920399,0.0955980136993521,0.006742963984762822,0.0,0.0,0.0,3.980099502541917e-05,0.0005887907839482876,4.153009981158718e-05
GLU 647,R GLU 647,0.0,0.0,0.0,-1.4925373134328925e-05,0.00012125430454680997,8.55261921160757e-06,52.396154228855714,0.2330025112382874,0.01643472997859698,-52.395771144278605,0.23298149172138707,0.01643324737618767,0.0,0.0,0.0,0.0003681592039811504,0.0005933135676693401,4.184911237849928e-05
ALA 648,R ALA 648,0.0,0.0,0.0,-2.4875621890551152e-05,0.0001557460282835918,1.098547782372207e-05,-0.09630348258706464,0.05386183206172732,0.0037991207106851453,0.09623383084577117,0.05393620748035984,0.0038043667482311545,0.0,0.0,0.0,-9.452736318403826e-05,0.0006116773289275192,4.314439222791234e-05
LEU 649,R LEU 649,0.0,0.0,0.0,-3.980099502486682e-05,0.0001954913701928772,1.3788898090373618e-05,0.018870646766169258,0.037851808241402406,0.0026698606995393544,-0.018880597014925386,0.03790044134795719,0.0026732910143887545,0.0,0.0,0.0,-4.975124378122824e-05,0.0006367770510525738,4.491479012392997e-05
TYR 650,R TYR 650,0.0,0.0,0.0,-1.990049751243562e-05,0.00013965839649369806,9.850743768467175e-06,-0.018825870646766146,0.06762778232834414,0.004770095977553713,0.018771144278606957,0.06755824730769473,0.004765191355357343,0.0,0.0,0.0,-7.462686567160955e-05,0.0006224673941588279,4.3905464748485526e-05
ASP 651,R ASP 651,0.0,0.0,0.0,-9.950248756218914e-06,9.925341961820907e-05,7.000796438667756e-06,54.65209452736318,0.45154547879664925,0.03184956238299882,-54.6513980099502,0.4514430602179402,0.03184233833345133,0.0,0.0,0.0,0.0006865671641796961,0.0005784424589547682,4.080018524502129e-05
ILE 652,R ILE 652,0.0,0.0,0.0,-2.9850746268662267e-05,0.00017017543658199254,1.2003249811993135e-05,-0.10776119402985063,0.04239370889410582,0.0029902216708443206,0.10774626865671644,0.0424374318309371,0.0029933056490249613,0.0,0.0,0.0,-4.477611940284537e-05,0.0006332299533012385,4.466459713913735e-05
CYS 653,R CYS 653,0.0,0.0,0.0,-1.990049751243562e-05,0.00013965839649369806,9.850743768467175e-06,0.1295174129353234,0.0631521179003298,0.004454406949318293,-0.12948258706467655,0.06315069984425783,0.004454306927354953,0.0,0.0,0.0,1.4925373134322296e-05,0.0005857139364283647,4.1313075720702876e-05
PHE 654,R PHE 654,0.0,0.0,0.0,-4.975124378108905e-06,7.035888370014624e-05,4.962733015460314e-06,0.007213930348258685,0.05244413284274025,0.0036991239178132762,-0.007273631840796011,0.052443380995058055,0.003699070886566633,0.0,0.0,0.0,-6.467661691534285e-05,0.0005991669340229111,4.2261977008049835e-05
ARG 655,R ARG 655,0.0,0.0,0.0,-3.980099502487345e-05,0.00019549137019290972,1.3788898090375912e-05,-56.1971990049751,0.341640118181613,0.024097435956081412,56.19649253731341,0.3415592737859116,0.02409173363207394,0.0,0.0,0.0,-0.0007462686567148908,0.0005645396200023319,3.9819554594712384e-05
THR 656,R THR 656,0.0,0.0,0.0,-4.975124378109126e-05,0.00021743058092945993,1.533637070121827e-05,-0.30366169154228856,0.0676168233586788,0.004769322991432935,0.3036915422885574,0.06763859460918577,0.00477085861704262,0.0,0.0,0.0,-1.990049751245661e-05,0.0005981746613013095,4.219198748665806e-05
LEU 657,R LEU 657,0.0,0.0,0.0,-3.482587064675902e-05,0.00018333856490233328,1.2931705297166785e-05,-0.06711442786069655,0.03827683711461206,0.0026998399247725293,0.0670547263681592,0.038199814930782346,0.002694407198803715,0.0,0.0,0.0,-9.45273631840946e-05,0.0006356098653991524,4.483246319557659e-05
LYS 658,R LYS 658,0.0,0.0,0.0,-1.990049751243783e-05,0.00013965839649371354,9.850743768468268e-06,-54.04950248756221,0.6610872856478515,0.046629501863157286,54.0488656716418,0.6609689908237044,0.0466211579895982,0.0,0.0,0.0,-0.000656716417911215,0.000620196698198957,4.374530220446125e-05
LEU 659,R LEU 659,0.0,0.0,0.0,-2.9850746268651764e-05,0.00017017543658193264,1.200324981198891e-05,-0.09690547263681605,0.05839014450252216,0.004118523243420404,0.09688059701492541,0.05836704644820013,0.004116894032285313,0.0,0.0,0.0,-5.4726368159365865e-05,0.0005918098136004887,4.17430457445199e-05
THR 660,R THR 660,0.0,0.0,0.0,-9.950248756219467e-06,9.925341961821457e-05,7.000796438668144e-06,-0.002800995024875775,0.11232947362903523,0.007923110175594402,0.002711442786069616,0.1123138651143454,0.007922009235853749,0.0,0.0,0.0,-9.95024875624167e-05,0.0005278792180977185,3.7233729218809056e-05
THR 661,R THR 661,0.0,0.0,0.0,-1.9900497512433963e-05,0.0001396583964936864,9.850743768466353e-06,-0.0070895522388060355,0.13459067091301105,0.00949329396639597,0.00705970149253734,0.13454521301844796,0.009490087613732347,0.0,0.0,0.0,-4.975124378127906e-05,0.0005880336046604027,4.1476692502474324e-05
PRO 662,R PRO 662,0.0,0.0,0.0,-1.4925373134331134e-05,0.00012125430454682793,8.552619211608838e-06,-0.3916119402985074,0.04041437920448788,0.0028506105189532427,0.3916368159203982,0.04043337912016962,0.002851950669676023,0.0,0.0,0.0,9.950248756094084e-06,0.0006228649083404649,4.393350323701146e-05
THR 663,R THR 663,0.0,0.0,0.0,-2.487562189054563e-05,0.0001557460282835572,1.0985477823719631e-05,0.4426467661691546,0.06768069311765139,0.004773828016880661,-0.4426119402985075,0.0676303139125997,0.004770274541739296,0.0,0.0,0.0,9.950248756606664e-06,0.000614825540528649,4.336644995297755e-05
TYR 664,R TYR 664,0.0,0.0,0.0,-1.9900497512442247e-05,0.00013965839649374454,9.850743768470455e-06,0.32745771144278585,0.14004728928670382,0.009878174151125737,-0.3274378109452734,0.1400427346403816,0.009877852891144222,0.0,0.0,0.0,3.9769182971647396e-17,0.0005901344816799287,4.16248769419924e-05
GLY 665,R GLY 665,0.0,0.0,0.0,-4.975124378111114e-06,7.035888370017748e-05,4.962733015462517e-06,0.39266169154228825,0.01946638830794666,0.0013730531649611252,-0.3925920398009952,0.019540052916464604,0.0013782490658273325,0.0,0.0,0.0,6.46766169154025e-05,0.0005561023026793223,3.922443211637312e-05
ASP 666,R ASP 666,0.0,0.0,0.0,-1.990049751243341e-05,0.00013965839649368256,9.850743768466082e-06,54.002587064676604,0.29848887015196723,0.02105378159442765,-54.00197014925375,0.29844507332726233,0.021050692404598236,0.0,0.0,0.0,0.0005970149253730155,0.0006554714567569037,4.623339183439308e-05
LEU 667,R LEU 667,0.0,0.0,0.0,-2.487562189056441e-05,0.0001557460282836748,1.0985477823727927e-05,0.457139303482587,0.019843429367614806,0.001399647590804686,-0.4570597014925369,0.019818992296096412,0.0013979239326786937,0.0,0.0,0.0,5.472636815933273e-05,0.0005833426152080478,4.1145815618048584e-05
ASN 668,R ASN 668,0.0,0.0,0.0,-3.98009950248867e-05,0.00019549137019297483,1.3788898090380505e-05,0.5377363184079599,0.0562969660147524,0.00397088181646461,-0.537681592039801,0.05632128967892555,0.003972597475453226,0.0,0.0,0.0,1.4925373133692616e-05,0.0006187582810366026,4.364384408053701e-05
HIE 669,R HIE 669,0.0,0.0,0.0,-3.482587064676896e-05,0.00018333856490238565,1.293170529717048e-05,0.2286069651741294,0.2047095740377819,0.014439100057183058,-0.22864676616915433,0.2046329066148497,0.01443369235411862,0.0,0.0,0.0,-7.462686567169764e-05,0.0005725069119701996,4.038152404069248e-05
LEU 670,R LEU 670,0.0,0.0,0.0,-2.9850746268653428e-05,0.00017017543658194212,1.200324981198958e-05,0.5018308457711443,0.022182895202898966,0.0015646607878415516,-0.5017960199004975,0.022184284340970396,0.0015647587700864023,0.0,0.0,0.0,4.975124378009482e-06,0.0006108269611727143,4.3084411911140426e-05
VAL 671,R VAL 671,0.0,0.0,0.0,-3.482587064676675e-05,0.000183338564902374,1.2931705297169657e-05,0.5049552238805969,0.026814509050078688,0.001891349639987371,-0.5048855721393034,0.026827657830546758,0.001892277083453075,0.0,0.0,0.0,3.4825870646648275e-05,0.0006338550570601128,4.4708688558715226e-05
SER 672,R SER 672,0.0,0.0,0.0,-4.975124378109457e-05,0.0002174305809294744,1.533637070121929e-05,0.5618557213930349,0.07710846582633919,0.0054388118316190896,-0.5617611940298506,0.07713297096906721,0.005440540291118009,0.0,0.0,0.0,4.477611940297876e-05,0.0006009818455937545,4.238999100001638e-05
ALA 673,R ALA 673,0.0,0.0,0.0,-4.477611940298456e-05,0.0002068120367246397,1.4587396341051204e-05,0.49932835820895527,0.019223784029914363,0.0013559411785712633,-0.4991741293532339,0.01927348415326351,0.0013594467549824585,0.0,0.0,0.0,0.00010945273631845031,0.0006213131648058622,4.382405168710456e-05
THR 674,R THR 674,0.0,0.0,0.0,-2.985074626865122e-05,0.00017017543658192955,1.2003249811988693e-05,0.574796019900498,0.0746254540496644,0.005263673684538807,-0.5746069651741289,0.07459982627888564,0.005261866040962504,0.0,0.0,0.0,0.00015920398009967827,0.0006104621552314741,4.305868048401113e-05
MET 675,R MET 675,0.0,0.0,0.0,-7.46268656716402e-05,0.0002627883113680393,1.8535658332233076e-05,0.3553781094527362,0.05910330208054263,0.004168825500527711,-0.35524378109452726,0.0591067444328025,0.004169068305335185,0.0,0.0,0.0,5.9701492537300506e-05,0.0006359213243741863,4.4854431817832584e-05
SER 676,R SER 676,0.0,0.0,0.0,-4.47761194029691e-05,0.00020681203672456828,1.4587396341046165e-05,0.7591194029850751,0.12696105749809994,0.00895514252910562,-0.7588905472636818,0.12691054537571322,0.008951579678698302,0.0,0.0,0.0,0.00018407960199011344,0.0006236988634512378,4.399232589513211e-05
GLY 677,R GLY 677,0.0,0.0,0.0,-4.4776119402982354e-05,0.00020681203672462948,1.4587396341050482e-05,0.5858407960199004,0.028457431373216758,0.002007232445769537,-0.5855671641791041,0.028490143471784315,0.002009539779300553,0.0,0.0,0.0,0.00022885572139301155,0.00059630969956122,4.206044322794644e-05
VAL 678,R VAL 678,0.0,0.0,0.0,-8.955223880597022e-05,0.00028553920104043296,2.0140382360963628e-05,0.6141542288557211,0.04509184761043614,0.0031805337022985138,-0.6138656716417911,0.044992502036164506,0.003173526405771769,0.0,0.0,0.0,0.0001990049751242576,0.0006692975488752391,4.720860918040558e-05
THR 679,R THR 679,0.0,0.0,0.0,-6.965174129354013e-05,0.0002545591802083077,1.795522017364887e-05,0.4392835820895519,0.08696115779060794,0.006133767139759309,-0.43900995024875605,0.0869420227731001,0.006132417459688457,0.0,0.0,0.0,0.00020398009950224196,0.0006254821659350387,4.4118110354001985e-05
THR 680,R THR 680,0.0,0.0,0.0,-0.00010447761194030688,0.0003058791273421021,2.157505014534056e-05,0.5250000000000001,0.16876003747557175,0.011903415256552728,-0.5246965174129353,0.16865276063398313,0.011895848531562959,0.0,0.0,0.0,0.00019900497512451788,0.0006542619593240148,4.614808046322504e-05
CYX 681,R CYX 681,0.0,0.0,0.0,-0.00015920398010153526,0.0003658661952454722,2.5806211680725974e-05,0.6911343283582086,0.09158687725458187,0.0064600402341698894,-0.6906119402985071,0.09147567796100012,0.006452196840748443,0.0,0.0,0.0,0.00036318407960004776,0.0006999913367957,4.937358205478465e-05
LEU 682,R LEU 682,0.0,0.0,0.0,-0.00011940298507461592,0.00032426210421490214,2.2871685359706513e-05,0.6073134328358208,0.07927423444865156,0.005591573371890304,-0.606970149253731,0.07924851712898004,0.00558975941202211,0.0,0.0,0.0,0.00022388059701479825,0.0006266287161724544,4.419898177233426e-05
ARG 683,R ARG 683,0.0,0.0,0.0,-0.00015422885572140036,0.0003611679883160677,2.5474825714720777e-05,-65.66745273631841,0.38900544062976006,0.02743832820933435,65.66419900497507,0.38879828916503323,0.027423716871587973,0.0,0.0,0.0,-0.0034079601990049863,0.0006858457526460745,4.8375829478414927e-05
PHE 684,R PHE 684,0.0,0.0,0.0,-0.0001840796019900339,0.0003875490964009706,2.7335605607638587e-05,0.18600995024875613,0.0921037696221197,0.006496499010701247,-0.18596019900497512,0.09210543605675052,0.006496616551937344,0.0,0.0,0.0,-0.00013432835820885425,0.0007240472701382241,5.1070356766638256e-05
PRO 685,R PRO 685,0.0,0.0,0.0,-0.00018905472636815881,0.00039155208696419825,2.7617954792048183e-05,-0.7005771144278607,0.15107194185405154,0.010655793186600033,0.6999900497512438,0.15093690784479727,0.010646268621958102,0.0,0.0,0.0,-0.0007761194029848301,0.0007086016400277157,4.998090601837619e-05
GLY 686,R GLY 686,0.0,0.0,0.0,-0.00011940298507462919,0.00032426210421493813,2.287168535970905e-05,0.4563631840796017,0.14727515939538638,0.010387988800441204,-0.4559054726368158,0.1471640233584461,0.01038014986879923,0.0,0.0,0.0,0.0003383084577114895,0.000665403124270566,4.6933917648285775e-05
GLN 687,R GLN 687,0.0,0.0,0.0,-0.00036815920398007996,0.0004823048874983688,3.401916379041489e-05,1.0481641791044785,0.8216339853493413,0.05795359294065856,-1.0471343283582084,0.8208311385877703,0.05789696449631053,0.0,0.0,0.0,0.0006616915422893306,0.0011654116025504276,8.220179645296873e-05
LEU 688,R LEU 688,0.0,0.0,0.0,-0.000437810945273619,0.0004961174472564192,3.4993426637327465e-05,-0.4853383084577116,0.07148228027391487,0.005041971300278142,0.4850099502487563,0.07143134964382057,0.005038378930613149,0.0,0.0,0.0,-0.0007661691542289912,0.0008042485143782719,5.672731636775049e-05
ASN 689,R ASN 689,0.0,0.0,0.0,-0.00027860696517411195,0.00044831364481863115,3.162160639024103e-05,0.7158656716417914,0.7002017242143208,0.04938842163912025,-0.7153333333333333,0.6996279347609298,0.04934794965158272,0.0,0.0,0.0,0.0002537313432841573,0.0009305743732454902,6.563765543990693e-05
ALA 690,R ALA 690,0.0,0.0,0.0,-0.00015920398009949656,0.00036586619524078714,2.5806211680395516e-05,-0.42635323383084606,0.045413408960600414,0.003203214891155308,0.4260945273631842,0.04539660517147542,0.0032020296432563955,0.0,0.0,0.0,-0.0004179104477613115,0.0007494459724438998,5.2861843098618854e-05
ASP 691,R ASP 691,0.0,0.0,0.0,-0.00015920398009950705,0.00036586619524081127,2.5806211680397216e-05,74.44337810945275,0.4344276114230786,0.03064216111251912,-74.4356915422886,0.43408617844942277,0.030618078287411348,0.0,0.0,0.0,0.0075273631840794865,0.0007534316268628661,5.314296948569339e-05
LEU 692,R LEU 692,0.0,0.0,0.0,-0.0001641791044776248,0.0003704380192833382,2.612868328488455e-05,0.19621393034825896,0.08335841814476198,0.0058796494783315695,-0.19606467661691546,0.08331389303206951,0.005876508919028245,0.0,0.0,0.0,-1.4925373134323952e-05,0.0007692964540617438,5.426198811680165e-05
ARG 693,R ARG 693,0.0,0.0,0.0,-0.0002189054726368161,0.0004135043732374164,2.9166349680136912e-05,-74.87237810945274,0.42285519241201847,0.029825905611086122,74.86434328358203,0.42262379514054405,0.02980958410599051,0.0,0.0,0.0,-0.008253731343288067,0.000772859591205945,5.4513312433138176e-05
LYS 694,R LYS 694,0.0,0.0,0.0,-0.0003830845771144652,0.0004861386467783996,3.428957632045758e-05,-81.5962537313433,0.47085984679204,0.03321189286186167,81.58390547263677,0.47044892927212595,0.03318290897474658,0.0,0.0,0.0,-0.012731343283582925,0.0011096423548968806,7.826813701975255e-05
LEU 695,R LEU 695,0.0,0.0,0.0,-0.00015422885572140366,0.0003611679883160754,2.547482571472132e-05,0.21117412935323382,0.09089896270179247,0.006411518482780356,-0.21104975124378103,0.09078122799158156,0.006403214116612191,0.0,0.0,0.0,-2.985074626875948e-05,0.0007590937760303151,5.354234669485314e-05
ALA 696,R ALA 696,0.0,0.0,0.0,-7.96019900497469e-05,0.0002706760300245712,1.909201510958416e-05,-0.14330348258706482,0.0630859986185713,0.004449743254767085,0.1431641791044777,0.06308138871676455,0.004449418097364192,0.0,0.0,0.0,-0.00021890547263681058,0.0006705168393564759,4.729461129994543e-05
VAL 697,R VAL 697,0.0,0.0,0.0,-0.00020895522388058064,0.00040656234244403495,2.8676696581610215e-05,-0.02018905472636821,0.17452652104155297,0.012310151646771279,0.020159203980099495,0.1743283187373589,0.012296171534139644,0.0,0.0,0.0,-0.00023880597014928903,0.0007072380355788955,4.988472477640213e-05
ASN 698,R ASN 698,0.0,0.0,0.0,-0.0002388059701492512,0.00042635393603240445,3.0072687958451372e-05,0.40095522388059707,0.11344143067726242,0.008001541578493414,-0.4007363184079602,0.11336892237985789,0.00799642723752465,0.0,0.0,0.0,-1.9900497512568184e-05,0.0007259250335117793,5.120280398295395e-05
MET 699,R MET 699,0.0,0.0,0.0,-0.00013432835820895148,0.0003410047659341954,2.4052621663857222e-05,-0.10049751243781088,0.11466560182795996,0.008087887953913922,0.10037810945273627,0.1146916103773646,0.008089722455543662,0.0,0.0,0.0,-0.0002537313432835837,0.0006389500930089036,4.5068064685627375e-05
VAL 700,R VAL 700,0.0,0.0,0.0,-0.00013930348258705156,0.00034626293813539653,2.44235045348119e-05,0.4221492537313428,0.05938488686526679,0.0041886869598674785,-0.4220149253731342,0.05937271410520483,0.004187828359573219,0.0,0.0,0.0,-4.97512437821827e-06,0.0006874678640185116,4.849024439291321e-05
PRO 701,R PRO 701,0.0,0.0,0.0,-0.00016417910447764025,0.00037043801928337303,2.6128683284887005e-05,0.4321492537313434,0.05471252425531507,0.0038591239116043704,-0.4319999999999996,0.05470445241868462,0.003858554568146449,0.0,0.0,0.0,-1.4925373134183103e-05,0.0006577332697472405,4.639292782205569e-05
PHE 702,R PHE 702,0.0,0.0,0.0,-0.00020398009950250046,0.0004029543628122959,2.842220932007479e-05,-0.07575124378109456,0.06318942391312728,0.004457038312575479,0.07576119402985075,0.06313038459625288,0.004452874000243415,0.0,0.0,0.0,-0.00019402985074618763,0.0007173501397428655,5.05979776103183e-05
PRO 703,R PRO 703,0.0,0.0,0.0,-8.955223880597133e-05,0.0002855392010404365,2.014038236096388e-05,-0.10982587064676619,0.06318451639289624,0.004456692162787509,0.10988059701492536,0.06327406762232402,0.004463008619494673,0.0,0.0,0.0,-3.4825870646897106e-05,0.0006416560465834543,4.525892793468e-05
ARG 704,R ARG 704,0.0,0.0,0.0,-7.462686567164351e-05,0.00026278831136805104,1.8535658332233906e-05,-62.0061691542289,0.3031286793744379,0.021381048503776645,62.004487562189055,0.3029871368086991,0.021371064860956523,0.0,0.0,0.0,-0.0017562189054739525,0.0006948808064510468,4.9013113037453306e-05
LEU 705,R LEU 705,0.0,0.0,0.0,-7.4626865671638e-05,0.00026278831136803153,1.8535658332232527e-05,0.21786069651741344,0.09212807706985685,0.006498213525870658,-0.21772139303482577,0.09213602311945332,0.006498773996995285,0.0,0.0,0.0,6.467661691582782e-05,0.0005908051845320431,4.167218467362067e-05
HIP 706,R HIP 706,0.0,0.0,0.0,-0.0001293532338308492,0.00033559048664757215,2.3670727848071847e-05,-64.57990547263681,0.36572393419393173,0.025796177359824823,64.57748756218906,0.3655834716167308,0.02578626989352274,0.0,0.0,0.0,-0.0025472636815894968,0.0006456937147386435,4.554372308783546e-05
PHE 707,R PHE 707,0.0,0.0,0.0,-0.00010447761194028037,0.0003058791273420245,2.1575050145335088e-05,0.4651094527363183,0.06873221496018062,0.0048479966490414155,-0.46501990049751213,0.06875719484371424,0.004849758594174926,0.0,0.0,0.0,-1.492537313430241e-05,0.0006346355709095004,4.476374176089346e-05
PHE 708,R PHE 708,0.0,0.0,0.0,-8.955223880595587e-05,0.00028553920104038716,2.01403823609604e-05,-0.4203681592039801,0.06285079687446929,0.0044331534028626204,0.42023383084577126,0.06278138686797129,0.004428257598484612,0.0,0.0,0.0,-0.00022388059701488084,0.0006500109954459463,4.584824058976815e-05
MET 709,R MET 709,0.0,0.0,0.0,-8.457711442787569e-05,0.00027825137222113513,1.9626338550281662e-05,0.5375870646766168,0.14478528838654484,0.010212366840427221,-0.5375273631840796,0.1448030417258119,0.01021361906442911,0.0,0.0,0.0,-2.4875621890586504e-05,0.000602133941110871,4.2471253552221225e-05
PRO 710,R PRO 710,0.0,0.0,0.0,-7.462686567164683e-05,0.00026278831136806265,1.8535658332234722e-05,-0.3641641791044777,0.06485320515865856,0.004574392393303804,0.3640398009950249,0.06482213251384104,0.004572200697924288,0.0,0.0,0.0,-0.00019900497512425014,0.0007125031238301829,5.025609546791755e-05
GLY 711,R GLY 711,0.0,0.0,0.0,-3.980099502487345e-05,0.00019549137019290975,1.3788898090375914e-05,0.2869601990049752,0.05944409479444153,0.004192863165194225,-0.28686567164179116,0.05941796356071966,0.004191020010079956,0.0,0.0,0.0,5.472636815934709e-05,0.0005481675033170819,3.8664754522085735e-05
PHE 712,R PHE 712,0.0,0.0,0.0,-9.950248756219577e-05,0.0002993355016217381,2.111349837397273e-05,-0.2989004975124377,0.05462764093370107,0.0038531367037283755,0.29873631840796006,0.054599447124003817,0.0038511480657219444,0.0,0.0,0.0,-0.00026368159203957534,0.0007018981925787573,4.9508081291450054e-05
ALA 713,R ALA 713,0.0,0.0,0.0,-2.9850746268660058e-05,0.00017017543658197993,1.2003249811992248e-05,0.3315373134328355,0.03986744018384415,0.002812032414917938,-0.3314676616915421,0.03990748254637374,0.0028148567854038246,0.0,0.0,0.0,3.9800995024800535e-05,0.0005887907839484195,4.153009981159648e-05
PRO 714,R PRO 714,0.0,0.0,0.0,-3.980099502487124e-05,0.00019549137019289888,1.3788898090375148e-05,-0.010104477611940289,0.053160828262387244,0.003749675715028671,0.010109452736318438,0.053117797939197874,0.0037466405900476105,0.0,0.0,0.0,-3.482587064646406e-05,0.0006016404560331532,4.243644579861523e-05
LEU 715,R LEU 715,0.0,0.0,0.0,-4.975124378109568e-05,0.00021743058092947923,1.5336370701219633e-05,-0.29382089552238805,0.036806171897458814,0.002596107198441052,0.2936865671641792,0.03684019906732397,0.0025985072899494983,0.0,0.0,0.0,-0.00018407960199009796,0.0006156703854454038,4.342604071878889e-05
THR 716,R THR 716,0.0,0.0,0.0,-3.980099502487345e-05,0.00019549137019290975,1.3788898090375914e-05,0.164860696517413,0.08563186565429524,0.006040006101704963,-0.16482587064676615,0.08559806878931842,0.006037622254650846,0.0,0.0,0.0,-4.975124378095649e-06,0.0006654031242708122,4.693391764830314e-05
SER 717,R SER 717,0.0,0.0,0.0,-4.975124378108905e-06,7.035888370014624e-05,4.962733015460314e-06,0.35390049751243796,0.1282031583103447,0.009042753565342745,-0.35389054726368163,0.12816845243351788,0.009040305601536312,0.0,0.0,0.0,4.9751243781387314e-06,0.0005858829492543561,4.132499696628657e-05
ARG 718,R ARG 718,0.0,0.0,0.0,-4.9751243781090704e-05,0.00021743058092945752,1.53363707012181e-05,-58.28625870646767,0.8673497419506268,0.06117813379009611,58.28490547263683,0.8671887134259408,0.061166775713704574,0.0,0.0,0.0,-0.001402985074628757,0.0006630181591606929,4.6765695179863304e-05
GLY 719,R GLY 719,0.0,0.0,0.0,-9.950248756218914e-06,9.925341961820907e-05,7.000796438667756e-06,0.2749651741293533,0.10471389013477951,0.007385948332606565,-0.2748756218905471,0.10466168882260798,0.00738226633593834,0.0,0.0,0.0,7.960199004976457e-05,0.0005847411646599006,4.1244461690491156e-05
SER 720,R SER 720,0.0,0.0,0.0,-1.4925373134329477e-05,0.00012125430454681444,8.552619211607887e-06,0.2702935323383087,0.16211696044412469,0.011434848730558514,-0.27026368159204,0.1620538732496141,0.011430398902952027,0.0,0.0,0.0,1.4925373134390787e-05,0.0004935162892592405,3.4809955098380916e-05
GLN 721,R GLN 721,0.0,0.0,0.0,-4.47761194029934e-05,0.00020681203672468052,1.4587396341054082e-05,-0.11920895522387988,0.15864672139177996,0.011190076940403249,0.11909950248756224,0.15866833912456665,0.011191601737707838,0.0,0.0,0.0,-0.00015422885572025587,0.0006157909829565068,4.343454701136289e-05
GLN 722,R GLN 722,0.0,0.0,0.0,-6.965174129352743e-05,0.0002545591802082613,1.7955220173645598e-05,0.5032189054726366,0.35047200843620835,0.02472038946316372,-0.5031243781094525,0.3504336609106499,0.024717684637260557,0.0,0.0,0.0,2.487562189041859e-05,0.000672396848477869,4.742721691910031e-05
TYR 723,R TYR 723,0.0,0.0,0.0,-6.467661691542184e-05,0.0002459543700359816,1.7348283660614302e-05,0.16812935323383082,0.060458473755425186,0.004264411940489128,-0.1681044776119402,0.060517864883030535,0.004268601067636861,0.0,0.0,0.0,-3.9800995024800535e-05,0.0006296235629673531,4.4410221978029264e-05
ARG 724,R ARG 724,0.0,0.0,0.0,-3.980099502487676e-05,0.00019549137019292599,1.3788898090377059e-05,-59.888169154228876,0.5529547148358671,0.039002418387782026,59.886756218905504,0.5528083932714365,0.038992097660384355,0.0,0.0,0.0,-0.0014527363184099478,0.0006300951322982941,4.444348391404452e-05
ALA 725,R ALA 725,0.0,0.0,0.0,-4.477611940298401e-05,0.00020681203672463715,1.4587396341051022e-05,-0.28109452736318413,0.06332429382911203,0.004466551302970586,0.2809950248756219,0.0632999255312601,0.0044648324957650065,0.0,0.0,0.0,-0.00014427860696514277,0.0005851220070843151,4.127132424393053e-05
LEU 726,R LEU 726,0.0,0.0,0.0,-0.00011940298507462642,0.0003242621042149306,2.287168535970852e-05,0.3911592039800994,0.06281802294983906,0.004430841708457379,-0.3909701492537315,0.0628310464855155,0.0044317603178366145,0.0,0.0,0.0,6.965174129346501e-05,0.0006190382350284783,4.366359051261817e-05
THR 727,R THR 727,0.0,0.0,0.0,-9.452736318408244e-05,0.0002925610035420816,2.063566212195991e-05,-0.5122238805970156,0.156362808835511,0.011028982169546378,0.5120199004975126,0.1562633623404424,0.011021967754615464,0.0,0.0,0.0,-0.0002985074626867243,0.0006468044382095432,4.5622067480898485e-05
VAL 728,R VAL 728,0.0,0.0,0.0,-0.0001592039800995098,0.00036586619524081756,2.580621168039766e-05,-0.5086467661691545,0.05598231421143159,0.0039486879894651775,0.5084577114427862,0.05599164341288731,0.0039493460205998025,0.0,0.0,0.0,-0.0003482587064676543,0.0006293876458060204,4.439358166448408e-05
PRO 729,R PRO 729,0.0,0.0,0.0,-0.0001492537313433047,0.0003563383995914929,2.5134172791392885e-05,-0.30174129353233825,0.05635206261984468,0.003974768031349663,0.3015671641791046,0.056364279966457355,0.003975629776536731,0.0,0.0,0.0,-0.00032338308457703906,0.0006463833539863066,4.559236648982177e-05
GLU 730,R GLU 730,0.0,0.0,0.0,-9.950248756218252e-05,0.0002993355016216982,2.1113498373969917e-05,61.96275621890549,0.37315455732422387,0.02632029310462973,-61.960820895522396,0.37307869037924624,0.026314941862926874,0.0,0.0,0.0,0.001835820895522599,0.0007038702162724004,4.96471771181181e-05
LEU 731,R LEU 731,0.0,0.0,0.0,-5.9701492537309064e-05,0.0002369329532296475,1.6711961981296216e-05,-0.5797661691542294,0.05431756676668615,0.003831265758298877,0.5795174129353233,0.05422544560002307,0.003824768032195519,0.0,0.0,0.0,-0.0003084577114429951,0.0005681234795469792,4.007234055647938e-05
THR 732,R THR 732,0.0,0.0,0.0,-0.00010945273631843126,0.0003122063978057825,2.2021341393531417e-05,-0.5124328358208955,0.193566903127795,0.01365315664965162,0.5122039800995026,0.19351311725907064,0.013649362886981632,0.0,0.0,0.0,-0.0003383084577113094,0.0006728384401516141,4.745836439420789e-05
GLN 733,R GLN 733,0.0,0.0,0.0,-9.95024875622035e-05,0.00029933550162176135,2.111349837397437e-05,-0.7259203980099511,0.24733521803704592,0.017445681168986083,0.7257114427860696,0.2472573061432197,0.017440185687712727,0.0,0.0,0.0,-0.0003084577114430216,0.0006421187793692673,4.529156658885872e-05
GLN 734,R GLN 734,0.0,0.0,0.0,-6.965174129354069e-05,0.0002545591802083097,1.795522017364901e-05,-0.5282139303482587,0.1479389379378672,0.010434808128925189,0.5280845771144279,0.14788784176609626,0.01043120408285061,0.0,0.0,0.0,-0.00019900497512497482,0.0006618224536643757,4.668135661689476e-05
MET 735,R MET 735,0.0,0.0,0.0,-6.96517412935335e-05,0.0002545591802082835,1.795522017364716e-05,-0.37069651741293536,0.11099586491249354,0.007829044669446053,0.37058208955223876,0.11091224839211866,0.007823146814840077,0.0,0.0,0.0,-0.00018407960199015984,0.0006917748991372828,4.879403922675064e-05
PHE 736,R PHE 736,0.0,0.0,0.0,-0.0001144278606965269,0.00031833021438900934,2.245328211146154e-05,-0.2000199004975123,0.056009768177822675,0.003950624442948365,0.19998009950248738,0.055969693309365215,0.0039477977796711075,0.0,0.0,0.0,-0.00015422885572114847,0.0006773481562236609,4.7776455240226414e-05
ASP 737,R ASP 737,0.0,0.0,0.0,-7.462686567164987e-05,0.0002627883113680734,1.8535658332235478e-05,60.025990049751236,0.42701627067666564,0.030119405442207463,-60.0246616915423,0.4269092030360651,0.03011185347311767,0.0,0.0,0.0,0.0012537313432857506,0.0006984691914502632,4.9266218200174304e-05
ALA 738,R ALA 738,0.0,0.0,0.0,-4.9751243781096226e-05,0.00021743058092948164,1.5336370701219802e-05,-0.10412437810945278,0.057735194546219816,0.00407232663539194,0.10404477611940308,0.05770040124259817,0.0040698725049748636,0.0,0.0,0.0,-0.0001293532338307829,0.0006174768749890623,4.355346066676028e-05
LYS 739,R LYS 739,0.0,0.0,0.0,-3.482587064676675e-05,0.000183338564902374,1.2931705297169657e-05,-58.55899999999998,0.6443511912867874,0.04544902878474005,58.557915422885536,0.6442014438931621,0.04543846641798207,0.0,0.0,0.0,-0.0011194029850721242,0.000665923696785644,4.697063600241045e-05
ASN 740,R ASN 740,0.0,0.0,0.0,-7.960199004975573e-05,0.0002706760300246012,1.9092015109586277e-05,-0.40628358208955256,0.11011732404047612,0.007767077174203046,0.40620895522388073,0.11008312607376329,0.007764665035613828,0.0,0.0,0.0,-0.00015422885572198805,0.0006699628914966168,4.7255538830508845e-05
MET 741,R MET 741,0.0,0.0,0.0,-7.96019900497469e-05,0.0002706760300245712,1.909201510958416e-05,-0.43222885572139325,0.14200097176874385,0.010015976288474405,0.43212935323383095,0.1419525293229171,0.01001255942179587,0.0,0.0,0.0,-0.00017910447761198685,0.0006822272523949501,4.812060014960354e-05
MET 742,R MET 742,0.0,0.0,0.0,-4.47761194029691e-05,0.00020681203672456828,1.4587396341046165e-05,-0.2814278606965176,0.16397544416301515,0.011565936064884912,0.28137313432835814,0.164016942076683,0.0115688631020322,0.0,0.0,0.0,-9.95024875621096e-05,0.0006149463037221443,4.337496793188645e-05
ALA 743,R ALA 743,0.0,0.0,0.0,-1.4925373134326714e-05,0.00012125430454679203,8.552619211606305e-06,0.03910945273631841,0.11607429410270738,0.008187249445922619,-0.03912437810945272,0.11603164542072615,0.008184241239836859,0.0,0.0,0.0,-2.985074626868878e-05,0.0005455422949999193,3.847958660436312e-05
ALA 744,R ALA 744,0.0,0.0,0.0,-1.990049751243783e-05,0.00013965839649371356,9.85074376846827e-06,-0.08633333333333335,0.055198811485270186,0.0038934239681740566,0.08626368159203976,0.055241353069357756,0.003896424620156841,0.0,0.0,0.0,-8.955223880599233e-05,0.0006164739232258289,4.348271790384885e-05
CYS 745,R CYS 745,0.0,0.0,0.0,-2.985074626865122e-05,0.00017017543658192957,1.2003249811988695e-05,0.19945771144278607,0.19438140036714627,0.013710606855342155,-0.19941791044776122,0.19445838669707144,0.013716037052371531,0.0,0.0,0.0,9.950248756275254e-06,0.0006148255405284066,4.3366449952960454e-05
ASP 746,R ASP 746,0.0,0.0,0.0,-3.4825870646766196e-05,0.00018333856490237107,1.293170529716945e-05,57.78130845771144,0.32692297444759316,0.02305936867500624,-57.78034825870649,0.32684103597439457,0.02305358918072216,0.0,0.0,0.0,0.000925373134329171,0.0006460003119646249,4.5565348788753496e-05
PRO 747,R PRO 747,0.0,0.0,0.0,-2.9850746268653428e-05,0.00017017543658194215,1.2003249811989581e-05,0.13465174129353225,0.05087364221374665,0.0035883500498225113,-0.13471144278606953,0.05085787746169162,0.0035872380899478,0.0,0.0,0.0,-8.955223880608843e-05,0.000574707625002726,4.053675036961802e-05
ARG 748,R ARG 748,0.0,0.0,0.0,-7.960199004975629e-05,0.0002706760300246031,1.9092015109586413e-05,-57.01828358208956,0.5586424235518543,0.03940359842849226,57.01752736318413,0.5586554046863759,0.039404514047124625,0.0,0.0,0.0,-0.0008358208955194503,0.0005883702490882492,4.1500437569602804e-05
HIE 749,R HIE 749,0.0,0.0,0.0,-5.472636815920458e-05,0.00022744536220224053,1.604275890767213e-05,0.27144278606965155,0.11038020209767459,0.007785619162718082,-0.2714477611940302,0.11033972193313323,0.0077827639120592335,0.0,0.0,0.0,-5.9701492537580826e-05,0.0005430867283180291,3.830638428501114e-05
GLY 750,R GLY 750,0.0,0.0,0.0,-2.4875621890547287e-05,0.00015574602828356758,1.0985477823720363e-05,-0.1812039800995025,0.037449577166237286,0.0026414895069963736,0.1811293532338309,0.03744506004097524,0.002641170893546387,0.0,0.0,0.0,-9.950248756220129e-05,0.0005643203557591759,3.980408888744992e-05
ARG 751,R ARG 751,0.0,0.0,0.0,-0.00011940298507463802,0.00032426210421496215,2.2871685359710744e-05,-65.00487064676618,0.6614343551331808,0.04665398225714482,65.00302487562189,0.661239853349638,0.04664026315911496,0.0,0.0,0.0,-0.0019651741293539916,0.0007287835530426133,5.140442840484595e-05
TYR 752,R TYR 752,0.0,0.0,0.0,-0.00011940298507463581,0.0003242621042149561,2.2871685359710317e-05,0.13401990049751258,0.08812485264510461,0.006215847846140953,-0.13399502487562182,0.08801806109955941,0.006208315351294846,0.0,0.0,0.0,-9.452736318396867e-05,0.0006034889443622279,4.2566828112503096e-05
LEU 753,R LEU 753,0.0,0.0,0.0,-0.000139303482587067,0.000346262938135435,2.4423504534814613e-05,0.4301343283582089,0.0738726675477371,0.005210576218657611,-0.42998009950248756,0.07389147347783996,0.005211902686692631,0.0,0.0,0.0,1.4925373134278108e-05,0.0006501252228424714,4.5856297569103136e-05
THR 754,R THR 754,0.0,0.0,0.0,-0.00018905472636813618,0.00039155208696415136,2.7617954792044876e-05,-0.9201243781094525,0.06271898514206277,0.004423856120105454,0.919686567164179,0.06270650476590618,0.004422975822244823,0.0,0.0,0.0,-0.0006268656716415811,0.0006579590234071462,4.6408851257483537e-05
VAL 755,R VAL 755,0.0,0.0,0.0,-0.0002189054726367896,0.00041350437323736623,2.9166349680133375e-05,0.5591243781094524,0.03185726020232715,0.002247037881697806,-0.5589402985074627,0.03184237325073735,0.002245987837094069,0.0,0.0,0.0,-3.482587064671134e-05,0.0007621526821918216,5.375810529988729e-05
ALA 756,R ALA 756,0.0,0.0,0.0,-9.950248756216926e-05,0.0002993355016216584,2.1113498373967108e-05,-0.523492537313433,0.024025922858109346,0.001694657935492431,0.5232039800995029,0.024033210522921657,0.001695171967734952,0.0,0.0,0.0,-0.0003880597014925503,0.0006298200930976877,4.442408414461082e-05
ALA 757,R ALA 757,0.0,0.0,0.0,-0.00011442786069650702,0.000318330214388954,2.2453282111457638e-05,0.5207462686567162,0.026989961253499097,0.0019037250842349025,-0.5204278606965175,0.026945052248922005,0.0019005574472858,0.0,0.0,0.0,0.00020398009950251813,0.0006788811981459015,4.788458768010439e-05
VAL 758,R VAL 758,0.0,0.0,0.0,-0.00014925373134328703,0.0003563383995914507,2.5134172791389907e-05,-0.4613930348258706,0.03450488106280361,0.0024337866583370896,0.46115422885572105,0.03445728619130488,0.002430429574942191,0.0,0.0,0.0,-0.000388059701492689,0.000637670446567761,4.497780538491647e-05
PHE 759,R PHE 759,0.0,0.0,0.0,-0.00021393034825869836,0.0004100782295521214,2.8924688137364473e-05,0.2623980099502487,0.06852403286889092,0.00483331261650227,-0.2622587064676616,0.06849318327790577,0.004831136654127028,0.0,0.0,0.0,-7.462686567149438e-05,0.0006906648214557239,4.871574038415564e-05
ARG 760,R ARG 760,0.0,0.0,0.0,-0.0001442786069651472,0.00035137201160211507,2.4783870791896838e-05,-66.00091044776121,0.43731085968570416,0.030845529764666604,65.9974477611941,0.43707420331696883,0.030828837311451356,0.0,0.0,0.0,-0.0036069651741289007,0.0007051701349221934,4.973886631017853e-05
GLY 761,R GLY 761,0.0,0.0,0.0,-6.96517412935335e-05,0.0002545591802082835,1.795522017364716e-05,0.21573134328358207,0.09149894631525855,0.006453838063914886,-0.21563184079601974,0.09142696174773852,0.006448760664003914,0.0,0.0,0.0,2.985074626863465e-05,0.0006222287637515455,4.3888633057326806e-05
ARG 762,R ARG 762,0.0,0.0,0.0,-0.00026865671641792394,0.0004432609673109924,3.126521799740499e-05,-75.29369651741294,2.520027162145362,0.17774901106638158,75.28473134328358,2.5181195932741938,0.1776144615323589,0.0,0.0,0.0,-0.009233830845769985,0.002118398379145464,0.00014942030093722134
MET 763,R MET 763,0.0,0.0,0.0,-0.00030348258706466526,0.0004597617931202982,3.242909651166902e-05,0.3079154228855721,0.10489145211745722,0.007398472589209054,-0.3077661691542289,0.10486171917819288,0.007396375389373384,0.0,0.0,0.0,-0.00015422885572131639,0.0006773481562234331,4.777645524021035e-05
SER 764,R SER 764,0.0,0.0,0.0,-0.00021393034825869617,0.0004100782295521172,2.8924688137364175e-05,-0.23180597014925375,0.11462474863302041,0.00808500639171948,0.23172139303482608,0.11453032790488163,0.008078346467055594,0.0,0.0,0.0,-0.00029850746268639613,0.0007664921461719567,5.406418748924375e-05
MET 765,R MET 765,0.0,0.0,0.0,-0.0003731343283581833,0.00048363736555279195,3.4113149545806406e-05,-0.2511492537313433,0.1585968875741238,0.011186561933922722,0.25090547263681595,0.15847352061533632,0.011177860299570467,0.0,0.0,0.0,-0.0006169154228856412,0.0007244915443409853,5.110169345275392e-05
LYS 766,R LYS 766,0.0,0.0,0.0,-0.0005671641791044681,0.0004954684379909706,3.4947649053323886e-05,-81.63844776119406,0.7648928117284898,0.05395137913544465,81.62518407960198,0.7641522281686497,0.053899142398733633,0.0,0.0,0.0,-0.013830845771146684,0.0010932828745933815,7.711422824877274e-05
GLU 767,R GLU 767,0.0,0.0,0.0,-0.0002537313432836022,0.00043514566379445995,3.0692808621730187e-05,73.42289054726366,0.7791994156296531,0.054960489169395756,-73.41616915422891,0.7785978155908502,0.05491805557440875,0.0,0.0,0.0,0.006467661691543123,0.0009088831947330992,6.410767767325482e-05
VAL 768,R VAL 768,0.0,0.0,0.0,-0.00017910447761193603,0.00038343977846760674,2.7045756668791856e-05,-0.4287910447761191,0.05640001163864131,0.003978150094368957,0.4284925373134328,0.056370939145354196,0.003976099478800742,0.0,0.0,0.0,-0.00047761194029829714,0.0006987880543712825,4.928870905651439e-05
ASP 769,R ASP 769,0.0,0.0,0.0,-0.0002985074626865829,0.0004576032751270657,3.2276846391341177e-05,77.75999004975124,0.5524230208229616,0.03896491558368391,-77.75017910447757,0.5519078062847573,0.03892857515210901,0.0,0.0,0.0,0.009512437810945304,0.0009256405754852242,6.528965217793327e-05
GLU 770,R GLU 770,0.0,0.0,0.0,-0.000323383084577112,0.000467767533275346,3.2993777883675626e-05,76.90664676616916,0.87141769868177,0.06146506533467755,-76.89808955223884,0.8706835491265055,0.06141328241765851,0.0,0.0,0.0,0.008233830845770443,0.0011417232986983264,8.053095232604813e-05
GLN 771,R GLN 771,0.0,0.0,0.0,-0.0002139303482587249,0.0004100782295521721,2.8924688137368048e-05,-0.8691144278606967,0.1424954632804815,0.01005085503046275,0.868626865671642,0.14238768839193497,0.010043253175949155,0.0,0.0,0.0,-0.0007014925373137775,0.0007056613715778427,4.977351547231966e-05
MET 772,R MET 772,0.0,0.0,0.0,-0.0002139303482586807,0.0004100782295520875,2.8924688137362078e-05,-0.8087562189054727,0.07094301036770431,0.005003934133867132,0.8082736318407957,0.07093132935329184,0.00500311021863667,0.0,0.0,0.0,-0.0006965174129352909,0.0007140646813138325,5.0366239240417894e-05
LEU 773,R LEU 773,0.0,0.0,0.0,-0.00029850746268655746,0.0004576032751270268,3.227684639133843e-05,-0.5784925373134325,0.0671381674340141,0.0047355612056362364,0.5781243781094529,0.06708210943095985,0.004731607178967426,0.0,0.0,0.0,-0.0006666666666663944,0.0007683628219810058,5.4196134787304305e-05
ASN 774,R ASN 774,0.0,0.0,0.0,-0.00012935323383085804,0.0003355904866475951,2.3670727848073464e-05,-0.5096119402985074,0.3686789225289821,0.026004606166528933,0.5093233830845773,0.3685169550640093,0.025993181862395902,0.0,0.0,0.0,-0.00041791044776096244,0.000749445972443529,5.28618430985927e-05
VAL 775,R VAL 775,0.0,0.0,0.0,-7.96019900497469e-05,0.0002706760300245712,1.909201510958416e-05,-0.32855223880597006,0.04502115044648509,0.003175547108833863,0.32835323383084575,0.04499783966058174,0.0031739028927699484,0.0,0.0,0.0,-0.0002786069651740727,0.0006402658416714152,4.516087044069481e-05
GLN 776,R GLN 776,0.0,0.0,0.0,-0.00016417910447761815,0.0003704380192833232,2.6128683284883492e-05,-0.3919552238805971,0.34761511996307026,0.02451888008721123,0.39173631840796014,0.34740855144382476,0.02450430986726881,0.0,0.0,0.0,-0.00038308457711427744,0.0006820458234489742,4.810780313844015e-05
ASN 777,R ASN 777,0.0,0.0,0.0,-0.00017412935323382327,0.0003792206766200732,2.6748164169689987e-05,-0.4661044776119404,0.34766020184959356,0.024522059918312616,0.4657711442786067,0.3475189495004189,0.024512096745790607,0.0,0.0,0.0,-0.0005074626865671127,0.0007338266295523296,5.176013959550273e-05
LYS 778,R LYS 778,0.0,0.0,0.0,-0.00013930348258705982,0.00034626293813541724,2.442350453481336e-05,-65.14135323383081,1.084160284273726,0.07647077034004841,65.13886069651741,1.0838259303330153,0.07644718683142589,0.0,0.0,0.0,-0.002631840796018327,0.0007621526821926421,5.3758105299945164e-05
ASN 779,R ASN 779,0.0,0.0,0.0,-8.457711442786464e-05,0.00027825137222109886,1.9626338550279104e-05,-0.7329651741293536,0.17283634389859398,0.012190935742990225,0.7326666666666665,0.1727423334464112,0.012184304756961025,0.0,0.0,0.0,-0.0003830845771157268,0.0006289155459920733,4.4360282311082554e-05
SER 780,R SER 780,0.0,0.0,0.0,-9.452736318407969e-05,0.00029256100354207304,2.0635662121959306e-05,-0.25386567164179114,0.1860962059696279,0.013126214300859574,0.25376616915422884,0.18600377156009068,0.013119694480307418,0.0,0.0,0.0,-0.0001940298507462937,0.000612607329700138,4.320998942468352e-05
SER 781,R SER 781,0.0,0.0,0.0,-7.46268656716413e-05,0.00026278831136804324,1.8535658332233354e-05,0.01650248756218915,0.22292006296299127,0.015723568909786857,-0.016552238805970256,0.22290095185033143,0.015722220915833977,0.0,0.0,0.0,-0.00012437810945281763,0.0006382912015908632,4.502159006832321e-05
TYR 782,R TYR 782,0.0,0.0,0.0,-0.00010447761194029528,0.00030587912734206815,2.1575050145338168e-05,-0.10357213930348247,0.08770873337558108,0.006186497055897682,0.10351741293532334,0.08766666257272733,0.006183529610262828,0.0,0.0,0.0,-0.0001592039800994054,0.0006798648996491577,4.795397263436792e-05
PHE 783,R PHE 783,0.0,0.0,0.0,-0.0001890547263681693,0.00039155208696422004,2.761795479204972e-05,-0.2047412935323383,0.1195922705713723,0.00843538837380927,0.20471641791044765,0.11966572088667626,0.00844056915959758,0.0,0.0,0.0,-0.000213930348258473,0.000704643429904355,4.9701715402660225e-05
VAL 784,R VAL 784,0.0,0.0,0.0,-0.00013930348258705156,0.0003462629381353966,2.4423504534811902e-05,0.41172636815920405,0.08679976242742021,0.006122383188574873,-0.41155223880596997,0.08684267531681678,0.006125410030414842,0.0,0.0,0.0,3.4825870646923066e-05,0.0007355784906775153,5.188370635192702e-05
GLU 785,R GLU 785,0.0,0.0,0.0,-0.00013930348258706646,0.0003462629381354336,2.4423504534814514e-05,69.30779601990045,1.6247217054283403,0.11459903319141847,-69.30493034825876,1.6241628827705854,0.11455961688024949,0.0,0.0,0.0,0.002726368159201161,0.0009356144355027761,6.599315402159004e-05
TRP 786,R TRP 786,0.0,0.0,0.0,-0.0003582089552238682,0.00047947398221517753,3.3819487127373896e-05,0.6131691542288559,0.2884081568180497,0.020342742898947046,-0.6130398009950251,0.2883676971578806,0.020339889094555103,0.0,0.0,0.0,-0.00022885572139294335,0.0007312248186449941,5.157662200382451e-05
ILE 787,R ILE 787,0.0,0.0,0.0,-0.0002537313432836083,0.0004351456637944704,3.0692808621730925e-05,-0.29154726368159206,0.08510683368143102,0.006002973201680425,0.29143781094527343,0.08509103911982585,0.0060018591392021646,0.0,0.0,0.0,-0.00036318407960176226,0.0006709596683576976,4.7325846049404104e-05
PRO 788,R PRO 788,0.0,0.0,0.0,-0.0003333333333333408,0.00047140452079104216,3.32503112035885e-05,-0.4878955223880599,0.16960728426418872,0.011963175437342854,0.48775124378109447,0.16948590047155032,0.011954613684745475,0.0,0.0,0.0,-0.00047761194029848135,0.0006916317634231408,4.878394321190636e-05
ASN 789,R ASN 789,0.0,0.0,0.0,-0.00040796019900496335,0.0004914556694482034,3.466461018341427e-05,-0.7782238805970144,0.14486389091973448,0.010217911035645292,0.7778457711442791,0.14473548043944304,0.010208853658714906,0.0,0.0,0.0,-0.0007860696517414058,0.0007911229974784934,5.5801513787636815e-05
ASN 790,R ASN 790,0.0,0.0,0.0,-0.0002089552238805939,0.00040656234244406075,2.8676696581612034e-05,0.02474129353233809,0.3400162313016473,0.023982895806938003,-0.024567164179104543,0.33993106810221446,0.023976888858002757,0.0,0.0,0.0,-3.4825870646614306e-05,0.0006793185746742281,4.791543784177785e-05
VAL 791,R VAL 791,0.0,0.0,0.0,-0.00022388059701494324,0.00041684298638119575,2.940183729453818e-05,0.6251990049751242,0.047500722162670844,0.0033504426127557232,-0.6247661691542287,0.04748343570571494,0.003349223320092966,0.0,0.0,0.0,0.00020895522388065312,0.0007026031221455473,4.95578031893925e-05
LYS 792,R LYS 792,0.0,0.0,0.0,-0.0003084577114428018,0.0004618566354338615,3.257685529584772e-05,-77.46606965174136,0.47971717944453074,0.033836640937325226,77.4575621890548,0.47931400747633257,0.03380820337930466,0.0,0.0,0.0,-0.008815920398010612,0.0008871359661985384,6.257374644286207e-05
THR 793,R THR 793,0.0,0.0,0.0,-0.0001890547263681472,0.00039155208696417423,2.761795479204649e-05,0.6548358208955227,0.11506350360189116,0.008115953781092396,-0.6544427860696517,0.11490661560004091,0.008104887754663807,0.0,0.0,0.0,0.00020398009950294897,0.0007485867810468155,5.280124041010718e-05
ALA 794,R ALA 794,0.0,0.0,0.0,-0.0001542288557213871,0.0003611679883160366,2.5474825714718585e-05,-0.4731592039800993,0.0634254725996649,0.004473687903193329,0.4727810945273632,0.06335512985073888,0.004468726308237088,0.0,0.0,0.0,-0.0005323383084576639,0.0007054859691812251,4.976114354117313e-05
VAL 795,R VAL 795,0.0,0.0,0.0,-0.00017910447761192941,0.00038343977846759254,2.7045756668790853e-05,0.473771144278607,0.06377359957826025,0.004498242887004762,-0.47344278606965184,0.06371889415891256,0.004494384264234702,0.0,0.0,0.0,0.00014925373134336658,0.000644619476089333,4.546795213566776e-05
CYX 796,R CYX 796,0.0,0.0,0.0,-0.00013432835821115203,0.0003410047659397817,2.405262166425125e-05,-0.2558955223880596,0.06429219701384059,0.004534821929762972,0.2557014925373134,0.06433053983903238,0.004537526424127838,0.0,0.0,0.0,-0.00032835820895679176,0.0006081059339586619,4.289248544953404e-05
ASP 797,R ASP 797,0.0,0.0,0.0,-0.0001492537313432666,0.00035633839959140195,2.5134172791386468e-05,75.05776616915419,0.6014525204708399,0.04242318984612107,-75.04911940298504,0.6010038498542878,0.04239154306088611,0.0,0.0,0.0,0.00849751243781108,0.0008049868087603376,5.67793916383108e-05
ILE 798,R ILE 798,0.0,0.0,0.0,-0.0001641791044776082,0.00037043801928330077,2.6128683284881906e-05,-0.03223383084577115,0.07107623298455588,0.005013330932740079,0.03217910447761195,0.07094667439812288,0.005004192574646343,0.0,0.0,0.0,-0.00021890547263703043,0.0006778960691852117,4.781510204075661e-05
PRO 799,R PRO 799,0.0,0.0,0.0,-8.95522388059741e-05,0.00028553920104044527,2.01403823609645e-05,0.015955223880597044,0.08468403659958956,0.005973151394872958,-0.015925373134328277,0.08467150103516138,0.005972267204331785,0.0,0.0,0.0,-5.970149253756315e-05,0.0006812469620710891,4.8051455801383146e-05
PRO 800,R PRO 800,0.0,0.0,0.0,-3.9800995024880075e-05,0.00019549137019294228,1.378889809037821e-05,0.11378109452736307,0.08449470436346108,0.0059597969286035645,-0.11374626865671641,0.08439471522976956,0.005952744238895283,0.0,0.0,0.0,-4.975124378212747e-06,0.000626905155512269,4.421848029997317e-05
ARG 801,R ARG 801,0.0,0.0,0.0,-8.457711442785954e-05,0.00027825137222108206,1.9626338550277918e-05,-62.6464527363184,0.55854384151352,0.039396644987638105,62.64416915422887,0.5583636016844599,0.03938393185031504,0.0,0.0,0.0,-0.0023681592039858923,0.0006793185746805865,4.791543784222635e-05
GLY 802,R GLY 802,0.0,0.0,0.0,-3.980099502487511e-05,0.0001954913701929179,1.378889809037649e-05,-0.10671641791044774,0.15658610455085853,0.011044732234932417,0.10670149253731348,0.15661557475704252,0.011046810903005449,0.0,0.0,0.0,-5.4726368159158186e-05,0.0005747506920060798,4.053978808181839e-05
LEU 803,R LEU 803,0.0,0.0,0.0,-7.46268656716507e-05,0.0002627883113680763,1.8535658332235685e-05,0.1310945273631841,0.0824794623609041,0.005817652717463798,-0.13098507462686568,0.08244047921412231,0.005814903058296308,0.0,0.0,0.0,3.482587064681536e-05,0.0005676004257491763,4.003544718616553e-05
LYS 804,R LYS 804,0.0,0.0,0.0,-0.00012437810945273642,0.00033001241695078637,2.327728114751369e-05,-64.22453233830848,1.8170566271487567,0.12816529257261872,64.2217611940298,1.8164057485801126,0.12811938313813379,0.0,0.0,0.0,-0.002895522388060483,0.0009272169081566266,6.540083811182411e-05
MET 805,R MET 805,0.0,0.0,0.0,-0.00012437810945274694,0.00033001241695081423,2.3277281147515656e-05,-0.4772437810945273,0.1402464968341834,0.009892225168151803,0.4770995024875625,0.14014661849780483,0.009885180293483417,0.0,0.0,0.0,-0.00026865671641789645,0.0006521778948526416,4.6001081889420065e-05
SER 806,R SER 806,0.0,0.0,0.0,-2.4875621890548943e-05,0.00015574602828357796,1.0985477823721097e-05,0.8198606965174131,0.08341045484604205,0.0058833198642427335,-0.819587064676617,0.08341244184513323,0.005883460016352501,0.0,0.0,0.0,0.00024875621890537564,0.0005882861060409665,4.149450257665222e-05
ALA 807,R ALA 807,0.0,0.0,0.0,-5.97014925373157e-05,0.0002369329532296738,1.6711961981298073e-05,-0.4292139303482584,0.041514596186076336,0.0029282138413989026,0.4291343283582087,0.04149551154378572,0.002926867714521911,0.0,0.0,0.0,-0.00013930348258712113,0.0006071690384329738,4.2826401934377883e-05
THR 808,R THR 808,0.0,0.0,0.0,-6.965174129352908e-05,0.0002545591802082673,1.7955220173646022e-05,0.22133333333333308,0.14076444928468654,0.009928758717170364,-0.22119900497512437,0.14076252963858565,0.00992862331577424,0.0,0.0,0.0,6.46766169150943e-05,0.0006074135852797493,4.2843650939002397e-05
PHE 809,R PHE 809,0.0,0.0,0.0,-0.00012935323383083595,0.00033559048664753773,2.3670727848069418e-05,-0.3683582089552239,0.04462358929053331,0.0031475053069952366,0.3682935323383085,0.04457838317757249,0.0031443167136365447,0.0,0.0,0.0,-0.00019402985074637322,0.0007242523536348351,5.10848222411602e-05
ILE 810,R ILE 810,0.0,0.0,0.0,-0.00011442786069650646,0.00031833021438895247,2.245328211145753e-05,0.36398009950248766,0.05530637959467759,0.0039010112376117274,-0.3638855721393035,0.05526806533223403,0.0038983087579077856,0.0,0.0,0.0,-1.9900497512338407e-05,0.000646153556022045,4.557615779115926e-05
GLY 811,R GLY 811,0.0,0.0,0.0,-4.9751243781100096e-05,0.00021743058092949855,1.5336370701220995e-05,-0.2737661691542288,0.08401249640375742,0.005925784601572655,0.2737263681592039,0.08394975843643722,0.0059213594065529365,0.0,0.0,0.0,-8.955223880594262e-05,0.0006324085669325871,4.460666101173192e-05
ASN 812,R ASN 812,0.0,0.0,0.0,-6.467661691541135e-05,0.0002459543700359417,1.7348283660611487e-05,-0.3913233830845764,0.08400331609480073,0.0059251370725051725,0.3911393034825869,0.08403689368374163,0.0059275054530202285,0.0,0.0,0.0,-0.0002487562189058827,0.0006211936393638453,4.3815621012453544e-05
SER 813,R SER 813,0.0,0.0,0.0,-7.96019900497734e-05,0.00027067603002466133,1.909201510959052e-05,-0.24939800995024866,0.08545238583442802,0.006027346571297119,0.24930845771144253,0.08536462255635328,0.006021156226954779,0.0,0.0,0.0,-0.00016915422885572484,0.000591182120498031,4.169877168672757e-05
THR 814,R THR 814,0.0,0.0,0.0,-6.965174129353792e-05,0.0002545591802082997,1.7955220173648305e-05,-0.3808756218905473,0.09082194845482267,0.006406086316634476,0.3808059701492536,0.09084176371036123,0.006407483976996601,0.0,0.0,0.0,-0.00013930348258683724,0.0007056964468256274,4.977598948954467e-05
ALA 815,R ALA 815,0.0,0.0,0.0,-1.4925373134333343e-05,0.00012125430454684587,8.552619211610103e-06,-0.4160149253731344,0.017386011879492375,0.0012263147256465455,0.4159402985074626,0.017396357424820645,0.0012270444441506417,0.0,0.0,0.0,-8.955223880589566e-05,0.000608350104184376,4.290970788935711e-05
ILE 816,R ILE 816,0.0,0.0,0.0,-4.4776119402975727e-05,0.00020681203672459888,1.4587396341048324e-05,-0.49382587064676625,0.028588076827229233,0.0020164474655914926,0.49378606965174127,0.028526831307608736,0.0020121275397159627,0.0,0.0,0.0,-8.457711442775196e-05,0.0005966831582310746,4.2086784971495075e-05
GLN 817,R GLN 817,0.0,0.0,0.0,-3.482587064676454e-05,0.00018333856490236237,1.2931705297168837e-05,-0.024810945273631674,0.08101602371819085,0.005714429714392213,0.02486069651741296,0.0809913729053101,0.005712690980112934,0.0,0.0,0.0,1.4925373134364275e-05,0.0005941473420651193,4.1907922289967085e-05
GLU 818,R GLU 818,0.0,0.0,0.0,-1.990049751244335e-05,0.00013965839649375232,9.850743768471004e-06,56.28562189054728,0.33271454951297663,0.02346787488313466,-56.285,0.33275102371103193,0.023470447574703686,0.0,0.0,0.0,0.0006019900497532698,0.000647072258223295,4.56409580481524e-05
LEU 819,R LEU 819,0.0,0.0,0.0,-3.980099502487124e-05,0.00019549137019289888,1.3788898090375148e-05,-0.4439751243781092,0.020822260813434922,0.0014686890377020613,0.4439800995024876,0.020788190342152676,0.0014662858919471443,0.0,0.0,0.0,-3.48258706465657e-05,0.0005676004257498182,4.003544718621081e-05
PHE 820,R PHE 820,0.0,0.0,0.0,-3.980099502487566e-05,0.0001954913701929206,1.378889809037668e-05,-0.3792835820895523,0.034408493963268665,0.0024269880365288595,0.3792388059701492,0.03436941088445429,0.002424231328699262,0.0,0.0,0.0,-8.457711442791987e-05,0.0005882861060409577,4.14945025766516e-05
LYS 821,R LYS 821,0.0,0.0,0.0,-3.48258706467778e-05,0.00018333856490243216,1.293170529717376e-05,-55.644203980099476,0.9217041501940307,0.06501199814580345,55.643686567164174,0.921543349789971,0.06500065615980027,0.0,0.0,0.0,-0.0005522388059700288,0.0006217512281732942,4.3854950294673204e-05
ARG 822,R ARG 822,0.0,0.0,0.0,-5.472636815919574e-05,0.0002274453622022038,1.604275890766954e-05,-54.76790049751245,0.2836303390035027,0.02000574161406086,54.767393034825886,0.28360825365666953,0.020004183833804513,0.0,0.0,0.0,-0.0005621890547270729,0.000579383085944239,4.086653195733944e-05
ILE 823,R ILE 823,0.0,0.0,0.0,-1.9900497512442247e-05,0.00013965839649374454,9.850743768470455e-06,-0.4164079601990047,0.023861389456285912,0.0016830526441285849,0.4163980099502489,0.0238041510661442,0.001679015359374059,0.0,0.0,0.0,-2.985074626860482e-05,0.0005545869132874687,3.9117544789986864e-05
SER 824,R SER 824,0.0,0.0,0.0,-9.950248756222228e-06,9.925341961824211e-05,7.000796438670086e-06,-0.43815422885572103,0.11736862495534335,0.00827854450516035,0.4381293532338306,0.11734998122544281,0.00827722947784549,0.0,0.0,0.0,-3.482587064661762e-05,0.0006016404560331231,4.243644579861311e-05
GLU 825,R GLU 825,0.0,0.0,0.0,-1.4925373134328372e-05,0.00012125430454680549,8.552619211607255e-06,52.942492537313406,0.26077950732153615,0.018393968219501074,-52.94213930348257,0.26073287544652834,0.018390679060641475,0.0,0.0,0.0,0.00033830845771086644,0.0005858829492547926,4.1324996966317355e-05
GLN 826,R GLN 826,0.0,0.0,0.0,-1.990049751243783e-05,0.00013965839649371356,9.85074376846827e-06,-0.16165174129353194,0.13178286871599612,0.00929524686940971,0.16158706467661696,0.13175072056725473,0.009292979313832437,0.0,0.0,0.0,-8.457711442745148e-05,0.0006291516401799355,4.4376935111116385e-05
PHE 827,R PHE 827,0.0,0.0,0.0,-2.985074626864901e-05,0.00017017543658191697,1.2003249811987806e-05,-0.3585323383084578,0.025063108386528973,0.0017678153620227077,0.35852238805970127,0.025042069007332118,0.001766331358635019,0.0,0.0,0.0,-3.980099502490659e-05,0.0005716415745467556,4.032048784490601e-05
THR 828,R THR 828,0.0,0.0,0.0,-1.4925373134326714e-05,0.00012125430454679203,8.552619211606305e-06,-0.167547263681592,0.03812742454536899,0.002689301174705553,0.16755721393034828,0.03812023346207343,0.002688793954797973,0.0,0.0,0.0,-4.975124378102553e-06,0.0006189182702520602,4.3655128849707774e-05
ALA 829,R ALA 829,0.0,0.0,0.0,-4.975124378108905e-06,7.035888370014624e-05,4.962733015460314e-06,-0.23743781094527364,0.023103861605339466,0.001629620749272999,0.23741791044776114,0.023102292053417572,0.0016295100416163018,0.0,0.0,0.0,-2.4875621890586504e-05,0.0006021339411108854,4.247125355222224e-05
MET 830,R MET 830,0.0,0.0,0.0,0.0,0.0,0.0,-0.3317213930348256,0.12942345166485691,0.009128826422109403,0.33165671641791045,0.1294059775744697,0.009127593894804829,0.0,0.0,0.0,-6.467661691522465e-05,0.0005470827380654281,3.8588241080636754e-05
PHE 831,R PHE 831,0.0,0.0,0.0,-9.95024875621781e-06,9.925341961819804e-05,7.000796438666977e-06,-0.28492039800995034,0.026953131088307564,0.001901127284679983,0.28493034825870645,0.026933955051284,0.0018997747113155717,0.0,0.0,0.0,-7.070076972737315e-17,0.0006067612413300045,4.279763814450396e-05
ARG 832,R ARG 832,0.0,0.0,0.0,-9.950248756220019e-06,9.925341961822007e-05,7.000796438668532e-06,-50.9320049751244,0.21147316725902968,0.014916167139788864,50.93174129353236,0.2114543638565013,0.014914840850035202,0.0,0.0,0.0,-0.0002736318407981749,0.0006065572399652496,4.2783248997678054e-05
ARG 833,R ARG 833,0.0,0.0,0.0,-9.95024875621781e-06,9.925341961819804e-05,7.000796438666977e-06,-46.82630845771147,0.2306103827529987,0.016266002244630092,46.82612935323384,0.23066066304515442,0.016269548742993706,0.0,0.0,0.0,-0.00018905472636948612,0.0005765566012220939,4.066716709663381e-05
LYS 834,R LYS 834,0.0,0.0,0.0,-4.975124378108905e-06,7.035888370014624e-05,4.962733015460314e-06,-47.76015920398011,0.5041023296268261,0.035556636814638776,47.75998009950248,0.5040598258785046,0.03555363883138517,0.0,0.0,0.0,-0.000184079601989444,0.0005738456061807106,4.0475948249928395e-05
ALA 835,R ALA 835,0.0,0.0,0.0,0.0,0.0,0.0,0.2758706467661691,0.023440263528981205,0.0016533487114737087,-0.27589552238805964,0.0235013290584428,0.0016576559418222908,0.0,0.0,0.0,-2.4875621890601968e-05,0.0006103405047953742,4.3050099923834096e-05
PHE 836,R PHE 836,0.0,0.0,0.0,-1.990049751243562e-05,0.00013965839649369806,9.850743768467175e-06,0.18672139303482582,0.04287865546605763,0.003024427164689507,-0.18672139303482582,0.042833380645962614,0.0030212337251032265,0.0,0.0,0.0,-1.990049751207328e-05,0.0005981746613011837,4.219198748664918e-05
LEU 837,R LEU 837,0.0,0.0,0.0,0.0,0.0,0.0,0.134034825870647,0.034170537789598596,0.0024102039021423926,-0.13400995024875628,0.034075857730906906,0.0024035256857116508,0.0,0.0,0.0,2.48756218908914e-05,0.000618438178438151,4.362126578409273e-05
HIE 838,R HIE 838,0.0,0.0,0.0,-4.975124378108905e-06,7.035888370014624e-05,4.962733015460314e-06,0.29097512437810946,0.061219646783918294,0.004318100946344871,-0.2909601990049751,0.06115389939248144,0.004313463482914458,0.0,0.0,0.0,9.950248756018964e-06,0.0006066796490158279,4.279188306639474e-05
TRP 839,R TRP 839,0.0,0.0,0.0,-4.975124378111114e-06,7.035888370017748e-05,4.962733015462517e-06,0.06913930348258704,0.043156552888597405,0.0030440285375541902,-0.06916417910447765,0.04317185270656302,0.0030451077035067386,0.0,0.0,0.0,-2.9850746268781573e-05,0.0005977607281941586,4.21627908964193e-05
TYR 840,R TYR 840,0.0,0.0,0.0,-1.990049751243562e-05,0.00013965839649369806,9.850743768467175e-06,-0.10088059701492541,0.04837463328969262,0.003412083550965209,0.10075621890547265,0.048382547669967205,0.0034126417883081008,0.0,0.0,0.0,-0.00014427860696524883,0.0005765566012266863,4.0667167096957726e-05
THR 841,R THR 841,0.0,0.0,0.0,-9.950248756220019e-06,9.925341961822007e-05,7.000796438668532e-06,-0.01245273631840796,0.05601820071120208,0.00395121922799334,0.012457711442786016,0.05597182529276045,0.003947948158185199,0.0,0.0,0.0,-4.975124378153093e-06,0.0005773288330496837,4.07216361300355e-05
GLY 842,R GLY 842,0.0,0.0,0.0,-4.975124378110009e-06,7.035888370016185e-05,4.962733015461415e-06,-0.03641791044776119,0.03643728992565594,0.0025700882702830085,0.03639800995024878,0.03639256383531345,0.002566933535109252,0.0,0.0,0.0,-2.4875621890531267e-05,0.0005853757643813872,4.128922290362873e-05
GLU 843,R GLU 843,0.0,0.0,0.0,-4.975124378111114e-06,7.035888370017748e-05,4.962733015462517e-06,48.884716417910454,0.2393531793350717,0.016882671568580965,-48.88450248756217,0.2393265660549079,0.016880794412532252,0.0,0.0,0.0,0.0002089552238797565,0.0005696463099098118,4.017975272849142e-05
GLY 844,R GLY 844,0.0,0.0,0.0,-4.975124378108905e-06,7.035888370014624e-05,4.962733015460314e-06,0.14009452736318403,0.06209786867061809,0.004380045942098347,-0.13998009950248755,0.06213385968530448,0.004382584552540282,0.0,0.0,0.0,0.00010945273631840917,0.0005798955121226867,4.090267571318137e-05
MET 845,R MET 845,0.0,0.0,0.0,-9.95024875621781e-06,9.925341961819804e-05,7.000796438666977e-06,-0.35574626865671655,0.06211937071011154,0.00438156257902722,0.3556965174129355,0.06216366168142382,0.004384686623270943,0.0,0.0,0.0,-5.970149253730133e-05,0.0005521715704667527,3.89471796430481e-05
ASP 846,R ASP 846,0.0,0.0,0.0,-4.975124378111114e-06,7.035888370017748e-05,4.962733015462517e-06,50.58021890547267,0.38822917506847604,0.02738357465829498,-50.579895522388085,0.38821354336223707,0.027382472082748573,0.0,0.0,0.0,0.00031840796020250495,0.0005800235479319036,4.091170666285177e-05
GLU 847,R GLU 847,0.0,0.0,0.0,-4.975124378108905e-06,7.035888370014624e-05,4.962733015460314e-06,48.87666666666668,0.2918631917859992,0.020586442275675177,-48.87646766169158,0.2918583282620351,0.02058609922914461,0.0,0.0,0.0,0.00019402985074592252,0.0005877388826103704,4.145590441188561e-05
MET 848,R MET 848,0.0,0.0,0.0,-2.487562189054563e-05,0.0001557460282835572,1.0985477823719631e-05,0.25389552238805985,0.12726813481447316,0.008976802092988968,-0.2538805970149253,0.12726880578919095,0.008976849419896522,0.0,0.0,0.0,-9.950248756242113e-06,0.0006148255405283603,4.336644995295719e-05
GLU 849,R GLU 849,0.0,0.0,0.0,-4.975124378111114e-06,7.035888370017748e-05,4.962733015462517e-06,53.014029850746304,0.5317057963134141,0.03750363523562714,-53.01356218905474,0.5316000042688136,0.037496173240141976,0.0,0.0,0.0,0.00046268656716568136,0.0006066388487472328,4.2789005237336796e-05
PHE 850,R PHE 850,0.0,0.0,0.0,-1.4925373134324505e-05,0.00012125430454677407,8.55261921160504e-06,0.3065074626865671,0.03697950479866046,0.0026083331586357152,-0.30648258706467657,0.037018362329065885,0.002611073957507171,0.0,0.0,0.0,9.950248756010126e-06,0.0005641887563120109,3.97948065781392e-05
THR 851,R THR 851,0.0,0.0,0.0,-9.95024875621781e-06,9.925341961819804e-05,7.000796438666977e-06,0.1887363184079601,0.09896627459313584,0.006980542790212654,-0.18875621890547273,0.0989851753995888,0.006981875950309433,0.0,0.0,0.0,-2.9850746268756718e-05,0.0006222287637517493,4.3888633057341185e-05
GLU 852,R GLU 852,0.0,0.0,0.0,-2.487562189055336e-05,0.00015574602828360564,1.0985477823723048e-05,55.772805970149264,0.372042469575355,0.026241852482818257,-55.77206467661694,0.3719977274761102,0.026238696618463595,0.0,0.0,0.0,0.000716417910450475,0.0005127034040983339,3.616330983165391e-05
ALA 853,R ALA 853,0.0,0.0,0.0,0.0,0.0,0.0,0.35414427860696507,0.03219953461549853,0.002271180057372906,-0.35406467661691526,0.03219438466565131,0.0022708168079182437,0.0,0.0,0.0,7.960199004975352e-05,0.0006015170215049916,4.24277393982868e-05
GLU 854,R GLU 854,0.0,0.0,0.0,-1.4925373134328925e-05,0.00012125430454680997,8.55261921160757e-06,52.77075621890545,0.34740949682602795,0.024504376549388043,-52.770313432835835,0.34737196183215574,0.02450172903505114,0.0,0.0,0.0,0.0004278606965164865,0.0006034889443608518,4.256682811240603e-05
SER 855,R SER 855,0.0,0.0,0.0,-2.98507462686584e-05,0.00017017543658197048,1.200324981199158e-05,0.3231293532338309,0.11789295753731484,0.008315528073954892,-0.3231442786069653,0.11787447611339309,0.008314224494821089,0.0,0.0,0.0,-4.477611940302295e-05,0.0006410385499441002,4.5215373079942414e-05
ASN 856,R ASN 856,0.0,0.0,0.0,-9.950248756213392e-06,9.925341961815396e-05,7.000796438663869e-06,0.6286616915422879,0.18800236839601678,0.013260664631916353,-0.6286019900497508,0.1880332107747173,0.01326284008557626,0.0,0.0,0.0,4.975124378058972e-05,0.0005880336046597171,4.147669250242597e-05
MET 857,R MET 857,0.0,0.0,0.0,-2.4875621890542316e-05,0.00015574602828353647,1.098547782371817e-05,0.5767960199004974,0.0705352893864854,0.004975175713207499,-0.5767363184079599,0.07053551467329917,0.00497519160371414,0.0,0.0,0.0,3.48258706467789e-05,0.0005933135676685822,4.184911237844582e-05
ASN 858,R ASN 858,0.0,0.0,0.0,-1.990049751243783e-05,0.00013965839649371354,9.850743768468268e-06,0.35175621890547315,0.08738036753458672,0.006163335915263374,-0.35172636815920394,0.08735698903680143,0.006161686923171553,0.0,0.0,0.0,9.950248756796672e-06,0.0006066796490154218,4.279188306636609e-05
ASP 859,R ASP 859,0.0,0.0,0.0,-4.975124378108905e-05,0.00021743058092945025,1.5336370701217586e-05,60.17369154228858,0.2987338028273025,0.021071057813300473,-60.172467661691556,0.2986292568280575,0.021063683707078174,0.0,0.0,0.0,0.0011741293532363264,0.0006104621552312921,4.305868048399829e-05
LEU 860,R LEU 860,0.0,0.0,0.0,-1.4925373134324505e-05,0.00012125430454677407,8.55261921160504e-06,0.38798507462686554,0.04182056881772714,0.002949795486829664,-0.38795522388059706,0.041853487465317,0.002952117389205414,0.0,0.0,0.0,1.4925373134246071e-05,0.000541580623310387,3.820015182859484e-05
VAL 861,R VAL 861,0.0,0.0,0.0,-1.9900497512440038e-05,0.00013965839649372904,9.85074376846936e-06,0.07486069651741294,0.05739260355479985,0.0040481621300088675,-0.07488557213930348,0.057386806957107774,0.004047753269531967,0.0,0.0,0.0,-4.4776119402901296e-05,0.0005841906206203791,4.12056293080298e-05
SER 862,R SER 862,0.0,0.0,0.0,-3.980099502487345e-05,0.00019549137019290972,1.3788898090375912e-05,0.3359950248756219,0.08698318574364693,0.006135320871769549,-0.33598507462686567,0.08700205736756135,0.006136651973488766,0.0,0.0,0.0,-2.985074626871474e-05,0.0006380196955832545,4.50024395111086e-05
GLU 863,R GLU 863,0.0,0.0,0.0,-6.467661691541466e-05,0.0002459543700359543,1.7348283660612374e-05,63.82465671641789,0.36046648407037674,0.02542534542030035,-63.82268159203979,0.3602968898934437,0.025413383169382863,0.0,0.0,0.0,0.001910447761192971,0.0006402271817770207,4.515814358199274e-05
TYR 864,R TYR 864,0.0,0.0,0.0,-9.950248756216262e-05,0.0002993355016216384,2.11134983739657e-05,0.16593532338308462,0.07792974764606263,0.005496740584711719,-0.16585572139303478,0.07789950203637003,0.005494607223892154,0.0,0.0,0.0,-1.9900497512467654e-05,0.0006835683299724337,4.8215192468583977e-05
GLN 865,R GLN 865,0.0,0.0,0.0,-8.457711442786574e-05,0.00027825137222110244,1.9626338550279355e-05,0.19420895522388007,0.2885802028070228,0.02035487808735187,-0.1942437810945274,0.2885884764331071,0.02035546166394045,0.0,0.0,0.0,-0.00011940298507502025,0.0006508101661997587,4.5904609748520555e-05
GLN 866,R GLN 866,0.0,0.0,0.0,-0.00013930348258705982,0.00034626293813541724,2.442350453481336e-05,0.5697711442786071,0.41638529488229165,0.029369554225321403,-0.5696716417910446,0.416287825755725,0.029362679283210867,0.0,0.0,0.0,-3.980099502517172e-05,0.0006604746975233624,4.658629322836375e-05
TYR 867,R TYR 867,0.0,0.0,0.0,-0.00015422885572137385,0.00036116798831600555,2.5474825714716396e-05,0.04166169154228848,0.07324317145169841,0.005166174987503512,-0.041686567164179074,0.0731973837219475,0.00516294537005952,0.0,0.0,0.0,-0.0001791044776121288,0.0006524055708571012,4.601714091657824e-05
GLN 868,R GLN 868,0.0,0.0,0.0,-8.955223880596801e-05,0.0002855392010404259,2.0140382360963133e-05,0.28555223880597025,0.3198207963820836,0.02255841965885081,-0.2855721393034825,0.3197445902667879,0.02255304449391827,0.0,0.0,0.0,-0.00010945273631850638,0.0006371267897937111,4.493945879270569e-05
ASP 869,R ASP 869,0.0,0.0,0.0,-0.000114427860696512,0.0003183302143889678,2.245328211145861e-05,126.55103980099514,1.3218333560879867,0.09323493626123187,-126.54843283582093,1.321530661866194,0.09321358585700315,0.0,0.0,0.0,0.002492537313437243,0.0007734358504566294,5.4553958626745e-05
gdp 870,R gdp 870,0.0,0.0,0.0,-5.970149253733337e-05,0.00023693295322974395,1.671196198130302e-05,154.58115920398012,0.5225695930970773,0.036859217147203506,-154.57997014925377,0.5224922186130319,0.03685375957189343,0.0,0.0,0.0,0.0011293532338307237,0.0006333862870693929,4.467562407293518e-05
MET 871,L MET   1,0.0,0.0,0.0,-4.975124378111114e-06,7.035888370017748e-05,4.962733015462517e-06,-47.84128358208955,0.200277752851219,0.014126503492761918,47.84110447761195,0.20030400782920763,0.014128355376123794,0.0,0.0,0.0,-0.00018407960198951468,0.0006316253011288329,4.455141370165892e-05
ARG 872,L ARG   2,0.0,0.0,0.0,-9.950248756220019e-06,9.925341961822007e-05,7.000796438668532e-06,-47.12974129353232,0.1770205675400103,0.012486068123114716,47.1295621890547,0.17703409842338136,0.012487022518041162,0.0,0.0,0.0,-0.00018905472637061732,0.0005590322145503695,3.943109216568265e-05
GLU 873,L GLU   3,0.0,0.0,0.0,-2.9850746268660058e-05,0.00017017543658197993,1.2003249811992248e-05,48.718378109452736,0.20750332088390425,0.014636155766156178,-48.71812437810945,0.20754434748250514,0.01463904955930185,0.0,0.0,0.0,0.00022388059701539343,0.0006266287161742857,4.4198981772463436e-05
CYS 874,L CYS   4,0.0,0.0,0.0,-2.4875621890540104e-05,0.00015574602828352264,1.0985477823717194e-05,0.05065671641791044,0.08213353141228567,0.005793252629664017,-0.05061194029850749,0.08215655881265187,0.005794876857253308,0.0,0.0,0.0,1.9900497512347243e-05,0.0005981746613009381,4.219198748663186e-05
ILE 875,L ILE   5,0.0,0.0,0.0,-4.4776119402977936e-05,0.0002068120367246091,1.4587396341049044e-05,-0.01993532338308459,0.045081802883908506,0.0031798252019166378,0.019870646766169144,0.045093415301591354,0.003180644278706849,0.0,0.0,0.0,-0.000109452736318418,0.0006371267897940175,4.49394587927273e-05
SER 876,L SER   6,0.0,0.0,0.0,-4.9751243781102305e-05,0.00021743058092950818,1.5336370701221672e-05,0.005462686567164227,0.07749845031829723,0.005466319216784634,-0.005462686567164183,0.07740222431623503,0.005459531957916017,0.0,0.0,0.0,-4.975124378104734e-05,0.0006047181308033858,4.2653528239237453e-05
ILE 877,L ILE   7,0.0,0.0,0.0,-7.960199004976236e-05,0.00027067603002462376,1.9092015109587866e-05,-0.13864179104477609,0.05089547424167237,0.0035898899623407823,0.13858208955223883,0.05089374823653784,0.0035897682193253232,0.0,0.0,0.0,-0.00013930348258733215,0.0007056964468257363,4.977598948955235e-05
HID 878,L HID   8,0.0,0.0,0.0,-6.965174129354676e-05,0.000254559180208332,1.7955220173650582e-05,-0.23554726368159207,0.06427017758138957,0.0045332687987486705,0.23552736318407957,0.06426206062161229,0.0045326962725493695,0.0,0.0,0.0,-8.955223880591168e-05,0.0006083501041842348,4.2909707889347155e-05
VAL 879,L VAL   9,0.0,0.0,0.0,-0.00010945273631839148,0.0003122063978056691,2.2021341393523417e-05,-0.147592039800995,0.037397192225974374,0.0026377945582012276,0.14760696517412933,0.03742361708420854,0.002639658423991743,0.0,0.0,0.0,-9.452736318401009e-05,0.0006197575360413418,4.3714326094208767e-05
GLY 880,L GLY  10,0.0,0.0,0.0,-3.4825870646760124e-05,0.0001833385649023391,1.2931705297167197e-05,-0.5486169154228856,0.027473687320099516,0.0019378444902702155,0.5484925373134335,0.02745998797035842,0.001936878212642216,0.0,0.0,0.0,-0.00015920398009945845,0.0006022572491991964,4.2479951034171246e-05
GLN 881,L GLN  11,0.0,0.0,0.0,-0.00013432835820893215,0.00034100476593414635,2.405262166385376e-05,-0.4289502487562184,0.15139167847303636,0.010678345668843072,0.42892039800995024,0.15139511625449537,0.010678588151251112,0.0,0.0,0.0,-0.0001641791044770172,0.0006600998324631695,4.655985228568918e-05
ALA 882,L ALA  12,0.0,0.0,0.0,-5.970149253729802e-05,0.00023693295322960368,1.6711961981293126e-05,-0.27121890547263683,0.03701420785160208,0.0026107809232606433,0.2711741293532338,0.0370764240624268,0.002615169316414698,0.0,0.0,0.0,-0.00010447761194028437,0.0006939897276156521,4.89502611824603e-05
GLY 883,L GLY  13,0.0,0.0,0.0,-5.4726368159209e-05,0.00022744536220225888,1.6042758907673425e-05,-0.36024875621890534,0.02506186992871244,0.001767728007943576,0.3602437810945275,0.025093561712806516,0.0017699633740405254,0.0,0.0,0.0,-5.970149253723726e-05,0.0006664810018439225,4.700994527036571e-05
VAL 884,L VAL  14,0.0,0.0,0.0,-7.462686567163579e-05,0.0002627883113680237,1.8535658332231978e-05,-0.41783582089552246,0.04318763770104673,0.003046221091172282,0.41779104477611945,0.04319671674692736,0.0030468614776930905,0.0,0.0,0.0,-0.00011940298507472419,0.0006274576688190271,4.42574515838357e-05
GLN 885,L GLN  15,0.0,0.0,0.0,-0.00014427860696518253,0.0003513720116022011,2.4783870791902906e-05,-0.6859950248756216,0.24537118794949464,0.017307149167819218,0.6858955223880597,0.24525885204680017,0.01729922560417231,0.0,0.0,0.0,-0.0002437810945276788,0.0007090555920926699,5.001292532825873e-05
ILE 886,L ILE  16,0.0,0.0,0.0,-8.955223880596029e-05,0.00028553920104040125,2.014038236096139e-05,-0.23767661691542308,0.03474011403094427,0.0024503787126154315,0.2376119402985077,0.03475613202228549,0.0024515085346121708,0.0,0.0,0.0,-0.00015422885572158153,0.0005910565018854365,4.168991123296119e-05
GLY 887,L GLY  17,0.0,0.0,0.0,-2.487562189054784e-05,0.00015574602828357105,1.0985477823720609e-05,-0.3917114427860694,0.030603975263005963,0.002158637977960625,0.3916567164179105,0.03054621434987529,0.0021545638372761538,0.0,0.0,0.0,-7.96019900496414e-05,0.0006097318885512867,4.300717144388335e-05
ASN 888,L ASN  18,0.0,0.0,0.0,-7.960199004975131e-05,0.00027067603002458614,1.9092015109585213e-05,-0.7501044776119403,0.13133082313123817,0.009263362032271983,0.7499900497512436,0.13129174493871298,0.009260605669094651,0.0,0.0,0.0,-0.00019402985074602855,0.0006126073296995586,4.320998942464265e-05
ALA 889,L ALA  19,0.0,0.0,0.0,-4.477611940299119e-05,0.0002068120367246703,1.4587396341053362e-05,-0.2726666666666668,0.039765648483792465,0.002804852581981713,0.27265671641791056,0.03975117341944694,0.0028038315896641744,0.0,0.0,0.0,-5.4726368159260365e-05,0.0006083907896955837,4.291257762405304e-05
CYS 890,L CYS  20,0.0,0.0,0.0,-5.472636815920679e-05,0.0002274453622022497,1.6042758907672775e-05,-0.3837860696517414,0.08514546525626893,0.0060056980628749885,0.3837462686567166,0.08516638849838554,0.006007173874584638,0.0,0.0,0.0,-9.452736318409792e-05,0.0006034889443622331,4.256682811250346e-05
TRP 891,L TRP  21,0.0,0.0,0.0,-6.965174129352908e-05,0.0002545591802082673,1.7955220173646022e-05,-0.4957860696517411,0.040309610287961185,0.0028432206893582073,0.495681592039801,0.040283054588964945,0.002841347594771901,0.0,0.0,0.0,-0.00017412935323409668,0.0006871437480844664,4.8467383017602344e-05
GLU 892,L GLU  22,0.0,0.0,0.0,-2.985074626865122e-05,0.00017017543658192957,1.2003249811988695e-05,55.66848258706466,0.36019092635533484,0.025405909077678267,-55.667611940298485,0.36014456558095376,0.025402639040782517,0.0,0.0,0.0,0.0008407960198987147,0.0005939390081964032,4.1893227551873706e-05
LEU 893,L LEU  23,0.0,0.0,0.0,-6.965174129352908e-05,0.0002545591802082673,1.7955220173646022e-05,-0.2697761194029852,0.025905004930772687,0.0018271981656715886,0.26972139303482623,0.025909947187004997,0.0018275467655481795,0.0,0.0,0.0,-0.0001243781094527867,0.0006225071569996983,4.390826940303373e-05
TYR 894,L TYR  24,0.0,0.0,0.0,-3.980099502486682e-05,0.0001954913701928772,1.3788898090373618e-05,-0.43746766169154233,0.04228839859495865,0.002982793655063499,0.43738308457711444,0.04227106925496433,0.0029815713376644274,0.0,0.0,0.0,-0.00012437810945260027,0.0006304485778175031,4.446841403878641e-05
CYS 895,L CYS  25,0.0,0.0,0.0,-4.4776119402982354e-05,0.00020681203672462948,1.4587396341050482e-05,-0.3681343283582089,0.0342991937545264,0.0024192785942239808,0.36812437810945264,0.034312718335023924,0.0024202325445800065,0.0,0.0,0.0,-5.472636815931505e-05,0.0006001575661689869,4.2331850812166154e-05
LEU 896,L LEU  26,0.0,0.0,0.0,-9.95024875621781e-06,9.925341961819804e-05,7.000796438666977e-06,-0.33440298507462674,0.02148079765060408,0.0015151386447999266,0.3344427860696521,0.02143572969740925,0.0015119597964797572,0.0,0.0,0.0,2.9850746268602612e-05,0.0005269875692284254,3.717083715672494e-05
GLU 897,L GLU  27,0.0,0.0,0.0,-3.980099502487124e-05,0.00019549137019289888,1.3788898090375148e-05,49.79739800995025,0.19577988145922173,0.013809248106057812,-49.79714427860698,0.19574441167558462,0.013806746260419422,0.0,0.0,0.0,0.00021393034826001076,0.000637942101214268,4.4996966426310615e-05
HIP 898,L HIP  28,0.0,0.0,0.0,-3.48258706467778e-05,0.00018333856490243216,1.293170529717376e-05,-49.12472636815921,0.27838834279776714,0.019635999709854562,49.124437810945295,0.27839831045995606,0.019636702774537093,0.0,0.0,0.0,-0.0003233830845744872,0.0006463833539849282,4.5592366489724554e-05
GLY 899,L GLY  29,0.0,0.0,0.0,-2.4875621890546734e-05,0.0001557460282835641,1.098547782372012e-05,-0.15150248756218898,0.050650408923919865,0.0035726043875932098,0.1515024875621891,0.05064294329178363,0.003572077802503519,0.0,0.0,0.0,-2.4875621890509726e-05,0.0006723968484782539,4.742721691912746e-05
ILE 900,L ILE  30,0.0,0.0,0.0,-2.4875621890548943e-05,0.00015574602828357796,1.0985477823721097e-05,0.10698009950248749,0.04320792724841733,0.003047652205500843,-0.10700497512437816,0.0432790893762585,0.0030526715949896373,0.0,0.0,0.0,-4.9751243781358597e-05,0.0005964342117670239,4.206922564179491e-05
GLN 901,L GLN  31,0.0,0.0,0.0,-2.4875621890548943e-05,0.00015574602828357796,1.0985477823721097e-05,0.10920895522388038,0.27292427123700735,0.019250593817842606,-0.10923383084577112,0.2728919565505755,0.01924831451560235,0.0,0.0,0.0,-4.9751243781243705e-05,0.000562078974825771,3.96459940659653e-05
PRO 902,L PRO  32,0.0,0.0,0.0,-5.472636815920679e-05,0.0002274453622022497,1.6042758907672775e-05,0.12820895522388057,0.04469761442990416,0.0031527266377470915,-0.12815920398009945,0.044738983494738496,0.0031556445865983987,0.0,0.0,0.0,-4.975124378177396e-06,0.0006026270220785171,4.250603280210047e-05
ASP 903,L ASP  33,0.0,0.0,0.0,-2.4875621890546734e-05,0.0001557460282835641,1.098547782372012e-05,51.71142786069654,0.44072635209420385,0.031086440024299965,-51.710915422885584,0.4406828349314865,0.031083370560306234,0.0,0.0,0.0,0.0004875621890544385,0.0006076580337105303,4.2860893001897885e-05
GLY 904,L GLY  34,0.0,0.0,0.0,-2.4875621890546734e-05,0.0001557460282835641,1.098547782372012e-05,-0.09291044776119407,0.03660155150313089,0.002581674388635606,0.09291044776119402,0.03661989699628356,0.002582968379952206,0.0,0.0,0.0,-2.4875621890603072e-05,0.0005768141267070146,4.068533154380988e-05
GLN 905,L GLN  35,0.0,0.0,0.0,-4.477611940297904e-05,0.0002068120367246142,1.4587396341049405e-05,-0.06924875621890535,0.239411338216494,0.01688677377978441,0.0691940298507463,0.2394384540914233,0.01688868638613457,0.0,0.0,0.0,-9.950248756199251e-05,0.0005985469563437349,4.221824715425612e-05
MET 906,L MET  36,0.0,0.0,0.0,-2.4875621890533476e-05,0.00015574602828348114,1.0985477823714266e-05,-0.0852487562189055,0.10242345915860875,0.007224393787859687,0.08522885572139295,0.1023743854156786,0.007220932392916732,0.0,0.0,0.0,-4.477611940306631e-05,0.0006092039293124162,4.296993207043442e-05
PRO 907,L PRO  37,0.0,0.0,0.0,-1.4925373134326714e-05,0.00012125430454679203,8.552619211606305e-06,-0.1076318407960199,0.041955363405672276,0.0029593031639945206,0.10766169154228859,0.041950041065503006,0.0029589277550640704,0.0,0.0,0.0,1.4925373134125659e-05,0.0005771573152705432,4.0709538198679646e-05
SER 908,L SER  38,0.0,0.0,0.0,-9.95024875621781e-06,9.925341961819804e-05,7.000796438666977e-06,-0.2076517412935324,0.11829820700479757,0.008344112167476688,0.2075970149253731,0.11831390825516562,0.008345219648287749,0.0,0.0,0.0,-6.467661691537378e-05,0.0005649778931971276,3.985046800236213e-05
ASP 909,L ASP  39,0.0,0.0,0.0,-1.9900497512436172e-05,0.00013965839649370194,9.85074376846745e-06,48.18968159203979,0.19973170589376807,0.014087988310012825,-48.18948258706468,0.19966360003394523,0.014083184493048795,0.0,0.0,0.0,0.0001791044776122299,0.0006369713740586265,4.4928496611967946e-05
LYS 910,L LYS  40,0.0,0.0,0.0,-1.4925373134329477e-05,0.00012125430454681446,8.552619211607887e-06,-47.55531343283579,0.8028572026400977,0.05662918080426912,47.55505970149252,0.8027632479487898,0.05662255375130878,0.0,0.0,0.0,-0.00026865671641954677,0.000596392710586076,4.206629837419146e-05
THR 911,L THR  41,0.0,0.0,0.0,-4.975124378109457e-06,7.035888370015405e-05,4.962733015460865e-06,0.07742786069651743,0.1318681537371713,0.009301262410988142,-0.07742288557213935,0.13191217217449216,0.009304367232166263,0.0,0.0,0.0,-5.5234976349510277e-17,0.0005553896933167513,3.91741685274022e-05
ILE 912,L ILE  42,0.0,0.0,0.0,0.0,0.0,0.0,-0.09727363184079611,0.11381332254748246,0.00802777280851673,0.09729850746268663,0.11375451638406417,0.008023624941561475,0.0,0.0,0.0,2.4875621890471613e-05,0.0006103405047954306,4.3050099923838073e-05
GLY 913,L GLY  43,0.0,0.0,0.0,-9.950248756218914e-06,9.925341961820907e-05,7.000796438667756e-06,-0.09950248756218907,0.10830494650106283,0.00763924191903247,0.09954726368159206,0.10832941747982189,0.007640967968790817,0.0,0.0,0.0,3.482587064677338e-05,0.0005587664937650678,3.9412349666587136e-05
GLY 914,L GLY  44,0.0,0.0,0.0,-4.975124378109457e-06,7.035888370015405e-05,4.962733015460865e-06,-0.04826368159203983,0.12500055770772345,0.008816859535902244,0.048313432835820895,0.12498981557976385,0.008816101844616115,0.0,0.0,0.0,4.477611940296578e-05,0.000575611355399252,4.0600494596928786e-05
GLY 915,L GLY  45,0.0,0.0,0.0,-9.950248756218914e-06,9.925341961820907e-05,7.000796438667756e-06,-0.1388656716417911,0.08598517091675602,0.006064926333498611,0.138915422885572,0.08607192301377292,0.006071045354628352,0.0,0.0,0.0,3.980099502477182e-05,0.0005802795347989081,4.0929762584287676e-05
ASP 916,L ASP  46,0.0,0.0,0.0,-9.950248756218362e-06,9.925341961820355e-05,7.000796438667366e-06,46.72649751243782,0.33141606509810945,0.02337628685420593,-46.7263631840796,0.3314047178354859,0.02337548648001158,0.0,0.0,0.0,0.00012437810945106778,0.0006144631085451185,4.3340885971914534e-05
ASP 917,L ASP  47,0.0,0.0,0.0,-9.95024875621781e-06,9.925341961819804e-05,7.000796438666977e-06,46.2178805970149,0.2759893567683902,0.01946678828202186,-46.21776616915422,0.27598821095869003,0.019466707462836994,0.0,0.0,0.0,0.00010447761194023176,0.0005221747965537507,3.6831370346104356e-05
SER 918,L SER  48,0.0,0.0,0.0,-4.975124378108905e-06,7.035888370014624e-05,4.962733015460314e-06,0.3286716417910451,0.03716390537172534,0.0026213397722130278,-0.32867661691542266,0.037083338985936604,0.002615657057512862,0.0,0.0,0.0,-9.950248756148766e-06,0.0005815577789533258,4.1019922975319215e-05
PHE 919,L PHE  49,0.0,0.0,0.0,-3.482587064676896e-05,0.00018333856490238565,1.293170529717048e-05,0.22705472636815943,0.019759297579756478,0.0013937133920326643,-0.22705472636815915,0.019750986877536576,0.0013931272002951128,0.0,0.0,0.0,-3.482587064672919e-05,0.0005933135676684662,4.184911237843764e-05
ASN 920,L ASN  50,0.0,0.0,0.0,-3.9800995024880075e-05,0.00019549137019294228,1.378889809037821e-05,0.25349253731343313,0.10549424635476523,0.007440990416464057,-0.25350248756218896,0.10553173224781749,0.007443634467496152,0.0,0.0,0.0,-4.9751243780695776e-05,0.0006128900933104585,4.322993403196991e-05
THR 921,L THR  51,0.0,0.0,0.0,-9.95024875621781e-06,9.925341961819804e-05,7.000796438666977e-06,0.2997313432835819,0.09936478581162296,0.00700865160429569,-0.29969651741293524,0.09939034277346999,0.007010454253395037,0.0,0.0,0.0,2.4875621890441235e-05,0.0006498205718312026,4.583480914358661e-05
PHE 922,L PHE  52,0.0,0.0,0.0,-3.482587064676454e-05,0.00018333856490236237,1.2931705297168837e-05,0.2966915422885573,0.018140808511258863,0.0012795539751546785,-0.2966517412935323,0.01814502411001148,0.001279851320564516,0.0,0.0,0.0,4.975124378265772e-06,0.0005773288330499737,4.072163613005596e-05
PHE 923,L PHE  53,0.0,0.0,0.0,-1.9900497512440038e-05,0.00013965839649372904,9.85074376846936e-06,-0.22132338308457702,0.026663368586427084,0.0018806890136458213,0.22128855721393037,0.026631375622939865,0.001878432403992418,0.0,0.0,0.0,-5.472636815924435e-05,0.0005918098136004627,4.174304574451806e-05
SER 924,L SER  54,0.0,0.0,0.0,-1.4925373134324505e-05,0.00012125430454677407,8.55261921160504e-06,0.19653233830845765,0.15927675528817556,0.011234516105069745,-0.19645273631840793,0.15926350706162196,0.011233581647217996,0.0,0.0,0.0,6.467661691539698e-05,0.0006315077274676263,4.454312069501167e-05
GLU 925,L GLU  55,0.0,0.0,0.0,-1.4925373134328925e-05,0.00012125430454680997,8.55261921160757e-06,48.99650746268658,0.3930969158708516,0.027726918621704143,-48.996208955223906,0.3930815571417068,0.027725835300477394,0.0,0.0,0.0,0.00028358208955260307,0.0005679491818032908,4.006004654154292e-05
THR 926,L THR  56,0.0,0.0,0.0,-2.9850746268656172e-05,0.00017017543658195776,1.2003249811990682e-05,-0.3564079601990048,0.06405565627494822,0.004518137632448004,0.35633830845771136,0.06405839201219843,0.004518330596475561,0.0,0.0,0.0,-9.950248756203007e-05,0.0005816854488783327,4.1028928117507274e-05
GLY 927,L GLY  57,0.0,0.0,0.0,-1.4925373134328362e-05,0.00012125430454680543,8.55261921160725e-06,-0.1820398009950249,0.052386702273427704,0.0036950730777851894,0.18198507462686572,0.05236082976473083,0.003693248171727129,0.0,0.0,0.0,-6.965174129352025e-05,0.000634908524072341,4.47829943925679e-05
ALA 928,L ALA  58,0.0,0.0,0.0,-3.482587064676727e-05,0.00018333856490237676,1.2931705297169852e-05,-0.033825870646766135,0.04407574357291841,0.003108863249486579,0.03382089552238808,0.0440757800753179,0.003108865824167324,0.0,0.0,0.0,-3.9800995024780654e-05,0.0005539617245241647,3.9073447374658806e-05
GLY 929,L GLY  59,0.0,0.0,0.0,-4.975124378108905e-06,7.035888370014624e-05,4.962733015460314e-06,-0.046796019900497504,0.04941803791856771,0.0034856796390195705,0.04681592039800997,0.04942566603454968,0.0034862176848360848,0.0,0.0,0.0,1.4925373134369797e-05,0.0005941473420648363,4.1907922289947116e-05
LYS 930,L LYS  60,0.0,0.0,0.0,-3.9800995024880075e-05,0.00019549137019294228,1.378889809037821e-05,-53.836656716417906,0.48892639677224126,0.034486209044084185,53.83593034825872,0.4888758402572261,0.034482643062462286,0.0,0.0,0.0,-0.0007661691542314536,0.0006068020333719359,4.280051539329778e-05
HIE 931,L HIE  61,0.0,0.0,0.0,-1.9900497512444456e-05,0.00013965839649376008,9.85074376847155e-06,0.5006915422885567,0.04844183441512432,0.0034168235528856104,-0.500597014925373,0.04849764615558092,0.0034207602095300605,0.0,0.0,0.0,7.462686567158718e-05,0.0006144228251249926,4.3338044598536775e-05
VAL 932,L VAL  62,0.0,0.0,0.0,-2.4875621890547287e-05,0.00015574602828356758,1.0985477823720363e-05,-0.3269253731343283,0.017846481961246177,0.001258793780986455,0.32691044776119427,0.01787245971368288,0.0012606261103655638,0.0,0.0,0.0,-3.980099502473854e-05,0.0006374763366588734,4.4964113927593615e-05
PRO 933,L PRO  63,0.0,0.0,0.0,-4.477611940299119e-05,0.0002068120367246703,1.4587396341053362e-05,0.10371144278606967,0.03800034457041928,0.0026803376443861326,-0.10364676616915426,0.03806762249704006,0.002685083063444735,0.0,0.0,0.0,1.9900497512400268e-05,0.0006305663489653693,4.447672097506862e-05
ARG 934,L ARG  64,0.0,0.0,0.0,-4.4776119402960256e-05,0.00020681203672452746,1.4587396341043286e-05,-50.55538308457712,0.2507152504863534,0.017684090275943965,50.555014925373136,0.25063343587743125,0.017678319518372326,0.0,0.0,0.0,-0.0004129353233812384,0.0006337378970698124,4.470042473016398e-05
ALA 935,L ALA  65,0.0,0.0,0.0,-1.4925373134328925e-05,0.00012125430454680997,8.55261921160757e-06,-0.0729950248756219,0.040231728959232285,0.00283772736398059,0.07304975124378106,0.04026464088885282,0.0028400487925073193,0.0,0.0,0.0,3.9800995024849006e-05,0.0005887907839484536,4.153009981159889e-05
VAL 936,L VAL  66,0.0,0.0,0.0,-5.970149253730023e-05,0.00023693295322961243,1.6711961981293743e-05,-0.15549253731343293,0.03442753141647935,0.0024283308349447867,0.15556716417910454,0.03446242046485409,0.002430791718676047,0.0,0.0,0.0,1.4925373134277831e-05,0.0005941473420646445,4.190792228993359e-05
PHE 937,L PHE  67,0.0,0.0,0.0,-8.457711442784033e-05,0.00027825137222101885,1.962633855027346e-05,0.030134328358208978,0.04638457954507907,0.0032717159825565935,-0.030169154228855737,0.046380657786383374,0.003271439363026347,0.0,0.0,0.0,-0.00011940298507417183,0.0005864741105785757,4.136669427111692e-05
VAL 938,L VAL  68,0.0,0.0,0.0,-0.0001243781094527447,0.0003300124169508084,2.3277281147515246e-05,-0.12885572139303478,0.042869048310949974,0.003023749528215901,0.1288009950248756,0.04283068829363409,0.003021043821212099,0.0,0.0,0.0,-0.0001791044776119105,0.0006447346587002609,4.5476076490631865e-05
ASP 939,L ASP  69,0.0,0.0,0.0,-0.00010447761194030467,0.0003058791273420956,2.1575050145340103e-05,63.86217412935318,0.3536391259175244,0.02494378070619926,-63.85985074626866,0.3534665255533939,0.02493160641518576,0.0,0.0,0.0,0.002218905472636099,0.0006630554902190065,4.676832830969499e-05
LEU 940,L LEU  70,0.0,0.0,0.0,-0.00015920398009950043,0.00036586619524079603,2.5806211680396142e-05,0.22158208955223915,0.07757047495464038,0.005471399442932479,-0.2214328358208954,0.07753937671731327,0.005469205942396518,0.0,0.0,0.0,-9.950248755939426e-06,0.0006228649083407727,4.393350323703317e-05
GLU 941,L GLU  71,0.0,0.0,0.0,-0.00024875621890549387,0.00043229221883045406,3.0491542132184654e-05,67.65641791044777,0.6518334375633886,0.04597678574553755,-67.65270646766172,0.6514531925531858,0.045949965330447685,0.0,0.0,0.0,0.003462686567163462,0.0008976756864704184,6.331716099147672e-05
PRO 942,L PRO  72,0.0,0.0,0.0,-0.00020895522388059167,0.0004065623424440564,2.867669658161173e-05,-0.4937014925373138,0.05677765350972677,0.004004786898182434,0.49344776119402994,0.05668309835626791,0.003998117491887529,0.0,0.0,0.0,-0.0004626865671642585,0.0007052403325360779,4.974381766809825e-05
THR 943,L THR  73,0.0,0.0,0.0,-0.00017412935323382652,0.00037922067662008027,2.6748164169690485e-05,-0.22383084577114426,0.10585558191549387,0.007466477061825432,0.22384079601990042,0.10577628004548977,0.0074608835391917535,0.0,0.0,0.0,-0.00016417910447758004,0.0007109033198057275,5.014325399242929e-05
VAL 944,L VAL  74,0.0,0.0,0.0,-0.00013432835820895866,0.0003410047659342136,2.4052621663858506e-05,-0.27125373134328357,0.05320289052959409,0.0037526425586054124,0.27112935323383086,0.05325647307564888,0.003756421980000042,0.0,0.0,0.0,-0.0002587064676617772,0.0006171160001327923,4.352800651698592e-05
ILE 945,L ILE  75,0.0,0.0,0.0,-0.00013930348258704272,0.0003462629381353746,2.4423504534810354e-05,-0.4475771144278607,0.047291887891373355,0.0033357125789856526,0.4475024875621888,0.04726185385311421,0.003333594141264391,0.0,0.0,0.0,-0.00021393034825855256,0.0006758116366877128,4.76680775083902e-05
ASP 946,L ASP  76,0.0,0.0,0.0,-0.00012935323383084864,0.00033559048664757074,2.367072784807175e-05,63.92682089552237,0.6381195537992329,0.045009482966593385,-63.92370646766166,0.6378117662488666,0.044987773306666715,0.0,0.0,0.0,0.0029850746268663504,0.000694524512105478,4.898798197199309e-05
GLU 947,L GLU  77,0.0,0.0,0.0,-0.0001243781094527447,0.0003300124169508084,2.3277281147515246e-05,61.91973631840798,0.7767732882982911,0.05478936334172666,-61.91750746268656,0.7764938170753822,0.054769650961542925,0.0,0.0,0.0,0.002104477611941863,0.0006939897276166074,4.8950261182527677e-05
VAL 948,L VAL  78,0.0,0.0,0.0,-0.00015422885572139813,0.0003611679883160624,2.5474825714720408e-05,-0.27707462686567147,0.046619443800668466,0.003288282029856781,0.27703980099502484,0.046669670208533895,0.0032918247275156016,0.0,0.0,0.0,-0.00018905472636798407,0.0006795371573716493,4.793085547651071e-05
ARG 949,L ARG  79,0.0,0.0,0.0,-0.00018905472636815605,0.00039155208696419256,2.7617954792047783e-05,-62.48272139303485,0.7000035834943191,0.049374445870302625,62.48012935323382,0.699696361427053,0.04935277609647851,0.0,0.0,0.0,-0.002781094527364727,0.0007274577801557526,5.1310915595508815e-05
THR 950,L THR  80,0.0,0.0,0.0,-9.95024875621897e-05,0.0002993355016217198,2.111349837397144e-05,0.04063681592039794,0.10592282198245716,0.007471219810469692,-0.04060696517412935,0.10593300122014034,0.007471937798536952,0.0,0.0,0.0,-6.965174129353461e-05,0.0006349085240722703,4.478299439256291e-05
GLY 951,L GLY  81,0.0,0.0,0.0,-3.4825870646767856e-05,0.00018333856490237982,1.2931705297170068e-05,0.021069651741293518,0.07636300531979304,0.0053862311016102836,-0.020999999999999974,0.07631370187933072,0.005382753505052599,0.0,0.0,0.0,3.4825870646809286e-05,0.0006493633273237216,4.58025576027139e-05
THR 952,L THR  82,0.0,0.0,0.0,-5.472636815920127e-05,0.0002274453622022268,1.6042758907671162e-05,0.06262686567164177,0.11828910984148716,0.008343470503050914,-0.06256716417910446,0.1181971399693463,0.00833698344844035,0.0,0.0,0.0,4.975124378069136e-06,0.0006026270220786717,4.250603280211138e-05
TYR 953,L TYR  83,0.0,0.0,0.0,-8.457711442786242e-05,0.00027825137222109154,1.962633855027859e-05,-0.09819402985074617,0.11155560897913457,0.007868525971786864,0.09817910447761191,0.11160283061904439,0.007871856729455269,0.0,0.0,0.0,-9.950248756211347e-05,0.0006838941403956005,4.8238173363942154e-05
ARG 954,L ARG  84,0.0,0.0,0.0,-0.00013432835820893822,0.0003410047659341617,2.4052621663854844e-05,-58.18757711442789,0.6444824644890993,0.04545828808251309,58.185975124378096,0.6442715616526995,0.04544341214341042,0.0,0.0,0.0,-0.001736318407962268,0.0006655147098017206,4.69417882848051e-05
GLN 955,L GLN  85,0.0,0.0,0.0,-2.9850746268655084e-05,0.0001701754365819516,1.2003249811990249e-05,-0.18774626865671667,0.26229955208385364,0.018501183910402022,0.1878009950248756,0.2622177519767611,0.018495414175710573,0.0,0.0,0.0,2.4875621889923684e-05,0.0006264311848126239,4.4185048984469155e-05
LEU 956,L LEU  86,0.0,0.0,0.0,-3.9800995024880075e-05,0.00019549137019294228,1.378889809037821e-05,-0.12607960199004994,0.04215009465521495,0.0029730384473080802,0.1260646766169154,0.04214711023916518,0.00297282794283042,0.0,0.0,0.0,-5.472636815934709e-05,0.0005833426152080995,4.114581561805222e-05
PHE 957,L PHE  87,0.0,0.0,0.0,-0.00010945273631840696,0.0003122063978057132,2.202134139352653e-05,-0.002527363184079528,0.09506641039602008,0.006705467578824703,0.002527363184079601,0.0950252676400447,0.006702565592569545,0.0,0.0,0.0,-0.00010945273631857708,0.0006525573107289413,4.602784382191357e-05
HIE 958,L HIE  88,0.0,0.0,0.0,-5.9701492537309064e-05,0.0002369329532296475,1.6711961981296216e-05,0.3621144278606964,0.08296071024031884,0.005851597325652441,-0.36208457711442776,0.08300637037799366,0.005854817943445285,0.0,0.0,0.0,-2.9850746268887625e-05,0.0006457703776952485,4.554913047586947e-05
PRO 959,L PRO  89,0.0,0.0,0.0,-4.975124378109678e-05,0.00021743058092948403,1.533637070121997e-05,0.203587064676617,0.05239225980432389,0.003695465075790452,-0.20357711442786086,0.05233108598937785,0.0036911502075726984,0.0,0.0,0.0,-3.980099502499497e-05,0.0006216716032501583,4.384933398562851e-05
GLU 960,L GLU  90,0.0,0.0,0.0,-6.965174129353461e-05,0.00025455918020828754,1.7955220173647448e-05,59.01959701492538,0.38635828986803644,0.0272516125909045,-59.01817412935326,0.38628616274362965,0.027246525135806016,0.0,0.0,0.0,0.0013532338308486977,0.0006145839429524332,4.334940897385896e-05
GLN 961,L GLN  91,0.0,0.0,0.0,-3.482587064676896e-05,0.00018333856490238565,1.293170529717048e-05,0.027164179104477368,0.07021238505684746,0.004952399797882311,-0.027184079601990048,0.07017874084748844,0.0049500267183252705,0.0,0.0,0.0,-5.472636815942994e-05,0.0005747506920064636,4.053978808184546e-05
LEU 962,L LEU  92,0.0,0.0,0.0,-0.00010945273631840917,0.00031220639780571956,2.2021341393526978e-05,-0.04452238805970155,0.09301500839827942,0.006560772838277709,0.044517412935323374,0.09300629061950401,0.006560157933573782,0.0,0.0,0.0,-0.00011442786069654457,0.0006630554902151674,4.67683283094242e-05
ILE 963,L ILE  93,0.0,0.0,0.0,-0.00010945273631841358,0.00031220639780573213,2.2021341393527866e-05,-0.04292537313432832,0.05129933037089824,0.003618375777359491,0.04292537313432833,0.05120896029905823,0.003612001563961773,0.0,0.0,0.0,-0.00010945273631844451,0.0006525573107290854,4.602784382192374e-05
THR 964,L THR  94,0.0,0.0,0.0,-0.0001194029850746231,0.0003242621042149217,2.287168535970789e-05,0.03699999999999988,0.05607963421006205,0.003955552412902113,-0.03688059701492538,0.05605554877884352,0.003953853557570508,0.0,0.0,0.0,-2.0768351107415863e-16,0.000719314211817968,5.073651257305868e-05
GLY 965,L GLY  95,0.0,0.0,0.0,-8.955223880596913e-05,0.0002855392010404295,2.0140382360963384e-05,-0.036771144278606976,0.07191763782295628,0.005072679054132872,0.03684577114427859,0.0718520529072928,0.0050680530508599025,0.0,0.0,0.0,-1.4925373134346599e-05,0.0006187582810364403,4.3643844080525556e-05
LYS 966,L LYS  96,0.0,0.0,0.0,-0.00032835820895522747,0.00046961590216574467,3.312415177300884e-05,-70.74967661691545,0.500292401961776,0.03528790523711063,70.74439303482585,0.4999404937303858,0.035263083544291064,0.0,0.0,0.0,-0.005611940298509937,0.0008858515965767026,6.248315399467169e-05
GLU 967,L GLU  97,0.0,0.0,0.0,-0.00030348258706467746,0.0004597617931203166,3.2429096511670316e-05,71.87356218905474,0.4412444380303225,0.03112298298866789,-71.86811442786069,0.44080736854375374,0.031092154484050206,0.0,0.0,0.0,0.005144278606965416,0.0009325936667467131,6.578008542172886e-05
ASP 968,L ASP  98,0.0,0.0,0.0,-0.0002786069651741522,0.00044831364481869604,3.16216063902456e-05,70.28146766169155,0.43188113368333364,0.030462546421558056,-70.27697512437808,0.431407028522211,0.03042910562187268,0.0,0.0,0.0,0.004213930348255779,0.0009027349131977138,6.367401133064997e-05
ALA 969,L ALA  99,0.0,0.0,0.0,-0.00018407960199004052,0.0003875490964009845,2.733560560763957e-05,0.3970547263681591,0.10474319218215258,0.007388015139671593,-0.396820895522388,0.1047299667312864,0.007387082288292972,0.0,0.0,0.0,4.975124378101559e-05,0.0006445426762469702,4.5462535092456834e-05
ALA 970,L ALA 100,0.0,0.0,0.0,-0.00025373134328356297,0.0004351456637943927,3.069280862172545e-05,0.40809452736318397,0.08618599590680884,0.006079091436127471,-0.4078557213930349,0.08608172721778964,0.00607173688986037,0.0,0.0,0.0,-1.492537313438416e-05,0.0007156920037153313,5.048102171256646e-05
ASN 971,L ASN 101,0.0,0.0,0.0,-0.0001840796019900626,0.00038754909640103104,2.733560560764285e-05,-0.7195771144278615,0.12037410703886525,0.008490534866275724,0.7193631840796021,0.12028181021446405,0.008484024750230818,0.0,0.0,0.0,-0.00039800995024934867,0.0006393373589955902,4.509538032221543e-05
ASN 972,L ASN 102,0.0,0.0,0.0,-0.00022885572139303613,0.0004200961558723318,2.9631298178359958e-05,-0.9053880597014922,0.0755291031958524,0.0053274121808926135,0.9051094527363184,0.0754908841664849,0.00532471641841194,0.0,0.0,0.0,-0.0005074626865669713,0.0007538914169226976,5.317540057598514e-05
TYR 973,L TYR 103,0.0,0.0,0.0,-0.00015920398009951146,0.00036586619524082135,2.5806211680397928e-05,-0.22910447761194072,0.102708562378806,0.007244503418503018,0.229089552238806,0.10270801942413416,0.007244465121433278,0.0,0.0,0.0,-0.00017412935323418008,0.0006422344104716199,4.5299722577968855e-05
ALA 974,L ALA 104,0.0,0.0,0.0,-7.462686567163579e-05,0.0002627883113680238,1.853565833223198e-05,-0.38572139303482583,0.05125734496620757,0.00361541435524663,0.3856517412935323,0.05124653231275571,0.003614651689475823,0.0,0.0,0.0,-0.00014427860696516486,0.0006418874546739065,4.527525020288747e-05
ARG 975,L ARG 105,0.0,0.0,0.0,-0.00033333333333332535,0.0004714045207910204,3.325031120358697e-05,-70.778,0.5017486437363134,0.035390620612240645,70.7735870646766,0.5014329353858326,0.03536835226215048,0.0,0.0,0.0,-0.004746268656714194,0.0008640403225872796,6.094470534619867e-05
GLY 976,L GLY 106,0.0,0.0,0.0,-7.462686567164242e-05,0.0002627883113680471,1.8535658332233625e-05,-0.12386567164179103,0.05861474578596985,0.004134365396480008,0.12380597014925374,0.05861007982330871,0.004134036284849329,0.0,0.0,0.0,-0.00013432835820895866,0.0006204361101738652,4.3762189023149806e-05
HIP 977,L HIP 107,0.0,0.0,0.0,-0.00015422885572138268,0.0003611679883160262,2.5474825714717853e-05,-61.41514925373138,0.46242944612582404,0.03261725824687699,61.41353731343281,0.4623087313000226,0.032608743679562166,0.0,0.0,0.0,-0.0017661691542290876,0.0006229841131341694,4.394191129487434e-05
TYR 978,L TYR 108,0.0,0.0,0.0,-0.00021393034825871438,0.00041007822955215216,2.8924688137366638e-05,-0.4132238805970153,0.17533636366921068,0.012367273541466656,0.41301990049751264,0.17531679812120876,0.012365893494116154,0.0,0.0,0.0,-0.000417910447761227,0.0007014396084616517,4.947573526179978e-05
THR 979,L THR 109,0.0,0.0,0.0,-0.00017910447761193326,0.00038343977846760083,2.704575666879144e-05,-0.36501492537313424,0.09213679412677492,0.006498828379658693,0.36487562189054695,0.09209847343302231,0.006496125446325187,0.0,0.0,0.0,-0.0003184079601987495,0.0006526710924817221,4.603586936796244e-05
ILE 980,L ILE 110,0.0,0.0,0.0,-0.00019900497512437222,0.00039925179398484157,2.8161050251088826e-05,-0.10431343283582081,0.05838759042023661,0.0041183430923461386,0.10424378109452734,0.05836883303853555,0.004117020048651355,0.0,0.0,0.0,-0.00026865671641792063,0.0006672604469370517,4.706492308828983e-05
GLY 981,L GLY 111,0.0,0.0,0.0,-5.472636815920679e-05,0.0002274453622022497,1.6042758907672775e-05,-0.21543781094527356,0.046794537283599655,0.0033006321719118736,0.21540796019900493,0.046786194505823615,0.0033000437177390326,0.0,0.0,0.0,-8.45771144278752e-05,0.00062915164018054,4.437693511115902e-05
LYS 982,L LYS 112,0.0,0.0,0.0,-0.00014925373134328703,0.00035633839959145074,2.513417279138991e-05,-66.06180597014925,0.8041657629443351,0.056721479531637156,66.05926368159204,0.803917674262194,0.05670398070520792,0.0,0.0,0.0,-0.0026915422885569152,0.0007359821741388994,5.1912179987895214e-05
GLU 983,L GLU 113,0.0,0.0,0.0,-0.00017910447761193687,0.00038343977846760853,2.704575666879198e-05,64.86884577114427,1.1382462512363585,0.080285700307705,-64.86653233830843,1.1378784396790615,0.08025975688076485,0.0,0.0,0.0,0.0021343283582105207,0.0008145845149405437,5.745636163596153e-05
ILE 984,L ILE 114,0.0,0.0,0.0,-0.00014925373134328925,0.000356338399591456,2.513417279139028e-05,-0.2874427860696517,0.06682894150802944,0.004713750090515926,0.2873830845771143,0.06677382566148621,0.004709862518443566,0.0,0.0,0.0,-0.00020895522388109984,0.0006662581357612956,4.699422550893526e-05
ILE 985,L ILE 115,0.0,0.0,0.0,-9.950248756221565e-05,0.00029933550162179794,2.111349837397695e-05,-0.3331840796019902,0.03164512404611605,0.0022320749509229464,0.3331592039800995,0.031586799424344,0.002227961049296594,0.0,0.0,0.0,-0.0001243781094528088,0.0007527414151803086,5.3094285707262756e-05
ASP 986,L ASP 116,0.0,0.0,0.0,-4.477611940298346e-05,0.0002068120367246346,1.4587396341050843e-05,58.03605472636816,0.4396862766569719,0.031013078759318587,-58.03506965174128,0.43956094685017966,0.031004238676342853,0.0,0.0,0.0,0.000940298507460389,0.0005871068371761296,4.141132336427909e-05
LEU 987,L LEU 117,0.0,0.0,0.0,-6.467661691542349e-05,0.0002459543700359879,1.7348283660614746e-05,-0.4566567164179103,0.03674270587462895,0.0025916306503451494,0.45661691542288535,0.036754226242769396,0.0025924432344612432,0.0,0.0,0.0,-0.00010447761194032457,0.0006495538849849631,4.581599850380639e-05
VAL 988,L VAL 118,0.0,0.0,0.0,-8.955223880595587e-05,0.00028553920104038716,2.01403823609604e-05,-0.34111940298507454,0.027928402982910955,0.0019699176601928443,0.34106965174129333,0.027891315797103355,0.0019673017318014518,0.0,0.0,0.0,-0.00013930348258691898,0.0005820682906351055,4.105593169297801e-05
LEU 989,L LEU 119,0.0,0.0,0.0,-5.970149253733779e-05,0.00023693295322976148,1.6711961981304256e-05,-0.3378855721393034,0.022389404050297386,0.0015792267988564005,0.3378059701492535,0.022376408245058172,0.0015783101454313973,0.0,0.0,0.0,-0.00013930348258717749,0.0005989190199649522,4.224449049866073e-05
ASP 990,L ASP 120,0.0,0.0,0.0,-4.975124378109789e-05,0.0002174305809294889,1.5336370701220314e-05,56.247517412935345,0.33668809981961295,0.02374814751195261,-56.246731343283585,0.33661885891918164,0.023743263635396878,0.0,0.0,0.0,0.0007363184079621594,0.000687575868709282,4.849786245642592e-05
ARG 991,L ARG 121,0.0,0.0,0.0,-9.950248756218473e-05,0.0002993355016217048,2.111349837397038e-05,-58.055308457711426,0.4169211295181487,0.0294073490864441,58.054208955223885,0.41680987722313595,0.029399501954589954,0.0,0.0,0.0,-0.001199004975126144,0.0006983983132527093,4.9261218837583845e-05
ILE 992,L ILE 122,0.0,0.0,0.0,-4.975124378109347e-05,0.00021743058092946958,1.5336370701218952e-05,-0.31392039800995025,0.024688983420325137,0.0017414266215531955,0.31393034825870664,0.02465493450409054,0.0017390249961741146,0.0,0.0,0.0,-3.980099502504799e-05,0.0005628710696010005,3.970186412367056e-05
ARG 993,L ARG 123,0.0,0.0,0.0,-3.482587064677338e-05,0.0001833385649024089,1.293170529717212e-05,-55.361810945273604,0.29355368376993357,0.020705680386626398,55.36113930348254,0.29361602248433566,0.020710077420516577,0.0,0.0,0.0,-0.0007064676616892595,0.000553961724522818,3.9073447374563824e-05
LYS 994,L LYS 124,0.0,0.0,0.0,-5.9701492537314594e-05,0.0002369329532296694,1.671196198129776e-05,-54.42327363184079,0.3119581228266806,0.02200382942672773,54.42256716417913,0.31185274735400187,0.021996396813960428,0.0,0.0,0.0,-0.0007661691542291911,0.0006068020333735106,4.280051539340885e-05
LEU 995,L LEU 125,0.0,0.0,0.0,-4.477611940298677e-05,0.0002068120367246499,1.4587396341051922e-05,-0.35550746268656697,0.025111714457894136,0.0017712437699568605,0.35553731343283573,0.02513841979911065,0.0017731274194915682,0.0,0.0,0.0,-1.4925373134253805e-05,0.0005857139364282043,4.131307572069156e-05
ALA 996,L ALA 126,0.0,0.0,0.0,-2.4875621890546734e-05,0.0001557460282835641,1.098547782372012e-05,-0.3119751243781094,0.015789800162243364,0.001113726631972174,0.312,0.01580792672248864,0.0011150051809521342,0.0,0.0,0.0,4.9159128951064143e-17,0.0005553896933169426,3.917416852741569e-05
ASP 997,L ASP 127,0.0,0.0,0.0,-3.48258706467651e-05,0.0001833385649023653,1.2931705297169043e-05,50.71091542288557,0.32483638102786655,0.02291219172293788,-50.71060199004975,0.3248302898572338,0.022911762084887755,0.0,0.0,0.0,0.00027860696517333864,0.0006083907896930998,4.291257762387784e-05
GLN 998,L GLN 128,0.0,0.0,0.0,-2.9850746268659506e-05,0.0001701754365819768,1.2003249811992026e-05,-0.38577114427860715,0.16668827928480523,0.011757284700855098,0.385741293532338,0.16667304287201795,0.011756210007159006,0.0,0.0,0.0,-5.970149253791665e-05,0.0005955205177087413,4.200477863197034e-05
CYS 999,L CYS 129,0.0,0.0,0.0,-2.487562189055557e-05,0.00015574602828361946,1.0985477823724022e-05,0.0447363184079602,0.04155347959013623,0.002930956465257233,-0.044696517412935316,0.041575112602031304,0.002932482340267034,0.0,0.0,0.0,1.4925373134280317e-05,0.0006800469104414451,4.796681068580581e-05
THR1000,L THR 130,0.0,0.0,0.0,0.0,0.0,0.0,-0.02530348258706467,0.05578773236473192,0.003934963244215649,0.02527363184079604,0.05578307087515411,0.003934634448091941,0.0,0.0,0.0,-2.985074626860482e-05,0.0006060265150361886,4.2745814547484047e-05
GLY1001,L GLY 131,0.0,0.0,0.0,-1.990049751243783e-05,0.00013965839649371354,9.850743768468268e-06,-0.09242288557213936,0.03301522750784648,0.002328714597923371,0.09245273631840797,0.03307610709669091,0.0023330087130320402,0.0,0.0,0.0,9.950248756139928e-06,0.0005462677504999172,3.853075629000552e-05
LEU1002,L LEU 132,0.0,0.0,0.0,-1.990049751243562e-05,0.00013965839649369806,9.850743768467175e-06,-0.20839303482587038,0.04674626918621086,0.0032972276028239715,0.20842288557213934,0.046712258542497005,0.0032948286769803616,0.0,0.0,0.0,9.95024875643875e-06,0.0006148255405283175,4.3366449952954166e-05
GLN1003,L GLN 133,0.0,0.0,0.0,-4.975124378106696e-06,7.035888370011499e-05,4.96273301545811e-06,-0.05050746268656724,0.11741176932551976,0.008281587674395642,0.05048258706467657,0.11742219164120778,0.008282322807863405,0.0,0.0,0.0,-2.98507462688346e-05,0.0005634863735227729,3.974526431603484e-05
GLY1004,L GLY 134,0.0,0.0,0.0,-1.4925373134328925e-05,0.00012125430454680997,8.55261921160757e-06,-0.08665671641791052,0.030095975287761752,0.0021228064224211468,0.08666169154228855,0.030094295836832662,0.0021226879630861584,0.0,0.0,0.0,-9.950248756248742e-06,0.0006837855541703519,4.823051428214997e-05
PHE1005,L PHE 135,0.0,0.0,0.0,-6.467661691541356e-05,0.00024595437003595007,1.7348283660612076e-05,-0.2356865671641791,0.04347340089903341,0.003066377273059646,0.23568159203980096,0.04343621284734825,0.003063754230137801,0.0,0.0,0.0,-6.965174129345838e-05,0.0006729487927924728,4.7466148069350695e-05
SER1006,L SER 136,0.0,0.0,0.0,-1.9900497512442247e-05,0.00013965839649374454,9.850743768470455e-06,0.20417412935323395,0.08220339129053499,0.0057981801655487735,-0.2041442786069652,0.08222269287419723,0.005799541594290302,0.0,0.0,0.0,9.950248756249846e-06,0.0005984228837316119,4.2209495746955214e-05
VAL1007,L VAL 137,0.0,0.0,0.0,-2.4875621890548943e-05,0.00015574602828357794,1.0985477823721095e-05,-0.11442288557213923,0.05683348527399927,0.004008724967197959,0.11436815920398012,0.05678171330862787,0.004005073254318049,0.0,0.0,0.0,-7.960199004966673e-05,0.0006568671619541687,4.6331837288585274e-05
PHE1008,L PHE 138,0.0,0.0,0.0,-6.965174129352908e-05,0.0002545591802082673,1.7955220173646022e-05,0.19185572139303492,0.03513476654966508,0.0024782153550021594,-0.19184577114427856,0.03514675833445052,0.0024790611902846325,0.0,0.0,0.0,-5.9701492537421747e-05,0.0006359213243742722,4.485443181783865e-05
HIP1009,L HIP 139,0.0,0.0,0.0,-9.452736318408907e-05,0.0002925610035421021,2.0635662121961356e-05,-58.43580099502487,0.3045260083345582,0.021479608489369955,58.434711442786046,0.3044159669210763,0.021471846766513723,0.0,0.0,0.0,-0.0011840796019900474,0.0006156703854436527,4.342604071866538e-05
SER1010,L SER 140,0.0,0.0,0.0,-6.96517412935335e-05,0.0002545591802082835,1.795522017364716e-05,-0.0028059701492536607,0.13789659102060353,0.009726475591822884,0.0028805970149253916,0.13785848130349204,0.009723787539634265,0.0,0.0,0.0,4.975124378158478e-06,0.0005598286201671993,3.948726628671025e-05
PHE1011,L PHE 141,0.0,0.0,0.0,-0.0001542288557213871,0.0003611679883160365,2.5474825714718578e-05,0.23599502487562182,0.040627723484668914,0.002865658664222663,-0.23591542288557213,0.040616980628407635,0.002864900921566094,0.0,0.0,0.0,-7.462686567183021e-05,0.0007257886327146194,5.119318301252632e-05
GLY1012,L GLY 142,0.0,0.0,0.0,-7.4626865671638e-05,0.0002627883113680316,1.853565833223253e-05,-0.4367313432835821,0.032182431823841506,0.002269973719461484,0.4366169154228857,0.032194642989966,0.002270835028710527,0.0,0.0,0.0,-0.0001890547263681174,0.0005500606949684889,3.8798289965215735e-05
GLY1013,L GLY 143,0.0,0.0,0.0,-8.955223880596471e-05,0.00028553920104041534,2.0140382360962388e-05,-0.5873781094527364,0.0430660295811942,0.0030376435157532036,0.5871492537313432,0.0431020726717113,0.0030401857993410265,0.0,0.0,0.0,-0.0003184079601989301,0.0006677425046183128,4.7098924815496674e-05
GLY1014,L GLY 144,0.0,0.0,0.0,-0.00011940298507462698,0.0003242621042149321,2.2871685359708627e-05,-0.4576069651741292,0.04406711018711035,0.0031082542974036056,0.4574875621890546,0.0440999666579403,0.0031105718141688546,0.0,0.0,0.0,-0.00023880597014918104,0.0006408068352970925,4.5199029188902704e-05
THR1015,L THR 145,0.0,0.0,0.0,-0.00013432835820894706,0.0003410047659341842,2.405262166385643e-05,-0.279417910447761,0.04596423525956865,0.0032420671826629945,0.2794079601990051,0.04598207239143598,0.003243325316939206,0.0,0.0,0.0,-0.00014427860696481135,0.0006721759438515582,4.741163550813119e-05
GLY1016,L GLY 146,0.0,0.0,0.0,-7.462686567164462e-05,0.0002627883113680549,1.8535658332234177e-05,-0.42869651741293524,0.025325590027872134,0.0017863293895191844,0.4285273631840799,0.025276392492302978,0.0017828592629167094,0.0,0.0,0.0,-0.00024378109452743575,0.0006428122539835689,4.5340480516749406e-05
SER1017,L SER 147,0.0,0.0,0.0,-5.9701492537322325e-05,0.00023693295322970012,1.671196198129993e-05,-0.3768905472636816,0.053661440617571714,0.003784986188026072,0.3769004975124378,0.0536113714987903,0.0037814545846838344,0.0,0.0,0.0,-4.975124378118046e-05,0.0006597997870689059,4.6538688715348946e-05
GLY1018,L GLY 148,0.0,0.0,0.0,-2.4875621890551152e-05,0.0001557460282835918,1.098547782372207e-05,-0.47627363184079585,0.047088460747470896,0.003321363934575829,0.47615920398009937,0.047115867840374845,0.003323297081858152,0.0,0.0,0.0,-0.0001393034825871018,0.000607169038433038,4.282640193438241e-05
PHE1019,L PHE 149,0.0,0.0,0.0,-0.00012935323383082712,0.0003355904866475148,2.3670727848067802e-05,-0.2889701492537312,0.04129374333099663,0.0029126360820908703,0.28886567164179094,0.04126997469848483,0.0029109595720171553,0.0,0.0,0.0,-0.00023383084577088212,0.0006838941403957629,4.8238173363953606e-05
THR1020,L THR 150,0.0,0.0,0.0,-5.97014925373157e-05,0.0002369329532296738,1.6711961981298073e-05,-0.3218656716417912,0.07051683307506754,0.004973873905373148,0.3217761194029851,0.07045477450544109,0.004969496631371901,0.0,0.0,0.0,-0.00014925373134348007,0.0006522917427886591,4.600911210367451e-05
SER1021,L SER 151,0.0,0.0,0.0,-3.980099502488449e-05,0.00019549137019296399,1.378889809037974e-05,-0.36170646766169184,0.08523230420188257,0.006011823209832426,0.36167661691542285,0.08522910242981883,0.006011597374243612,0.0,0.0,0.0,-6.965174129361346e-05,0.0005944388868157661,4.1928486271136614e-05
LEU1022,L LEU 152,0.0,0.0,0.0,-9.452736318407802e-05,0.00029256100354206794,2.0635662121958947e-05,-0.4543283582089552,0.03499654057944016,0.002468465646792565,0.4542935323383085,0.03501809635884215,0.0024699860742423254,0.0,0.0,0.0,-0.0001293532338309663,0.0006489057606243366,4.5770283336176485e-05
LEU1023,L LEU 153,0.0,0.0,0.0,-6.965174129353792e-05,0.0002545591802082997,1.7955220173648305e-05,-0.3065323383084577,0.03195815359340274,0.002254154352804233,0.30648258706467657,0.032020530498519176,0.0022585540804597034,0.0,0.0,0.0,-0.00011940298507460487,0.0006194779071153206,4.3694602590505135e-05
MET1024,L MET 154,0.0,0.0,0.0,-6.467661691541356e-05,0.00024595437003595007,1.7348283660612076e-05,-0.5167810945273631,0.06390541705638421,0.004507540575033589,0.5167611940298507,0.06394293698771018,0.004510187026940398,0.0,0.0,0.0,-8.457711442797621e-05,0.0006447730483312506,4.547878428642317e-05
GLU1025,L GLU 155,0.0,0.0,0.0,-0.00010447761194030467,0.0003058791273420957,2.157505014534011e-05,57.45418407960198,0.485917955674287,0.0342740099701831,-57.45323383084578,0.48582215287838637,0.034267252561975554,0.0,0.0,0.0,0.0008457711442744441,0.0006624953035496295,4.672881578856424e-05
ARG1026,L ARG 156,0.0,0.0,0.0,-5.9701492537309064e-05,0.00023693295322964748,1.6711961981296216e-05,-57.608960199004954,0.4322278609626074,0.030487002678191488,57.60806965174127,0.4320425457291524,0.030473931549444562,0.0,0.0,0.0,-0.0009502487562175039,0.0006367770510515946,4.491479012386091e-05
LEU1027,L LEU 157,0.0,0.0,0.0,-4.4776119402982354e-05,0.00020681203672462948,1.4587396341050482e-05,-0.30461194029850763,0.029722240809245296,0.0020964452248294686,0.30454228855721405,0.02974517733787877,0.0020980630428209324,0.0,0.0,0.0,-0.00011442786069661307,0.0006244127956114109,4.404268278705197e-05
SER1028,L SER 158,0.0,0.0,0.0,-3.980099502487897e-05,0.00019549137019293685,1.3788898090377827e-05,-0.40104975124378084,0.09179328665573853,0.006474599230787675,0.4010298507462685,0.09174922074297392,0.006471491060949942,0.0,0.0,0.0,-5.970149253713908e-05,0.000578570816322539,4.080923887568332e-05
VAL1029,L VAL 159,0.0,0.0,0.0,-1.4925373134328372e-05,0.0001212543045468055,8.552619211607255e-06,-0.386930348258706,0.0373889749410513,0.0026372149556117526,0.38688557213930347,0.03734645967883977,0.0026342161602309544,0.0,0.0,0.0,-5.970149253718866e-05,0.0006120009677487425,4.316721995027949e-05
ASP1030,L ASP 160,0.0,0.0,0.0,-2.9850746268652875e-05,0.000170175436581939,1.200324981198936e-05,54.43032835820896,0.461752105145535,0.03256948229778816,-54.429716417910456,0.46169936394093825,0.03256576222004442,0.0,0.0,0.0,0.0005820895522400299,0.0006022161493081015,4.247705207137164e-05
TYR1031,L TYR 161,0.0,0.0,0.0,-3.4825870646760124e-05,0.0001833385649023391,1.2931705297167197e-05,-0.08168656716417881,0.08747085523805265,0.006169718425756254,0.08158706467661686,0.08735217011455532,0.006161347022603606,0.0,0.0,0.0,-0.0001343283582086543,0.0006123648569697013,4.319288671694564e-05
GLY1032,L GLY 162,0.0,0.0,0.0,-2.4875621890548943e-05,0.00015574602828357796,1.0985477823721097e-05,0.05545273631840795,0.08298677593493282,0.0058534358579944695,-0.05545273631840796,0.08302843129290301,0.0058563740004065985,0.0,0.0,0.0,-2.4875621890558884e-05,0.0005319429414775804,3.7520362165813825e-05
LYS1033,L LYS 163,0.0,0.0,0.0,-1.4925373134328372e-05,0.0001212543045468055,8.552619211607255e-06,-48.690084577114426,0.6644304169115721,0.0468653081611678,48.68989054726366,0.6643587548807627,0.04686025351124231,0.0,0.0,0.0,-0.0002089552238801454,0.0005952710850204065,4.198718500665346e-05
LYS1034,L LYS 164,0.0,0.0,0.0,-2.9850746268661163e-05,0.00017017543658198622,1.200324981199269e-05,-49.28355721393034,0.3282341082407772,0.02315184892228888,49.28335323383082,0.32815152367677797,0.023146023856273436,0.0,0.0,0.0,-0.00023383084576879644,0.0006229841131340055,4.394191129486277e-05
SER1035,L SER 165,0.0,0.0,0.0,-9.95024875621781e-06,9.925341961819804e-05,7.000796438666977e-06,0.26256716417910464,0.09930012157942877,0.0070040905410275875,-0.26251741293532355,0.09935248544176574,0.007007784003100467,0.0,0.0,0.0,3.980099502487455e-05,0.0005802795347989191,4.092976258428845e-05
LYS1036,L LYS 166,0.0,0.0,0.0,-2.4875621890551152e-05,0.0001557460282835918,1.098547782372207e-05,-52.05610447761197,0.2706057035489564,0.019087054662458792,52.05572636815923,0.27055446982347875,0.019083440914093815,0.0,0.0,0.0,-0.0004029850746245478,0.0005745784046242951,4.052763586687743e-05
LEU1037,L LEU 167,0.0,0.0,0.0,-1.99004975124312e-05,0.00013965839649366705,9.850743768464988e-06,0.2423333333333332,0.036393555458881496,0.002567003478842882,-0.24230845771144272,0.03646144802594529,0.002571792251295665,0.0,0.0,0.0,4.975124377956456e-06,0.0006269051555123558,4.421848029997929e-05
GLU1038,L GLU 168,0.0,0.0,0.0,-4.4776119402977936e-05,0.00020681203672460907,1.4587396341049042e-05,55.574776119402976,0.2784189273976795,0.01963815698120066,-55.57405970149254,0.2783510014659318,0.019633365855384523,0.0,0.0,0.0,0.0006716417910441652,0.0006321736890877518,4.4590094005920234e-05
PHE1039,L PHE 169,0.0,0.0,0.0,-5.4726368159209e-05,0.0002274453622022589,1.6042758907673425e-05,0.1389800995024875,0.02793630997314229,0.0019704753762822746,-0.13893034825870648,0.027884179868581188,0.0019667984022116326,0.0,0.0,0.0,-4.975124377788542e-06,0.0006425811789344558,4.532418173946679e-05
SER1040,L SER 170,0.0,0.0,0.0,-5.97014925373157e-05,0.0002369329532296738,1.6711961981298073e-05,-0.08832835820895521,0.046811590623557234,0.003301835021769356,0.08834328358208951,0.04678804294210669,0.0033001740963818785,0.0,0.0,0.0,-4.477611940298705e-05,0.0006332299533014698,4.466459713915366e-05
ILE1041,L ILE 171,0.0,0.0,0.0,-7.960199004974248e-05,0.00027067603002455616,1.90920151095831e-05,0.17291542288557218,0.04794822882762976,0.0033820072991753505,-0.17286069651741284,0.04797698969103217,0.00338403593406627,0.0,0.0,0.0,-2.4875621890347888e-05,0.0006498205718312227,4.583480914358803e-05
TYR1042,L TYR 172,0.0,0.0,0.0,-0.00018407960199004936,0.0003875490964010031,2.733560560764088e-05,-0.15035323383084592,0.1593966534664655,0.011242973070510368,0.15034328358208957,0.15938943380638063,0.011242463834951482,0.0,0.0,0.0,-0.00019402985074632462,0.0007242523536347135,5.108482224115163e-05
PRO1043,L PRO 173,0.0,0.0,0.0,-0.00011940298507460487,0.0003242621042148721,2.2871685359704395e-05,-0.41079601990049763,0.07397009738767321,0.005217448389702885,0.41078109452736344,0.07401950691390018,0.005220933468973469,0.0,0.0,0.0,-0.00013432835820902217,0.0006440432540414915,4.5427308566147145e-05
ALA1044,L ALA 174,0.0,0.0,0.0,-7.462686567164296e-05,0.0002627883113680491,1.8535658332233767e-05,0.35660199004975135,0.05554748581276388,0.003918017559000069,-0.3564875621890547,0.05564797935680047,0.0039251058270708995,0.0,0.0,0.0,3.9800995025180555e-05,0.0006604746975233354,4.6586293228361843e-05
PRO1045,L PRO 175,0.0,0.0,0.0,-0.0001243781094527602,0.0003300124169508494,2.327728114751814e-05,0.3649950248756222,0.04764926769181454,0.0033609202065294132,-0.3649054726368156,0.04763518098593501,0.003359926606906012,0.0,0.0,0.0,-3.482587064678222e-05,0.000671954966602424,4.7396048974743055e-05
GLN1046,L GLN 176,0.0,0.0,0.0,-0.00021890547263680508,0.00041350437323739545,2.916634968013544e-05,0.6365771144278607,0.5120562151135852,0.03611766064035146,-0.6363830845771142,0.5119066471880022,0.03610711093229316,0.0,0.0,0.0,-2.487562189029486e-05,0.0007559897531825024,5.3323405804130185e-05
VAL1047,L VAL 177,0.0,0.0,0.0,-0.00024875621890548666,0.0004322922188304416,3.0491542132183773e-05,0.18796517412935326,0.22470908507782225,0.01584975680032387,-0.18790049751243773,0.22465929992886685,0.015846245226668814,0.0,0.0,0.0,-0.00018407960198988532,0.0007336579609147944,5.174824262710091e-05
SER1048,L SER 178,0.0,0.0,0.0,-0.00019402985074625943,0.00039545197908928784,2.7893031973323524e-05,0.7543582089552242,0.15944599686163222,0.01124645348525561,-0.7541791044776125,0.15946611100293803,0.011247872227394292,0.0,0.0,0.0,-1.4925373134255185e-05,0.0007226100559348511,5.0968983492898365e-05
THR1049,L THR 179,0.0,0.0,0.0,-0.00018905472636815328,0.00039155208696418675,2.7617954792047373e-05,0.21899999999999986,0.07815076639775992,0.005512330045464942,-0.21889552238805968,0.07813723117294272,0.005511375344316494,0.0,0.0,0.0,-8.457711442795439e-05,0.0007246965021115628,5.111615005924522e-05
ALA1050,L ALA 180,0.0,0.0,0.0,-0.00019402985074626938,0.0003954519790893081,2.7893031973324957e-05,-0.3486567164179105,0.07222902055347001,0.005094642298515066,0.34863681592039797,0.07220942757464345,0.005093260316343373,0.0,0.0,0.0,-0.00021393034825876908,0.0006831336743559458,4.818453422523417e-05
VAL1051,L VAL 181,0.0,0.0,0.0,-0.00032835820895524075,0.00046961590216576364,3.312415177301018e-05,-0.5671542288557213,0.06410618596619247,0.0045217017220669856,0.5670199004975124,0.06404638867631703,0.004517483946441599,0.0,0.0,0.0,-0.00046268656716422956,0.0007595827253730844,5.357683452238307e-05
VAL1052,L VAL 182,0.0,0.0,0.0,-0.00018407960199005158,0.00038754909640100784,2.7335605607641213e-05,-0.360776119402985,0.035588927604318775,0.0025102494058815293,0.36067164179104466,0.03557923875855099,0.002509566007393026,0.0,0.0,0.0,-0.00028855721393014275,0.000688439296261288,4.8558763940267814e-05
GLU1053,L GLU 183,0.0,0.0,0.0,-0.00017910447761193825,0.00038343977846761146,2.7045756668792188e-05,63.342507462686605,0.41438102396894594,0.029228183855149276,-63.34060696517412,0.41416167168972107,0.02921271193830129,0.0,0.0,0.0,0.0017213930348274442,0.0006780055986446836,4.782282765316119e-05
PRO1054,L PRO 184,0.0,0.0,0.0,-0.0001542288557213871,0.00036116798831603656,2.547482571471858e-05,-0.4527263681592041,0.0331755432194286,0.002340022396355141,0.45261691542288535,0.03327897327333587,0.002347317789862292,0.0,0.0,0.0,-0.0002636815920397079,0.0006503916754173858,4.5875091684658154e-05
TYR1055,L TYR 185,0.0,0.0,0.0,-0.0002238805970149427,0.0004168429863811947,2.9401837294538108e-05,-0.7373731343283582,0.06425899921200713,0.004532480337365035,0.7372139303482592,0.06426274583661964,0.004532744603889505,0.0,0.0,0.0,-0.00038308457711440553,0.0006747119804244482,4.7590513735965684e-05
ASN1056,L ASN 186,0.0,0.0,0.0,-0.00011442786069650702,0.000318330214388954,2.2453282111457638e-05,-0.12623383084577094,0.16157160373679808,0.011396382234299323,0.12623880597014916,0.16149640011565447,0.01139107777985229,0.0,0.0,0.0,-0.00010945273631850638,0.0006896247440217819,4.8642378978337196e-05
SER1057,L SER 187,0.0,0.0,0.0,-8.457711442786906e-05,0.00027825137222111334,1.9626338550280124e-05,-0.4824278606965174,0.10398787730676518,0.007334739336076863,0.48234825870646736,0.10385906116714268,0.007325653346143408,0.0,0.0,0.0,-0.00016417910447768554,0.00062127332554689,4.3821241642439056e-05
ILE1058,L ILE 188,0.0,0.0,0.0,-0.00010447761194031572,0.00030587912734212795,2.1575050145342383e-05,-0.5148955223880597,0.04154233026482342,0.002930170052484316,0.5147761194029853,0.04157011252796449,0.0029321296622348346,0.0,0.0,0.0,-0.0002238805970149692,0.000657620363854837,4.638496405443455e-05
LEU1059,L LEU 189,0.0,0.0,0.0,-0.00010945273631840475,0.00031220639780570687,2.2021341393526084e-05,-0.5300199004975126,0.039631255593161885,0.0027953732383608288,0.5298905472636815,0.03962872419461336,0.0027951946872740094,0.0,0.0,0.0,-0.00023880597014904625,0.0007142379769557013,5.0378462572541846e-05
THR1060,L THR 190,0.0,0.0,0.0,-6.965174129352688e-05,0.00025455918020825924,1.7955220173645453e-05,-0.4625323383084578,0.06490636347008225,0.004578141891494718,0.4624427860696515,0.0649079559566239,0.004578254216834765,0.0,0.0,0.0,-0.0001592039800996374,0.0005939390081954553,4.1893227551806845e-05
THR1061,L THR 191,0.0,0.0,0.0,-2.9850746268660058e-05,0.00017017543658197993,1.2003249811992248e-05,-0.4672437810945273,0.038420885614144314,0.002710000322534138,0.4671840796019899,0.03833708757658354,0.002704089664693033,0.0,0.0,0.0,-8.955223880620166e-05,0.0005659846336079225,3.9921477995868316e-05
HID1062,L HID 192,0.0,0.0,0.0,-7.462686567167555e-05,0.00026278831136816375,1.8535658332241854e-05,-0.07348258706467675,0.08147014192419154,0.005746460742960629,0.07344776119402979,0.0814706766370831,0.0057464984587000095,0.0,0.0,0.0,-0.00010945273631858592,0.0006676312914315865,4.709108044212836e-05
THR1063,L THR 193,0.0,0.0,0.0,-5.472636815920679e-05,0.0002274453622022497,1.6042758907672775e-05,-0.4459004975124377,0.13453198790955528,0.009489154786474677,0.4458756218905473,0.1344294723546455,0.009481923896753385,0.0,0.0,0.0,-7.960199004971486e-05,0.0006568671619543894,4.633183728860084e-05
THR1064,L THR 194,0.0,0.0,0.0,-6.96517412935324e-05,0.00025455918020827946,1.795522017364688e-05,-0.20395522388059686,0.0447231726759586,0.0031545293774274453,0.20387562189054712,0.04480704294249006,0.0031604451299073306,0.0,0.0,0.0,-0.00014925373134310296,0.0005441794592587803,3.8383459582848335e-05
LEU1065,L LEU 195,0.0,0.0,0.0,-3.9800995024874e-05,0.00019549137019291246,1.3788898090376105e-05,-0.32840796019900514,0.020825327488262286,0.0014689053442665358,0.3282935323383084,0.020759183257358725,0.0014642398899383192,0.0,0.0,0.0,-0.00015422885572146885,0.0005825783549576096,4.109190885634642e-05
GLU1066,L GLU 196,0.0,0.0,0.0,-6.965174129353295e-05,0.0002545591802082815,1.7955220173647025e-05,54.221457711442774,0.655971369244457,0.04626865294253395,-54.22091542288555,0.6559088698785082,0.04626424457715735,0.0,0.0,0.0,0.00047263681591897834,0.0006620468129338574,4.6697181699605384e-05
HID1067,L HID 197,0.0,0.0,0.0,-6.46766169154224e-05,0.0002459543700359837,1.7348283660614448e-05,-0.4457412935323382,0.07867694976419612,0.005549444158530291,0.44566666666666666,0.07865393269058386,0.005547820659334061,0.0,0.0,0.0,-0.00013930348258726143,0.0006071690384332403,4.282640193439668e-05
SER1068,L SER 198,0.0,0.0,0.0,-1.4925373134328925e-05,0.00012125430454680997,8.55261921160757e-06,-0.2054975124378108,0.05589214243390465,0.003942327762669897,0.20549253731343278,0.05596339594415132,0.003947353597776599,0.0,0.0,0.0,-1.990049751246655e-05,0.0006145839429525598,4.3349408973867895e-05
ASP1069,L ASP 199,0.0,0.0,0.0,-4.4776119402988425e-05,0.00020681203672465756,1.4587396341052462e-05,51.52464179104477,0.26645791775786426,0.01879449241013205,-51.524273631840806,0.26639730129864114,0.01879021685475586,0.0,0.0,0.0,0.0003233830845769617,0.0006308018252965068,4.449333019484925e-05
CYS1070,L CYS 200,0.0,0.0,0.0,-1.4925373134326714e-05,0.00012125430454679203,8.552619211606305e-06,0.05824875621890546,0.06881663436350019,0.0048539511346439015,-0.05823880597014924,0.0688189107309625,0.004854111697224864,0.0,0.0,0.0,-4.975124377996226e-06,0.0005858829492542973,4.132499696628242e-05
ALA1071,L ALA 201,0.0,0.0,0.0,-3.482587064677117e-05,0.00018333856490239728,1.29317052971713e-05,-0.17473134328358203,0.06674707188081935,0.004707975452253465,0.17473134328358203,0.06674558112480657,0.004707870302431672,0.0,0.0,0.0,-3.482587064673361e-05,0.0006259568552259729,4.415159235502753e-05
PHE1072,L PHE 202,0.0,0.0,0.0,-3.980099502486903e-05,0.000195491370192888,1.378889809037438e-05,0.29666169154228855,0.039417714217767616,0.0027803111910669523,-0.29664179104477617,0.039439493865846234,0.002781847408995672,0.0,0.0,0.0,-1.9900497512400268e-05,0.0006064348062067189,4.277461318619678e-05
MET1073,L MET 203,0.0,0.0,0.0,-6.965174129354234e-05,0.0002545591802083158,1.795522017364944e-05,-0.19845273631840799,0.09607319455195636,0.006776480657875258,0.19842288557213925,0.09609802868967528,0.006778232322891625,0.0,0.0,0.0,-9.950248756202344e-05,0.0006309195305059407,4.450163248019304e-05
VAL1074,L VAL 204,0.0,0.0,0.0,-8.457711442786795e-05,0.0002782513722211097,1.962633855027987e-05,0.20588059701492548,0.02924294653470456,0.002062638413304125,-0.20585074626865668,0.029162908561416123,0.0020569929699480044,0.0,0.0,0.0,-5.472636815916205e-05,0.0006479896579169807,4.570566643334552e-05
ASP1075,L ASP 205,0.0,0.0,0.0,-6.467661691541356e-05,0.00024595437003595007,1.7348283660612076e-05,57.977621890547276,0.35775223689250796,0.025233897185573718,-57.976865671641754,0.35767351753338533,0.02522834475008968,0.0,0.0,0.0,0.0006915422885592433,0.0006574321442798811,4.6371688069233155e-05
ASN1076,L ASN 206,0.0,0.0,0.0,-7.96019900497734e-05,0.00027067603002466133,1.909201510959052e-05,-0.7751890547263683,0.08897097788086337,0.00627552891869193,0.7750149253731344,0.0889578958829395,0.006274606185703702,0.0,0.0,0.0,-0.0002537313432838745,0.0006543376184117796,4.615341704381052e-05
GLU1077,L GLU 207,0.0,0.0,0.0,-0.00013432835820893822,0.0003410047659341617,2.4052621663854844e-05,60.326875621890544,0.4729781788452629,0.03336130848452902,-60.32586567164174,0.4727380464569684,0.0333443708517981,0.0,0.0,0.0,0.0008756218905470612,0.000765846026066433,5.401861369086883e-05
ALA1078,L ALA 208,0.0,0.0,0.0,-4.9751243781102305e-05,0.00021743058092950818,1.5336370701221672e-05,-0.14236815920398013,0.038967185852052284,0.0027485333703092273,0.14233333333333334,0.038927580846752186,0.0027457398486237794,0.0,0.0,0.0,-8.457711442791324e-05,0.0006131323583285235,4.324702208880672e-05
ILE1079,L ILE 209,0.0,0.0,0.0,-9.950248756219356e-05,0.0002993355016217315,2.111349837397226e-05,-0.26779601990049745,0.038824559905045984,0.00273847331166637,0.2677263681592039,0.03882156849410029,0.002738262313806792,0.0,0.0,0.0,-0.00016915422885575138,0.0006318603828203224,4.456799508570499e-05
TYR1080,L TYR 210,0.0,0.0,0.0,-0.00018905472636817372,0.0003915520869642291,2.7617954792050358e-05,-0.29572139303482603,0.07088896783875107,0.005000122267780424,0.2956815920398011,0.07089939694396252,0.005000857880144247,0.0,0.0,0.0,-0.00022885572139311333,0.0007174881447734281,5.060771173464568e-05
ASP1081,L ASP 211,0.0,0.0,0.0,-4.97512437811012e-05,0.00021743058092950335,1.5336370701221334e-05,55.80174129353232,0.3948056549909992,0.027847443786408358,-55.80131840796017,0.3946949550902681,0.027839635617442692,0.0,0.0,0.0,0.0003731343283575868,0.0006189982493521031,4.3660770140465335e-05
ILE1082,L ILE 212,0.0,0.0,0.0,-0.00012437810945274252,0.0003300124169508025,2.3277281147514833e-05,-0.11152736318407953,0.036881557061167566,0.0026014244579133272,0.11151741293532336,0.036921066069051406,0.002604211208463106,0.0,0.0,0.0,-0.00013432835820874822,0.0006123648569693276,4.319288671691929e-05
CYS1083,L CYS 213,0.0,0.0,0.0,-6.467661691542681e-05,0.0002459543700360005,1.7348283660615634e-05,-0.1621243781094529,0.08025307887794282,0.005660615734571124,0.16207960199004975,0.08029221278970616,0.005663376027880492,0.0,0.0,0.0,-0.00010945273631812635,0.0006292696540575049,4.4385259168231787e-05
ARG1084,L ARG 214,0.0,0.0,0.0,-0.00017910447761194045,0.00038343977846761623,2.7045756668792527e-05,-58.46569154228856,1.043501193421892,0.07360289919233468,58.465278606965185,1.0433315095379376,0.07359093061397176,0.0,0.0,0.0,-0.0005920398009926199,0.0007934660525377909,5.59667801490159e-05
ARG1085,L ARG 215,0.0,0.0,0.0,-8.457711442786353e-05,0.0002782513722210952,1.9626338550278843e-05,-54.283039800995,0.3800734917279282,0.026808317109436337,54.2827213930348,0.3799409118672014,0.02679896564708486,0.0,0.0,0.0,-0.00040298507462709304,0.000677859555434622,4.7812526559366905e-05
ASN1086,L ASN 216,0.0,0.0,0.0,-4.975124378109126e-05,0.00021743058092945993,1.533637070121827e-05,0.05469651741293617,0.1687676799297378,0.01190395431370677,-0.054731343283582076,0.16871972538507896,0.01190057186092321,0.0,0.0,0.0,-8.457711442716868e-05,0.00061313235832894,4.32470220888361e-05
LEU1087,L LEU 217,0.0,0.0,0.0,-6.965174129352908e-05,0.0002545591802082674,1.7955220173646025e-05,-0.1182437810945273,0.05441553108731252,0.003838175628705315,0.11819900497512441,0.054397013005178484,0.0038368694639005795,0.0,0.0,0.0,-0.00011442786069640539,0.0006323302840126246,4.4601139360292703e-05
ASP1088,L ASP 218,0.0,0.0,0.0,-7.462686567165014e-05,0.00026278831136807435,1.853565833223555e-05,55.654477611940294,0.38870865522939624,0.027417394581234603,-55.6541393034826,0.3885945981156978,0.027409349612724135,0.0,0.0,0.0,0.00026368159203922183,0.0006503916754181605,4.58750916847128e-05
ILE1089,L ILE 219,0.0,0.0,0.0,-6.467661691542737e-05,0.0002459543700360026,1.7348283660615783e-05,0.08883582089552244,0.05174879920685134,0.00365007886464995,-0.08887064676616914,0.051687572571055856,0.003645760270736738,0.0,0.0,0.0,-9.95024875620632e-05,0.0006464982223382103,4.560046867866339e-05
GLU1090,L GLU 220,0.0,0.0,0.0,-0.00012437810945273975,0.00033001241695079515,2.327728114751431e-05,57.864199004975106,1.1004331667260063,0.07761857096955825,-57.86373631840793,1.10032955042126,0.07761126243892982,0.0,0.0,0.0,0.0003383084577110078,0.0007227470566093741,5.0978646775412814e-05
ARG1091,L ARG 221,0.0,0.0,0.0,-0.00025373134328357294,0.0004351456637944098,3.069280862172665e-05,-61.75292537313435,0.7794491289842996,0.054978102591387884,61.75198009950245,0.7792199439201435,0.0549619371233656,0.0,0.0,0.0,-0.0011990049751228918,0.0009251591257343377,6.525569333082888e-05
PRO1092,L PRO 222,0.0,0.0,0.0,-0.0001393034825870626,0.00034626293813542407,2.442350453481384e-05,0.5223034825870645,0.0329114965443261,0.0023213979798885824,-0.522258706467662,0.032959989861342694,0.002324818434744192,0.0,0.0,0.0,-9.452736318403052e-05,0.000680956234665556,4.8030949471292874e-05
THR1093,L THR 223,0.0,0.0,0.0,-0.00016915422885571877,0.0003748880842544123,2.6442566666647852e-05,-0.655482587064677,0.1174391382347733,0.008283518128410923,0.6553233830845774,0.11743167760858816,0.008282991896413799,0.0,0.0,0.0,-0.00032835820895518443,0.0006777500023724071,4.78047992821532e-05
TYR1094,L TYR 224,0.0,0.0,0.0,-0.00016417910447759165,0.0003704380192832634,2.6128683284879274e-05,-0.6669353233830849,0.09816617445426065,0.0069241080776923074,0.6668258706467662,0.09818377796806607,0.006925349733820943,0.0,0.0,0.0,-0.00027363184079586905,0.0007328478110835613,5.169109906393603e-05
THR1095,L THR 225,0.0,0.0,0.0,-7.462686567164904e-05,0.00026278831136807045,1.8535658332235275e-05,-0.21468159203980097,0.06594651918403496,0.004651508818759401,0.2146517412935324,0.06591671293557955,0.004649406448092078,0.0,0.0,0.0,-0.00010447761194031848,0.0006181579526897329,4.360150018378299e-05
ASN1096,L ASN 226,0.0,0.0,0.0,-8.457711442786242e-05,0.00027825137222109154,1.962633855027859e-05,0.1442189054726373,0.08274105047452525,0.0058361037203741375,-0.14426368159203976,0.08268651537736883,0.005832257111205168,0.0,0.0,0.0,-0.0001293532338314634,0.0006715127939519308,4.736486052069526e-05
LEU1097,L LEU 227,0.0,0.0,0.0,-9.950248756221345e-05,0.0002993355016217912,2.1113498373976476e-05,-0.4974328358208954,0.029682175773096283,0.002093619255069776,0.4973582089552239,0.02967537540200457,0.002093139593876201,0.0,0.0,0.0,-0.0001741293532339387,0.0006650682553414218,4.691029781517987e-05
ASN1098,L ASN 228,0.0,0.0,0.0,-9.950248756218915e-05,0.00029933550162171814,2.1113498373971323e-05,-0.53126368159204,0.06270252856889671,0.00442269536293198,0.5311641791044779,0.06264825529089006,0.004418867221061953,0.0,0.0,0.0,-0.00019900497512363152,0.0006983983132520643,4.926121883753835e-05
ARG1099,L ARG 229,0.0,0.0,0.0,-9.452736318406256e-05,0.00029256100354202,2.0635662121955566e-05,-57.23801990049751,0.37950667060724963,0.026768336630191666,57.23704975124377,0.37940099098023194,0.02676088256403142,0.0,0.0,0.0,-0.0010646766169192339,0.0006622710962109935,4.6713001422229215e-05
LEU1100,L LEU 230,0.0,0.0,0.0,-6.467661691541798e-05,0.00024595437003596687,1.7348283660613262e-05,-0.37370646766169163,0.02367962803846462,0.001670232182209336,0.3736965174129356,0.023625865701808243,0.001666440079363447,0.0,0.0,0.0,-7.46268656717816e-05,0.0006062715227339019,4.2763096058027415e-05
ILE1101,L ILE 231,0.0,0.0,0.0,-5.472636815920679e-05,0.0002274453622022497,1.6042758907672775e-05,-0.41897014925373144,0.026468964356524474,0.0018669767965192041,0.4189601990049749,0.026380650378420772,0.0018607476087917562,0.0,0.0,0.0,-6.467661691540472e-05,0.0006315077274676274,4.454312069501175e-05
GLY1102,L GLY 232,0.0,0.0,0.0,-2.9850746268653428e-05,0.00017017543658194212,1.200324981198958e-05,-0.29939303482587065,0.020942939565771423,0.0014772010605908449,0.2993880597014924,0.020923187088176733,0.0014758078282434688,0.0,0.0,0.0,-3.4825870646898767e-05,0.0006179577136407052,4.358737641024745e-05
GLN1103,L GLN 233,0.0,0.0,0.0,-4.9751243781102305e-05,0.00021743058092950818,1.5336370701221672e-05,-0.6083781094527357,0.05223231990058419,0.0036841837848000875,0.6083333333333332,0.05220380395713659,0.0036821724252308037,0.0,0.0,0.0,-9.452736318361184e-05,0.0006661838304989864,4.6988984419834763e-05
ILE1104,L ILE 234,0.0,0.0,0.0,-4.4776119402977936e-05,0.00020681203672460907,1.4587396341049042e-05,-0.39454726368159193,0.02208439274602141,0.001557712960230563,0.39446766169154235,0.022109411314224857,0.0015594776339702993,0.0,0.0,0.0,-0.0001243781094528353,0.0006144631085423588,4.334088597171988e-05
VAL1105,L VAL 235,0.0,0.0,0.0,-5.472636815920624e-05,0.00022744536220224742,1.6042758907672615e-05,-0.33923880597014905,0.025276238749872254,0.001782848418761761,0.3391791044776119,0.02526472303516919,0.0017820361628738326,0.0,0.0,0.0,-0.00011442786069643355,0.0006163936165852804,4.3477053510165324e-05
SER1106,L SER 236,0.0,0.0,0.0,-3.9800995024860194e-05,0.00019549137019284462,1.378889809037132e-05,-0.3855671641791041,0.053862979989519257,0.0037992016792686815,0.38553233830845796,0.05383723580579389,0.0037973858245562266,0.0,0.0,0.0,-7.462686567148423e-05,0.0006062715227340054,4.276309605803472e-05
SER1107,L SER 237,0.0,0.0,0.0,-1.9900497512440038e-05,0.00013965839649372904,9.85074376846936e-06,-0.3158557213930348,0.03669755478185367,0.0025884459378111226,0.3158557213930347,0.03668453765671075,0.0025875277805960583,0.0,0.0,0.0,-1.9900497512455504e-05,0.0005981746613011098,4.219198748664397e-05
ILE1108,L ILE 238,0.0,0.0,0.0,-2.4875621890542316e-05,0.00015574602828353647,1.098547782371817e-05,-0.39174129353233794,0.01409148277805872,0.0009939365598450659,0.3917711442786071,0.014060542978126638,0.0009917542346213023,0.0,0.0,0.0,4.975124378150883e-06,0.000594313956577767,4.191967437157053e-05
THR1109,L THR 239,0.0,0.0,0.0,-4.975124378108905e-06,7.035888370014624e-05,4.962733015460314e-06,-0.2618507462686568,0.052398564523464815,0.0036959097763909787,0.2617810945273634,0.05238882415472114,0.003695222743751959,0.0,0.0,0.0,-7.462686567171531e-05,0.0005637498696207057,3.9763849897782114e-05
ALA1110,L ALA 240,0.0,0.0,0.0,-2.4875621890544525e-05,0.0001557460282835503,1.0985477823719143e-05,-0.2564378109452734,0.01937961598190638,0.0013669327169860887,0.2563731343283581,0.019378273586439648,0.001366838031710368,0.0,0.0,0.0,-8.955223880600806e-05,0.0006324085669326515,4.460666101173646e-05
SER1111,L SER 241,0.0,0.0,0.0,-4.975124378106696e-06,7.035888370011499e-05,4.96273301545811e-06,-0.29194029850746284,0.05437968981694694,0.0038356475804133985,0.2919253731343285,0.05436635814998537,0.0038347072371290552,0.0,0.0,0.0,-1.990049751246213e-05,0.0005897988442394989,4.160120290227989e-05
LEU1112,L LEU 242,0.0,0.0,0.0,-1.9900497512448877e-05,0.00013965839649379108,9.850743768473738e-06,-0.21190547263681586,0.039723747799074324,0.0028018971355549716,0.2119253731343285,0.03979098879193383,0.002806639949506915,0.0,0.0,0.0,7.511956783533398e-17,0.0005553896933170736,3.917416852742493e-05
ARG1113,L ARG 243,0.0,0.0,0.0,-2.985074626864459e-05,0.00017017543658189176,1.2003249811986027e-05,-48.85947761194029,0.36597520611363565,0.02581390071451998,48.85928358208955,0.3659749660838813,0.025813883784126485,0.0,0.0,0.0,-0.00022388059701557018,0.0005683412765534201,4.00877027728434e-05
PHE1114,L PHE 244,0.0,0.0,0.0,-1.9900497512440038e-05,0.00013965839649372904,9.85074376846936e-06,-0.098910447761194,0.032305013093075444,0.0022786199355455377,0.0989253731343284,0.03230127768809845,0.00227835646039314,0.0,0.0,0.0,-4.975124377916687e-06,0.0005508700710711248,3.885537895377323e-05
ASP1115,L ASP 245,0.0,0.0,0.0,-4.975124378108905e-06,7.035888370014624e-05,4.962733015460314e-06,45.54594029850745,0.3642494039520897,0.025692172015671404,-45.545800995024884,0.36426082749517125,0.02569297777027442,0.0,0.0,0.0,0.0001343283582074756,0.0005702977067067366,4.022569871598094e-05
GLY1116,L GLY 246,0.0,0.0,0.0,-4.975124378108905e-06,7.035888370014624e-05,4.962733015460314e-06,-0.014328358208955217,0.035860309990683355,0.0025293912435258793,0.014363184079601896,0.03590953860739459,0.002532863562423085,0.0,0.0,0.0,2.9850746268556215e-05,0.0005808763987791744,4.097186212346215e-05
ALA1117,L ALA 247,0.0,0.0,0.0,-1.4925373134330029e-05,0.00012125430454681893,8.552619211608202e-06,-0.1465174129353234,0.019027891161747617,0.001342123960997325,0.14656716417910462,0.019047119274435927,0.0013434802074959186,0.0,0.0,0.0,3.482587064681315e-05,0.000584868139688855,4.125341781849081e-05
LEU1118,L LEU 248,0.0,0.0,0.0,-1.4925373134328925e-05,0.00012125430454680997,8.55261921160757e-06,0.13304477611940313,0.015307559511029595,0.0010797119990599313,-0.1331194029850746,0.015273482748393246,0.001077308409547111,0.0,0.0,0.0,-8.955223880587191e-05,0.0006083501041843712,4.290970788935677e-05
ASN1119,L ASN 249,0.0,0.0,0.0,-1.4925373134328925e-05,0.00012125430454680997,8.55261921160757e-06,0.3566218905472627,0.06330339422028604,0.004465077158224729,-0.35661194029850746,0.06325332985722011,0.004461545890324798,0.0,0.0,0.0,-4.9751243793704715e-06,0.0005773288330503162,4.0721636130080115e-05
VAL1120,L VAL 250,0.0,0.0,0.0,-1.4925373134326714e-05,0.00012125430454679203,8.552619211606305e-06,0.1413681592039802,0.044706492022409866,0.0031533528148424196,-0.14135820895522394,0.04470657285560658,0.003153358516376511,0.0,0.0,0.0,-4.975124378009482e-06,0.0005508700710711078,3.8855378953772035e-05
ASP1121,L ASP 251,0.0,0.0,0.0,-1.4925373134325057e-05,0.00012125430454677857,8.552619211605356e-06,47.41382089552238,0.1831729133391669,0.012920021136782834,-47.41358706467661,0.18306525936552767,0.012912427810949215,0.0,0.0,0.0,0.00021890547263779046,0.0006478750539982951,4.569758289618501e-05
LEU1122,L LEU 252,0.0,0.0,0.0,-3.482587064677117e-05,0.00018333856490239728,1.29317052971713e-05,0.034109452736318435,0.050933943761146926,0.0035926033930313386,-0.03415920398009948,0.05089423749612159,0.0035898027290355646,0.0,0.0,0.0,-8.457711442801929e-05,0.0005534252863177532,3.903560994095167e-05
THR1123,L THR 253,0.0,0.0,0.0,-4.975124378111114e-06,7.035888370017748e-05,4.962733015462517e-06,0.08506965174129376,0.11159341233244062,0.007871192414738782,-0.08501492537313432,0.11160656187185017,0.007872119911736091,0.0,0.0,0.0,4.9751243781343126e-05,0.0005061929290340661,3.5704096327280105e-05
GLU1124,L GLU 254,0.0,0.0,0.0,-4.975124378111114e-06,7.035888370017748e-05,4.962733015462517e-06,45.976880597014905,0.15105389527771176,0.010654520279249782,-45.976756218905436,0.15105863668845051,0.010654854712577537,0.0,0.0,0.0,0.00011940298507350018,0.0005779287444165141,4.0763950615285256e-05
PHE1125,L PHE 255,0.0,0.0,0.0,-1.9900497512440038e-05,0.00013965839649372904,9.85074376846936e-06,-0.05646766169154222,0.039049913193283235,0.0027543685070541167,0.056487562189054714,0.03900671066805886,0.002751321235878013,0.0,0.0,0.0,5.3025577295529864e-17,0.0006308802978765827,4.449886522388141e-05
GLN1126,L GLN 256,0.0,0.0,0.0,-1.4925373134326714e-05,0.00012125430454679203,8.552619211606305e-06,0.39636318407960247,0.1058800242732803,0.007468201092816023,-0.39637313432835847,0.10590169606047055,0.007469729702824269,0.0,0.0,0.0,-2.487562188978228e-05,0.0005938139727898789,4.1884408234291804e-05
THR1127,L THR 257,0.0,0.0,0.0,-4.975124378109457e-06,7.035888370015405e-05,4.962733015460865e-06,0.17509950248756223,0.06948109052145793,0.004900818258438476,-0.17506467661691547,0.06950615274687245,0.004902586011520455,0.0,0.0,0.0,2.9850746268746225e-05,0.0005634863735229891,3.9745264316050085e-05
ASN1128,L ASN 258,0.0,0.0,0.0,-9.950248756220019e-06,9.925341961822007e-05,7.000796438668532e-06,-0.204124378109453,0.04081641281349379,0.002878967783307256,0.2040945273631842,0.04080247309718137,0.0028779845515285282,0.0,0.0,0.0,-3.9800995025207064e-05,0.0005539617245231889,3.907344737458998e-05
LEU1129,L LEU 259,0.0,0.0,0.0,-1.4925373134320087e-05,0.00012125430454673817,8.552619211602507e-06,0.09493034825870625,0.04052387201837083,0.002858333546577279,-0.0949502487562189,0.040476607241330974,0.0028549997462503193,0.0,0.0,0.0,-3.482587064707386e-05,0.0006016404560331105,4.243644579861223e-05
VAL1130,L VAL 260,0.0,0.0,0.0,-2.9850746268654532e-05,0.00017017543658194847,1.2003249811990027e-05,-0.1939751243781094,0.030881483900066974,0.0021782119280120125,0.19395024875621894,0.03085623077354138,0.0021764307098038576,0.0,0.0,0.0,-5.472636815898364e-05,0.0006245317049587004,4.4051070005731486e-05
PRO1131,L PRO 261,0.0,0.0,0.0,-2.9850746268660058e-05,0.00017017543658197993,1.2003249811992248e-05,-0.21093034825870646,0.024395683583181442,0.0017207388461270609,0.21096019900497504,0.0244387427504795,0.0017237760056146817,0.0,0.0,0.0,8.837596215921644e-18,0.0006229443807374982,4.393910878769438e-05
TYR1132,L TYR 262,0.0,0.0,0.0,-3.9800995024872343e-05,0.0001954913701929043,1.3788898090375531e-05,0.0812736318407961,0.07068872098764707,0.004985997943928854,-0.08116915422885568,0.07065944704353837,0.004983933119115258,0.0,0.0,0.0,6.467661691552844e-05,0.000607413585279805,4.284365093900633e-05
PRO1133,L PRO 263,0.0,0.0,0.0,-1.990049751243783e-05,0.00013965839649371356,9.85074376846827e-06,0.2070298507462686,0.031339246364013355,0.0022105000027169337,-0.20697512437810933,0.03136868511874739,0.0022125764523757323,0.0,0.0,0.0,3.482587064656128e-05,0.0006179577136407914,4.3587376410253527e-05
ARG1134,L ARG 264,0.0,0.0,0.0,-4.47761194029934e-05,0.00020681203672468052,1.4587396341054082e-05,-53.95526368159205,0.4216356271868241,0.02973988411260168,53.95471144278609,0.42156723266542206,0.029735059935019712,0.0,0.0,0.0,-0.0005970149253747124,0.0006243731541293495,4.403988669249415e-05
GLY1135,L GLY 265,0.0,0.0,0.0,-4.975124378108905e-06,7.035888370014624e-05,4.962733015460314e-06,0.20931343283582085,0.04130551465545555,0.0029134663673008655,-0.20929850746268658,0.04131700585590306,0.0029142768940865257,0.0,0.0,0.0,9.950248756276358e-06,0.0005729390905715363,4.0412007568864554e-05
HIE1136,L HIE 266,0.0,0.0,0.0,-5.4726368159226674e-05,0.0002274453622023323,1.6042758907678602e-05,-0.14855223880596996,0.14013038884578993,0.009884035542093855,0.14857711442786067,0.14012796310306783,0.009883864443394431,0.0,0.0,0.0,-2.9850746268635755e-05,0.0006141810691349571,4.332099244576886e-05
PHE1137,L PHE 267,0.0,0.0,0.0,-4.9751243781100096e-05,0.00021743058092949855,1.5336370701220995e-05,-0.07670149253731347,0.08744812505072233,0.006168115161958146,0.07674626865671635,0.08745705583559467,0.006168745090953734,0.0,0.0,0.0,-4.975124378097858e-06,0.0006728384401519436,4.7458364394231124e-05
PRO1138,L PRO 268,0.0,0.0,0.0,-4.477611940299119e-05,0.0002068120367246703,1.4587396341053362e-05,0.41963681592039803,0.04582534914965135,0.0032322709117896123,-0.4196069651741293,0.04575176098335888,0.003227080402742266,0.0,0.0,0.0,-1.4925373134364275e-05,0.0005506903125182596,3.884269976305558e-05
LEU1139,L LEU 269,0.0,0.0,0.0,-1.99004975124312e-05,0.00013965839649366705,9.850743768464988e-06,-0.24787562189054735,0.040849918890610556,0.002881331119767149,0.24781592039800995,0.04086199252493797,0.002882182728271181,0.0,0.0,0.0,-7.960199004970823e-05,0.0006178375390607637,4.357889994893751e-05
ALA1140,L ALA 270,0.0,0.0,0.0,-4.975124378109568e-05,0.00021743058092947926,1.5336370701219633e-05,0.2284427860696518,0.040415724738870444,0.002850705425631016,-0.2284726368159207,0.0404728334352917,0.002854733562495829,0.0,0.0,0.0,-7.960199004979882e-05,0.0005674695869694291,4.002621853019764e-05
THR1141,L THR 271,0.0,0.0,0.0,-2.98507462686584e-05,0.00017017543658197048,1.200324981199158e-05,-0.19527363184079616,0.05288248260446726,0.003730042726077957,0.19522885572139304,0.05283022053875239,0.003726356444185187,0.0,0.0,0.0,-7.462686567181254e-05,0.0006144228251247855,4.3338044598522165e-05
TYR1142,L TYR 272,0.0,0.0,0.0,-5.472636815920458e-05,0.00022744536220224053,1.604275890767213e-05,0.22300995024875622,0.08680818851084757,0.0061229775186753075,-0.22300995024875644,0.08683873027124353,0.006125131768354897,0.0,0.0,0.0,-5.472636815914051e-05,0.0006556224870486013,4.624404468980416e-05
ALA1143,L ALA 273,0.0,0.0,0.0,-9.95024875621781e-06,9.925341961819804e-05,7.000796438666977e-06,-0.08863184079601988,0.02678816440767945,0.0018894914321856042,0.08861194029850751,0.026772835730477906,0.0018884102306595022,0.0,0.0,0.0,-2.9850746268525285e-05,0.0005634863735231342,3.974526431606032e-05
PRO1144,L PRO 274,0.0,0.0,0.0,-2.985074626865785e-05,0.00017017543658196733,1.2003249811991358e-05,0.12672139303482594,0.04088148129027733,0.0028835573597902424,-0.1266965174129353,0.04083947994526812,0.0028805948133340015,0.0,0.0,0.0,-4.975124378265772e-06,0.0006108269611726472,4.308441191113569e-05
VAL1145,L VAL 275,0.0,0.0,0.0,-4.4776119402980145e-05,0.0002068120367246193,1.4587396341049764e-05,0.13032338308457705,0.09771437664683778,0.006892240717420283,-0.13025870646766166,0.09771133614001533,0.006892026256604562,0.0,0.0,0.0,1.99004975123353e-05,0.0006613735067815955,4.664969034534252e-05
ILE1146,L ILE 276,0.0,0.0,0.0,-3.4825870646760124e-05,0.0001833385649023391,1.2931705297167197e-05,-0.017621890547263645,0.0650342911339202,0.004587165213178232,0.017577114427860675,0.06503634860929458,0.004587310336301738,0.0,0.0,0.0,-7.96019900498662e-05,0.0005931884004292517,4.184028376209473e-05
SER1147,L SER 277,0.0,0.0,0.0,-3.4825870646755706e-05,0.00018333856490231583,1.2931705297165554e-05,-0.4041393034825871,0.18170907943678433,0.01281677025424376,0.40414925373134303,0.18170720971285756,0.012816638374086298,0.0,0.0,0.0,-2.4875621890462776e-05,0.0006264311848128396,4.4185048984484374e-05
ALA1148,L ALA 278,0.0,0.0,0.0,-2.487562189054563e-05,0.0001557460282835572,1.0985477823719631e-05,-0.30725870646766146,0.030493335644447814,0.002150834060971599,0.30721393034825845,0.03052865882946086,0.0021533255663403104,0.0,0.0,0.0,-6.965174129345175e-05,0.0005944388868155962,4.1928486271124626e-05
GLU1149,L GLU 279,0.0,0.0,0.0,-4.477611940298456e-05,0.00020681203672463973,1.4587396341051205e-05,53.1417562189055,0.6186207699277692,0.043634144794762256,-53.141462686567166,0.6185926571447952,0.043632161871940224,0.0,0.0,0.0,0.0002487562189060948,0.0006131323583289033,4.32470220888335e-05
LYS1150,L LYS 280,0.0,0.0,0.0,-2.487562189054121e-05,0.00015574602828352955,1.0985477823717682e-05,-52.75446766169153,0.67436662762752,0.04756615442784191,52.75430348258706,0.6742376660247695,0.047557058177730496,0.0,0.0,0.0,-0.0001890547263689912,0.000657206209633127,4.6355751867977294e-05
ALA1151,L ALA 281,0.0,0.0,0.0,-2.4875621890546734e-05,0.0001557460282835641,1.098547782372012e-05,-0.2794527363184079,0.024430814181425894,0.0017232167674724823,0.2794427860696518,0.024401450902929618,0.001721145641497024,0.0,0.0,0.0,-3.482587064677145e-05,0.0006098536603906299,4.301576056718493e-05
TYR1152,L TYR 282,0.0,0.0,0.0,-1.9900497512437276e-05,0.0001396583964937097,9.850743768467997e-06,0.049850746268656654,0.07697197016437472,0.005429184169944054,-0.0498009950248757,0.07699331365299612,0.0054306896235566775,0.0,0.0,0.0,2.9850746268472257e-05,0.0006060265150367565,4.274581454752411e-05
HIE1153,L HIE 283,0.0,0.0,0.0,-1.4925373134327266e-05,0.00012125430454679651,8.552619211606622e-06,-0.11636318407960193,0.09677898315187751,0.0068262631473429945,0.11634328358208958,0.09677689666713615,0.006826115978056507,0.0,0.0,0.0,-3.482587064687059e-05,0.0006016404560326891,4.24364457985825e-05
GLU1154,L GLU 284,0.0,0.0,0.0,-1.9900497512441142e-05,0.00013965839649373682,9.85074376846991e-06,48.65333830845768,0.3580030920402645,0.02525159114344228,-48.65318905472636,0.3580179601368121,0.02525263985811388,0.0,0.0,0.0,0.0001293532338303322,0.0006093664270265401,4.298139377545885e-05
GLN1155,L GLN 285,0.0,0.0,0.0,-4.975124378108905e-06,7.035888370014624e-05,4.962733015460314e-06,0.1523283582089556,0.21164085706661623,0.014927995066849399,-0.15233333333333324,0.21159414670245413,0.01492470037179171,0.0,0.0,0.0,-9.950248755771511e-06,0.0006066796490150016,4.2791883066336455e-05
LEU1156,L LEU 286,0.0,0.0,0.0,-1.9900497512436724e-05,0.0001396583964937058,9.850743768467722e-06,-0.08724875621890538,0.060597011657639456,0.004274183650684836,0.08722885572139306,0.06059405224398966,0.004273974909740496,0.0,0.0,0.0,-3.980099502487345e-05,0.0005539617245241221,3.9073447374655805e-05
SER1157,L SER 287,0.0,0.0,0.0,-4.975124378111114e-06,7.035888370017748e-05,4.962733015462517e-06,0.453363184079602,0.04878027125276785,0.0034406950468533013,-0.453358208955224,0.04872372152841177,0.0034367063368380443,0.0,0.0,0.0,1.1488875080698137e-16,0.0005553896933170895,3.917416852742605e-05
VAL1158,L VAL 288,0.0,0.0,0.0,-9.950248756216153e-06,9.92534196181815e-05,7.000796438665811e-06,0.27624875621890554,0.02415966399030839,0.001704091307618087,-0.2762885572139305,0.024122331644929267,0.0017014580870037988,0.0,0.0,0.0,-4.9751243781092364e-05,0.0005708616493491822,4.0265476163025406e-05
ALA1159,L ALA 289,0.0,0.0,0.0,0.0,0.0,0.0,0.21641791044776124,0.021727953374002885,0.0015325716653932973,-0.2164577114427862,0.021764443428388954,0.0015351454753816628,0.0,0.0,0.0,-3.980099502492095e-05,0.0005887907839485575,4.1530099811606216e-05
GLU1160,L GLU 290,0.0,0.0,0.0,-2.4875621890546734e-05,0.0001557460282835641,1.098547782372012e-05,48.38022388059702,0.29444257923163525,0.02076837823831319,-48.38009452736319,0.2943884225007909,0.02076455831704616,0.0,0.0,0.0,0.00010447761193924195,0.0005500156947074637,3.8795115891533075e-05
ILE1161,L ILE 291,0.0,0.0,0.0,-1.4925373134328925e-05,0.00012125430454680997,8.55261921160757e-06,0.24034825870646756,0.017704262337870043,0.001248762382202713,-0.2403631840796021,0.017763858378417506,0.0012529659627949817,0.0,0.0,0.0,-2.9850746268445745e-05,0.0005808763987791993,4.09718621234639e-05
THR1162,L THR 292,0.0,0.0,0.0,-4.975124378110009e-06,7.035888370016185e-05,4.962733015461415e-06,0.2526666666666667,0.04870597472041815,0.0034354545735166657,-0.25266666666666676,0.04860157167711663,0.0034280905506291637,0.0,0.0,0.0,-4.975124378080183e-06,0.0006269051555123369,4.421848029997796e-05
ASN1163,L ASN 293,0.0,0.0,0.0,0.0,0.0,0.0,0.21266666666666637,0.10461924964532862,0.007379272907174875,-0.2126467661691542,0.10463906028488364,0.007380670241950624,0.0,0.0,0.0,1.9900497512179328e-05,0.0005813023549848187,4.1001906757682045e-05
ALA1164,L ALA 294,0.0,0.0,0.0,-3.482587064676565e-05,0.0001833385649023682,1.2931705297169248e-05,0.23676119402985063,0.025776357067067112,0.0018181240450061583,-0.23679104477611937,0.0258013096856639,0.001819884067019302,0.0,0.0,0.0,-6.46766169153713e-05,0.0005823233786428079,4.1073924213767106e-05
CYS1165,L CYS 295,0.0,0.0,0.0,-2.4875621890551152e-05,0.0001557460282835918,1.098547782372207e-05,0.2723333333333331,0.12068842056733632,0.008512704833206935,-0.2723880597014925,0.12075396909194822,0.008517328269653035,0.0,0.0,0.0,-7.960199004969828e-05,0.0005586335859749646,3.9402975073880863e-05
PHE1166,L PHE 296,0.0,0.0,0.0,-2.985074626865785e-05,0.00017017543658196736,1.200324981199136e-05,0.08582587064676615,0.04809313650065683,0.0033922282983627422,-0.08582587064676618,0.048126848635302914,0.0033946061690001274,0.0,0.0,0.0,-2.985074626850761e-05,0.0006222287637515199,4.3888633057325e-05
GLU1167,L GLU 297,0.0,0.0,0.0,-4.9751243781090155e-05,0.0002174305809294551,1.533637070121793e-05,51.050835820895564,0.40827663276338794,0.028797613297716664,-51.050597014925394,0.4081830408208969,0.028791011831085088,0.0,0.0,0.0,0.00018905472636991032,0.0006261940649319593,4.4168323837643185e-05
PRO1168,L PRO 298,0.0,0.0,0.0,-1.990049751243562e-05,0.00013965839649369806,9.850743768467175e-06,0.24481592039800987,0.029590924810119153,0.002087182908401897,-0.2447512437810945,0.029670794239308493,0.0020928164635738798,0.0,0.0,0.0,4.477611940319446e-05,0.0006092039293121744,4.296993207041736e-05
ALA1169,L ALA 299,0.0,0.0,0.0,-1.4925373134329477e-05,0.00012125430454681444,8.552619211607887e-06,0.28353233830845764,0.0214241737971503,0.001511144706121262,-0.2834726368159203,0.021457362500668483,0.0015134856567735203,0.0,0.0,0.0,4.4776119402947e-05,0.0005756113553992842,4.0600494596931056e-05
ASN1170,L ASN 300,0.0,0.0,0.0,-1.990049751243562e-05,0.00013965839649369806,9.850743768467175e-06,0.4692139303482589,0.09169644385632156,0.006467768466388051,-0.46916915422885563,0.09166042263915722,0.006465227725627575,0.0,0.0,0.0,2.4875621891867953e-05,0.0006264311848124338,4.418504898445575e-05
GLN1171,L GLN 301,0.0,0.0,0.0,-5.4726368159197956e-05,0.00022744536220221297,1.6042758907670186e-05,0.2809701492537305,0.06827650182143848,0.004815853122591323,-0.28088059701492546,0.06823361736671332,0.004812828286378436,0.0,0.0,0.0,3.48258706459073e-05,0.0006416560465826816,4.52589279346255e-05
MET1172,L MET 302,0.0,0.0,0.0,-7.960199004972922e-05,0.000270676030024511,1.9092015109579914e-05,0.3350298507462685,0.08693457884800629,0.006131892405695487,-0.3350298507462687,0.0869287985903161,0.006131484697753456,0.0,0.0,0.0,-7.960199004976015e-05,0.0006415403112362917,4.52507645927079e-05
VAL1173,L VAL 303,0.0,0.0,0.0,-3.980099502487566e-05,0.0001954913701929206,1.378889809037668e-05,-0.24808955223880583,0.04560801994040269,0.0032169416912954567,0.2480746268656718,0.04565149622353859,0.00322000827186583,0.0,0.0,0.0,-5.47263681591394e-05,0.0005918098136003378,4.174304574450925e-05
LYS1174,L LYS 304,0.0,0.0,0.0,-0.00011442786069651697,0.00031833021438898163,2.2453282111459586e-05,-58.30590049751243,0.7948171040607956,0.05606207597587095,58.30518905472636,0.794645403619807,0.05604996516054171,0.0,0.0,0.0,-0.0008258706467672845,0.0007085317754346913,4.9975978149936836e-05
CYS1175,L CYS 305,0.0,0.0,0.0,-4.9751243781100096e-05,0.0002174305809294985,1.533637070122099e-05,-0.31497512437810943,0.10018015800456881,0.007066163524454427,0.31495024875621874,0.10017421398096603,0.007065744265355549,0.0,0.0,0.0,-7.462686567173963e-05,0.0006062715227339799,4.2763096058032924e-05
ASP1176,L ASP 306,0.0,0.0,0.0,-3.482587064676675e-05,0.000183338564902374,1.2931705297169657e-05,53.15449253731343,0.368160806303965,0.025968061065746832,-53.15409950248755,0.36809675892704347,0.025963543512094945,0.0,0.0,0.0,0.00035820895522248016,0.0005993734507380193,4.2276543574010144e-05
PRO1177,L PRO 307,0.0,0.0,0.0,-1.4925373134328925e-05,0.00012125430454680997,8.55261921160757e-06,-0.12387064676616917,0.039377281932829106,0.0027774593175749,0.12390049751243781,0.039378632104469354,0.0027775545513396105,0.0,0.0,0.0,1.4925373134275899e-05,0.0005941473420649132,4.190792228995255e-05
ARG1178,L ARG 308,0.0,0.0,0.0,-6.467661691542405e-05,0.00024595437003599,1.7348283660614895e-05,-52.556557213930326,0.45296561538457086,0.03194973109461991,52.5562736318408,0.4529450338979545,0.031948279388484636,0.0,0.0,0.0,-0.0003482587064691832,0.0006824811718892306,4.813851024981072e-05
HIE1179,L HIE 309,0.0,0.0,0.0,-4.975124378109568e-05,0.00021743058092947923,1.5336370701219633e-05,-0.2997960199004978,0.13514298005736564,0.009532250849752883,0.29976119402985085,0.135097836987767,0.009529066703130104,0.0,0.0,0.0,-8.45771144280215e-05,0.0006049636683911264,4.267084712534159e-05
GLY1180,L GLY 310,0.0,0.0,0.0,-4.975124378108905e-06,7.035888370014624e-05,4.962733015460314e-06,-0.04230348258706468,0.06260515482575828,0.004415827148649736,0.04229850746268657,0.06258010148801253,0.004414060022455578,0.0,0.0,0.0,-9.950248756212838e-06,0.0005984228837315274,4.220949574694926e-05
LYS1181,L LYS 311,0.0,0.0,0.0,-2.4875621890542316e-05,0.00015574602828353647,1.098547782371817e-05,-48.35237810945274,0.4706604508757479,0.033197828558324,48.35222388059701,0.4705933532330373,0.03319309585551196,0.0,0.0,0.0,-0.00017910447761159358,0.0006049227523824132,4.266796113260516e-05
TYR1182,L TYR 312,0.0,0.0,0.0,-4.975124378108463e-05,0.00021743058092943095,1.5336370701216228e-05,-0.15578606965174138,0.07334549201539393,0.005173392123604993,0.15576119402985075,0.07337142398291566,0.005175221223565197,0.0,0.0,0.0,-7.462686567176835e-05,0.0005548546356848773,3.9136428471914795e-05
MET1183,L MET 313,0.0,0.0,0.0,-3.482587064677338e-05,0.0001833385649024089,1.293170529717212e-05,-0.3298706467661692,0.051743369648359246,0.0036496958931221055,0.32990049751243766,0.05177890280676092,0.003652202208871728,0.0,0.0,0.0,-4.975124378212747e-06,0.000585882949254303,4.1324996966282824e-05
ALA1184,L ALA 314,0.0,0.0,0.0,-2.9850746268655637e-05,0.00017017543658195473,1.2003249811990469e-05,0.21618905472636812,0.025783524370364973,0.0018186295876020258,-0.21621393034825853,0.025795194218136926,0.0018194527151983943,0.0,0.0,0.0,-5.472636815919574e-05,0.0005660283643115524,3.9924562521876694e-05
CYS1185,L CYS 315,0.0,0.0,0.0,-1.4925373134328925e-05,0.00012125430454680997,8.55261921160757e-06,-0.2727462686567163,0.06742691122040134,0.0047559276220197014,0.27273631840796014,0.06745748706830292,0.004758084276046555,0.0,0.0,0.0,-2.4875621890365564e-05,0.0005768141267071551,4.0685331543819784e-05
CYS1186,L CYS 316,0.0,0.0,0.0,-4.975124378106696e-06,7.035888370011499e-05,4.96273301545811e-06,0.21700995024875622,0.07345929864699907,0.005181419424470825,-0.2169452736318409,0.07340124844770217,0.005177324879113447,0.0,0.0,0.0,5.970149253748361e-05,0.0005699069579712591,4.01981374252338e-05
LEU1187,L LEU 317,0.0,0.0,0.0,-2.9850746268653428e-05,0.00017017543658194215,1.2003249811989581e-05,-0.13850248756218933,0.03193371935154133,0.0022524308942668556,0.1384278606965174,0.0319881199947185,0.002256268019783346,0.0,0.0,0.0,-0.00010447761194055766,0.0005500156947070631,3.879511589150482e-05
LEU1188,L LEU 318,0.0,0.0,0.0,-2.4875621890542316e-05,0.00015574602828353647,1.098547782371817e-05,0.1490845771144277,0.017932926744876187,0.0012648911259011823,-0.149089552238806,0.018013868076653693,0.0012706002872522842,0.0,0.0,0.0,-2.9850746268710873e-05,0.0006222287637516095,4.3888633057331326e-05
TYR1189,L TYR 319,0.0,0.0,0.0,-1.99004975124312e-05,0.00013965839649366705,9.850743768464988e-06,-0.022089552238805887,0.047114150997100944,0.003323175985070516,0.02216417910447762,0.047164135021076435,0.003326701586287924,0.0,0.0,0.0,5.4726368159301796e-05,0.0005833426152079939,4.1145815618044776e-05
ARG1190,L ARG 320,0.0,0.0,0.0,-2.4875621890546734e-05,0.00015574602828356414,1.0985477823720121e-05,-48.91656716417909,0.20621127821120908,0.014545022102687401,48.91631840796018,0.2062293996593812,0.014546300291089522,0.0,0.0,0.0,-0.00027363184079647805,0.0005728094712329539,4.0402864925644585e-05
GLY1191,L GLY 321,0.0,0.0,0.0,-4.975124378106696e-06,7.035888370011499e-05,4.96273301545811e-06,-0.08941791044776128,0.03257466704276801,0.002297639858666999,0.08937810945273625,0.032559112997929046,0.0022965427609333957,0.0,0.0,0.0,-4.477611940313259e-05,0.0006332299533014484,4.4664597139152156e-05
ASP1192,L ASP 322,0.0,0.0,0.0,-2.487562189054784e-05,0.00015574602828357102,1.0985477823720607e-05,45.246174129353236,0.22040910520903495,0.015546459605450933,-45.246099502487574,0.22045773288379028,0.015549889537170741,0.0,0.0,0.0,4.9751243781968386e-05,0.0006047181308014215,4.2653528239098906e-05
VAL1193,L VAL 323,0.0,0.0,0.0,-1.49253731343234e-05,0.00012125430454676511,8.552619211604408e-06,-0.03355223880597006,0.030530280335689934,0.0021534399385712867,0.033552238805970185,0.030545105827490947,0.0021544856481357662,0.0,0.0,0.0,-1.4925373134210721e-05,0.0005941473420648868,4.190792228995068e-05
VAL1194,L VAL 324,0.0,0.0,0.0,-1.990049751243783e-05,0.00013965839649371356,9.85074376846827e-06,0.18864179104477627,0.026659471257649028,0.0018804141172691052,-0.18864676616915416,0.026677913088476207,0.0018817149037213409,0.0,0.0,0.0,-2.4875621890383237e-05,0.0005412148757599501,3.817435398547367e-05
PRO1195,L PRO 325,0.0,0.0,0.0,-4.975124378108905e-06,7.035888370014624e-05,4.962733015460314e-06,0.12758706467661698,0.026841595993224113,0.0018932602056468345,-0.12759701492537318,0.026858053093345106,0.0018944209999888434,0.0,0.0,0.0,-1.4925373134328925e-05,0.0005415806233103724,3.820015182859382e-05
LYS1196,L LYS 326,0.0,0.0,0.0,-9.950248756218362e-06,9.925341961820355e-05,7.000796438667366e-06,-42.49230348258709,0.25693308348514665,0.018122662400527942,42.49231840796022,0.25690797877872307,0.01812089165106661,0.0,0.0,0.0,4.975124379158369e-06,0.0005134752576108503,3.621775218076776e-05
ASP1197,L ASP 327,0.0,0.0,0.0,-1.9900497512444456e-05,0.00013965839649376008,9.85074376847155e-06,44.15266169154228,0.20925431449578122,0.014759661332909561,-44.152636815920374,0.20923645231140492,0.014758401431565612,0.0,0.0,0.0,4.975124379052318e-06,0.0006026270220797856,4.250603280218995e-05
VAL1198,L VAL 328,0.0,0.0,0.0,-9.95024875621781e-06,9.925341961819804e-05,7.000796438666977e-06,0.06888557213930344,0.02097811797154059,0.0014796823540190625,-0.06891044776119401,0.020992344975269122,0.0014806858494897349,0.0,0.0,0.0,-3.4825870646817567e-05,0.0005848681396891642,4.125341781851262e-05
ASN1199,L ASN 329,0.0,0.0,0.0,-4.975124378106696e-06,7.035888370011499e-05,4.96273301545811e-06,-0.03059203980099517,0.0960925794077372,0.006777847960179165,0.03065174129353234,0.09611709333566139,0.006779577039338045,0.0,0.0,0.0,5.472636815858153e-05,0.0005833426152077927,4.1145815618030586e-05
ALA1200,L ALA 330,0.0,0.0,0.0,0.0,0.0,0.0,0.012990049751243776,0.026476496673784586,0.0018675080852148718,-0.012925373134328375,0.026463330547509344,0.0018665794182702634,0.0,0.0,0.0,6.467661691541024e-05,0.0005561023026793671,3.922443211637628e-05
ALA1201,L ALA 331,0.0,0.0,0.0,-1.990049751243783e-05,0.00013965839649371356,9.85074376846827e-06,0.028457711442786082,0.03464905005031697,0.0024439555546656214,-0.028388059701492552,0.034622608676392705,0.002442090523948146,0.0,0.0,0.0,4.975124378113876e-05,0.000570861649349004,4.026547616301284e-05
ILE1202,L ILE 332,0.0,0.0,0.0,-1.4925373134328925e-05,0.00012125430454680997,8.55261921160757e-06,0.12687562189054716,0.04244984693977435,0.002994181343283837,-0.12681592039800993,0.04247142375872477,0.0029957032547489226,0.0,0.0,0.0,4.477611940288956e-05,0.0005669022699799932,3.9986203075067565e-05
ALA1203,L ALA 333,0.0,0.0,0.0,0.0,0.0,0.0,0.03441791044776118,0.08211813161484112,0.005792166411702754,-0.034432835820895555,0.08207330006463981,0.00578900423796409,0.0,0.0,0.0,-1.4925373134322848e-05,0.0005684719147099017,4.009691727793721e-05
THR1204,L THR 334,0.0,0.0,0.0,-4.975124378109457e-06,7.035888370015405e-05,4.962733015460865e-06,-0.08520398009950254,0.06815926026797996,0.004807583541018481,0.08515920398009956,0.06817255343723315,0.0048085211688838414,0.0,0.0,0.0,-4.9751243781128265e-05,0.0005254824249354789,3.70646724638985e-05
ILE1205,L ILE 335,0.0,0.0,0.0,-1.4925373134333343e-05,0.00012125430454684587,8.552619211610103e-06,0.10880597014925379,0.029154369788938164,0.0020563906913747903,-0.10874129353233823,0.02913585840666023,0.002055084999141468,0.0,0.0,0.0,4.975124378119068e-05,0.0006128900933106201,4.322993403198131e-05
LYS1206,L LYS 336,0.0,0.0,0.0,-2.9850746268653428e-05,0.00017017543658194212,1.200324981198958e-05,-45.85337810945273,0.9405298265061767,0.06633985897103797,45.853253731343294,0.9404691854883807,0.06633558168343362,0.0,0.0,0.0,-0.00015422885572071544,0.0006157909829546697,4.3434547011233304e-05
THR1207,L THR 337,0.0,0.0,0.0,-9.950248756218362e-06,9.925341961820355e-05,7.000796438667366e-06,0.0972686567164181,0.09163553951483935,0.006463472605362928,-0.09729850746268656,0.09161698580134893,0.006462163927316091,0.0,0.0,0.0,-3.9800995024634835e-05,0.0005802795347987653,4.0929762584277606e-05
LYS1208,L LYS 338,0.0,0.0,0.0,-1.4925373134331134e-05,0.00012125430454682793,8.552619211608838e-06,-45.78718407960199,0.5106472928119683,0.036018282923498374,45.78704975124377,0.5105967901407521,0.036014720739725226,0.0,0.0,0.0,-0.00014925373134360738,0.0006129708589554134,4.3235630801328003e-05
ARG1209,L ARG 339,0.0,0.0,0.0,-3.9800995024860194e-05,0.00019549137019284462,1.378889809037132e-05,-49.17726865671641,0.4494772502272086,0.031703680787593974,49.177189054726355,0.4494359915815425,0.03170077062711029,0.0,0.0,0.0,-0.0001194029850746314,0.0005864741105792657,4.1366694271165586e-05
THR1210,L THR 340,0.0,0.0,0.0,-2.9850746268655084e-05,0.0001701754365819516,1.2003249811990249e-05,0.04175124378109484,0.096625902252011,0.006815465653183741,-0.04180597014925375,0.0966552429217258,0.00681753518445871,0.0,0.0,0.0,-8.457711442758404e-05,0.0005711217427560386,4.0283821737449394e-05
ILE1211,L ILE 341,0.0,0.0,0.0,-1.9900497512440038e-05,0.00013965839649372904,9.85074376846936e-06,-0.19118905472636827,0.05627609691672888,0.0039694098237848295,0.19115920398009956,0.05628087457695919,0.0039697468139545805,0.0,0.0,0.0,-4.97512437810316e-05,0.0005708616493489324,4.026547616300779e-05
GLN1212,L GLN 342,0.0,0.0,0.0,-1.9900497512438933e-05,0.00013965839649372132,9.850743768468817e-06,0.23785572139303468,0.19994099646959818,0.014102750529023055,-0.2378358208955225,0.1999349842344842,0.014102326458655138,0.0,0.0,0.0,-7.070076972737315e-17,0.0005816428953498849,4.102592662303428e-05
PHE1213,L PHE 343,0.0,0.0,0.0,-1.9900497512444456e-05,0.00013965839649376008,9.85074376847155e-06,-0.014557213930348268,0.04638223154596045,0.003271550367468158,0.014621890547263683,0.046345515257525526,0.0032689606001603403,0.0,0.0,0.0,4.477611940301329e-05,0.0006092039293124056,4.296993207043367e-05
VAL1214,L VAL 344,0.0,0.0,0.0,-1.4925373134331134e-05,0.00012125430454682793,8.552619211608838e-06,-0.2928358208955225,0.030001126188609072,0.0021161162827955985,0.29283582089552246,0.030009582390818572,0.0021167127373111273,0.0,0.0,0.0,-1.4925373134404595e-05,0.0006424270827261968,4.531331263097519e-05
ASP1215,L ASP 345,0.0,0.0,0.0,-1.4925373134327818e-05,0.000121254304546801,8.552619211606938e-06,46.95647263681593,0.4327946217027308,0.03052697889852017,-46.95632835820896,0.4327641362857352,0.030524828622997623,0.0,0.0,0.0,0.0001293532338296252,0.000625482165937706,4.4118110354190114e-05
TRP1216,L TRP 346,0.0,0.0,0.0,-1.4925373134328925e-05,0.00012125430454680997,8.55261921160757e-06,-0.33159701492537297,0.04948372053569204,0.003490312533622247,0.3315621890547264,0.04951222134856878,0.0034923228259633485,0.0,0.0,0.0,-4.9751243780996256e-05,0.0005880336046603141,4.147669250246807e-05
CYS1217,L CYS 347,0.0,0.0,0.0,-9.950248756220019e-06,9.925341961822007e-05,7.000796438668532e-06,-0.03156218905472638,0.12403565272713676,0.00874880038612455,0.03156716417910446,0.1240283899309894,0.00874828810798241,0.0,0.0,0.0,-4.975124378097858e-06,0.0005598286201671643,3.948726628670778e-05
PRO1218,L PRO 348,0.0,0.0,0.0,-4.975124378110009e-06,7.035888370016185e-05,4.962733015461415e-06,0.2780746268656716,0.03372849457437793,0.0023790245777547993,-0.2780945273631839,0.03364707109000559,0.002373281407981803,0.0,0.0,0.0,-2.4875621890727904e-05,0.0006264311848128178,4.4185048984482836e-05
THR1219,L THR 349,0.0,0.0,0.0,-9.950248756219467e-06,9.925341961821457e-05,7.000796438668144e-06,-0.16811442786069664,0.09022041467801288,0.006363657395408112,0.16808457711442784,0.09018636211417073,0.006361255512746631,0.0,0.0,0.0,-3.9800995025021475e-05,0.0005628710696012849,3.970186412369062e-05
GLY1220,L GLY 350,0.0,0.0,0.0,-4.975124378108905e-06,7.035888370014624e-05,4.962733015460314e-06,0.15439800995024883,0.03201928517167961,0.0022584662418770438,-0.1544278606965174,0.031911195494856694,0.002250842183910382,0.0,0.0,0.0,-3.482587064674466e-05,0.0005848681396888778,4.1253417818492416e-05
PHE1221,L PHE 351,0.0,0.0,0.0,-9.950248756222228e-06,9.925341961824211e-05,7.000796438670086e-06,-0.20318905472636814,0.024942801823132223,0.0017593295913176164,0.20319900497512436,0.024979995957063378,0.0017619530632480163,0.0,0.0,0.0,-8.837596215921645e-17,0.0006229443807378106,4.393910878771641e-05
LYS1222,L LYS 352,0.0,0.0,0.0,-1.990049751243341e-05,0.00013965839649368256,9.850743768466082e-06,-45.241721393034844,0.15604372390216673,0.011006475653664286,45.24165671641789,0.15598595602395804,0.01100240102170109,0.0,0.0,0.0,-8.457711442791104e-05,0.0006211936393656307,4.3815621012579475e-05
VAL1223,L VAL 353,0.0,0.0,0.0,-9.9502487562156e-06,9.9253419618176e-05,7.000796438665423e-06,-0.1312935323383082,0.026853359072800433,0.0018940899093076499,0.1313233830845771,0.026871722185809882,0.0018953851434331229,0.0,0.0,0.0,1.9900497512640266e-05,0.0005639254652855423,3.9776235461017735e-05
GLY1224,L GLY 354,0.0,0.0,0.0,0.0,0.0,0.0,0.07565174129353232,0.030932893333840042,0.002181838069884573,-0.07564676616915424,0.030829971880610818,0.0021745785503032703,0.0,0.0,0.0,4.97512437812879e-06,0.0006026270220788617,4.250603280212478e-05
ILE1225,L ILE 355,0.0,0.0,0.0,-1.990049751243341e-05,0.00013965839649368256,9.850743768466082e-06,-0.03554726368159205,0.031267407171350556,0.002205432856757781,0.035547263681592035,0.031259768701619166,0.0022048940806440906,0.0,0.0,0.0,-1.990049751239143e-05,0.0006064348062065736,4.277461318618653e-05
ASN1226,L ASN 356,0.0,0.0,0.0,-3.4825870646755706e-05,0.00018333856490231586,1.2931705297165557e-05,-0.052492537313432494,0.06482038861445635,0.004572077692745739,0.052542288557213906,0.06482513372852933,0.004572412387286551,0.0,0.0,0.0,1.4925373134505677e-05,0.0005596517390824386,3.947479005694382e-05
TYR1227,L TYR 357,0.0,0.0,0.0,-1.9900497512436172e-05,0.00013965839649370194,9.85074376846745e-06,0.04908955223880631,0.037070618909949254,0.0026147598525297555,-0.049054726368159204,0.037077329303878075,0.0026152331672235933,0.0,0.0,0.0,1.4925373134649286e-05,0.0005857139364281415,4.1313075720687135e-05
GLU1228,L GLU 358,0.0,0.0,0.0,-1.990049751244059e-05,0.00013965839649373292,9.850743768469635e-06,47.50331343283584,0.247698975278666,0.01747133862654744,-47.50312437810948,0.247710871923183,0.017472177751152788,0.0,0.0,0.0,0.00016915422885469087,0.0006077802210569555,4.286951143280933e-05
PRO1229,L PRO 359,0.0,0.0,0.0,-2.4875621890548943e-05,0.00015574602828357796,1.0985477823721097e-05,0.1443880597014925,0.035323503608511594,0.002491527840702903,-0.14430348258706466,0.035366910327035025,0.002494589514563834,0.0,0.0,0.0,5.970149253733337e-05,0.0006120009677486465,4.3167219950272726e-05
PRO1230,L PRO 360,0.0,0.0,0.0,-2.9850746268653428e-05,0.00017017543658194215,1.2003249811989581e-05,-0.18369651741293533,0.042876224004528014,0.0030242556626165025,0.1836965174129354,0.04291496205254133,0.003026988033849814,0.0,0.0,0.0,-2.9850746268445745e-05,0.0005893790286520753,4.157159139387405e-05
THR1231,L THR 361,0.0,0.0,0.0,-9.950248756222228e-06,9.925341961824211e-05,7.000796438670086e-06,0.15183582089552272,0.05777351482618071,0.004075029539538829,-0.15187562189054724,0.05779393358252765,0.0040764697675658886,0.0,0.0,0.0,-4.97512437807267e-05,0.0006289155459922547,4.436028231109535e-05
VAL1232,L VAL 362,0.0,0.0,0.0,-4.975124378109568e-05,0.00021743058092947923,1.5336370701219633e-05,-0.2152935323383083,0.048976981170112344,0.003454569894632786,0.21525870646766174,0.04899571243621988,0.0034558910962756294,0.0,0.0,0.0,-8.457711442774298e-05,0.0006049636683908764,4.267084712532395e-05
VAL1233,L VAL 363,0.0,0.0,0.0,-1.990049751244059e-05,0.00013965839649373292,9.850743768469635e-06,-0.12200995024875606,0.05181059939288755,0.0036544379136779384,0.12194029850746273,0.051826983673823934,0.0036555935717506862,0.0,0.0,0.0,-8.95522388057526e-05,0.0006244920710254082,4.4048274443622805e-05
PRO1234,L PRO 364,0.0,0.0,0.0,-6.965174129353185e-05,0.00025455918020827746,1.7955220173646737e-05,0.2154477611940299,0.14494036690195833,0.010223305235523299,-0.21543781094527356,0.14491849609567087,0.010221762587790284,0.0,0.0,0.0,-5.970149253749245e-05,0.0006200769575476128,4.373685635011468e-05
GLY1235,L GLY 365,0.0,0.0,0.0,-2.4875621890547287e-05,0.00015574602828356758,1.0985477823720363e-05,0.25778109452736325,0.07630901983550027,0.005382423259143693,-0.25778109452736325,0.07638200564833116,0.0053875712814537065,0.0,0.0,0.0,-2.4875621890471613e-05,0.0005681234795470677,4.007234055648562e-05
GLY1236,L GLY 366,0.0,0.0,0.0,-5.97014925373157e-05,0.00023693295322967383,1.6711961981298073e-05,0.0019303482587064826,0.1133771284611128,0.007997006049868301,-0.0019552238805970183,0.11330311121070115,0.007991785275560725,0.0,0.0,0.0,-8.457711442782708e-05,0.0006131323583284706,4.324702208880298e-05
ASP1237,L ASP 367,0.0,0.0,0.0,-4.477611940298732e-05,0.00020681203672465246,1.4587396341052103e-05,56.11719900497511,0.4370778704946377,0.03082909597422049,-56.116472636815914,0.4369910236209672,0.030822970268061037,0.0,0.0,0.0,0.0006815920397998661,0.0006372433267212177,4.494767867379592e-05
LEU1238,L LEU 368,0.0,0.0,0.0,-4.975124378109899e-05,0.00021743058092949373,1.5336370701220656e-05,0.11915422885572154,0.04706892473964782,0.0033199859708288905,-0.11913930348258706,0.047062681791683915,0.0033195456272312527,0.0,0.0,0.0,-3.482587064650604e-05,0.0006259568552258833,4.4151592355021206e-05
ALA1239,L ALA 369,0.0,0.0,0.0,-3.482587064676675e-05,0.000183338564902374,1.2931705297169657e-05,0.06646268656716416,0.04050649294732656,0.002857107721420402,-0.06649253731343283,0.040557694229624824,0.002860719181419944,0.0,0.0,0.0,-6.467661691553286e-05,0.0005991669340229569,4.226197700805307e-05
LYS1240,L LYS 370,0.0,0.0,0.0,-3.980099502487566e-05,0.0001954913701929206,1.378889809037668e-05,-49.365368159203975,0.8975438867477366,0.06330786455582021,49.3651144278607,0.89746237706614,0.06330211530616381,0.0,0.0,0.0,-0.00029353233830787964,0.0006136166014161946,4.328117796269658e-05
VAL1241,L VAL 371,0.0,0.0,0.0,-4.975124378109733e-05,0.00021743058092948647,1.533637070122014e-05,0.09174626865671663,0.03155332371273815,0.0022255998546547003,-0.09169154228855719,0.03150241841951297,0.0022220092721146625,0.0,0.0,0.0,4.975124378260801e-06,0.0006189182702520876,4.365512884970971e-05
GLN1242,L GLN 372,0.0,0.0,0.0,-1.990049751243783e-05,0.00013965839649371354,9.850743768468268e-06,0.1218905472636812,0.19177728054577076,0.013526926405424385,-0.12185074626865665,0.1917766570285214,0.01352688242590856,0.0,0.0,0.0,1.9900497511896527e-05,0.0005981746613011601,4.219198748664752e-05
ARG1243,L ARG 373,0.0,0.0,0.0,-9.950248756226648e-06,9.92534196182862e-05,7.0007964386731955e-06,-46.13151243781095,0.2100335938406369,0.014814627459851874,46.13146766169151,0.2100939619259482,0.014818885496283083,0.0,0.0,0.0,-5.472636815847548e-05,0.0005747506920039709,4.053978808166964e-05
ALA1244,L ALA 374,0.0,0.0,0.0,-9.95024875621781e-06,9.925341961819804e-05,7.000796438666977e-06,-0.2604776119402986,0.021769272841974423,0.0015354861159516306,0.26044776119402985,0.021752760617683067,0.0015343214334504326,0.0,0.0,0.0,-3.9800995024903826e-05,0.0006216716032500718,4.384933398562241e-05
VAL1245,L VAL 375,0.0,0.0,0.0,-9.95024875621781e-06,9.925341961819804e-05,7.000796438666977e-06,0.18700497512437814,0.02038985639735637,0.001438189581786171,-0.18706965174129356,0.02044419961477285,0.0014420226568018074,0.0,0.0,0.0,-7.462686567170828e-05,0.0005725069119698853,4.0381524040670306e-05
CYS1246,L CYS 376,0.0,0.0,0.0,-1.4925373134328925e-05,0.00012125430454680997,8.55261921160757e-06,-0.22425870646766158,0.04374317557370625,0.0030854057114646626,0.2242537313432836,0.043710949008131605,0.003083132624790437,0.0,0.0,0.0,-1.9900497512428992e-05,0.0005897988442396648,4.1601202902291584e-05
MET1247,L MET 377,0.0,0.0,0.0,-1.9900497512448877e-05,0.00013965839649379108,9.850743768473738e-06,0.23938308457711438,0.07394516936269363,0.005215690102389749,-0.23938308457711446,0.07400031943213156,0.005219580088358983,0.0,0.0,0.0,-1.9900497512596905e-05,0.0005639254652859326,3.977623546104527e-05
LEU1248,L LEU 378,0.0,0.0,0.0,-2.9850746268655637e-05,0.00017017543658195475,1.200324981199047e-05,-0.2667960199004976,0.02264704705646457,0.0015973995353420656,0.2667910447761194,0.022651943990971753,0.0015977449384706446,0.0,0.0,0.0,-3.4825870646976646e-05,0.0005587664937649564,3.9412349666579276e-05
SER1249,L SER 379,0.0,0.0,0.0,-2.487562189054121e-05,0.00015574602828352955,1.0985477823717682e-05,0.30552238805970117,0.03740740802824789,0.002638515125335838,-0.30549253731343284,0.03738785811407338,0.0026371361807104978,0.0,0.0,0.0,4.975124378017214e-06,0.0006026270220786428,4.2506032802109345e-05
ASN1250,L ASN 380,0.0,0.0,0.0,-2.9850746268653428e-05,0.00017017543658194215,1.2003249811989581e-05,-0.029830845771144678,0.05698757169019709,0.004019593385010808,0.029835820895522433,0.05694806843043908,0.004016807039902565,0.0,0.0,0.0,-2.4875621891585153e-05,0.0006343234806172663,4.474172860895553e-05
THR1251,L THR 381,0.0,0.0,0.0,-1.4925373134324505e-05,0.00012125430454677407,8.55261921160504e-06,0.28605472636815904,0.06254536256317558,0.00441160972762224,-0.2860845771144278,0.06251334433419817,0.004409351335878562,0.0,0.0,0.0,-4.4776119403079566e-05,0.0005399328082637678,3.8083923916706977e-05
THR1252,L THR 382,0.0,0.0,0.0,-3.482587064676896e-05,0.00018333856490238565,1.293170529717048e-05,0.29652736318407974,0.06973418255368201,0.004918669993972276,-0.29651243781094516,0.06974032213768555,0.004919103046838285,0.0,0.0,0.0,-1.9900497512378174e-05,0.0005639254652860617,3.9776235461054375e-05
ALA1253,L ALA 383,0.0,0.0,0.0,-2.9850746268653428e-05,0.00017017543658194215,1.2003249811989581e-05,0.2705671641791046,0.024545352812587067,0.0017312956996060802,-0.2705472636815922,0.024560393732056547,0.001732356604266708,0.0,0.0,0.0,-9.950248756281883e-06,0.0006228649083407031,4.3933503237028256e-05
ILE1254,L ILE 384,0.0,0.0,0.0,-6.467661691542184e-05,0.00024595437003598156,1.73482836606143e-05,0.3455273631840795,0.02369374453021701,0.001671227882766221,-0.3455124378109453,0.02370257442463616,0.0016718506954979252,0.0,0.0,0.0,-4.975124378090788e-05,0.0006445426762472412,4.546253509247594e-05
ALA1255,L ALA 385,0.0,0.0,0.0,-1.4925373134331134e-05,0.00012125430454682793,8.552619211608838e-06,0.3696616915422886,0.02698101368789098,0.0019030939716174731,-0.3695472636815921,0.026972051224163317,0.0019024618081677133,0.0,0.0,0.0,9.950248756219798e-05,0.0006387563719683033,4.505440065695867e-05
GLU1256,L GLU 386,0.0,0.0,0.0,-4.4776119402988425e-05,0.0002068120367246576,1.4587396341052464e-05,57.24718407960202,0.3729471318087107,0.026305662436831287,-57.246213930348254,0.3728284641556295,0.026297292265946782,0.0,0.0,0.0,0.0009253731343295245,0.0005896309538708868,4.1589360828735344e-05
ALA1257,L ALA 387,0.0,0.0,0.0,-1.990049751243562e-05,0.00013965839649369806,9.850743768467175e-06,0.4210199004975127,0.01896788597860832,0.0013378915217117156,-0.4209651741293532,0.018994992298829092,0.0013398034541246937,0.0,0.0,0.0,3.482587064676344e-05,0.0006259568552259553,4.415159235502628e-05
TRP1258,L TRP 388,0.0,0.0,0.0,-0.00011442786069651586,0.0003183302143889786,2.2453282111459373e-05,0.6480099502487562,0.043822458411085265,0.0030909978916404744,-0.6479104477611937,0.04381828079284323,0.0030907032251692996,0.0,0.0,0.0,-1.4925373134470325e-05,0.0006024627065957567,4.2494442881562204e-05
ALA1259,L ALA 389,0.0,0.0,0.0,-5.4726368159202374e-05,0.00022744536220223134,1.604275890767148e-05,0.40375124378109467,0.024725916690071775,0.0017440316935427068,-0.4036268656716422,0.02469465417660208,0.00174182660586105,0.0,0.0,0.0,6.96517412935777e-05,0.0006729487927925129,4.746614806935352e-05
ARG1260,L ARG 390,0.0,0.0,0.0,-9.950248756218915e-05,0.0002993355016217182,2.1113498373971326e-05,-58.17150248756216,0.4017461653082142,0.028336989638815258,58.17057711442784,0.40162455584119666,0.028328411968374486,0.0,0.0,0.0,-0.001024875621894451,0.0006421187793679409,4.529156658876516e-05
LEU1261,L LEU 391,0.0,0.0,0.0,-0.00012437810945272924,0.00033001241695076734,2.327728114751235e-05,0.5203333333333335,0.023961273343292434,0.0016900979103080815,-0.5203333333333339,0.023918462931132534,0.001687078296655073,0.0,0.0,0.0,-0.00012437810945257018,0.0006907006582606159,4.8718268117477334e-05
ASP1262,L ASP 392,0.0,0.0,0.0,-6.965174129351804e-05,0.000254559180208227,1.7955220173643176e-05,60.44622885572138,0.3967787550611354,0.027986615534820448,-60.44451243781091,0.39662867968808224,0.027976030034177306,0.0,0.0,0.0,0.0016467661691524766,0.0006538078209364778,4.6116048011160806e-05
HID1263,L HID 393,0.0,0.0,0.0,-0.00012437810945273807,0.00033001241695079076,2.3277281147514003e-05,0.4311044776119403,0.19363455868790397,0.013657928704922752,-0.4309601990049753,0.19362061793495144,0.013656945400025069,0.0,0.0,0.0,1.990049751272726e-05,0.0006613735067813928,4.664969034532823e-05
LYS1264,L LYS 394,0.0,0.0,0.0,-0.00015422885572139594,0.0003611679883160573,2.547482571472005e-05,-62.55944776119406,0.6260177135012631,0.044155884966794,62.55780597014924,0.6258161216154565,0.04414166577150936,0.0,0.0,0.0,-0.0017960199004978868,0.0007485867810465678,5.28012404100897e-05
PHE1265,L PHE 395,0.0,0.0,0.0,-0.00020895522388060493,0.0004065623424440822,2.867669658161355e-05,0.5950000000000001,0.03209655830032879,0.0022639166681286812,-0.5947661691542288,0.03205499083705114,0.0022609847253301564,0.0,0.0,0.0,2.4875621890369982e-05,0.0007427112557419684,5.2386812808643155e-05
ASP1266,L ASP 396,0.0,0.0,0.0,-0.00015422885572140036,0.0003611679883160677,2.5474825714720777e-05,64.55845771144277,0.5863659389679486,0.0413590644339853,-64.55532338308454,0.5860389251535572,0.041335998657954676,0.0,0.0,0.0,0.0029800995024870857,0.0007259250335116144,5.120280398294232e-05
LEU1267,L LEU 397,0.0,0.0,0.0,-0.00019900497512437387,0.00039925179398484493,2.8161050251089063e-05,0.5008656716417912,0.04244465950000227,0.0029938154494937607,-0.5005472636815924,0.042481356812037616,0.002996403878309553,0.0,0.0,0.0,0.000119402985074659,0.0006733532644142648,4.7494677297867716e-05
MET1268,L MET 398,0.0,0.0,0.0,-0.00024875621890544964,0.00043229221883037735,3.0491542132179243e-05,0.7371791044776124,0.14112701227343852,0.009954331938629244,-0.736850746268657,0.14108766412094395,0.009951556533943827,0.0,0.0,0.0,7.960199004965618e-05,0.0006864950571408415,4.8421627886289046e-05
TYR1269,L TYR 399,0.0,0.0,0.0,-0.00023880597014927824,0.0004263539360324528,3.0072687958454784e-05,0.5720248756218907,0.15112689267519772,0.010659669118678362,-0.5717512437810944,0.15114171732965892,0.010660714769181444,0.0,0.0,0.0,3.482587064666319e-05,0.0007149999787964788,5.04322100383087e-05
ALA1270,L ALA 400,0.0,0.0,0.0,-0.00013432835820896086,0.0003410047659342192,2.40526216638589e-05,0.29348756218905464,0.07140182066694561,0.005036296117175194,-0.2932636815920397,0.0713651888073635,0.005033712305019496,0.0,0.0,0.0,8.955223880595587e-05,0.0006852680766118312,4.8335083352600914e-05
LYS1271,L LYS 401,0.0,0.0,0.0,-0.00035323383084578307,0.0004779745721184419,3.371372689356324e-05,-72.74994527363185,2.1637791157330097,0.1526212112968673,72.7417462686567,2.1620489614584533,0.15249917562363555,0.0,0.0,0.0,-0.0085522388059721,0.0020021151657674567,0.00014121831546180861
ARG1272,L ARG 402,0.0,0.0,0.0,-0.0003233830845771059,0.0004677675332753373,3.2993777883675016e-05,-67.35778606965175,0.4922269821843625,0.034719014389104845,67.35360696517412,0.49191815619025503,0.03469723148300416,0.0,0.0,0.0,-0.004502487562190616,0.0008111436438992819,5.721366130559265e-05
ALA1273,L ALA 403,0.0,0.0,0.0,-0.00016417910447760436,0.0003704380192832921,2.6128683284881296e-05,-0.6203084577114426,0.05056914263830666,0.0035668723057657712,0.6200149253731342,0.050542084096282566,0.003564963743366949,0.0,0.0,0.0,-0.0004577114427860306,0.0007326451336486847,5.167680329992365e-05
PHE1274,L PHE 404,0.0,0.0,0.0,-0.0004726368159204144,0.0004992506946986081,3.5214428872002275e-05,-0.34072139303482574,0.09815143133284572,0.006923068178086899,0.3404129353233832,0.0981006875985285,0.006919488991033604,0.0,0.0,0.0,-0.0007810945273632815,0.0007866047677941126,5.54828224377048e-05
VAL1275,L VAL 405,0.0,0.0,0.0,-0.00021393034825871053,0.0004100782295521447,2.8924688137366113e-05,-0.17376616915422896,0.06707521618763664,0.004731120967071718,0.17362686567164165,0.0670321455121874,0.0047280829958617,0.0,0.0,0.0,-0.0003532338308460852,0.0006688536194331316,4.717729681183147e-05
HIE1276,L HIE 406,0.0,0.0,0.0,-0.0005024875621890856,0.0004999938119960946,3.5266844324787356e-05,-0.7785721393034827,0.15024366947997086,0.010597371357820573,0.7781044776119401,0.15008496442720518,0.010586177166502285,0.0,0.0,0.0,-0.0009701492537311194,0.0008036635503124361,5.668605618382328e-05
TRP1277,L TRP 407,0.0,0.0,0.0,-0.0007213930348259436,0.00044831364481870347,3.162160639024613e-05,-0.10399502487562189,0.10734143680261657,0.007571281184868839,0.10373134328358213,0.10723998967622933,0.00756412565628497,0.0,0.0,0.0,-0.0009850746268658857,0.0007884591178374116,5.561361820503562e-05
TYR1278,L TYR 408,0.0,0.0,0.0,-0.0002985074626866315,0.00045760327512714026,3.2276846391346435e-05,0.013711442786069688,0.14360284618088798,0.0101289637978506,-0.013751243781094538,0.1435435268150146,0.010124779732385169,0.0,0.0,0.0,-0.0003383084577113304,0.0007295982158662518,5.1461890289951584e-05
VAL1279,L VAL 409,0.0,0.0,0.0,-0.00022885572139304386,0.00042009615587234597,2.9631298178360954e-05,-0.2591094527363182,0.07808432716910527,0.005507643783599683,0.2588805970149253,0.07808431258761567,0.005507642755100707,0.0,0.0,0.0,-0.0004577114427860402,0.000732645133648814,5.1676803299932775e-05
GLY1280,L GLY 410,0.0,0.0,0.0,-0.00010945273631841082,0.0003122063978057242,2.2021341393527307e-05,-0.03638805970149264,0.07177680064728867,0.005062745165692166,0.03638308457711446,0.07177159399036796,0.005062377916428936,0.0,0.0,0.0,-0.0001144278606966219,0.0006995668852122647,4.9343643548432614e-05
GLU1281,L GLU 411,0.0,0.0,0.0,-0.00022388059701492944,0.00041684298638117005,2.9401837294536366e-05,69.69004477611941,0.5896632928939826,0.041591641847551514,-69.68609950248758,0.5892986978345918,0.04156592529488101,0.0,0.0,0.0,0.0037213930348239848,0.000773947720696108,5.459006316967547e-05
GLY1282,L GLY 412,0.0,0.0,0.0,-7.462686567164075e-05,0.0002627883113680413,1.8535658332233215e-05,-0.42749253731343306,0.09685641624174268,0.006831724856388873,0.42731343283582085,0.0967867135975378,0.0068268084109385065,0.0,0.0,0.0,-0.00025373134328355413,0.0006389500930087339,4.50680646856154e-05
MET1283,L MET 413,0.0,0.0,0.0,-0.00019900497512436504,0.00039925179398482715,2.816105025108781e-05,0.5705174129353235,0.1495543660454531,0.010548751642267236,-0.5703930348258707,0.14949403805561245,0.01054449643395247,0.0,0.0,0.0,-7.462686567167555e-05,0.00072578863271479,5.119318301253835e-05
GLU1284,L GLU 414,0.0,0.0,0.0,-0.00011940298507461482,0.0003242621042148991,2.28716853597063e-05,65.22593034825869,1.1806789998239613,0.08327867562621458,-65.22312935323383,1.1801598480064803,0.08324205748037206,0.0,0.0,0.0,0.0026815920398065877,0.0008511680313838368,6.003676392955831e-05
GLU1285,L GLU 415,0.0,0.0,0.0,-0.00017412935323382766,0.0003792206766200827,2.6748164169690658e-05,67.46026368159197,0.7609475535400777,0.05367310207878198,-67.45617412935322,0.7605752434998054,0.05364684135331736,0.0,0.0,0.0,0.003915422885572312,0.0008212422002774334,5.7925958552375656e-05
GLY1286,L GLY 416,0.0,0.0,0.0,-2.4875621890546734e-05,0.0001557460282835641,1.098547782372012e-05,-0.3965820895522388,0.04926801993858179,0.0034750981865712674,0.39645771144278635,0.04925009233252432,0.0034738336707377197,0.0,0.0,0.0,-0.00014925373134319425,0.0005532463579955679,3.902298931019104e-05
GLU1287,L GLU 417,0.0,0.0,0.0,-8.457711442785193e-05,0.000278251372221057,1.9626338550276153e-05,61.725800995024834,0.7225495215898745,0.05096471372941456,-61.72399999999999,0.7223102308950269,0.050947835465161906,0.0,0.0,0.0,0.0017164179104462,0.0007152768691048626,5.0451740374817927e-05
PHE1288,L PHE 418,0.0,0.0,0.0,-0.00014427860696516486,0.00035137201160215806,2.478387079189987e-05,-0.45991044776119383,0.048295956798508705,0.003406534139152438,0.4597562189054726,0.04829022205273511,0.0034061296413734907,0.0,0.0,0.0,-0.0002985074626867464,0.0006694824325969013,4.7221649872657384e-05
SER1289,L SER 419,0.0,0.0,0.0,-5.472636815920348e-05,0.00022744536220223595,1.6042758907671806e-05,-0.37254726368159163,0.1545957945949476,0.010904346594772267,0.3725074626865671,0.15457958131407157,0.010903202998113808,0.0,0.0,0.0,-9.452736318407693e-05,0.0006736105289955192,4.7512823342318065e-05
GLU1290,L GLU 420,0.0,0.0,0.0,-7.4626865671638e-05,0.00026278831136803153,1.8535658332232527e-05,58.403084577114385,0.6358763904215837,0.044851262421185444,-58.401855721393005,0.6357575996052371,0.044842883563034015,0.0,0.0,0.0,0.0011542288557167234,0.0006773481562214114,4.777645524006774e-05
ALA1291,L ALA 421,0.0,0.0,0.0,-4.477611940297352e-05,0.0002068120367245887,1.4587396341047605e-05,-0.420223880597015,0.03919049822482656,0.002764284610619559,0.42021393034825877,0.039159566477955536,0.0027621028534149266,0.0,0.0,0.0,-5.4726368159107364e-05,0.0005747506920061635,4.053978808182429e-05
ARG1292,L ARG 422,0.0,0.0,0.0,-9.452736318406477e-05,0.0002925610035420269,2.063566212195605e-05,-59.684502487562185,0.3908485872467651,0.027568333747903257,59.68286567164181,0.3906812609111968,0.027556531458182182,0.0,0.0,0.0,-0.0017313432835827207,0.0007447746238756239,5.2532351575340785e-05
GLU1293,L GLU 423,0.0,0.0,0.0,-3.9800995024874e-05,0.00019549137019291243,1.3788898090376104e-05,57.53043781094526,0.6395755257200534,0.045112179307709784,-57.529258706467665,0.6394279258626612,0.045101768416478484,0.0,0.0,0.0,0.0011393034825835963,0.0006233415907368649,4.3967125820857233e-05
ASP1294,L ASP 424,0.0,0.0,0.0,-4.4776119402975727e-05,0.00020681203672459888,1.4587396341048324e-05,56.3685870646766,0.4060118906608792,0.028637870706411172,-56.36765671641789,0.40602050847320603,0.028638478560025472,0.0,0.0,0.0,0.0008855721393023378,0.0006082687250028093,4.290396784446309e-05
MET1295,L MET 425,0.0,0.0,0.0,-5.472636815921342e-05,0.00022744536220227726,1.604275890767472e-05,-0.5657462686567163,0.06173059989736886,0.004354140800193036,0.5656815920398012,0.061853366237239124,0.004362800070153286,0.0,0.0,0.0,-0.00011940298507468843,0.0006584102985108419,4.644068174907733e-05
ALA1296,L ALA 426,0.0,0.0,0.0,-2.9850746268653428e-05,0.00017017543658194212,1.200324981198958e-05,-0.30427860696517417,0.027409225850815455,0.001933297728795084,0.30421393034825867,0.027405722701492673,0.0019330506356934317,0.0,0.0,0.0,-9.452736318406173e-05,0.0005951879175617753,4.1981318826420705e-05
ALA1297,L ALA 427,0.0,0.0,0.0,-1.990049751243783e-05,0.00013965839649371354,9.850743768468268e-06,-0.3146318407960199,0.02210116453325163,0.001558895950889858,0.31460199004975137,0.022104923834545452,0.001559161111558487,0.0,0.0,0.0,-4.9751243781104514e-05,0.0005708616493489566,4.02654761630095e-05
LEU1298,L LEU 428,0.0,0.0,0.0,-6.965174129352908e-05,0.0002545591802082673,1.7955220173646022e-05,-0.43023880597014913,0.02632711721898137,0.001856971670860392,0.43015920398009966,0.026383594468489015,0.001860955268893989,0.0,0.0,0.0,-0.0001492537313432804,0.0006129708589556734,4.323563080134635e-05
GLU1299,L GLU 429,0.0,0.0,0.0,-2.9850746268653428e-05,0.00017017543658194215,1.2003249811989581e-05,54.86773631840796,0.31500469099427203,0.022218717776770223,-54.867014925373155,0.315008575696376,0.02221899178253002,0.0,0.0,0.0,0.0006915422885588192,0.0006343234806141357,4.474172860873472e-05
LYS1300,L LYS 430,0.0,0.0,0.0,-2.9850746268655637e-05,0.00017017543658195473,1.2003249811990469e-05,-52.52388059701495,0.2274230188884879,0.016041182931832213,52.52337313432838,0.22741925486718065,0.016040917438239505,0.0,0.0,0.0,-0.0005373134328398006,0.0005462224377638408,3.852756017603211e-05
ASP1301,L ASP 431,0.0,0.0,0.0,-1.990049751243341e-05,0.00013965839649368256,9.850743768466082e-06,52.074213930348265,0.32721403375427277,0.02307989841559837,-52.07373631840797,0.3271960556463613,0.023078630337638687,0.0,0.0,0.0,0.0004577114427838717,0.000563793773664485,3.976694665026193e-05
TYR1302,L TYR 432,0.0,0.0,0.0,-2.487562189055999e-05,0.00015574602828364714,1.0985477823725976e-05,-0.1591243781094527,0.04665550100327924,0.0032908253088349444,0.15904477611940296,0.04669604247855303,0.0032936848840194252,0.0,0.0,0.0,-0.00010447761194030054,0.0005765136691293206,4.066413890029208e-05
GLU1303,L GLU 433,0.0,0.0,0.0,-2.487562189054839e-05,0.0001557460282835745,1.0985477823720851e-05,51.1173184079602,0.28755943034399506,0.02028287834919329,-51.11689552238805,0.2874950382992198,0.020278336484545446,0.0,0.0,0.0,0.00039800995024655603,0.0006393373589985452,4.509538032242386e-05
GLU1304,L GLU 434,0.0,0.0,0.0,-3.482587064676344e-05,0.00018333856490235654,1.2931705297168427e-05,50.321154228855754,0.28881082498495064,0.020371144921563986,-50.320796019900506,0.28872182412403824,0.020364867284858763,0.0,0.0,0.0,0.00032338308457455786,0.0006615980182998404,4.666552616685291e-05
VAL1305,L VAL 435,0.0,0.0,0.0,-2.487562189054784e-05,0.00015574602828357105,1.0985477823720609e-05,-0.2658606965174129,0.032889843243310964,0.002319870673794593,0.26585074626865657,0.03286331729788202,0.002317999677863112,0.0,0.0,0.0,-3.482587064667092e-05,0.0006098536603905573,4.301576056717981e-05
GLY1306,L GLY 436,0.0,0.0,0.0,-4.975124378110009e-06,7.035888370016185e-05,4.962733015461415e-06,-0.18288059701492523,0.05921010462071324,0.004176358770874901,0.18292537313432836,0.059227442568618276,0.004177581695429182,0.0,0.0,0.0,3.9800995024952154e-05,0.0005802795347990158,4.092976258429527e-05
VAL1307,L VAL 437,0.0,0.0,0.0,-1.4925373134327818e-05,0.000121254304546801,8.552619211606938e-06,-0.015597014925373284,0.04838395144320577,0.003412740802838049,0.015577114427860705,0.048413180985822576,0.0034148024958118805,0.0,0.0,0.0,-3.482587064690815e-05,0.0006098536603907896,4.301576056719619e-05
ASP1308,L ASP 438,0.0,0.0,0.0,-1.9900497512440038e-05,0.00013965839649372904,9.85074376846936e-06,46.81238308457713,0.2377384898669794,0.01676878015485177,-46.81215422885571,0.23766710506963257,0.016763745059467015,0.0,0.0,0.0,0.0002089552238780597,0.0005608446038313506,3.955892824903955e-05
SER1309,L SER 439,0.0,0.0,0.0,-1.990049751243838e-05,0.00013965839649371744,9.850743768468542e-06,-0.01492039800995026,0.12090390753632833,0.008527904112092253,0.014960199004975139,0.12083238836327098,0.008522859538575669,0.0,0.0,0.0,1.9900497512369337e-05,0.0006064348062066543,4.2774613186192225e-05
VAL1310,L VAL 440,0.0,0.0,0.0,-1.4925373134322296e-05,0.00012125430454675613,8.552619211603774e-06,45.75072139303483,0.24683604240542298,0.017410472034655216,-45.75056218905475,0.24681791254345062,0.017409193252789383,0.0,0.0,0.0,0.00014427860696444901,0.0005851220070822133,4.127132424378228e-05
gtp1311,L gtp 441,0.0,0.0,0.0,-0.00064676616915433,0.0004779745721185004,3.3713726893567365e-05,261.74424875621895,1.4483663941488976,0.10215988862698515,-261.73592537313425,1.4472801629553238,0.10208327178596553,0.0,0.0,0.0,0.007676616915428573,0.0016237970664323257,0.0001145338141852094
Mg+1312,L Mg+ 442,0.0,0.0,0.0,-4.975124378111114e-06,7.035888370017748e-05,4.962733015462517e-06,-132.01781094527365,0.7375923614236625,0.0520257538420971,132.01215920398002,0.7370034829471052,0.05198421755692578,0.0,0.0,0.0,-0.0056567164179146924,0.0008958540016204486,6.31886692492365e-05
MET1313,L MET 443,0.0,0.0,0.0,-0.0003681592039801363,0.00048230488749844265,3.40191637904201e-05,-71.98575124378111,0.43478561974299024,0.030667413072408178,71.98115422885571,0.43437355945218287,0.030638348580449136,0.0,0.0,0.0,-0.0049651741293547415,0.0009587414503844215,6.762440787705655e-05
ARG1314,L ARG 444,0.0,0.0,0.0,-0.0007711442786069841,0.0004200961558723377,2.9631298178360375e-05,-71.52994527363188,0.49014024998779054,0.034571827648472546,71.52554228855725,0.48966213293076605,0.0345381038714686,0.0,0.0,0.0,-0.005174129353233226,0.0009643018061386097,6.801660513243963e-05
GLU1315,L GLU 445,0.0,0.0,0.0,-0.0008706467661691047,0.0003355904866475421,2.367072784806973e-05,75.84399502487562,0.5914137585557742,0.04171511017557709,-75.83103482587059,0.5906225013422958,0.04165929919492274,0.0,0.0,0.0,0.012089552238809398,0.0013501207974366146,9.523017853514307e-05
ILE1316,L ILE 446,0.0,0.0,0.0,-0.0015970149253731099,0.0004904978126912192,3.459704817699834e-05,-0.1808358208955224,0.08538125157110608,0.006022329147219973,0.18737313432835817,0.08511014271321346,0.006003206602786474,0.0,0.0,0.0,0.0049402985074626,0.0013332405106175414,9.403953490491618e-05
VAL1317,L VAL 447,0.0,0.0,0.0,-0.002179104477611971,0.0003834397784676243,2.7045756668793096e-05,-0.2794129353233832,0.10420885855260387,0.0073503261513707925,0.2899452736318408,0.10431869458467372,0.00735807338773917,0.0,0.0,0.0,0.00835323383084584,0.0024228600323517335,0.00017089537016583167
HID1318,L HID 448,0.0,0.0,0.0,-0.005865671641790984,0.0004536920642856601,3.200097084937277e-05,-0.455407960199005,0.2937232134268409,0.020717638086652158,0.475945273631841,0.2975467386506553,0.020987328762026383,0.0,0.0,0.0,0.014671641791045001,0.008077463383851093,0.0005697403385057727
ILE1319,L ILE 449,0.0,0.0,0.0,-0.006955223880597034,0.00046035361124882964,3.247084014390355e-05,-0.5144626865671638,0.09663667325430132,0.00681622538110813,0.5427661691542287,0.09924069965197874,0.006999899241426312,0.0,0.0,0.0,0.02134825870646762,0.010931178169432175,0.0007710258597978202
GLN1320,L GLN 450,0.0,0.0,0.0,-0.015343283582089532,0.0008384819047871073,5.914195355183527e-05,-1.018786069651741,0.28379317499563705,0.020017227179376457,1.1327761194029857,0.28759206983798247,0.020285180561592075,0.0,0.0,0.0,0.09864676616915367,0.018562777766218445,0.0013093173915559645
ALA1321,L ALA 451,0.0,0.0,0.0,-0.02185572139303486,0.0011564569333949739,8.157018278994238e-05,-0.8501940298507457,0.15188460258259218,0.010713113854805693,0.9520696517412938,0.1544513806331307,0.010894160419288637,0.0,0.0,0.0,0.08001990049751238,0.02673584810922317,0.0018858013250101957
GLY1322,L GLY 452,0.0,0.0,0.0,-0.05211442786069656,0.003187637937082524,0.00022483864438657046,-1.8499850746268665,0.2578887198328608,0.018190067791349473,1.7777860696517418,0.27271282985429396,0.01923567989261181,0.0,0.0,0.0,-0.124313432835821,0.0698751286270976,0.004928611563467893
GLN1323,L GLN 453,0.0,0.0,0.0,-1.9615721393034837,0.4000303670312564,0.028215966559580263,-0.48681094527363167,1.10132000134059,0.07768112346029707,2.016014925373133,0.7738215979467609,0.05458116715684427,-0.39557548656716396,0.03078660896497297,0.00217151996605967,-0.8279436457711443,0.6155749835456434,0.043419311587614834
CYS1324,L CYS 454,0.0,0.0,0.0,-0.1111293532338309,0.010334369266620916,0.00072893020548749,-0.49407462686567133,0.22008553154853341,0.015523636479166726,0.4876965174129352,0.22656059657014527,0.015980352351706053,0.0,0.0,0.0,-0.11750746268656696,0.0528776038515782,0.003729698605381841
GLY1325,L GLY 455,0.0,0.0,0.0,-0.021129353233830882,0.0012825596606734812,9.046478337331314e-05,-0.9524228855721388,0.13647486337041306,0.009626194655322206,0.967398009950249,0.1438846995417111,0.010148844201087758,0.0,0.0,0.0,-0.006154228855721562,0.01859468427029102,0.001311567902832461
ASN1326,L ASN 456,0.0,0.0,0.0,-0.04945771144278619,0.0035519531080669357,0.0002505354552510335,-3.5932238805970154,0.3610476114561176,0.025466334985679115,3.858228855721394,0.37236773318801525,0.02626479480913708,0.0,0.0,0.0,0.21554726368159194,0.04080494805835284,0.0028781591218296995
GLN1327,L GLN 457,0.0,0.0,0.0,-0.3119502487562189,0.05660307387920655,0.003992473000481868,1.477815920398008,1.0054304990911933,0.07091759945844955,-0.7435771144278609,0.984279510353195,0.06942572374070739,-0.04814521791044778,0.022391599802050736,0.0015793816752436743,0.37414333930348237,0.09635395182883993,0.006796283749312282
ILE1328,L ILE 458,0.0,0.0,0.0,-0.03835323383084574,0.003273533546589402,0.00023089725354528832,-0.5913631840796018,0.14668507043448278,0.010346367134287212,0.6319800995024876,0.15167699249303243,0.010698470168157795,0.0,0.0,0.0,0.0022636815920398985,0.014865738243039264,0.0010485483296229245
GLY1329,L GLY 459,0.0,0.0,0.0,-0.008109452736318416,0.00067504206539635,4.761379613474486e-05,-1.3216716417910446,0.12327416212069632,0.008695088980047522,1.3554577114427857,0.12784559815612423,0.009017533216624232,0.0,0.0,0.0,0.025676616915422917,0.010702670913101292,0.0007549082006533337
ALA1330,L ALA 460,0.0,0.0,0.0,-0.01502985074626866,0.0017274789607438106,0.00012184697114486144,-1.4436567164179102,0.19454804511450297,0.013722361069537545,1.5095124378109452,0.19347359235779024,0.013646575015398095,0.0,0.0,0.0,0.0508258706467662,0.011113817645162732,0.0007839082551467463
LYS1331,L LYS 461,0.0,0.0,0.0,-0.030029850746268672,0.0028035344567813123,0.00019774607379992155,-100.1429651741293,2.2820208801219817,0.16096134230918197,100.36432835820897,2.3080090754114155,0.16279440827032987,0.0,0.0,0.0,0.1913333333333363,0.04956962371611022,0.003496371676791874
PHE1332,L PHE 462,0.0,0.0,0.0,-0.008865671641791067,0.0006815738821709967,4.807451496730374e-05,-0.8727860696517417,0.09151417803307846,0.006454912426453513,0.8755671641791046,0.09448412810677154,0.006664396552833346,0.0,0.0,0.0,-0.006084577114427789,0.007641065471358432,0.0005389592030711184
TRP1333,L TRP 463,0.0,0.0,0.0,-0.009661691542288575,0.0006578837807948901,4.6403544052815477e-05,-1.6965373134328354,0.14762494446942565,0.01041266073728784,1.6740796019900495,0.14721924501007108,0.010384044903786645,0.0,0.0,0.0,-0.032119402985074694,0.006562798186870172,0.00046290409288736337
GLU1334,L GLU 464,0.0,0.0,0.0,-0.011711442786069668,0.00112692881990594,7.948743025053586e-05,95.80684577114417,1.7561756904817707,0.12387108239587635,-95.67376616915423,1.7446980750796541,0.12306151382543695,0.0,0.0,0.0,0.12136815920397676,0.020005068539204023,0.001411048738907833
VAL1335,L VAL 465,0.0,0.0,0.0,-0.005333333333333324,0.0006256008720246394,4.412648323598954e-05,-0.8208457711442789,0.08479493023500215,0.005980973228829446,0.8416318407960198,0.08514128603770428,0.00600540328352576,0.0,0.0,0.0,0.015452736318407965,0.005268795303989811,0.0003716321668525584
ILE1336,L ILE 466,0.0,0.0,0.0,-0.003298507462686551,0.00046834923525424155,3.3034807977730656e-05,-1.0125721393034828,0.06885239833237483,0.004856473730509045,1.0187960199004977,0.07031891236996506,0.004959913655209981,0.0,0.0,0.0,0.002925373134328372,0.0032536856996205686,0.0002294972943609184
SER1337,L SER 467,0.0,0.0,0.0,-0.002323383084577125,0.00046776753327534316,3.299377788367543e-05,-1.2051144278606962,0.17011465797077413,0.011998962819297049,1.2043980099502487,0.1687824140117135,0.011904993575719298,0.0,0.0,0.0,-0.0030398009950246183,0.0027945234216992646,0.0001971104843909745
ASP1338,L ASP 468,0.0,0.0,0.0,-0.002368159203980102,0.00048230488749838053,3.401916379041571e-05,80.62686069651744,0.9142474057399387,0.06448603994487628,-80.60316915422884,0.911202016935962,0.0642712347807293,0.0,0.0,0.0,0.02132338308457924,0.003611741562176558,0.000254752607649552
GLU1339,L GLU 469,0.0,0.0,0.0,-0.0019104477611940492,0.0002855392010404319,2.0140382360963553e-05,78.28889552238803,0.8991780016428771,0.06342312613352988,-78.28368656716417,0.8984555162616531,0.06337216594391305,0.0,0.0,0.0,0.0032985074626876113,0.003227747818725593,0.00022766777730352507
HID1340,L HID 470,0.0,0.0,0.0,-0.001611940298507484,0.0004873082900690696,3.437207659717683e-05,-0.11596019900497521,0.12952357555609706,0.009135888616882297,0.11378606965174128,0.12938057173802733,0.009125801905269645,0.0,0.0,0.0,-0.003786069651741409,0.0010968090193830499,7.736294332560026e-05
GLY1341,L GLY 471,0.0,0.0,0.0,-0.0006965174129353157,0.0004597617931203096,3.242909651166982e-05,-0.397761194029851,0.13155992027760519,0.009279521299051552,0.3974875621890549,0.13135744062855642,0.009265239485775838,0.0,0.0,0.0,-0.0009701492537314292,0.000797448965981645,5.624771320261258e-05
ILE1342,L ILE 472,0.0,0.0,0.0,-0.0023233830845770472,0.0004677675332753486,3.299377788367581e-05,0.22771641791044794,0.15078608015748035,0.010635630057158195,-0.22356716417910444,0.15048649702707745,0.010614499092396706,0.0,0.0,0.0,0.0018258706467662797,0.0011305470710168265,7.974264200634979e-05
[truncated: 118,835 more chars]
