# Supplementary material for: Detailed Per-residue Energetic Analysis Explains the Driving Force for Microtubule Disassembly
Source: PLoS Comput Biol. 2015 Jun 1;11(6):e1004313. doi: 10.1371/journal.pcbi.1004313 (PMC4452272; doi:10.1371/journal.pcbi.1004313)
Supplement: S3 Dataset — 13 text files with energy contribution per residue in the 13 longitudinal GDP subsystems, plus one text file with the overall residual contributions, per MT ring. (ZIP) [file pcbi.1004313.s003.zip › LongGDP/R2_L2.txt]

| Run on Thu Jan 22 14:56:55 2015
| GB non-polar solvation energies calculated with gbsa=2
idecomp = 2: Per-residue decomp adding 1-4 interactions to EEL and VDW.
Energy Decomposition Analysis (All units kcal/mol): Generalized Born solvent
DELTAS:
Total Energy Decomposition:
Residue,Location,Internal,,,van der Waals,,,Electrostatic,,,Polar Solvation,,,Non-Polar Solv.,,,TOTAL,,
,,Avg.,Std. Dev.,Std. Err. of Mean,Avg.,Std. Dev.,Std. Err. of Mean,Avg.,Std. Dev.,Std. Err. of Mean,Avg.,Std. Dev.,Std. Err. of Mean,Avg.,Std. Dev.,Std. Err. of Mean
MET   1,R MET   1,0.0,0.0,0.0,-2.8554975124378092,0.8393330930200468,0.059201991740672706,-210.6119203980098,4.345335217555946,0.30649631451390547,212.80726368159205,4.664851774144028,0.3290332747522694,-0.7443110328358209,0.06275605820796605,0.004426471052555585,-1.4044652616915427,1.9179124019927962,0.13527911043464524
ARG   2,R ARG   2,0.0,0.0,0.0,-2.084407960199005,0.7241812276522356,0.05107980540116019,-195.62178606965173,3.432250806833304,0.24209230591270076,195.37791542288548,3.1295587974187753,0.220742057733104,-0.3575742805970146,0.0343742312573537,0.0024245713315884025,-2.685852887562187,1.0641021367552579,0.07505597769860878
GLU   3,R GLU   3,0.0,0.0,0.0,-0.15329353233830845,0.018432029443691964,0.0013000951159484724,167.0559502487563,2.8067690225193536,0.19797422247617494,-167.84358208955223,2.921859817053113,0.20609210121118193,0.0,0.0,0.0,-0.9409253731343292,0.3085073346378622,0.021760429594703756
CYS   4,R CYS   4,0.0,0.0,0.0,-0.03121393034825868,0.002837033868193848,0.0002001089400972891,-1.040771144278607,0.5813774237266954,0.04100720169847912,1.085701492537314,0.5978242727943133,0.042167272986932354,0.0,0.0,0.0,0.013716417910447936,0.0347892614972903,0.002453845307607205
ILE   5,R ILE   5,0.0,0.0,0.0,-0.015228855721393026,0.0014026851237172837,9.893778024440616e-05,0.9430895522388053,0.31514308831029664,0.02222847957078068,-0.9536368159203987,0.31938605974901135,0.022527755701031747,0.0,0.0,0.0,-0.025776119402984497,0.015736152464745173,0.0011099426151490483
SER   6,R SER   6,0.0,0.0,0.0,-0.0052985074626865705,0.0005187506625965488,3.6589850558621864e-05,0.27611940298507465,0.3801780358947081,0.026815691086406516,-0.25505970149253737,0.37818172790512233,0.026674882377570736,0.0,0.0,0.0,0.01576119402985076,0.008940526911757783,0.0006306161460674165
ILE   7,R ILE   7,0.0,0.0,0.0,-0.0055472636815920556,0.0005268936236766117,3.716421074841482e-05,0.6283631840796023,0.19383457695081674,0.013672036905406469,-0.6278606965174132,0.19389144138486514,0.0136760478133319,0.0,0.0,0.0,-0.005044776119402991,0.0050027838095803145,0.00035286916271758513
HID   8,R HID   8,0.0,0.0,0.0,-0.003611940298507405,0.0004873082900691009,3.437207659717904e-05,0.7550149253731342,0.32645940949203767,0.02302667132409956,-0.767004975124378,0.32630470601766925,0.023015759382359176,0.0,0.0,0.0,-0.015601990049751064,0.004353850702562033,0.0003070969505155008
VAL   9,R VAL   9,0.0,0.0,0.0,-0.001820895522388057,0.00038343977846762154,2.70457566687929e-05,0.236452736318408,0.11392407790865967,0.00803558488936065,-0.23250248756218914,0.11418371878513617,0.008053898544752686,0.0,0.0,0.0,0.002129353233830525,0.0015687191211927196,0.00011064891546468378
GLY  10,R GLY  10,0.0,0.0,0.0,-0.0005671641791044704,0.000495468437990973,3.4947649053324056e-05,1.3052935323383084,0.08356424768110508,0.005894167574438951,-1.3039701492537314,0.08357181262334444,0.0058947011643232265,0.0,0.0,0.0,0.0007562189054727259,0.0009490889225600991,6.694357105877266e-05
GLN  11,R GLN  11,0.0,0.0,0.0,-0.0008009950248756187,0.0003992517939848501,2.8161050251089426e-05,0.44222885572139287,0.17366441981487155,0.012249343714704673,-0.43766169154228857,0.17332678415236732,0.012225528731274186,0.0,0.0,0.0,0.0037661691542285624,0.0012419090389149262,8.759750958938085e-05
ALA  12,R ALA  12,0.0,0.0,0.0,-0.0008557213930348311,0.0003513720116021812,2.4783870791901504e-05,0.5891194029850747,0.13234755868617537,0.009335077028888234,-0.5843781094527362,0.13246644677352848,0.009343462748007467,0.0,0.0,0.0,0.003885572139303511,0.0013352625828628858,9.418216088423648e-05
GLY  13,R GLY  13,0.0,0.0,0.0,-0.0009502487562189532,0.000217430580929483,1.5336370701219897e-05,0.8934029850746273,0.10224223402757543,0.007211611152693912,-0.8874975124378103,0.10208469434584243,0.007200499160310499,0.0,0.0,0.0,0.004955223880597088,0.001383263526846286,9.756788642381302e-05
VAL  14,R VAL  14,0.0,0.0,0.0,-0.0012288557213930565,0.0004200961558723325,2.963129817836001e-05,1.117174129353233,0.14423648535935887,0.010173657259507668,-1.1135870646766175,0.14356572725281988,0.010126345630532779,0.0,0.0,0.0,0.00235820895522353,0.002080720497131225,0.00014676270804786325
GLN  15,R GLN  15,0.0,0.0,0.0,-0.0011791044776119231,0.0003834397784676467,2.7045756668794675e-05,1.3457462686567159,0.33853628493474713,0.02387850843877811,-1.3412636815920402,0.3379926478113155,0.023840163232615064,0.0,0.0,0.0,0.0033034825870640124,0.0014290649661778778,0.00010079847086706822
ILE  16,R ILE  16,0.0,0.0,0.0,-0.002323383084577137,0.0004677675332753441,3.299377788367549e-05,0.4721592039800992,0.16339551418897044,0.011525030958415169,-0.4637412935323379,0.1636447515588413,0.011542610807029823,0.0,0.0,0.0,0.006094527363184343,0.002802987017344385,0.00019770746039924307
GLY  17,R GLY  17,0.0,0.0,0.0,-0.0012189054726368198,0.0004135043732374001,2.9166349680135767e-05,1.0271641791044768,0.1273732631661817,0.008984217275186973,-1.0230099502487557,0.1265890436437712,0.008928902694986677,0.0,0.0,0.0,0.002935323383084609,0.0019033346019200622,0.00013425087169762861
ASN  18,R ASN  18,0.0,0.0,0.0,-0.0015024875621891102,0.0004999938119960512,3.5266844324784294e-05,1.9150597014925397,0.3472888548089769,0.024495867117606512,-1.911910447761195,0.3463141988407362,0.024427120186189616,0.0,0.0,0.0,0.001646766169154244,0.0017926333474694001,0.00012644260724794645
ALA  19,R ALA  19,0.0,0.0,0.0,-0.0012487562189054903,0.0004322922188304328,3.0491542132183157e-05,0.47667164179104476,0.1400924415551621,0.009881358946586049,-0.4699601990049752,0.13960116753834728,0.009846707149191492,0.0,0.0,0.0,0.005462686567164216,0.0021440304135431285,0.0001512282452460143
CYS  20,R CYS  20,0.0,0.0,0.0,-0.003253731343283599,0.00044643252286918173,3.1488922278247073e-05,1.1156965174129356,0.2662720757910591,0.018781384128479194,-1.0989999999999998,0.2616108537617869,0.018452606876190127,0.0,0.0,0.0,0.01344278606965178,0.007992406856648085,0.0005637409136494926
TRP  21,R TRP  21,0.0,0.0,0.0,-0.007835820895522424,0.000588370249087263,4.150043756953324e-05,0.9505771144278609,0.22082805556137167,0.015576010084879246,-0.9653582089552236,0.2195071844488316,0.015482843020044806,0.0,0.0,0.0,-0.022616915422885304,0.005143465393733023,0.00036279207657900065
GLU  22,R GLU  22,0.0,0.0,0.0,-0.002283582089552241,0.00045073638419529437,3.1792493250010765e-05,98.04511940298502,0.8329781227108577,0.058753746696022895,-98.00142786069657,0.8301527798099373,0.058554462373176755,0.0,0.0,0.0,0.04140796019900657,0.003877827816639271,0.000273520884952103
LEU  23,R LEU  23,0.0,0.0,0.0,-0.004388059701492564,0.0004873082900690696,3.437207659717683e-05,0.5453830845771146,0.20550759270436258,0.01449538795396766,-0.5242736318407957,0.20489536160005714,0.014452204501436248,0.0,0.0,0.0,0.01672139303482585,0.005512716195352288,0.00038883701998644284
TYR  24,R TYR  24,0.0,0.0,0.0,-0.0116666666666667,0.0007352755826365996,5.18623408660602e-05,1.4583880597014929,0.4014998356990748,0.028319614887828994,-1.4539452736318408,0.40228745445265734,0.028375169231309737,0.0,0.0,0.0,-0.007223880597014944,0.009738093986669248,0.0006868721900316133
CYS  25,R CYS  25,0.0,0.0,0.0,-0.00353731343283584,0.0004986057638355506,3.5168938956323323e-05,1.2096318407960196,0.3117738269726434,0.02199083019946112,-1.216427860696517,0.31042353673506434,0.021895588069539815,0.0,0.0,0.0,-0.010333333333333528,0.005198864527132445,0.0003666996301655655
LEU  26,R LEU  26,0.0,0.0,0.0,-0.005004975124378104,0.0005508700710712944,3.8855378953785195e-05,0.6845920398009946,0.1874729373141439,0.013223321442666523,-0.6721343283582092,0.18727309153109342,0.013209225407974274,0.0,0.0,0.0,0.007452736318408054,0.0036730841589776102,0.0002590793808214524
GLU  27,R GLU  27,0.0,0.0,0.0,-0.012313432835820894,0.0008956882101865859,6.31769752231343e-05,127.30049253731345,1.4134875612346895,0.09969972543875502,-127.17325373134327,1.4081599900316275,0.09932394753962959,0.0,0.0,0.0,0.11492537313432918,0.020177308642750705,0.0014231976190990014
HIP  28,R HIP  28,0.0,0.0,0.0,-0.015621890547263715,0.0023639747302654293,0.0001667419211993233,-126.78526368159206,2.3791046175435473,0.16780910116532882,126.72510945273629,2.384015235845229,0.16815546947435345,0.0,0.0,0.0,-0.07577611940298427,0.013354509062640909,0.0009419544419277683
GLY  29,R GLY  29,0.0,0.0,0.0,-0.002995024875621882,0.0005134752576095792,3.6217752180678104e-05,-0.21885074626865667,0.33677604884634754,0.02375435095799524,0.22296517412935335,0.3345289162420553,0.02359585044492619,0.0,0.0,0.0,0.0011194029850746983,0.0026906271147147686,0.00018978220392743317
ILE  30,R ILE  30,0.0,0.0,0.0,-0.004905472636815892,0.0005334762561894816,3.762851384679092e-05,-0.19769651741293534,0.3016534574571155,0.02127699437259646,0.19890049751243777,0.30149704428268503,0.021265961837911754,0.0,0.0,0.0,-0.0037014925373134847,0.0013458791948606737,9.493099895702763e-05
GLN  31,R GLN  31,0.0,0.0,0.0,-0.002233830845771148,0.00043486116185892555,3.067274140243694e-05,1.2294975124378111,0.8570861206162513,0.060454193758992664,-1.225288557213931,0.8550137622577513,0.06030802087072707,0.0,0.0,0.0,0.0019751243781091447,0.00230818963960767,0.00016280714428675082
PRO  32,R PRO  32,0.0,0.0,0.0,-0.0012388059701492753,0.00042635393603241307,3.007268795845198e-05,0.15939303482587058,0.2772967944104155,0.01955900782290296,-0.15969154228855711,0.27668948124738085,0.019516171255202993,0.0,0.0,0.0,-0.001537313432836025,0.001007361336343169,7.105379021751131e-05
ASP  33,R ASP  33,0.0,0.0,0.0,-0.001278606965174178,0.00044831364481864676,3.1621606390242125e-05,97.65495024875625,1.4326271270250601,0.10104972632072252,-97.61698507462684,1.4297085653639645,0.10084386685349585,0.0,0.0,0.0,0.03668656716417632,0.0031125278326757776,0.00021954078610157246
GLY  34,R GLY  34,0.0,0.0,0.0,-0.0011741293532338578,0.0003792206766201444,2.6748164169695008e-05,0.8435870646766168,0.1377637809265002,0.00971710789006113,-0.839124378109453,0.13706921464979602,0.009668116962241477,0.0,0.0,0.0,0.003288557213930298,0.0011871276459257951,8.37335280518298e-05
GLN  35,R GLN  35,0.0,0.0,0.0,-0.002507462686567166,0.0005194658851374627,3.6640298466981546e-05,1.0792388059701499,1.067476800258962,0.07529400810934235,-1.072601990049751,1.065453688801684,0.07515130882966391,0.0,0.0,0.0,0.004129353233831297,0.0026734709359513644,0.00018857210037986783
MET  36,R MET  36,0.0,0.0,0.0,-0.00841791044776117,0.0014877535276868724,0.00010493804282320991,0.7858955223880595,0.5830254886604125,0.041123447236043886,-0.7737960199004974,0.5817457029233055,0.04103317811015321,0.0,0.0,0.0,0.0036815920398009694,0.0030071406647924214,0.0002121073484181445
PRO  37,R PRO  37,0.0,0.0,0.0,-0.0033681592039801053,0.0007080075712326354,4.993900363636336e-05,0.31870646766169164,0.2380146916489745,0.01678826192645403,-0.31516915422885583,0.23672338590979555,0.016697180242267736,0.0,0.0,0.0,0.00016915422885606068,0.0018638332567718606,0.0001314646616355485
SER  38,R SER  38,0.0,0.0,0.0,-0.00660199004975124,0.0016362790028064803,0.00011541422209510299,0.40170646766169166,0.6836964270683515,0.048224227741084966,-0.3767363184079603,0.67678826331253,0.04773696343920476,0.0,0.0,0.0,0.0183681592039801,0.009304884561936802,0.0006563159531832477
ASP  39,R ASP  39,0.0,0.0,0.0,-0.007855721393034816,0.0022067466885108728,0.00015565191020516238,112.24354726368156,2.9013680833776343,0.20464672576024784,-112.13069154228857,2.8767452923382533,0.20290996798926486,0.0,0.0,0.0,0.10499999999999939,0.023237257782570377,0.001639029790151211
LYS  40,R LYS  40,0.0,0.0,0.0,-0.051049751243781076,0.01674501522137237,0.0011811023073880498,-142.51330348258702,5.311380605151596,0.3746359024000067,142.71228358208955,5.391823791186081,0.38030992725951884,-1.6656716417910535e-05,0.00023556154262811677,1.6615230135763046e-05,0.14791369154229186,0.10191059294475802,0.007188218994313526
THR  41,R THR  41,0.0,0.0,0.0,-0.046945273631840784,0.021073243275278215,0.0014863919756139177,2.836492537313432,0.7036204251445726,0.04962955821042873,-2.6305124378109443,0.6875108690914908,0.04849327773688177,0.0,0.0,0.0,0.15903482587064655,0.05414522374891803,0.003819109619098219
ILE  42,R ILE  42,0.0,0.0,0.0,-0.24723383084577122,0.16883213144042689,0.01190850037275677,4.32349751243781,1.3023203789378386,0.09185859697271129,-3.8149452736318437,0.9150694734737919,0.0645440241320775,-0.023433062686567183,0.03278321437704051,0.002312349653459809,0.23788534527363148,0.2476493192391005,0.017467836159566593
GLY  43,R GLY  43,0.0,0.0,0.0,-0.21083084577114436,0.17029027381796077,0.012011349806085887,2.191636815920398,1.219822469930391,0.08603964312912081,-1.8165373134328358,1.1197549038194057,0.07898142122451841,-0.03373551044776119,0.04719022782481507,0.0033285420307601747,0.13053314626865675,0.12077163759039503,0.008518574509444862
GLY  44,R GLY  44,0.0,0.0,0.0,-0.45276616915422874,0.3339792647803682,0.023557081020051066,4.357447761194029,2.1896490208103696,0.15444593370976667,-3.1694925373134297,1.584631542525333,0.11177129112714916,-0.06927492537313432,0.05152404819185135,0.003634226150340949,0.6659141293532339,0.5689184613953463,0.04012841425262267
GLY  45,R GLY  45,0.0,0.0,0.0,-0.9871044776119406,0.6483177956903591,0.04572881148733052,-1.4299900497512432,3.1610515631630594,0.2229633861580033,2.33760696517413,2.502613664547793,0.17652075764766065,-0.27973461492537316,0.15172763480872148,0.010702042201692614,-0.359222177114428,0.5356442536237757,0.03778143259533812
ASP  46,R ASP  46,0.0,0.0,0.0,-0.5282089552238807,0.16607468834490868,0.011714005332916439,151.79523383084572,3.204795612122181,0.2260488534733253,-150.96532835820906,3.1909388926359927,0.22507147583934878,-0.07460181492537311,0.048574343923863846,0.0034261700529905105,0.22709470248756297,0.20926011554281654,0.014760070507218935
ASP  47,R ASP  47,0.0,0.0,0.0,-1.2384925373134321,0.19703173266165433,0.013897546881792126,181.14424875621904,3.8105971676213652,0.2687788005984922,-178.81849751243792,3.201891630141448,0.2258440223774611,-0.18512149253731344,0.03667002613684386,0.0025865042169043026,0.9021372139303491,1.1797280995715953,0.08321160429380206
SER  48,R SER  48,0.0,0.0,0.0,-0.13270149253731342,0.02154367189611267,0.0015195734521419168,-2.189776119402985,0.5287915300151723,0.037298078739936215,2.4037611940298516,0.5549720648131283,0.03914471128399339,-6.1002985074626846e-05,0.0006110432766680591,4.3099669629768805e-05,0.08122257910447768,0.060203015738757915,0.004246393321279908
PHE  49,R PHE  49,0.0,0.0,0.0,-0.04537810945273634,0.004042844967446578,0.00028516029733844414,-1.1717164179104473,0.253276271746792,0.01786473078776107,1.1126019900497512,0.2606194511246195,0.018382678725822457,0.0,0.0,0.0,-0.10449253731343283,0.033294422971794024,0.002348407527569672
ASN  50,R ASN  50,0.0,0.0,0.0,-0.06206467661691542,0.008562953646037173,0.000603984181303272,-1.0548656716417915,1.6914663298865789,0.11930683601579319,1.3398557213930347,1.686562025763024,0.11896091307455453,0.0,0.0,0.0,0.22292537313432645,0.043863757895346876,0.0030939109326565896
THR  51,R THR  51,0.0,0.0,0.0,-0.11661194029850747,0.017080688135450287,0.0012047788492187835,-2.383223880597016,0.6430904508596971,0.045360103011441666,2.7548407960198995,0.6656580214492748,0.04695189670903547,0.0,0.0,0.0,0.2550049751243781,0.07340777525429763,0.005177785244555214
PHE  52,R PHE  52,0.0,0.0,0.0,-0.0309950248756219,0.0023825600020903194,0.00016805282519944594,-1.2364577114427853,0.21761445082233036,0.015349339883500726,1.2013880597014932,0.21814320153247865,0.015386635083029248,0.0,0.0,0.0,-0.06606467661691558,0.0319466407738938,0.0022533423011275528
PHE  53,R PHE  53,0.0,0.0,0.0,-0.01517412935323386,0.0011261378383787299,7.943163871529159e-05,2.0821940298507458,0.2514044276320835,0.017732701083773034,-2.072885572139302,0.2629564438911576,0.01854751748603955,0.0,0.0,0.0,-0.005865671641791196,0.02019228131115669,0.001424253709700788
SER  54,R SER  54,0.0,0.0,0.0,-0.006855721393034856,0.0006940253927351811,4.895277680603018e-05,-0.12717412935323374,0.9552876332373839,0.06738079439879252,0.12161194029850747,0.9624299411896042,0.06788457395891359,0.0,0.0,0.0,-0.012417910447761206,0.01115715318867497,0.000786964908709467
GLU  55,R GLU  55,0.0,0.0,0.0,-0.009338308457711433,0.0011174665395629793,7.882001245494263e-05,123.8236417910448,1.9846604258676057,0.13998715303537743,-123.64046268656716,1.9677021474653718,0.1387910083030249,0.0,0.0,0.0,0.17384079601989785,0.01826326349248949,0.0012881912835697852
THR  56,R THR  56,0.0,0.0,0.0,-0.0030049751243781033,0.00048353499760468206,3.410592906746603e-05,1.741009950248756,0.31336075867140833,0.02210276373110021,-1.7320995024875616,0.3123742812585456,0.022033182979269584,0.0,0.0,0.0,0.005905472636815838,0.0018651077091321453,0.00013155455457404324
GLY  57,R GLY  57,0.0,0.0,0.0,-0.0013532338308457712,0.00047797457211842695,3.371372689356218e-05,0.3125820895522388,0.32145492395813025,0.022673682131002626,-0.31061691542288544,0.3202749246749736,0.02259045139889354,0.0,0.0,0.0,0.0006119402985072959,0.0015090627437567641,0.00010644107903643809
ALA  58,R ALA  58,0.0,0.0,0.0,-0.0013681592039801033,0.0004823048874983891,3.401916379041632e-05,-0.33198009950248747,0.21936720300269133,0.015472969490111146,0.33249253731343276,0.21888760193902448,0.015439141039349293,0.0,0.0,0.0,-0.000855721393034747,0.0009484628055555621,6.689940817035618e-05
GLY  59,R GLY  59,0.0,0.0,0.0,-0.0017313432835821005,0.00045434627091863703,3.204711502741636e-05,0.1008009950248756,0.35191155350676845,0.024821927143598765,-0.09418905472636821,0.3502945797703975,0.02470787461000799,0.0,0.0,0.0,0.0048805970149253634,0.0020187360317686655,0.0001423906609583812
LYS  60,R LYS  60,0.0,0.0,0.0,-0.0030646766169154255,0.00034669156995394265,2.4453737892214797e-05,-98.49700497512443,1.3536927401712278,0.09548212394993881,98.46394527363186,1.3514409011999446,0.0953232914753374,0.0,0.0,0.0,-0.036124378109451016,0.003072823055218928,0.00021674022703078942
HIE  61,R HIE  61,0.0,0.0,0.0,-0.0089353233830846,0.0010793382991815565,7.61306537355987e-05,-1.6273781094527375,0.8191120640371173,0.05777571032654681,1.6292985074626871,0.8169147640903646,0.05762072473812997,0.0,0.0,0.0,-0.00701492537313428,0.013322063998252663,0.0009396659435355185
VAL  62,R VAL  62,0.0,0.0,0.0,-0.003895522388059685,0.00042791854289046745,3.0183046817239076e-05,1.7482587064676616,0.15030609808226125,0.010601774731913543,-1.7384577114427864,0.15054435042705577,0.010618579756600428,0.0,0.0,0.0,0.005905472636815999,0.0042876682944788455,0.0003024288033766567
PRO  63,R PRO  63,0.0,0.0,0.0,-0.004044776119402984,0.0003771918690750517,2.660506311895981e-05,-0.8631343283582091,0.1748834064069218,0.012335324399553978,0.8697363184079603,0.17371353763764452,0.012252808218800017,0.0,0.0,0.0,0.002557213930348176,0.004601314996878875,0.00032455173602329344
ARG  64,R ARG  64,0.0,0.0,0.0,-0.02424875621890553,0.0018142089665752804,0.00012796443408252323,-136.20560199004981,1.543306330133817,0.10885643538867103,136.32535820895524,1.5563875769203672,0.10977911539575679,0.0,0.0,0.0,0.09550746268656492,0.04159962200878037,0.0029342111005268086
ALA  65,R ALA  65,0.0,0.0,0.0,-0.00288557213930347,0.00034818762600842486,2.4559261550125572e-05,-0.020577114427860754,0.1792683729105663,0.012644616089457224,0.0208855721393035,0.17904098266438576,0.012628577218133978,0.0,0.0,0.0,-0.002577114427860691,0.0028028545562556757,0.00019769811731442378
VAL  66,R VAL  66,0.0,0.0,0.0,-0.002746268656716427,0.00043514566379444314,3.0692808621729e-05,0.8168358208955218,0.1484667505884646,0.010472037162834546,-0.8131343283582093,0.14830098098416875,0.010460344676471276,0.0,0.0,0.0,0.0009552238805967859,0.0021214341048733884,0.00014963442452053542
PHE  67,R PHE  67,0.0,0.0,0.0,-0.0023233830845771214,0.0004677675332752635,3.2993777883669805e-05,-0.0011940298507462299,0.14744465919980404,0.010399944394834692,-0.0024129353233830796,0.1473066778700654,0.010390211942234544,0.0,0.0,0.0,-0.005930348258706769,0.0013732064297171823,9.685851348698529e-05
VAL  68,R VAL  68,0.0,0.0,0.0,-0.0012537313432835838,0.00043514566379445236,3.069280862172965e-05,0.4286119402985075,0.11483948848778368,0.008100152973230218,-0.42746766169154227,0.11464941238490518,0.008086746038645735,0.0,0.0,0.0,-0.00010945273631810274,0.0009185540221171088,6.478980524295846e-05
ASP  69,R ASP  69,0.0,0.0,0.0,-0.0006815920398009863,0.00046585870291420626,3.285913937101086e-05,88.2391243781094,0.5999223162485164,0.04231525756216266,-88.21726865671643,0.5989566529392435,0.04224714492400354,0.0,0.0,0.0,0.02117412935323242,0.00124370148998882,8.772393934004206e-05
LEU  70,R LEU  70,0.0,0.0,0.0,-0.0006567164179104401,0.00047480518568915325,3.349017561127719e-05,-0.5006965174129356,0.11151272125993815,0.007865500905315927,0.49995522388059715,0.11131079247971512,0.007851257947331328,0.0,0.0,0.0,-0.001398009950248936,0.0008047100277472706,5.675986901089883e-05
GLU  71,R GLU  71,0.0,0.0,0.0,-0.00040298507462686823,0.0004904978126911965,3.4597048176996735e-05,81.42055721393035,0.6718645607701863,0.04738967223900137,-81.40656218905472,0.6711212844689564,0.047337245570956955,0.0,0.0,0.0,0.013592039800995446,0.001056953435862497,7.455174721522943e-05
PRO  72,R PRO  72,0.0,0.0,0.0,-0.0003482587064676609,0.0004764184923332968,3.360396948812541e-05,0.7499303482587064,0.1221287352937706,0.008614296800981634,-0.7493134328358209,0.12190831833088983,0.008598749787138753,0.0,0.0,0.0,0.0002686567164178455,0.000758016977301834,5.346639516862352e-05
THR  73,R THR  73,0.0,0.0,0.0,-0.000263681592039799,0.00044062865324347,3.1079548878696005e-05,-0.002980099502487192,0.16083562760302134,0.011344470480365725,0.003149253731343293,0.16064105908088108,0.011330746674958153,0.0,0.0,0.0,-9.452736318344406e-05,0.0007303103003675097,5.15121168580599e-05
VAL  74,R VAL  74,0.0,0.0,0.0,-0.0005621890547263803,0.0004961174472564438,3.49934266373292e-05,0.3422089552238806,0.11456726334451608,0.008080951692097191,-0.3408706467661688,0.11432824866090789,0.008064092896176303,0.0,0.0,0.0,0.0007761194029851291,0.0008549690085865457,6.030486419014922e-05
ILE  75,R ILE  75,0.0,0.0,0.0,-0.0007910447761193822,0.0004065623424440544,2.8676696581611587e-05,0.6519303482587062,0.11205855400969887,0.007904000979019504,-0.6508407960199003,0.11191954522933854,0.007894196055640203,0.0,0.0,0.0,0.00029850746268658733,0.0007126767991829703,5.026834558278467e-05
ASP  76,R ASP  76,0.0,0.0,0.0,-0.00039800995024877285,0.000489487517462661,3.45257874459797e-05,82.96242288557211,0.8792123766532615,0.06201485952809966,-82.94655721393033,0.8782225706190431,0.061945043993421024,0.0,0.0,0.0,0.015467661691541342,0.0012891429545182282,9.092913311844325e-05
GLU  77,R GLU  77,0.0,0.0,0.0,-0.00063184079601988,0.00048230488749837803,3.401916379041554e-05,84.81976119402984,1.102436971579413,0.0777599084663969,-84.80135323383085,1.1011424639760434,0.07766860094012366,0.0,0.0,0.0,0.01777611940298808,0.0014573972799156996,0.00010279687819527851
VAL  78,R VAL  78,0.0,0.0,0.0,-0.0009203980099502877,0.000270676030024596,1.909201510958591e-05,0.08087562189054731,0.15716777945318536,0.011085760419153537,-0.08001492537313437,0.1569118482952839,0.011067708427134797,0.0,0.0,0.0,-5.970149253728863e-05,0.0007098580269011485,5.0069524715676e-05
ARG  79,R ARG  79,0.0,0.0,0.0,-0.0007462686567164219,0.00043514566379442634,3.069280862172782e-05,-84.55766666666665,1.3568084600817452,0.09570188988785149,84.5394577114428,1.3551020447515225,0.09558152863065084,0.0,0.0,0.0,-0.018955223880600704,0.0018616274575389388,0.00013130907655370793
THR  80,R THR  80,0.0,0.0,0.0,-0.0004228855721393048,0.000494017575614187,3.484531311165604e-05,-0.6103830845771141,0.28618923133440716,0.020186231962766626,0.6095721393034824,0.2858330515408167,0.02016110897717998,0.0,0.0,0.0,-0.0012338308457708626,0.0007980384853646376,5.628929469383833e-05
GLY  81,R GLY  81,0.0,0.0,0.0,-0.00031343283582089415,0.00046388866471402945,3.2720183590253994e-05,-0.4773482587064677,0.2259828023867743,0.015939597892295123,0.4765820895522384,0.22562914687163593,0.015914652955582417,0.0,0.0,0.0,-0.001079601990049782,0.0008064613698688146,5.688339915962878e-05
THR  82,R THR  82,0.0,0.0,0.0,-0.0007960199004975096,0.0004029543628122676,2.8422209320072793e-05,-0.7091592039800994,0.4099467803432468,0.02891541642504569,0.7082935323383087,0.4093595026330521,0.02887399304922796,0.0,0.0,0.0,-0.0016616915422879989,0.000943675003281774,6.656170263601476e-05
TYR  83,R TYR  83,0.0,0.0,0.0,-0.002278606965174148,0.0004804538171346371,3.38885993538445e-05,0.387373134328358,0.41159702926784625,0.02903181600944985,-0.38758706467661685,0.4106504531332555,0.028965049676788854,0.0,0.0,0.0,-0.0024925373134327944,0.0013237944970794719,9.337326448127434e-05
ARG  84,R ARG  84,0.0,0.0,0.0,-0.0009800995024875636,0.00017162376428516994,1.2105406971569409e-05,-85.64887064676614,1.2682124895266607,0.08945281194647485,85.62995024875623,1.2665588305165418,0.08933617183318361,0.0,0.0,0.0,-0.019900497512435833,0.00183119724076242,0.00012916269455441352
GLN  85,R GLN  85,0.0,0.0,0.0,-0.0010049751243780994,0.0002731338752499507,1.92653781450022e-05,0.8320049751243781,0.6445988416386703,0.045466496693736695,-0.830477611940298,0.6435400003774754,0.045391811789589294,0.0,0.0,0.0,0.0005223880597012296,0.0012738261667674968,8.984877020954175e-05
LEU  86,R LEU  86,0.0,0.0,0.0,-0.00229353233830846,0.0004553801759800596,3.21200410676452e-05,0.4170049751243782,0.1892542972562961,0.01334896888521284,-0.4137810945273634,0.18882309455047563,0.013318554191403157,0.0,0.0,0.0,0.0009303482587067551,0.0011611987193331575,8.190464258222615e-05
PHE  87,R PHE  87,0.0,0.0,0.0,-0.002208955223880632,0.0004065623424440375,2.8676696581610394e-05,-1.0536517412935322,0.15299490483322592,0.010791428537281936,1.050049751243781,0.1526045111662722,0.010763892291137458,0.0,0.0,0.0,-0.005810945273631908,0.0011259400061736469,7.941768470743848e-05
HIE  88,R HIE  88,0.0,0.0,0.0,-0.0014427860696517548,0.0004967157800735925,3.503562978026922e-05,0.967044776119403,0.2749443235996638,0.01939307732562306,-0.9653283582089554,0.2744827820711591,0.019360522696256315,0.0,0.0,0.0,0.00027363184079559426,0.000924918306884222,6.523870727881435e-05
PRO  89,R PRO  89,0.0,0.0,0.0,-0.0007064676616915485,0.0004553801759800598,3.212004106764521e-05,0.29763681592039803,0.16594752043977748,0.011705035600480217,-0.2974029850746269,0.16563717403990308,0.011683145453225326,0.0,0.0,0.0,-0.00047263681592078565,0.0007920610512412785,5.586767899853884e-05
GLU  90,R GLU  90,0.0,0.0,0.0,-0.0010547263681592032,0.000267641346394281,1.8877965030169855e-05,92.98480099502491,1.135202154038569,0.08007098624643418,-92.9536467661691,1.1331251328861147,0.07992448447004126,0.0,0.0,0.0,0.030099502487562952,0.002141754930038629,0.00015106774501462858
GLN  91,R GLN  91,0.0,0.0,0.0,-0.0021144278606965274,0.0003621945218547532,2.554723180782514e-05,-0.731348258706467,0.3014513122234607,0.02126273614716395,0.7349203980099498,0.300565476400438,0.021200254105749994,0.0,0.0,0.0,0.0014577114427863842,0.0015927237336892327,0.00011234207028316379
LEU  92,R LEU  92,0.0,0.0,0.0,-0.0011243781094527423,0.00033001241695079423,2.3277281147514247e-05,-0.4509402985074626,0.2262407171739291,0.015957789798733597,0.4500099502487561,0.22582247661773797,0.01592828938446523,0.0,0.0,0.0,-0.0020547263681593157,0.0008475836592655678,5.978394181363562e-05
ILE  93,R ILE  93,0.0,0.0,0.0,-0.0011094527363183896,0.000312206397805737,2.2021341393528208e-05,0.08059701492537316,0.12737909804184908,0.00898462883558408,-0.08039303482587067,0.12718525584642337,0.008970956261312888,0.0,0.0,0.0,-0.0009054726368155687,0.0007025326610186766,4.955283324469983e-05
THR  94,R THR  94,0.0,0.0,0.0,-0.00047263681592038683,0.000499250694698579,3.521442887200022e-05,-0.35018407960199005,0.18854649833687787,0.013299044598740728,0.3499203980099502,0.1882690559933246,0.013279475324672847,0.0,0.0,0.0,-0.0007363184079601246,0.0008610559166809285,6.073420158399994e-05
GLY  95,R GLY  95,0.0,0.0,0.0,-0.00021393034825869893,0.00041007822955212245,2.8924688137364544e-05,-0.05499502487562188,0.11733633663808554,0.008276267062858226,0.05496019900497514,0.11727417553206912,0.008271882556497665,0.0,0.0,0.0,-0.0002487562189055601,0.0006966950732909914,4.914108155360856e-05
LYS  96,R LYS  96,0.0,0.0,0.0,-0.00020895522388059528,0.00040656234244406346,2.8676696581612227e-05,-76.82711940298513,1.7716206610972338,0.12496048662694453,76.81724875621892,1.770230169650881,0.12486240892238716,0.0,0.0,0.0,-0.010079601990050228,0.001533581585180493,0.00010817050476685402
GLU  97,R GLU  97,0.0,0.0,0.0,-0.0003184079601990106,0.0004658587029142222,3.285913937101198e-05,76.5969303482587,0.7840871328922876,0.05530524216367132,-76.58743781094525,0.7834088652267713,0.055257400851246266,0.0,0.0,0.0,0.009174129353236488,0.0010388126417515899,7.327219425579725e-05
ASP  98,R ASP  98,0.0,0.0,0.0,-0.00022388059701492557,0.00041684298638116284,2.9401837294535858e-05,77.9150447761194,0.5697702801353896,0.04018849691400224,-77.90468159203981,0.5692594719294881,0.04015246728114452,0.0,0.0,0.0,0.010139303482584999,0.0008583783811436499,6.054534278874743e-05
ALA  99,R ALA  99,0.0,0.0,0.0,-0.00028855721393033416,0.00045309154507569826,3.1958613490174224e-05,-0.7013134328358209,0.11912573844829714,0.008402481735042445,0.70071144278607,0.11907511036678915,0.008398910705509346,0.0,0.0,0.0,-0.0008905472636815657,0.0006968016477616487,4.914859873717262e-05
ALA 100,R ALA 100,0.0,0.0,0.0,-0.000263681592039825,0.00044062865324351336,3.107954887869907e-05,-0.6327164179104479,0.09496097223525524,0.006698030544380736,0.6324278606965178,0.09496925933588166,0.006698615071390238,0.0,0.0,0.0,-0.0005522388059701724,0.000765231706649636,5.3975282940131364e-05
ASN 101,R ASN 101,0.0,0.0,0.0,-0.00044776119402989753,0.0004972636193719224,3.507427138499642e-05,-0.8106815920398013,0.18362854055110298,0.012952158602423332,0.810641791044776,0.18352710983545067,0.012945004231363456,0.0,0.0,0.0,-0.0004875621890548273,0.0008292504122004914,5.849081426945521e-05
ASN 102,R ASN 102,0.0,0.0,0.0,-0.00038308457711443204,0.00048613864677835754,3.428957632045462e-05,1.423681592039801,0.1278525974553099,0.009018026909123702,-1.4214676616915425,0.12770854644396737,0.009007866334192656,0.0,0.0,0.0,0.0018308457711425923,0.0007925296617612323,5.59007322361183e-05
TYR 103,R TYR 103,0.0,0.0,0.0,-0.0014228855721393058,0.0004940175756141432,3.484531311165295e-05,0.7504129353233829,0.2043763566464102,0.014415596714569873,-0.7513184079601989,0.204662780788915,0.014435799515889055,0.0,0.0,0.0,-0.0023283582089552177,0.000936619193417557,6.606402418060904e-05
ALA 104,R ALA 104,0.0,0.0,0.0,-0.00047761194029849463,0.0004994985233039113,3.523190935402577e-05,0.7434875621890549,0.0935780786855281,0.006600488754130818,-0.7425671641791045,0.09346932194944672,0.0065928176454318095,0.0,0.0,0.0,0.00044278606965172566,0.0007904656974912624,5.575515142120709e-05
ARG 105,R ARG 105,0.0,0.0,0.0,-0.0005771144278607301,0.0004940175756142138,3.484531311165792e-05,-77.87287064676613,0.6041216091094053,0.04261145284307608,77.86312437810945,0.6036224887375802,0.04257624760647083,0.0,0.0,0.0,-0.010323383084578471,0.0009303615610835679,6.56226448273656e-05
GLY 106,R GLY 106,0.0,0.0,0.0,-0.00037313432835821427,0.0004836373655528319,3.4113149545809225e-05,0.37371144278606966,0.12917559616731789,0.009111344043253842,-0.37194029850746263,0.12908428508008757,0.009104903455748123,0.0,0.0,0.0,0.0013980099502485914,0.0008108689644529598,5.719428691126968e-05
HIP 107,R HIP 107,0.0,0.0,0.0,-0.00146268656716423,0.0004986057638354895,3.5168938956319014e-05,-93.17774129353235,0.8586160174429983,0.06056210436093886,93.15163681592034,0.8570626526117524,0.06045253845358404,0.0,0.0,0.0,-0.02756716417910517,0.002004153998986481,0.0001413621236690592
TYR 108,R TYR 108,0.0,0.0,0.0,-0.00087562189054726,0.00033001241695078377,2.3277281147513508e-05,0.6957711442786068,0.3123162980267261,0.022029093157433864,-0.6952736318407958,0.311978647297211,0.022005277111258367,0.0,0.0,0.0,-0.00037810945273609916,0.0007305136255912414,5.152645831357516e-05
THR 109,R THR 109,0.0,0.0,0.0,-0.000333333333333348,0.0004714045207910524,3.325031120358923e-05,0.4461194029850749,0.13762833241099198,0.009707554088402301,-0.44560696517412923,0.1374308681977086,0.009693626036689463,0.0,0.0,0.0,0.00017910447761220006,0.0007246623465083027,5.111374090874357e-05
ILE 110,R ILE 110,0.0,0.0,0.0,-0.0005124378109452896,0.0004998452769196728,3.525636746829182e-05,0.09520398009950244,0.09500145683135182,0.006700886107617389,-0.09455223880597012,0.09492169334837053,0.006695260025314742,0.0,0.0,0.0,0.00013930348258710235,0.0007534316268618227,5.3142969485619795e-05
GLY 111,R GLY 111,0.0,0.0,0.0,-0.0003582089552238831,0.0004794739822151976,3.381948712737531e-05,0.41218407960198994,0.1208074449341427,0.008521100164737658,-0.41117910447761197,0.12064518827505925,0.00850965546242482,0.0,0.0,0.0,0.0006467661691541117,0.000765942978827865,5.402545221139098e-05
LYS 112,R LYS 112,0.0,0.0,0.0,-0.0006169154228855517,0.000486138646778336,3.42895763204531e-05,-82.75824378109454,1.04621387294079,0.07379423685292308,82.7431592039801,1.0450008186475723,0.07370867460017112,0.0,0.0,0.0,-0.01570149253731317,0.001564674639519572,0.00011036363972302626
GLU 113,R GLU 113,0.0,0.0,0.0,-0.0004925373134328263,0.0004999443052072806,3.526335238514283e-05,83.10884079601989,1.0728847543171989,0.07567545577791655,-83.09306467661692,1.0715240463397218,0.07557947883727882,0.0,0.0,0.0,0.01528358208955409,0.0015941994058923609,0.00011244615617505588
ILE 114,R ILE 114,0.0,0.0,0.0,-0.0009004975124377697,0.0002993355016217027,2.111349837397023e-05,0.5089850746268653,0.10850386780881294,0.00765327274626471,-0.5073631840796021,0.10828524353747794,0.0076378521791340675,0.0,0.0,0.0,0.0007213930348257271,0.0006479896579169266,4.57056664333417e-05
ILE 115,R ILE 115,0.0,0.0,0.0,-0.0015373134328358006,0.0004986057638355553,3.5168938956323655e-05,1.0770348258706466,0.10617245794913195,0.00748882777393516,-1.074199004975124,0.10599103594409733,0.007476031252348015,0.0,0.0,0.0,0.0012985074626863159,0.0009090193508900738,6.411728138809423e-05
ASP 116,R ASP 116,0.0,0.0,0.0,-0.0010298507462686711,0.00024250860909362287,1.7105238423215347e-05,96.7983880597014,2.4389319187211176,0.17202899362475393,-96.76134825870648,2.4339045096913843,0.1716743875329289,0.0,0.0,0.0,0.036009950248755085,0.005021337604746496,0.00035417784652538555
LEU 117,R LEU 117,0.0,0.0,0.0,-0.001099502487562194,0.0002993355016217191,2.111349837397139e-05,1.2035522388059698,0.15135533134261925,0.010675781939934197,-1.2003383084577108,0.15110720709136516,0.01065828060465317,0.0,0.0,0.0,0.0021144278606966094,0.0007066428204132928,4.984274153564708e-05
VAL 118,R VAL 118,0.0,0.0,0.0,-0.001776119402985059,0.00041684298638116653,2.940183729453612e-05,1.0500049751243783,0.12304133098059544,0.008678666337656972,-1.043990049751244,0.12271477223169833,0.008655632659471486,0.0,0.0,0.0,0.004238805970149356,0.0013281066338997633,9.367741916139184e-05
LEU 119,R LEU 119,0.0,0.0,0.0,-0.003184079601990023,0.0004471527098233247,3.1539720349317404e-05,1.4758805970149254,0.11644290840174162,0.00821324949389928,-1.4711243781094518,0.11598425632028077,0.008180898670412995,0.0,0.0,0.0,0.0015721393034826305,0.0011785900592905932,8.313133312151453e-05
ASP 120,R ASP 120,0.0,0.0,0.0,-0.001830845771144267,0.0003748880842544372,2.6442566666649607e-05,104.72091542288557,1.3080093712317893,0.09225986755003043,-104.66445273631842,1.304358075474103,0.09200232500454172,0.0,0.0,0.0,0.05463184079602447,0.003800206998095908,0.0002680459345462113
ARG 121,R ARG 121,0.0,0.0,0.0,-0.003139303482587141,0.00041188501563823557,2.9052129001827963e-05,-102.12940796019902,1.2895651365946001,0.09095891154610956,102.08968159203981,1.287712595829308,0.09082824339540975,0.0,0.0,0.0,-0.04286567164178871,0.003031651549247299,0.00021383621290725096
ILE 122,R ILE 122,0.0,0.0,0.0,-0.005726368159203981,0.0005551668153059944,3.915844792462633e-05,1.4530447761194034,0.17244669804533622,0.01216345224355694,-1.436089552238806,0.17058588516991122,0.012032200623195516,0.0,0.0,0.0,0.011228855721393156,0.004877337498952609,0.0003440208621948963
ARG 123,R ARG 123,0.0,0.0,0.0,-0.010154228855721426,0.0012383163531227454,8.734410107211363e-05,-126.34169651741294,2.4438991707228053,0.17237935656697947,126.25621890547256,2.4412120392860546,0.17218982092916468,0.0,0.0,0.0,-0.09563184079602037,0.008629682727349196,0.0006086908877986427
LYS 124,R LYS 124,0.0,0.0,0.0,-0.004109452736318389,0.00044381901986393165,3.1304579989568434e-05,-104.5719303482587,1.6312983642966203,0.11506291494139237,104.53389054726367,1.6291130840918264,0.11490877716020496,0.0,0.0,0.0,-0.042149253731344385,0.003950894091178537,0.0002786745825934422
LEU 125,R LEU 125,0.0,0.0,0.0,-0.007681592039801019,0.0007040108637335624,4.9657097625129324e-05,1.7400547263681583,0.2092423717590569,0.014758818957210576,-1.7057761194029846,0.20875729111554253,0.014724604006686503,0.0,0.0,0.0,0.026597014925373086,0.00981377806176349,0.000692210533087417
ALA 126,R ALA 126,0.0,0.0,0.0,-0.010233830845771138,0.0010603903117144954,7.479416574667518e-05,2.2882935323383085,0.17668872032056704,0.012462661424977798,-2.2436517412935326,0.17204441781396534,0.012135077583802539,0.0,0.0,0.0,0.03440796019900501,0.009933747511403145,0.0007006725256214469
ASP 127,R ASP 127,0.0,0.0,0.0,-0.010169154228855717,0.0013608761375619803,9.598880173559255e-05,127.998487562189,2.7384107169727616,0.1931525993636938,-127.82246268656719,2.7176520008753196,0.19168839242467542,0.0,0.0,0.0,0.1658557213930325,0.02239167577209618,0.0015793870337575233
GLN 128,R GLN 128,0.0,0.0,0.0,-0.014527363184079585,0.001389547874654917,9.801115014134788e-05,0.7444975124378104,1.1421859949275943,0.08056358840172698,-0.633597014925373,1.1335856823789598,0.07995696912660769,0.0,0.0,0.0,0.0963731343283585,0.018286962830906507,0.0012898629060149045
CYS 129,R CYS 129,0.0,0.0,0.0,-0.03482587064676612,0.0040315333383089055,0.0002843624365363966,-1.2917462686567165,0.533975636519612,0.037663737419441276,1.5633432835820886,0.534034197357649,0.037667867982478315,0.0,0.0,0.0,0.23677114427860743,0.05780252334163901,0.004077075642458937
THR 130,R THR 130,0.0,0.0,0.0,-0.2103880597014926,0.04104358388137285,0.002894991194985097,3.33242288557214,1.0000334199756955,0.07053691884919372,-2.959945273631842,1.0412655675089084,0.07344521029869239,-0.0004347582089552218,0.0019835023029268622,0.00013990546534148955,0.1616547940298507,0.1436539832204221,0.010132570726514937
GLY 131,R GLY 131,0.0,0.0,0.0,-0.18988557213930346,0.04186238816743044,0.0029527451963267917,2.1592338308457717,0.8456616297842195,0.05964837230681363,-2.044840796019898,0.7849901507937262,0.055368936135453475,-0.003778388059701497,0.007294608112181572,0.0005145219851333838,-0.07927092537313435,0.11289819698950543,0.007963224828488805
LEU 132,R LEU 132,0.0,0.0,0.0,-0.12322885572139303,0.02403578102199709,0.0016953532767602947,3.213636815920398,0.7779087173794444,0.05486945033417765,-2.881890547263681,0.7629314360280417,0.05381303436030838,-0.0002681552238805969,0.0036276471180257406,0.0002558744990581535,0.20824925771144284,0.08543961559995537,0.006026445828407242
GLN 133,R GLN 133,0.0,0.0,0.0,-0.7928258706467665,0.34453330540702404,0.02430150564861159,-2.114000000000001,2.1328987072813326,0.15044307522513597,3.3981194029850736,1.9865536686131202,0.1401206920824079,-0.21886506268656702,0.1142759448203261,0.00806040366771161,0.27242846965174145,0.6189490607106322,0.043657300641204176
GLY 134,R GLY 134,0.0,0.0,0.0,-0.0308009950248756,0.003019043867782913,0.00021294693562254633,0.514905472636816,0.32312705019398363,0.022791624821964757,-0.5035771144278609,0.34492087963414675,0.02432884302680367,0.0,0.0,0.0,-0.019472636815920402,0.037506755577398666,0.002645522561159818
PHE 135,R PHE 135,0.0,0.0,0.0,-0.028457711442786023,0.0024514089230032034,0.00017290905365169575,1.69681592039801,0.35929069280402487,0.025342411498811737,-1.728980099502488,0.3591328827393391,0.02533128043508529,0.0,0.0,0.0,-0.06062189054726346,0.02349460228912884,0.0016571814720978413
SER 136,R SER 136,0.0,0.0,0.0,-0.009880597014925378,0.0008015356168416933,5.653596332938056e-05,-1.1693681592039802,0.5722528698450238,0.04036360529076886,1.200731343283582,0.5724551362748432,0.04037787206471971,0.0,0.0,0.0,0.0214825870646766,0.01135369601528909,0.0008008279708175396
VAL 137,R VAL 137,0.0,0.0,0.0,-0.006786069651741275,0.0006221491999427607,4.388302105895607e-05,0.07268159203980099,0.1988468199905419,0.014025573270775261,-0.058059701492537315,0.20046611459894775,0.014139789506057513,0.0,0.0,0.0,0.007835820895522129,0.007495133442518468,0.0005286659513955565
PHE 138,R PHE 138,0.0,0.0,0.0,-0.006174129353233823,0.00047266300006031705,3.33390774871117e-05,-0.3807014925373135,0.15762434228682587,0.01111796387846077,0.3663830845771144,0.15709137155601877,0.011080371021625195,0.0,0.0,0.0,-0.02049253731343288,0.004598420021743291,0.000324347540221303
HIP 139,R HIP 139,0.0,0.0,0.0,-0.003721393034825863,0.00044831364481865316,3.162160639024258e-05,-102.96099004975119,0.792322193061772,0.055886098522359075,102.92858706467655,0.7909650467067527,0.05579037279919994,0.0,0.0,0.0,-0.03612437810945498,0.004044460954719431,0.0002852742802922631
SER 140,R SER 140,0.0,0.0,0.0,-0.0011393034825870464,0.00034626293813544597,2.4423504534815385e-05,1.4236069651741288,0.23843509239375904,0.016817914708677776,-1.4225522388059704,0.2390396592908635,0.01686055756971436,0.0,0.0,0.0,-8.457711442796168e-05,0.0016892433895470016,0.00011915004189350959
PHE 141,R PHE 141,0.0,0.0,0.0,-0.003144278606965186,0.0004279763814449241,3.0187126434320435e-05,-0.1373482587064677,0.10463049463428739,0.00738006606754112,0.1279751243781094,0.1039182819885519,0.007329830460818262,0.0,0.0,0.0,-0.012517412935323631,0.0026823442026565596,0.00018919797235675316
GLY 142,R GLY 142,0.0,0.0,0.0,-0.00037313432835822864,0.00048363736555285077,3.411314954581055e-05,-0.3543233830845769,0.11194228212725699,0.007895799792766703,0.3536069651741294,0.11174914048549761,0.007882176631741233,0.0,0.0,0.0,-0.0010895522388059099,0.0007410764649299846,5.2271503555435286e-05
GLY 143,R GLY 143,0.0,0.0,0.0,-0.00045273631840796446,0.0004977611318718754,3.510936321106409e-05,0.7799502487562185,0.1460957823632042,0.0103048019585318,-0.7782537313432836,0.14580826467750885,0.010284522024623098,0.0,0.0,0.0,0.0012437810945273445,0.0009116567564782878,6.4303309634983e-05
GLY 144,R GLY 144,0.0,0.0,0.0,-0.00031343283582090076,0.00046388866471403926,3.2720183590254685e-05,0.88192039800995,0.09223350009159022,0.006505649492489678,-0.8801343283582093,0.09231843477159823,0.0065116403229074785,0.0,0.0,0.0,0.0014726368159203595,0.0008525627228864123,6.013513788323999e-05
THR 145,R THR 145,0.0,0.0,0.0,-0.0008159203980099244,0.00038754909640099005,2.733560560763996e-05,0.6345920398009949,0.10567971294283557,0.007454072220942423,-0.6294079601990051,0.10521819421728439,0.007421519199972006,0.0,0.0,0.0,0.004368159203979923,0.0014260480459580337,0.00010058567372202199
GLY 146,R GLY 146,0.0,0.0,0.0,-0.0007412935323382953,0.0004379240016848746,3.088877746676797e-05,1.1363532338308457,0.0700385792905995,0.0049401404843589175,-1.1330547263681585,0.06994747133613516,0.00493371422473379,0.0,0.0,0.0,0.002557213930348541,0.0013957861954781142,9.845116736564402e-05
SER 147,R SER 147,0.0,0.0,0.0,-0.0010746268656716504,0.0002810835202353313,1.982610286880925e-05,1.1581144278606956,0.12636483483699743,0.0089130882250972,-1.1553432835820894,0.12621744077340016,0.00890269184944101,0.0,0.0,0.0,0.0016965174129354185,0.0011118707336303286,7.842531473676356e-05
GLY 148,R GLY 148,0.0,0.0,0.0,-0.0006169154228855583,0.0004861386467783401,3.4289576320453386e-05,1.1115422885572144,0.0976962978809176,0.0068909655395920895,-1.1097164179104475,0.09761689856106386,0.00688536514337599,0.0,0.0,0.0,0.0012089552238805608,0.001005516823614694,7.092368832086878e-05
PHE 149,R PHE 149,0.0,0.0,0.0,-0.001860696517412938,0.00034626293813539826,2.442350453481202e-05,0.8152636815920402,0.11419201392460393,0.008054483638778339,-0.8126567164179102,0.1141019731022898,0.008048132648851581,0.0,0.0,0.0,0.0007462686567163579,0.0011242680349413132,7.929975294958166e-05
THR 150,R THR 150,0.0,0.0,0.0,-0.00243781094527358,0.0004961174472564626,3.499342663733052e-05,1.1847114427860703,0.20163455519617782,0.014222204951322256,-1.170363184079602,0.2007739563045009,0.014161502985796548,0.0,0.0,0.0,0.011910447761194388,0.0032494837398627714,0.00022920091097160077
SER 151,R SER 151,0.0,0.0,0.0,-0.0018507462686567124,0.0003700368951599529,2.6100390170700054e-05,1.989810945273632,0.32546787459384785,0.022956733844758662,-1.9841343283582091,0.3251637733025125,0.022935284193496632,0.0,0.0,0.0,0.0038258706467661965,0.0017828724553998136,0.00012575412700513127
LEU 152,R LEU 152,0.0,0.0,0.0,-0.002109452736318412,0.00032775460879598745,2.3118027639169973e-05,1.3877412935323379,0.15126163533658113,0.010669173133225953,-1.382542288557214,0.15120280424870758,0.010665023508235172,0.0,0.0,0.0,0.0030895522388058178,0.001335299656497968,9.41847758568334e-05
LEU 153,R LEU 153,0.0,0.0,0.0,-0.0036019900497512316,0.0005094099795490615,3.5931009574954875e-05,1.144845771144278,0.1265938037142211,0.008929238444468978,-1.1286119402985075,0.1263613969671858,0.008912845736457247,0.0,0.0,0.0,0.0126318407960196,0.0034329079233902803,0.00024213865534095788
MET 154,R MET 154,0.0,0.0,0.0,-0.009920398009950248,0.0008886413357916165,6.267992702713451e-05,2.519298507462688,0.3009463356861803,0.02122711784849573,-2.5079253731343285,0.3015284932502578,0.021268180077051828,0.0,0.0,0.0,0.0014527363184081957,0.007115186265807884,0.0005018665438604902
GLU 155,R GLU 155,0.0,0.0,0.0,-0.005457711442786053,0.0005980505114512971,4.2183230631416484e-05,109.28073631840795,1.531277831139061,0.10800801048553996,-109.20960199004979,1.525448577945752,0.10759684666717695,0.0,0.0,0.0,0.06567661691542327,0.007314532695581599,0.0005159273568882855
ARG 156,R ARG 156,0.0,0.0,0.0,-0.004706467661691527,0.0005539617245241659,3.9073447374658894e-05,-104.3204676616916,2.6152998021088982,0.1844690249573371,104.27798009950247,2.6098487326973387,0.18408453616621867,0.0,0.0,0.0,-0.047194029850748054,0.006530994924633589,0.00046066086372850587
LEU 157,R LEU 157,0.0,0.0,0.0,-0.009457711442786055,0.000946032688168413,6.672800090585145e-05,1.4213233830845775,0.29517450762344527,0.02082000448654175,-1.3818059701492538,0.29164596742045934,0.020571120450286057,0.0,0.0,0.0,0.030059701492537515,0.00751624561663588,0.0005301550893410524
SER 158,R SER 158,0.0,0.0,0.0,-0.01128358208955223,0.0011650717333104375,8.217782392512951e-05,3.151721393034826,0.3253704386974319,0.02294986124652224,-3.1160298507462674,0.3234383977187803,0.022813585583127134,0.0,0.0,0.0,0.024407960199004885,0.015739253976593436,0.0011101613789275188
VAL 159,R VAL 159,0.0,0.0,0.0,-0.008074626865671636,0.0010740739318219168,7.57593338918596e-05,1.9179751243781096,0.44594881170913125,0.031454803923638724,-1.8980298507462687,0.4416870068773307,0.031154199388263176,0.0,0.0,0.0,0.01187064676616916,0.004722465002633262,0.0003330969985653035
ASP 160,R ASP 160,0.0,0.0,0.0,-0.008109452736318423,0.0008798237040757915,6.205797923983323e-05,119.6976218905473,2.2893287022134468,0.1614767963365509,-119.54295522388063,2.273586277267629,0.16036641129469936,0.0,0.0,0.0,0.1465572139303464,0.016275854600727464,0.0011480102686975114
TYR 161,R TYR 161,0.0,0.0,0.0,-0.028636815920398004,0.0030177646187985684,0.0002128567043562764,2.9183432835820895,0.7297489151559602,0.05147251979828247,-2.831417910447761,0.7268953981682817,0.051271248228578765,0.0,0.0,0.0,0.05828855721393005,0.01727150237923096,0.0012182378482481907
GLY 162,R GLY 162,0.0,0.0,0.0,-0.02625373134328359,0.004333176251358415,0.00030563868716382536,-1.3580845771144276,0.6419418905607136,0.04527908981429794,1.4738656716417906,0.6570610631154166,0.04634551402198488,0.0,0.0,0.0,0.08952736318407942,0.03210818927345981,0.002264737053719295
LYS 163,R LYS 163,0.0,0.0,0.0,-0.6436467661691546,0.6656568443498798,0.046951813682845706,-202.77345273631843,15.329752780375383,1.0812773915833933,202.81747761194026,14.60351902696415,1.0300528121776786,-0.47667890149253733,0.14690602805586847,0.010361952283240706,-1.0763007920397976,1.4159530889902334,0.09987363035807008
LYS 164,R LYS 164,0.0,0.0,0.0,-0.19665671641791047,0.07072331743505145,0.004988438189178951,-168.051552238806,5.824063679235255,0.41079777826298847,168.84460696517408,6.128067472298823,0.4322405525271657,-0.022021504477611937,0.0445151115945211,0.0031398538802651713,0.5743765054726349,0.38091017990845066,0.02686733254343356
SER 165,R SER 165,0.0,0.0,0.0,-0.11771144278606964,0.01990965460962565,0.0014043187592158385,-1.7810248756218894,0.6451292009732396,0.045503905356883506,1.9645572139303475,0.6827518345798067,0.04815760132402816,-0.0031883820895522406,0.0074091093142647025,0.0005225982772233713,0.06263251343283585,0.08903215567007432,0.006279844067232716
LYS 166,R LYS 166,0.0,0.0,0.0,-0.06621890547263685,0.013789167310625225,0.0009726128708890201,-137.43603980099502,3.4324781901404653,0.24210834429458333,137.62324378109463,3.4667126004312667,0.24452305341559544,0.0,0.0,0.0,0.12098507462686785,0.05667700908942945,0.003997687988120699
LEU 167,R LEU 167,0.0,0.0,0.0,-0.054601990049751234,0.008568181101201387,0.0006043528975614895,-0.7773184079601985,0.268335811198572,0.018926948800677332,0.8134726368159203,0.27538972926127764,0.01942449381869285,0.0,0.0,0.0,-0.018447761194029983,0.022239056394463275,0.0015686220928666796
GLU 168,R GLU 168,0.0,0.0,0.0,-0.01315920398009955,0.0009694473797344534,6.837954591013024e-05,113.9698407960199,1.0060357720562567,0.07096029212168008,-113.93040298507464,1.0056562827353144,0.07093352500880089,0.0,0.0,0.0,0.02627860696517206,0.016567725925370137,0.0011685972846206664
PHE 169,R PHE 169,0.0,0.0,0.0,-0.006835820895522355,0.0005444522993156463,3.840270423664245e-05,0.03840298507462681,0.13367846546992088,0.00942895195539137,-0.04124378109452736,0.13311464132452544,0.009389182866484382,0.0,0.0,0.0,-0.009676616915423045,0.006470745533454236,0.00045641119933585516
SER 170,R SER 170,0.0,0.0,0.0,-0.0026019900497512402,0.0004894875174626614,3.4525787445979725e-05,0.3388706467661691,0.19337791521684042,0.01363982647020741,-0.33948258706467693,0.19342308161840374,0.01364301226254009,0.0,0.0,0.0,-0.003213930348258788,0.003656794259164132,0.0002579303798798311
ILE 171,R ILE 171,0.0,0.0,0.0,-0.0020845771144279075,0.00029559106024900435,2.0849385843363e-05,-6.467661691545332e-05,0.17540903383311982,0.012372399299618359,0.0009950248756218777,0.17562240412592448,0.012387449279676783,0.0,0.0,0.0,-0.001154228855721584,0.001985292822083581,0.0001400317588252198
TYR 172,R TYR 172,0.0,0.0,0.0,-0.002850746268656712,0.00037003689515992716,2.6100390170698238e-05,-0.7109651741293527,0.17729718643988093,0.012505579315943453,0.7079502487562195,0.17734119099161777,0.012508683157707994,0.0,0.0,0.0,-0.005865671641791166,0.0013296712164749828,9.378777630739983e-05
PRO 173,R PRO 173,0.0,0.0,0.0,-0.0011144278606965272,0.00031833021438895567,2.2453282111457757e-05,0.5994875621890549,0.13286667500877622,0.00937169267111495,-0.601990049751244,0.13253228237354603,0.009348106433191446,0.0,0.0,0.0,-0.0036169154228855474,0.0009606757767689117,6.776084474055053e-05
ALA 174,R ALA 174,0.0,0.0,0.0,-0.000487562189054729,0.0004998452769196609,3.525636746829098e-05,-0.05146268656716413,0.1835034665600313,0.012943336563297297,0.05134328358208952,0.1833115950038347,0.012929802987200173,0.0,0.0,0.0,-0.000606965174129547,0.0008637251519382237,6.0922474922642775e-05
PRO 175,R PRO 175,0.0,0.0,0.0,-0.0006318407960198867,0.0004823048874983838,3.4019163790415944e-05,-0.2620696517412935,0.19099148251274467,0.01347150048566986,0.26122885572139304,0.19082037440155655,0.01345943145006342,0.0,0.0,0.0,-0.0014726368159202535,0.0008167996718400391,5.761260675671133e-05
GLN 176,R GLN 176,0.0,0.0,0.0,-0.0005074626865671563,0.0004999443052072824,3.526335238514296e-05,0.038437810945273626,0.48573752444085894,0.03426128333223686,-0.038626865671641794,0.4854383719995557,0.03424018274594219,0.0,0.0,0.0,-0.0006965174129346016,0.00077423549899609,5.461036148589862e-05
VAL 177,R VAL 177,0.0,0.0,0.0,-0.0003482587064677007,0.00047641849233335116,3.3603969488129245e-05,0.6395621890547261,0.0920600461800411,0.006493414996883208,-0.6389601990049749,0.0919792233080855,0.006487714191043711,0.0,0.0,0.0,0.0002537313432834878,0.0007728595912093298,5.4513312433376925e-05
SER 178,R SER 178,0.0,0.0,0.0,-0.0002786069651741224,0.0004483136448186481,3.1621606390242226e-05,-0.9838407960199012,0.22144568986450144,0.015619574649670892,0.9831393034825873,0.2212039433975784,0.015602523168611545,0.0,0.0,0.0,-0.000980099502487578,0.0008039714791912728,5.670777581229165e-05
THR 179,R THR 179,0.0,0.0,0.0,-0.00034825870646766366,0.0004764184923333008,3.3603969488125695e-05,-0.21910945273631863,0.23802800529282364,0.016789200998486038,0.21894029850746263,0.23783475265414863,0.016775570008341786,0.0,0.0,0.0,-0.0005174129353235868,0.0008170723575330431,5.763184052251811e-05
ALA 180,R ALA 180,0.0,0.0,0.0,-0.00028358208955222306,0.0004507363841952437,3.1792493250007194e-05,-0.36733830845771126,0.12567606220782113,0.00886450594966591,0.3672686567164176,0.125468822167129,0.008849888364252656,0.0,0.0,0.0,-0.000353233830845772,0.0007050648253952129,4.9731438348862154e-05
VAL 181,R VAL 181,0.0,0.0,0.0,-0.0003383084577114591,0.0004731340667848482,3.3372303972004196e-05,0.3414129353233833,0.09790569953701071,0.00690573559359997,-0.34087064676616907,0.09778076393189034,0.00689692331546634,0.0,0.0,0.0,0.00020398009950247119,0.0008364721461861208,5.900019611002128e-05
VAL 182,R VAL 182,0.0,0.0,0.0,-0.00045273631840794457,0.0004977611318718533,3.510936321106253e-05,0.5733283582089556,0.06679568343212598,0.004711404246712887,-0.5724726368159204,0.06670183523258882,0.004704784705102911,0.0,0.0,0.0,0.00040298507462680915,0.0007991233036920384,5.6365811878961846e-05
GLU 183,R GLU 183,0.0,0.0,0.0,-0.0007910447761194048,0.0004065623424440664,2.8676696581612434e-05,85.0402835820896,0.648642642588121,0.045751724420846684,-85.0245870646766,0.6478537268368698,0.045696078594204,0.0,0.0,0.0,0.014905472636815402,0.0011701171011238684,8.253369673188927e-05
PRO 184,R PRO 184,0.0,0.0,0.0,-0.0008308457711442865,0.0003748880842544191,2.6442566666648333e-05,1.0219900497512442,0.12147509582612726,0.008568192627696198,-1.0223631840796026,0.12110347714630458,0.008541980667037789,0.0,0.0,0.0,-0.0012039800995025626,0.0009584315958804578,6.760255242546406e-05
TYR 185,R TYR 185,0.0,0.0,0.0,-0.0009452736318408068,0.00022744536220223536,1.6042758907671765e-05,1.1891044776119408,0.08255650276691713,0.005823086728726323,-1.187865671641792,0.08254814283943102,0.0058224970649062005,0.0,0.0,0.0,0.0002935323383086419,0.000821603795157887,5.795146348874014e-05
ASN 186,R ASN 186,0.0,0.0,0.0,-0.0009104477611940621,0.00028553920104044023,2.0140382360964143e-05,0.7064726368159205,0.16004122757867084,0.011288437822924366,-0.7036766169154229,0.15991994234833323,0.011279883022375663,0.0,0.0,0.0,0.0018855721393042139,0.0010935545201667212,7.713338865019499e-05
SER 187,R SER 187,0.0,0.0,0.0,-0.0013034825870647474,0.00045976179312030564,3.2429096511669544e-05,1.2488457711442784,0.08524119186504917,0.006012450097257404,-1.2426965174129354,0.08510884127687686,0.0060031148065450395,0.0,0.0,0.0,0.0048457711442785704,0.0021209906929932957,0.00014960314865797113
ILE 188,R ILE 188,0.0,0.0,0.0,-0.002203980099502439,0.00040295436281228533,2.8422209320074044e-05,1.221004975124379,0.11958454190159062,0.008434843235474578,-1.21955223880597,0.11922301735873561,0.008409343260341772,0.0,0.0,0.0,-0.0007512437810945087,0.002038878568280656,0.00014381140594048165
LEU 189,R LEU 189,0.0,0.0,0.0,-0.00168656716417908,0.00046388866471405564,3.272018359025584e-05,1.0751492537313436,0.10993008909980768,0.007753870639749443,-1.0727064676616915,0.1099307715577546,0.0077539187766215295,0.0,0.0,0.0,0.0007562189054726916,0.001405488046408863,9.913548316761576e-05
THR 190,R THR 190,0.0,0.0,0.0,-0.0025820895522388034,0.0004932152728913131,3.4788723040838986e-05,0.8460298507462676,0.1460928591240643,0.010304595769140657,-0.8305721393034827,0.14564096117521255,0.01027272134543685,0.0,0.0,0.0,0.01287562189054725,0.004551469363784961,0.0003210358961460446
THR 191,R THR 191,0.0,0.0,0.0,-0.004631840796019892,0.0005025121909140157,3.5444477077669994e-05,0.7305970149253727,0.21490472675846137,0.015158210684637071,-0.7200497512437815,0.21565629904052805,0.01521122250605273,0.0,0.0,0.0,0.005915422885571815,0.005210762966381776,0.000367538881361573
HID 192,R HID 192,0.0,0.0,0.0,-0.004348258706467603,0.0005165032186366285,3.6431328084220094e-05,0.3611890547263682,0.21599593252021115,0.015235178404642056,-0.3507661691542291,0.2154943178938334,0.015199797236885446,0.0,0.0,0.0,0.0060746268656716425,0.002243709389814618,0.00015825905813665115
THR 193,R THR 193,0.0,0.0,0.0,-0.0046019900497512155,0.0005094099795490765,3.5931009574955926e-05,1.8172089552238813,0.3138277661161836,0.02213570389647477,-1.8021442786069652,0.3140830356976269,0.022153709224488075,0.0,0.0,0.0,0.010462686567163919,0.004904039430164493,0.00034590427120642235
THR 194,R THR 194,0.0,0.0,0.0,-0.008159203980099493,0.0006943462963735331,4.897541160347265e-05,0.9007114427860698,0.13848302630838955,0.00976783954774535,-0.8618706467661692,0.13929489525770544,0.009825104368150518,0.0,0.0,0.0,0.03068159203980066,0.008849100325450642,0.0006241674118849505
LEU 195,R LEU 195,0.0,0.0,0.0,-0.022532338308457727,0.0019291425685333448,0.000136071225308119,1.7931840796019898,0.18105239874087833,0.012770451569256132,-1.7576915422885575,0.1756659663096723,0.012390521919209158,0.0,0.0,0.0,0.012960199004974773,0.012171183975414371,0.0008584891256866951
GLU 196,R GLU 196,0.0,0.0,0.0,-0.024134328358208987,0.002610134414800453,0.00018410468662811476,113.2776467661691,1.3655740577054634,0.09632016747327851,-113.08260696517412,1.349956896217695,0.09521861783452319,0.0,0.0,0.0,0.17090547263681524,0.021071213531787744,0.0014862488085466857
HID 197,R HID 197,0.0,0.0,0.0,-0.031905472636816,0.004543435470119687,0.00032046922897853707,2.901527363184081,0.31888434325884907,0.022492367348357755,-2.7654427860696513,0.30967363330509345,0.021842693959875085,0.0,0.0,0.0,0.10417910447761215,0.02161139742590705,0.0015243504426941334
SER 198,R SER 198,0.0,0.0,0.0,-0.03829353233830844,0.005130962296660355,0.0003619101761085146,-0.353860696517413,0.4296093452775017,0.030302306822336863,0.47029353233830845,0.4228787017879133,0.029827563834608023,0.0,0.0,0.0,0.07813930348258707,0.024016174017529073,0.001693970305296131
ASP 199,R ASP 199,0.0,0.0,0.0,-0.6145671641791046,0.20588664397087486,0.014522124168869669,140.76868159203974,2.539034254082904,0.17908966796321826,-139.02729850746266,2.737476257279495,0.1930866876589096,-0.10937928358208952,0.03927779678999321,0.0027704421766406636,1.0174366368159231,0.4753485549427841,0.03352850192336128
CYS 200,R CYS 200,0.0,0.0,0.0,-0.0758507462686567,0.012682012644557305,0.0008945202019101802,1.2044726368159213,0.8109197962301323,0.05719787230838717,-1.0958308457711443,0.8315782939381208,0.05865501038724263,0.0,0.0,0.0,0.03279104477611913,0.04836188334422025,0.003411184239151072
ALA 201,R ALA 201,0.0,0.0,0.0,-0.013000000000000043,0.001424728306123148,0.00010049258645136093,0.16518905472636816,0.5736356203678673,0.040461136992680245,-0.135910447761194,0.5763782546886281,0.04065458750208544,0.0,0.0,0.0,0.01627860696517411,0.012593609294970852,0.0008882847104043783
PHE 202,R PHE 202,0.0,0.0,0.0,-0.018437810945273653,0.004644299258881729,0.00032758361209875644,-1.0221293532338305,0.4446078300831237,0.03136021837255359,0.9706169154228853,0.4224630190915398,0.02979824383786049,0.0,0.0,0.0,-0.06995024875621862,0.03492048554764614,0.0024631011384685744
MET 203,R MET 203,0.0,0.0,0.0,-0.00638308457711447,0.0006209545194575807,4.3798754794698724e-05,0.8354825870646762,0.3623227869394858,0.025556278929343527,-0.8266019900497509,0.3653038955656556,0.025766550119330243,0.0,0.0,0.0,0.0024975124378107797,0.006900951248950579,0.0004867555708701209
VAL 204,R VAL 204,0.0,0.0,0.0,-0.0031044776119402966,0.0003785674105422648,2.6702086333292857e-05,-0.11789552238805953,0.13027935553058037,0.00918919722603785,0.12027860696517415,0.13092876035694645,0.009235002710757322,0.0,0.0,0.0,-0.0007213930348256807,0.004012665278411566,0.000283031586203562
ASP 205,R ASP 205,0.0,0.0,0.0,-0.0016169154228855486,0.00048613864677832,3.428957632045197e-05,91.76550248756223,0.72626447716042,0.05122674649189393,-91.74458208955228,0.7254776943792708,0.051171251113362265,0.0,0.0,0.0,0.01930348258706734,0.00224216442403878,0.00015815008465298725
ASN 206,R ASN 206,0.0,0.0,0.0,-0.0011194029850746007,0.0003242621042149145,2.2871685359707383e-05,1.3312139303482589,0.22401303490186442,0.015800661206320923,-1.3280099502487563,0.22378899065593733,0.01578485834365862,0.0,0.0,0.0,0.002084577114427704,0.0010499044947208755,7.405455324216064e-05
GLU 207,R GLU 207,0.0,0.0,0.0,-0.0009800995024875486,0.00019850683923640898,1.4001592877334865e-05,84.82467164179107,1.0569361906377792,0.07455053083086452,-84.80820398009945,1.0558602364904988,0.0744746388767996,0.0,0.0,0.0,0.015487562189056562,0.0014697935440213885,0.0001036712432492758
ALA 208,R ALA 208,0.0,0.0,0.0,-0.0010149253731342519,0.00021107665110047503,1.4888199046383504e-05,-0.459089552238806,0.14835268566352447,0.010463991643361571,0.4628258706467662,0.14831174149083026,0.010461103664091089,0.0,0.0,0.0,0.0027213930348259255,0.0012466831814765375,8.79342516419125e-05
ILE 209,R ILE 209,0.0,0.0,0.0,-0.0018407960199005443,0.00036586619524076356,2.5806211680393852e-05,-0.16030845771144284,0.09967531557728981,0.0070305546851763615,0.16097014925373127,0.09922580462240077,0.0069988486270452215,0.0,0.0,0.0,-0.001179104477611985,0.001718428413686564,0.00012120859477606637
TYR 210,R TYR 210,0.0,0.0,0.0,-0.0011094527363184647,0.0003122063978056587,2.2021341393522685e-05,-0.19135323383084582,0.22812656782420968,0.016090807447567548,0.19039800995024866,0.2277016045014991,0.016060832845910086,0.0,0.0,0.0,-0.0020646766169155157,0.0010078280769739744,7.108671156327948e-05
ASP 211,R ASP 211,0.0,0.0,0.0,-0.0009104477611940555,0.0002855392010404406,2.0140382360964166e-05,84.86865671641785,0.7773004545170114,0.05482654677984697,-84.85156218905469,0.7762185588586045,0.054750235743899596,0.0,0.0,0.0,0.01618407960199104,0.0013274541802368212,9.363139862832113e-05
ILE 212,R ILE 212,0.0,0.0,0.0,-0.001945273631840774,0.0003025431999106144,2.133975196647833e-05,-0.47282089552238793,0.10896276127407922,0.007685640595651883,0.4765124378109453,0.10882557633298465,0.007675964315975595,0.0,0.0,0.0,0.0017462686567169083,0.0014143185717336044,9.975834039996923e-05
CYS 213,R CYS 213,0.0,0.0,0.0,-0.0008009950248756685,0.00039925179398487485,2.8161050251091174e-05,0.21410945273631818,0.16488288610268598,0.011629942084264214,-0.2147363184079601,0.16454216633394853,0.011605909564752683,0.0,0.0,0.0,-0.0014278606965175142,0.001077134534988505,7.597521219440319e-05
ARG 214,R ARG 214,0.0,0.0,0.0,-0.0009303482587064591,0.00025455918020827524,1.795522017364658e-05,-81.04468656716423,0.7171333939608461,0.050582689541607974,81.03135820895521,0.7162843532237643,0.050522802825449374,0.0,0.0,0.0,-0.014258706467661478,0.0010569534358638947,7.455174721532802e-05
ARG 215,R ARG 215,0.0,0.0,0.0,-0.0022089552238805884,0.0004065623424440552,2.8676696581611645e-05,-94.37431840796022,0.8923920106106555,0.06294447923114656,94.34670646766169,0.8911087388664247,0.06285396422127172,0.0,0.0,0.0,-0.0298208955223882,0.002381053154263435,0.00016794654034860005
ASN 216,R ASN 216,0.0,0.0,0.0,-0.0015870646766169107,0.0004923613937805752,3.472849505211576e-05,-0.37526368159204015,0.4228617208374745,0.02982636609071351,0.37996019900497513,0.4221754703545846,0.029777961713764785,0.0,0.0,0.0,0.0031094527363188674,0.001579709715447293,0.0001114241322119982
LEU 217,R LEU 217,0.0,0.0,0.0,-0.0013432835820894977,0.0004748051856891242,3.349017561127514e-05,-0.407870646766169,0.08007231298983418,0.005647865491903703,0.4067562189054728,0.07984434654535855,0.005631785978686327,0.0,0.0,0.0,-0.002457711442786051,0.0008862985449409613,6.251467930159618e-05
ASP 218,R ASP 218,0.0,0.0,0.0,-0.0006019900497512512,0.0004894875174626462,3.4525787445978654e-05,82.8497711442786,0.6033338699035674,0.04255589000354831,-82.83498009950247,0.6026655876607073,0.04250875300853257,0.0,0.0,0.0,0.014189054726366482,0.0010762379668035696,7.591197315054693e-05
ILE 219,R ILE 219,0.0,0.0,0.0,-0.0006965174129353229,0.0004597617931203142,3.242909651167015e-05,0.3629751243781093,0.06912498146687292,0.0048757002623965665,-0.36248258706467673,0.0690441559288963,0.0048699992685104455,0.0,0.0,0.0,-0.00020398009950228614,0.0007874539105850413,5.5542716352186755e-05
GLU 220,R GLU 220,0.0,0.0,0.0,-0.00043283582089553494,0.0004954684379909942,3.494764905332555e-05,78.55761194029853,0.6256226976793025,0.04412802269897252,-78.54709950248754,0.6250063243911586,0.04408454707932006,0.0,0.0,0.0,0.010079601990048955,0.0009376756702011818,6.613854230736764e-05
ARG 221,R ARG 221,0.0,0.0,0.0,-0.00047761194029851865,0.0004994985233039367,3.523190935402756e-05,-76.70802985074629,0.5002768080552877,0.035286805327753065,76.69893034825871,0.4998442594535081,0.03525629570176196,0.0,0.0,0.0,-0.00957711442786146,0.0008669002546918373,6.114642940335897e-05
PRO 222,R PRO 222,0.0,0.0,0.0,-0.0005373134328357949,0.0004986057638354989,3.516893895631968e-05,-0.7138308457711444,0.1523745426165185,0.010747671560302046,0.7128059701492533,0.15220213439896904,0.010735510822263396,0.0,0.0,0.0,-0.0015621890547264834,0.0007837676476178507,5.5282707409905777e-05
THR 223,R THR 223,0.0,0.0,0.0,-0.0003532338308457902,0.0004779745721184518,3.3713726893563936e-05,1.3159054726368158,0.16217951487373014,0.011439260979825987,-1.3141890547263682,0.1620114057762416,0.011427403478336038,0.0,0.0,0.0,0.0013631840796021614,0.0006999913367946018,4.937358205470719e-05
TYR 224,R TYR 224,0.0,0.0,0.0,-0.0009104477611940842,0.00028553920104044874,2.0140382360964742e-05,1.3103731343283582,0.25351042855805267,0.017881246935785685,-1.308621890547264,0.2532232340978451,0.017860989800445055,0.0,0.0,0.0,0.0008407960199004591,0.0007494789985967668,5.28641725838322e-05
THR 225,R THR 225,0.0,0.0,0.0,-0.0006169154228855711,0.0004861386467783513,3.428957632045418e-05,0.9856517412935328,0.2819698973196955,0.019888623087854634,-0.9838258706467656,0.2815858158164558,0.019861532067410384,0.0,0.0,0.0,0.0012089552238808362,0.0008262601730792767,5.8279899064003444e-05
ASN 226,R ASN 226,0.0,0.0,0.0,-0.0007810945273632151,0.00041350437323743085,2.9166349680137932e-05,0.947199004975125,0.7935365329042737,0.055971751450766175,-0.9448358208955229,0.7924466037603984,0.05589487377644328,0.0,0.0,0.0,0.0015820895522393609,0.0013838002371936837,9.760574305286532e-05
LEU 227,R LEU 227,0.0,0.0,0.0,-0.0011044776119403822,0.00030587912734204517,2.1575050145336545e-05,1.2419452736318402,0.07750834967091379,0.0054670174632814265,-1.2362437810945266,0.07733139434201083,0.005454535996736975,0.0,0.0,0.0,0.0045970149253735165,0.001189418957932586,8.38951447396852e-05
ASN 228,R ASN 228,0.0,0.0,0.0,-0.0011542288557214173,0.00036116798831605266,2.547482571471972e-05,1.624228855721392,0.24531441367236076,0.017303144619072224,-1.620278606965175,0.2450177006298493,0.01728221609470187,0.0,0.0,0.0,0.0027960199004976065,0.0010804384956521497,7.62082556113103e-05
ARG 229,R ARG 229,0.0,0.0,0.0,-0.0020298507462686716,0.0003140245539911855,2.2149584242963437e-05,-93.95356218905481,0.9880872105594081,0.06969429820540302,93.92534825870648,0.9863487057121731,0.06957167352818841,0.0,0.0,0.0,-0.03024378109452825,0.00269055351937888,0.0001897770129126815
LEU 230,R LEU 230,0.0,0.0,0.0,-0.0021194029850746,0.00035361901778941355,2.4942362388198652e-05,1.6023034825870643,0.08622602738627475,0.006081915038981232,-1.5905174129353223,0.0862852549349034,0.006086092628157559,0.0,0.0,0.0,0.009666666666666877,0.0026018235727685224,0.00018351848502898318
ILE 231,R ILE 231,0.0,0.0,0.0,-0.0027462686567164434,0.0004681906609360702,3.302362300771966e-05,1.696502487562189,0.06981062688195568,0.0049240619611527845,-1.6865820895522385,0.06987995732279427,0.004928952153401889,0.0,0.0,0.0,0.0071741293532338315,0.0037316086141154585,0.00026320737760665184
GLY 232,R GLY 232,0.0,0.0,0.0,-0.0016218905472636781,0.00048491514153275203,3.420327691435783e-05,1.8200945273631841,0.1167711373896144,0.008236400981658655,-1.816830845771144,0.11706073281824238,0.008256827468254199,0.0,0.0,0.0,0.0016417910447763437,0.003563363157350454,0.0002513402580749195
GLN 233,R GLN 233,0.0,0.0,0.0,-0.0037313432835821645,0.0004757426104630178,3.355629645672145e-05,1.8908407960199005,0.3017528304324472,0.021284003601844965,-1.8680049751243784,0.3018315318304028,0.021289554770445956,0.0,0.0,0.0,0.019104477611940562,0.004043793826124279,0.0002852272246692827
ILE 234,R ILE 234,0.0,0.0,0.0,-0.0060995024875622195,0.0005372212930027704,3.7892668376539155e-05,2.136691542288557,0.10464678509138896,0.007381215107790813,-2.1073980099502494,0.10470385052348852,0.007385240193025663,0.0,0.0,0.0,0.023194029850746502,0.010943416848384983,0.0007718891096521466
VAL 235,R VAL 235,0.0,0.0,0.0,-0.006353233830845779,0.0006064348062066082,4.277461318618897e-05,2.210293532338308,0.1687552568791232,0.011903078059278111,-2.16628855721393,0.16819476485249993,0.011863543999907867,0.0,0.0,0.0,0.03765174129353265,0.012641560984786632,0.0008916669618228355
SER 236,R SER 236,0.0,0.0,0.0,-0.006019900497512392,0.0005274570459979728,3.7203951494839715e-05,2.844995024875623,0.20462115212177975,0.014432863256103266,-2.813462686567165,0.20725762047393462,0.014618825395457504,0.0,0.0,0.0,0.025512437810945292,0.013745414234028551,0.0009695267668132411
SER 237,R SER 237,0.0,0.0,0.0,-0.009547263681592023,0.000645693714742575,4.5543723088112764e-05,3.498676616915423,0.4386016902464715,0.03093657793235196,-3.442467661691543,0.4503011487617191,0.031761794109516905,0.0,0.0,0.0,0.046661691542288455,0.028300009231656046,0.001996128744030645
ILE 238,R ILE 238,0.0,0.0,0.0,-0.02269651741293531,0.0016060946766595623,0.00011328518388356553,3.010611940298508,0.1502643728499068,0.010598831660942354,-2.953164179104477,0.1448439816332451,0.010216506742851277,0.0,0.0,0.0,0.03475124378109459,0.0371986439990552,0.0026237900460618344
THR 239,R THR 239,0.0,0.0,0.0,-0.0228059701492537,0.0019102145380032948,0.00013473614497299817,2.854218905472637,0.39797811365208474,0.028071211767217292,-2.69812935323383,0.4050460365507305,0.028569744610195933,0.0,0.0,0.0,0.13328358208955216,0.039953009452143806,0.002818068005742677
ALA 240,R ALA 240,0.0,0.0,0.0,-0.019164179104477645,0.0015055157122931177,0.00010619089072721853,2.961039800995024,0.2135940689171528,0.015065764008411302,-2.8905522388059697,0.22380128114080036,0.015785725247620112,0.0,0.0,0.0,0.05132338308457704,0.030795261968345193,0.002172130301858931
SER 241,R SER 241,0.0,0.0,0.0,-0.03934825870646766,0.003998520802708008,0.00028203391181094966,2.521194029850747,0.8562136927926025,0.060392657444936285,-2.162731343283582,0.9043284787483542,0.06378641277812272,0.0,0.0,0.0,0.3191144278606965,0.08874829878992267,0.00625982234663809
LEU 242,R LEU 242,0.0,0.0,0.0,-0.1051940298507463,0.007784227207181364,0.0005490570533432595,3.1808656716417936,0.5424953922500946,0.03826467465470948,-3.076462686567162,0.5016014749305419,0.035380240125046425,0.0,0.0,0.0,-0.0007910447761193281,0.09030030671288346,0.00636929254506191
ARG 243,R ARG 243,0.0,0.0,0.0,-0.3256616915422885,0.058233147585682085,0.004107449534720757,-170.25839800995007,2.97732640104822,0.21000441239594206,172.01356716417905,3.1427012981626135,0.22166905826121247,-0.016506985074626862,0.020133571550064545,0.001420112642441343,1.413000477611942,0.2837691772969147,0.020015534512218006
PHE 244,R PHE 244,0.0,0.0,0.0,-0.13,0.02036898432391901,0.0014367173792368788,3.1277263681592027,0.49125348833594573,0.034650349427300234,-2.8447462686567184,0.4774587896556112,0.0336773464036738,-5.6632835820895435e-05,0.000623272557802658,4.3962256613107964e-05,0.15292346666666695,0.04486130306996961,0.003164272344210694
ASP 245,R ASP 245,0.0,0.0,0.0,-0.6437213930348259,0.3177114401372401,0.02240963714089238,163.18397512437815,3.6891289031514103,0.2602110898175087,-161.30040796019898,3.399875811713265,0.23980874982556444,-0.16872820298507465,0.061877029430241766,0.004364469143097449,1.0711175681592053,0.36570920265700885,0.025795138277326483
GLY 246,R GLY 246,0.0,0.0,0.0,-0.3052437810945274,0.0420709572793369,0.0029674565271954664,2.73579104477612,0.6472468568105565,0.045653273282958394,-1.7721641791044775,0.6748306792685403,0.04759888610689448,-0.015409791044776116,0.023762733886472806,0.0016760940167638144,0.6429732935323382,0.07886146734465431,0.005562459025172793
ALA 247,R ALA 247,0.0,0.0,0.0,-1.5856069651741307,0.2134827285153696,0.01505791066198473,5.118706467661695,0.6986050196929914,0.04927579878572612,-3.0677562189054726,0.7890195347029865,0.055653146962954265,-0.24331862686567163,0.033993559063119114,0.0023977207852601385,0.2220246567164179,0.26829578202147664,0.018924125360220267
LEU 248,R LEU 248,0.0,0.0,0.0,-3.8652089552238778,0.40948989760217364,0.028883190401207952,-6.376786069651741,0.4391531187370709,0.03097547269918234,6.6193333333333335,0.4096187929716641,0.028892281979585408,-0.6302494925373134,0.03877271278144791,0.0027348162975338918,-4.252911184079602,0.44702192161764537,0.03153049526056921
ASN 249,R ASN 249,0.0,0.0,0.0,-1.3693482587064667,0.2580383868034663,0.018200624485505013,-14.007900497512432,1.4912661254001915,0.10518580236294638,15.88904975124378,1.341675627736508,0.09463450219282787,-0.4137554149253733,0.05588612750260294,0.003941903502127562,0.09804558009950276,0.5110240665346601,0.03604485849284551
VAL 250,R VAL 250,0.0,0.0,0.0,-0.5033532338308458,0.047567073376882874,0.0033551226665608585,-6.844308457711445,0.6170653741688003,0.043524435636810875,7.126014925373139,0.5490986143985377,0.038730430034003956,-0.008519104477611937,0.006179055234586393,0.0004358369519863635,-0.2301658706467662,0.2200872323334504,0.015523756443285196
ASP 251,R ASP 251,0.0,0.0,0.0,-0.8267064676616914,0.1503102211926573,0.0106020655536977,183.34324378109463,2.6538694410572314,0.18718951753108268,-184.1411592039801,2.503343021464785,0.17657220251804032,-0.07361222686567166,0.03473815393029179,0.0024502404577752446,-1.6982341174129312,0.6127582815563799,0.043220636747684116
LEU 252,R LEU 252,0.0,0.0,0.0,-0.18445771144278597,0.020075465899473798,0.0014160141858512634,-0.9274676616915424,0.3603056057727233,0.025413997940106684,1.0999701492537313,0.3995385137687668,0.028181273905345985,0.0,0.0,0.0,-0.011955223880597124,0.09944899432729858,0.007014591215030666
THR 253,R THR 253,0.0,0.0,0.0,-1.2654577114427858,0.1938729117827497,0.013674740835970329,-1.0785223880597012,0.8753947173648686,0.06174558260390868,2.5952587064676607,0.9009386220673763,0.06354731072329105,-0.1710924179104478,0.04431644001745347,0.0031258406676771345,0.08018618905472619,0.31028556250442224,0.02188585611767133
GLU 254,R GLU 254,0.0,0.0,0.0,-3.1910995024875595,0.7784069073963577,0.05490458994860708,230.08146766169148,3.682158299362768,0.2597194213352881,-222.62183084577123,2.8433313394123427,0.2005531294687852,-0.3658872358208957,0.022719155183546644,0.0016024856504725773,3.902650077611938,1.57841011171934,0.11133246523281168
PHE 255,R PHE 255,0.0,0.0,0.0,-0.40581592039800995,0.03455172696252936,0.0024370909133363404,-0.20693034825870646,0.600497459718802,0.04235582505468822,-0.0010696517412934951,0.6985828904647804,0.04927423791031602,0.0,0.0,0.0,-0.6138159203980097,0.18158857040235143,0.0128082702023329
GLN 256,R GLN 256,0.0,0.0,0.0,-1.6600248756218892,0.2277423795015073,0.016063708892659328,-4.671203980099504,1.4608513544454649,0.10304050982792039,5.172353233830844,1.452634309595829,0.10246092417191997,-0.11764531343283581,0.02249743340402697,0.0015868466019601203,-1.2765209353233817,0.3273662498178668,0.023090634908910296
THR 257,R THR 257,0.0,0.0,0.0,-4.860333333333333,0.6644988036356279,0.046870131788767366,-7.126218905472636,1.7763400384441868,0.1252933658390701,9.064099502487561,1.5712208486630403,0.11082537371501017,-0.8557681432835819,0.03278142548283246,0.0023122234745911207,-3.7782208796019896,0.8134557151890253,0.057376742240369955
ASN 258,R ASN 258,0.0,0.0,0.0,-3.106920398009951,0.7547045770622075,0.05323275646992457,-7.467616915422881,1.4625948036670793,0.10316348325441417,6.000064676616917,1.430885013266284,0.10092684709051457,-0.4432580059701492,0.036685793471245794,0.0025876163589237207,-5.017730642786067,0.8220300163986548,0.05798152681709628
LEU 259,R LEU 259,0.0,0.0,0.0,-0.8310597014925369,0.13733188335916638,0.00968664418449924,-1.738557213930348,0.2743166234675651,0.01934880277199809,1.9365671641791047,0.2685386965757913,0.01894125923181168,-0.002228668656716418,0.0035116256981975566,0.00024769097907600355,-0.6352784199004978,0.13308162182605107,0.009386853850635707
VAL 260,R VAL 260,0.0,0.0,0.0,-2.1837064676616924,0.4774807212986651,0.033678893342501466,-1.9239203980099493,0.7173508156184815,0.050598025282908556,2.1537263681592025,0.4309611377375549,0.030397654910861785,-0.20213602388059695,0.027022841269563773,0.0019060442617529604,-2.1560365213930344,0.47276351590273813,0.033346167327989305
PRO 261,R PRO 261,0.0,0.0,0.0,-3.580199004975122,0.5292802398893581,0.03733254967665459,-0.6872189054726362,0.907707029598693,0.0640247173811469,1.5778407960199,0.42537416310137594,0.030003580104307582,-0.3528172298507461,0.027013106683633863,0.0019053576370021744,-3.042394344278604,0.5859850969726202,0.04133220191081133
TYR 262,R TYR 262,0.0,0.0,0.0,-4.093174129353235,0.6140915990851927,0.043314681715033665,-5.490000000000004,1.7486592618146894,0.12334091439515239,5.929154228855719,1.254370881975028,0.08847650022617692,-0.5048728119402985,0.04936130622359896,0.0034816780937869268,-4.1588927124378126,0.8149564000219163,0.05748259238713647
PRO 263,R PRO 263,0.0,0.0,0.0,-1.9873781094527356,0.24430619870315293,0.017232030618234848,0.27062189054726354,0.3727736649656843,0.026293427029108737,0.14851243781094528,0.36140689860974406,0.02549167714754359,-0.30668475223880604,0.025852932519710364,0.001823525260986589,-1.8749285333333336,0.2611480648685274,0.01841996426449726
ARG 264,R ARG 264,0.0,0.0,0.0,-0.16111442786069652,0.02470204214967251,0.001742347713302581,-108.16203980099505,1.1816788665642635,0.08334920078838608,108.39361194029851,1.1863990580848172,0.08368213742788963,-1.7767164179104737e-05,0.00025126564546999356,1.772291214481408e-05,0.07043994427859959,0.03966606380189861,0.002797828420103663
GLY 265,R GLY 265,0.0,0.0,0.0,-0.04080597014925371,0.006005566586839303,0.00042360000627739884,-1.4147064676616912,0.36369067060967947,0.025652762004321098,1.5717164179104475,0.3613550288769064,0.02548801853867831,0.0,0.0,0.0,0.11620398009950256,0.021023398101660623,0.0014828761681456297
HIE 266,R HIE 266,0.0,0.0,0.0,-0.17017910447761203,0.04761221634692792,0.0033583068061616697,1.231348258706468,1.725581689539237,0.12171314795223737,-1.162781094527363,1.7985399639239703,0.1268592278500254,0.0,0.0,0.0,-0.10161194029850737,0.0735976601450231,0.005191178692074313
PHE 267,R PHE 267,0.0,0.0,0.0,-0.02241791044776121,0.002427962643647255,0.00017125528061650433,-0.13022885572139303,0.4136457822789906,0.02917632390488863,0.1868407960199006,0.4115060732066217,0.0290254004635478,0.0,0.0,0.0,0.03419402985074652,0.015386792946976908,0.0010853006947274164
PRO 268,R PRO 268,0.0,0.0,0.0,-0.02820895522388059,0.0049921450142965665,0.00035211875995644424,-1.783661691542289,0.36374131775741697,0.025656334378682335,1.837845771144279,0.34800184578701365,0.024546157623657007,0.0,0.0,0.0,0.025975124378109515,0.02547917651592793,0.0017971625451197121
LEU 269,R LEU 269,0.0,0.0,0.0,-0.014761194029850733,0.0010474734193965211,7.38830784099751e-05,2.219373134328359,0.2630335186151124,0.018552953917903056,-2.2090049751243783,0.2718855937607753,0.019177331157427473,0.0,0.0,0.0,-0.004393034825870286,0.019646623176327666,0.0013857659523848647
ALA 270,R ALA 270,0.0,0.0,0.0,-0.006910447761193998,0.0005659846336076711,3.992147799585058e-05,-1.6457462686567157,0.09796857196593406,0.006910170272809916,1.6682935323383092,0.09998834960968561,0.007052634403412853,0.0,0.0,0.0,0.015636815920398065,0.009272676268748935,0.0006540441553438127
THR 271,R THR 271,0.0,0.0,0.0,-0.008278606965174146,0.0005571695078240762,3.9299706963380514e-05,1.2035771144278606,0.5177241195403804,0.03651744379420602,-1.1879104477611937,0.5196637948155408,0.036654257939358385,0.0,0.0,0.0,0.007388059701492148,0.016983124685873787,0.001197897254076101
TYR 272,R TYR 272,0.0,0.0,0.0,-0.010268656716417916,0.0006128497064970783,4.322708536579429e-05,-0.5492139303482585,0.13182190233530514,0.009298000088634779,0.5516915422885573,0.13244961260311658,0.009342275357177802,0.0,0.0,0.0,-0.007791044776119255,0.006876748581105951,0.00048504844630449187
ALA 273,R ALA 273,0.0,0.0,0.0,-0.005104477611940293,0.0004039972547396051,2.8495769244948973e-05,1.63273631840796,0.08720522557473973,0.006150982353910277,-1.617975124378109,0.08750598773037688,0.006172196480699763,0.0,0.0,0.0,0.009656716417910355,0.0059330063494374965,0.00041848200174369646
PRO 274,R PRO 274,0.0,0.0,0.0,-0.005383084577114416,0.00048613864677836307,3.4289576320455006e-05,0.5018258706467663,0.28914441386101125,0.02039467446668684,-0.5108656716417909,0.28871442080672566,0.02036434509511784,0.0,0.0,0.0,-0.014422885572139547,0.0037170139451577957,0.0002621779490302323
VAL 275,R VAL 275,0.0,0.0,0.0,-0.002930348258706488,0.0003384547532675595,2.387275763837767e-05,-0.7182786069651741,0.12253334195473735,0.008642835554427642,0.7187462686567161,0.12290958655116023,0.00866937380208538,0.0,0.0,0.0,-0.0024626865671641815,0.0019316300816685577,0.00013624668095655034
ILE 276,R ILE 276,0.0,0.0,0.0,-0.0026169154228855465,0.0004861386467783779,3.4289576320456056e-05,0.9309850746268656,0.09335299069532402,0.006584612271423531,-0.9289950248756227,0.09307801774953361,0.006565217175244233,0.0,0.0,0.0,-0.0006268656716418767,0.0016406146848496894,0.00011572003752719642
SER 277,R SER 277,0.0,0.0,0.0,-0.0009900497512437946,0.0001724869236155194,1.2166289536514352e-05,0.9692388059701486,0.16824512053444443,0.01186709581585718,-0.9683383084577112,0.16803640619250762,0.011852374241251986,0.0,0.0,0.0,-8.955223880605556e-05,0.0009260950482080612,6.532170821219132e-05
ALA 278,R ALA 278,0.0,0.0,0.0,-0.0008507462686567078,0.00035633839959143903,2.5134172791389084e-05,0.28145771144278603,0.13065395962963325,0.00921561976193281,-0.2816119402985073,0.1303476356750902,0.009194013336095869,0.0,0.0,0.0,-0.0010049751243781898,0.000788584678649774,5.5622474581887966e-05
GLU 279,R GLU 279,0.0,0.0,0.0,-0.0010199004975124382,0.00013965839649372573,9.850743768469128e-06,85.78200995024865,1.1706210155735872,0.08256924011667696,-85.76333333333322,1.169104672252708,0.08246228550532511,0.0,0.0,0.0,0.017656716417910338,0.0016591573609633552,0.00011702793705750244
LYS 280,R LYS 280,0.0,0.0,0.0,-0.0015024875621890163,0.0004999938119960949,3.526684432478738e-05,-86.70875124378111,0.6642071455118995,0.04684955981087723,86.68994527363182,0.663258211195105,0.046782627144868354,0.0,0.0,0.0,-0.020308457711445158,0.0014262563143004991,0.00010060036383825001
ALA 281,R ALA 281,0.0,0.0,0.0,-0.0013980099502487642,0.0004894875174626351,3.452578744597787e-05,0.3370298507462685,0.10916261594920351,0.007699737257542659,-0.33565174129353215,0.10882963137915234,0.007676250336879244,0.0,0.0,0.0,-1.9900497512444456e-05,0.0009248380199978301,6.52330442784816e-05
TYR 282,R TYR 282,0.0,0.0,0.0,-0.0019800995024875654,0.0003148117814836921,2.220511098901573e-05,0.034621890547263695,0.27166176716591783,0.019161543646687946,-0.03377114427860693,0.2712569184081077,0.019132987817047226,0.0,0.0,0.0,-0.001129353233830379,0.0008061850951019925,5.686391224007375e-05
HIE 283,R HIE 283,0.0,0.0,0.0,-0.0021094527363184194,0.00038369790019219375,2.7063963171471387e-05,0.39124378109452757,0.1662940369945118,0.011729476993750645,-0.38761691542288546,0.16598335801144062,0.011707563387885778,0.0,0.0,0.0,0.0015174129353235054,0.0008982820937943083,6.335993366620975e-05
GLU 284,R GLU 284,0.0,0.0,0.0,-0.003666666666666659,0.0005309648903265724,3.745137575666893e-05,94.26916417910445,1.0572507800206217,0.07457272025506288,-94.22207462686566,1.0539198801764613,0.07433777669486862,0.0,0.0,0.0,0.04342288557213949,0.004198468523419736,0.00029613713663144333
GLN 285,R GLN 285,0.0,0.0,0.0,-0.012333333333333333,0.001924788114806094,0.00013576408582352146,0.821597014925374,1.377278545116005,0.09714573836136828,-0.748701492537314,1.3768229527544935,0.09711360335388719,0.0,0.0,0.0,0.06056218905472638,0.010418953413511364,0.0007348963112055217
LEU 286,R LEU 286,0.0,0.0,0.0,-0.010263681592039806,0.0013327577282829714,9.400548206460589e-05,1.404094527363184,0.2363900479000113,0.016673668391887702,-1.360014925373134,0.23553976283578226,0.0166136939076593,0.0,0.0,0.0,0.03381592039801014,0.006866237628988826,0.0004843070609050605
SER 287,R SER 287,0.0,0.0,0.0,-0.019905472636815927,0.0033347290461805223,0.00023521365127997565,-0.045517412935323354,0.6225150807941868,0.043908828304404075,0.15153731343283575,0.6331759950025814,0.04466079121419765,0.0,0.0,0.0,0.08611442786069645,0.024722375725010088,0.00174378193312449
VAL 288,R VAL 288,0.0,0.0,0.0,-0.06628358208955223,0.008582301533181215,0.0006053488760405896,-0.6064278606965172,0.32314852802400384,0.02279313975128905,0.7114129353233831,0.32563894120894465,0.022968799953456492,0.0,0.0,0.0,0.03870149253731333,0.021789139833590276,0.0015368874254952849
ALA 289,R ALA 289,0.0,0.0,0.0,-0.020203980099502496,0.002273180006705893,0.00016033775517874206,0.4169203980099504,0.26495626905075137,0.01868857427691987,-0.41655223880597014,0.2642294692974965,0.018637309774963327,0.0,0.0,0.0,-0.01983582089552239,0.009627278328152852,0.000679055856141311
GLU 290,R GLU 290,0.0,0.0,0.0,-0.01117910447761191,0.0009130132681898087,6.439899059384122e-05,102.12874129353229,1.2803707185262667,0.09031038729862255,-102.0456467661692,1.2757858292768787,0.08998699414549725,0.0,0.0,0.0,0.07191542288557452,0.009448357194605711,0.0006664357324281183
ILE 291,R ILE 291,0.0,0.0,0.0,-0.01727363184079596,0.0015028170045070916,0.00010600053855668284,-0.5978059701492535,0.2839553205065187,0.02002866404189961,0.6664577114427863,0.2866873233088723,0.020221364661814963,0.0,0.0,0.0,0.051378109452736374,0.014405510222967986,0.0010160863479976687
THR 292,R THR 292,0.0,0.0,0.0,-0.02482089552238802,0.0018655721366502562,0.0001315873127654216,1.0028159203980094,0.2834872410990392,0.019995648266105674,-0.9302487562189057,0.275472326735299,0.019430319795311048,0.0,0.0,0.0,0.04774626865671644,0.02708931787242913,0.0019107331597917859
ASN 293,R ASN 293,0.0,0.0,0.0,-0.010194029850746264,0.0010914248203209612,7.698317120526484e-05,0.187805970149254,0.705964804813951,0.04979491800259914,-0.1602189054726369,0.7067808894645035,0.049852480175642803,0.0,0.0,0.0,0.01739303482587087,0.008869409176942941,0.0006255998878212722
ALA 294,R ALA 294,0.0,0.0,0.0,-0.004467661691542276,0.0004989531378857961,3.5193440832663694e-05,-0.6944378109452735,0.1467388697099887,0.01035016184259866,0.7192338308457714,0.14789696578129824,0.010431847641262783,0.0,0.0,0.0,0.02032835820895532,0.007744145070739719,0.0005462298774219235
CYS 295,R CYS 295,0.0,0.0,0.0,-0.010004975124378078,0.000722747056610472,5.0978646775490253e-05,-0.28750248756218905,0.5861293230398437,0.04134237483323218,0.32218407960199,0.5870288888661753,0.04140582531441011,0.0,0.0,0.0,0.024676616915422937,0.012808963765029923,0.0009034746435355501
PHE 296,R PHE 296,0.0,0.0,0.0,-0.027741293532338337,0.001990708846079532,0.00014041377570331269,-0.7945074626865671,0.2005589234741364,0.014146335739380221,0.7262139303482587,0.1958339204097699,0.013813059719743287,0.0,0.0,0.0,-0.09603482587064649,0.018740802881183155,0.0013218743149912724
GLU 297,R GLU 297,0.0,0.0,0.0,-0.005104477611940298,0.0004161298242054961,2.935153471313559e-05,101.54818407960198,1.1050008581284163,0.07794075108008673,-101.49785572139304,1.1010111924245947,0.07765934175879353,0.0,0.0,0.0,0.04522388059701643,0.005215230934215224,0.000367854027513885
PRO 298,R PRO 298,0.0,0.0,0.0,-0.003726368159203998,0.0004676087616919221,3.298257899964653e-05,0.20558706467661692,0.2153667787401674,0.015190801318596585,-0.21205970149253725,0.21480912832061205,0.015151467690735077,0.0,0.0,0.0,-0.010199004975124621,0.0025176390671840286,0.00017758056783525854
ALA 299,R ALA 299,0.0,0.0,0.0,-0.001547263681592065,0.0004977611318718871,3.5109363211064915e-05,-0.3589552238805969,0.14540827060135983,0.010256308617824986,0.36145771144278604,0.1451046952713369,0.010234896065013536,0.0,0.0,0.0,0.0009552238805970246,0.0014499905899941175,0.0001022744505688573
ASN 300,R ASN 300,0.0,0.0,0.0,-0.00344278606965174,0.000496715780073561,3.503562978026699e-05,-1.5037363184079626,0.27437635322368964,0.019353015784159967,1.5202636815920403,0.2747580303615092,0.019379937213743415,0.0,0.0,0.0,0.013084577114427448,0.003745353465608806,0.00026417686468079786
GLN 301,R GLN 301,0.0,0.0,0.0,-0.005641791044776099,0.0005473089081267029,3.8604193886752626e-05,0.13383084577114415,0.3494727816557247,0.024649909440277458,-0.07973134328358221,0.34836010627576786,0.024571427370164822,0.0,0.0,0.0,0.048457711442786364,0.007014516060180832,0.0004947658150418277
MET 302,R MET 302,0.0,0.0,0.0,-0.004830845771144279,0.0004691940598149513,3.309439730773728e-05,-0.6848855721393033,0.6765046041554922,0.04771695566492329,0.6848009950248757,0.6778477207576371,0.047811691805614266,0.0,0.0,0.0,-0.004915422885571993,0.003782364280121061,0.00026678740625635537
VAL 303,R VAL 303,0.0,0.0,0.0,-0.003557213930348274,0.0004967157800736087,3.503562978027036e-05,0.9124726368159202,0.14864469138227637,0.0104845881387143,-0.9059253731343283,0.148903987239782,0.010502877458344488,0.0,0.0,0.0,0.0029900497512438113,0.00460476721366588,0.0003247952366208642
LYS 304,R LYS 304,0.0,0.0,0.0,-0.0022338308457711467,0.0004232658518438343,2.985487129407035e-05,-88.23203482587064,1.0787984258267078,0.07609257400520256,88.21519900497509,1.0776874449742078,0.07601421145784118,0.0,0.0,0.0,-0.019069651741292253,0.0034127540093692767,0.0002407171078512473
CYS 305,R CYS 305,0.0,0.0,0.0,-0.003676616915422894,0.0005815577789533282,4.1019922975319384e-05,1.0062786069651743,0.471035698058885,0.0332242964538729,-0.9972835820895515,0.47236095290567376,0.03331777272348068,0.0,0.0,0.0,0.005318407960199188,0.0049863604462809935,0.0003517107479875022
ASP 306,R ASP 306,0.0,0.0,0.0,-0.0034278606965174006,0.0005047238548446712,3.560047582339404e-05,94.46139800995019,1.3263421329148524,0.09355296085800334,-94.43635323383081,1.3232449146275695,0.09333449992397413,0.0,0.0,0.0,0.021616915422885425,0.005273373691231378,0.0003719551013894126
PRO 307,R PRO 307,0.0,0.0,0.0,-0.0063233830845770694,0.0006910231058714827,4.8741011818344236e-05,-0.010000000000000031,0.2502475590211019,0.017651101863485005,0.01381094527363183,0.2488271674941988,0.017550915169854624,0.0,0.0,0.0,-0.00251243781094541,0.003507078063664879,0.0002473702136679884
ARG 308,R ARG 308,0.0,0.0,0.0,-0.005134328358208949,0.0008504407236951702,5.9985463600600186e-05,-91.51335323383076,2.3448109937965915,0.16539021544914687,91.50546766169151,2.3461601358994133,0.1654853765958864,0.0,0.0,0.0,-0.01301990049750942,0.00861443899473927,0.0006076156778020695
HIE 309,R HIE 309,0.0,0.0,0.0,-0.005502487562189059,0.0008172540974480117,5.764465946774307e-05,-0.1019104477611941,0.4994785359760667,0.03523049955661898,0.12201990049751248,0.5006224082318635,0.03531118208469184,0.0,0.0,0.0,0.014606965174128822,0.006052814915538923,0.0004269326464278911
GLY 310,R GLY 310,0.0,0.0,0.0,-0.006253731343283588,0.000581898169839309,4.104393229722986e-05,0.13933830845771153,0.3571862467965713,0.025193975322294886,-0.06870149253731349,0.36082092752370376,0.025450345933887748,0.0,0.0,0.0,0.06438308457711435,0.010413228882484636,0.0007344925339192669
LYS 311,R LYS 311,0.0,0.0,0.0,-0.04815920398009952,0.009350793584497856,0.0006595541259624269,-100.30655223880598,2.319038531363353,0.16357236611043033,100.70048258706467,2.306810714511184,0.16270988240961043,0.0,0.0,0.0,0.3457711442786117,0.1556606123334508,0.010979453047126437
TYR 312,R TYR 312,0.0,0.0,0.0,-0.06705472636815919,0.006554933583062566,0.0004623493665057474,-0.663318407960199,0.8218103593747009,0.05796603340521244,0.7894129353233832,0.8099578722733386,0.05713002342381579,0.0,0.0,0.0,0.059039800995024684,0.040686012949312934,0.0028697700860564035
MET 313,R MET 313,0.0,0.0,0.0,-0.3678805970149255,0.0704004584423788,0.004965665471676733,1.0019800995024875,0.6656347508164793,0.046950255325153414,-0.3642786069651741,0.6736718955661364,0.04751715180647258,-0.004163749253731344,0.006596992914536117,0.00046531600301182865,0.2656571462686563,0.07652643306574462,0.005397758406021944
ALA 314,R ALA 314,0.0,0.0,0.0,-0.494099502487562,0.09523398808889022,0.006717287597922868,-3.1813084577114457,0.21963090788774242,0.015491569798566274,3.559218905472637,0.2505496481932283,0.017672409590800773,-0.05104438208955222,0.018637918576689873,0.0013146174156797729,-0.16723343681592034,0.12154955917094219,0.008573444867076936
CYS 315,R CYS 315,0.0,0.0,0.0,-0.2621343283582088,0.05782188180605781,0.004078441083259692,3.286174129353232,0.9890019616394806,0.06975881977179613,-2.839960199004973,1.0037632961185645,0.07080000402770054,-0.018688656716417902,0.00913685330664948,0.0006444639422588348,0.1653909452736319,0.08406519736883436,0.005929501841039508
CYS 316,R CYS 316,0.0,0.0,0.0,-0.1573233830845769,0.014785023365486736,0.0010428551411213007,-4.6020547263681575,0.5665954728382936,0.039964563273181986,5.008482587064676,0.5995405130691718,0.0422883272422955,0.0,0.0,0.0,0.24910447761194032,0.08674279490259186,0.006118365009186473
LEU 317,R LEU 317,0.0,0.0,0.0,-0.14713432835820892,0.013534436111908072,0.0009546455174652651,3.3998656716417894,0.34131539063781957,0.02407453144114509,-3.368776119402982,0.3516594981140463,0.024804148526977755,0.0,0.0,0.0,-0.1160447761194031,0.0502259866642027,0.00354266794957678
LEU 318,R LEU 318,0.0,0.0,0.0,-0.07487064676616913,0.005630689191894812,0.00039715819357653994,-2.0770000000000004,0.1864871382597704,0.01315378853855453,2.1832835820895533,0.1942658182450177,0.013702454321030653,0.0,0.0,0.0,0.031412935323382844,0.0328002189023274,0.0023135490601958954
TYR 319,R TYR 319,0.0,0.0,0.0,-0.10729850746268656,0.007078834527650902,0.0004993024899467035,2.945557213930346,0.28168681306892274,0.019868655864334516,-3.0302985074626867,0.2822112409616904,0.019905646155834282,0.0,0.0,0.0,-0.1920398009950252,0.053135875841590276,0.0037479157069672505
ARG 320,R ARG 320,0.0,0.0,0.0,-0.03736815920398012,0.0022044236607663987,0.0001554880564616541,-133.16069651741296,1.56241233702239,0.11020406920821293,133.29707462686574,1.5782261783520601,0.11131949157338958,0.0,0.0,0.0,0.09900995024875316,0.04488681066459808,0.0031660715112149227
GLY 321,R GLY 321,0.0,0.0,0.0,-0.02270149253731344,0.0020996203781948886,0.00014809580287271368,2.2219502487562184,0.23645261326708164,0.016678081412624467,-2.1495472636815918,0.229436230976177,0.016183183963816714,0.0,0.0,0.0,0.04970149253731325,0.02318968821617443,0.001635674491640643
ASP 322,R ASP 322,0.0,0.0,0.0,-0.0868407960199005,0.01444752134444508,0.0010190495840327858,124.50185074626869,1.9132903459422739,0.13495309573749636,-124.11806965174125,1.894905646225675,0.1336563390030984,0.0,0.0,0.0,0.29694029850746156,0.05899706053821266,0.004161331799917262
VAL 323,R VAL 323,0.0,0.0,0.0,-0.19952736318407963,0.029438028296110873,0.0020763984198183165,1.6488756218905458,0.40133274175516387,0.028307828989751583,-1.2798656716417907,0.47262736246110176,0.033336563804675076,-0.0001508417910447761,0.0009872168099740296,6.963290488170928e-05,0.16933174527363146,0.14446069022651944,0.010189471451518254
VAL 324,R VAL 324,0.0,0.0,0.0,-2.1973333333333347,0.34219046125579805,0.024136254163540868,-0.7849651741293531,0.4245514739239986,0.029945552083859843,1.4632636815920401,0.3888571149473164,0.027427866122351263,-0.37788282985074645,0.04219578653871092,0.0029762613042785004,-1.8969176557213927,0.4166848021286705,0.029390679837636522
PRO 325,R PRO 325,0.0,0.0,0.0,-3.437820895522389,0.4440947164460571,0.03132402612711937,-0.11666169154228866,0.621809536335473,0.04385906303532936,0.9703333333333333,0.48439590868583443,0.03416665305313952,-0.42624039402985076,0.03579423483795211,0.0025247306615962624,-3.0103896477611953,0.5329881514160056,0.03759408559058583
LYS 326,R LYS 326,0.0,0.0,0.0,-5.280900497512443,0.7070372139710902,0.049870559912338616,-159.32871144278604,9.605161872313603,0.6774958816248565,163.5092189054726,10.268654083588876,0.7242950138627906,-0.8736318805970147,0.07712542663415252,0.005440008154762345,-1.9740249154228846,1.478298501970288,0.1042711367295076
ASP 327,R ASP 327,0.0,0.0,0.0,-0.5346368159203984,0.13167350862433733,0.009287533203289566,134.65651741293527,2.7936933953149814,0.19705193884385439,-133.18661194029852,2.681230607536903,0.18911942541320403,-0.04030341492537314,0.030829212326580605,0.0021745249754927484,0.8949652417910442,0.2257578933570722,0.015923734032488382
VAL 328,R VAL 328,0.0,0.0,0.0,-0.3604676616915423,0.04214804751655324,0.0029728940532800707,-1.7417611940298499,0.5396343267929723,0.038062870657022914,2.0747014925373137,0.5526646356069014,0.038981957776541766,-0.0005534328358208956,0.0019146565073170068,0.00013504945733111868,-0.028080796019900434,0.10342910675998974,0.007295326700532967
ASN 329,R ASN 329,0.0,0.0,0.0,-2.684263681592039,0.6692907846015981,0.04720813206532986,-6.16989552238806,2.240635045471456,0.15804221060624224,5.920626865671642,1.6165674078595882,0.1140238733873659,-0.5777628895522384,0.04859101283728861,0.003427345787491039,-3.5112952278606966,0.8608634977807597,0.060720629401235696
ALA 330,R ALA 330,0.0,0.0,0.0,-0.28344278606965184,0.038622911770487045,0.002724250148900649,-0.2327412935323384,0.7171404399996583,0.050583186530866506,0.5622587064676616,0.7069401325299136,0.0498637123154471,-5.7098507462686335e-05,0.0005280536532815951,3.724603292802894e-05,0.046017528358208964,0.054810224366895956,0.003866015146141618
ALA 331,R ALA 331,0.0,0.0,0.0,-0.10039800995024878,0.011447079013016748,0.0008074146996218333,-1.7207910447761199,0.37765600199149624,0.026637800530738793,1.944432835820895,0.4008764982909472,0.028275648057026644,0.0,0.0,0.0,0.12324378109452737,0.04323170563108723,0.0030493294032976855
ILE 332,R ILE 332,0.0,0.0,0.0,-1.1543233830845776,0.2652574641533222,0.01870981894143151,-1.947253731343284,0.7229853946616318,0.05099545784543804,2.499915422885572,0.7058505456870509,0.04978685878517605,-0.19182881194029852,0.04032045295777121,0.002843985472319677,-0.7934905034825862,0.2765585598376962,0.019506936770968684
ALA 333,R ALA 333,0.0,0.0,0.0,-0.8062089552238805,0.20723977537364482,0.014617566699132107,-1.2424577114427868,0.6958597098365908,0.049082159558587565,1.5407810945273637,0.6788191912202755,0.047880214048790073,-0.20838368955223868,0.050178606490318876,0.0035393260097840223,-0.7162692616915426,0.22456222806625084,0.01583939830539687
THR 334,R THR 334,0.0,0.0,0.0,-0.11681592039800995,0.022713244766753404,0.0016020687618152763,-1.1919353233830845,0.7903135600381151,0.05574442047264856,1.374313432835821,0.7977934658780224,0.05627201235176993,-0.0003352119402985071,0.002504702546019491,0.0001766680959864717,0.06522697711442754,0.041080644571413985,0.0028976052545092177
ILE 335,R ILE 335,0.0,0.0,0.0,-0.06049253731343281,0.00809035996775249,0.0005706499933972129,-2.968218905472637,0.22304387235657255,0.015732301751083325,3.099935323383085,0.23117035306315445,0.016305499504958028,0.0,0.0,0.0,0.071223880597015,0.02892647441798633,0.0020403161912972557
LYS 336,R LYS 336,0.0,0.0,0.0,-0.12547263681592039,0.02248184447188759,0.0015857470434660775,-143.30256218905473,4.639760579619099,0.32726347834678804,144.24357711442795,4.8689353096940655,0.34342821745918356,0.0,0.0,0.0,0.8155422885572128,0.27168902228208097,0.019163466074357483
THR 337,R THR 337,0.0,0.0,0.0,-0.032034825870646766,0.005494799087271614,0.00038757324462308605,-1.279373134328358,0.6579170168564438,0.04640588834384601,1.3899054726368156,0.6575762642487821,0.046381853508055355,0.0,0.0,0.0,0.0784975124378111,0.031164644526111836,0.0021981845386284645
LYS 338,R LYS 338,0.0,0.0,0.0,-0.024228855721393033,0.0026593238178602443,0.00018757423960760728,-117.67829353233836,2.8137365161779555,0.19846567158673667,117.79001990049755,2.838203031383221,0.20019140651027384,0.0,0.0,0.0,0.08749751243781022,0.04717482299023987,0.00332745545750711
ARG 339,R ARG 339,0.0,0.0,0.0,-0.0151691542288557,0.0011595348960760285,8.17872855382282e-05,-105.8321293532338,1.4883293325669358,0.10497865696798418,105.83960696517413,1.4876544728501475,0.10493105603372857,0.0,0.0,0.0,-0.007691542288556751,0.010820304209842696,0.000763205413666888
THR 340,R THR 340,0.0,0.0,0.0,-0.0065223880597014726,0.0006470340050094667,4.563825987448576e-05,0.5215174129353233,0.3473214791742585,0.024498168262908668,-0.5045671641791046,0.34957883219215924,0.024657389668370812,0.0,0.0,0.0,0.010427860696517135,0.003812263518544245,0.0002688963359302857
ILE 341,R ILE 341,0.0,0.0,0.0,-0.023039800995024885,0.002773077382503491,0.00019559779741854747,-0.21924875621890555,0.36688018813871887,0.025877733224902305,0.2932288557213932,0.3663192981840752,0.025838171097853604,0.0,0.0,0.0,0.05094029850746269,0.00978914099923666,0.0006904727686833236
GLN 342,R GLN 342,0.0,0.0,0.0,-0.028268656716417873,0.0037466353312063305,0.00026426728050873126,-0.4259701492537312,1.4711116956232377,0.10376421849461594,0.5873781094527362,1.4667298809257294,0.10345514911597671,0.0,0.0,0.0,0.1331393034825866,0.03500917431305796,0.0024693567616544884
PHE 343,R PHE 343,0.0,0.0,0.0,-0.15669154228855714,0.022301069249280173,0.0015729961423938772,-1.9414477611940286,0.4334555684936776,0.030573598490651187,1.9170796019900505,0.42632717405199977,0.03007080031389636,-0.00010939701492537349,0.0005324904545343468,3.7558980759235376e-05,-0.181169098507463,0.08759008439124186,0.006178128201804708
VAL 344,R VAL 344,0.0,0.0,0.0,-0.2630796019900496,0.03207552703647305,0.0022624332371530206,3.914452736318407,0.3376836209614723,0.023818366159243116,-3.442562189054727,0.3172868146479326,0.022379686368165896,0.0,0.0,0.0,0.20881094527363175,0.09349198001947683,0.006594415822467764
ASP 345,R ASP 345,0.0,0.0,0.0,-0.6639751243781095,0.16031196073386958,0.011307533867333066,102.9242935323384,4.051402298644097,0.28576388494280613,-102.95342786069651,3.858471065229565,0.27215556497769294,-0.03546494328358208,0.028340514818669595,0.0019989857878524235,-0.728574396019901,0.6894682341769408,0.048631339625047454
TRP 346,R TRP 346,0.0,0.0,0.0,-5.638905472636813,0.5271262897949226,0.03718062175106576,6.668353233830845,0.9231347953307106,0.06511290807330411,-4.902164179104479,0.8936715747370356,0.06303473272582177,-0.6257775044776117,0.05551160694417035,0.003915486858733628,-4.498493922388059,0.5971199982959,0.042117597293950676
CYS 347,R CYS 347,0.0,0.0,0.0,-1.42626368159204,0.2272885932055819,0.01603170127522256,0.95089552238806,0.7955831016754263,0.05611610528179474,-0.2606119402985076,0.8620992131940314,0.060807790046155705,-0.09222193432835825,0.029270397139963714,0.002064574629711346,-0.8282020338308459,0.32750642224812804,0.0231005219098252
PRO 348,R PRO 348,0.0,0.0,0.0,-4.70306965174129,0.5077232226031837,0.035812034913275476,-5.317203980099501,1.298120134565847,0.09156233457737939,7.092388059701492,0.9717026696810949,0.0685386217977656,-0.7716569552238804,0.03463163124037081,0.002442726926542722,-3.6995425273631843,0.8255230766814522,0.05822790829273637
THR 349,R THR 349,0.0,0.0,0.0,-3.37466666666667,0.5764840794540536,0.04066205180551965,-2.444278606965174,2.023984136072881,0.1427608336946359,4.224298507462685,2.3506103728231222,0.16579927210625345,-0.6291613253731343,0.06545296339425734,0.004616696077509273,-2.2238080915422898,1.0639935519444088,0.07504831871658064
GLY 350,R GLY 350,0.0,0.0,0.0,-2.671199004975125,0.3713183855959675,0.02619077953678082,-9.708900497512438,0.9685613530266629,0.06831705040474287,10.562049751243775,0.9256460685873661,0.06529003963148461,-0.3540338149253732,0.02860034852219105,0.0020173130442155394,-2.1720835661691535,0.5644091055238412,0.03981034881319143
PHE 351,R PHE 351,0.0,0.0,0.0,-1.7561940298507455,0.28436543156794997,0.020057591045819174,-7.357298507462684,1.0078181499314094,0.07108601136368431,6.671243781094526,0.7904337843465926,0.05575290044153898,-0.0708059104477612,0.02642628433845838,0.0018639663801564357,-2.513054666666667,0.43154725199064187,0.030438996222742497
LYS 352,R LYS 352,0.0,0.0,0.0,-2.220810945273631,1.0934627020050656,0.077126912296417,-258.94782089552234,3.719885619574751,0.2623805013262496,251.30644278606977,2.963191403113189,0.20900740651357763,-0.36894111044776107,0.027789018017514357,0.0019600862027669345,-10.231130165174125,1.8561839525068666,0.1309251213127803
VAL 353,R VAL 353,0.0,0.0,0.0,-1.2774726368159202,0.4586483716893014,0.032350561819173354,3.6175373134328352,1.2953546546963581,0.09136727266721047,-3.9166019900497497,0.7170933248977851,0.05057986328781181,-0.09129499701492533,0.01777177399870073,0.001253524287601339,-1.6678323104477606,0.615979901779117,0.04344787231769101
GLY 354,R GLY 354,0.0,0.0,0.0,-0.15271641791044785,0.014842931517200996,0.0010469396672147134,-1.248139303482587,0.36267159671278576,0.025580882073780106,1.6707263681592055,0.3552661251132386,0.02505854038116951,0.0,0.0,0.0,0.26987064676616895,0.057720575705555575,0.004071295501874794
ILE 355,R ILE 355,0.0,0.0,0.0,-0.6541492537313431,0.09551685851532836,0.006737239739437287,0.9233432835820897,0.5570271897462288,0.0392896686201538,-0.8225422885572141,0.5783767811280079,0.04079555268830484,-0.01920039402985075,0.011022381229305375,0.0007774588276412653,-0.5725486527363187,0.11961467256391567,0.008436968488531968
ASN 356,R ASN 356,0.0,0.0,0.0,-0.09803482587064673,0.00803807983645618,0.0005669624372565765,-2.109487562189054,2.5242775452527395,0.17804880997543243,2.543696517412935,2.4616374686986937,0.1736305196379881,0.0,0.0,0.0,0.33617412935323465,0.10765609760069306,0.007593475646309421
TYR 357,R TYR 357,0.0,0.0,0.0,-0.5255671641791043,0.1587458205393908,0.011197066855333511,-2.258910447761194,0.6373689247282578,0.04495653767415855,2.657228855721394,0.6951499264632558,0.04903209529952845,-0.09104317611940299,0.040502167425762535,0.002856802622653253,-0.21829193233830876,0.17234936518162333,0.012156586912687057
GLU 358,R GLU 358,0.0,0.0,0.0,-0.0334228855721393,0.0032606921146451175,0.00022999148877296356,132.91131840796024,2.2051108360142684,0.15553652606649526,-132.62850248756214,2.168930155895478,0.15298453765643813,0.0,0.0,0.0,0.24939303482587255,0.04145668183657795,0.0029241288781475037
PRO 359,R PRO 359,0.0,0.0,0.0,-0.014646766169154215,0.0011673851334502504,8.234099858976387e-05,1.540462686567164,0.2389405926515272,0.016853569947740992,-1.5231791044776113,0.2428822325055154,0.017131591786771403,0.0,0.0,0.0,0.0026368159203979274,0.01031698776910207,0.0007277042091802926
PRO 360,R PRO 360,0.0,0.0,0.0,-0.00957711442786067,0.0007298017394786107,5.1476245738721696e-05,-0.8791592039800997,0.26850497188641526,0.018938880475631917,0.8776965174129353,0.26827509167595553,0.018922665975769876,0.0,0.0,0.0,-0.01103980099502482,0.007469900327693323,0.0005268861447039192
THR 361,R THR 361,0.0,0.0,0.0,-0.006383084577114467,0.0005795112349675868,4.087557089251894e-05,-0.3944726368159203,0.2586259337911913,0.018242066854695288,0.3939950248756219,0.25585261805246945,0.018046452244925376,0.0,0.0,0.0,-0.006860696517412977,0.012234463089038897,0.000862952490223743
VAL 362,R VAL 362,0.0,0.0,0.0,-0.0036417910447761265,0.00047947398221521087,3.381948712737625e-05,0.8445522388059704,0.17851540482173836,0.012591505815423603,-0.8396666666666662,0.17861814333290996,0.012598752431267075,0.0,0.0,0.0,0.001243781094527426,0.0035175853363986127,0.0002481113395437254
VAL 363,R VAL 363,0.0,0.0,0.0,-0.00203482587064679,0.0002887287189760466,2.0365353610222374e-05,-0.1887661691542288,0.16789086733079273,0.01184210872144722,0.18819900497512435,0.1677546781428492,0.01183250267678289,0.0,0.0,0.0,-0.002601990049751207,0.0009675305900523659,6.82443459902519e-05
PRO 364,R PRO 364,0.0,0.0,0.0,-0.0018457711442786025,0.00038774065210744104,2.734911690541375e-05,-0.548746268656716,0.18642825117008446,0.013149634963500467,0.5453532338308456,0.18590959553886227,0.013113051815938172,0.0,0.0,0.0,-0.005238805970149231,0.0012349337070710444,8.710550761585677e-05
GLY 365,R GLY 365,0.0,0.0,0.0,-0.0005472636815920385,0.000497761131871869,3.510936321106364e-05,-0.7594975124378107,0.09706376446399453,0.006846350072341015,0.7582786069651742,0.09688687556509239,0.006833873291407546,0.0,0.0,0.0,-0.0017661691542288358,0.0007662337635096382,5.4045962581435724e-05
GLY 366,R GLY 366,0.0,0.0,0.0,-0.0005273631840796043,0.0004992506946985928,3.52144288720012e-05,-0.46765174129353265,0.29267015395215895,0.02064336099828163,0.46680099502487554,0.29215304753346255,0.020606887123745646,0.0,0.0,0.0,-0.001378109452736339,0.0009176643550978294,6.472705296979618e-05
ASP 367,R ASP 367,0.0,0.0,0.0,-0.0010099502487562171,0.0001407177674002984,9.925466030921045e-06,90.40363681592042,1.4078521916260727,0.09930223711403695,-90.37702487562193,1.4055657328005913,0.0991409627431975,0.0,0.0,0.0,0.025601990049749196,0.0024004137329774115,0.00016931213028023893
LEU 368,R LEU 368,0.0,0.0,0.0,-0.0025024875621890703,0.000499993811996033,3.526684432478301e-05,-0.46745771144278625,0.18650746441182853,0.013155222234778679,0.47224875621890594,0.1861425597444171,0.013129483844042179,0.0,0.0,0.0,0.002288557213930454,0.001553784789505908,0.00010959552892657671
ALA 369,R ALA 369,0.0,0.0,0.0,-0.0017164179104477543,0.000450736384195238,3.179249325000679e-05,1.260865671641791,0.11228445073246075,0.007919934505323196,-1.254333333333334,0.11227885210572958,0.00791953960864123,0.0,0.0,0.0,0.004815920398009884,0.0013680596978740257,9.649549101282826e-05
LYS 370,R LYS 370,0.0,0.0,0.0,-0.004437810945273624,0.0005879073133023927,4.146778459690501e-05,-108.68401990049745,2.5229558199179216,0.1779555826584041,108.64763681592028,2.5251898628108678,0.17811315989442209,0.0,0.0,0.0,-0.04082089552238699,0.0056672017184349575,0.00039973358862844117
VAL 371,R VAL 371,0.0,0.0,0.0,-0.005796019900497515,0.0005213683485098518,3.677448788688617e-05,0.6672437810945273,0.23772387777275428,0.01676774949719175,-0.6379353233830845,0.23777574366332305,0.01677140783504428,0.0,0.0,0.0,0.02351243781094516,0.004762111506188578,0.00033589344731199
GLN 372,R GLN 372,0.0,0.0,0.0,-0.01474626865671644,0.002080542052280129,0.00014675012151852394,0.3999104477611937,1.3647055126506245,0.09625890502861788,-0.30961691542288544,1.3677845716123327,0.09647608510257898,0.0,0.0,0.0,0.07554726368159186,0.013222512273429805,0.000932644106270022
ARG 373,R ARG 373,0.0,0.0,0.0,-0.04490547263681592,0.006291905872069552,0.0004437968222259229,-121.32729353233835,1.7756483780842385,0.12524457987881482,121.44365671641788,1.7953453295453847,0.12663389571470474,0.0,0.0,0.0,0.07145771144278508,0.03829772673892865,0.0027013133652653938
ALA 374,R ALA 374,0.0,0.0,0.0,-0.011164179104477631,0.0006675942162522522,4.7088465360608305e-05,1.8012089552238817,0.12012790082498037,0.00847316881891964,-1.7491791044776124,0.12277835776518684,0.008660117637199302,0.0,0.0,0.0,0.04086567164179102,0.013550600422585645,0.0009557856600322453
VAL 375,R VAL 375,0.0,0.0,0.0,-0.021383084577114405,0.001191809710432966,8.40637754191598e-05,-2.14802487562189,0.13534802892337192,0.009546713881620313,2.2568606965174136,0.14178755917857458,0.010000923324989914,0.0,0.0,0.0,0.08745273631840796,0.02124903287176177,0.0014987912177332405
CYS 376,R CYS 376,0.0,0.0,0.0,-0.01811442786069647,0.0009525252094546509,6.71859480483631e-05,2.4705522388059706,0.5461981840196161,0.03852584944881641,-2.351636815920399,0.5409960800639763,0.03815892132698129,0.0,0.0,0.0,0.10080099502487574,0.0389180820883789,0.00274506985786631
MET 377,R MET 377,0.0,0.0,0.0,-0.030661691542288583,0.0019962589699242896,0.0001408052512554499,-1.6409850746268664,0.3484747787416201,0.02457951574226968,1.809522388059703,0.35805911397527396,0.025255542626067363,0.0,0.0,0.0,0.13787562189054728,0.038658209566685954,0.002726739863480486
LEU 378,R LEU 378,0.0,0.0,0.0,-0.046054726368159195,0.0033056547435168265,0.00023316290808817727,1.7368656716417903,0.38520835851306806,0.027170502686927972,-1.753577114427862,0.3815906421582091,0.026915328649895997,0.0,0.0,0.0,-0.06276616915422899,0.058322742888695774,0.00411376910013898
SER 379,R SER 379,0.0,0.0,0.0,-0.032711442786069654,0.003062584088878781,0.00021601802602889478,-0.9914676616915425,0.8619439675426057,0.06079683986219429,1.148293532338308,0.9005027608488931,0.06351656744333306,0.0,0.0,0.0,0.12411442786069653,0.06394370845938104,0.004510241442356478
ASN 380,R ASN 380,0.0,0.0,0.0,-0.10568159203980092,0.012528499231265533,0.0008836922006060962,-1.9535024875621874,0.28404437191695625,0.020034945244093424,2.248860696517413,0.32137563535914754,0.02266808954443462,0.0,0.0,0.0,0.1896766169154224,0.06780407757516017,0.004782530885497552
THR 381,R THR 381,0.0,0.0,0.0,-0.026766169154228858,0.0021066229964089404,0.00014858972947839498,-0.40308457711442813,0.2802646897654047,0.019768347020599836,0.5031194029850745,0.2885679786120435,0.020354015859118262,0.0,0.0,0.0,0.07326865671641773,0.027564983603861695,0.0019442840336197991
THR 382,R THR 382,0.0,0.0,0.0,-0.028626865671641806,0.003730348126001086,0.0002631184696301204,-0.26611940298507475,0.21416083060358562,0.015105740295487504,0.2847562189054725,0.21920799381153397,0.015461739739612422,0.0,0.0,0.0,-0.009990049751243929,0.01943991637723067,0.0013711859789337416
ALA 383,R ALA 383,0.0,0.0,0.0,-0.006169154228855748,0.0005827058012756738,4.1100898226516816e-05,-1.2394228855721396,0.11745834563297969,0.008284872913822615,1.2572238805970144,0.11901676217438596,0.008394795141338859,0.0,0.0,0.0,0.011631840796019964,0.007146914659402536,0.0005041044921925126
ILE 384,R ILE 384,0.0,0.0,0.0,-0.011388059701492561,0.0014723510547001357,0.00010385163614375239,-1.235835820895522,0.12542650782876014,0.008846903740947012,1.2640597014925363,0.1256066133265157,0.008859607403270403,0.0,0.0,0.0,0.016835820895522425,0.008907367985304619,0.0006282772957273847
ALA 385,R ALA 385,0.0,0.0,0.0,-0.004835820895522411,0.0005258591148945343,3.709124212501427e-05,-0.5806616915422886,0.12387606137673773,0.00873754368019126,0.5839701492537314,0.1219693261515709,0.008603052947023801,0.0,0.0,0.0,-0.0015273631840797572,0.004328604098922767,0.0003053161923962732
GLU 386,R GLU 386,0.0,0.0,0.0,-0.003368159203980122,0.0004925121859011211,3.4739131108229065e-05,89.82542288557222,0.8600057417736326,0.06066012795732535,-89.8128109452736,0.8581541883789602,0.06052952945037932,0.0,0.0,0.0,0.009243781094529223,0.003037947990320619,0.00021428032961790877
ALA 387,R ALA 387,0.0,0.0,0.0,-0.00196019900497518,0.0003574480586405563,2.5212442105928352e-05,-1.0532388059701487,0.1199793211310729,0.008462688815349315,1.0587512437810953,0.12053936749198041,0.008502191439883683,0.0,0.0,0.0,0.0035522388059700018,0.0026275440101093937,0.0001853326648006181
TRP 388,R TRP 388,0.0,0.0,0.0,-0.006353233830845697,0.0005639254652858823,3.9776235461041717e-05,-1.489875621890547,0.14518085976644793,0.0102402682942846,1.4818407960199007,0.14488178240551605,0.010219173003751015,0.0,0.0,0.0,-0.01438805970149257,0.003939676567831839,0.00027788335950210374
ALA 389,R ALA 389,0.0,0.0,0.0,-0.001407960199004988,0.0004914556694482014,3.466461018341413e-05,-0.7071393034825867,0.06739222460954676,0.004753481017130174,0.7071293532338311,0.06706529961178918,0.004730421505741885,0.0,0.0,0.0,-0.001417910447761018,0.001235655046914583,8.715638700547516e-05
ARG 390,R ARG 390,0.0,0.0,0.0,-0.0021144278606965573,0.0003481876260084188,2.4559261550125145e-05,-90.4175074626866,1.0396252152773062,0.07332950877318993,90.40807462686564,1.0392678150713195,0.07330429970634997,0.0,0.0,0.0,-0.011547263681595423,0.0023091867093850593,0.00016287747216636947
LEU 391,R LEU 391,0.0,0.0,0.0,-0.0015771144278606708,0.0004940175756142272,3.484531311165887e-05,-1.0780348258706463,0.08824019560547261,0.006223983511282526,1.079323383084577,0.08822946056696858,0.006223226320048036,0.0,0.0,0.0,-0.00028855721393006463,0.001095589715104031,7.727694023283989e-05
ASP 392,R ASP 392,0.0,0.0,0.0,-0.0013383084577114606,0.0004731340667848118,3.337230397200162e-05,85.755184079602,0.7311407708549976,0.051570693729804856,-85.74982587064677,0.7299762788541402,0.051488556797054136,0.0,0.0,0.0,0.0040199004975167854,0.0018766971065971546,0.00013237200764328193
HID 393,R HID 393,0.0,0.0,0.0,-0.0011044776119403029,0.00035130156107286687,2.4778901594702825e-05,-0.6715273631840796,0.5503026308947329,0.03881535480970522,0.67134328358209,0.5502945268090385,0.038814783191573714,0.0,0.0,0.0,-0.0012885572139299875,0.000737292618931262,5.2004611636806976e-05
LYS 394,R LYS 394,0.0,0.0,0.0,-0.0007810945273631908,0.0004135043732374177,2.9166349680137004e-05,-81.96993532338308,0.9570843996522899,0.06750752853014012,81.96192039801,0.9564966047246691,0.067466068672618,0.0,0.0,0.0,-0.008796019900498218,0.0012391555781519144,8.740329544161795e-05
PHE 395,R PHE 395,0.0,0.0,0.0,-0.0011044776119403005,0.00030587912734212995,2.1575050145342525e-05,-0.8747412935323385,0.07505933133339517,0.005294277028528819,0.8737960199004978,0.07502704775349868,0.005291999920374399,0.0,0.0,0.0,-0.002049751243781094,0.000717591631128257,5.061501109931365e-05
ASP 396,R ASP 396,0.0,0.0,0.0,-0.0005721393034826064,0.0004947685528538191,3.4898282962014446e-05,78.09355721393038,0.7034849342316762,0.04962000141828872,-78.09052736318402,0.7032282139515937,0.0496018937658829,0.0,0.0,0.0,0.0024577114427874825,0.0011150051809540786,7.864640160455824e-05
LEU 397,R LEU 397,0.0,0.0,0.0,-0.0004427860696517151,0.0004967157800735497,3.50356297802662e-05,-0.5838059701492543,0.04801458281982272,0.0033866875489241524,0.5835721393034828,0.048021409196254694,0.003387169044393002,0.0,0.0,0.0,-0.0006766169154229458,0.000753037297651459,5.311515564764629e-05
MET 398,R MET 398,0.0,0.0,0.0,-0.00040796019900496113,0.0004914556694482014,3.466461018341413e-05,-1.0325273631840794,0.08692199566771257,0.006131004856590113,1.0322039800995029,0.08693156903910161,0.006131680110143938,0.0,0.0,0.0,-0.0007313432835821017,0.0007774577056963786,5.4837638422842495e-05
TYR 399,R TYR 399,0.0,0.0,0.0,-0.0006616915422885733,0.00047313406678483515,3.3372303972003274e-05,-0.5991442786069652,0.15681974339987312,0.011061211848717086,0.5988208955223879,0.15674346935444422,0.011055831892362379,0.0,0.0,0.0,-0.0009850746268655643,0.0007156920037151936,5.048102171255674e-05
ALA 400,R ALA 400,0.0,0.0,0.0,-0.0001940298507462705,0.00039545197908931034,2.7893031973325113e-05,-0.34129850746268686,0.07430601274533857,0.005241142032185769,0.3411990049751246,0.07423467025363818,0.005236109920811239,0.0,0.0,0.0,-0.00029353233830856014,0.0006899476944620314,4.866515814605415e-05
LYS 401,R LYS 401,0.0,0.0,0.0,-0.00020895522388059113,0.00040656234244405533,2.8676696581611655e-05,-69.83575124378108,0.9132092597282876,0.06441281477108236,69.83349253731339,0.9130076267847015,0.06439859267980524,0.0,0.0,0.0,-0.0024676616915429005,0.0008226876262135368,5.802791103708354e-05
ARG 402,R ARG 402,0.0,0.0,0.0,-0.0004577114427860728,0.0004982084683430893,3.514091589294253e-05,-76.3035223880597,0.6408568663337043,0.045202558106135805,76.29840796019899,0.6403258364724368,0.0451651021476823,0.0,0.0,0.0,-0.00557213930348261,0.0010005072845087307,7.057034267628245e-05
ALA 403,R ALA 403,0.0,0.0,0.0,-0.00012935323383083926,0.00033559048664754635,2.3670727848070028e-05,0.6874129353233832,0.05340527143229269,0.0037669174068506095,-0.6870646766169153,0.05333421139843241,0.003761905218515998,0.0,0.0,0.0,0.00021890547263679182,0.0006705168393564319,4.7294611299942325e-05
PHE 404,R PHE 404,0.0,0.0,0.0,-0.0002636815920398095,0.0004406286532434876,3.107954887869725e-05,0.46633333333333377,0.10758961708645053,0.007588786472383321,-0.4660000000000001,0.10754260985917749,0.007585470838216251,0.0,0.0,0.0,6.965174129363513e-05,0.0007089508597229409,5.000553807647605e-05
VAL 405,R VAL 405,0.0,0.0,0.0,-0.00032835820895523685,0.00046961590216575806,3.3124151773009786e-05,0.3089651741293531,0.08013659843697699,0.0056523998377342715,-0.30866666666666664,0.08009809491671356,0.005649684008812978,0.0,0.0,0.0,-2.9850746268803667e-05,0.0006758848834922678,4.7673243939637054e-05
HIE 406,R HIE 406,0.0,0.0,0.0,-0.00017910447761193383,0.00038343977846760197,2.704575666879152e-05,0.6163681592039798,0.1486691333968496,0.010486312145496498,-0.6160895522388061,0.1486285293663048,0.010483448158003401,0.0,0.0,0.0,9.950248756212949e-05,0.0006982919824688768,4.925371884236314e-05
TRP 407,R TRP 407,0.0,0.0,0.0,-0.00037810945273630326,0.00048491514153276504,3.420327691435875e-05,0.09161691542288554,0.14554860196774125,0.010266206829229444,-0.0914079601990049,0.14545113465852083,0.010259332015304629,0.0,0.0,0.0,-0.000169154228855663,0.0007604945897178087,5.3641152474163975e-05
TYR 408,R TYR 408,0.0,0.0,0.0,-0.0005771144278607258,0.00049401757561421,3.484531311165766e-05,-0.298,0.09815704748080574,0.00692346431062106,0.2977064676616917,0.09809208998371463,0.0069188825620420235,0.0,0.0,0.0,-0.0008706467661689042,0.000755203560316194,5.3267952034983194e-05
VAL 409,R VAL 409,0.0,0.0,0.0,-0.0002786069651741296,0.00044831364481865956,3.162160639024303e-05,0.2229004975124378,0.09299863610914116,0.0065596180260411845,-0.2227412935323382,0.09301170276937264,0.006560539677192003,0.0,0.0,0.0,-0.00011940298507468773,0.0007502381988514347,5.291772244095107e-05
GLY 410,R GLY 410,0.0,0.0,0.0,-8.955223880597299e-05,0.0002855392010404418,2.014038236096425e-05,-0.09334328358208957,0.07573110697951313,0.005341660429211807,0.09332835820895526,0.07568901838622101,0.005338691728736183,0.0,0.0,0.0,-0.00010447761194034666,0.000657168546306843,4.635309530177e-05
GLU 411,R GLU 411,0.0,0.0,0.0,-0.00033333333333335793,0.00047140452079106644,3.3250311203590216e-05,78.70725870646758,0.6998126563439465,0.049360978907456256,-78.69678606965176,0.6990987794900495,0.049310625916540334,0.0,0.0,0.0,0.010139303482588392,0.0009927586132174242,7.00237935438772e-05
GLY 412,R GLY 412,0.0,0.0,0.0,-0.00014427860696517535,0.0003513720116021836,2.4783870791901673e-05,0.47004477611940293,0.15149527679311217,0.01068565293093065,-0.46962189054726383,0.15136649970269705,0.010676569695315918,0.0,0.0,0.0,0.00027860696517423235,0.0006706275740200053,4.730242192088983e-05
MET 413,R MET 413,0.0,0.0,0.0,-0.0005572139303482614,0.0004967157800735806,3.5035629780268374e-05,-0.8982039800995033,0.23208229622908183,0.016369823016357934,0.8974975124378111,0.23189015937230215,0.016356270727400497,0.0,0.0,0.0,-0.0012636815920397193,0.0007886788361408564,5.562911593924149e-05
GLU 414,R GLU 414,0.0,0.0,0.0,-0.0003930348258706253,0.0004884244583591726,3.4450805038175286e-05,78.8916865671642,1.2694150673438085,0.08953763524558025,-78.88245273631843,1.268354290398273,0.08946281380878653,0.0,0.0,0.0,0.008840796019900997,0.001376608914203231,9.709850623851142e-05
GLU 415,R GLU 415,0.0,0.0,0.0,-0.00042288557213928675,0.0004940175756141657,3.4845313111654533e-05,76.60111940298508,0.7636310846894812,0.05386238377190715,-76.59500000000003,0.7631796343079043,0.053830540917164854,0.0,0.0,0.0,0.0056965174129325466,0.0010036935821788225,7.079508678552441e-05
GLY 416,R GLY 416,0.0,0.0,0.0,-0.0003084577114427858,0.00046185663543383735,3.257685529584601e-05,0.6388955223880595,0.10907582843192377,0.007693615738060208,-0.638457711442786,0.10890814721629362,0.007681788417029551,0.0,0.0,0.0,0.00012935323383081606,0.0007999900991938129,5.642695091966411e-05
GLU 417,R GLU 417,0.0,0.0,0.0,-0.0010049751243781401,0.00030741277026417646,2.1683224976478333e-05,89.0722537313432,1.4117243188910547,0.0995753559130771,-89.05235820895528,1.4096603525247058,0.09942977495029873,0.0,0.0,0.0,0.018890547263679315,0.002274225076916631,0.0001604114687478829
PHE 418,R PHE 418,0.0,0.0,0.0,-0.0009701492537313623,0.00019725599603582678,1.3913365200569146e-05,0.880611940298508,0.12335161350361723,0.008700551979386068,-0.8805024875621887,0.12332447693271478,0.008698637913254521,0.0,0.0,0.0,-0.0008606965174125644,0.0007196582331736265,5.076077796855623e-05
SER 419,R SER 419,0.0,0.0,0.0,-0.0007412935323383323,0.0004379240016848969,3.0888777466769546e-05,0.6908358208955224,0.37907493832501904,0.02673788458294207,-0.6910796019900498,0.37878747849226463,0.026717608729665193,0.0,0.0,0.0,-0.0009850746268658106,0.000831456265713526,5.864640317991973e-05
GLU 420,R GLU 420,0.0,0.0,0.0,-0.002124378109452733,0.0003856283059716759,2.720012349680997e-05,95.51422388059696,1.3272979714888056,0.09362038051276397,-95.47655721393036,1.3200130437897448,0.09310654133132604,0.0,0.0,0.0,0.03554228855721834,0.008184407741912104,0.0005772836119156872
ALA 421,R ALA 421,0.0,0.0,0.0,-0.0012885572139303301,0.000453091545075743,3.1958613490177375e-05,0.8958208955223881,0.0942602925279596,0.006648608408414529,-0.8942487562189054,0.09422655988629522,0.006646229091323599,0.0,0.0,0.0,0.0002835820895523114,0.001024175000825513,7.223973467042519e-05
ARG 422,R ARG 422,0.0,0.0,0.0,-0.0021890547263681876,0.00040405851749743737,2.8500090386714218e-05,-84.4678407960199,1.3143780870597637,0.09270908212882153,84.46383084577114,1.315572176085627,0.09279330667475529,0.0,0.0,0.0,-0.006199004975123717,0.002326614136094623,0.00016410670806889824
GLU 423,R GLU 423,0.0,0.0,0.0,-0.003353233830845752,0.0005368064680395624,3.786340887962441e-05,94.25773631840798,2.7694830857597195,0.19534427527351605,-94.22320398009947,2.75420541460928,0.19426667143686685,0.0,0.0,0.0,0.031179104477616303,0.015389722007777726,0.0010855072947468603
ASP 424,R ASP 424,0.0,0.0,0.0,-0.004865671641791023,0.0005434967598815682,3.833530568158174e-05,101.27079104477609,1.0805135024482861,0.07621354618279175,-101.20506965174131,1.0748913795058435,0.07581699220586474,0.0,0.0,0.0,0.06085572139303355,0.008284978891097897,0.0005843773538316933
MET 425,R MET 425,0.0,0.0,0.0,-0.004492537313432838,0.0005289565715423169,3.730971987169682e-05,1.187009950248756,0.2803319814104172,0.019773093407279185,-1.1824378109452733,0.28039474193831015,0.01977752019359901,0.0,0.0,0.0,7.960199004956959e-05,0.002741541825849444,0.0001933734507555882
ALA 426,R ALA 426,0.0,0.0,0.0,-0.003288557213930352,0.0005147751361093538,3.630943854077459e-05,0.3205223880597013,0.11463891287231426,0.008086005460128269,-0.3163233830845772,0.11573988635741472,0.008163662142217486,0.0,0.0,0.0,0.000910447761194198,0.0026489348837627808,0.0001868414606956983
ALA 427,R ALA 427,0.0,0.0,0.0,-0.007691542288557204,0.0009590512047778124,6.764625626739367e-05,0.2641890547263682,0.22415274216591577,0.015810515396941144,-0.24022885572139296,0.22001410484677203,0.015518598428072463,0.0,0.0,0.0,0.01626865671641805,0.007042688787655532,0.0004967529660229336
LEU 428,R LEU 428,0.0,0.0,0.0,-0.014223880597014892,0.0014367690625067743,0.00010134187592404217,0.6215273631840793,0.190970968848144,0.01347005356333073,-0.5812338308457713,0.1874608020048713,0.01322246548394727,0.0,0.0,0.0,0.026069651741293373,0.01007855337770175,0.0007108863439158797
GLU 429,R GLU 429,0.0,0.0,0.0,-0.009676616915422868,0.0012890277478931158,9.092100706964917e-05,92.0838706467662,1.1107511076127816,0.07834634240647576,-92.07667661691539,1.1093142294235714,0.07824499283334753,0.0,0.0,0.0,-0.0024825870646760276,0.011032333540860691,0.0007781608095735854
LYS 430,R LYS 430,0.0,0.0,0.0,-0.02861194029850745,0.007124944389512763,0.0005025548288379144,-96.17701492537314,3.7857639705307777,0.26702720192893237,96.32036815920397,3.8061633695631834,0.2684660645962981,0.0,0.0,0.0,0.1147412935323398,0.052815766682563,0.0037253369477756432
ASP 431,R ASP 431,0.0,0.0,0.0,-0.05750746268656715,0.009840579707767498,0.000694100975438089,107.95534825870644,2.7730407324081634,0.19559521232014143,-107.59476119402981,2.7152703012132613,0.19152040028318293,0.0,0.0,0.0,0.3030796019900467,0.08404093785567922,0.005927790706914824
TYR 432,R TYR 432,0.0,0.0,0.0,-0.05594029850746267,0.005867222207169934,0.0004138419461095521,-0.2045124378109457,0.31664874695753703,0.02233468054336174,0.20444776119402988,0.3196589266087519,0.022547002245354858,0.0,0.0,0.0,-0.056004975124378,0.03396171351976212,0.0023954745738209897
GLU 433,R GLU 433,0.0,0.0,0.0,-0.05078109452736317,0.0126727600215266,0.0008938675722011903,91.49686567164174,1.4304270860926036,0.10089454739808076,-91.46777114427861,1.4387911376132614,0.1014845021051719,0.0,0.0,0.0,-0.021686567164179008,0.10148639723891216,0.007158298536175084
GLU 434,R GLU 434,0.0,0.0,0.0,-0.08439303482587061,0.455189337623164,0.0321065803678078,86.25189552238805,5.848805771205289,0.41254295087281184,-87.20049751243782,5.355035948636955,0.3777151129136266,-0.08223438805970154,0.03409561595068446,0.0024049193230813773,-1.115229412935319,0.7816817985206628,0.05513558295830136
VAL 435,R VAL 435,0.0,0.0,0.0,-0.9776169154228858,0.17893973946732716,0.0126214360736159,-0.9800895522388062,0.7869718663005405,0.05550871556991452,1.7135074626865667,0.7443143568980831,0.0524998868458675,-0.06255499701492538,0.022013508385276614,0.001552713162922135,-0.3067540019900501,0.3345926434147176,0.023600345413111037
GLY 436,R GLY 436,0.0,0.0,0.0,-0.2154278606965176,0.06275844887641481,0.004426639677306516,0.8322935323383085,0.2884055643710086,0.02034256004183157,-0.5640000000000001,0.2930568857891888,0.020670638958857828,0.0,0.0,0.0,0.052865671641791075,0.16309905077544867,0.011504120041516163
VAL 437,R VAL 437,0.0,0.0,0.0,0.015467661691542315,0.5798455877823439,0.04089915432172282,-6.784099502487564,1.7149636086966995,0.12096420627512576,3.639691542288556,0.682750760798738,0.04815752558535123,-0.05719891343283578,0.013418407451349116,0.0009464614867613447,-3.186139211940299,0.9011697141083979,0.06356361069909049
ASP 438,R ASP 438,0.0,0.0,0.0,-0.5649751243781094,0.13176072984188872,0.009293685313630538,89.73208955223878,2.201283255758878,0.15526654937124662,-89.26479104477609,2.156832177274667,0.15213121203834415,-0.010651307462686563,0.009203873163572948,0.0006491911584844786,-0.10832792437810428,0.2690543297073926,0.01897762918868832
SER 439,R SER 439,0.0,0.0,0.0,-1.0749751243781094,0.7940737552233026,0.05600964419151302,-5.2948407960199,2.4272474049226744,0.17120483156663682,4.0470646766169125,1.8628039691974454,0.13139206128774134,-0.2964524776119403,0.0810031299257519,0.005713520256395353,-2.6192037213930353,0.940874116243888,0.06636414329674595
VAL 440,R VAL 440,0.0,0.0,0.0,0.2377562189054727,0.9783554610837867,0.06900787352267664,80.35780597014926,8.669840663559006,0.6115234102233945,-82.11680099502489,7.50974488839386,0.5296965633245128,-0.2022774447761194,0.09742346470971529,0.006871721371475254,-1.7235162507462685,1.2823523115306719,0.09045015809242989
gtp 441,R gtp 441,0.0,0.0,0.0,-0.0030099502487561723,0.000281962732642839,1.9888117730513655e-05,342.95240796019914,2.1512249784956157,0.151735710730739,-342.90627860696515,2.150215933171701,0.1516645381611964,0.0,0.0,0.0,0.04311940298507534,0.006830985276124674,0.0004818205516509175
Mg+ 442,R Mg+ 442,0.0,0.0,0.0,-1.9900497512440038e-05,0.00013965839649372904,9.85074376846936e-06,-169.81378109452743,1.1126857257068659,0.07848279984557806,169.77979601990052,1.1112612274363167,0.07838232348458507,0.0,0.0,0.0,-0.03400497512437659,0.0016676539735455147,0.00011762724190094996
MET 443,R MET 443,0.0,0.0,0.0,-0.000248756218905474,0.00043229221883041947,3.0491542132182215e-05,-75.36734328358207,0.3955467109790763,0.027899713845637955,75.35899999999997,0.3952771431614764,0.02788069999780589,0.0,0.0,0.0,-0.008592039800998296,0.0007934660525382715,5.59667801490498e-05
ARG 444,R ARG 444,0.0,0.0,0.0,-0.0002686567164179151,0.00044326096731097785,3.126521799740397e-05,-76.28100995024879,0.47710184347542933,0.03365216936134492,76.27206467661696,0.4766534571321381,0.03362054262719979,0.0,0.0,0.0,-0.009213930348255331,0.000863295188342752,6.08921476289383e-05
GLU 445,R GLU 445,0.0,0.0,0.0,-0.00010447761194028921,0.0003058791273420504,2.157505014533691e-05,69.90088557213936,0.38967559135723784,0.02748559699709344,-69.89577611940295,0.3895013071777601,0.027473303938902627,0.0,0.0,0.0,0.005004975124378534,0.0006801924840083439,4.7977078653525504e-05
ILE 446,R ILE 446,0.0,0.0,0.0,-0.00010447761194031572,0.000305879127342128,2.1575050145342386e-05,0.03228358208955225,0.04550484287938034,0.003209664142530528,-0.03231840796019902,0.045538875300500804,0.003212064604433965,0.0,0.0,0.0,-0.00013930348258698748,0.0006620468129404931,4.6697181700073434e-05
VAL 447,R VAL 447,0.0,0.0,0.0,-5.4726368159200165e-05,0.00022744536220222216,1.6042758907670833e-05,0.2187064676616918,0.06002966437466919,0.004234166058813599,-0.2186616915422886,0.060040574797500586,0.0042349356207047285,0.0,0.0,0.0,-9.950248756150423e-06,0.000622864908340794,4.3933503237034666e-05
HID 448,R HID 448,0.0,0.0,0.0,-6.46766169154224e-05,0.0002459543700359837,1.7348283660614448e-05,0.168273631840796,0.07228577718560626,0.005098645602679886,-0.16822388059701493,0.07228044213540212,0.005098269297252698,0.0,0.0,0.0,-1.4925373134545445e-05,0.0006267472051054492,4.420733933727583e-05
ILE 449,R ILE 449,0.0,0.0,0.0,-2.487562189055557e-05,0.00015574602828361946,1.0985477823724022e-05,0.214547263681592,0.041104030197569766,0.0028992547493975267,-0.21449253731343276,0.04104834177185236,0.002895326790704143,0.0,0.0,0.0,2.985074626886995e-05,0.0006301736928785977,4.4449025150134167e-05
GLN 450,R GLN 450,0.0,0.0,0.0,-4.4776119403004444e-05,0.00020681203672473156,1.4587396341057682e-05,0.3736069651741297,0.08044113295997486,0.005673880046801686,-0.3734825870646768,0.08040693112171017,0.005671467635134255,0.0,0.0,0.0,7.960199005023738e-05,0.0005674695869685891,4.002621853013839e-05
ALA 451,R ALA 451,0.0,0.0,0.0,-2.4875621890537895e-05,0.0001557460282835088,1.0985477823716218e-05,0.1491592039800995,0.03509595272782627,0.0024754776390952873,-0.14914427860696514,0.035043172798748905,0.0024717548299372826,0.0,0.0,0.0,-9.95024875620179e-06,0.0006615980183036246,4.6665526167119824e-05
GLY 452,R GLY 452,0.0,0.0,0.0,-9.950248756221123e-06,9.925341961823109e-05,7.0007964386693084e-06,0.4398955223880601,0.01961657411350924,0.0013836464549129013,-0.43991044776119415,0.019612462793190663,0.0013833564647366913,0.0,0.0,0.0,-2.487562189050807e-05,0.0005938139727905239,4.18844082343373e-05
GLN 453,R GLN 453,0.0,0.0,0.0,-1.4925373134322296e-05,0.00012125430454675613,8.552619211603774e-06,0.503960199004975,0.1362978827559019,0.009613711405268465,-0.5038756218905471,0.13632401938554117,0.009615554940981402,0.0,0.0,0.0,6.965174129368816e-05,0.0005774574379521398,4.0730707220448035e-05
CYS 454,R CYS 454,0.0,0.0,0.0,-4.975124378111114e-06,7.035888370017748e-05,4.962733015462517e-06,0.3476865671641789,0.043204779870273054,0.0030474302065632915,-0.34765671641791024,0.04317345055701857,0.003045220407188101,0.0,0.0,0.0,2.48756218906329e-05,0.000610340504795297,4.3050099923828654e-05
GLY 455,R GLY 455,0.0,0.0,0.0,-9.950248756213392e-06,9.925341961815396e-05,7.000796438663869e-06,0.23442786069651736,0.02911661268467431,0.0020537275105787876,-0.23439800995024873,0.029143849713776475,0.00205564866248541,0.0,0.0,0.0,1.9900497512396402e-05,0.0006226264302865331,4.3916682292029526e-05
ASN 456,R ASN 456,0.0,0.0,0.0,-9.950248756222228e-06,9.925341961824212e-05,7.000796438670087e-06,0.7936965174129352,0.04196767813177885,0.0029601717778014983,-0.7936368159203985,0.04195558463897613,0.0029593187685886166,0.0,0.0,0.0,4.975124378136743e-05,0.0005708616493480668,4.0265476162946734e-05
GLN 457,R GLN 457,0.0,0.0,0.0,-9.95024875621781e-06,9.925341961819804e-05,7.000796438666977e-06,0.39415422885572116,0.18120934567435704,0.012781521752401298,-0.3941592039800995,0.18116303239301867,0.012778255065406495,0.0,0.0,0.0,-1.4925373134717779e-05,0.0006024627065957799,4.249444288156384e-05
ILE 458,R ILE 458,0.0,0.0,0.0,-1.4925373134328925e-05,0.00012125430454680997,8.55261921160757e-06,0.1438507462686569,0.0471067128967895,0.0033226513419260164,-0.14381592039800992,0.047183256002934396,0.0033280502763603664,0.0,0.0,0.0,1.990049751254167e-05,0.0006145839429525144,4.334940897386469e-05
GLY 459,R GLY 459,0.0,0.0,0.0,-9.950248756220019e-06,9.925341961822007e-05,7.000796438668532e-06,0.29763681592039803,0.031789770215575525,0.002242277505070844,-0.29757711442786056,0.03179325742267004,0.002242523473694415,0.0,0.0,0.0,4.97512437811255e-05,0.0005440884821688766,3.837704255369762e-05
ALA 460,R ALA 460,0.0,0.0,0.0,-2.4875621890540104e-05,0.00015574602828352264,1.0985477823717194e-05,0.3111791044776118,0.06071708932838851,0.004282653276547372,-0.31112437810945265,0.06064052347481709,0.004277252737633265,0.0,0.0,0.0,2.9850746268697616e-05,0.0005545869132877903,3.9117544790009544e-05
LYS 461,R LYS 461,0.0,0.0,0.0,-1.9900497512440038e-05,0.00013965839649372904,9.85074376846936e-06,-55.652119402985086,0.5770566038527808,0.04070243456298108,55.65133830845771,0.5769087850306966,0.04069200822717124,0.0,0.0,0.0,-0.0008009950248763357,0.0006466130702848145,4.560856942822616e-05
PHE 462,R PHE 462,0.0,0.0,0.0,-8.457711442787127e-05,0.0002782513722211206,1.9626338550280635e-05,0.17227363184079614,0.04545666299006955,0.0032062657951607357,-0.17227860696517416,0.04543763962373985,0.0032049239903567833,0.0,0.0,0.0,-8.955223880599563e-05,0.0006996376450247168,4.9348634560781825e-05
TRP 463,R TRP 463,0.0,0.0,0.0,-6.965174129352908e-05,0.0002545591802082673,1.7955220173646022e-05,0.4145323383084578,0.05548412169444417,0.0039135481986941134,-0.41447263681592067,0.055503758086310584,0.0039149332429855395,0.0,0.0,0.0,-9.950248755930588e-06,0.0005900505902186351,4.161895969454925e-05
GLU 464,R GLU 464,0.0,0.0,0.0,-4.4776119402982354e-05,0.00020681203672462948,1.4587396341050482e-05,56.754144278606965,0.44655362876417926,0.03149746442945619,-56.75314427860698,0.446544648902198,0.03149683103882824,0.0,0.0,0.0,0.0009552238805969097,0.0006253238560931706,4.410694403871109e-05
VAL 465,R VAL 465,0.0,0.0,0.0,-3.482587064677117e-05,0.00018333856490239728,1.29317052971713e-05,0.20408955223880593,0.05332078776853569,0.0037609583886663417,-0.20403482587064686,0.05330092716745142,0.0037595575298760312,0.0,0.0,0.0,1.9900497512361053e-05,0.0006145839429524776,4.3349408973862095e-05
ILE 466,R ILE 466,0.0,0.0,0.0,-8.457711442785359e-05,0.00027825137222106243,1.9626338550276536e-05,0.27437810945273633,0.050943303949796626,0.003593263609834106,-0.27435323383084587,0.05087042951455272,0.0035881234434933604,0.0,0.0,0.0,-5.970149253704173e-05,0.0007028144631403017,4.957271003380262e-05
SER 467,R SER 467,0.0,0.0,0.0,-2.985074626865785e-05,0.00017017543658196733,1.2003249811991358e-05,0.4408308457711441,0.08356158537884556,0.005893979790116266,-0.44074626865671634,0.08356479476363386,0.005894206162665269,0.0,0.0,0.0,5.4726368159188564e-05,0.000591809813600517,4.1743045744521896e-05
ASP 468,R ASP 468,0.0,0.0,0.0,-3.4825870646757915e-05,0.00018333856490232748,1.2931705297166377e-05,60.3552487562189,0.4895868578255284,0.034532794374922335,-60.353582089552226,0.48950321499578714,0.034526894664596734,0.0,0.0,0.0,0.0016318407960217534,0.0006016404560337241,4.24364457986555e-05
GLU 469,R GLU 469,0.0,0.0,0.0,-9.950248756219024e-05,0.0002993355016217215,2.111349837397156e-05,64.7669004975124,0.553810688467084,0.03906279411258897,-64.76406467661695,0.5536625683509767,0.03905234652513729,0.0,0.0,0.0,0.0027363184079605384,0.0006270235922041321,4.4226834180109414e-05
HID 470,R HID 470,0.0,0.0,0.0,-0.00010447761194027595,0.00030587912734201156,2.1575050145334173e-05,0.082218905472637,0.0734139211709032,0.00517821874408853,-0.08219402985074625,0.0734327266107671,0.005179545177544759,0.0,0.0,0.0,-7.960199004953259e-05,0.0006415403112365679,4.525076459272738e-05
GLY 471,R GLY 471,0.0,0.0,0.0,-1.990049751243562e-05,0.00013965839649369806,9.850743768467175e-06,0.04966666666666672,0.10318974134929622,0.0072784431662308805,-0.04970646766169154,0.10314602703687978,0.007275359796369559,0.0,0.0,0.0,-5.970149253721793e-05,0.0005785708163227192,4.0809238875696033e-05
ILE 472,R ILE 472,0.0,0.0,0.0,-8.955223880596692e-05,0.0002855392010404224,2.0140382360962882e-05,-0.13069154228855723,0.051338447552724306,0.0036211348906300673,0.1306567164179105,0.05134767423087014,0.0036217856903279773,0.0,0.0,0.0,-0.0001243781094527204,0.0006063123477247375,4.2765975630857754e-05
ASP 473,R ASP 473,0.0,0.0,0.0,-2.985074626865122e-05,0.00017017543658192955,1.2003249811988693e-05,58.40192039800991,0.3708643039929796,0.02615875108998986,-58.40067661691543,0.3707520122981874,0.02615083064452796,0.0,0.0,0.0,0.0012139303482596952,0.0006609242549423482,4.661800256381958e-05
PRO 474,R PRO 474,0.0,0.0,0.0,-2.4875621890551152e-05,0.0001557460282835918,1.098547782372207e-05,0.1601044776119403,0.05629068151765572,0.003970438542217109,-0.160089552238806,0.056284122345095604,0.003969975893856215,0.0,0.0,0.0,-9.950248756381306e-06,0.0005984228837314843,4.2209495746946216e-05
THR 475,R THR 475,0.0,0.0,0.0,-2.48756218905506e-05,0.00015574602828358832,1.0985477823721827e-05,0.2673930348258704,0.06275380110779284,0.004426311848984413,-0.2673681592039799,0.06275787620661488,0.004426599284293244,0.0,0.0,0.0,-2.0326471296619783e-16,0.0006229443807376367,4.393910878770415e-05
GLY 476,R GLY 476,0.0,0.0,0.0,-2.4875621890548943e-05,0.00015574602828357794,1.0985477823721095e-05,0.2886417910447762,0.04447013693906411,0.0031366816126600374,-0.2884975124378111,0.04443342880987275,0.0031340924208608876,0.0,0.0,0.0,0.00011940298507464133,0.0005864741105787927,4.136669427113222e-05
SER 477,R SER 477,0.0,0.0,0.0,-2.9850746268655637e-05,0.00017017543658195473,1.2003249811990469e-05,0.012970149253731324,0.18007201186523036,0.012701300410797773,-0.013024875621890525,0.18003176717498684,0.012698461769215286,0.0,0.0,0.0,-8.457711442786242e-05,0.0005966831582313847,4.208678497151695e-05
TYR 478,R TYR 478,0.0,0.0,0.0,-6.96517412935313e-05,0.0002545591802082754,1.795522017364659e-05,-0.23965671641791067,0.11529976749862937,0.008132618551467392,0.23956716417910448,0.11527888190536537,0.008131145395303055,0.0,0.0,0.0,-0.00015920398009957332,0.0006104621552308336,4.3058680483965956e-05
HID 479,R HID 479,0.0,0.0,0.0,-3.980099502487676e-05,0.000195491370192926,1.3788898090377063e-05,-0.21136815920398017,0.15794518156372636,0.01114059413619647,0.21133830845771165,0.15788592448149832,0.011136414463880657,0.0,0.0,0.0,-6.965174129364397e-05,0.0006027502292946078,4.251472316907164e-05
GLY 480,R GLY 480,0.0,0.0,0.0,-1.9900497512436724e-05,0.0001396583964937058,9.850743768467722e-06,-0.22731343283582103,0.15376834119831773,0.010845982532208248,0.22726865671641786,0.15375679400977965,0.010845168056327166,0.0,0.0,0.0,-6.4676616915471e-05,0.0006074135852799346,4.284365093901546e-05
ASP 481,R ASP 481,0.0,0.0,0.0,-3.980099502487621e-05,0.00019549137019292333,1.3788898090376873e-05,63.979248756218915,0.7665180092598288,0.05406601173080807,-63.976577114427876,0.7662586142754538,0.054047715419307606,0.0,0.0,0.0,0.0026318407960187512,0.0006938113745169134,4.893768112483328e-05
SER 482,R SER 482,0.0,0.0,0.0,-4.975124378109512e-05,0.00021743058092947682,1.533637070121946e-05,-0.1767014925373135,0.10361208004909765,0.007308232641262117,0.17663681592039795,0.10353941464911588,0.007303107219131941,0.0,0.0,0.0,-0.00011442786069648493,0.0006082687249981321,4.290396784413318e-05
ASP 483,R ASP 483,0.0,0.0,0.0,-0.00010447761194029805,0.0003058791273420763,2.157505014533874e-05,70.28008955223879,1.3193255407704518,0.09305804860727125,-70.27476119402982,1.3186068566781683,0.0930073565399033,0.0,0.0,0.0,0.005223880597014275,0.0009434913808516718,6.654875090841017e-05
LEU 484,R LEU 484,0.0,0.0,0.0,-0.0001492537313432931,0.0003563383995914652,2.513417279139093e-05,0.08184079601990053,0.06957228623742105,0.004907250708282443,-0.0817761194029851,0.0695890898041269,0.004908435940493118,0.0,0.0,0.0,-8.457711442781603e-05,0.0006822635323946061,4.8123159143473613e-05
GLN 485,R GLN 485,0.0,0.0,0.0,-0.00012935323383084698,0.0003355904866475664,2.367072784807144e-05,-0.064616915422886,0.20243661869703913,0.014278778148719529,0.06453731343283577,0.2023401398383358,0.014271973054718586,0.0,0.0,0.0,-0.0002089552238804989,0.0006356877444488851,4.4837956360206215e-05
LEU 486,R LEU 486,0.0,0.0,0.0,-9.452736318407084e-05,0.0002925610035420457,2.0635662121957378e-05,0.047746268656716474,0.06720208106902223,0.004740069325860893,-0.04769651741293533,0.0670734537416019,0.004730996653713339,0.0,0.0,0.0,-4.4776119402818856e-05,0.0006009818455936705,4.238999100001045e-05
GLU 487,R GLU 487,0.0,0.0,0.0,-0.00018407960199005876,0.0003875490964010229,2.7335605607642276e-05,75.19296019900499,0.6969507705185044,0.04915911704544991,-75.18445771144282,0.6965112417570087,0.04912811507695344,0.0,0.0,0.0,0.008318407960201536,0.00082142301761558,5.7938712424048947e-05
ARG 488,R ARG 488,0.0,0.0,0.0,-0.00025870646766168736,0.0004379240016848763,3.088877746676809e-05,-76.09132835820894,1.160881108000175,0.08188224000609955,76.082039800995,1.1599318852906484,0.08181528699843574,0.0,0.0,0.0,-0.009547263681589974,0.0012574177816980694,8.869141196233772e-05
ILE 489,R ILE 489,0.0,0.0,0.0,-0.00013432835820894319,0.0003410047659341743,2.4052621663855735e-05,-0.23522388059701493,0.04717876057737775,0.0033277331934895866,0.23508955223880607,0.04716132934271026,0.0033265036889944147,0.0,0.0,0.0,-0.00026865671641783227,0.0006820095318679842,4.810524332768577e-05
ASN 490,R ASN 490,0.0,0.0,0.0,-9.950248756218085e-05,0.00029933550162169326,2.1113498373969568e-05,-0.1728606965174124,0.14117689583612106,0.009957850453853398,0.17278109452736332,0.14112392437373206,0.009954114134977229,0.0,0.0,0.0,-0.0001791044776111694,0.0006447346587002308,4.5476076490629744e-05
VAL 491,R VAL 491,0.0,0.0,0.0,-6.965174129354013e-05,0.00025455918020830776,1.7955220173648875e-05,-0.3075572139303483,0.05043224073616589,0.0035572159901180013,0.30739303482587066,0.05035495648919384,0.0035517647796403347,0.0,0.0,0.0,-0.0002338308457711003,0.0006387563719682706,4.505440065695637e-05
TYR 492,R TYR 492,0.0,0.0,0.0,-0.000109452736318418,0.0003122063978057447,2.2021341393528754e-05,-0.23294029850746253,0.15850698438057367,0.011180220651580496,0.23288557213930353,0.15842308063664187,0.011174302537786854,0.0,0.0,0.0,-0.0001641791044775036,0.0006370879394152618,4.493671849829431e-05
TYR 493,R TYR 493,0.0,0.0,0.0,-8.457711442789336e-05,0.00027825137222119324,1.9626338550285762e-05,0.6307114427860694,0.05525226019922076,0.0038971939497798886,-0.6304676616915422,0.05520563277018897,0.0038939051045152554,0.0,0.0,0.0,0.0001592039800995623,0.0006185582363249708,4.362973401450449e-05
ASN 494,R ASN 494,0.0,0.0,0.0,-9.452736318406256e-05,0.0002925610035420201,2.063566212195557e-05,-0.9374676616915427,0.07463696681222798,0.00526448573219887,0.9371691542288557,0.07464230619701862,0.005264862343364216,0.0,0.0,0.0,-0.0003930348258707559,0.0006689646294110713,4.71851268519571e-05
GLU 495,R GLU 495,0.0,0.0,0.0,-6.965174129353461e-05,0.00025455918020828754,1.7955220173647448e-05,65.8307164179105,0.794212864290668,0.05601945618859225,-65.82732835820893,0.7938986248321568,0.05599729144615319,0.0,0.0,0.0,0.003318407960199437,0.0007040108637369733,4.965709762536991e-05
ALA 496,R ALA 496,0.0,0.0,0.0,-1.4925373134327266e-05,0.00012125430454679651,8.552619211606622e-06,0.2854079601990049,0.0591730974263082,0.004173748484642019,-0.2853631840796018,0.059168218222059234,0.004173404332109431,0.0,0.0,0.0,2.9850746268671103e-05,0.0005722474481397081,4.0363222873161366e-05
ALA 497,R ALA 497,0.0,0.0,0.0,-4.975124378109402e-05,0.000217430580929472,1.533637070121912e-05,0.08666666666666666,0.07042298170040416,0.0049672541398070365,-0.08661691542288559,0.07041863101811538,0.004966947266339198,0.0,0.0,0.0,-5.744437540349068e-17,0.0005642764926868714,3.9800995024875115e-05
GLY 498,R GLY 498,0.0,0.0,0.0,0.0,0.0,0.0,-0.08335323383084572,0.03909459890664807,0.0027575203942554567,0.08329850746268662,0.03901218648435042,0.002751707470179463,0.0,0.0,0.0,-5.472636815920679e-05,0.000566028364311598,3.992456252187991e-05
ASN 499,R ASN 499,0.0,0.0,0.0,-4.975124378109512e-05,0.00021743058092947682,1.533637070121946e-05,-0.23126865671641778,0.4136270551582571,0.029175002995637925,0.2312636815920397,0.4135326093903987,0.029168341304808394,0.0,0.0,0.0,-5.4726368159005734e-05,0.0006165140726235601,4.348554982401576e-05
LYS 500,R LYS 500,0.0,0.0,0.0,-3.482587064677117e-05,0.00018333856490239728,1.29317052971713e-05,-57.3241592039801,0.32137246803477615,0.022667866138598686,57.32307462686567,0.3214023832216572,0.0226699761931901,0.0,0.0,0.0,-0.001119402985076861,0.0005514987646010696,3.889972357627975e-05
TYR 501,R TYR 501,0.0,0.0,0.0,-7.462686567163136e-05,0.00026278831136800816,1.853565833223088e-05,-0.5341741293532339,0.10818394381269696,0.007630707047457872,0.5340646766169156,0.10814703827006385,0.007628103931188158,0.0,0.0,0.0,-0.00018407960199011896,0.0006156703854452719,4.3426040718779586e-05
VAL 502,R VAL 502,0.0,0.0,0.0,-3.980099502487345e-05,0.00019549137019290972,1.3788898090375912e-05,0.4395373134328363,0.0317983361175824,0.0022428816972134866,-0.43943781094527384,0.03178969079716132,0.0022422719033278163,0.0,0.0,0.0,5.9701492537527795e-05,0.0005955205177093497,4.200477863201325e-05
PRO 503,R PRO 503,0.0,0.0,0.0,-2.9850746268653428e-05,0.00017017543658194215,1.2003249811989581e-05,-0.24731343283582075,0.039931736136840125,0.002816567501774254,0.24724378109452727,0.03991465115403307,0.002815362420002257,0.0,0.0,0.0,-9.950248756212507e-05,0.0005816854488780011,4.102892811748389e-05
ARG 504,R ARG 504,0.0,0.0,0.0,-9.452736318408023e-05,0.0002925610035420747,2.0635662121959425e-05,-66.0176666666667,0.27288899084321655,0.019248105330733997,66.01425870646769,0.2727313345179754,0.01923698511095187,0.0,0.0,0.0,-0.0035024875621926283,0.0006159115568504555,4.344305163811126e-05
ALA 505,R ALA 505,0.0,0.0,0.0,-1.9900497512440038e-05,0.00013965839649372904,9.85074376846936e-06,-0.009890547263681625,0.04407634670099686,0.0031089057908611725,0.0099452736318408,0.04403268788115884,0.003105826335144542,0.0,0.0,0.0,3.482587064674055e-05,0.0005762989606679699,4.064899453310193e-05
ILE 506,R ILE 506,0.0,0.0,0.0,-3.482587064677338e-05,0.0001833385649024089,1.293170529717212e-05,0.2047761194029852,0.03664641630128357,0.0025848389075039434,-0.20472139303482592,0.036620169388188094,0.002582987592995772,0.0,0.0,0.0,1.9900497512453295e-05,0.0006613735067815615,4.664969034534013e-05
LEU 507,R LEU 507,0.0,0.0,0.0,-4.975124378106696e-06,7.035888370011499e-05,4.96273301545811e-06,0.02889054726368155,0.042293783698097887,0.0029831734909525195,-0.028880597014925364,0.042222882570697326,0.002978172511015378,0.0,0.0,0.0,4.975124378135418e-06,0.0005598286201671639,3.948726628670775e-05
VAL 508,R VAL 508,0.0,0.0,0.0,-1.4925373134333343e-05,0.00012125430454684587,8.552619211610103e-06,0.0726716417910448,0.03309855089628356,0.0023345917765966286,-0.07264179104477611,0.03308561252260767,0.002333679174081766,0.0,0.0,0.0,1.4925373134364275e-05,0.0005857139364281184,4.13130757206855e-05
ASP 509,R ASP 509,0.0,0.0,0.0,-4.975124378108905e-06,7.035888370014624e-05,4.962733015460314e-06,52.320004975124384,0.18378211460022564,0.012962990880649164,-52.31947761194028,0.18375332466751193,0.012960960195367115,0.0,0.0,0.0,0.0005223880597028557,0.0005560577913488183,3.9221292529190415e-05
LEU 510,R LEU 510,0.0,0.0,0.0,-4.4776119402987876e-05,0.00020681203672465499,1.4587396341052281e-05,-0.17123880597014904,0.025429498414618217,0.0017936585220234135,0.17118407960199017,0.025470321140077908,0.0017965379350664526,0.0,0.0,0.0,-9.950248756204553e-05,0.0005901764229389272,4.162783525030822e-05
GLU 511,R GLU 511,0.0,0.0,0.0,-9.95024875621781e-06,9.925341961819804e-05,7.000796438666977e-06,49.28312935323383,0.1592444636033701,0.011232238425239122,-49.282850746268664,0.15926759487582667,0.01123386997940077,0.0,0.0,0.0,0.0002686567164157996,0.0005963927105861044,4.206629837419346e-05
PRO 512,R PRO 512,0.0,0.0,0.0,-9.950248756220019e-06,9.925341961822007e-05,7.000796438668532e-06,0.2284527363184079,0.03375031239914634,0.0023805634884595957,-0.22844278606965157,0.03377667304500513,0.002382422825058366,0.0,0.0,0.0,-9.279476026717726e-17,0.0005730254871775686,4.0418101515593544e-05
GLY 513,R GLY 513,0.0,0.0,0.0,-9.95024875621781e-06,9.925341961819804e-05,7.000796438666977e-06,0.11817910447761182,0.06094045508416164,0.004298408282204124,-0.11820398009950249,0.06086501812962847,0.004293087369688754,0.0,0.0,0.0,-3.482587064685623e-05,0.0005587664937651821,3.94123496665952e-05
THR 514,R THR 514,0.0,0.0,0.0,-9.950248756220019e-06,9.925341961822007e-05,7.000796438668532e-06,-0.022208955223880625,0.058674124238264826,0.004138553629580281,0.022223880597014935,0.058661900192498874,0.0041376914118713744,0.0,0.0,0.0,4.97512437803489e-06,0.000618918270252392,4.365512884973118e-05
MET 515,R MET 515,0.0,0.0,0.0,-4.4776119403000026e-05,0.00020681203672471115,1.4587396341056242e-05,0.25523880597014936,0.041504332766293874,0.002927489915584175,-0.2551791044776119,0.041545967603049794,0.0029304266105414528,0.0,0.0,0.0,1.492537313435157e-05,0.000634635570909581,4.4763741760899155e-05
ASP 516,R ASP 516,0.0,0.0,0.0,-2.98507462686584e-05,0.00017017543658197048,1.200324981199158e-05,51.00711442786071,0.23119346820724332,0.01630712992151233,-51.00683084577114,0.23113552967410175,0.01630304325247826,0.0,0.0,0.0,0.0002537313432857834,0.0005987536868964382,4.223282880315745e-05
SER 517,R SER 517,0.0,0.0,0.0,-1.990049751243783e-05,0.00013965839649371354,9.850743768468268e-06,0.07653233830845771,0.12025346448399299,0.008482025396559211,-0.07653233830845764,0.12028204912743012,0.008484041601852137,0.0,0.0,0.0,-1.9900497512422362e-05,0.000555033045540204,3.914901253284286e-05
VAL 518,R VAL 518,0.0,0.0,0.0,-1.9900497512444456e-05,0.00013965839649376008,9.85074376847155e-06,0.08128358208955207,0.05098857719219145,0.0035964569381379957,-0.08126368159203984,0.051025455791052776,0.00359905815394058,0.0,0.0,0.0,-2.248063537425068e-16,0.0005985056016646799,4.2215330220099456e-05
ARG 519,R ARG 519,0.0,0.0,0.0,-2.4875621890533476e-05,0.00015574602828348114,1.0985477823714266e-05,-52.45512935323387,0.3650451252432114,0.025748297868085208,52.4546666666667,0.3650056134366775,0.02574551092013387,0.0,0.0,0.0,-0.0004875621890539436,0.0005910565018846302,4.168991123290432e-05
SER 520,R SER 520,0.0,0.0,0.0,-1.4925373134328925e-05,0.00012125430454680997,8.55261921160757e-06,0.006059701492537225,0.09414029129805178,0.006640144174273217,-0.006039800995024849,0.09412428751633613,0.006639015354546187,0.0,0.0,0.0,4.975124378035995e-06,0.0006425811789343745,4.5324181739461054e-05
GLY 521,R GLY 521,0.0,0.0,0.0,0.0,0.0,0.0,0.049402985074626884,0.05831550651025021,0.004113258685357854,-0.0493233830845771,0.0583548068549807,0.004116030717943591,0.0,0.0,0.0,7.960199004973806e-05,0.0006178375390607,4.3578899948933024e-05
PRO 522,R PRO 522,0.0,0.0,0.0,-2.4875621890550048e-05,0.00015574602828358487,1.0985477823721583e-05,0.059626865671641785,0.052876417211656465,0.0037296149062552015,-0.05960696517412939,0.05295741038485951,0.0037353277242185255,0.0,0.0,0.0,-4.975124378044832e-06,0.0005508700710711558,3.8855378953775416e-05
PHE 523,R PHE 523,0.0,0.0,0.0,-3.4825870646755706e-05,0.00018333856490231586,1.2931705297165557e-05,0.19220895522388057,0.032187203034854346,0.0022703102547385083,-0.19215920398009959,0.032155630989633005,0.002268083334370452,0.0,0.0,0.0,1.4925373134381949e-05,0.0006024627065957883,4.2494442881564426e-05
GLY 524,R GLY 524,0.0,0.0,0.0,-9.950248756221123e-06,9.925341961823109e-05,7.0007964386693084e-06,0.1973930348258706,0.06907224389622432,0.004871980440971765,-0.19730845771144276,0.06911677607091712,0.004875121498390186,0.0,0.0,0.0,7.462686567161589e-05,0.0006144228251249495,4.333804459853373e-05
GLN 525,R GLN 525,0.0,0.0,0.0,-1.990049751243783e-05,0.00013965839649371356,9.85074376846827e-06,0.08516417910447702,0.22742866775292064,0.016041581372008434,-0.08513930348258703,0.22741889483696828,0.016040892043666318,0.0,0.0,0.0,4.9751243773554996e-06,0.0006108269611733782,4.308441191118725e-05
ILE 526,R ILE 526,0.0,0.0,0.0,-4.9751243781096226e-05,0.00021743058092948164,1.5336370701219802e-05,0.1759004975124379,0.03603260063068091,0.002541543688283454,-0.17589054726368158,0.03608196804649758,0.00254502579731471,0.0,0.0,0.0,-3.980099502505683e-05,0.0006296235629674773,4.441022197803802e-05
PHE 527,R PHE 527,0.0,0.0,0.0,-4.975124378108905e-05,0.00021743058092945025,1.5336370701217586e-05,-0.27065174129353237,0.04237898321527887,0.0029891830015442073,0.2706417910447761,0.042411171962584496,0.0029914534207234078,0.0,0.0,0.0,-5.970149253705057e-05,0.0006812469620713158,4.805145580139914e-05
ARG 528,R ARG 528,0.0,0.0,0.0,-2.9850746268653428e-05,0.00017017543658194215,1.2003249811989581e-05,-60.62205970149256,0.32735377490881173,0.023089754996669275,60.62018407960197,0.32717330132634875,0.02307702537165242,0.0,0.0,0.0,-0.0019054726368169588,0.0006433895785208349,4.538120184987823e-05
PRO 529,R PRO 529,0.0,0.0,0.0,-3.9800995024877866e-05,0.00019549137019293143,1.3788898090377444e-05,-0.12159203980099498,0.053045486313420584,0.0037415401212258486,0.12151741293532328,0.05295770343874562,0.0037353483946459035,0.0,0.0,0.0,-0.00011442786069649377,0.0006478750539972804,4.5697582896113436e-05
ASP 530,R ASP 530,0.0,0.0,0.0,-2.9850746268654532e-05,0.00017017543658194844,1.2003249811990025e-05,56.304129353233826,0.44007314315839036,0.031040366218388394,-56.303134328358205,0.4400524017504565,0.031038903232273107,0.0,0.0,0.0,0.0009651741293521864,0.0006016404560290365,4.243644579832487e-05
ASN 531,R ASN 531,0.0,0.0,0.0,-3.980099502487124e-05,0.00019549137019289888,1.3788898090375148e-05,-0.20836815920397955,0.05476238841731291,0.003862641058409734,0.2083432835820897,0.054713333137809274,0.0038591809657764734,0.0,0.0,0.0,-6.467661691414094e-05,0.000509409979548852,3.5931009574940096e-05
PHE 532,R PHE 532,0.0,0.0,0.0,-3.482587064675129e-05,0.0001833385649022926,1.2931705297163916e-05,-0.062109452736318384,0.09933609445659496,0.007006627872147486,0.062074626865671646,0.09932027395698535,0.007005511980143453,0.0,0.0,0.0,-6.965174129337e-05,0.0006109485147466687,4.30929856391885e-05
VAL 533,R VAL 533,0.0,0.0,0.0,-9.9502487562156e-06,9.9253419618176e-05,7.000796438665423e-06,-0.009492537313432843,0.050540966035394395,0.003564884881432376,0.009472636815920395,0.050571170454191613,0.0035670153368701934,0.0,0.0,0.0,-2.9850746268645974e-05,0.0005977607281940871,4.216279089641425e-05
PHE 534,R PHE 534,0.0,0.0,0.0,-3.482587064676675e-05,0.000183338564902374,1.2931705297169657e-05,0.08458706467661689,0.05727774377696708,0.004040060545935584,-0.0845771144278607,0.05725334528132237,0.00403833960874193,0.0,0.0,0.0,-2.487562189071023e-05,0.00057681412670688,4.068533154380038e-05
GLY 535,R GLY 535,0.0,0.0,0.0,-4.975124378108905e-06,7.035888370014624e-05,4.962733015460314e-06,-0.004228855721393042,0.028876945359879922,0.0020368226808979593,0.004243781094527361,0.028879665824609813,0.002037014567684992,0.0,0.0,0.0,9.950248756205106e-06,0.0006066796490156636,4.279188306638315e-05
GLN 536,R GLN 536,0.0,0.0,0.0,-2.9850746268656192e-05,0.0001701754365819579,1.2003249811990692e-05,-0.39451243781094547,0.17465836188868542,0.012319450983122874,0.39445273631840794,0.1746600080525323,0.012319567094568112,0.0,0.0,0.0,-8.955223880600889e-05,0.0005917679881076892,4.174009560172217e-05
SER 537,R SER 537,0.0,0.0,0.0,0.0,0.0,0.0,-0.23326368159203992,0.08491807655469716,0.005989659300500046,0.2332835820895521,0.08495198631702794,0.005992051110719528,0.0,0.0,0.0,1.9900497512347796e-05,0.0005459958176446008,3.851157562527498e-05
GLY 538,R GLY 538,0.0,0.0,0.0,0.0,0.0,0.0,-0.08596517412935313,0.07827463947645287,0.00552106737876284,0.08594029850746264,0.07826429529689044,0.005520337756592438,0.0,0.0,0.0,-2.487562189049868e-05,0.0005853757643814074,4.128922290363015e-05
ALA 539,R ALA 539,0.0,0.0,0.0,-9.95024875621781e-06,9.925341961819804e-05,7.000796438666977e-06,-0.06328855721393031,0.05678541539339976,0.004005334379244388,0.06336815920398006,0.056715347375774376,0.0040003921623399915,0.0,0.0,0.0,6.965174129356444e-05,0.000594438886815754,4.192848627113576e-05
GLY 540,R GLY 540,0.0,0.0,0.0,0.0,0.0,0.0,-0.07702487562189053,0.03693323784642153,0.0026050697394436285,0.07700995024875623,0.0369483961843344,0.002606138926162683,0.0,0.0,0.0,-1.4925373134270374e-05,0.0005596517390821922,3.9474790056926445e-05
ASN 541,R ASN 541,0.0,0.0,0.0,-1.9900497512440038e-05,0.00013965839649372904,9.85074376846936e-06,-0.2747661691542288,0.06419466701669524,0.004527942694172855,0.27475621890547236,0.06414376943899341,0.004524352655843875,0.0,0.0,0.0,-2.9850746268976e-05,0.0006060265150361923,4.274581454748431e-05
ASN 542,R ASN 542,0.0,0.0,0.0,-1.4925373134333343e-05,0.00012125430454684587,8.552619211610103e-06,0.4734676616915428,0.04015864310363776,0.0028325722851981023,-0.4734228855721392,0.040172702714838956,0.0028335639737102464,0.0,0.0,0.0,2.9850746269470906e-05,0.0005808763987784313,4.0971862123409735e-05
TRP 543,R TRP 543,0.0,0.0,0.0,-2.487562189055999e-05,0.00015574602828364714,1.0985477823725976e-05,0.20010447761194036,0.0428990951887178,0.0030258688715662785,-0.20009452736318414,0.042869186882661586,0.003023759302310828,0.0,0.0,0.0,-1.492537313408147e-05,0.0006424270827258098,4.5313312630947895e-05
ALA 544,R ALA 544,0.0,0.0,0.0,0.0,0.0,0.0,0.18464676616915418,0.04400056085113014,0.003103560269166412,-0.18461691542288564,0.043905569320429605,0.0030968600831940796,0.0,0.0,0.0,2.985074626865785e-05,0.0006060265150364338,4.2745814547501346e-05
LYS 545,R LYS 545,0.0,0.0,0.0,-9.95024875621781e-06,9.925341961819804e-05,7.000796438666977e-06,-49.071268656716434,0.22953679825524162,0.01619027743275542,49.071039800995045,0.2295176824858446,0.016188929110341626,0.0,0.0,0.0,-0.0002388059701492628,0.0005303585262200741,3.740860613025567e-05
GLY 546,R GLY 546,0.0,0.0,0.0,-4.975124378106696e-06,7.035888370011499e-05,4.96273301545811e-06,0.1507512437810944,0.04759591322965081,0.0033571568729320453,-0.15068656716417902,0.0476128277027053,0.0033583499278733997,0.0,0.0,0.0,5.9701492537233116e-05,0.0005785708163226225,4.080923887568921e-05
HIE 547,R HIE 547,0.0,0.0,0.0,-1.9900497512440038e-05,0.00013965839649372904,9.85074376846936e-06,-0.29534825870646775,0.05345233715857701,0.0037702371672197936,0.2952686567164178,0.053480060567422404,0.003772192625708369,0.0,0.0,0.0,-9.950248756226206e-05,0.0005554342581873651,3.917731189101307e-05
TYR 548,R TYR 548,0.0,0.0,0.0,-1.9900497512440038e-05,0.00013965839649372904,9.85074376846936e-06,0.15467164179104467,0.11927747508009882,0.008413184411843092,-0.1546019900497513,0.11923500269084747,0.008410188640487743,0.0,0.0,0.0,4.975124378104928e-05,0.0005795112349675203,4.087557089251424e-05
THR 549,R THR 549,0.0,0.0,0.0,-9.950248756216153e-06,9.92534196181815e-05,7.000796438665811e-06,0.0760746268656716,0.0974704415099489,0.006875034859484438,-0.07606965174129345,0.09750782657388227,0.006877671798578838,0.0,0.0,0.0,-4.975124378093439e-06,0.0005943139565777599,4.191967437157003e-05
GLU 550,R GLU 550,0.0,0.0,0.0,-4.975124378111114e-06,7.035888370017748e-05,4.962733015462517e-06,50.60274626865672,0.2142426677728084,0.015111512644340061,-50.60246766169155,0.21421642517270825,0.015109661634047124,0.0,0.0,0.0,0.00027363184079760925,0.0005814300809962673,4.101091585590268e-05
GLY 551,R GLY 551,0.0,0.0,0.0,-4.975124378111114e-06,7.035888370017748e-05,4.962733015462517e-06,0.12459701492537323,0.04035195644698353,0.002846207557119693,-0.12449253731343277,0.0402919839938303,0.0028419774264293015,0.0,0.0,0.0,9.950248756219024e-05,0.0005816854488781343,4.102892811749328e-05
ALA 552,R ALA 552,0.0,0.0,0.0,-9.950248756220019e-06,9.925341961822007e-05,7.000796438668532e-06,0.19654228855721395,0.06290804671130054,0.004437191495004374,-0.19652238805970149,0.06289864504523149,0.004436528352610017,0.0,0.0,0.0,9.950248756186878e-06,0.0005462677504999943,3.8530756290010956e-05
GLU 553,R GLU 553,0.0,0.0,0.0,-2.4875621890546734e-05,0.0001557460282835641,1.098547782372012e-05,51.61636318407963,0.4605656509546574,0.032485796271592905,-51.61592039800996,0.4605609424604734,0.032485464160019906,0.0,0.0,0.0,0.0004179104477620583,0.0006104216077787622,4.305582048721067e-05
LEU 554,R LEU 554,0.0,0.0,0.0,-1.4925373134328925e-05,0.00012125430454680997,8.55261921160757e-06,0.13604975124378116,0.04239775541366801,0.002990507090327588,-0.13599004975124382,0.04239367619810244,0.0029902193646460565,0.0,0.0,0.0,4.477611940304035e-05,0.0005756113553993604,4.0600494596936436e-05
VAL 555,R VAL 555,0.0,0.0,0.0,-2.9850746268666685e-05,0.00017017543658201772,1.2003249811994912e-05,0.27580099502487554,0.03413464995233173,0.0024076725692745095,-0.27568656716417894,0.03418731353329339,0.0024113871718691817,0.0,0.0,0.0,8.457711442779725e-05,0.0005351439526178688,3.7746144083225515e-05
ASP 556,R ASP 556,0.0,0.0,0.0,-4.975124378108905e-06,7.035888370014624e-05,4.962733015460314e-06,55.48381592039802,0.7163895872644137,0.050530225462370494,-55.4830696517413,0.7163116453476155,0.050524727863439964,0.0,0.0,0.0,0.0007412935323394442,0.0005578354742436726,3.9346680612817644e-05
SER 557,R SER 557,0.0,0.0,0.0,-1.990049751243562e-05,0.00013965839649369806,9.850743768467175e-06,0.34781592039800996,0.14382089104773604,0.010144343496939774,-0.3477761194029851,0.1437960296259418,0.010142589907453115,0.0,0.0,0.0,1.990049751251737e-05,0.0005459958176444394,3.8511575625263605e-05
VAL 558,R VAL 558,0.0,0.0,0.0,-1.9900497512444456e-05,0.00013965839649376008,9.85074376847155e-06,0.2963283582089551,0.03951536815202635,0.0027871991685070267,-0.29623880597014934,0.039410364151505936,0.002779792757365558,0.0,0.0,0.0,6.965174129340149e-05,0.0005944388868157118,4.192848627113278e-05
LEU 559,R LEU 559,0.0,0.0,0.0,-3.482587064676233e-05,0.00018333856490235077,1.2931705297168019e-05,0.3613233830845771,0.03227940674791776,0.0022768138032160244,-0.36121393034825855,0.03228000944742037,0.0022768563143612092,0.0,0.0,0.0,7.462686567174184e-05,0.000630409315878778,4.4465644715151425e-05
ASP 560,R ASP 560,0.0,0.0,0.0,-9.9502487562156e-06,9.9253419618176e-05,7.000796438665423e-06,58.29199502487557,0.3671223378200939,0.02589481314651625,-58.290781094527354,0.3670965302586931,0.025892992821487243,0.0,0.0,0.0,0.0012039800994983383,0.0005582346727424079,3.937483790391167e-05
VAL 561,R VAL 561,0.0,0.0,0.0,-2.487562189054287e-05,0.0001557460282835399,1.0985477823718412e-05,0.3889552238805969,0.03501119913328989,0.0024694995814618383,-0.38889054726368183,0.03505827359499445,0.0024728199579800592,0.0,0.0,0.0,3.980099502477886e-05,0.0005887907839485335,4.153009981160453e-05
VAL 562,R VAL 562,0.0,0.0,0.0,-7.960199004974966e-05,0.00027067603002458055,1.909201510958482e-05,0.3831343283582087,0.03503284692759689,0.002471026499142583,-0.38308457711442784,0.0350298779501044,0.002470817083616792,0.0,0.0,0.0,-2.9850746268749813e-05,0.0006832061361620066,4.8189645286956385e-05
ARG 563,R ARG 563,0.0,0.0,0.0,-7.462686567162584e-05,0.0002627883113679887,1.8535658332229508e-05,-59.74055721393037,0.34006879309475896,0.023986603229971298,59.739089552238816,0.3399066186329633,0.023975164325408117,0.0,0.0,0.0,-0.0015422885572149315,0.0006687425910327563,4.7169465472287425e-05
LYS 564,R LYS 564,0.0,0.0,0.0,-3.980099502487566e-05,0.0001954913701929206,1.378889809037668e-05,-58.38080597014927,1.0711617058883935,0.07555392131239956,58.379492537313425,1.0709183259664183,0.07553675461630424,0.0,0.0,0.0,-0.0013532338308462938,0.0006305663489640823,4.447672097497784e-05
GLU 565,R GLU 565,0.0,0.0,0.0,-5.4726368159200165e-05,0.00022744536220222216,1.6042758907670833e-05,61.840552238805984,0.2716899178260435,0.019163529241158262,-61.83853233830847,0.27152867453039664,0.01915215601599115,0.0,0.0,0.0,0.0019651741293525778,0.0006569801972889375,4.63398101863669e-05
SER 566,R SER 566,0.0,0.0,0.0,-3.9800995024877866e-05,0.00019549137019293143,1.3788898090377444e-05,0.6779800995024877,0.13657334370562688,0.00963314092259134,-0.6777313432835822,0.13649812734555128,0.009627835569609325,0.0,0.0,0.0,0.0002089552238806955,0.0006434665159890507,4.538662860046836e-05
GLU 567,R GLU 567,0.0,0.0,0.0,-7.462686567164075e-05,0.0002627883113680413,1.8535658332233215e-05,65.36120895522386,0.9428801151604627,0.06650563555086826,-65.35809950248759,0.9425974275848756,0.06648569630665846,0.0,0.0,0.0,0.0030348258706524903,0.0007009454131144383,4.94408774096463e-05
SER 568,R SER 568,0.0,0.0,0.0,-4.4776119402982354e-05,0.00020681203672462948,1.4587396341050482e-05,0.32371641791044736,0.2504714443940077,0.0176668935201084,-0.3235771144278606,0.2503966113166024,0.017661615201801498,0.0,0.0,0.0,9.452736318412401e-05,0.0005782284666970971,4.078509139494369e-05
CYS 569,R CYS 569,0.0,0.0,0.0,-6.965174129353571e-05,0.00025455918020829155,1.795522017364773e-05,-0.12373134328358212,0.23440025610560805,0.016533319300022328,0.12366169154228858,0.23430794674017436,0.016526808299401192,0.0,0.0,0.0,-0.0001393034825869919,0.0006391050275632015,4.507899292648928e-05
ASP 570,R ASP 570,0.0,0.0,0.0,-0.00013432835820894983,0.00034100476593419113,2.405262166385692e-05,70.74618407960203,0.4610096543828654,0.03251711385874417,-70.74056716417914,0.4607753542441989,0.03250058760118382,0.0,0.0,0.0,0.00548258706467395,0.000740408166062234,5.2224365387790174e-05
CYM 571,R CYM 571,0.0,0.0,0.0,-0.000124378109452737,0.00033001241695078783,2.3277281147513796e-05,74.49967661691541,0.382580242165194,0.02698512965253404,-74.49185572139302,0.3823645652760289,0.02696991697771258,0.0,0.0,0.0,0.007696517412934601,0.000727865967477894,5.133970690932096e-05
LEU 572,R LEU 572,0.0,0.0,0.0,-7.960199004975794e-05,0.00027067603002460874,1.909201510958681e-05,0.6044427860696517,0.09044383628852758,0.006379416340754572,-0.6040796019900496,0.09041531389596612,0.00637740452629987,0.0,0.0,0.0,0.0002835820895524219,0.0006341673778753707,4.473071797049357e-05
GLN 573,R GLN 573,0.0,0.0,0.0,-0.0001492537313432826,0.00035633839959144017,2.5134172791389165e-05,0.8151592039800996,0.08917529568529835,0.006289940385451936,-0.8146268656716417,0.08914070198777078,0.006287500334163196,0.0,0.0,0.0,0.0003830845771149137,0.0006289155459921189,4.4360282311085766e-05
GLY 574,R GLY 574,0.0,0.0,0.0,-2.9850746268653428e-05,0.00017017543658194215,1.2003249811989581e-05,0.10065174129353234,0.047674352538893745,0.0033626895552205938,-0.10057711442786069,0.04770676677006708,0.0033649758788055475,0.0,0.0,0.0,4.477611940297324e-05,0.0006092039293121161,4.296993207041325e-05
PHE 575,R PHE 575,0.0,0.0,0.0,-7.46268656716402e-05,0.0002627883113680393,1.8535658332233076e-05,0.3624776119402985,0.061717868319628603,0.004353242783938831,-0.3623930348258707,0.061728097017781446,0.004353964260678636,0.0,0.0,0.0,9.950248756089664e-06,0.0006837855541703706,4.82305142821513e-05
GLN 576,R GLN 576,0.0,0.0,0.0,-4.975124378109347e-05,0.00021743058092946958,1.5336370701218952e-05,0.09333830845771135,0.17936717108991965,0.012651584775723394,-0.09328855721393024,0.1793099440583731,0.012647548292142399,0.0,0.0,0.0,-7.070076972737315e-17,0.0006149060519587897,4.337212879140518e-05
LEU 577,R LEU 577,0.0,0.0,0.0,-4.975124378109789e-05,0.00021743058092948885,1.533637070122031e-05,0.3430945273631841,0.04772251906355723,0.0033660869599208467,-0.3430995024875623,0.04773037925923055,0.003366641375376644,0.0,0.0,0.0,-5.472636815919409e-05,0.0006001575661694546,4.2331850812199134e-05
THR 578,R THR 578,0.0,0.0,0.0,-2.4875621890542316e-05,0.00015574602828353647,1.098547782371817e-05,-0.26836318407960186,0.05452492640812968,0.0038458917796986977,0.268273631840796,0.05452928147840415,0.003846198962671183,0.0,0.0,0.0,-0.00011442786069639986,0.0005480320250835723,3.865519862428071e-05
HIE 579,R HIE 579,0.0,0.0,0.0,-3.980099502487566e-05,0.0001954913701929206,1.378889809037668e-05,0.48573631840796055,0.08567330708362313,0.0060429291547540965,-0.48573631840796017,0.08562346777147106,0.00603941376072171,0.0,0.0,0.0,-3.980099502478286e-05,0.0006374763366588336,4.496411392759081e-05
SER 580,R SER 580,0.0,0.0,0.0,-2.487562189055336e-05,0.00015574602828360564,1.0985477823723048e-05,-0.033507462686567194,0.0773955479328798,0.005459061042143076,0.03358208955223881,0.07745674111329803,0.005463377276295921,0.0,0.0,0.0,4.975124378107579e-05,0.0006289155459924641,4.436028231111012e-05
LEU 581,R LEU 581,0.0,0.0,0.0,-4.975124378111114e-05,0.00021743058092954683,1.53363707012244e-05,-0.21554228855721347,0.03817124875581793,0.002692392296176415,0.21548756218905465,0.03814102001113704,0.0026902601249230574,0.0,0.0,0.0,-0.00010447761194003734,0.0006181579526899116,4.360150018379559e-05
GLY 582,R GLY 582,0.0,0.0,0.0,-4.975124378108905e-06,7.035888370014624e-05,4.962733015460314e-06,-0.2208507462686567,0.027465720143939176,0.0019372825289926685,0.22078606965174105,0.027475706229525602,0.001937986893161466,0.0,0.0,0.0,-6.965174129347384e-05,0.0005774574379520123,4.073070722043904e-05
GLY 583,R GLY 583,0.0,0.0,0.0,-1.4925373134328925e-05,0.00012125430454680997,8.55261921160757e-06,0.23210447761194014,0.035853544408016545,0.002528914036118603,-0.23213930348258716,0.03586612056648933,0.0025298010899429155,0.0,0.0,0.0,-4.975124378141604e-05,0.0005880336046602709,4.147669250246503e-05
GLY 584,R GLY 584,0.0,0.0,0.0,-1.4925373134322296e-05,0.00012125430454675613,8.552619211603774e-06,0.2923233830845769,0.04281627881820553,0.0030200274551800636,-0.29230348258706434,0.04281096290771384,0.0030196524997641028,0.0,0.0,0.0,4.975124377918897e-06,0.0005686460522281478,4.010919999144236e-05
THR 585,R THR 585,0.0,0.0,0.0,-1.990049751243783e-05,0.00013965839649371354,9.850743768468268e-06,0.05850248756218895,0.039000079650142884,0.0027508535199364417,-0.0584676616915423,0.03901575391731259,0.0027519590974994365,0.0,0.0,0.0,1.4925373134328925e-05,0.0006267472051054049,4.4207339337272696e-05
GLY 586,R GLY 586,0.0,0.0,0.0,-9.950248756222228e-06,9.925341961824211e-05,7.000796438670086e-06,0.2478109452736318,0.03826698666292736,0.0026991451274815267,-0.24777114427860697,0.038274179275174,0.0026996524552330005,0.0,0.0,0.0,2.985074626855221e-05,0.0006222287637514701,4.388863305732149e-05
SER 587,R SER 587,0.0,0.0,0.0,-1.4925373134333343e-05,0.00012125430454684587,8.552619211610103e-06,0.31632835820895505,0.09895886698530876,0.006980020297842171,-0.31632338308457686,0.09898032318902866,0.006981533701764852,0.0,0.0,0.0,-9.95024875612013e-06,0.0006308018252973055,4.4493330194905586e-05
GLY 588,R GLY 588,0.0,0.0,0.0,-9.950248756222228e-06,9.925341961824211e-05,7.000796438670086e-06,0.3948855721393037,0.04582892524216326,0.0032325231499071303,-0.3948407960199008,0.045807563382564254,0.0032310164005056557,0.0,0.0,0.0,3.4825870646864106e-05,0.0005848681396890188,4.1253417818502364e-05
MET 589,R MET 589,0.0,0.0,0.0,-3.980099502488449e-05,0.00019549137019296399,1.378889809037974e-05,0.3838159203980095,0.17628524754715,0.012434202649792996,-0.3837562189054729,0.17614115572441283,0.012424039196248123,0.0,0.0,0.0,1.990049751239585e-05,0.0005639254652858084,3.977623546103651e-05
GLY 590,R GLY 590,0.0,0.0,0.0,-4.975124378108905e-06,7.035888370014624e-05,4.962733015460314e-06,0.31269651741293525,0.03575166471872541,0.0025217279968999494,-0.31264676616915416,0.03574745027250372,0.0025214307327833755,0.0,0.0,0.0,4.4776119402912755e-05,0.0006173165122088566,4.354214954836379e-05
THR 591,R THR 591,0.0,0.0,0.0,-2.9850746268653428e-05,0.00017017543658194215,1.2003249811989581e-05,0.5204129353233833,0.0517081710859633,0.003647213177955055,-0.520363184079602,0.05171787644606467,0.0036478977412748377,0.0,0.0,0.0,1.9900497512513777e-05,0.0005813023549840042,4.1001906757624596e-05
LEU 592,R LEU 592,0.0,0.0,0.0,-1.99004975124312e-05,0.00013965839649366705,9.850743768464988e-06,0.43247761194029816,0.039129848212879986,0.0027600066886167307,-0.4323880597014927,0.039171248679367214,0.002762926852369857,0.0,0.0,0.0,6.965174129350258e-05,0.0006270235922066666,4.4226834180288186e-05
LEU 593,R LEU 593,0.0,0.0,0.0,-5.4726368159209e-05,0.0002274453622022589,1.6042758907673425e-05,0.30000497512437785,0.03511863299173786,0.002477077381566943,-0.29998507462686574,0.03504091107369953,0.0024715953001524966,0.0,0.0,0.0,-3.482587064707386e-05,0.0006098536603910639,4.3015760567215545e-05
ILE 594,R ILE 594,0.0,0.0,0.0,-3.482587064676454e-05,0.00018333856490236237,1.2931705297168837e-05,0.37822388059701484,0.028073546388575153,0.001980155286678447,-0.3781741293532338,0.028080455258515095,0.0019806426007907144,0.0,0.0,0.0,1.492537313419636e-05,0.0006726912751366096,4.7447984174393764e-05
SER 595,R SER 595,0.0,0.0,0.0,-1.4925373134333343e-05,0.00012125430454684587,8.552619211610103e-06,0.4379701492537315,0.15640383087671766,0.011031875641238247,-0.4379402985074626,0.1563631327121352,0.011029005014042073,0.0,0.0,0.0,1.4925373134311249e-05,0.000568471914709968,4.0096917277941893e-05
LYS 596,R LYS 596,0.0,0.0,0.0,-2.4875621890537895e-05,0.0001557460282835088,1.0985477823716218e-05,-57.511965174129365,0.5453866251796757,0.038468606501840086,57.510920398009915,0.5453100479491876,0.038463205160460145,0.0,0.0,0.0,-0.0010696517412945436,0.0006109485147472224,4.309298563922755e-05
ILE 597,R ILE 597,0.0,0.0,0.0,-3.482587064676344e-05,0.00018333856490235657,1.2931705297168429e-05,0.3414776119402985,0.052133112693115415,0.0036771862479151197,-0.3413930348258707,0.05204284258112767,0.003670819085141758,0.0,0.0,0.0,4.9751243780819504e-05,0.0005795112349678221,4.0875570892535534e-05
ARG 598,R ARG 598,0.0,0.0,0.0,-7.960199004973806e-05,0.0002706760300245411,1.9092015109582035e-05,-65.07462189054722,0.30361035897012545,0.02141502356288332,65.07186069651743,0.30350206421090886,0.021407385039519933,0.0,0.0,0.0,-0.0028407960198987905,0.0006265497111001724,4.419340918419779e-05
GLU 599,R GLU 599,0.0,0.0,0.0,-4.477611940298567e-05,0.00020681203672464482,1.4587396341051564e-05,61.562547263681594,1.1168665918916736,0.07877769540897263,-61.56064179104475,1.116693796825826,0.07876550738475886,0.0,0.0,0.0,0.0018606965174160224,0.0005905537602266358,4.1654450570466745e-05
GLU 600,R GLU 600,0.0,0.0,0.0,-3.482587064676068e-05,0.000183338564902342,1.2931705297167402e-05,62.53542288557215,0.41828644196653697,0.029503650801418885,-62.53321393034825,0.4180729649063212,0.029488593290567924,0.0,0.0,0.0,0.002174129353235445,0.0005939390081970756,4.1893227551921133e-05
TYR 601,R TYR 601,0.0,0.0,0.0,-4.47761194029934e-05,0.00020681203672468052,1.4587396341054082e-05,-0.12256716417910442,0.18929304643666015,0.013351702041661629,0.12247761194029848,0.1892114054871864,0.013345943533083045,0.0,0.0,0.0,-0.00013432835820903984,0.0006440432540413782,4.5427308566139156e-05
PRO 602,R PRO 602,0.0,0.0,0.0,-0.00010447761194029639,0.0003058791273420714,2.1575050145338395e-05,0.05508457711442786,0.10322668775862762,0.007281049165015242,-0.05510447761194024,0.10325702862299738,0.007283189244581699,0.0,0.0,0.0,-0.000124378109452906,0.0006382912015907491,4.502159006831516e-05
ASP 603,R ASP 603,0.0,0.0,0.0,-0.00011442786069651972,0.00031833021438898933,2.245328211146013e-05,71.2386965174129,0.602337934640635,0.04248564214640948,-71.23304477611944,0.6020170680528362,0.04246300996231154,0.0,0.0,0.0,0.005537313432834688,0.0007396723399025623,5.2172464212214324e-05
ARG 604,R ARG 604,0.0,0.0,0.0,-0.00019402985074624948,0.0003954519790892676,2.78930319733221e-05,-71.72312437810949,0.6556708307208213,0.04624745458952965,71.71714427860694,0.6553227863535098,0.0462229054326689,0.0,0.0,0.0,-0.0061741293532344655,0.000756087969810111,5.3330333470899e-05
ILE 605,R ILE 605,0.0,0.0,0.0,-0.00014427860696517703,0.00035137201160218766,2.4783870791901958e-05,-0.30151741293532336,0.05704856049019664,0.004023895203280424,0.301363184079602,0.05701612268979714,0.004021607217250436,0.0,0.0,0.0,-0.0002985074626866315,0.0006768729395628148,4.774293604139534e-05
MET 606,R MET 606,0.0,0.0,0.0,-8.955223880599563e-05,0.00028553920104051395,2.014038236096934e-05,-0.03629850746268656,0.11430821757309276,0.008062680012179175,0.03634328358208957,0.11425304275279859,0.008058788280419147,0.0,0.0,0.0,-4.477611940293485e-05,0.000663913525079017,4.682884942237121e-05
ASN 607,R ASN 607,0.0,0.0,0.0,-4.975124378109789e-05,0.0002174305809294889,1.5336370701220314e-05,-0.7880696517412935,0.09882078418754416,0.006970280688239296,0.7878706467661696,0.09882792313975983,0.006970784231104011,0.0,0.0,0.0,-0.0002487562189065544,0.0006600248339018718,4.6554562295048476e-05
THR 608,R THR 608,0.0,0.0,0.0,-4.975124378109789e-05,0.0002174305809294889,1.5336370701220314e-05,0.3024527363184083,0.19824877332370366,0.01398339031132194,-0.30245771144278627,0.1982075384822188,0.013980481829855744,0.0,0.0,0.0,-5.4726368158979774e-05,0.000624531704958783,4.4051070005737314e-05
PHE 609,R PHE 609,0.0,0.0,0.0,-0.000109452736318418,0.0003122063978057447,2.2021341393528754e-05,-0.13047761194029847,0.0478653869713708,0.003376164085163166,0.13043781094527365,0.04785745171611488,0.003375604375412618,0.0,0.0,0.0,-0.00014925373134340412,0.0006522917427883808,4.600911210365488e-05
SER 610,R SER 610,0.0,0.0,0.0,-9.95024875621781e-06,9.925341961819804e-05,7.000796438666977e-06,0.32393532338308473,0.19212024840392536,0.01355111749293736,-0.3238756218905473,0.1920584214930558,0.013546756558884968,0.0,0.0,0.0,4.975124378124364e-05,0.0005964342117670334,4.2069225641795586e-05
VAL 611,R VAL 611,0.0,0.0,0.0,-2.9850746268660058e-05,0.00017017543658197993,1.2003249811992248e-05,0.028492537313432872,0.074835482538672,0.005278487951931498,-0.028427860696517416,0.07483338720582551,0.005278340158547794,0.0,0.0,0.0,3.482587064683828e-05,0.0005848681396889988,4.125341781850095e-05
VAL 612,R VAL 612,0.0,0.0,0.0,-2.985074626864901e-05,0.00017017543658191697,1.2003249811987806e-05,-0.04136815920398015,0.04786843267603634,0.00337637891260647,0.041373134328358194,0.04787468171050807,0.0033768196855132686,0.0,0.0,0.0,-2.487562189062406e-05,0.0005768141267069448,4.068533154380495e-05
PRO 613,R PRO 613,0.0,0.0,0.0,-1.4925373134328925e-05,0.00012125430454680997,8.55261921160757e-06,0.42209950248756223,0.04519851238857816,0.0031880572556614146,-0.4220398009950252,0.04511663610788581,0.003182282148098499,0.0,0.0,0.0,4.477611940297352e-05,0.0006332299533015643,4.466459713916033e-05
SER 614,R SER 614,0.0,0.0,0.0,-1.4925373134326714e-05,0.00012125430454679203,8.552619211606305e-06,-0.27991044776119406,0.07803725312899516,0.005504323436818442,0.2798208955223882,0.07800776693817456,0.0055022436412760735,0.0,0.0,0.0,-0.0001044776119403113,0.0005500156947071802,3.879511589151308e-05
PRO 615,R PRO 615,0.0,0.0,0.0,-2.985074626865785e-05,0.00017017543658196733,1.2003249811991358e-05,-0.2894328358208957,0.03267869688752094,0.0023049775581584914,0.2894676616915424,0.03266839571530696,0.002304250969492558,0.0,0.0,0.0,4.975124378071345e-06,0.0005417634044911469,3.821304421904589e-05
LYS 616,R LYS 616,0.0,0.0,0.0,-1.9900497512437276e-05,0.0001396583964937097,9.850743768467997e-06,-53.586716417910466,1.1867369050336456,0.08370596731430836,53.586223880597025,1.1866400262365477,0.0836991340108281,0.0,0.0,0.0,-0.0005124378109464478,0.0005739749915331298,4.048507438903692e-05
VAL 617,R VAL 617,0.0,0.0,0.0,-2.4875621890548943e-05,0.00015574602828357796,1.0985477823721097e-05,0.2819253731343284,0.04525449762409288,0.0031920061497037262,-0.28188059701492535,0.045229714087748306,0.0031902580538331147,0.0,0.0,0.0,1.9900497512528414e-05,0.000622626430286473,4.391668229202529e-05
SER 618,R SER 618,0.0,0.0,0.0,-4.975124378109457e-06,7.035888370015405e-05,4.962733015460865e-06,-0.3879850746268656,0.023998233270782744,0.0016927048625898558,0.38801492537313453,0.023988280225525783,0.0016920028289062119,0.0,0.0,0.0,2.4875621890448966e-05,0.0006021339411108564,4.2471253552220195e-05
ASP 619,R ASP 619,0.0,0.0,0.0,0.0,0.0,0.0,49.881686567164145,0.1539110238294595,0.01085604658904175,-49.88152238805968,0.15385863107205086,0.010852351088867658,0.0,0.0,0.0,0.00016417910447952708,0.0005352364500610237,3.775266834982627e-05
THR 620,R THR 620,0.0,0.0,0.0,-4.975124378111114e-06,7.035888370017748e-05,4.962733015462517e-06,0.05000000000000007,0.038370153201628225,0.0027064219340591227,-0.04993034825870644,0.03839160776321937,0.002707935222154971,0.0,0.0,0.0,6.467661691552844e-05,0.0005908051845320682,4.167218467362245e-05
VAL 621,R VAL 621,0.0,0.0,0.0,-1.4925373134328925e-05,0.00012125430454680997,8.55261921160757e-06,0.2561691542288558,0.04189184420298864,0.002954822864880947,-0.2561442786069651,0.04188403891725268,0.002954272322473509,0.0,0.0,0.0,9.950248756239904e-06,0.0005641887563116582,3.979480657811432e-05
VAL 622,R VAL 622,0.0,0.0,0.0,-9.950248756218914e-06,9.925341961820907e-05,7.000796438667756e-06,0.18403980099502504,0.021352255475492778,0.001506071978833158,-0.18404975124378092,0.021373892859235608,0.0015075981622093236,0.0,0.0,0.0,-1.990049751238287e-05,0.000572679822548291,4.0393720212511704e-05
GLU 623,R GLU 623,0.0,0.0,0.0,-4.975124378106696e-06,7.035888370011499e-05,4.96273301545811e-06,52.439467661691566,0.20931858219627045,0.0147641944269877,-52.4390746268657,0.20928808348974812,0.014762043214094212,0.0,0.0,0.0,0.000388059701489724,0.0006218706464445375,4.386337341008069e-05
PRO 624,R PRO 624,0.0,0.0,0.0,-1.4925373134333343e-05,0.00012125430454684587,8.552619211610103e-06,0.32894029850746276,0.0269849122744194,0.00190336895670906,-0.3288805970149252,0.027048614270824767,0.0019078621490976565,0.0,0.0,0.0,4.477611940291165e-05,0.0006173165122088336,4.354214954836216e-05
TYR 625,R TYR 625,0.0,0.0,0.0,-1.990049751243562e-05,0.00013965839649369806,9.850743768467175e-06,0.43583084577114445,0.03419597083974437,0.002411997811184216,-0.4358208955223881,0.034241282598989425,0.00241519385625725,0.0,0.0,0.0,-9.950248756224439e-06,0.0006540349295466436,4.6132067017411224e-05
ASN 626,R ASN 626,0.0,0.0,0.0,-3.4825870646755706e-05,0.00018333856490231586,1.2931705297165557e-05,0.16212935323383132,0.046979017059324,0.003313644372014048,-0.162084577114428,0.04691908787381389,0.003309417293187895,0.0,0.0,0.0,9.950248757114826e-06,0.0006463833539866561,4.5592366489846425e-05
ALA 627,R ALA 627,0.0,0.0,0.0,-1.9900497512440038e-05,0.00013965839649372904,9.85074376846936e-06,0.3218308457711443,0.027502170765178132,0.0019398535575812907,-0.32183084577114435,0.02752531614056004,0.0019414861064865937,0.0,0.0,0.0,-1.9900497512421257e-05,0.0005897988442397063,4.160120290229451e-05
THR 628,R THR 628,0.0,0.0,0.0,-2.985074626864459e-05,0.00017017543658189176,1.2003249811986027e-05,0.4444577114427859,0.05209500938403699,0.0036744986477143023,-0.44438308457711423,0.052086681603224584,0.0036739112513457166,0.0,0.0,0.0,4.477611940301218e-05,0.0006410385499437937,4.521537307992079e-05
LEU 629,R LEU 629,0.0,0.0,0.0,-1.9900497512440038e-05,0.00013965839649372904,9.85074376846936e-06,0.3099054726368161,0.057963584552968926,0.00408843602438858,-0.3098706467661693,0.05787568753837232,0.0040822362469993025,0.0,0.0,0.0,1.4925373134346599e-05,0.0006187582810364797,4.364384408052834e-05
SER 630,R SER 630,0.0,0.0,0.0,-1.4925373134324505e-05,0.00012125430454677407,8.55261921160504e-06,0.47450248756218927,0.03635235583708979,0.0025640974815823005,-0.47446766169154225,0.03634084361201487,0.0025632854718337632,0.0,0.0,0.0,1.9900497512461857e-05,0.0006064348062065538,4.277461318618514e-05
VAL 631,R VAL 631,0.0,0.0,0.0,-5.970149253731127e-05,0.00023693295322965626,1.6711961981296836e-05,0.40420398009950254,0.018443761071628057,0.0013009226011816333,-0.4041592039800995,0.018394367712573863,0.0012974386622554926,0.0,0.0,0.0,-1.4925373134290535e-05,0.000585713936428388,4.131307572070452e-05
HIE 632,R HIE 632,0.0,0.0,0.0,-2.985074626864901e-05,0.00017017543658191697,1.2003249811987806e-05,0.8131641791044771,0.11403808349849019,0.00804362622365768,-0.8130746268656717,0.11402727003409317,0.008042863500687213,0.0,0.0,0.0,5.970149253741733e-05,0.0006280491079823739,4.429916848592708e-05
GLN 633,R GLN 633,0.0,0.0,0.0,-2.985074626865122e-05,0.00017017543658192955,1.2003249811988693e-05,0.22462189054726311,0.2898208510269024,0.020442386665623355,-0.22459701492537326,0.2896947300314673,0.020433490776503565,0.0,0.0,0.0,-4.975124378663464e-06,0.0006026270220789676,4.250603280213225e-05
LEU 634,R LEU 634,0.0,0.0,0.0,-6.467661691543123e-05,0.00024595437003601734,1.7348283660616823e-05,0.43528358208955203,0.02833671350813786,0.001998717664080616,-0.4351343283582092,0.028417408750114476,0.0020044094675955013,0.0,0.0,0.0,8.457711442760173e-05,0.000652443509133452,4.601981687626797e-05
VAL 635,R VAL 635,0.0,0.0,0.0,-5.970149253731127e-05,0.00023693295322965626,1.6711961981296836e-05,0.4744925373134324,0.026404831346511812,0.0018624532027747794,-0.47441293532338286,0.026405254110078248,0.0018624830222175924,0.0,0.0,0.0,1.990049751208018e-05,0.000572679822548537,4.039372021252906e-05
GLU 636,R GLU 636,0.0,0.0,0.0,-7.46268656716424e-05,0.0002627883113680471,1.8535658332233625e-05,62.42722388059698,0.9263512999802358,0.06533978281859726,-62.42537313432836,0.9261975037735636,0.06532893487058605,0.0,0.0,0.0,0.0017761194029829502,0.0006186382619722812,4.3635378588453154e-05
ASN 637,R ASN 637,0.0,0.0,0.0,-6.96517412935313e-05,0.0002545591802082754,1.795522017364659e-05,0.5560547263681594,0.14479524740712832,0.010213069295577902,-0.5559104477611941,0.14477332407415644,0.01021152294289823,0.0,0.0,0.0,7.462686567185672e-05,0.0006224673941587537,4.39054647484803e-05
THR 638,R THR 638,0.0,0.0,0.0,-4.975124378108684e-05,0.0002174305809294406,1.533637070121691e-05,0.1530696517412938,0.0896950894920297,0.006326603813724778,-0.15300497512437802,0.08964565387585861,0.006323116894211423,0.0,0.0,0.0,1.4925373134557044e-05,0.0006106648521040229,4.3072977619051186e-05
ASP 639,R ASP 639,0.0,0.0,0.0,-0.00010945273631841524,0.00031220639780573685,2.2021341393528198e-05,67.40519402985079,0.32570382596347286,0.022973376571170746,-67.40166666666666,0.3255953648710328,0.022965726315566364,0.0,0.0,0.0,0.0034179104477582833,0.000672470467227793,4.74324095853507e-05
GLU 640,R GLU 640,0.0,0.0,0.0,-8.457711442785028e-05,0.00027825137222105154,1.9626338550275767e-05,67.23718905472639,0.2891217858342199,0.020393078408737556,-67.23373631840796,0.2889394488453862,0.020380217349169286,0.0,0.0,0.0,0.003368159203982607,0.000656980197288893,4.6339810186363756e-05
THR 641,R THR 641,0.0,0.0,0.0,-5.472636815921784e-05,0.00022744536220229564,1.6042758907676017e-05,0.0867114427860697,0.16755813224074764,0.011818639397746659,-0.08673631840796019,0.16750256588033396,0.01181472004887596,0.0,0.0,0.0,-7.960199004971044e-05,0.0006337378970718362,4.470042473030673e-05
TYR 642,R TYR 642,0.0,0.0,0.0,-9.452736318409349e-05,0.00029256100354211576,2.0635662121962318e-05,-0.33809950248756215,0.0631211427056649,0.004452222127542568,0.33800995024875635,0.06306302541604117,0.0044481228499983995,0.0,0.0,0.0,-0.00018407960199017198,0.0006316253011294037,4.455141370169918e-05
CYS 643,R CYS 643,0.0,0.0,0.0,-3.9800995024880075e-05,0.00019549137019294228,1.378889809037821e-05,0.2198507462686567,0.12881618517919102,0.009085993146777173,-0.21979601990049752,0.1288094863170153,0.009085520645470484,0.0,0.0,0.0,1.4925373134240548e-05,0.000665254314445834,4.692342141253863e-05
ILE 644,R ILE 644,0.0,0.0,0.0,-5.970149253731349e-05,0.00023693295322966504,1.6711961981297456e-05,-0.04459203980099514,0.03833737036477561,0.0027041096110341826,0.04459701492537314,0.038306719609080775,0.002701947673418972,0.0,0.0,0.0,-5.472636815935924e-05,0.00062453170495888,4.405107000574416e-05
ASP 645,R ASP 645,0.0,0.0,0.0,-1.9900497512444456e-05,0.00013965839649376008,9.85074376847155e-06,55.05858706467659,0.22529009189307356,0.015890737861316017,-55.05792039800991,0.22521877398255535,0.015885707483764396,0.0,0.0,0.0,0.0006467661691496814,0.0005726798225458561,4.039372021233996e-05
ASN 646,R ASN 646,0.0,0.0,0.0,-2.985074626865785e-05,0.00017017543658196733,1.2003249811991358e-05,0.46819402985074604,0.09184595130068306,0.0064783139084299115,-0.468149253731343,0.09187806981741453,0.0064805793739263545,0.0,0.0,0.0,1.4925373133657266e-05,0.0006024627065952194,4.2494442881524304e-05
GLU 647,R GLU 647,0.0,0.0,0.0,-9.95024875621781e-06,9.925341961819804e-05,7.000796438666977e-06,52.461572139303456,0.2031366621398447,0.014328155406048875,-52.46109452736314,0.20314364210798458,0.014328647735041505,0.0,0.0,0.0,0.00046766169154141074,0.0005644519245282091,3.981336903289207e-05
ALA 648,R ALA 648,0.0,0.0,0.0,-1.99004975124312e-05,0.00013965839649366705,9.850743768464988e-06,-0.07085074626865677,0.05845147336251715,0.004122849047672711,0.07084079601990047,0.05847484918686033,0.004124497851194465,0.0,0.0,0.0,-2.9850746268731863e-05,0.0005977607281940092,4.216279089640876e-05
LEU 649,R LEU 649,0.0,0.0,0.0,-3.482587064676896e-05,0.00018333856490238565,1.293170529717048e-05,0.017412935323383155,0.03218546428567373,0.0022701876128273456,-0.01736318407960201,0.032191010113853114,0.002270578785386609,0.0,0.0,0.0,1.4925373134315667e-05,0.0006501252228428037,4.5856297569126576e-05
TYR 650,R TYR 650,0.0,0.0,0.0,-1.9900497512440038e-05,0.00013965839649372904,9.85074376846936e-06,-0.0011890547263681453,0.06523264207161768,0.004601155809608868,0.0011940298507462509,0.06528801223403687,0.004605061319740043,0.0,0.0,0.0,-1.4925373134291364e-05,0.0005771573152703321,4.070953819866476e-05
ASP 651,R ASP 651,0.0,0.0,0.0,-3.482587064676233e-05,0.00018333856490235077,1.2931705297168019e-05,53.44240796019905,0.2698001521885646,0.019030235450418664,-53.44194029850749,0.26971995134468907,0.019024578519057086,0.0,0.0,0.0,0.0004328358208955388,0.0006040628759657542,4.260731012653809e-05
ILE 652,R ILE 652,0.0,0.0,0.0,-2.985074626865785e-05,0.00017017543658196733,1.2003249811991358e-05,-0.0983034825870647,0.039618233374701106,0.0027944547218908223,0.09824378109452736,0.039594276605744105,0.0027927649416954266,0.0,0.0,0.0,-8.955223880604425e-05,0.0005833001825752896,4.1142822650900044e-05
CYS 653,R CYS 653,0.0,0.0,0.0,-2.9850746268653428e-05,0.00017017543658194215,1.2003249811989581e-05,0.09387562189054728,0.057316607412771475,0.00404280177544868,-0.09383084577114435,0.057323740176665736,0.004043304881822856,0.0,0.0,0.0,1.4925373134315667e-05,0.0006024627065958266,4.249444288156713e-05
PHE 654,R PHE 654,0.0,0.0,0.0,-1.4925373134327818e-05,0.00012125430454680099,8.552619211606937e-06,-0.00369154228855722,0.050997164862269594,0.0035970626656820015,0.0036965174129353156,0.051064708123441604,0.0036018267999968485,0.0,0.0,0.0,-9.950248756337118e-06,0.0005729390905715952,4.04120075688687e-05
ARG 655,R ARG 655,0.0,0.0,0.0,-3.482587064676289e-05,0.00018333856490235367,1.2931705297168224e-05,-55.41090547263677,0.6271377339455294,0.044234885117797516,55.410189054726345,0.6270895768516016,0.04423148837829007,0.0,0.0,0.0,-0.0007512437810954278,0.0005882861060423858,4.149450257675233e-05
THR 656,R THR 656,0.0,0.0,0.0,-2.4875621890551152e-05,0.0001557460282835918,1.098547782372207e-05,-0.2976766169154228,0.07036422584738625,0.0049631098214738155,0.2976467661691541,0.07037115251619679,0.004963598391021617,0.0,0.0,0.0,-5.4726368159005734e-05,0.0006001575661690665,4.2331850812171765e-05
LEU 657,R LEU 657,0.0,0.0,0.0,-3.980099502487124e-05,0.00019549137019289888,1.3788898090375148e-05,-0.07137313432835828,0.03656623615433218,0.0025791834359908373,0.07133830845771144,0.03654296149670455,0.0025775417682190114,0.0,0.0,0.0,-7.462686567176502e-05,0.0006062715227341226,4.2763096058042987e-05
LYS 658,R LYS 658,0.0,0.0,0.0,-2.985074626865398e-05,0.0001701754365819453,1.2003249811989803e-05,-54.39895024875622,0.6793903306678262,0.047920499119327456,54.398437810945296,0.6793416679784914,0.04791706671786964,0.0,0.0,0.0,-0.000542288557213621,0.0005637937736649683,3.976694665029602e-05
LEU 659,R LEU 659,0.0,0.0,0.0,-3.980099502487566e-05,0.00019549137019292056,1.3788898090376678e-05,-0.13430845771144273,0.060657872454086235,0.0042784764402799755,0.1343532338308458,0.060647005741938674,0.004277709961502768,0.0,0.0,0.0,4.975124378226003e-06,0.0005598286201671079,3.9487266286703804e-05
THR 660,R THR 660,0.0,0.0,0.0,-4.975124378110009e-06,7.035888370016185e-05,4.962733015461415e-06,-0.05762686567164198,0.09861975357730621,0.006956101082280825,0.05764179104477617,0.09866562984248894,0.0069593369445326856,0.0,0.0,0.0,9.950248756049896e-06,0.0005553005528473874,3.9167881043476056e-05
THR 661,R THR 661,0.0,0.0,0.0,-9.95024875621781e-06,9.925341961819804e-05,7.000796438666977e-06,0.03879104477611938,0.09872045118410379,0.006963203743829037,-0.03883582089552246,0.09868870557166462,0.006960964580973366,0.0,0.0,0.0,-5.4726368159345984e-05,0.000600157566169249,4.233185081218464e-05
PRO 662,R PRO 662,0.0,0.0,0.0,-1.9900497512440038e-05,0.00013965839649372904,9.85074376846936e-06,-0.3858756218905473,0.042436484030277805,0.0029932387963209866,0.3858457711442786,0.042478687597748026,0.002996215606449858,0.0,0.0,0.0,-4.975124378112882e-05,0.000604718130803478,4.265352823924396e-05
THR 663,R THR 663,0.0,0.0,0.0,-2.4875621890546734e-05,0.00015574602828356414,1.0985477823720121e-05,0.4763880597014925,0.06182553415337112,0.004360836946319635,-0.4763482587064677,0.06179478241554071,0.004358667885973764,0.0,0.0,0.0,1.4925373134117927e-05,0.0006024627065958992,4.249444288157225e-05
TYR 664,R TYR 664,0.0,0.0,0.0,-2.4875621890548943e-05,0.00015574602828357796,1.0985477823721097e-05,0.26143781094527374,0.07297459084257193,0.005147230771988313,-0.26138308457711457,0.07302904426259589,0.005151071620096553,0.0,0.0,0.0,2.9850746268587145e-05,0.0006457703776949813,4.5549130475850624e-05
GLY 665,R GLY 665,0.0,0.0,0.0,-1.4925373134327818e-05,0.00012125430454680099,8.552619211606937e-06,0.3953532338308458,0.017832822385113693,0.0012578303087725014,-0.3953731343283584,0.017903419018829147,0.0012628098113810586,0.0,0.0,0.0,-3.482587064675129e-05,0.0005762989606679122,4.0648994533097865e-05
ASP 666,R ASP 666,0.0,0.0,0.0,-2.4875621890544525e-05,0.0001557460282835503,1.0985477823719143e-05,53.98398009950252,0.3324168988244879,0.023446880222316377,-53.983368159204005,0.332395457366912,0.0234453678585065,0.0,0.0,0.0,0.0005870646766166078,0.0005847411646585305,4.124446169039452e-05
LEU 667,R LEU 667,0.0,0.0,0.0,-4.477611940299119e-05,0.0002068120367246703,1.4587396341053362e-05,0.45095522388059667,0.022071412479283504,0.0015567974028069375,-0.45094029850746287,0.02207960311107195,0.0015573751254292466,0.0,0.0,0.0,-2.985074626883239e-05,0.000653429131172064,4.6089337294650826e-05
ASN 668,R ASN 668,0.0,0.0,0.0,-1.9900497512440038e-05,0.00013965839649372904,9.85074376846936e-06,0.540482587064677,0.05978769191689724,0.004217098637588802,-0.5404477611940296,0.059746966512331655,0.004214226089032362,0.0,0.0,0.0,1.4925373134470325e-05,0.0006106648521043851,4.307297761907673e-05
HIE 669,R HIE 669,0.0,0.0,0.0,-3.980099502487566e-05,0.0001954913701929206,1.378889809037668e-05,0.3710497512437811,0.17848504964758033,0.012589364726522504,-0.3709800995024875,0.17852987152534366,0.012592526218019996,0.0,0.0,0.0,2.985074626871971e-05,0.0005808763987794895,4.0971862123484376e-05
LEU 670,R LEU 670,0.0,0.0,0.0,-7.462686567164242e-05,0.0002627883113680471,1.8535658332233625e-05,0.4896567164179104,0.022908569453202823,0.0016158459029408817,-0.48962189054726346,0.022856383072839687,0.0016121649594812149,0.0,0.0,0.0,-3.980099502496459e-05,0.0006374763366586423,4.496411392757731e-05
VAL 671,R VAL 671,0.0,0.0,0.0,-3.980099502486682e-05,0.0001954913701928772,1.3788898090373618e-05,0.4960945273631844,0.024890926635150062,0.0017556705976761106,-0.4960049751243785,0.024874110401832662,0.0017544844720315425,0.0,0.0,0.0,4.9751243781413274e-05,0.0006047181308033935,4.2653528239237996e-05
SER 672,R SER 672,0.0,0.0,0.0,-2.9850746268653428e-05,0.00017017543658194215,1.2003249811989581e-05,0.6212338308457711,0.11603529249426743,0.008184498484570165,-0.621044776119403,0.11596316530063323,0.008179411024588757,0.0,0.0,0.0,0.00015920398009946506,0.0006104621552308978,4.305868048397048e-05
ALA 673,R ALA 673,0.0,0.0,0.0,-1.99004975124312e-05,0.00013965839649366705,9.850743768464988e-06,0.4940049751243779,0.02187424426838632,0.0015428902294926364,-0.49388059701492526,0.021849227171727728,0.0015411256595476714,0.0,0.0,0.0,0.00010447761194027154,0.0005850797035011667,4.126834037923965e-05
THR 674,R THR 674,0.0,0.0,0.0,-5.472636815921342e-05,0.00022744536220227726,1.604275890767472e-05,0.5701542288557215,0.09946024028494768,0.007015384443723059,-0.5699950248756221,0.09939896480398205,0.007011062404537185,0.0,0.0,0.0,0.0001044776119404168,0.0006181579526897529,4.36015001837844e-05
MET 675,R MET 675,0.0,0.0,0.0,-7.462686567163136e-05,0.00026278831136800816,1.853565833223088e-05,0.3312189054726369,0.08310966106287522,0.005862103506619309,-0.3311243781094528,0.08310449846075821,0.005861739364742343,0.0,0.0,0.0,1.9900497512516264e-05,0.0005981746613010692,4.2191987486641106e-05
SER 676,R SER 676,0.0,0.0,0.0,-4.975124378109347e-05,0.00021743058092946955,1.533637070121895e-05,0.6563034825870644,0.07926347799015508,0.005590814669806038,-0.6560895522388058,0.07921638568813255,0.0055874930349288105,0.0,0.0,0.0,0.00016417910447753876,0.0005967661173085105,4.2092636453651584e-05
GLY 677,R GLY 677,0.0,0.0,0.0,-4.4776119402975727e-05,0.00020681203672459888,1.4587396341048324e-05,0.5437661691542285,0.032906320367837284,0.0023210328805492527,-0.5436517412935323,0.03283621513407071,0.0023160880386206527,0.0,0.0,0.0,6.965174129350838e-05,0.0006190382350285647,4.3663590512624264e-05
VAL 678,R VAL 678,0.0,0.0,0.0,-0.00010447761194029253,0.00030587912734206,2.1575050145337592e-05,0.5324278606965176,0.056961678834302844,0.0040177670437721025,-0.5321990049751247,0.05690430300515151,0.004013720064817287,0.0,0.0,0.0,0.00012437810945286403,0.0006612612224354343,4.6641770418213094e-05
THR 679,R THR 679,0.0,0.0,0.0,-6.467661691541521e-05,0.00024595437003595635,1.734828366061252e-05,0.34900995024875625,0.09812445088351697,0.006921165123922105,-0.34880597014925374,0.09808193936718868,0.006918166592755539,0.0,0.0,0.0,0.00013930348258712666,0.0006468427050014051,4.562476661228577e-05
THR 680,R THR 680,0.0,0.0,0.0,-8.4577114427858e-05,0.00027825137222107696,1.962633855027756e-05,-0.08618905472636805,0.16950737543824504,0.011956128412106358,0.08613432835820899,0.16950509426199503,0.011955967510339664,0.0,0.0,0.0,-0.00013930348258693305,0.0005989190199643126,4.224449049861562e-05
CYX 681,R CYX 681,0.0,0.0,0.0,-9.950248756195715e-05,0.00029933550162102024,2.1113498373922096e-05,0.46089552238805986,0.07210077269167668,0.005085596391809149,-0.46053731343283594,0.07201955131689326,0.0050798674777474,0.0,0.0,0.0,0.00025870646766462365,0.0006485623737508449,4.574606269360041e-05
LEU 682,R LEU 682,0.0,0.0,0.0,-0.00012935323383083815,0.0003355904866475435,2.3670727848069825e-05,0.5886368159203981,0.089510345369516,0.00631357296803771,-0.5884129353233827,0.08946721032436929,0.006310530456539299,0.0,0.0,0.0,9.452736318434757e-05,0.0006433895785204567,4.538120184985155e-05
ARG 683,R ARG 683,0.0,0.0,0.0,-0.00013432835820894264,0.00034100476593417297,2.4052621663855636e-05,-65.88079601990052,0.4967959661858889,0.035041285672545316,65.87753233830846,0.4966382911535507,0.0350301641332663,0.0,0.0,0.0,-0.003398009950250417,0.0006697411840640543,4.723990079395272e-05
PHE 684,R PHE 684,0.0,0.0,0.0,-0.00015920398009951146,0.0003658661952408214,2.580621168039793e-05,0.04435323383084576,0.09897640103670752,0.006981257054470407,-0.04440796019900496,0.09890682452002607,0.00697634950536961,0.0,0.0,0.0,-0.0002139303482587735,0.0006684093951515491,4.714596364688426e-05
PRO 685,R PRO 685,0.0,0.0,0.0,-0.00017910447761193603,0.00038343977846760674,2.7045756668791856e-05,-0.5522388059701494,0.18740095277522373,0.013218244044772827,0.5517711442786065,0.18727845913745672,0.013209604009735873,0.0,0.0,0.0,-0.000646766169154109,0.0006835683299722616,4.821519246857184e-05
GLY 686,R GLY 686,0.0,0.0,0.0,-0.00013432835820896915,0.00034100476593424024,2.4052621663860383e-05,0.4648358208955223,0.14133136642222754,0.00996874596892233,-0.4644328358208954,0.14118252085665842,0.009958247212210912,0.0,0.0,0.0,0.00026865671641795375,0.0007312925152446328,5.158139695380089e-05
GLN 687,R GLN 687,0.0,0.0,0.0,-0.0002935323383084723,0.00045538017598007895,3.212004106764656e-05,1.355706467661692,0.20904113810648986,0.014744625029750439,-1.3543532338308464,0.2087618071901133,0.014724922546026442,0.0,0.0,0.0,0.0010597014925375126,0.0008203978590968023,5.7866403317370954e-05
LEU 688,R LEU 688,0.0,0.0,0.0,-0.0005074626865671795,0.0004999443052073051,3.526335238514456e-05,0.1395621890547264,0.45518040528608233,0.03210595032932781,-0.13928855721393038,0.45481614711881985,0.03208025753919588,0.0,0.0,0.0,-0.00023383084577103015,0.0008977859728123968,6.332493999025708e-05
ASN 689,R ASN 689,0.0,0.0,0.0,-0.0003134328358209129,0.00046388866471405726,3.272018359025595e-05,-0.3732039800995026,0.6721942854540588,0.04741292922502235,0.3730348258706468,0.6716304611906008,0.04737316012778787,0.0,0.0,0.0,-0.00048258706467637594,0.0009038036118464591,6.374939152130662e-05
ALA 690,R ALA 690,0.0,0.0,0.0,-0.00011940298507462587,0.00032426210421492913,2.2871685359708417e-05,-0.5340298507462684,0.04640701508642556,0.0032732984636294096,0.5337313432835818,0.04633361032187625,0.003268120890743611,0.0,0.0,0.0,-0.0004179104477612651,0.0006798284916433382,4.7951404611639226e-05
ASP 691,R ASP 691,0.0,0.0,0.0,-0.00016417910447763805,0.0003704380192833681,2.6128683284886656e-05,74.65553731343284,0.4353037252133395,0.030703957414614496,-74.64787064676615,0.43500417243442496,0.030682828590681936,0.0,0.0,0.0,0.007502487562189387,0.0007862270766214226,5.545618215642426e-05
LEU 692,R LEU 692,0.0,0.0,0.0,-0.00016417910447761596,0.0003704380192833182,2.612868328488314e-05,0.18764179104477616,0.0735136027942934,0.005185249743692525,-0.18759203980099498,0.07349256392017245,0.005183765775930144,0.0,0.0,0.0,-0.00011442786069630265,0.0007342649866817521,5.1791058923444594e-05
ARG 693,R ARG 693,0.0,0.0,0.0,-0.00024875621890547175,0.0004322922188304156,3.0491542132181944e-05,-74.98010447761189,0.5404989992525324,0.03812385994987335,74.97225373134326,0.540067105011219,0.03809339647891086,0.0,0.0,0.0,-0.008099502487562119,0.0008104109584870529,5.716198166126072e-05
LYS 694,R LYS 694,0.0,0.0,0.0,-0.00039303482587061176,0.0004884244583591554,3.445080503817407e-05,-81.60045273631836,0.48148231836380745,0.03396114423713455,81.58855223880595,0.4812272024836396,0.03394314975037331,0.0,0.0,0.0,-0.01229353233830692,0.0009714368289522954,6.851987083850806e-05
LEU 695,R LEU 695,0.0,0.0,0.0,-0.0002587064676617028,0.0004379240016849025,3.088877746676994e-05,0.2971442786069656,0.08474453315761124,0.00597741849307047,-0.29700995024875604,0.08465058354215546,0.0059707917981331364,0.0,0.0,0.0,-0.00012437810945225202,0.0007976662080229469,5.6263036274753824e-05
ALA 696,R ALA 696,0.0,0.0,0.0,-0.00010447761194030909,0.00030587912734210854,2.1575050145341014e-05,-0.07236318407960204,0.051029037073880804,0.00359931075815477,0.07230348258706468,0.05099782882717179,0.0035971094981552864,0.0,0.0,0.0,-0.00016417910447771427,0.0006525193790691009,4.6025168328916514e-05
VAL 697,R VAL 697,0.0,0.0,0.0,-0.00017910447761191174,0.00038343977846755475,2.704575666878819e-05,-0.06061194029850741,0.140338534038361,0.009898716971998059,0.060646766169154244,0.14040247620808988,0.009903227104906735,0.0,0.0,0.0,-0.0001442786069649859,0.0007289873041020862,5.1418799896498527e-05
ASN 698,R ASN 698,0.0,0.0,0.0,-0.0002835820895522518,0.00045073638419528933,3.179249325001041e-05,0.44796019900497586,0.10648854098518915,0.007511122552308182,-0.44782587064676654,0.10632787238131519,0.00749978986277332,0.0,0.0,0.0,-0.00014925373134293574,0.0007448743192927878,5.253938354788256e-05
MET 699,R MET 699,0.0,0.0,0.0,-0.0001791044776119736,0.00038343977846768714,2.7045756668797528e-05,-0.061681592039800996,0.08159052055374798,0.005754951596820699,0.061537313432835826,0.08161790513455668,0.005756883156222253,0.0,0.0,0.0,-0.0003233830845770755,0.0006981856354898831,4.9246217704823836e-05
VAL 700,R VAL 700,0.0,0.0,0.0,-0.00010945273631841468,0.0003122063978057353,2.2021341393528086e-05,0.4325920398009949,0.05573268409056669,0.003931080438331346,-0.43240298507462677,0.05564378346100779,0.003924809871400702,0.0,0.0,0.0,7.960199004973032e-05,0.0006718444507220375,4.738825378557172e-05
PRO 701,R PRO 701,0.0,0.0,0.0,-0.00014925373134328483,0.0003563383995914454,2.5134172791389534e-05,0.4347810945273632,0.06304149972327244,0.004446604544696126,-0.4347562189054726,0.06306827441308922,0.0044484930857039496,0.0,0.0,0.0,-0.00012437810945270715,0.0007189355981912703,5.0709807226889125e-05
PHE 702,R PHE 702,0.0,0.0,0.0,-0.0001592039800994982,0.00036586619524079094,2.5806211680395783e-05,-0.072681592039801,0.07275466926564211,0.005131718699976297,0.07272636815920397,0.0726865399218776,0.005126913226582734,0.0,0.0,0.0,-0.00011442786069651586,0.0007274577801568661,5.131091559558735e-05
PRO 703,R PRO 703,0.0,0.0,0.0,-7.96019900497469e-05,0.0002706760300245712,1.909201510958416e-05,-0.09039303482587063,0.07014788749948618,0.004947850490950475,0.09029850746268654,0.07004433882018882,0.004940546730253441,0.0,0.0,0.0,-0.00017412935323361944,0.0006104621552310783,4.3058680483983215e-05
ARG 704,R ARG 704,0.0,0.0,0.0,-4.9751243781092364e-05,0.00021743058092946475,1.533637070121861e-05,-62.71577611940302,0.3195455800613179,0.022539007396324327,62.7139950248756,0.31949320094481654,0.02253531285830565,0.0,0.0,0.0,-0.0018308457711465162,0.0006077802210550991,4.2869511432678385e-05
LEU 705,R LEU 705,0.0,0.0,0.0,-0.000154228855721365,0.0003611679883159849,2.547482571471494e-05,0.2376368159203979,0.06611269165464255,0.004663229721121346,-0.23759701492537327,0.06605486782386738,0.004659151142568404,0.0,0.0,0.0,-0.00011442786069657772,0.0007342649866815242,5.1791058923428514e-05
HIP 706,R HIP 706,0.0,0.0,0.0,-0.00011940298507464465,0.0003242621042149801,2.287168535971201e-05,-64.89683582089546,0.36688058153979897,0.02587776097327502,64.89437810945277,0.36679257401213217,0.025871553400894785,0.0,0.0,0.0,-0.002577114427862114,0.000650505835969089,4.588314394912294e-05
PHE 707,R PHE 707,0.0,0.0,0.0,-8.955223880599122e-05,0.0002855392010404999,2.014038236096835e-05,0.3919253731343285,0.11888771157343823,0.008385692613778618,-0.39179601990049784,0.11881723573011882,0.00838072163106769,0.0,0.0,0.0,3.980099502498613e-05,0.0006054544448388055,4.2705463826915297e-05
PHE 708,R PHE 708,0.0,0.0,0.0,-0.00012935323383083595,0.00033559048664753773,2.3670727848069418e-05,-0.43766666666666676,0.06540850077372208,0.00461355992606286,0.4376069651741293,0.06538222673920613,0.004611706698557185,0.0,0.0,0.0,-0.00018905472636831955,0.0006340893120937538,4.472521163481237e-05
MET 709,R MET 709,0.0,0.0,0.0,-3.980099502487124e-05,0.00019549137019289888,1.3788898090375148e-05,0.5064427860696517,0.14549041431281476,0.010262102588499494,-0.5062388059701491,0.1454571886088047,0.010259759028033763,0.0,0.0,0.0,0.00016417910447763583,0.0006132130920649039,4.32527166075075e-05
PRO 710,R PRO 710,0.0,0.0,0.0,-5.9701492537324534e-05,0.0002369329532297089,1.671196198130055e-05,-0.2807761194029849,0.1061532480262996,0.007487472810450081,0.2806865671641791,0.10614256942169573,0.007486719599755999,0.0,0.0,0.0,-0.00014925373134341296,0.0006289942539016225,4.4365833938975946e-05
GLY 711,R GLY 711,0.0,0.0,0.0,-4.4776119402989537e-05,0.00020681203672466268,1.4587396341052825e-05,0.29342786069651766,0.05392759121663279,0.003803759003846659,-0.29334825870646786,0.05391220160633768,0.0038026735044315164,0.0,0.0,0.0,3.4825870646837455e-05,0.0006259568552259741,4.4151592355027616e-05
PHE 712,R PHE 712,0.0,0.0,0.0,-7.960199004976899e-05,0.00027067603002464626,1.9092015109589455e-05,-0.2653582089552237,0.05490073398249862,0.003872399202197456,0.2652039800995024,0.054876099103485655,0.003870661591806556,0.0,0.0,0.0,-0.0002338308457710677,0.000630919530506205,4.4501632480211684e-05
ALA 713,R ALA 713,0.0,0.0,0.0,-4.975124378109126e-05,0.00021743058092945993,1.533637070121827e-05,0.29293034825870634,0.04708841186236385,0.0033213604864862356,-0.29286069651741276,0.04715730526981892,0.0033262198527772347,0.0,0.0,0.0,1.9900497512444456e-05,0.0006145839429526755,4.3349408973876054e-05
PRO 714,R PRO 714,0.0,0.0,0.0,-3.980099502487124e-05,0.00019549137019289888,1.3788898090375148e-05,-0.053930348258706476,0.06063917526233041,0.004277157642056592,0.05398507462686566,0.06065098569512655,0.004277990685756007,0.0,0.0,0.0,1.4925373134373113e-05,0.0006024627065958034,4.249444288156549e-05
LEU 715,R LEU 715,0.0,0.0,0.0,-3.980099502486903e-05,0.000195491370192888,1.378889809037438e-05,-0.27097512437810983,0.07371077253813393,0.005199157025132313,0.2709353233830846,0.07367307639222347,0.0051964981440070415,0.0,0.0,0.0,-7.960199005009957e-05,0.0005496555599857182,3.8769713946822906e-05
THR 716,R THR 716,0.0,0.0,0.0,-6.467661691542019e-05,0.0002459543700359753,1.7348283660613855e-05,-0.13536815920398024,0.05881206920076998,0.00414828351703356,0.13531343283582084,0.05880041517314361,0.0041474615053042245,0.0,0.0,0.0,-0.00011940298507478604,0.0006508101661996115,4.5904609748510167e-05
SER 717,R SER 717,0.0,0.0,0.0,-9.95024875621781e-06,9.925341961819804e-05,7.000796438666977e-06,0.48507960199004985,0.14226568806930062,0.010034647936678808,-0.48501492537313456,0.1422862183643834,0.0100360960320417,0.0,0.0,0.0,5.472636815930842e-05,0.0005833426152079289,4.1145815618040195e-05
ARG 718,R ARG 718,0.0,0.0,0.0,-4.975124378109457e-05,0.0002174305809294744,1.533637070121929e-05,-56.38980597014921,1.1559694762490342,0.08153580021386163,56.38895522388057,1.1557926499766213,0.08152332785026013,0.0,0.0,0.0,-0.0009004975124425349,0.000606802033370783,4.280051539321646e-05
GLY 719,R GLY 719,0.0,0.0,0.0,-9.950248756221123e-06,9.925341961823109e-05,7.0007964386693084e-06,0.23180597014925375,0.07311945630083999,0.005157448793576185,-0.23179104477611934,0.07308011088094446,0.005154673581633442,0.0,0.0,0.0,4.975124378239259e-06,0.0006189182702520332,4.365512884970587e-05
SER 720,R SER 720,0.0,0.0,0.0,-3.482587064676233e-05,0.00018333856490235077,1.2931705297168019e-05,0.2474527363184079,0.10658740372021447,0.007518095791980373,-0.24739303482587074,0.10652699072292122,0.007513834587702205,0.0,0.0,0.0,2.487562189045394e-05,0.0005853757643814471,4.1289222903632954e-05
GLN 721,R GLN 721,0.0,0.0,0.0,-4.477611940298456e-05,0.00020681203672463973,1.4587396341051205e-05,0.41348258706467633,0.2601891790616403,0.018352329674497576,-0.4133233830845771,0.2601445252745979,0.018349180039205396,0.0,0.0,0.0,0.00011442786069614468,0.0006401498549831652,4.5152689370489306e-05
GLN 722,R GLN 722,0.0,0.0,0.0,-1.9900497512436172e-05,0.00013965839649370194,9.85074376846745e-06,0.27386567164179065,0.29356031505094016,0.02070614812112495,-0.27381592039801,0.2935633216635602,0.020706360191227964,0.0,0.0,0.0,2.985074626809224e-05,0.0006380196955829786,4.500243951108914e-05
TYR 723,R TYR 723,0.0,0.0,0.0,-8.457711442786298e-05,0.00027825137222109333,1.9626338550278714e-05,0.22355721393034847,0.0744411882472371,0.00525067657694933,-0.22348756218905466,0.07446499791816687,0.005252355981649865,0.0,0.0,0.0,-1.4925373133851694e-05,0.0005857139364281543,4.1313075720688036e-05
ARG 724,R ARG 724,0.0,0.0,0.0,-6.467661691542184e-05,0.0002459543700359816,1.7348283660614302e-05,-60.066631840796056,0.2944345517280012,0.020767812021863733,60.06515920398015,0.29441724972964795,0.020766591632995324,0.0,0.0,0.0,-0.001537313432838495,0.0006909872857870296,4.873848526439136e-05
ALA 725,R ALA 725,0.0,0.0,0.0,-4.477611940298401e-05,0.00020681203672463715,1.4587396341051022e-05,-0.11586069651741286,0.09858466320082628,0.00695362599795993,0.11578606965174128,0.09857420875571894,0.00695288859825766,0.0,0.0,0.0,-0.00011940298507466232,0.0006032017737802837,4.2546572661405304e-05
LEU 726,R LEU 726,0.0,0.0,0.0,-8.95522388059752e-05,0.0002855392010404488,2.0140382360964746e-05,0.28929850746268665,0.05571311061401733,0.0039296998317442265,-0.2892487562189055,0.055614145190042936,0.003922719348952034,0.0,0.0,0.0,-3.980099502492426e-05,0.0005971807398258182,4.212188167113351e-05
THR 727,R THR 727,0.0,0.0,0.0,-8.95522388059625e-05,0.00028553920104040835,2.0140382360961893e-05,-0.5453781094527363,0.10547667832302116,0.007439751263047062,0.5451641791044778,0.10545508067535793,0.007438227882437851,0.0,0.0,0.0,-0.00030348258706493924,0.0006406136757341754,4.518540476381623e-05
VAL 728,R VAL 728,0.0,0.0,0.0,-9.950248756218915e-05,0.0002993355016217182,2.1113498373971326e-05,-0.4969800995024873,0.049814977088007466,0.0035136775693122586,0.49675621890547283,0.04980624422512338,0.0035130616006573403,0.0,0.0,0.0,-0.00032338308457695287,0.0006910231058714761,4.874101181834377e-05
PRO 729,R PRO 729,0.0,0.0,0.0,-0.00011940298507462477,0.0003242621042149261,2.2871685359708203e-05,-0.2804626865671641,0.04838701617248156,0.003412956972173896,0.28039800995024877,0.048362651557698706,0.003411238424751979,0.0,0.0,0.0,-0.0001840796019901068,0.0007336579609147414,5.174824262709717e-05
GLU 730,R GLU 730,0.0,0.0,0.0,-9.950248756218417e-05,0.00029933550162170323,2.111349837397027e-05,61.41237810945275,0.2993727876478187,0.021116128327475604,-61.410726368159196,0.29929266488872025,0.021110476903789546,0.0,0.0,0.0,0.0015522388059702435,0.0006375539877142978,4.496959101074466e-05
LEU 731,R LEU 731,0.0,0.0,0.0,-7.462686567162031e-05,0.00026278831136796924,1.8535658332228136e-05,-0.4320199004975121,0.058018350176509824,0.0040922988936350135,0.43192537313432855,0.05799510532601905,0.0040906593282965175,0.0,0.0,0.0,-0.00016915422885555254,0.0005827058012756027,4.1100898226511795e-05
THR 732,R THR 732,0.0,0.0,0.0,-6.46766169154246e-05,0.0002459543700359921,1.734828366061504e-05,-0.07166666666666653,0.07238834829232436,0.005105880410723624,0.07162189054726369,0.07232002068204003,0.005101060952688009,0.0,0.0,0.0,-0.00010945273631823462,0.000667631291431482,4.7091080442121e-05
GLN 733,R GLN 733,0.0,0.0,0.0,-7.46268656716507e-05,0.0002627883113680763,1.8535658332235685e-05,-0.7644875621890544,0.16064763546539976,0.011331210537356999,0.7643184079601987,0.16054440376900556,0.01132392913491007,0.0,0.0,0.0,-0.00024378109452746668,0.0006428122539836879,4.53404805167578e-05
GLN 734,R GLN 734,0.0,0.0,0.0,-7.462686567164904e-05,0.00026278831136807045,1.8535658332235275e-05,-0.6154875621890559,0.24495279491332175,0.017277637998442185,0.6153880597014922,0.2449103169325798,0.017274641832693498,0.0,0.0,0.0,-0.00017412935323512184,0.0006104621552308524,4.305868048396728e-05
MET 735,R MET 735,0.0,0.0,0.0,-0.00010945273631840917,0.0003122063978057195,2.2021341393526975e-05,-0.3863184079601992,0.11925514313284148,0.008411609237733935,0.38618905472636805,0.1192286739678065,0.00840974224678265,0.0,0.0,0.0,-0.00023880597014921858,0.000648524208429877,4.5743370719418155e-05
PHE 736,R PHE 736,0.0,0.0,0.0,-8.955223880597133e-05,0.0002855392010404365,2.014038236096388e-05,-0.16998009950248763,0.061870347521875285,0.004363997837620262,0.16989552238805966,0.061870222302911636,0.004363989005355559,0.0,0.0,0.0,-0.00017412935323356642,0.0006499348326946964,4.5842868483499566e-05
ASP 737,R ASP 737,0.0,0.0,0.0,-5.970149253730741e-05,0.00023693295322964092,1.6711961981295752e-05,59.130049751243796,0.3001614118199401,0.0211717535877122,-59.128875621890565,0.3001200248291145,0.021168834374458954,0.0,0.0,0.0,0.001114427860697738,0.0006163936165854154,4.347705351017485e-05
ALA 738,R ALA 738,0.0,0.0,0.0,-2.985074626865785e-05,0.00017017543658196733,1.2003249811991358e-05,-0.10663184079601996,0.05763725803268997,0.004065418726346865,0.10667164179104466,0.057591127372459965,0.004062164920451875,0.0,0.0,0.0,9.95024875607199e-06,0.0005641887563117435,3.979480657812033e-05
LYS 739,R LYS 739,0.0,0.0,0.0,-4.975124378109126e-05,0.00021743058092945993,1.533637070121827e-05,-57.87688059701491,0.3628559267205522,0.025593883710065032,57.87596517412937,0.3628662757944148,0.02559461367745275,0.0,0.0,0.0,-0.0009651741293540245,0.0005933135676679619,4.1849112378402074e-05
ASN 740,R ASN 740,0.0,0.0,0.0,-6.965174129353571e-05,0.00025455918020829155,1.795522017364773e-05,-0.52123880597015,0.07959457397046239,0.005614168379619855,0.5211343283582089,0.07958853679847883,0.005613742550340776,0.0,0.0,0.0,-0.0001741293532352986,0.000602257249199684,4.247995103420564e-05
MET 741,R MET 741,0.0,0.0,0.0,-4.477611940299119e-05,0.0002068120367246703,1.4587396341053362e-05,-0.4768756218905469,0.04284705476722565,0.0030221982232515863,0.4767810945273632,0.04285079796648252,0.0030224622481700983,0.0,0.0,0.0,-0.00013930348258709351,0.0006071690384330676,4.28264019343845e-05
MET 742,R MET 742,0.0,0.0,0.0,-3.9800995024857985e-05,0.00019549137019283377,1.3788898090370556e-05,-0.26251243781094524,0.11179770774591531,0.00788560230216222,0.26249751243781094,0.11178951990227488,0.00788502477620071,0.0,0.0,0.0,-5.472636815903225e-05,0.0006083907896955587,4.2912577624051284e-05
ALA 743,R ALA 743,0.0,0.0,0.0,-2.985074626865785e-05,0.00017017543658196733,1.2003249811991358e-05,-0.14410945273631837,0.06538396322466389,0.004611829180797649,0.14404477611940297,0.06541739681494829,0.004614187404430601,0.0,0.0,0.0,-9.452736318413326e-05,0.0006116773289274939,4.314439222791056e-05
ALA 744,R ALA 744,0.0,0.0,0.0,-2.4875621890546734e-05,0.0001557460282835641,1.098547782372012e-05,-0.17409950248756223,0.0545509944435236,0.0038477304771466123,0.17406467661691546,0.05457990441718409,0.003849769629464214,0.0,0.0,0.0,-5.970149253731791e-05,0.0005955205177091983,4.2004778632002576e-05
CYS 745,R CYS 745,0.0,0.0,0.0,-2.4875621890544525e-05,0.0001557460282835503,1.0985477823719143e-05,0.22116915422885575,0.11608420877169434,0.008187948772752885,-0.22119402985074632,0.11607017590880772,0.008186958970921381,0.0,0.0,0.0,-4.975124378103602e-05,0.0006209545194577394,4.379875479470991e-05
ASP 746,R ASP 746,0.0,0.0,0.0,-3.482587064676896e-05,0.00018333856490238565,1.293170529717048e-05,57.85887064676622,0.29807729335719024,0.02102475120564914,-57.85807462686567,0.29805744112879856,0.02102335093742303,0.0,0.0,0.0,0.0007611940298504216,0.0006170758898976007,4.352517735913157e-05
PRO 747,R PRO 747,0.0,0.0,0.0,-7.462686567162694e-05,0.0002627883113679926,1.8535658332229783e-05,0.1088656716417911,0.05110594658929316,0.0036047355371061616,-0.1088557213930348,0.051122758118219126,0.003605921330928542,0.0,0.0,0.0,-6.467661691531635e-05,0.0006622710962106296,4.671300142220355e-05
ARG 748,R ARG 748,0.0,0.0,0.0,-7.960199004975187e-05,0.0002706760300245881,1.9092015109585352e-05,-57.66459701492535,0.47088126524915236,0.03321340360334393,57.66389552238807,0.47081224831206486,0.03320853552394447,0.0,0.0,0.0,-0.000781094527361399,0.0005916843282517898,4.173419469046396e-05
HIE 749,R HIE 749,0.0,0.0,0.0,-3.9800995024877866e-05,0.00019549137019293143,1.3788898090377444e-05,0.2536517412935323,0.12397427156231143,0.008744470892573967,-0.2536915422885573,0.12394752692552873,0.008742584471343726,0.0,0.0,0.0,-7.960199004974248e-05,0.0006178375390603418,4.3578899948907756e-05
GLY 750,R GLY 750,0.0,0.0,0.0,-2.985074626865785e-05,0.00017017543658196733,1.2003249811991358e-05,-0.2006417910447761,0.04757597793418598,0.003355750745606349,0.2005721393034826,0.04750078312944883,0.00335044691302068,0.0,0.0,0.0,-9.950248756220296e-05,0.000606802033372739,4.280051539335443e-05
ARG 751,R ARG 751,0.0,0.0,0.0,-0.00010945273631841247,0.000312206397805729,2.2021341393527642e-05,-65.40529353233833,0.41232802041897415,0.0290833761498178,65.40362686567165,0.41217934930519157,0.029072889697986663,0.0,0.0,0.0,-0.0017761194029852127,0.000679937709812911,4.7959108267347256e-05
TYR 752,R TYR 752,0.0,0.0,0.0,-0.00013930348258708468,0.00034626293813547893,2.442350453481771e-05,0.20681592039801008,0.08414912695587791,0.005935421777665708,-0.20677114427860704,0.08414490795946299,0.005935124192603248,0.0,0.0,0.0,-9.452736318389906e-05,0.0006661838304983654,4.6988984419790955e-05
LEU 753,R LEU 753,0.0,0.0,0.0,-0.00013930348258710015,0.00034626293813551736,2.442350453482042e-05,0.5025721393034819,0.050519845072707056,0.003563395123588953,-0.5024129353233835,0.05048691896824207,0.0035610726952457847,0.0,0.0,0.0,1.990049751224119e-05,0.0006908081575211645,4.872585053069093e-05
THR 754,R THR 754,0.0,0.0,0.0,-0.00010447761194029695,0.000305879127342073,2.1575050145338507e-05,-0.8369900497512441,0.1084052646024603,0.007646317812333666,0.8365920398009948,0.1084224405198349,0.007647529308135519,0.0,0.0,0.0,-0.0005024875621890717,0.0006077802210576826,4.286951143286061e-05
VAL 755,R VAL 755,0.0,0.0,0.0,-0.00011940298507463581,0.0003242621042149561,2.2871685359710317e-05,0.5222636815920401,0.037133685132510794,0.00261920820088901,-0.5220248756218907,0.037009537268991435,0.0026104514857638508,0.0,0.0,0.0,0.00011940298507486393,0.0006659236967861712,4.697063600244764e-05
ALA 756,R ALA 756,0.0,0.0,0.0,-0.00010945273631839591,0.00031220639780568166,2.2021341393524305e-05,-0.5175024875621891,0.031248183927824146,0.0022040769537033872,0.5172736318407961,0.031219647966429488,0.002202064182176984,0.0,0.0,0.0,-0.00033830845771143673,0.0006502774948255089,4.5867038006668504e-05
ALA 757,R ALA 757,0.0,0.0,0.0,-0.00010447761194030909,0.00030587912734210854,2.1575050145341014e-05,0.49798507462686564,0.03776722072528915,0.002663894356174669,-0.4977512437810944,0.037765943369026445,0.00266380425841069,0.0,0.0,0.0,0.0001293532338308735,0.0006715127939508265,4.736486052061737e-05
VAL 758,R VAL 758,0.0,0.0,0.0,-0.00011442786069652083,0.0003183302143889924,2.245328211146035e-05,-0.4482736318407962,0.046618273606745045,0.0032881994907414222,0.4480447761194029,0.0466173476248582,0.003288134177014997,0.0,0.0,0.0,-0.0003432835820896735,0.0006740146035144374,4.754132456135798e-05
PHE 759,R PHE 759,0.0,0.0,0.0,-0.0002288557213930052,0.00042009615587227506,2.9631298178355953e-05,0.33611940298507487,0.07228044932668348,0.005098269804486576,-0.33592537313432835,0.07221478055310727,0.005093637886332498,0.0,0.0,0.0,-3.482587064657012e-05,0.0006793185746746988,4.7915437841811064e-05
ARG 760,R ARG 760,0.0,0.0,0.0,-0.0001393034825870891,0.00034626293813548993,2.4423504534818485e-05,-66.54785572139306,0.5308186806384202,0.037441062920415505,66.54431840796016,0.5305732262107224,0.037423749899968536,0.0,0.0,0.0,-0.003676616915421493,0.0007464013149115813,5.264708951439769e-05
GLY 761,R GLY 761,0.0,0.0,0.0,-8.457711442784254e-05,0.00027825137222102617,1.9626338550273978e-05,0.3445024875621892,0.05826856028931875,0.004109947354246339,-0.34430845771144286,0.058206993631104494,0.00410560477700089,0.0,0.0,0.0,0.00010945273631849092,0.0006050863998212694,4.267950393295953e-05
ARG 762,R ARG 762,0.0,0.0,0.0,-0.0002537313432835801,0.0004351456637944221,3.0692808621727523e-05,-71.78458208955229,1.5507089325539316,0.10937857470496824,71.77844776119406,1.5497757560471632,0.10931275350918111,0.0,0.0,0.0,-0.00638805970149688,0.0011627111551353914,8.201132157846348e-05
MET 763,R MET 763,0.0,0.0,0.0,-0.00021393034825869617,0.00041007822955211714,2.8924688137364168e-05,0.331318407960199,0.15551637020725662,0.010969278991993119,-0.3310547263681593,0.15542182047143974,0.010962609967829216,0.0,0.0,0.0,4.9751243781217196e-05,0.000710624725371536,5.0123603456153335e-05
SER 764,R SER 764,0.0,0.0,0.0,-0.00019900497512436558,0.0003992517939848283,2.816105025108789e-05,-0.6059353233830846,0.10833378857624917,0.007641276282160965,0.6054726368159205,0.10825679116501465,0.007635845303516292,0.0,0.0,0.0,-0.0006616915422885627,0.0006874678640181073,4.849024439288469e-05
MET 765,R MET 765,0.0,0.0,0.0,-0.0003482587064676366,0.00047641849233326356,3.3603969488123065e-05,-0.45820398009950253,0.2666376473963019,0.018807169561383234,0.4578557213930346,0.2663707327079783,0.018788342850861502,0.0,0.0,0.0,-0.0006965174129351627,0.0007932788628059027,5.5953576803343794e-05
LYS 766,R LYS 766,0.0,0.0,0.0,-0.0004477611940298324,0.0004972636193718501,3.507427138499132e-05,-81.81762189054723,0.581768445091394,0.041034782219008845,81.8044378109453,0.5812580945638056,0.04099878486829028,0.0,0.0,0.0,-0.013631840796020228,0.0009377548579768359,6.614412778240637e-05
GLU 767,R GLU 767,0.0,0.0,0.0,-0.0002089552238805961,0.00040656234244406504,2.867669658161234e-05,72.16283582089554,0.4902249335569124,0.034577800766894075,-72.15703482587068,0.4899319718998738,0.0345571368448534,0.0,0.0,0.0,0.005592039800995991,0.0007871709647657909,5.5522758892873376e-05
VAL 768,R VAL 768,0.0,0.0,0.0,-0.00022388059701491838,0.0004168429863811495,2.940183729453492e-05,-0.4074726368159203,0.05552876084613086,0.003916696801687899,0.4072288557213932,0.055508121974699544,0.003915241047939864,0.0,0.0,0.0,-0.00046766169154226743,0.0006840027093828978,4.824583122986298e-05
ASP 769,R ASP 769,0.0,0.0,0.0,-0.0003034825870646741,0.00045976179312031166,3.2429096511669964e-05,77.65430348258708,0.5236731562354033,0.03693705648934765,-77.64492537313436,0.5232235611335867,0.036905344495949864,0.0,0.0,0.0,0.009074626865669582,0.0008460637480383126,5.967673554157175e-05
GLU 770,R GLU 770,0.0,0.0,0.0,-0.00029850746268657405,0.0004576032751270521,3.2276846391340214e-05,77.53700000000002,0.5531357736373931,0.03901518929096892,-77.52782089552238,0.5526252567413842,0.03897918020552676,0.0,0.0,0.0,0.008880597014924755,0.0009440421409967755,6.658759853378402e-05
GLN 771,R GLN 771,0.0,0.0,0.0,-0.00021393034825870942,0.0004100782295521426,2.8924688137365967e-05,-0.7981194029850748,0.14376409529559242,0.010140337433462385,0.797676616915423,0.14370762157243913,0.010136354084158646,0.0,0.0,0.0,-0.0006567164179102605,0.0007374604562666687,5.2016449969677626e-05
MET 772,R MET 772,0.0,0.0,0.0,-0.00021393034825869175,0.0004100782295521087,2.8924688137363572e-05,-0.5757014925373133,0.13739227511564933,0.009690903890566165,0.5754278606965172,0.1372891636206666,0.009683630966473095,0.0,0.0,0.0,-0.0004875621890546881,0.0007131281571500389,5.030018191911014e-05
LEU 773,R LEU 773,0.0,0.0,0.0,-0.000343283582089563,0.00047480518568917516,3.349017561127873e-05,-0.5027263681592045,0.06969528383113094,0.004915926289630885,0.5023482587064677,0.06963699843972425,0.004911815155101155,0.0,0.0,0.0,-0.0007213930348259409,0.0006996730222474587,4.9351129877678046e-05
ASN 774,R ASN 774,0.0,0.0,0.0,-0.00019402985074626607,0.0003954519790893014,2.7893031973324482e-05,-0.3250995024875622,0.2997712893526508,0.021144236470517153,0.32482587064676627,0.29967708081123806,0.021137591512350964,0.0,0.0,0.0,-0.0004676616915425066,0.0007194518401014186,5.0746220123693685e-05
VAL 775,R VAL 775,0.0,0.0,0.0,-0.0001293532338308448,0.0003355904866475607,2.367072784807104e-05,-0.34724875621890533,0.04392619104415012,0.0030983146274358507,0.34708457711442775,0.043910218338929656,0.0030971879996757852,0.0,0.0,0.0,-0.0002935323383085546,0.0006971212734164971,4.9171143392608945e-05
GLN 776,R GLN 776,0.0,0.0,0.0,-0.00018407960199005654,0.00038754909640101824,2.7335605607641948e-05,-0.2008208955223877,0.3001848647020914,0.021173407826472663,0.2007860696517413,0.3000185881554361,0.02116167958315232,0.0,0.0,0.0,-0.0002189054726367653,0.0007342649866812696,5.179105892341055e-05
ASN 777,R ASN 777,0.0,0.0,0.0,-0.00015920398009950816,0.00036586619524081376,2.5806211680397393e-05,-0.4829253731343287,0.401761914847433,0.028338100525659236,0.4826268656716419,0.40162278417785624,0.02832828700487749,0.0,0.0,0.0,-0.0004577114427868058,0.0007189355981917164,5.0709807226920594e-05
LYS 778,R LYS 778,0.0,0.0,0.0,-0.00014427860696517757,0.00035137201160218907,2.478387079190206e-05,-66.49845273631838,0.7011428048870745,0.049454800351789854,66.49582587064683,0.7010292039530466,0.04944678755971245,0.0,0.0,0.0,-0.0027711442786064458,0.0007644873963539909,5.39227833397442e-05
ASN 779,R ASN 779,0.0,0.0,0.0,-0.00010945273631840529,0.0003122063978057085,2.20213413935262e-05,-0.7253333333333326,0.1015642498573634,0.007163789836485854,0.725094527363184,0.10147541436867424,0.007157523864237899,0.0,0.0,0.0,-0.0003482587064673096,0.0006824811718911709,4.813851024994758e-05
SER 780,R SER 780,0.0,0.0,0.0,-0.00011442786069651862,0.0003183302143889863,2.2453282111459915e-05,-0.1270497512437812,0.2211492540111528,0.015598665676716614,0.1269900497512438,0.2210762456001417,0.015593516060453866,0.0,0.0,0.0,-0.0001741293532338183,0.0006422344104717344,4.5299722577976926e-05
SER 781,R SER 781,0.0,0.0,0.0,-9.452736318407748e-05,0.0002925610035420662,2.0635662121958825e-05,0.04837313432835823,0.20532320129415105,0.01448238198668819,-0.04830348258706466,0.20536111244655006,0.01448505603320187,0.0,0.0,0.0,-2.487562189048487e-05,0.0006021339411108823,4.247125355222202e-05
TYR 782,R TYR 782,0.0,0.0,0.0,-7.462686567163579e-05,0.0002627883113680238,1.853565833223198e-05,-0.14991044776119417,0.08020596583497337,0.005657292636740298,0.14978606965174152,0.0802009230910207,0.005656936949006407,0.0,0.0,0.0,-0.0001990049751244468,0.0006692975488752163,4.7208609180403976e-05
PHE 783,R PHE 783,0.0,0.0,0.0,-0.00019402985074628044,0.0003954519790893306,2.7893031973326542e-05,-0.1854975124378109,0.09940415140825416,0.007011428239395638,0.18541293532338315,0.09932124687816583,0.007005580604712376,0.0,0.0,0.0,-0.0002786069651739838,0.0007275598484566032,5.131811493836112e-05
VAL 784,R VAL 784,0.0,0.0,0.0,-0.00011442786069652027,0.0003183302143889909,2.245328211146024e-05,0.48286069651741303,0.056432943498924006,0.003980472928696203,-0.48276616915422915,0.056468633037865874,0.003982990274678669,0.0,0.0,0.0,-1.9900497512314653e-05,0.0006226264302865226,4.391668229202879e-05
GLU 785,R GLU 785,0.0,0.0,0.0,-0.0001990049751243805,0.0003992517939848581,2.8161050251089992e-05,68.03562189054728,0.4353072184564665,0.030704203808986974,-68.033552238806,0.43511301042856343,0.030690505430882375,0.0,0.0,0.0,0.0018706467661687538,0.0007351745855521135,5.1855217080984526e-05
TRP 786,R TRP 786,0.0,0.0,0.0,-0.00030348258706468077,0.00045976179312032163,3.242909651167067e-05,0.8615024875621886,0.093267182903463,0.006578559856443964,-0.8612288557213932,0.09329468298791013,0.006580499562844016,0.0,0.0,0.0,-2.985074626853412e-05,0.0007255839834417159,5.11787481657832e-05
ILE 787,R ILE 787,0.0,0.0,0.0,-0.00026865671641792616,0.0004432609673109961,3.1265217997405256e-05,-0.24467164179104478,0.06799686590517529,0.004796129125834038,0.24450248756218906,0.06797769054419593,0.004794776600154109,0.0,0.0,0.0,-0.00043781094527342454,0.0007447081528459754,5.252766307040637e-05
PRO 788,R PRO 788,0.0,0.0,0.0,-0.00030348258706469844,0.00045976179312034847,3.2429096511672566e-05,-0.45892537313432835,0.1695806340528201,0.011961295676367797,0.4588905472636812,0.16944494684158842,0.011951725038410762,0.0,0.0,0.0,-0.0003383084577114586,0.0007694251419939407,5.4271065063680554e-05
ASN 789,R ASN 789,0.0,0.0,0.0,-0.0003631840796019539,0.00048091725268033296,3.392128757688346e-05,-0.7476467661691547,0.15662519701595937,0.011047489604819615,0.7473880597014927,0.15646867553792734,0.011036449430987855,0.0,0.0,0.0,-0.0006218905472641058,0.0007572655757390742,5.3413395388819326e-05
ASN 790,R ASN 790,0.0,0.0,0.0,-0.00015422885572140477,0.000361167988316078,2.5474825714721506e-05,0.2639800995024878,0.13414909505275258,0.00946214760668574,-0.2638407960199005,0.13406864851556174,0.009456473345453884,0.0,0.0,0.0,-1.4925373133374464e-05,0.0006652543144453886,4.6923421412507217e-05
VAL 791,R VAL 791,0.0,0.0,0.0,-0.00015920398009950263,0.0003658661952408011,2.5806211680396498e-05,0.6214925373134328,0.04662042336419439,0.0032883511229406274,-0.6211094527363186,0.046697054358599346,0.0032937562565348694,0.0,0.0,0.0,0.00022388059701495153,0.0007086016400280155,4.9980906018397336e-05
LYS 792,R LYS 792,0.0,0.0,0.0,-0.00030845771144277475,0.000461856635433821,3.257685529584486e-05,-75.84999502487562,0.4476492107636562,0.031574740825470654,75.84295522388061,0.4472762488323906,0.03154843411916062,0.0,0.0,0.0,-0.007348258706465842,0.0008911446341323537,6.285649607811703e-05
THR 793,R THR 793,0.0,0.0,0.0,-0.0002288557213930306,0.0004200961558723217,2.9631298178359243e-05,0.6105174129353237,0.15355894372936094,0.010831212773538192,-0.6101542288557213,0.15335291166763826,0.010816680392391953,0.0,0.0,0.0,0.00013432835820915916,0.0007706466055775266,5.435722046204188e-05
ALA 794,R ALA 794,0.0,0.0,0.0,-0.00014925373134327377,0.00035633839959141913,2.513417279138768e-05,-0.46496019900497493,0.05464183158683923,0.0038541376352260927,0.46465671641791023,0.05461421977977538,0.0038521900485202504,0.0,0.0,0.0,-0.00045273631840798544,0.0006533533668805822,4.60839932935673e-05
VAL 795,R VAL 795,0.0,0.0,0.0,-0.0002189054726368161,0.0004135043732374163,2.916634968013691e-05,0.49848756218905527,0.0501209591071245,0.0035352598768838353,-0.49814925373134333,0.05010146532588955,0.003533884891570777,0.0,0.0,0.0,0.00011940298507503682,0.0007232263546021507,5.10124538492023e-05
CYX 796,R CYX 796,0.0,0.0,0.0,-0.00015422885572269506,0.00036116798831909943,2.5474825714934622e-05,-0.3274278606965171,0.08331505881157855,0.005876591146774821,0.32713432835820905,0.08324953119059697,0.0058719691847571205,0.0,0.0,0.0,-0.00044776119403340276,0.0006827712499775498,4.815897078059598e-05
ASP 797,R ASP 797,0.0,0.0,0.0,-0.0001691542288557127,0.00037488808425439885,2.6442566666646904e-05,74.93632338308454,1.1535795814135403,0.08136723002940376,-74.9280696517413,1.1527659512806638,0.08130984098468827,0.0,0.0,0.0,0.008084577114426164,0.0010403840399184942,7.338303213657667e-05
ILE 798,R ILE 798,0.0,0.0,0.0,-0.00014925373134328648,0.00035633839959144944,2.513417279138982e-05,-0.11337810945273624,0.09397594864532623,0.006628552337313363,0.11337313432835819,0.09395190404276312,0.006626856361813068,0.0,0.0,0.0,-0.00015422885572121035,0.0006773481562233729,4.77764552402061e-05
PRO 799,R PRO 799,0.0,0.0,0.0,-8.955223880596636e-05,0.0002855392010404206,2.0140382360962757e-05,0.010124378109452749,0.09088503181326298,0.006410535873665427,-0.01010945273631839,0.09087927567089578,0.006410129866687131,0.0,0.0,0.0,-7.462686567134414e-05,0.0006062715227340869,4.276309605804047e-05
PRO 800,R PRO 800,0.0,0.0,0.0,-8.955223880594703e-05,0.000285539201040359,2.0140382360958413e-05,0.2311243781094528,0.08964878654000732,0.006323337855303748,-0.23103980099502489,0.08967547021437558,0.0063252199765768125,0.0,0.0,0.0,-4.975124378035995e-06,0.0006347915585168201,4.477474427838859e-05
ARG 801,R ARG 801,0.0,0.0,0.0,-8.457711442786242e-05,0.00027825137222109154,1.962633855027859e-05,-61.842776119402984,1.0073282748735295,0.0710514582412449,61.84084577114428,1.0070360485498124,0.07103084618561767,0.0,0.0,0.0,-0.002014925373138293,0.0006945245121071177,4.898798197210875e-05
GLY 802,R GLY 802,0.0,0.0,0.0,-1.990049751243783e-05,0.00013965839649371356,9.85074376846827e-06,-0.047029850746268725,0.16432639254860262,0.011590690055401589,0.047009950248756226,0.16422445476476275,0.01158349991850941,0.0,0.0,0.0,-3.9800995024929786e-05,0.0005971807398257493,4.212188167112865e-05
LEU 803,R LEU 803,0.0,0.0,0.0,-6.467661691542183e-05,0.00024595437003598156,1.73482836606143e-05,0.26676616915422896,0.08298888045009041,0.005853584299048461,-0.2666268656716419,0.08295665159831861,0.005851311051118321,0.0,0.0,0.0,7.46268656715231e-05,0.0006687055774612973,4.716685473625184e-05
LYS 804,R LYS 804,0.0,0.0,0.0,-0.00013432835820895202,0.0003410047659341968,2.405262166385732e-05,-65.48512437810946,1.3529656864491202,0.09543084153440058,65.48203482587064,1.3524654265940919,0.09539555592484715,0.0,0.0,0.0,-0.003223880597014871,0.000883585451115735,6.232331241809256e-05
MET 805,R MET 805,0.0,0.0,0.0,-9.452736318409349e-05,0.00029256100354211576,2.0635662121962318e-05,-0.4911990049751245,0.12210907854736447,0.008612910320991674,0.49106467661691555,0.12198886987815305,0.008604431455210027,0.0,0.0,0.0,-0.0002288557213930944,0.0007105202242961952,5.0116232518618914e-05
SER 806,R SER 806,0.0,0.0,0.0,-2.985074626866558e-05,0.00017017543658201143,1.2003249811994468e-05,0.6640597014925373,0.15248823922649973,0.010755691100840872,-0.6638009950248756,0.15240362813810132,0.010749723094815387,0.0,0.0,0.0,0.00022885572139298422,0.0006127689248837335,4.322138747011281e-05
ALA 807,R ALA 807,0.0,0.0,0.0,-5.970149253731127e-05,0.0002369329532296563,1.6711961981296836e-05,-0.4522089552238805,0.022627551545815038,0.0015960244280455085,0.45206965174129315,0.02260751260637372,0.0015946109902373695,0.0,0.0,0.0,-0.00019900497512440315,0.0006983983132535009,4.926121883763968e-05
THR 808,R THR 808,0.0,0.0,0.0,-6.46766169154224e-05,0.00024595437003598373,1.734828366061445e-05,0.2895522388059702,0.19399971407750038,0.013683684780238648,-0.2894129353233831,0.1939353219153457,0.013679142907311502,0.0,0.0,0.0,7.462686567168439e-05,0.0006382524220897131,4.501885477321107e-05
PHE 809,R PHE 809,0.0,0.0,0.0,-9.452736318408465e-05,0.00029256100354208844,2.063566212196039e-05,-0.3025721393034827,0.04477423766084529,0.0031581312237488166,0.3024825870646767,0.04475906695742269,0.0031570611648339543,0.0,0.0,0.0,-0.0001840796019901775,0.0005909308565692833,4.1681048895671017e-05
ILE 810,R ILE 810,0.0,0.0,0.0,-0.00011940298507462919,0.00032426210421493813,2.287168535970905e-05,0.3184577114427862,0.05428686887338323,0.003829100495853146,-0.3183432835820896,0.054195028017843594,0.003822622541371988,0.0,0.0,0.0,-4.975124378124371e-06,0.000672838440151313,4.745836439418665e-05
GLY 811,R GLY 811,0.0,0.0,0.0,-4.477611940298456e-05,0.0002068120367246397,1.4587396341051204e-05,-0.22870646766169156,0.09191229005223915,0.006482993083187074,0.22861194029850754,0.09187130657532343,0.006480102331610559,0.0,0.0,0.0,-0.0001393034825870405,0.0006312725144501642,4.4526530047945694e-05
ASN 812,R ASN 812,0.0,0.0,0.0,-8.955223880596029e-05,0.00028553920104040125,2.014038236096139e-05,-0.45924875621890515,0.0754143302358429,0.005319316720476432,0.45911442786069645,0.07541910654889067,0.005319653615623253,0.0,0.0,0.0,-0.00022388059701479245,0.0006799377098142876,4.795910826744435e-05
SER 813,R SER 813,0.0,0.0,0.0,-5.472636815921563e-05,0.00022744536220228645,1.6042758907675367e-05,-0.22081592039801,0.07827512992928443,0.0055211019726382924,0.22079104477611938,0.07827020502356441,0.005520754596572479,0.0,0.0,0.0,-7.960199004973806e-05,0.000625838216657399,4.4143224235605996e-05
THR 814,R THR 814,0.0,0.0,0.0,-4.4776119402988425e-05,0.00020681203672465756,1.4587396341052462e-05,-0.3390547263681588,0.10966126946169281,0.007734909564429341,0.3389950248756217,0.1096170401791452,0.007731789871375588,0.0,0.0,0.0,-0.00010447761193997106,0.0005850797035013374,4.126834037925169e-05
ALA 815,R ALA 815,0.0,0.0,0.0,-5.4726368159209e-05,0.00022744536220225888,1.6042758907673425e-05,-0.39735323383084586,0.020474947730511072,0.001444191461664994,0.39721393034825886,0.020497275755765626,0.0014457663591374021,0.0,0.0,0.0,-0.00019402985074630936,0.00064427380470364,4.544357035602512e-05
ILE 816,R ILE 816,0.0,0.0,0.0,-4.975124378108684e-05,0.0002174305809294406,1.533637070121691e-05,-0.48992039800994996,0.03405458936117678,0.0024020255305770904,0.48993532338308415,0.03404198163228978,0.002401136249947453,0.0,0.0,0.0,-3.482587064666733e-05,0.0006179577136405136,4.3587376410233936e-05
GLN 817,R GLN 817,0.0,0.0,0.0,-4.4776119402982354e-05,0.00020681203672462948,1.4587396341050482e-05,-0.6819303482587058,0.125468931851986,0.008849896100825955,0.6818606965174132,0.1254033908843195,0.008845273197405688,0.0,0.0,0.0,-0.00011442786069614468,0.0005916843282514387,4.17341946904392e-05
GLU 818,R GLU 818,0.0,0.0,0.0,-3.482587064676454e-05,0.00018333856490236237,1.2931705297168837e-05,56.370786069651736,0.3466835037135995,0.02445316894348855,-56.37015920398009,0.3466960538552359,0.02445405416222671,0.0,0.0,0.0,0.0005920398009959429,0.0006251259124204711,4.409298216853854e-05
LEU 819,R LEU 819,0.0,0.0,0.0,-2.985074626865122e-05,0.00017017543658192957,1.2003249811988695e-05,-0.46852736318407956,0.0325053458674528,0.0022927503199575237,0.46842288557213907,0.03249301912982586,0.002291880858923224,0.0,0.0,0.0,-0.00013432835820903653,0.0005958944709752002,4.203115526167362e-05
PHE 820,R PHE 820,0.0,0.0,0.0,-6.467661691540472e-05,0.00024595437003591646,1.7348283660609704e-05,-0.3916119402985076,0.028150601678154707,0.001985590347746812,0.39159203980099505,0.028108934085822528,0.0019826513423893237,0.0,0.0,0.0,-8.457711442789336e-05,0.0006291516401806346,4.4376935111165696e-05
LYS 821,R LYS 821,0.0,0.0,0.0,-3.482587064677117e-05,0.00018333856490239728,1.29317052971713e-05,-56.781786069651716,0.4109466549835787,0.02898594214444232,56.78112935323382,0.41082728475144503,0.02897752241745237,0.0,0.0,0.0,-0.0006915422885571223,0.0006021339411111684,4.2471253552242204e-05
ARG 822,R ARG 822,0.0,0.0,0.0,-3.482587064676675e-05,0.00018333856490237402,1.293170529716966e-05,-54.999716417910456,0.2885602865654591,0.020353473303984737,54.999164179104504,0.28851472092089253,0.020350259351221856,0.0,0.0,0.0,-0.0005870646766164663,0.0006178375390617658,4.3578899949008194e-05
ILE 823,R ILE 823,0.0,0.0,0.0,-9.950248756216705e-06,9.925341961818702e-05,7.0007964386662e-06,-0.4271293532338309,0.021859869956316155,0.0015418763436926687,0.42706965174129335,0.021902205172566212,0.0015448624396105092,0.0,0.0,0.0,-6.965174129345396e-05,0.0005687766203791776,4.011840955873232e-05
SER 824,R SER 824,0.0,0.0,0.0,-9.950248756222228e-06,9.925341961824211e-05,7.000796438670086e-06,-0.44512437810945243,0.12764109139175456,0.009003108421658074,0.4451442786069652,0.12766519521488884,0.009004808574255395,0.0,0.0,0.0,9.950248756132471e-06,0.0005729390905714912,4.041200756886137e-05
GLU 825,R GLU 825,0.0,0.0,0.0,-1.4925373134333343e-05,0.00012125430454684587,8.552619211610103e-06,52.93875621890547,0.2497126612905675,0.017613373086568487,-52.93844278606965,0.24966671906430968,0.017610132571781116,0.0,0.0,0.0,0.0002985074626832555,0.0005467659428061605,3.8565896065911833e-05
GLN 826,R GLN 826,0.0,0.0,0.0,-2.4875621890540104e-05,0.00015574602828352264,1.0985477823717194e-05,-0.5619900497512441,0.13975953015501952,0.009857877186930058,0.5619999999999998,0.13974817436662984,0.00985707621137453,0.0,0.0,0.0,-1.4925373134611727e-05,0.0005596517390824359,3.947479005694363e-05
PHE 827,R PHE 827,0.0,0.0,0.0,-2.4875621890542316e-05,0.00015574602828353647,1.098547782371817e-05,-0.35332338308457706,0.027620381480563047,0.0019481914985657164,0.35328358208955213,0.027683250662955534,0.0019526259487830319,0.0,0.0,0.0,-6.467661691534285e-05,0.0006470722582242928,4.5640958048222776e-05
THR 828,R THR 828,0.0,0.0,0.0,-4.975124378108905e-06,7.035888370014624e-05,4.962733015460314e-06,-0.1670995024875621,0.06545303317640278,0.0046167009995623075,0.1671293532338309,0.06547965529682219,0.004618578779154578,0.0,0.0,0.0,2.4875621890683716e-05,0.0005681234795466879,4.007234055645883e-05
ALA 829,R ALA 829,0.0,0.0,0.0,-9.95024875621781e-06,9.925341961819804e-05,7.000796438666977e-06,-0.2339452736318408,0.029657447112046074,0.0020918750298039943,0.2339502487562188,0.02959910433695776,0.002087759847741438,0.0,0.0,0.0,-4.975124378230422e-06,0.0006189182702520084,4.365512884970412e-05
MET 830,R MET 830,0.0,0.0,0.0,-1.4925373134320087e-05,0.00012125430454673817,8.552619211602507e-06,-0.42028358208955224,0.027191310052891788,0.0019179271335259052,0.42024875621890523,0.02716428389169634,0.0019160208550946356,0.0,0.0,0.0,-4.9751243781038235e-05,0.0005620789748257772,3.9645994065965737e-05
PHE 831,R PHE 831,0.0,0.0,0.0,-1.4925373134328925e-05,0.00012125430454680997,8.55261921160757e-06,-0.26607960199004993,0.02920920647886676,0.002060258573257723,0.26603482587064664,0.029182966835603796,0.002058407771524001,0.0,0.0,0.0,-5.9701492536979866e-05,0.000561109340492473,3.957760133336753e-05
ARG 832,R ARG 832,0.0,0.0,0.0,-1.990049751243838e-05,0.00013965839649371744,9.850743768468542e-06,-48.834606965174146,0.4530338743330047,0.031954545709622,48.83448756218905,0.45292624144834487,0.0319469538712903,0.0,0.0,0.0,-0.00013930348258914385,0.0005989190199700281,4.224449049901876e-05
ARG 833,R ARG 833,0.0,0.0,0.0,-4.975124378109457e-06,7.035888370015405e-05,4.962733015460865e-06,-46.22366666666667,0.1641561971052273,0.0115786853944192,46.22360199004975,0.16412791030938823,0.011576690197676022,0.0,0.0,0.0,-6.965174129655154e-05,0.0005774574379481824,4.07307072201689e-05
LYS 834,R LYS 834,0.0,0.0,0.0,-1.9900497512440038e-05,0.00013965839649372904,9.85074376846936e-06,-48.25916915422883,0.5150707348853393,0.03633028847084404,48.25900995024875,0.5151010140029022,0.03633242419512655,0.0,0.0,0.0,-0.0001791044776128662,0.0005966416743671105,4.208385892533748e-05
ALA 835,R ALA 835,0.0,0.0,0.0,0.0,0.0,0.0,0.27449253731343276,0.02137467683919313,0.0015076534598919195,-0.2744626865671642,0.021429970428895717,0.0015115535690001,0.0,0.0,0.0,2.985074626857831e-05,0.0005722474481396938,4.0363222873160356e-05
PHE 836,R PHE 836,0.0,0.0,0.0,-1.4925373134326714e-05,0.00012125430454679203,8.552619211606305e-06,0.18200995024875624,0.03803533183970825,0.002682805456086517,-0.18197512437810942,0.03801995257938594,0.0026817206867021676,0.0,0.0,0.0,1.9900497512338407e-05,0.0005813023549840835,4.1001906757630186e-05
LEU 837,R LEU 837,0.0,0.0,0.0,-4.975124378111114e-06,7.035888370017748e-05,4.962733015462517e-06,0.13719402985074608,0.030673649932445732,0.0021635524502231986,-0.13709950248756225,0.03072134509634259,0.0021669166076984294,0.0,0.0,0.0,8.95522388057305e-05,0.0005747076250027665,4.053675036962087e-05
HIE 838,R HIE 838,0.0,0.0,0.0,-9.95024875621781e-06,9.925341961819804e-05,7.000796438666977e-06,0.2889850746268659,0.06248068179948647,0.0044070474983123895,-0.28901990049751247,0.0624491801506046,0.004404825543319275,0.0,0.0,0.0,-4.4776119402898396e-05,0.0005490698372666585,3.872840025162315e-05
TRP 839,R TRP 839,0.0,0.0,0.0,-4.975124378111114e-06,7.035888370017748e-05,4.962733015462517e-06,0.07931343283582086,0.03720076322782979,0.0026239395249343495,-0.0793333333333333,0.03723641470967868,0.0026264541865764477,0.0,0.0,0.0,-2.4875621890188812e-05,0.0005938139727903084,4.18844082343221e-05
TYR 840,R TYR 840,0.0,0.0,0.0,-2.4875621890542316e-05,0.00015574602828353647,1.098547782371817e-05,-0.094542288557214,0.03586347041469076,0.0025296141626476674,0.09449751243781093,0.03586571477469262,0.0025297724675964394,0.0,0.0,0.0,-6.96517412935578e-05,0.0005860096768845418,4.133393564412253e-05
THR 841,R THR 841,0.0,0.0,0.0,-9.950248756220019e-06,9.925341961822007e-05,7.000796438668532e-06,-0.012597014925373205,0.055628492207844056,0.0039237313095627,0.012587064676616895,0.05563611010935519,0.003924268634905992,0.0,0.0,0.0,-1.9900497512550508e-05,0.0005981746613009093,4.219198748662982e-05
GLY 842,R GLY 842,0.0,0.0,0.0,0.0,0.0,0.0,-0.0328258706467662,0.03446253322640801,0.002430799672262816,0.03283582089552243,0.034438898383057644,0.002429132598948948,0.0,0.0,0.0,9.950248756206763e-06,0.000614825540528393,4.336644995295949e-05
GLU 843,R GLU 843,0.0,0.0,0.0,-2.9850746268655637e-05,0.00017017543658195473,1.2003249811990469e-05,48.99303482587065,0.20828650327200454,0.014691397192542598,-48.992756218905456,0.20826319283155628,0.014689753000845207,0.0,0.0,0.0,0.0002487562189055292,0.0005711217427547827,4.028382173736081e-05
GLY 844,R GLY 844,0.0,0.0,0.0,0.0,0.0,0.0,0.15894527363184083,0.06792461427148558,0.0047910328885278726,-0.15897512437810943,0.06796409923031801,0.004793817942788354,0.0,0.0,0.0,-2.9850746268679943e-05,0.0005977607281940526,4.216279089641182e-05
MET 845,R MET 845,0.0,0.0,0.0,-9.950248756222228e-06,9.925341961824211e-05,7.000796438670086e-06,-0.3770447761194029,0.0556183958353544,0.003923019166355534,0.3770149253731342,0.05556417808881935,0.003919194941373512,0.0,0.0,0.0,-3.9800995024762975e-05,0.0005887907839484651,4.1530099811599704e-05
ASP 846,R ASP 846,0.0,0.0,0.0,-4.975124378108905e-06,7.035888370014624e-05,4.962733015460314e-06,50.63930845771142,0.5526368310603815,0.03897999659504289,-50.63900995024875,0.5526359447810983,0.03897993408172221,0.0,0.0,0.0,0.0002935323383087281,0.0005887907839487555,4.153009981162018e-05
GLU 847,R GLU 847,0.0,0.0,0.0,-1.4925373134329477e-05,0.00012125430454681444,8.552619211607887e-06,48.99697512437809,0.2915311515394076,0.02056302196245298,-48.99678109452734,0.29147958777998106,0.02055938493528811,0.0,0.0,0.0,0.00017910447761032097,0.0005622991130747941,3.9661521420848425e-05
MET 848,R MET 848,0.0,0.0,0.0,-1.4925373134329477e-05,0.00012125430454681444,8.552619211607887e-06,0.23264676616915392,0.12402130133997083,0.008747788117322653,-0.23262189054726365,0.12395062537459882,0.00874280301909048,0.0,0.0,0.0,9.950248756334907e-06,0.0005462677504998137,3.8530756289998216e-05
GLU 849,R GLU 849,0.0,0.0,0.0,-1.4925373134328925e-05,0.00012125430454680997,8.55261921160757e-06,53.65648756218904,0.41728293263401084,0.029432868710601835,-53.655980099502486,0.4172810470663723,0.02943273571291511,0.0,0.0,0.0,0.0004925373134371672,0.0005826633222685535,4.109790198837298e-05
PHE 850,R PHE 850,0.0,0.0,0.0,-2.9850746268666685e-05,0.00017017543658201772,1.2003249811994912e-05,0.3344228855721391,0.03892926706810304,0.0027458587855074988,-0.3343432835820894,0.038974753496509904,0.0027490671507932832,0.0,0.0,0.0,4.975124378136743e-05,0.0006289155459925766,4.4360282311118055e-05
THR 851,R THR 851,0.0,0.0,0.0,0.0,0.0,0.0,0.22907462686567137,0.13725992846846932,0.009681568877829963,-0.22910945273631855,0.1372961644632412,0.009684124767834826,0.0,0.0,0.0,-3.482587064694848e-05,0.000558766493765215,3.941234966659752e-05
GLU 852,R GLU 852,0.0,0.0,0.0,-3.4825870646760124e-05,0.0001833385649023391,1.2931705297167197e-05,56.03773631840797,0.38646854392528707,0.027259389312495733,-56.03701492537313,0.3863973733436224,0.027254369326720207,0.0,0.0,0.0,0.0006865671641743228,0.000627930864715178,4.429082824891494e-05
ALA 853,R ALA 853,0.0,0.0,0.0,-9.950248756222228e-06,9.925341961824211e-05,7.000796438670086e-06,0.35464676616915425,0.03533027681311774,0.002492005585720329,-0.354681592039801,0.035316875583040405,0.002491060335832113,0.0,0.0,0.0,-4.477611940299561e-05,0.000609203929312208,4.2969932070419735e-05
GLU 854,R GLU 854,0.0,0.0,0.0,-3.9800995024880075e-05,0.00019549137019294228,1.378889809037821e-05,54.063049751243796,0.37134374456273345,0.026192568220383922,-54.06267164179109,0.37137709528441043,0.02619492059891598,0.0,0.0,0.0,0.00033830845771235115,0.0005773288330484143,4.0721636129945966e-05
SER 855,R SER 855,0.0,0.0,0.0,-2.4875621890544525e-05,0.0001557460282835503,1.0985477823719143e-05,0.3509651741293533,0.12456592804193961,0.008786203122973972,-0.35099502487562195,0.12449198249924073,0.008780987406538479,0.0,0.0,0.0,-5.472636815916426e-05,0.0006402658416712411,4.5160870440682526e-05
ASN 856,R ASN 856,0.0,0.0,0.0,-3.980099502487345e-05,0.00019549137019290975,1.3788898090375914e-05,0.6433034825870648,0.20154839039164618,0.014216127354610487,-0.6432537313432838,0.20151226842768968,0.014213579507719195,0.0,0.0,0.0,9.950248756690622e-06,0.0006463833539863894,4.5592366489827615e-05
MET 857,R MET 857,0.0,0.0,0.0,-3.980099502489554e-05,0.00019549137019301825,1.3788898090383568e-05,0.4493532338308457,0.15334499069462487,0.01081612169003312,-0.4493084577114426,0.15341857152141442,0.010821311681391846,0.0,0.0,0.0,4.975124378209018e-06,0.0006502774948256667,4.586703800667963e-05
ASN 858,R ASN 858,0.0,0.0,0.0,-1.9900497512439485e-05,0.0001396583964937252,9.85074376846909e-06,0.41510945273631855,0.1762062280007935,0.012428629040734027,-0.4150248756218903,0.1761127928320768,0.012422038632071893,0.0,0.0,0.0,6.467661691626196e-05,0.0005991669340229593,4.226197700805323e-05
ASP 859,R ASP 859,0.0,0.0,0.0,-3.482587064676565e-05,0.0001833385649023682,1.2931705297169248e-05,60.586676616915426,0.27341561660363894,0.01928525064786521,-60.58551243781096,0.27336673941742506,0.019281803116964064,0.0,0.0,0.0,0.0011293532338327032,0.0006715127939514536,4.736486052066161e-05
LEU 860,R LEU 860,0.0,0.0,0.0,-4.9751243781102305e-05,0.00021743058092950818,1.5336370701221672e-05,0.4056467661691543,0.032468578028515986,0.002290156916557656,-0.40556716417910443,0.03247879854065988,0.0022908778159009087,0.0,0.0,0.0,2.9850746268682152e-05,0.0006301736928782943,4.444902515011276e-05
VAL 861,R VAL 861,0.0,0.0,0.0,-3.482587064676675e-05,0.00018333856490237402,1.293170529716966e-05,0.42711442786069664,0.04954481202711173,0.003494621595186161,-0.4271641791044775,0.04954989354877053,0.003494980018088553,0.0,0.0,0.0,-8.457711442787817e-05,0.000553425286317927,3.903560994096393e-05
SER 862,R SER 862,0.0,0.0,0.0,-3.980099502488118e-05,0.0001954913701929477,1.378889809037859e-05,0.2944626865671642,0.13592549850937155,0.009587445445697966,-0.2944129353233831,0.13584939580336763,0.009582077574694483,0.0,0.0,0.0,9.950248756186188e-06,0.000590050590218625,4.161895969454855e-05
GLU 863,R GLU 863,0.0,0.0,0.0,-7.462686567163412e-05,0.0002627883113680179,1.8535658332231568e-05,64.16528855721394,0.4288552346110527,0.03024911595709166,-64.16338308457705,0.42872441544783885,0.030239888684767343,0.0,0.0,0.0,0.001830845771141143,0.0006474164354500981,4.5665234437952786e-05
TYR 864,R TYR 864,0.0,0.0,0.0,-6.467661691542681e-05,0.0002459543700360005,1.7348283660615634e-05,0.21858706467661715,0.10317190230250327,0.00727718489688623,-0.21852736318407956,0.1031556834226813,0.007276040905308574,0.0,0.0,0.0,-4.975124377658188e-06,0.0006654031242707615,4.6933917648299564e-05
GLN 865,R GLN 865,0.0,0.0,0.0,-4.9751243781098436e-05,0.0002174305809294913,1.5336370701220483e-05,0.18493034825870702,0.2038268095294716,0.014376834649605836,-0.18497512437810937,0.20386285600329548,0.01437937717183372,0.0,0.0,0.0,-9.452736318325834e-05,0.000603488944361757,4.256682811246988e-05
GLN 866,R GLN 866,0.0,0.0,0.0,-0.00012437810945273975,0.00033001241695079515,2.327728114751431e-05,0.4863432835820895,0.32993137620140517,0.023271564973785498,-0.48626865671641795,0.32983517286124064,0.0232647793133639,0.0,0.0,0.0,-4.9751243781261384e-05,0.0006893016422732648,4.861958913815791e-05
TYR 867,R TYR 867,0.0,0.0,0.0,-0.00019402985074626718,0.00039545197908930367,2.7893031973324642e-05,0.1219353233830844,0.17728163162455018,0.01250448216386355,-0.12191044776119396,0.17722712734500795,0.012500637728401485,0.0,0.0,0.0,-0.00016915422885588615,0.0006847622103119367,4.82994022949168e-05
GLN 868,R GLN 868,0.0,0.0,0.0,-5.472636815920375e-05,0.0002274453622022371,1.6042758907671887e-05,0.3668109452736316,0.28511218718810627,0.020110263126098676,-0.3667462686567166,0.2849940739516693,0.02010193206074911,0.0,0.0,0.0,9.950248755983614e-06,0.0006066796490158432,4.2791883066395816e-05
ASP 869,R ASP 869,0.0,0.0,0.0,-7.46268656716413e-05,0.00026278831136804324,1.8535658332233354e-05,124.55964676616912,2.0227584189667613,0.1426743782759275,-124.55783582089546,2.022632243380661,0.14266547853627906,0.0,0.0,0.0,0.001736318407958733,0.0007018981925849718,4.9508081291888396e-05
gdp 870,R gdp 870,0.0,0.0,0.0,-6.46766169154224e-05,0.00024595437003598373,1.734828366061445e-05,155.3955024875622,0.4745704853082161,0.033473621122803755,-155.3943233830846,0.47459484673186186,0.033475339445140216,0.0,0.0,0.0,0.0011144278607018387,0.0006478750540130013,4.5697582897222304e-05
MET 871,L MET   1,0.0,0.0,0.0,-2.9850746268653428e-05,0.00017017543658194212,1.200324981198958e-05,-46.519805970149264,0.17251065916604033,0.012167963713164346,46.519731343283595,0.17254855098946648,0.012170636396317398,0.0,0.0,0.0,-0.00010447761193980757,0.0005125585521660861,3.6153092764117945e-05
ARG 872,L ARG   2,0.0,0.0,0.0,-1.4925373134324505e-05,0.00012125430454677407,8.55261921160504e-06,-46.39667661691542,0.15212880736961712,0.010730338732395666,46.39661194029852,0.15217595424841782,0.010733664216822014,0.0,0.0,0.0,-7.960199005267656e-05,0.0005931884004307072,4.1840283762197393e-05
GLU 873,L GLU   3,0.0,0.0,0.0,-2.4875621890544525e-05,0.0001557460282835503,1.0985477823719143e-05,47.962457711442795,0.17702016483691457,0.01248603971862841,-47.96226368159207,0.1770925640498154,0.012491146365369531,0.0,0.0,0.0,0.00016915422885511506,0.0006159115568536678,4.3443051638337836e-05
CYS 874,L CYS   4,0.0,0.0,0.0,-2.487562189055557e-05,0.00015574602828361946,1.0985477823724022e-05,0.0554875621890547,0.05762868873832611,0.004064814294925809,-0.055532338308457684,0.05755499380977081,0.004059616255449061,0.0,0.0,0.0,-6.96517412934142e-05,0.0005944388868160839,4.192848627115902e-05
ILE 875,L ILE   5,0.0,0.0,0.0,-1.4925373134320087e-05,0.00012125430454673817,8.552619211602507e-06,-0.0629203980099503,0.047600364058986565,0.0033574708102279364,0.06281094527363186,0.04761155091675228,0.0033582598703359645,0.0,0.0,0.0,-0.00012437810945278228,0.0005980505114513379,4.2183230631419364e-05
SER 876,L SER   6,0.0,0.0,0.0,-1.4925373134324505e-05,0.00012125430454677407,8.55261921160504e-06,-0.1298059701492535,0.06655657948554035,0.004694539154667021,0.1297910447761194,0.06657293998100423,0.004695693135041893,0.0,0.0,0.0,-2.985074626851106e-05,0.0005722474481398109,4.036322287316862e-05
ILE 877,L ILE   7,0.0,0.0,0.0,-4.4776119402982354e-05,0.00020681203672462948,1.4587396341050482e-05,-0.1390646766169154,0.04699984964536032,0.003315113789336819,0.13906467661691538,0.04693671823240039,0.003310660842801395,0.0,0.0,0.0,-4.47761194029691e-05,0.0005926457035843269,4.180200487806393e-05
HID 878,L HID   8,0.0,0.0,0.0,-9.452736318408907e-05,0.00029256100354210204,2.0635662121961353e-05,-0.1835771144278607,0.06401752926632626,0.0045154483606102734,0.1835970149253731,0.06402760436282622,0.004516159003124833,0.0,0.0,0.0,-7.462686567172416e-05,0.0006612237900829779,4.663913014364346e-05
VAL 879,L VAL   9,0.0,0.0,0.0,-8.457711442786242e-05,0.00027825137222109154,1.962633855027859e-05,-0.1165671641791046,0.03720197283082436,0.002624024843751265,0.11657213930348255,0.037196480065380275,0.0026236374139487722,0.0,0.0,0.0,-7.96019900499369e-05,0.000633737897071703,4.4700424730297335e-05
GLY 880,L GLY  10,0.0,0.0,0.0,-6.467661691544007e-05,0.0002459543700360509,1.7348283660619188e-05,-0.5322388059701492,0.02603504501097897,0.0018363704857175288,0.5321840796019902,0.025954244953727775,0.0018306712891032033,0.0,0.0,0.0,-0.00011940298507466895,0.0005331513761042847,3.760559857241358e-05
GLN 881,L GLN  11,0.0,0.0,0.0,-0.0001890547263681472,0.00039155208696417423,2.761795479204649e-05,-0.39520398009950247,0.08763505956950533,0.006181300506285768,0.39511442786069634,0.08763607381454347,0.006181372045614874,0.0,0.0,0.0,-0.0002786069651744345,0.0006996730222482598,4.935112987773455e-05
ALA 882,L ALA  12,0.0,0.0,0.0,-6.467661691543565e-05,0.0002459543700360341,1.7348283660618002e-05,-0.28102487562189066,0.03558738635767585,0.0025101406947252753,0.2809800995024875,0.03562853686016401,0.0025130432273773153,0.0,0.0,0.0,-0.00010945273631842435,0.0005884123160984239,4.1503404747722695e-05
GLY 883,L GLY  13,0.0,0.0,0.0,-4.975124378109347e-05,0.00021743058092946958,1.5336370701218952e-05,-0.36166169154228867,0.023136948442012847,0.0016319545147920188,0.36160199004975124,0.0231151303213091,0.0016304155832135524,0.0,0.0,0.0,-0.00010945273631849533,0.0006601373285479035,4.656249705558708e-05
VAL 884,L VAL  14,0.0,0.0,0.0,-8.955223880596471e-05,0.00028553920104041534,2.0140382360962388e-05,-0.454457711442786,0.03521984194178394,0.002484216110487008,0.4544278606965173,0.0352586183656608,0.00248695118854503,0.0,0.0,0.0,-0.00011940298507441487,0.0006113940044255215,4.31244080583774e-05
GLN 885,L GLN  15,0.0,0.0,0.0,-0.00013930348258707584,0.00034626293813545697,2.442350453481616e-05,-0.7145273631840794,0.16167321779057678,0.011403549537033566,0.7145572139303484,0.16164772816250197,0.011401751637292323,0.0,0.0,0.0,-0.00010945273631840033,0.0006292696540578644,4.438525916825714e-05
ILE 886,L ILE  16,0.0,0.0,0.0,-9.452736318409018e-05,0.0002925610035421055,2.0635662121961596e-05,-0.25802487562189036,0.02926231302021639,0.0020640044198691606,0.2579601990049751,0.029330479417255306,0.0020688125067991883,0.0,0.0,0.0,-0.00015920398009951146,0.0006798648996492628,4.7953972634375336e-05
GLY 887,L GLY  17,0.0,0.0,0.0,-3.9800995024877866e-05,0.00019549137019293143,1.3788898090377444e-05,-0.387328358208955,0.022819029367715356,0.0016095302322666628,0.3872636815920397,0.022873111468206447,0.0016133448895144444,0.0,0.0,0.0,-0.00010447761194025607,0.0006261545362210612,4.416553569734994e-05
ASN 888,L ASN  18,0.0,0.0,0.0,-7.462686567163136e-05,0.00026278831136800816,1.853565833223088e-05,-0.8207114427860699,0.09965650617143486,0.007029227971980692,0.8206716417910452,0.09964919383832163,0.00702871219977038,0.0,0.0,0.0,-0.00011442786069709914,0.0006401498549833259,4.5152689370500636e-05
ALA 889,L ALA  19,0.0,0.0,0.0,-5.472636815920458e-05,0.00022744536220224053,1.604275890767213e-05,-0.2890000000000001,0.0253416456643038,0.001787461866795874,0.2889800995024875,0.025266334591146116,0.0017821498332681361,0.0,0.0,0.0,-7.462686567165456e-05,0.0006304093158788741,4.446564471515821e-05
CYS 890,L CYS  20,0.0,0.0,0.0,-2.9850746268653428e-05,0.00017017543658194218,1.2003249811989584e-05,-0.38489054726368144,0.033435435074274426,0.0023583537543964274,0.384865671641791,0.03343750189542592,0.0023584995367202243,0.0,0.0,0.0,-5.472636815931947e-05,0.000616514072623188,4.3485549823989514e-05
TRP 891,L TRP  21,0.0,0.0,0.0,-7.960199004976899e-05,0.00027067603002464626,1.9092015109589455e-05,-0.4485970149253729,0.037880826363938656,0.0026719074800904937,0.4485024875621888,0.03786479276485785,0.0026707765572086856,0.0,0.0,0.0,-0.00017412935323374317,0.0007224387685558437,5.095690181271489e-05
GLU 892,L GLU  22,0.0,0.0,0.0,-8.457711442786685e-05,0.00027825137222110607,1.9626338550279612e-05,54.65628358208954,0.44310633942752353,0.03125431138743557,-54.65574129353232,0.4429691461209618,0.03124463451770472,0.0,0.0,0.0,0.00045771144278811376,0.0006304485778196681,4.446841403893912e-05
LEU 893,L LEU  23,0.0,0.0,0.0,-5.472636815920458e-05,0.0002274453622022405,1.6042758907672127e-05,-0.27090049751243755,0.023079142437988406,0.0016278771936411244,0.2708855721393035,0.023076378497786883,0.0016276822403307604,0.0,0.0,0.0,-6.965174129342966e-05,0.0006027502292949916,4.251472316909872e-05
TYR 894,L TYR  24,0.0,0.0,0.0,-4.975124378108021e-05,0.00021743058092941163,1.5336370701214862e-05,-0.4078656716417913,0.06011867919152047,0.00424044467989485,0.4078855721393032,0.06009662071770539,0.004238888795115051,0.0,0.0,0.0,-2.9850746268829627e-05,0.0005893790286519199,4.157159139386309e-05
CYS 895,L CYS  25,0.0,0.0,0.0,-1.99004975124312e-05,0.00013965839649366705,9.850743768464988e-06,-0.32544776119402996,0.036622567430976374,0.002583156737892507,0.32540796019900503,0.03661950023323195,0.0025829403944443072,0.0,0.0,0.0,-5.9701492537346625e-05,0.0005785708163225918,4.080923887568705e-05
LEU 896,L LEU  26,0.0,0.0,0.0,-3.482587064676454e-05,0.00018333856490236237,1.2931705297168837e-05,-0.28971641791044794,0.02047505894765479,0.001444199306317467,0.28972139303482586,0.02047354779351709,0.0014440927177228758,0.0,0.0,0.0,-2.985074626875506e-05,0.000589379028652517,4.15715913939052e-05
GLU 897,L GLU  27,0.0,0.0,0.0,-3.482587064676344e-05,0.00018333856490235657,1.2931705297168429e-05,48.91750746268659,0.20521727641385587,0.014474910621695536,-48.917363184079605,0.205153364395903,0.014470402615529163,0.0,0.0,0.0,0.00010945273631942548,0.0006525573107275125,4.6027843821812796e-05
HIP 898,L HIP  28,0.0,0.0,0.0,-4.477611940300886e-05,0.00020681203672475197,1.4587396341059122e-05,-49.00328358208952,0.42187293149515315,0.0297566222679521,49.00307462686564,0.42186672272743686,0.029756184335243248,0.0,0.0,0.0,-0.0002537313432836624,0.0006543376184117538,4.61534170438087e-05
GLY 899,L GLY  29,0.0,0.0,0.0,-1.9900497512441694e-05,0.00013965839649374067,9.850743768470182e-06,-0.1437611940298507,0.054820581951849946,0.0038667457138554357,0.14378606965174134,0.054706080364352226,0.003858669394580399,0.0,0.0,0.0,4.975124378113876e-06,0.0006026270220786741,4.250603280211155e-05
ILE 900,L ILE  30,0.0,0.0,0.0,-3.482587064676675e-05,0.00018333856490237402,1.293170529716966e-05,0.08060199004975134,0.047613919909770354,0.0033584269662198943,-0.08053233830845771,0.04755327150523629,0.0033541491575952024,0.0,0.0,0.0,3.4825870646817567e-05,0.0005933135676684311,4.184911237843516e-05
GLN 901,L GLN  31,0.0,0.0,0.0,-1.4925373134327818e-05,0.00012125430454680099,8.552619211606937e-06,-0.016089552238805767,0.20793428913315828,0.014666553922674736,0.01609452736318402,0.20797767297864567,0.014669613983196097,0.0,0.0,0.0,-9.950248756213392e-06,0.000572939090571258,4.041200756884492e-05
PRO 902,L PRO  32,0.0,0.0,0.0,-2.985074626865785e-05,0.00017017543658196733,1.2003249811991358e-05,0.12220398009950247,0.04139114698622667,0.0029195064062093818,-0.12222388059701499,0.04131850111263333,0.002914382361364453,0.0,0.0,0.0,-4.975124378108905e-05,0.0006128900933107941,4.3229934031993584e-05
ASP 903,L ASP  33,0.0,0.0,0.0,-4.477611940298567e-05,0.0002068120367246448,1.4587396341051563e-05,51.604656716417935,0.4405083523866447,0.031071063510501432,-51.60429353233832,0.44044711385831137,0.031066744077753276,0.0,0.0,0.0,0.0003184079601983336,0.0006450033381338996,4.549502767669071e-05
GLY 904,L GLY  34,0.0,0.0,0.0,-1.4925373134328925e-05,0.00012125430454680997,8.55261921160757e-06,-0.12569651741293533,0.033928406299747416,0.0023931252636596088,0.1256467661691542,0.03391237761074821,0.0023919946871082537,0.0,0.0,0.0,-6.467661691538587e-05,0.0005561023026793599,3.922443211637577e-05
GLN 905,L GLN  35,0.0,0.0,0.0,-3.9800995024877866e-05,0.00019549137019293143,1.3788898090377444e-05,-0.09505472636815876,0.33921918241963095,0.023926676313482477,0.09495024875621888,0.33918445870543845,0.023924227091525276,0.0,0.0,0.0,-0.00014427860696441367,0.0005935638229626871,4.186676402590005e-05
MET 906,L MET  36,0.0,0.0,0.0,-4.975124378111114e-06,7.035888370017748e-05,4.962733015462517e-06,-0.13892039800995024,0.0790349354824007,0.00557469452421785,0.13889054726368166,0.07897646201519044,0.00557057012384377,0.0,0.0,0.0,-3.4825870646897106e-05,0.0005587664937652658,3.94123496666011e-05
PRO 907,L PRO  37,0.0,0.0,0.0,-1.990049751243562e-05,0.00013965839649369806,9.850743768467175e-06,-0.23623880597014926,0.026044406902685585,0.001837030822644669,0.23622388059701493,0.02608033182925503,0.0018395647715902493,0.0,0.0,0.0,-3.482587064695897e-05,0.0006179577136409406,4.358737641026406e-05
SER 908,L SER  38,0.0,0.0,0.0,-4.975124378110009e-06,7.035888370016185e-05,4.962733015461415e-06,-0.23136318407960202,0.06659443179486209,0.004697209050710042,0.23138308457711448,0.06656196389268826,0.004694918941464598,0.0,0.0,0.0,1.4925373134322296e-05,0.0005596517390822895,3.94747900569333e-05
ASP 909,L ASP  39,0.0,0.0,0.0,-9.950248756221123e-06,9.925341961823109e-05,7.0007964386693084e-06,46.59934328358209,0.5107656301297103,0.036026629794324555,-46.59911940298506,0.5107556743481472,0.03602592756763675,0.0,0.0,0.0,0.00021393034825887953,0.0005892950296459379,4.15656665608025e-05
LYS 910,L LYS  40,0.0,0.0,0.0,-4.975124378108905e-06,7.035888370014624e-05,4.962733015460314e-06,-45.70782089552238,0.4080480751138407,0.028781492084108753,45.707661691542285,0.40797319072841676,0.02877621014681325,0.0,0.0,0.0,-0.00016417910447952708,0.0005883702490873441,4.150043756953896e-05
THR 911,L THR  41,0.0,0.0,0.0,-4.975124378109457e-06,7.035888370015405e-05,4.962733015460865e-06,-0.08314925373134326,0.08365385689300255,0.0059004881209141925,0.08311442786069655,0.08367582460115117,0.005902037603577502,0.0,0.0,0.0,-3.9800995024857985e-05,0.0005971807398256413,4.212188167112103e-05
ILE 912,L ILE  42,0.0,0.0,0.0,-1.9900497512437276e-05,0.0001396583964937097,9.850743768467997e-06,-0.12935820895522385,0.040832762243253426,0.002880120983167531,0.1293681592039801,0.040838887197825746,0.0028805530041530227,0.0,0.0,0.0,-9.950248756319442e-06,0.0006228649083403764,4.3933503237005216e-05
GLY 913,L GLY  43,0.0,0.0,0.0,0.0,0.0,0.0,-0.14731840796019913,0.06058157700235487,0.004273094974041109,0.1472935323383085,0.06059791967235443,0.00427424769710467,0.0,0.0,0.0,-2.487562189052906e-05,0.0006184381784381796,4.3621265784094746e-05
GLY 914,L GLY  44,0.0,0.0,0.0,-4.975124378109457e-06,7.035888370015405e-05,4.962733015460865e-06,0.007149253731343294,0.07296770642575467,0.005146745182666333,-0.00718905472636814,0.07295124849048437,0.005145584329417433,0.0,0.0,0.0,-4.477611940290723e-05,0.0006092039293121445,4.296993207041525e-05
GLY 915,L GLY  45,0.0,0.0,0.0,-9.950248756218914e-06,9.925341961820907e-05,7.000796438667756e-06,0.13783084577114432,0.08454497018665146,0.00596334240640505,-0.1378109452736319,0.08449200898128469,0.005959606811003446,0.0,0.0,0.0,9.950248756264207e-06,0.0006066796490156161,4.27918830663798e-05
ASP 916,L ASP  46,0.0,0.0,0.0,-4.975124378108905e-06,7.035888370014624e-05,4.962733015460314e-06,46.27188557213931,0.2117207910691985,0.014933633176677343,-46.27182587064677,0.21165200605288648,0.014928781455708098,0.0,0.0,0.0,5.472636815840478e-05,0.0005918098136008091,4.1743045744542496e-05
ASP 917,L ASP  47,0.0,0.0,0.0,-9.950248756218362e-06,9.925341961820355e-05,7.000796438667366e-06,46.09873134328359,0.21605957226502895,0.015239667206142216,-46.098641791044784,0.21604693852472875,0.015238776090808951,0.0,0.0,0.0,7.960199005175745e-05,0.0005761700971870147,4.063990520396833e-05
SER 918,L SER  48,0.0,0.0,0.0,-4.975124378106696e-06,7.035888370011499e-05,4.96273301545811e-06,0.3408159203980101,0.023829221270150396,0.001680783675222504,-0.3408159203980098,0.023832770308355147,0.0016810340050763275,0.0,0.0,0.0,-4.975124378060574e-06,0.0005508700710712953,3.8855378953785256e-05
PHE 919,L PHE  49,0.0,0.0,0.0,-3.4825870646760124e-05,0.00018333856490233914,1.2931705297167199e-05,0.2201641791044776,0.014595641360152909,0.0010294971644028283,-0.22015920398009953,0.014618346251458487,0.0010310986439569217,0.0,0.0,0.0,-2.985074626894949e-05,0.0005893790286520498,4.1571591393872254e-05
ASN 920,L ASN  50,0.0,0.0,0.0,-9.95024875621781e-06,9.925341961819804e-05,7.000796438666977e-06,0.11816417910447749,0.14800325366346753,0.010439344610433485,-0.11811442786069644,0.14803707966592677,0.01044173051268715,0.0,0.0,0.0,3.980099502460611e-05,0.0005716415745476267,4.032048784496746e-05
THR 921,L THR  51,0.0,0.0,0.0,-2.487562189055557e-05,0.00015574602828361946,1.0985477823724022e-05,0.3307960199004975,0.038881797965301446,0.0027425105731525143,-0.33081094527363203,0.038843660099842074,0.002739820535532517,0.0,0.0,0.0,-3.98009950249331e-05,0.0005802795347988362,4.092976258428261e-05
PHE 922,L PHE  52,0.0,0.0,0.0,-3.980099502486682e-05,0.0001954913701928772,1.3788898090373618e-05,0.2558358208955226,0.014039316167655682,0.0009902570108508673,-0.25588557213930374,0.014018532183257796,0.000988791021623355,0.0,0.0,0.0,-8.95522388061061e-05,0.0006164739232257339,4.348271790384215e-05
PHE 923,L PHE  53,0.0,0.0,0.0,-3.980099502487566e-05,0.0001954913701929206,1.378889809037668e-05,-0.24867164179104478,0.023147410841124826,0.0016326924755265184,0.24863681592039794,0.023085875542486763,0.0016283521102150277,0.0,0.0,0.0,-7.462686567171973e-05,0.0006224673941585784,4.3905464748467934e-05
SER 924,L SER  54,0.0,0.0,0.0,-1.9900497512440038e-05,0.00013965839649372904,9.85074376846936e-06,-0.05127363184079599,0.1278249726504112,0.009016078405621276,0.05127860696517417,0.1278012371184439,0.009014404230279957,0.0,0.0,0.0,-1.4925373134236129e-05,0.0005684719147098185,4.009691727793135e-05
GLU 925,L GLU  55,0.0,0.0,0.0,-2.487562189054839e-05,0.00015574602828357452,1.0985477823720853e-05,47.89520398009951,0.22743200434196623,0.016041816716853955,-47.89509950248757,0.22745933986431907,0.016043744815938836,0.0,0.0,0.0,7.960199004871731e-05,0.0005847411646592273,4.124446169044367e-05
THR 926,L THR  56,0.0,0.0,0.0,-1.9900497512436724e-05,0.00013965839649370578,9.85074376846772e-06,-0.4608258706467657,0.05217502621523448,0.0036801425998223077,0.46083582089552205,0.05218478372272002,0.003680830841334971,0.0,0.0,0.0,-9.950248755930588e-06,0.0005815577789534095,4.101992297532512e-05
GLY 927,L GLY  57,0.0,0.0,0.0,-4.975124378109457e-06,7.035888370015405e-05,4.962733015460865e-06,-0.2374079601990048,0.037319819022326554,0.0026323370732034353,0.2374228855721393,0.03728797805052427,0.0026300911842168937,0.0,0.0,0.0,9.950248756261998e-06,0.0005553005528472643,3.916788104346737e-05
ALA 928,L ALA  58,0.0,0.0,0.0,-4.975124378109457e-06,7.035888370015405e-05,4.962733015460865e-06,-0.09127363184079604,0.06886622515000887,0.004857448999028989,0.09132338308457703,0.06884288768329408,0.004855802901045737,0.0,0.0,0.0,4.477611940292933e-05,0.0005756113553991476,4.060049459692142e-05
GLY 929,L GLY  59,0.0,0.0,0.0,-1.4925373134327818e-05,0.00012125430454680099,8.552619211606937e-06,-0.04014925373134329,0.03835663508008704,0.0027054684392827507,0.04011442786069651,0.03840102404309332,0.0027085993953276494,0.0,0.0,0.0,-4.975124378104928e-05,0.0005880336046603621,4.147669250247146e-05
LYS 930,L LYS  60,0.0,0.0,0.0,-3.980099502487345e-05,0.00019549137019290972,1.3788898090375912e-05,-52.69413432835823,0.3364677608520649,0.02373260599947633,52.6936417910448,0.33641262427846674,0.023728716965430236,0.0,0.0,0.0,-0.0005323383084584151,0.0006310372137592659,4.450993321687233e-05
HIE 931,L HIE  61,0.0,0.0,0.0,-4.477611940298677e-05,0.00020681203672464992,1.4587396341051924e-05,0.43357711442786057,0.0474339055597225,0.0033457297329601058,-0.4335522388059699,0.0473916518401941,0.003342749385377798,0.0,0.0,0.0,-1.9900497512634466e-05,0.0006226264302864414,4.391668229202306e-05
VAL 932,L VAL  62,0.0,0.0,0.0,-1.9900497512440038e-05,0.00013965839649372904,9.85074376846936e-06,-0.30429850746268666,0.025925274319059582,0.0018286278580880184,0.30427363184079603,0.025800994065537455,0.0018198618048920554,0.0,0.0,0.0,-4.47761194030166e-05,0.0006410385499439821,4.5215373079934086e-05
PRO 933,L PRO  63,0.0,0.0,0.0,-2.985074626864459e-05,0.00017017543658189176,1.2003249811986027e-05,0.09932835820895526,0.0378852895720916,0.002672222290520828,-0.09927860696517417,0.03784653470404154,0.0026694887328935994,0.0,0.0,0.0,1.9900497512550508e-05,0.0005981746613009611,4.219198748663348e-05
ARG 934,L ARG  64,0.0,0.0,0.0,-4.975124378109347e-05,0.00021743058092946958,1.5336370701218952e-05,-49.69981094527366,0.17086823667704729,0.012052116162964465,49.699522388059734,0.17084402925111994,0.012050408702789556,0.0,0.0,0.0,-0.00033830845771192695,0.0006269051555081434,4.421848029968218e-05
ALA 935,L ALA  65,0.0,0.0,0.0,-4.477611940299561e-05,0.0002068120367246907,1.45873963410548e-05,-0.08880597014925382,0.03214267268201854,0.002267169325823971,0.08879104477611939,0.03214575201391766,0.0022673865251494527,0.0,0.0,0.0,-5.9701492537411806e-05,0.000673904425400888,4.7533553196422414e-05
VAL 936,L VAL  66,0.0,0.0,0.0,-4.477611940297352e-05,0.0002068120367245887,1.4587396341047605e-05,-0.13782089552238805,0.036322871667356364,0.0025620178285964304,0.13775621890547268,0.03635323212866811,0.0025641592904245987,0.0,0.0,0.0,-0.00010945273631833072,0.0006750420653962952,4.7613796134741e-05
PHE 937,L PHE  67,0.0,0.0,0.0,-6.965174129355118e-05,0.00025455918020834804,1.7955220173651714e-05,-0.0234477611940299,0.040528333034678815,0.00285864820240679,0.02346766169154228,0.04056258844180776,0.0028610643925305753,0.0,0.0,0.0,-4.975124378086369e-05,0.0005880336046604754,4.1476692502479453e-05
VAL 938,L VAL  68,0.0,0.0,0.0,-4.4776119402980145e-05,0.0002068120367246193,1.4587396341049764e-05,-0.12430845771144262,0.04073582380905584,0.0028732834732105843,0.12427363184079607,0.04072489613757994,0.002872512694693877,0.0,0.0,0.0,-7.960199004959404e-05,0.0006015170215049416,4.2427739398283274e-05
ASP 939,L ASP  69,0.0,0.0,0.0,-0.00011940298507465128,0.0003242621042149981,2.287168535971328e-05,62.55975621890551,0.2733793771419218,0.019282694513320882,-62.55845273631836,0.2732639258035789,0.019274551203786364,0.0,0.0,0.0,0.0011840796019896233,0.0007199677118480491,5.07826069111768e-05
LEU 940,L LEU  70,0.0,0.0,0.0,-0.0001940298507462738,0.0003954519790893171,2.789303197332559e-05,0.19957711442786086,0.07805888371605642,0.005505849140793652,-0.19954228855721398,0.07798219884086363,0.0055004402067416625,0.0,0.0,0.0,-0.00015920398009948937,0.0007014748948065286,4.9478224168665635e-05
GLU 941,L GLU  71,0.0,0.0,0.0,-0.00031343283582091567,0.00046388866471406133,3.2720183590256236e-05,65.9278457711443,0.41516522047094107,0.029283496811614664,-65.92588059701492,0.4148770430722388,0.02926317034513825,0.0,0.0,0.0,0.0016517412935325895,0.0008334484215464037,5.878691901820247e-05
PRO 942,L PRO  72,0.0,0.0,0.0,-0.00019900497512439596,0.0003992517939848892,2.8161050251092187e-05,-0.4813432835820897,0.05254618027844606,0.0037063217889517466,0.4811492537313434,0.05253492192657326,0.0037055276860382194,0.0,0.0,0.0,-0.00039303482587047314,0.0006462684652181572,4.558426286092921e-05
THR 943,L THR  73,0.0,0.0,0.0,-0.00021890547263682047,0.0004135043732374245,2.9166349680137485e-05,-0.1813880597014927,0.0781564870906101,0.0055127335520270965,0.1814378109452737,0.07814629324188593,0.0055120145333764645,0.0,0.0,0.0,-0.00016915422885592537,0.0006991421759439227,4.9313686866388657e-05
VAL 944,L VAL  74,0.0,0.0,0.0,-0.00013930348258705817,0.000346262938135413,2.442350453481306e-05,-0.2678855721393036,0.03605029434255828,0.0025427917064935507,0.26789054726368144,0.03601668988742325,0.00254042143098327,0.0,0.0,0.0,-0.00013432835820899428,0.0007101717763206814,5.009165489343057e-05
ILE 945,L ILE  75,0.0,0.0,0.0,-0.0001243781094527403,0.00033001241695079667,2.327728114751442e-05,-0.4362288557213932,0.038312895652995865,0.002702383297968858,0.4361492537313435,0.03836895526722956,0.002706337438281504,0.0,0.0,0.0,-0.00020398009950259546,0.0006715127939510488,4.736486052063305e-05
ASP 946,L ASP  76,0.0,0.0,0.0,-0.00015422885572139702,0.0003611679883160598,2.5474825714720225e-05,62.67471144278608,0.4711359896208731,0.03323137047522849,-62.6729054726368,0.4709463913281028,0.03321799724277051,0.0,0.0,0.0,0.0016517412935320237,0.0006969082059322964,4.9156114771022643e-05
GLU 947,L GLU  77,0.0,0.0,0.0,-0.0001592039800994982,0.00036586619524079094,2.5806211680395783e-05,60.865636815920354,0.6934562241198505,0.04891263074727941,-60.8643184079602,0.6933583195650997,0.04890572509243281,0.0,0.0,0.0,0.0011592039801000885,0.000756087969811622,5.3330333471005576e-05
VAL 948,L VAL  78,0.0,0.0,0.0,-9.950248756220019e-05,0.0002993355016217514,2.111349837397367e-05,-0.265726368159204,0.03806749375569195,0.002685073982730188,0.26564676616915434,0.038064747169848076,0.0026848802535018325,0.0,0.0,0.0,-0.00017910447761205038,0.0006369713740609453,4.49284966121315e-05
ARG 949,L ARG  79,0.0,0.0,0.0,-0.0001840796019900499,0.0003875490964010043,2.7335605607640965e-05,-61.55185572139305,0.5309982095861379,0.03745372591603474,61.550208955223844,0.5308237062222964,0.037441417397770925,0.0,0.0,0.0,-0.0018308457711473645,0.0007472961417503154,5.271020573316306e-05
THR 950,L THR  80,0.0,0.0,0.0,-0.00010945273631840964,0.0003122063978057209,2.2021341393527073e-05,0.023910447761194158,0.11143756228872868,0.007860199600232425,-0.023870646766169158,0.11139050212768731,0.00785688023240521,0.0,0.0,0.0,-6.965174129342083e-05,0.0006729487927927787,4.746614806937228e-05
GLY 951,L GLY  81,0.0,0.0,0.0,-1.9900497512436724e-05,0.0001396583964937058,9.850743768467722e-06,0.014293532338308525,0.0632439673874566,0.004460885512624669,-0.01427363184079603,0.06315628369680897,0.004454700781946607,0.0,0.0,0.0,5.799672516698578e-17,0.000590134481679893,4.162487694198988e-05
THR 952,L THR  82,0.0,0.0,0.0,-5.4726368159202374e-05,0.00022744536220223134,1.604275890767148e-05,0.07487562189054757,0.12298197680814092,0.008674479817124601,-0.07487562189054725,0.12299540683385381,0.008675427098100345,0.0,0.0,0.0,-5.4726368158830086e-05,0.0006402658416714312,4.516087044069594e-05
TYR 953,L TYR  83,0.0,0.0,0.0,-6.965174129353792e-05,0.0002545591802082997,1.7955220173648305e-05,-0.1028606965174129,0.1141997486187665,0.008055029202040096,0.10287064676616917,0.11418433723471434,0.008053942166822547,0.0,0.0,0.0,-5.970149253731901e-05,0.0006513804021509318,4.594483109133704e-05
ARG 954,L ARG  84,0.0,0.0,0.0,-0.00012935323383084257,0.00033559048664755497,2.3670727848070635e-05,-57.50340796019894,0.6865373587932061,0.04842461161479294,57.50239800995027,0.6864810990094614,0.048420643355611595,0.0,0.0,0.0,-0.0011393034825818995,0.0006986109262737645,4.927621540381142e-05
GLN 955,L GLN  85,0.0,0.0,0.0,-8.955223880596747e-05,0.0002855392010404242,2.014038236096301e-05,-0.3828009950248764,0.2508833353557168,0.01769594606851373,0.3827562189054727,0.2509072399480335,0.017697632168452677,0.0,0.0,0.0,-0.00013432835820977339,0.0006204361101746854,4.3762189023207655e-05
LEU 956,L LEU  86,0.0,0.0,0.0,-3.482587064676675e-05,0.000183338564902374,1.2931705297169657e-05,-0.13524875621890553,0.05076585418555782,0.0035807472685100076,0.13524875621890542,0.05081424381091303,0.0035841604095197418,0.0,0.0,0.0,-3.482587064685071e-05,0.0005406657905230292,3.813562449901419e-05
PHE 957,L PHE  87,0.0,0.0,0.0,-9.950248756220903e-05,0.000299335501621778,2.1113498373975544e-05,0.12031840796019913,0.07884153834502262,0.005561053341920927,-0.12025870646766176,0.07885387162951205,0.005561923264735302,0.0,0.0,0.0,-3.9800995024721e-05,0.0006374763366589485,4.496411392759892e-05
HIE 958,L HIE  88,0.0,0.0,0.0,-7.462686567162805e-05,0.00026278831136799646,1.8535658332230054e-05,0.2556517412935325,0.08634627792150755,0.006090396857764343,-0.2556517412935325,0.08634662363052044,0.006090421242198003,0.0,0.0,0.0,-7.46268656716623e-05,0.0006612237900831787,4.663913014365762e-05
PRO 959,L PRO  89,0.0,0.0,0.0,-7.4626865671638e-05,0.0002627883113680316,1.853565833223253e-05,0.1488009950248755,0.05217946641570663,0.0036804557874159636,-0.14880099502487554,0.05210351540364523,0.0036750986160782105,0.0,0.0,0.0,-7.462686567172416e-05,0.0006460003119652518,4.556534878879771e-05
GLU 960,L GLU  90,0.0,0.0,0.0,-4.477611940298456e-05,0.0002068120367246397,1.4587396341051204e-05,57.71228358208954,0.4357612247056369,0.030736226940729448,-57.71135820895518,0.4357201747634669,0.030733331501055363,0.0,0.0,0.0,0.0008805970149232148,0.0006508101661988287,4.5904609748454954e-05
GLN 961,L GLN  91,0.0,0.0,0.0,-5.4726368159209e-05,0.0002274453622022589,1.6042758907673425e-05,0.051089552238805715,0.0855315364160484,0.006032929422870978,-0.0510945273631841,0.08558831242512956,0.006036934093780112,0.0,0.0,0.0,-5.970149253791665e-05,0.0005955205177096318,4.200477863203315e-05
LEU 962,L LEU  92,0.0,0.0,0.0,-8.955223880596913e-05,0.00028553920104042944,2.014038236096338e-05,0.1345124378109453,0.11179944327653268,0.007885724717053438,-0.13439800995024867,0.11173235965934261,0.00788099300352534,0.0,0.0,0.0,2.4875621890661622e-05,0.0006574321442787048,4.6371688069150187e-05
ILE 963,L ILE  93,0.0,0.0,0.0,-6.467661691542847e-05,0.0002459543700360068,1.734828366061608e-05,0.020587064676616907,0.05075787448984797,0.003580184424171525,-0.020547263681592043,0.05076086757131089,0.003580395539860303,0.0,0.0,0.0,-2.4875621890683716e-05,0.0006264311848131158,4.418504898450385e-05
THR 964,L THR  94,0.0,0.0,0.0,-0.0001144278606965142,0.000318330214388974,2.2453282111459048e-05,0.06905970149253739,0.06866601278182416,0.004843327107415014,-0.06901492537313438,0.06859343611983416,0.004838207944380185,0.0,0.0,0.0,-6.96517412936031e-05,0.0006349085240724435,4.478299439257514e-05
GLY 965,L GLY  95,0.0,0.0,0.0,-8.457711442786353e-05,0.00027825137222109523,1.9626338550278847e-05,-0.10111442786069652,0.07077588369094968,0.004992145926992942,0.10115920398009955,0.07076493585547888,0.004991373726217696,0.0,0.0,0.0,-3.9800995024800535e-05,0.000621671603250146,4.384933398562764e-05
LYS 966,L LYS  96,0.0,0.0,0.0,-0.00033333333333333197,0.00047140452079102963,3.325031120358762e-05,-67.77521393034833,1.3780846571892216,0.09720259712304168,67.7725273631841,1.377589711571733,0.09716768635090328,0.0,0.0,0.0,-0.003019900497511586,0.000982231184374268,6.928124596579885e-05
GLU 967,L GLU  97,0.0,0.0,0.0,-0.0003134328358208969,0.00046388866471403357,3.272018359025428e-05,69.81607462686569,0.4934026938636168,0.03480194269695242,-69.81310945273631,0.49317074229584856,0.03478558209481074,0.0,0.0,0.0,0.002651741293533688,0.0008334484215496157,5.8786919018429035e-05
ASP 968,L ASP  98,0.0,0.0,0.0,-0.000283582089552228,0.0004507363841952516,3.179249325000775e-05,68.81215422885572,0.4284011477347816,0.030217087138351986,-68.80947761194027,0.42795933776106365,0.03018592426555153,0.0,0.0,0.0,0.002393034825871468,0.0008224168023548034,5.800880859494079e-05
ALA 969,L ALA  99,0.0,0.0,0.0,-0.00013930348258706923,0.0003462629381354405,2.4423504534815e-05,0.417358208955224,0.07190783933609865,0.005071987922158164,-0.41721890547263696,0.0718967047923337,0.005071202551995245,0.0,0.0,0.0,-2.4303389593784522e-17,0.0006765437478730281,4.771971664987852e-05
ALA 970,L ALA 100,0.0,0.0,0.0,-0.00017412935323385143,0.00037922067662013453,2.6748164169694314e-05,0.4357860696517411,0.057289775814805544,0.004040909220449505,-0.4356517412935323,0.057237900235211595,0.004037250199185833,0.0,0.0,0.0,-3.980099502497508e-05,0.0006679648754423483,4.7114609644079505e-05
ASN 971,L ASN 101,0.0,0.0,0.0,-0.0002487562189054972,0.0004322922188304598,3.049154213218506e-05,0.4429452736318397,0.10240608846779377,0.007223168553798609,-0.44295024875621913,0.10237681597992133,0.0072211038317,0.0,0.0,0.0,-0.00025373134328528853,0.000753300206727785,5.313369982408189e-05
ASN 972,L ASN 102,0.0,0.0,0.0,-0.00023880597014923626,0.0004263539360323779,3.0072687958449498e-05,-0.8929203980099504,0.0697832723961044,0.0049221325244858585,0.8927412935323378,0.06974682529067708,0.004919561743883468,0.0,0.0,0.0,-0.0004179104477618108,0.0006498967479717674,4.584018219426465e-05
TYR 973,L TYR 103,0.0,0.0,0.0,-0.00017412935323383598,0.0003792206766201008,2.6748164169691935e-05,-0.2426069651741297,0.07457741479333754,0.0052602852566548805,0.24247761194029852,0.0744971918150407,0.005254626764051602,0.0,0.0,0.0,-0.0003034825870649155,0.0007070630243082218,4.987238043315258e-05
ALA 974,L ALA 104,0.0,0.0,0.0,-8.955223880596913e-05,0.00028553920104042944,2.014038236096338e-05,-0.3968606965174129,0.0469984703626644,0.0033150165022365597,0.39677114427860694,0.047002459586157994,0.0033152978803667487,0.0,0.0,0.0,-0.00017910447761188965,0.0006822272523949852,4.8120600149606023e-05
ARG 975,L ARG 105,0.0,0.0,0.0,-0.0003233830845770678,0.00046776753327528223,3.299377788367113e-05,-68.99296517412934,0.48488370025319844,0.03420105921748882,68.99026865671644,0.4846559198612429,0.03418499282740438,0.0,0.0,0.0,-0.003019900497509889,0.0008223265079177793,5.800243971641165e-05
GLY 976,L GLY 106,0.0,0.0,0.0,-7.960199004975131e-05,0.0002706760300245862,1.9092015109585217e-05,-0.1764328358208955,0.05066303387491578,0.00357349488297675,0.1763830845771145,0.05058176487380624,0.0035677626096129672,0.0,0.0,0.0,-0.0001293532338308735,0.0006411929798546472,4.522626572597859e-05
HIP 977,L HIP 107,0.0,0.0,0.0,-0.00010447761194028921,0.0003058791273420504,2.157505014533691e-05,-60.63643283582095,0.315416737224032,0.02224778127693945,60.63532338308458,0.31537811137005234,0.022245056819263115,0.0,0.0,0.0,-0.0012139303482598366,0.0006456937147397764,4.5543723087915364e-05
TYR 978,L TYR 108,0.0,0.0,0.0,-0.00019900497512436558,0.0003992517939848283,2.816105025108789e-05,-0.3758407960199002,0.17733935909981638,0.01250855394602291,0.37572636815920396,0.17726594056058712,0.012503375401546099,0.0,0.0,0.0,-0.0003134328358207312,0.0006884033417348256,4.855622790350676e-05
THR 979,L THR 109,0.0,0.0,0.0,-0.00016915422885572154,0.00037488808425441836,2.644256666664828e-05,-0.36012935323383055,0.08768812432899852,0.006185043405832279,0.36004477611940305,0.0876947043964379,0.0061855075280043215,0.0,0.0,0.0,-0.0002537313432830032,0.0006231827371190472,4.395592115056813e-05
ILE 980,L ILE 110,0.0,0.0,0.0,-0.00022388059701492668,0.000416842986381165,2.9401837294536014e-05,-0.1466169154228857,0.04635368584568403,0.003269536909013999,0.14655223880597024,0.04632760808747968,0.0032676975257719134,0.0,0.0,0.0,-0.0002885572139302237,0.0006664067214306919,4.700470593398407e-05
GLY 981,L GLY 111,0.0,0.0,0.0,-3.980099502487566e-05,0.0001954913701929206,1.378889809037668e-05,-0.21285074626865658,0.04459064904248631,0.003145181881040712,0.2128407960199006,0.044538255984405674,0.003141486359658852,0.0,0.0,0.0,-4.9751243781138964e-05,0.0006128900933108281,4.3229934031995976e-05
LYS 982,L LYS 112,0.0,0.0,0.0,-0.00011940298507461813,0.0003242621042149081,2.2871685359706933e-05,-64.26262686567159,0.6306618533042073,0.044483457331738106,64.26107960198998,0.6305862656654989,0.0444781257907805,0.0,0.0,0.0,-0.0016666666666664235,0.0006413087778829257,4.523443348913572e-05
GLU 983,L GLU 113,0.0,0.0,0.0,-8.955223880597354e-05,0.0002855392010404436,2.014038236096438e-05,63.89787562189053,0.801107007377911,0.05650573154876112,-63.89630845771139,0.8009154801553906,0.05649222226008889,0.0,0.0,0.0,0.001477611940300048,0.0007469648493889198,5.2686838171695275e-05
ILE 984,L ILE 114,0.0,0.0,0.0,-0.00010447761194030246,0.00030587912734208913,2.1575050145339645e-05,-0.24810447761194027,0.04022404951090222,0.0028371856974594074,0.24811442786069657,0.040272354390515304,0.002840592860965374,0.0,0.0,0.0,-9.452736318408907e-05,0.0007025326610187497,4.955283324470499e-05
ILE 985,L ILE 115,0.0,0.0,0.0,-9.452736318408907e-05,0.0002925610035421021,2.0635662121961356e-05,-0.32180099502487597,0.030868042032338994,0.0021772638117649244,0.32183084577114435,0.030879016749306834,0.00217803790861478,0.0,0.0,0.0,-6.467661691528982e-05,0.0006315077274675273,4.454312069500469e-05
ASP 986,L ASP 116,0.0,0.0,0.0,-8.457711442785967e-05,0.0002782513722210825,1.962633855027795e-05,57.84480099502487,0.7298421830369395,0.05147909840737739,-57.844074626865634,0.7297902304797611,0.05147543395653355,0.0,0.0,0.0,0.0006417910447772043,0.0006549047829582285,4.6193421746441335e-05
LEU 987,L LEU 117,0.0,0.0,0.0,-8.955223880597022e-05,0.000285539201040433,2.014038236096363e-05,-0.4496616915422886,0.03716743044246926,0.0026215884115325092,0.4496616915422885,0.03722588003529676,0.002625711127937469,0.0,0.0,0.0,-8.955223880588517e-05,0.0006001163224783715,4.2328941706530415e-05
VAL 988,L VAL 118,0.0,0.0,0.0,-8.457711442786242e-05,0.00027825137222109154,1.962633855027859e-05,-0.3399203980099501,0.02467124399860055,0.001740175379219065,0.3398855721393036,0.02467503906847437,0.0017404430628088028,0.0,0.0,0.0,-0.00011940298507436295,0.000594896739893044,4.1960780737213145e-05
LEU 989,L LEU 119,0.0,0.0,0.0,-2.9850746268653428e-05,0.00017017543658194215,1.2003249811989581e-05,-0.34571641791044755,0.020652157780715354,0.0014566908948647614,0.34569154228855725,0.020687304206510316,0.0014591699325995188,0.0,0.0,0.0,-5.4726368158899685e-05,0.0006556224870480453,4.6244044689764936e-05
ASP 990,L ASP 120,0.0,0.0,0.0,-2.4875621890544525e-05,0.0001557460282835503,1.0985477823719143e-05,54.713059701492504,0.3212068294473616,0.0226561828934537,-54.71255223880596,0.3211056435777646,0.022649045792502993,0.0,0.0,0.0,0.00048258706467474986,0.0005824508807520881,4.108291751914646e-05
ARG 991,L ARG 121,0.0,0.0,0.0,-3.980099502487566e-05,0.0001954913701929206,1.378889809037668e-05,-55.38278109452735,0.3250158692494154,0.022924851845954653,55.382248756218914,0.3250111177727307,0.022924516702629814,0.0,0.0,0.0,-0.0005721393034815012,0.0005867694678960164,4.1387527170013773e-05
ILE 992,L ILE 122,0.0,0.0,0.0,-5.472636815920348e-05,0.00022744536220223592,1.6042758907671806e-05,-0.3169154228855721,0.02133732419788523,0.0015050188077131929,0.316860696517413,0.021305419335160936,0.0015027684122084777,0.0,0.0,0.0,-0.00010945273631868313,0.000621313164805875,4.382405168710546e-05
ARG 993,L ARG 123,0.0,0.0,0.0,-1.9900497512440038e-05,0.00013965839649372904,9.85074376846936e-06,-51.385651741293515,0.2559651097770335,0.018054386799399542,51.385398009950244,0.255971995505771,0.01805487248125724,0.0,0.0,0.0,-0.00027363184079676087,0.0005728094712308439,4.0402864925495765e-05
LYS 994,L LYS 124,0.0,0.0,0.0,-6.46766169154025e-05,0.00024595437003590805,1.734828366060911e-05,-53.78669154228859,0.5348988971977449,0.037728859206602836,53.7862736318408,0.5348747747153393,0.037727157737881996,0.0,0.0,0.0,-0.0004825870646775072,0.0005824508807517455,4.108291751912229e-05
LEU 995,L LEU 125,0.0,0.0,0.0,-3.9800995024880075e-05,0.00019549137019294228,1.378889809037821e-05,-0.358681592039801,0.020231695478703147,0.001427033770728949,0.3585820895522387,0.02024438937351459,0.001427929129034291,0.0,0.0,0.0,-0.0001393034825869698,0.0005905537602277792,4.165445057054739e-05
ALA 996,L ALA 126,0.0,0.0,0.0,-3.980099502487124e-05,0.00019549137019289888,1.3788898090375148e-05,-0.30150248756218917,0.013318944118020759,0.0009394458841511607,0.3014726368159202,0.013323397946781567,0.0009397600330101828,0.0,0.0,0.0,-6.965174129365876e-05,0.0005774574379520981,4.073070722044509e-05
ASP 997,L ASP 127,0.0,0.0,0.0,-1.4925373134325057e-05,0.00012125430454677856,8.552619211605355e-06,50.25224378109455,0.2558091547479686,0.01804338657979734,-50.252059701492556,0.2557941811317635,0.018042330422342955,0.0,0.0,0.0,0.00016915422885518575,0.0006239369316040783,4.4009117927920276e-05
GLN 998,L GLN 128,0.0,0.0,0.0,-2.9850746268658954e-05,0.00017017543658197365,1.2003249811991804e-05,-0.26997014925373125,0.12819384072752982,0.009042096353723857,0.26996517412935317,0.128199796575054,0.009042516446817849,0.0,0.0,0.0,-3.4825870646755706e-05,0.0006416560465825254,4.5258927934614475e-05
CYS 999,L CYS 129,0.0,0.0,0.0,-2.9850746268653428e-05,0.00017017543658194215,1.2003249811989581e-05,0.0018208955223880624,0.043969095446937716,0.003101340870676577,-0.001776119402985058,0.04395287647145629,0.003100196872351623,0.0,0.0,0.0,1.49253731344173e-05,0.0006106648521037931,4.307297761903498e-05
THR1000,L THR 130,0.0,0.0,0.0,-1.4925373134328372e-05,0.0001212543045468055,8.552619211607255e-06,-0.18973631840796001,0.07608090171880424,0.005366333047792746,0.18974626865671645,0.07595861860123866,0.005357707861705906,0.0,0.0,0.0,-4.975124377929944e-06,0.0006026270220781138,4.250603280207202e-05
GLY1001,L GLY 131,0.0,0.0,0.0,-9.95024875621781e-06,9.925341961819804e-05,7.000796438666977e-06,-0.11632338308457715,0.037313515091119936,0.002631892428179509,0.11635820895522388,0.037306729746177915,0.0026314138268488147,0.0,0.0,0.0,2.487562189053955e-05,0.0005592978090932733,3.944982576032596e-05
LEU1002,L LEU 132,0.0,0.0,0.0,-2.4875621890546734e-05,0.0001557460282835641,1.098547782372012e-05,-0.23194029850746284,0.05309483131481588,0.0037450206492657193,0.23188557213930355,0.05309253951390758,0.0037448589980934102,0.0,0.0,0.0,-7.960199004989493e-05,0.000521795446850885,3.680461308112499e-05
GLN1003,L GLN 133,0.0,0.0,0.0,-9.95024875621781e-06,9.925341961819804e-05,7.000796438666977e-06,0.09910945273631844,0.12774519087324995,0.009010451032946667,-0.09914925373134326,0.12770401728912595,0.009007546872241562,0.0,0.0,0.0,-4.975124378136743e-05,0.0005795112349683548,4.087557089257311e-05
GLY1004,L GLY 134,0.0,0.0,0.0,-4.975124378106696e-06,7.035888370011499e-05,4.96273301545811e-06,-0.07756218905472635,0.03441649152282056,0.002427552140885609,0.07755721393034823,0.03438916814594617,0.002425624898476729,0.0,0.0,0.0,-9.950248756247361e-06,0.000614825540528358,4.3366449952957026e-05
PHE1005,L PHE 135,0.0,0.0,0.0,-5.472636815923109e-05,0.0002274453622023507,1.60427589076799e-05,-0.19897512437810963,0.04782455892038901,0.0033732842964867608,0.19901492537313442,0.04778012218214461,0.0033701499706363866,0.0,0.0,0.0,-1.4925373134576377e-05,0.0005596517390821683,3.947479005692475e-05
SER1006,L SER 136,0.0,0.0,0.0,-5.472636815921563e-05,0.00022744536220228645,1.6042758907675367e-05,0.20300497512437804,0.08490805665365862,0.00598895255117316,-0.20299502487562188,0.0848838537765845,0.00598724541184962,0.0,0.0,0.0,-4.477611940300721e-05,0.000584190620620328,4.12056293080262e-05
VAL1007,L VAL 137,0.0,0.0,0.0,-4.975124378108021e-05,0.00021743058092941166,1.5336370701214866e-05,-0.037263681592039744,0.04182354694407441,0.002950005547665916,0.03729850746268655,0.04190537133860128,0.0029557769954608975,0.0,0.0,0.0,-1.4925373134268165e-05,0.0006024627065957855,4.249444288156423e-05
PHE1008,L PHE 138,0.0,0.0,0.0,-7.960199004975131e-05,0.00027067603002458614,1.9092015109585213e-05,0.15489552238805968,0.03398981453889991,0.0023974566668859896,-0.15488557213930357,0.03402606318568759,0.0024000134492952394,0.0,0.0,0.0,-6.965174129382956e-05,0.0006270235922064893,4.4226834180275684e-05
HIP1009,L HIP 139,0.0,0.0,0.0,-0.00013432835820896473,0.000341004765934229,2.405262166385959e-05,-57.68980099502488,0.24812258284266556,0.0175012176003586,57.68909452736315,0.2480587436889387,0.017496714733638466,0.0,0.0,0.0,-0.0008407960198982905,0.0006871437480857874,4.8467383017695524e-05
SER1010,L SER 140,0.0,0.0,0.0,-5.970149253731017e-05,0.00023693295322965187,1.6711961981296525e-05,-0.44879601990049756,0.10113949376029698,0.007133829851398352,0.44874626865671646,0.10109209779859601,0.007130486798018835,0.0,0.0,0.0,-0.00010945273631837423,0.0006292696540570673,4.438525916820092e-05
PHE1011,L PHE 141,0.0,0.0,0.0,-0.00013432835820894264,0.0003410047659341729,2.4052621663855633e-05,0.1338706467661691,0.03936034805593296,0.002776264893992082,-0.1337363184079602,0.03935531628356222,0.002775909980133911,0.0,0.0,0.0,-8.837596215921644e-18,0.00065411061489434,4.613740545022947e-05
GLY1012,L GLY 142,0.0,0.0,0.0,-8.457711442785359e-05,0.0002782513722210625,1.962633855027654e-05,0.25051741293532337,0.04902107319498172,0.0034576799062763803,-0.25042288557213926,0.04903491774075507,0.003458656425242859,0.0,0.0,0.0,9.950248756248742e-06,0.0006148255405283312,4.3366449952955135e-05
GLY1013,L GLY 143,0.0,0.0,0.0,-6.46766169154224e-05,0.00024595437003598373,1.734828366061445e-05,-0.36696019900497534,0.0612433235915349,0.00431977097958986,0.3669701492537314,0.06120871320016013,0.004317329750807926,0.0,0.0,0.0,-5.47263681593493e-05,0.0005833426152079707,4.1145815618043136e-05
GLY1014,L GLY 144,0.0,0.0,0.0,-4.975124378109347e-05,0.00021743058092946958,1.5336370701218952e-05,-0.4193333333333335,0.041724914510145254,0.0029430485521805766,0.4192985074626867,0.04172034887450042,0.0029427265170720077,0.0,0.0,0.0,-8.457711442783591e-05,0.0006749320550094993,4.760603660033846e-05
THR1015,L THR 145,0.0,0.0,0.0,-0.00018905472636816987,0.0003915520869642211,2.76179547920498e-05,-0.22516915422885564,0.04621204903917498,0.003259546618962462,0.22515920398009942,0.04615940935500829,0.0032558337019177467,0.0,0.0,0.0,-0.00019900497512428548,0.0007331517221806896,5.1712535299933044e-05
GLY1016,L GLY 146,0.0,0.0,0.0,-4.4776119402975727e-05,0.00020681203672459888,1.4587396341048324e-05,-0.3759800995024876,0.0256697278394859,0.0018106029991864787,0.3759253731343284,0.025663908936007288,0.0018101925653807045,0.0,0.0,0.0,-9.950248756225432e-05,0.0006149463037219466,4.33749679318725e-05
SER1017,L SER 147,0.0,0.0,0.0,-9.950248756218915e-05,0.00029933550162171814,2.1113498373971323e-05,-0.38518407960199,0.04594925759905374,0.0032410107399449936,0.38517910447761167,0.04596892483993415,0.003242397960158097,0.0,0.0,0.0,-0.00010447761194039898,0.0006795007318050354,4.792828621513909e-05
GLY1018,L GLY 148,0.0,0.0,0.0,-2.985074626865785e-05,0.00017017543658196733,1.2003249811991358e-05,-0.446348258706468,0.03381509730025005,0.0023851330630563295,0.44632835820895517,0.033811618036112524,0.002384887654685748,0.0,0.0,0.0,-4.975124378124778e-05,0.0005964342117669885,4.206922564179241e-05
PHE1019,L PHE 149,0.0,0.0,0.0,-0.00010945273631840033,0.0003122063978056943,2.2021341393525196e-05,-0.26964179104477615,0.03600761451776278,0.002539781303763039,0.2696169154228855,0.03603615531640281,0.0025417944164824236,0.0,0.0,0.0,-0.00013432835820882774,0.0006668151613040459,4.703351506138528e-05
THR1020,L THR 150,0.0,0.0,0.0,-7.462686567163357e-05,0.00026278831136801597,1.853565833223143e-05,-0.3198606965174132,0.06092390243633565,0.004297240748446633,0.319860696517413,0.060873006194017816,0.004293650804308376,0.0,0.0,0.0,-7.462686567193903e-05,0.000646000311965528,4.55653487888172e-05
SER1021,L SER 151,0.0,0.0,0.0,-7.462686567164462e-05,0.0002627883113680549,1.8535658332234177e-05,-0.6241393034825868,0.0947312537934868,0.006681827454802412,0.6240796019900501,0.09474350622591737,0.006682691674752263,0.0,0.0,0.0,-0.00013432835820886642,0.000651722304231345,4.596894700468428e-05
LEU1022,L LEU 152,0.0,0.0,0.0,-8.955223880596029e-05,0.00028553920104040125,2.014038236096139e-05,-0.4323482587064676,0.034625761977035624,0.0024423129406265427,0.4322835820895522,0.03459882635550737,0.002440413048371005,0.0,0.0,0.0,-0.00015422885572142798,0.000639569606030784,4.511176176502244e-05
LEU1023,L LEU 153,0.0,0.0,0.0,-7.96019900497491e-05,0.00027067603002457866,1.9092015109584688e-05,-0.3066517412935323,0.02565011631780914,0.001809219709102977,0.30664676616915437,0.02561326619088464,0.001806620501555974,0.0,0.0,0.0,-8.457711442770887e-05,0.0006131323583283881,4.324702208879716e-05
MET1024,L MET 154,0.0,0.0,0.0,-5.9701492537324534e-05,0.00023693295322970887,1.6711961981300546e-05,-0.49084079601990027,0.05217369123492904,0.0036800484375717375,0.49081094527363206,0.05221839022998272,0.0036832012615911768,0.0,0.0,0.0,-8.955223880580177e-05,0.0006083501041845813,4.290970788937159e-05
GLU1025,L GLU 155,0.0,0.0,0.0,-3.9800995024877866e-05,0.00019549137019293143,1.3788898090377444e-05,55.459721393034854,0.3579893852979201,0.02525062434438025,-55.45920398009949,0.3579753503095188,0.0252496343926265,0.0,0.0,0.0,0.00047761194029880834,0.0006073728343120873,4.284077658736416e-05
ARG1026,L ARG 156,0.0,0.0,0.0,-9.452736318406698e-05,0.00029256100354203374,2.0635662121956535e-05,-56.368447761194034,0.7335290750795812,0.05173915172121952,56.367840796019934,0.733407452963028,0.051730573158549294,0.0,0.0,0.0,-0.0007014925373129645,0.000639066297449064,4.5076261114868416e-05
LEU1027,L LEU 157,0.0,0.0,0.0,-6.467661691543012e-05,0.0002459543700360131,1.7348283660616525e-05,-0.286781094527363,0.03130720580186576,0.0022082400357128886,0.2867860696517414,0.03126788451375069,0.0022054665258947007,0.0,0.0,0.0,-5.970149253727151e-05,0.0006120009677487824,4.316721995028231e-05
SER1028,L SER 158,0.0,0.0,0.0,-5.472636815919906e-05,0.00022744536220221757,1.604275890767051e-05,-0.47344278606965207,0.04337076026505645,0.0030591375609411863,0.4734228855721394,0.0433826578097583,0.0030599767490406796,0.0,0.0,0.0,-7.462686567177387e-05,0.000661223790083192,4.663913014365855e-05
VAL1029,L VAL 159,0.0,0.0,0.0,-3.980099502487276e-05,0.00019549137019290633,1.3788898090375673e-05,-0.3497014925373133,0.041106710395789774,0.002899443796003938,0.3497114427860696,0.04113533444265771,0.002901462780600581,0.0,0.0,0.0,-2.985074626844961e-05,0.0006222287637515447,4.388863305732675e-05
ASP1030,L ASP 160,0.0,0.0,0.0,-1.990049751243562e-05,0.00013965839649369806,9.850743768467175e-06,52.85305472636815,0.36596684730247936,0.02581331112943969,-52.85271641791044,0.36594538398571747,0.02581179722380171,0.0,0.0,0.0,0.0003184079602005253,0.0005800235479300652,4.09117066627221e-05
TYR1031,L TYR 161,0.0,0.0,0.0,-4.975124378109568e-05,0.00021743058092947926,1.5336370701219633e-05,-0.370009950248756,0.09499567887788506,0.006700478562202747,0.36995522388059715,0.09497830590252662,0.006699253167002398,0.0,0.0,0.0,-0.0001044776119401826,0.000626154536220972,4.416553569734364e-05
GLY1032,L GLY 162,0.0,0.0,0.0,-9.950248756219467e-06,9.925341961821457e-05,7.000796438668144e-06,0.1772885572139304,0.058443546076687114,0.004122289900042124,-0.17726865671641795,0.0585465538511646,0.004129555508254828,0.0,0.0,0.0,9.950248756155946e-06,0.0006228649083406377,4.393350323702365e-05
LYS1033,L LYS 163,0.0,0.0,0.0,-1.4925373134327818e-05,0.000121254304546801,8.552619211606938e-06,-47.56921890547264,0.5197002023661974,0.036656825929982366,47.569044776119405,0.5197524697736853,0.03666051258865475,0.0,0.0,0.0,-0.00018905472636761254,0.0005765566012276747,4.066716709702745e-05
LYS1034,L LYS 164,0.0,0.0,0.0,-4.477611940298346e-05,0.0002068120367246346,1.4587396341050843e-05,-48.408124378109456,0.3622606184443497,0.025551893901794652,48.40800995024873,0.3622584079532454,0.025551737985773718,0.0,0.0,0.0,-0.0001592039801014734,0.0006265497111004866,4.419340918421995e-05
SER1035,L SER 165,0.0,0.0,0.0,-1.4925373134326714e-05,0.00012125430454679203,8.552619211606305e-06,0.20226865671641794,0.0661179216616968,0.0046635986173760085,-0.20221890547263693,0.06610824713377667,0.004662916228790612,0.0,0.0,0.0,3.482587064677925e-05,0.0005676004257493421,4.003544718617723e-05
LYS1036,L LYS 166,0.0,0.0,0.0,-4.975124378109789e-05,0.0002174305809294889,1.5336370701220314e-05,-51.6077313432836,0.4154102778783783,0.02930078182841162,51.60739303482586,0.41539813636476003,0.029299925432071564,0.0,0.0,0.0,-0.0003880597014938246,0.0006376704465677096,4.497780538491285e-05
LEU1037,L LEU 167,0.0,0.0,0.0,-4.975124378110893e-05,0.00021743058092953715,1.5336370701223716e-05,0.18402487562189035,0.038166229480336725,0.0026920382637808694,-0.1840049751243781,0.03813415667870987,0.002689776022779289,0.0,0.0,0.0,-2.9850746268808086e-05,0.0006301736928781519,4.4449025150102725e-05
GLU1038,L GLU 168,0.0,0.0,0.0,-3.980099502487566e-05,0.0001954913701929206,1.378889809037668e-05,54.82680099502491,0.21339287150353728,0.015051572637049723,-54.82638805970151,0.21337004189957912,0.015049962360943355,0.0,0.0,0.0,0.00037313432835956643,0.0006426582131828722,4.5329615316405933e-05
PHE1039,L PHE 169,0.0,0.0,0.0,-8.955223880596913e-05,0.00028553920104042944,2.014038236096338e-05,0.10742288557213935,0.027518338953108252,0.0019409939736285795,-0.10731840796019898,0.02752562098120117,0.0019415076082875693,0.0,0.0,0.0,1.4925373134275899e-05,0.0006424270827260669,4.531331263096603e-05
SER1040,L SER 170,0.0,0.0,0.0,-4.975124378108684e-05,0.00021743058092944058,1.5336370701216905e-05,-0.17852238805970155,0.04913541797695229,0.0034657451653423055,0.17857213930348256,0.04912240797309443,0.003464827510423961,0.0,0.0,0.0,-4.128814482125893e-17,0.0005642764926868212,3.980099502487157e-05
ILE1041,L ILE 171,0.0,0.0,0.0,-0.00013930348258707142,0.000346262938135446,2.442350453481539e-05,0.13384079601990065,0.052286376823761346,0.0036879966661770686,-0.13378606965174122,0.05231771486344254,0.003690207081066942,0.0,0.0,0.0,-8.457711442768125e-05,0.000717798559079275,5.062960667161857e-05
TYR1042,L TYR 172,0.0,0.0,0.0,-9.950248756218473e-05,0.00029933550162170486,2.1113498373970384e-05,0.22614427860696518,0.08216797550511361,0.005795682128650857,-0.22615422885572137,0.08219622859082178,0.005797674947664731,0.0,0.0,0.0,-0.00010945273631846439,0.0006525573107290244,4.602784382191944e-05
PRO1043,L PRO 173,0.0,0.0,0.0,-0.00013432835820896693,0.00034100476593423466,2.405262166385999e-05,-0.46349751243781073,0.047513718823085416,0.0033513593265001454,0.463507462686567,0.04751654536697599,0.0033515586955342705,0.0,0.0,0.0,-0.00012437810945268505,0.0006834596919828727,4.820752973561872e-05
ALA1044,L ALA 174,0.0,0.0,0.0,-0.0001144278606965153,0.0003183302143889771,2.2453282111459264e-05,0.16500000000000006,0.09232416392137602,0.006512044425975315,-0.16492039800995023,0.09237880931139907,0.006515898814603279,0.0,0.0,0.0,-3.482587064685292e-05,0.0006493633273238813,4.580255760272516e-05
PRO1045,L PRO 175,0.0,0.0,0.0,-0.00011940298507462477,0.0003242621042149261,2.2871685359708203e-05,0.25985572139303464,0.08651692429033073,0.0061024333245755045,-0.2598457711442785,0.08650437020293454,0.006101547827524904,0.0,0.0,0.0,-0.00010945273631837381,0.0006525573107292326,4.6027843821934125e-05
GLN1046,L GLN 176,0.0,0.0,0.0,-0.0002238805970149195,0.0004168429863811515,2.940183729453506e-05,0.15992537313432886,0.35190338085290723,0.02482135068904167,-0.15988059701492538,0.35185486559012447,0.024817928686251066,0.0,0.0,0.0,-0.00017910447761127542,0.0007037647122294154,4.963973543670062e-05
VAL1047,L VAL 177,0.0,0.0,0.0,-0.0002487562189054972,0.00043229221883045975,3.0491542132185057e-05,-0.4315024875621889,0.039736210334183564,0.0028027761750051504,0.43150248756218906,0.03976437120957067,0.002804762490004454,0.0,0.0,0.0,-0.00024875621890553843,0.0006749320550093594,4.7606036600328594e-05
SER1048,L SER 178,0.0,0.0,0.0,-0.00019900497512437165,0.0003992517939848405,2.8161050251088752e-05,0.5533383084577114,0.1088956549033998,0.007680907277216391,-0.5532587064676614,0.10888212045850741,0.0076799526310795995,0.0,0.0,0.0,-0.00011940298507455407,0.0007093348028108765,5.0032619333857506e-05
THR1049,L THR 179,0.0,0.0,0.0,-0.00027860696517412794,0.0004483136448186569,3.162160639024284e-05,0.21460696517412944,0.13164734949137102,0.009285688080314321,-0.21442288557213932,0.13164604765928345,0.009285596256158766,0.0,0.0,0.0,-9.45273631840946e-05,0.0006809562346653606,4.80309494712791e-05
ALA1050,L ALA 180,0.0,0.0,0.0,-0.00012935323383085363,0.0003355904866475836,2.3670727848072654e-05,0.02512437810945274,0.08591775225165306,0.006060170987512869,-0.02512935323383085,0.08595563580965701,0.006062843087667991,0.0,0.0,0.0,-0.00013432835820892275,0.0006284037042888692,4.4324179780945696e-05
VAL1051,L VAL 181,0.0,0.0,0.0,-0.0003283582089552319,0.000469615902165751,3.3124151773009284e-05,-0.3906218905472638,0.061781884981347936,0.0043577581711073945,0.39061194029850743,0.06176708502716122,0.0043567142628273435,0.0,0.0,0.0,-0.00033830845771132875,0.0007758642264524261,5.472524306297414e-05
VAL1052,L VAL 182,0.0,0.0,0.0,-0.00021890547263680727,0.0004135043732373996,2.916634968013573e-05,-0.33920895522388095,0.03264548180059707,0.0023026347465642805,0.33920398009950214,0.03264635144646298,0.0023026960866541673,0.0,0.0,0.0,-0.000223880597015231,0.0006186382619719959,4.363537858843303e-05
GLU1053,L GLU 183,0.0,0.0,0.0,-0.00015422885572141085,0.00036116798831609223,2.547482571472251e-05,62.71918407960198,0.33423567063920245,0.023575166494891987,-62.718184079602,0.3340947238722765,0.02356522487647992,0.0,0.0,0.0,0.0008457711442812314,0.0007200708418459881,5.0789881140367774e-05
PRO1054,L PRO 184,0.0,0.0,0.0,-0.00016417910447761815,0.00037043801928332326,2.6128683284883495e-05,-0.42565174129353256,0.03892738627804696,0.002745726124805458,0.4256069651741295,0.03897568767954146,0.002749133042983855,0.0,0.0,0.0,-0.000208955223880764,0.0006810289281521867,4.803607687450252e-05
TYR1055,L TYR 185,0.0,0.0,0.0,-0.0003034825870646896,0.000459761793120335,3.242909651167162e-05,-0.7650945273631841,0.03780278780817516,0.002666403064772922,0.7650298507462685,0.037762798620860884,0.0026635824449775347,0.0,0.0,0.0,-0.00036815920398024677,0.0006793185746745689,4.79154378418019e-05
ASN1056,L ASN 186,0.0,0.0,0.0,-0.00015920398009950927,0.0003658661952408163,2.5806211680397572e-05,-0.2900398009950245,0.07135384748007091,0.0050329123494711105,0.2900945273631843,0.07137293284004415,0.005034258526969531,0.0,0.0,0.0,-0.00010447761194009037,0.0006418488924517573,4.5272530233454396e-05
SER1057,L SER 187,0.0,0.0,0.0,-6.96517412935335e-05,0.0002545591802082835,1.795522017364716e-05,-0.4573980099502488,0.04513220817714582,0.003183380517176738,0.4573383084577116,0.04507577892720931,0.0031794003047718477,0.0,0.0,0.0,-0.00012935323383081,0.0006011465658504661,4.240160947110784e-05
ILE1058,L ILE 188,0.0,0.0,0.0,-8.457711442785359e-05,0.00027825137222106243,1.9626338550276536e-05,-0.41085572139303517,0.03553393836493635,0.0025063707639897503,0.41075124378109484,0.035487056163750544,0.002503063948482929,0.0,0.0,0.0,-0.00018905472636824886,0.0006572062096330848,4.635575186797432e-05
LEU1059,L LEU 189,0.0,0.0,0.0,-7.96019900497469e-05,0.0002706760300245712,1.909201510958416e-05,-0.4099850746268657,0.049047796529480936,0.003459564824959395,0.40997014925373126,0.04902409910454892,0.0034578933374811013,0.0,0.0,0.0,-9.45273631841178e-05,0.0006356098653990179,4.483246319556711e-05
THR1060,L THR 190,0.0,0.0,0.0,-0.0001194029850746336,0.0003242621042149501,2.2871685359709897e-05,-0.15745771144278597,0.048177216934755046,0.0033981588749198086,0.15751741293532343,0.04816256618336256,0.003397125490593436,0.0,0.0,0.0,-5.970149253695667e-05,0.0006513804021506682,4.594483109131845e-05
THR1061,L THR 191,0.0,0.0,0.0,-6.96517412935335e-05,0.0002545591802082835,1.795522017364716e-05,-0.1748457711442785,0.08689795636506767,0.006129309254917226,0.1748059701492537,0.08685412465353883,0.00612621760436098,0.0,0.0,0.0,-0.00010945273631836276,0.0006132534549471448,4.32555635857107e-05
HID1062,L HID 192,0.0,0.0,0.0,-5.472636815919574e-05,0.0002274453622022038,1.604275890766954e-05,-0.014398009950248633,0.05844962789457972,0.0041227188784008235,0.01434825870646766,0.058436410218770767,0.004121786575432455,0.0,0.0,0.0,-0.00010447761194019641,0.0006100565594417422,4.303007196280132e-05
THR1063,L THR 193,0.0,0.0,0.0,-3.980099502487621e-05,0.0001954913701929233,1.3788898090376871e-05,-0.45350248756218947,0.08379120724588245,0.00591017606783824,0.45346766169154223,0.08379268541085881,0.005910280329556799,0.0,0.0,0.0,-7.46268656718987e-05,0.0006536563713569564,4.610536558146691e-05
THR1064,L THR 194,0.0,0.0,0.0,-5.4726368159202374e-05,0.00022744536220223132,1.604275890767148e-05,-0.19319900497512463,0.036379839682554635,0.002566036042572857,0.19312935323383093,0.03638863176147488,0.002566656188004925,0.0,0.0,0.0,-0.00012437810945305623,0.0005980505114511551,4.218323063140647e-05
LEU1065,L LEU 195,0.0,0.0,0.0,-2.985074626864901e-05,0.00017017543658191697,1.2003249811987806e-05,-0.34910945273631866,0.018900839966564106,0.0013331624606460967,0.34907462686567153,0.018835749934820165,0.001328571363793428,0.0,0.0,0.0,-6.467661691552844e-05,0.0006074135852800231,4.284365093902171e-05
GLU1066,L GLU 196,0.0,0.0,0.0,-4.4776119402977936e-05,0.00020681203672460907,1.4587396341049042e-05,53.73837313432837,0.24604146613342517,0.01735442694566332,-53.73801492537316,0.24604013095876368,0.017354332769703933,0.0,0.0,0.0,0.00031343283581758446,0.0006118796232502812,4.315866096927967e-05
HID1067,L HID 197,0.0,0.0,0.0,-3.980099502487124e-05,0.00019549137019289888,1.3788898090375148e-05,-0.5122039800995027,0.059308563089999926,0.004183303495840453,0.5121990049751244,0.05927480649970185,0.004180922489543144,0.0,0.0,0.0,-4.477611940313701e-05,0.0006009818455933895,4.238999099999063e-05
SER1068,L SER 198,0.0,0.0,0.0,-1.4925373134328925e-05,0.00012125430454680997,8.55261921160757e-06,-0.14567164179104475,0.06908586943084631,0.0048729415120827,0.14571144278606968,0.06904253731298453,0.004869885100146732,0.0,0.0,0.0,2.4875621890533476e-05,0.0005938139727904203,4.188440823432999e-05
ASP1069,L ASP 199,0.0,0.0,0.0,-5.4726368159202374e-05,0.00022744536220223132,1.604275890767148e-05,50.45835820895522,0.19352352382657098,0.013650096909657882,-50.45813930348258,0.19352763567610426,0.013650386937162019,0.0,0.0,0.0,0.00016417910447655764,0.0005967661173089238,4.2092636453680736e-05
CYS1070,L CYS 200,0.0,0.0,0.0,-2.4875621890542316e-05,0.00015574602828353647,1.098547782371817e-05,-0.07626865671641789,0.09226782055050867,0.0065080702710129164,0.07628855721393035,0.09220524541477008,0.00650365656124742,0.0,0.0,0.0,-4.97512437805367e-06,0.0005686460522278747,4.010919999142309e-05
ALA1071,L ALA 201,0.0,0.0,0.0,-2.9850746268655637e-05,0.00017017543658195475,1.200324981199047e-05,-0.1240995024875622,0.09724897548860523,0.006859413850762798,0.12408955223880595,0.09733213353873692,0.006865279367371172,0.0,0.0,0.0,-3.980099502487124e-05,0.0006054544448389076,4.27054638269225e-05
PHE1072,L PHE 202,0.0,0.0,0.0,-4.975124378108905e-05,0.00021743058092945025,1.5336370701217586e-05,0.2912487562189055,0.05997352492961258,0.004230206287668859,-0.29127860696517427,0.059967918372078946,0.004229810831591217,0.0,0.0,0.0,-7.96019900499811e-05,0.0005312445172518957,3.747109911925421e-05
MET1073,L MET 203,0.0,0.0,0.0,-5.472636815920458e-05,0.0002274453622022405,1.6042758907672127e-05,-0.22502487562189047,0.10674065085703084,0.007528905011590003,0.2250149253731343,0.10674680498379424,0.007529339090223203,0.0,0.0,0.0,-6.467661691535611e-05,0.0006470722582244248,4.564095804823208e-05
VAL1074,L VAL 204,0.0,0.0,0.0,-6.965174129352688e-05,0.0002545591802082593,1.7955220173645456e-05,0.2003383084577116,0.03343330741790096,0.002358203681086919,-0.2002238805970149,0.03344862589099412,0.0023592841628707105,0.0,0.0,0.0,4.4776119403151374e-05,0.0006173165122089772,4.354214954837229e-05
ASP1075,L ASP 205,0.0,0.0,0.0,-7.462686567163191e-05,0.00026278831136801017,1.8535658332231023e-05,57.51163184079601,0.3001306909088823,0.021169586701719218,-57.5113134328358,0.30005320634505533,0.021164121361980013,0.0,0.0,0.0,0.0002437810945282444,0.0006581094828256468,4.6419463846603946e-05
ASN1076,L ASN 206,0.0,0.0,0.0,-0.0001393034825870626,0.00034626293813542407,2.442350453481384e-05,-0.7525273631840791,0.0634150859957898,0.004472955288642632,0.7524825870646759,0.06344215013072027,0.004474864245534654,0.0,0.0,0.0,-0.00018407960199008029,0.0006772385204370498,4.7768722128083676e-05
GLU1077,L GLU 207,0.0,0.0,0.0,-9.950248756218915e-05,0.00029933550162171814,2.1113498373971323e-05,58.27340796019904,0.6651652341998788,0.046917138176444224,-58.27319900497517,0.6650806857822741,0.046911174590875696,0.0,0.0,0.0,0.00010945273631949619,0.0006896247440215222,4.864237897831888e-05
ALA1078,L ALA 208,0.0,0.0,0.0,-6.467661691542902e-05,0.0002459543700360089,1.7348283660616227e-05,-0.11795024875621903,0.03824648408303982,0.00269769898699778,0.1179601990049752,0.03818517865110887,0.0026933748352336983,0.0,0.0,0.0,-5.4726368159274176e-05,0.0006001575661691671,4.2331850812178867e-05
ILE1079,L ILE 209,0.0,0.0,0.0,-4.9751243781102305e-05,0.00021743058092950818,1.5336370701221672e-05,-0.2599800995024874,0.03174321100276814,0.0022389934714076927,0.2599751243781094,0.03174689044371472,0.0022392529991617405,0.0,0.0,0.0,-5.472636815894387e-05,0.0006402658416713561,4.5160870440690644e-05
TYR1080,L TYR 210,0.0,0.0,0.0,-0.00019900497512437387,0.0003992517939848448,2.8161050251089057e-05,-0.25201990049751233,0.08460008116617529,0.005967229635184331,0.25200497512437836,0.08454263827614364,0.0059631779261197235,0.0,0.0,0.0,-0.000213930348258428,0.0007255157541893818,5.117393564538249e-05
ASP1081,L ASP 211,0.0,0.0,0.0,-6.965174129353792e-05,0.0002545591802082997,1.7955220173648305e-05,56.68642288557213,0.3125405530304125,0.02204491088580232,-56.68630845771146,0.3125067869941309,0.022042529213236708,0.0,0.0,0.0,4.477611940206766e-05,0.0006173165122095391,4.354214954841193e-05
ILE1082,L ILE 212,0.0,0.0,0.0,-3.482587064676454e-05,0.00018333856490236237,1.2931705297168837e-05,-0.19354228855721423,0.024320199264702646,0.0017154145928165517,0.1934626865671642,0.024373541048237104,0.0017191770321323624,0.0,0.0,0.0,-0.0001144278606965954,0.0005480320250836806,3.865519862428835e-05
CYS1083,L CYS 213,0.0,0.0,0.0,-4.975124378109789e-05,0.0002174305809294889,1.5336370701220314e-05,-0.3137363184079603,0.05533017246002183,0.0039026894569376552,0.31378606965174144,0.05532319338526321,0.003902197190959281,0.0,0.0,0.0,9.721355837513809e-17,0.0006387176207095423,4.5051667353911064e-05
ARG1084,L ARG 214,0.0,0.0,0.0,-0.00013930348258706757,0.00034626293813543637,2.4423504534814707e-05,-58.11297014925371,0.302924040368219,0.02136661438118963,58.11292537313433,0.3028668975211746,0.021362583835525587,0.0,0.0,0.0,-0.00018407960198640386,0.0006845452960301808,4.828410234115143e-05
ARG1085,L ARG 215,0.0,0.0,0.0,-9.452736318408023e-05,0.0002925610035420747,2.0635662121959425e-05,-51.725094527363176,0.23218809072134522,0.016377285184487934,51.72502985074627,0.23222996216901046,0.016380238568691967,0.0,0.0,0.0,-0.00015920398009729324,0.0006725072735798066,4.743500570525355e-05
ASN1086,L ASN 216,0.0,0.0,0.0,-5.970149253733779e-05,0.00023693295322976148,1.6711961981304256e-05,-0.5146865671641787,0.08385005729345789,0.005914327030143281,0.5146616915422888,0.08379342625591649,0.005910332584738145,0.0,0.0,0.0,-8.457711442773428e-05,0.0006600248339013105,4.655456229500888e-05
LEU1087,L LEU 217,0.0,0.0,0.0,-5.4726368159200165e-05,0.00022744536220222216,1.6042758907670833e-05,-0.020666666666666576,0.05041107962135278,0.003555723400161991,0.020656716417910427,0.05039383764707921,0.0035545072450657296,0.0,0.0,0.0,-6.467661691535611e-05,0.0005737161916468872,4.046682005252232e-05
ASP1088,L ASP 218,0.0,0.0,0.0,-6.965174129352743e-05,0.0002545591802082613,1.7955220173645598e-05,53.506099502487565,0.2532404714223688,0.017862205627573246,-53.50601990049753,0.25314196673521455,0.01785525764265067,0.0,0.0,0.0,9.950248755064503e-06,0.0006463833539884378,4.55923664899721e-05
ILE1089,L ILE 219,0.0,0.0,0.0,-8.955223880597354e-05,0.0002855392010404436,2.014038236096438e-05,-0.054034825870646744,0.052586567161825755,0.0037091704600647527,0.054034825870646834,0.05253052920542028,0.0037052178473775247,0.0,0.0,0.0,-8.95522388061503e-05,0.0006164739232264013,4.348271790388923e-05
GLU1090,L GLU 220,0.0,0.0,0.0,-0.00010447761194029474,0.00030587912734206653,2.1575050145338053e-05,58.290099502487585,0.34183815385280725,0.024111404315327458,-58.29023383084581,0.3417787100031404,0.024107211469452234,0.0,0.0,0.0,-0.000238805970150394,0.0007415772938492047,5.2306829303682e-05
ARG1091,L ARG 221,0.0,0.0,0.0,-0.00026368159203979624,0.0004406286532434654,3.107954887869568e-05,-60.60942288557208,0.29137615715076226,0.02055208950120161,60.609721393034775,0.2912393008216159,0.020542436400025024,0.0,0.0,0.0,3.482587064452863e-05,0.0007814905356047533,5.512209231238005e-05
PRO1092,L PRO 222,0.0,0.0,0.0,-0.00013930348258707806,0.0003462629381354625,2.442350453481655e-05,0.4164875621890548,0.05478679703069827,0.0038643627092537895,-0.4164626865671641,0.054786967353444564,0.0038643747228940275,0.0,0.0,0.0,-0.00011442786069660423,0.0006630554902152137,4.6768328309427465e-05
THR1093,L THR 223,0.0,0.0,0.0,-0.00014925373134327984,0.0003563383995914336,2.51341727913887e-05,-0.6621840796019903,0.08894461883204356,0.006273669694739604,0.6621243781094523,0.08893633170561176,0.00627308516590993,0.0,0.0,0.0,-0.0002089552238807839,0.0006356877444491565,4.483795636022535e-05
TYR1094,L TYR 224,0.0,0.0,0.0,-0.0002288557213930317,0.0004200961558723238,2.9631298178359392e-05,-0.5959402985074626,0.10583266815904295,0.007464860850059881,0.5958656716417912,0.10580502515914315,0.007462911063181031,0.0,0.0,0.0,-0.00030348258706449407,0.0006999913367945844,4.937358205470596e-05
THR1095,L THR 225,0.0,0.0,0.0,-0.0001442786069651781,0.00035137201160219037,2.478387079190215e-05,-0.28017412935323394,0.12520985181846173,0.008831622004245672,0.280139303482587,0.12522739713237546,0.008832859555270463,0.0,0.0,0.0,-0.00017910447761211059,0.0006748953808953444,4.760344980777499e-05
ASN1096,L ASN 226,0.0,0.0,0.0,-7.960199004976457e-05,0.00027067603002463124,1.9092015109588395e-05,-0.30223880597014974,0.3667017884851078,0.02586514988354778,0.30222885572139285,0.3667854543402806,0.0258710512179621,0.0,0.0,0.0,-8.955223880664521e-05,0.0005833001825758488,4.114282265093949e-05
LEU1097,L LEU 227,0.0,0.0,0.0,-8.955223880596913e-05,0.00028553920104042944,2.014038236096338e-05,-0.4569253731343283,0.02680460721861645,0.0018906512186462848,0.4568955223880595,0.026835300688383322,0.00189281616907984,0.0,0.0,0.0,-0.0001194029850745386,0.000627457668819397,4.4257451583861796e-05
ASN1098,L ASN 228,0.0,0.0,0.0,-6.467661691543123e-05,0.0002459543700360173,1.734828366061682e-05,-0.45202985074626834,0.06422627215015793,0.004530171948405508,0.45192039800995004,0.06431934964029291,0.004536737128365691,0.0,0.0,0.0,-0.00017412935323423808,0.000672507273581316,4.743500570536002e-05
ARG1099,L ARG 229,0.0,0.0,0.0,-0.00011442786069650702,0.00031833021438895404,2.245328211145764e-05,-54.933527363184105,0.37390314612188624,0.02637309448728093,54.9331641791045,0.37391192448075505,0.026373713664975186,0.0,0.0,0.0,-0.00047761194029682875,0.000639298642950756,4.509264950296671e-05
LEU1100,L LEU 230,0.0,0.0,0.0,-7.46268656716402e-05,0.00026278831136803934,1.853565833223308e-05,-0.3671592039800998,0.01962546136258943,0.0013842733131304767,0.36718407960199,0.01955247933213477,0.0013791255576087113,0.0,0.0,0.0,-4.975124378117301e-05,0.0006672975406605948,4.706753947781753e-05
ILE1101,L ILE 231,0.0,0.0,0.0,-5.9701492537324534e-05,0.0002369329532297089,1.671196198130055e-05,-0.41027860696517415,0.024954724974581392,0.0017601705855778056,0.41024378109452747,0.0249633616826559,0.0017607797719953859,0.0,0.0,0.0,-9.452736318396535e-05,0.0006356098653989052,4.483246319555915e-05
GLY1102,L GLY 232,0.0,0.0,0.0,-4.477611940299119e-05,0.0002068120367246703,1.4587396341053362e-05,-0.2919800995024873,0.020776220668442962,0.001465441616259704,0.2919452736318407,0.020819097386051234,0.001468465906738444,0.0,0.0,0.0,-7.960199004968586e-05,0.0006097318885513971,4.3007171443891144e-05
GLN1103,L GLN 233,0.0,0.0,0.0,-4.477611940297352e-05,0.0002068120367245887,1.4587396341047605e-05,-0.6000497512437809,0.05759687934158115,0.004062570633072093,0.6000149253731344,0.057577158061742566,0.0040611796012447665,0.0,0.0,0.0,-7.960199004984853e-05,0.0005931884004299545,4.184028376214431e-05
ILE1104,L ILE 234,0.0,0.0,0.0,-2.4875621890548943e-05,0.00015574602828357796,1.0985477823721097e-05,-0.3456218905472639,0.02061025003186355,0.0014537349501724491,0.3456766169154228,0.020631567864196496,0.0014552385941300143,0.0,0.0,0.0,2.9850746268304345e-05,0.0005269875692285345,3.717083715673263e-05
VAL1105,L VAL 235,0.0,0.0,0.0,-5.472636815920458e-05,0.00022744536220224053,1.604275890767213e-05,-0.3090895522388061,0.039372843891669514,0.002777146282287408,0.30905472636815934,0.039367663448857365,0.0027767808820248325,0.0,0.0,0.0,-8.955223880587923e-05,0.0005917679881073299,4.1740095601696824e-05
SER1106,L SER 236,0.0,0.0,0.0,-4.477611940298677e-05,0.0002068120367246499,1.4587396341051922e-05,-0.3950895522388063,0.033217689052196346,0.002342995134192085,0.3949850746268659,0.03320379970043354,0.0023420154548547834,0.0,0.0,0.0,-0.0001492537313433979,0.0006368547873710984,4.49202732210764e-05
SER1107,L SER 237,0.0,0.0,0.0,-4.975124378106696e-06,7.035888370011499e-05,4.96273301545811e-06,-0.38113432835820854,0.028444881949592507,0.0020063472776760453,0.3811343283582086,0.02848123875233518,0.002008911688818163,0.0,0.0,0.0,-4.975124377979931e-06,0.0006026270220786743,4.250603280211156e-05
ILE1108,L ILE 238,0.0,0.0,0.0,-3.9800995024882284e-05,0.00019549137019295314,1.3788898090378975e-05,-0.36496019900497517,0.016891176652815962,0.001191411739875685,0.3649303482587061,0.01681639582477952,0.0011861371069551072,0.0,0.0,0.0,-6.965174129352025e-05,0.0005419004499178897,3.822271065813854e-05
THR1109,L THR 239,0.0,0.0,0.0,-2.985074626864901e-05,0.00017017543658191697,1.2003249811987806e-05,-0.26233333333333336,0.04488097396684105,0.0031656598222975217,0.2623532338308459,0.04485021619264817,0.00316349033617947,0.0,0.0,0.0,-9.95024875617307e-06,0.000638640111138043,4.5046200250266654e-05
ALA1110,L ALA 240,0.0,0.0,0.0,-9.950248756222228e-06,9.925341961824211e-05,7.000796438670086e-06,-0.234407960199005,0.02167059443124195,0.0015285258775126263,0.23434328358208945,0.02168858211578747,0.0015297946309559894,0.0,0.0,0.0,-7.462686567164597e-05,0.0006144228251249879,4.3338044598536436e-05
SER1111,L SER 241,0.0,0.0,0.0,-1.99004975124312e-05,0.00013965839649366705,9.850743768464988e-06,-0.27751243781094515,0.10018108526713468,0.007066228928512985,0.2774925373134329,0.10022433143191789,0.007069279277786239,0.0,0.0,0.0,-3.980099502488449e-05,0.0006296235629673266,4.441022197802739e-05
LEU1112,L LEU 242,0.0,0.0,0.0,-3.482587064676454e-05,0.00018333856490236237,1.2931705297168837e-05,-0.20231840796019904,0.048134948252143886,0.0033951774719230185,0.20233830845771153,0.048065719677166635,0.0033902944647377846,0.0,0.0,0.0,-1.4925373134391891e-05,0.0006106648521038223,4.307297761903704e-05
ARG1113,L ARG 243,0.0,0.0,0.0,-2.487562189055999e-05,0.00015574602828364714,1.0985477823725976e-05,-47.852676616915474,0.252455522702383,0.017806839613741667,47.85262189054728,0.25245728926590105,0.017806964217524927,0.0,0.0,0.0,-7.960199004914152e-05,0.000576170097187376,4.063990520399381e-05
PHE1114,L PHE 244,0.0,0.0,0.0,-3.9800995024857985e-05,0.00019549137019283377,1.3788898090370556e-05,-0.018159203980099504,0.028492026070729135,0.002009672567591768,0.01815920398009948,0.028512099681049,0.002011088450895125,0.0,0.0,0.0,-3.980099502500822e-05,0.0005449067291578063,3.843475724633073e-05
ASP1115,L ASP 245,0.0,0.0,0.0,-1.4925373134329477e-05,0.00012125430454681446,8.552619211607887e-06,45.35650248756221,0.19055890887778443,0.013440989093974336,-45.35645771144281,0.19051367966528193,0.0134377988712996,0.0,0.0,0.0,2.9850746267668037e-05,0.0005174607708469088,3.649886860956779e-05
GLY1116,L GLY 246,0.0,0.0,0.0,-4.975124378111114e-06,7.035888370017748e-05,4.962733015462517e-06,-0.06536318407960204,0.027353998458226888,0.0019294022888713192,0.06537810945273632,0.027336603100287453,0.001928175314925432,0.0,0.0,0.0,9.95024875617804e-06,0.0005370830536146458,3.788291772190388e-05
ALA1117,L ALA 247,0.0,0.0,0.0,-4.975124378108905e-06,7.035888370014624e-05,4.962733015460314e-06,-0.15294029850746263,0.020537223041569207,0.0014485840234281027,0.15300995024875624,0.020575305212186343,0.0014512701326368203,0.0,0.0,0.0,6.46766169154489e-05,0.0005649778931971504,3.985046800236374e-05
LEU1118,L LEU 248,0.0,0.0,0.0,-1.4925373134326714e-05,0.00012125430454679203,8.552619211606305e-06,0.09106467661691549,0.023041403270990576,0.0016252152780423168,-0.09110945273631844,0.023032487550958856,0.001624586411638657,0.0,0.0,0.0,-5.9701492537244995e-05,0.0005871068371741627,4.1411323364140356e-05
ASN1119,L ASN 249,0.0,0.0,0.0,-1.4925373134326714e-05,0.00012125430454679203,8.552619211606305e-06,0.29843283582089564,0.059061960183474566,0.004165909467942887,-0.2984278606965172,0.05903423426979881,0.004163953832777201,0.0,0.0,0.0,-9.950248756089664e-06,0.0005641887563116493,3.979480657811369e-05
VAL1120,L VAL 250,0.0,0.0,0.0,-1.4925373134328925e-05,0.00012125430454680997,8.55261921160757e-06,0.15058706467661678,0.039024340303969014,0.0027525647345178544,-0.1506019900497514,0.03904265808405632,0.002753856771105538,0.0,0.0,0.0,-2.9850746268856695e-05,0.0006457703776951608,4.554913047586328e-05
ASP1121,L ASP 251,0.0,0.0,0.0,-9.950248756222228e-06,9.925341961824211e-05,7.000796438670086e-06,47.1357263681592,0.1630525348050834,0.011500839057939707,-47.13560199004975,0.1631035467466365,0.011504437162872798,0.0,0.0,0.0,0.00011442786069494276,0.0005570362189968393,3.929030549438706e-05
LEU1122,L LEU 252,0.0,0.0,0.0,-1.4925373134333343e-05,0.00012125430454684587,8.552619211610103e-06,0.07054726368159206,0.0300900638957263,0.002122389464975564,-0.07054228855721396,0.03015036038886476,0.00212664245168425,0.0,0.0,0.0,-9.950248756306186e-06,0.0006066796490158778,4.2791883066398255e-05
THR1123,L THR 253,0.0,0.0,0.0,-1.4925373134326714e-05,0.00012125430454679203,8.552619211606305e-06,0.04651243781094536,0.08478401646118772,0.005980203430578198,-0.0464776119402985,0.08479510420879115,0.005980985499994381,0.0,0.0,0.0,1.9900497512440038e-05,0.0005897988442393535,4.160120290226963e-05
GLU1124,L GLU 254,0.0,0.0,0.0,-4.975124378111114e-06,7.035888370017748e-05,4.962733015462517e-06,45.60840298507461,0.139917003803567,0.00986898452169168,-45.60830845771142,0.13992714657471997,0.009869699937608221,0.0,0.0,0.0,8.955223880738756e-05,0.000574707625002862,4.0536750369627605e-05
PHE1125,L PHE 255,0.0,0.0,0.0,-2.985074626864901e-05,0.00017017543658191697,1.2003249811987806e-05,-0.07942288557213933,0.04198999257264258,0.002961745717104855,0.07946268656716411,0.0420140920536292,0.0029634455634306926,0.0,0.0,0.0,9.950248756602246e-06,0.0006148255405282719,4.3366449952950954e-05
GLN1126,L GLN 256,0.0,0.0,0.0,-2.4875621890551152e-05,0.0001557460282835918,1.098547782372207e-05,0.08201492537313475,0.12484926145432719,0.008806187920999357,-0.0820995024875622,0.12475616037691803,0.008799621077321131,0.0,0.0,0.0,-0.00010945273631776401,0.0005968075925226106,4.2095561889694816e-05
THR1127,L THR 257,0.0,0.0,0.0,-9.950248756219467e-06,9.925341961821457e-05,7.000796438668144e-06,0.10432835820895527,0.05058741158368714,0.003568160897818819,-0.10429353233830839,0.050602129701314606,0.0035691990337930416,0.0,0.0,0.0,2.4875621890621853e-05,0.0005768141267072973,4.068533154382981e-05
ASN1128,L ASN 258,0.0,0.0,0.0,-9.95024875621781e-06,9.925341961819804e-05,7.000796438666977e-06,-0.27336318407960225,0.029275028630291862,0.002064901309851131,0.2733333333333332,0.029300863983549946,0.0020667235951666056,0.0,0.0,0.0,-3.9800995025101015e-05,0.0005716415745467265,4.032048784490396e-05
LEU1129,L LEU 259,0.0,0.0,0.0,-3.482587064677338e-05,0.0001833385649024089,1.293170529717212e-05,0.06543781094527361,0.03584096107431325,0.0025280264761925525,-0.06551243781094528,0.03581865733748359,0.0025264532918935463,0.0,0.0,0.0,-0.0001094527363185108,0.0006132534549475397,4.3255563585738555e-05
VAL1130,L VAL 260,0.0,0.0,0.0,-9.950248756220019e-06,9.925341961822007e-05,7.000796438668532e-06,-0.17538308457711452,0.029346234935903187,0.0020699238153995747,0.17539303482587068,0.029283139176726716,0.002065473383688135,0.0,0.0,0.0,2.0989291012813905e-17,0.0006067612413296985,4.279763814448237e-05
PRO1131,L PRO 261,0.0,0.0,0.0,0.0,0.0,0.0,-0.18032338308457707,0.023495948639820657,0.0016572764363536295,0.1804577114427859,0.023445489923386676,0.0016537173529117734,0.0,0.0,0.0,0.0001343283582088631,0.0005874861460348255,4.143807774833284e-05
TYR1132,L TYR 262,0.0,0.0,0.0,-3.980099502487621e-05,0.00019549137019292327,1.378889809037687e-05,0.07211940298507472,0.04838234610443079,0.003412627570971359,-0.07213930348258707,0.04838280704367312,0.003412660083118734,0.0,0.0,0.0,-5.970149253769571e-05,0.000612000967748409,4.316721995025597e-05
PRO1133,L PRO 263,0.0,0.0,0.0,-4.975124378110009e-06,7.035888370016185e-05,4.962733015461415e-06,0.11715920398009945,0.03465414805583607,0.0024443151402498736,-0.11716417910447761,0.034685192769544355,0.0024465048655208464,0.0,0.0,0.0,-9.950248755895238e-06,0.0005900505902186957,4.161895969455353e-05
ARG1134,L ARG 264,0.0,0.0,0.0,-1.990049751243562e-05,0.00013965839649369806,9.850743768467175e-06,-54.433368159203965,0.2359716522791732,0.016644157040202442,54.4329253731343,0.23597925409667395,0.016644693231067112,0.0,0.0,0.0,-0.00046268656716341895,0.0005552559772436593,3.9164736922809666e-05
GLY1135,L GLY 265,0.0,0.0,0.0,-2.9850746268662267e-05,0.00017017543658199254,1.2003249811993135e-05,0.030910447761193973,0.08400386120181884,0.005925175521389711,-0.03090547263681589,0.08396532108066754,0.005922457110840839,0.0,0.0,0.0,-2.4875621890586504e-05,0.0006021339411107681,4.247125355221397e-05
HIE1136,L HIE 266,0.0,0.0,0.0,-3.482587064677338e-05,0.0001833385649024089,1.293170529717212e-05,0.04116915422885586,0.19877563352024374,0.014020552164301935,-0.04112935323383082,0.19876722850720993,0.014019959320392471,0.0,0.0,0.0,4.975124378080183e-06,0.0006578837807949096,4.640354405281686e-05
PHE1137,L PHE 267,0.0,0.0,0.0,-8.45771144278558e-05,0.00027825137222106975,1.962633855027705e-05,-0.1246915422885572,0.08834703382784607,0.00623151929845825,0.12465174129353224,0.08839755354133,0.0062350826843002825,0.0,0.0,0.0,-0.00012437810945260553,0.0005811746009032003,4.099289567954429e-05
PRO1138,L PRO 268,0.0,0.0,0.0,-3.482587064676454e-05,0.00018333856490236237,1.2931705297168837e-05,0.3561194029850748,0.046051190115849745,0.003248200505328543,-0.35613930348258693,0.046000005380840155,0.003244590212484753,0.0,0.0,0.0,-5.472636815924435e-05,0.0006324477047589002,4.460942158115234e-05
LEU1139,L LEU 269,0.0,0.0,0.0,-2.4875621890544525e-05,0.0001557460282835503,1.0985477823719143e-05,-0.24625870646766185,0.04715458579513538,0.0033260280358226872,0.24618905472636826,0.047144048121006525,0.003325284765597874,0.0,0.0,0.0,-9.452736318406836e-05,0.0006356098653990417,4.483246319556878e-05
ALA1140,L ALA 270,0.0,0.0,0.0,-2.985074626864901e-05,0.00017017543658191697,1.2003249811987806e-05,0.2168059701492538,0.029834488109822806,0.0021043625389648994,-0.2167711442786069,0.02982415067302448,0.002103633392392408,0.0,0.0,0.0,4.975124378109181e-06,0.0006026270220786231,4.250603280210795e-05
THR1141,L THR 271,0.0,0.0,0.0,-2.4875621890548943e-05,0.00015574602828357794,1.0985477823721095e-05,-0.0396666666666667,0.06203764972511642,0.0043757984251782235,0.039746268656716405,0.06206047683175291,0.004377408525137102,0.0,0.0,0.0,5.4726368159107364e-05,0.0005918098136005015,4.17430457445208e-05
TYR1142,L TYR 272,0.0,0.0,0.0,-4.4776119402977936e-05,0.0002068120367246091,1.4587396341049044e-05,0.1126218905472636,0.04212356047005756,0.0029711668701909656,-0.11263681592039798,0.0421335526217326,0.002971871662228664,0.0,0.0,0.0,-5.970149253737093e-05,0.0006038169720776,4.2589965403594884e-05
ALA1143,L ALA 273,0.0,0.0,0.0,-2.4875621890542316e-05,0.00015574602828353644,1.0985477823718168e-05,-0.09398009950248751,0.025723744804290873,0.0018144130621171963,0.09399999999999994,0.02567729314169596,0.0018111366144611298,0.0,0.0,0.0,-4.975124378186234e-06,0.0006269051555124807,4.42184802999881e-05
PRO1144,L PRO 274,0.0,0.0,0.0,-1.990049751243562e-05,0.00013965839649369806,9.850743768467175e-06,0.07689552238805968,0.030806150930859182,0.00217289835005598,-0.07689054726368158,0.030818970061001504,0.0021738025417804806,0.0,0.0,0.0,-1.4925373134249385e-05,0.0006346355709093902,4.47637417608857e-05
VAL1145,L VAL 275,0.0,0.0,0.0,-3.980099502487621e-05,0.0001954913701929233,1.3788898090376871e-05,0.20459203980099527,0.01629066626267676,0.001149055002779463,-0.20456218905472645,0.016272167832047234,0.0011477502240849827,0.0,0.0,0.0,-9.950248756010126e-06,0.0006066796490158571,4.279188306639679e-05
ILE1146,L ILE 276,0.0,0.0,0.0,-5.472636815921121e-05,0.00022744536220226807,1.6042758907674072e-05,-0.012477611940298486,0.036812970165508524,0.0025965867112974815,0.012442786069651737,0.036758834321772606,0.0025927682632934878,0.0,0.0,0.0,-8.955223880609726e-05,0.0006244920710253553,4.404827444361908e-05
SER1147,L SER 277,0.0,0.0,0.0,-3.482587064677117e-05,0.00018333856490239728,1.29317052971713e-05,-0.4594975124378109,0.0657450317346659,0.004637296989853101,0.4594626865671641,0.06574608060691142,0.004637370971597098,0.0,0.0,0.0,-6.965174129358653e-05,0.0006270235922066149,4.422683418028453e-05
ALA1148,L ALA 278,0.0,0.0,0.0,-1.4925373134331134e-05,0.00012125430454682793,8.552619211608838e-06,-0.295860696517413,0.018187265172098847,0.0012828307753597697,0.29581592039800997,0.01819739594496285,0.001283545344982258,0.0,0.0,0.0,-5.970149253734911e-05,0.0005338473056212868,3.765468565578999e-05
GLU1149,L GLU 279,0.0,0.0,0.0,-2.9850746268657297e-05,0.00017017543658196421,1.2003249811991138e-05,52.14049253731343,0.2615231526964285,0.01844642091999446,-52.14036318407961,0.2615418546390312,0.018447740053316744,0.0,0.0,0.0,9.950248756337117e-05,0.0006309195305053154,4.4501632480148936e-05
LYS1150,L LYS 280,0.0,0.0,0.0,-4.975124378109789e-05,0.00021743058092948885,1.533637070122031e-05,-52.12536318407959,0.22095143078548526,0.015584712302222655,52.125283582089544,0.22093245220720703,0.015583373656524277,0.0,0.0,0.0,-0.00012935323383344303,0.0006254821659346559,4.411811035397498e-05
ALA1151,L ALA 281,0.0,0.0,0.0,-1.4925373134328372e-05,0.0001212543045468055,8.552619211607255e-06,-0.258636815920398,0.012466968807803479,0.0008793521791630079,0.25856716417910464,0.012508572838082294,0.0008822867011989289,0.0,0.0,0.0,-8.457711442789281e-05,0.0006131323583284913,4.324702208880445e-05
TYR1152,L TYR 282,0.0,0.0,0.0,-1.990049751243838e-05,0.00013965839649371744,9.850743768468542e-06,0.1129104477611939,0.08410850573286531,0.005932556577509432,-0.11290049751243766,0.08413883368032762,0.005934695745987486,0.0,0.0,0.0,-9.95024875625758e-06,0.0005815577789535709,4.101992297533651e-05
HIE1153,L HIE 283,0.0,0.0,0.0,-6.467661691542073e-05,0.0002459543700359774,1.7348283660614004e-05,0.05648756218905474,0.05352984097820202,0.0037757038651582736,-0.056497512437810864,0.053467070293334265,0.003771276362420682,0.0,0.0,0.0,-7.46268656716623e-05,0.0006687055774609056,4.7166854736224204e-05
GLU1154,L GLU 284,0.0,0.0,0.0,-4.975124378108905e-06,7.035888370014624e-05,4.962733015460314e-06,47.89148258706468,0.19231912985120908,0.01356514550862908,-47.89144278606963,0.19234726566457752,0.013567130055889885,0.0,0.0,0.0,3.482587064905348e-05,0.0005762989606657259,4.064899453294366e-05
GLN1155,L GLN 285,0.0,0.0,0.0,-4.975124378109457e-06,7.035888370015405e-05,4.962733015460865e-06,0.045243781094527084,0.09172625981654449,0.006469871522070637,-0.04521393034825871,0.09176803443603804,0.0064728180765420305,0.0,0.0,0.0,2.487562189001206e-05,0.0005938139727905541,4.188440823433943e-05
LEU1156,L LEU 286,0.0,0.0,0.0,-9.9502487562156e-06,9.9253419618176e-05,7.000796438665423e-06,-0.13761691542288573,0.045442517540686816,0.0032052680520900895,0.13762686567164184,0.04542891308304992,0.0032043084676350577,0.0,0.0,0.0,-1.0715585411804994e-16,0.000590134481679837,4.162487694198593e-05
SER1157,L SER 287,0.0,0.0,0.0,-1.4925373134326714e-05,0.00012125430454679203,8.552619211606305e-06,0.3447064676616916,0.09146795327097981,0.006451651983124474,-0.34471144278606963,0.09145755244326914,0.006450918365301772,0.0,0.0,0.0,-1.9900497512422362e-05,0.0006064348062066815,4.277461318619414e-05
VAL1158,L VAL 288,0.0,0.0,0.0,-3.482587064676675e-05,0.000183338564902374,1.2931705297169657e-05,0.2640298507462688,0.0228540492395633,0.0016120003435742506,-0.26406467661691535,0.02284798990733913,0.0016115729512323157,0.0,0.0,0.0,-6.965174129345949e-05,0.0005860096768849003,4.133393564414782e-05
ALA1159,L ALA 289,0.0,0.0,0.0,-1.990049751243838e-05,0.00013965839649371744,9.850743768468542e-06,0.22103482587064674,0.020867117628077317,0.0014718529934570007,-0.22099004975124362,0.020828842911033606,0.0014691533030704999,0.0,0.0,0.0,2.4875621890537895e-05,0.0006184381784382363,4.362126578409875e-05
GLU1160,L GLU 290,0.0,0.0,0.0,-2.985074626865785e-05,0.00017017543658196733,1.2003249811991358e-05,47.224527363184094,0.23763672785191248,0.01676160241573293,-47.224527363184094,0.23766503142318815,0.016763598795724175,0.0,0.0,0.0,-2.985074627056677e-05,0.0006457703776956362,4.554913047589681e-05
ILE1161,L ILE 291,0.0,0.0,0.0,-2.985074626864901e-05,0.00017017543658191697,1.2003249811987806e-05,0.24285572139303485,0.016926651233838966,0.0011939139238955848,-0.24293034825870635,0.016968660735085236,0.001196877045648431,0.0,0.0,0.0,-0.00010447761194054992,0.0006100565594416961,4.3030071962798066e-05
THR1162,L THR 292,0.0,0.0,0.0,-2.4875621890546734e-05,0.0001557460282835641,1.098547782372012e-05,0.2531542288557212,0.03654712890735129,0.0025778357147019275,-0.25318407960198985,0.03645594281377923,0.002571403943569095,0.0,0.0,0.0,-5.472636815948959e-05,0.0005747506920059848,4.053978808181169e-05
ASN1163,L ASN 293,0.0,0.0,0.0,-9.95024875621781e-06,9.925341961819804e-05,7.000796438666977e-06,0.32936815920398016,0.19364881734418288,0.013658934432992188,-0.3293333333333333,0.19366109633112294,0.013659800525952724,0.0,0.0,0.0,2.4875621890029732e-05,0.0005681234795455819,4.007234055638082e-05
ALA1164,L ALA 294,0.0,0.0,0.0,-2.9850746268655637e-05,0.00017017543658195473,1.2003249811990469e-05,0.24808457711442777,0.01778416230248994,0.0012543980911779032,-0.24808955223880594,0.017804687747043413,0.0012558458444108375,0.0,0.0,0.0,-3.482587064677186e-05,0.0006493633273237033,4.5802557602712606e-05
CYS1165,L CYS 295,0.0,0.0,0.0,-2.487562189055557e-05,0.00015574602828361946,1.0985477823724022e-05,0.2941094527363185,0.06635970095355809,0.004680652413727984,-0.29409950248756206,0.06632687073009746,0.004678336748309423,0.0,0.0,0.0,-1.4925373134236129e-05,0.0006024627065957257,4.2494442881560015e-05
PHE1166,L PHE 296,0.0,0.0,0.0,-2.4875621890540104e-05,0.00015574602828352264,1.0985477823717194e-05,0.10958208955223872,0.043530220275411285,0.0030703850028620415,-0.1095870646766169,0.043555461662547125,0.0030721653930374866,0.0,0.0,0.0,-2.9850746269037865e-05,0.0005893790286519703,4.157159139386664e-05
GLU1167,L GLU 297,0.0,0.0,0.0,-4.9751243781090155e-05,0.0002174305809294551,1.533637070121793e-05,49.56863681592043,0.2324467786636516,0.01639553162508606,-49.568507462686576,0.23241145790203474,0.016393040290650536,0.0,0.0,0.0,7.960199004991923e-05,0.0006492489658815007,4.5794491168524515e-05
PRO1168,L PRO 298,0.0,0.0,0.0,-4.975124378109126e-05,0.0002174305809294599,1.5336370701218267e-05,0.2234626865671642,0.028481814932287207,0.002008952329418474,-0.22341791044776121,0.028539306535448762,0.0020130074744423424,0.0,0.0,0.0,-4.975124378133208e-06,0.0006026270220786641,4.250603280211084e-05
ALA1169,L ALA 299,0.0,0.0,0.0,-9.95024875621781e-06,9.925341961819804e-05,7.000796438666977e-06,0.2495820895522387,0.03389161063236254,0.0023905298973923572,-0.24960199004975142,0.033897574665141844,0.002390950567829729,0.0,0.0,0.0,-2.985074626857831e-05,0.0005455422949999213,3.847958660436326e-05
ASN1170,L ASN 300,0.0,0.0,0.0,-4.9751243781092364e-05,0.00021743058092946475,1.533637070121861e-05,0.4523233830845772,0.059291252620525835,0.004182082509465252,-0.4522786069651741,0.05934947505331624,0.004186189203236585,0.0,0.0,0.0,-4.975124378769515e-06,0.000657883780795153,4.640354405283402e-05
GLN1171,L GLN 301,0.0,0.0,0.0,-5.970149253731127e-05,0.00023693295322965626,1.6711961981296836e-05,-0.13884577114427826,0.03945298977916449,0.002782799337324776,0.13892039800995026,0.039510482667737865,0.0027868545730146037,0.0,0.0,0.0,1.4925373134364275e-05,0.0006346355709093319,4.4763741760881584e-05
MET1172,L MET 302,0.0,0.0,0.0,-8.955223880596029e-05,0.00028553920104040125,2.014038236096139e-05,0.2624975124378109,0.13310019883206603,0.00938816417161055,-0.26256218905472634,0.133083587107491,0.009386992470900465,0.0,0.0,0.0,-0.00015422885572127884,0.0006473017300412931,4.56571437422312e-05
VAL1173,L VAL 303,0.0,0.0,0.0,-5.970149253731349e-05,0.00023693295322966502,1.6711961981297453e-05,-0.32466169154228863,0.01993060036650861,0.001405796158994662,0.3246218905472637,0.019932880369100854,0.0014059569779779205,0.0,0.0,0.0,-9.95024875621016e-05,0.0006387563719681246,4.505440065694607e-05
LYS1174,L LYS 304,0.0,0.0,0.0,-8.955223880596084e-05,0.00028553920104040304,2.0140382360961517e-05,-56.25109950248756,0.4990113210708383,0.03519754475811231,56.25087064676617,0.49901273992810574,0.035197644836587626,0.0,0.0,0.0,-0.0003184079601961419,0.000667742504616612,4.7098924815376707e-05
CYS1175,L CYS 305,0.0,0.0,0.0,-3.4825870646760124e-05,0.0001833385649023391,1.2931705297167197e-05,-0.21456218905472638,0.13080229798209622,0.009226082742590154,0.21454228855721386,0.1308121187074526,0.009226775443147622,0.0,0.0,0.0,-5.472636815921784e-05,0.0006001575661690214,4.233185081216859e-05
ASP1176,L ASP 306,0.0,0.0,0.0,-2.985074626865785e-05,0.00017017543658196736,1.200324981199136e-05,51.99579104477611,0.37974379438365585,0.026785062051802064,-51.99554228855723,0.37971411012024164,0.026782968285296145,0.0,0.0,0.0,0.00021890547263750767,0.0005832153080508824,4.113683606353118e-05
PRO1177,L PRO 307,0.0,0.0,0.0,-4.4776119402982354e-05,0.00020681203672462948,1.4587396341050482e-05,-0.026383084577114458,0.06191333625646241,0.004367030029167496,0.0264129353233831,0.06195459444606121,0.004369940157482674,0.0,0.0,0.0,-1.4925373134479163e-05,0.0006187582810366409,4.3643844080539705e-05
ARG1178,L ARG 308,0.0,0.0,0.0,-2.4875621890548943e-05,0.00015574602828357794,1.0985477823721095e-05,-51.42637810945272,0.9939924103128639,0.07011081888108994,51.42614427860698,0.9939721679830563,0.0701093910972315,0.0,0.0,0.0,-0.0002587064676588262,0.0006090007461918546,4.2955600638103956e-05
HIE1179,L HIE 309,0.0,0.0,0.0,-6.965174129353571e-05,0.00025455918020829155,1.795522017364773e-05,-0.21218905472636826,0.15031513854308168,0.010602412396854046,0.21216915422885557,0.15027202943207005,0.010599371714608485,0.0,0.0,0.0,-8.955223880616797e-05,0.0006402271817769152,4.51581435819853e-05
GLY1180,L GLY 310,0.0,0.0,0.0,-2.4875621890551152e-05,0.0001557460282835918,1.098547782372207e-05,-0.02805472636815921,0.07812664797895535,0.005510628863368418,0.028069651741293517,0.07816200247704763,0.005513122577391444,0.0,0.0,0.0,-9.950248756242804e-06,0.0006308018252972846,4.449333019490411e-05
LYS1181,L LYS 311,0.0,0.0,0.0,-1.4925373134322848e-05,0.00012125430454676061,8.552619211604089e-06,-48.183721393034844,0.48392547223188614,0.03413347102410627,48.18356716417911,0.4838918475397325,0.034131099321186756,0.0,0.0,0.0,-0.00016915422885589276,0.0005911821204989998,4.1698771686795905e-05
TYR1182,L TYR 312,0.0,0.0,0.0,-2.487562189055557e-05,0.00015574602828361946,1.0985477823724022e-05,-0.19340298507462714,0.07612886293767851,0.005369715971339167,0.19337313432835818,0.07611274090444346,0.00536857881079306,0.0,0.0,0.0,-5.47263681593979e-05,0.0006001575661691856,4.233185081218016e-05
MET1183,L MET 313,0.0,0.0,0.0,-1.9900497512444456e-05,0.00013965839649376008,9.85074376847155e-06,-0.24677114427860702,0.08650078286353258,0.006101294796112927,0.2467960199004975,0.08648908241618472,0.0061004695101888875,0.0,0.0,0.0,4.975124378013901e-06,0.0006026270220786611,4.2506032802110626e-05
ALA1184,L ALA 314,0.0,0.0,0.0,-1.4925373134326714e-05,0.00012125430454679203,8.552619211606305e-06,0.22242288557213935,0.026791720589967812,0.0018897422659442335,-0.22249253731343296,0.02678514465443553,0.001889278435214447,0.0,0.0,0.0,-8.457711442785856e-05,0.0005882861060409794,4.1494502576653125e-05
CYS1185,L CYS 315,0.0,0.0,0.0,-2.487562189055557e-05,0.00015574602828361946,1.0985477823724022e-05,-0.1962736318407961,0.07100262591488912,0.005008139090351514,0.19627363184079596,0.07099772087466479,0.005007793115489729,0.0,0.0,0.0,-2.4875621890577665e-05,0.0006021339411107024,4.247125355220933e-05
CYS1186,L CYS 316,0.0,0.0,0.0,-1.4925373134328925e-05,0.00012125430454680997,8.55261921160757e-06,0.26282587064676616,0.03320649291186311,0.0023422054193422263,-0.26283084577114435,0.03316596654849087,0.002339346910069096,0.0,0.0,0.0,-1.990049751243562e-05,0.0005639254652857776,3.977623546103434e-05
LEU1187,L LEU 317,0.0,0.0,0.0,-1.4925373134324505e-05,0.00012125430454677407,8.55261921160504e-06,-0.11557213930348258,0.03055467361146229,0.002155160507583533,0.11565671641791052,0.030515905112579542,0.0021524259885114965,0.0,0.0,0.0,6.965174129358653e-05,0.0006027502292946656,4.251472316907572e-05
LEU1188,L LEU 318,0.0,0.0,0.0,-9.95024875621781e-06,9.925341961819804e-05,7.000796438666977e-06,0.12217910447761172,0.019522604864376937,0.0013770183751228018,-0.1222238805970149,0.019556389366150048,0.0013794013501437648,0.0,0.0,0.0,-5.472636815943657e-05,0.0005918098136003852,4.174304574451259e-05
TYR1189,L TYR 319,0.0,0.0,0.0,-2.4875621890533476e-05,0.00015574602828348114,1.0985477823714266e-05,0.0036616915422884367,0.04623835042337685,0.0032614017755662424,-0.0036666666666667026,0.04626371877571608,0.003263191121176645,0.0,0.0,0.0,-2.985074626879925e-05,0.0005722474481398405,4.0363222873170704e-05
ARG1190,L ARG 320,0.0,0.0,0.0,-3.4825870646760124e-05,0.0001833385649023391,1.2931705297167197e-05,-48.32051741293529,0.18120390907752665,0.012781138284427347,48.32043283582089,0.1811800092066077,0.012779452517510122,0.0,0.0,0.0,-0.00011940298507661101,0.0006274576688198477,4.4257451583893584e-05
GLY1191,L GLY 321,0.0,0.0,0.0,-4.975124378108905e-06,7.035888370014624e-05,4.962733015460314e-06,-0.027776119402984994,0.026875882526121525,0.0018956785912130527,0.027711442786069664,0.02688794359659535,0.00189652931353118,0.0,0.0,0.0,-6.965174129340536e-05,0.0005326404498957962,3.7569560616295125e-05
ASP1192,L ASP 322,0.0,0.0,0.0,-9.95024875621781e-06,9.925341961819804e-05,7.000796438666977e-06,44.856572139303466,0.18613314664499805,0.013128819895201493,-44.856502487562175,0.18606357241464494,0.013123912507365863,0.0,0.0,0.0,5.97014925380934e-05,0.0005785708163254859,4.0809238875891176e-05
VAL1193,L VAL 323,0.0,0.0,0.0,-2.985074626865122e-05,0.00017017543658192955,1.2003249811988693e-05,-0.1291492537313432,0.028521400046932016,0.0020117444481252715,0.1292089552238806,0.02850340154970041,0.0020104749320138363,0.0,0.0,0.0,2.98507462687262e-05,0.000589379028652081,4.1571591393874456e-05
VAL1194,L VAL 324,0.0,0.0,0.0,-4.975124378109457e-06,7.035888370015405e-05,4.962733015460865e-06,0.16474129353233824,0.0212942599959363,0.0015019812931086802,-0.16477114427860695,0.021292265271271114,0.0015018405960789368,0.0,0.0,0.0,-3.4825870646835246e-05,0.0005848681396890953,4.125341781850776e-05
PRO1195,L PRO 325,0.0,0.0,0.0,-4.975124378108905e-06,7.035888370014624e-05,4.962733015460314e-06,0.11515920398009946,0.023406095378317518,0.001650938675946446,-0.11516915422885576,0.023295447076812154,0.0016431341465095453,0.0,0.0,0.0,-1.4925373134505677e-05,0.0006346355709095235,4.4763741760895096e-05
LYS1196,L LYS 326,0.0,0.0,0.0,-1.4925373134328925e-05,0.00012125430454680997,8.55261921160757e-06,-41.967990049751236,0.2293954414489755,0.016180306892398265,41.96792039800994,0.2293689236060419,0.01617843646797274,0.0,0.0,0.0,-8.457711442784033e-05,0.0005966831582312101,4.2086784971504637e-05
ASP1197,L ASP 327,0.0,0.0,0.0,-4.975124378111114e-06,7.035888370017748e-05,4.962733015462517e-06,43.39746268656715,0.1917178686177091,0.013522735811125584,-43.39735323383083,0.19171804962494984,0.013522748578391955,0.0,0.0,0.0,0.0001044776119387117,0.000540894643778425,3.8151766563051026e-05
VAL1198,L VAL 328,0.0,0.0,0.0,-4.975124378108905e-06,7.035888370014624e-05,4.962733015460314e-06,0.07800497512437798,0.021093135690506033,0.0014877950784008957,-0.07797014925373134,0.02106821671853388,0.0014860374296376696,0.0,0.0,0.0,2.9850746268547308e-05,0.0005455422949999538,3.847958660436555e-05
ASN1199,L ASN 329,0.0,0.0,0.0,-9.950248756220019e-06,9.925341961822007e-05,7.000796438668532e-06,-0.0039303482587069935,0.06949308369163941,0.004901664191439251,0.003925373134328414,0.0694572376622245,0.004899135807469876,0.0,0.0,0.0,-1.4925373134965231e-05,0.0006024627065943069,4.249444288145994e-05
ALA1200,L ALA 330,0.0,0.0,0.0,-4.975124378108905e-06,7.035888370014624e-05,4.962733015460314e-06,0.029114427860696526,0.022352932088013946,0.001576654264986562,-0.0291044776119403,0.022358099356087135,0.001577018735974701,0.0,0.0,0.0,4.975124377998435e-06,0.0005325010213039295,3.7559726081695274e-05
ALA1201,L ALA 331,0.0,0.0,0.0,0.0,0.0,0.0,0.0005124378109452658,0.03649195501236187,0.0025739440482078642,-0.0005721393034825855,0.03650170063373382,0.002574631451338717,0.0,0.0,0.0,-5.9701492537322325e-05,0.0005871068371740759,4.141132336413424e-05
ILE1202,L ILE 332,0.0,0.0,0.0,-4.975124378111114e-06,7.035888370017748e-05,4.962733015462517e-06,0.06579601990049753,0.031015373881264532,0.0021876557991365214,-0.06584577114427859,0.03103121674161428,0.002188773268345557,0.0,0.0,0.0,-5.4726368159421105e-05,0.0005390151787626323,3.801919932214613e-05
ALA1203,L ALA 333,0.0,0.0,0.0,-4.975124378110009e-06,7.035888370016185e-05,4.962733015461415e-06,0.006388059701492566,0.03932842523619045,0.002774013231896959,-0.0063681592039801175,0.039334688159833806,0.002774454984470389,0.0,0.0,0.0,1.492537313427369e-05,0.000550690312518246,3.884269976305462e-05
THR1204,L THR 334,0.0,0.0,0.0,-4.975124378110009e-06,7.035888370016185e-05,4.962733015461415e-06,0.14420398009950253,0.05115806336097341,0.003608411570747898,-0.14422885572139293,0.05109163909347412,0.0036037263641611737,0.0,0.0,0.0,-2.985074626861587e-05,0.0006222287637517542,4.388863305734153e-05
ILE1205,L ILE 335,0.0,0.0,0.0,-9.950248756220019e-06,9.925341961822007e-05,7.000796438668532e-06,0.10984577114427854,0.025684482306842817,0.0018116436990729316,-0.10985074626865665,0.025693904496958228,0.0018123082891219008,0.0,0.0,0.0,-1.4925373134488e-05,0.0005684719147099478,4.009691727794047e-05
LYS1206,L LYS 336,0.0,0.0,0.0,-9.950248756222228e-06,9.925341961824211e-05,7.000796438670086e-06,-45.22135820895524,0.32306278527022475,0.022787091923742075,45.22130348258707,0.32308103574596936,0.022788379213047456,0.0,0.0,0.0,-6.467661691442374e-05,0.00058232337864284,4.107392421376937e-05
THR1207,L THR 337,0.0,0.0,0.0,-4.975124378109457e-06,7.035888370015405e-05,4.962733015460865e-06,0.18942786069651749,0.06996862139559716,0.004935206034905457,-0.18934825870646765,0.06998306909284874,0.004936225096897022,0.0,0.0,0.0,7.462686567166671e-05,0.0005637498696205251,3.9763849897769375e-05
LYS1208,L LYS 338,0.0,0.0,0.0,-4.975124378108905e-06,7.035888370014624e-05,4.962733015460314e-06,-45.14262686567167,0.3661273533577375,0.025824632353679197,45.14264676616917,0.36614687208699637,0.025826009098690185,0.0,0.0,0.0,1.492537313394007e-05,0.0006106648521037614,4.307297761903274e-05
ARG1209,L ARG 339,0.0,0.0,0.0,-1.4925373134333343e-05,0.00012125430454684587,8.552619211610103e-06,-48.71557711442787,0.2792955517836834,0.01969998929794292,48.715457711442795,0.2793630805940209,0.019704752412974487,0.0,0.0,0.0,-0.00013432835821086924,0.0005525748607755701,3.897562554817237e-05
THR1210,L THR 340,0.0,0.0,0.0,-2.9850746268660058e-05,0.00017017543658197993,1.2003249811992248e-05,-0.061940298507462556,0.0769689245163554,0.005428969346496266,0.061970149253731344,0.07696286566274989,0.005428541987913488,0.0,0.0,0.0,9.721355837513809e-17,0.0005642764926868949,3.980099502487677e-05
ILE1211,L ILE 341,0.0,0.0,0.0,-1.4925373134328925e-05,0.00012125430454680997,8.55261921160757e-06,-0.23447263681592043,0.037425753996431776,0.0026398091501585565,0.234407960199005,0.037419136513704224,0.0026393423889155667,0.0,0.0,0.0,-7.960199004960107e-05,0.0006015170215050397,4.242773939829019e-05
GLN1212,L GLN 342,0.0,0.0,0.0,-2.9850746268658954e-05,0.00017017543658197365,1.2003249811991804e-05,0.24971144278606985,0.18164644002166674,0.012812352010560446,-0.24968656716417914,0.18162408904122967,0.012810775493954303,0.0,0.0,0.0,-4.975124377921106e-06,0.0006502774948253339,4.586703800665616e-05
PHE1213,L PHE 343,0.0,0.0,0.0,-3.980099502487124e-05,0.00019549137019289888,1.3788898090375148e-05,-0.040895522388059685,0.042540399643650945,0.003000568438552187,0.04091044776119403,0.042538971775302796,0.003000467724484248,0.0,0.0,0.0,-2.48756218905158e-05,0.0005938139727904881,4.188440823433478e-05
VAL1214,L VAL 344,0.0,0.0,0.0,-1.4925373134328925e-05,0.00012125430454680997,8.55261921160757e-06,-0.19840298507462673,0.02788572614138953,0.0019669074678862614,0.1983631840796018,0.027903573084046576,0.001968166294162224,0.0,0.0,0.0,-5.472636815903253e-05,0.000548167503316828,3.8664754522067826e-05
ASP1215,L ASP 345,0.0,0.0,0.0,-2.4875621890547287e-05,0.00015574602828356758,1.0985477823720363e-05,46.08333830845769,0.1714694611208498,0.012094523265522777,-46.0832537313433,0.17149100406186224,0.01209604278742236,0.0,0.0,0.0,5.9701492534911866e-05,0.0006200769575497997,4.373685635026893e-05
TRP1216,L TRP 346,0.0,0.0,0.0,-2.4875621890551152e-05,0.0001557460282835918,1.098547782372207e-05,-0.2934477611940298,0.04266109075190093,0.003009081332959911,0.2934726368159204,0.042712395785576715,0.0030127001110173803,0.0,0.0,0.0,-3.5350384863686576e-17,0.0005985056016648981,4.2215330220114845e-05
CYS1217,L CYS 347,0.0,0.0,0.0,-4.975124378108905e-06,7.035888370014624e-05,4.962733015460314e-06,-0.20868656716417913,0.05076544706371485,0.0035807185523493022,0.20863184079601998,0.0507906030120028,0.0035824929161330688,0.0,0.0,0.0,-5.970149253733337e-05,0.000587106837173838,4.141132336411745e-05
PRO1218,L PRO 348,0.0,0.0,0.0,-9.950248756218914e-06,9.925341961820907e-05,7.000796438667756e-06,0.3101791044776119,0.01705588593328312,0.0012030294367625586,-0.31020895522388053,0.017033070537729424,0.0012014201628397707,0.0,0.0,0.0,-3.980099502476519e-05,0.0005971807398260103,4.212188167114706e-05
THR1219,L THR 349,0.0,0.0,0.0,0.0,0.0,0.0,0.08705970149253729,0.05266628645788624,0.0037147934256623123,-0.08707462686567162,0.05264902471998169,0.003713575876547005,0.0,0.0,0.0,-1.4925373134333343e-05,0.0005941473420649043,4.190792228995192e-05
GLY1220,L GLY 350,0.0,0.0,0.0,-9.950248756218362e-06,9.925341961820355e-05,7.000796438667366e-06,0.15892039800995023,0.03559394593054085,0.002510603371321498,-0.15897014925373135,0.035651841962248,0.002514687042535523,0.0,0.0,0.0,-5.970149253730023e-05,0.0005699069579711774,4.019813742522804e-05
PHE1221,L PHE 351,0.0,0.0,0.0,-1.9900497512440038e-05,0.00013965839649372904,9.85074376846936e-06,0.167910447761194,0.03290196413708666,0.00232072561572309,-0.16794029850746264,0.03297649423529142,0.002325982563524914,0.0,0.0,0.0,-4.97512437810316e-05,0.0005880336046604314,4.147669250247635e-05
LYS1222,L LYS 352,0.0,0.0,0.0,-1.9900497512440038e-05,0.00013965839649372904,9.85074376846936e-06,-45.011572139303496,0.14601859085135874,0.01029935728908563,45.01146268656717,0.14592937653435228,0.010293064596348399,0.0,0.0,0.0,-0.00012935323382934238,0.0005117369500732754,3.609514142070352e-05
VAL1223,L VAL 353,0.0,0.0,0.0,-9.950248756220019e-06,9.925341961822007e-05,7.000796438668532e-06,-0.10158706467661692,0.02734565245700498,0.001928813607334137,0.10153731343283585,0.02737376909695472,0.0019307968022062594,0.0,0.0,0.0,-5.970149253729747e-05,0.000587106837174051,4.1411323364132475e-05
GLY1224,L GLY 354,0.0,0.0,0.0,-4.975124378111114e-06,7.035888370017748e-05,4.962733015462517e-06,0.052034825870646666,0.03582022249229551,0.002526563689402019,-0.05209950248756218,0.035806139857485014,0.002525570376929687,0.0,0.0,0.0,-6.965174129363624e-05,0.0005687766203792115,4.011840955873471e-05
ILE1225,L ILE 355,0.0,0.0,0.0,-2.4875621890537895e-05,0.0001557460282835088,1.0985477823716218e-05,-0.12457213930348265,0.018559465270981575,0.0013090837461566765,0.12459701492537317,0.018586674492799014,0.001311002936688662,0.0,0.0,0.0,1.7675192431843288e-17,0.0006229443807376545,4.39391087877054e-05
ASN1226,L ASN 356,0.0,0.0,0.0,-9.95024875621781e-06,9.925341961819804e-05,7.000796438666977e-06,0.18497512437810879,0.1729636731138205,0.012199916853363298,-0.18497512437810942,0.17297664518429476,0.012200831832667063,0.0,0.0,0.0,-9.950248756832022e-06,0.0006148255405281961,4.336644995294561e-05
TYR1227,L TYR 357,0.0,0.0,0.0,-1.4925373134330029e-05,0.00012125430454681894,8.552619211608204e-06,0.0009253731343286407,0.05470108190135868,0.003858316830184546,-0.0009552238805969848,0.05465270709771917,0.003854904734618031,0.0,0.0,0.0,-4.477611940269513e-05,0.0005306384726755398,3.742835203075946e-05
GLU1228,L GLU 358,0.0,0.0,0.0,-4.975124378111114e-06,7.035888370017748e-05,4.962733015462517e-06,46.97124875621891,0.21071096851049406,0.014862405785219614,-46.97115422885575,0.21072025522552523,0.01486306081959291,0.0,0.0,0.0,8.955223880639775e-05,0.0005917679881064357,4.174009560163376e-05
PRO1229,L PRO 359,0.0,0.0,0.0,-1.4925373134326714e-05,0.00012125430454679203,8.552619211606305e-06,0.13840298507462692,0.02891696451670639,0.00203964541457975,-0.13849253731343286,0.028924007381667966,0.0020401421799721236,0.0,0.0,0.0,-0.00010447761194000199,0.0006181579526899465,4.360150018379806e-05
PRO1230,L PRO 360,0.0,0.0,0.0,-4.975124378109568e-05,0.00021743058092947923,1.5336370701219633e-05,-0.020980099502487557,0.038479814466589254,0.0027141568433060996,0.02097512437810943,0.038484530433616736,0.0027144894819728363,0.0,0.0,0.0,-5.4726368159222256e-05,0.0006083907896955201,4.291257762404856e-05
THR1231,L THR 361,0.0,0.0,0.0,-1.990049751243341e-05,0.00013965839649368256,9.850743768466082e-06,0.11506467661691543,0.045947523561263186,0.0032408884303496634,-0.115089552238806,0.045934649017887456,0.0032399803300770386,0.0,0.0,0.0,-4.477611940297904e-05,0.0005669022699802316,3.9986203075084383e-05
VAL1232,L VAL 362,0.0,0.0,0.0,-9.950248756221123e-06,9.925341961823109e-05,7.0007964386693084e-06,-0.21945771144278595,0.029373211011238767,0.0020718265610466767,0.2194378109452737,0.029357927780519547,0.002070748565068281,0.0,0.0,0.0,-2.9850746268548206e-05,0.0005455422949998864,3.84795866043608e-05
VAL1233,L VAL 363,0.0,0.0,0.0,-2.9850746268658954e-05,0.00017017543658197365,1.2003249811991804e-05,-0.06486567164179097,0.04728211999598866,0.003335023604767076,0.06478606965174129,0.04725856688743169,0.0033333622965810265,0.0,0.0,0.0,-0.00010945273631833625,0.0006525573107292217,4.602784382193335e-05
PRO1234,L PRO 364,0.0,0.0,0.0,-4.975124378110009e-06,7.035888370016185e-05,4.962733015461415e-06,0.36981592039800976,0.03530198006192063,0.0024900096867803367,-0.3697562189054724,0.03528935506251543,0.0024891191879822688,0.0,0.0,0.0,5.472636815950948e-05,0.0005660283643114148,3.992456252186699e-05
GLY1235,L GLY 365,0.0,0.0,0.0,-2.4875621890547287e-05,0.00015574602828356758,1.0985477823720363e-05,0.25582587064676626,0.04142432442530207,0.002921846562329106,-0.2557810945273631,0.04130762931466867,0.0029136155238613662,0.0,0.0,0.0,1.990049751246655e-05,0.0005897988442395773,4.160120290228541e-05
GLY1236,L GLY 366,0.0,0.0,0.0,-3.4825870646767856e-05,0.00018333856490237982,1.2931705297170068e-05,-0.2468109452736317,0.07276674435606584,0.005132570411185444,0.24679601990049752,0.07276878933015664,0.005132714652536393,0.0,0.0,0.0,-4.975124378104155e-05,0.000620954519457609,4.3798754794700716e-05
ASP1237,L ASP 367,0.0,0.0,0.0,-3.9800995024877866e-05,0.00019549137019293143,1.3788898090377444e-05,54.142960199004975,0.27027418988615093,0.019063671491593086,-54.142746268656715,0.2703130676162208,0.019066413715239018,0.0,0.0,0.0,0.0001741293532350865,0.000593939008196763,4.1893227551899083e-05
LEU1238,L LEU 368,0.0,0.0,0.0,-6.467661691540693e-05,0.00024595437003592486,1.7348283660610297e-05,-0.03730845771144282,0.03545488869602059,0.0025007950302492698,0.0372686567164179,0.035468119841080684,0.0025017282832653625,0.0,0.0,0.0,-0.00010447761194044829,0.0005850797035011922,4.126834037924145e-05
ALA1239,L ALA 369,0.0,0.0,0.0,-2.487562189055557e-05,0.00015574602828361946,1.0985477823724022e-05,0.016606965174129372,0.03561359446461882,0.002511989272058493,-0.01660696517412934,0.035586762467652695,0.002510096688916014,0.0,0.0,0.0,-2.487562189059976e-05,0.0006870356754609888,4.845976016248592e-05
LYS1240,L LYS 370,0.0,0.0,0.0,-3.9800995024877866e-05,0.00019549137019293143,1.3788898090377444e-05,-48.977751243781086,0.42777233659057284,0.03017273421997492,48.97754726368161,0.4277860382606919,0.03017370066126976,0.0,0.0,0.0,-0.00024378109452895141,0.0006804107859622587,4.799247648613822e-05
VAL1241,L VAL 371,0.0,0.0,0.0,-9.950248756220019e-06,9.925341961822007e-05,7.000796438668532e-06,0.106855721393035,0.033442965179571016,0.0023588848870722177,-0.10683084577114424,0.033478756073664025,0.0023614093820958338,0.0,0.0,0.0,1.4925373134495734e-05,0.000550690312518246,3.884269976305462e-05
GLN1242,L GLN 372,0.0,0.0,0.0,-9.95024875621781e-06,9.925341961819804e-05,7.000796438666977e-06,0.1413482587064677,0.18897423581126227,0.013329214873970275,-0.14135820895522394,0.18897034710333332,0.013328940585661373,0.0,0.0,0.0,-1.9900497512126303e-05,0.0006145839429529447,4.334940897389504e-05
ARG1243,L ARG 373,0.0,0.0,0.0,-2.4875621890546734e-05,0.0001557460282835641,1.098547782372012e-05,-45.28028855721393,0.1898777200635892,0.013392941739607884,45.28019402985073,0.18979907460732773,0.013387394516829762,0.0,0.0,0.0,-0.0001194029850746314,0.000619477907116143,4.369460259056314e-05
ALA1244,L ALA 374,0.0,0.0,0.0,-1.990049751243562e-05,0.00013965839649369806,9.850743768467175e-06,-0.2373781094527364,0.025693492185850732,0.0018122792069386966,0.23736815920398,0.025702155108249525,0.001812890242372148,0.0,0.0,0.0,-2.985074626860786e-05,0.0005808763987790471,4.097186212345317e-05
VAL1245,L VAL 375,0.0,0.0,0.0,-1.4925373134324505e-05,0.00012125430454677407,8.55261921160504e-06,0.17819402985074642,0.0194856029051251,0.0013744084581491555,-0.17822885572139302,0.019556967767086396,0.001379442147400231,0.0,0.0,0.0,-4.97512437809482e-05,0.0006128900933108348,4.322993403199645e-05
CYS1246,L CYS 376,0.0,0.0,0.0,-9.95024875621781e-06,9.925341961819804e-05,7.000796438666977e-06,-0.21256716417910443,0.05472779057400701,0.003860200714700336,0.21253233830845764,0.05468553429108584,0.0038572201863102435,0.0,0.0,0.0,-4.477611940299119e-05,0.0006173165122088564,4.354214954836377e-05
MET1247,L MET 377,0.0,0.0,0.0,-2.9850746268666685e-05,0.00017017543658201775,1.2003249811994914e-05,0.2688905472636814,0.045779136226352254,0.00322901130350511,-0.26893532338308457,0.04575764401812479,0.0032274953600202735,0.0,0.0,0.0,-7.462686567162694e-05,0.0005548546356847052,3.913642847190266e-05
LEU1248,L LEU 378,0.0,0.0,0.0,-5.970149253731791e-05,0.0002369329532296826,1.6711961981298693e-05,-0.2655223880597014,0.023701727507389976,0.0016717909585612662,0.26556716417910453,0.02369765436295992,0.0016715036611046163,0.0,0.0,0.0,-1.4925373134324505e-05,0.0006267472051053556,4.420733933726923e-05
SER1249,L SER 379,0.0,0.0,0.0,-1.4925373134333343e-05,0.00012125430454684587,8.552619211610103e-06,0.21130348258706472,0.10736663571838098,0.00757305857934472,-0.21128358208955228,0.10734018169387495,0.0075711926563240065,0.0,0.0,0.0,4.975124378160135e-06,0.0006347915585169151,4.477474427839529e-05
ASN1250,L ASN 380,0.0,0.0,0.0,-1.4925373134333343e-05,0.00012125430454684587,8.552619211610103e-06,0.048865671641790565,0.05191934872292398,0.0036621084999948145,-0.04886567164179105,0.05194435278967246,0.0036638721508807817,0.0,0.0,0.0,-1.4925373134682427e-05,0.0005415806233100852,3.820015182857356e-05
THR1251,L THR 381,0.0,0.0,0.0,-2.4875621890551152e-05,0.0001557460282835918,1.098547782372207e-05,0.2753034825870647,0.07362613935167181,0.005193187460429593,-0.2752985074626866,0.07356711118780308,0.005189023934769894,0.0,0.0,0.0,-1.9900497512373756e-05,0.000563925465285729,3.977623546103091e-05
THR1252,L THR 382,0.0,0.0,0.0,-2.4875621890546734e-05,0.0001557460282835641,1.098547782372012e-05,0.2650796019900496,0.06672512585032728,0.004706427498614157,-0.265134328358209,0.06678164363087713,0.004710413955487046,0.0,0.0,0.0,-7.960199005001865e-05,0.0006178375390606174,4.35788999489272e-05
ALA1253,L ALA 383,0.0,0.0,0.0,-2.9850746268655637e-05,0.00017017543658195473,1.2003249811990469e-05,0.3137014925373134,0.017197721929468984,0.0012130337765706221,-0.31371641791044774,0.01710268022125959,0.0012063300513497012,0.0,0.0,0.0,-4.477611940305084e-05,0.0005841906206203244,4.120562930802595e-05
ILE1254,L ILE 384,0.0,0.0,0.0,-4.477611940298898e-05,0.0002068120367246601,1.4587396341052642e-05,0.3745522388059703,0.02546421755296186,0.001796107421225121,-0.3745174129353234,0.02547676622312147,0.0017969925361733148,0.0,0.0,0.0,-9.95024875625758e-06,0.0006386401111381077,4.504620025027122e-05
ALA1255,L ALA 385,0.0,0.0,0.0,-2.9850746268662267e-05,0.00017017543658199254,1.2003249811993135e-05,0.37836815920398026,0.022803372821454324,0.001608425904640192,-0.3783283582089553,0.022780406213559135,0.0016068059650211908,0.0,0.0,0.0,9.950248756305979e-06,0.0005815577789533117,4.101992297531822e-05
GLU1256,L GLU 386,0.0,0.0,0.0,-7.462686567164683e-05,0.00026278831136806265,1.8535658332234722e-05,56.05969651741292,0.3004553467044631,0.02119248615592682,-56.05918407960198,0.30039294488990026,0.021188084671294467,0.0,0.0,0.0,0.0004378109452726822,0.0006444274593208085,4.545440831708275e-05
ALA1257,L ALA 387,0.0,0.0,0.0,-3.980099502487124e-05,0.00019549137019289888,1.3788898090375148e-05,0.40856218905472635,0.01985262525552794,0.0014002962187270318,-0.4085373134328361,0.01989224331305632,0.0014030906610456794,0.0,0.0,0.0,-1.4925373134335e-05,0.0006652543144456954,4.692342141252886e-05
TRP1258,L TRP 388,0.0,0.0,0.0,-0.00011442786069650702,0.000318330214388954,2.2453282111457638e-05,0.6087263681592038,0.03347249188035792,0.0023609675399672986,-0.6086318407960198,0.0334982554100543,0.0023627847592393374,0.0,0.0,0.0,-1.9900497512161655e-05,0.0007050648253949404,4.973143834884292e-05
ALA1259,L ALA 389,0.0,0.0,0.0,-3.4825870646770065e-05,0.00018333856490239142,1.2931705297170887e-05,0.39976616915422925,0.022998811341789296,0.0016222110749890086,-0.39975621890547264,0.022943262782271448,0.001618292981696691,0.0,0.0,0.0,-2.4875621890613016e-05,0.0006343234806171857,4.4741728608949843e-05
ARG1260,L ARG 390,0.0,0.0,0.0,-0.00010945273631841138,0.0003122063978057258,2.202134139352742e-05,-56.622890547263694,0.3746854308607102,0.026428272598369187,56.62244776119403,0.3745981840726104,0.026422118684420796,0.0,0.0,0.0,-0.0005522388059710893,0.0006754452835219036,4.764223694845426e-05
LEU1261,L LEU 391,0.0,0.0,0.0,-9.950248756216926e-05,0.00029933550162165835,2.1113498373967104e-05,0.4702985074626865,0.023904670701655535,0.0016861054677956213,-0.47028358208955173,0.023870174964603117,0.001683672326106048,0.0,0.0,0.0,-8.457711442795523e-05,0.0006675200597156609,4.7083234761811116e-05
ASP1262,L ASP 392,0.0,0.0,0.0,-7.462686567164242e-05,0.0002627883113680471,1.8535658332233625e-05,59.38577114427862,0.32654812656851784,0.02303292894419427,-59.38450746268655,0.3264675419023151,0.023027244940093117,0.0,0.0,0.0,0.0011890547263663424,0.000649591989806817,4.5818686210710156e-05
HID1263,L HID 393,0.0,0.0,0.0,-0.00012935323383086688,0.000335590486647618,2.3670727848075083e-05,0.209855721393035,0.2121567384535445,0.01496438253430669,-0.20974129353233817,0.21209371517382894,0.01495993721490225,0.0,0.0,0.0,-1.4925373134320087e-05,0.0007087064240054478,4.998829691030674e-05
LYS1264,L LYS 394,0.0,0.0,0.0,-0.00022388059701492944,0.00041684298638117005,2.9401837294536366e-05,-61.56153731343284,0.5998149879338944,0.04230768720654504,61.560527363184086,0.5997836595847916,0.04230547747517587,0.0,0.0,0.0,-0.001233830845771945,0.0007053807068084422,4.97537189058574e-05
PHE1265,L PHE 395,0.0,0.0,0.0,-0.00022885572139304055,0.00042009615587233995,2.963129817836053e-05,0.5769004975124379,0.03929566519649377,0.0027717025168594186,-0.5767860696517412,0.03931830818059452,0.0027732996298159606,0.0,0.0,0.0,-0.00011442786069664401,0.0007066428204132479,4.984274153564392e-05
ASP1266,L ASP 396,0.0,0.0,0.0,-0.00013432835820895367,0.000341004765934201,2.4052621663857615e-05,62.92042288557215,0.45766110479149263,0.03228092538136818,-62.9181343283582,0.45740724733545823,0.0322630196570015,0.0,0.0,0.0,0.0021542288557219224,0.0006773481562208955,4.777645524003136e-05
LEU1267,L LEU 397,0.0,0.0,0.0,-0.00023383084577113951,0.0004232658518438363,2.985487129407049e-05,0.42799004975124383,0.04288640439681308,0.0030249737321231015,-0.4277412935323383,0.042798762435244476,0.0030187919447873354,0.0,0.0,0.0,1.492537313434439e-05,0.0006652543144455193,4.692342141251644e-05
MET1268,L MET 398,0.0,0.0,0.0,-0.0002238805970149427,0.00041684298638119477,2.940183729453811e-05,0.7305721393034822,0.06159832991775954,0.004344811195170322,-0.7303532338308456,0.061595128078241974,0.004344585354823682,0.0,0.0,0.0,-4.975124378010518e-06,0.0007563825431751021,5.335111107405352e-05
TYR1269,L TYR 399,0.0,0.0,0.0,-0.00019900497512436504,0.00039925179398482715,2.816105025108781e-05,0.487686567164179,0.13159933262339227,0.009282301231582715,-0.4874427860696515,0.13153747535620292,0.009277938156360613,0.0,0.0,0.0,4.4776119403101663e-05,0.0007213758790201643,5.088193136530154e-05
ALA1270,L ALA 400,0.0,0.0,0.0,-0.0001343283582089581,0.0003410047659342122,2.4052621663858408e-05,0.27704477611940304,0.05392507225757489,0.0038035813301738573,-0.27686069651741296,0.053896533431499916,0.003801568356588484,0.0,0.0,0.0,4.975124378117301e-05,0.0006893016422732966,4.861958913816016e-05
LYS1271,L LYS 401,0.0,0.0,0.0,-0.00038805970149253377,0.00048730829006908533,3.4372076597177943e-05,-69.7846766169154,1.3648791282484884,0.09627115092869767,69.77874626865677,1.3639023616194796,0.09620225512274884,0.0,0.0,0.0,-0.006318407960201036,0.0012688810649358112,8.949996961984637e-05
ARG1272,L ARG 402,0.0,0.0,0.0,-0.0003432835820895548,0.0004748051856891636,3.349017561127792e-05,-65.7530348258706,0.4851218175854887,0.03421785471912791,65.74970646766171,0.4848844334821348,0.03420111093547039,0.0,0.0,0.0,-0.0036716417910442082,0.0008235596750412737,5.8089420618829425e-05
ALA1273,L ALA 403,0.0,0.0,0.0,-0.00024875621890546845,0.0004322922188304099,3.0491542132181537e-05,-0.5585124378109455,0.041387515777294784,0.002919250280479344,0.5583582089552243,0.04136442873956897,0.002917621846395038,0.0,0.0,0.0,-0.0004029850746268434,0.0006554714567569218,4.6233391834394354e-05
PHE1274,L PHE 404,0.0,0.0,0.0,-0.000502487562189006,0.0004999938119960152,3.526684432478176e-05,-0.2822039800995022,0.09238430001700265,0.0065162860991158245,0.2820547263681591,0.09247622789894555,0.006522770191966183,0.0,0.0,0.0,-0.0006517412935324323,0.0007385001963684432,5.208978758191953e-05
VAL1275,L VAL 405,0.0,0.0,0.0,-0.00020895522388060273,0.0004065623424440779,2.8676696581613244e-05,-0.12822885572139303,0.061101150644921845,0.004309742873131139,0.12810945273631838,0.06106947320398258,0.004307508518722325,0.0,0.0,0.0,-0.00032835820895525897,0.0007065026969100708,4.983285798577945e-05
HIE1276,L HIE 406,0.0,0.0,0.0,-0.0005223880597015212,0.0004994985233039526,3.5231909354028684e-05,-0.6798208955223876,0.13857202721890524,0.009774117187949316,0.6795671641791047,0.1385337457907042,0.009771417024194276,0.0,0.0,0.0,-0.0007761194029852985,0.0008432505607065047,5.9478308606463784e-05
TRP1277,L TRP 407,0.0,0.0,0.0,-0.0006865671641791482,0.00046388866471406003,3.272018359025615e-05,0.014089552238805973,0.10684601809326617,0.007536337043403376,-0.014238805970149232,0.10687172152752045,0.007538150023869752,0.0,0.0,0.0,-0.0008358208955220309,0.0007583108013240123,5.3487119917211264e-05
TYR1278,L TYR 408,0.0,0.0,0.0,-0.00031840796019898536,0.00046585870291418534,3.285913937100938e-05,0.1418208955223882,0.06735757231708808,0.0047510368328736565,-0.14187064676616912,0.06727498469898281,0.004745211551438181,0.0,0.0,0.0,-0.0003681592039798049,0.0007814905356056668,5.512209231244449e-05
VAL1279,L VAL 409,0.0,0.0,0.0,-0.00018407960199004825,0.00038754909640100084,2.733560560764072e-05,-0.21602985074626854,0.07288789937364157,0.005141116027234075,0.21596019900497512,0.07286755113162922,0.005139680772904691,0.0,0.0,0.0,-0.00025373134328358395,0.0006693715084920634,4.7213825889553344e-05
GLY1280,L GLY 410,0.0,0.0,0.0,-0.0001641791044776132,0.00037043801928331204,2.6128683284882703e-05,-0.025039800995024904,0.07097970004773095,0.0050065220243625365,0.024980099502487578,0.07100570786383183,0.0050083564742690176,0.0,0.0,0.0,-0.00022388059701491396,0.0007086016400280364,4.9980906018398814e-05
GLU1281,L GLU 411,0.0,0.0,0.0,-0.00020895522388059056,0.00040656234244405425,2.8676696581611577e-05,68.0715472636816,0.48689006901644744,0.03434257755858415,-68.06903482587065,0.4866766104564283,0.034327521352636454,0.0,0.0,0.0,0.0023034825870637977,0.0007209983480236944,5.085530238198047e-05
GLY1282,L GLY 412,0.0,0.0,0.0,-8.955223880596913e-05,0.00028553920104042944,2.014038236096338e-05,-0.4146915422885571,0.08137135791337283,0.005739493056065838,0.4145621890547261,0.08141801335509805,0.0057427838771935205,0.0,0.0,0.0,-0.00021890547263682495,0.0006244127956114611,4.404268278705551e-05
MET1283,L MET 413,0.0,0.0,0.0,-0.00015422885572136943,0.0003611679883159952,2.5474825714715664e-05,0.5761890547263684,0.11443525219475507,0.008071640343524353,-0.576054726368159,0.11442763465259914,0.008071103043528023,0.0,0.0,0.0,-1.9900497512427888e-05,0.0006384075259609637,4.502979495677e-05
GLU1284,L GLU 414,0.0,0.0,0.0,-0.00015422885572139675,0.0003611679883160592,2.547482571472018e-05,65.35290049751244,1.0509889680642945,0.07413104609399025,-65.3502935323383,1.0505665793860373,0.07410125309375054,0.0,0.0,0.0,0.002452736318409915,0.0008036019503726028,5.668171125907342e-05
GLU1285,L GLU 415,0.0,0.0,0.0,-0.00011940298507463028,0.00032426210421494117,2.2871685359709264e-05,66.10790049751239,0.8163820501444158,0.0575831499935018,-66.10452736318405,0.816098009247745,0.05756311529338267,0.0,0.0,0.0,0.003253731343282574,0.0007195206443709912,5.075107320268322e-05
GLY1286,L GLY 416,0.0,0.0,0.0,-2.4875621890545077e-05,0.00015574602828355373,1.0985477823719387e-05,-0.3292487562189055,0.050345747975862644,0.003551115261189661,0.329189054726368,0.05034215348507149,0.003550861725357583,0.0,0.0,0.0,-8.457711442791324e-05,0.0005711217427558775,4.028382173743803e-05
GLU1287,L GLU 417,0.0,0.0,0.0,-9.452736318406698e-05,0.00029256100354203374,2.0635662121956535e-05,60.769213930348315,0.6154856748280821,0.04341301223637586,-60.767895522388066,0.6154149463949373,0.04340802343735233,0.0,0.0,0.0,0.0012238805970156788,0.0007015454621757974,4.948320160711928e-05
PHE1288,L PHE 418,0.0,0.0,0.0,-0.00020398009950249382,0.0004029543628122828,2.8422209320073864e-05,-0.4409154228855722,0.05395509290782532,0.003805698823577794,0.44082089552238807,0.053900569608986086,0.0038018530465979534,0.0,0.0,0.0,-0.0002985074626865785,0.0006312333037596295,4.452376433907935e-05
SER1289,L SER 419,0.0,0.0,0.0,-4.975124378109347e-05,0.00021743058092946958,1.5336370701218952e-05,-0.3983333333333334,0.15655092580842814,0.011042250917757948,0.3982736318407958,0.15650927762064867,0.011039313281092077,0.0,0.0,0.0,-0.0001094527363184274,0.0006292696540572531,4.4385259168214026e-05
GLU1290,L GLU 420,0.0,0.0,0.0,-8.955223880595255e-05,0.00028553920104037664,2.0140382360959657e-05,56.92168656716417,0.38153393760043436,0.02691132901877344,-56.92086069651739,0.3814736292991077,0.026907075199179373,0.0,0.0,0.0,0.0007363184079573517,0.000610948514747019,4.3092985639213205e-05
ALA1291,L ALA 421,0.0,0.0,0.0,-1.4925373134333343e-05,0.00012125430454684587,8.552619211610103e-06,-0.41512935323383066,0.036757686901490824,0.0025926873305069575,0.41508457711442764,0.03673906661669576,0.002591373956882334,0.0,0.0,0.0,-5.9701492537364304e-05,0.000552171570466684,3.8947179643043264e-05
ARG1292,L ARG 422,0.0,0.0,0.0,-0.00011940298507463194,0.00032426210421494567,2.2871685359709582e-05,-59.898492537313416,0.7996705112492682,0.05640440892410752,59.89704975124376,0.7994661325096138,0.05638999315930853,0.0,0.0,0.0,-0.0015621890547290198,0.0007312248186478614,5.157662200402676e-05
GLU1293,L GLU 423,0.0,0.0,0.0,-5.472636815920458e-05,0.00022744536220224053,1.604275890767213e-05,55.84764179104479,0.6578879375339344,0.0464038372465816,-55.84681592039798,0.6578248046267144,0.046399384194649194,0.0,0.0,0.0,0.000771144278605981,0.000628797465655597,4.435195356631729e-05
ASP1294,L ASP 424,0.0,0.0,0.0,-4.975124378108463e-05,0.00021743058092943093,1.5336370701216224e-05,55.61603482587066,0.24252021258379947,0.01710605687030782,-55.61536815920395,0.24245981106944686,0.01710179647597384,0.0,0.0,0.0,0.0006169154228863968,0.0006047181308070282,4.265352823949436e-05
MET1295,L MET 425,0.0,0.0,0.0,-9.95024875621781e-05,0.00029933550162168496,2.111349837396898e-05,-0.4249353233830845,0.09034037788628507,0.006372118947710024,0.4248557213930346,0.090366495792374,0.006373961162765547,0.0,0.0,0.0,-0.0001791044776118366,0.0006599873314251898,4.655191707429733e-05
ALA1296,L ALA 426,0.0,0.0,0.0,-2.9850746268653428e-05,0.00017017543658194212,1.200324981198958e-05,-0.3021990049751243,0.025246845012586543,0.0017807751443889436,0.3021592039800996,0.025278243203709205,0.0017829898020343695,0.0,0.0,0.0,-6.965174129345287e-05,0.0006190382350285441,4.3663590512622814e-05
ALA1297,L ALA 427,0.0,0.0,0.0,-1.4925373134331134e-05,0.00012125430454682793,8.552619211608838e-06,-0.31067164179104484,0.019727538188432855,0.0013914732572894188,0.31060696517412933,0.01972395949985706,0.0013912208360596728,0.0,0.0,0.0,-7.960199004978224e-05,0.0006097318885513626,4.3007171443888705e-05
LEU1298,L LEU 428,0.0,0.0,0.0,-4.975124378108574e-05,0.00021743058092943575,1.5336370701216567e-05,-0.4063731343283587,0.028475092976602393,0.002008478199221246,0.40636815920398034,0.02848328096658019,0.0020090557355045995,0.0,0.0,0.0,-5.472636815921784e-05,0.0006001575661689443,4.2331850812163146e-05
GLU1299,L GLU 429,0.0,0.0,0.0,-4.4776119402982354e-05,0.00020681203672462948,1.4587396341050482e-05,54.355462686567165,0.5816597968349961,0.04102711876187675,-54.354965174129404,0.5816075798088034,0.04102343565682693,0.0,0.0,0.0,0.0004527363184048901,0.0005721609340529156,4.0357120639978455e-05
LYS1300,L LYS 430,0.0,0.0,0.0,-3.980099502487124e-05,0.00019549137019289888,1.3788898090375148e-05,-52.28577114427862,0.5855105161661622,0.04129872756169074,52.2853482587065,0.5855254799491041,0.04129978302556021,0.0,0.0,0.0,-0.0004626865671614393,0.0006147852808582785,4.3363610254778376e-05
ASP1301,L ASP 431,0.0,0.0,0.0,-3.482587064676896e-05,0.00018333856490238565,1.293170529717048e-05,51.311661691542255,0.2991212585930773,0.021098386835873315,-51.31134328358206,0.29910061963670054,0.02109693107613369,0.0,0.0,0.0,0.0002835820895475126,0.0006019694910350933,4.245965413822348e-05
TYR1302,L TYR 432,0.0,0.0,0.0,-3.980099502488449e-05,0.000195491370192964,1.3788898090379743e-05,-0.17170149253731312,0.08679053785095997,0.006121732537118434,0.17169651741293526,0.08678126238024769,0.006121078295858241,0.0,0.0,0.0,-4.477611940267497e-05,0.0006410385499436907,4.521537307991353e-05
GLU1303,L GLU 433,0.0,0.0,0.0,-3.482587064676675e-05,0.000183338564902374,1.2931705297169657e-05,51.79237810945272,0.7404359118932505,0.05222632242781676,-51.792069651741286,0.7404788051130397,0.05222934788226959,0.0,0.0,0.0,0.0002736318407947812,0.0006147047536113843,4.335793030072298e-05
GLU1304,L GLU 434,0.0,0.0,0.0,-1.4925373134333343e-05,0.00012125430454684587,8.552619211610103e-06,49.53045273631844,0.5364188875203675,0.03783607105762377,-49.53021890547266,0.5364054045662928,0.03783512004336924,0.0,0.0,0.0,0.00021890547263941657,0.0006244127956095658,4.4042682786921826e-05
VAL1305,L VAL 435,0.0,0.0,0.0,-1.990049751244059e-05,0.00013965839649373292,9.850743768469635e-06,-0.27039303482587046,0.01981756975235595,0.0013978235941796235,0.27034328358208964,0.01977073990477397,0.001394520471411296,0.0,0.0,0.0,-6.965174129355215e-05,0.000568776620379211,4.0118409558734675e-05
GLY1306,L GLY 436,0.0,0.0,0.0,-4.975124378108905e-06,7.035888370014624e-05,4.962733015460314e-06,-0.23384079601990038,0.04474865713945313,0.0031563269128872824,0.23378109452736312,0.04472060129175984,0.0031543480059703166,0.0,0.0,0.0,-6.467661691543344e-05,0.0005737161916467205,4.0466820052510566e-05
VAL1307,L VAL 437,0.0,0.0,0.0,-3.4825870646764536e-05,0.00018333856490236234,1.2931705297168835e-05,-0.10877611940298523,0.03861668531789029,0.0027238109687965015,0.10882089552238805,0.03869279132720438,0.00272917907279752,0.0,0.0,0.0,9.950248756094084e-06,0.0006148255405283447,4.3366449952956084e-05
ASP1308,L ASP 438,0.0,0.0,0.0,-1.9900497512439485e-05,0.0001396583964937252,9.85074376846909e-06,47.217477611940296,0.25821708007979194,0.018213228537408983,-47.21732338308459,0.25814302391176985,0.018208005018064816,0.0,0.0,0.0,0.00013432835821044502,0.0005874861460328844,4.143807774819592e-05
SER1309,L SER 439,0.0,0.0,0.0,0.0,0.0,0.0,0.004432835820895506,0.08183977013979968,0.005772532307098312,-0.0044825870646765876,0.08186982110177993,0.005774651938526823,0.0,0.0,0.0,-4.975124378108905e-05,0.0005159278342560593,3.63907435991933e-05
VAL1310,L VAL 440,0.0,0.0,0.0,0.0,0.0,0.0,45.077218905472634,0.49615264245918506,0.03499590911552448,-45.077134328358206,0.49618117464991046,0.034997921621088376,0.0,0.0,0.0,8.457711442586071e-05,0.0005351439526163479,3.774614408311824e-05
gtp1311,L gtp 441,0.0,0.0,0.0,-0.0006368159203980392,0.00048091725268040246,3.392128757688836e-05,256.11623383084583,1.1048489102474162,0.0779300335029165,-256.11227860696533,1.104344771818438,0.07789447431984993,0.0,0.0,0.0,0.003318407960205376,0.0014205700813136918,0.0001001992878874505
Mg+1312,L Mg+ 442,0.0,0.0,0.0,-4.975124378106696e-06,7.035888370011499e-05,4.96273301545811e-06,-128.82473134328356,0.5886708508348596,0.04152164038201191,128.8217263681592,0.5882206829923,0.04148988799059691,0.0,0.0,0.0,-0.0030099502487486735,0.000828533739038456,5.8440264042170686e-05
MET1313,L MET 443,0.0,0.0,0.0,-0.00043283582089555207,0.0004954684379910132,3.4947649053326895e-05,-69.96141293532341,0.3514679431349579,0.024790637280508166,69.95936815920402,0.35122098863868345,0.024773218453381794,0.0,0.0,0.0,-0.002477611940294359,0.001007803517063758,7.108497924077977e-05
ARG1314,L ARG 444,0.0,0.0,0.0,-0.0008308457711441982,0.0003748880842543793,2.644256666664552e-05,-69.69397014925372,0.37620565602483813,0.026535501013832744,69.69160696517412,0.37583264741346,0.026509191014961436,0.0,0.0,0.0,-0.0031940298507410164,0.0008447462329673656,5.958380519365974e-05
GLU1315,L GLU 445,0.0,0.0,0.0,-0.0008358208955223976,0.0003704380192833111,2.6128683284882638e-05,73.5774975124378,0.4292546023933783,0.030277285188529516,-73.56944776119403,0.42875747648417073,0.030242220630470586,0.0,0.0,0.0,0.007213930348256812,0.0011369002875396372,8.019076334844629e-05
ILE1316,L ILE 446,0.0,0.0,0.0,-0.0016169154228855575,0.00048613864677836876,3.4289576320455406e-05,-0.1742388059701493,0.06786687793734401,0.004786960481511623,0.18037810945273622,0.06776801457480472,0.00477998719757801,0.0,0.0,0.0,0.004522388059701513,0.0013824580706379367,9.75110739232805e-05
VAL1317,L VAL 447,0.0,0.0,0.0,-0.0021293532338308154,0.00033559048664756657,2.3670727848071454e-05,-0.2125373134328359,0.09621322635747998,0.006786357739885943,0.22245771144278606,0.0965917162828365,0.00681305436083563,0.0,0.0,0.0,0.007791044776119391,0.002265053435936284,0.00015976455107231122
HID1318,L HID 448,0.0,0.0,0.0,-0.00579601990049749,0.0005401161470835563,3.8096855639982426e-05,-0.4855422885572143,0.14229693378954744,0.010036851839857853,0.5104477611940301,0.1431501612438555,0.01009703386428049,0.0,0.0,0.0,0.019109452736318328,0.007508400615311145,0.0005296017456119718
ILE1319,L ILE 449,0.0,0.0,0.0,-0.007213930348258637,0.0005268936236764381,3.7164210748402574e-05,-0.4504825870646767,0.09179921278493529,0.006475017227712469,0.49337810945273597,0.09553961080225898,0.006738844562021015,0.0,0.0,0.0,0.03568159203980117,0.012399571066756364,0.0008745983090463723
GLN1320,L GLN 450,0.0,0.0,0.0,-0.015835820895522375,0.000945221260659596,6.667076722225834e-05,-1.0425870646766162,0.1917145567646487,0.013522502211021935,1.1640199004975125,0.19826039363315467,0.01398420994475456,0.0,0.0,0.0,0.10559701492537332,0.021072058107369174,0.0014863083803150479
ALA1321,L ALA 451,0.0,0.0,0.0,-0.019746268656716456,0.0011109130785630671,7.83577669564438e-05,-0.4135621890547262,0.12444410666946187,0.008777610505874467,0.5880248756218903,0.12901496067402904,0.009100013689159584,0.0,0.0,0.0,0.15471641791044746,0.0258544371338264,0.0018236313882836193
GLY1322,L GLY 452,0.0,0.0,0.0,-0.04304975124378107,0.00299211441865746,0.00021104747873473378,-1.4924577114427868,0.13399053004605826,0.009450963293455699,1.5387711442786065,0.13835795152226932,0.009759017452540913,0.0,0.0,0.0,0.0032636815920398933,0.039596787702996156,0.002792942060839199
GLN1323,L GLN 453,0.0,0.0,0.0,-0.8394676616915421,0.26705042697264825,0.01883628478783242,-1.671069651741294,1.3013754205448897,0.09179194474674776,2.797547263681591,1.4210120978001939,0.10023046532653965,-0.2136986149253732,0.04818623313964058,0.003398794828978578,0.07331133532338302,0.4263423503241326,0.030071870765597756
CYS1324,L CYS 454,0.0,0.0,0.0,-0.15057711442786073,0.015219301493239584,0.001073486758468676,-0.9713980099502492,0.21511355510073848,0.01517294030020629,0.9091691542288551,0.22015252795721615,0.01552836204148099,0.0,0.0,0.0,-0.21280597014925354,0.06813081625491776,0.004805577255027397
GLY1325,L GLY 455,0.0,0.0,0.0,-0.023890547263681578,0.001554310392113157,0.00010963260207604741,-0.8028805970149253,0.10716298867116791,0.007558694424151292,0.7992786069651742,0.10804399320513526,0.007620835692709833,0.0,0.0,0.0,-0.02749253731343266,0.030104977093511325,0.0021234413608431737
ASN1326,L ASN 456,0.0,0.0,0.0,-0.05253731343283583,0.004411636664094769,0.0003111728579780297,-2.8903582089552233,0.23567724165394766,0.01662339091582594,3.2066915422885582,0.24634378029019258,0.01737575054217211,0.0,0.0,0.0,0.26379601990049745,0.04511073367410828,0.0031818658225197115
GLN1327,L GLN 457,0.0,0.0,0.0,-0.26974129353233806,0.08777828659940276,0.006191402962046828,-2.2333731343283585,1.550040354176867,0.10933141682225621,2.8789154228855733,1.4598225809909526,0.10296794574333519,-0.025347474626865683,0.039782202931174106,0.002806020242670073,0.3504535203980111,0.09461167829192822,0.0066733932492235686
ILE1328,L ILE 458,0.0,0.0,0.0,-0.048094527363184064,0.004347586955864519,0.00030665513988830675,-0.5115472636815916,0.13355107471372,0.00941996650425265,0.5503134328358209,0.13648368870398175,0.009626817146356322,0.0,0.0,0.0,-0.0093283582089554,0.022129236908674594,0.0015608760235829905
GLY1329,L GLY 459,0.0,0.0,0.0,-0.008895522388059686,0.0008067068680082691,5.690071526326535e-05,-1.0641144278606967,0.1019148109810814,0.00718851651165635,1.0960248756218907,0.10635669066805203,0.007501822547993959,0.0,0.0,0.0,0.023014925373134237,0.0105804088231541,0.0007462844977403375
ALA1330,L ALA 460,0.0,0.0,0.0,-0.01556716417910445,0.00179460673997236,0.00012658179962297955,-1.2279651741293534,0.1759497151738137,0.012410536020941857,1.2931691542288553,0.17501625011626515,0.01234469447235195,0.0,0.0,0.0,0.04963681592039805,0.012099193584037722,0.0008534113149925487
LYS1331,L LYS 461,0.0,0.0,0.0,-0.031164179104477597,0.004305256586590253,0.0003036693858497789,-96.01666169154227,2.5894363732905408,0.18264475934452717,96.26146766169154,2.6362928649615336,0.18594976144199213,0.0,0.0,0.0,0.21364179104477304,0.06857687007460771,0.004837039465642925
PHE1332,L PHE 462,0.0,0.0,0.0,-0.009562189054726363,0.0007174881447732209,5.060771173463106e-05,-0.7276218905472635,0.07984721927704605,0.005631988605556458,0.7291243781094527,0.08056893129048028,0.00568289424601529,0.0,0.0,0.0,-0.008059701492537368,0.007200498732757702,0.0005078840213146037
TRP1333,L TRP 463,0.0,0.0,0.0,-0.009681592039801038,0.000777871475613716,5.4866823502559316e-05,-1.3836119402985068,0.12872933793233138,0.009079867414294989,1.3652288557213923,0.12914956181343548,0.009109507721516575,0.0,0.0,0.0,-0.0280646766169156,0.0057424660589080224,0.00040504232588675767
GLU1334,L GLU 464,0.0,0.0,0.0,-0.011890547263681555,0.0013633293309694744,9.616183665707546e-05,92.13646268656714,1.6472639518969614,0.11618904066324307,-92.01439800995026,1.6333042420371229,0.11520439864841354,0.0,0.0,0.0,0.1101741293532319,0.02316057998060635,0.0016336213550063108
VAL1335,L VAL 465,0.0,0.0,0.0,-0.005522388059701492,0.000537865940367744,3.7938138295805046e-05,-0.6824875621890545,0.08522157888112859,0.0060110667040351754,0.6985522388059704,0.08399803662395307,0.005924764687343527,0.0,0.0,0.0,0.010542288557214306,0.004559114509503402,0.0003215751431475548
ILE1336,L ILE 466,0.0,0.0,0.0,-0.00341293532338308,0.0004923613937806672,3.472849505212225e-05,-0.8412736318407957,0.06305907954986063,0.004447844530057279,0.8487213930348259,0.0639353839703227,0.004509654278170321,0.0,0.0,0.0,0.004034825870646722,0.0031137284036455684,0.00021962546784857936
SER1337,L SER 467,0.0,0.0,0.0,-0.0024179104477612076,0.0004932152728912977,3.47887230408379e-05,-1.0830597014925385,0.1429634348335643,0.0100838631987941,1.0836169154228852,0.14175691306047802,0.009998761714485663,0.0,0.0,0.0,-0.0018606965174129946,0.002885975267774644,0.0002035610002601189
ASP1338,L ASP 468,0.0,0.0,0.0,-0.0026915422885572093,0.0004931148932682216,3.4781642808132065e-05,79.95903980099506,0.7326881524657022,0.05167983761332193,-79.93800995024876,0.7297071380770374,0.05146957307033631,0.0,0.0,0.0,0.01833830845771049,0.0036096850270362075,0.00025460755084504147
GLU1339,L GLU 469,0.0,0.0,0.0,-0.001930348258706481,0.00039287735367960776,2.7711431898803925e-05,75.84526865671641,0.8985610982192037,0.06337961312100027,-75.84106467661692,0.8992052493125757,0.06342504803596631,0.0,0.0,0.0,0.002273631840795635,0.0022282115273758313,0.00015716592320401336
HID1340,L HID 470,0.0,0.0,0.0,-0.00162189054726364,0.0004849151415328053,3.420327691436159e-05,-0.1280099502487563,0.10660701021678037,0.007519478727619883,0.1257064676616915,0.10656396676595585,0.007516442676686832,0.0,0.0,0.0,-0.003925373134328273,0.0010218522763595136,7.207590231853116e-05
GLY1341,L GLY 471,0.0,0.0,0.0,-0.0007114427860696468,0.0004530915450757169,3.195861349017554e-05,-0.3438059701492535,0.1502382425236539,0.01059698856983601,0.3438407960199004,0.15002001368097173,0.010581595894092034,0.0,0.0,0.0,-0.000676616915422877,0.0008285337390406487,5.844026404232535e-05
ILE1342,L ILE 472,0.0,0.0,0.0,-0.002298507462686557,0.00045760327512706973,3.2276846391341454e-05,0.3004079601990051,0.09988058908486001,0.007045033562038018,-0.296313432835821,0.099617159047891,0.007026452639871861,0.0,0.0,0.0,0.0017960199004974804,0.0009479929464239517,6.686626686250094e-05
[truncated: 118,794 more chars]
