# Supplementary material for: Detailed Per-residue Energetic Analysis Explains the Driving Force for Microtubule Disassembly
Source: PLoS Comput Biol. 2015 Jun 1;11(6):e1004313. doi: 10.1371/journal.pcbi.1004313 (PMC4452272; doi:10.1371/journal.pcbi.1004313)
Supplement: S3 Dataset — 13 text files with energy contribution per residue in the 13 longitudinal GDP subsystems, plus one text file with the overall residual contributions, per MT ring. (ZIP) [file pcbi.1004313.s003.zip › LongGDP/R6_L6.txt]

| Run on Thu Jan 22 14:53:20 2015
| GB non-polar solvation energies calculated with gbsa=2
idecomp = 2: Per-residue decomp adding 1-4 interactions to EEL and VDW.
Energy Decomposition Analysis (All units kcal/mol): Generalized Born solvent
DELTAS:
Total Energy Decomposition:
Residue,Location,Internal,,,van der Waals,,,Electrostatic,,,Polar Solvation,,,Non-Polar Solv.,,,TOTAL,,
,,Avg.,Std. Dev.,Std. Err. of Mean,Avg.,Std. Dev.,Std. Err. of Mean,Avg.,Std. Dev.,Std. Err. of Mean,Avg.,Std. Dev.,Std. Err. of Mean,Avg.,Std. Dev.,Std. Err. of Mean
MET   1,R MET   1,0.0,0.0,0.0,-1.7619154228855722,0.635414181382063,0.04481866070922182,-168.1661293532339,13.742894803325747,0.9693490598731729,172.1939253731344,15.561620752580485,1.0976320973486826,-0.5053059940298505,0.16393418214539715,0.011563025666562077,1.760574602985076,1.9880464946996805,0.14022598791594737
ARG   2,R ARG   2,0.0,0.0,0.0,-1.306771144278607,0.7525306607615745,0.053079420236735064,-183.50698507462684,12.672115941805343,0.893822142320425,183.68949253731344,11.751093361692064,0.8288582184214575,-0.31917478208955213,0.11397402493711069,0.008039107881114957,-1.44343846368159,1.836460901879855,0.1295339645836683
GLU   3,R GLU   3,0.0,0.0,0.0,-0.0835174129353233,0.014355852214675028,0.001012583742153498,155.48209950248753,2.9835979832161175,0.2104467756946044,-155.72136318407956,3.053306189857002,0.21536361348895575,0.0,0.0,0.0,-0.32278109452736375,0.16096009159219943,0.01135324949327563
CYS   4,R CYS   4,0.0,0.0,0.0,-0.024860696517412927,0.002828514634441987,0.00019950803967955412,-0.8636965174129351,0.6959996085932814,0.04909202725605714,0.9110149253731349,0.7040528832863334,0.04966006145586206,0.0,0.0,0.0,0.022457711442786094,0.022933376418802477,0.0016175956513837287
ILE   5,R ILE   5,0.0,0.0,0.0,-0.012333333333333361,0.0011647105135746548,8.215234544942992e-05,1.016009950248756,0.3904955008952108,0.027543428956894427,-1.0135024875621887,0.39282158451069576,0.02770749824492471,0.0,0.0,0.0,-0.009825870646766327,0.011137964629265484,0.0007856114520840546
SER   6,R SER   6,0.0,0.0,0.0,-0.004771144278606954,0.0005157838878685112,3.6380590403855715e-05,-0.19433333333333316,0.2671226139414981,0.018841376464032458,0.20627363184079597,0.266726199358299,0.018813415535200266,0.0,0.0,0.0,0.007169154228855836,0.005359813966205779,0.0003780521282880931
ILE   7,R ILE   7,0.0,0.0,0.0,-0.0049850746268656765,0.000503496352042713,3.55138944514125e-05,0.517497512437811,0.18655281152089156,0.013158420773235627,-0.5155323383084577,0.1871056322266922,0.013197413739354858,0.0,0.0,0.0,-0.003019900497512081,0.0040011940991351806,0.0002822224716024293
HID   8,R HID   8,0.0,0.0,0.0,-0.003124378109452772,0.00035889927953972864,2.531480333581571e-05,0.704417910447761,0.27667898038463096,0.019515430581452654,-0.7127860696517413,0.2757740963973172,0.019451604986121415,0.0,0.0,0.0,-0.011492537313432794,0.003539569362716521,0.0002496619732019511
VAL   9,R VAL   9,0.0,0.0,0.0,-0.0017611940298507644,0.00042635393603244234,3.0072687958454045e-05,0.24133333333333346,0.11954038570400363,0.008431728697436481,-0.23773631840796025,0.11946612219627394,0.00842649055347694,0.0,0.0,0.0,0.0018358208955224565,0.0015317243714230958,0.00010803950700870478
GLY  10,R GLY  10,0.0,0.0,0.0,-0.0005223880597014859,0.0004994985233039186,3.5231909354026286e-05,1.106089552238807,0.0933936298140641,0.0065874787338470984,-1.1054925373134337,0.09341525115464425,0.006589003785625817,0.0,0.0,0.0,7.462686567156508e-05,0.0009300954774051374,6.560387673176236e-05
GLN  11,R GLN  11,0.0,0.0,0.0,-0.0007313432835820797,0.00044326096731096273,3.12652179974029e-05,-0.19920895522388052,0.182508600272796,0.012873164105890603,0.20211442786069658,0.18220725676740343,0.012851908973850992,0.0,0.0,0.0,0.002174129353234208,0.0009112494091933681,6.427457757282801e-05
ALA  12,R ALA  12,0.0,0.0,0.0,-0.0007412935323383086,0.0004379240016848817,3.088877746676847e-05,0.16819402985074622,0.14482958647523014,0.010215491386691733,-0.16426368159203986,0.14481339897181217,0.010214349608234976,0.0,0.0,0.0,0.0031890547263682084,0.001090017847309251,7.688393098072071e-05
GLY  13,R GLY  13,0.0,0.0,0.0,-0.0008557213930348178,0.00035137201160217535,2.478387079190109e-05,0.6524776119402982,0.1074281930544969,0.00757740049906005,-0.6476169154228857,0.10725107712612524,0.007564907704702482,0.0,0.0,0.0,0.0040049751243781415,0.0013475517229951466,9.504896999573269e-05
VAL  14,R VAL  14,0.0,0.0,0.0,-0.0010696517412935411,0.00025455918020819663,1.7955220173641034e-05,0.8860348258706472,0.14592308265260998,0.010292620660159032,-0.8831592039800996,0.14527241361173726,0.010246726004623584,0.0,0.0,0.0,0.0018059701492539246,0.0016106499349765584,0.00011360648703186519
GLN  15,R GLN  15,0.0,0.0,0.0,-0.001044776119402985,0.0002296115573972495,1.6195550536061485e-05,0.9068159203980103,0.6528489124086125,0.04604841181854689,-0.9031940298507458,0.651813236050578,0.04597536084068808,0.0,0.0,0.0,0.0025771144278608415,0.0015046440982935888,0.00010612941181588967
ILE  16,R ILE  16,0.0,0.0,0.0,-0.002258706467661716,0.000449141046897199,3.167996683310804e-05,0.16057213930348244,0.17381561117019423,0.01226000793066793,-0.152820895522388,0.17385416706013454,0.012262727453461422,0.0,0.0,0.0,0.005492537313432505,0.002203839713417517,0.00015544686799141152
GLY  17,R GLY  17,0.0,0.0,0.0,-0.0009701492537313232,0.00022104338200519132,1.5591198041191905e-05,0.7127661691542285,0.1366810939469651,0.009640741038624901,-0.711616915422885,0.13620571766564868,0.009607210581033932,0.0,0.0,0.0,0.00017910447761187748,0.0015087674763005737,0.00010642025247586513
ASN  18,R ASN  18,0.0,0.0,0.0,-0.001154228855721425,0.0003611679883160359,2.5474825714718538e-05,1.1480497512437813,0.39452429634990427,0.027827598278010336,-1.1465771144278611,0.39374343904966674,0.027772520850676965,0.0,0.0,0.0,0.00031840796019935876,0.0012688810649348565,8.949996961977903e-05
ALA  19,R ALA  19,0.0,0.0,0.0,-0.0011044776119403315,0.0003217332579944978,2.2693314300232234e-05,0.29283084577114427,0.16332667641154905,0.011520175515964206,-0.2882935323383085,0.16307669473634034,0.011502543168098862,0.0,0.0,0.0,0.003432835820895437,0.001224426525492102,8.636438816968303e-05
CYS  20,R CYS  20,0.0,0.0,0.0,-0.0025373134328358377,0.000498605763835548,3.516893895632314e-05,1.0208009950248758,0.31543999153201296,0.02224942150935787,-1.0093830845771141,0.3137317634785507,0.022128932392518244,0.0,0.0,0.0,0.008880597014925329,0.0041949592638859685,0.00029588961254873805
TRP  21,R TRP  21,0.0,0.0,0.0,-0.0058159203980099085,0.0005738456061809861,4.047594824994782e-05,0.7520597014925372,0.23573025400791806,0.016627130118971878,-0.7653582089552234,0.23436322331492995,0.016530707208367548,0.0,0.0,0.0,-0.019114427860696316,0.004942640218986912,0.00034862696092288005
GLU  22,R GLU  22,0.0,0.0,0.0,-0.0017860696517413089,0.0004100782295521573,2.8924688137367004e-05,94.44897014925375,1.0283376089118859,0.07253334240685125,-94.41391542288555,1.0259704290153953,0.07236637441065742,0.0,0.0,0.0,0.03326865671641698,0.0028103332226720942,0.00019822562177135275
LEU  23,R LEU  23,0.0,0.0,0.0,-0.003766169154228896,0.0004887284254823341,3.4472245225943994e-05,0.16397014925373155,0.186122596692288,0.013128075758912339,-0.15226865671641804,0.18635516153712764,0.013144479618283385,0.0,0.0,0.0,0.007935323383084843,0.003272194939378399,0.00023080283547252453
TYR  24,R TYR  24,0.0,0.0,0.0,-0.00870149253731354,0.000772955664252174,5.452008890333416e-05,1.1015373134328357,0.47496273731898025,0.033501288446414174,-1.1032437810945275,0.47416900368261644,0.0334453027923573,0.0,0.0,0.0,-0.010407960199005159,0.005554142044381076,0.0003917589740860104
CYS  25,R CYS  25,0.0,0.0,0.0,-0.0023980099502487486,0.0004894875174626579,3.452578744597948e-05,1.0401044776119412,0.2395197600461925,0.01689442126600853,-1.0396318407960201,0.23883317890186953,0.016845993566000594,0.0,0.0,0.0,-0.0019253731343282455,0.001822851897405677,0.00012857405941946217
LEU  26,R LEU  26,0.0,0.0,0.0,-0.002940298507462672,0.00046404870910889855,3.2731472251480355e-05,0.4087960199004975,0.1565564548852851,0.011042640908770027,-0.4038358208955225,0.15614152882984417,0.011013374281358951,0.0,0.0,0.0,0.0020199004975123658,0.001761840396329333,0.00012427063993934704
GLU  27,R GLU  27,0.0,0.0,0.0,-0.007542288557213929,0.0008862985449410168,6.25146793016001e-05,120.19226865671637,1.8061568852120558,0.1273964840537145,-120.06949253731355,1.7916093660630423,0.12637038116837693,0.0,0.0,0.0,0.11523383084577188,0.017307866377988552,0.001220802766958066
HIP  28,R HIP  28,0.0,0.0,0.0,-0.008945273631840823,0.0012019842838648445,8.478143449550049e-05,-118.60178606965165,1.7538058995678087,0.1237039302327099,118.53038308457715,1.7516105190505582,0.1235490800304115,0.0,0.0,0.0,-0.08034825870646932,0.007763167882692757,0.0005475716431231613
GLY  29,R GLY  29,0.0,0.0,0.0,-0.0013432835820895556,0.00047480518568915987,3.3490175611277655e-05,-0.6615273631840792,0.14223745298742815,0.010032656387557593,0.6602437810945275,0.14193185693692462,0.010011101304112955,0.0,0.0,0.0,-0.002626865671641639,0.0009169897902856721,6.467947283650943e-05
ILE  30,R ILE  30,0.0,0.0,0.0,-0.003024875621890539,0.0004725058734560631,3.332799463096717e-05,-0.69010447761194,0.1615057075215646,0.011391734273647662,0.6894378109452739,0.16123447084985454,0.011372602713922585,0.0,0.0,0.0,-0.003691542288557245,0.0009380715422400512,6.61664649680734e-05
GLN  31,R GLN  31,0.0,0.0,0.0,-0.0013830845771144419,0.00048613864677834047,3.428957632045341e-05,0.7929154228855713,0.7680422276759779,0.054173521808552234,-0.7911940298507458,0.7666651355149193,0.05407638921670865,0.0,0.0,0.0,0.0003383084577107427,0.0016068804561560894,0.00011334060849585622
PRO  32,R PRO  32,0.0,0.0,0.0,-0.0008258706467661643,0.0003792206766200862,2.6748164169690902e-05,0.2927014925373135,0.21658162995873712,0.015276490316690447,-0.2924378109452735,0.216173201617813,0.015247682002724125,0.0,0.0,0.0,-0.0005621890547263615,0.0007837676476176254,5.5282707409889886e-05
ASP  33,R ASP  33,0.0,0.0,0.0,-0.0008358208955223849,0.00038363338604292314,2.70594126942365e-05,91.04671641791047,1.3636858540858772,0.09618698385878616,-91.02053731343284,1.3614953039006858,0.09603247436184187,0.0,0.0,0.0,0.025343283582087754,0.0023343779816817323,0.00016465432751360532
GLY  34,R GLY  34,0.0,0.0,0.0,-0.0007263681592040195,0.0004458222252183294,3.1445875201007324e-05,0.6354278606965177,0.2103687026736086,0.01483826421446908,-0.633412935323383,0.20961944583335607,0.014785415711726662,0.0,0.0,0.0,0.0012885572139303494,0.0010105505164161187,7.127873763577518e-05
GLN  35,R GLN  35,0.0,0.0,0.0,-0.001487562189054678,0.0004998452769196443,3.525636746828981e-05,0.003024875621891275,0.7892776686231363,0.05567135432584247,-0.0027512437810945714,0.7879601019086853,0.055578420335278544,0.0,0.0,0.0,-0.0012139303482578217,0.0015894568599290183,0.00011211164277473072
MET  36,R MET  36,0.0,0.0,0.0,-0.0039651741293532895,0.0005762989606680295,4.064899453310614e-05,-1.2995621890547269,0.37966533752843296,0.026779528131915514,1.2976766169154224,0.3782307988707782,0.026678343576619867,0.0,0.0,0.0,-0.005850746268656558,0.0020018926219828267,0.0001412026184335261
PRO  37,R PRO  37,0.0,0.0,0.0,-0.002189054726368107,0.00043944741645720464,3.099623085984769e-05,1.2331890547263684,0.28134584881666386,0.019844606100284986,-1.2294079601990044,0.28051890924516726,0.019786278280151472,0.0,0.0,0.0,0.0015920398009953002,0.0012746031743831505,8.990357610106076e-05
SER  38,R SER  38,0.0,0.0,0.0,-0.0013631840796019857,0.0004911533901764992,3.4643289047508124e-05,0.9382189054726363,0.5283605657160445,0.03726768086203808,-0.9353830845771149,0.5269423368647983,0.03716764671178701,0.0,0.0,0.0,0.001472636815920512,0.0016988428934290546,0.00011982713869127196
ASP  39,R ASP  39,0.0,0.0,0.0,-0.0024577114427860574,0.0005811746009029748,4.099289567952838e-05,102.70687064676615,2.078502681307687,0.14660627538107182,-102.6598009950248,2.0726354123311412,0.14619243013610486,0.0,0.0,0.0,0.044611940298508235,0.005988268524108864,0.00042237989500642256
LYS  40,R LYS  40,0.0,0.0,0.0,-0.006995024875621891,0.0022069485753652327,0.0001556661502059246,-109.68376119402977,6.190168526041806,0.4366208231269469,109.65912437810947,6.196733743996454,0.4370838978970936,0.0,0.0,0.0,-0.03163184079601964,0.00975642567158393,0.0006881652073902005
THR  41,R THR  41,0.0,0.0,0.0,-0.004457711442786058,0.0011015379282085444,7.769649483638601e-05,1.323074626865673,0.4391655581505157,0.030976350107756057,-1.3088955223880598,0.43525050147550304,0.030700203301600244,0.0,0.0,0.0,0.009721393034826008,0.005035396109527907,0.0003551694569966951
ILE  42,R ILE  42,0.0,0.0,0.0,-0.004830845771144286,0.000977988483432131,6.89819889149053e-05,1.4273930348258699,0.27535523821995767,0.019422061008214708,-1.4164029850746278,0.2729329766487204,0.01925120785024121,0.0,0.0,0.0,0.00615920398009942,0.0030164602106069237,0.00021276469849634976
GLY  43,R GLY  43,0.0,0.0,0.0,-0.0030796019900497704,0.0010335813411878991,7.290320676401347e-05,1.1182288557213933,0.33499394419889655,0.02362865098798716,-1.1018407960199006,0.33105885383696343,0.023351091114507463,0.0,0.0,0.0,0.01330845771144273,0.006335902446408258,0.00044690010130818316
GLY  44,R GLY  44,0.0,0.0,0.0,-0.005870646766169156,0.0020279598059942975,0.00014304125582955313,-0.7922388059701496,0.5219252083116995,0.03681376574887429,0.8166069651741293,0.5172368893964175,0.03648307722961018,0.0,0.0,0.0,0.01849751243781088,0.008195450975852633,0.0005780625415801726
GLY  45,R GLY  45,0.0,0.0,0.0,-0.012442786069651738,0.003434962208255592,0.00024228355342330513,-1.833373134328356,0.4166352605970493,0.02938718544742333,1.8667164179104485,0.4175023271947533,0.029448343609758124,0.0,0.0,0.0,0.020900497512437752,0.007435965427705593,0.0005244925614108247
ASP  46,R ASP  46,0.0,0.0,0.0,-0.02546766169154226,0.005486319394864184,0.000386975133236745,127.69686069651749,2.4500527196040625,0.1728133944395161,-127.39525870646759,2.4091807886473147,0.16993051070831436,0.0,0.0,0.0,0.276134328358209,0.04150785894143793,0.002927738632802036
ASP  47,R ASP  47,0.0,0.0,0.0,-0.10630845771144276,0.041831150502319774,0.0029505418613132452,151.4357213930348,4.533389912801683,0.319760669997226,-150.3905771144279,4.325389366219683,0.3050894426344455,-0.000870519402985075,0.006652679301172599,0.00046924381787953357,0.9379653014925354,0.19812936886188862,0.013974968169956421
SER  48,R SER  48,0.0,0.0,0.0,-0.05411940298507463,0.012491815097082304,0.0008811047012843253,0.9841194029850747,1.1329773639115484,0.07991406165020423,-0.8413233830845777,1.1332829209890483,0.07993561398470514,0.0,0.0,0.0,0.08867661691542286,0.06717838360942921,0.004738397835937801
PHE  49,R PHE  49,0.0,0.0,0.0,-0.01835820895522392,0.002497968284101617,0.00017619309777449008,-0.121771144278607,0.2966866067923094,0.020926659738491924,0.12780099502487566,0.2972824514151616,0.020968687377738094,0.0,0.0,0.0,-0.012328358208955285,0.010594358857103473,0.0007472684572690645
ASN  50,R ASN  50,0.0,0.0,0.0,-0.02620398009950248,0.006687270455788188,0.00047168368980509285,-1.7395920398009943,2.2670053740357097,0.15990223017039695,1.8486517412935333,2.261365126848122,0.15950439780778458,0.0,0.0,0.0,0.08285572139303538,0.027694748314094964,0.001953436930565419
THR  51,R THR  51,0.0,0.0,0.0,-0.04608955223880599,0.008612841292099398,0.0006075029845468215,-1.216054726368159,0.6647189597961585,0.04688566040703082,1.3634875621890545,0.6649596187900589,0.04690263518365728,0.0,0.0,0.0,0.1013432835820897,0.030026299702014946,0.0021178918855272576
PHE  52,R PHE  52,0.0,0.0,0.0,-0.020800995024875597,0.0020852953559073674,0.0001470853937059557,-1.0572587064676617,0.23093401684386097,0.016288829633343303,1.0137512437810945,0.2301772793118126,0.016235453483284704,0.0,0.0,0.0,-0.06430845771144231,0.01975734331923933,0.0013935755491238627
PHE  53,R PHE  53,0.0,0.0,0.0,-0.008805970149253698,0.0011139835645975367,7.85743423427406e-05,1.7181641791044777,0.33242301755061954,0.023447311803981536,-1.709487562189054,0.33463893231277064,0.0236036103802415,0.0,0.0,0.0,-0.0001293532338307829,0.00640065171429945,0.0004514671625318938
SER  54,R SER  54,0.0,0.0,0.0,-0.004,0.0006691496051182003,4.719817403236348e-05,0.06842786069651749,0.7556998245966602,0.053302955818436595,-0.07243781094527353,0.760448196830573,0.053637880172202106,0.0,0.0,0.0,-0.008009950248756295,0.00755015735709708,0.0005325470390870967
GLU  55,R GLU  55,0.0,0.0,0.0,-0.004726368159203982,0.0008163449932723896,5.758053620327969e-05,113.84920398009959,3.451673255372146,0.24346225980531191,-113.74450248756216,3.4317909400162976,0.24205986940837532,0.0,0.0,0.0,0.09997512437810796,0.020017017091547226,0.0014118915248089465
THR  56,R THR  56,0.0,0.0,0.0,-0.0018009950248756344,0.00042344125036720655,2.986724295201922e-05,0.1276666666666668,0.358396613641903,0.025279348017088418,-0.12731343283582094,0.3576845608122322,0.025229123682921618,0.0,0.0,0.0,-0.0014477611940299762,0.0011101106854797926,7.83011705120955e-05
GLY  57,R GLY  57,0.0,0.0,0.0,-0.000681592039800997,0.0004658587029142141,3.2859139371011414e-05,-0.2530398009950249,0.25454913493758496,0.01795451163488243,0.2522935323383084,0.2540292583296709,0.017917842366264466,0.0,0.0,0.0,-0.0014278606965174633,0.000906592713821331,6.394611960632247e-05
ALA  58,R ALA  58,0.0,0.0,0.0,-0.000716417910447759,0.00045073638419526607,3.179249325000877e-05,-0.5676019900497513,0.14900345849276755,0.010509893619564222,0.5666318407960199,0.1488957155546847,0.010502294018662576,0.0,0.0,0.0,-0.0016865671641790492,0.0007304797419840415,5.152406834819637e-05
GLY  59,R GLY  59,0.0,0.0,0.0,-0.0007810945273631842,0.0004253658606925177,3.0002994497538663e-05,-0.11145273631840795,0.5626823543045812,0.03968855317297308,0.11197014925373137,0.561103691257475,0.03957720286705364,0.0,0.0,0.0,-0.0002636815920398404,0.0017263323149962768,0.00012176609298976485
LYS  60,R LYS  60,0.0,0.0,0.0,-0.0016915422885572127,0.0004725058734560254,3.332799463096451e-05,-91.73799004975128,1.4091663496126043,0.09939493067147152,91.71149253731342,1.406806613204542,0.09922848769847065,0.0,0.0,0.0,-0.028189054726365594,0.0027252421686163814,0.00019222376157865435
HIE  61,R HIE  61,0.0,0.0,0.0,-0.004373134328358287,0.0006802652591099147,4.7982211813409174e-05,-3.396721393034826,0.339559565463209,0.023950685082232515,3.399766169154228,0.3387838654838647,0.023895971424267304,0.0,0.0,0.0,-0.0013283582089557205,0.002949262795321087,0.00020802495826946032
VAL  62,R VAL  62,0.0,0.0,0.0,-0.002572139303482575,0.0005144865580415567,3.628908381327923e-05,1.39660199004975,0.13544156932977375,0.00955331171317643,-1.3887263681592041,0.134992093931911,0.009521608163044551,0.0,0.0,0.0,0.005303482587064654,0.0015716511617004274,0.00011085572565644694
PRO  63,R PRO  63,0.0,0.0,0.0,-0.0029303482587064522,0.00044062865324349205,3.1079548878697564e-05,-0.9229552238805964,0.18393978298955457,0.012974111951366428,0.9272089552238807,0.18270977480789427,0.012887353863525998,0.0,0.0,0.0,0.0013233830845772558,0.0032415063904172405,0.00022863823212584304
ARG  64,R ARG  64,0.0,0.0,0.0,-0.014124378109452737,0.0016510068498426268,0.00011645304432890119,-127.54322388059697,1.8292846206938198,0.12902778873639448,127.55234328358203,1.8392280006547854,0.1297291406826228,0.0,0.0,0.0,-0.005004975124379808,0.021421962392849013,0.0015109887256883818
ALA  65,R ALA  65,0.0,0.0,0.0,-0.0022437810945273714,0.0004407971429519639,3.1091433226416354e-05,-0.1967412935323382,0.24226613123710744,0.017088135353911755,0.19892537313432843,0.2416484626589991,0.01704456837154952,0.0,0.0,0.0,-5.970149253723781e-05,0.0022452643165543767,0.00015836873421253816
VAL  66,R VAL  66,0.0,0.0,0.0,-0.0024228855721393303,0.0004940175756141548,3.484531311165376e-05,0.6513383084577115,0.13869765598683795,0.009782978358018021,-0.6485174129353233,0.13862222168020524,0.00977765763227115,0.0,0.0,0.0,0.0003980099502486497,0.0018395316351498265,0.00012975055740861287
PHE  67,R PHE  67,0.0,0.0,0.0,-0.0020149253731342855,0.0002727711474999529,1.9239793302181083e-05,0.005661691542288559,0.15571496148084,0.010983286540410099,-0.008427860696517419,0.15537227327738876,0.01095911517821902,0.0,0.0,0.0,-0.004781094527363123,0.0012742535795885576,8.987891758549146e-05
VAL  68,R VAL  68,0.0,0.0,0.0,-0.0011194029850746163,0.00032426210421497586,2.2871685359711713e-05,0.39305472636815986,0.10887416621816684,0.007679391582224428,-0.39155721393034837,0.10885600493837369,0.00767811058431638,0.0,0.0,0.0,0.000378109452736745,0.0007440098485145976,5.247840848053912e-05
ASP  69,R ASP  69,0.0,0.0,0.0,-0.0006119402985074615,0.00048730829006908755,3.43720765971781e-05,86.66986069651743,0.6039824883714996,0.0426016400228204,-86.65079104477611,0.6032807619439148,0.0425521440568975,0.0,0.0,0.0,0.018457711442787666,0.001128311703308512,7.958497132506064e-05
LEU  70,R LEU  70,0.0,0.0,0.0,-0.0006716417910447905,0.00046961590216574814,3.312415177300909e-05,-0.452636815920398,0.09853434604774017,0.006950076899626753,0.4520547263681593,0.09851247864007122,0.006948534491613804,0.0,0.0,0.0,-0.0012537313432835478,0.0007663952628819589,5.4057353868858764e-05
GLU  71,R GLU  71,0.0,0.0,0.0,-0.0003631840796020119,0.00048091725268040967,3.3921287576888866e-05,78.24995024875622,0.49222235147895327,0.03471868776432897,-78.23916417910446,0.49187165934447064,0.03469395184837163,0.0,0.0,0.0,0.010422885572140146,0.0008783032216159255,6.195073267612759e-05
PRO  72,R PRO  72,0.0,0.0,0.0,-0.0002736318407960395,0.0004458222252183375,3.144587520100789e-05,0.5032089552238805,0.1204005178391003,0.008492397740491434,-0.502910447761194,0.12028817777213104,0.008484473883119232,0.0,0.0,0.0,2.4875621890657204e-05,0.0008007323199495191,5.647930313526777e-05
THR  73,R THR  73,0.0,0.0,0.0,-0.0002786069651741125,0.00044831364481863207,3.1621606390241095e-05,0.09583582089552245,0.1355059357274099,0.009557851768814556,-0.0956218905472637,0.13543618981222744,0.009552932271264757,0.0,0.0,0.0,-6.467661691540472e-05,0.0007335567411171413,5.174110313304964e-05
VAL  74,R VAL  74,0.0,0.0,0.0,-0.0005671641791044643,0.0004954684379909672,3.494764905332364e-05,0.1637860696517414,0.12183439949567942,0.00859353595450425,-0.16276119402985084,0.12176101168573404,0.008588359577504005,0.0,0.0,0.0,0.0004577114427861386,0.0008282648267325971,5.842129643057189e-05
ILE  75,R ILE  75,0.0,0.0,0.0,-0.0006616915422884987,0.000473134066784782,3.337230397199953e-05,0.4849502487562191,0.09888094007888047,0.00697452375766151,-0.4842636815920396,0.09864356219523701,0.006957780412708539,0.0,0.0,0.0,2.4875621890714647e-05,0.0008191599321746394,5.777908668464086e-05
ASP  76,R ASP  76,0.0,0.0,0.0,-0.0003482587064676625,0.0004764184923332992,3.360396948812558e-05,80.23850248756222,0.6980691146274779,0.049237998956878484,-80.22585074626862,0.6973539238703341,0.04918755329037309,0.0,0.0,0.0,0.01230348258706842,0.0010846912167830124,7.650821943182261e-05
GLU  77,R GLU  77,0.0,0.0,0.0,-0.00045771144278606565,0.0004982084683430815,3.514091589294198e-05,81.08142786069656,0.8439291463124295,0.05952617234467617,-81.0678656716418,0.8430428049700415,0.059463654646675405,0.0,0.0,0.0,0.01310447761193924,0.0012069573812479102,8.513220973913883e-05
VAL  78,R VAL  78,0.0,0.0,0.0,-0.0007363184079601853,0.0004406286532434637,3.1079548878695565e-05,-0.1214975124378109,0.15055337806091665,0.010619216516796964,0.121681592039801,0.150296847596566,0.010601122252960574,0.0,0.0,0.0,-0.0005522388059700533,0.0008276968360606071,5.8381233457538216e-05
ARG  79,R ARG  79,0.0,0.0,0.0,-0.0006069651741293189,0.0004884244583591704,3.445080503817513e-05,-83.19551243781092,1.3300499489723443,0.09381449003805954,83.17929353233836,1.3284299371480153,0.09370022321426658,0.0,0.0,0.0,-0.01682587064676577,0.001829696264706946,0.00012905682386638977
THR  80,R THR  80,0.0,0.0,0.0,-0.00040298507462686823,0.0004904978126911965,3.4597048176996735e-05,-0.6796915422885572,0.304566349212689,0.021482453915522903,0.6790049751243785,0.3041715197188635,0.021454604790274757,0.0,0.0,0.0,-0.0010895522388060003,0.0008237399836743506,5.810213860921365e-05
GLY  81,R GLY  81,0.0,0.0,0.0,-0.00023880597014925173,0.0004263539360324055,3.0072687958451446e-05,-0.5074527363184077,0.28177329196474965,0.019874755615338097,0.506835820895522,0.28141831244174653,0.019849717290311115,0.0,0.0,0.0,-0.0008557213930347752,0.0007880194974416533,5.558260977315661e-05
THR  82,R THR  82,0.0,0.0,0.0,-0.0005323383084577167,0.0004989531378858123,3.519344083266483e-05,-0.685905472636816,0.3616724776843391,0.025510409651136528,0.6850248756218904,0.36119012010822027,0.02547638677097737,0.0,0.0,0.0,-0.0014129353233830195,0.0008426632979000903,5.9436886281877666e-05
TYR  83,R TYR  83,0.0,0.0,0.0,-0.0016218905472636632,0.0004849151415327577,3.4203276914358236e-05,0.3118855721393034,0.33908635193773856,0.02391730717367696,-0.3118805970149254,0.33845397060832216,0.023872702433851492,0.0,0.0,0.0,-0.0016169154228857464,0.0009912615399621013,6.991819813815109e-05
ARG  84,R ARG  84,0.0,0.0,0.0,-0.0007313432835821112,0.0004432609673109823,3.126521799740428e-05,-81.26802487562192,0.798898597773545,0.05634996234551517,81.25447263681592,0.7980069080984985,0.05628706740521512,0.0,0.0,0.0,-0.014283582089544649,0.0012395550094187785,8.743146915090989e-05
GLN  85,R GLN  85,0.0,0.0,0.0,-0.0006716417910447812,0.0004696159021657425,3.312415177300869e-05,0.5470497512437804,0.696889833697467,0.0491548188934936,-0.5460945273631838,0.6960020558240786,0.04909219987040852,0.0,0.0,0.0,0.0002835820895521789,0.0011564997389732121,8.157320206263685e-05
LEU  86,R LEU  86,0.0,0.0,0.0,-0.0016368159203979677,0.000480917252680392,3.392128757688762e-05,0.5063432835820896,0.15913590226662624,0.01122458109894672,-0.5037910447761192,0.15879990262601873,0.011200881511603462,0.0,0.0,0.0,0.0009154228855722816,0.0008740657814614041,6.16518466925821e-05
PHE  87,R PHE  87,0.0,0.0,0.0,-0.0016169154228855387,0.0004861386467784001,3.428957632045762e-05,-0.9816766169154232,0.1378430497654981,0.009722699082867266,0.9788955223880597,0.13754472462978348,0.009701656850209593,0.0,0.0,0.0,-0.004398009950248776,0.0009037214491272901,6.374359620993132e-05
HIE  88,R HIE  88,0.0,0.0,0.0,-0.0011990049751243743,0.00039925179398488775,2.8161050251092086e-05,0.8982189054726367,0.2852714546299063,0.020121496985280943,-0.8965920398009949,0.2847822992157093,0.020086994622593207,0.0,0.0,0.0,0.00042786069651715814,0.000873045735466821,6.157989819555678e-05
PRO  89,R PRO  89,0.0,0.0,0.0,-0.0005820895522388147,0.0004932152728912997,3.478872304083804e-05,0.24672139303482585,0.1686239066106777,0.011893813325679122,-0.24649751243781093,0.16829209753673682,0.011870409318118492,0.0,0.0,0.0,-0.0003582089552242477,0.0007861011392394468,5.544729921839933e-05
GLU  90,R GLU  90,0.0,0.0,0.0,-0.0008955223880597042,0.00030587912734207824,2.1575050145338876e-05,89.71087064676614,0.9626905513742908,0.06790295598403527,-89.68560199004975,0.9611662592457223,0.06779544070701791,0.0,0.0,0.0,0.024373134328355386,0.0017885970006439236,0.000126157905294203
GLN  91,R GLN  91,0.0,0.0,0.0,-0.0017363184079602,0.00044062865324348387,3.107954887869699e-05,-0.6444328358208953,0.19816766788114354,0.013977669574488736,0.6467213930348258,0.1977068083796098,0.013945163051595376,0.0,0.0,0.0,0.0005522388059703469,0.0013780465887201336,9.719991198026431e-05
LEU  92,R LEU  92,0.0,0.0,0.0,-0.000975124378109468,0.00021013643862628688,1.4821881571719087e-05,-0.3243233830845772,0.23646999725649145,0.0166793075846961,0.32365671641791033,0.23616914961740718,0.01665808742836915,0.0,0.0,0.0,-0.0016417910447761176,0.0007337254330226409,5.1753001742647134e-05
ILE  93,R ILE  93,0.0,0.0,0.0,-0.0010298507462686338,0.00022104338200520712,1.559119804119302e-05,-0.06607960199004971,0.15318662773641345,0.010804951628204237,0.06612437810945274,0.15307654071135632,0.010797186688155542,0.0,0.0,0.0,-0.000985074626865373,0.0006187582810366932,4.36438440805434e-05
THR  94,R THR  94,0.0,0.0,0.0,-0.0005074626865671525,0.0004999443052072784,3.5263352385142677e-05,-0.193746268656716,0.18094904672573642,0.012763161680179083,0.19369651741293528,0.18072029028641168,0.01274702644502137,0.0,0.0,0.0,-0.0005572139303477532,0.0008213326139218456,5.793233583914565e-05
GLY  95,R GLY  95,0.0,0.0,0.0,-0.00024378109452736065,0.0004293621693610188,3.0284872377433157e-05,-0.18583084577114425,0.1230533243784099,0.00867951228671374,0.18565174129353235,0.12288848688307093,0.008667885546247093,0.0,0.0,0.0,-0.0004228855721392547,0.000665626276629844,4.6949657602114303e-05
LYS  96,R LYS  96,0.0,0.0,0.0,-0.000338308457711442,0.0004731340667848244,3.3372303972002515e-05,-76.85994029850747,1.5749126316817674,0.11108577201170619,76.85035820895521,1.5737223266004405,0.11100181436464139,0.0,0.0,0.0,-0.009920398009948695,0.0014807661862385726,0.00010444519375750338
GLU  97,R GLU  97,0.0,0.0,0.0,-0.00025373134328358454,0.00043514566379442964,3.069280862172805e-05,76.4570895522388,0.6936467421716271,0.04892606885453567,-76.44793034825867,0.6931202469600107,0.048888932745607246,0.0,0.0,0.0,0.008905472636814607,0.0009442256563200409,6.660054270665484e-05
ASP  98,R ASP  98,0.0,0.0,0.0,-0.0003582089552238798,0.0004794739822151931,3.381948712737499e-05,77.68456716417913,0.47922371588257584,0.03380183470132414,-77.67474626865669,0.47885531036866213,0.03377584937991442,0.0,0.0,0.0,0.009462686567163831,0.0009141511824330743,6.447925287611225e-05
ALA  99,R ALA  99,0.0,0.0,0.0,-0.00025373134328356297,0.0004351456637943927,3.069280862172545e-05,-0.300960199004975,0.09933118837024484,0.007006281823497678,0.30082089552238805,0.09925843328555292,0.007001150075495791,0.0,0.0,0.0,-0.0003930348258705681,0.0007789208274937282,5.4940839077365266e-05
ALA 100,R ALA 100,0.0,0.0,0.0,-0.0002189054726368161,0.0004135043732374164,2.9166349680136912e-05,-0.19694029850746272,0.08094925883158849,0.005709720482386386,0.19687562189054741,0.08087776818018177,0.005704677920631926,0.0,0.0,0.0,-0.0002835820895521722,0.0007425779383371252,5.237740932394078e-05
ASN 101,R ASN 101,0.0,0.0,0.0,-0.0005074626865671509,0.0004999443052072761,3.526335238514252e-05,-0.4705820895522399,0.26464562709011924,0.01866666328241651,0.4707661691542289,0.2643736614818591,0.01864748030747145,0.0,0.0,0.0,-0.00032338308457770406,0.0009249985868006084,6.524436978752082e-05
ASN 102,R ASN 102,0.0,0.0,0.0,-0.0004079601990049589,0.0004914556694481981,3.466461018341389e-05,1.412756218905474,0.1234444515179806,0.008707100268027691,-1.4109502487562178,0.12328262038905338,0.008695685580297863,0.0,0.0,0.0,0.001398009950248927,0.0008047100277476429,5.6759869010925086e-05
TYR 103,R TYR 103,0.0,0.0,0.0,-0.0013482587064676966,0.0004764184923332951,3.360396948812529e-05,0.4964029850746268,0.39504653267199313,0.027864433988033087,-0.4961691542288561,0.39469658507823274,0.02783975058792917,0.0,0.0,0.0,-0.001114427860696324,0.0009206534538627395,6.493788774071596e-05
ALA 104,R ALA 104,0.0,0.0,0.0,-0.00039303482587064103,0.0004884244583591916,3.445080503817663e-05,0.7213631840796021,0.1038803484966816,0.007327154838599769,-0.7205771144278602,0.10375610165421688,0.007318391142038093,0.0,0.0,0.0,0.00039303482587069405,0.0007260273172917613,5.121001852453233e-05
ARG 105,R ARG 105,0.0,0.0,0.0,-0.0005621890547264012,0.0004961174472564631,3.499342663733056e-05,-77.58712935323382,0.606741966670628,0.04279627861485512,77.57817910447757,0.6062280967083798,0.04276003302235581,0.0,0.0,0.0,-0.009512437810947991,0.0010030275202295741,7.074810639794516e-05
GLY 106,R GLY 106,0.0,0.0,0.0,-0.00036815920398010755,0.00048230488749840476,3.401916379041743e-05,0.37389054726368165,0.1364292244855563,0.009622975536587567,-0.37237810945273625,0.1362747309917494,0.009612078405734028,0.0,0.0,0.0,0.0011442786069650983,0.0008776266060755821,6.190300789562729e-05
HIP 107,R HIP 107,0.0,0.0,0.0,-0.0014776119402985237,0.0004994985233039354,3.523190935402747e-05,-94.52720398009947,1.1963082362870257,0.08438107696805856,94.50051741293532,1.1948529129274363,0.08427842637292426,0.0,0.0,0.0,-0.028164179104478607,0.002252231717480473,0.00015886017678225326
TYR 108,R TYR 108,0.0,0.0,0.0,-0.0009353233830846171,0.00024595437003599533,1.7348283660615268e-05,0.4176268656716421,0.3980770258156276,0.028078188493308297,-0.41740796019900483,0.3976016941617795,0.028044661183496238,0.0,0.0,0.0,-0.0007164179104475233,0.0007624124479400779,5.3776427763055576e-05
THR 109,R THR 109,0.0,0.0,0.0,-0.00035323383084577147,0.0004779745721184263,3.371372689356214e-05,0.19138308457711428,0.2505476539064923,0.017672268924660176,-0.1911840796019901,0.25022334490132137,0.017649393931162095,0.0,0.0,0.0,-0.0001542288557215572,0.000858724338721712,6.056974475484335e-05
ILE 110,R ILE 110,0.0,0.0,0.0,-0.00043283582089555315,0.0004954684379910149,3.494764905332701e-05,0.022393034825870656,0.1020330633723114,0.007196857392228237,-0.021935323383084578,0.10191060757515974,0.007188220026262498,0.0,0.0,0.0,2.4875621890772092e-05,0.0007625422976296409,5.378558665398096e-05
GLY 111,R GLY 111,0.0,0.0,0.0,-0.00036815920398012637,0.0004823048874984294,3.401916379041916e-05,0.376228855721393,0.12380231137452874,0.008732341756118492,-0.3752885572139305,0.12361566307559793,0.008719176600182661,0.0,0.0,0.0,0.0005721393034825227,0.0008322001651783449,5.869887380253469e-05
LYS 112,R LYS 112,0.0,0.0,0.0,-0.0008208955223880444,0.0003834397784676086,2.7045756668791985e-05,-87.90555721393032,3.322223218328263,0.2343315581951483,87.88399004975132,3.317538243922966,0.2340011055794297,0.0,0.0,0.0,-0.02238805970149579,0.004838553370874045,0.00034128524072438496
GLU 113,R GLU 113,0.0,0.0,0.0,-0.0005373134328358423,0.000498605763835544,3.516893895632286e-05,83.25971144278613,1.2354482201938801,0.08714179857340615,-83.2441144278607,1.2341065379869653,0.08704716360715387,0.0,0.0,0.0,0.01505970149253555,0.0015409559320515229,0.00010869065109038417
ILE 114,R ILE 114,0.0,0.0,0.0,-0.0008059701492537277,0.000395451979089304,2.7893031973324665e-05,0.4561492537313433,0.1140171830112948,0.008042152016956424,-0.4546666666666668,0.11382548977588301,0.008028631018637678,0.0,0.0,0.0,0.0006766169154231822,0.0007122946575094059,5.0241391387376124e-05
ILE 115,R ILE 115,0.0,0.0,0.0,-0.00152736318407953,0.0004992506946985735,3.5214428871999836e-05,0.9229203980099498,0.1136822561135481,0.008018528095060548,-0.9199353233830848,0.1134699679557538,0.008003554442920658,0.0,0.0,0.0,0.001457711442785792,0.0008577726196279886,6.050261566581467e-05
ASP 116,R ASP 116,0.0,0.0,0.0,-0.0011194029850746365,0.0003242621042149373,2.2871685359708993e-05,99.41648258706475,1.605460037271827,0.1132404198725865,-99.37537313432841,1.6019439108775844,0.11299241143888812,0.0,0.0,0.0,0.03999004975124624,0.003686724941400026,0.00026004152742930555
LEU 117,R LEU 117,0.0,0.0,0.0,-0.0010845771144278465,0.00029559106024901297,2.0849385843363607e-05,1.127213930348259,0.14761992006829328,0.010412306343356737,-1.124194029850746,0.14732387972252584,0.010391425267356305,0.0,0.0,0.0,0.0019353233830845965,0.0008047100277472079,5.67598690108944e-05
VAL 118,R VAL 118,0.0,0.0,0.0,-0.0017412935323382857,0.0004379240016848655,3.088877746676733e-05,0.9206616915422889,0.12107969899031894,0.00854030348523002,-0.9137711442786072,0.12095633587062382,0.008531602121666463,0.0,0.0,0.0,0.005149253731343372,0.0014686142452297892,0.00010358806192603162
LEU 119,R LEU 119,0.0,0.0,0.0,-0.003199004975124386,0.0004680849148791436,3.301616425595491e-05,1.2705771144278595,0.12464267444248088,0.008791616396689444,-1.2653532338308457,0.12411377224019556,0.008754310511729453,0.0,0.0,0.0,0.002024875621890586,0.0014227637981497918,0.00010035402074272833
ASP 120,R ASP 120,0.0,0.0,0.0,-0.0016965174129353398,0.00045976179312030776,3.242909651166969e-05,103.82327363184079,1.2250479327608825,0.08640821885895274,-103.77098009950242,1.2217990322621692,0.0861790590866399,0.0,0.0,0.0,0.05059701492537152,0.003594051337931272,0.0002535048354380552
ARG 121,R ARG 121,0.0,0.0,0.0,-0.002701492537313425,0.0004788541060902245,3.3775764436662795e-05,-99.34362189054728,1.1032869417945346,0.07781986074288154,99.3087462686567,1.1015491490004676,0.07769728629002497,0.0,0.0,0.0,-0.037577114427863795,0.002647682480822775,0.00018675312300339616
ILE 122,R ILE 122,0.0,0.0,0.0,-0.005233830845771108,0.0005730686805963735,4.042114814445234e-05,1.05063184079602,0.22114497120587048,0.01559836359092367,-1.03918407960199,0.21974356593861058,0.015499516084793377,0.0,0.0,0.0,0.006213930348258851,0.0035658698568433855,0.00025151706702468093
ARG 123,R ARG 123,0.0,0.0,0.0,-0.0055422885572139384,0.000646038626387385,4.556805127976529e-05,-109.82584577114422,1.7007729647787544,0.11996327542775245,109.76118407960199,1.6970033087159966,0.11969738439003635,0.0,0.0,0.0,-0.07020398009950003,0.004967875315851448,0.0003504069074167968
LYS 124,R LYS 124,0.0,0.0,0.0,-0.003522388059701487,0.0005285352599888397,3.728000284598125e-05,-104.00666169154232,1.2372286736942073,0.08726738208047574,103.97115920398014,1.2360633364253126,0.08718518552711459,0.0,0.0,0.0,-0.039024875621888895,0.003118613371779196,0.00021997002693424568
LEU 125,R LEU 125,0.0,0.0,0.0,-0.005990049751243801,0.0006981856354899399,4.924621770482785e-05,1.3289452736318412,0.22981994247725152,0.016210248886320458,-1.3158955223880595,0.22793200528815188,0.016077084064385676,0.0,0.0,0.0,0.0070597014925374395,0.006734216328767243,0.00047499499637393595
ALA 126,R ALA 126,0.0,0.0,0.0,-0.007691542288557241,0.001080988173983066,7.624702693139473e-05,1.8334079601990054,0.2001317295941994,0.014116203806346702,-1.811810945273633,0.1970003764917966,0.0138953351880982,0.0,0.0,0.0,0.013905472636816055,0.005327672982032659,0.00037578507806050403
ASP 127,R ASP 127,0.0,0.0,0.0,-0.007407960199004975,0.0012469809584968368,8.795525521348964e-05,123.504552238806,2.6033523792314526,0.1836263187225956,-123.34074626865676,2.5822176901426803,0.1821355926934656,0.0,0.0,0.0,0.15639800995025177,0.021244859981691157,0.0014984968847615637
GLN 128,R GLN 128,0.0,0.0,0.0,-0.008502487562189041,0.0011422434855114828,8.056764347485687e-05,1.1342885572139305,1.0185605911916884,0.07184372474833994,-1.0855373134328357,1.0115182863560017,0.0713469988642008,0.0,0.0,0.0,0.040248756218905876,0.011725204002522272,0.0008270321238226773
CYS 129,R CYS 129,0.0,0.0,0.0,-0.020771144278606973,0.003722643257146739,0.0002625750100834025,-1.2671691542288543,0.5156854890586482,0.036373649886941466,1.3711791044776118,0.5108338006648383,0.03603143817313288,0.0,0.0,0.0,0.0832388059701493,0.023942981326334288,0.0016888076909114176
THR 130,R THR 130,0.0,0.0,0.0,-0.09188557213930346,0.03290816168171177,0.0023211627568161313,2.5302636815920403,1.0461830767004914,0.07379206465361512,-2.338223880597015,1.0629419535626798,0.074974144685761,-0.0010075343283582072,0.006473868465448301,0.00045663147397491903,0.09914669452736329,0.09444932233475312,0.00666194154296337
GLY 131,R GLY 131,0.0,0.0,0.0,-0.10296019900497505,0.048698875812826094,0.0034349538551819215,2.502796019900496,0.9957508395736,0.07023484891807572,-2.345865671641791,1.0009044550927675,0.07059835692930228,-0.003797373134328358,0.014132500455793714,0.0009968297237613738,0.050172776119402906,0.14800777507164917,0.010439663525977328
LEU 132,R LEU 132,0.0,0.0,0.0,-0.07656716417910447,0.01879098747714139,0.0013254140634655501,2.6755870646766176,0.7824076653877738,0.055186781659542744,-2.4759601990049767,0.7749539728960765,0.05466103872744505,0.0,0.0,0.0,0.12305970149253727,0.05676105470526574,0.0040036161087869246
GLN 133,R GLN 133,0.0,0.0,0.0,-0.5082388059701498,0.23226497281891995,0.016382708029534166,1.6710199004975124,2.9127683827151896,0.20545084087596985,-0.85581592039801,2.706877000432035,0.19092838249232089,-0.09519535522388062,0.09563038786244762,0.006745247482163474,0.21176981890547297,0.5340199735139176,0.03766686470989666
GLY 134,R GLY 134,0.0,0.0,0.0,-0.023233830845771145,0.003871062403344968,0.0002730436894914422,0.48203482587064655,0.3246137908577204,0.0228964914228733,-0.45405970149253727,0.3357904707058057,0.023684833635943512,0.0,0.0,0.0,0.004741293532338417,0.025265805581063647,0.0017821125197738947
PHE 135,R PHE 135,0.0,0.0,0.0,-0.02396517412935324,0.002275498107304589,0.000160501261388183,1.7759651741293538,0.3344001591639058,0.02358676862086784,-1.805144278606964,0.3312431042437884,0.02336408713617488,0.0,0.0,0.0,-0.0531442786069653,0.02186444169306012,0.0015421988091395904
SER 136,R SER 136,0.0,0.0,0.0,-0.008999999999999987,0.0006838579469029801,4.823562047180791e-05,-0.5106517412935323,0.6212782987414077,0.04382159242453404,0.5413582089552237,0.6181839725560268,0.04360333548364455,0.0,0.0,0.0,0.021706467661691434,0.011495982770554752,0.0008108641047196776
VAL 137,R VAL 137,0.0,0.0,0.0,-0.006149253731343254,0.0005160237762066374,3.639751082261501e-05,0.44010945273631835,0.23592012722118216,0.016640522742826357,-0.425532338308458,0.23540091809042635,0.01660390055441712,0.0,0.0,0.0,0.008427860696517315,0.007158199549922748,0.0005049004669979002
PHE 138,R PHE 138,0.0,0.0,0.0,-0.006472636815920414,0.000546811210508789,3.856908900347074e-05,-0.541004975124378,0.15251909586053167,0.01075786755999433,0.5132686567164179,0.15182045386451856,0.010708589153100075,0.0,0.0,0.0,-0.0342089552238805,0.007103087367632632,0.0005010131533820268
HIP 139,R HIP 139,0.0,0.0,0.0,-0.0036616915422884744,0.0004731340667848165,3.337230397200195e-05,-102.5400547263682,0.9881279359951605,0.06969717075615921,102.51464676616908,0.9869758976285048,0.06961591223503706,0.0,0.0,0.0,-0.029069651741295742,0.004045158567833654,0.0002853234861274314
SER 140,R SER 140,0.0,0.0,0.0,-0.0012288557213930476,0.0004200961558723134,2.9631298178358657e-05,0.8894925373134329,0.22581635473036646,0.0159278575798234,-0.885338308457712,0.22599459548665649,0.01594042971342505,0.0,0.0,0.0,0.002925373134328369,0.001946907992540129,0.00013732430170182444
PHE 141,R PHE 141,0.0,0.0,0.0,-0.0035721393034825735,0.0005144865580415946,3.62890838132819e-05,-0.08253233830845767,0.14254303774983268,0.010054210674801115,0.07442786069651741,0.14208586857830807,0.010021964447717056,0.0,0.0,0.0,-0.011676616915422733,0.002391922663334913,0.00016871321640561028
GLY 142,R GLY 142,0.0,0.0,0.0,-0.0005024875621890558,0.000499993811996065,3.526684432478527e-05,-0.3710796019900496,0.125006362551866,0.008817268978038915,0.37019402985074623,0.12482830861236552,0.008804710021477612,0.0,0.0,0.0,-0.0013880597014925193,0.0008397208233171157,5.9229340127190015e-05
GLY 143,R GLY 143,0.0,0.0,0.0,-0.00042288557213930996,0.0004940175756141925,3.4845313111656424e-05,0.6679552238805968,0.11459621079005042,0.008082993487476986,-0.6665920398009949,0.11449101177573358,0.008075573321122883,0.0,0.0,0.0,0.0009402985074625741,0.000838393340551086,5.9135706712275325e-05
GLY 144,R GLY 144,0.0,0.0,0.0,-0.0003184079601989959,0.0004658587029142007,3.2859139371010465e-05,0.902154228855721,0.09264741430628393,0.006534844750157255,-0.9002437810945263,0.0926337423540742,0.006533880405002119,0.0,0.0,0.0,0.0015920398009952252,0.0008768647895269876,6.184927349936332e-05
THR 145,R THR 145,0.0,0.0,0.0,-0.0008358208955224175,0.000370438019283321,2.6128683284883333e-05,0.4810199004975126,0.1200668951271031,0.008468865808765626,-0.4758009950248754,0.11956871168884729,0.008433726658358917,0.0,0.0,0.0,0.004383084577114827,0.0014027380608914407,9.894151414477691e-05
GLY 146,R GLY 146,0.0,0.0,0.0,-0.0007114427860696656,0.00045309154507572883,3.195861349017638e-05,1.2538706467661693,0.06059221157510471,0.004273845078967672,-1.2521194029850746,0.06043553097821636,0.004262793681757141,0.0,0.0,0.0,0.0010398009950247677,0.0013227470135629429,9.329938069066755e-05
SER 147,R SER 147,0.0,0.0,0.0,-0.0012039800995025008,0.00040295436281223096,2.842220932007021e-05,0.4840845771144282,0.1278724792758944,0.009019429264622158,-0.4829004975124378,0.12761142843185813,0.00900101615778644,0.0,0.0,0.0,-1.990049751252013e-05,0.001382046211743131,9.748202363670014e-05
GLY 148,R GLY 148,0.0,0.0,0.0,-0.000577114427860728,0.000494017575614211,3.484531311165773e-05,0.9981741293532345,0.1629328663367169,0.011492398294987825,-0.9965572139303482,0.1626715029464128,0.011473963142838132,0.0,0.0,0.0,0.001039800995024902,0.0009559491442369927,6.742745378713416e-05
PHE 149,R PHE 149,0.0,0.0,0.0,-0.0017014925373133626,0.00045760327512707575,3.227684639134188e-05,0.8084328358208954,0.11336256595375714,0.00799597888979638,-0.8055174129353228,0.11323915143705374,0.007987273900967373,0.0,0.0,0.0,0.0012139303482588556,0.0011456189424577823,8.080572985071605e-05
THR 150,R THR 150,0.0,0.0,0.0,-0.002238805970149219,0.000426353936032421,3.0072687958452537e-05,0.9639999999999997,0.2181854384970272,0.015389614248806397,-0.9506069651741298,0.2172935052277719,0.015326702126695632,0.0,0.0,0.0,0.011154228855721364,0.002994371922675557,0.00021120671079092858
SER 151,R SER 151,0.0,0.0,0.0,-0.0019651741293532053,0.00033647439639620776,2.3733074034673328e-05,1.0886467661691541,0.22598331202859473,0.01593963383965749,-1.0816069651741298,0.2258746620065219,0.01593197025798429,0.0,0.0,0.0,0.0050746268656717,0.0019798494804528395,0.00013964781510973339
LEU 152,R LEU 152,0.0,0.0,0.0,-0.0021741293532338357,0.00039212060687041414,2.7658055094385958e-05,1.420651741293533,0.1441208313855201,0.010165499657167287,-1.4150348258706469,0.14402074125464315,0.01015843984366681,0.0,0.0,0.0,0.0034427860696516926,0.0019516443377060873,0.00013765837773162463
LEU 153,R LEU 153,0.0,0.0,0.0,-0.00353233830845776,0.0004989531378858606,3.519344083266825e-05,1.1789104477611945,0.1288533894024272,0.009088617330352279,-1.1590049751243776,0.12940750927915834,0.009127701932923522,0.0,0.0,0.0,0.016373134328357963,0.004314164409720053,0.0003042976952489237
MET 154,R MET 154,0.0,0.0,0.0,-0.008895522388059659,0.0007151730478036275,5.0444417384852036e-05,1.498199004975124,0.587170117143808,0.04141578678905645,-1.48118407960199,0.5885844820268886,0.041515548396006983,0.0,0.0,0.0,0.008119402985074457,0.007354267156877005,0.0005187300096956073
GLU 155,R GLU 155,0.0,0.0,0.0,-0.004860696517412916,0.0005820682906352522,4.1055931692988357e-05,106.09366666666665,1.8116740762448997,0.1277856367044016,-106.03632835820895,1.8050689080545959,0.12731974406189764,0.0,0.0,0.0,0.05247761194029738,0.008374965435061735,0.0005907245152588093
ARG 156,R ARG 156,0.0,0.0,0.0,-0.0045970149253731505,0.0005916424938873973,4.173124392191232e-05,-103.54470646766171,1.485550787648783,0.10478267352033566,103.50619900497523,1.483151934857558,0.10461347149039758,0.0,0.0,0.0,-0.04310447761193882,0.004046253700116962,0.0002854007308029131
LEU 157,R LEU 157,0.0,0.0,0.0,-0.009353233830845685,0.0009822311843716265,6.928124596561253e-05,1.6813880597014932,0.23217654686068687,0.016376470943337388,-1.645353233830847,0.22985264499225827,0.016212555543879216,0.0,0.0,0.0,0.02668159203980072,0.007492491063794037,0.0005284795723706849
SER 158,R SER 158,0.0,0.0,0.0,-0.010393034825870626,0.0015225506367846993,0.00010739244165788047,2.18560199004975,0.7030622647075782,0.049590188608710756,-2.1270895522388056,0.7019645792968198,0.04951276384950372,0.0,0.0,0.0,0.0481194029850747,0.014057298228123877,0.0009915253676024017
VAL 159,R VAL 159,0.0,0.0,0.0,-0.0073383084577114495,0.001501235022047197,0.00010588895411743766,2.000169154228854,0.4484291002533346,0.03162974998871054,-1.9782835820895521,0.44390646473322226,0.03131074787508678,0.0,0.0,0.0,0.014547263681592214,0.005588634964932462,0.00039419191711491836
ASP 160,R ASP 160,0.0,0.0,0.0,-0.0069552238805970215,0.0016640731287230776,0.00011737466858129237,116.5636815920398,3.166747212608894,0.22336512629461197,-116.43560199004979,3.1384455528721595,0.22136888113292924,0.0,0.0,0.0,0.12112437810945162,0.027801883552933244,0.0019609936676672733
TYR 161,R TYR 161,0.0,0.0,0.0,-0.02466666666666666,0.00526825972505915,0.0003715943900274896,1.245199004975124,0.6192755679451081,0.043680330685842546,-1.1701393034825875,0.6104913855561918,0.043060742232150104,0.0,0.0,0.0,0.05039303482587076,0.018182320187664407,0.0012824819830506374
GLY 162,R GLY 162,0.0,0.0,0.0,-0.021537313432835832,0.006718938167284305,0.000473917357951899,-0.7772736318407963,0.8084167622235598,0.05702132190209908,0.8583731343283586,0.8149978756951993,0.05748551785556797,0.0,0.0,0.0,0.05956218905472641,0.030952014910968804,0.002183186801944181
LYS 163,R LYS 163,0.0,0.0,0.0,-0.42029353233830846,0.40982284536740393,0.02890667472585946,-180.46458706467658,21.179124100991984,1.4938602332359872,181.22091542288555,21.34634952579541,1.505655405260506,-0.17136171940298509,0.21252658594875914,0.014990469565235283,0.16467310646766492,0.7817861457615152,0.055142943045187576
LYS 164,R LYS 164,0.0,0.0,0.0,-0.13398507462686574,0.04768871677432193,0.0033637027302690367,-162.83871144278615,5.727158375755471,0.40396260516669724,163.30647761194027,5.83814100453216,0.4117907162311072,-0.005264489552238804,0.016488128122181513,0.0011629828884695593,0.32851660497512275,0.1612841861519536,0.011376109360960252
SER 165,R SER 165,0.0,0.0,0.0,-0.08199004975124373,0.017297798453584163,0.001220092630324123,-1.5378656716417913,1.0153518503286643,0.07161739761832389,1.7099203980099498,1.0176611482065134,0.07178028293170914,-0.00018472835820895536,0.0009895084235319019,6.9794542839338e-05,0.08987994825870646,0.09451316179505798,0.006666444431307851
LYS 166,R LYS 166,0.0,0.0,0.0,-0.04930845771144286,0.00836507654367491,0.0005900270066402694,-138.44507960199002,2.645538691609984,0.18660191177113944,138.55607960199006,2.6520228445096383,0.18705926865317224,0.0,0.0,0.0,0.06169154228855866,0.04423011263596885,0.0031197516036712615
LEU 167,R LEU 167,0.0,0.0,0.0,-0.04471641791044774,0.006548265434713326,0.00046187903158534426,-1.1539353233830842,0.2518049090761486,0.01776094886685344,1.2010945273631837,0.25500564040177326,0.0179867110476605,0.0,0.0,0.0,0.002442786069651523,0.022643417111966234,0.0015971434987982946
GLU 168,R GLU 168,0.0,0.0,0.0,-0.012776119402985077,0.0008607684092714899,6.07139223749225e-05,112.86557711442782,1.213930647604473,0.0856240660244204,-112.798223880597,1.210991471034438,0.08541675249362955,0.0,0.0,0.0,0.05457711442786055,0.012730864037298265,0.0008979659134800226
PHE 169,R PHE 169,0.0,0.0,0.0,-0.008194029850746219,0.0005705580571873006,4.024406242298618e-05,-0.09789054726368154,0.13721834276887998,0.009678635648741189,0.08148756218905472,0.13685690349542323,0.009653141688048004,0.0,0.0,0.0,-0.02459701492537289,0.007625030204313633,0.0005378281625402013
SER 170,R SER 170,0.0,0.0,0.0,-0.002875621890547296,0.00038562830597168245,2.720012349681043e-05,0.049348258706467675,0.17649460721949817,0.012448969742495835,-0.04699502487562188,0.1772623627532928,0.012503123042477155,0.0,0.0,0.0,-0.0005223880597016025,0.003478540648524781,0.00024535733960228794
ILE 171,R ILE 171,0.0,0.0,0.0,-0.002308457711442837,0.00046185663543379826,3.257685529584325e-05,-0.033179104477611916,0.13843671529074789,0.0097645730204194,0.03542786069651741,0.1387214038297552,0.009784653401706799,0.0,0.0,0.0,-5.97014925373157e-05,0.0026422547868541336,0.00018637028298889582
TYR 172,R TYR 172,0.0,0.0,0.0,-0.003208955223880615,0.00040656234244412293,2.8676696581616422e-05,-0.8263830845771148,0.15105218864342113,0.010654399902548304,0.822696517412935,0.15116681319243955,0.010662484894860295,0.0,0.0,0.0,-0.006895522388059992,0.0014156305315078355,9.985087890746291e-05
PRO 173,R PRO 173,0.0,0.0,0.0,-0.0012437810945273764,0.00042936216936102496,3.028487237743359e-05,0.6209402985074628,0.0963169850538368,0.006793676314044193,-0.6241343283582087,0.09608913184837832,0.0067776047880912455,0.0,0.0,0.0,-0.004437810945273877,0.0011361816055878182,8.014007143205506e-05
ALA 174,R ALA 174,0.0,0.0,0.0,-0.000497512437810954,0.0004999938119960729,3.5266844324785825e-05,0.0527313432835821,0.13836762433951003,0.009759699720464287,-0.05255721393034828,0.13834090835892016,0.009757815320486043,0.0,0.0,0.0,-0.0003233830845770324,0.0007261295866643702,5.121723204989296e-05
PRO 175,R PRO 175,0.0,0.0,0.0,-0.0007313432835820913,0.0004432609673109705,3.126521799740345e-05,-0.205995024875622,0.11686461519085135,0.008242994397386915,0.2050547263681591,0.11675454539629851,0.008235230672684285,0.0,0.0,0.0,-0.001671641791044813,0.0007408760385663485,5.2257366569745964e-05
GLN 176,R GLN 176,0.0,0.0,0.0,-0.0004726368159203747,0.0004992506946985664,3.5214428871999334e-05,-0.5393233830845772,0.6670965826979339,0.047053364996024055,0.5388706467661692,0.6668262345235344,0.04703429610606724,0.0,0.0,0.0,-0.0009253731343281988,0.0008038483217946374,5.669908895931392e-05
VAL 177,R VAL 177,0.0,0.0,0.0,-0.000338308457711458,0.00047313406678484675,3.337230397200409e-05,0.6798159203980101,0.058812298991875955,0.004148299725248476,-0.6792935323383085,0.058805086658179614,0.004147791006453194,0.0,0.0,0.0,0.00018407960199003887,0.0006917748991373224,4.879403922675343e-05
SER 178,R SER 178,0.0,0.0,0.0,-0.00026865671641790735,0.0004432609673109651,3.126521799740307e-05,-0.782109452736318,0.12284925017620497,0.008665118002330231,0.7817263681592033,0.12274951135769213,0.008658082968493335,0.0,0.0,0.0,-0.0006517412935324317,0.0007317323904815763,5.161242336079118e-05
THR 179,R THR 179,0.0,0.0,0.0,-0.00028358208955222306,0.0004507363841952437,3.1792493250007194e-05,-0.4638109452736314,0.1186927304358218,0.008371939704719332,0.4636915422885571,0.11859343306557157,0.008364935808242104,0.0,0.0,0.0,-0.00040298507462670197,0.0007136139156943557,5.0334444685070115e-05
ALA 180,R ALA 180,0.0,0.0,0.0,-0.00026865671641790903,0.0004432609673109678,3.126521799740326e-05,-0.32649751243781083,0.10984018804260605,0.0077475295080936205,0.326502487562189,0.1097390901377434,0.007740398611696884,0.0,0.0,0.0,-0.0002636815920398559,0.0007018981925790131,4.95080812914681e-05
VAL 181,R VAL 181,0.0,0.0,0.0,-0.0002985074626866094,0.0004576032751271064,3.227684639134404e-05,0.30861691542288555,0.1006092263675964,0.00709642767333094,-0.3083930348258707,0.10054240832546385,0.007091714692023096,0.0,0.0,0.0,-7.462686567184761e-05,0.0006906648214561051,4.871574038418253e-05
VAL 182,R VAL 182,0.0,0.0,0.0,-0.0005124378109452592,0.0004998452769196428,3.52563674682897e-05,0.5501641791044776,0.05951945131654663,0.004198178404443544,-0.5495223880597012,0.059500831937565654,0.00419686509471012,0.0,0.0,0.0,0.0001293532338307299,0.0007999900991938686,5.642695091966804e-05
GLU 183,R GLU 183,0.0,0.0,0.0,-0.0008308457711442728,0.00037488808425441446,2.6442566666648005e-05,84.68625870646768,0.7924369383251795,0.055894192029207576,-84.67261691542285,0.7915935986268746,0.05583470743331969,0.0,0.0,0.0,0.012810945273633056,0.0011521468613161544,8.126617374545939e-05
PRO 184,R PRO 184,0.0,0.0,0.0,-0.000776119402985082,0.000416842986381165,2.9401837294536014e-05,0.983905472636816,0.118682342946468,0.008371207027711783,-0.984084577114428,0.11843220371403111,0.008353563566616424,0.0,0.0,0.0,-0.0009552238805970069,0.0009104069805729423,6.42151572394189e-05
TYR 185,R TYR 185,0.0,0.0,0.0,-0.0009353233830846553,0.00024595437003600265,1.7348283660615786e-05,1.1783532338308467,0.08230999287662759,0.005805699261688172,-1.1773631840796026,0.08240618026024119,0.005812483796621448,0.0,0.0,0.0,5.4726368158914044e-05,0.0007866991622541822,5.5489480509561946e-05
ASN 186,R ASN 186,0.0,0.0,0.0,-0.000930348258706416,0.00025455918020826336,1.795522017364574e-05,0.5644825870646765,0.16726685250086332,0.011798094108995075,-0.5626268656716416,0.16707994057312023,0.01178491035811655,0.0,0.0,0.0,0.0009253731343281104,0.0009460065239511037,6.67261554242543e-05
SER 187,R SER 187,0.0,0.0,0.0,-0.0012587064676616855,0.00043792400168489595,3.088877746676948e-05,1.1910696517412942,0.10318488032043324,0.007278100295691174,-1.1866915422885569,0.10281076844169773,0.007251712478340502,0.0,0.0,0.0,0.003119402985074606,0.0015047756950223004,0.00010613869393345548
ILE 188,R ILE 188,0.0,0.0,0.0,-0.0020845771144278654,0.0003119684658027812,2.2004558964012474e-05,1.3275422885572135,0.0912411350712499,0.006435653460846831,-1.3255422885572143,0.09099608789762337,0.0064183691658872295,0.0,0.0,0.0,-8.457711442762823e-05,0.001613935255895424,0.00011383821570254621
LEU 189,R LEU 189,0.0,0.0,0.0,-0.0014328358208954243,0.0004954684379909608,3.4947649053323195e-05,1.0244179104477613,0.15227447879781184,0.010740613602718965,-1.022542288557214,0.15214574530254843,0.010731533442069145,0.0,0.0,0.0,0.0004427860696519731,0.0010356626926466468,7.305001397666232e-05
THR 190,R THR 190,0.0,0.0,0.0,-0.001975124378109453,0.00030644504665536503,2.1614967015994532e-05,1.4008159203980113,0.1633228373476064,0.01151990472927211,-1.3924776119402986,0.1635057798551426,0.011532808498836596,0.0,0.0,0.0,0.006363184079601961,0.002163109474334274,0.00015257397843438771
THR 191,R THR 191,0.0,0.0,0.0,-0.004248756218905469,0.00044365167780313153,3.1292776590675025e-05,1.6009800995024872,0.13118343695503415,0.009252966212949616,-1.584039800995026,0.130796254179616,0.0092256564456319,0.0,0.0,0.0,0.012691542288557454,0.0056826854163980235,0.0004008257244759939
HID 192,R HID 192,0.0,0.0,0.0,-0.004497512437810975,0.0005653720485908064,3.987826958025197e-05,0.40721890547263684,0.2762054751778195,0.01948203209928159,-0.39537313432835836,0.2754594083461208,0.01942940860239397,0.0,0.0,0.0,0.0073482587064676455,0.004019617250254332,0.0002835219404896487
THR 193,R THR 193,0.0,0.0,0.0,-0.004676616915422904,0.0006615980183036651,4.6665526167122684e-05,1.4443034825870644,0.3742371244428543,0.026396651501729592,-1.428452736318409,0.3722874150544607,0.026259129604799418,0.0,0.0,0.0,0.01117412935323367,0.005356404764687531,0.0003778116617536456
THR 194,R THR 194,0.0,0.0,0.0,-0.007323383084577098,0.0007530372976514077,5.311515564764267e-05,1.4787213930348262,0.2841124645759339,0.02003974812994163,-1.450199004975124,0.28389340056539486,0.020024296545999017,0.0,0.0,0.0,0.021199004975124072,0.009065828850207914,0.0006394542633618549
LEU 195,R LEU 195,0.0,0.0,0.0,-0.021706467661691514,0.002469396357079517,0.00017417778942832308,1.7961243781094525,0.17673506453883944,0.012465930294095682,-1.7384825870646767,0.17288969521551736,0.012194698854739444,0.0,0.0,0.0,0.03593532338308439,0.011543592309280702,0.0008142222226610175
GLU 196,R GLU 196,0.0,0.0,0.0,-0.02848756218905473,0.006415241066216746,0.0004524962160732021,119.05622388059702,3.57683541648843,0.25229051796678775,-118.74235820895528,3.500960145634523,0.24693868900189905,0.0,0.0,0.0,0.2853781094527371,0.07723387186713852,0.0054476572917270885
HID 197,R HID 197,0.0,0.0,0.0,-0.017547263681592068,0.002089777291836819,0.00014740152509179548,2.307885572139304,0.4631204692040893,0.03266599925674813,-2.2258258706467657,0.4627240933800539,0.03263804106177656,0.0,0.0,0.0,0.06451243781094529,0.012617254809692594,0.0008899525364187483
SER 198,R SER 198,0.0,0.0,0.0,-0.025154228855721415,0.003659798342508093,0.00025814227158146483,1.2897462686567165,0.6192287132409131,0.04367702580982392,-1.1756368159203974,0.6304533963844978,0.04446875391429686,0.0,0.0,0.0,0.08895522388059694,0.024350119986518162,0.0017175250378121416
ASP 199,R ASP 199,0.0,0.0,0.0,-0.167089552238806,0.04026988480474634,0.0028404186698158616,139.61573631840787,2.1150949980802545,0.1491872984020358,-139.02069154228863,2.0889963726951652,0.14734644330250493,-0.0062644656716417885,0.011458203711289942,0.000808199375337308,0.4216907582089531,0.08327645570771469,0.00587386829376793
CYS 200,R CYS 200,0.0,0.0,0.0,-0.0748955223880597,0.010616050452719109,0.0007487984644559111,0.693691542288557,0.5714237733367741,0.040305125332047095,-0.5979154228855722,0.5860973700461982,0.04134012104283404,0.0,0.0,0.0,0.02088059701492517,0.03349605563237481,0.002362629598885128
ALA 201,R ALA 201,0.0,0.0,0.0,-0.014199004975124371,0.0013858557013090187,9.775072431309594e-05,-0.2999751243781097,0.33312332346285023,0.02349670757447671,0.331820895522388,0.3360644746260242,0.02370416038232893,0.0,0.0,0.0,0.017646766169154286,0.011584841785457376,0.0008171317363787857
PHE 202,R PHE 202,0.0,0.0,0.0,-0.030129353233830907,0.003032688261123568,0.00021390933692493446,-1.3498507462686566,0.17883795052839005,0.012614256435433681,1.1995522388059703,0.18234407503115269,0.012861559390101484,0.0,0.0,0.0,-0.18042786069651734,0.02922423208904764,0.0020613183980843918
MET 203,R MET 203,0.0,0.0,0.0,-0.00789552238805975,0.0005500156947069292,3.879511589149537e-05,0.46741791044776143,0.20566210146189606,0.01450628616144146,-0.4521542288557213,0.20717664031705443,0.014613113495594805,0.0,0.0,0.0,0.007368159203979911,0.0071057247675494276,0.0005011991812288846
VAL 204,R VAL 204,0.0,0.0,0.0,-0.0036716417910447902,0.000469615902165731,3.3124151773007875e-05,-0.032283582089552294,0.14472359718165678,0.010208015478336739,0.03539303482587066,0.144571178397107,0.010197264686191072,0.0,0.0,0.0,-0.000562189054726509,0.0046249768786923275,0.00032622071648330173
ASP 205,R ASP 205,0.0,0.0,0.0,-0.001796019900497509,0.00040295436281228376,2.8422209320073932e-05,91.42707960199007,0.8712450253274631,0.061452885895333945,-91.41218905472638,0.8706671108894057,0.06141212295381143,0.0,0.0,0.0,0.013094527363184812,0.0025088936136600033,0.00017696371110507191
ASN 206,R ASN 206,0.0,0.0,0.0,-0.0011890547263681587,0.00039155208696424427,2.761795479205143e-05,1.3421542288557207,0.1770362446925957,0.012487173904199242,-1.3388457711442783,0.17691811944959474,0.012478841991971945,0.0,0.0,0.0,0.002119402985074884,0.0011177765962817835,7.884188216967024e-05
GLU 207,R GLU 207,0.0,0.0,0.0,-0.000980099502487569,0.00013965839649371362,9.850743768468273e-06,82.81377611940302,0.7331765173472099,0.051714284216133,-82.80080597014921,0.7323651708399705,0.051657056245950655,0.0,0.0,0.0,0.011990049751244613,0.0012617213612934523,8.899496306234791e-05
ALA 208,R ALA 208,0.0,0.0,0.0,-0.0009701492537313337,0.0001701754365819555,1.2003249811990525e-05,-0.5518308457711446,0.1412498271694651,0.009962994633476692,0.5555223880597012,0.14112741057706818,0.009954360032801141,0.0,0.0,0.0,0.0027213930348258357,0.001168402425796919,8.24127528594408e-05
ILE 209,R ILE 209,0.0,0.0,0.0,-0.0018905472636815916,0.0003277546087960417,2.3118027639173798e-05,-0.31345771144278606,0.09742597369788714,0.00687189834185598,0.31409452736318394,0.09704835959151242,0.006845263496414203,0.0,0.0,0.0,-0.0012537313432834794,0.0015992219835595709,0.00011280042148884347
TYR 210,R TYR 210,0.0,0.0,0.0,-0.0011044776119403447,0.0003058791273420552,2.1575050145337253e-05,-0.10211442786069694,0.19766807657865407,0.013942431120995531,0.1009900497512437,0.19733059338346945,0.013918626891780589,0.0,0.0,0.0,-0.002228855721393429,0.0009343437232166235,6.59035248875845e-05
ASP 211,R ASP 211,0.0,0.0,0.0,-0.0008706467661691572,0.00033559048664756386,2.367072784807126e-05,86.11424378109461,0.7980638169853588,0.05629108144860016,-86.09654726368164,0.7968972348907173,0.056208797092000704,0.0,0.0,0.0,0.01682587064676895,0.0014977686100101058,0.00010564445226412548
ILE 212,R ILE 212,0.0,0.0,0.0,-0.0018009950248756468,0.00039925179398489225,2.81610502510924e-05,-0.5728208955223878,0.1429831001432043,0.010085250282788007,0.5750746268656718,0.14298418450267628,0.010085326767607964,0.0,0.0,0.0,0.00045273631840762093,0.0011412679407402603,8.049883385211132e-05
CYS 213,R CYS 213,0.0,0.0,0.0,-0.0008905472636816575,0.0003122063978057362,2.202134139352815e-05,0.16480099502487558,0.2705898112811329,0.019085933708315257,-0.16519900497512452,0.2704991152338459,0.019079536502382297,0.0,0.0,0.0,-0.001288557213930615,0.0010006557093805513,7.058081175954475e-05
ARG 214,R ARG 214,0.0,0.0,0.0,-0.0008109452736318095,0.000391552086964182,2.7617954792047037e-05,-78.50919900497512,0.7698529420851691,0.05430123975556174,78.49904975124377,0.7692698272896293,0.054260110009104114,0.0,0.0,0.0,-0.010960199004973019,0.0010262271916839506,7.238448505291559e-05
ARG 215,R ARG 215,0.0,0.0,0.0,-0.0015223880597014883,0.0004994985233039337,3.5231909354027356e-05,-89.23036318407958,0.9579326737313894,0.06756736117041405,89.21192039800995,0.956718574857485,0.06748172523862132,0.0,0.0,0.0,-0.019965174129353117,0.0018857362193824255,0.00013300957750071615
ASN 216,R ASN 216,0.0,0.0,0.0,-0.0012238805970149265,0.00041684298638119596,2.9401837294538196e-05,-0.2585870646766169,0.5560011038607465,0.03921729410207187,0.2599701492537315,0.5551811941275684,0.03915946212850217,0.0,0.0,0.0,0.0001592039800987426,0.0012476953333892902,8.800564333333679e-05
LEU 217,R LEU 217,0.0,0.0,0.0,-0.0011641791044775926,0.000370438019283289,2.6128683284881076e-05,-0.3026467661691544,0.10273004570493184,0.00724601873549271,0.3024179104477611,0.10245928436626768,0.007226920703175633,0.0,0.0,0.0,-0.0013930348258708468,0.0007725072211617655,5.448845816655599e-05
ASP 218,R ASP 218,0.0,0.0,0.0,-0.000557213930348262,0.0004967157800735821,3.503562978026848e-05,81.8383582089552,0.8290510615980412,0.058476753162109506,-81.82529850746268,0.828098980102899,0.058409598511255635,0.0,0.0,0.0,0.012502487562188445,0.0012661862591575024,8.930989267571432e-05
ILE 219,R ILE 219,0.0,0.0,0.0,-0.0006169154228855572,0.00048613864677834036,3.4289576320453407e-05,0.4059552238805969,0.14161328107979138,0.009988630695698223,-0.4056268656716418,0.14147248057775358,0.009978699394015918,0.0,0.0,0.0,-0.00028855721392995854,0.0007572655757388482,5.341339538880339e-05
GLU 220,R GLU 220,0.0,0.0,0.0,-0.0004029850746268704,0.0004904978126911993,3.459704817699693e-05,76.26055223880594,0.7962166500045469,0.05616079233543271,-76.25257213930348,0.7955596334472657,0.05611444996061023,0.0,0.0,0.0,0.007577114427860678,0.0010439466027019073,7.363431594062682e-05
ARG 221,R ARG 221,0.0,0.0,0.0,-0.0004477611940298578,0.0004972636193718783,3.507427138499331e-05,-75.26827363184078,0.89377260108088,0.06304185857469345,75.26104975124377,0.8932457320487803,0.06300469609850114,0.0,0.0,0.0,-0.00767164179104238,0.0009781909340839867,6.89962686828767e-05
PRO 222,R PRO 222,0.0,0.0,0.0,-0.0004975124378109126,0.0004999938119960303,3.526684432478282e-05,-0.8287661691542291,0.15288609895436306,0.010783753962318381,0.8277064676616912,0.15273551557959353,0.010773132629996893,0.0,0.0,0.0,-0.0015572139303480486,0.000839308053672756,5.920022560128915e-05
THR 223,R THR 223,0.0,0.0,0.0,-0.0005174129353233908,0.0004996966976911402,3.524588749754651e-05,1.2261840796019898,0.14326418884789147,0.010105076751339852,-1.224517412935324,0.14311767049262353,0.010094742143386747,0.0,0.0,0.0,0.0011492537313434305,0.0007313940483955067,5.158855855008421e-05
TYR 224,R TYR 224,0.0,0.0,0.0,-0.0009353233830846553,0.0002459543700360018,1.7348283660615725e-05,0.6789850746268659,0.09404632486184258,0.006633516292891416,-0.6779253731343287,0.093883750510591,0.00662204918230078,0.0,0.0,0.0,0.0001243781094524111,0.0006834596919829901,4.8207529735627e-05
THR 225,R THR 225,0.0,0.0,0.0,-0.0006666666666666418,0.00047140452079101375,3.3250311203586496e-05,1.0888258706467657,0.2216669424171354,0.01563518060147068,-1.0865174129353232,0.22125276723743614,0.01560596693675085,0.0,0.0,0.0,0.0016417910447759562,0.0009309732649328159,6.56657910901927e-05
ASN 226,R ASN 226,0.0,0.0,0.0,-0.000860696517412898,0.00034626293813541263,2.4423504534813034e-05,0.1873781094527368,0.1367956907703649,0.00964882407532254,-0.18509452736318416,0.1365608352030104,0.009632258640843192,0.0,0.0,0.0,0.001422885572140194,0.0009006761594054051,6.352879803449625e-05
LEU 227,R LEU 227,0.0,0.0,0.0,-0.0012786069651740724,0.0004483136448185764,3.1621606390237164e-05,1.2951194029850757,0.07200280309384971,0.00507868614917768,-1.2889601990049757,0.07210549490835354,0.0050859294712921645,0.0,0.0,0.0,0.00488059701492524,0.0015503720117819191,0.00010935481014602517
ASN 228,R ASN 228,0.0,0.0,0.0,-0.001313432835820952,0.0004638886647139253,3.272018359024665e-05,2.1080746268656716,0.21040195930784572,0.014840609956584818,-2.1023582089552244,0.2103308245739068,0.014835592499312909,0.0,0.0,0.0,0.00440298507462682,0.0013500657970977412,9.522629911035356e-05
ARG 229,R ARG 229,0.0,0.0,0.0,-0.0019402985074627225,0.0003097389535577416,2.18473012952583e-05,-89.2650895522388,1.0728909065951864,0.07567588972614715,89.24308955223879,1.0709720102363542,0.07554054121274822,0.0,0.0,0.0,-0.02394029850746119,0.002621460970971064,0.0001849036003018864
LEU 230,R LEU 230,0.0,0.0,0.0,-0.0026368159203980696,0.0004911533901764382,3.464328904750382e-05,1.623412935323383,0.09582292765574348,0.006758828192071429,-1.6111791044776116,0.0956501074017433,0.00674663839122237,0.0,0.0,0.0,0.009597014925373187,0.0026319489486753165,0.00018564336521117812
ILE 231,R ILE 231,0.0,0.0,0.0,-0.0031044776119402984,0.00033684200755849513,2.3759003326839337e-05,1.7382835820895517,0.0850642963091606,0.005999972846776317,-1.7306119402985072,0.08541131769712987,0.006024449848237646,0.0,0.0,0.0,0.004567164179104421,0.004689006558471008,0.00033073702187497395
GLY 232,R GLY 232,0.0,0.0,0.0,-0.0018009950248756268,0.0003992517939848334,2.816105025108825e-05,1.7723930348258716,0.09205238477911509,0.006492874603327759,-1.7671741293532335,0.09251927069596712,0.006525806196783529,0.0,0.0,0.0,0.0034179104477612514,0.00334790015304619,0.00023614266952834602
GLN 233,R GLN 233,0.0,0.0,0.0,-0.005437810945273647,0.0006287974656561594,4.4351953566356955e-05,4.074960199004978,0.29017061100409786,0.020467056832275114,-4.042119402985074,0.2874674901310284,0.020276393386579574,0.0,0.0,0.0,0.027402985074627302,0.007866535396795634,0.0005548626254126279
ILE 234,R ILE 234,0.0,0.0,0.0,-0.0076616915422885465,0.0006728384401513122,4.74583643941866e-05,2.3014776119403,0.12023968908850019,0.008481053755077454,-2.272079601990049,0.12207115465110652,0.008610235375595491,0.0,0.0,0.0,0.021736318407959976,0.01409015479218643,0.0009938428909437717
VAL 235,R VAL 235,0.0,0.0,0.0,-0.006616915422885566,0.0005531568721303535,3.9016677463920005e-05,2.319099502487563,0.15738174917972345,0.011100852680007548,-2.2909850746268647,0.15740828420524416,0.011102724316399321,0.0,0.0,0.0,0.021497512437810572,0.014974646692435863,0.0010562301393541096
SER 236,R SER 236,0.0,0.0,0.0,-0.007437810945273612,0.0007379972792352775,5.205431454241767e-05,3.428074626865671,0.4911954848948485,0.03464625818001197,-3.404512437810945,0.4938883704665601,0.03483619968321353,0.0,0.0,0.0,0.016124378109452747,0.01751302153029879,0.0012352732956833492
SER 237,R SER 237,0.0,0.0,0.0,-0.012626865671641833,0.0013512752874059717,9.531160997898695e-05,3.092875621890546,0.48349547061191916,0.034103141048360694,-2.9582636815920402,0.4727503576109404,0.033345239213646134,0.0,0.0,0.0,0.12198507462686575,0.03188247660622784,0.0022488165096917127
ILE 238,R ILE 238,0.0,0.0,0.0,-0.02255223880597015,0.0018443155811501096,0.00013008799094239325,2.0141940298507457,0.7789121941101652,0.05494023012544065,-1.9368457711442788,0.7935803564753907,0.05597484252714204,0.0,0.0,0.0,0.05479601990049791,0.037809856622190864,0.0026669016604704515
THR 239,R THR 239,0.0,0.0,0.0,-0.018671641791044736,0.001713755235153106,0.00012087897417699644,2.299074626865672,0.5735975667313975,0.0404584528961151,-2.18771144278607,0.5888429470047336,0.04153377910990458,0.0,0.0,0.0,0.09269154228855725,0.03307453332002957,0.0023328977073851986
ALA 240,R ALA 240,0.0,0.0,0.0,-0.016069651741293545,0.0015308191733193438,0.00010797565925730829,2.7804776119402996,0.2524976345808353,0.017809809956625858,-2.786084577114427,0.26680377907426867,0.01881888758645414,0.0,0.0,0.0,-0.021676616915422803,0.026234872931062043,0.0018504652604532025
SER 241,R SER 241,0.0,0.0,0.0,-0.03191542288557211,0.0033394686241699435,0.00023554795533556146,2.485542288557214,1.0883123908841497,0.0767636373594724,-2.207034825870647,1.099152565375359,0.07752824431472409,0.0,0.0,0.0,0.24659203980099528,0.05533761359982705,0.003903214314471515
LEU 242,R LEU 242,0.0,0.0,0.0,-0.09835323383084571,0.01044338453697427,0.0007366195497880279,3.138333333333334,0.503437539870218,0.03550974616060965,-3.141592039800994,0.4820491219331748,0.03400112347840517,0.0,0.0,0.0,-0.10161194029850704,0.06673888121170066,0.004707397726998084
ARG 243,R ARG 243,0.0,0.0,0.0,-0.3056716417910446,0.08770961610907363,0.006186559319117577,-169.9618457711443,4.849432775066324,0.34205261472940274,170.74192537313434,4.768135169479686,0.3363183237613691,-0.011924919402985077,0.015134162139693066,0.0010674814914925688,0.46248304079601843,0.6526185182999953,0.046032161071103604
PHE 244,R PHE 244,0.0,0.0,0.0,-0.08143781094527372,0.014779553012450533,0.0010424692921681721,3.4572437810945247,0.7017789302472337,0.04949966917518233,-3.3312686567164196,0.6944974470384815,0.048986072949358195,0.0,0.0,0.0,0.04453731343283626,0.036213433789302606,0.002554298675847022
ASP 245,R ASP 245,0.0,0.0,0.0,-0.2036069651741294,0.11959995403934194,0.00843593032385397,149.5374825870647,6.8496545100035515,0.483137377877708,-148.44766169154238,6.296508464279809,0.4441214640496318,-0.019440214925373137,0.04748248546844061,0.0033491562955234185,0.8667737154228885,0.48776126533783276,0.03440402700916828
GLY 246,R GLY 246,0.0,0.0,0.0,-0.1656169154228855,0.047710544246281995,0.0033652423214342677,1.7577512437810945,0.761323335845179,0.05369960771892402,-1.1183631840796018,0.7764447118020605,0.05476618734261762,-0.014023665671641787,0.026291433836521074,0.0018544547591226547,0.4597474786069651,0.06033166012595252,0.0042554671967311615
ALA 247,R ALA 247,0.0,0.0,0.0,-0.6993980099502493,0.39841955285294567,0.02810234848771683,3.815422885572142,0.7893934917703422,0.05567952386075214,-2.831810945273632,0.6690231046137857,0.04718925137474421,-0.13858724776119402,0.09359065540973617,0.006601375847859021,0.14562668258706443,0.2656269001757009,0.018735876949304016
LEU 248,R LEU 248,0.0,0.0,0.0,-1.8021144278606978,0.6233516546971889,0.0439678356778865,-6.226393034825867,1.476032776049175,0.10411132474498817,6.495835820895519,1.2629836733366415,0.08908399968889881,-0.2963987104477612,0.0869212825999239,0.006130954560666259,-1.8290703522388063,0.8493895414547319,0.05991131892212402
ASN 249,R ASN 249,0.0,0.0,0.0,-1.8051393034825867,0.6320612575778216,0.04458216369865887,-8.26971144278607,5.910892610179361,0.4169222188400999,9.503572139303486,5.579120713547805,0.39352083356468387,-0.4225600119402983,0.09853630697081123,0.006950215212475874,-0.9938386189054742,1.1675728828888912,0.0823542414141064
VAL 250,R VAL 250,0.0,0.0,0.0,-0.41424378109452753,0.06820232757172442,0.004810621274406782,-3.5859353233830853,1.3110336246531438,0.09247318193923021,4.134587064676615,1.4766900339441966,0.10415768414246238,-0.002743379104477612,0.004456515966421118,0.00031433839989189797,0.13166458109452744,0.20388911755932496,0.01438122951917482
ASP 251,R ASP 251,0.0,0.0,0.0,-0.9427860696517413,0.26042519577033085,0.018368977009572005,183.56435323383087,5.347007103491166,0.3771488018412276,-183.2551492537314,4.873503541982865,0.3437504357208964,-0.12223740895522386,0.05387930201351166,0.0038003529460751795,-0.7558194985074614,0.8524093211366988,0.060124317758077445
LEU 252,R LEU 252,0.0,0.0,0.0,-0.21982587064676629,0.0345679017040661,0.0024382317916393993,-1.3112985074626862,0.4694233791613337,0.03311057224729752,1.381398009950249,0.5193139569342284,0.036629582277773895,0.0,0.0,0.0,-0.14972636815920407,0.11742591504274344,0.008282585436358332
THR 253,R THR 253,0.0,0.0,0.0,-1.7020447761194037,0.4173203107640327,0.029435505160615827,-3.0490398009950264,0.9636748736464319,0.06797238472395993,4.636626865671641,1.1487448547731534,0.08102621470543658,-0.3479844895522388,0.08708620257746823,0.006142587118979097,-0.46244220099502453,0.37937691628781106,0.026759184466156195
GLU 254,R GLU 254,0.0,0.0,0.0,-2.9546268656716417,0.5251371060720761,0.03704031554926106,206.34770149253737,4.247349398844939,0.2995849277494931,-203.25744776119396,3.7428244128753163,0.26399847905501367,-0.31394410746268653,0.028307116438336517,0.001996630047737952,-0.17831724179104386,1.3363813613488058,0.09426107343425254
PHE 255,R PHE 255,0.0,0.0,0.0,-0.3626766169154229,0.03395783016257991,0.002395200662924661,-0.5119751243781091,0.4514585146234147,0.03184342840316604,0.24471144278606968,0.5154620941117566,0.036357892822301965,0.0,0.0,0.0,-0.6299402985074626,0.13972448518106986,0.009855405305056731
GLN 256,R GLN 256,0.0,0.0,0.0,-1.4655870646766163,0.2599654083989311,0.018336546108907607,-5.539587064676612,1.0613173048265452,0.07485955079942672,6.031213930348259,1.0215982303643345,0.07205798329563856,-0.1127790089552239,0.02189953173578117,0.0015446738699189486,-1.0867392079601996,0.39605747500688415,0.027935740362413208
THR 257,R THR 257,0.0,0.0,0.0,-5.310995024875623,0.5886910219956132,0.04152306314599234,-0.6227164179104476,2.820138676273215,0.19891724514225828,4.50284577114428,2.0844800516354627,0.1470278865765778,-0.7898766805970145,0.035854526980016906,0.002528983341403875,-2.220742352238805,1.0548949124101301,0.07440655016600253
ASN 258,R ASN 258,0.0,0.0,0.0,-2.832149253731346,0.6744569494995867,0.04757252524148975,-6.696999999999999,2.075153085523623,0.14637001311095305,6.283850746268655,1.262834207815823,0.08907345720391567,-0.3197110567164178,0.04924584226028238,0.0034735338937554256,-3.5650095641791046,1.3458845025009414,0.09493137332910696
LEU 259,R LEU 259,0.0,0.0,0.0,-0.79828855721393,0.1408217048456323,0.009932797213060026,-1.6642288557213933,0.24175479408044379,0.017052068411743924,1.9830597014925369,0.23867392026953735,0.01683476032819028,-0.005505062686567167,0.005167776717856776,0.00036450686516764137,-0.48496277412935296,0.1438089505474661,0.010143501278988117
VAL 260,R VAL 260,0.0,0.0,0.0,-2.197308457711442,0.407740789742716,0.028759817845174722,-1.8018905472636828,0.6173202705065697,0.043542414638245285,2.066771144278608,0.338763727467892,0.023894550998139464,-0.2276904716417911,0.026072319074673375,0.001838999595458737,-2.160118332338308,0.4978280572331074,0.035114083762077565
PRO 261,R PRO 261,0.0,0.0,0.0,-3.70602985074627,0.5768095032929146,0.0406850054333233,-0.6507562189054726,0.9828584291822292,0.0693254884033354,1.426582089552239,0.43776255459618496,0.03087738986714793,-0.36600300895522375,0.03040170009263369,0.002144370587498711,-3.2962069890547294,0.6511488118639153,0.045928495971974785
TYR 262,R TYR 262,0.0,0.0,0.0,-4.260368159203978,0.5086797600550449,0.035879503863082966,-6.194253731343285,1.430778123993372,0.10091930770251148,6.855890547263683,1.0578664428488296,0.07461614576273523,-0.5228413611940297,0.04647397817533565,0.0032780216757481175,-4.121572704477613,0.5949129084857598,0.041961921181811815
PRO 263,R PRO 263,0.0,0.0,0.0,-2.0049850746268656,0.3077431648284455,0.0217065292122194,-0.570134328358209,0.33396142844232063,0.023555822941766585,0.9328208955223882,0.31174734278343313,0.021988962148786217,-0.3041679402985076,0.026383396739501436,0.0018609413221665374,-1.9464664477611924,0.32548709649889446,0.02295808965340397
ARG 264,R ARG 264,0.0,0.0,0.0,-0.1736318407960198,0.023212918454572663,0.0016373130263215975,-109.1474328358209,1.8473093588718272,0.13029915574148013,109.46159701492537,1.8322986085330912,0.1292403790472626,0.0,0.0,0.0,0.1405323383084558,0.05275136648160333,0.0037207945078349116
GLY 265,R GLY 265,0.0,0.0,0.0,-0.038437810945273654,0.006681627232322905,0.00047128564751203807,-1.342626865671642,0.2458202333798654,0.01733882239038255,1.4758159203980097,0.2546074355045501,0.017958623839813524,0.0,0.0,0.0,0.09475124378109455,0.024631771962148632,0.001737391236433028
HIE 266,R HIE 266,0.0,0.0,0.0,-0.1698756218905473,0.03393144174716275,0.002393339367612266,1.326353233830846,1.066621443196488,0.07523367587394138,-1.290268656716416,1.105377033204064,0.07796728442412708,0.0,0.0,0.0,-0.13379104477611922,0.07684588259007591,0.005420290638169463
PHE 267,R PHE 267,0.0,0.0,0.0,-0.024781094527363188,0.002130526946712316,0.00015027578413321374,-0.7512736318407969,0.13390633004125302,0.009445024283031234,0.8041940298507457,0.13747950426776762,0.009697056560568334,0.0,0.0,0.0,0.02813930348258713,0.018018522739224302,0.0012709286018360321
PRO 268,R PRO 268,0.0,0.0,0.0,-0.03567164179104475,0.004070478817293536,0.00028710943882232875,-1.6205820895522387,0.23202370456530821,0.016365690279041077,1.7028159203980089,0.23443296880126602,0.016535626675668852,0.0,0.0,0.0,0.04656218905472642,0.016600586310573498,0.001170915077484528
LEU 269,R LEU 269,0.0,0.0,0.0,-0.01564179104477609,0.0011157153188673145,7.869649087093383e-05,2.21871144278607,0.12983087474947827,0.009157563830763129,-2.211432835820896,0.12939586649150533,0.009126880714000779,0.0,0.0,0.0,-0.008363184079602116,0.01721541706978101,0.0012142818955347312
ALA 270,R ALA 270,0.0,0.0,0.0,-0.006323383084577109,0.0005641887563118441,3.979480657812743e-05,-1.3710796019900495,0.08617818883388546,0.006078540767661552,1.382999999999999,0.08762703642393702,0.006180734597230567,0.0,0.0,0.0,0.0055970149253732285,0.006966286336218585,0.0004913639526067436
THR 271,R THR 271,0.0,0.0,0.0,-0.007218905472636855,0.0005200849490694407,3.668396387001724e-05,1.5716766169154246,0.3045782172911456,0.021483291025233706,-1.5624726368159214,0.30657592292111585,0.021624198316021262,0.0,0.0,0.0,0.001985074626866384,0.010951034214518955,0.0007724263972328454
TYR 272,R TYR 272,0.0,0.0,0.0,-0.008457711442786021,0.000622507156999674,4.390826940303202e-05,-0.8566766169154224,0.541086588651397,0.03816530531051476,0.8538407960199003,0.5406249143696374,0.038132741317455386,0.0,0.0,0.0,-0.011293532338308423,0.0060830412628202265,0.0004290646485817198
ALA 273,R ALA 273,0.0,0.0,0.0,-0.0043880597014925304,0.0004873082900690731,3.4372076597177076e-05,1.4619402985074637,0.09353630959070652,0.006597542589339741,-1.453373134328357,0.09362513947079565,0.006603808165987551,0.0,0.0,0.0,0.004179104477612028,0.005118278744606635,0.000361015547325054
PRO 274,R PRO 274,0.0,0.0,0.0,-0.004487562189054729,0.0005288629757579369,3.730311813407929e-05,0.5438955223880598,0.22904646388182173,0.016155691912695773,-0.554044776119403,0.2290747406438986,0.016157686401711932,0.0,0.0,0.0,-0.014636815920398082,0.0037406517391728,0.0002638452304679375
VAL 275,R VAL 275,0.0,0.0,0.0,-0.002308457711442752,0.000461856635433834,3.257685529584577e-05,-0.043482587064676524,0.15004231889031738,0.01058316918225431,0.04430845771144276,0.14992921838481668,0.01057519168768368,0.0,0.0,0.0,-0.0014825870646765597,0.001396849786840955,9.852618731612851e-05
ILE 276,R ILE 276,0.0,0.0,0.0,-0.0021691542288557355,0.0003879321132262417,2.7362621531489094e-05,0.6208905472636811,0.14765169435522787,0.010414547528755373,-0.6204577114427859,0.14744233868381665,0.010399780718256868,0.0,0.0,0.0,-0.00173631840795982,0.0009646097749974841,6.803832758088244e-05
SER 277,R SER 277,0.0,0.0,0.0,-0.0008109452736318448,0.0003915520869641994,2.7617954792048264e-05,0.8460895522388056,0.27841422295311463,0.019637825155265774,-0.8453532338308456,0.2779356194502497,0.019604067067017738,0.0,0.0,0.0,-7.462686567176227e-05,0.0009564668529908001,6.746397014711312e-05
ALA 278,R ALA 278,0.0,0.0,0.0,-0.0007164179104477496,0.00045073638419526125,3.179249325000843e-05,0.22803980099502497,0.17245153160870796,0.012163793176830265,-0.22801990049751256,0.17212282899338635,0.012140608281966428,0.0,0.0,0.0,-0.0006965174129353196,0.0008300559298695469,5.85476311050917e-05
GLU 279,R GLU 279,0.0,0.0,0.0,-0.000761194029850758,0.0004263539360324147,3.0072687958452093e-05,80.66865174129353,1.1504702858889542,0.0811479172327362,-80.65696517412937,1.1492643867378884,0.08106285966479902,0.0,0.0,0.0,0.010925373134329338,0.0015483591009671296,0.00010921283036419256
LYS 280,R LYS 280,0.0,0.0,0.0,-0.0011741293532338223,0.0003921206068703793,2.7658055094383498e-05,-81.96366169154231,0.9225300410224427,0.06507025199330328,81.95110447761192,0.9214113304227586,0.0649913442316131,0.0,0.0,0.0,-0.013731343283582893,0.0014446548199574503,0.00010189809436859802
ALA 281,R ALA 281,0.0,0.0,0.0,-0.0012238805970149352,0.000416842986381165,2.9401837294536014e-05,0.5203631840796018,0.0904993468424842,0.006383331753341291,-0.5189651741293534,0.09035575779253387,0.006373203762654514,0.0,0.0,0.0,0.0001741293532338702,0.0007560879698113581,5.333033347098696e-05
TYR 282,R TYR 282,0.0,0.0,0.0,-0.0017213930348258697,0.0004483136448186489,3.1621606390242274e-05,-0.007666666666666633,0.2525581423297379,0.017814077844167248,0.008243781094527381,0.2523930151630909,0.017802430671861887,0.0,0.0,0.0,-0.0011442786069651143,0.0007221303488888487,5.093514756671894e-05
HIE 283,R HIE 283,0.0,0.0,0.0,-0.0023333333333333444,0.000471404520791037,3.3250311203588136e-05,0.7003333333333336,0.2636115665958477,0.01859372627879981,-0.6959701492537312,0.2634414963412286,0.018581730447951455,0.0,0.0,0.0,0.0020298507462688134,0.001069293009381491,7.542211362354816e-05
GLU 284,R GLU 284,0.0,0.0,0.0,-0.003109452736318407,0.0005066328206209393,3.5735123887505515e-05,92.81688557213934,1.6839442658196322,0.11877627052461036,-92.78114925373136,1.6796141518557905,0.11847084783455397,0.0,0.0,0.0,0.0326268656716385,0.004620425625637527,0.00032589969584441507
GLN 285,R GLN 285,0.0,0.0,0.0,-0.008064676616915428,0.0011890026841792963,8.386578305299721e-05,-0.056631840796019316,0.9987750376844561,0.07044815940597374,0.10218905472636808,1.0023139119999578,0.0706977723543251,0.0,0.0,0.0,0.037492537313433216,0.008340466242610525,0.0005882911298441969
LEU 286,R LEU 286,0.0,0.0,0.0,-0.008706467661691536,0.0014415331667515365,0.00010167790992829579,0.9510597014925368,0.19325918054155708,0.013631451571941261,-0.9311741293532338,0.19509672184072854,0.013761061741874232,0.0,0.0,0.0,0.011179104477611989,0.005092943239407941,0.0003592285185733079
SER 287,R SER 287,0.0,0.0,0.0,-0.01609950248756218,0.002814328963301042,0.0001985074595848264,-0.46378109452736305,0.41672294367107554,0.029393370134608274,0.5411492537313433,0.42203470373437235,0.02976803280192219,0.0,0.0,0.0,0.06126865671641785,0.016649368018321908,0.0011743558738539716
VAL 288,R VAL 288,0.0,0.0,0.0,-0.05512935323383079,0.010289983734357367,0.0007257994914285256,-0.7694925373134333,0.2951259806788804,0.020816581659781768,0.8372537313432836,0.29910338700509237,0.021097126271249954,0.0,0.0,0.0,0.012631840796019965,0.01606342469803314,0.0011330266186432405
ALA 289,R ALA 289,0.0,0.0,0.0,-0.017592039800995017,0.0023463184496296807,0.00016549654318544387,0.23008457711442787,0.2636929237215914,0.018599464767996027,-0.23019402985074622,0.2635271605403638,0.018587772734681058,0.0,0.0,0.0,-0.017701492537313405,0.007104090879561589,0.000501083935655982
GLU 290,R GLU 290,0.0,0.0,0.0,-0.009746268656716421,0.0009825839158587263,6.930612572641264e-05,100.92022885572139,1.301283272995445,0.09178544515974647,-100.86097512437811,1.2968097841618405,0.09146990958610893,0.0,0.0,0.0,0.049507462686567416,0.00793011728971678,0.0005593473463546201
ILE 291,R ILE 291,0.0,0.0,0.0,-0.01307462686567161,0.0012295705617179702,8.672722050965643e-05,-0.914587064676617,0.21970648360290765,0.015496900498501992,0.9600298507462691,0.22210048620974238,0.015665760422810485,0.0,0.0,0.0,0.0323681592039803,0.010218205443331053,0.0007207366411396023
THR 292,R THR 292,0.0,0.0,0.0,-0.021422885572139293,0.0018488327988895456,0.00013040661091523226,0.7199203980099504,0.3125167356821621,0.02204323093958534,-0.6433432835820897,0.3064603836281234,0.021616048802644096,0.0,0.0,0.0,0.05515422885572197,0.017581964258620675,0.0012401361408000662
ASN 293,R ASN 293,0.0,0.0,0.0,-0.00922885572139306,0.0006521019851865509,4.599572763440223e-05,0.7976467661691548,0.32414831321048576,0.022863659161097588,-0.77444776119403,0.32324383308783405,0.022799862052183224,0.0,0.0,0.0,0.01397014925373074,0.00560286924341623,0.0003951959257072619
ALA 294,R ALA 294,0.0,0.0,0.0,-0.004054726368159193,0.00045927701105846167,3.239490262147269e-05,-0.7682686567164182,0.12584143644702642,0.00887617054912585,0.7815373134328357,0.12673849698358555,0.008939444320788024,0.0,0.0,0.0,0.009213930348258697,0.0038425485136461797,0.0002710324747824306
CYS 295,R CYS 295,0.0,0.0,0.0,-0.008562189054726357,0.0008623485138174358,6.0825374356330624e-05,-0.6597860696517411,0.4980607257876434,0.03513049493656657,0.6909253731343288,0.49691134518955665,0.035049423879985234,0.0,0.0,0.0,0.02257711442786075,0.008494380561654155,0.0005991474088597256
PHE 296,R PHE 296,0.0,0.0,0.0,-0.025751243781094522,0.0022053329630430728,0.00015555219369908834,-0.8321791044776119,0.17629124974741692,0.012434626012357375,0.8111442786069653,0.17548359359636428,0.012377658339830754,0.0,0.0,0.0,-0.046786069651741626,0.013165196276929143,0.0009286013475849912
GLU 297,R GLU 297,0.0,0.0,0.0,-0.004786069651741301,0.0004876637116355571,3.439714610154719e-05,98.92757213930349,1.6427130743964242,0.11586804651391172,-98.88674129353238,1.637878570489777,0.11552704690037123,0.0,0.0,0.0,0.03604477611940216,0.005355332589010386,0.0003777360363123152
PRO 298,R PRO 298,0.0,0.0,0.0,-0.0033532338308457955,0.0005179388830901365,3.6532592047032685e-05,0.12756218905472638,0.19247192045171738,0.013575922526650373,-0.13224378109452742,0.19184432244235178,0.013531655176207611,0.0,0.0,0.0,-0.008034825870646882,0.0018076072236941866,0.0001274987830427027
ALA 299,R ALA 299,0.0,0.0,0.0,-0.0014676616915422968,0.0004989531378858085,3.519344083266457e-05,-0.3609104477611941,0.11436553050399895,0.008066722554633844,0.3625323383084575,0.11427735397203996,0.008060503061609955,0.0,0.0,0.0,0.00015422885572145007,0.0012856245079672086,9.068096103350381e-05
ASN 300,R ASN 300,0.0,0.0,0.0,-0.0033781094527362953,0.0004849151415328193,3.420327691436258e-05,-0.9695024875621896,0.35768348280904383,0.025229047646439337,0.9833432835820887,0.3573972197760459,0.025208856208908587,0.0,0.0,0.0,0.010462686567163657,0.004276494908538092,0.000301640693497896
GLN 301,R GLN 301,0.0,0.0,0.0,-0.005154228855721395,0.0007269472236915978,5.1274903719144824e-05,-0.33646766169154163,0.5421059452905928,0.03823720518416007,0.3833084577114427,0.5508582849767009,0.03885454762677023,0.0,0.0,0.0,0.04168656716417994,0.012302823712473985,0.0008677742768274729
MET 302,R MET 302,0.0,0.0,0.0,-0.003945273631840819,0.0004014774328722823,2.83180347142629e-05,0.11995024875621886,0.2994360163258127,0.021120588134557562,-0.1189203980099502,0.300146802608756,0.021170723133406212,0.0,0.0,0.0,-0.002915422885572163,0.003394143470125368,0.00023940442162480175
VAL 303,R VAL 303,0.0,0.0,0.0,-0.003915422885572115,0.00042062609727059523,2.9668677362552666e-05,-0.19256716417910447,0.1592856151085694,0.011235141028616953,0.20964676616915429,0.15959344991481147,0.011256854021716105,0.0,0.0,0.0,0.01316417910447756,0.004100468417333685,0.000289224742113296
LYS 304,R LYS 304,0.0,0.0,0.0,-0.0023184079601989787,0.00046585870291419927,3.2859139371010363e-05,-89.41538805970148,1.1472684750706452,0.08092207891038591,89.4034676616916,1.1464735549190295,0.08086600956599593,0.0,0.0,0.0,-0.014238805970146259,0.0023526605172897778,0.00016594387814739667
CYS 305,R CYS 305,0.0,0.0,0.0,-0.004069651741293557,0.00044062865324346896,3.107954887869594e-05,0.7600497512437814,0.303368809109859,0.021397985949388302,-0.7499701492537313,0.30502139082394963,0.021514550076076496,0.0,0.0,0.0,0.006009950248756121,0.0043377207598644645,0.0003059592320789228
ASP 306,R ASP 306,0.0,0.0,0.0,-0.0036169154228855808,0.0005061929290338936,3.570409632726794e-05,94.1092238805971,1.2705446063108854,0.08961730678141717,-94.08780099502488,1.2673245843878267,0.08939018394677738,0.0,0.0,0.0,0.017805970149252708,0.0049451885434659846,0.0003488067058727899
PRO 307,R PRO 307,0.0,0.0,0.0,-0.007288557213930336,0.0008019369635405618,5.656427214282918e-05,-0.17788059701492537,0.20425670530811266,0.014407157159879894,0.1803830845771144,0.20205020683490452,0.014251522757432288,0.0,0.0,0.0,-0.0047860696517412395,0.004653036773874669,0.00032819990888813337
ARG 308,R ARG 308,0.0,0.0,0.0,-0.00538308457711442,0.0006445426762468568,4.546253509244883e-05,-92.19077114427863,1.5289864517091136,0.10784638904202176,92.18167661691541,1.5259889477204907,0.10763496141233238,0.0,0.0,0.0,-0.01447761194029948,0.004686250266558243,0.0003305426080333044
HIE 309,R HIE 309,0.0,0.0,0.0,-0.00532835820895523,0.0005102353286394436,3.5989225211200265e-05,0.014049751243781213,0.2651566279122753,0.0187027065013773,0.004054726368159325,0.26559495213023987,0.018733623507923895,0.0,0.0,0.0,0.012776119402985125,0.0030881939956705685,0.00021782440957670825
GLY 310,R GLY 310,0.0,0.0,0.0,-0.00617910447761194,0.0005797247537232407,4.089063134433934e-05,-0.3799353233830846,0.1835349975329574,0.012945560586649016,0.449268656716418,0.1829820083662808,0.012906555738215753,0.0,0.0,0.0,0.06315422885572151,0.00762955072765293,0.0005381470156720772
LYS 311,R LYS 311,0.0,0.0,0.0,-0.04032338308457703,0.006454579191150997,0.0004552709134690493,-103.28874626865668,2.6987882669381755,0.19035784722154664,103.55816915422878,2.6801149138615243,0.1890407304489471,0.0,0.0,0.0,0.22909950248756117,0.10533972546454973,0.00743009135321685
TYR 312,R TYR 312,0.0,0.0,0.0,-0.06883084577114423,0.0058667834492923164,0.000413810998515012,-0.5086567164179107,0.6199542003362756,0.04372819772403151,0.6729800995024878,0.6164849883796862,0.043483498379625056,0.0,0.0,0.0,0.09549253731343291,0.03038265402662142,0.0021430271815826006
MET 313,R MET 313,0.0,0.0,0.0,-0.4307512437810945,0.08151914472174376,0.0057499171338024554,1.1586169154228858,0.6130197561297757,0.043239079742084435,-0.4656218905472636,0.6258486746018589,0.04414396188213356,-0.0138539462686567,0.012906796235031983,0.0009103752139160071,0.24838983482587082,0.0793459082092676,0.005596628849172566
ALA 314,R ALA 314,0.0,0.0,0.0,-0.4933034825870648,0.09962313282986363,0.00702687399796431,-2.7459203980099494,0.17890063289322705,0.012618677708556623,3.084721393034826,0.20675180878982635,0.014583148190073923,-0.07981486567164181,0.025562805087158236,0.0018030612497274936,-0.23431735323383093,0.11781525231482724,0.008310047170153797
CYS 315,R CYS 315,0.0,0.0,0.0,-0.19185074626865659,0.031913558807527984,0.0022510088791335417,2.6830000000000007,0.6721175788513436,0.04740751875842909,-2.309910447761194,0.683481053277524,0.048209036445171854,-0.005078686567164182,0.006718701834385256,0.0004739006883144762,0.17616011940298504,0.09273572788895872,0.006541073909993297
CYS 316,R CYS 316,0.0,0.0,0.0,-0.1289353233830845,0.01361959358325514,0.000960652062372491,-3.102407960199005,0.7967454150819147,0.05619808854834676,3.4294079601990046,0.8488261034902772,0.05987157707232038,0.0,0.0,0.0,0.19806467661691546,0.09895313125462224,0.006979615730592823
LEU 317,R LEU 317,0.0,0.0,0.0,-0.09208457711442788,0.00932592870518526,0.0006578002926012277,3.1124079601990045,0.27171949747814345,0.019165615628950992,-3.116641791044777,0.2782981883458561,0.019629640705114006,0.0,0.0,0.0,-0.096318407960199,0.04965741450554836,0.0035025639616361698
LEU 318,R LEU 318,0.0,0.0,0.0,-0.057975124378109394,0.004985988138860127,0.0003516844874467962,-2.0593184079602,0.17812717830581978,0.01256412242832728,2.116661691542287,0.18541118745363339,0.013077896820155704,0.0,0.0,0.0,-0.0006318407960198906,0.02630728823015458,0.0018555730418268036
TYR 319,R TYR 319,0.0,0.0,0.0,-0.07310945273631843,0.008205565408952639,0.000578775958684571,2.3156815920398013,0.49953802350254517,0.03523469548321897,-2.3401840796019897,0.5064494011897411,0.03572218647833963,0.0,0.0,0.0,-0.09761194029850784,0.028881791277195923,0.002037164485551325
ARG 320,R ARG 320,0.0,0.0,0.0,-0.026467661691542337,0.0029591243502721932,0.00020872053872449147,-125.44569651741287,1.8187664680014257,0.12828589544754332,125.45006965174126,1.8209286666671889,0.12843840518249444,0.0,0.0,0.0,-0.022094527363178296,0.019834289116996598,0.001399002887234546
GLY 321,R GLY 321,0.0,0.0,0.0,-0.018099502487562206,0.003370939569812401,0.00023776774468914463,2.4551393034825852,0.2124905628516601,0.014987928691874437,-2.379771144278607,0.20765105959380353,0.014646576451288184,0.0,0.0,0.0,0.057268656716417905,0.018310409802918457,0.0012915167279062834
ASP 322,R ASP 322,0.0,0.0,0.0,-0.08378606965174126,0.029380147034626238,0.0020723157904154613,121.89190547263681,2.5677052139399525,0.18111196154698098,-121.53530348258701,2.5412837517527156,0.17924833529514683,-0.0012144358208955226,0.004851139154962102,0.0003421729734872504,0.2716014845771131,0.046457537311091375,0.0032768620265965554
VAL 323,R VAL 323,0.0,0.0,0.0,-0.17387562189054726,0.044845222519485965,0.003163138109632271,1.090402985074627,0.5541314945253693,0.039085422027264206,-0.5962636815920399,0.5844295557177065,0.041222482490367265,-0.001465110447761194,0.003308552555646189,0.00023336730399628003,0.3187985711442789,0.050334421261303296,0.0035503163363440095
VAL 324,R VAL 324,0.0,0.0,0.0,-2.257487562189056,0.5498260612289043,0.03878174017726089,-2.771388059701494,0.5565971225871943,0.03925933402163883,3.3740248756218905,0.5364502957210727,0.03783828642129072,-0.4034892537313432,0.05900865366090237,0.004162149515743591,-2.058339999999998,0.6223282979112152,0.04389565365564193
PRO 325,R PRO 325,0.0,0.0,0.0,-2.488049751243784,0.5790930011599703,0.04084607095425832,-3.195069651741292,0.7788819484851405,0.05493809676353964,3.5414079601990065,0.7716404330687796,0.05442731964842938,-0.4514499582089555,0.0945278056893563,0.006667477331972093,-2.593161400995024,0.626757706828974,0.04420808007174055
LYS 326,R LYS 326,0.0,0.0,0.0,-3.96733830845771,0.5561162008348521,0.03922541241668027,-153.84102985074625,7.003458064044313,0.4939858441323202,157.65929353233835,7.51829360789476,0.5302995435066292,-0.7831715820895526,0.08599015357584143,0.0060652777831727315,-0.9322462089552246,1.0067978557557886,0.07101404536131829
ASP 327,R ASP 327,0.0,0.0,0.0,-0.7348457711442785,0.26685295314371144,0.018822356057883682,134.11749751243786,3.663373492357191,0.25839444320867466,-131.93238308457705,3.464630323875937,0.24437618095166475,-0.11818903880597019,0.05727845127165265,0.004040110448763055,1.3320796179104446,0.5018983340518303,0.035401178953019266
VAL 328,R VAL 328,0.0,0.0,0.0,-0.1951442786069651,0.023319201397836678,0.0016448096471287797,-3.5058208955223855,0.42335977638399513,0.02986149622033275,3.769019900497513,0.43432446499995186,0.030634885724784726,0.0,0.0,0.0,0.06805472636815918,0.07725303768069752,0.005449009143983909
ASN 329,R ASN 329,0.0,0.0,0.0,-1.1292288557213928,0.33139878033142794,0.023375067680765936,-6.0350149253731376,3.0057792186419703,0.21201131941079968,7.857915422885576,2.9105823506151296,0.20529665006017953,-0.34742690149253724,0.08474081497410649,0.005977156232627067,0.34624474029850716,0.6147888027137315,0.04336385866730872
ALA 330,R ALA 330,0.0,0.0,0.0,-0.1473333333333333,0.023848054111579003,0.001682112041436087,-1.5087164179104475,0.3488068991785172,0.02460294171167992,1.544552238805971,0.3526000771912615,0.024870491859825965,-0.0007236537313432838,0.00474092751370945,0.00033439924368983647,-0.11222116616915419,0.04932800100644678,0.003479328924896576
ALA 331,R ALA 331,0.0,0.0,0.0,-0.04558706467661689,0.004811225662853647,0.0003393576928200198,-2.2000298507462683,0.24216617604524995,0.017081085058275856,2.276776119402984,0.256245460344445,0.01807416120376226,0.0,0.0,0.0,0.031159203980099602,0.024828657158247187,0.0017512784474225855
ILE 332,R ILE 332,0.0,0.0,0.0,-0.14201990049751254,0.028859577714525016,0.0020355976616470727,-3.2489950248756236,0.31181139052129725,0.02199347972789703,3.391776119402985,0.31863020664078423,0.022474441933419638,-0.0007220059701492535,0.004400327404639801,0.00031037516432051276,3.918805970180194e-05,0.03870724322379367,0.0027301984309875305
ALA 333,R ALA 333,0.0,0.0,0.0,-0.10450746268656719,0.04787505706092602,0.00337684616069044,-1.9167860696517407,0.33024028490797663,0.023293353713973574,1.9578855721393045,0.32370865815416994,0.022832648284451345,-0.010637695522388057,0.031643077098825564,0.0022319305703932223,-0.07404565572139307,0.07868022692752509,0.005549675311808945
THR 334,R THR 334,0.0,0.0,0.0,-0.03669651741293536,0.005540662694612011,0.000390808214059587,-1.7264228855721382,0.6252696892956454,0.04410312340739514,1.8733830845771147,0.642714747209856,0.04533360291921392,0.0,0.0,0.0,0.11026368159204004,0.0329876371291013,0.002326768522654592
ILE 335,R ILE 335,0.0,0.0,0.0,-0.02648258706467666,0.0022240085887019596,0.00015686947076727956,-2.0609850746268665,0.15823483642617595,0.011161024814930563,2.1172885572139304,0.1614092364468468,0.011384929728686726,0.0,0.0,0.0,0.02982089552238813,0.014678571418892613,0.001035346599738323
LYS 336,R LYS 336,0.0,0.0,0.0,-0.10858706467661687,0.038543425555766904,0.002718643623593244,-133.5169054726369,6.989645411685613,0.4930115747538614,134.210223880597,7.181662862961898,0.5065554414964684,-0.0053547223880597026,0.01649017741678244,0.001163127434565796,0.5793766208955223,0.2771736447264352,0.019550321513933974
THR 337,R THR 337,0.0,0.0,0.0,-0.022552238805970144,0.0031651880490355822,0.00022325515137552778,-1.2457611940298507,0.7245266786984704,0.051104171639255735,1.3440646766169153,0.7146049744080818,0.05040434857694863,0.0,0.0,0.0,0.07575124378109448,0.02042576197316439,0.0014407221658342775
LYS 338,R LYS 338,0.0,0.0,0.0,-0.013034825870646787,0.001112471630597137,7.846769874087567e-05,-104.66060199004977,2.1825568626030094,0.15394569143991296,104.70972139303485,2.183583856801531,0.15401813002545692,0.0,0.0,0.0,0.0360845771144291,0.021684022385416,0.0015294730123732879
ARG 339,R ARG 339,0.0,0.0,0.0,-0.010940298507462686,0.0008324380726061482,5.8715654498652814e-05,-99.43316915422889,1.35367083061197,0.09548057856878202,99.44192537313428,1.3513078939635983,0.09531390986823396,0.0,0.0,0.0,-0.0021840796019900145,0.0072921238280752405,0.0005143467572430889
THR 340,R THR 340,0.0,0.0,0.0,-0.007318407960199001,0.0009347410063709148,6.593154708069789e-05,0.0799452736318411,0.2953966251656466,0.02083567145000145,-0.05270149253731349,0.29692776890688594,0.0209436700025147,0.0,0.0,0.0,0.01992537313432807,0.008267866406185079,0.0005831703322107231
ILE 341,R ILE 341,0.0,0.0,0.0,-0.025393034825870645,0.003329313682397872,0.00023483168096973849,0.30711442786069676,0.7460108050387894,0.05261954507172536,-0.23515422885572143,0.7375750378181631,0.052024531929178115,0.0,0.0,0.0,0.046567164179104316,0.01343148141320037,0.000947383652928713
GLN 342,R GLN 342,0.0,0.0,0.0,-0.027353233830845775,0.0041308934369110855,0.0002913707575304291,-0.7230447761194032,1.275295982808008,0.08995244303957108,0.8641791044776114,1.2710243871764255,0.08965114791442533,0.0,0.0,0.0,0.11378109452736296,0.03494305019615574,0.0024646927260585385
PHE 343,R PHE 343,0.0,0.0,0.0,-0.15898507462686565,0.025594712920289836,0.0018053118547485857,-1.4570447761194032,0.36267839046533135,0.02558136126813743,1.5322238805970139,0.3585843428985841,0.025292589417905256,-0.00018261492537313434,0.001072466680170413,7.564596710126264e-05,-0.08398858507462695,0.04434679461629969,0.003127981715998867
VAL 344,R VAL 344,0.0,0.0,0.0,-0.2400049751243781,0.024247582330616246,0.0017102925892070581,3.442333333333334,0.2873793985999027,0.020270179889052196,-3.1629452736318404,0.2781322245236292,0.019617934519674116,0.0,0.0,0.0,0.03938308457711449,0.06797129561293769,0.004794325536481437
ASP 345,R ASP 345,0.0,0.0,0.0,-0.48000995024875664,0.14279118769754967,0.010071713822570888,107.44860199004974,5.598760278624659,0.3949061016771167,-106.10443283582087,5.700431703710832,0.40207745107137954,-0.039852000000000026,0.03530717858515709,0.002490376362337714,0.8243072039801013,0.2275886895284974,0.016052868437792932
TRP 346,R TRP 346,0.0,0.0,0.0,-5.990492537313433,0.552878277062687,0.038997026882962166,6.09629353233831,0.9111017868918784,0.06426416509851213,-4.552557213930347,0.8982144188605319,0.06335516024442547,-0.7735057791044776,0.06644883641319378,0.004686939544295142,-5.220261998009948,0.6442217692545436,0.04543990005843618
CYS 347,R CYS 347,0.0,0.0,0.0,-1.1595323383084575,0.2214546216536143,0.015620204649500145,0.850741293532338,0.8011268511156193,0.05650713121810061,-0.3274477611940298,0.8500230658312967,0.05995600428627898,-0.05873788656716424,0.025758968720137727,0.0018168975655787913,-0.6949766925373131,0.2958995766734215,0.0208711469141013
PRO 348,R PRO 348,0.0,0.0,0.0,-4.202303482587064,0.5650365923410574,0.03985460832074469,-4.168810945273633,0.9475781562848766,0.06683700982189114,6.133164179104478,1.0228551775978636,0.0721466415176921,-0.7139824835820903,0.04474182484981299,0.003155845000332888,-2.951932732338307,0.6088579032993601,0.0429455252773062
THR 349,R THR 349,0.0,0.0,0.0,-2.714348258706466,0.885007517807944,0.06242361726877336,-3.625542288557215,3.0853045890828446,0.21762060654979984,4.935099502487561,2.4724066890118213,0.17439012187139608,-0.5668501611940298,0.12685525667278943,0.008947679914276922,-1.97164120597015,0.9969001506537553,0.07031591507124024
GLY 350,R GLY 350,0.0,0.0,0.0,-2.3976119402985057,0.6070811404591807,0.0428202020893321,-5.739263681592037,2.40934981116516,0.16994243263750872,7.172169154228858,2.437967253593809,0.17196095139292206,-0.3561871164179104,0.07007179630046534,0.004942483431586997,-1.3208935840796023,0.720062355402823,0.050789282552819705
PHE 351,R PHE 351,0.0,0.0,0.0,-2.826248756218905,0.5444067635417451,0.03839949239079385,4.116169154228855,1.2928390415311732,0.09118983499548453,-2.4128059701492535,1.0460958533957199,0.07378591239605299,-0.22902780895522382,0.038220340695896166,0.002695854974647233,-1.3519133810945279,0.5924516787432966,0.041788319420965093
LYS 352,R LYS 352,0.0,0.0,0.0,-3.085009950248756,0.5527092295577379,0.0389851031913134,-227.22061691542302,5.656865917400872,0.39900455743386326,231.57049253731347,5.466781178982532,0.3855970137453628,-0.37089743283582094,0.03812120963967851,0.002688862809057377,0.8939682388059679,1.7708890394527927,0.12490888201500716
VAL 353,R VAL 353,0.0,0.0,0.0,-0.5985621890547259,0.11920085212550763,0.008407779845333588,3.9423283582089548,0.6321807251849086,0.04459059029394846,-3.416348258706467,0.6283435050256468,0.04431993365230651,-0.05935174925373133,0.03217604479099402,0.002269523212899752,-0.13193383880597018,0.16708028054183857,0.01178493433766105
GLY 354,R GLY 354,0.0,0.0,0.0,-0.08723383084577112,0.017277369944244978,0.001218651714374031,-1.6413980099502472,0.42852024780879766,0.03022548780985755,1.7973731343283597,0.44547804841152266,0.03142159884083119,0.0,0.0,0.0,0.0687412935323384,0.04389168867388423,0.0030958810178754737
ILE 355,R ILE 355,0.0,0.0,0.0,-0.3151094527363184,0.16628031227103882,0.011728508926397591,1.6326169154228851,0.610096157099764,0.04303286496624971,-1.5834975124378101,0.6156391422549422,0.04342383699404714,-0.0062161432835820905,0.01333724552263741,0.0009407367657022016,-0.2722061930348259,0.1496169124452068,0.010553163325152637
ASN 356,R ASN 356,0.0,0.0,0.0,-0.05318905472636816,0.009691463115309757,0.000683583101963905,-0.971646766169155,0.7250466031355488,0.051140844281482835,1.1411890547263668,0.7220586683069596,0.05093009160830118,0.0,0.0,0.0,0.1163532338308444,0.028245188063568145,0.00199226195697394
TYR 357,R TYR 357,0.0,0.0,0.0,-0.20005472636815919,0.07752709037067625,0.005468339330322984,-2.403298507462688,1.1117184494705885,0.07841457344031982,2.7165273631840794,1.1400712077339692,0.08041442281417724,-0.009158650746268655,0.02882580377509722,0.0020332154316365053,0.10401547860696521,0.04708454803756461,0.003321087953297976
GLU 358,R GLU 358,0.0,0.0,0.0,-0.022601990049751244,0.002972644101658514,0.00020967414846127542,126.94306965174121,2.1838326970977064,0.15403568186665254,-126.71460696517413,2.157200625132212,0.1521572003464433,0.0,0.0,0.0,0.2058606965174133,0.02927312620685676,0.0020647671232481854
PRO 359,R PRO 359,0.0,0.0,0.0,-0.011338308457711456,0.0014194719515622423,0.00010012183178686761,1.0869651741293538,0.2508434602959129,0.017693133498652255,-1.0711144278606972,0.2514355635697867,0.017734897243488493,0.0,0.0,0.0,0.004512437810945539,0.005667494337625871,0.0003997542283947839
PRO 360,R PRO 360,0.0,0.0,0.0,-0.007293532338308467,0.0008395734288830608,5.921894372540376e-05,-0.7349154228855721,0.30356009971708064,0.021411478548504174,0.7277910447761191,0.3035897108872761,0.021413567159411954,0.0,0.0,0.0,-0.01441791044776072,0.004398606474481769,0.0003102537792662961
THR 361,R THR 361,0.0,0.0,0.0,-0.004144278606965181,0.000531663681886236,3.75006647129697e-05,0.4052139303482588,0.28324991866346705,0.019978908832158103,-0.39674129353233817,0.2837408998454279,0.02001353997457462,0.0,0.0,0.0,0.0043283582089553635,0.0030504288567338176,0.00021516066205857544
VAL 362,R VAL 362,0.0,0.0,0.0,-0.002417910447761195,0.0004932152728912969,3.478872304083784e-05,0.5591144278606967,0.1710141591437909,0.012062408740181753,-0.5593681592039802,0.17085271589428142,0.012051021411356604,0.0,0.0,0.0,-0.00267164179104471,0.0011467634711444523,8.088645867985276e-05
VAL 363,R VAL 363,0.0,0.0,0.0,-0.0013184079601989984,0.00046585870291419244,3.285913937100988e-05,-0.04669154228855731,0.16735327539127692,0.011804189909681382,0.04647761194029851,0.16707560997651202,0.011784604901383383,0.0,0.0,0.0,-0.0015323383084579116,0.0008582053500539881,6.053313811669741e-05
PRO 364,R PRO 364,0.0,0.0,0.0,-0.0010845771144278706,0.00029559106024901226,2.084938584336356e-05,-0.4271592039800995,0.1936449655014123,0.013658662744951068,0.42585572139303485,0.19334835439914586,0.013637741410891205,0.0,0.0,0.0,-0.0023880597014926367,0.0007388687847061965,5.2115785798728616e-05
GLY 365,R GLY 365,0.0,0.0,0.0,-0.000402985074626866,0.0004904978126911937,3.4597048176996546e-05,-0.6662935323383083,0.14446362763482495,0.010189678640325283,0.6653034825870646,0.1442894149322919,0.010177390623729424,0.0,0.0,0.0,-0.0013930348258707585,0.0007978523684067528,5.6276167015810234e-05
GLY 366,R GLY 366,0.0,0.0,0.0,-0.0004427860696517552,0.000496715780073595,3.503562978026939e-05,-0.8183383084577118,0.3423785036713641,0.024149517652882365,0.8171592039800997,0.3419364587438308,0.024118338207717548,0.0,0.0,0.0,-0.0016218905472636953,0.0009012530845153231,6.356949119419219e-05
ASP 367,R ASP 367,0.0,0.0,0.0,-0.0009402985074626305,0.00023693295322964924,1.671196198129634e-05,90.36006467661694,0.8918172128209593,0.06290393612104982,-90.3343184079602,0.8902750025745395,0.06279515699744537,0.0,0.0,0.0,0.024805970149254602,0.001778020638842151,0.00012541190625134154
LEU 368,R LEU 368,0.0,0.0,0.0,-0.002144278606965167,0.00037863278786943593,2.6706697694402528e-05,-0.6419203980099503,0.1748886316045671,0.012335692956579089,0.6432338308457717,0.17455470011742844,0.01231213924553405,0.0,0.0,0.0,-0.0008308457711440788,0.0010515299354127193,7.416920298874365e-05
ALA 369,R ALA 369,0.0,0.0,0.0,-0.001288557213930383,0.00045309154507569316,3.1958613490173865e-05,1.1622338308457711,0.13527712499538175,0.009541712704144811,-1.158084577114428,0.13507347479420087,0.009527348326487646,0.0,0.0,0.0,0.00286069651741306,0.0009090465796742572,6.411920195844912e-05
LYS 370,R LYS 370,0.0,0.0,0.0,-0.003203980099502492,0.0005117369500745757,3.609514142079523e-05,-100.62312437810945,3.543257125044223,0.24992208790096837,100.58866169154227,3.539376662518595,0.24964838117797283,0.0,0.0,0.0,-0.037666666666667785,0.005293695991186462,0.0003733885259071608
VAL 371,R VAL 371,0.0,0.0,0.0,-0.004502487562189067,0.0005911821204980432,4.1698771686728434e-05,0.4391791044776121,0.2410255405660734,0.01700063083482286,-0.4190796019900496,0.24146020063230667,0.017031289392033504,0.0,0.0,0.0,0.015597014925373078,0.003276904109379178,0.00023113499471396278
GLN 372,R GLN 372,0.0,0.0,0.0,-0.012930348258706472,0.0021406104997294152,0.0001509870231245026,0.27403482587064687,1.315406103715743,0.092781592832954,-0.2063681592039799,1.3137904880719575,0.09266763609182833,0.0,0.0,0.0,0.054736318407959644,0.010328684127182797,0.0007285292066696678
ARG 373,R ARG 373,0.0,0.0,0.0,-0.03219900497512431,0.006238238605606063,0.00044001142511440914,-117.43425373134329,2.1171955002713285,0.14933545640319332,117.4840497512438,2.129030091815563,0.15017020412931362,0.0,0.0,0.0,0.017597014925375427,0.03021731886267704,0.0021313653382790576
ALA 374,R ALA 374,0.0,0.0,0.0,-0.008562189054726348,0.0008389540894817805,5.917525889226161e-05,1.599398009950248,0.11106629635086093,0.00783401252007316,-1.573567164179103,0.11180107029820363,0.007885839478313688,0.0,0.0,0.0,0.0172686567164179,0.00940929268026309,0.000663680334035397
VAL 375,R VAL 375,0.0,0.0,0.0,-0.017452736318407963,0.0013229715441350877,9.331521785613642e-05,-2.118169154228855,0.11957741198277978,0.008434340329777114,2.200626865671642,0.12320970706501008,0.008690542670952702,0.0,0.0,0.0,0.06500497512437822,0.015256186254409798,0.0010760884089270162
CYS 376,R CYS 376,0.0,0.0,0.0,-0.01436318407960198,0.0009683744449421953,6.83038669249481e-05,2.331731343283581,0.3907891715232066,0.027564142885890753,-2.2508457711442804,0.3912038965185043,0.027593395331612775,0.0,0.0,0.0,0.06652238805970165,0.022657974912445273,0.001598170326872738
MET 377,R MET 377,0.0,0.0,0.0,-0.02541293532338301,0.0020597135097110077,0.00014528098939993857,-1.460273631840796,0.37349304475297657,0.026344168167019125,1.6172636815920396,0.3807472426824993,0.026855839837635065,0.0,0.0,0.0,0.13157711442786066,0.03127339361010206,0.0022058551075905793
LEU 378,R LEU 378,0.0,0.0,0.0,-0.04127860696517416,0.0025239134995055823,0.0001780231321682595,1.039701492537314,0.2610519104469832,0.018413182054529104,-1.0215472636815917,0.27601086755765003,0.019468305536111667,0.0,0.0,0.0,-0.023124378109452698,0.04822562491295571,0.003401573310439451
SER 379,R SER 379,0.0,0.0,0.0,-0.02994527363184081,0.002861998405900131,0.00020186980281959544,-1.285189054726368,0.5355765053790477,0.037776654002598026,1.4023034825870646,0.5555868149023546,0.03918807241202184,0.0,0.0,0.0,0.08716915422885578,0.03285292483826887,0.0023172666502804997
ASN 380,R ASN 380,0.0,0.0,0.0,-0.10856218905472644,0.014272311264818075,0.0010066912178808714,-1.5995223880597023,0.23902888259100544,0.01685979743991453,1.8546567164179106,0.2567248106923818,0.018107971970400007,0.0,0.0,0.0,0.14657213930348223,0.05469250105400956,0.0038577115838787407
THR 381,R THR 381,0.0,0.0,0.0,-0.029054726368159204,0.0026545727091961792,0.00018723912224094066,-0.5890746268656718,0.18326059905814113,0.01292620601052802,0.6799552238805974,0.19275162009649782,0.013595651018470682,0.0,0.0,0.0,0.061825870646766326,0.028479451042895235,0.002008785593516574
THR 382,R THR 382,0.0,0.0,0.0,-0.03598009950248755,0.00417759982389499,0.00029466517205959834,-0.25050248756218896,0.2120408560176031,0.014956208817492062,0.26118905472636833,0.22023882125470873,0.015534448701387427,0.0,0.0,0.0,-0.025293532338308472,0.02018665161543609,0.0014238566215812737
ALA 383,R ALA 383,0.0,0.0,0.0,-0.006960199004975105,0.0006054544448388378,4.270546382691757e-05,-1.092194029850746,0.09049261075454383,0.006382856626331613,1.1182736318407955,0.093043721340243,0.00656279809305095,0.0,0.0,0.0,0.019119402985074602,0.007578161320320969,0.0005345222863557602
ILE 384,R ILE 384,0.0,0.0,0.0,-0.01632338308457713,0.0013119809554163688,9.254000149929108e-05,-1.0614875621890538,0.11795197224188306,0.008319690650268729,1.0913930348258702,0.1174871211370783,0.008286902581388622,0.0,0.0,0.0,0.013582089552238835,0.008960636838372452,0.000632034590924706
ALA 385,R ALA 385,0.0,0.0,0.0,-0.005850746268656764,0.0005965172054656009,4.2075079565938425e-05,-0.4448656716417909,0.1269092082160377,0.00895148536272682,0.45317412935323365,0.12550369968328548,0.008852348434563955,0.0,0.0,0.0,0.0024577114427859785,0.00402843780892985,0.00028414409472876873
GLU 386,R GLU 386,0.0,0.0,0.0,-0.003815920398009978,0.00042431715542724904,2.9929024531420153e-05,89.57264179104483,1.0754243920057562,0.07585458800886587,-89.56365671641795,1.0731765266135074,0.07569603580891958,0.0,0.0,0.0,0.005169154228857213,0.00411661404858093,0.00029036356713484736
ALA 387,R ALA 387,0.0,0.0,0.0,-0.0024925373134328487,0.0004999443052072886,3.5263352385143395e-05,-0.911840796019901,0.13648765558367634,0.009627096948476443,0.918756218905473,0.13689293951546663,0.009655683472923065,0.0,0.0,0.0,0.004422885572139281,0.002496818598989399,0.000176112005239138
TRP 388,R TRP 388,0.0,0.0,0.0,-0.007597014925373122,0.0007476603937977647,5.2735898091636645e-05,-1.490407960199005,0.13875241107248323,0.009786840483978607,1.4892786069651738,0.1380412440712072,0.00973667863132927,0.0,0.0,0.0,-0.00872636815920427,0.0037905028275095004,0.00026736145512834466
ALA 389,R ALA 389,0.0,0.0,0.0,-0.0014527363184079775,0.0004977611318718573,3.5109363211062814e-05,-0.676407960199005,0.08081975976502404,0.0057005863225004835,0.6783134328358207,0.08069022065967153,0.005691449338496221,0.0,0.0,0.0,0.0004527363184079921,0.0011325157901985027,7.9881504750715e-05
ARG 390,R ARG 390,0.0,0.0,0.0,-0.002238805970149273,0.0004378674771281483,3.0884790531940444e-05,-88.80238805970146,1.4345176312925088,0.10118307221040322,88.7986268656716,1.434645758652814,0.10119210961758951,0.0,0.0,0.0,-0.005999999999998107,0.002817853528387222,0.00019875606323796092
LEU 391,R LEU 391,0.0,0.0,0.0,-0.0017064676616915797,0.0004553801759800805,3.2120041067646677e-05,-1.0562437810945269,0.09735816459121137,0.006867115456245076,1.057557213930348,0.09735766730608976,0.00686708038045704,0.0,0.0,0.0,-0.00039303482587054383,0.0011195909184420043,7.896985458781692e-05
ASP 392,R ASP 392,0.0,0.0,0.0,-0.0013830845771144252,0.00048613864677834177,3.42895763204535e-05,85.79282587064678,0.864841833823049,0.0610012395898198,-85.78715422885568,0.8635190417264307,0.060907937029215584,0.0,0.0,0.0,0.0042885572139296155,0.002016429633196448,0.00014222798014624762
HID 393,R HID 393,0.0,0.0,0.0,-0.0009751243781094514,0.00027204424108441945,1.9188521276847483e-05,-0.4604577114427859,0.48148667929760103,0.03396145183368778,0.46054726368159193,0.48160975821605834,0.03397013315124163,0.0,0.0,0.0,-0.0008855721393034513,0.0007738517708220702,5.458329538737599e-05
LYS 394,R LYS 394,0.0,0.0,0.0,-0.0007462686567164462,0.0004351456637944403,3.0692808621728804e-05,-81.64080099502486,1.6119775223442305,0.11370012782481086,81.63484577114427,1.6112902067740338,0.1136516483223959,0.0,0.0,0.0,-0.006701492537312344,0.0013823506410165461,9.750349642203438e-05
PHE 395,R PHE 395,0.0,0.0,0.0,-0.001129353233830781,0.0003355904866475801,2.367072784807241e-05,-0.8451492537313428,0.0794227157246322,0.005602046433595308,0.8445870646766164,0.07934710966870379,0.005596713593587161,0.0,0.0,0.0,-0.0016915422885570275,0.0007690390135948389,5.424382966633406e-05
ASP 396,R ASP 396,0.0,0.0,0.0,-0.0005422885572139601,0.0004982084683431126,3.5140915892944175e-05,78.38729850746269,0.8301824414046431,0.05855655454075527,-78.38473134328358,0.8297011554930307,0.058522607249982234,0.0,0.0,0.0,0.002024875621890035,0.0011565853453777055,8.157924027284673e-05
LEU 397,R LEU 397,0.0,0.0,0.0,-0.0004179104477611668,0.0004932152728912601,3.4788723040835246e-05,-0.5573432835820892,0.0693583711524404,0.0048921623015467305,0.5571990049751244,0.06932359909904118,0.004889709670004776,0.0,0.0,0.0,-0.0005621890547260941,0.0007709677217239121,5.437987024864532e-05
MET 398,R MET 398,0.0,0.0,0.0,-0.0003980099502487566,0.0004894875174626409,3.452578744597828e-05,-0.9864776119402987,0.14803206841718047,0.010441377046453832,0.9861940298507466,0.14804815393903034,0.010442511631685391,0.0,0.0,0.0,-0.0006815920398012014,0.0007649728982527769,5.395702800332417e-05
TYR 399,R TYR 399,0.0,0.0,0.0,-0.0006716417910448087,0.0004696159021657609,3.312415177300998e-05,-0.5467761194029845,0.1637476964309227,0.011549871978449597,0.5465124378109453,0.16364878998091112,0.011542895655360015,0.0,0.0,0.0,-0.0009353233830840993,0.0007602016097478207,5.362048726042743e-05
ALA 400,R ALA 400,0.0,0.0,0.0,-0.00015920398009949932,0.00036586619524079343,2.580621168039596e-05,-0.33411940298507464,0.08902672007440049,0.006279460669874904,0.33401990049751246,0.088976376774235,0.006275909727268947,0.0,0.0,0.0,-0.00025870646766176027,0.0006785529807387959,4.7861437009189355e-05
LYS 401,R LYS 401,0.0,0.0,0.0,-0.0002537313432836011,0.00043514566379445805,3.069280862173006e-05,-69.7227064676617,0.9464219702013295,0.06675545874337646,69.72067661691547,0.9462482713009593,0.06674320696759091,0.0,0.0,0.0,-0.0022835820895514055,0.0008310989574594188,5.862120059886527e-05
ARG 402,R ARG 402,0.0,0.0,0.0,-0.00040298507462685886,0.0004904978126911849,3.4597048176995915e-05,-76.30514925373132,0.7045597881916271,0.04969581577112268,76.30037810945277,0.7041112716769259,0.04966417985539421,0.0,0.0,0.0,-0.00517412935323464,0.0009847227875619691,6.945699010428928e-05
ALA 403,R ALA 403,0.0,0.0,0.0,-0.0001442786069651682,0.0003513720116021662,2.4783870791900443e-05,0.6950298507462683,0.06046518758697387,0.004264885497653976,-0.6947562189054722,0.06042869465694518,0.004262311484833419,0.0,0.0,0.0,0.0001293532338308332,0.0007145844421600063,5.0402900343832254e-05
PHE 404,R PHE 404,0.0,0.0,0.0,-0.0002786069651740943,0.00044831364481860274,3.162160639023902e-05,0.4621542288557216,0.1039219526055989,0.007330089366182422,-0.4619004975124378,0.1038553818923757,0.007325393830110765,0.0,0.0,0.0,-2.4875621890798605e-05,0.0007882079362066567,5.5595901218831894e-05
VAL 405,R VAL 405,0.0,0.0,0.0,-0.0002636815920397957,0.00044062865324346446,3.107954887869562e-05,0.3463134328358208,0.06832783330849618,0.004819473766526488,-0.34592039800995017,0.06827573326647916,0.004815798912904213,0.0,0.0,0.0,0.0001293532338306371,0.0007005215396149393,4.9410979678191276e-05
HIE 406,R HIE 406,0.0,0.0,0.0,-0.00022388059701492944,0.00041684298638117005,2.9401837294536366e-05,0.631621890547264,0.15286418489394765,0.010782208263674414,-0.6313233830845772,0.1527928389758031,0.010777175910617146,0.0,0.0,0.0,7.462686567148113e-05,0.0007189011688830927,5.0707378770731116e-05
TRP 407,R TRP 407,0.0,0.0,0.0,-0.0003582089552238765,0.00047947398221518886,3.3819487127374695e-05,0.15114427860696514,0.11428886366489492,0.008061314892749468,-0.15088059701492537,0.11423200478437076,0.008057304376539435,0.0,0.0,0.0,-9.45273631840007e-05,0.0007636127150622561,5.386108807830434e-05
TYR 408,R TYR 408,0.0,0.0,0.0,-0.0006218905472636661,0.0004849151415327717,3.420327691435922e-05,-0.27608955223880616,0.09753449161718854,0.006879552605718113,0.2757512437810947,0.0975627253823153,0.006881544061963248,0.0,0.0,0.0,-0.0009601990049752152,0.0007251062438531924,5.114505101335449e-05
VAL 409,R VAL 409,0.0,0.0,0.0,-0.0002636815920398029,0.0004406286532434763,3.107954887869645e-05,0.24666169154228856,0.09666063615667637,0.006817915593921479,-0.24642288557213943,0.09662702192863955,0.006815544629083854,0.0,0.0,0.0,-2.4875621890575455e-05,0.0007084269656250327,4.996858543596267e-05
GLY 410,R GLY 410,0.0,0.0,0.0,-0.00010945273631840585,0.00031220639780571007,2.2021341393526307e-05,-0.0769900497512437,0.09141055982902761,0.006447603761858473,0.07702985074626859,0.0914088682704539,0.006447484448516079,0.0,0.0,0.0,-6.96517412934142e-05,0.0006655147098033686,4.694178828492134e-05
GLU 411,R GLU 411,0.0,0.0,0.0,-0.0003631840796020046,0.00048091725268040007,3.392128757688819e-05,77.6896169154229,0.8125043390678626,0.05730963734276048,-77.68025870646768,0.8117923555898402,0.0572594179002818,0.0,0.0,0.0,0.00899502487562157,0.0010949795538075613,7.723390277329675e-05
GLY 412,R GLY 412,0.0,0.0,0.0,-0.0002139303482587072,0.0004100782295521383,2.8924688137365662e-05,0.4396915422885573,0.19883114758973275,0.01402446782485519,-0.43929353233830853,0.19870898846673438,0.014015851384670786,0.0,0.0,0.0,0.00018407960199006814,0.0007060120456401303,4.979825011356265e-05
MET 413,R MET 413,0.0,0.0,0.0,-0.0005870646766168905,0.0004923613937805948,3.472849505211714e-05,-0.8965522388059702,0.20557161782983727,0.014499903938123497,0.8957611940298507,0.20538761482850537,0.014486925367094068,0.0,0.0,0.0,-0.0013781094527361326,0.0007702932232023203,5.4332294791134524e-05
GLU 414,R GLU 414,0.0,0.0,0.0,-0.00046766169154227626,0.0004989531378857946,3.5193440832663586e-05,80.38553233830848,2.1781581246815125,0.15363542838908908,-80.37524875621891,2.1761303525429905,0.15349240037030243,0.0,0.0,0.0,0.009815920398010864,0.0021947348288120453,0.00015480465894747474
GLU 415,R GLU 415,0.0,0.0,0.0,-0.0004228855721393072,0.0004940175756141897,3.484531311165623e-05,76.58149751243778,1.0934935302709468,0.07712908675463537,-76.57559701492535,1.092842959042242,0.0770831989982383,0.0,0.0,0.0,0.005477611940297796,0.0010746959624014782,7.580320854608197e-05
GLY 416,R GLY 416,0.0,0.0,0.0,-0.00035820895522388284,0.0004794739822151973,3.381948712737529e-05,0.5761243781094527,0.12270641844296842,0.008655043428645842,-0.5758756218905473,0.12259215014165675,0.008646983564109662,0.0,0.0,0.0,-0.00010945273631849092,0.0007383996403444263,5.2082694906850684e-05
GLU 417,R GLU 417,0.0,0.0,0.0,-0.0009402985074626432,0.0002932370552893595,2.0683347135563508e-05,88.94603980099505,1.4607326889141512,0.10303213980669382,-88.92733830845772,1.4587963296217998,0.10289555955293511,0.0,0.0,0.0,0.017761194029851136,0.0021307244387735414,0.00015028971414916898
PHE 418,R PHE 418,0.0,0.0,0.0,-0.0009154228855721467,0.00027825137222108504,1.9626338550278128e-05,0.9150348258706467,0.11428951533068218,0.008061360857710073,-0.9148208955223881,0.11420418025299249,0.008055341785417336,0.0,0.0,0.0,-0.0007014925373139808,0.0006841836194093581,4.825859163926585e-05
SER 419,R SER 419,0.0,0.0,0.0,-0.0007313432835820841,0.0004432609673109664,3.126521799740316e-05,0.7529054726368164,0.3594127410481733,0.02535102011820507,-0.7528805970149258,0.3591417155004114,0.02533190345001512,0.0,0.0,0.0,-0.0007064676616917141,0.0008913112707088774,6.286824971598629e-05
GLU 420,R GLU 420,0.0,0.0,0.0,-0.00196517412935326,0.0005123170412679216,3.61360578987977e-05,94.15644278606963,2.539424639649476,0.17911720363800585,-94.1253134328358,2.5304002409438615,0.17848067163172934,0.0,0.0,0.0,0.02916417910447815,0.009783116253507914,0.0006900478158846802
ALA 421,R ALA 421,0.0,0.0,0.0,-0.0012686567164178833,0.0004432609673109931,3.126521799740504e-05,0.9655621890547261,0.09210305369900233,0.006496448513378035,-0.9643333333333336,0.09168219678485105,0.006466763555447996,0.0,0.0,0.0,-3.980099502480938e-05,0.0011055751796281608,7.798126059528054e-05
ARG 422,R ARG 422,0.0,0.0,0.0,-0.00219402985074629,0.0004078388364561127,2.8766733527119093e-05,-84.02903980099494,1.361790407095972,0.09605328933634397,84.02549253731347,1.3619922637653115,0.096067527208019,0.0,0.0,0.0,-0.00574129353233617,0.0019604894095074806,0.00013828226099333135
GLU 423,R GLU 423,0.0,0.0,0.0,-0.003124378109452734,0.0005725501445100825,4.038457342893936e-05,92.74825373134317,2.10107986221006,0.14819874693786536,-92.7243532338308,2.0908477867295447,0.14747703197973377,0.0,0.0,0.0,0.0207761194029836,0.010563931259123574,0.0007451222599854415
ASP 424,R ASP 424,0.0,0.0,0.0,-0.004930348258706468,0.0007630290371615769,5.381991861347257e-05,100.80439303482589,1.3785907721875545,0.09723829572256112,-100.74020895522386,1.3708668957601051,0.09669349548500762,0.0,0.0,0.0,0.059253731343286674,0.009438478380374987,0.000665738934597366
MET 425,R MET 425,0.0,0.0,0.0,-0.005527363184079592,0.0005989190199646001,4.22444904986359e-05,1.166980099502487,0.16848759377387973,0.011884198559497053,-1.167189054726368,0.16865229348902322,0.011895815581698015,0.0,0.0,0.0,-0.005736318407960305,0.0029666679598815662,0.00020925262392106346
ALA 426,R ALA 426,0.0,0.0,0.0,-0.0033482587064676606,0.0005067793662983821,3.574546042261625e-05,0.2640746268656716,0.11646466977780363,0.008214784423019319,-0.2608756218905472,0.11781243822168216,0.008309848679327547,0.0,0.0,0.0,-0.0001492537313433246,0.0027149140224970434,0.00019149527032013213
ALA 427,R ALA 427,0.0,0.0,0.0,-0.008039800995024868,0.0008395734288830527,5.9218943725403184e-05,0.11276616915422885,0.19020067969638388,0.013415721555716987,-0.08688059701492534,0.18836921422383562,0.013286539941551156,0.0,0.0,0.0,0.01784577114427871,0.007240096651959456,0.0005106770431852118
LEU 428,R LEU 428,0.0,0.0,0.0,-0.018567164179104468,0.00205320194495733,0.00014482169903479996,0.3800348258706472,0.15366071619832358,0.010838391250017983,-0.34702487562189066,0.15180602436314783,0.010707571374546988,0.0,0.0,0.0,0.0144427860696523,0.010896983023019852,0.0007686139201372627
GLU 429,R GLU 429,0.0,0.0,0.0,-0.009875621890547286,0.0010315677757369106,7.276118080770356e-05,92.45385074626864,1.2000479085015794,0.08464485310818692,-92.44948258706468,1.195850009291623,0.08434875612783103,0.0,0.0,0.0,-0.005507462686570413,0.010993946503926056,0.0007754531967528208
LYS 430,R LYS 430,0.0,0.0,0.0,-0.025766169154228812,0.004639228121511936,0.00032722592164763646,-96.53560199004977,3.2230978918875572,0.22733979675259788,96.67624875621892,3.2412361528918767,0.22861917104046744,0.0,0.0,0.0,0.11488059701492626,0.06272434895543176,0.004424234454329864
ASP 431,R ASP 431,0.0,0.0,0.0,-0.06963184079601993,0.010217718543459658,0.0007207022978706373,105.87235323383081,2.051456448916016,0.14469858123677604,-105.6067014925373,2.025114438250502,0.14284055906319396,0.0,0.0,0.0,0.1960199004975085,0.06333641994565736,0.00446740661328485
TYR 432,R TYR 432,0.0,0.0,0.0,-0.06316915422885572,0.006015836792957289,0.0004243244107633274,-0.16708457711442745,0.23654828756344703,0.016684829757173635,0.16373631840796013,0.23881982868162455,0.01684505191406854,0.0,0.0,0.0,-0.06651741293532282,0.02916740062087694,0.0020573098153926907
GLU 433,R GLU 433,0.0,0.0,0.0,-0.0526019900497513,0.010627140511100926,0.0007495806968618341,92.22084577114425,1.79085215578642,0.12631697167348707,-92.1549552238806,1.7895109098577635,0.12622236747993046,0.0,0.0,0.0,0.013288557213933138,0.053651967812533785,0.0037843180278757335
GLU 434,R GLU 434,0.0,0.0,0.0,-0.14917910447761196,0.5063261959229495,0.03571349624886141,85.93223383084566,6.109136974010927,0.4309052981298271,-87.39570149253731,5.355741793594305,0.37776489937824087,-0.06529103283582093,0.039836387357283246,0.0028098421174104628,-1.677937799004975,1.0892441163178777,0.0768293562044588
VAL 435,R VAL 435,0.0,0.0,0.0,-1.337850746268657,0.27144123836021417,0.019145988744060583,-0.8929850746268657,0.8025572404229762,0.056608023100792125,1.7437363184079604,0.9201759106776387,0.06490420444151655,-0.10018774925373136,0.02492540770810644,0.001758102705040099,-0.587287251741294,0.38904681117141854,0.027441246262352798
GLY 436,R GLY 436,0.0,0.0,0.0,-0.3114427860696518,0.16301227851137917,0.011497999597912208,0.7613134328358208,0.43428213342434296,0.030631899885657912,-0.507681592039801,0.5209926595957848,0.036747988834039784,-0.0062978507462686534,0.012571631300900579,0.000886734502228095,-0.06410879601990042,0.15269353678899936,0.010770171674406429
VAL 437,R VAL 437,0.0,0.0,0.0,0.02247761194029851,0.6019309151499054,0.04245693320507397,-6.0489651741293535,1.677360406743447,0.11831188091112856,3.849507462686566,0.7276399943564879,0.051323767994272386,-0.049380429850746255,0.020418359972302225,0.0014402000689486064,-2.2263605293532347,1.1165314219123736,0.07875405434142596
ASP 438,R ASP 438,0.0,0.0,0.0,-0.39736815920398016,0.2997098327746112,0.021139901657728565,94.63597014925368,5.8814930118864135,0.41484853106370645,-93.9865721393035,5.710950138862592,0.4028193642833782,-0.04753955820895523,0.06102758702342355,0.004304554095340089,0.20449029253731094,0.5133166860669818,0.036206567406441
SER 439,R SER 439,0.0,0.0,0.0,-0.568233830845771,0.36142680224747714,0.025493081041905057,1.078611940298507,1.4101047096566048,0.09946111748578479,-0.3709601990049754,1.119514535160567,0.07896446692654825,-0.05642586268656715,0.07905828132077551,0.0055763412126924716,0.08299204776119413,0.5162998623354961,0.036416984436673995
VAL 440,R VAL 440,0.0,0.0,0.0,-1.9147960199004976,1.3285387787905663,0.0937079003118062,88.43451243781097,10.643371363958773,0.7507255329523269,-88.32161194029847,10.056803573110317,0.7093522309844448,-0.594421576119403,0.3252741323349736,0.022943068319468313,-2.396317098507463,1.8756349686765599,0.13229709021070907
gtp 441,R gtp 441,0.0,0.0,0.0,-0.0029950248756218894,0.00021154519030324088,1.4921247253636382e-05,339.0478208955227,2.438442741284291,0.17199448970870967,-339.0014726368158,2.4364648582587356,0.171854980596634,0.0,0.0,0.0,0.04335323383085736,0.004598247772488271,0.00032433539069561673
Mg+ 442,R Mg+ 442,0.0,0.0,0.0,-4.975124378106696e-06,7.035888370011499e-05,4.96273301545811e-06,-167.45175621890544,1.2268602467088965,0.08653604962873183,167.42176119402995,1.2255998197008335,0.08644714596230714,0.0,0.0,0.0,-0.030000000000003822,0.0016481559120558608,0.00011625195468200308
MET 443,R MET 443,0.0,0.0,0.0,-0.00024378109452736284,0.00042936216936102274,3.0284872377433435e-05,-75.38883084577115,0.5554267878479742,0.03917678497389923,75.38060696517414,0.5550806760859438,0.03915237213250471,0.0,0.0,0.0,-0.008467661691539593,0.0008166178307880178,5.75997806778287e-05
ARG 444,R ARG 444,0.0,0.0,0.0,-0.00021393034825871162,0.00041007822955214685,2.8924688137366265e-05,-75.61281592039799,0.43458196410692723,0.030653048311403985,75.6046019900497,0.4344627044929878,0.030644636386819867,0.0,0.0,0.0,-0.008427860696515518,0.0007438102125780356,5.246432724727694e-05
GLU 445,R GLU 445,0.0,0.0,0.0,-0.00013432835820896915,0.0003410047659342402,2.405262166386038e-05,71.43071641791046,0.4562997009552971,0.03218489935864082,-71.42498507462687,0.45605202283873075,0.03216742949127441,0.0,0.0,0.0,0.005597014925372993,0.0006851597081331298,4.832743962946599e-05
ILE 446,R ILE 446,0.0,0.0,0.0,-9.452736318406256e-05,0.0002925610035420201,2.063566212195557e-05,0.04163184079601996,0.04735621107581605,0.0033402495866001244,-0.041577114427860676,0.04729272948689092,0.0033357719405565167,0.0,0.0,0.0,-3.980099502491543e-05,0.0006374763366589919,4.496411392760198e-05
VAL 447,R VAL 447,0.0,0.0,0.0,-6.467661691543344e-05,0.0002459543700360257,1.734828366061741e-05,0.2363233830845771,0.061692947745184704,0.004351485022145963,-0.2362338308457712,0.06184622278995114,0.004362296210230616,0.0,0.0,0.0,2.487562189053693e-05,0.0006103405047952838,4.305009992382772e-05
HID 448,R HID 448,0.0,0.0,0.0,-4.975124378109347e-05,0.00021743058092946955,1.533637070121895e-05,0.12602985074626863,0.1082115539231614,0.007632654514494819,-0.12593532338308464,0.10822172189799534,0.007633371708141947,0.0,0.0,0.0,4.477611940292491e-05,0.0006410385499436379,4.521537307990981e-05
ILE 449,R ILE 449,0.0,0.0,0.0,-7.960199004974248e-05,0.0002706760300245561,1.9092015109583096e-05,0.17252736318407952,0.04054603056452925,0.002859896489915943,-0.17254228855721376,0.04048879769814313,0.0028558595947770957,0.0,0.0,0.0,-9.452736318404489e-05,0.0006809562346654408,4.803094947128475e-05
GLN 450,R GLN 450,0.0,0.0,0.0,-5.4726368159200165e-05,0.00022744536220222216,1.6042758907670833e-05,0.38439800995024875,0.07827652727611127,0.005521200533884107,-0.3843432835820894,0.07827942402722478,0.005521404854953922,0.0,0.0,0.0,-7.070076972737315e-17,0.000598505601664957,4.2215330220119005e-05
ALA 451,R ALA 451,0.0,0.0,0.0,-2.9850746268662267e-05,0.00017017543658199254,1.2003249811993135e-05,0.17746268656716407,0.04250677266196074,0.0029981965741412127,-0.17749253731343284,0.04252480919468801,0.00299946877306966,0.0,0.0,0.0,-5.970149253731445e-05,0.0006038169720775506,4.2589965403591394e-05
GLY 452,R GLY 452,0.0,0.0,0.0,-2.487562189054784e-05,0.00015574602828357105,1.0985477823720609e-05,0.37253233830845817,0.06581536210913726,0.004642257711982607,-0.3724527363184081,0.06582994075249993,0.00464328601020071,0.0,0.0,0.0,5.472636815932499e-05,0.000608390789695538,4.291257762404982e-05
GLN 453,R GLN 453,0.0,0.0,0.0,-3.482587064676675e-05,0.00018333856490237402,1.293170529716966e-05,-0.01191542288557212,0.10851438133337145,0.007654014313110166,0.011915422885572152,0.10847512868500839,0.007651245644766794,0.0,0.0,0.0,-3.482587064710921e-05,0.0006416560465826713,4.525892793462477e-05
CYS 454,R CYS 454,0.0,0.0,0.0,-2.4875621890542316e-05,0.00015574602828353647,1.098547782371817e-05,0.2818706467661692,0.06865171443311961,0.004842318579657738,-0.2817761194029851,0.06859800431416507,0.004838530159964554,0.0,0.0,0.0,6.965174129362078e-05,0.0005944388868157139,4.1928486271132934e-05
GLY 455,R GLY 455,0.0,0.0,0.0,-1.4925373134331134e-05,0.00012125430454682793,8.552619211608838e-06,0.23175124378109432,0.03083123393598101,0.002174667568825504,-0.23171641791044756,0.030841662380821082,0.002175403134610321,0.0,0.0,0.0,1.9900497512350557e-05,0.0005368064680395377,3.7863408879622665e-05
ASN 456,R ASN 456,0.0,0.0,0.0,-9.950248756213392e-06,9.925341961815396e-05,7.000796438663869e-06,0.7578805970149263,0.07487931033376782,0.005281579326243856,-0.7578109452736318,0.07479699943167933,0.005275773562851308,0.0,0.0,0.0,5.970149253791665e-05,0.000603816972077839,4.2589965403611736e-05
GLN 457,R GLN 457,0.0,0.0,0.0,-5.970149253731349e-05,0.00023693295322966502,1.6711961981297453e-05,0.27537810945273605,0.23598087096436973,0.01664480727612118,-0.27524875621890565,0.23595276913955054,0.016642825126227792,0.0,0.0,0.0,6.965174129347607e-05,0.0005944388868149914,4.192848627108197e-05
ILE 458,R ILE 458,0.0,0.0,0.0,-6.965174129352246e-05,0.0002545591802082431,1.795522017364431e-05,0.11657213930348252,0.05322902754170267,0.003754486121295656,-0.11652736318407969,0.0532329013728311,0.0037547593602759574,0.0,0.0,0.0,-2.48756218905158e-05,0.0005592978090934285,3.94498257603369e-05
GLY 459,R GLY 459,0.0,0.0,0.0,-1.9900497512440038e-05,0.00013965839649372904,9.85074376846936e-06,0.2870995024875623,0.034830507154047424,0.002456754551923889,-0.2871343283582089,0.03473348228601703,0.00244991094539444,0.0,0.0,0.0,-5.472636815926313e-05,0.0005918098136006345,4.1743045744530176e-05
ALA 460,R ALA 460,0.0,0.0,0.0,-2.4875621890551152e-05,0.0001557460282835918,1.098547782372207e-05,0.28044776119403,0.06117374739714403,0.004314863453221688,-0.28041791044776126,0.06121143909622395,0.004317522020691716,0.0,0.0,0.0,4.975124378119952e-06,0.0005943139565777373,4.191967437156844e-05
LYS 461,R LYS 461,0.0,0.0,0.0,-4.975124378109126e-05,0.0002174305809294599,1.5336370701218267e-05,-55.53836815920398,0.42606384705713213,0.030052226659759648,55.537671641791064,0.42605828629896364,0.03005183443412015,0.0,0.0,0.0,-0.0007462686567163048,0.0006070059524686723,4.2814898737385064e-05
PHE 462,R PHE 462,0.0,0.0,0.0,-4.975124378108463e-05,0.00021743058092943093,1.5336370701216224e-05,0.139139303482587,0.04264338408803942,0.0030078324011872915,-0.13910945273631842,0.04261102513299329,0.0030055499764797358,0.0,0.0,0.0,-1.9900497512276543e-05,0.0005813023549840475,4.1001906757627645e-05
TRP 463,R TRP 463,0.0,0.0,0.0,-0.0001044776119403113,0.000305879127342115,2.157505014534147e-05,0.40788557213930354,0.05015192680232807,0.0035374441696883435,-0.4078855721393036,0.050112826341926354,0.003534686235856103,0.0,0.0,0.0,-0.00010447761194020525,0.0007011219514411302,4.945332946312262e-05
GLU 464,R GLU 464,0.0,0.0,0.0,-3.980099502487345e-05,0.00019549137019290972,1.3788898090375912e-05,56.51467164179103,0.35363069479649933,0.024943186020774083,-56.5136368159204,0.35358653150592717,0.024940070982435385,0.0,0.0,0.0,0.0009950248756240964,0.0006189182702534335,4.365512884980465e-05
VAL 465,R VAL 465,0.0,0.0,0.0,-2.9850746268660058e-05,0.0001701754365819799,1.2003249811992246e-05,0.1277114427860695,0.05269754417992356,0.0037169981753823874,-0.12768656716417903,0.05262735104739175,0.0037120471335529183,0.0,0.0,0.0,-4.975124378259972e-06,0.0006189182702522275,4.365512884971958e-05
ILE 466,R ILE 466,0.0,0.0,0.0,-5.472636815919132e-05,0.00022744536220218543,1.604275890766824e-05,0.24720398009950256,0.03165993409571175,0.002233119571278244,-0.24713432835820892,0.03162823327300703,0.002230883567646855,0.0,0.0,0.0,1.492537313426706e-05,0.00059414734206472,4.1907922289938916e-05
SER 467,R SER 467,0.0,0.0,0.0,-1.4925373134331134e-05,0.00012125430454682793,8.552619211608838e-06,0.4509303482587066,0.08344363918106142,0.005885660506764843,-0.4508009950248757,0.08340597947356757,0.005883004195807312,0.0,0.0,0.0,0.000114427860696723,0.0005832153080487838,4.113683606338315e-05
ASP 468,R ASP 468,0.0,0.0,0.0,-3.9800995024870134e-05,0.00019549137019289346,1.3788898090374765e-05,59.849621890547304,0.681993672598882,0.048104124701092564,-59.84808955223883,0.6818623472744083,0.04809486172690569,0.0,0.0,0.0,0.0014925373134347306,0.0006473782025728424,4.566253769871739e-05
GLU 469,R GLU 469,0.0,0.0,0.0,-5.4726368159200165e-05,0.00022744536220222216,1.6042758907670833e-05,64.41780099502488,0.41210728956264864,0.02906780699563841,-64.41516417910447,0.4120182673709389,0.029061527854374748,0.0,0.0,0.0,0.0025820895522371363,0.0006022161493089783,4.247705207143349e-05
HID 470,R HID 470,0.0,0.0,0.0,-0.0001044776119403113,0.00030587912734211505,2.1575050145341475e-05,0.0709203980099503,0.08013845998021676,0.005652531140870562,-0.07092537313432833,0.08013495708025184,0.005652284065357257,0.0,0.0,0.0,-0.00010945273631855719,0.0006371267897945761,4.4939458792766695e-05
GLY 471,R GLY 471,0.0,0.0,0.0,-1.4925373134326714e-05,0.00012125430454679203,8.552619211606305e-06,0.013213930348258603,0.10168788949831728,0.007172510704355169,-0.013278606965174139,0.10162888290661033,0.0071683487002784435,0.0,0.0,0.0,-7.960199004987421e-05,0.000549655559985376,3.8769713946798776e-05
ILE 472,R ILE 472,0.0,0.0,0.0,-4.477611940298456e-05,0.0002068120367246397,1.4587396341051204e-05,-0.05262189054726371,0.05870099898637141,0.00414044922815571,0.05256218905472633,0.05871973540941178,0.004141770793540549,0.0,0.0,0.0,-0.00010447761194015665,0.000601846123989602,4.245095249775561e-05
ASP 473,R ASP 473,0.0,0.0,0.0,-5.4726368159200165e-05,0.00022744536220222216,1.6042758907670833e-05,57.93927860696517,0.42128239662039807,0.029714969149460094,-57.938094527363134,0.42125911245512043,0.02971332681107034,0.0,0.0,0.0,0.0011293532338294333,0.0006093664270293389,4.298139377565627e-05
PRO 474,R PRO 474,0.0,0.0,0.0,-3.980099502487566e-05,0.0001954913701929206,1.378889809037668e-05,0.03492537313432835,0.09075608008625083,0.006401440320134886,-0.03488557213930347,0.09072911867706222,0.0063995386089580305,0.0,0.0,0.0,-1.3256394323882465e-16,0.0005901344816797566,4.162487694198026e-05
THR 475,R THR 475,0.0,0.0,0.0,-3.48258706467651e-05,0.0001833385649023653,1.2931705297169043e-05,0.04677114427860691,0.09495700709899242,0.00669775086523281,-0.04679601990049747,0.09498181645344347,0.0066995007821722425,0.0,0.0,0.0,-5.970149253733116e-05,0.0006120009677484626,4.316721995025974e-05
GLY 476,R GLY 476,0.0,0.0,0.0,0.0,0.0,0.0,0.24628358208955217,0.04952997161983039,0.003493574833564816,-0.2462835820895523,0.04954423300430161,0.0034945807540661005,0.0,0.0,0.0,-1.9056066840581045e-17,0.0005901344816799567,4.1624876941994376e-05
SER 477,R SER 477,0.0,0.0,0.0,-3.9800995024877866e-05,0.00019549137019293143,1.3788898090377444e-05,-0.007855721393034842,0.17344591850594282,0.012233931820673448,0.007860696517412953,0.17341222993221128,0.012231555611894842,0.0,0.0,0.0,-3.4825870646771725e-05,0.0006493633273237613,4.58025576027167e-05
TYR 478,R TYR 478,0.0,0.0,0.0,-8.955223880597354e-05,0.0002855392010404435,2.014038236096437e-05,-0.27271144278606974,0.11462830400044255,0.008085257168001877,0.272597014925373,0.11461248484624888,0.008084141370896167,0.0,0.0,0.0,-0.0002039800995026065,0.000656527939182643,4.6307910359115764e-05
HID 479,R HID 479,0.0,0.0,0.0,-5.9701492537309064e-05,0.0002369329532296475,1.6711961981296216e-05,-0.37329353233830864,0.12361003681720317,0.008718779754513418,0.3732786069651742,0.12357599627666709,0.008716378719910559,0.0,0.0,0.0,-7.462686567175067e-05,0.0005980091224403678,4.218031127567611e-05
GLY 480,R GLY 480,0.0,0.0,0.0,-1.990049751243783e-05,0.00013965839649371354,9.850743768468268e-06,-0.20355721393034817,0.153359973762507,0.010817178514157397,0.2035124378109452,0.15328944135319797,0.01081220354158919,0.0,0.0,0.0,-6.467661691539808e-05,0.0006547157827025581,4.6180090696268e-05
ASP 481,R ASP 481,0.0,0.0,0.0,-8.4577114427858e-05,0.000278251372221077,1.9626338550277562e-05,64.0453880597015,0.6057968796220554,0.04272961731422358,-64.04276616915422,0.6056166382226057,0.04271690406613377,0.0,0.0,0.0,0.002537313432834715,0.0006837493549267403,4.822796098437209e-05
SER 482,R SER 482,0.0,0.0,0.0,-7.960199004975076e-05,0.00027067603002458435,1.9092015109585088e-05,-0.22071144278606955,0.11847218250824405,0.008356383453338966,0.2206666666666667,0.11842395100853088,0.008352981465652068,0.0,0.0,0.0,-0.00012437810945277344,0.0006761411848195962,4.7691322041394035e-05
ASP 483,R ASP 483,0.0,0.0,0.0,-0.00013930348258706535,0.00034626293813543084,2.4423504534814318e-05,70.80021890547265,0.6849416882179932,0.04831206169033484,-70.79470646766165,0.6845390637256035,0.0482836627482804,0.0,0.0,0.0,0.005373134328358412,0.0007759280284538227,5.472974330917095e-05
LEU 484,R LEU 484,0.0,0.0,0.0,-0.00013432835820895536,0.0003410047659342052,2.4052621663857913e-05,-0.026059701492537453,0.06831035714621336,0.0048182410930816665,0.026000000000000006,0.06824509531699596,0.004813637878569526,0.0,0.0,0.0,-0.00019402985074647486,0.0006365048991729799,4.4895594010418046e-05
GLN 485,R GLN 485,0.0,0.0,0.0,-0.00010945273631839591,0.00031220639780568166,2.2021341393524305e-05,-0.24358208955223792,0.20958935086884478,0.014783292976598916,0.24353731343283563,0.2095208222966565,0.01477845934380351,0.0,0.0,0.0,-0.000154228855720468,0.0006549425764679601,4.619608749508104e-05
LEU 486,R LEU 486,0.0,0.0,0.0,-0.00011442786069651255,0.0003183302143889694,2.2453282111458722e-05,-0.02730348258706464,0.07232288324318872,0.005101262862183644,0.02733830845771144,0.0723171220694129,0.005100856500317147,0.0,0.0,0.0,-7.96019900497027e-05,0.0006415403112363196,4.525076459270987e-05
GLU 487,R GLU 487,0.0,0.0,0.0,-0.00017412935323381484,0.0003792206766200549,2.6748164169688696e-05,73.39060696517416,0.8517489292957398,0.06007773730910052,-73.38345273631842,0.8512142331116342,0.06004002274817301,0.0,0.0,0.0,0.006980099502488651,0.000846180761211426,5.968498901443707e-05
ARG 488,R ARG 488,0.0,0.0,0.0,-0.00021890547263683378,0.0004135043732374497,2.9166349680139264e-05,-73.15598507462688,0.5066549404002564,0.035736684096442026,73.14916915422884,0.5063036778234343,0.03571190794458436,0.0,0.0,0.0,-0.007034825870645713,0.0008003612956084623,5.645313309603364e-05
ILE 489,R ILE 489,0.0,0.0,0.0,-3.980099502486682e-05,0.0001954913701928772,1.3788898090373618e-05,-0.16287064676616908,0.052249337010048885,0.003685384079155638,0.1627910447761194,0.05221726634819758,0.003683121989082188,0.0,0.0,0.0,-0.00011940298507444138,0.0005237367096981866,3.694153920498233e-05
ASN 490,R ASN 490,0.0,0.0,0.0,-7.9601990049748e-05,0.0002706760300245749,1.9092015109584424e-05,-0.43516915422885577,0.33879049021846686,0.02389643869701809,0.4349452736318408,0.3385960360252167,0.02388272295574866,0.0,0.0,0.0,-0.00030348258706513586,0.0006559621780647736,4.626800464670452e-05
VAL 491,R VAL 491,0.0,0.0,0.0,-9.950248756218915e-05,0.0002993355016217182,2.1113498373971326e-05,-0.20639800995024862,0.05578727182370772,0.003934930760156415,0.20629850746268644,0.055749621936216465,0.0039322751418484625,0.0,0.0,0.0,-0.00019900497512407892,0.0006618224536641007,4.668135661687537e-05
TYR 492,R TYR 492,0.0,0.0,0.0,-0.00012935323383083154,0.0003355904866475263,2.3670727848068612e-05,-0.06079104477611957,0.04292427810863295,0.003027645137781946,0.06075124378109454,0.042899718898118444,0.00302591286463541,0.0,0.0,0.0,-0.00016915422885586847,0.0006700737177052775,4.726335590854895e-05
TYR 493,R TYR 493,0.0,0.0,0.0,-8.457711442784475e-05,0.0002782513722210334,1.9626338550274486e-05,0.6731741293532335,0.03973362208187193,0.0028025936137630754,-0.6730348258706463,0.03973887129293945,0.002802963864564395,0.0,0.0,0.0,5.472636815925098e-05,0.0006165140726234091,4.3485549824005106e-05
ASN 494,R ASN 494,0.0,0.0,0.0,-7.46268656716402e-05,0.0002627883113680393,1.8535658332233076e-05,0.39606467661691563,0.1110989465136253,0.00783631548498945,-0.3959502487562188,0.11104110445257483,0.007832235620572033,0.0,0.0,0.0,3.9800995025207064e-05,0.0006753719890405332,4.7637067154344136e-05
GLU 495,R GLU 495,0.0,0.0,0.0,-5.472636815920348e-05,0.00022744536220223592,1.6042758907671806e-05,64.7273781094527,0.7374626232681835,0.05201660281817943,-64.72449751243782,0.7372146323638051,0.051999110888461826,0.0,0.0,0.0,0.0028258706467677846,0.0006725072735802338,4.743500570528369e-05
ALA 496,R ALA 496,0.0,0.0,0.0,-4.4776119402986216e-05,0.00020681203672464737,1.4587396341051744e-05,0.3981094527363183,0.060057004100201476,0.004236094454367897,-0.3980199004975122,0.06008012562002204,0.00423772532063164,0.0,0.0,0.0,4.477611940317236e-05,0.0005926457035843525,4.1802004878065736e-05
ALA 497,R ALA 497,0.0,0.0,0.0,-4.975124378109457e-06,7.035888370015405e-05,4.962733015460865e-06,0.01799004975124377,0.0987788116568317,0.006967320174186844,-0.017990049751243787,0.09876511107002385,0.006966353809302883,0.0,0.0,0.0,-4.975124377987388e-06,0.000585882949254388,4.132499696628882e-05
GLY 498,R GLY 498,0.0,0.0,0.0,-4.975124378109457e-06,7.035888370015405e-05,4.962733015460865e-06,-0.10314427860696514,0.08015019532446095,0.005653358888231885,0.10312437810945267,0.08016524881237862,0.0056544206794024955,0.0,0.0,0.0,-2.4875621890577665e-05,0.0005319429414775858,3.7520362165814204e-05
ASN 499,R ASN 499,0.0,0.0,0.0,-4.477611940298567e-05,0.00020681203672464482,1.4587396341051564e-05,0.07014925373134333,0.3617120396307973,0.025513200135685442,-0.07018905472636816,0.36159056321008837,0.025504631849607717,0.0,0.0,0.0,-8.457711442808779e-05,0.0006370102315500358,4.493123740808883e-05
LYS 500,R LYS 500,0.0,0.0,0.0,-4.9751243781100096e-05,0.00021743058092949855,1.5336370701220995e-05,-57.189353233830815,0.5547580707136863,0.03912961730400729,57.18840796019903,0.5547408186303632,0.03912840043587365,0.0,0.0,0.0,-0.000995024875620915,0.000594313956577882,4.1919674371578636e-05
TYR 501,R TYR 501,0.0,0.0,0.0,-8.955223880596471e-05,0.00028553920104041534,2.0140382360962388e-05,-0.4374079601990051,0.13524473021549943,0.009539427752548141,0.43734328358208974,0.13519540517069237,0.009535948632137473,0.0,0.0,0.0,-0.00015422885572159367,0.0006549425764684083,4.619608749511265e-05
VAL 502,R VAL 502,0.0,0.0,0.0,-2.9850746268657297e-05,0.00017017543658196421,1.2003249811991138e-05,0.42574129353233825,0.03034187845827333,0.002140151094745754,-0.4256019900497514,0.030342010612017908,0.0021401604161521894,0.0,0.0,0.0,0.00010945273631848539,0.0005535594446047676,3.904507273690934e-05
PRO 503,R PRO 503,0.0,0.0,0.0,-2.4875621890546734e-05,0.00015574602828356414,1.0985477823720121e-05,-0.21127363184079603,0.04438030748856806,0.0031303455317518,0.21120398009950248,0.04438819241588778,0.003130901691643433,0.0,0.0,0.0,-9.452736318398302e-05,0.0006197575360414521,4.3714326094216546e-05
ARG 504,R ARG 504,0.0,0.0,0.0,-7.960199004975131e-05,0.00027067603002458614,1.9092015109585213e-05,-65.47528855721389,0.3028598124411881,0.021362084092514937,65.4721194029851,0.30273666481612876,0.02135339792877104,0.0,0.0,0.0,-0.0032487562189050067,0.000682263532392823,4.8123159143347846e-05
ALA 505,R ALA 505,0.0,0.0,0.0,-2.9850746268655637e-05,0.00017017543658195475,1.200324981199047e-05,0.038203980099502446,0.06034513656084364,0.004256417751157948,-0.038238805970149246,0.06038938892795409,0.00425953907247122,0.0,0.0,0.0,-6.467661691545622e-05,0.0005908051845323222,4.1672184673640356e-05
ILE 506,R ILE 506,0.0,0.0,0.0,-5.472636815921563e-05,0.00022744536220228645,1.6042758907675367e-05,0.20813432835820903,0.04077503950261048,0.0028760495349627463,-0.2081442786069652,0.04074668841169014,0.002874049803194199,0.0,0.0,0.0,-6.467661691550193e-05,0.0006916675501287205,4.878646741149503e-05
LEU 507,R LEU 507,0.0,0.0,0.0,-1.99004975124312e-05,0.00013965839649366705,9.850743768464988e-06,0.027233830845771217,0.05163390117932472,0.0036419745826512797,-0.02726865671641792,0.05162905833312032,0.0036416329946174246,0.0,0.0,0.0,-5.472636815907644e-05,0.000574750692005859,4.053978808180282e-05
VAL 508,R VAL 508,0.0,0.0,0.0,-3.980099502487124e-05,0.00019549137019289888,1.3788898090375148e-05,0.11711940298507456,0.04475278330533134,0.003156617950188533,-0.11712437810945273,0.04482513790048321,0.0031617214498362925,0.0,0.0,0.0,-4.477611940311271e-05,0.0006253238560953707,4.410694403886627e-05
ASP 509,R ASP 509,0.0,0.0,0.0,-4.975124378111114e-06,7.035888370017748e-05,4.962733015462517e-06,52.2883930348259,0.21542841672779223,0.015195148927030735,-52.287975124378136,0.21539810273400742,0.015193010742769209,0.0,0.0,0.0,0.0004129353233801072,0.0005674695869683429,4.002621853012102e-05
LEU 510,R LEU 510,0.0,0.0,0.0,-1.4925373134328925e-05,0.00012125430454680997,8.55261921160757e-06,-0.15186069651741296,0.031199095814051316,0.002200614545119344,0.15188059701492534,0.031193437114985508,0.002200215411261591,0.0,0.0,0.0,4.975124378097858e-06,0.0005417634044914728,3.821304421906887e-05
GLU 511,R GLU 511,0.0,0.0,0.0,-1.990049751243562e-05,0.00013965839649369806,9.850743768467175e-06,49.28012935323383,0.20308012090040564,0.014324167294513522,-49.279850746268636,0.20304761986944705,0.014321874848543768,0.0,0.0,0.0,0.00025870646765910896,0.0005839787347130945,4.119068402845326e-05
PRO 512,R PRO 512,0.0,0.0,0.0,-2.4875621890546734e-05,0.0001557460282835641,1.098547782372012e-05,0.23454726368159218,0.0363212450333301,0.002561903094678527,-0.2345621890547264,0.036305466923610155,0.0025607901926267772,0.0,0.0,0.0,-3.980099502487124e-05,0.0005802795347990727,4.0929762584299284e-05
GLY 513,R GLY 513,0.0,0.0,0.0,-4.975124378108905e-06,7.035888370014624e-05,4.962733015460314e-06,0.1680696517412935,0.0468584735311531,0.0033051418871025006,-0.1680597014925372,0.046806964846269034,0.003301508744596339,0.0,0.0,0.0,4.975124378179606e-06,0.0005773288330498853,4.072163613004972e-05
THR 514,R THR 514,0.0,0.0,0.0,-9.950248756220019e-06,9.925341961822007e-05,7.000796438668532e-06,-0.03501492537313463,0.051747711523119876,0.003650002145354807,0.03500995024875624,0.05170765410490358,0.003647176712922659,0.0,0.0,0.0,-1.4925373134580795e-05,0.0005415806233100166,3.820015182856872e-05
MET 515,R MET 515,0.0,0.0,0.0,-1.4925373134333343e-05,0.00012125430454684589,8.552619211610105e-06,0.27400995024875624,0.044030743448801646,0.0031056891854606937,-0.27396517412935323,0.04401892154318866,0.0031048553325311724,0.0,0.0,0.0,2.985074626866765e-05,0.0005977607281940348,4.2162790896410565e-05
ASP 516,R ASP 516,0.0,0.0,0.0,-9.950248756218362e-06,9.925341961820355e-05,7.000796438667366e-06,50.93743283582087,0.3218262822367203,0.022699875724374253,-50.9369950248756,0.3218024253675781,0.022698192990568498,0.0,0.0,0.0,0.00042786069651775906,0.000603488944363464,4.256682811259028e-05
SER 517,R SER 517,0.0,0.0,0.0,-9.95024875621781e-06,9.925341961819804e-05,7.000796438666977e-06,0.08640796019900494,0.13100713108203946,0.009240530555492923,-0.08640796019900492,0.13094407577821676,0.009236082977282126,0.0,0.0,0.0,-9.950248756162022e-06,0.0005641887563118134,3.9794806578125266e-05
VAL 518,R VAL 518,0.0,0.0,0.0,-1.990049751243783e-05,0.00013965839649371356,9.85074376846827e-06,0.06985572139303466,0.05780387220070127,0.004077170783641534,-0.0698009950248756,0.05784685734318298,0.004080202721821188,0.0,0.0,0.0,3.482587064659221e-05,0.0006016404560330415,4.243644579860736e-05
ARG 519,R ARG 519,0.0,0.0,0.0,-9.950248756222228e-06,9.925341961824211e-05,7.000796438670086e-06,-52.23325373134328,0.4557235461846437,0.032144260534487185,52.23279104477612,0.45565649551953297,0.03213953114521956,0.0,0.0,0.0,-0.000472636815920251,0.0005820682906297391,4.105593169259949e-05
SER 520,R SER 520,0.0,0.0,0.0,-9.950248756218914e-06,9.925341961820907e-05,7.000796438667756e-06,-0.005363184079601846,0.1336064706249165,0.009423873830562545,0.005328358208955221,0.13358959816580235,0.009422683739056052,0.0,0.0,0.0,-4.477611940283543e-05,0.0005211784146788556,3.6761090987386526e-05
GLY 521,R GLY 521,0.0,0.0,0.0,-9.950248756218362e-06,9.925341961820355e-05,7.000796438667366e-06,0.03932835820895522,0.06114408105898971,0.004312770951066115,-0.0392089552238806,0.06123851192419308,0.004319431590743408,0.0,0.0,0.0,0.00010945273631849312,0.0005259061821683347,3.709456199453682e-05
PRO 522,R PRO 522,0.0,0.0,0.0,0.0,0.0,0.0,0.08268159203980108,0.061486463417040386,0.004336920740585952,-0.08268656716417909,0.06146751169266789,0.004335583989016042,0.0,0.0,0.0,-4.975124378195071e-06,0.0005325010213037203,3.7559726081680515e-05
PHE 523,R PHE 523,0.0,0.0,0.0,-4.477611940299119e-05,0.0002068120367246703,1.4587396341053362e-05,0.1773283582089553,0.036986640613492903,0.0026088364802064794,-0.17726865671641795,0.03704155878604565,0.002612710109430584,0.0,0.0,0.0,1.4925373134443813e-05,0.0006106648521037201,4.307297761902983e-05
GLY 524,R GLY 524,0.0,0.0,0.0,-9.95024875621781e-06,9.925341961819804e-05,7.000796438666977e-06,0.19930348258706482,0.06153543199536861,0.0043403747177898164,-0.1991940298507461,0.061485403875476935,0.004336846006286292,0.0,0.0,0.0,9.950248756227531e-05,0.0006068020333727959,4.280051539335844e-05
GLN 525,R GLN 525,0.0,0.0,0.0,-2.98507462686584e-05,0.00017017543658197048,1.200324981199158e-05,-0.04707960199005018,0.24763844538696406,0.017467069177173403,0.04704975124378105,0.24755560712563374,0.017461226216727934,0.0,0.0,0.0,-5.970149253805805e-05,0.0006038169720779421,4.258996540361901e-05
ILE 526,R ILE 526,0.0,0.0,0.0,-4.477611940297352e-05,0.0002068120367245887,1.4587396341047605e-05,0.14809452736318401,0.04213595644780896,0.0029720412150470886,-0.14807462686567166,0.04214945456803858,0.0029729932990397176,0.0,0.0,0.0,-2.4875621890480452e-05,0.0005412148757599294,3.817435398547221e-05
PHE 527,R PHE 527,0.0,0.0,0.0,-2.985074626865785e-05,0.00017017543658196733,1.2003249811991358e-05,-0.29821393034825866,0.04113657636943221,0.002901550379361142,0.29817412935323384,0.04110397600168858,0.0028992509267148077,0.0,0.0,0.0,-6.965174129345838e-05,0.0006027502292949227,4.2514723169093856e-05
ARG 528,R ARG 528,0.0,0.0,0.0,-6.467661691542184e-05,0.00024595437003598156,1.73482836606143e-05,-59.51085572139303,0.33397347599454613,0.02355667271058099,59.50931343283582,0.3338577411327893,0.023548509402846775,0.0,0.0,0.0,-0.0016069651741333498,0.0006227456807265847,4.3925093569537484e-05
PRO 529,R PRO 529,0.0,0.0,0.0,-3.482587064676454e-05,0.00018333856490236237,1.2931705297168837e-05,-0.02906467661691541,0.05620078429384842,0.0039640976809480755,0.029074626865671638,0.056238559061895316,0.00396676210765127,0.0,0.0,0.0,-2.487562189048487e-05,0.0005128964763725347,3.617692809986905e-05
ASP 530,R ASP 530,0.0,0.0,0.0,-2.9850746268657297e-05,0.00017017543658196421,1.2003249811991138e-05,56.27469651741288,0.32106169095243786,0.02264594561334502,-56.27386069651737,0.32103529742412834,0.022644083957397008,0.0,0.0,0.0,0.0008059701492567314,0.0006442738047042939,4.544357035607124e-05
ASN 531,R ASN 531,0.0,0.0,0.0,-2.9850746268662267e-05,0.00017017543658199254,1.2003249811993135e-05,-0.1850149253731344,0.05660217087164118,0.003992409307239136,0.18499004975124386,0.05661733205523067,0.003993478694676743,0.0,0.0,0.0,-5.472636815911179e-05,0.0005297047424552625,3.736249177903273e-05
PHE 532,R PHE 532,0.0,0.0,0.0,-1.9900497512444456e-05,0.00013965839649376008,9.85074376847155e-06,-0.05163681592039802,0.09420831388886035,0.006644942117893834,0.051656716417910434,0.09412734344093612,0.006639230902848088,0.0,0.0,0.0,3.5350384863686576e-17,0.0005901344816800711,4.162487694200245e-05
VAL 533,R VAL 533,0.0,0.0,0.0,-2.4875621890548943e-05,0.00015574602828357794,1.0985477823721095e-05,0.01728855721393046,0.059077622590564684,0.004167014208960368,-0.017333333333333315,0.05902772207586876,0.004163494498033383,0.0,0.0,0.0,-6.965174129341364e-05,0.0005599612443142234,3.949662087277629e-05
PHE 534,R PHE 534,0.0,0.0,0.0,-2.4875621890550048e-05,0.00015574602828358487,1.0985477823721583e-05,0.09491044776119406,0.05201828936208609,0.0036690872346011386,-0.09491044776119408,0.05201599390752394,0.003668925325719957,0.0,0.0,0.0,-2.4875621890613016e-05,0.0005938139727905585,4.188440823433974e-05
GLY 535,R GLY 535,0.0,0.0,0.0,0.0,0.0,0.0,-0.0055472636815920365,0.03775963525646954,0.0026633593184570547,0.005552238805970153,0.037724037330330716,0.002660848434343487,0.0,0.0,0.0,4.975124378090746e-06,0.0005858829492543684,4.132499696628743e-05
GLN 536,R GLN 536,0.0,0.0,0.0,-4.975124378108905e-06,7.035888370014624e-05,4.962733015460314e-06,-0.2818407960198997,0.23597251827376178,0.016644218122751082,0.2818208955223878,0.2359864187027157,0.016645198583413203,0.0,0.0,0.0,-2.487562188978228e-05,0.0005938139727898195,4.1884408234287616e-05
SER 537,R SER 537,0.0,0.0,0.0,-9.95024875621781e-06,9.925341961819804e-05,7.000796438666977e-06,-0.12637313432835826,0.08907906418595576,0.0062831527388350576,0.12638805970149264,0.08909259902322322,0.006284107412647853,0.0,0.0,0.0,4.975124378141494e-06,0.0006108269611728259,4.3084411911148294e-05
GLY 538,R GLY 538,0.0,0.0,0.0,-9.950248756218328e-06,9.92534196182032e-05,7.000796438667342e-06,-0.16941791044776136,0.09046213290742763,0.006380706884747191,0.1693532338308457,0.09041809796601076,0.006377600899459893,0.0,0.0,0.0,-7.462686567169101e-05,0.000554854635684825,3.913642847191111e-05
ALA 539,R ALA 539,0.0,0.0,0.0,-4.975124378106696e-06,7.035888370011499e-05,4.96273301545811e-06,-0.10271641791044774,0.05413649764455028,0.003818494127152287,0.10275124378109451,0.05412568578445084,0.0038177315173402453,0.0,0.0,0.0,2.98507462687175e-05,0.000606026515036491,4.274581454750538e-05
GLY 540,R GLY 540,0.0,0.0,0.0,-9.950248756218914e-06,9.925341961820907e-05,7.000796438667756e-06,-0.09318905472636813,0.035142412181469976,0.0024787546362895646,0.09319402985074633,0.03517867915150971,0.0024813127111213648,0.0,0.0,0.0,-4.975124378097858e-06,0.0005858829492543341,4.132499696628502e-05
ASN 541,R ASN 541,0.0,0.0,0.0,0.0,0.0,0.0,-0.2870597014925374,0.07312074399170873,0.005157539620287069,0.286995024875622,0.07314971341203602,0.005159582965649251,0.0,0.0,0.0,-6.467661691541356e-05,0.0005908051845315426,4.1672184673585374e-05
ASN 542,R ASN 542,0.0,0.0,0.0,-2.4875621890551152e-05,0.0001557460282835918,1.098547782372207e-05,0.42684079601990044,0.051423947877295574,0.0036271656185391504,-0.4267711442786072,0.0514291993952034,0.003627536032052439,0.0,0.0,0.0,4.477611940263327e-05,0.0005926457035844717,4.1802004878074145e-05
TRP 543,R TRP 543,0.0,0.0,0.0,-1.4925373134320087e-05,0.00012125430454673817,8.552619211602507e-06,0.15091542288557222,0.03403039044115378,0.002400318670362417,-0.1508805970149254,0.03401924640569993,0.002399532630707382,0.0,0.0,0.0,1.9900497512338407e-05,0.0005726798225484432,4.0393720212522444e-05
ALA 544,R ALA 544,0.0,0.0,0.0,0.0,0.0,0.0,0.17493034825870638,0.04998761164317791,0.003525854271975776,-0.17493034825870654,0.049988308328352535,0.0035259034123591316,0.0,0.0,0.0,2.6512788647764932e-17,0.0005642764926869341,3.980099502487953e-05
LYS 545,R LYS 545,0.0,0.0,0.0,-1.4925373134328925e-05,0.00012125430454680997,8.55261921160757e-06,-48.87868159203981,0.23456342024521165,0.0165448280110758,48.87836815920397,0.23456069615295705,0.0165446358684229,0.0,0.0,0.0,-0.0003283582089548121,0.0005830455219262012,4.1124860273663423e-05
GLY 546,R GLY 546,0.0,0.0,0.0,-4.975124378106696e-06,7.035888370011499e-05,4.96273301545811e-06,0.17994029850746276,0.03788666547489263,0.0026723193392216836,-0.17992537313432833,0.03781862189681445,0.002667519915273206,0.0,0.0,0.0,9.950248756261998e-06,0.0005900505902186482,4.161895969455018e-05
HIE 547,R HIE 547,0.0,0.0,0.0,0.0,0.0,0.0,-0.38677611940298523,0.06520587089266797,0.0045992675162385135,0.386726368159204,0.06520819891100851,0.0045994317219915275,0.0,0.0,0.0,-4.975124378095207e-05,0.0005964342117669984,4.206922564179311e-05
TYR 548,R TYR 548,0.0,0.0,0.0,-2.4875621890544525e-05,0.0001557460282835503,1.0985477823719143e-05,0.07525870646766167,0.13349225380965923,0.00941581759757264,-0.07523383084577122,0.13349794583453725,0.009416219082051947,0.0,0.0,0.0,-5.3025577295529864e-17,0.0005730254871776148,4.0418101515596796e-05
THR 549,R THR 549,0.0,0.0,0.0,-1.4925373134331134e-05,0.00012125430454682793,8.552619211608838e-06,0.2265771144278608,0.14657161757393788,0.010338364786508016,-0.22663681592039794,0.14653616685592288,0.010335864285654923,0.0,0.0,0.0,-7.462686567147229e-05,0.0005980091224404097,4.218031127567907e-05
GLU 550,R GLU 550,0.0,0.0,0.0,-9.950248756222228e-06,9.925341961824211e-05,7.000796438670086e-06,50.24515920398009,0.3023750340627046,0.0213278904621223,-50.24482587064673,0.30235612841389675,0.021326556960472143,0.0,0.0,0.0,0.0003233830845795069,0.0006066796490162602,4.2791883066425224e-05
GLY 551,R GLY 551,0.0,0.0,0.0,-9.950248756220019e-06,9.925341961822007e-05,7.000796438668532e-06,0.11025870646766155,0.04282421243252568,0.0030205870491879267,-0.11021890547263684,0.04283024273027594,0.0030210123935959735,0.0,0.0,0.0,2.9850746268479992e-05,0.0005722474481397105,4.0363222873161535e-05
ALA 552,R ALA 552,0.0,0.0,0.0,0.0,0.0,0.0,0.19683084577114415,0.05366499404501868,0.0037852368274731707,-0.1967014925373134,0.053633178709347945,0.0037829927467199287,0.0,0.0,0.0,0.0001293532338308481,0.0005928127401445466,4.181378672860784e-05
GLU 553,R GLU 553,0.0,0.0,0.0,-1.9900497512436724e-05,0.0001396583964937058,9.850743768467722e-06,51.16001990049751,0.5925785373992233,0.041797267340644255,-51.159661691542276,0.5925534381715004,0.04179549697762068,0.0,0.0,0.0,0.00033830845771277534,0.000585882949251518,4.1324996966086386e-05
LEU 554,R LEU 554,0.0,0.0,0.0,-9.95024875621781e-06,9.925341961819804e-05,7.000796438666977e-06,0.11498507462686584,0.04789608129172851,0.003378329095592773,-0.1149452736318409,0.04792274037266231,0.003380209482178721,0.0,0.0,0.0,2.9850746268824935e-05,0.0005977607281941104,4.21627908964159e-05
VAL 555,R VAL 555,0.0,0.0,0.0,-1.9900497512444456e-05,0.00013965839649376008,9.85074376847155e-06,0.2259601990049749,0.03485318758072965,0.0024583543058765006,-0.22591542288557218,0.03480747061897532,0.0024551296800221214,0.0,0.0,0.0,2.487562189030591e-05,0.0006103405047956256,4.305009992385182e-05
ASP 556,R ASP 556,0.0,0.0,0.0,-9.950248756220019e-06,9.925341961822007e-05,7.000796438668532e-06,56.17034328358211,0.5129732825608347,0.03618234559068787,-56.16949253731346,0.512916818670024,0.036178362934904104,0.0,0.0,0.0,0.000840796019899846,0.0005855026017910257,4.129816932471026e-05
SER 557,R SER 557,0.0,0.0,0.0,-1.9900497512438933e-05,0.00013965839649372132,9.850743768468817e-06,0.3423432835820894,0.1616672664516677,0.011403129761952766,-0.3423333333333334,0.161633432497207,0.011400743298808164,0.0,0.0,0.0,-9.9502487563095e-06,0.0005370830536146391,3.788291772190342e-05
VAL 558,R VAL 558,0.0,0.0,0.0,-1.99004975124312e-05,0.00013965839649366705,9.850743768464988e-06,0.2622238805970152,0.04226997601729981,0.002981494226625051,-0.2621691542288557,0.04234484401562395,0.0029867750080636558,0.0,0.0,0.0,3.482587064679658e-05,0.000593313567668425,4.1849112378434736e-05
LEU 559,R LEU 559,0.0,0.0,0.0,-9.950248756222228e-06,9.925341961824211e-05,7.000796438670086e-06,0.3464079601990045,0.03180886225142021,0.0022436241534489307,-0.34637810945273606,0.03183846539978019,0.0022457121985400633,0.0,0.0,0.0,1.990049751198932e-05,0.0005813023549841943,4.1001906757638006e-05
ASP 560,R ASP 560,0.0,0.0,0.0,-4.47761194029818e-05,0.00020681203672462696,1.4587396341050304e-05,58.322303482587074,0.4640540932137914,0.0327318520169585,-58.32108955223879,0.4640356843615185,0.03273055355663414,0.0,0.0,0.0,0.0011691542288566376,0.0005911821204966852,4.169877168663265e-05
VAL 561,R VAL 561,0.0,0.0,0.0,-2.4875621890551152e-05,0.0001557460282835918,1.098547782372207e-05,0.39018905472636833,0.03683787364828835,0.0025983432675373173,-0.3901194029850749,0.03689120311544286,0.0026021048381226685,0.0,0.0,0.0,4.477611940311036e-05,0.0006173165122087226,4.3542149548354336e-05
VAL 562,R VAL 562,0.0,0.0,0.0,-2.9850746268662267e-05,0.00017017543658199254,1.2003249811993135e-05,0.38781592039801,0.033345335330925374,0.002351998608500303,-0.3877462686567166,0.03340182463671622,0.00235598305691855,0.0,0.0,0.0,3.9800995024732664e-05,0.0005539617245241968,3.907344737466107e-05
ARG 563,R ARG 563,0.0,0.0,0.0,-6.96517412935313e-05,0.0002545591802082754,1.795522017364659e-05,-59.70392039800993,0.4268559751447267,0.030108099067137975,59.702477611940274,0.42675094482092696,0.030100690799295542,0.0,0.0,0.0,-0.0015124378109416074,0.0006395696060282077,4.511176176484072e-05
LYS 564,R LYS 564,0.0,0.0,0.0,-3.980099502487897e-05,0.00019549137019293685,1.3788898090377827e-05,-58.28586567164184,0.5097878271565871,0.035957660890297956,58.28472139303483,0.5096638263701013,0.03594891454918688,0.0,0.0,0.0,-0.0011840796019896233,0.0006471870043013972,4.5649051612465024e-05
GLU 565,R GLU 565,0.0,0.0,0.0,-4.975124378108905e-05,0.00021743058092945025,1.5336370701217586e-05,61.14791542288556,0.24717403341920688,0.017434312082632422,-61.14614925373129,0.24710240714945864,0.017429259955097698,0.0,0.0,0.0,0.0017164179104481798,0.0005679491818065084,4.006004654176987e-05
SER 566,R SER 566,0.0,0.0,0.0,-5.4726368159197956e-05,0.00022744536220221297,1.6042758907670186e-05,0.5821194029850747,0.05352188998999246,0.0037751430456907376,-0.5819452736318408,0.05354434615367503,0.003776726981350988,0.0,0.0,0.0,0.00011940298507460929,0.0006584102985107872,4.644068174907347e-05
GLU 567,R GLU 567,0.0,0.0,0.0,-5.9701492537314594e-05,0.00023693295322966943,1.6711961981297765e-05,66.31317910447765,0.750843557284642,0.05296042113263965,-66.3097960199005,0.7506569813600044,0.05294726108159286,0.0,0.0,0.0,0.0033233830845779944,0.0006615980183015258,4.666552616697178e-05
SER 568,R SER 568,0.0,0.0,0.0,-2.4875621890547287e-05,0.00015574602828356758,1.0985477823720363e-05,0.44547761194029833,0.08725943901825024,0.006154806275380352,-0.44534328358208974,0.08726169577435981,0.006154965454683146,0.0,0.0,0.0,0.00010945273631835337,0.0006132534549472435,4.3255563585717664e-05
CYS 569,R CYS 569,0.0,0.0,0.0,-9.950248756218362e-05,0.00029933550162170155,2.111349837397015e-05,-0.5965074626865672,0.12271335849152097,0.00865553294192788,0.5962985074626866,0.12267377945969829,0.008652741252270274,0.0,0.0,0.0,-0.0003084577114427786,0.0006649565948897638,4.690242189417569e-05
ASP 570,R ASP 570,0.0,0.0,0.0,-0.0001293532338308514,0.0003355904866475779,2.3670727848072254e-05,71.44199502487562,0.734358551774871,0.05179765849626747,-71.43606467661694,0.7338819436750825,0.05176404115290062,0.0,0.0,0.0,0.005800995024877162,0.0008166178307963531,5.759978067841663e-05
CYM 571,R CYM 571,0.0,0.0,0.0,-0.00014427860696516708,0.0003513720116021635,2.4783870791900253e-05,72.31643781094526,0.583199288677694,0.04113570614406645,-72.31025373134331,0.5829211310878474,0.04111608642041484,0.0,0.0,0.0,0.006039800995028263,0.0007586371389891343,5.351013800134959e-05
LEU 572,R LEU 572,0.0,0.0,0.0,-0.0001094527363184158,0.0003122063978057384,2.202134139352831e-05,0.4157064676616915,0.09854790691927193,0.0069510334097549675,-0.41552736318407973,0.09847655729072352,0.006946000794985992,0.0,0.0,0.0,6.965174129358653e-05,0.0006503916754170916,4.58750916846374e-05
GLN 573,R GLN 573,0.0,0.0,0.0,-0.00014427860696518034,0.0003513720116021958,2.4783870791902534e-05,0.767199004975124,0.10237454498895883,0.007220943648348094,-0.7667910447761194,0.10231818540261028,0.007216968349633839,0.0,0.0,0.0,0.0002636815920394339,0.0006729487927923848,4.7466148069344494e-05
GLY 574,R GLY 574,0.0,0.0,0.0,-4.975124378108905e-05,0.00021743058092945025,1.5336370701217586e-05,0.06545273631840805,0.045319199636540755,0.00319656987778546,-0.06542288557213932,0.04522233932209852,0.0031897378779712085,0.0,0.0,0.0,-1.9900497512338197e-05,0.0006538078209353303,4.611604801107987e-05
PHE 575,R PHE 575,0.0,0.0,0.0,-8.457711442790662e-05,0.0002782513722212369,1.9626338550288838e-05,0.3690248756218905,0.07527630284002504,0.005309581018625581,-0.3689004975124376,0.07520439842217458,0.005304509272036412,0.0,0.0,0.0,3.9800995024897754e-05,0.0006604746975236333,4.6586293228382857e-05
GLN 576,R GLN 576,0.0,0.0,0.0,-6.965174129353792e-05,0.00025455918020829963,1.79552201736483e-05,0.15990049751243823,0.2498173463095897,0.017620756998489827,-0.15981094527363185,0.24974313984592564,0.017615522878108445,0.0,0.0,0.0,1.990049751207328e-05,0.0006461535560218756,4.557615779114731e-05
LEU 577,R LEU 577,0.0,0.0,0.0,-4.975124378108905e-05,0.00021743058092945025,1.5336370701217586e-05,0.3505572139303482,0.03935750113663496,0.0027760640877875268,-0.3505223880597013,0.03929807948251032,0.002771872807465139,0.0,0.0,0.0,-1.4925373134443813e-05,0.0006267472051052116,4.420733933725906e-05
THR 578,R THR 578,0.0,0.0,0.0,-2.985074626865785e-05,0.00017017543658196733,1.2003249811991358e-05,-0.24363184079601982,0.05115378998612761,0.0036081101501266575,0.24357213930348262,0.05111158429996286,0.0036051331905565965,0.0,0.0,0.0,-8.955223880588158e-05,0.0005747076250030237,4.053675036963901e-05
HIE 579,R HIE 579,0.0,0.0,0.0,-3.9800995024880075e-05,0.0001954913701929423,1.3788898090378211e-05,0.1965671641791043,0.10094576010907017,0.007120164933244641,-0.19648258706467664,0.10093064928675737,0.0071190990980176064,0.0,0.0,0.0,4.47761194028056e-05,0.0006009818455935169,4.2389990999999615e-05
SER 580,R SER 580,0.0,0.0,0.0,-1.4925373134333343e-05,0.00012125430454684587,8.552619211610103e-06,0.010810945273631828,0.0793674249229963,0.0055981465211421885,-0.010796019900497505,0.07934792196697538,0.0055967708886896245,0.0,0.0,0.0,1.9332241722328597e-18,0.0006308802978764956,4.449886522387527e-05
LEU 581,R LEU 581,0.0,0.0,0.0,-2.4875621890551152e-05,0.0001557460282835918,1.098547782372207e-05,-0.21572636815920407,0.04653324656698065,0.003282202145768697,0.21570646766169155,0.046547342913411324,0.003283196425384147,0.0,0.0,0.0,-4.4776119402840953e-05,0.0006487531666745599,4.5759520188828326e-05
GLY 582,R GLY 582,0.0,0.0,0.0,-9.9502487562156e-06,9.9253419618176e-05,7.000796438665423e-06,-0.24313432835820897,0.021608614130674157,0.0015241541241851173,0.24314427860696516,0.02161959861746082,0.0015249289101448601,0.0,0.0,0.0,5.744437540349068e-17,0.0005816428953502116,4.102592662305732e-05
GLY 583,R GLY 583,0.0,0.0,0.0,-1.990049751243783e-05,0.00013965839649371356,9.85074376846827e-06,0.19991542288557224,0.03675734347648101,0.0025926631071744527,-0.19987562189054728,0.03675208665326994,0.0025922923194539255,0.0,0.0,0.0,1.990049751235166e-05,0.0005981746613010783,4.219198748664175e-05
GLY 584,R GLY 584,0.0,0.0,0.0,-1.4925373134324505e-05,0.00012125430454677407,8.55261921160504e-06,0.2417611940298506,0.05338373880427877,0.0037653986123738557,-0.24171641791044773,0.053377228631902175,0.0037649394202194245,0.0,0.0,0.0,2.985074626844409e-05,0.0006222287637515288,4.388863305732563e-05
THR 585,R THR 585,0.0,0.0,0.0,-1.4925373134322296e-05,0.00012125430454675613,8.552619211603774e-06,0.03171144278606998,0.03692154271998721,0.0026042448288278925,-0.031636815920398,0.03688981088424781,0.002602006637705699,0.0,0.0,0.0,5.97014925375985e-05,0.0005611093404927379,3.957760133338621e-05
GLY 586,R GLY 586,0.0,0.0,0.0,-4.975124378106696e-06,7.035888370011499e-05,4.96273301545811e-06,0.2646019900497513,0.02837385097101378,0.00200133713874298,-0.26450248756218914,0.028422387010316824,0.0020047606069963342,0.0,0.0,0.0,9.45273631842012e-05,0.0005334762561895771,3.762851384679766e-05
SER 587,R SER 587,0.0,0.0,0.0,-9.950248756220019e-06,9.925341961822007e-05,7.000796438668532e-06,0.3235024875621892,0.06456976822736975,0.0045544002936181065,-0.3234577114427861,0.0646335976332836,0.004558902472780526,0.0,0.0,0.0,3.4825870646711654e-05,0.0005676004257493334,4.003544718617661e-05
GLY 588,R GLY 588,0.0,0.0,0.0,-1.9900497512440038e-05,0.00013965839649372904,9.85074376846936e-06,0.41677611940298515,0.04610300631099001,0.0032518553379358092,-0.4167412935323381,0.046040137543167506,0.0032474209169600057,0.0,0.0,0.0,1.4925373134367451e-05,0.00060246270659578,4.2494442881563844e-05
MET 589,R MET 589,0.0,0.0,0.0,-1.990049751243562e-05,0.00013965839649369806,9.850743768467175e-06,0.31502487562189047,0.18594822041293052,0.013115776204496886,-0.3149701492537311,0.18593555055362446,0.013114882541525378,0.0,0.0,0.0,3.4825870646682793e-05,0.0005762989606680755,4.0648994533109384e-05
GLY 590,R GLY 590,0.0,0.0,0.0,-2.9850746268655637e-05,0.00017017543658195473,1.2003249811990469e-05,0.30969651741293536,0.02956184911664046,0.002085132067109572,-0.30956716417910457,0.02959203060019077,0.0020872609048198042,0.0,0.0,0.0,9.95024875623101e-05,0.0006068020333728193,4.2800515393360094e-05
THR 591,R THR 591,0.0,0.0,0.0,-2.9850746268655637e-05,0.00017017543658195473,1.2003249811990469e-05,0.5298009950248755,0.04372266963265364,0.003083959333902611,-0.5297263681592039,0.04380224387404992,0.0030895720681330253,0.0,0.0,0.0,4.4776119403081775e-05,0.0005841906206197699,4.1205629307986834e-05
LEU 592,R LEU 592,0.0,0.0,0.0,-5.472636815920458e-05,0.00022744536220224053,1.604275890767213e-05,0.43739800995024863,0.03476990172105269,0.0024524797742778845,-0.43735820895522376,0.03476074650075387,0.0024518340148278854,0.0,0.0,0.0,-1.4925373134183103e-05,0.0005941473420647668,4.1907922289942216e-05
LEU 593,R LEU 593,0.0,0.0,0.0,-1.9900497512444456e-05,0.00013965839649376008,9.85074376847155e-06,0.2898905472636815,0.0325846461447292,0.002298343730248852,-0.2898457711442786,0.032546042312029975,0.0022956208258338782,0.0,0.0,0.0,2.4875621890723486e-05,0.0005938139727901371,4.188440823431001e-05
ILE 594,R ILE 594,0.0,0.0,0.0,-3.4825870646760124e-05,0.0001833385649023391,1.2931705297167197e-05,0.3525024875621894,0.026855264245440262,0.0018942242898245456,-0.3524577114427862,0.026892071974111947,0.0018968205068293743,0.0,0.0,0.0,9.950248756558058e-06,0.0006148255405285744,4.336644995297229e-05
SER 595,R SER 595,0.0,0.0,0.0,-1.4925373134333343e-05,0.00012125430454684587,8.552619211610103e-06,0.38573134328358233,0.14737537095075304,0.010395057178564827,-0.38562189054726415,0.1473353244448237,0.010392232515826055,0.0,0.0,0.0,9.452736318407802e-05,0.0005867694678961548,4.138752717002353e-05
LYS 596,R LYS 596,0.0,0.0,0.0,-3.482587064676675e-05,0.00018333856490237402,1.293170529716966e-05,-57.56669651741289,0.7411480958239427,0.052276556009136624,57.56570646766161,0.7410103150308697,0.05226683770130227,0.0,0.0,0.0,-0.0010248756218917644,0.0006264311848154486,4.41850489846684e-05
ILE 597,R ILE 597,0.0,0.0,0.0,-7.96019900497491e-05,0.00027067603002457866,1.9092015109584688e-05,0.37043283582089526,0.04947170372114435,0.003489464932876467,-0.37030348258706436,0.049516592905271675,0.0034926311717988347,0.0,0.0,0.0,4.9751243781040444e-05,0.0005795112349672085,4.087557089249225e-05
ARG 598,R ARG 598,0.0,0.0,0.0,-0.00011442786069653132,0.00031833021438902164,2.245328211146241e-05,-64.80152736318414,0.3875077537188861,0.027332689519682974,64.79896019900495,0.3873357503408644,0.02732055733682293,0.0,0.0,0.0,-0.0026815920398000834,0.0006372433267172196,4.494767867351392e-05
GLU 599,R GLU 599,0.0,0.0,0.0,-4.477611940298677e-05,0.00020681203672464992,1.4587396341051924e-05,61.61335820895521,1.1514782888949318,0.08121901628284006,-61.61151741293533,1.1512174827049326,0.08120062043256959,0.0,0.0,0.0,0.0017960199004963314,0.0007283758799455042,5.137567336167101e-05
GLU 600,R GLU 600,0.0,0.0,0.0,-6.467661691542681e-05,0.0002459543700360005,1.7348283660615634e-05,62.72354228855725,0.5094553910505284,0.0359342126553018,-62.72127363184081,0.5093249847080075,0.035925014501104066,0.0,0.0,0.0,0.0022039800995028304,0.0006254821659347681,4.4118110353982896e-05
TYR 601,R TYR 601,0.0,0.0,0.0,-5.97014925373157e-05,0.0002369329532296738,1.6711961981298073e-05,-0.21948258706467666,0.15651303236082206,0.011039578120044075,0.21938308457711442,0.15644339180114497,0.011034666053698659,0.0,0.0,0.0,-0.00015920398009953356,0.0006344405324677299,4.474998480991079e-05
PRO 602,R PRO 602,0.0,0.0,0.0,-6.467661691542019e-05,0.00024595437003597533,1.734828366061386e-05,0.047985074626865624,0.1060158383742187,0.00747778068088289,-0.04797014925373136,0.10598905934563602,0.007475891833842115,0.0,0.0,0.0,-4.975124378092555e-05,0.0006820458234489676,4.8107803138439684e-05
ASP 603,R ASP 603,0.0,0.0,0.0,-0.00012437810945273365,0.000330012416950779,2.3277281147513173e-05,71.383855721393,0.812094597878714,0.05728073642762022,-71.37842288557215,0.8117316636699691,0.05725513702232189,0.0,0.0,0.0,0.005308457711443246,0.0007690390135964874,5.424382966645034e-05
ARG 604,R ARG 604,0.0,0.0,0.0,-0.00016915422885570056,0.0003748880842543719,2.6442566666645003e-05,-71.33350248756217,0.9899603998531167,0.06982642279100208,71.32784079601996,0.9894941994097727,0.06979353954711967,0.0,0.0,0.0,-0.005830845771142143,0.0008588108063465294,6.057584371085121e-05
ILE 605,R ILE 605,0.0,0.0,0.0,-7.960199004974027e-05,0.0002706760300245486,1.9092015109582567e-05,-0.27443283582089545,0.06078357918815976,0.004287343109656242,0.2742885572139305,0.060725434755763676,0.004283241917608526,0.0,0.0,0.0,-0.00022388059701481896,0.0005940223505113022,4.189910606551666e-05
MET 606,R MET 606,0.0,0.0,0.0,-8.457711442784475e-05,0.0002782513722210334,1.9626338550274486e-05,-0.14475124378109452,0.16138350175205793,0.011383114543272246,0.14478109452736315,0.16133063556231758,0.011379385649756197,0.0,0.0,0.0,-5.472636815927915e-05,0.0006245317049589062,4.4051070005746014e-05
ASN 607,R ASN 607,0.0,0.0,0.0,-5.472636815919574e-05,0.00022744536220220378,1.6042758907669536e-05,-0.7339502487562191,0.09382781685809714,0.006618103926644229,0.7338059701492532,0.09382442141527103,0.0066178644305731,0.0,0.0,0.0,-0.00019900497512490413,0.0005818130907886064,4.103793128368841e-05
THR 608,R THR 608,0.0,0.0,0.0,-5.97014925373157e-05,0.0002369329532296738,1.6711961981298073e-05,0.19312437810945302,0.06835573800454195,0.004821442012028263,-0.1930547263681591,0.06844529347628293,0.004827758767965129,0.0,0.0,0.0,9.950248756545905e-06,0.0006764705724093076,4.771455525062616e-05
PHE 609,R PHE 609,0.0,0.0,0.0,-8.955223880596913e-05,0.00028553920104042944,2.014038236096338e-05,-0.20896019900497503,0.04794958388750951,0.0033821028777298915,0.208910447761194,0.04790560723210943,0.003379001003621235,0.0,0.0,0.0,-0.00013930348258688142,0.0005989190199645046,4.224449049862916e-05
SER 610,R SER 610,0.0,0.0,0.0,-2.4875621890540104e-05,0.00015574602828352261,1.0985477823717192e-05,0.35220398009950254,0.06465933064055962,0.004560717539167026,-0.35214925373134315,0.06460340249453549,0.004556772671906904,0.0,0.0,0.0,2.9850746268767282e-05,0.0006060265150364635,4.274581454750344e-05
VAL 611,R VAL 611,0.0,0.0,0.0,-2.9850746268666685e-05,0.00017017543658201772,1.2003249811994912e-05,-0.021169154228855718,0.056099070537800146,0.003956923345757959,0.021139303482587038,0.05609551642242849,0.003956672657788394,0.0,0.0,0.0,-5.970149253733309e-05,0.000595520517709397,4.2004778632016596e-05
VAL 612,R VAL 612,0.0,0.0,0.0,-6.467661691541798e-05,0.00024595437003596687,1.7348283660613262e-05,-0.05543283582089545,0.04429095026122953,0.0031240427588969484,0.05547263681592038,0.044315922562321704,0.003125804169206275,0.0,0.0,0.0,-2.487562189054121e-05,0.0006184381784382061,4.362126578409662e-05
PRO 613,R PRO 613,0.0,0.0,0.0,-9.950248756222228e-06,9.925341961824211e-05,7.000796438670086e-06,0.22077114427860697,0.07913925860105349,0.005582052909655294,-0.22067661691542292,0.07916856442133308,0.0055841199828406286,0.0,0.0,0.0,8.457711442781824e-05,0.0005797674480380201,4.0893642769114514e-05
SER 614,R SER 614,0.0,0.0,0.0,-2.4875621890550048e-05,0.00015574602828358487,1.0985477823721583e-05,-0.35268159203980104,0.1292069115007201,0.009113552856566284,0.352681592039801,0.12922292862738224,0.009114682617573262,0.0,0.0,0.0,-2.4875621890509173e-05,0.0005503306192647315,3.8817328957112585e-05
PRO 615,R PRO 615,0.0,0.0,0.0,-9.95024875621781e-06,9.925341961819804e-05,7.000796438666977e-06,-0.2758905472636818,0.07640308113006988,0.005389057831318359,0.2759303482587065,0.0764417322685522,0.005391784072426004,0.0,0.0,0.0,2.985074626842807e-05,0.000572247448139775,4.036322287316608e-05
LYS 616,R LYS 616,0.0,0.0,0.0,0.0,0.0,0.0,-52.701661691542284,0.941442306724703,0.06640422036320749,52.7013830845771,0.9414256720703907,0.06640304704515845,0.0,0.0,0.0,-0.00027860696517213675,0.0005660283643101506,3.992456252177782e-05
VAL 617,R VAL 617,0.0,0.0,0.0,-1.9900497512437276e-05,0.0001396583964937097,9.850743768467997e-06,0.16633333333333336,0.13951726772470321,0.009840789312618971,-0.16631343283582087,0.13943370281696765,0.00983489509848788,0.0,0.0,0.0,8.837596215921645e-17,0.0005371752171595777,3.788941843713986e-05
SER 618,R SER 618,0.0,0.0,0.0,-1.4925373134328372e-05,0.0001212543045468055,8.552619211607255e-06,-0.40032338308457716,0.05241035844312421,0.003696741655343533,0.4003034825870649,0.05245203862606862,0.0036996815487743357,0.0,0.0,0.0,-3.4825870646785535e-05,0.0005313842755350122,3.748095690848183e-05
ASP 619,R ASP 619,0.0,0.0,0.0,-9.950248756218362e-06,9.925341961820355e-05,7.000796438667366e-06,50.69592039800997,0.2512878146684067,0.017724475839504865,-50.69565174129352,0.25133614705652363,0.01772788494331109,0.0,0.0,0.0,0.000258706467662644,0.0005578354742461858,3.934668061299492e-05
THR 620,R THR 620,0.0,0.0,0.0,-4.975124378108905e-06,7.035888370014624e-05,4.962733015460314e-06,0.14329850746268655,0.08057505044361565,0.00568332585779897,-0.1432786069651742,0.08057345457493462,0.005683213293901205,0.0,0.0,0.0,1.4925373134349912e-05,0.0005596517390823657,3.9474790056938676e-05
VAL 621,R VAL 621,0.0,0.0,0.0,0.0,0.0,0.0,0.2222338308457713,0.04229004387202451,0.0029829097039600267,-0.22223383084577117,0.042272511442225665,0.0029816730617106303,0.0,0.0,0.0,9.279476026717726e-17,0.000614906051959519,4.337212879145661e-05
VAL 622,R VAL 622,0.0,0.0,0.0,-9.95024875621781e-06,9.925341961819804e-05,7.000796438666977e-06,0.1810447761194031,0.02516973198177675,0.001775336010568218,-0.18100497512437824,0.025233535593167693,0.0017798363703252725,0.0,0.0,0.0,2.9850746268861113e-05,0.0005634863735229791,3.974526431604939e-05
GLU 623,R GLU 623,0.0,0.0,0.0,-2.487562189054563e-05,0.0001557460282835572,1.0985477823719631e-05,52.43038805970143,0.31216370348680844,0.022018329968460374,-52.43004477611937,0.31210097388573294,0.02201390536355006,0.0,0.0,0.0,0.00031840796020066674,0.0005969320008746229,4.2104336978261615e-05
PRO 624,R PRO 624,0.0,0.0,0.0,-1.9900497512442247e-05,0.00013965839649374454,9.850743768470455e-06,0.3228109452736318,0.031169319007079983,0.0021985142510941944,-0.32275124378109454,0.031161396754745045,0.0021979554584989768,0.0,0.0,0.0,3.9800995025074507e-05,0.0005802795347990435,4.0929762584297224e-05
TYR 625,R TYR 625,0.0,0.0,0.0,-9.950248756222228e-06,9.925341961824212e-05,7.000796438670087e-06,0.40946268656716384,0.03525316895175278,0.002486566816524128,-0.40945771144278614,0.03526826054298228,0.0024876312952951335,0.0,0.0,0.0,-4.975124378111114e-06,0.0005598286201672312,3.94872662867125e-05
ASN 626,R ASN 626,0.0,0.0,0.0,-4.975124378106696e-06,7.035888370011499e-05,4.96273301545811e-06,0.1742288557213933,0.059866828689163126,0.004222680515125896,-0.17420895522388052,0.059887258251639,0.004224121505358523,0.0,0.0,0.0,1.4925373135248033e-05,0.0005415806233107224,3.8200151828618505e-05
ALA 627,R ALA 627,0.0,0.0,0.0,-1.4925373134324505e-05,0.00012125430454677407,8.55261921160504e-06,0.34020895522388067,0.018657321383224377,0.0013159859841322193,-0.3402039800995025,0.01857680531204119,0.0013103068183506973,0.0,0.0,0.0,-9.950248756225543e-06,0.000614825540528382,4.336644995295871e-05
THR 628,R THR 628,0.0,0.0,0.0,-2.4875621890546734e-05,0.0001557460282835641,1.098547782372012e-05,0.4454726368159204,0.060025371895196085,0.0042338632906558475,-0.4454378109452737,0.06005724767413968,0.004236111634748842,0.0,0.0,0.0,9.950248756102922e-06,0.0005900505902186996,4.161895969455381e-05
LEU 629,R LEU 629,0.0,0.0,0.0,-2.4875621890542316e-05,0.00015574602828353647,1.098547782371817e-05,0.3747213930348259,0.035593224102903755,0.0025105524575255752,-0.37465174129353246,0.03554407409731534,0.0025070856834294537,0.0,0.0,0.0,4.477611940307073e-05,0.0006092039293123359,4.296993207042875e-05
SER 630,R SER 630,0.0,0.0,0.0,-2.4875621890544525e-05,0.0001557460282835503,1.0985477823719143e-05,0.5010348258706465,0.046005664599249076,0.0032449893829741452,-0.500960199004975,0.04602333831451462,0.0032462359907319935,0.0,0.0,0.0,4.9751243781008684e-05,0.0006209545194575659,4.3798754794697674e-05
VAL 631,R VAL 631,0.0,0.0,0.0,-2.4875621890542316e-05,0.00015574602828353647,1.098547782371817e-05,0.3945820895522391,0.021011829826278264,0.0014820602049132306,-0.3945373134328359,0.020981153607765198,0.0014798964712892995,0.0,0.0,0.0,1.9900497512491957e-05,0.0006145839429524042,4.334940897385692e-05
HIE 632,R HIE 632,0.0,0.0,0.0,-4.47761194029691e-05,0.00020681203672456828,1.4587396341046165e-05,0.7275074626865676,0.08022909482071115,0.005658924029609239,-0.7273880597014929,0.08026237234621712,0.005661271245281464,0.0,0.0,0.0,7.462686567180369e-05,0.0006144228251249303,4.333804459853238e-05
GLN 633,R GLN 633,0.0,0.0,0.0,-2.9850746268653428e-05,0.00017017543658194215,1.2003249811989581e-05,0.827970149253732,0.15160015195937915,0.010693050254804536,-0.8277960199004972,0.1515733183311979,0.010691157556605014,0.0,0.0,0.0,0.0001442786069656156,0.0005935638229628711,4.1866764025913034e-05
LEU 634,R LEU 634,0.0,0.0,0.0,-3.482587064677338e-05,0.0001833385649024089,1.293170529717212e-05,0.43043781094527356,0.028682467527510812,0.002023105272253636,-0.4302835820895523,0.028639015573852407,0.0020200404077522914,0.0,0.0,0.0,0.00011940298507440603,0.0006032017737803271,4.254657266140837e-05
VAL 635,R VAL 635,0.0,0.0,0.0,-3.980099502486682e-05,0.0001954913701928772,1.3788898090373618e-05,0.4777363184079601,0.041002671001192655,0.002892105422918372,-0.4776169154228853,0.0409892294121166,0.0028911573263258753,0.0,0.0,0.0,7.960199004979826e-05,0.0006097318885513424,4.300717144388728e-05
GLU 636,R GLU 636,0.0,0.0,0.0,-7.462686567163523e-05,0.0002627883113680218,1.8535658332231843e-05,61.4683184079602,0.4344649687418625,0.030644796094621566,-61.4667910447761,0.43442139264687535,0.030641722473866023,0.0,0.0,0.0,0.0014527363184075439,0.0006456937147414154,4.554372308803097e-05
ASN 637,R ASN 637,0.0,0.0,0.0,-8.457711442786242e-05,0.00027825137222109154,1.962633855027859e-05,0.5645771144278601,0.1272378009229709,0.008974662505250664,-0.5644228855721393,0.1272167237419419,0.008973175835527317,0.0,0.0,0.0,6.965174129291045e-05,0.0006109485147457665,4.3092985639124856e-05
THR 638,R THR 638,0.0,0.0,0.0,-4.9751243781102305e-05,0.0002174305809295082,1.5336370701221676e-05,-0.03351243781094524,0.10459398446657646,0.007377490838868204,0.033422885572139314,0.10453295927961223,0.007373186454059986,0.0,0.0,0.0,-0.00013930348258703055,0.0005558351812312197,3.920559082214102e-05
ASP 639,R ASP 639,0.0,0.0,0.0,-9.950248756218749e-05,0.00029933550162171315,2.111349837397097e-05,67.10712437810946,0.408642771714256,0.028823438748095648,-67.10393034825869,0.4085929199795482,0.028819922477843738,0.0,0.0,0.0,0.003094527363180756,0.0006736105289964569,4.751282334238421e-05
GLU 640,R GLU 640,0.0,0.0,0.0,-8.457711442788011e-05,0.0002782513722211497,1.962633855028269e-05,66.83578606965173,0.43998372766126503,0.031034059335499676,-66.8326417910448,0.4398113696169017,0.03102190213640471,0.0,0.0,0.0,0.003059701492534672,0.0006038169720762924,4.2589965403502645e-05
THR 641,R THR 641,0.0,0.0,0.0,-4.4776119402982354e-05,0.00020681203672462948,1.4587396341050482e-05,0.24010447761194004,0.0821124337174083,0.005791764513005369,-0.24007462686567163,0.08210870965966534,0.005791501838225148,0.0,0.0,0.0,-1.4925373134527769e-05,0.0005941473420647431,4.190792228994055e-05
TYR 642,R TYR 642,0.0,0.0,0.0,-0.00011442786069651586,0.0003183302143889786,2.2453282111459373e-05,-0.3313582089552241,0.05304181251992693,0.0037412809918124165,0.33125870646766176,0.0529952850274679,0.0037379991955301295,0.0,0.0,0.0,-0.00021393034825889224,0.0006609242549419734,4.661800256379314e-05
CYS 643,R CYS 643,0.0,0.0,0.0,-5.4726368159200165e-05,0.00022744536220222216,1.6042758907670833e-05,-0.07511940298507461,0.09210844609713945,0.006496828863816533,0.0750995024875622,0.09209350671926864,0.006495775121348049,0.0,0.0,0.0,-7.462686567184789e-05,0.0005980091224401929,4.218031127566377e-05
ILE 644,R ILE 644,0.0,0.0,0.0,-2.4875621890548943e-05,0.00015574602828357796,1.0985477823721097e-05,-0.12460696517412924,0.04535070362900191,0.003198791998081912,0.12463681592039799,0.04532110353557746,0.003196704168469318,0.0,0.0,0.0,4.975124378256935e-06,0.0005686460522282848,4.010919999145201e-05
ASP 645,R ASP 645,0.0,0.0,0.0,-3.482587064676454e-05,0.00018333856490236237,1.2931705297168837e-05,55.49204975124377,0.26811645853706195,0.01891147685686503,-55.49141293532335,0.2680491779980951,0.01890673125354574,0.0,0.0,0.0,0.000601990049755108,0.0006235797952895059,4.398392747454552e-05
ASN 646,R ASN 646,0.0,0.0,0.0,-1.990049751243783e-05,0.00013965839649371356,9.85074376846827e-06,0.47486567164179144,0.0729533815956487,0.005145734787055016,-0.4748059701492541,0.07290017139371166,0.005141981628789492,0.0,0.0,0.0,3.980099502637363e-05,0.0005263295982255861,3.712442746050346e-05
GLU 647,R GLU 647,0.0,0.0,0.0,-6.96517412935302e-05,0.0002545591802082714,1.7955220173646306e-05,53.51716915422883,0.3899781997288356,0.027506941345916296,-53.5167213930348,0.38993923750816867,0.027504193162763146,0.0,0.0,0.0,0.000378109452736427,0.0005784852479102318,4.080320334523564e-05
ALA 648,R ALA 648,0.0,0.0,0.0,-1.4925373134328925e-05,0.00012125430454680997,8.55261921160757e-06,-0.07367661691542289,0.051710829148654214,0.003647400663241626,0.07365174129353232,0.05169762939465991,0.0036464696243805965,0.0,0.0,0.0,-3.980099502481159e-05,0.0006136166014143637,4.328117796256744e-05
LEU 649,R LEU 649,0.0,0.0,0.0,-2.9850746268653428e-05,0.00017017543658194215,1.2003249811989581e-05,0.001965174129353179,0.04308320979526931,0.0030388553146209426,-0.0020248756218905453,0.04307905931369312,0.003038562562222596,0.0,0.0,0.0,-8.955223880603983e-05,0.0006164739232258437,4.3482717903849894e-05
TYR 650,R TYR 650,0.0,0.0,0.0,-2.4875621890537895e-05,0.0001557460282835088,1.0985477823716218e-05,-0.022213930348258724,0.059894924618035084,0.004224662249151227,0.022104477611940305,0.05994113223142204,0.004227921482903406,0.0,0.0,0.0,-0.00013432835820894955,0.0005248697271601347,3.702145609492996e-05
ASP 651,R ASP 651,0.0,0.0,0.0,-1.4925373134328925e-05,0.00012125430454680997,8.55261921160757e-06,54.922895522388046,0.33317578470428866,0.023500407905141824,-54.92227860696516,0.333163178451239,0.023499518728609725,0.0,0.0,0.0,0.0006019900497511488,0.0005823233786415759,4.107392421368021e-05
ILE 652,R ILE 652,0.0,0.0,0.0,-2.4875621890546734e-05,0.0001557460282835641,1.098547782372012e-05,-0.15639800995024897,0.04179219851522799,0.002947794399980828,0.15639303482587058,0.04179873300519531,0.00294825530736586,0.0,0.0,0.0,-2.9850746268931813e-05,0.0005634863735228304,3.974526431603889e-05
CYS 653,R CYS 653,0.0,0.0,0.0,-2.4875621890546734e-05,0.0001557460282835641,1.098547782372012e-05,0.07388059701492536,0.05918430334833427,0.004174538889439293,-0.07396019900497518,0.05919567356753888,0.0041753408828660256,0.0,0.0,0.0,-0.00010447761194027154,0.0006261545362210005,4.4165535697345656e-05
PHE 654,R PHE 654,0.0,0.0,0.0,-1.9900497512437e-05,0.00013965839649370774,9.850743768467858e-06,-0.01775124378109453,0.05256711238429553,0.003707798225860908,0.017800995024875622,0.05260431663241297,0.003710422411191003,0.0,0.0,0.0,2.985074626886995e-05,0.0005634863735226455,3.974526431602585e-05
ARG 655,R ARG 655,0.0,0.0,0.0,-3.980099502487676e-05,0.00019549137019292599,1.3788898090377059e-05,-56.12642288557215,0.37880911229252784,0.026719134660282196,56.125721393034844,0.3787626516147447,0.02671585757674378,0.0,0.0,0.0,-0.0007412935323366162,0.0005839787347105377,4.119068402827292e-05
THR 656,R THR 656,0.0,0.0,0.0,-1.4925373134328925e-05,0.00012125430454680997,8.55261921160757e-06,-0.2109402985074626,0.09106941433201707,0.006423541213789843,0.21093034825870652,0.09105793423662133,0.0064227314702941405,0.0,0.0,0.0,-2.4875621890427425e-05,0.0005681234795469569,4.0072340556477806e-05
LEU 657,R LEU 657,0.0,0.0,0.0,-3.980099502487566e-05,0.0001954913701929206,1.378889809037668e-05,-0.08265174129353237,0.03932032135038122,0.0027734416278642634,0.0826268656716418,0.03934393660892903,0.0027751073197726695,0.0,0.0,0.0,-6.467661691540526e-05,0.000607413585279876,4.2843650939011334e-05
LYS 658,R LYS 658,0.0,0.0,0.0,-2.9850746268653428e-05,0.00017017543658194212,1.200324981198958e-05,-53.71678606965171,0.8023453797856112,0.056593079603618285,53.716218905472616,0.8022288676308409,0.056584861469862135,0.0,0.0,0.0,-0.000597014925371142,0.0005999925743964801,4.232021318982711e-05
LEU 659,R LEU 659,0.0,0.0,0.0,-9.95024875621781e-06,9.925341961819804e-05,7.000796438666977e-06,-0.12339800995024862,0.06949269474488234,0.004901636757250261,0.12342288557213939,0.06947618707714134,0.004900472396143345,0.0,0.0,0.0,1.4925373134576377e-05,0.0005771573152701719,4.0709538198653456e-05
THR 660,R THR 660,0.0,0.0,0.0,-2.9850746268656734e-05,0.000170175436581961,1.2003249811990911e-05,-0.03651741293532333,0.10588029918965663,0.0074682204839221005,0.036472636815920424,0.10590768766233416,0.007470152317834915,0.0,0.0,0.0,-7.46268656715695e-05,0.000622467394158497,4.390546474846219e-05
THR 661,R THR 661,0.0,0.0,0.0,-1.4925373134328925e-05,0.00012125430454680997,8.55261921160757e-06,-0.06582587064676618,0.13556682010652243,0.009562146221802686,0.06582587064676619,0.1355903786169789,0.009563807911009348,0.0,0.0,0.0,-1.492537313433776e-05,0.0005857139364283304,4.131307572070046e-05
PRO 662,R PRO 662,0.0,0.0,0.0,-2.4875621890548943e-05,0.00015574602828357796,1.0985477823721097e-05,-0.3856069651741295,0.040766898962132085,0.0028754753455090304,0.38554726368159215,0.04077042881362311,0.0028757243220364132,0.0,0.0,0.0,-8.457711442805244e-05,0.0006049636683911515,4.267084712534335e-05
THR 663,R THR 663,0.0,0.0,0.0,-4.975124378108905e-06,7.035888370014624e-05,4.962733015460314e-06,0.3340696517412935,0.042619747885564115,0.0030061652320081413,-0.334054726368159,0.0425232975658113,0.0029993621509895605,0.0,0.0,0.0,9.950248756334907e-06,0.0006228649083403439,4.3933503237002926e-05
TYR 664,R TYR 664,0.0,0.0,0.0,-1.9900497512441694e-05,0.0001396583964937407,9.850743768470184e-06,0.4111293532338309,0.12779621987760265,0.009014050341396847,-0.4111542288557215,0.12777254002564195,0.009012380093420381,0.0,0.0,0.0,-4.477611940297131e-05,0.0005669022699799555,3.99862030750649e-05
GLY 665,R GLY 665,0.0,0.0,0.0,-9.95024875621781e-06,9.925341961819804e-05,7.000796438666977e-06,0.39341791044776125,0.023023986575367743,0.001623986799052286,-0.39334328358208975,0.022999384961794475,0.0016222515350245907,0.0,0.0,0.0,6.467661691535832e-05,0.00059080518453236,4.1672184673643026e-05
ASP 666,R ASP 666,0.0,0.0,0.0,-3.482587064677338e-05,0.0001833385649024089,1.293170529717212e-05,54.0246815920398,0.3192998218413655,0.022521672948023867,-54.02406467661694,0.31925895351188366,0.022518790318321116,0.0,0.0,0.0,0.0005820895522380504,0.0005938973326513238,4.189028798557268e-05
LEU 667,R LEU 667,0.0,0.0,0.0,-4.975124378110672e-05,0.0002174305809295275,1.5336370701223038e-05,0.447676616915423,0.023189891014649182,0.00163568879594215,-0.44759203980099505,0.023177505313465678,0.0016348151759392382,0.0,0.0,0.0,3.482587064710921e-05,0.0006338550570603942,4.470868855873507e-05
ASN 668,R ASN 668,0.0,0.0,0.0,-2.4875621890533476e-05,0.00015574602828348114,1.0985477823714266e-05,0.5735472636815919,0.06024897765467131,0.0042496352248685065,-0.5735074626865673,0.060263197138740676,0.004250638189943316,0.0,0.0,0.0,1.4925373133692616e-05,0.0006346355709101275,4.47637417609377e-05
HIE 669,R HIE 669,0.0,0.0,0.0,-4.975124378109789e-05,0.00021743058092948885,1.533637070122031e-05,0.38640796019900464,0.15471521819977993,0.010912770086382119,-0.3863184079601989,0.15471539626117203,0.010912782645864346,0.0,0.0,0.0,3.980099502475635e-05,0.0006296235629671736,4.44102219780166e-05
LEU 670,R LEU 670,0.0,0.0,0.0,-6.46766169154246e-05,0.0002459543700359921,1.734828366061504e-05,0.4929701492537313,0.023733158039441916,0.0016740078973599601,-0.492781094527363,0.023726506385685346,0.0016735387258784195,0.0,0.0,0.0,0.00012437810945286403,0.0006225071569995124,4.390826940302062e-05
VAL 671,R VAL 671,0.0,0.0,0.0,-2.985074626865122e-05,0.00017017543658192955,1.2003249811988693e-05,0.49812935323383095,0.02321054795556317,0.001637145824213223,-0.49805970149253753,0.023345691494435085,0.0016466781144787155,0.0,0.0,0.0,3.980099502479943e-05,0.0006136166014140909,4.3281177962548196e-05
SER 672,R SER 672,0.0,0.0,0.0,-1.4925373134333343e-05,0.00012125430454684587,8.552619211610103e-06,0.505781094527363,0.04470268660658959,0.0031530844015058845,-0.5057064676616915,0.04466401278178538,0.0031503565602284717,0.0,0.0,0.0,5.9701492537243334e-05,0.0006436972732192645,4.5402904960534254e-05
ALA 673,R ALA 673,0.0,0.0,0.0,-5.970149253731349e-05,0.00023693295322966504,1.6711961981297456e-05,0.48665671641791053,0.022163493967331926,0.0015632923301966064,-0.486547263681592,0.0221255801840947,0.0015606180981179074,0.0,0.0,0.0,4.975124378104762e-05,0.0005440884821688918,3.837704255369869e-05
THR 674,R THR 674,0.0,0.0,0.0,-2.4875621890546734e-05,0.0001557460282835641,1.098547782372012e-05,0.5795174129353231,0.10629650142033169,0.007497577125793822,-0.5792686567164177,0.10630884071710037,0.007498447472681679,0.0,0.0,0.0,0.00022388059701471016,0.0005855871447971761,4.1304132528584233e-05
MET 675,R MET 675,0.0,0.0,0.0,-7.960199004976015e-05,0.0002706760300246162,1.9092015109587338e-05,0.35688557213930344,0.058946065581667845,0.004157734893014283,-0.35677611940298526,0.05887472683221301,0.004152703045597402,0.0,0.0,0.0,2.9850746268558838e-05,0.0006380196955833567,4.5002439511115816e-05
SER 676,R SER 676,0.0,0.0,0.0,-6.965174129354787e-05,0.00025455918020833595,1.7955220173650863e-05,0.8315223880597018,0.06280809234444625,0.004430141257559715,-0.8312686567164181,0.06280877923460554,0.004430189707055958,0.0,0.0,0.0,0.00018407960199016426,0.0006394534930570232,4.5103571787323786e-05
GLY 677,R GLY 677,0.0,0.0,0.0,-3.482587064677669e-05,0.00018333856490242634,1.293170529717335e-05,0.541960199004975,0.031096358155061968,0.002193367989384173,-0.5417810945273633,0.031068402159300616,0.0021913961254794497,0.0,0.0,0.0,0.00014427860696517627,0.0006340893120937124,4.472521163480945e-05
VAL 678,R VAL 678,0.0,0.0,0.0,-8.955223880597133e-05,0.00028553920104043643,2.0140382360963875e-05,0.5948606965174134,0.03317975312483204,0.0023403193401870907,-0.5946517412935322,0.033216433465858806,0.002342906571960233,0.0,0.0,0.0,0.00011940298507455268,0.0006274576688195601,4.4257451583873296e-05
THR 679,R THR 679,0.0,0.0,0.0,-7.462686567164242e-05,0.00026278831136804714,1.8535658332233628e-05,0.445641791044776,0.0761448021228267,0.00537084023477563,-0.4454228855721392,0.07610162931050418,0.005367795059386032,0.0,0.0,0.0,0.0001442786069651737,0.0005935638229626697,4.1866764025898824e-05
THR 680,R THR 680,0.0,0.0,0.0,-8.955223880597796e-05,0.00028553920104045763,2.014038236096537e-05,0.1681542288557214,0.08194028340386601,0.005779621966112795,-0.16806965174129349,0.08183672085303907,0.005772317226993504,0.0,0.0,0.0,-4.975124378086535e-06,0.0006874678640182334,4.849024439289359e-05
CYX 681,R CYX 681,0.0,0.0,0.0,-8.955223880569074e-05,0.0002855392010395418,2.014038236090077e-05,0.47049751243781146,0.09849206975567583,0.0069470949599005185,-0.4702139303482592,0.09838865467183766,0.006939800622300629,0.0,0.0,0.0,0.00019402985074394287,0.0006286399907060072,4.4340846139787216e-05
LEU 682,R LEU 682,0.0,0.0,0.0,-0.00013930348258704491,0.0003462629381353801,2.442350453481074e-05,0.5925621890547268,0.08215618763883419,0.005794850676670806,-0.592303482587065,0.0821242381114353,0.005792597130762849,0.0,0.0,0.0,0.00011940298507491737,0.0007022859914039008,4.953543451156507e-05
ARG 683,R ARG 683,0.0,0.0,0.0,-0.00012935323383083595,0.0003355904866475378,2.3670727848069425e-05,-65.5078606965174,0.3832449179851578,0.027032012270091912,65.50491542288557,0.3831995152254009,0.02702880980633767,0.0,0.0,0.0,-0.0030746268656743035,0.0006536563713579826,4.6105365581539284e-05
PHE 684,R PHE 684,0.0,0.0,0.0,-0.00014925373134328483,0.0003563383995914454,2.5134172791389534e-05,0.06777611940298504,0.08083885221062954,0.00570193299978087,-0.06775124378109448,0.08075722360953023,0.005696175362189464,0.0,0.0,0.0,-0.00012437810945249947,0.000676141184819742,4.769132204140432e-05
PRO 685,R PRO 685,0.0,0.0,0.0,-0.00022885572139302952,0.00042009615587231973,2.9631298178359104e-05,-0.8713084577114429,0.04642164937243202,0.0032743306865769973,0.8706417910447758,0.04639878027193324,0.003272717624599453,0.0,0.0,0.0,-0.0008955223880596162,0.0007081823490800711,4.9951331515207155e-05
GLY 686,R GLY 686,0.0,0.0,0.0,-0.00011940298507461592,0.00032426210421490214,2.2871685359706513e-05,0.3794875621890546,0.06450570644298755,0.0045498817237423,-0.3791293532338308,0.06441511197557127,0.004543491682700989,0.0,0.0,0.0,0.0002388059701493136,0.0006930260755966271,4.888229040977704e-05
GLN 687,R GLN 687,0.0,0.0,0.0,-0.0004129353233830949,0.000492361393780629,3.4728495052119554e-05,1.5806268656716422,0.11035548653142818,0.007783875861088546,-1.5791990049751237,0.11025529036621644,0.007776808568502751,0.0,0.0,0.0,0.0010149253731352153,0.0007294625019108648,5.1452317765607286e-05
LEU 688,R LEU 688,0.0,0.0,0.0,-0.00037810945273629665,0.00048491514153275615,3.420327691435812e-05,-0.5374776119402983,0.04036451752336863,0.0028470935471355627,0.5371691542288558,0.04033727513053196,0.0028451720169002785,0.0,0.0,0.0,-0.0006865671641790642,0.0007637747686526484,5.387251845725607e-05
ASN 689,R ASN 689,0.0,0.0,0.0,-0.00026368159203980784,0.00044062865324348473,3.107954887869705e-05,-0.3449203980099503,0.11108597195870686,0.007835400330446506,0.3445522388059701,0.1110117581843777,0.007830165694410567,0.0,0.0,0.0,-0.0006318407960194177,0.0007219246625753595,5.092063957277277e-05
ALA 690,R ALA 690,0.0,0.0,0.0,-0.0001492537313432782,0.00035633839959142965,2.5134172791388423e-05,-0.09573631840796025,0.11018421989020945,0.0077717956436358995,0.0957064676616915,0.11018920141022484,0.007772147012966217,0.0,0.0,0.0,-0.00017910447761195815,0.0006748953808955943,4.760344980779262e-05
ASP 691,R ASP 691,0.0,0.0,0.0,-0.00019402985074625225,0.00039545197908927326,2.7893031973322497e-05,75.28724378109449,0.49847370552779663,0.03515962428148213,-75.2796069651741,0.4981834361706394,0.03513915025963323,0.0,0.0,0.0,0.007442786069654474,0.0007713528846392731,5.440703754601944e-05
LEU 692,R LEU 692,0.0,0.0,0.0,-0.00010945273631840254,0.0003122063978057006,2.202134139352564e-05,0.12900995024875614,0.08172779659830214,0.0057646343024395676,-0.1290696517412936,0.08167588611405162,0.0057609728191912474,0.0,0.0,0.0,-0.00016915422885577678,0.0006318603828201465,4.456799508569259e-05
ARG 693,R ARG 693,0.0,0.0,0.0,-0.00024378109452742692,0.00042936216936113555,3.0284872377441394e-05,-74.81404975124383,0.5348835066423966,0.03772777364052879,74.80657213930344,0.5345080371865945,0.0377012900670749,0.0,0.0,0.0,-0.007721393034828096,0.0007866991622589504,5.5489480509898266e-05
LYS 694,R LYS 694,0.0,0.0,0.0,-0.0003333333333333508,0.00047140452079105625,3.32503112035895e-05,-81.20202985074629,0.6066855957080538,0.042792302513723776,81.19124875621891,0.6062941898042001,0.042764694869893344,0.0,0.0,0.0,-0.011114427860695855,0.001018163792553479,7.181573673035598e-05
LEU 695,R LEU 695,0.0,0.0,0.0,-0.0002686567164178853,0.0004432609673109287,3.12652179974005e-05,0.2102089552238805,0.08562364786688843,0.006039426463673017,-0.2101194029850746,0.08555342616167864,0.0060344734064822336,0.0,0.0,0.0,-0.00017910447761206806,0.0006966595448441937,4.913857557018986e-05
ALA 696,R ALA 696,0.0,0.0,0.0,-8.955223880597464e-05,0.00028553920104044706,2.0140382360964624e-05,-0.10548756218905464,0.053652939388279176,0.003784386557544982,0.105407960199005,0.053661206758370515,0.0037849696928698427,0.0,0.0,0.0,-0.00016915422885564643,0.0006396856979280205,4.5119950256097686e-05
VAL 697,R VAL 697,0.0,0.0,0.0,-0.0002686567164179013,0.00044326096731095514,3.126521799740236e-05,-0.24925870646766152,0.15392872530476123,0.010857295154841582,0.24913930348258695,0.15376346924785741,0.010845638891318463,0.0,0.0,0.0,-0.00038805970149239624,0.0007782214167897499,5.4891506449991706e-05
ASN 698,R ASN 698,0.0,0.0,0.0,-0.00023880597014925173,0.00042635393603240553,3.007268795845145e-05,0.2223184079601992,0.13007957040316273,0.009175105469664071,-0.22238805970149259,0.13000925591510162,0.009170145868075547,0.0,0.0,0.0,-0.0003084577114417844,0.0006942393449751446,4.8967867833476326e-05
MET 699,R MET 699,0.0,0.0,0.0,-0.00010447761194028037,0.00030587912734202446,2.1575050145335085e-05,-0.01148258706467658,0.07610761525481378,0.005368217275343588,0.011412935323383075,0.07607991106398114,0.0053662631723891165,0.0,0.0,0.0,-0.00017412935323382823,0.0006575450824898626,4.6379654116360494e-05
VAL 700,R VAL 700,0.0,0.0,0.0,-0.00011940298507463084,0.00032426210421494263,2.287168535970937e-05,0.4450995024875624,0.05964989104969237,0.004207378913834356,-0.44490049751243793,0.05967390697684991,0.0042090728667274905,0.0,0.0,0.0,7.96019900499242e-05,0.0006643980111422393,4.686302243443506e-05
PRO 701,R PRO 701,0.0,0.0,0.0,-0.00011442786069650702,0.000318330214388954,2.2453282111457638e-05,0.42930348258706497,0.04751247479876544,0.003351271579790134,-0.4291393034825872,0.047470551201303925,0.0033483145172230836,0.0,0.0,0.0,4.975124378078857e-05,0.0006597997870688973,4.6538688715348336e-05
PHE 702,R PHE 702,0.0,0.0,0.0,-0.00020895522388062151,0.0004065623424441144,2.8676696581615822e-05,-0.07487562189054726,0.06462282033612698,0.004558142300850504,0.07487562189054724,0.06460742107872829,0.004557056120981139,0.0,0.0,0.0,-0.00020895522388099378,0.0007235343070769793,5.103417514200361e-05
PRO 703,R PRO 703,0.0,0.0,0.0,-8.457711442786242e-05,0.00027825137222109154,1.962633855027859e-05,-0.10869154228855722,0.07462879533160252,0.005263909360395446,0.10874129353233829,0.07464664845584143,0.005265168622686576,0.0,0.0,0.0,-3.482587064691478e-05,0.0006645097654552657,4.6870904975909704e-05
ARG 704,R ARG 704,0.0,0.0,0.0,-7.462686567163579e-05,0.0002627883113680238,1.853565833223198e-05,-62.613860696517406,0.4736925241765024,0.0334116945192889,62.61223383084576,0.47359796756082184,0.033405025009856835,0.0,0.0,0.0,-0.0017014925373173152,0.0006468044382104787,4.562206748096448e-05
LEU 705,R LEU 705,0.0,0.0,0.0,-0.00014925373134328483,0.0003563383995914454,2.5134172791389534e-05,0.2558159203980097,0.058733659273159815,0.004142752907165598,-0.25572139303482605,0.05865373548732094,0.0041371155179711705,0.0,0.0,0.0,-5.4726368159487384e-05,0.0006324477047592213,4.460942158117499e-05
HIP 706,R HIP 706,0.0,0.0,0.0,-0.00012437810945272482,0.00033001241695075563,2.3277281147511523e-05,-64.84007462686561,0.40180160125884984,0.02834089978928944,64.83772636815922,0.4016859986855687,0.028332745812464855,0.0,0.0,0.0,-0.002472636815921458,0.0006769095065333227,4.7745515276628634e-05
PHE 707,R PHE 707,0.0,0.0,0.0,-7.46268656716402e-05,0.0002627883113680393,1.8535658332233076e-05,0.1140149253731343,0.1307629535686215,0.009223307601634862,-0.11400000000000003,0.1307555160409088,0.009222782998878364,0.0,0.0,0.0,-5.970149253727151e-05,0.0006589739578028406,4.648043921012225e-05
PHE 708,R PHE 708,0.0,0.0,0.0,-0.0001492537313432804,0.0003563383995914349,2.5134172791388792e-05,-0.4962935323383086,0.06284505472543417,0.004432748382897867,0.4961393034825868,0.06276339917604835,0.004426988844520886,0.0,0.0,0.0,-0.00030348258706450843,0.0007346693918824021,5.181958346697548e-05
MET 709,R MET 709,0.0,0.0,0.0,-8.457711442787127e-05,0.00027825137222112055,1.9626338550280632e-05,0.49200995024875616,0.1729866411329073,0.012201536892520083,-0.4919104477611935,0.17300950981914165,0.012203149925277667,0.0,0.0,0.0,1.4925373134293573e-05,0.0006187582810367597,4.364384408054809e-05
PRO 710,R PRO 710,0.0,0.0,0.0,-6.467661691545774e-05,0.00024595437003611817,1.7348283660623935e-05,-0.12646268656716428,0.08152898242874687,0.00575061103215293,0.12645771144278606,0.0814999890286982,0.0057485659953916135,0.0,0.0,0.0,-6.965174129364839e-05,0.0006270235922066434,4.4226834180286546e-05
GLY 711,R GLY 711,0.0,0.0,0.0,-2.4875621890548943e-05,0.00015574602828357796,1.0985477823721097e-05,0.2758507462686569,0.05698265086360097,0.004019246296664211,-0.27578109452736316,0.056952994852620384,0.0040171545229313104,0.0,0.0,0.0,4.477611940303759e-05,0.0005926457035843365,4.1802004878064604e-05
PHE 712,R PHE 712,0.0,0.0,0.0,-6.467661691543123e-05,0.0002459543700360173,1.734828366061682e-05,-0.2634925373134327,0.0540360225715499,0.003811407161927898,0.26344776119402974,0.05404667696545012,0.003812158664930613,0.0,0.0,0.0,-0.00010945273631869197,0.0006371267897942617,4.4939458792744516e-05
ALA 713,R ALA 713,0.0,0.0,0.0,-3.980099502487345e-05,0.00019549137019290972,1.3788898090375912e-05,0.32623383084577107,0.04462391266845625,0.003147528116315258,-0.3261442786069652,0.04464613859166512,0.0031490958120646366,0.0,0.0,0.0,4.975124378109347e-05,0.000636777051052619,4.491479012393316e-05
PRO 714,R PRO 714,0.0,0.0,0.0,-5.4726368159222256e-05,0.000227445362202314,1.604275890767731e-05,-0.049980099502487565,0.05446254454392534,0.003841491702256136,0.04994029850746267,0.054432818768780256,0.0038393950077384776,0.0,0.0,0.0,-9.452736318433653e-05,0.0006277337431077912,4.427692436275881e-05
LEU 715,R LEU 715,0.0,0.0,0.0,-7.96019900497596e-05,0.0002706760300246144,1.9092015109587206e-05,-0.29348258706467667,0.0801929324392593,0.005656373331887631,0.2934676616915422,0.08014849526062445,0.00565323897497451,0.0,0.0,0.0,-9.452736318415536e-05,0.00067361052899536,4.751282334230684e-05
THR 716,R THR 716,0.0,0.0,0.0,-4.4776119402993955e-05,0.00020681203672468307,1.4587396341054261e-05,0.03303980099502479,0.09706528760412698,0.006846457506362491,-0.03306467661691538,0.09709820025907864,0.006848778986050133,0.0,0.0,0.0,-6.965174129367712e-05,0.0006349085240725849,4.4782994392585105e-05
SER 717,R SER 717,0.0,0.0,0.0,-3.482587064676675e-05,0.000183338564902374,1.2931705297169657e-05,0.44172139303482616,0.1481248027982798,0.010447918025368609,-0.441726368159204,0.14808737420606558,0.010445278016026002,0.0,0.0,0.0,-3.980099502490438e-05,0.0005887907839485662,4.1530099811606826e-05
ARG 718,R ARG 718,0.0,0.0,0.0,-3.980099502487345e-05,0.00019549137019290975,1.3788898090375914e-05,-56.6676368159204,1.464055698052773,0.10326652679943232,56.66674626865675,1.463801284087522,0.10324858182193201,0.0,0.0,0.0,-0.0009303482587055367,0.0007228497900797499,5.0985893035705966e-05
GLY 719,R GLY 719,0.0,0.0,0.0,-1.4925373134328372e-05,0.0001212543045468055,8.552619211607255e-06,0.26987064676616923,0.0767742907844306,0.005415240941545131,-0.2697960199004977,0.07679910592400052,0.005416991266535387,0.0,0.0,0.0,5.970149253730244e-05,0.0005521715704666346,3.8947179643039774e-05
SER 720,R SER 720,0.0,0.0,0.0,-4.975124378109568e-05,0.00021743058092947926,1.5336370701219633e-05,0.241039800995025,0.1532965727337067,0.010812706550386875,-0.24099502487562163,0.15322511314608775,0.010807666179703067,0.0,0.0,0.0,-4.975124378077973e-06,0.0006425811789341126,4.5324181739442575e-05
GLN 721,R GLN 721,0.0,0.0,0.0,-5.9701492537322325e-05,0.00023693295322970012,1.671196198129993e-05,0.2225124378109453,0.18047510845175851,0.012729732651805293,-0.22245273631840806,0.1804149694426164,0.012725490773161244,0.0,0.0,0.0,1.414015394547463e-16,0.0006387176207093071,4.505166735389448e-05
GLN 722,R GLN 722,0.0,0.0,0.0,-2.98507462686584e-05,0.00017017543658197048,1.200324981199158e-05,0.30279104477612034,0.34395650268704003,0.024260821121635984,-0.3027263681592039,0.34399341910754216,0.024263425005171424,0.0,0.0,0.0,3.482587064781622e-05,0.0006179577136408063,4.3587376410254584e-05
TYR 723,R TYR 723,0.0,0.0,0.0,-3.980099502487345e-05,0.00019549137019290975,1.3788898090375914e-05,0.10956218905472634,0.06499864034692839,0.0045846506005475735,-0.10960199004975127,0.0649856531891293,0.004583734557065969,0.0,0.0,0.0,-7.960199004969828e-05,0.0005586335859747669,3.940297507386691e-05
ARG 724,R ARG 724,0.0,0.0,0.0,-7.960199004974469e-05,0.0002706760300245637,1.909201510958363e-05,-60.02453233830843,0.9072982199374484,0.06399588217091895,60.02318905472636,0.9070493763979491,0.0639783301009569,0.0,0.0,0.0,-0.0014228855721380377,0.0007090555920927488,5.00129253282643e-05
ALA 725,R ALA 725,0.0,0.0,0.0,-5.472636815920513e-05,0.00022744536220224286,1.6042758907672294e-05,-0.09188557213930348,0.13308453842934295,0.009387059571970219,0.09182089552238808,0.1330761116943069,0.00938646519590885,0.0,0.0,0.0,-0.00011940298507477721,0.0006113940044258372,4.312440805839967e-05
LEU 726,R LEU 726,0.0,0.0,0.0,-0.00011940298507463028,0.00032426210421494117,2.2871685359709264e-05,0.2982736318407963,0.060621078639091275,0.004275881204670235,-0.2982537313432837,0.06062141140639087,0.0042759046762658225,0.0,0.0,0.0,-9.950248756185331e-05,0.0006691865941237542,4.720078303565372e-05
THR 727,R THR 727,0.0,0.0,0.0,-6.467661691542847e-05,0.0002459543700360068,1.734828366061608e-05,-0.5852985074626864,0.11570502230597869,0.008161203021634339,0.585099502487562,0.11568154111601739,0.008159546786194904,0.0,0.0,0.0,-0.00026368159203971287,0.0005687766203797362,4.0118409558771714e-05
VAL 728,R VAL 728,0.0,0.0,0.0,-0.00010945273631840971,0.0003122063978057211,2.2021341393527087e-05,-0.49908457711442766,0.05785122289969752,0.004080510644436019,0.4989253731343281,0.05783979764855044,0.004079704769355351,0.0,0.0,0.0,-0.00026865671641776375,0.0006367381793343708,4.491204832432843e-05
PRO 729,R PRO 729,0.0,0.0,0.0,-0.00011442786069652248,0.00031833021438899703,2.2453282111460674e-05,-0.30385074626865655,0.04640849994992582,0.003273403197825415,0.30374626865671644,0.046414424530365164,0.0032738210855092847,0.0,0.0,0.0,-0.00021890547263672553,0.000608268724998192,4.2903967844137414e-05
GLU 730,R GLU 730,0.0,0.0,0.0,-5.9701492537324534e-05,0.0002369329532297089,1.671196198130055e-05,61.723681592039824,0.3975167797175137,0.028038671780397643,-61.72205472636821,0.39745338846332257,0.028034200506074896,0.0,0.0,0.0,0.0015671641791068702,0.0006203164157356562,4.3753746428426466e-05
LEU 731,R LEU 731,0.0,0.0,0.0,-7.462686567163136e-05,0.00026278831136800816,1.853565833223088e-05,-0.4525920398009949,0.07109780759695078,0.005014852688566738,0.4524378109452736,0.0710785240440651,0.0050134925316181285,0.0,0.0,0.0,-0.0002288557213928638,0.0006208349249675721,4.379031924977788e-05
THR 732,R THR 732,0.0,0.0,0.0,-0.00013432835820896473,0.00034100476593422897,2.4052621663859587e-05,-0.07192537313432808,0.0715796839001737,0.005048841622353181,0.07194527363184079,0.07157247302959356,0.005048333006758159,0.0,0.0,0.0,-0.00011442786069629713,0.0006851958328637256,4.8329987671500965e-05
GLN 733,R GLN 733,0.0,0.0,0.0,-7.462686567164517e-05,0.00026278831136805685,1.8535658332234312e-05,-0.1742885572139307,0.47679714630520054,0.03363067768002639,0.17427860696517403,0.47661328232186484,0.033617708914570374,0.0,0.0,0.0,-8.457711442826454e-05,0.0006524435091323368,4.601981687618931e-05
GLN 734,R GLN 734,0.0,0.0,0.0,-4.477611940298677e-05,0.00020681203672464992,1.4587396341051924e-05,-0.5318407960199004,0.11203848187235407,0.007902585199611798,0.5316417910447759,0.11205538362692527,0.00790377735746051,0.0,0.0,0.0,-0.00024378109452728993,0.0006271420065336459,4.4235186482927156e-05
MET 735,R MET 735,0.0,0.0,0.0,-0.00012935323383086246,0.0003355904866476065,2.3670727848074273e-05,-0.43672636815920385,0.1058549639096928,0.0074664334710571965,0.4365820895522389,0.10581521713216996,0.007463629949530172,0.0,0.0,0.0,-0.00027363184079590136,0.0006836769506986296,4.822285398388534e-05
PHE 736,R PHE 736,0.0,0.0,0.0,-0.00011442786069652469,0.0003183302143890032,2.2453282111461108e-05,-0.1795820895522388,0.05191194685695714,0.0036615864126239256,0.17952736318407972,0.051950038163474564,0.003664273166229365,0.0,0.0,0.0,-0.00016915422885592813,0.000639685697928005,4.5119950256096595e-05
ASP 737,R ASP 737,0.0,0.0,0.0,-3.9800995024881715e-05,0.00019549137019295033,1.3788898090378777e-05,59.11043781094529,0.4080224329973163,0.02877968342866157,-59.10938308457714,0.40801911660179996,0.028779449508157782,0.0,0.0,0.0,0.0010149253731342254,0.0006346355709092247,4.4763741760874015e-05
ALA 738,R ALA 738,0.0,0.0,0.0,-4.975124378109126e-05,0.00021743058092945993,1.533637070121827e-05,-0.1193383084577114,0.049625813527668795,0.0035003350005157505,0.119318407960199,0.04961100533351182,0.0034992905110330097,0.0,0.0,0.0,-6.965174129347607e-05,0.0005687766203791826,4.011840955873267e-05
LYS 739,R LYS 739,0.0,0.0,0.0,-6.46766169154246e-05,0.00024595437003599213,1.7348283660615044e-05,-57.834636815920355,0.42225166677385745,0.02978333619479261,57.83380099502487,0.42216540838767785,0.02977725199734033,0.0,0.0,0.0,-0.0009004975124391412,0.00057306868059901,4.0421148144638306e-05
ASN 740,R ASN 740,0.0,0.0,0.0,-9.950248756220019e-06,9.925341961822007e-05,7.000796438668532e-06,-0.49858706467661695,0.07757822969896114,0.005471946420423354,0.498532338308458,0.07754600752193422,0.005469673643293418,0.0,0.0,0.0,-6.467661691551961e-05,0.0005823233786427792,4.107392421376508e-05
MET 741,R MET 741,0.0,0.0,0.0,-4.4776119402977936e-05,0.00020681203672460912,1.4587396341049047e-05,-0.4423233830845768,0.053505752705991436,0.003774004809438539,0.442273631840796,0.053525367131957026,0.0037753883043747803,0.0,0.0,0.0,-9.45273631839079e-05,0.0005867694678962349,4.138752717002918e-05
MET 742,R MET 742,0.0,0.0,0.0,-5.97014925373157e-05,0.0002369329532296738,1.6711961981298073e-05,-0.06518905472636823,0.12470791378576579,0.008796218025166195,0.06523383084577115,0.12473909108825357,0.0087984171025286,0.0,0.0,0.0,-1.4925373134465907e-05,0.0006106648521037736,4.30729776190336e-05
ALA 743,R ALA 743,0.0,0.0,0.0,-2.9850746268660058e-05,0.00017017543658197993,1.2003249811992248e-05,-0.10800497512437815,0.05989231609720012,0.004224478258277746,0.10799999999999997,0.05977137203898623,0.004215947522155214,0.0,0.0,0.0,-3.482587064674024e-05,0.0006493633273238104,4.580255760272016e-05
ALA 744,R ALA 744,0.0,0.0,0.0,-4.975124378111114e-06,7.035888370017748e-05,4.962733015462517e-06,-0.1721840796019901,0.0504801911326578,0.003560598150312427,0.17218905472636817,0.050501801156017954,0.0035621224038359955,0.0,0.0,0.0,-2.209399053980411e-18,0.000614906051959422,4.337212879144978e-05
CYS 745,R CYS 745,0.0,0.0,0.0,-2.985074626865122e-05,0.00017017543658192957,1.2003249811988695e-05,0.1723184079601991,0.08969161155612608,0.006326358499040592,-0.1722487562189055,0.08974035410655232,0.006329796533465483,0.0,0.0,0.0,3.9800995024844723e-05,0.0006826987420065486,4.815385646264993e-05
ASP 746,R ASP 746,0.0,0.0,0.0,-2.9850746268658954e-05,0.00017017543658197362,1.2003249811991802e-05,56.83798507462688,0.6164248751007984,0.04347925831585321,-56.83741293532336,0.6163517310385759,0.04347409913149174,0.0,0.0,0.0,0.0005422885572148228,0.000638291201594434,4.502159006857507e-05
PRO 747,R PRO 747,0.0,0.0,0.0,-5.472636815920679e-05,0.00022744536220224972,1.6042758907672778e-05,0.10866169154228847,0.057935845245434,0.004086479444492908,-0.10868656716417903,0.05793482586851065,0.004086407543188529,0.0,0.0,0.0,-7.960199004967177e-05,0.0006097318885514859,4.3007171443897406e-05
ARG 748,R ARG 748,0.0,0.0,0.0,-4.975124378109568e-05,0.00021743058092947926,1.5336370701219633e-05,-56.41499004975121,0.7534169921649982,0.05314193723369534,56.41445273631838,0.7533257929053684,0.05313550453390039,0.0,0.0,0.0,-0.0005870646766178803,0.0005931884004278618,4.1840283761996694e-05
HIE 749,R HIE 749,0.0,0.0,0.0,-5.472636815920458e-05,0.00022744536220224053,1.604275890767213e-05,0.2896417910447761,0.0821884804167227,0.005797128433601562,-0.28969651741293545,0.08215615781229338,0.005794848572868826,0.0,0.0,0.0,-0.00010945273631854172,0.0005624751616451667,3.967393892957747e-05
GLY 750,R GLY 750,0.0,0.0,0.0,-1.990049751243783e-05,0.00013965839649371356,9.85074376846827e-06,-0.1784577114427861,0.04695429610930916,0.003311900690642765,0.1784427860696518,0.0469456970111179,0.003311294157021811,0.0,0.0,0.0,-3.4825870646738034e-05,0.0006179577136407771,4.3587376410252524e-05
ARG 751,R ARG 751,0.0,0.0,0.0,-0.0001144278606965026,0.00031833021438894174,2.2453282111456774e-05,-65.3228407960199,0.5041742517714245,0.03556170981157634,65.32154726368154,0.5040395812989897,0.03555221088884459,0.0,0.0,0.0,-0.0014079601990077387,0.0006090007461895158,4.2955600637938994e-05
TYR 752,R TYR 752,0.0,0.0,0.0,-0.00011940298507462255,0.0003242621042149201,2.2871685359707776e-05,0.2226666666666666,0.08461862545835262,0.005968537648702979,-0.2226815920398009,0.08460271868802884,0.005967415671631944,0.0,0.0,0.0,-0.00013432835820906638,0.0006440432540413928,4.5427308566140186e-05
LEU 753,R LEU 753,0.0,0.0,0.0,-0.00016915422885570498,0.00037488808425438166,2.644256666664569e-05,0.49348756218905493,0.04923818740603903,0.003472993961967368,-0.4934129353233834,0.049185238571889445,0.0034692592391641444,0.0,0.0,0.0,-9.45273631840261e-05,0.0006882235409266582,4.85435457323299e-05
THR 754,R THR 754,0.0,0.0,0.0,-0.00012935323383084037,0.0003355904866475492,2.367072784807023e-05,-0.8571194029850746,0.09762449977775878,0.006885901291863086,0.8568457711442782,0.09761560868647938,0.0068852741626376735,0.0,0.0,0.0,-0.00040298507462692846,0.00070660779214245,4.984027083192008e-05
VAL 755,R VAL 755,0.0,0.0,0.0,-0.00011940298507462034,0.00032426210421491417,2.287168535970736e-05,0.4726517412935321,0.052547709754571535,0.003706429669879713,-0.47244278606965173,0.05253056878536865,0.0037052206391318307,0.0,0.0,0.0,8.955223880602754e-05,0.0005917679881076403,4.174009560171872e-05
ALA 756,R ALA 756,0.0,0.0,0.0,-5.9701492537304646e-05,0.00023693295322962997,1.671196198129498e-05,-0.526721393034826,0.03344724798932548,0.0023591869731806043,0.5265721393034828,0.03336256459445065,0.0023532138670495062,0.0,0.0,0.0,-0.000208955223880615,0.0006587485519615197,4.6464540307925795e-05
ALA 757,R ALA 757,0.0,0.0,0.0,-0.00011940298507462919,0.00032426210421493813,2.287168535970905e-05,0.48596019900497534,0.04580847439424628,0.0032310806583152473,-0.4857213930348261,0.04566830432531814,0.003221193823955941,0.0,0.0,0.0,0.00011940298507445464,0.0006659236967860099,4.6970636002436255e-05
VAL 758,R VAL 758,0.0,0.0,0.0,-0.00015422885572140255,0.00036116798831607277,2.5474825714721136e-05,-0.4457263681592036,0.04303983751337918,0.0030357960697328435,0.4455572139303481,0.04298360164235314,0.0030318294972246232,0.0,0.0,0.0,-0.0003233830845770611,0.0006910231058715918,4.874101181835193e-05
PHE 759,R PHE 759,0.0,0.0,0.0,-0.00022388059701488968,0.0004168429863810961,2.9401837294531152e-05,0.3326567164179106,0.07328127890514835,0.005168862880025757,-0.3325124378109453,0.07326820555195415,0.0051679407567897465,0.0,0.0,0.0,-7.960199004963643e-05,0.0007554984785165795,5.3288753960951074e-05
ARG 760,R ARG 760,0.0,0.0,0.0,-0.0001990049751244048,0.00039925179398490695,2.8161050251093438e-05,-66.21323880597014,0.41975964774572855,0.029607562725179917,66.20995024875623,0.4196498510941432,0.029599818266496748,0.0,0.0,0.0,-0.0034875621890520067,0.0006846537617648047,4.8291752924190215e-05
GLY 761,R GLY 761,0.0,0.0,0.0,-6.467661691543123e-05,0.0002459543700360173,1.734828366061682e-05,0.2526865671641791,0.06903979866467191,0.004869691930788664,-0.2525124378109452,0.06907355006033601,0.004872072570684742,0.0,0.0,0.0,0.00010945273631838376,0.000644888203512692,4.5486906706660475e-05
ARG 762,R ARG 762,0.0,0.0,0.0,-0.00031840796019900634,0.000465858702914216,3.285913937101155e-05,-75.49665671641793,2.3247957716031284,0.16397845052668739,75.48806467661691,2.3230738966177755,0.16385699882948984,0.0,0.0,0.0,-0.008910447761192318,0.001934741372284405,0.00013646613447610532
MET 763,R MET 763,0.0,0.0,0.0,-0.00020398009950247392,0.0004029543628122436,2.84222093200711e-05,0.5601791044776117,0.1848808080770375,0.013040486743353332,-0.5597661691542288,0.18477481265796838,0.013033010402939183,0.0,0.0,0.0,0.00020895522388068226,0.0007166251773144074,5.054684270326079e-05
SER 764,R SER 764,0.0,0.0,0.0,-0.0002437810945273689,0.00042936216936103347,3.0284872377434194e-05,-0.7781641791044771,0.15542977781394604,0.010963171235494286,0.7776069651741299,0.15532828259647863,0.01095601231482716,0.0,0.0,0.0,-0.0008009950248757336,0.0007054859691812451,4.976114354117454e-05
MET 765,R MET 765,0.0,0.0,0.0,-0.00042288557213930773,0.00049401757561419,3.484531311165625e-05,-0.5058308457711442,0.12434561545693605,0.0087706634713789,0.5057263681592037,0.12424966741196634,0.00876389581809194,0.0,0.0,0.0,-0.0005273631840796058,0.0007401072346921509,5.2203139325533927e-05
LYS 766,R LYS 766,0.0,0.0,0.0,-0.0005124378109452625,0.0004998452769196463,3.525636746828996e-05,-80.64268159203982,0.6559779969205416,0.046269120422760907,80.63178606965172,0.6552918904587295,0.04622072620427577,0.0,0.0,0.0,-0.011407960199003734,0.0011428933860822884,8.061348392669304e-05
GLU 767,R GLU 767,0.0,0.0,0.0,-0.0003333333333333143,0.0004714045207910047,3.325031120358586e-05,71.92344278606967,0.5615655249068758,0.03960977810103973,-71.91818407960199,0.5612522255146533,0.039587679665764194,0.0,0.0,0.0,0.004925373134327626,0.0008401628514697041,5.9260518389141446e-05
VAL 768,R VAL 768,0.0,0.0,0.0,-0.00019402985074628263,0.00039545197908933517,2.7893031973326864e-05,-0.4474975124378111,0.05681882915940714,0.004007691204580651,0.447218905472637,0.05676346874422475,0.00400378638196655,0.0,0.0,0.0,-0.00047263681592051997,0.0006842197956752567,4.8261143316320824e-05
ASP 769,R ASP 769,0.0,0.0,0.0,-0.00028358208955224073,0.0004507363841952717,3.1792493250009166e-05,78.6338258706468,0.6300311091750499,0.04443896807111513,-78.62493034825879,0.6295321528400117,0.04440377440477273,0.0,0.0,0.0,0.008611940298508002,0.0009189311963916541,6.481640906505498e-05
GLU 770,R GLU 770,0.0,0.0,0.0,-0.0003432835820895548,0.0004748051856891635,3.349017561127791e-05,74.60810945273631,1.4167737499922641,0.09993151532205892,-74.6019402985075,1.415913584937789,0.09987084395705005,0.0,0.0,0.0,0.005825870646765424,0.0011694823293185307,8.24889233808927e-05
GLN 771,R GLN 771,0.0,0.0,0.0,-0.00019900497512436062,0.00039925179398481826,2.8161050251087183e-05,0.04065174129353315,0.24514205062479694,0.017290987067078708,-0.04072636815920397,0.24509687342849082,0.017287800513343575,0.0,0.0,0.0,-0.00027363184079524076,0.0006909156400551191,4.873343176410156e-05
MET 772,R MET 772,0.0,0.0,0.0,-0.00023383084577114724,0.00042326585184385027,2.9854871294071477e-05,-0.6323532338308455,0.08892682218246992,0.00627241441586423,0.6319303482587064,0.0888600841301627,0.006267707076603647,0.0,0.0,0.0,-0.0006567164179105146,0.0007169359652630159,5.0568763994962056e-05
LEU 773,R LEU 773,0.0,0.0,0.0,-0.00033830845771146796,0.00047313406678486063,3.337230397200507e-05,-0.5168159203980104,0.06422504699853256,0.004530085532872736,0.5164726368159207,0.06425586677833438,0.004532259392529231,0.0,0.0,0.0,-0.0006815920398014789,0.0007714491453214816,5.4413827251036975e-05
ASN 774,R ASN 774,0.0,0.0,0.0,-0.0001691542288557138,0.0003748880842544013,2.6442566666647076e-05,-0.5246119402985068,0.3278582824785234,0.023125340216915636,0.5242189054726368,0.32772296248523003,0.023115795480514886,0.0,0.0,0.0,-0.0005621890547255882,0.0006963752520162957,4.9118523100212065e-05
VAL 775,R VAL 775,0.0,0.0,0.0,-8.457711442786464e-05,0.0002782513722210988,1.96263385502791e-05,-0.35793532338308426,0.04448914894835891,0.0031380226164005125,0.3577611940298508,0.04443277315132921,0.003134046174272969,0.0,0.0,0.0,-0.0002587064676615487,0.0006330344817879393,4.4650809641644263e-05
GLN 776,R GLN 776,0.0,0.0,0.0,-0.0002039800995024695,0.0004029543628122348,2.842220932007048e-05,-0.6330199004975127,0.14084976507040423,0.009934776428712315,0.6328557213930345,0.14077378232699864,0.009929417019218111,0.0,0.0,0.0,-0.00036815920398047873,0.0007423112316967337,5.2358597287988724e-05
ASN 777,R ASN 777,0.0,0.0,0.0,-0.0002587064676616829,0.00043792400168486884,3.088877746676757e-05,-0.30152238805970116,0.24368273302472002,0.01718805473994275,0.30125373134328365,0.24358438687825043,0.01718111793761786,0.0,0.0,0.0,-0.0005273631840783022,0.0007467991480976237,5.267515050375949e-05
LYS 778,R LYS 778,0.0,0.0,0.0,-0.00015422885572139038,0.0003611679883160442,2.547482571471912e-05,-66.48053731343283,0.9180701096437467,0.06475567268880393,66.47820895522386,0.917784855461062,0.06473555241008774,0.0,0.0,0.0,-0.002482587064676876,0.0007732758215226923,5.4542671056048695e-05
ASN 779,R ASN 779,0.0,0.0,0.0,-0.00010447761194030192,0.00030587912734208756,2.1575050145339537e-05,-0.7670746268656717,0.21119892158953404,0.01489682334172417,0.7668457711442791,0.2110739680646425,0.014888009799627335,0.0,0.0,0.0,-0.00033333333333322815,0.0006256008720257821,4.412648323607014e-05
SER 780,R SER 780,0.0,0.0,0.0,-9.950248756218473e-05,0.0002993355016217049,2.1113498373970388e-05,-0.09460199004975121,0.25469837940915846,0.017965038528253978,0.09460199004975131,0.25460155349254215,0.0179582089546753,0.0,0.0,0.0,-9.950248756208089e-05,0.0006617102454993277,4.667344206316676e-05
SER 781,R SER 781,0.0,0.0,0.0,-8.457711442786402e-05,0.0002782513722210968,1.962633855027896e-05,-0.08422885572139303,0.2263452155011956,0.015965160542433795,0.08421393034825876,0.22625083822164094,0.015958503682396742,0.0,0.0,0.0,-9.950248756208972e-05,0.0006765803326371312,4.772229714017526e-05
TYR 782,R TYR 782,0.0,0.0,0.0,-9.950248756218803e-05,0.00029933550162171483,2.111349837397109e-05,-0.22720895522388057,0.15026393402960228,0.01059880070894456,0.22722388059701487,0.1502395918262066,0.010597083742300013,0.0,0.0,0.0,-8.457711442774533e-05,0.000629151640180672,4.437693511116833e-05
PHE 783,R PHE 783,0.0,0.0,0.0,-0.0001840796019900317,0.00038754909640096593,2.7335605607638258e-05,-0.2098805970149252,0.09506193671800983,0.006705152029907574,0.209726368159204,0.09504657015773879,0.006704068156315773,0.0,0.0,0.0,-0.00033830845771116693,0.0006578837807947467,4.6403544052805366e-05
VAL 784,R VAL 784,0.0,0.0,0.0,-0.00010945273631840475,0.0003122063978057069,2.2021341393526087e-05,0.4736666666666666,0.06369511750021803,0.004492707188037706,-0.4735472636815918,0.06368117886992898,0.004491724032861161,0.0,0.0,0.0,9.950248756210629e-06,0.0006308018252973657,4.449333019490983e-05
GLU 785,R GLU 785,0.0,0.0,0.0,-0.00011940298507462919,0.00032426210421493813,2.287168535970905e-05,68.08975621890548,0.5955338716756077,0.042005720548168694,-68.08807462686572,0.5953424361774622,0.04199221772923503,0.0,0.0,0.0,0.0015621890547278885,0.0007174881447718645,5.060771173453539e-05
TRP 786,R TRP 786,0.0,0.0,0.0,-0.0002985074626865652,0.0004576032751270387,3.227684639133927e-05,0.8141890547263683,0.10577815929897003,0.007461016091512092,-0.8139701492537312,0.10578509663993996,0.007461505413815978,0.0,0.0,0.0,-7.960199004917688e-05,0.0007354775351922671,5.187658550103535e-05
ILE 787,R ILE 787,0.0,0.0,0.0,-0.0002686567164179118,0.0004432609673109724,3.126521799740358e-05,-0.3018308457711443,0.07011711059215238,0.004945679655284716,0.301686567164179,0.07016672588591386,0.004949179248278136,0.0,0.0,0.0,-0.0004129353233833948,0.0007813955119306286,5.511538985918539e-05
PRO 788,R PRO 788,0.0,0.0,0.0,-0.00030845771144276976,0.0004618566354338136,3.2576855295844336e-05,-0.4778358208955227,0.162575624685064,0.01146720041170828,0.47771641791044783,0.1624355185624471,0.011457318087774001,0.0,0.0,0.0,-0.000427860696517494,0.0008322001651783136,5.869887380253248e-05
ASN 789,R ASN 789,0.0,0.0,0.0,-0.00033333333333331207,0.0004714045207910016,3.325031120358564e-05,-0.38974129353233805,0.10913747201274036,0.007697963741007689,0.3894626865671642,0.10911475474121272,0.007696361388220059,0.0,0.0,0.0,-0.0006119402985078394,0.0007522151145291932,5.305716332157398e-05
ASN 790,R ASN 790,0.0,0.0,0.0,-0.00021890547263682717,0.0004135043732374372,2.9166349680138383e-05,0.3416567164179105,0.13141906904487324,0.009269586419101977,-0.3415074626865673,0.13142521924184103,0.009270020220548765,0.0,0.0,0.0,-6.965174129269836e-05,0.00068030164374084,4.798477818739995e-05
VAL 791,R VAL 791,0.0,0.0,0.0,-0.00022885572139302952,0.00042009615587231973,2.9631298178359104e-05,0.6537164179104483,0.04582287094449586,0.00323209611267545,-0.6533432835820896,0.045851659661296854,0.003234126712193628,0.0,0.0,0.0,0.00014427860696544697,0.0006940253927352128,4.895277680603242e-05
LYS 792,R LYS 792,0.0,0.0,0.0,-0.0002338308457711848,0.0004232658518439183,2.9854871294076275e-05,-75.506447761194,0.5416159610542183,0.038202644360863416,75.5003482587065,0.541219158214,0.038174656046492596,0.0,0.0,0.0,-0.0063333333333304865,0.0008483717699402293,5.983953085455401e-05
THR 793,R THR 793,0.0,0.0,0.0,-0.0002686567164179052,0.0004432609673109615,3.126521799740281e-05,0.013895522388059698,0.1111558183366945,0.007840326914096224,-0.013850746268656742,0.11109503623725729,0.007836039675360153,0.0,0.0,0.0,-0.0002238805970147991,0.0007361503102459055,5.1924039394489643e-05
ALA 794,R ALA 794,0.0,0.0,0.0,-0.00014427860696516266,0.00035137201160215275,2.4783870791899498e-05,-0.39813432835820906,0.05385189627126917,0.0037984198940611705,0.39786567164179115,0.05382140048272516,0.0037962688869860035,0.0,0.0,0.0,-0.00041293532338305234,0.0006643980111423064,4.68630224344398e-05
VAL 795,R VAL 795,0.0,0.0,0.0,-0.00018905472636817814,0.00039155208696423825,2.7617954792051005e-05,0.5428805970149254,0.04900203744004551,0.0034563372276474992,-0.5424179104477612,0.0489971516850271,0.0034559926130592594,0.0,0.0,0.0,0.0002736318407961124,0.0007121904014667314,5.02340377331134e-05
CYX 796,R CYX 796,0.0,0.0,0.0,-9.950248756125015e-05,0.0002993355016188933,2.1113498373772073e-05,-0.1426865671641791,0.06112971501949661,0.004311757648768744,0.14256218905472637,0.06112101496891171,0.004311143994514963,0.0,0.0,0.0,-0.00022388059700680326,0.000626628716169739,4.4198981772142735e-05
ASP 797,R ASP 797,0.0,0.0,0.0,-0.00019402985074626938,0.0003954519790893081,2.7893031973324957e-05,75.19779104477612,0.6052841166020878,0.042693449799412725,-75.18972636815917,0.6048090112228751,0.04265993844978287,0.0,0.0,0.0,0.00787064676617195,0.0008305031020951218,5.8579172201975995e-05
ILE 798,R ILE 798,0.0,0.0,0.0,-0.0001542288557213893,0.00036116798831604176,2.547482571471895e-05,-0.009502487562189101,0.06344105458413626,0.0044747869716366545,0.009517412935323377,0.06336776449731127,0.004469617487493863,0.0,0.0,0.0,-0.00013930348258691676,0.0006468427050008358,4.562476661224562e-05
PRO 799,R PRO 799,0.0,0.0,0.0,-9.452736318406256e-05,0.00029256100354202,2.0635662121955566e-05,0.08561691542288555,0.04779316456921552,0.003371069909690466,-0.08563681592039801,0.04767356285025023,0.0033626338548783338,0.0,0.0,0.0,-0.00011442786069669261,0.0006478750539972182,4.5697582896109045e-05
PRO 800,R PRO 800,0.0,0.0,0.0,-7.960199004975131e-05,0.00027067603002458614,1.9092015109585213e-05,0.35212437810945274,0.06256808790919798,0.004413212649940816,-0.35205970149253724,0.0625327489755425,0.004410720033748515,0.0,0.0,0.0,-1.49253731344173e-05,0.0006726912751364207,4.744798417438044e-05
ARG 801,R ARG 801,0.0,0.0,0.0,-9.950248756218749e-05,0.00029933550162171315,2.111349837397097e-05,-62.849756218905476,0.5074806912699461,0.03579492807201473,62.847527363184085,0.5074270974266043,0.03579114785377092,0.0,0.0,0.0,-0.002328358208956019,0.0006399951733727494,4.514177897091323e-05
GLY 802,R GLY 802,0.0,0.0,0.0,-1.4925373134328925e-05,0.00012125430454680997,8.55261921160757e-06,-0.17403980099502472,0.11214147251872046,0.007909849599700695,0.17401990049751231,0.11210278511188242,0.00790712080042048,0.0,0.0,0.0,-3.4825870646696055e-05,0.0006179577136407548,4.358737641025095e-05
LEU 803,R LEU 803,0.0,0.0,0.0,-5.970149253730741e-05,0.00023693295322964095,1.6711961981295755e-05,0.15366169154228865,0.08052566708711725,0.005679842624398718,-0.15352238805970145,0.08046494707467375,0.005675559764941527,0.0,0.0,0.0,7.960199004987173e-05,0.0006097318885513781,4.3007171443889796e-05
LYS 804,R LYS 804,0.0,0.0,0.0,-8.955223880597022e-05,0.00028553920104043296,2.0140382360963628e-05,-65.77696517412936,1.6144857486561754,0.11387704446808201,65.77389054726368,1.6138769636161028,0.11383410408218046,0.0,0.0,0.0,-0.003164179104477237,0.0009239276143613467,6.516882921604695e-05
MET 805,R MET 805,0.0,0.0,0.0,-0.0001492537313432583,0.00035633839959138216,2.5134172791385072e-05,-0.442139303482587,0.17340709442100344,0.012231193380863276,0.44195522388059694,0.17328127706181623,0.012222318908593117,0.0,0.0,0.0,-0.00033333333333329055,0.0006413087778833137,4.523443348916309e-05
SER 806,R SER 806,0.0,0.0,0.0,-6.965174129353903e-05,0.0002545591802083037,1.7955220173648587e-05,0.6513184079601991,0.07912951854979787,0.005581365899410155,-0.6510597014925373,0.07905295421462934,0.00557596546759593,0.0,0.0,0.0,0.00018905472636822828,0.0006181979927167949,4.360432438953769e-05
ALA 807,R ALA 807,0.0,0.0,0.0,-3.9800995024880075e-05,0.00019549137019294228,1.378889809037821e-05,-0.44617910447761167,0.02072798865365998,0.0014620395922425836,0.44602487562189036,0.02070461236641288,0.0014603907560701043,0.0,0.0,0.0,-0.00019402985074626827,0.0006126073297002775,4.320998942469336e-05
THR 808,R THR 808,0.0,0.0,0.0,-5.9701492537320116e-05,0.00023693295322969136,1.671196198129931e-05,0.14803980099502492,0.046427479510434154,0.003274741912804963,-0.14798507462686572,0.046436441086880345,0.003275374013670713,0.0,0.0,0.0,-4.975124378080183e-06,0.0005598286201672688,3.9487266286715155e-05
PHE 809,R PHE 809,0.0,0.0,0.0,-0.00012935323383084037,0.00033559048664754917,2.3670727848070228e-05,-0.24975124378109442,0.05531652754689199,0.0039017270189721644,0.2496368159203979,0.055336082511075906,0.0039031063197977043,0.0,0.0,0.0,-0.00024378109452720157,0.0006656262766296205,4.6949657602098535e-05
ILE 810,R ILE 810,0.0,0.0,0.0,-8.457711442785746e-05,0.00027825137222107517,1.9626338550277434e-05,0.3165273631840795,0.0462878781023326,0.003264895188687751,-0.316452736318408,0.04622332771286474,0.0032603421552664393,0.0,0.0,0.0,-9.950248755877562e-06,0.0006540349295466659,4.61320670174128e-05
GLY 811,R GLY 811,0.0,0.0,0.0,-4.477611940298456e-05,0.00020681203672463973,1.4587396341051205e-05,-0.18882587064676595,0.07719790763129537,0.0054451205701191215,0.18875124378109434,0.07721848444024988,0.005446571946317564,0.0,0.0,0.0,-0.00011940298507456621,0.0006032017737802588,4.254657266140355e-05
ASN 812,R ASN 812,0.0,0.0,0.0,-0.00012437810945274694,0.00033001241695081423,2.3277281147515656e-05,-0.4700845771144272,0.05791491280593152,0.0040850029840496785,0.4699402985074624,0.05782927711335953,0.004078962708018012,0.0,0.0,0.0,-0.0002686567164170015,0.0006746752943485406,4.758792609968524e-05
SER 813,R SER 813,0.0,0.0,0.0,-6.965174129352467e-05,0.00025455918020825117,1.7955220173644883e-05,-0.17845771144278602,0.0874154001980054,0.006165806928818795,0.17846268656716413,0.08738460678649389,0.006163634929038098,0.0,0.0,0.0,-6.467661691546216e-05,0.0005823233786427284,4.10739242137615e-05
THR 814,R THR 814,0.0,0.0,0.0,-6.467661691544062e-05,0.000245954370036053,1.7348283660619337e-05,-0.3203233830845775,0.07575411848973464,0.0053432835359967104,0.3202636815920396,0.07577464050498547,0.005344731047345287,0.0,0.0,0.0,-0.00012437810945309602,0.0006144631085427303,4.334088597174608e-05
ALA 815,R ALA 815,0.0,0.0,0.0,-1.9900497512442247e-05,0.00013965839649374454,9.850743768470455e-06,-0.40419900497512445,0.018411012252023875,0.0012986126775483978,0.40417910447761213,0.018430392409602432,0.0012999796484666661,0.0,0.0,0.0,-3.9800995024959615e-05,0.0005716415745467373,4.0320487844904725e-05
ILE 816,R ILE 816,0.0,0.0,0.0,-5.472636815921563e-05,0.00022744536220228642,1.6042758907675367e-05,-0.49514427860696497,0.026748396141106662,0.001886686394937863,0.49511442786069626,0.026767505376406365,0.0018880342564719687,0.0,0.0,0.0,-8.457711442776963e-05,0.0006049636683908405,4.2670847125321425e-05
GLN 817,R GLN 817,0.0,0.0,0.0,-4.975124378109789e-05,0.0002174305809294889,1.5336370701220314e-05,-0.07158208955223834,0.3270595583438765,0.02306900256025027,0.07162686567164177,0.32708099180269357,0.023070514359871203,0.0,0.0,0.0,-4.9751243774969015e-06,0.0006108269611726824,4.3084411911138177e-05
GLU 818,R GLU 818,0.0,0.0,0.0,-2.9850746268662267e-05,0.00017017543658199254,1.2003249811993135e-05,55.53135820895519,0.2845932613860433,0.020073660922154575,-55.53082089552236,0.2844991020570271,0.0200670194351632,0.0,0.0,0.0,0.0005074626865674663,0.0005911402505915035,4.169581841122701e-05
LEU 819,R LEU 819,0.0,0.0,0.0,-3.482587064677117e-05,0.00018333856490239728,1.29317052971713e-05,-0.48441791044776117,0.026288193775006657,0.001854226222804224,0.48436318407960194,0.026266760824091732,0.0018527144590079485,0.0,0.0,0.0,-8.95522388060575e-05,0.000624492071025474,4.404827444362744e-05
PHE 820,R PHE 820,0.0,0.0,0.0,-2.9850746268662267e-05,0.00017017543658199254,1.2003249811993135e-05,-0.36880099502487584,0.0313878038076168,0.0022139249807132328,0.36881094527363184,0.031368680384369,0.0022125761184384283,0.0,0.0,0.0,-1.9900497512859824e-05,0.0005897988442396316,4.1601202902289246e-05
LYS 821,R LYS 821,0.0,0.0,0.0,-4.9751243781100096e-05,0.00021743058092949855,1.5336370701220995e-05,-55.308348258706424,0.7749183157816338,0.05465852366851042,55.307815920398,0.7748251036474276,0.05465194899148971,0.0,0.0,0.0,-0.0005820895522383337,0.0006798284916429157,4.7951404611609424e-05
ARG 822,R ARG 822,0.0,0.0,0.0,-2.4875621890551152e-05,0.0001557460282835918,1.098547782372207e-05,-55.369935323383096,0.44091335640394014,0.031099630291301878,55.36933830845769,0.4408801745778655,0.031097289825747085,0.0,0.0,0.0,-0.0006218905472632574,0.0006279702816082054,4.4293608502183704e-05
ILE 823,R ILE 823,0.0,0.0,0.0,-9.950248756222228e-06,9.925341961824211e-05,7.000796438670086e-06,-0.43951741293532376,0.024068950401010494,0.0016976928643670803,0.4394527363184083,0.024106500949632837,0.0017003414758514658,0.0,0.0,0.0,-7.462686567179485e-05,0.0005725069119700019,4.0381524040678525e-05
SER 824,R SER 824,0.0,0.0,0.0,-9.950248756220019e-06,9.925341961822007e-05,7.000796438668532e-06,-0.4542587064676617,0.12134828267338407,0.008559247917564137,0.4542437810945274,0.12129391659361492,0.008555413229962477,0.0,0.0,0.0,-2.4875621890517183e-05,0.000559297809093261,3.944982576032509e-05
GLU 825,R GLU 825,0.0,0.0,0.0,-1.9900497512442247e-05,0.00013965839649374454,9.850743768470455e-06,51.76415422885573,0.4754102926525782,0.033532856565654925,-51.76388557213931,0.4753281472852075,0.033527062478181116,0.0,0.0,0.0,0.00024875621890510497,0.0005966831582316209,4.208678497153361e-05
GLN 826,R GLN 826,0.0,0.0,0.0,-9.950248756220019e-06,9.925341961822007e-05,7.000796438668532e-06,-0.3853980099502485,0.12631812794993358,0.008909793775295112,0.3853582089552238,0.12631749875735554,0.008909749395472467,0.0,0.0,0.0,-4.9751243780660425e-05,0.0005795112349681104,4.087557089255587e-05
PHE 827,R PHE 827,0.0,0.0,0.0,-2.487562189055557e-05,0.00015574602828361946,1.0985477823724022e-05,-0.34550248756218926,0.030384128545077004,0.0021431311860954155,0.3454626865671644,0.030349208858788,0.002140668141332305,0.0,0.0,0.0,-6.467661691555495e-05,0.0005908051845323347,4.1672184673641244e-05
THR 828,R THR 828,0.0,0.0,0.0,-1.4925373134331686e-05,0.0001212543045468324,8.552619211609153e-06,-0.2250646766169154,0.1199825891018444,0.008462919320234958,0.22505472636815924,0.11995327444384639,0.008460851623685029,0.0,0.0,0.0,-2.4875621890451175e-05,0.0005592978090932338,3.9449825760323165e-05
ALA 829,R ALA 829,0.0,0.0,0.0,-9.950248756220019e-06,9.925341961822007e-05,7.000796438668532e-06,-0.21596517412935315,0.04577246104530386,0.003228540472536355,0.215915422885572,0.04578652402219633,0.003229532398446057,0.0,0.0,0.0,-5.970149253728918e-05,0.0005955205177091379,4.2004778631998314e-05
MET 830,R MET 830,0.0,0.0,0.0,-9.950248756213392e-06,9.925341961815396e-05,7.000796438663869e-06,-0.4061442786069653,0.026200415468999472,0.0018480348184732578,0.4061592039800998,0.026213143324452848,0.0018489325721775898,0.0,0.0,0.0,4.975124378114428e-06,0.0005943139565777857,4.1919674371571846e-05
PHE 831,R PHE 831,0.0,0.0,0.0,-2.4875621890546734e-05,0.0001557460282835641,1.098547782372012e-05,-0.2456567164179105,0.03463522158573099,0.0024429801699786444,0.24567164179104478,0.03460497249218855,0.0024408465634272584,0.0,0.0,0.0,-9.950248756443168e-06,0.0005984228837315572,4.220949574695135e-05
ARG 832,R ARG 832,0.0,0.0,0.0,-1.4925373134330581e-05,0.00012125430454682342,8.552619211608519e-06,-49.13013930348255,0.6157092100526372,0.043428779195438846,49.129975124378106,0.6156812950637964,0.04342681022393929,0.0,0.0,0.0,-0.00017910447761025026,0.0005533805596601902,3.903245516576926e-05
ARG 833,R ARG 833,0.0,0.0,0.0,-4.975124378108905e-06,7.035888370014624e-05,4.962733015460314e-06,-46.28315422885574,0.2534476328122175,0.01787681766538374,46.28306965174131,0.2534506636969001,0.017877031447506048,0.0,0.0,0.0,-8.955223880823596e-05,0.0006244920710297045,4.404827444392584e-05
LYS 834,R LYS 834,0.0,0.0,0.0,-2.9850746268657297e-05,0.00017017543658196416,1.2003249811991135e-05,-48.424378109452725,0.4971312091618748,0.03506493188888122,48.42420398009949,0.4971068367544337,0.03506321279180757,0.0,0.0,0.0,-0.00020398009950204753,0.0005757833336983683,4.061262501085923e-05
ALA 835,R ALA 835,0.0,0.0,0.0,-4.975124378108905e-06,7.035888370014624e-05,4.962733015460314e-06,0.28733830845771147,0.02272077917004399,0.0016026001976481889,-0.287228855721393,0.022730682864066206,0.0016032987503641265,0.0,0.0,0.0,0.00010447761194034224,0.0005765136691292459,4.066413890028681e-05
PHE 836,R PHE 836,0.0,0.0,0.0,-4.975124378108905e-06,7.035888370014624e-05,4.962733015460314e-06,0.1986865671641791,0.03365520619660547,0.0023738552141592795,-0.1985970149253732,0.033658983277401404,0.0023741216288972952,0.0,0.0,0.0,8.457711442768125e-05,0.000579767448037964,4.089364276911056e-05
LEU 837,R LEU 837,0.0,0.0,0.0,-1.9900497512440038e-05,0.00013965839649372904,9.85074376846936e-06,0.14281592039801,0.027553673451470723,0.0019434862769794326,-0.14277611940298507,0.027535858608713815,0.001942229714855853,0.0,0.0,0.0,1.9900497512493065e-05,0.0005981746613010146,4.219198748663726e-05
HIE 838,R HIE 838,0.0,0.0,0.0,-4.975124378111114e-06,7.035888370017748e-05,4.962733015462517e-06,0.29669154228855726,0.048995729107297256,0.003455892272162763,-0.2966616915422887,0.04898253293228112,0.00345496148574339,0.0,0.0,0.0,2.4875621890206485e-05,0.0005412148757602357,3.817435398549382e-05
TRP 839,R TRP 839,0.0,0.0,0.0,-1.4925373134331134e-05,0.00012125430454682793,8.552619211608838e-06,0.09344776119402984,0.03630904534127429,0.0025610425947478884,-0.0934179104477612,0.03632364850080287,0.002562072622203005,0.0,0.0,0.0,1.4925373134346599e-05,0.0006024627065956132,4.249444288155208e-05
TYR 840,R TYR 840,0.0,0.0,0.0,-3.482587064676454e-05,0.00018333856490236237,1.2931705297168837e-05,-0.09581592039800989,0.0376107445386274,0.0026528573769498557,0.09579104477611942,0.0377026348684395,0.002659338821077132,0.0,0.0,0.0,-5.970149253726267e-05,0.0006436972732192095,4.540290496053037e-05
THR 841,R THR 841,0.0,0.0,0.0,-4.975124378111114e-06,7.035888370017748e-05,4.962733015462517e-06,-0.012711442786069721,0.10304554525269796,0.0072682723577749304,0.012731343283582079,0.10302502938262197,0.007266825279873567,0.0,0.0,0.0,1.492537313427369e-05,0.0006106648521035648,4.307297761901888e-05
GLY 842,R GLY 842,0.0,0.0,0.0,-4.975124378108905e-06,7.035888370014624e-05,4.962733015460314e-06,-0.03013930348258711,0.03506923496892837,0.002473593113684867,0.03006965174129357,0.03509099931908532,0.0024751282525813886,0.0,0.0,0.0,-7.462686567165788e-05,0.0005548546356848443,3.913642847191247e-05
GLU 843,R GLU 843,0.0,0.0,0.0,-1.4925373134324505e-05,0.00012125430454677407,8.55261921160504e-06,49.0753631840796,0.2968695752568429,0.020939565338921832,-49.07510945273631,0.2967844217539996,0.020933559073931282,0.0,0.0,0.0,0.0002388059701505354,0.0005577911012206686,3.934355078109382e-05
GLY 844,R GLY 844,0.0,0.0,0.0,-9.95024875621781e-06,9.925341961819804e-05,7.000796438666977e-06,0.07210447761194033,0.08830489937473934,0.006228547363280707,-0.07202487562189053,0.08830557741781651,0.006228595188751892,0.0,0.0,0.0,6.965174129352246e-05,0.0006270235922064702,4.422683418027433e-05
MET 845,R MET 845,0.0,0.0,0.0,-1.4925373134328925e-05,0.00012125430454680997,8.55261921160757e-06,-0.30153731343283563,0.06037420498531102,0.004258468079733745,0.30159203980099497,0.06030967131437739,0.004253916225546915,0.0,0.0,0.0,3.980099502491211e-05,0.0005971807398257414,4.2121881671128086e-05
ASP 846,R ASP 846,0.0,0.0,0.0,-2.4875621890546734e-05,0.0001557460282835641,1.098547782372012e-05,50.797328358208986,0.3399868473281753,0.0239808232212515,-50.79705472636819,0.33996476549324356,0.023979265688705582,0.0,0.0,0.0,0.000248756218906519,0.0006131323583261943,4.3247022088642426e-05
GLU 847,R GLU 847,0.0,0.0,0.0,-2.487562189054839e-05,0.0001557460282835745,1.0985477823720851e-05,49.19463681592038,0.21971189284984147,0.015497282037362978,-49.19441791044774,0.21975047921569218,0.01550000370976145,0.0,0.0,0.0,0.0001940298507469123,0.0006044315442162359,4.2633313979956445e-05
MET 848,R MET 848,0.0,0.0,0.0,-1.4925373134328925e-05,0.00012125430454680997,8.55261921160757e-06,0.3027910447761195,0.1236599659691262,0.008722301485354663,-0.30279104477611957,0.12371249818979925,0.008726006822508967,0.0,0.0,0.0,-1.4925373134152172e-05,0.0005596517390821797,3.947479005692556e-05
GLU 849,R GLU 849,0.0,0.0,0.0,-1.4925373134326714e-05,0.00012125430454679203,8.552619211606305e-06,53.49101990049753,0.4139181662574078,0.029195536389389296,-53.490572139303495,0.41382605764986224,0.029189039549137787,0.0,0.0,0.0,0.0004328358208936299,0.0005957698459642499,4.202236489116361e-05
PHE 850,R PHE 850,0.0,0.0,0.0,-1.990049751243562e-05,0.00013965839649369806,9.850743768467175e-06,0.34678606965174125,0.03337721993996131,0.0023542475754199897,-0.3467611940298508,0.03340647726044182,0.002356311227693259,0.0,0.0,0.0,4.97512437801832e-06,0.0006026270220785768,4.2506032802104683e-05
THR 851,R THR 851,0.0,0.0,0.0,-1.9900497512436172e-05,0.00013965839649370194,9.85074376846745e-06,0.23341791044776133,0.12237494165834224,0.008631662858966344,-0.23341791044776133,0.12235436861841846,0.008630211748614832,0.0,0.0,0.0,-1.9900497512278752e-05,0.0005981746613006153,4.2191987486609095e-05
GLU 852,R GLU 852,0.0,0.0,0.0,-1.990049751243783e-05,0.00013965839649371356,9.85074376846827e-06,55.76811940298507,0.4388996821784057,0.03095759666262706,-55.76746766169157,0.4388577214770639,0.030954636982954083,0.0,0.0,0.0,0.0006318407960202308,0.0006259568552327646,4.4151592355506576e-05
ALA 853,R ALA 853,0.0,0.0,0.0,-1.9900497512440038e-05,0.00013965839649372904,9.85074376846936e-06,0.3887363184079604,0.025018304231996503,0.001764655120625535,-0.3887263681592042,0.02507083995726344,0.0017683607049748334,0.0,0.0,0.0,-9.950248756198477e-06,0.0006066796490157046,4.2791883066386044e-05
GLU 854,R GLU 854,0.0,0.0,0.0,-4.975124378111114e-06,7.035888370017748e-05,4.962733015462517e-06,54.288731343283615,0.3872006145140668,0.027311025590525215,-54.28823880597018,0.3871898408011232,0.027310265671406084,0.0,0.0,0.0,0.00048756218905747863,0.0005739749915365601,4.048507438927887e-05
SER 855,R SER 855,0.0,0.0,0.0,-2.4875621890551152e-05,0.0001557460282835918,1.098547782372207e-05,0.45156716417910464,0.07926883985249254,0.005591192866415295,-0.4514477611940298,0.07925485378335946,0.005590206365160683,0.0,0.0,0.0,9.452736318414652e-05,0.0005782284666972157,4.0785091394952055e-05
ASN 856,R ASN 856,0.0,0.0,0.0,-4.477611940298898e-05,0.0002068120367246601,1.4587396341052642e-05,0.6690746268656717,0.055969335980821766,0.003947772575658953,-0.6690895522388061,0.05590051522380507,0.0039429183337347734,0.0,0.0,0.0,-5.970149253632588e-05,0.0005244451324614838,3.6991507494008946e-05
MET 857,R MET 857,0.0,0.0,0.0,-3.980099502487124e-05,0.00019549137019289888,1.3788898090375148e-05,0.4101542288557216,0.07912809122192391,0.005581265223464326,-0.41014925373134337,0.07912486266956728,0.005581037498939295,0.0,0.0,0.0,-3.482587064673858e-05,0.0005676004257493648,4.003544718617883e-05
ASN 858,R ASN 858,0.0,0.0,0.0,-1.990049751244335e-05,0.00013965839649375232,9.850743768471004e-06,0.36068159203980127,0.18022290816186767,0.012711943814926015,-0.360681592039801,0.18021076137919312,0.012711087046935387,0.0,0.0,0.0,-1.9900497512532832e-05,0.000630566348965239,4.447672097505943e-05
ASP 859,R ASP 859,0.0,0.0,0.0,-1.4925373134328925e-05,0.00012125430454680997,8.55261921160757e-06,59.30046268656717,0.6586570762757658,0.046458088110535374,-59.29944278606964,0.6584817589175449,0.04644572217753487,0.0,0.0,0.0,0.0010049751243847462,0.00062690515551045,4.421848029984487e-05
LEU 860,R LEU 860,0.0,0.0,0.0,-5.472636815919132e-05,0.00022744536220218543,1.604275890766824e-05,0.40603980099502496,0.0320156741457208,0.002258211539744164,-0.40603980099502496,0.03205341325745074,0.0022608734514446747,0.0,0.0,0.0,-5.472636815915155e-05,0.0005747506920061055,4.05397880818202e-05
VAL 861,R VAL 861,0.0,0.0,0.0,-1.990049751243341e-05,0.00013965839649368256,9.850743768466082e-06,0.42377114427860696,0.04517943620613882,0.0031867117254963237,-0.42375124378109447,0.04515807295688723,0.0031852048780763136,0.0,0.0,0.0,-6.455587860849014e-17,0.0005985056016645267,4.221533022008865e-05
SER 862,R SER 862,0.0,0.0,0.0,-3.482587064676454e-05,0.00018333856490236237,1.2931705297168837e-05,0.3064029850746269,0.16538536873041235,0.011665384476115405,-0.3063184079601991,0.16542713629371986,0.011668330532881811,0.0,0.0,0.0,4.975124378116444e-05,0.0006289155459924271,4.436028231110751e-05
GLU 863,R GLU 863,0.0,0.0,0.0,-7.960199004974578e-05,0.00027067603002456744,1.9092015109583895e-05,64.4127412935323,0.49489421226478236,0.034907146293475876,-64.41101492537311,0.49475018549513994,0.034896987428422524,0.0,0.0,0.0,0.0016467661691558703,0.0006305663489613067,4.4476720974782065e-05
TYR 864,R TYR 864,0.0,0.0,0.0,-0.00012437810945274694,0.00033001241695081423,2.3277281147515656e-05,0.21689054726368173,0.07333822661330883,0.005172879661654176,-0.21682587064676626,0.07334498682189274,0.00517335649000287,0.0,0.0,0.0,-5.970149253721406e-05,0.0006589739578029396,4.648043921012924e-05
GLN 865,R GLN 865,0.0,0.0,0.0,-5.970149253730023e-05,0.00023693295322961243,1.6711961981293743e-05,0.11246268656716392,0.2670878139283058,0.018838921860358755,-0.1124527363184079,0.2670507414564,0.018836306969805976,0.0,0.0,0.0,-4.975124378115533e-05,0.000636777051052073,4.491479012389465e-05
GLN 866,R GLN 866,0.0,0.0,0.0,-6.96517412935324e-05,0.00025455918020827946,1.795522017364688e-05,0.2822437810945274,0.5020024927824878,0.035408525743421536,-0.2822139303482586,0.5019429998807918,0.035404329437682944,0.0,0.0,0.0,-3.980099502474751e-05,0.0007042217822579008,4.967197467077387e-05
TYR 867,R TYR 867,0.0,0.0,0.0,-0.00012935323383085804,0.0003355904866475951,2.3670727848073464e-05,0.11044776119403019,0.12417223837696167,0.00875843439505387,-0.11044278606965174,0.12419218760809621,0.008759841505325919,0.0,0.0,0.0,-0.00012437810945233266,0.0006978664973171937,4.922370743372788e-05
GLN 868,R GLN 868,0.0,0.0,0.0,-8.955223880597464e-05,0.000285539201040447,2.014038236096462e-05,0.7856069651741295,0.1606033392812948,0.011328086125431229,-0.7854577114427859,0.16054521364591834,0.01132398625922305,0.0,0.0,0.0,5.970149253685614e-05,0.0006359213243742139,4.4854431817834536e-05
ASP 869,R ASP 869,0.0,0.0,0.0,-0.00012437810945273588,0.0003300124169507849,2.327728114751359e-05,126.08139303482584,1.762864380953499,0.12434286624588323,-126.07959701492531,1.7627116327700667,0.1243320922197318,0.0,0.0,0.0,0.0016716417910493642,0.0007065026969113721,4.983285798587123e-05
gdp 870,R gdp 870,0.0,0.0,0.0,-4.477611940295142e-05,0.0002068120367244866,1.4587396341040404e-05,156.64798009950246,0.6168153159121086,0.04350679788730421,-156.6467562189054,0.6168119489687198,0.0435065604014284,0.0,0.0,0.0,0.0011791044776089448,0.000596641674362847,4.208385892503676e-05
MET 871,L MET   1,0.0,0.0,0.0,0.0,0.0,0.0,-47.01412437810942,0.29277631326267756,0.02065084889870732,47.0140646766169,0.2926951121136951,0.020645121411263574,0.0,0.0,0.0,-5.970149253865901e-05,0.0005955205177075984,4.2004778631889724e-05
ARG 872,L ARG   2,0.0,0.0,0.0,-1.990049751243783e-05,0.00013965839649371356,9.85074376846827e-06,-46.45732835820897,0.2932385842687959,0.02068345498145773,46.457323383084585,0.2931799744394746,0.02067932096284193,0.0,0.0,0.0,-2.487562189137305e-05,0.0005503306192659811,3.881732895720072e-05
GLU 873,L GLU   3,0.0,0.0,0.0,-2.4875621890546734e-05,0.0001557460282835641,1.098547782372012e-05,48.087233830845776,0.20190416930065916,0.014241222063979212,-48.08714427860696,0.20183901786893757,0.01423662663630604,0.0,0.0,0.0,6.467661691491865e-05,0.0006470722582248271,4.564095804826046e-05
CYS 874,L CYS   4,0.0,0.0,0.0,-3.4825870646755706e-05,0.00018333856490231586,1.2931705297165557e-05,0.029094527363184065,0.06740296891685459,0.004754238862135675,-0.029089552238805973,0.06735176788409451,0.0047506274197372,0.0,0.0,0.0,-2.9850746268595985e-05,0.0005363451751230749,3.78308717859973e-05
ILE 875,L ILE   5,0.0,0.0,0.0,-4.477611940298677e-05,0.00020681203672464992,1.4587396341051924e-05,-0.06917910447761191,0.06584708473692848,0.004644495253626212,0.06917910447761193,0.06587465680478559,0.004646440037344529,0.0,0.0,0.0,-4.47761194029691e-05,0.0006253238560951478,4.410694403885055e-05
SER 876,L SER   6,0.0,0.0,0.0,-3.980099502487566e-05,0.0001954913701929206,1.378889809037668e-05,0.016796019900497446,0.04045331667403742,0.0028533569562971825,-0.016771144278606962,0.04044930938883765,0.0028530743041924674,0.0,0.0,0.0,-1.4925373134400316e-05,0.000626747205105499,4.420733933727934e-05
ILE 877,L ILE   7,0.0,0.0,0.0,-3.482587064676233e-05,0.00018333856490235077,1.2931705297168019e-05,-0.11684577114427856,0.04367292607745131,0.003080450694044693,0.11691542288557209,0.043617147239117846,0.0030765163581370734,0.0,0.0,0.0,3.482587064699432e-05,0.0005762989606679514,4.064899453310062e-05
HID 878,L HID   8,0.0,0.0,0.0,-7.960199004973364e-05,0.0002706760300245261,1.9092015109580978e-05,-0.18005472636815928,0.056229469354868535,0.0039661209691511925,0.1800497512437811,0.05624402687965756,0.003967147777779962,0.0,0.0,0.0,-8.457711442794196e-05,0.0006049636683909624,4.267084712533002e-05
VAL 879,L VAL   9,0.0,0.0,0.0,-8.955223880596913e-05,0.00028553920104042944,2.014038236096338e-05,-0.13501990049751258,0.03734336577163709,0.0026339979328428263,0.13504975124378113,0.03737223691429116,0.0026360343462324136,0.0,0.0,0.0,-5.970149253740573e-05,0.0006513804021508728,4.594483109133288e-05
GLY 880,L GLY  10,0.0,0.0,0.0,-2.9850746268660058e-05,0.0001701754365819799,1.2003249811992246e-05,-0.5009402985074632,0.03185549489702491,0.002246913366662247,0.500945273631841,0.03185651897248469,0.002246985599375833,0.0,0.0,0.0,-2.4875621890598654e-05,0.0005681234795471845,4.0072340556493865e-05
GLN 881,L GLN  11,0.0,0.0,0.0,-0.00019900497512438713,0.00039925179398487144,2.8161050251090934e-05,-0.08533830845771112,0.09749767174219413,0.006876955531977738,0.0853482587064677,0.09753737953941373,0.006879756304046161,0.0,0.0,0.0,-0.0001890547263679307,0.0007082172994738912,4.995379672591251e-05
ALA 882,L ALA  12,0.0,0.0,0.0,-5.9701492537306855e-05,0.00023693295322963872,1.67119619812956e-05,-0.18486567164179116,0.04293541216273217,0.003028430473406507,0.18488557213930348,0.04288526682025866,0.0030248934936595653,0.0,0.0,0.0,-3.9800995024864056e-05,0.0006054544448387977,4.270546382691475e-05
GLY 883,L GLY  13,0.0,0.0,0.0,-9.950248756222228e-06,9.925341961824211e-05,7.000796438670086e-06,-0.3308805970149254,0.025333510178258228,0.0017868880338543617,0.33084577114427854,0.02532143792195135,0.001786036522548404,0.0,0.0,0.0,-4.477611940296578e-05,0.0006092039293121911,4.296993207041854e-05
VAL 884,L VAL  14,0.0,0.0,0.0,-9.452736318406698e-05,0.00029256100354203374,2.0635662121956535e-05,-0.4282288557213931,0.03890398134332973,0.0027440752679962323,0.4282338308457712,0.03889672574117786,0.002743563497279409,0.0,0.0,0.0,-8.955223880599675e-05,0.0006555847327375373,4.6241381706025274e-05
GLN 885,L GLN  15,0.0,0.0,0.0,-0.00014925373134328703,0.00035633839959145074,2.513417279138991e-05,-0.6523781094527364,0.26847345555328994,0.01893665748489213,0.6523432835820896,0.26843970865216304,0.018934277162016264,0.0,0.0,0.0,-0.00018407960199008029,0.0006772385204370496,4.776872212808366e-05
ILE 886,L ILE  16,0.0,0.0,0.0,-5.4726368159200165e-05,0.00022744536220222216,1.6042758907670833e-05,-0.2273631840796021,0.03516899411520797,0.0024806295813318783,0.2273781094527363,0.035104482547579675,0.002476079286192,0.0,0.0,0.0,-3.980099502483589e-05,0.0005887907839485673,4.153009981160691e-05
GLY 887,L GLY  17,0.0,0.0,0.0,-2.9850746268660058e-05,0.00017017543658197993,1.2003249811992248e-05,-0.3599751243781094,0.02913008016223483,0.002054677433204186,0.3599402985074627,0.02908345203032909,0.0020513885383626473,0.0,0.0,0.0,-6.467661691538483e-05,0.0005649778931971762,3.985046800236556e-05
ASN 888,L ASN  18,0.0,0.0,0.0,-6.46766169154224e-05,0.00024595437003598373,1.734828366061445e-05,-0.6786517412935331,0.13264465720123086,0.009356032742395484,0.6786616915422884,0.13263256758880396,0.009355180006883209,0.0,0.0,0.0,-5.4726368158899685e-05,0.0006083907896959559,4.291257762407929e-05
ALA 889,L ALA  19,0.0,0.0,0.0,-3.980099502488449e-05,0.00019549137019296399,1.378889809037974e-05,-0.262497512437811,0.03630798664632183,0.0025609679201635633,0.2624776119402986,0.03635522294104567,0.00256429971150285,0.0,0.0,0.0,-5.970149253728808e-05,0.0006359213243742114,4.485443181783436e-05
CYS 890,L CYS  20,0.0,0.0,0.0,-5.472636815920458e-05,0.00022744536220224053,1.604275890767213e-05,-0.3798955223880599,0.07362635282761926,0.005193202517861956,0.3798557213930349,0.07370894812999115,0.005199028341303809,0.0,0.0,0.0,-9.452736318415094e-05,0.0006277337431080796,4.427692436277915e-05
TRP 891,L TRP  21,0.0,0.0,0.0,-6.96517412935556e-05,0.00025455918020836425,1.795522017365286e-05,-0.45288557213930364,0.044000925372402695,0.00310358598051456,0.4528656716417911,0.04400573080806301,0.00310392492981209,0.0,0.0,0.0,-8.955223880601772e-05,0.0006244920710254235,4.404827444362388e-05
GLU 892,L GLU  22,0.0,0.0,0.0,-6.965174129353461e-05,0.00025455918020828754,1.7955220173647448e-05,54.630328358208956,0.34490308919694135,0.024327588186114964,-54.629870646766165,0.3448543613350213,0.024324151187737418,0.0,0.0,0.0,0.0003880597014934711,0.0006376704465661508,4.49778053848029e-05
LEU 893,L LEU  23,0.0,0.0,0.0,-4.9751243781102305e-05,0.00021743058092950818,1.5336370701221672e-05,-0.25747761194029856,0.02346460754482328,0.0016550658059583687,0.2574378109452737,0.023468775979038035,0.001655359824638206,0.0,0.0,0.0,-8.955223880620554e-05,0.0006244920710255733,4.404827444363445e-05
TYR 894,L TYR  24,0.0,0.0,0.0,-3.980099502486682e-05,0.0001954913701928772,1.3788898090373618e-05,-0.3938159203980098,0.06983955275934643,0.004926102235233027,0.3938159203980099,0.06984097747454951,0.004926202726895261,0.0,0.0,0.0,-3.9800995024880075e-05,0.0005971807398256916,4.2121881671124576e-05
CYS 895,L CYS  25,0.0,0.0,0.0,-3.980099502486682e-05,0.0001954913701928772,1.3788898090373618e-05,-0.352641791044776,0.03785164868582315,0.002669849445356523,0.35262189054726356,0.03781673954032329,0.0026673871440833536,0.0,0.0,0.0,-5.9701492537240576e-05,0.0005785708163227175,4.080923887569591e-05
LEU 896,L LEU  26,0.0,0.0,0.0,-4.975124378109347e-05,0.00021743058092946958,1.5336370701218952e-05,-0.30502487562189096,0.022966650667762257,0.0016199426359462055,0.3050248756218905,0.022992414455575906,0.0016217598734244326,0.0,0.0,0.0,-4.975124378148674e-05,0.0005795112349675284,4.087557089251482e-05
GLU 897,L GLU  27,0.0,0.0,0.0,-1.4925373134330029e-05,0.00012125430454681894,8.552619211608204e-06,49.04179601990048,0.2933017789201139,0.020687912388483016,-49.041686567164156,0.2933074495652531,0.020688312364951823,0.0,0.0,0.0,9.452736318212712e-05,0.0005951879175635171,4.198131882654356e-05
HIP 898,L HIP  28,0.0,0.0,0.0,-2.985074626864459e-05,0.00017017543658189176,1.2003249811986027e-05,-48.208318407960206,0.2495702537383461,0.017603328432306036,48.20817910447759,0.24958446613544694,0.017604330897504628,0.0,0.0,0.0,-0.00016915422885433736,0.0006239369316031753,4.400911792785658e-05
GLY 899,L GLY  29,0.0,0.0,0.0,-9.95024875621781e-06,9.925341961819804e-05,7.000796438666977e-06,-0.038955223880597016,0.04579440302409196,0.0032300881403905,0.038970149253731344,0.045761539658516946,0.00322777013730743,0.0,0.0,0.0,4.9751243781166374e-06,0.0006189182702520752,4.365512884970883e-05
ILE 900,L ILE  30,0.0,0.0,0.0,-1.9900497512444456e-05,0.00013965839649376008,9.85074376847155e-06,0.13573631840796022,0.037252868925255894,0.0026276147774584257,-0.13577611940298523,0.03721290936955749,0.002624796247716073,0.0,0.0,0.0,-5.970149253753664e-05,0.0005699069579712457,4.019813742523286e-05
GLN 901,L GLN  31,0.0,0.0,0.0,-3.4825870646763993e-05,0.00018333856490235947,1.2931705297168632e-05,2.985074626816294e-05,0.2860675895231755,0.02017765201094089,-1.9900497512448877e-05,0.2860039480679207,0.020173163088795805,0.0,0.0,0.0,-2.487562189110792e-05,0.0006421187793691238,4.52915665888486e-05
PRO 902,L PRO  32,0.0,0.0,0.0,-4.975124378109789e-05,0.0002174305809294889,1.5336370701220314e-05,0.143726368159204,0.04323843130290585,0.003049803795610782,-0.14372139303482587,0.04327802045814813,0.003052596199319351,0.0,0.0,0.0,-4.47761194029691e-05,0.0005756113553990677,4.060049459691579e-05
ASP 903,L ASP  33,0.0,0.0,0.0,-3.4825870646767856e-05,0.00018333856490237982,1.2931705297170068e-05,52.67270646766171,0.3188248297220987,0.022488169587134642,-52.67233830845771,0.3188307228427217,0.022488585255814156,0.0,0.0,0.0,0.00033333333333188483,0.0005672078188692393,4.0007754832013584e-05
GLY 904,L GLY  34,0.0,0.0,0.0,-2.9850746268660058e-05,0.0001701754365819799,1.2003249811992246e-05,-0.1352039800995025,0.0471214497753934,0.003323690801197486,0.13513432835820902,0.04702150313300489,0.003316641108594634,0.0,0.0,0.0,-9.950248756215379e-05,0.000630919530506102,4.450163248020442e-05
GLN 905,L GLN  35,0.0,0.0,0.0,-2.9850746268655637e-05,0.00017017543658195473,1.2003249811990469e-05,0.09152238805970146,0.3018194589770227,0.021288703217025702,-0.09154228855721387,0.3018044067818949,0.021287641517041458,0.0,0.0,0.0,-4.9751243780943225e-05,0.0005708616493485374,4.0265476162979924e-05
MET 906,L MET  36,0.0,0.0,0.0,-1.990049751243341e-05,0.00013965839649368256,9.850743768466082e-06,0.09300497512437812,0.07621810139476891,0.005376010366786636,-0.09300497512437807,0.07620817897320688,0.005375310493131888,0.0,0.0,0.0,-1.9900497512373756e-05,0.0006226264302865988,4.391668229203416e-05
PRO 907,L PRO  37,0.0,0.0,0.0,-3.980099502486903e-05,0.000195491370192888,1.378889809037438e-05,-0.16247761194029847,0.044267287948968725,0.003122373748075525,0.16243781094527363,0.0442665755916473,0.0031223235022641662,0.0,0.0,0.0,-7.960199004983969e-05,0.0006015170215049788,4.24277393982859e-05
SER 908,L SER  38,0.0,0.0,0.0,-2.4875621890547287e-05,0.00015574602828356758,1.0985477823720363e-05,-0.22498009950248757,0.1165752147692536,0.008222581665526755,0.2250149253731343,0.1165716945756484,0.008222333370214113,0.0,0.0,0.0,9.950248755992452e-06,0.0006228649083406581,4.3933503237025084e-05
ASP 909,L ASP  39,0.0,0.0,0.0,-1.4925373134328925e-05,0.00012125430454680997,8.55261921160757e-06,46.68506467661692,0.40058983973275264,0.028255428721299557,-46.68492537313433,0.4006516202374541,0.02825978638211323,0.0,0.0,0.0,0.0001243781094529767,0.0005811746009041244,4.099289567960946e-05
LYS 910,L LYS  40,0.0,0.0,0.0,-9.950248756218362e-06,9.925341961820355e-05,7.000796438667366e-06,-44.57614427860695,0.7058090548944975,0.049783932250313453,44.57614427860693,0.7057899311749924,0.04978258336714227,0.0,0.0,0.0,-9.950248755983614e-06,0.0005641887563120269,3.979480657814032e-05
THR 911,L THR  41,0.0,0.0,0.0,-1.4925373134325057e-05,0.00012125430454677856,8.552619211605355e-06,-0.16600000000000026,0.045048011977051175,0.0031774417751158674,0.1659900497512438,0.045039727079772794,0.0031768574035185527,0.0,0.0,0.0,-2.487562189084721e-05,0.0005853757643814946,4.12892229036363e-05
ILE 912,L ILE  42,0.0,0.0,0.0,-2.9850746268656744e-05,0.00017017543658196104,1.2003249811990914e-05,0.0019651741293532097,0.04804386243327016,0.0033887527736220714,-0.001935323383084565,0.04803357859515168,0.0033880274076089644,0.0,0.0,0.0,-7.953836594329479e-17,0.0006149060519595228,4.337212879145688e-05
GLY 913,L GLY  43,0.0,0.0,0.0,-1.990049751244059e-05,0.00013965839649373292,9.850743768469635e-06,0.05370149253731349,0.06038854663706109,0.004259479661852354,-0.05369651741293532,0.06039400021114204,0.0042598643273092296,0.0,0.0,0.0,-1.492537313427369e-05,0.0006267472051053706,4.4207339337270284e-05
GLY 914,L GLY  44,0.0,0.0,0.0,-4.975124378111114e-06,7.035888370017748e-05,4.962733015462517e-06,0.23927363184079592,0.06287047216217145,0.004434541190654768,-0.23927363184079606,0.06283722754400207,0.004432196296087102,0.0,0.0,0.0,-4.975124378066926e-06,0.0005858829492543494,4.1324996966286097e-05
GLY 915,L GLY  45,0.0,0.0,0.0,-9.950248756218914e-06,9.925341961820907e-05,7.000796438667756e-06,0.2426318407960197,0.04373966153434356,0.00308515785023882,-0.24262686567164177,0.04370701953739967,0.0030828554612950957,0.0,0.0,0.0,-4.975124378142874e-06,0.0005773288330498804,4.072163613004937e-05
ASP 916,L ASP  46,0.0,0.0,0.0,-1.990049751243562e-05,0.00013965839649369806,9.850743768467175e-06,47.18023383084579,0.2726307254987582,0.019229888697889806,-47.18013930348262,0.2726392300188287,0.01923048856048448,0.0,0.0,0.0,7.46268656698771e-05,0.0006062715227350838,4.276309605811078e-05
ASP 917,L ASP  47,0.0,0.0,0.0,-4.975124378108905e-06,7.035888370014624e-05,4.962733015460314e-06,45.78201492537313,0.24679049220020624,0.017407259170900104,-45.78197512437809,0.24674458439734134,0.01740402108415166,0.0,0.0,0.0,3.482587064905348e-05,0.0006016404560339435,4.243644579867098e-05
SER 918,L SER  48,0.0,0.0,0.0,-1.990049751243341e-05,0.00013965839649368256,9.850743768466082e-06,0.1490547263681592,0.07229425766678721,0.005099243769702022,-0.1490547263681591,0.07227526148645257,0.005097903882450312,0.0,0.0,0.0,-1.990049751242264e-05,0.0006064348062066812,4.277461318619412e-05
PHE 919,L PHE  49,0.0,0.0,0.0,-4.4776119402980145e-05,0.0002068120367246193,1.4587396341049764e-05,0.220542288557214,0.019932209807177713,0.0014059096801866556,-0.2204925373134327,0.01992626192886232,0.0014054901491973135,0.0,0.0,0.0,4.975124377903431e-06,0.0006108269611728961,4.3084411911153254e-05
ASN 920,L ASN  50,0.0,0.0,0.0,-2.4875621890547287e-05,0.00015574602828356758,1.0985477823720363e-05,0.26776119402985077,0.21033473129898003,0.014835868058453185,-0.267731343283582,0.21039580671976404,0.014840175986481857,0.0,0.0,0.0,4.975124378451362e-06,0.0005686460522277702,4.010919999141572e-05
THR 921,L THR  51,0.0,0.0,0.0,-1.4925373134324505e-05,0.00012125430454677407,8.55261921160504e-06,0.29064676616915425,0.041977719771374926,0.0029608800604480102,-0.29057711442786066,0.04194933302124376,0.0029588778134726616,0.0,0.0,0.0,5.472636815924683e-05,0.0005660283643116675,3.992456252188481e-05
PHE 922,L PHE  52,0.0,0.0,0.0,-2.985074626864901e-05,0.00017017543658191697,1.2003249811987806e-05,0.2527562189054726,0.020371067025882143,0.0014368642817067625,-0.2527661691542288,0.020316403924151225,0.0014330086437912488,0.0,0.0,0.0,-3.980099502466797e-05,0.0005971807398257355,4.212188167112767e-05
PHE 923,L PHE  53,0.0,0.0,0.0,-2.4875621890533476e-05,0.00015574602828348114,1.0985477823714266e-05,-0.2503084577114428,0.023328166693997898,0.0016454420103629989,0.250313432835821,0.023309432008393572,0.0016441205675274486,0.0,0.0,0.0,-1.990049751207328e-05,0.0005274570459980093,3.720395149484228e-05
SER 924,L SER  54,0.0,0.0,0.0,-9.950248756218362e-06,9.925341961820355e-05,7.000796438667366e-06,0.05629850746268653,0.11381621061504094,0.008027976517095798,-0.05631343283582098,0.11388444989993875,0.008032789745138998,0.0,0.0,0.0,-2.4875621890622405e-05,0.0006184381784380965,4.3621265784088885e-05
GLU 925,L GLU  55,0.0,0.0,0.0,-1.4925373134328372e-05,0.0001212543045468055,8.552619211607255e-06,48.631094527363175,0.39006586511348984,0.027513124785389143,-48.63099502487561,0.3900910915150507,0.027514904118563627,0.0,0.0,0.0,8.457711442989065e-05,0.000579767448039044,4.0893642769186736e-05
THR 926,L THR  56,0.0,0.0,0.0,-4.477611940298346e-05,0.0002068120367246346,1.4587396341050843e-05,-0.32032835820895533,0.10624144866631645,0.007493694003925262,0.3203333333333334,0.10630919578190018,0.007498472517021668,0.0,0.0,0.0,-3.9800995024997176e-05,0.0005716415745465252,4.032048784488976e-05
GLY 927,L GLY  57,0.0,0.0,0.0,-9.950248756218362e-06,9.925341961820355e-05,7.000796438667366e-06,-0.18542288557213926,0.06795663874767825,0.00479329172091614,0.18544278606965178,0.06792268036275283,0.004790896481123261,0.0,0.0,0.0,9.950248756270836e-06,0.0006066796490157216,4.2791883066387244e-05
ALA 928,L ALA  58,0.0,0.0,0.0,0.0,0.0,0.0,-0.04775621890547264,0.06330621524926218,0.0044652761382667815,0.047746268656716453,0.0633476571796991,0.004468199226661422,0.0,0.0,0.0,-9.950248756310604e-06,0.0005462677504998991,3.853075629000425e-05
GLY 929,L GLY  59,0.0,0.0,0.0,-4.975124378108905e-06,7.035888370014624e-05,4.962733015460314e-06,-0.03913930348258707,0.08153972567525876,0.005751368802335654,0.03915920398009951,0.08151558485646,0.005749666040265361,0.0,0.0,0.0,1.4925373134320087e-05,0.0005857139364282515,4.1313075720694894e-05
LYS 930,L LYS  60,0.0,0.0,0.0,-3.9800995024867925e-05,0.00019549137019288256,1.3788898090373996e-05,-52.900049751243806,0.9013755919271206,0.06357813220077434,52.89972139303486,0.9013005649855872,0.06357284020834615,0.0,0.0,0.0,-0.00036815920398023126,0.000531384275535277,3.74809569085005e-05
HIE 931,L HIE  61,0.0,0.0,0.0,-3.48258706467778e-05,0.0001833385649024322,1.2931705297173761e-05,0.47816915422885586,0.06253302605060537,0.004410739577116601,-0.4781144278606968,0.06253852019559279,0.0044111271042245786,0.0,0.0,0.0,1.990049751239143e-05,0.0006613735067816166,4.664969034534402e-05
VAL 932,L VAL  62,0.0,0.0,0.0,-4.9751243781102305e-05,0.00021743058092950818,1.5336370701221672e-05,-0.31060696517412906,0.0219279632747083,0.001546679276052385,0.31060696517412933,0.02196332880468701,0.0015491737682046848,0.0,0.0,0.0,-4.975124378109678e-05,0.0005531568721302794,3.901667746391478e-05
PRO 933,L PRO  63,0.0,0.0,0.0,-4.477611940298677e-05,0.0002068120367246499,1.4587396341051922e-05,0.1456069651741293,0.03942673476428047,0.0027809474513605013,-0.14557711442786067,0.03942188287467923,0.002780605225454615,0.0,0.0,0.0,-1.4925373134222873e-05,0.0006187582810364897,4.3643844080529046e-05
ARG 934,L ARG  64,0.0,0.0,0.0,-3.482587064676454e-05,0.00018333856490236237,1.2931705297168837e-05,-49.95863681592041,0.26265976410179054,0.01852659130716516,49.95839800995022,0.26263142324595096,0.018524592297323547,0.0,0.0,0.0,-0.00027363184079902327,0.0005640571261603095,3.9785522103097456e-05
ALA 935,L ALA  65,0.0,0.0,0.0,-2.9850746268655637e-05,0.00017017543658195473,1.2003249811990469e-05,-0.0548059701492538,0.042307417509198204,0.002984135145841225,0.05475621890547266,0.04229810427790252,0.002983478241154836,0.0,0.0,0.0,-7.960199004987808e-05,0.0005674695869695561,4.002621853020659e-05
VAL 936,L VAL  66,0.0,0.0,0.0,-8.955223880597796e-05,0.00028553920104045763,2.014038236096537e-05,-0.12962686567164175,0.04140414902932647,0.0029204234996191465,0.1296467661691543,0.041341191701901536,0.002915982832130611,0.0,0.0,0.0,-6.965174129343954e-05,0.0006426967268439763,4.533233186060697e-05
PHE 937,L PHE  67,0.0,0.0,0.0,-6.965174129352467e-05,0.0002545591802082512,1.7955220173644887e-05,-0.008199004975124368,0.043409999524434646,0.003061905284898381,0.008194029850746264,0.04335032767616584,0.003057696357241723,0.0,0.0,0.0,-7.462686567170648e-05,0.0005811320099681576,4.098989154661352e-05
VAL 938,L VAL  68,0.0,0.0,0.0,-9.950248756219687e-05,0.0002993355016217414,2.1113498373972962e-05,-0.13018407960198994,0.03649113495933686,0.0025738862061272685,0.1300845771144279,0.0364920465804142,0.002573950506920291,0.0,0.0,0.0,-0.00019900497512429432,0.0006231032951232914,4.395031774422599e-05
ASP 939,L ASP  69,0.0,0.0,0.0,-0.00011442786069653022,0.0003183302143890186,2.2453282111462195e-05,62.8417064676617,0.4087539716755421,0.02883128218861333,-62.84054726368155,0.40858764018768107,0.028819550070039127,0.0,0.0,0.0,0.0010447761194033074,0.0007282399382013979,5.136608477034925e-05
LEU 940,L LEU  70,0.0,0.0,0.0,-0.00018407960199007367,0.0003875490964010543,2.7335605607644492e-05,0.17333830845771134,0.07496357307840244,0.005287522761994681,-0.17327860696517416,0.07492763998605796,0.005284988237079739,0.0,0.0,0.0,-0.00012437810945273807,0.0006834596919830958,4.8207529735634455e-05
GLU 941,L GLU  71,0.0,0.0,0.0,-0.0002388059701492672,0.0004263539360324331,3.0072687958453395e-05,67.4060746268657,0.5059171263199468,0.035684642703755515,-67.4039253731343,0.5055435274190568,0.03565829106907228,0.0,0.0,0.0,0.001910447761193678,0.0008297576811728382,5.8526594264025794e-05
PRO 942,L PRO  72,0.0,0.0,0.0,-0.00022885572139304827,0.0004200961558723542,2.9631298178361537e-05,-0.3514427860696518,0.05372583765786094,0.003789528405030299,0.3513383084577115,0.05371395563514577,0.003788690311767332,0.0,0.0,0.0,-0.0003333333333333651,0.0007146883489695083,5.0410229365086264e-05
THR 943,L THR  73,0.0,0.0,0.0,-0.0002487562189054756,0.0004322922188304224,3.049154213218242e-05,-0.2733731343283584,0.07300374879372407,0.00514928741528957,0.2733830845771145,0.07297397827248576,0.005147187564625844,0.0,0.0,0.0,-0.00023880597014947047,0.0007142379769557263,5.037846257254361e-05
VAL 944,L VAL  74,0.0,0.0,0.0,-0.00014427860696516377,0.00035137201160215546,2.4783870791899688e-05,-0.23897014925373136,0.0423133196450092,0.002984551450403074,0.2389950248756217,0.04225750220565811,0.0029806143917895994,0.0,0.0,0.0,-0.00011940298507458368,0.0006353372135458112,4.4813231816635596e-05
ILE 945,L ILE  75,0.0,0.0,0.0,-0.00013432835820896693,0.00034100476593423466,2.405262166385999e-05,-0.398482587064677,0.035222546844913064,0.002484406899643353,0.39840796019900515,0.035172817641100515,0.002480899272054421,0.0,0.0,0.0,-0.00020895522388063144,0.000688295466886492,4.8548618998373415e-05
ASP 946,L ASP  76,0.0,0.0,0.0,-0.0002139303482587039,0.000410078229552132,2.892468813736522e-05,63.25207462686568,0.5384826382058941,0.03798163680744992,-63.250452736318394,0.5383290981531279,0.03797080692714218,0.0,0.0,0.0,0.0014079601990047692,0.0007280699753198634,5.135409651301435e-05
GLU 947,L GLU  77,0.0,0.0,0.0,-0.0001343283582089625,0.00034100476593422344,2.4052621663859197e-05,62.373164179104435,0.582445989994441,0.041082572551699996,-62.37191542288554,0.5821583171969716,0.04106228167705032,0.0,0.0,0.0,0.0011144278606964654,0.0007802543251805154,5.503489675207856e-05
VAL 948,L VAL  78,0.0,0.0,0.0,-8.457711442787127e-05,0.00027825137222112066,1.9626338550280642e-05,-0.21203482587064676,0.04668198520181718,0.0032926933601677712,0.21199004975124372,0.046579199129438066,0.0032854433896153776,0.0,0.0,0.0,-0.0001293532338308225,0.0006174768749890133,4.3553460666756824e-05
ARG 949,L ARG  79,0.0,0.0,0.0,-0.000124378109452737,0.0003300124169507879,2.32772811475138e-05,-61.79071144278601,0.5845626049699959,0.041231867061046826,61.789492537313414,0.5844272879677433,0.04122232253561783,0.0,0.0,0.0,-0.0013432835820883305,0.0006514943894480032,4.595287113536233e-05
THR 950,L THR  80,0.0,0.0,0.0,-0.00011442786069651744,0.000318330214388983,2.245328211145968e-05,0.10532835820895543,0.1096132125247277,0.007731519889449347,-0.10527860696517408,0.10957281134078901,0.007728670209652682,0.0,0.0,0.0,-6.467661691519261e-05,0.0006393373589958843,4.509538032223617e-05
GLY 951,L GLY  81,0.0,0.0,0.0,-4.477611940298567e-05,0.0002068120367246448,1.4587396341051563e-05,0.10950248756218904,0.07878007200463723,0.005556717840549556,-0.1095174129353234,0.0788581505346461,0.005562225075433,0.0,0.0,0.0,-5.9701492537322874e-05,0.0005611093404923812,3.957760133336105e-05
THR 952,L THR  82,0.0,0.0,0.0,-7.462686567164269e-05,0.0002627883113680481,1.85356583322337e-05,0.1511940298507465,0.11588262703243922,0.008173730293150808,-0.15119402985074631,0.11587331031760205,0.008173073142754348,0.0,0.0,0.0,-7.46268656713795e-05,0.0006536563713571646,4.6105365581481584e-05
TYR 953,L TYR  83,0.0,0.0,0.0,-7.960199004974248e-05,0.00027067603002455616,1.90920151095831e-05,-0.06902985074626863,0.10462127436249036,0.007379415719712214,0.06904477611940295,0.10456996983892679,0.007375796977635286,0.0,0.0,0.0,-6.467661691535058e-05,0.000662271096210751,4.671300142221212e-05
ARG 954,L ARG  84,0.0,0.0,0.0,-0.00011442786069652525,0.00031833021438900473,2.2453282111461216e-05,-59.28702985074627,0.682738587752804,0.04815666696489312,59.2859054726368,0.682666484000731,0.048151581158351955,0.0,0.0,0.0,-0.0012388059701480987,0.0006636897968412041,4.681306884920271e-05
GLN 955,L GLN  85,0.0,0.0,0.0,-8.457711442784696e-05,0.0002782513722210407,1.9626338550275e-05,-0.1684278606965181,0.3411085032142635,0.024059938727426934,0.16849751243781086,0.34110269130235893,0.02405952878676877,0.0,0.0,0.0,-1.4925373135106633e-05,0.0006800469104416284,4.7966810685818735e-05
LEU 956,L LEU  86,0.0,0.0,0.0,-8.457711442786464e-05,0.0002782513722210988,1.96263385502791e-05,-0.18915920398009958,0.03841971052181789,0.002709917437912071,0.18913432835820881,0.038378150729349955,0.0027069860361707454,0.0,0.0,0.0,-0.00010945273631853289,0.0006750420653965604,4.761379613475971e-05
PHE 957,L PHE  87,0.0,0.0,0.0,-8.955223880597133e-05,0.0002855392010404365,2.014038236096388e-05,0.06216915422885569,0.07496852569284189,0.005287872092482871,-0.06212437810945269,0.07500653008213028,0.005290552715419666,0.0,0.0,0.0,-4.4776119403022124e-05,0.0006009818455936628,4.238999100000991e-05
HIE 958,L HIE  88,0.0,0.0,0.0,-7.4626865671638e-05,0.00026278831136803153,1.8535658332232527e-05,0.2694825870646766,0.09327315550353031,0.006578981131171239,-0.26941293532338323,0.09330122208005959,0.006580960794841948,0.0,0.0,0.0,-4.975124378557413e-06,0.0006269051555121537,4.421848029996504e-05
PRO 959,L PRO  89,0.0,0.0,0.0,-6.467661691543565e-05,0.00024595437003603415,1.7348283660618005e-05,0.17802985074626862,0.05196994064671929,0.0036656769791595014,-0.17798507462686558,0.05191501643515217,0.003661802923976166,0.0,0.0,0.0,-1.9900497512307474e-05,0.0006688536194330899,4.7177296811828525e-05
GLU 960,L GLU  90,0.0,0.0,0.0,-6.965174129353074e-05,0.00025455918020827345,1.7955220173646452e-05,58.32685074626868,0.4253075651610017,0.029998882647780768,-58.3261940298508,0.42524687258598937,0.029994601723610754,0.0,0.0,0.0,0.0005870646766154765,0.000567469586968881,4.0026218530158974e-05
GLN 961,L GLN  91,0.0,0.0,0.0,-4.975124378109789e-05,0.0002174305809294889,1.5336370701220314e-05,0.029164179104477585,0.06682879224617437,0.004713739562396417,-0.029169154228855743,0.06684854228591924,0.0047151326227911254,0.0,0.0,0.0,-5.4726368159182486e-05,0.0006165140726233151,4.348554982399848e-05
LEU 962,L LEU  92,0.0,0.0,0.0,-9.95024875621792e-05,0.00029933550162168827,2.1113498373969215e-05,0.0779303482587064,0.11903348383128626,0.00839597459607731,-0.07790049751243776,0.11899220280384214,0.008393062856904726,0.0,0.0,0.0,-6.965174129354234e-05,0.0006190382350286804,4.366359051263242e-05
ILE 963,L ILE  93,0.0,0.0,0.0,-0.00011442786069651034,0.00031833021438896326,2.2453282111458292e-05,0.053606965174129356,0.05253181695203752,0.003705308678020606,-0.053597014925373165,0.05256203907087634,0.0037074403819230975,0.0,0.0,0.0,-0.00010447761194032014,0.0006795007318053109,4.792828621515852e-05
THR 964,L THR  94,0.0,0.0,0.0,-0.00018407960199005378,0.0003875490964010124,2.7335605607641534e-05,0.012402985074626787,0.0642142076856927,0.004529320986693686,-0.012427860696517403,0.06418890048267396,0.004527535954223794,0.0,0.0,0.0,-0.0002089552238807513,0.0006662581357611219,4.6994225508923016e-05
GLY 965,L GLY  95,0.0,0.0,0.0,-6.467661691541907e-05,0.0002459543700359711,1.734828366061356e-05,-0.03385572139303482,0.08591847390874652,0.006060221889279572,0.03387562189054725,0.08597668000807118,0.00606432743097706,0.0,0.0,0.0,-4.4776119402980145e-05,0.0005926457035843446,4.180200487806518e-05
LYS 966,L LYS  96,0.0,0.0,0.0,-0.0002985074626865713,0.0004576032751270479,3.2276846391339916e-05,-67.38607462686574,1.272124270109416,0.08972872767489957,67.38411442786072,1.271767365001727,0.08970355352960098,0.0,0.0,0.0,-0.002258706467663851,0.0008937240096246566,6.303843119763192e-05
GLU 967,L GLU  97,0.0,0.0,0.0,-0.00024875621890545354,0.0004322922188303839,3.0491542132179708e-05,69.42580597014921,0.4992989684244196,0.035217833838088505,-69.42331840796021,0.49898259484502544,0.035195518566368586,0.0,0.0,0.0,0.0022388059701490557,0.0008120280900729993,5.72760453287021e-05
ASP 968,L ASP  98,0.0,0.0,0.0,-0.00026865671641790903,0.0004432609673109678,3.126521799740326e-05,68.52228358208957,0.4894807627357556,0.034525311004278796,-68.52009452736318,0.4891225934912835,0.03450004769364642,0.0,0.0,0.0,0.0019203980099499445,0.0008942223842124995,6.307358383069096e-05
ALA 969,L ALA  99,0.0,0.0,0.0,-0.00014427860696515602,0.00035137201160213654,2.4783870791898353e-05,0.18938308457711434,0.06285620890135368,0.004433535137806202,-0.18937810945273634,0.06279355988152754,0.004429116216658981,0.0,0.0,0.0,-0.00013930348258701068,0.0006914528021130812,4.877132025436047e-05
ALA 970,L ALA 100,0.0,0.0,0.0,-0.0001343283582089526,0.0003410047659341982,2.4052621663857415e-05,0.15426368159203976,0.05569189517726929,0.00392820341021435,-0.15407462686567172,0.05573426112963833,0.003931191674090868,0.0,0.0,0.0,5.472636815929075e-05,0.0006165140726232085,4.348554982399096e-05
ASN 971,L ASN 101,0.0,0.0,0.0,-0.0002487562189054988,0.0004322922188304627,3.0491542132185264e-05,0.19759203980099485,0.14154999375717106,0.009984166752143257,-0.1974875621890546,0.14157504591698153,0.009985933795252266,0.0,0.0,0.0,-0.00014427860696515602,0.0007289873041015074,5.14187998964577e-05
ASN 972,L ASN 102,0.0,0.0,0.0,-0.0002039800995025115,0.00040295436281231764,2.8422209320076324e-05,-0.9015174129353241,0.07665189742192509,0.0054066079793797855,0.9012089552238802,0.07655587573047021,0.005399835131470282,0.0,0.0,0.0,-0.0005124378109453166,0.0006846537617630924,4.829175292406944e-05
TYR 973,L TYR 103,0.0,0.0,0.0,-0.00014427860696519579,0.0003513720116022334,2.4783870791905186e-05,-0.19461691542288553,0.1312200214991092,0.009255546687726768,0.1945024875621889,0.13118837333123187,0.009253314398080545,0.0,0.0,0.0,-0.0002587064676615725,0.000700203466099634,4.9388544502237144e-05
ALA 974,L ALA 104,0.0,0.0,0.0,-7.462686567165346e-05,0.000262788311368086,1.853565833223637e-05,-0.40137810945273616,0.053254073428465075,0.003756252721937971,0.4012636815920398,0.053246027337650645,0.0037556851944498953,0.0,0.0,0.0,-0.00018905472636817814,0.0006018872491477498,4.2453853242755714e-05
ARG 975,L ARG 105,0.0,0.0,0.0,-0.00032338308457710753,0.00046776753327533964,3.299377788367518e-05,-69.06525373134326,0.5277301627544331,0.03722321566551839,69.06265174129358,0.5274346420132148,0.03720237123959703,0.0,0.0,0.0,-0.0029253731343305903,0.0008401628514691203,5.9260518389100274e-05
GLY 976,L GLY 106,0.0,0.0,0.0,-8.955223880596913e-05,0.00028553920104042944,2.014038236096338e-05,-0.18275124378109447,0.05639270453984894,0.003977634691359172,0.18270646766169152,0.05637735694478592,0.0039765521554700044,0.0,0.0,0.0,-0.00013432835820902217,0.0006284037042888955,4.4324179780947546e-05
HIP 977,L HIP 107,0.0,0.0,0.0,-8.457711442786685e-05,0.00027825137222110607,1.9626338550279612e-05,-60.19985572139306,0.5412768799534791,0.038178727424080725,60.19883084577117,0.5411181451459555,0.03816753113402363,0.0,0.0,0.0,-0.0011094527363187563,0.0006371267897973183,4.4939458792960116e-05
TYR 978,L TYR 108,0.0,0.0,0.0,-0.00018407960199004716,0.00038754909640099846,2.7335605607640552e-05,-0.23551243781094525,0.21477587784943947,0.015149122383328396,0.23541791044776114,0.21471145621615,0.015144578431667678,0.0,0.0,0.0,-0.0002786069651739026,0.0006853041956303911,4.833763099173995e-05
THR 979,L THR 109,0.0,0.0,0.0,-0.000149253731343276,0.0003563383995914244,2.513417279138805e-05,-0.17087562189054717,0.17645480430671687,0.012446162261492965,0.17078606965174128,0.17633569581026604,0.012437760995914654,0.0,0.0,0.0,-0.0002388059701490562,0.0006408068352967186,4.519902918887633e-05
ILE 980,L ILE 110,0.0,0.0,0.0,-0.0002238805970149322,0.0004168429863811752,2.9401837294536732e-05,-0.11979601990049751,0.05817620501485071,0.0041034331154515945,0.11981094527363191,0.05818638844780602,0.004104151399430537,0.0,0.0,0.0,-0.00020895522388074633,0.0007166251773146792,5.054684270327996e-05
GLY 981,L GLY 111,0.0,0.0,0.0,-5.970149253731349e-05,0.00023693295322966502,1.6711961981297453e-05,-0.211,0.04526098997956591,0.003192464085150676,0.21089054726368162,0.04527701315895314,0.003193594273083966,0.0,0.0,0.0,-0.00016915422885575442,0.0005653720485908814,3.987826958025726e-05
LYS 982,L LYS 112,0.0,0.0,0.0,-0.00010945273631840917,0.0003122063978057195,2.2021341393526975e-05,-61.68131840796021,1.368122604448807,0.09649992810050133,61.68026368159203,1.3679429140307129,0.09648725371563988,0.0,0.0,0.0,-0.0011641791044790701,0.0007178675218079052,5.0634470927448265e-05
GLU 983,L GLU 113,0.0,0.0,0.0,-0.00011442786069651641,0.0003183302143889801,2.245328211145948e-05,63.52410945273637,0.7804305534178084,0.055047326933535076,-63.52283084577113,0.7803465560288196,0.05504140221452839,0.0,0.0,0.0,0.0011641791044779389,0.0006370879394137132,4.4936718498185086e-05
ILE 984,L ILE 114,0.0,0.0,0.0,-0.00014925373134328925,0.000356338399591456,2.513417279139028e-05,-0.2521542288557214,0.04227193527587148,0.0029816324220694377,0.2521194029850744,0.042356760920349346,0.002987615561713922,0.0,0.0,0.0,-0.00018407960198985052,0.00062369886345109,4.399232589512169e-05
ILE 985,L ILE 115,0.0,0.0,0.0,-8.457711442786906e-05,0.00027825137222111334,1.9626338550280124e-05,-0.30264179104477623,0.03227557098432697,0.002276543249312801,0.3025920398009952,0.03230425531968571,0.002278566486331712,0.0,0.0,0.0,-0.00013432835820883658,0.0006668151613039117,4.7033515061375815e-05
ASP 986,L ASP 116,0.0,0.0,0.0,-7.960199004975518e-05,0.00027067603002459937,1.909201510958615e-05,57.06306965174128,0.4419316319152578,0.031171453908066287,-57.062437810945255,0.4418716719713185,0.031167224659707816,0.0,0.0,0.0,0.0005522388059684026,0.0006297021823805331,4.4415767363870045e-05
LEU 987,L LEU 117,0.0,0.0,0.0,-8.95522388059752e-05,0.00028553920104044885,2.014038236096475e-05,-0.4360945273631842,0.04061830604506482,0.002864994409248927,0.43600497512437797,0.040625151819074404,0.0028654772729174087,0.0,0.0,0.0,-0.00017910447761194655,0.0006524055708571698,4.601714091658308e-05
VAL 988,L VAL 118,0.0,0.0,0.0,-6.96517412935335e-05,0.0002545591802082835,1.795522017364716e-05,-0.33193034825870643,0.02696035645678068,0.0019016369228775304,0.33194527363184073,0.026965280607818706,0.0019019842457121802,0.0,0.0,0.0,-5.472636815917586e-05,0.0005747506920058609,4.053978808180295e-05
LEU 989,L LEU 119,0.0,0.0,0.0,-4.4776119402982354e-05,0.00020681203672462948,1.4587396341050482e-05,-0.3199402985074623,0.023943474436056125,0.001688842472189461,0.31988557213930346,0.024010193539969728,0.0016935484749334086,0.0,0.0,0.0,-9.950248756183122e-05,0.0005985469563443522,4.221824715429966e-05
ASP 990,L ASP 120,0.0,0.0,0.0,-5.970149253731293e-05,0.00023693295322966285,1.67119619812973e-05,54.87209452736318,0.35713356618805897,0.02519025951866939,-54.871691542288545,0.3570398118445005,0.025183646597149726,0.0,0.0,0.0,0.00034328358209090857,0.000603939936537759,4.2598638647882836e-05
ARG 991,L ARG 121,0.0,0.0,0.0,-8.457711442783591e-05,0.00027825137222100427,1.9626338550272433e-05,-55.728621890547245,0.3285959673688398,0.023177372497242617,55.72813432835821,0.3284790774844423,0.023169127720492816,0.0,0.0,0.0,-0.0005721393034823495,0.0006510763384637343,4.592338409246638e-05
ILE 992,L ILE 122,0.0,0.0,0.0,-5.472636815920679e-05,0.00022744536220224967,1.6042758907672775e-05,-0.29344776119402993,0.027053816045973372,0.0019082290540272317,0.29342786069651744,0.027123561381029636,0.0019131485106580841,0.0,0.0,0.0,-7.462686567175951e-05,0.0006460003119654395,4.556534878881095e-05
ARG 993,L ARG 123,0.0,0.0,0.0,-1.4925373134324505e-05,0.00012125430454677407,8.55261921160504e-06,-54.15184577114425,0.49318784438271007,0.03478678838300971,54.1514726368159,0.49309049808618277,0.03477992210466216,0.0,0.0,0.0,-0.0003880597014895826,0.0005973879431708409,4.213649666823381e-05
LYS 994,L LYS 124,0.0,0.0,0.0,-8.457711442786021e-05,0.0002782513722210842,1.962633855027807e-05,-53.296572139303485,0.2877529793654303,0.020296530244565597,53.29625373134332,0.2876216771188286,0.020287268898166306,0.0,0.0,0.0,-0.00040298507462822425,0.000706607792141621,4.984027083186161e-05
LEU 995,L LEU 125,0.0,0.0,0.0,-6.467661691543344e-05,0.0002459543700360257,1.734828366061741e-05,-0.3419253731343285,0.02532945904490458,0.0017866022889393362,0.3419253731343282,0.025266527579103554,0.0017821634455891053,0.0,0.0,0.0,-6.467661691551077e-05,0.0006074135852797995,4.2843650939005934e-05
ALA 996,L ALA 126,0.0,0.0,0.0,-3.980099502487566e-05,0.0001954913701929206,1.378889809037668e-05,-0.30033830845771153,0.014345244678980539,0.0010118355442737808,0.30026368159203976,0.014386461448631978,0.0010147427510511305,0.0,0.0,0.0,-0.00011442786069655936,0.0006000338265920343,4.232312289535498e-05
ASP 997,L ASP 127,0.0,0.0,0.0,-9.95024875621781e-06,9.925341961819804e-05,7.000796438666977e-06,50.28706965174127,0.29794050146796464,0.021015102649714113,-50.28693532338306,0.2980034404940348,0.02101954202632461,0.0,0.0,0.0,0.00012437810945417862,0.0005980505114528059,4.2183230631522905e-05
GLN 998,L GLN 128,0.0,0.0,0.0,-9.950248756218362e-06,9.925341961820355e-05,7.000796438667366e-06,-0.1259054726368156,0.20351538873666866,0.014354868720516759,0.1258308457711444,0.20349897317520863,0.014353710856085989,0.0,0.0,0.0,-8.457711442780499e-05,0.0005623431303860394,3.96646261625993e-05
CYS 999,L CYS 129,0.0,0.0,0.0,-1.4925373134328925e-05,0.00012125430454680997,8.55261921160757e-06,0.04616417910447759,0.049470508933877784,0.003489380659080431,-0.04618407960199001,0.04942153885463133,0.003485926576009958,0.0,0.0,0.0,-3.482587064674245e-05,0.0005762989606679513,4.0648994533100616e-05
THR1000,L THR 130,0.0,0.0,0.0,-1.4925373134328925e-05,0.00012125430454680997,8.55261921160757e-06,-0.10959701492537313,0.10342493993251595,0.0072950327951838995,0.1095323383084577,0.10340915304910543,0.007293919274283731,0.0,0.0,0.0,-7.960199004972757e-05,0.0005847411646600417,4.124446169050112e-05
GLY1001,L GLY 131,0.0,0.0,0.0,0.0,0.0,0.0,-0.149452736318408,0.06299971574582573,0.004443657330165608,0.1494825870646766,0.0629498018859965,0.004440136677945495,0.0,0.0,0.0,2.9850746268621806e-05,0.00058087639877915,4.097186212346043e-05
LEU1002,L LEU 132,0.0,0.0,0.0,-1.4925373134328925e-05,0.00012125430454680997,8.55261921160757e-06,-0.19799502487562212,0.06164635923628331,0.004348198922095664,0.19801492537313442,0.061627873580944056,0.004346895044500683,0.0,0.0,0.0,4.975124377854824e-06,0.0005943139565777099,4.19196743715665e-05
GLN1003,L GLN 133,0.0,0.0,0.0,-1.9900497512442247e-05,0.00013965839649374454,9.850743768470455e-06,-0.05154228855721386,0.12544190327498234,0.008847989651996712,0.0515223880597015,0.1254828316586111,0.008850876517592386,0.0,0.0,0.0,-3.980099502478286e-05,0.0005628710696009878,3.9701864123669665e-05
GLY1004,L GLY 134,0.0,0.0,0.0,0.0,0.0,0.0,-0.08837810945273637,0.03352130559456376,0.002364410593898185,0.08837313432835812,0.033523513313827503,0.002364566314408558,0.0,0.0,0.0,-4.975124378158616e-06,0.0005773288330499437,4.072163613005384e-05
PHE1005,L PHE 135,0.0,0.0,0.0,-3.980099502487566e-05,0.0001954913701929206,1.378889809037668e-05,-0.19958208955223875,0.05144251951007299,0.003628475560515039,0.1995870646766169,0.051483114479006546,0.0036313389088513588,0.0,0.0,0.0,-3.482587064717991e-05,0.0005762989606679249,4.064899453309876e-05
SER1006,L SER 136,0.0,0.0,0.0,-2.9850746268653428e-05,0.00017017543658194215,1.2003249811989581e-05,0.09239303482587069,0.11502960791794005,0.00811356296388525,-0.09246766169154232,0.11504262761326409,0.008114481302386914,0.0,0.0,0.0,-0.00010447761194025413,0.0006181579526899841,4.360150018380071e-05
VAL1007,L VAL 137,0.0,0.0,0.0,-3.482587064676896e-05,0.00018333856490238565,1.293170529717048e-05,-0.12049253731343275,0.054430943003484854,0.0038392627014557285,0.12049751243781096,0.054409002435726016,0.003837715133127914,0.0,0.0,0.0,-2.985074626857832e-05,0.0005722474481396136,4.0363222873154705e-05
PHE1008,L PHE 138,0.0,0.0,0.0,-5.4726368159200165e-05,0.00022744536220222216,1.6042758907670833e-05,0.19242786069651746,0.033279698440027594,0.0023473689391769696,-0.19243283582089557,0.03331153590419417,0.0023496145807539643,0.0,0.0,0.0,-5.970149253744826e-05,0.0006038169720778414,4.2589965403611906e-05
HIP1009,L HIP 139,0.0,0.0,0.0,-7.462686567168439e-05,0.00026278831136819486,1.853565833224405e-05,-57.524631840796026,0.4006292113097633,0.02825820577822295,57.52400995024877,0.40053925081461933,0.028251860454137922,0.0,0.0,0.0,-0.0006965174129339829,0.0006327998362701192,4.4634259022916736e-05
SER1010,L SER 140,0.0,0.0,0.0,-6.965174129353571e-05,0.00025455918020829155,1.795522017364773e-05,-0.14710447761194032,0.07602502880516791,0.005362392076324884,0.14710447761194026,0.07602077504641395,0.005362092039316081,0.0,0.0,0.0,-6.965174129356637e-05,0.0006729487927924987,4.7466148069352524e-05
PHE1011,L PHE 141,0.0,0.0,0.0,-0.00010945273631840917,0.0003122063978057195,2.2021341393526975e-05,0.11195024875621885,0.04692936909886748,0.0033101424748896153,-0.11189054726368178,0.04692502711083099,0.0033098362146670507,0.0,0.0,0.0,-4.9751243781438136e-05,0.0006128900933106146,4.322993403198092e-05
GLY1012,L GLY 142,0.0,0.0,0.0,-8.4577114427858e-05,0.000278251372221077,1.9626338550277562e-05,0.25618407960198986,0.048335693323139105,0.003409336937496189,-0.256194029850746,0.048253653630948044,0.0034035503037748533,0.0,0.0,0.0,-9.452736318412664e-05,0.0006736105289954946,4.751282334231633e-05
GLY1013,L GLY 143,0.0,0.0,0.0,-6.467661691541356e-05,0.00024595437003595007,1.7348283660612076e-05,-0.27755721393034827,0.046142845051554124,0.0032546653460356315,0.27752238805970153,0.04617510201438015,0.003256940576766657,0.0,0.0,0.0,-9.950248756220682e-05,0.0006068020333727617,4.2800515393356035e-05
GLY1014,L GLY 144,0.0,0.0,0.0,-6.467661691542294e-05,0.0002459543700359858,1.7348283660614597e-05,-0.4066368159203981,0.043807612389792215,0.003089950734037275,0.4066019900497514,0.0438108870816981,0.0030901817129951855,0.0,0.0,0.0,-9.950248756217478e-05,0.000638756371968165,4.505440065694892e-05
THR1015,L THR 145,0.0,0.0,0.0,-0.00013930348258708137,0.0003462629381354707,2.4423504534817126e-05,-0.08084079601990034,0.05230483294701464,0.0036892984607393145,0.08088059701492535,0.05226782989023571,0.003686688466352076,0.0,0.0,0.0,-9.950248756207647e-05,0.0006387563719684521,4.5054400656969176e-05
GLY1016,L GLY 146,0.0,0.0,0.0,-3.980099502486903e-05,0.000195491370192888,1.378889809037438e-05,-0.42440796019900534,0.022501359523728344,0.0015871235290919905,0.4244029850746268,0.022498464094506072,0.0015869193012611946,0.0,0.0,0.0,-4.4776119403039796e-05,0.0005841906206200492,4.120562930800653e-05
SER1017,L SER 147,0.0,0.0,0.0,-4.477611940299119e-05,0.0002068120367246703,1.4587396341053362e-05,-0.11502985074626851,0.041987075771224514,0.0029615399817955984,0.11500497512437818,0.041923823065439125,0.0029570784799239067,0.0,0.0,0.0,-6.965174129337029e-05,0.0006270235922065393,4.422683418027921e-05
GLY1018,L GLY 148,0.0,0.0,0.0,-0.00010945273631841358,0.00031220639780573213,2.2021341393527866e-05,-0.3990000000000002,0.06119392549438873,0.00431628670646448,0.3990248756218903,0.06115793418308021,0.004313748075100433,0.0,0.0,0.0,-8.45771144278297e-05,0.0006524435091336292,4.6019816876280466e-05
PHE1019,L PHE 149,0.0,0.0,0.0,-0.00013930348258708026,0.000346262938135468,2.4423504534816937e-05,-0.2576666666666668,0.03936944964697611,0.0027769068707260438,0.2576019900497511,0.03936828023392794,0.0027768243866893782,0.0,0.0,0.0,-0.00020398009950240546,0.000656527939182497,4.630791035910547e-05
THR1020,L THR 150,0.0,0.0,0.0,-6.965174129354234e-05,0.0002545591802083158,1.795522017364944e-05,-0.24891542288557258,0.07282861918287901,0.005136934724967912,0.24884079601990047,0.07281411300086478,0.005135911537779253,0.0,0.0,0.0,-0.00014427860696568075,0.0006495919898088822,4.581868621085583e-05
SER1021,L SER 151,0.0,0.0,0.0,-7.462686567166009e-05,0.0002627883113681093,1.8535658332238016e-05,-0.31941791044776113,0.05968194704928716,0.00420963996971197,0.31937810945273626,0.05960188249062105,0.0042039926511678915,0.0,0.0,0.0,-0.00011442786069644682,0.0006323302840126138,4.4601139360291945e-05
LEU1022,L LEU 152,0.0,0.0,0.0,-6.467661691541356e-05,0.00024595437003595007,1.7348283660612076e-05,-0.4282487562189054,0.035975223797896735,0.0025374966385378374,0.4281542288557216,0.0359193554237379,0.002533555987260029,0.0,0.0,0.0,-0.00015920398009940651,0.0006104621552310042,4.305868048397799e-05
LEU1023,L LEU 153,0.0,0.0,0.0,-9.452736318407582e-05,0.00029256100354206106,2.063566212195846e-05,-0.29721393034825855,0.02855437346110717,0.002014070213438105,0.29717910447761203,0.028550866907819723,0.0020138228802392974,0.0,0.0,0.0,-0.0001293532338307343,0.000648905760624124,4.577028333616149e-05
MET1024,L MET 154,0.0,0.0,0.0,-5.472636815920458e-05,0.00022744536220224053,1.604275890767213e-05,-0.31232338308457713,0.1093541869772269,0.007713249636016842,0.3122537313432835,0.10936142233453373,0.007713759978772396,0.0,0.0,0.0,-0.0001243781094527387,0.0006144631085425392,4.3340885971732605e-05
GLU1025,L GLU 155,0.0,0.0,0.0,-7.960199004975131e-05,0.0002706760300245862,1.9092015109585217e-05,56.390686567164174,0.4699353361557502,0.033146682909449506,-56.390139303482584,0.46982617776198654,0.033138983470001965,0.0,0.0,0.0,0.00046766169154098655,0.0006840027093822069,4.824583122981425e-05
ARG1026,L ARG 156,0.0,0.0,0.0,-4.477611940298677e-05,0.00020681203672464992,1.4587396341051924e-05,-56.5273880597015,0.4421600852080805,0.03118756776091838,56.52678606965178,0.442096102879963,0.03118305479545537,0.0,0.0,0.0,-0.0006467661691549133,0.00060643480620648,4.277461318617993e-05
LEU1027,L LEU 157,0.0,0.0,0.0,-5.9701492537306855e-05,0.00023693295322963872,1.67119619812956e-05,-0.3026567164179105,0.02925622895216693,0.0020635752827966336,0.30267164179104467,0.029264306647743675,0.002064145039512763,0.0,0.0,0.0,-4.477611940292491e-05,0.0006332299533014283,4.466459713915073e-05
SER1028,L SER 158,0.0,0.0,0.0,-1.990049751243562e-05,0.00013965839649369806,9.850743768467175e-06,-0.3723233830845773,0.08554810058050784,0.006034097768949161,0.3723233830845772,0.08551337447689242,0.006031648378455062,0.0,0.0,0.0,-1.9900497512480082e-05,0.0005813023549842447,4.1001906757641557e-05
VAL1029,L VAL 159,0.0,0.0,0.0,-2.4875621890548943e-05,0.00015574602828357796,1.0985477823721097e-05,-0.3620746268656717,0.04748458145131962,0.003349304134756881,0.3620447761194031,0.047500122912378005,0.0033504003448990376,0.0,0.0,0.0,-5.472636815924435e-05,0.0006083907896956787,4.291257762405975e-05
ASP1030,L ASP 160,0.0,0.0,0.0,-1.9900497512436724e-05,0.00013965839649370578,9.85074376846772e-06,53.50876119402987,0.446870169001838,0.03151979145634373,-53.508452736318404,0.44680703483045003,0.03151533831524379,0.0,0.0,0.0,0.0002885572139339178,0.0005784852479126735,4.0803203345407856e-05
TYR1031,L TYR 161,0.0,0.0,0.0,-5.4726368159200165e-05,0.00022744536220222216,1.6042758907670833e-05,-0.10385074626865679,0.0729700245956713,0.005146908693765083,0.10383084577114428,0.07302702589606787,0.00515092925549838,0.0,0.0,0.0,-7.462686567168466e-05,0.0006460003119652979,4.5565348788800964e-05
GLY1032,L GLY 162,0.0,0.0,0.0,-9.950248756218914e-06,9.925341961820907e-05,7.000796438667756e-06,0.09477114427860694,0.07720127704447383,0.005445358230200465,-0.09474626865671644,0.0771327620637916,0.005440525556075981,0.0,0.0,0.0,1.4925373134406254e-05,0.0006577332697471812,4.63929278220515e-05
LYS1033,L LYS 163,0.0,0.0,0.0,-3.482587064676723e-05,0.00018333856490237657,1.293170529716984e-05,-48.134208955223855,0.8370411737116195,0.05904033221706262,48.13405970149252,0.8370135054921584,0.059038380651333065,0.0,0.0,0.0,-0.0001840796019916357,0.0006394534930570198,4.5103571787323555e-05
LYS1034,L LYS 164,0.0,0.0,0.0,-3.482587064676233e-05,0.00018333856490235074,1.2931705297168017e-05,-48.62292537313434,0.3257513006143738,0.022976725174858485,48.62280099502489,0.32575253892285144,0.022976812518404065,0.0,0.0,0.0,-0.00015920398009941868,0.0005504655317800401,3.882684495223232e-05
SER1035,L SER 165,0.0,0.0,0.0,-9.950248756220019e-06,9.925341961822007e-05,7.000796438668532e-06,0.15983084577114434,0.09735129618774416,0.006866630996417721,-0.15987064676616922,0.09735140831326844,0.006866638905142419,0.0,0.0,0.0,-4.975124378109278e-05,0.0006445426762467642,4.54625350924423e-05
LYS1036,L LYS 166,0.0,0.0,0.0,-4.975124378109678e-05,0.00021743058092948403,1.533637070121997e-05,-51.27348756218908,0.2914261912879806,0.020555618637134634,51.27323383084578,0.2914340423582687,0.020556172408935383,0.0,0.0,0.0,-0.00030348258706103525,0.000566421788714147,3.995231253963088e-05
LEU1037,L LEU 167,0.0,0.0,0.0,-5.9701492537306855e-05,0.00023693295322963872,1.67119619812956e-05,0.23827363184079559,0.03787541440252506,0.0026715257497648658,-0.23821890547263688,0.03783811867247843,0.0026688951117970023,0.0,0.0,0.0,-4.975124378486712e-06,0.0006189182702522313,4.365512884971984e-05
GLU1038,L GLU 168,0.0,0.0,0.0,-5.970149253731791e-05,0.00023693295322968258,1.6711961981298693e-05,54.838542288557235,0.3333354867363767,0.023511672417959522,-54.83810945273634,0.33325393774702833,0.023505920395748066,0.0,0.0,0.0,0.000373134328357304,0.0006875398690310968,4.84953232349079e-05
PHE1039,L PHE 169,0.0,0.0,0.0,-7.46268656716402e-05,0.00026278831136803934,1.853565833223308e-05,0.13275124378109454,0.0274258441312881,0.0019344698919225327,-0.1327761194029851,0.027452258457068824,0.0019363330148110623,0.0,0.0,0.0,-9.950248756226648e-05,0.0005901764229390323,4.162783525031563e-05
SER1040,L SER 170,0.0,0.0,0.0,-6.96517412935335e-05,0.0002545591802082835,1.795522017364716e-05,-0.10492039800995018,0.04520790702469024,0.003188719902200839,0.10491542288557223,0.045200358944390444,0.003188187501666078,0.0,0.0,0.0,-7.462686567159918e-05,0.000614422825124943,4.333804459853327e-05
ILE1041,L ILE 171,0.0,0.0,0.0,-0.0001442786069651737,0.0003513720116021796,2.478387079190139e-05,0.15432338308457705,0.040432855716491335,0.0028519137516270425,-0.1542835820895521,0.04051907209067192,0.0028579949857813923,0.0,0.0,0.0,-0.00010447761194021409,0.0006721391193552314,4.740903810842716e-05
TYR1042,L TYR 172,0.0,0.0,0.0,-0.00014427860696518695,0.00035137201160221184,2.4783870791903665e-05,0.2565671641791042,0.07064828952180113,0.004983146128211138,-0.256497512437811,0.07061408851142677,0.004980733774938588,0.0,0.0,0.0,-7.462686567158938e-05,0.0006761045762929592,4.7688739875017394e-05
PRO1043,L PRO 173,0.0,0.0,0.0,-8.955223880597575e-05,0.0002855392010404506,2.014038236096487e-05,-0.47842786069651727,0.034237479389202935,0.0024149255985223407,0.4783582089552236,0.034221855121206755,0.0024138235476291302,0.0,0.0,0.0,-0.00015920398009965287,0.0006422344104719456,4.529972257799183e-05
ALA1044,L ALA 174,0.0,0.0,0.0,-8.955223880596636e-05,0.00028553920104042066,2.014038236096276e-05,0.11930348258706482,0.08432796929715564,0.005948036343800721,-0.11924378109452725,0.08439556986340598,0.0059528045201041446,0.0,0.0,0.0,-2.985074626857831e-05,0.0006301736928785415,4.44490251501302e-05
PRO1045,L PRO 175,0.0,0.0,0.0,-8.457711442786685e-05,0.00027825137222110607,1.9626338550279612e-05,0.26826865671641786,0.07709396904022242,0.005437789307165939,-0.2682288557213931,0.07707531603228521,0.00543647362542883,0.0,0.0,0.0,-4.477611940312817e-05,0.0005756113553992087,4.0600494596925736e-05
GLN1046,L GLN 176,0.0,0.0,0.0,-0.00015422885572138545,0.0003611679883160327,2.547482571471831e-05,0.45835323383084536,0.4001208643293075,0.028222349746823003,-0.45826368159203973,0.4000885662203766,0.02822007161386951,0.0,0.0,0.0,-6.46766169160145e-05,0.0006235797952916794,4.3983927474698824e-05
VAL1047,L VAL 177,0.0,0.0,0.0,-0.00022388059701493386,0.0004168429863811783,2.940183729453695e-05,-0.4757313432835821,0.028299525560545907,0.0019960946285009396,0.47569651741293556,0.028281499636728286,0.0019948231778672836,0.0,0.0,0.0,-0.0002587064676617158,0.0007072730326364118,4.9887193278510836e-05
SER1048,L SER 178,0.0,0.0,0.0,-0.00013930348258706812,0.0003462629381354378,2.4423504534814806e-05,0.4957363184079602,0.084659253354172,0.005971403319522755,-0.4956169154228854,0.08461541626141439,0.005968311289403898,0.0,0.0,0.0,-1.990049751228317e-05,0.000646153556021874,4.557615779114719e-05
THR1049,L THR 179,0.0,0.0,0.0,-0.00021890547263679624,0.0004135043732373788,2.9166349680134263e-05,0.5303980099502486,0.0743449724017246,0.0052438900344684925,-0.5302039800995026,0.07423971650367953,0.005236465855845558,0.0,0.0,0.0,-2.4875621890481557e-05,0.000694239344975606,4.8967867833508866e-05
ALA1050,L ALA 180,0.0,0.0,0.0,-0.0001442786069651781,0.0003513720116021904,2.4783870791902154e-05,-0.00610945273631838,0.07195906769187321,0.005075601291773487,0.006089552238805988,0.07198563939359011,0.005077475515104679,0.0,0.0,0.0,-0.00016417910447759387,0.0006675942162521893,4.7088465360603866e-05
VAL1051,L VAL 181,0.0,0.0,0.0,-0.00025870646766169397,0.0004379240016848876,3.088877746676889e-05,-0.3662039800995022,0.06714559204759833,0.004736084897500345,0.3662039800995023,0.06708925653461932,0.004732111296790655,0.0,0.0,0.0,-0.0002587064676616603,0.0007212042985224878,5.086982901012125e-05
VAL1052,L VAL 182,0.0,0.0,0.0,-0.00021890547263681004,0.0004135043732374048,2.91663496801361e-05,-0.32879601990049756,0.03477637420813654,0.002452936308316714,0.3287462686567163,0.03471676869130702,0.0024487320593190452,0.0,0.0,0.0,-0.0002686567164179361,0.00072445737907526,5.109928362071452e-05
GLU1053,L GLU 183,0.0,0.0,0.0,-0.0001741293532338404,0.0003792206766201105,2.674816416969262e-05,62.66303482587064,0.48192155157507033,0.03399212535912492,-62.66190547263685,0.48167273422998913,0.03397457513677466,0.0,0.0,0.0,0.0009552238805978996,0.0007484545102114154,5.279191074472163e-05
PRO1054,L PRO 184,0.0,0.0,0.0,-0.0001144278606965026,0.00031833021438894174,2.2453282111456774e-05,-0.41395024875621894,0.04053887652474143,0.0028593918828559418,0.4138656716417912,0.04053813223185248,0.002859339384483328,0.0,0.0,0.0,-0.0001990049751245683,0.0006912379873815414,4.8756168391449126e-05
TYR1055,L TYR 185,0.0,0.0,0.0,-0.00018905472636817814,0.00039155208696423825,2.7617954792051005e-05,-0.7700995024875619,0.04450960039267903,0.00313946515005943,0.7698258706467666,0.044540043220813647,0.0031416124215953387,0.0,0.0,0.0,-0.0004626865671639953,0.0007122599071910287,5.023894028890442e-05
ASN1056,L ASN 186,0.0,0.0,0.0,-0.00014925373134328591,0.0003563383995914481,2.5134172791389724e-05,-0.19585074626865673,0.0756522392623861,0.005336097529360975,0.19584079601990037,0.07562235663642743,0.005333989771439946,0.0,0.0,0.0,-0.00015920398009983846,0.0006575450824895165,4.637965411633608e-05
SER1057,L SER 187,0.0,0.0,0.0,-6.467661691542019e-05,0.0002459543700359753,1.7348283660613855e-05,-0.4879701492537312,0.05525210519820511,0.003897183016851204,0.4879502487562189,0.05528557711783,0.003899543944027383,0.0,0.0,0.0,-8.457711442771992e-05,0.000613132358328372,4.324702208879603e-05
ILE1058,L ILE 188,0.0,0.0,0.0,-0.00011442786069651144,0.00031833021438896635,2.245328211145851e-05,-0.4559303482587069,0.03646814358989808,0.0025722645199636454,0.4558208955223883,0.03651671410666623,0.0025756904200698854,0.0,0.0,0.0,-0.0002238805970147571,0.0006423114863089042,4.530515908836056e-05
LEU1059,L LEU 189,0.0,0.0,0.0,-8.457711442787127e-05,0.0002782513722211206,1.9626338550280635e-05,-0.41384577114427884,0.06563165034411952,0.004629299683178917,0.41377611940298514,0.06562258004533641,0.004628659913630797,0.0,0.0,0.0,-0.00015422885572157489,0.00063956960603074,4.511176176501934e-05
THR1060,L THR 190,0.0,0.0,0.0,-6.965174129353516e-05,0.00025455918020828955,1.795522017364759e-05,-0.4680447761194031,0.046575386759698446,0.0032851744857871905,0.46796019900497504,0.04661655171173511,0.0032880780376317994,0.0,0.0,0.0,-0.00015422885572150197,0.0006317428529097501,4.4559705164989557e-05
THR1061,L THR 191,0.0,0.0,0.0,-7.960199004973916e-05,0.0002706760300245449,1.9092015109582303e-05,-0.3759651741293529,0.050652005417658165,0.0035727169955791153,0.3759253731343283,0.050724300190696514,0.0035778162757003247,0.0,0.0,0.0,-0.00011940298507448502,0.0006274576688195339,4.425745158387145e-05
HID1062,L HID 192,0.0,0.0,0.0,-9.950248756218252e-05,0.0002993355016216982,2.1113498373969917e-05,-0.0003631840796017711,0.0727458770287878,0.005131098543404419,0.0003233830845771009,0.07274066181367925,0.005130730690493161,0.0,0.0,0.0,-0.00013930348258687258,0.0006312725144503625,4.452653004795968e-05
THR1063,L THR 193,0.0,0.0,0.0,-6.965174129353903e-05,0.0002545591802083037,1.7955220173648587e-05,-0.34571144278606963,0.10714344464202673,0.007557315894624197,0.3457363184079604,0.10710921159422396,0.007554901281605681,0.0,0.0,0.0,-4.4776119402940375e-05,0.0006639135250795892,4.682884942241158e-05
THR1064,L THR 194,0.0,0.0,0.0,-3.9800995024880075e-05,0.00019549137019294228,1.378889809037821e-05,-0.28577611940298503,0.08028918272440534,0.005663162303552922,0.2858059701492538,0.0803483532799832,0.005667335872749398,0.0,0.0,0.0,-9.950248756268903e-06,0.0006463833539864725,4.5592366489833476e-05
LEU1065,L LEU 195,0.0,0.0,0.0,-5.472636815920513e-05,0.00022744536220224284,1.6042758907672294e-05,-0.33220398009950275,0.025952562620033877,0.0018305526264336632,0.3322189054726369,0.02598242499752736,0.0018326589561380774,0.0,0.0,0.0,-3.980099502511427e-05,0.0006054544448388043,4.2705463826915215e-05
GLU1066,L GLU 196,0.0,0.0,0.0,-3.482587064676565e-05,0.0001833385649023682,1.2931705297169248e-05,52.71573134328358,0.6564749050477946,0.04630416961966515,-52.71538308457714,0.656363043811072,0.04629627953637447,0.0,0.0,0.0,0.0003134328358209781,0.0005953958144227847,4.199598274036708e-05
HID1067,L HID 197,0.0,0.0,0.0,-4.4776119402982354e-05,0.00020681203672462948,1.4587396341050482e-05,-0.45203980099502494,0.09800938328497247,0.006913048881306031,0.45206467661691535,0.09807313138937379,0.0069175453259019085,0.0,0.0,0.0,-1.990049751254167e-05,0.0006613735067815852,4.66496903453418e-05
SER1068,L SER 198,0.0,0.0,0.0,-4.4776119402991746e-05,0.00020681203672467287,1.4587396341053543e-05,-0.3140746268656718,0.08523797184216703,0.006012222974355116,0.3139900497512438,0.08522991965545394,0.006011655016895501,0.0,0.0,0.0,-0.00012935323383082048,0.0006640626353616835,4.683936685078704e-05
ASP1069,L ASP 199,0.0,0.0,0.0,-2.4875621890550048e-05,0.00015574602828358487,1.0985477823721583e-05,50.758616915422884,0.2737736791150394,0.019310506430127175,-50.75841293532337,0.27375053762565743,0.01930887415531917,0.0,0.0,0.0,0.00017910447761095727,0.0005966416743700536,4.2083858925545065e-05
CYS1070,L CYS 200,0.0,0.0,0.0,-3.482587064676896e-05,0.00018333856490238565,1.293170529717048e-05,-0.0430597014925373,0.08639505708353984,0.006093837474572816,0.04297014925373132,0.08639305702984937,0.00609369640166261,0.0,0.0,0.0,-0.0001243781094528132,0.000598050511451213,4.2183230631410555e-05
ALA1071,L ALA 201,0.0,0.0,0.0,-4.477611940298456e-05,0.00020681203672463973,1.4587396341051205e-05,-0.026711442786069673,0.07145702057503278,0.005040189618491703,0.026756218905472647,0.07137968880405003,0.005034735055928776,0.0,0.0,0.0,-5.5234976349510277e-17,0.0006691496051180888,4.719817403235562e-05
PHE1072,L PHE 202,0.0,0.0,0.0,-5.9701492537306855e-05,0.00023693295322963875,1.67119619812956e-05,0.35651741293532324,0.03538165678834495,0.002495629649747272,-0.3566019900497512,0.03529760884351247,0.0024897013648063205,0.0,0.0,0.0,-0.00014427860696537698,0.0006181979927167706,4.3604324389535976e-05
MET1073,L MET 203,0.0,0.0,0.0,-3.482587064676896e-05,0.00018333856490238565,1.293170529717048e-05,-0.12738308457711445,0.0505911080268155,0.003568421624814305,0.1274328358208956,0.050603096245877444,0.0035692672085900347,0.0,0.0,0.0,1.4925373134353228e-05,0.0005857139364283903,4.1313075720704686e-05
VAL1074,L VAL 204,0.0,0.0,0.0,-5.97014925373157e-05,0.0002369329532296738,1.6711961981298073e-05,0.17388557213930367,0.03144389049637906,0.0022178810307158813,-0.17389552238805986,0.03147223414757056,0.0022198802377264163,0.0,0.0,0.0,-6.965174129330318e-05,0.0006503916754174753,4.587509168466446e-05
ASP1075,L ASP 205,0.0,0.0,0.0,-6.965174129353571e-05,0.0002545591802082916,1.7955220173647733e-05,57.355885572139265,0.42366512853867255,0.029883034100692218,-57.3555174129353,0.42356809522163413,0.02987618989821569,0.0,0.0,0.0,0.0002985074626880632,0.0006152682230241703,4.339767436872088e-05
ASN1076,L ASN 206,0.0,0.0,0.0,-8.457711442786464e-05,0.0002782513722210988,1.96263385502791e-05,-0.7467462686567164,0.054444003808988846,0.0038401839396459106,0.7467363184079603,0.05445766190059327,0.003841147307149328,0.0,0.0,0.0,-9.452736318509656e-05,0.0006197575360409117,4.371432609417843e-05
GLU1077,L GLU 207,0.0,0.0,0.0,-8.955223880597575e-05,0.0002855392010404506,2.014038236096487e-05,59.40187064676615,0.442880230641789,0.03123836290336307,-59.4016069651741,0.44273239084655047,0.031227935088220977,0.0,0.0,0.0,0.00017412935323466228,0.0006798648996488401,4.795397263434552e-05
ALA1078,L ALA 208,0.0,0.0,0.0,-6.467661691542681e-05,0.0002459543700360005,1.7348283660615634e-05,-0.07193532338308459,0.04257029067061902,0.0030026767890347313,0.07195522388059707,0.04257253669528347,0.0030028352113997494,0.0,0.0,0.0,-4.477611940299506e-05,0.0006092039293122487,4.29699320704226e-05
ILE1079,L ILE 209,0.0,0.0,0.0,-7.960199004975352e-05,0.0002706760300245937,1.9092015109585745e-05,-0.19845273631840815,0.03177750706394476,0.0022414125290469073,0.19846268656716415,0.03175590752024082,0.0022398890147012954,0.0,0.0,0.0,-6.965174129359979e-05,0.0006109485147466713,4.309298563918868e-05
TYR1080,L TYR 210,0.0,0.0,0.0,-0.00019402985074624948,0.0003954519790892675,2.789303197332209e-05,-0.28242288557213924,0.07907364961423795,0.005577425208534168,0.2823432835820895,0.07904961957775179,0.005575730260445724,0.0,0.0,0.0,-0.00027363184079600897,0.0007852820539525643,5.538952539678765e-05
ASP1081,L ASP 211,0.0,0.0,0.0,-4.9751243781100096e-05,0.00021743058092949855,1.5336370701220995e-05,55.38753233830849,0.3770466276195449,0.026594818576571547,-55.387422885572164,0.37691324901935164,0.026585410775481978,0.0,0.0,0.0,5.9701492537244995e-05,0.0006359213243740108,4.485443181782021e-05
ILE1082,L ILE 212,0.0,0.0,0.0,-4.975124378109789e-05,0.00021743058092948885,1.533637070122031e-05,-0.13902985074626878,0.036336995175518784,0.002563014024052721,0.13904975124378108,0.036311086974250055,0.002561186600434753,0.0,0.0,0.0,-2.9850746268861113e-05,0.0006141810691346582,4.332099244574778e-05
CYS1083,L CYS 213,0.0,0.0,0.0,-3.9800995024880075e-05,0.00019549137019294228,1.378889809037821e-05,-0.32910447761194017,0.07561669529156063,0.00533359045096178,0.329094527363184,0.07561210266586194,0.005333266512121595,0.0,0.0,0.0,-4.9751243780996256e-05,0.0006367770510525989,4.491479012393175e-05
ARG1084,L ARG 214,0.0,0.0,0.0,-0.00010945273631840696,0.00031220639780571316,2.2021341393526528e-05,-57.768552238805974,0.6699741797262904,0.047256335040839946,57.76854228855721,0.6699499568851274,0.047254626493358154,0.0,0.0,0.0,-0.000119402985075197,0.0006659236967874232,4.697063600253595e-05
ARG1085,L ARG 215,0.0,0.0,0.0,-0.00010945273631841082,0.0003122063978057242,2.2021341393527307e-05,-53.98319402985074,0.3687537262355236,0.026009882413174833,53.98309950248757,0.3687158434134214,0.02600721036492622,0.0,0.0,0.0,-0.0002039800995009163,0.0006333862870757843,4.4675624073385995e-05
ASN1086,L ASN 216,0.0,0.0,0.0,-4.4776119402977936e-05,0.0002068120367246091,1.4587396341049044e-05,-0.443109452736318,0.2519907168001069,0.0177740547332021,0.4431044776119405,0.252016058143207,0.017775842173727664,0.0,0.0,0.0,-4.975124378083718e-05,0.0006445426762476991,4.5462535092508246e-05
LEU1087,L LEU 217,0.0,0.0,0.0,-4.975124378109347e-05,0.00021743058092946958,1.5336370701218952e-05,0.010980099502487566,0.06302443340451566,0.004445400779384732,-0.011004975124378109,0.06303157997980556,0.004445904859939644,0.0,0.0,0.0,-7.462686567158718e-05,0.000638252422089451,4.5018854773192583e-05
ASP1088,L ASP 218,0.0,0.0,0.0,-3.482587064676841e-05,0.00018333856490238275,1.2931705297170275e-05,53.46211940298506,0.38044508586265596,0.026834527338817235,-53.461990049751236,0.3803728465464549,0.026829431970319735,0.0,0.0,0.0,9.452736318467236e-05,0.0005607563304926446,3.9552701927794206e-05
ILE1089,L ILE 219,0.0,0.0,0.0,-6.965174129352799e-05,0.00025455918020826336,1.795522017364574e-05,-0.18299502487562203,0.0971908159324548,0.006855311591967699,0.1830049751243782,0.09715216036612519,0.0068525850385437875,0.0,0.0,0.0,-5.970149253751012e-05,0.0005785708163225214,4.080923887568208e-05
GLU1090,L GLU 220,0.0,0.0,0.0,-0.00013432835820895313,0.0003410047659341996,2.4052621663857517e-05,57.993437810945274,0.5155351056277679,0.03636304265757455,-57.9935024875622,0.5154882255549719,0.03635973599219276,0.0,0.0,0.0,-0.00019900497512490413,0.0007263340822097582,5.1231656053533166e-05
ARG1091,L ARG 221,0.0,0.0,0.0,-0.0002338308457711268,0.0004232658518438133,2.985487129406887e-05,-60.740880597014886,0.6731736712907179,0.0474820097756345,60.74108955223878,0.673018589516673,0.04747107115069229,0.0,0.0,0.0,-2.4875621891090245e-05,0.0007493799157723849,5.285718382025373e-05
PRO1092,L PRO 222,0.0,0.0,0.0,-8.457711442784696e-05,0.0002782513722210407,1.9626338550275e-05,0.5153184079601992,0.04261301169389666,0.003005690097682119,-0.5152835820895524,0.04260806196463572,0.0030053409706987297,0.0,0.0,0.0,-4.975124378117301e-05,0.0006445426762469257,4.546253509245369e-05
THR1093,L THR 223,0.0,0.0,0.0,-0.00013930348258706757,0.00034626293813543637,2.4423504534814707e-05,-0.5630995024875619,0.0883793837520345,0.006233801086178216,0.56318407960199,0.08838113385314592,0.006233924528792841,0.0,0.0,0.0,-5.472636815901678e-05,0.0006925258762710643,4.884700906964293e-05
TYR1094,L TYR 224,0.0,0.0,0.0,-0.0002288557213930317,0.00042009615587232374,2.963129817835939e-05,-0.2275422885572141,0.03832577627525346,0.0027032918270127504,0.22758706467661693,0.038263470386397415,0.002698897108458072,0.0,0.0,0.0,-0.0001840796019901775,0.0006623832093672557,4.672090927455418e-05
THR1095,L THR 225,0.0,0.0,0.0,-7.462686567164075e-05,0.0002627883113680413,1.8535658332233215e-05,-0.17975621890547255,0.08948990478450719,0.006312131200335554,0.17974129353233828,0.08948171794888052,0.006311553745473851,0.0,0.0,0.0,-8.955223880597133e-05,0.0005747076250027404,4.0536750369619026e-05
ASN1096,L ASN 226,0.0,0.0,0.0,-6.96517412935313e-05,0.0002545591802082754,1.795522017364659e-05,0.10535820895522342,0.048893335471295284,0.003448669981938182,-0.1053383084577114,0.04884491627482747,0.003445254755142985,0.0,0.0,0.0,-4.9751243781261384e-05,0.0006047181308035841,4.265352823925144e-05
LEU1097,L LEU 227,0.0,0.0,0.0,-6.965174129356444e-05,0.0002545591802083965,1.7955220173655132e-05,-0.4625472636815918,0.029368968714590826,0.0020715273325124972,0.4625621890547262,0.02941532012225801,0.0020747967087311895,0.0,0.0,0.0,-5.4726368159200165e-05,0.0006083907896954639,4.291257762404459e-05
ASN1098,L ASN 228,0.0,0.0,0.0,-5.970149253731349e-05,0.00023693295322966502,1.6711961981297453e-05,-0.4767014925373135,0.06153387974101212,0.004340265230209312,0.4766417910447762,0.061527254364452576,0.004339797912178343,0.0,0.0,0.0,-0.00011940298507477279,0.0006353372135464954,4.4813231816683856e-05
ARG1099,L ARG 229,0.0,0.0,0.0,-0.00011442786069649874,0.00031833021438893095,2.2453282111456012e-05,-55.728024875621884,0.4255092171841077,0.03001310608482345,55.727621890547276,0.4254786199524675,0.030010947922503965,0.0,0.0,0.0,-0.0005174129353242982,0.0006698520469555836,4.724772045940288e-05
LEU1100,L LEU 230,0.0,0.0,0.0,-4.477611940299119e-05,0.0002068120367246703,1.4587396341053362e-05,-0.3424328358208953,0.021875875906680886,0.00154300531638441,0.3424477611940296,0.02190932256793807,0.0015453644619726965,0.0,0.0,0.0,-2.9850746268478888e-05,0.0005808763987787335,4.0971862123431046e-05
ILE1101,L ILE 231,0.0,0.0,0.0,-8.95522388059857e-05,0.0002855392010404823,2.0140382360967107e-05,-0.3711243781094532,0.028739513817457516,0.0020271290073051265,0.37118905472636826,0.028840340728486517,0.002034240789270614,0.0,0.0,0.0,-2.4875621890772092e-05,0.0006184381784381844,4.3621265784095085e-05
GLY1102,L GLY 232,0.0,0.0,0.0,-9.95024875621781e-06,9.925341961819804e-05,7.000796438666977e-06,-0.23503482587064686,0.027102601830169416,0.0019116701379271218,0.23501990049751253,0.02714104677219664,0.001914381835058206,0.0,0.0,0.0,-2.4875621890569933e-05,0.000568123479547108,4.0072340556488465e-05
GLN1103,L GLN 233,0.0,0.0,0.0,-4.4776119402977936e-05,0.0002068120367246091,1.4587396341049044e-05,-0.5834676616915422,0.05339489791532553,0.003766185715379227,0.5835074626865671,0.05336051416236341,0.0037637604724383676,0.0,0.0,0.0,-4.975124378168559e-06,0.0005686460522285189,4.0109199991468534e-05
ILE1104,L ILE 234,0.0,0.0,0.0,-3.980099502486903e-05,0.000195491370192888,1.378889809037438e-05,-0.34699999999999986,0.027072962040231914,0.0019095795083383833,0.3469452736318408,0.027035116099935256,0.0019069100615317538,0.0,0.0,0.0,-9.452736318398302e-05,0.0006433895785204933,4.538120184985413e-05
VAL1105,L VAL 235,0.0,0.0,0.0,-3.9800995024880075e-05,0.00019549137019294228,1.378889809037821e-05,-0.29018407960199016,0.02912182244573403,0.0020540949787911022,0.2902139303482587,0.029124693408590252,0.002054297480897495,0.0,0.0,0.0,-9.950248756268903e-06,0.0005900505902187257,4.161895969455565e-05
SER1106,L SER 236,0.0,0.0,0.0,-9.950248756222228e-06,9.925341961824211e-05,7.000796438670086e-06,-0.3197960199004977,0.05134347496975398,0.0036214894972861644,0.31976119402985065,0.05137078836344508,0.0036234160355355883,0.0,0.0,0.0,-4.477611940311906e-05,0.0005926457035843304,4.180200487806418e-05
SER1107,L SER 237,0.0,0.0,0.0,-2.4875621890548943e-05,0.00015574602828357796,1.0985477823721097e-05,-0.3987611940298509,0.047441534446242266,0.0033462678331261653,0.39878606965174124,0.04742146170064774,0.003344852010815831,0.0,0.0,0.0,9.417563467591502e-17,0.0006149060519593457,4.337212879144439e-05
ILE1108,L ILE 238,0.0,0.0,0.0,-3.9800995024882284e-05,0.00019549137019295314,1.3788898090378975e-05,-0.1995223880597014,0.13511359048813593,0.009530177869372068,0.19949253731343283,0.13512154540953333,0.009530738966265283,0.0,0.0,0.0,-6.965174129324628e-05,0.0005687766203792107,4.011840955873465e-05
THR1109,L THR 239,0.0,0.0,0.0,-2.4875621890540104e-05,0.00015574602828352261,1.0985477823717192e-05,-0.1495721393034826,0.1314446179270591,0.009271388498305966,0.14950746268656723,0.1314131428868999,0.009269168420147437,0.0,0.0,0.0,-8.955223880595532e-05,0.0005917679881071003,4.174009560168063e-05
ALA1110,L ALA 240,0.0,0.0,0.0,-4.975124378106696e-06,7.035888370011499e-05,4.96273301545811e-06,-0.24414427860696516,0.023052483480719928,0.001625996815777856,0.24411442786069648,0.022993008688583935,0.0016218017873891337,0.0,0.0,0.0,-3.48258706467314e-05,0.0005497906381509938,3.877924162599045e-05
SER1111,L SER 241,0.0,0.0,0.0,-9.95024875621781e-06,9.925341961819804e-05,7.000796438666977e-06,-0.24378606965174138,0.11129307374521043,0.007850008164161185,0.24381094527363195,0.11136647440542635,0.007855185447549626,0.0,0.0,0.0,1.492537313422729e-05,0.0006187582810363646,4.364384408052022e-05
LEU1112,L LEU 242,0.0,0.0,0.0,-9.95024875621781e-06,9.925341961819804e-05,7.000796438666977e-06,-0.1856517412935323,0.04605564565791979,0.003248514775035081,0.18560696517412936,0.046045508002494163,0.003247799719954126,0.0,0.0,0.0,-5.4726368159045504e-05,0.0005660283643114303,3.992456252186808e-05
ARG1113,L ARG 243,0.0,0.0,0.0,-2.487562189055557e-05,0.00015574602828361946,1.0985477823724022e-05,-48.006368159203966,0.23570802366499452,0.01662556211147986,48.00623880597013,0.23572699592220042,0.016626900311324175,0.0,0.0,0.0,-0.000154228855717746,0.0005825783549579353,4.109190885636939e-05
PHE1114,L PHE 244,0.0,0.0,0.0,-4.4776119402982354e-05,0.00020681203672462948,1.4587396341050482e-05,-0.08534328358208948,0.043388635593560806,0.0030603983894004444,0.08534825870646762,0.043360666191720236,0.0030584255799038012,0.0,0.0,0.0,-3.98009950247917e-05,0.0006374763366588332,4.496411392759078e-05
ASP1115,L ASP 245,0.0,0.0,0.0,-9.950248756220019e-06,9.925341961822007e-05,7.000796438668532e-06,46.01194527363186,0.31494539049280207,0.02221453504189722,-46.01184079601992,0.314926485183348,0.02221320156418323,0.0,0.0,0.0,9.452736318297554e-05,0.0005607563304909133,3.955270192767209e-05
GLY1116,L GLY 246,0.0,0.0,0.0,0.0,0.0,0.0,-0.08300995024875618,0.028931896366479633,0.002040698626057172,0.08297014925373139,0.028929475139008627,0.0020405278458390046,0.0,0.0,0.0,-3.980099502485135e-05,0.0005802795347989141,4.0929762584288096e-05
ALA1117,L ALA 247,0.0,0.0,0.0,-4.975124378111114e-06,7.035888370017748e-05,4.962733015462517e-06,-0.1797064676616916,0.019469287153076227,0.0013732576337314446,0.17968159203980114,0.019460844971829715,0.0013726621681783935,0.0,0.0,0.0,-2.9850746268713082e-05,0.0005808763987791511,4.09718621234605e-05
LEU1118,L LEU 248,0.0,0.0,0.0,-9.95024875621781e-06,9.925341961819804e-05,7.000796438666977e-06,0.11528855721393036,0.02961353593973016,0.0020887777745159705,-0.1152089552238806,0.029677975139169598,0.002093322965197375,0.0,0.0,0.0,6.965174129358874e-05,0.0006270235922065794,4.422683418028203e-05
ASN1119,L ASN 249,0.0,0.0,0.0,-4.975124378108905e-06,7.035888370014624e-05,4.962733015460314e-06,0.24457213930348326,0.1668282282206586,0.011767155937689922,-0.24456218905472618,0.16685799176576352,0.011769255296295139,0.0,0.0,0.0,4.975124378769515e-06,0.0005686460522278918,4.01091999914243e-05
VAL1120,L VAL 250,0.0,0.0,0.0,-4.975124378108905e-06,7.035888370014624e-05,4.962733015460314e-06,0.16299502487562176,0.07792332610565028,0.005496287644174028,-0.16289054726368174,0.0779165133009304,0.005495807105979941,0.0,0.0,0.0,9.950248756210187e-05,0.0005901764229387325,4.1627835250294486e-05
ASP1121,L ASP 251,0.0,0.0,0.0,-9.95024875621781e-06,9.925341961819804e-05,7.000796438666977e-06,47.19584577114428,0.2725290638497252,0.019222718038045167,-47.19575621890545,0.2725232479490395,0.019222307816040073,0.0,0.0,0.0,7.960199005013133e-05,0.0006015170215031477,4.2427739398156734e-05
LEU1122,L LEU 252,0.0,0.0,0.0,-1.4925373134324505e-05,0.00012125430454677407,8.55261921160504e-06,0.044238805970149266,0.041411329314442476,0.002920929957881865,-0.04414427860696517,0.04144689198631623,0.002923438355351302,0.0,0.0,0.0,7.960199004983748e-05,0.0006258382166577467,4.414322423563052e-05
THR1123,L THR 253,0.0,0.0,0.0,-1.4925373134328372e-05,0.0001212543045468055,8.552619211607255e-06,0.23507462686567157,0.059219882056881015,0.004177048418048429,-0.23500995024875604,0.05924793928022173,0.004179027421996083,0.0,0.0,0.0,4.975124378089904e-05,0.0005964342117667065,4.206922564177252e-05
GLU1124,L GLU 254,0.0,0.0,0.0,-9.95024875621781e-06,9.925341961819804e-05,7.000796438666977e-06,45.724278606965186,0.2235158725084922,0.015765594074867436,-45.72425870646763,0.22353635104749534,0.01576703851963794,0.0,0.0,0.0,9.950248755842212e-06,0.0006228649083411502,4.39335032370598e-05
PHE1125,L PHE 255,0.0,0.0,0.0,-2.487562189055557e-05,0.00015574602828361946,1.0985477823724022e-05,-0.06709452736318412,0.03635105259516724,0.002564005557984653,0.06700497512437814,0.036314751400470635,0.0025614450691316855,0.0,0.0,0.0,-0.00011442786069652469,0.0006082687249977761,4.290396784410807e-05
GLN1126,L GLN 256,0.0,0.0,0.0,-2.4875621890546734e-05,0.0001557460282835641,1.098547782372012e-05,0.19692537313432854,0.1041943715737413,0.007349304318668018,-0.1968706467661691,0.10426808722715493,0.007354503819963563,0.0,0.0,0.0,2.9850746268693197e-05,0.000572247448139684,4.036322287315967e-05
THR1127,L THR 257,0.0,0.0,0.0,-4.975124378109457e-06,7.035888370015405e-05,4.962733015460865e-06,-0.07575124378109452,0.09714439071663758,0.006852037009723503,0.07570646766169152,0.09708476271897255,0.006847831175049958,0.0,0.0,0.0,-4.975124378109678e-05,0.0005531568721303772,3.901667746392168e-05
ASN1128,L ASN 258,0.0,0.0,0.0,-1.4925373134328925e-05,0.00012125430454680997,8.55261921160757e-06,-0.17598507462686577,0.04341222947258661,0.0030620625733136396,0.1759651741293532,0.04340293431966039,0.003061406943777115,0.0,0.0,0.0,-3.482587064693246e-05,0.00053138427553588,3.748095690854303e-05
LEU1129,L LEU 259,0.0,0.0,0.0,-3.482587064676454e-05,0.00018333856490236237,1.2931705297168837e-05,0.08594527363184079,0.03723906884987493,0.0026266413951915773,-0.08598009950248756,0.037233425335028714,0.0026262433323460963,0.0,0.0,0.0,-6.96517412935092e-05,0.0005860096768844569,4.133393564411654e-05
VAL1130,L VAL 260,0.0,0.0,0.0,-4.975124378109457e-06,7.035888370015405e-05,4.962733015460865e-06,-0.18770646766169136,0.025497603203333316,0.0017984622634373306,0.18769154228855717,0.02551605441569592,0.0017997637116120542,0.0,0.0,0.0,-1.990049751225666e-05,0.000598174661301148,4.219198748664666e-05
PRO1131,L PRO 261,0.0,0.0,0.0,-1.4925373134333343e-05,0.00012125430454684587,8.552619211610103e-06,-0.19491044776119412,0.020606523149645523,0.0014534720761691185,0.1949353233830847,0.020599734240179766,0.001452993223416305,0.0,0.0,0.0,9.95024875617804e-06,0.0005553005528471147,3.916788104345682e-05
TYR1132,L TYR 262,0.0,0.0,0.0,-3.482587064676731e-05,0.00018333856490237692,1.2931705297169863e-05,0.10792537313432835,0.047867763568396074,0.00337633171739241,-0.10796019900497514,0.0478697279467069,0.003376470273955353,0.0,0.0,0.0,-6.965174129388259e-05,0.0006190382350287349,4.366359051263627e-05
PRO1133,L PRO 263,0.0,0.0,0.0,-1.9900497512437276e-05,0.0001396583964937097,9.850743768467997e-06,0.22026368159203982,0.030618583184026202,0.002159668341265468,-0.2201990049751243,0.030559788865883775,0.0021555213098115524,0.0,0.0,0.0,4.477611940235047e-05,0.0005926457035850597,4.180200487811562e-05
ARG1134,L ARG 264,0.0,0.0,0.0,-2.9850746268660058e-05,0.00017017543658197993,1.2003249811992248e-05,-52.64105970149253,0.37687866585259994,0.0265829714669769,52.640696517412884,0.376848838669186,0.026580867619671454,0.0,0.0,0.0,-0.0003930348258678572,0.0006065572399632942,4.278324899754013e-05
GLY1135,L GLY 265,0.0,0.0,0.0,-1.4925373134326714e-05,0.00012125430454679203,8.552619211606305e-06,0.05761691542288558,0.06736414382349451,0.004751500351196992,-0.05756716417910445,0.06732660955851474,0.004748852888272197,0.0,0.0,0.0,3.4825870646743556e-05,0.0005762989606680095,4.064899453310472e-05
HIE1136,L HIE 266,0.0,0.0,0.0,-1.9900497512444456e-05,0.00013965839649376008,9.85074376847155e-06,0.09945771144278616,0.14176892225080767,0.009999608777460567,-0.09946766169154221,0.14169106678605442,0.009994117276387134,0.0,0.0,0.0,-2.985074626867552e-05,0.0005722474481398393,4.036322287317062e-05
PHE1137,L PHE 267,0.0,0.0,0.0,-4.975124378109347e-05,0.00021743058092946955,1.533637070121895e-05,0.06477114427860702,0.038278338615309986,0.0026999458324659786,-0.06476119402985077,0.03818953369899179,0.0026936820166268056,0.0,0.0,0.0,-3.9800995024818215e-05,0.0006054544448392252,4.27054638269449e-05
PRO1138,L PRO 268,0.0,0.0,0.0,-5.9701492537320116e-05,0.00023693295322969136,1.671196198129931e-05,0.399905472636816,0.034818591989906285,0.0024559141210449705,-0.39986069651741313,0.03485621492528347,0.0024585678382973734,0.0,0.0,0.0,-1.4925373134253805e-05,0.0006106648521037751,4.307297761903371e-05
LEU1139,L LEU 269,0.0,0.0,0.0,-2.4875621890546734e-05,0.0001557460282835641,1.098547782372012e-05,-0.25632835820895533,0.033963422551825766,0.002395595119648335,0.25633830845771144,0.03394984558211074,0.0023946374740418212,0.0,0.0,0.0,-1.4925373134346599e-05,0.0005941473420650823,4.190792228996447e-05
ALA1140,L ALA 270,0.0,0.0,0.0,-1.99004975124312e-05,0.00013965839649366705,9.850743768464988e-06,0.21281094527363176,0.031928154415502195,0.002252038373943082,-0.21283084577114422,0.03186009909291031,0.0022472381216004787,0.0,0.0,0.0,-3.9800995024923714e-05,0.0005971807398258201,4.212188167113364e-05
THR1141,L THR 271,0.0,0.0,0.0,-9.95024875621781e-06,9.925341961819804e-05,7.000796438666977e-06,-0.1413880597014924,0.0831896990413087,0.005867748950338332,0.14137810945273638,0.08323673795674325,0.005871066819615983,0.0,0.0,0.0,-1.990049751229836e-05,0.0006226264302865655,4.391668229203182e-05
TYR1142,L TYR 272,0.0,0.0,0.0,-2.4875621890546734e-05,0.0001557460282835641,1.098547782372012e-05,0.15252736318407967,0.0636677515276729,0.004490776941161866,-0.15256218905472643,0.06370077253125497,0.004493106063172652,0.0,0.0,0.0,-5.970149253730244e-05,0.0005955205177093445,4.200477863201288e-05
ALA1143,L ALA 273,0.0,0.0,0.0,-4.975124378108905e-06,7.035888370014624e-05,4.962733015460314e-06,-0.07365671641791044,0.028702220815911585,0.0020244985617908634,0.0736567164179104,0.02871608433728131,0.002025476419192713,0.0,0.0,0.0,-4.975124378142046e-06,0.0006026270220787078,4.2506032802113926e-05
PRO1144,L PRO 274,0.0,0.0,0.0,-2.9850746268653428e-05,0.00017017543658194215,1.2003249811989581e-05,0.10119900497512443,0.03515113352460552,0.00247936979240407,-0.10119402985074623,0.03517839630152823,0.0024812927604219263,0.0,0.0,0.0,-2.4875621890250673e-05,0.0005592978090931559,3.9449825760317676e-05
VAL1145,L VAL 275,0.0,0.0,0.0,-2.9850746268656744e-05,0.00017017543658196104,1.2003249811990914e-05,-0.1531044776119403,0.04234534670906834,0.0029868104653253675,0.15304477611940298,0.042293372274893264,0.0029831444713971553,0.0,0.0,0.0,-8.955223880596084e-05,0.000557125081757739,3.929657339026844e-05
ILE1146,L ILE 276,0.0,0.0,0.0,-5.4726368159200165e-05,0.00022744536220222216,1.6042758907670833e-05,0.0345572139303483,0.051981511831970764,0.003666493147638243,-0.03455223880597013,0.05193478983769225,0.0036631976322553913,0.0,0.0,0.0,-4.975124378119952e-05,0.0006367770510524721,4.4914790123922795e-05
SER1147,L SER 277,0.0,0.0,0.0,-1.9900497512440038e-05,0.00013965839649372904,9.85074376846936e-06,-0.4623582089552243,0.09667003448298304,0.00681857850074716,0.4623432835820896,0.09657238445831363,0.006811690799068256,0.0,0.0,0.0,-3.4825870646950544e-05,0.0006259568552260155,4.415159235503054e-05
ALA1148,L ALA 278,0.0,0.0,0.0,-1.9900497512442247e-05,0.00013965839649374454,9.850743768470455e-06,-0.3037313432835819,0.03089055407453078,0.0021788516887913246,0.30373631840796,0.030894220496361598,0.00217911029824775,0.0,0.0,0.0,-1.4925373134300202e-05,0.0005771573152703588,4.0709538198666636e-05
GLU1149,L GLU 279,0.0,0.0,0.0,-3.980099502487566e-05,0.0001954913701929206,1.378889809037668e-05,51.23423383084579,0.6390034530277691,0.045071828411164264,-51.23405472636816,0.6390166356872125,0.04507275824426864,0.0,0.0,0.0,0.00013930348259069927,0.0005905537602282612,4.1654450570581386e-05
LYS1150,L LYS 280,0.0,0.0,0.0,-7.462686567163744e-05,0.00026278831136802963,1.8535658332232395e-05,-52.3566119402985,0.3971400979135495,0.028012102694497658,52.3565472636816,0.39709643803481853,0.028009023164092477,0.0,0.0,0.0,-0.0001393034825865279,0.000669519403216783,4.72242575791223e-05
ALA1151,L ALA 281,0.0,0.0,0.0,-9.950248756220019e-06,9.925341961822007e-05,7.000796438668532e-06,-0.25199004975124384,0.018719981622260417,0.0013204056966214916,0.2520149253731344,0.018747464866609716,0.0013223442152126264,0.0,0.0,0.0,1.4925373134343146e-05,0.000559651739082093,3.9474790056919445e-05
TYR1152,L TYR 282,0.0,0.0,0.0,-4.4776119402984e-05,0.00020681203672463715,1.4587396341051022e-05,-0.040800995024875525,0.13236734727974128,0.009336472808659806,0.040786069651741454,0.1323995122752403,0.00933874155251574,0.0,0.0,0.0,-5.97014925371301e-05,0.0005785708163226523,4.080923887569131e-05
HIE1153,L HIE 283,0.0,0.0,0.0,-1.9900497512436724e-05,0.0001396583964937058,9.850743768467722e-06,-0.20370646766169148,0.09415293163403772,0.006641035754830283,0.20366666666666658,0.09411368870322047,0.006638267771909744,0.0,0.0,0.0,-5.970149253717429e-05,0.0005699069579709271,4.019813742521038e-05
GLU1154,L GLU 284,0.0,0.0,0.0,-2.985074626865785e-05,0.00017017543658196733,1.2003249811991358e-05,47.97822388059699,0.34279577000126193,0.02417894935052625,-47.97812935323382,0.3428329491616728,0.02418157176630596,0.0,0.0,0.0,6.46766169157317e-05,0.0006074135852790777,4.2843650938955024e-05
GLN1155,L GLN 285,0.0,0.0,0.0,-4.975124378108905e-06,7.035888370014624e-05,4.962733015460314e-06,0.26800995024875574,0.06829450347191325,0.004817122861115383,-0.2680298507462688,0.06832494139328343,0.004819269786554814,0.0,0.0,0.0,-2.4875621890984193e-05,0.0005938139727908407,4.188440823435965e-05
LEU1156,L LEU 286,0.0,0.0,0.0,-1.9900497512436172e-05,0.00013965839649370194,9.85074376846745e-06,-0.01813930348258719,0.03290300077821758,0.0023207987347507817,0.018079601990049755,0.03290183850419327,0.0023207167542620344,0.0,0.0,0.0,-7.960199004996783e-05,0.0006015170215051528,4.242773939829817e-05
SER1157,L SER 287,0.0,0.0,0.0,-9.950248756220019e-06,9.925341961822007e-05,7.000796438668532e-06,0.45167164179104463,0.050022200462351,0.0035282939791719224,-0.4515721393034824,0.05005932818376225,0.003530912766724347,0.0,0.0,0.0,8.955223880589621e-05,0.0005571250817580112,3.929657339028763e-05
VAL1158,L VAL 288,0.0,0.0,0.0,0.0,0.0,0.0,0.2653532338308455,0.025863776355231387,0.0018242901261709735,-0.2653432835820896,0.025877371877524653,0.0018252490803754597,0.0,0.0,0.0,9.950248756224439e-06,0.000581557778953127,4.101992297530519e-05
ALA1159,L ALA 289,0.0,0.0,0.0,-9.950248756220019e-06,9.925341961822007e-05,7.000796438668532e-06,0.21253233830845777,0.02329841450427303,0.0016433434527045358,-0.2125223880597014,0.023336405190872003,0.0016460231091281403,0.0,0.0,0.0,1.1267935175300097e-16,0.0005985056016646651,4.2215330220098405e-05
GLU1160,L GLU 290,0.0,0.0,0.0,-1.4925373134331134e-05,0.00012125430454682793,8.552619211608838e-06,47.82077114427861,0.3053817077456653,0.021539964872181676,-47.82063681592041,0.305368405569463,0.02153902660901511,0.0,0.0,0.0,0.00011940298507335877,0.0006194779071150187,4.3694602590483844e-05
ILE1161,L ILE 291,0.0,0.0,0.0,-4.975124378108905e-06,7.035888370014624e-05,4.962733015460314e-06,0.25982089552238796,0.01944446771118315,0.0013715070052787107,-0.25988059701492544,0.019392660858322384,0.0013678528316250335,0.0,0.0,0.0,-6.467661691563449e-05,0.0005649778931973872,3.985046800238044e-05
THR1162,L THR 292,0.0,0.0,0.0,-2.487562189054342e-05,0.00015574602828354335,1.0985477823718654e-05,0.2600945273631841,0.038359078785526204,0.002705640804974547,-0.26006965174129376,0.038439137450498435,0.0027112877078095125,0.0,0.0,0.0,-2.7617488174755138e-17,0.0006229443807378459,4.3939108787718905e-05
ASN1163,L ASN 293,0.0,0.0,0.0,-2.4875621890537895e-05,0.0001557460282835088,1.0985477823716218e-05,0.17155223880597006,0.08143158473528724,0.0057437411285452804,-0.1715472636815921,0.08137034679957851,0.0057394217375976424,0.0,0.0,0.0,-1.990049751316914e-05,0.0005897988442401007,4.160120290232233e-05
ALA1164,L ALA 294,0.0,0.0,0.0,-2.4875621890544525e-05,0.0001557460282835503,1.0985477823719143e-05,0.24176616915422885,0.021305175363392125,0.0015027512037667254,-0.24176616915422877,0.021357186208336484,0.001506419765912586,0.0,0.0,0.0,-2.487562189051801e-05,0.0006184381784382605,4.362126578410045e-05
CYS1165,L CYS 295,0.0,0.0,0.0,-2.985074626865785e-05,0.00017017543658196736,1.200324981199136e-05,0.287084577114428,0.09913294661926518,0.006992298928504314,-0.2871393034825872,0.09913802879694342,0.00699265739767875,0.0,0.0,0.0,-8.457711442768567e-05,0.0005966831582313653,4.208678497151558e-05
PHE1166,L PHE 296,0.0,0.0,0.0,-2.4875621890537895e-05,0.0001557460282835088,1.0985477823716218e-05,0.13428358208955227,0.038252814146853144,0.002698145475273663,-0.13429353233830846,0.03818283336971606,0.0026932094118388614,0.0,0.0,0.0,-3.482587064674687e-05,0.0006016404560331663,4.243644579861616e-05
GLU1167,L GLU 297,0.0,0.0,0.0,-7.46268656716413e-05,0.00026278831136804324,1.8535658332233354e-05,49.84909950248758,0.4187315007249509,0.02953504282582356,-49.84901990049753,0.41870559789996376,0.029533215781419254,0.0,0.0,0.0,4.975124378981617e-06,0.0006728384401514643,4.745836439419732e-05
PRO1168,L PRO 298,0.0,0.0,0.0,-3.4825870646760124e-05,0.0001833385649023391,1.2931705297167197e-05,0.2646716417910447,0.026365619890872136,0.0018596874399420915,-0.26470646766169154,0.02633648336774061,0.001857632308056873,0.0,0.0,0.0,-6.965174129371467e-05,0.0005860096768846061,4.133393564412706e-05
ALA1169,L ALA 299,0.0,0.0,0.0,-1.4925373134328372e-05,0.00012125430454680549,8.552619211607255e-06,0.2618905472636816,0.04422396595034347,0.003119318049895469,-0.2618557213930348,0.044178562140904855,0.0031161155121023887,0.0,0.0,0.0,1.9900497512432306e-05,0.0006064348062066174,4.277461318618962e-05
ASN1170,L ASN 300,0.0,0.0,0.0,-5.970149253730796e-05,0.0002369329532296431,1.6711961981295904e-05,0.22843781094527318,0.15912114776125666,0.011223540396379059,-0.22832338308457695,0.15907568804772879,0.011220333915415551,0.0,0.0,0.0,5.4726368157909876e-05,0.0006479896579166374,4.57056664333213e-05
GLN1171,L GLN 301,0.0,0.0,0.0,-3.482587064677338e-05,0.0001833385649024089,1.293170529717212e-05,0.010094527363184096,0.11017198684996099,0.007770932791505113,-0.0101094527363184,0.11014015476537296,0.0077686875293743315,0.0,0.0,0.0,-4.9751243780960904e-05,0.0006047181308031703,4.2653528239222254e-05
MET1172,L MET 302,0.0,0.0,0.0,-6.467661691540914e-05,0.00024595437003593326,1.734828366061089e-05,0.2195323383084577,0.07115374845647944,0.005018798452568328,-0.2195074626865671,0.07114914049420765,0.005018473431969682,0.0,0.0,0.0,-3.980099502483147e-05,0.0006679648754423536,4.711460964407988e-05
VAL1173,L VAL 303,0.0,0.0,0.0,-3.980099502487124e-05,0.00019549137019289888,1.3788898090375148e-05,-0.16142786069651743,0.04094816550967151,0.002888260901969906,0.1614378109452736,0.04089213286845581,0.0028843086641872594,0.0,0.0,0.0,-2.9850746268647905e-05,0.000572247448139858,4.0363222873171944e-05
LYS1174,L LYS 304,0.0,0.0,0.0,-8.457711442786906e-05,0.00027825137222111334,1.9626338550280124e-05,-57.39984079601992,0.6099067741545129,0.04301950692323459,57.39945771144281,0.6097254821901923,0.0430067195740122,0.0,0.0,0.0,-0.0004676616915397846,0.0006983983132523233,4.926121883755662e-05
CYS1175,L CYS 305,0.0,0.0,0.0,-2.9850746268653428e-05,0.00017017543658194215,1.2003249811989581e-05,-0.24187064676616918,0.06718766458745315,0.004739052465653808,0.24182587064676603,0.06723985822925159,0.00474273392129563,0.0,0.0,0.0,-7.462686567173079e-05,0.0006382524220895811,4.501885477320176e-05
ASP1176,L ASP 306,0.0,0.0,0.0,-5.47263681592051e-05,0.00022744536220224267,1.604275890767228e-05,52.99580099502487,0.37379840018281013,0.0263657062783903,-52.995482587064664,0.3737806456910526,0.026364453973098,0.0,0.0,0.0,0.00026368159204098935,0.0005774574379529464,4.073070722050493e-05
PRO1177,L PRO 307,0.0,0.0,0.0,-1.990049751243562e-05,0.00013965839649369806,9.850743768467175e-06,-0.09813432835820904,0.03997072144467232,0.002819317313370488,0.09807462686567166,0.0400356731846529,0.0028238986558742564,0.0,0.0,0.0,-7.960199004970713e-05,0.0005674695869692551,4.002621853018536e-05
ARG1178,L ARG 308,0.0,0.0,0.0,-2.985074626865398e-05,0.0001701754365819453,1.2003249811989803e-05,-52.616651741293516,0.46656756386549,0.03290913856743499,52.616502487562165,0.4664465236752176,0.03290060105067986,0.0,0.0,0.0,-0.0001791044776137853,0.0005710784020795677,4.028076472183569e-05
HIE1179,L HIE 309,0.0,0.0,0.0,-3.482587064677117e-05,0.00018333856490239728,1.29317052971713e-05,-0.3433631840796021,0.11755169261066636,0.00829145710196911,0.3433233830845773,0.11750532919214572,0.008288186878570135,0.0,0.0,0.0,-7.46268656716623e-05,0.0006460003119652592,4.556534878879823e-05
GLY1180,L GLY 310,0.0,0.0,0.0,-9.95024875621781e-06,9.925341961819804e-05,7.000796438666977e-06,-0.006676616915422855,0.03930477798734322,0.002772345283566808,0.006696517412935321,0.03935148966831327,0.002775640071504969,0.0,0.0,0.0,9.950248756245426e-06,0.0005277385315890783,3.722380595760108e-05
LYS1181,L LYS 311,0.0,0.0,0.0,-2.4875621890542316e-05,0.00015574602828353647,1.098547782371817e-05,-48.09256218905472,0.507045061010303,0.03576420108263727,48.09234825870646,0.5070097078869669,0.03576170746558206,0.0,0.0,0.0,-0.00023880597014883857,0.0005923950604359142,4.1784325873476144e-05
TYR1182,L TYR 312,0.0,0.0,0.0,-3.4825870646760124e-05,0.0001833385649023391,1.2931705297167197e-05,-0.18908955223880636,0.0732192369327446,0.005164486776702336,0.18906467661691548,0.07325937561461097,0.005167317941030415,0.0,0.0,0.0,-5.970149253754989e-05,0.000578570816322693,4.0809238875694184e-05
MET1183,L MET 313,0.0,0.0,0.0,-4.975124378106696e-06,7.035888370011499e-05,4.96273301545811e-06,-0.25359203980099504,0.09494294037307341,0.006696758674887163,0.25353233830845756,0.09489155999462771,0.006693134582419381,0.0,0.0,0.0,-6.467661691537599e-05,0.000599166934022841,4.226197700804489e-05
ALA1184,L ALA 314,0.0,0.0,0.0,-1.4925373134327818e-05,0.00012125430454680099,8.552619211606937e-06,0.21544278606965164,0.023544135757259374,0.0016606752935562558,-0.21550248756218904,0.023519257353259507,0.0016589205062371693,0.0,0.0,0.0,-7.462686567160375e-05,0.0005980091224404845,4.2180311275684345e-05
CYS1185,L CYS 315,0.0,0.0,0.0,-1.990049751243562e-05,0.00013965839649369806,9.850743768467175e-06,-0.23111940298507472,0.06830233981002488,0.004817675593788526,0.23115920398009943,0.06831646092412282,0.004818671620380527,0.0,0.0,0.0,1.9900497512705166e-05,0.0006064348062066651,4.277461318619299e-05
CYS1186,L CYS 316,0.0,0.0,0.0,-4.975124378111114e-06,7.035888370017748e-05,4.962733015462517e-06,0.2515273631840796,0.05215648571845951,0.003678834854010701,-0.25150248756218896,0.052107058218634,0.003675348506980223,0.0,0.0,0.0,1.9900497512440038e-05,0.0006226264302863342,4.39166822920155e-05
LEU1187,L LEU 317,0.0,0.0,0.0,-4.4776119402982354e-05,0.00020681203672462948,1.4587396341050482e-05,-0.13344776119402998,0.03322257979779079,0.002343340100788417,0.1334477611940299,0.03318047300024638,0.0023403701162838376,0.0,0.0,0.0,-4.477611940314198e-05,0.0006332299533013676,4.466459713914645e-05
LEU1188,L LEU 318,0.0,0.0,0.0,-4.975124378111114e-06,7.035888370017748e-05,4.962733015462517e-06,0.1394776119402986,0.020163529124015048,0.0014222256867861176,-0.1394577114427861,0.020192098664919184,0.0014242408268285002,0.0,0.0,0.0,1.4925373134426137e-05,0.000602462706595655,4.249444288155503e-05
TYR1189,L TYR 319,0.0,0.0,0.0,-1.9900497512426783e-05,0.00013965839649363602,9.8507437684628e-06,0.032895522388059796,0.05332090057062471,0.003760966345112237,-0.03288557213930349,0.053260290536719226,0.0037566912429430094,0.0,0.0,0.0,-9.95024875610513e-06,0.0006148255405284918,4.3366449952966465e-05
ARG1190,L ARG 320,0.0,0.0,0.0,0.0,0.0,0.0,-48.484109452736305,0.24965183310723082,0.01760908259732477,48.48391044776117,0.24961985415051735,0.017606826975633014,0.0,0.0,0.0,-0.00019900497512815636,0.0006069243930532971,4.280914597977838e-05
GLY1191,L GLY 321,0.0,0.0,0.0,-1.4925373134331134e-05,0.00012125430454682793,8.552619211608838e-06,-0.022796019900497497,0.02997749046213779,0.0021144491471911833,0.022825870646766198,0.02994596339649907,0.0021122253994382677,0.0,0.0,0.0,1.4925373134324505e-05,0.0005596517390821986,3.947479005692689e-05
ASP1192,L ASP 322,0.0,0.0,0.0,-1.4925373134328925e-05,0.00012125430454680997,8.55261921160757e-06,45.069124378109464,0.2566839228915373,0.018105087967293234,-45.069039800995,0.25666327789545557,0.018103631781545667,0.0,0.0,0.0,6.965174129351141e-05,0.0005860096768856707,4.133393564420216e-05
VAL1193,L VAL 323,0.0,0.0,0.0,-9.950248756220019e-06,9.925341961822007e-05,7.000796438668532e-06,-0.07829850746268673,0.04429941598349585,0.003124639884905511,0.07824378109452737,0.04437252156775007,0.0031297963552403604,0.0,0.0,0.0,-6.467661691555716e-05,0.000590805184532297,4.167218467363858e-05
VAL1194,L VAL 324,0.0,0.0,0.0,-4.975124378109457e-06,7.035888370015405e-05,4.962733015460865e-06,0.17837313432835813,0.02635473797174046,0.0018589198885469258,-0.17833830845771156,0.026343595993617606,0.0018581339940048312,0.0,0.0,0.0,2.985074626871971e-05,0.0005634863735231709,3.974526431606291e-05
PRO1195,L PRO 325,0.0,0.0,0.0,-9.950248756220019e-06,9.925341961822007e-05,7.000796438668532e-06,0.1496616915422886,0.02573371049509063,0.0018151159877486576,-0.14966169154228867,0.02573177711230911,0.0018149796174417852,0.0,0.0,0.0,-9.950248756116178e-06,0.0006540349295466621,4.613206701741253e-05
LYS1196,L LYS 326,0.0,0.0,0.0,-9.95024875621781e-06,9.925341961819804e-05,7.000796438666977e-06,-42.14250746268656,0.2526557274465402,0.017820960967598203,42.14251243781093,0.2526453497129364,0.017820228978708205,0.0,0.0,0.0,-4.97512437830996e-06,0.0006269051555118173,4.421848029994131e-05
ASP1197,L ASP 327,0.0,0.0,0.0,-9.95024875621781e-06,9.925341961819804e-05,7.000796438666977e-06,43.63196019900497,0.23281955177855085,0.016421825013316474,-43.6319054726368,0.2328696088974861,0.016425355770254824,0.0,0.0,0.0,4.477611940355238e-05,0.0005669022699807982,3.998620307512435e-05
VAL1198,L VAL 328,0.0,0.0,0.0,-4.975124378111114e-06,7.035888370017748e-05,4.962733015462517e-06,0.08297512437810933,0.023803180900972616,0.0016789469291990154,-0.08286567164179102,0.023788597663119068,0.001677918306910513,0.0,0.0,0.0,0.0001044776119401619,0.0005221747965533722,3.683137034607766e-05
ASN1199,L ASN 329,0.0,0.0,0.0,-9.950248756220019e-06,9.925341961822007e-05,7.000796438668532e-06,0.08762189054726359,0.18618459335934912,0.013132448666643278,-0.08757711442786074,0.1861461878668084,0.01312973975206443,0.0,0.0,0.0,3.4825870646897106e-05,0.0005497906381506317,3.8779241625964905e-05
ALA1200,L ALA 330,0.0,0.0,0.0,-4.975124378111114e-06,7.035888370017748e-05,4.962733015462517e-06,0.06166666666666661,0.021833912490894444,0.0015400454452492683,-0.06172139303482586,0.021771129498753553,0.0015356170744235621,0.0,0.0,0.0,-5.9701492537352425e-05,0.0005785708163226485,4.0809238875691046e-05
ALA1201,L ALA 331,0.0,0.0,0.0,-4.975124378111114e-06,7.035888370017748e-05,4.962733015462517e-06,0.007427860696517452,0.031387579060895676,0.00221390912830179,-0.00749253731343284,0.03142567942611404,0.0022165965208587285,0.0,0.0,0.0,-6.965174129345949e-05,0.0006426967268439767,4.533233186060701e-05
ILE1202,L ILE 332,0.0,0.0,0.0,-2.4875621890546734e-05,0.0001557460282835641,1.098547782372012e-05,0.1062786069651741,0.023861582396760412,0.001683066253100366,-0.10625373134328356,0.023858836478690477,0.0016828725709731524,0.0,0.0,0.0,3.269910599891008e-16,0.0005901344816798914,4.162487694198976e-05
ALA1203,L ALA 333,0.0,0.0,0.0,-4.975124378111114e-06,7.035888370017748e-05,4.962733015462517e-06,0.10891542288557204,0.042762188753737176,0.0030162122361966372,-0.10883084577114426,0.042778746336126335,0.0030173801180113785,0.0,0.0,0.0,7.960199004969719e-05,0.0006015170215050157,4.24277393982885e-05
THR1204,L THR 334,0.0,0.0,0.0,-1.9900497512436172e-05,0.00013965839649370194,9.85074376846745e-06,-0.06770646766169183,0.07638484916559014,0.005387771847696931,0.06767661691542289,0.07637456728426173,0.005387046619705154,0.0,0.0,0.0,-4.9751243781446695e-05,0.0006128900933108138,4.3229934031994966e-05
ILE1205,L ILE 335,0.0,0.0,0.0,-4.975124378106696e-06,7.035888370011499e-05,4.96273301545811e-06,0.024432835820895497,0.027715805724946776,0.001954922205807985,-0.024452736318407952,0.02769016573771659,0.0019531137005496363,0.0,0.0,0.0,-2.4875621890719068e-05,0.000576814126707232,4.0685331543825205e-05
LYS1206,L LYS 336,0.0,0.0,0.0,-3.482587064677117e-05,0.00018333856490239728,1.29317052971713e-05,-45.084228855721385,0.5277116630957681,0.03722191080020497,45.084144278606956,0.5277008934198534,0.0372211511658359,0.0,0.0,0.0,-0.00011940298507272247,0.000603201773780177,4.254657266139778e-05
THR1207,L THR 337,0.0,0.0,0.0,-1.9900497512438933e-05,0.00013965839649372132,9.850743768468817e-06,0.010781094527363139,0.10821050905271977,0.007632580815016304,-0.010850746268656725,0.10813653435186518,0.007627363041923081,0.0,0.0,0.0,-8.955223880597796e-05,0.0006244920710253863,4.404827444362126e-05
LYS1208,L LYS 338,0.0,0.0,0.0,-1.990049751243838e-05,0.00013965839649371744,9.850743768468542e-06,-45.1442039800995,0.2687228929973957,0.018954251445655226,45.14410447761194,0.2687117118976232,0.01895346279168473,0.0,0.0,0.0,-0.00011940298507353553,0.0005779287444166904,4.076395061529769e-05
ARG1209,L ARG 339,0.0,0.0,0.0,-3.980099502487621e-05,0.00019549137019292327,1.378889809037687e-05,-48.80478109452737,0.3052849282286298,0.021533138571377085,48.80473134328356,0.30521457661188683,0.021528176350933265,0.0,0.0,0.0,-8.955223880767036e-05,0.0005833001825767822,4.114282265100532e-05
THR1210,L THR 340,0.0,0.0,0.0,-1.9900497512439485e-05,0.0001396583964937252,9.85074376846909e-06,-0.002567164179104239,0.10834052046462214,0.007641751112955997,0.00257213930348262,0.10841630662492402,0.0076470966565471655,0.0,0.0,0.0,-1.492537313408147e-05,0.000642427082726298,4.531331263098233e-05
ILE1211,L ILE 341,0.0,0.0,0.0,-1.9900497512437276e-05,0.0001396583964937097,9.850743768467997e-06,-0.20412935323383088,0.060482744417052585,0.0042661238609664155,0.20410447761194025,0.060434611922800134,0.004262728856586285,0.0,0.0,0.0,-4.477611940295142e-05,0.0006009818455935504,4.238999100000198e-05
GLN1212,L GLN 342,0.0,0.0,0.0,-1.4925373134327818e-05,0.00012125430454680099,8.552619211606937e-06,0.32977114427860676,0.22220294019214423,0.015672986969541926,-0.32982587064676605,0.22218544656219738,0.01567175306402308,0.0,0.0,0.0,-6.965174129421842e-05,0.0005944388868161533,4.192848627116392e-05
PHE1213,L PHE 343,0.0,0.0,0.0,-2.4875621890544525e-05,0.0001557460282835503,1.0985477823719143e-05,-0.042228855721392955,0.041865543642257544,0.002952967766360317,0.042263681592039824,0.04185232417897716,0.002952035337313435,0.0,0.0,0.0,9.95024875636363e-06,0.0005900505902184481,4.1618959694536066e-05
VAL1214,L VAL 344,0.0,0.0,0.0,-4.975124378108905e-06,7.035888370014624e-05,4.962733015460314e-06,-0.20661194029850738,0.029090674108996177,0.0020518979445151688,0.2065273631840796,0.029073598450795258,0.002050693520450177,0.0,0.0,0.0,-8.955223880597575e-05,0.0005833001825751637,4.114282265089116e-05
ASP1215,L ASP 345,0.0,0.0,0.0,-1.9900497512436172e-05,0.00013965839649370194,9.85074376846745e-06,46.2295373134328,0.2636753428387238,0.018598224708130665,-46.22941293532338,0.26368787826920204,0.01859910888922374,0.0,0.0,0.0,0.00010447761194065597,0.0006018461239909837,4.245095249785307e-05
TRP1216,L TRP 346,0.0,0.0,0.0,-4.975124378111114e-06,7.035888370017748e-05,4.962733015462517e-06,-0.3228308457711445,0.035056901064125394,0.0024727231471169476,0.32279601990049744,0.03499841054073309,0.002468597543692544,0.0,0.0,0.0,-3.980099502471216e-05,0.0005887907839486056,4.153009981160961e-05
CYS1217,L CYS 347,0.0,0.0,0.0,-1.4925373134328925e-05,0.00012125430454680997,8.55261921160757e-06,-0.21250746268656726,0.056699620450525026,0.0039992828705624345,0.2124527363184081,0.05669486279758405,0.003998947291598065,0.0,0.0,0.0,-6.965174129363513e-05,0.000586009676884691,4.133393564413305e-05
PRO1218,L PRO 348,0.0,0.0,0.0,-1.9900497512437276e-05,0.0001396583964937097,9.850743768467997e-06,0.29304477611940294,0.0234404715511838,0.001653363384228569,-0.2930398009950247,0.023483844514779615,0.0016564226772004791,0.0,0.0,0.0,-1.492537313445265e-05,0.0006024627065960066,4.249444288157983e-05
THR1219,L THR 349,0.0,0.0,0.0,-9.950248756220019e-06,9.925341961822007e-05,7.000796438668532e-06,0.06957711442786106,0.09010185101235464,0.006355294559230895,-0.06956716417910447,0.09007645573085547,0.006353503314184002,0.0,0.0,0.0,3.4466625242094413e-16,0.0005463583647081172,3.853714772345435e-05
GLY1220,L GLY 350,0.0,0.0,0.0,-1.4925373134328372e-05,0.0001212543045468055,8.552619211607255e-06,0.11416417910447761,0.09020682653039257,0.006362698961372948,-0.1141542288557214,0.09023165926027878,0.0063644505270884525,0.0,0.0,0.0,-4.97512437812879e-06,0.0005858829492543149,4.1324996966283664e-05
PHE1221,L PHE 351,0.0,0.0,0.0,-9.950248756218914e-06,9.925341961820907e-05,7.000796438667756e-06,-0.19586567164179106,0.028411630749788745,0.002004001918875683,0.19589054726368157,0.02837783383090351,0.0020016180680191603,0.0,0.0,0.0,1.4925373134505677e-05,0.0006187582810363259,4.364384408051749e-05
LYS1222,L LYS 352,0.0,0.0,0.0,-1.4925373134328925e-05,0.00012125430454680997,8.55261921160757e-06,-45.10637313432837,0.23327423929577779,0.01645389619800264,45.106313432835826,0.23320216555112844,0.016448812508021948,0.0,0.0,0.0,-7.462686567291723e-05,0.0006062715227338934,4.276309605802682e-05
VAL1223,L VAL 353,0.0,0.0,0.0,-4.975124378111114e-06,7.035888370017748e-05,4.962733015462517e-06,-0.14101492537313437,0.0342328110060003,0.002414596316159828,0.1409701492537313,0.03424275504558685,0.002415297714632458,0.0,0.0,0.0,-4.9751243781127716e-05,0.0005708616493488763,4.026547616300383e-05
GLY1224,L GLY 354,0.0,0.0,0.0,-9.950248756218362e-06,9.925341961820355e-05,7.000796438667366e-06,0.048179104477611874,0.03592983434714058,0.002534295113528129,-0.04814427860696519,0.03590346481432704,0.002532435150091902,0.0,0.0,0.0,2.4875621890510278e-05,0.0005681234795470281,4.007234055648283e-05
ILE1225,L ILE 355,0.0,0.0,0.0,-1.9900497512441142e-05,0.00013965839649373682,9.85074376846991e-06,-0.11781592039800998,0.03559544586659119,0.002510709168653216,0.11785572139303488,0.03556864401990743,0.0025088187121476858,0.0,0.0,0.0,1.990049751239143e-05,0.000545995817644493,3.851157562526738e-05
ASN1226,L ASN 356,0.0,0.0,0.0,-1.4925373134328925e-05,0.00012125430454680997,8.55261921160757e-06,-0.23357213930348306,0.06069617690141876,0.004281178227679364,0.2335273631840796,0.06067776808529928,0.004279879769905062,0.0,0.0,0.0,-5.9701492537421747e-05,0.0005955205177091472,4.200477863199897e-05
TYR1227,L TYR 357,0.0,0.0,0.0,-1.990049751243838e-05,0.00013965839649371744,9.850743768468542e-06,0.04342786069651725,0.07490900629284578,0.0052836739176982915,-0.04342786069651745,0.07491544832616925,0.005284128303694484,0.0,0.0,0.0,-1.9900497512581438e-05,0.0005981746613012498,4.2191987486653845e-05
GLU1228,L GLU 358,0.0,0.0,0.0,-3.980099502487566e-05,0.0001954913701929206,1.378889809037668e-05,46.95432835820897,0.31321917308621083,0.022092777053921427,-46.954238805970164,0.31324533434481133,0.022094622326827348,0.0,0.0,0.0,4.975124377807985e-05,0.0006522158463738865,4.600375878333259e-05
PRO1229,L PRO 359,0.0,0.0,0.0,-2.4875621890546734e-05,0.0001557460282835641,1.098547782372012e-05,0.1304577114427861,0.03252415027301126,0.0022940766804594726,-0.1304726368159203,0.03249371156173422,0.002291929699304308,0.0,0.0,0.0,-3.980099502471216e-05,0.0006216716032500628,4.384933398562177e-05
PRO1230,L PRO 360,0.0,0.0,0.0,-1.9900497512440038e-05,0.00013965839649372904,9.85074376846936e-06,-0.1383731343283582,0.05625700685713958,0.003968063314801051,0.13836318407960205,0.05626202414600747,0.003968417207071697,0.0,0.0,0.0,-2.9850746268679943e-05,0.0005722474481399007,4.036322287317495e-05
THR1231,L THR 361,0.0,0.0,0.0,-1.990049751243838e-05,0.0001396583964937174,9.85074376846854e-06,-0.05564179104477641,0.04785728207429265,0.0033755924098010604,0.055646766169154246,0.04786121729942871,0.003375869979180774,0.0,0.0,0.0,-1.4925373134638515e-05,0.0006267472051053956,4.4207339337272046e-05
VAL1232,L VAL 362,0.0,0.0,0.0,-2.985074626865398e-05,0.0001701754365819453,1.2003249811989803e-05,-0.23188557213930347,0.029819387342608996,0.0021032974129698632,0.23182089552238808,0.029795117320014886,0.0021015855375665087,0.0,0.0,0.0,-9.452736318393967e-05,0.00051448655804165,3.6289083813285804e-05
VAL1233,L VAL 363,0.0,0.0,0.0,-4.47761194029829e-05,0.00020681203672463203,1.4587396341050662e-05,-0.13210447761194036,0.051495003185603454,0.003632177473558995,0.13217412935323386,0.05146785237623651,0.003630262403123596,0.0,0.0,0.0,2.48756218905158e-05,0.0005592978090931836,3.944982576031963e-05
PRO1234,L PRO 364,0.0,0.0,0.0,-4.4776119402986216e-05,0.00020681203672464737,1.4587396341051744e-05,0.38244776119403,0.03202903700403085,0.002259154083096597,-0.3824577114427861,0.03201926429986754,0.00225846476969293,0.0,0.0,0.0,-5.4726368158899685e-05,0.0006402658416716358,4.516087044071037e-05
GLY1235,L GLY 365,0.0,0.0,0.0,-9.950248756218914e-06,9.925341961820907e-05,7.000796438667756e-06,0.3031293532338308,0.04065646863501825,0.002867686190800273,-0.3030995024875622,0.0407839843913886,0.0028766804587711447,0.0,0.0,0.0,1.9900497512400268e-05,0.0006384075259610268,4.502979495677445e-05
GLY1236,L GLY 366,0.0,0.0,0.0,-2.4875621890546182e-05,0.00015574602828356067,1.0985477823719877e-05,-0.08494527363184091,0.18598368833961665,0.013118277919156051,0.08493034825870649,0.18607796772860583,0.013124927874524985,0.0,0.0,0.0,-3.98009950248867e-05,0.0006528985965005899,4.60519162641923e-05
ASP1237,L ASP 367,0.0,0.0,0.0,-2.4875621890547287e-05,0.00015574602828356758,1.0985477823720363e-05,54.40408457711443,0.35296082091955133,0.024895936760545734,-54.40385572139303,0.35287889777861103,0.024890158347715775,0.0,0.0,0.0,0.00020398009950141122,0.0005843600740290691,4.1217581629920986e-05
LEU1238,L LEU 368,0.0,0.0,0.0,-4.975124378109347e-05,0.00021743058092946958,1.5336370701218952e-05,0.05103482587064667,0.03574695173442078,0.002521395568618261,-0.05108457711442789,0.03574213632952399,0.002521055916145008,0.0,0.0,0.0,-9.950248756220682e-05,0.000598546956344312,4.221824715429683e-05
ALA1239,L ALA 369,0.0,0.0,0.0,-9.950248756220019e-06,9.925341961822007e-05,7.000796438668532e-06,0.05869651741293526,0.04075106368981901,0.002874358411518835,-0.05876616915422887,0.04075396448988766,0.0028745630181799256,0.0,0.0,0.0,-7.96019900498662e-05,0.0005931884004294976,4.184028376211208e-05
LYS1240,L LYS 370,0.0,0.0,0.0,-4.47761194029829e-05,0.00020681203672463205,1.4587396341050663e-05,-48.70392537313433,0.635078707388767,0.04479499819818124,48.70378606965172,0.6350820834682898,0.04479523632847025,0.0,0.0,0.0,-0.0001840796019909994,0.0005909308565698497,4.168104889571096e-05
VAL1241,L VAL 371,0.0,0.0,0.0,-3.482587064676896e-05,0.00018333856490238565,1.293170529717048e-05,0.06912437810945275,0.0426043869081252,0.003005081752198957,-0.06918407960199005,0.04262296749970865,0.0030063923260803013,0.0,0.0,0.0,-9.452736318405484e-05,0.0006433895785204052,4.538120184984792e-05
GLN1242,L GLN 372,0.0,0.0,0.0,-9.95024875621781e-06,9.925341961819804e-05,7.000796438666977e-06,0.1251691542288557,0.13855631340311336,0.009773008820841594,-0.1251542288557214,0.13855344028731328,0.009772806166878251,0.0,0.0,0.0,4.975124377921106e-06,0.0006425811789355687,4.532418173954528e-05
ARG1243,L ARG 373,0.0,0.0,0.0,-3.482587064676454e-05,0.00018333856490236237,1.2931705297168837e-05,-45.701298507462695,0.2903930094680738,0.020482743610429024,45.701203980099486,0.2904470960538912,0.020486558584047333,0.0,0.0,0.0,-0.00012935323383301883,0.0005582346727417224,3.9374837903863324e-05
ALA1244,L ALA 374,0.0,0.0,0.0,-1.9900497512444456e-05,0.00013965839649376008,9.85074376847155e-06,-0.24388059701492557,0.021362441389763433,0.0015067904378305897,0.24381592039801,0.02137862756797537,0.0015079321228145194,0.0,0.0,0.0,-8.457711442790635e-05,0.0005534252863178504,3.903560994095852e-05
VAL1245,L VAL 375,0.0,0.0,0.0,-3.9800995024882284e-05,0.00019549137019295314,1.3788898090378975e-05,0.17155223880597018,0.02289340445684199,0.0016147762465711193,-0.17158706467661694,0.022866117623351702,0.0016128515817338154,0.0,0.0,0.0,-7.462686567161051e-05,0.0006304093158787759,4.4465644715151276e-05
CYS1246,L CYS 376,0.0,0.0,0.0,-3.980099502487566e-05,0.0001954913701929206,1.378889809037668e-05,-0.21892537313432842,0.051532527553041614,0.003634824238365032,0.2189253731343284,0.05152461038772628,0.0036342658045805123,0.0,0.0,0.0,-3.9800995024804954e-05,0.0005628710696014179,3.97018641237e-05
MET1247,L MET 377,0.0,0.0,0.0,-2.985074626865785e-05,0.00017017543658196733,1.2003249811991358e-05,0.25405970149253737,0.07742848678028641,0.005461384369304045,-0.2540597014925372,0.07742296070089326,0.005460994589716761,0.0,0.0,0.0,-2.9850746268620288e-05,0.0006684834530316626,4.7151187286990044e-05
LEU1248,L LEU 378,0.0,0.0,0.0,-1.9900497512440038e-05,0.00013965839649372907,9.850743768469362e-06,-0.25823383084577123,0.017206097778042072,0.0012136245633776344,0.2582388059701494,0.01723160022561404,0.0012154233673364895,0.0,0.0,0.0,-1.4925373134450442e-05,0.0006267472051052117,4.420733933725907e-05
SER1249,L SER 379,0.0,0.0,0.0,-1.4925373134324505e-05,0.00012125430454677407,8.55261921160504e-06,0.32140796019900486,0.05619610949794392,0.003963767946268448,-0.3213532338308457,0.05610898777774312,0.003957622853929478,0.0,0.0,0.0,3.980099502484141e-05,0.0006374763366588991,4.496411392759543e-05
ASN1250,L ASN 380,0.0,0.0,0.0,-4.477611940299119e-05,0.0002068120367246703,1.4587396341053362e-05,0.05069651741293517,0.05340004320913272,0.0037665486364221474,-0.050751243781094565,0.05337073760761944,0.003764481578667399,0.0,0.0,0.0,-9.950248756308837e-05,0.0006617102454993303,4.667344206316694e-05
THR1251,L THR 381,0.0,0.0,0.0,-1.9900497512440038e-05,0.00013965839649372904,9.85074376846936e-06,0.31612437810945304,0.04924261646535964,0.003473306363724785,-0.31604477611940307,0.04913695942128259,0.0034658538904423523,0.0,0.0,0.0,5.97014925374571e-05,0.0005955205177092695,4.20047786320076e-05
THR1252,L THR 382,0.0,0.0,0.0,-1.4925373134331134e-05,0.00012125430454682793,8.552619211608838e-06,0.286189054726368,0.06870033044017364,0.004845747688401348,-0.28607960199004967,0.06868772535010868,0.004844858593899866,0.0,0.0,0.0,9.452736318381069e-05,0.0005607563304919547,3.9552701927745546e-05
ALA1253,L ALA 383,0.0,0.0,0.0,-1.4925373134324505e-05,0.00012125430454677407,8.55261921160504e-06,0.306955223880597,0.016128001207831883,0.0011375814944506396,-0.3069154228855719,0.01620815503066016,0.0011432351092032628,0.0,0.0,0.0,2.487562189044289e-05,0.0006184381784381652,4.362126578409373e-05
ILE1254,L ILE 384,0.0,0.0,0.0,-2.4875621890542316e-05,0.00015574602828353647,1.098547782371817e-05,0.37367164179104506,0.018784497731260296,0.0013249563120850236,-0.373636815920398,0.018711276771475764,0.0013197917037877256,0.0,0.0,0.0,9.95024875629293e-06,0.0005641887563115359,3.9794806578105696e-05
ALA1255,L ALA 385,0.0,0.0,0.0,-4.975124378109126e-05,0.00021743058092945993,1.533637070121827e-05,0.38300497512437803,0.022143246336812656,0.0015618641724547773,-0.3829701492537315,0.022067718132142505,0.0015565368236510012,0.0,0.0,0.0,-1.4925373134295231e-05,0.0006424270827260219,4.531331263096286e-05
GLU1256,L GLU 386,0.0,0.0,0.0,-6.965174129353903e-05,0.0002545591802083037,1.7955220173648587e-05,56.15646268656716,0.42294115871351345,0.02983196920647323,-56.15587064676617,0.4227987220742509,0.029821922500569083,0.0,0.0,0.0,0.000522388059702997,0.0006622337209407971,4.671036517393176e-05
ALA1257,L ALA 387,0.0,0.0,0.0,-5.970149253731791e-05,0.0002369329532296826,1.6711961981298693e-05,0.40360199004975145,0.024081139706664385,0.0016985526316974134,-0.403572139303483,0.024097356843971983,0.0016996965003675825,0.0,0.0,0.0,-2.9850746268631472e-05,0.0006060265150365061,4.274581454750645e-05
TRP1258,L TRP 388,0.0,0.0,0.0,-0.00011442786069653353,0.00031833021438902777,2.2453282111462842e-05,0.6362686567164182,0.02785512382077779,0.001964748946618402,-0.6361840796019902,0.027869113867050568,0.0019657357283988184,0.0,0.0,0.0,-2.9850746268551797e-05,0.0006457703776949628,4.5549130475849316e-05
ALA1259,L ALA 389,0.0,0.0,0.0,-4.477611940298677e-05,0.0002068120367246499,1.4587396341051922e-05,0.4081840796019901,0.026320280383692166,0.0018564894376806335,-0.4080696517412938,0.026328675028078036,0.0018570815502420598,0.0,0.0,0.0,6.965174129348049e-05,0.0006027502292946705,4.251472316907607e-05
ARG1260,L ARG 390,0.0,0.0,0.0,-0.00010447761194031572,0.000305879127342128,2.1575050145342386e-05,-56.80293532338309,0.6786242234215139,0.04786646208058107,56.80237810945274,0.6785675329964973,0.04786246344630641,0.0,0.0,0.0,-0.0006616915422888887,0.0006801924840061446,4.7977078653370375e-05
LEU1261,L LEU 391,0.0,0.0,0.0,-0.00012437810945274252,0.0003300124169508025,2.3277281147514833e-05,0.4850099502487563,0.02795411842311429,0.0019717314874935737,-0.48487064676616926,0.027972502206294915,0.0019730281795805084,0.0,0.0,0.0,1.4925373134514513e-05,0.0006726912751360768,4.744798417435618e-05
ASP1262,L ASP 392,0.0,0.0,0.0,-9.950248756218694e-05,0.00029933550162171153,2.1113498373970855e-05,59.38322388059704,0.4309411367073769,0.030396244146966914,-59.38187064676613,0.43079501097504563,0.030385937232500517,0.0,0.0,0.0,0.001253731343284478,0.000661897248536799,4.668663224043002e-05
HID1263,L HID 393,0.0,0.0,0.0,-0.00015422885572141803,0.000361167988316109,2.547482571472369e-05,0.3179800995024874,0.28192488608672883,0.01988544824027089,-0.3179353233830849,0.281872983631834,0.019881787323369652,0.0,0.0,0.0,-0.00010945273631872731,0.0007039053807721015,4.9649657430687904e-05
LYS1264,L LYS 394,0.0,0.0,0.0,-0.00018905472636815163,0.0003915520869641834,2.7617954792047136e-05,-61.47565174129358,0.9652998029401716,0.06808699839930189,61.47449751243783,0.9650475518643475,0.06806920598025908,0.0,0.0,0.0,-0.0013432835820887548,0.0007768844296907167,5.479720265111545e-05
PHE1265,L PHE 395,0.0,0.0,0.0,-0.00018905472636816047,0.0003915520869642017,2.761795479204843e-05,0.5829104477611943,0.04265331655606953,0.0030085329834652606,-0.5827313432835818,0.042656413522632504,0.003008751426644026,0.0,0.0,0.0,-9.950248756239904e-06,0.0006690756209727153,4.719295559309739e-05
ASP1266,L ASP 396,0.0,0.0,0.0,-0.00011940298507461261,0.00032426210421489314,2.2871685359705876e-05,62.93129850746271,0.5836537261815791,0.041167759694171156,-62.92881592039802,0.5833728580300513,0.041147948782239714,0.0,0.0,0.0,0.0023631840796008306,0.0007612753183948158,5.369622082911418e-05
LEU1267,L LEU 397,0.0,0.0,0.0,-0.0001890547263681428,0.00039155208696416507,2.7617954792045845e-05,0.4143134328358209,0.05323996430932703,0.0037552575414052064,-0.4141243781094524,0.05320007717737055,0.0037524441200397387,0.0,0.0,0.0,-4.418798107960822e-18,0.0006838579469028951,4.8235620471801916e-05
MET1268,L MET 398,0.0,0.0,0.0,-0.00023880597014927163,0.00042635393603244093,3.0072687958453947e-05,0.7119452736318407,0.11990208272934987,0.008457240838546189,-0.7116716417910446,0.11992859252599093,0.008459110695429995,0.0,0.0,0.0,3.482587064677262e-05,0.0007555967590033236,5.329568613199601e-05
TYR1269,L TYR 399,0.0,0.0,0.0,-0.00020895522388060273,0.00040656234244407794,2.8676696581613247e-05,0.41201990049751186,0.14631571399266813,0.010320314739594902,-0.411805970149254,0.14628455594368356,0.010318117020269905,0.0,0.0,0.0,4.9751243777438015e-06,0.000694667051769573,4.899803594470863e-05
ALA1270,L ALA 400,0.0,0.0,0.0,-0.00010945273631840806,0.00031220639780571636,2.202134139352675e-05,0.2768208955223879,0.06854709505146166,0.00483493929743911,-0.27659701492537314,0.0685468339808683,0.004834920882939265,0.0,0.0,0.0,0.00011442786069651586,0.0006401498549839548,4.5152689370545e-05
LYS1271,L LYS 401,0.0,0.0,0.0,-0.00033333333333332253,0.0004714045207910163,3.325031120358668e-05,-70.43599004975123,1.5223966768533692,0.10738158216162232,70.4294328358209,1.5213134436218296,0.10730517678054043,0.0,0.0,0.0,-0.0068905472636822535,0.0013449593380092176,9.486611725728842e-05
ARG1272,L ARG 402,0.0,0.0,0.0,-0.0002835820895522302,0.0004507363841952551,3.1792493250008e-05,-65.90814427860698,0.6108281093562477,0.04308449289776257,65.90464179104477,0.6104589343242726,0.04305845329873376,0.0,0.0,0.0,-0.003786069651737313,0.0008399271320663398,5.9243892024367866e-05
ALA1273,L ALA 403,0.0,0.0,0.0,-0.00014427860696517592,0.000351372011602185,2.478387079190177e-05,-0.585547263681592,0.048984503641355176,0.0034551004888439415,0.5853880597014923,0.048878859868109824,0.0034476489516138045,0.0,0.0,0.0,-0.0003034825870646418,0.000720998348025803,5.0855302382129197e-05
PHE1274,L PHE 404,0.0,0.0,0.0,-0.00047761194029845045,0.0004994985233038658,3.523190935402256e-05,-0.29882587064676597,0.09280378127141123,0.00654587402548902,0.29861194029850735,0.09275248535226074,0.006542255890320597,0.0,0.0,0.0,-0.0006915422885574582,0.0008069216176109212,5.691586253233916e-05
VAL1275,L VAL 405,0.0,0.0,0.0,-0.00021890547263681722,0.0004135043732374184,2.9166349680137055e-05,-0.1571393034825871,0.05828673758771664,0.00411122948201965,0.15704975124378104,0.058268955342056304,0.004109975219117986,0.0,0.0,0.0,-0.0003084577114427455,0.0007427112557417748,5.23868128086295e-05
HIE1276,L HIE 406,0.0,0.0,0.0,-0.00047263681592043654,0.0004992506946986316,3.5214428872003935e-05,-0.7024129353233833,0.15029160256922783,0.01060075229725677,0.7022139303482585,0.15022629366536686,0.010596145762355283,0.0,0.0,0.0,-0.0006716417910449297,0.0008174963544854314,5.766174696166855e-05
TRP1277,L TRP 407,0.0,0.0,0.0,-0.0007064676616915529,0.00045538017598006144,3.212004106764533e-05,-0.04012935323383082,0.09549579024390582,0.006735753698149128,0.03995522388059701,0.09538444330680901,0.006727899890757075,0.0,0.0,0.0,-0.0008805970149254949,0.0007022859914038092,4.95354345115586e-05
TYR1278,L TYR 408,0.0,0.0,0.0,-0.000268656716417925,0.0004432609673109942,3.126521799740512e-05,0.14298009950248738,0.07184040910302245,0.005067231760230502,-0.14299004975124385,0.07188035872645786,0.005070049589405039,0.0,0.0,0.0,-0.00027860696517416274,0.000727559848456167,5.131811493833035e-05
VAL1279,L VAL 409,0.0,0.0,0.0,-0.00022388059701492557,0.00041684298638116284,2.9401837294535858e-05,-0.22736318407960188,0.0732576889674165,0.005167198974110002,0.2272786069651741,0.07324152092979258,0.005166058568664496,0.0,0.0,0.0,-0.00030845771144269246,0.0007154152740756194,5.046150270875156e-05
GLY1280,L GLY 410,0.0,0.0,0.0,-0.00012935323383084644,0.000335590486647565,2.3670727848071343e-05,-0.03113432835820889,0.09148866588678037,0.006453112938399263,0.031084577114427865,0.09142861615318713,0.006448877356766917,0.0,0.0,0.0,-0.00017910447761184103,0.0006447346587001327,4.5476076490622826e-05
GLU1281,L GLU 411,0.0,0.0,0.0,-0.0002089552238806077,0.0004065623424440876,2.8676696581613928e-05,68.76347761194023,0.6128835367396452,0.04322947156712209,-68.76082089552244,0.6124904773391215,0.04320174729462895,0.0,0.0,0.0,0.00244776119403362,0.0008216640455016661,5.7955713220324e-05
GLY1282,L GLY 412,0.0,0.0,0.0,-8.457711442785967e-05,0.0002782513722210825,1.962633855027795e-05,-0.3724328358208955,0.1036735054762268,0.0073125652568348945,0.3723333333333334,0.1035905801309844,0.007306716153963866,0.0,0.0,0.0,-0.00018407960199001401,0.000713024022978948,5.029283686100614e-05
MET1283,L MET 413,0.0,0.0,0.0,-0.00016417910447762257,0.0003704380192833332,2.6128683284884193e-05,0.5801791044776116,0.11602400575586237,0.008183702379425029,-0.5800398009950251,0.1159697953811952,0.008179878674414475,0.0,0.0,0.0,-2.4875621890606938e-05,0.0006870356754609634,4.845976016248413e-05
GLU1284,L GLU 414,0.0,0.0,0.0,-0.00010945273631839922,0.00031220639780569115,2.2021341393524976e-05,64.50073134328353,1.235967640123231,0.08717843563040187,-64.49832835820898,1.2356270233907205,0.08715441037850544,0.0,0.0,0.0,0.0022935323383075313,0.0007716416306610402,5.442740412007444e-05
GLU1285,L GLU 415,0.0,0.0,0.0,-0.0002039800995024894,0.00040295436281227406,2.8422209320073247e-05,66.40774129353235,1.1195752627183437,0.07896875031821221,-66.40416417910446,1.1189613111424825,0.0789254455129739,0.0,0.0,0.0,0.0033731343283569227,0.0009223993301399545,6.506103235851247e-05
GLY1286,L GLY 416,0.0,0.0,0.0,-3.980099502487621e-05,0.00019549137019292327,1.378889809037687e-05,-0.3151940298507463,0.052313703237745576,0.00368992412280716,0.3150547263681593,0.052341986704640485,0.0036919190847447205,0.0,0.0,0.0,-0.00017910447761204873,0.0006130919874736643,4.3244174548258376e-05
GLU1287,L GLU 417,0.0,0.0,0.0,-0.00012437810945275024,0.000330012416950823,2.3277281147516276e-05,60.56690049751245,0.7794832387237572,0.054980508506906334,-60.56555223880595,0.7793486874490058,0.05497101799173092,0.0,0.0,0.0,0.0012238805970136992,0.0006651426852281768,4.691554769461101e-05
PHE1288,L PHE 418,0.0,0.0,0.0,-0.00020398009950248056,0.0004029543628122566,2.8422209320072018e-05,-0.45951243781094536,0.04978532116507554,0.003511585801789831,0.4593930348258707,0.04982156969835167,0.0035141425761925937,0.0,0.0,0.0,-0.00032338308457707663,0.0007192453878010233,5.073165810119691e-05
SER1289,L SER 419,0.0,0.0,0.0,-6.965174129354013e-05,0.00025455918020830776,1.7955220173648875e-05,-0.39744776119402986,0.17014702014768585,0.01200124547125748,0.39738308457711435,0.17005222350455626,0.011994559031594524,0.0,0.0,0.0,-0.00013432835820896143,0.0006204361101739118,4.376218902315309e-05
GLU1290,L GLU 420,0.0,0.0,0.0,-6.96517412935313e-05,0.0002545591802082754,1.795522017364659e-05,57.30953233830844,0.9234880773772188,0.06513782666757073,-57.308601990049766,0.9233525820829933,0.06512826956639559,0.0,0.0,0.0,0.0008606965174108234,0.0006695194032156609,4.722425757904315e-05
ALA1291,L ALA 421,0.0,0.0,0.0,-5.472636815919132e-05,0.00022744536220218543,1.604275890766824e-05,-0.44656218905472644,0.030519178591085407,0.0021526568818827684,0.44649751243781083,0.030572176141243343,0.002156395040848283,0.0,0.0,0.0,-0.0001194029850746314,0.0006431202248977984,4.536220311016578e-05
ARG1292,L ARG 422,0.0,0.0,0.0,-0.00010447761194029584,0.0003058791273420698,2.157505014533828e-05,-60.16072636815919,0.773351689449199,0.054548022366983265,60.159159203980124,0.7731749652498121,0.0545355572030579,0.0,0.0,0.0,-0.0016716417910417286,0.0007273216668062633,5.13013149000766e-05
GLU1293,L GLU 423,0.0,0.0,0.0,-6.965174129353848e-05,0.0002545591802083017,1.7955220173648444e-05,56.102995024875625,0.6752910962324575,0.04763136141559107,-56.10216417910447,0.6752098902790833,0.04762563358927165,0.0,0.0,0.0,0.000761194029854098,0.0006711440942060033,4.7338854445759446e-05
ASP1294,L ASP 424,0.0,0.0,0.0,-5.970149253731791e-05,0.00023693295322968258,1.6711961981298693e-05,55.5129303482587,0.39120081128659945,0.027593177716132976,-55.51233333333332,0.391044008076072,0.027582117670423165,0.0,0.0,0.0,0.0005373134328385279,0.0006764339817103801,4.771197434171919e-05
MET1295,L MET 425,0.0,0.0,0.0,-6.467661691543123e-05,0.0002459543700360173,1.734828366061682e-05,-0.45452238805970147,0.054090588713121286,0.0038152559608010676,0.4544726368159205,0.05408147987237716,0.0038146134727126252,0.0,0.0,0.0,-0.00011442786069656447,0.0006000338265920413,4.232312289535547e-05
ALA1296,L ALA 426,0.0,0.0,0.0,-4.975124378109402e-05,0.000217430580929472,1.533637070121912e-05,-0.2786169154228855,0.02967028619718309,0.0020927806290452974,0.27859701492537314,0.029700860014764584,0.002094937139864414,0.0,0.0,0.0,-6.96517412935335e-05,0.0005944388868157001,4.192848627113195e-05
ALA1297,L ALA 427,0.0,0.0,0.0,-1.990049751243562e-05,0.00013965839649369806,9.850743768467175e-06,-0.2833880597014925,0.021694364004704276,0.0015302024539558744,0.2834079601990048,0.021729287302741308,0.0015326657534720488,0.0,0.0,0.0,3.9769182971647396e-17,0.0005730254871776224,4.041810151559733e-05
LEU1298,L LEU 428,0.0,0.0,0.0,-4.4776119402977936e-05,0.0002068120367246091,1.4587396341049044e-05,-0.3875522388059701,0.027134610225725532,0.0019139278360747393,0.38758706467661713,0.027129019762503842,0.0019135335152023355,0.0,0.0,0.0,-9.950248756014546e-06,0.0006308018252975107,4.449333019492006e-05
GLU1299,L GLU 429,0.0,0.0,0.0,-4.975124378109347e-05,0.00021743058092946958,1.5336370701218952e-05,54.584139303482615,0.6328515898853284,0.044637909441476005,-54.583522388059706,0.6327769570390261,0.04463264524638217,0.0,0.0,0.0,0.0005671641791073272,0.0006516083568040043,4.5960909772852967e-05
LYS1300,L LYS 430,0.0,0.0,0.0,-4.9751243781098436e-05,0.0002174305809294913,1.5336370701220483e-05,-52.37595024875621,0.8233759637161724,0.05807646262105505,52.37551243781094,0.8233134614564469,0.058072054051567186,0.0,0.0,0.0,-0.0004875621890559232,0.0006157909829571633,4.3434547011409196e-05
ASP1301,L ASP 431,0.0,0.0,0.0,-2.9850746268655637e-05,0.00017017543658195473,1.2003249811990469e-05,51.108238805970146,0.33842555077617437,0.0238706978534506,-51.107870646766116,0.33840520500748483,0.02386926277357596,0.0,0.0,0.0,0.00033830845771305816,0.0005858829492552163,4.1324996966347246e-05
TYR1302,L TYR 432,0.0,0.0,0.0,-2.985074626864459e-05,0.00017017543658189176,1.2003249811986027e-05,-0.13900497512437807,0.057383539643475236,0.004047522810997333,0.13899502487562185,0.05743345684614406,0.004051043699003171,0.0,0.0,0.0,-3.980099502483043e-05,0.000645233545746571,4.5511265269724215e-05
GLU1303,L GLU 433,0.0,0.0,0.0,-5.4726368159197956e-05,0.000227445362202213,1.6042758907670186e-05,51.677681592039804,0.5788707982814472,0.04083039797163857,-51.67732835820897,0.5788794645400683,0.04083100924239101,0.0,0.0,0.0,0.0002985074626865785,0.0006152682230250051,4.339767436877976e-05
GLU1304,L GLU 434,0.0,0.0,0.0,-2.4875621890550048e-05,0.00015574602828358487,1.0985477823721583e-05,49.584850746268685,0.45795022173033395,0.0323013181178964,-49.58450248756222,0.45789750014368763,0.03229759942389619,0.0,0.0,0.0,0.00032338308457710314,0.000581557778947491,4.1019922974907665e-05
VAL1305,L VAL 435,0.0,0.0,0.0,-1.9900497512440038e-05,0.00013965839649372904,9.85074376846936e-06,-0.2787711442786069,0.020464928455788192,0.0014434847565150074,0.278731343283582,0.02040284495542838,0.0014391057240354123,0.0,0.0,0.0,-5.970149253717899e-05,0.0005611093404925571,3.957760133337346e-05
GLY1306,L GLY 436,0.0,0.0,0.0,-1.9900497512438933e-05,0.00013965839649372132,9.850743768468817e-06,-0.2214328358208957,0.06207383435763066,0.004378350692368762,0.22141791044776113,0.062038300460216064,0.004375844324493186,0.0,0.0,0.0,-3.482587064673665e-05,0.0005762989606680029,4.064899453310426e-05
VAL1307,L VAL 437,0.0,0.0,0.0,-4.975124378108905e-06,7.035888370014624e-05,4.962733015460314e-06,-0.09264179104477617,0.0964251626125248,0.006801306570719679,0.09260199004975113,0.09639770850489615,0.006799370107274361,0.0,0.0,0.0,-4.4776119403004444e-05,0.0006173165122088268,4.354214954836168e-05
ASP1308,L ASP 438,0.0,0.0,0.0,-4.975124378110009e-06,7.035888370016185e-05,4.962733015461415e-06,46.58409950248758,0.3426451975329722,0.024168328787488532,-46.58398507462686,0.3425624898914103,0.024162495040251163,0.0,0.0,0.0,0.00010945273631808217,0.000544497759366469,3.840591074139689e-05
SER1309,L SER 439,0.0,0.0,0.0,-4.975124378108905e-06,7.035888370014624e-05,4.962733015460314e-06,-0.18223880597014933,0.10904156260203574,0.00769119881277168,0.1822288557213931,0.10896390092439195,0.007685720980387053,0.0,0.0,0.0,-1.4925373134278108e-05,0.0005228853354540207,3.68814878959246e-05
VAL1310,L VAL 440,0.0,0.0,0.0,-1.9900497512436172e-05,0.00013965839649370194,9.85074376846745e-06,45.66211442786069,0.5872228185693618,0.04141950406100284,-45.66198507462688,0.5872188051739846,0.04141922097791944,0.0,0.0,0.0,0.00010945273631398153,0.0005884123161006971,4.150340474788304e-05
gtp1311,L gtp 441,0.0,0.0,0.0,-0.00061194029850735,0.0004873082900689996,3.43720765971719e-05,255.767567164179,1.7981785772653889,0.12683373760049937,-255.76319402985075,1.7972107956339023,0.12676547554741163,0.0,0.0,0.0,0.003761194029844384,0.0015004763977059436,0.00010583544488211898
Mg+1312,L Mg+ 442,0.0,0.0,0.0,-9.950248756213392e-06,9.925341961815396e-05,7.000796438663869e-06,-128.97487562189062,0.9017453554134692,0.0636042133061744,128.97230845771145,0.9012499304797994,0.06356926872567929,0.0,0.0,0.0,-0.0025771144278608415,0.000917097753996216,6.468708800949982e-05
MET1313,L MET 443,0.0,0.0,0.0,-0.00039303482587064987,0.0004884244583592027,3.4450805038177414e-05,-69.04234328358211,0.5493876433366567,0.0387508165634398,69.04030348258708,0.5490843236377936,0.03872942204146014,0.0,0.0,0.0,-0.002432835820895261,0.0009339992744563479,6.587922934528966e-05
ARG1314,L ARG 444,0.0,0.0,0.0,-0.0006915422885571974,0.00046185663543382564,3.257685529584518e-05,-69.5008208955224,0.5144706768850661,0.03628796364286869,69.49890547263684,0.5140806758744838,0.03626045509256922,0.0,0.0,0.0,-0.0026069651741239845,0.0009249183068806264,6.523870727856074e-05
GLU1315,L GLU 445,0.0,0.0,0.0,-0.0007064676616915379,0.0004553801759800518,3.212004106764465e-05,71.66427860696511,0.6286470681683884,0.044341345345493416,-71.65936318407957,0.6280143488269535,0.044296716764138405,0.0,0.0,0.0,0.004208955223882171,0.0011995519076279414,8.460986790401868e-05
ILE1316,L ILE 446,0.0,0.0,0.0,-0.0013980099502487239,0.0004894875174626886,3.452578744598165e-05,-0.23707960199004988,0.07173412513092489,0.0050597350668549965,0.2400995024875622,0.07160116212508631,0.005050356579531035,0.0,0.0,0.0,0.0016218905472638345,0.0011617101855387795,8.194071862680569e-05
VAL1317,L VAL 447,0.0,0.0,0.0,-0.0018059701492537518,0.0003954519790893294,2.7893031973326458e-05,-0.1850796019900495,0.09448927197965169,0.0066647593736518015,0.19036318407960204,0.09458809596518658,0.006671729880145672,0.0,0.0,0.0,0.0034776119402989488,0.0018259452043285676,0.00012879224446711875
HID1318,L HID 448,0.0,0.0,0.0,-0.004875621890547252,0.0005080963753903907,3.583835508152567e-05,-0.44252238805970195,0.19670487211227095,0.013874491916241656,0.4553184079601987,0.19751712088887866,0.013931783527598331,0.0,0.0,0.0,0.0079203980099506,0.0047182963280829795,0.0003328029629335052
ILE1319,L ILE 449,0.0,0.0,0.0,-0.005751243781094533,0.0005064862325422621,3.572478436164231e-05,-0.3327860696517413,0.094489510881589,0.006664776224495211,0.3621044776119406,0.09673543974849004,0.006823191832475103,0.0,0.0,0.0,0.023567164179104504,0.009362076374804641,0.0006603499526301812
GLN1320,L GLN 450,0.0,0.0,0.0,-0.011950248756218935,0.0009128777077269966,6.438942889602839e-05,-1.023611940298508,0.2004123824555445,0.014135999532879496,1.1039353233830844,0.19710135987783545,0.013902458006959906,0.0,0.0,0.0,0.06837313432835765,0.019353354051988177,0.00136508034327291
ALA1321,L ALA 451,0.0,0.0,0.0,-0.016278606965174133,0.001439316466347598,0.0001015215559371368,-0.4196169154228856,0.1275200014062287,0.008994567392616571,0.597238805970149,0.13957006723587398,0.00984451350299135,0.0,0.0,0.0,0.16134328358208952,0.04266223430604928,0.003009161993050415
GLY1322,L GLY 452,0.0,0.0,0.0,-0.03641293532338309,0.004972924886939182,0.0003507630766996667,-1.1613880597014925,0.30333843742365263,0.021395843695817113,1.2643333333333335,0.2692336153513476,0.01899027502298332,0.0,0.0,0.0,0.0665323383084577,0.0808939493644985,0.005705819253373645
GLN1323,L GLN 453,0.0,0.0,0.0,-1.4181741293532342,0.5946045673971191,0.041940172478305636,-1.6248457711442783,1.3645060306047563,0.09624483464996832,3.127144278606964,1.3004877784011504,0.09172933529729396,-0.3879065552238803,0.09858485259207798,0.006953639356588838,-0.30378217711442856,0.7657730531491034,0.05401346657813734
CYS1324,L CYS 454,0.0,0.0,0.0,-0.08063681592039801,0.00985579799106843,0.0006951743903788097,-0.7815174129353232,0.3729985540703623,0.026309289483512636,0.8636467661691545,0.33022259883009125,0.023292106234223755,0.0,0.0,0.0,0.0014925373134327886,0.1487822583242689,0.01049429136265645
GLY1325,L GLY 455,0.0,0.0,0.0,-0.016636815920398035,0.0016817539443386089,0.00011862177715921429,-0.7850497512437808,0.12343269164046661,0.008706270790222938,0.7530398009950251,0.12356112515557473,0.008715329791904019,0.0,0.0,0.0,-0.04864676616915431,0.027174571117369813,0.0019167464600474487
ASN1326,L ASN 456,0.0,0.0,0.0,-0.03811442786069652,0.004778875655774337,0.0003370758992533812,-2.4403880597014926,0.44042425120724465,0.031065131470683596,2.623671641791047,0.43108671155278516,0.030406512204865715,0.0,0.0,0.0,0.14516915422885487,0.047056346490732405,0.0033190987695561236
GLN1327,L GLN 457,0.0,0.0,0.0,-0.21043283582089575,0.08510068205359957,0.006002539299308295,-0.9469502487562192,1.6566793159008688,0.11685314923542996,1.4537064676616915,1.5680371348049518,0.11060081185381505,-0.03326589850746268,0.045557437224284514,0.003213373861590239,0.26305748457711414,0.11763409322961868,0.008297269193501315
ILE1328,L ILE 458,0.0,0.0,0.0,-0.031169154228855737,0.003098907491823579,0.00021858008133091264,-0.44526865671641797,0.15638664759167165,0.01103066362576092,0.4741293532338307,0.1545849946830993,0.01090358482772488,0.0,0.0,0.0,-0.002308457711442779,0.01504667293052058,0.0010613104784800939
GLY1329,L GLY 459,0.0,0.0,0.0,-0.006641791044776141,0.0007130934474495175,5.0297733685601086e-05,-0.9382437810945268,0.11673972953273468,0.008234185642243293,0.9570149253731348,0.11966501658857086,0.008440519482239488,0.0,0.0,0.0,0.012129353233830865,0.007385826420922867,0.0005209560285490545
ALA1330,L ALA 460,0.0,0.0,0.0,-0.011850746268656724,0.0016322654465065513,0.00011513112766108733,-1.023905472636816,0.18495048690626872,0.013045401509024973,1.0615024875621892,0.1822868311200273,0.012857521715926796,0.0,0.0,0.0,0.025746268656716385,0.008025475513722378,0.000566073396878461
LYS1331,L LYS 461,0.0,0.0,0.0,-0.025208955223880607,0.0033614909335744083,0.00023710128927451356,-95.82911940298504,2.1580034387060665,0.15221382644991033,96.02609452736316,2.183940410688922,0.15404327939758578,0.0,0.0,0.0,0.17176616915422901,0.05263882427114214,0.003712856392360128
PHE1332,L PHE 462,0.0,0.0,0.0,-0.007437810945273685,0.000710520224296178,5.01162325186177e-05,-0.5996616915422884,0.07590085818853258,0.005353633756318664,0.5991890547263685,0.07724293961907754,0.005448296881634677,0.0,0.0,0.0,-0.00791044776119414,0.005180516532239055,0.0003654054623897806
TRP1333,L TRP 463,0.0,0.0,0.0,-0.0077661691542288995,0.0007398061809129985,5.218190462920765e-05,-1.3186965174129361,0.11000783526056271,0.007759354431113283,1.3115074626865673,0.11079743155791193,0.007815048259776627,0.0,0.0,0.0,-0.014955223880597087,0.0044902309744164134,0.00031671647319970987
GLU1334,L GLU 464,0.0,0.0,0.0,-0.010582089552238818,0.0014401760574865989,0.00010158218682126931,92.2861393034826,1.6856452742314367,0.11889625040719085,-92.17814925373129,1.6737833385180176,0.11805957397208518,0.0,0.0,0.0,0.0974079601990053,0.01806133101210226,0.0012739480645957268
VAL1335,L VAL 465,0.0,0.0,0.0,-0.004756218905472609,0.000619158176561359,4.367205053605585e-05,-0.5819900497512441,0.08767704136536754,0.006184261673851496,0.5957611940298505,0.0871041161559591,0.006143850645384385,0.0,0.0,0.0,0.009014925373133982,0.003284938661429514,0.00023170170832037198
ILE1336,L ILE 466,0.0,0.0,0.0,-0.002960199004975172,0.0003711055959993338,2.6175770515872225e-05,-0.6966467661691543,0.04395938426168256,0.003100655896482126,0.6975223880597008,0.04410052679900442,0.0031106113234732388,0.0,0.0,0.0,-0.0020845771144279426,0.0019439435082986179,0.00013711520310552127
SER1337,L SER 467,0.0,0.0,0.0,-0.001975124378109439,0.0003656631805973028,2.579189213152184e-05,-1.0856019900497507,0.13134100084704123,0.009264079912994097,1.0858358208955226,0.13061491732306388,0.00921286592995564,0.0,0.0,0.0,-0.001741293532337994,0.0018959858928479587,0.00013373253372500577
ASP1338,L ASP 468,0.0,0.0,0.0,-0.002388059701492512,0.0004873082900690583,3.437207659717603e-05,80.58990547263683,1.8166208655560092,0.12813455631971832,-80.56576119402992,1.8092945417985644,0.1276177972854509,0.0,0.0,0.0,0.021756218905475418,0.0075247699511503075,0.0005307563495388388
GLU1339,L GLU 469,0.0,0.0,0.0,-0.0017412935323383061,0.00043792400168486407,3.088877746676723e-05,76.22275621890549,0.8812644495949701,0.06215960159338528,-76.22347263681598,0.8802050250135388,0.062084875545000744,0.0,0.0,0.0,-0.0024577114427865635,0.0024371610464818247,0.00017190408592773085
HID1340,L HID 470,0.0,0.0,0.0,-0.0013830845771144523,0.0004861386467782189,3.428957632044484e-05,-0.08368656716417926,0.11029768074067943,0.007779798554980959,0.08235820895522389,0.11021350173618186,0.007773861025803988,0.0,0.0,0.0,-0.0027114427860699918,0.0008845373796961993,6.239045628317665e-05
GLY1341,L GLY 471,0.0,0.0,0.0,-0.0006517412935323152,0.00047641849233328026,3.3603969488124244e-05,-0.3425970149253732,0.14341791484869304,0.01011591974741074,0.34261691542288564,0.14323646215952818,0.010103121061531922,0.0,0.0,0.0,-0.0006318407960198354,0.0007686526912259021,5.421658058741029e-05
ILE1342,L ILE 472,0.0,0.0,0.0,-0.002009950248756224,0.0003731011593880811,2.631652670461431e-05,0.21001492537313418,0.13766960512489027,0.009710465241182575,-0.2079203980099501,0.13738895518493055,0.009690669720708419,0.0,0.0,0.0,8.457711442789778e-05,0.0008965444692526525,6.323737108096323e-05
ASP1343,L ASP 473,0.0,0.0,0.0,-0.002432835820895524,0.0005247282337685407,3.7011475920586586e-05,81.88991044776115,1.4390128049076127,0.1015001373105969,-81.86787064676615,1.4341922868325447,0.10116012418155526,0.0,0.0,0.0,0.019606965174128375,0.005295238755372671,0.00037349734410266545
[truncated: 118,495 more chars]
