# Supplementary material for: Detailed Per-residue Energetic Analysis Explains the Driving Force for Microtubule Disassembly
Source: PLoS Comput Biol. 2015 Jun 1;11(6):e1004313. doi: 10.1371/journal.pcbi.1004313 (PMC4452272; doi:10.1371/journal.pcbi.1004313)
Supplement: S3 Dataset — 13 text files with energy contribution per residue in the 13 longitudinal GDP subsystems, plus one text file with the overall residual contributions, per MT ring. (ZIP) [file pcbi.1004313.s003.zip › LongGDP/R5_L5.txt]

| Run on Thu Jan 22 14:54:53 2015
| GB non-polar solvation energies calculated with gbsa=2
idecomp = 2: Per-residue decomp adding 1-4 interactions to EEL and VDW.
Energy Decomposition Analysis (All units kcal/mol): Generalized Born solvent
DELTAS:
Total Energy Decomposition:
Residue,Location,Internal,,,van der Waals,,,Electrostatic,,,Polar Solvation,,,Non-Polar Solv.,,,TOTAL,,
,,Avg.,Std. Dev.,Std. Err. of Mean,Avg.,Std. Dev.,Std. Err. of Mean,Avg.,Std. Dev.,Std. Err. of Mean,Avg.,Std. Dev.,Std. Err. of Mean,Avg.,Std. Dev.,Std. Err. of Mean
MET   1,R MET   1,0.0,0.0,0.0,-2.050194029850746,0.5243411190423526,0.03698417095309148,-165.12959203980105,4.788249093958565,0.3377370506062579,169.3068308457712,5.304405017368008,0.3741438823738876,-0.37472038208955216,0.10910458912478464,0.007695644360922055,1.752324394029851,0.9181910866428793,0.06476420574839972
ARG   2,R ARG   2,0.0,0.0,0.0,-2.568308457711444,0.8737467695457573,0.061629345326971285,-200.72662686567173,4.559570292122207,0.3216072915747507,198.61999004975135,4.345572988330142,0.3065130855712213,-0.5537502805970148,0.04289800945690737,0.00302579228994903,-5.228695554228857,1.1950391388300707,0.08429156173532251
GLU   3,R GLU   3,0.0,0.0,0.0,-0.1116517412935324,0.01306120721004772,0.0009212665243427873,156.8840945273633,2.5073156576250732,0.17685241066794635,-157.49888059701496,2.5664360203210266,0.18102243953150246,0.0,0.0,0.0,-0.7264378109452744,0.18346069939383045,0.01294031999997905
CYS   4,R CYS   4,0.0,0.0,0.0,-0.02732835820895526,0.0022107025494703964,0.000155930935123637,-0.47360199004975145,0.6977576029208499,0.04921602661522261,0.5015671641791041,0.710095990089167,0.05008630934481646,0.0,0.0,0.0,0.0006368159203980017,0.028961158373574363,0.002042762608898721
ILE   5,R ILE   5,0.0,0.0,0.0,-0.01301492537313434,0.0010048519701892351,7.087679317598518e-05,1.3080199004975124,0.24985605727140725,0.017623487459210194,-1.316303482587065,0.253193380635871,0.01785888409959289,0.0,0.0,0.0,-0.02129850746268657,0.011801443868201747,0.0008324096693237439
SER   6,R SER   6,0.0,0.0,0.0,-0.004522388059701489,0.00051903686988038,3.661003806390958e-05,0.06733830845771142,0.5345595620212797,0.03770492434870021,-0.05612437810945273,0.5317029989171107,0.0375034379225053,0.0,0.0,0.0,0.006691542288557132,0.007049531801217171,0.0004972356349844299
ILE   7,R ILE   7,0.0,0.0,0.0,-0.004746268656716426,0.0005089238548277011,3.5896720980857674e-05,0.6540597014925373,0.1758793582957863,0.012405573429395645,-0.6531194029850743,0.17598590986012377,0.012413088997272476,0.0,0.0,0.0,-0.003805970149253566,0.003826740709379235,0.0002699174782388266
HID   8,R HID   8,0.0,0.0,0.0,-0.003054726368159199,0.0003338156457158207,2.3545540221066122e-05,0.8312985074626866,0.3124031080800431,0.022035216266485826,-0.8406766169154227,0.31166438113482986,0.021983110485273547,0.0,0.0,0.0,-0.012432835820895194,0.004305118603125605,0.0003036596532465938
VAL   9,R VAL   9,0.0,0.0,0.0,-0.0015820895522388272,0.0004932152728912737,3.47887230408362e-05,0.1858258706467661,0.10661673828695244,0.007520164892784546,-0.18369154228855725,0.10659452338666041,0.007518597974531774,0.0,0.0,0.0,0.0005522388059701345,0.001337744244751115,9.435720381752707e-05
GLY  10,R GLY  10,0.0,0.0,0.0,-0.0004925373134328429,0.0004999443052072971,3.5263352385144005e-05,1.0824875621890544,0.09321659950038903,0.0065749919782846205,-1.081169154228856,0.09319791834510494,0.006573674311186739,0.0,0.0,0.0,0.0008258706467661125,0.0008253010083672322,5.821224480155076e-05
GLN  11,R GLN  11,0.0,0.0,0.0,-0.000696517412935377,0.00045976179312034955,3.242909651167264e-05,-0.10307462686567137,0.3174346321285881,0.022390112609358654,0.10529850746268651,0.3170504463333247,0.022363014232722234,0.0,0.0,0.0,0.0015273631840796481,0.0010175072028733923,7.176942446512926e-05
ALA  12,R ALA  12,0.0,0.0,0.0,-0.0007960199004975462,0.0004029543628122857,2.842220932007407e-05,0.13621393034825877,0.17186584784852296,0.012122482229577658,-0.13308955223880606,0.17165690048140814,0.012107744218643694,0.0,0.0,0.0,0.0023283582089550833,0.0010082455038651942,7.111615458604582e-05
GLY  13,R GLY  13,0.0,0.0,0.0,-0.0007810945273632306,0.0004135043732374394,2.916634968013854e-05,0.6643781094527365,0.11003792344201525,0.007761476687800953,-0.6605970149253727,0.1098719371730315,0.0077497689190889115,0.0,0.0,0.0,0.003000000000000021,0.0010461966178421755,7.379301977210719e-05
VAL  14,R VAL  14,0.0,0.0,0.0,-0.0010547263681592557,0.00024835789003681285,1.751781489013578e-05,0.8754776119402979,0.1360928156586541,0.009599247087468408,-0.8731442786069655,0.13558028621283355,0.00956309604770761,0.0,0.0,0.0,0.0012786069651740649,0.0012306169021884398,8.680102367601055e-05
GLN  15,R GLN  15,0.0,0.0,0.0,-0.0009402985074627001,0.0002369329532296633,1.671196198129733e-05,-0.5650696517412938,0.159823674995081,0.011273092846818985,0.565820895522388,0.15959082556080179,0.011256668914056587,0.0,0.0,0.0,-0.0001890547263682135,0.0009484628055559193,6.689940817038139e-05
ILE  16,R ILE  16,0.0,0.0,0.0,-0.0019601990049751107,0.00026089772342539804,1.8402306540559362e-05,0.2289253731343284,0.1749298349829135,0.012338599218806609,-0.22311940298507463,0.17511925054682417,0.012351959562564586,0.0,0.0,0.0,0.0038457711442784906,0.0020298995214120077,0.00014317807280614264
GLY  17,R GLY  17,0.0,0.0,0.0,-0.0009303482587064647,0.0002545591802082773,1.7955220173646723e-05,0.8841890547263683,0.12899991931657903,0.009098952753606192,-0.8819253731343282,0.12856072534982396,0.00906797439970997,0.0,0.0,0.0,0.001333333333333357,0.0013797877597743083,9.732272471721651e-05
ASN  18,R ASN  18,0.0,0.0,0.0,-0.0012189054726367834,0.0004135043732373955,2.9166349680135442e-05,1.5332736318407965,0.38798397124305645,0.027366279313969833,-1.5304925373134328,0.38718863104946644,0.02731018034210335,0.0,0.0,0.0,0.0015621890547266512,0.0013373186152477123,9.432718222710654e-05
ALA  19,R ALA  19,0.0,0.0,0.0,-0.0011243781094527627,0.00033001241695074674,2.3277281147510896e-05,0.5356318407960199,0.14878915524159342,0.010494777833696229,-0.5294228855721393,0.14816061364765395,0.010450443927929232,0.0,0.0,0.0,0.005084577114427888,0.0017271063843777047,0.0001218206916342209
CYS  20,R CYS  20,0.0,0.0,0.0,-0.002517412935323411,0.0004996966976911113,3.524588749754447e-05,1.275810945273631,0.23371459415704787,0.01648495643508453,-1.26044776119403,0.23133609008234993,0.016317189692945527,0.0,0.0,0.0,0.01284577114427854,0.0051563702115509456,0.00036370231224613323
TRP  21,R TRP  21,0.0,0.0,0.0,-0.006084577114427891,0.00048644404225212014,3.4311117256306766e-05,0.8898756218905474,0.20943285047585788,0.014772254289991571,-0.907731343283582,0.20986711612478362,0.014802885027150346,0.0,0.0,0.0,-0.02394029850746271,0.005121063508020756,0.00036121196939158936
GLU  22,R GLU  22,0.0,0.0,0.0,-0.0019800995024876083,0.0003148117814837069,2.2205110989016773e-05,96.49238805970148,0.8651686280049078,0.06102428987416602,-96.45199004975126,0.8628089207499208,0.06085784895746454,0.0,0.0,0.0,0.03841791044776046,0.003159834621898397,0.0002228775497394246
LEU  23,R LEU  23,0.0,0.0,0.0,-0.0038208955223880585,0.0003834397784676177,2.7045756668792628e-05,0.6532736318407956,0.19860278051703803,0.014008360053502021,-0.6401990049751246,0.19821112970594765,0.013980735135247014,0.0,0.0,0.0,0.009253731343283288,0.003666481022997818,0.00025861363152002593
TYR  24,R TYR  24,0.0,0.0,0.0,-0.009880597014925403,0.0006508101661997336,4.590460974851878e-05,1.8297611940298506,0.3711915500820378,0.026181833249412267,-1.831761194029852,0.3720034139448579,0.026239097711043685,0.0,0.0,0.0,-0.011880597014925455,0.007225278430606686,0.0005096318464386119
CYS  25,R CYS  25,0.0,0.0,0.0,-0.002800995024875647,0.0004463216217314642,3.1481099915118794e-05,0.9246517412935321,0.2873142715845713,0.0202655861835784,-0.9286567164179106,0.2863481452110966,0.020197440883388824,0.0,0.0,0.0,-0.006805970149253729,0.003645642690387298,0.00025714380886516255
LEU  26,R LEU  26,0.0,0.0,0.0,-0.0044129353233831065,0.0005674695869695006,4.002621853020268e-05,0.5170000000000002,0.2008708156430754,0.014168334916778397,-0.5021044776119402,0.19940284989717513,0.014064792596468262,0.0,0.0,0.0,0.010482587064676993,0.004209790209215008,0.0002969357067754257
GLU  27,R GLU  27,0.0,0.0,0.0,-0.011174129353233846,0.00091124940919347,6.427457757283518e-05,126.1631442786069,1.798391670659923,0.1268487680496597,-126.04251741293541,1.800148020703141,0.12697265142994937,0.0,0.0,0.0,0.10945273631840442,0.023927731262247075,0.0016877320343268699
HIP  28,R HIP  28,0.0,0.0,0.0,-0.00969154228855716,0.0010095948201868088,7.121132802123155e-05,-118.77962189054725,1.6322051610865405,0.11512687545541685,118.6986368159204,1.6283284572268313,0.11485343384827405,0.0,0.0,0.0,-0.09067661691542246,0.009203606285270784,0.0006491723343404387
GLY  29,R GLY  29,0.0,0.0,0.0,-0.002079601990049757,0.0004274555527166133,3.015039000830771e-05,-0.37612437810945293,0.5837212323253275,0.0411725212104248,0.3783184079601991,0.5805806992723876,0.04095100508838979,0.0,0.0,0.0,0.00011442786069645454,0.0032356596436232763,0.00022822583440402724
ILE  30,R ILE  30,0.0,0.0,0.0,-0.0034925373134328135,0.0005097985455700969,3.595841690889577e-05,-0.23552238805970147,0.24581320163040424,0.017338326409017127,0.23601492537313432,0.2458222768933569,0.01733896652871077,0.0,0.0,0.0,-0.0030000000000000343,0.001176046162833214,8.295190050017346e-05
GLN  31,R GLN  31,0.0,0.0,0.0,-0.0015920398009950413,0.0004914556694482049,3.466461018341438e-05,0.5556965174129359,0.7743918380533161,0.05462138879275882,-0.5540895522388058,0.7729437893101496,0.05451925130950461,0.0,0.0,0.0,1.4925373135442461e-05,0.0016912935140448863,0.00011929464652616431
PRO  32,R PRO  32,0.0,0.0,0.0,-0.0010099502487562015,0.0002228278176771922,1.5717062428994658e-05,0.2214278606965174,0.25000842974822785,0.017634234985060487,-0.22143283582089554,0.24948204397329365,0.01759710659520047,0.0,0.0,0.0,-0.0010149253731344906,0.0007884591178369451,5.561361820500272e-05
ASP  33,R ASP  33,0.0,0.0,0.0,-0.0009751243781094542,0.00028975561748380144,2.0437785446260035e-05,93.34354228855727,1.3873341447880767,0.09785500567572077,-93.31340298507467,1.3849712541804213,0.09768834022263445,0.0,0.0,0.0,0.02916417910447815,0.0024307135998969964,0.00017144931810952172
GLY  34,R GLY  34,0.0,0.0,0.0,-0.0009054726368159268,0.0003090989963584018,2.1802162194769153e-05,0.6693134328358211,0.19501531071071945,0.01375531944351083,-0.666507462686567,0.19415834742461227,0.013694873913830083,0.0,0.0,0.0,0.0019004975124378015,0.0010789942577246624,7.610638692226931e-05
GLN  35,R GLN  35,0.0,0.0,0.0,-0.0017611940298507467,0.0004263539360324066,3.0072687958451524e-05,-0.030621890547263792,0.8625451499140244,0.06083924399719545,0.03220895522388073,0.8608521845827528,0.06071983142977415,0.0,0.0,0.0,-0.00017412935323367248,0.0018647095363379562,0.0001315264696305697
MET  36,R MET  36,0.0,0.0,0.0,-0.0042686567164179415,0.0007312925152446934,5.158139695380516e-05,-1.0504776119402983,0.5510728033330999,0.038869678584990956,1.049990049751244,0.5501549125125469,0.038804935558379564,0.0,0.0,0.0,-0.00475621890547244,0.001673698687148877,0.0001180536031248752
PRO  37,R PRO  37,0.0,0.0,0.0,-0.0031194029850746207,0.0006951657104361288,4.903320861513513e-05,0.7043482587064676,0.5473222268548994,0.038605133317406844,-0.7011791044776117,0.5459519849873578,0.0385084839080132,0.0,0.0,0.0,4.9751243781164165e-05,0.002209773054647325,0.00015586537361379532
SER  38,R SER  38,0.0,0.0,0.0,-0.0021840796019900483,0.0006548291894038947,4.618808978822768e-05,0.7199601990049748,0.6997155985212069,0.049354132976480836,-0.7148059701492536,0.6975294691712799,0.049199935301213756,0.0,0.0,0.0,0.0029701492537313238,0.0030646604638716133,0.00021616448222870204
ASP  39,R ASP  39,0.0,0.0,0.0,-0.005154228855721398,0.0015994696034316083,0.00011281788724795757,110.45682587064682,4.428938205301497,0.31239321460180597,-110.35430845771154,4.397700607272232,0.3101898843198164,0.0,0.0,0.0,0.09736318407960239,0.03096334597296573,0.002183986033434436
LYS  40,R LYS  40,0.0,0.0,0.0,-0.016064676616915425,0.008323723574768368,0.0005871101931081727,-117.10619900497515,8.359040487450816,0.5896012560607953,117.11001990049759,8.394817673465878,0.5921247841911434,0.0,0.0,0.0,-0.012243781094526578,0.03886813110446502,0.0027415465871151617
THR  41,R THR  41,0.0,0.0,0.0,-0.0067213930348258705,0.0016816214781491048,0.00011861243371461267,0.39196517412935333,0.6725685034418315,0.04743932452672744,-0.3728059701492537,0.6718410638601482,0.04738801489475321,0.0,0.0,0.0,0.0124378109452735,0.005619561001965399,0.00039637327157862455
ILE  42,R ILE  42,0.0,0.0,0.0,-0.01566169154228854,0.0069443398422854115,0.0004898159662788204,1.2437761194029855,0.5317040143093714,0.03750350954275325,-1.2024626865671644,0.534088603761032,0.037671705514288396,0.0,0.0,0.0,0.025651741293532208,0.009286919568799698,0.0006550488002684291
GLY  43,R GLY  43,0.0,0.0,0.0,-0.0080497512437811,0.003482366730769889,0.00024562721063603807,1.3188457711442783,0.9925178801324518,0.07000681354126946,-1.2782388059701486,0.983650684613125,0.06938136979281764,0.0,0.0,0.0,0.032557213930348286,0.012379487133583195,0.0008731816976250831
GLY  44,R GLY  44,0.0,0.0,0.0,-0.006223880597014936,0.0013910255587680006,9.811537794242661e-05,0.5595721393034824,0.5939239829576171,0.041892167753243205,-0.543094527363184,0.5930336260380529,0.04182936681826681,0.0,0.0,0.0,0.010253731343283652,0.0052708055883056906,0.00037177396137544187
GLY  45,R GLY  45,0.0,0.0,0.0,-0.013084577114427858,0.002713117379638215,0.00019136854490375832,0.8339253731343287,0.6040185735694722,0.04260418527643914,-0.7654477611940301,0.5946316628260603,0.04194208364250698,0.0,0.0,0.0,0.055393034825870616,0.011240463121590917,0.0007928411383034407
ASP  46,R ASP  46,0.0,0.0,0.0,-0.09650248756218904,0.03243640918132285,0.0022878879010241656,149.52780099502493,3.756689170342041,0.26497642364442336,-148.53105970149252,3.596676421367696,0.2536899945473697,-0.0013644537313432846,0.00991661585147724,0.0006994641514993351,0.8988743522388042,0.18105965544127248,0.012770963417436994
ASP  47,R ASP  47,0.0,0.0,0.0,-0.4543432835820893,0.18723711672041854,0.013206687940475186,169.5151094527363,5.54390138397312,0.39103665359378553,-166.67495522388063,4.663619603264241,0.32894636411946476,-0.11112601791044778,0.06372512465959455,0.004494823729868766,2.274684927363181,0.828251508451976,0.0584203570314872
SER  48,R SER  48,0.0,0.0,0.0,-0.07172636815920394,0.012130293940723038,0.0008556049650165114,-1.3594079601990052,0.6534326069893777,0.0460895824599012,1.4169999999999998,0.639153007631333,0.04508237717955979,0.0,0.0,0.0,-0.014134328358208992,0.047742644096708184,0.0033675064703110507
PHE  49,R PHE  49,0.0,0.0,0.0,-0.03231840796019901,0.003392721130507097,0.0002393040975234008,-0.34166666666666673,0.30383285096694135,0.021430716938335096,0.3476766169154228,0.30964237098779435,0.021840488886030237,0.0,0.0,0.0,-0.02630845771144254,0.018477480662990813,0.0013033009977752594
ASN  50,R ASN  50,0.0,0.0,0.0,-0.029641791044776072,0.003991414265261702,0.00028153265530778094,-3.270427860696515,0.637793550418267,0.044986488461041446,3.368636815920397,0.6432419771995964,0.04537079085539517,0.0,0.0,0.0,0.06856716417910509,0.0245339994856945,0.001730494897671172
THR  51,R THR  51,0.0,0.0,0.0,-0.07134328358208952,0.007690309671913205,0.0005424326211678955,-1.717273631840796,0.5656869110599281,0.039900478266471306,1.9304726368159217,0.5730980575604921,0.040423220235737176,0.0,0.0,0.0,0.14185572139303484,0.04002964174845315,0.0028234732311661743
PHE  52,R PHE  52,0.0,0.0,0.0,-0.024273631840795992,0.0019899626846627294,0.00014036114553490624,-1.2792985074626868,0.17793975851243407,0.012550902855368307,1.183597014925374,0.17475820336346826,0.012326493257774768,0.0,0.0,0.0,-0.11997512437810895,0.02315563561652884,0.0016332726064537827
PHE  53,R PHE  53,0.0,0.0,0.0,-0.01110945273631844,0.0007841465233963024,5.530943124683437e-05,2.0253532338308458,0.2263213705951144,0.015963478652437302,-2.0257412935323384,0.23104999940530277,0.016297010412466204,0.0,0.0,0.0,-0.011497512437810883,0.00970311760850447,0.0006844051465318995
SER  54,R SER  54,0.0,0.0,0.0,-0.0050597014925373275,0.0005338473056213166,3.765468565579209e-05,-0.110134328358209,0.7078225224231173,0.049925951299712015,0.11303482587064681,0.7104266210255535,0.0501096302529612,0.0,0.0,0.0,-0.002159203980099549,0.007109976689173033,0.000501499088656503
GLU  55,R GLU  55,0.0,0.0,0.0,-0.006203980099502472,0.0011773923795933307,8.304685530914784e-05,117.02055223880585,3.0889888842296784,0.2178804766927347,-116.89175621890543,3.063712331313708,0.2160976061144049,0.0,0.0,0.0,0.12259203980099498,0.02489206024023117,0.0017557505560135181
THR  56,R THR  56,0.0,0.0,0.0,-0.002084577114427857,0.00043229221883042153,3.049154213218236e-05,0.7517512437810944,0.6786739248927268,0.047869967752063244,-0.7492089552238809,0.6772604576394464,0.047770269459037146,0.0,0.0,0.0,0.00045771144278575855,0.0017275792560368629,0.000121854045429386
GLY  57,R GLY  57,0.0,0.0,0.0,-0.000791044776119405,0.00040656234244406536,2.867669658161236e-05,0.06208457711442784,0.35099672974188484,0.024757400450414375,-0.062263681592039814,0.3501715501745108,0.024699196771400037,0.0,0.0,0.0,-0.000970149253731464,0.0010831612466206811,7.640030365718314e-05
ALA  58,R ALA  58,0.0,0.0,0.0,-0.0008507462686567191,0.0003563383995914405,2.513417279138919e-05,-0.38863184079601987,0.2102194157713751,0.014827734328269528,0.38800497512437787,0.20984804968202103,0.014801540183969085,0.0,0.0,0.0,-0.0014776119402984485,0.000779556110877701,5.4985648512336574e-05
GLY  59,R GLY  59,0.0,0.0,0.0,-0.0011343283582089633,0.00038227607387658933,2.6963675275648992e-05,0.2791243781094526,0.4611692682549677,0.03252837215323593,-0.2755472636815922,0.45922223779619203,0.03239103921343187,0.0,0.0,0.0,0.002442786069651692,0.002152855375464384,0.00015185071006614196
LYS  60,R LYS  60,0.0,0.0,0.0,-0.002099502487562203,0.0003456189936907093,2.4378084195720236e-05,-93.52220895522392,1.0647829555351531,0.0751039989527681,93.49441791044785,1.063149411470607,0.07498877763834416,0.0,0.0,0.0,-0.029890547263681563,0.0022076213982061732,0.0001557136074700353
HIE  61,R HIE  61,0.0,0.0,0.0,-0.005985074626865616,0.0007016512999130291,4.9490666825514154e-05,-1.5521542288557215,0.8206079963515757,0.057881225256509246,1.5559999999999998,0.8187117838865076,0.05774747674161203,0.0,0.0,0.0,-0.002139303482587103,0.006548745465855264,0.00046191289037148843
VAL  62,R VAL  62,0.0,0.0,0.0,-0.0030348258706467683,0.0003364743963962682,2.373307403467759e-05,1.5396815920398004,0.11714641138741462,0.008262870768568067,-1.529009950248756,0.11697990600293795,0.00825112638427232,0.0,0.0,0.0,0.007636815920398117,0.0024418486209239173,0.00017223472193590491
PRO  63,R PRO  63,0.0,0.0,0.0,-0.003248756218905475,0.00044365167780312584,3.129277659067462e-05,-0.9025771144278605,0.1733641532310063,0.012228164542852853,0.9075771144278616,0.17264672258555208,0.01217756088680748,0.0,0.0,0.0,0.0017512437810946703,0.0036252035036751407,0.000255702139791249
ARG  64,R ARG  64,0.0,0.0,0.0,-0.01710945273631837,0.0012003151323384863,8.466370162436845e-05,-129.96445771144283,1.3943778867230574,0.09835183292502857,130.0160348258707,1.4103510038325329,0.09947848973750502,0.0,0.0,0.0,0.0344676616915386,0.03247885188711829,0.0022908815786699646
ALA  65,R ALA  65,0.0,0.0,0.0,-0.0023333333333333266,0.0004714045207910325,3.3250311203587824e-05,-0.05906965174129348,0.18509893851446632,0.013055872478125907,0.059636815920398004,0.18490931604978947,0.013042497540713094,0.0,0.0,0.0,-0.0017661691542287783,0.002356329414511977,0.00016620266220446808
VAL  66,R VAL  66,0.0,0.0,0.0,-0.0024129353233831225,0.0004923613937806043,3.472849505211782e-05,0.7371940298507462,0.14645950033367597,0.010330456646119925,-0.7347313432835821,0.14635980153430364,0.010323424435015561,0.0,0.0,0.0,4.97512437813365e-05,0.0017920533368184057,0.00012640169645096344
PHE  67,R PHE  67,0.0,0.0,0.0,-0.0020149253731343384,0.0002334600638139564,1.6467003248924272e-05,-0.08583582089552243,0.17213137962379718,0.01214121139693374,0.08282587064676614,0.1717960277526962,0.012117557499728634,0.0,0.0,0.0,-0.005024875621890122,0.0011821130037709998,8.337982246593134e-05
VAL  68,R VAL  68,0.0,0.0,0.0,-0.0011741293532338678,0.0003792206766200791,2.67481641696904e-05,0.28436318407960176,0.144673392458268,0.010204474310182973,-0.2834477611940299,0.14457970828310077,0.01019786633796002,0.0,0.0,0.0,-0.00025870646766175723,0.0008242206138567808,5.81360396484163e-05
ASP  69,R ASP  69,0.0,0.0,0.0,-0.0006019900497512288,0.000489487517462627,3.4525787445977306e-05,87.17409452736315,0.562046930662183,0.03964373384493523,-87.15395522388056,0.56129178742941,0.03959047014807706,0.0,0.0,0.0,0.019537313432840167,0.001150319335400245,8.113727000619392e-05
LEU  70,R LEU  70,0.0,0.0,0.0,-0.0005671641791044786,0.0004954684379909798,3.494764905332454e-05,-0.4231990049751243,0.12281689724042949,0.008662836002189292,0.42257213930348253,0.12263599830189807,0.00865007637486863,0.0,0.0,0.0,-0.0011940298507464,0.0008208502927387597,5.789831552595311e-05
GLU  71,R GLU  71,0.0,0.0,0.0,-0.0004427860696517262,0.000496715780073562,3.503562978026706e-05,79.38089552238807,0.4892325231649357,0.03450780153498275,-79.36889054726369,0.48875116312844535,0.03447384901584395,0.0,0.0,0.0,0.011562189054727137,0.0008794860462512238,6.203416269321132e-05
PRO  72,R PRO  72,0.0,0.0,0.0,-0.00024875621890546953,0.0004322922188304118,3.0491542132181676e-05,0.7355920398009946,0.11505003340021999,0.008115003666323046,-0.7349552238805965,0.1148601268559646,0.008101608691481707,0.0,0.0,0.0,0.00038805970149271993,0.0007252769012593619,5.115708825868004e-05
THR  73,R THR  73,0.0,0.0,0.0,-0.00027363184079601336,0.00044582222521829493,3.144587520100489e-05,-0.08849253731343279,0.11636151076747588,0.008207508147452218,0.08854726368159203,0.11625238029970994,0.008199810677752689,0.0,0.0,0.0,-0.00021890547263681392,0.0007274577801567199,5.131091559557703e-05
VAL  74,R VAL  74,0.0,0.0,0.0,-0.000482587064676603,0.0004996966976911179,3.5245887497544936e-05,0.2827014925373134,0.10983098932759286,0.007746880680763012,-0.2815572139303483,0.109704886625217,0.007737986081936139,0.0,0.0,0.0,0.0006616915422886523,0.0008493340231989438,5.9907402966292e-05
ILE  75,R ILE  75,0.0,0.0,0.0,-0.0007014925373133932,0.0004576032751270143,3.227684639133755e-05,0.6229701492537314,0.08125029876395165,0.005730954202035459,-0.6219701492537311,0.08110136832849245,0.005720449459063552,0.0,0.0,0.0,0.000298507462686605,0.0007664921461718007,5.4064187489232747e-05
ASP  76,R ASP  76,0.0,0.0,0.0,-0.00037810945273631877,0.0004849151415327846,3.420327691436013e-05,81.28572139303483,0.7023325685238773,0.04953871980830254,-81.27196019900498,0.7015828929108706,0.0494858417676075,0.0,0.0,0.0,0.013383084577115548,0.0010915835581808999,7.699436771062268e-05
GLU  77,R GLU  77,0.0,0.0,0.0,-0.000582089552238817,0.0004932152728913008,3.478872304083812e-05,84.94751741293533,0.7809706684757229,0.055085423712351,-84.92951243781091,0.7800661925560177,0.055021626899889625,0.0,0.0,0.0,0.017422885572139776,0.0012399942351959548,8.746244974854023e-05
VAL  78,R VAL  78,0.0,0.0,0.0,-0.0007611940298507557,0.0004263539360324133,3.0072687958451995e-05,-0.06423880597014918,0.192774822076004,0.013597287559923074,0.06448258706467663,0.19257209271028738,0.013582988132991674,0.0,0.0,0.0,-0.0005174129353232609,0.0007985965759854312,5.632865937110118e-05
ARG  79,R ARG  79,0.0,0.0,0.0,-0.0006417910447761565,0.00047947398221522057,3.381948712737693e-05,-83.4522189054726,1.063638237535493,0.07502325677052263,83.43573631840795,1.0623997360371016,0.07493589961031016,0.0,0.0,0.0,-0.017124378109451076,0.001564358224019106,0.00011034132149442194
THR  80,R THR  80,0.0,0.0,0.0,-0.0003333333333333325,0.0004714045207910307,3.3250311203587695e-05,-0.279601990049751,0.36830307495446657,0.02597809592263737,0.2792238805970149,0.3679156222578199,0.025950767116544135,0.0,0.0,0.0,-0.0007114427860693635,0.0008203375157587172,5.7862147026474494e-05
GLY  81,R GLY  81,0.0,0.0,0.0,-0.000288557213930348,0.0004530915450757199,3.195861349017575e-05,-0.28648756218905486,0.2134288446669006,0.01505410998835641,0.2861791044776119,0.2131060459655209,0.01503134152347411,0.0,0.0,0.0,-0.0005970149253731768,0.0008763282994029006,6.18114324036657e-05
THR  82,R THR  82,0.0,0.0,0.0,-0.0005472636815920497,0.00049776113187188,3.510936321106442e-05,-0.48416417910447795,0.3832902306424182,0.02703520837850606,0.4837114427860696,0.3827574687955986,0.02699763025521097,0.0,0.0,0.0,-0.0010000000000002544,0.0009357467021301236,6.600248339016243e-05
TYR  83,R TYR  83,0.0,0.0,0.0,-0.0016815920398010097,0.00046585870291419884,3.2859139371010336e-05,0.5167512437810949,0.37600785665940195,0.02652154932230974,-0.5164427860696517,0.3753066513498821,0.026472090113221082,0.0,0.0,0.0,-0.0013731343283577286,0.001143910821275054,8.068524827195679e-05
ARG  84,R ARG  84,0.0,0.0,0.0,-0.0007661691542288073,0.0004232658518438164,2.985487129406909e-05,-82.79254228855724,0.8480181457801811,0.05981458812945884,82.77725870646773,0.8470274054581167,0.059744706695196596,0.0,0.0,0.0,-0.01604975124377784,0.0012328474656032162,8.695835548856125e-05
GLN  85,R GLN  85,0.0,0.0,0.0,-0.0007810945273631892,0.00041350437323741816,2.9166349680137038e-05,0.42777114427860674,0.7004024765926361,0.04940258162011204,-0.4268855721393036,0.6994365051362487,0.04933444724693129,0.0,0.0,0.0,0.00010447761194009037,0.0011819664240605339,8.336948353031623e-05
LEU  86,R LEU  86,0.0,0.0,0.0,-0.0018258706467661338,0.00037922067662011816,2.674816416969316e-05,0.575915422885572,0.1729013402022287,0.012195520228771801,-0.572671641791045,0.17255467557120274,0.012171068391005062,0.0,0.0,0.0,0.0014179104477612832,0.0009112222462332505,6.427266164534474e-05
PHE  87,R PHE  87,0.0,0.0,0.0,-0.0019203980099502362,0.00030523107761547003,2.1529340241986732e-05,-1.0238407960199003,0.14252759016266206,0.010053121086012477,1.0202786069651744,0.14225798857527097,0.010034104856242993,0.0,0.0,0.0,-0.005482587064677025,0.0009572687482365227,6.752053147670796e-05
HIE  88,R HIE  88,0.0,0.0,0.0,-0.0013980099502487525,0.0004894875174626394,3.452578744597817e-05,0.4771641791044783,0.5462589347475147,0.03853013447477476,-0.4763930348258704,0.5452002049101534,0.03845545742985861,0.0,0.0,0.0,-0.0006268656716417794,0.0013252521122636004,9.347607672924774e-05
PRO  89,R PRO  89,0.0,0.0,0.0,-0.000661691542288581,0.0004731340667848423,3.3372303972003775e-05,0.24089552238805978,0.14212860839125452,0.010024979081685495,-0.24070646766169163,0.14190042198374309,0.010008884053471825,0.0,0.0,0.0,-0.00047263681592041887,0.0008583783811419468,6.054534278862731e-05
GLU  90,R GLU  90,0.0,0.0,0.0,-0.0011741293532338021,0.00039212060687042114,2.765805509438645e-05,96.47536815920398,2.9912646377602257,0.21098753981170332,-96.43757711442787,2.9852261121342623,0.21056161505405102,0.0,0.0,0.0,0.036616915422885074,0.005987342572659541,0.0004223145834268948
GLN  91,R GLN  91,0.0,0.0,0.0,-0.0018706467661691714,0.0003355904866475262,2.3670727848068605e-05,-0.7593830845771151,0.3301884996271185,0.023289701061891644,0.7619004975124378,0.3293444567527789,0.02323016686779043,0.0,0.0,0.0,0.0006467661691543477,0.0015896437192908606,0.00011212482281789647
LEU  92,R LEU  92,0.0,0.0,0.0,-0.0009850746268656857,0.00012125430454680511,8.552619211607228e-06,-0.11276119402985069,0.3350264602107726,0.023630944490629358,0.11247263681592037,0.33444756633049444,0.023590112464579198,0.0,0.0,0.0,-0.0012736318407958547,0.0008403690517063748,5.927506263243392e-05
ILE  93,R ILE  93,0.0,0.0,0.0,-0.000995024875621881,0.0002115451903031548,1.4921247253630308e-05,-0.10201492537313434,0.21997194478762772,0.015515624686784284,0.10193034825870659,0.21969346605948917,0.015495982311784045,0.0,0.0,0.0,-0.0010796019900498775,0.0006643980111421541,4.686302243442905e-05
THR  94,R THR  94,0.0,0.0,0.0,-0.0003781094527363127,0.0004849151415327768,3.420327691435958e-05,-0.033606965174129366,0.25488274496879837,0.01797804267217471,0.03367164179104473,0.2545879739097933,0.017957251124759592,0.0,0.0,0.0,-0.00031343283582088504,0.0008442186512157318,5.9546592446107555e-05
GLY  95,R GLY  95,0.0,0.0,0.0,-0.00017910447761194045,0.0003834397784676162,2.704575666879252e-05,-0.05185074626865672,0.12046942847029904,0.008497258321651643,0.05181094527363187,0.12038001222332365,0.00849095138587258,0.0,0.0,0.0,-0.0002189054726367399,0.0006244127956115122,4.404268278705911e-05
LYS  96,R LYS  96,0.0,0.0,0.0,-0.00027363184079601575,0.0004458222252182988,3.144587520100516e-05,-78.2042437810945,1.3677106976676419,0.0964708744362776,78.19350746268658,1.3664881200660544,0.09638464046114492,0.0,0.0,0.0,-0.01100995024875534,0.001410656139460124,9.950001234522138e-05
GLU  97,R GLU  97,0.0,0.0,0.0,-0.00023383084577114835,0.0004232658518438522,2.9854871294071616e-05,75.2231293532338,0.3692659562694484,0.02604601233404883,-75.2147412935323,0.36902106985001776,0.026028739377815958,0.0,0.0,0.0,0.008154228855722999,0.0007986895531749307,5.6335217476400016e-05
ASP  98,R ASP  98,0.0,0.0,0.0,-0.00023383084577114447,0.00042326585184384533,2.985487129407113e-05,79.05991542288558,0.703983058793489,0.049655136415871326,-79.04879104477611,0.703329180707885,0.04960901541177265,0.0,0.0,0.0,0.010890547263679294,0.0010113584770779492,7.1335726786836e-05
ALA  99,R ALA  99,0.0,0.0,0.0,-0.0002885572139303474,0.00045309154507571913,3.1958613490175695e-05,-0.47975621890547243,0.15577527273496813,0.010987540568278721,0.47938805970149245,0.15568647105758662,0.010981276980896527,0.0,0.0,0.0,-0.0006567164179104262,0.0007306830200573661,5.153840647797834e-05
ALA 100,R ALA 100,0.0,0.0,0.0,-0.00025870646766168513,0.00043792400168487264,3.088877746676783e-05,-0.4856567164179104,0.11233809385293869,0.007923718199308205,0.4853134328358208,0.1122872837776656,0.007920134332924673,0.0,0.0,0.0,-0.000601990049751204,0.0007267429006752562,5.1260491884765274e-05
ASN 101,R ASN 101,0.0,0.0,0.0,-0.0004228855721393066,0.0004940175756141886,3.484531311165615e-05,-1.2328159203980098,0.28858038352682763,0.020354890834344073,1.2322686567164176,0.2883259927102049,0.02033694748962212,0.0,0.0,0.0,-0.0009701492537321931,0.0008036635503113424,5.668605618374614e-05
ASN 102,R ASN 102,0.0,0.0,0.0,-0.0004626865671641989,0.000498605763835545,3.516893895632293e-05,1.1881741293532335,0.23084399446048234,0.016282479943998777,-1.18626368159204,0.23071361309649083,0.01627328355165067,0.0,0.0,0.0,0.0014477611940305773,0.0007844936654504384,5.533391675943086e-05
TYR 103,R TYR 103,0.0,0.0,0.0,-0.0015273631840795685,0.0004992506946987249,3.5214428872010515e-05,0.3640597014925377,0.34061137075627423,0.02402487370745256,-0.3640348258706468,0.34065808974768497,0.02402816901102945,0.0,0.0,0.0,-0.0015024875621885336,0.0009779884834323948,6.89819889149239e-05
ALA 104,R ALA 104,0.0,0.0,0.0,-0.00043283582089554323,0.0004954684379910032,3.4947649053326184e-05,0.655124378109452,0.11964669986586778,0.008439227520233936,-0.6543034825870645,0.1194409549910125,0.008424715395687482,0.0,0.0,0.0,0.0003880597014924504,0.00081567767291217,5.753346705423428e-05
ARG 105,R ARG 105,0.0,0.0,0.0,-0.000502487562189006,0.0004999938119960155,3.526684432478177e-05,-77.85483582089557,0.7082841068537422,0.049958508955161005,77.8454179104478,0.707725432657559,0.04991910311566389,0.0,0.0,0.0,-0.009920398009953358,0.0009792025595043866,6.906762323839372e-05
GLY 106,R GLY 106,0.0,0.0,0.0,-0.00034328358208953873,0.0004748051856891414,3.3490175611276354e-05,0.28322388059701503,0.15267659908227244,0.010768976980688174,-0.28199004975124375,0.15247813610660638,0.010754978481708545,0.0,0.0,0.0,0.0008905472636816005,0.0007841465233961048,5.530943124682043e-05
HIP 107,R HIP 107,0.0,0.0,0.0,-0.0015323383084576818,0.0004989531378858971,3.519344083267082e-05,-95.39824378109452,0.9207303045962766,0.06494330837351354,95.37002985074629,0.9190622784866058,0.06482565488315416,0.0,0.0,0.0,-0.029746268656716486,0.0022899952220189193,0.0001615238090188182
TYR 108,R TYR 108,0.0,0.0,0.0,-0.001009950248756258,0.00022282781767719363,1.571706242899476e-05,0.522557213930348,0.3418005847879609,0.02410875439780933,-0.5221343283582094,0.34121947951380593,0.02406776639206158,0.0,0.0,0.0,-0.0005870646766166315,0.000830771289896128,5.859808871094265e-05
THR 109,R THR 109,0.0,0.0,0.0,-0.00032338308457711913,0.00046776753327535655,3.299377788367637e-05,0.4150746268656717,0.1634271922513181,0.011527265356654751,-0.41456218905472636,0.16324964054323846,0.011514741824766531,0.0,0.0,0.0,0.00018905472636775283,0.0007880194974418746,5.558260977317221e-05
ILE 110,R ILE 110,0.0,0.0,0.0,-0.0004875621890547058,0.0004998452769196366,3.5256367468289266e-05,0.0930696517412935,0.12167064720965373,0.008581985758800745,-0.09250248756218914,0.12153877109541687,0.008572683934899402,0.0,0.0,0.0,7.960199004935363e-05,0.000735477535192032,5.1876585501018765e-05
GLY 111,R GLY 111,0.0,0.0,0.0,-0.00039800995024874775,0.0004894875174626299,3.45257874459775e-05,0.389497512437811,0.12905508578874855,0.009102843896534908,-0.3886915422885571,0.1288371040547069,0.009087468650490555,0.0,0.0,0.0,0.0004079601990048934,0.0007871709647650629,5.5522758892822025e-05
LYS 112,R LYS 112,0.0,0.0,0.0,-0.0006417910447761238,0.0004794739822151973,3.381948712737529e-05,-82.75190547263682,1.210822333129877,0.0854048224256838,82.73696019900495,1.209383251565606,0.08530331743846165,0.0,0.0,0.0,-0.015587064676619227,0.0016850622147170544,0.00011885512455996544
GLU 113,R GLU 113,0.0,0.0,0.0,-0.00045771144278605616,0.0004982084683430716,3.5140915892941274e-05,83.2960248756219,1.020121943925121,0.07195385407887349,-83.2800845771145,1.0188589548875628,0.07186476970082158,0.0,0.0,0.0,0.015482587064674752,0.0014561399506408718,0.00010270819302610945
ILE 114,R ILE 114,0.0,0.0,0.0,-0.0008507462686567338,0.0003563383995914487,2.5134172791389765e-05,0.5047114427860695,0.11472708832022012,0.008092224876688946,-0.5032437810945278,0.11451900393524103,0.008077547735821582,0.0,0.0,0.0,0.0006169154228851595,0.000703588837001739,4.9627330154622646e-05
ILE 115,R ILE 115,0.0,0.0,0.0,-0.0016069651741293122,0.0004884244583592397,3.4450805038180016e-05,0.9256865671641786,0.12170066151664928,0.008584102804785979,-0.9228805970149258,0.12151136003908515,0.008570750508058438,0.0,0.0,0.0,0.0011990049751248095,0.0008639830273893742,6.094066405453343e-05
ASP 116,R ASP 116,0.0,0.0,0.0,-0.0011791044776119424,0.0003962023630261335,2.7945959975330007e-05,100.24336318407963,2.0315941373061603,0.14329760179529313,-100.19944278606958,2.026965913354532,0.14297115204794386,0.0,0.0,0.0,0.042741293532333115,0.004642732117067295,0.0003274730744379325
LEU 117,R LEU 117,0.0,0.0,0.0,-0.0010646766169154294,0.0002654125108129161,1.8720755089591318e-05,1.101800995024876,0.15728413367367158,0.011093967413084197,-1.0987562189054718,0.15696403008311716,0.011071389046662381,0.0,0.0,0.0,0.0019800995024875016,0.0007594197772376862,5.356534104709153e-05
VAL 118,R VAL 118,0.0,0.0,0.0,-0.0016965174129352978,0.0004597617931203764,3.242909651167453e-05,0.8741741293532342,0.13186867629737148,0.009301299269542762,-0.8683283582089552,0.13161969049939212,0.009283737165441184,0.0,0.0,0.0,0.004149253731343341,0.0013522091525857963,9.537747975002617e-05
LEU 119,R LEU 119,0.0,0.0,0.0,-0.003059701492537319,0.0004189751894812091,2.955223130540963e-05,1.2609601990049752,0.12872207095214433,0.009079354841033442,-1.2565721393034832,0.1282263469014833,0.0090443891624525,0.0,0.0,0.0,0.0013283582089551151,0.0012264261841300832,8.650543321503442e-05
ASP 120,R ASP 120,0.0,0.0,0.0,-0.0016815920398009889,0.0004658587029142284,3.285913937101242e-05,102.64565671641792,1.4093151353803741,0.09940542521037138,-102.59468656716415,1.405715535036362,0.09915152897822217,0.0,0.0,0.0,0.049288557213931605,0.0037144759723592605,0.00026199893423157084
ARG 121,R ARG 121,0.0,0.0,0.0,-0.0024029850746268484,0.0004904978126912279,3.459704817699895e-05,-95.40089054726363,1.2366001851352642,0.08722305191550896,95.37208457711445,1.2349401692804005,0.08710596342496058,0.0,0.0,0.0,-0.031208955223881285,0.002502957335999665,0.000176544998362848
ILE 122,R ILE 122,0.0,0.0,0.0,-0.005273631840796051,0.0006147047536098654,4.335793030061584e-05,1.1863333333333332,0.1922395461858599,0.01355953210968428,-1.1739800995024876,0.19080012099349766,0.013458002884805368,0.0,0.0,0.0,0.0070796019900499375,0.0033313872688594225,0.0002349779404817143
ARG 123,R ARG 123,0.0,0.0,0.0,-0.005552238805970159,0.0008630084269355627,6.087192103880246e-05,-109.1983880597014,3.887809197594262,0.2742249172817848,109.13486069651736,3.8778667675897305,0.273523632340317,0.0,0.0,0.0,-0.06907960199004914,0.011319143817315332,0.0007983908466816327
LYS 124,R LYS 124,0.0,0.0,0.0,-0.0035721393034825973,0.0005240674261597752,3.6964866145609717e-05,-102.3701542288556,2.154291420283214,0.15195200085785582,102.33575124378112,2.152198599974906,0.1518043846949313,0.0,0.0,0.0,-0.037975124378111694,0.0037315887149810462,0.00026320597402993014
LEU 125,R LEU 125,0.0,0.0,0.0,-0.006373134328358203,0.0006189982493530475,4.3660770140531946e-05,1.3787363184079604,0.21399991892028705,0.015094390460451997,-1.3596368159203986,0.21471895883084516,0.015145107625305949,0.0,0.0,0.0,0.012726368159203763,0.006768360049155866,0.0004774033087224577
ALA 126,R ALA 126,0.0,0.0,0.0,-0.008358208955223864,0.0009880100993095713,6.968885919720244e-05,1.8686666666666654,0.1831726297020898,0.01292000113056595,-1.8465323383084575,0.1805447263366277,0.012734643118793075,0.0,0.0,0.0,0.013776119402984998,0.006442599739905282,0.00045442594812739365
ASP 127,R ASP 127,0.0,0.0,0.0,-0.007597014925373139,0.0009472615912013062,6.681468104250812e-05,123.80023383084574,2.3180358794400897,0.16350164449659976,-123.63572139303474,2.3013019529451357,0.16232132432766816,0.0,0.0,0.0,0.15691542288557112,0.016954366934640586,0.001195868838700672
GLN 128,R GLN 128,0.0,0.0,0.0,-0.009099502487562194,0.0013120375522640516,9.254399353312953e-05,1.5802636815920397,1.122596596969162,0.07918185880499802,-1.525358208955225,1.1177922719488762,0.07884298784597618,0.0,0.0,0.0,0.0458059701492532,0.012507795148693903,0.0008822318472188689
CYS 129,R CYS 129,0.0,0.0,0.0,-0.02280099502487563,0.0026729153787328533,0.0001885329143950243,-1.200228855721393,0.4750354030935203,0.03350641389496366,1.3277263681592033,0.4733466325837282,0.03338729720743634,0.0,0.0,0.0,0.10469651741293502,0.02477987543708702,0.0017478376501071495
THR 130,R THR 130,0.0,0.0,0.0,-0.08883084577114428,0.01744789667236854,0.0012306797423808976,2.2889154228855726,0.7465790156959633,0.05265962356131753,-2.133825870646765,0.7605463632639362,0.05364480429854183,0.0,0.0,0.0,0.06625870646766148,0.06501314628878206,0.0045856737707966125
GLY 131,R GLY 131,0.0,0.0,0.0,-0.12299004975124388,0.032715415455947174,0.002307567486284496,1.8266567164179106,0.8289173881547169,0.05846732456438895,-1.6838258706467668,0.8261154524781898,0.05826969125985334,-0.0008918328358208958,0.004911101854856256,0.00034640241623578905,0.018948963184079574,0.0892437412379206,0.006294768162498649
LEU 132,R LEU 132,0.0,0.0,0.0,-0.09586567164179102,0.016878755986546364,0.0011905356536257548,2.85160696517413,0.6680437988376307,0.047120176471164614,-2.5304228855721385,0.650911634168691,0.0459117667472242,0.0,0.0,0.0,0.22531840796019909,0.07935071160544971,0.0055969676546163945
GLN 133,R GLN 133,0.0,0.0,0.0,-1.2793930348258706,0.3505718281859719,0.024727430205450904,-2.2857860696517416,2.1703939021643555,0.15308778235778636,3.270910447761193,1.9808347534154935,0.1397173109061966,-0.283914376119403,0.06898257772213988,0.004865655876693637,-0.5781830328358203,0.7454911929266917,0.05258289445920385
GLY 134,R GLY 134,0.0,0.0,0.0,-0.02894527363184082,0.003564890995626386,0.00025144802347788645,0.4515273631840796,0.2739989296153557,0.019326394375413978,-0.44780597014925333,0.28757434195945264,0.020283930133452126,0.0,0.0,0.0,-0.025223880597015032,0.03221344589428076,0.00227216128332291
PHE 135,R PHE 135,0.0,0.0,0.0,-0.02544278606965174,0.0021917893367116867,0.00015459689995352133,1.4775223880597002,0.3445012268046693,0.024299242998458214,-1.509402985074628,0.34214377093713794,0.024132960882383873,0.0,0.0,0.0,-0.057323383084577115,0.021272454346592588,0.0015004432411921263
SER 136,R SER 136,0.0,0.0,0.0,-0.00805970149253734,0.0006436972732192912,4.540290496053613e-05,-1.1788656716417905,0.4064604976928883,0.028669513006738263,1.1968457711442781,0.4073581443956919,0.02873282812337951,0.0,0.0,0.0,0.009920398009950225,0.007625150310290558,0.0005378366341626276
VAL 137,R VAL 137,0.0,0.0,0.0,-0.005611940298507465,0.0005630908981859112,3.9717369636531276e-05,0.7561442786069654,0.3691340196423449,0.026036706241898966,-0.7480845771144279,0.36933254011123945,0.026050708796138262,0.0,0.0,0.0,0.002447761194029849,0.0063370118248545675,0.00044697835083052647
PHE 138,R PHE 138,0.0,0.0,0.0,-0.004457711442786091,0.0006834596919830251,4.8207529735629475e-05,-0.143865671641791,0.23922773110370496,0.01687382313257979,0.13714925373134326,0.23507407028284424,0.01658084648760402,0.0,0.0,0.0,-0.011174129353234212,0.006985737236647354,0.0004927359133409371
HIP 139,R HIP 139,0.0,0.0,0.0,-0.0033233830845770533,0.0004677675332753133,3.299377788367332e-05,-102.34200497512441,0.9101426299949367,0.06419651138729429,102.30812437810953,0.9089768177258184,0.06411428133000062,0.0,0.0,0.0,-0.03720398009950578,0.003620448294112755,0.00025536673316951727
SER 140,R SER 140,0.0,0.0,0.0,-0.0010547263681591878,0.00024835789003684614,1.7517814890138127e-05,1.0356915422885569,0.2916158182452652,0.020568993891431565,-1.0330298507462692,0.29155975997433964,0.020565039845868566,0.0,0.0,0.0,0.0016069651741292034,0.0011843722202081457,8.353917530685299e-05
PHE 141,R PHE 141,0.0,0.0,0.0,-0.0031940298507462813,0.0004198604116586793,2.9614670063603573e-05,-0.10221393034825871,0.11062656921325743,0.007802996559204891,0.09521393034825863,0.11020148442343916,0.007773013389918241,0.0,0.0,0.0,-0.010194029850745974,0.001857394574686184,0.00013101051201744456
GLY 142,R GLY 142,0.0,0.0,0.0,-0.00044776119402985444,0.000497263619371875,3.507427138499308e-05,-0.4737960199004974,0.08460686482903639,0.0059677081178701845,0.4730348258706467,0.08448229100602359,0.0059589213578789026,0.0,0.0,0.0,-0.001208955223880645,0.0008141285992426025,5.7424203822087136e-05
GLY 143,R GLY 143,0.0,0.0,0.0,-0.00046766169154229724,0.0004989531378858167,3.5193440832665144e-05,0.5862587064676615,0.12743224806571946,0.008988377749216056,-0.585034825870647,0.1273317201107494,0.00898128705398512,0.0,0.0,0.0,0.0007562189054725137,0.0008839495448561217,6.234899361044688e-05
GLY 144,R GLY 144,0.0,0.0,0.0,-0.00037313432835816673,0.0004836373655527704,3.411314954580488e-05,0.8949999999999995,0.08739297648157618,0.006164225281811334,-0.8933631840796015,0.08726412379268425,0.0061551367138911834,0.0,0.0,0.0,0.0012636815920397922,0.0007564807088059388,5.335803514378738e-05
THR 145,R THR 145,0.0,0.0,0.0,-0.0007462686567163838,0.0004351456637944043,3.069280862172626e-05,0.6589402985074628,0.10387797288959678,0.007326987276195541,-0.6554825870646765,0.10362360583785726,0.007309045607719207,0.0,0.0,0.0,0.0027114427860699076,0.0010444443917809864,7.36694272750819e-05
GLY 146,R GLY 146,0.0,0.0,0.0,-0.0006666666666666484,0.00047140452079101744,3.325031120358676e-05,1.2139054726368161,0.07458399398734625,0.005260749317219873,-1.2109353233830846,0.07457168440797571,0.005259881066435665,0.0,0.0,0.0,0.0023034825870647973,0.0010135587325967228,7.149092084522957e-05
SER 147,R SER 147,0.0,0.0,0.0,-0.0010447761194029904,0.000229611557397309,1.619555053606568e-05,1.0913582089552238,0.202774783885662,0.014302630482042644,-1.0890845771144277,0.20260163056453603,0.014290417188449887,0.0,0.0,0.0,0.0012288557213930346,0.0010110647479055573,7.131500872843637e-05
GLY 148,R GLY 148,0.0,0.0,0.0,-0.0005721393034826102,0.0004947685528538226,3.48982829620147e-05,1.100373134328358,0.14021240133166013,0.009889820256829275,-1.0987412935323386,0.13993745133055857,0.009870426779043545,0.0,0.0,0.0,0.0010597014925372054,0.0009652767037866704,6.808536911063668e-05
PHE 149,R PHE 149,0.0,0.0,0.0,-0.0018507462686566806,0.00037003689516003704,2.610039017070599e-05,0.8436567164179098,0.11250210199104256,0.007935286441425875,-0.8413980099502496,0.11233514530929324,0.007923510225074856,0.0,0.0,0.0,0.0004079601990048021,0.001125346300888549,7.93758079654429e-05
THR 150,R THR 150,0.0,0.0,0.0,-0.002308457711442791,0.0004618566354338221,3.257685529584493e-05,1.1088457711442796,0.15895085474261575,0.01121152885296809,-1.097442786069652,0.158554000594988,0.011183536919651637,0.0,0.0,0.0,0.009094527363184167,0.00218452720398985,0.00015408466860580825
SER 151,R SER 151,0.0,0.0,0.0,-0.002024875621890553,0.0002897556174837905,2.0437785446259263e-05,1.2660049751243776,0.2353248733031627,0.01659853676868659,-1.2595124378109452,0.23492488710568685,0.016570323917607235,0.0,0.0,0.0,0.004467661691542328,0.001519426117434935,0.0001071720550553783
LEU 152,R LEU 152,0.0,0.0,0.0,-0.0022686567164179015,0.0004432609673109799,3.126521799740411e-05,1.5071393034825873,0.13332189191275723,0.009403801195863723,-1.5024228855721402,0.13300030027882706,0.009381117870954777,0.0,0.0,0.0,0.0024477611940297624,0.001535162481130094,0.00010828201256957199
LEU 153,R LEU 153,0.0,0.0,0.0,-0.003671641791044765,0.0005003896899772748,3.5294767404631396e-05,1.227194029850746,0.1299859815027908,0.009168504217607034,-1.2100248756218912,0.1301434125836328,0.009179608549874213,0.0,0.0,0.0,0.013497512437811082,0.003484327923102907,0.00024576554247743304
MET 154,R MET 154,0.0,0.0,0.0,-0.009676616915422856,0.0009087197804141349,6.409615131590981e-05,2.4967164179104473,0.35101629872309975,0.02475878073992505,-2.485751243781095,0.3520639186240976,0.024832674150350554,0.0,0.0,0.0,0.0012885572139305663,0.006968037790848067,0.0004914874906911717
GLU 155,R GLU 155,0.0,0.0,0.0,-0.005547263681592066,0.0006758116366880662,4.766807750841513e-05,108.62438805970147,1.7850442609615298,0.12590731435827665,-108.55216417910447,1.7769589870619398,0.12533702310846748,0.0,0.0,0.0,0.06667661691542366,0.008830065132618189,0.0006228247729038112
ARG 156,R ARG 156,0.0,0.0,0.0,-0.005039800995024868,0.0006054544448388714,4.2705463826919945e-05,-104.64470646766169,2.1683425080571554,0.15294308817379518,104.60248258706467,2.165033448192064,0.1527096850869496,0.0,0.0,0.0,-0.04726368159203669,0.0046994362293525955,0.0003314726741380915
LEU 157,R LEU 157,0.0,0.0,0.0,-0.009417910447761184,0.000883501408176087,6.231738448619008e-05,1.8332437810945275,0.24004714560491458,0.01693162017517971,-1.7938557213930346,0.23705175890006908,0.016720341887173317,0.0,0.0,0.0,0.029970149253731707,0.008355241121988823,0.0005893332694836291
SER 158,R SER 158,0.0,0.0,0.0,-0.012378109452736305,0.0015697128450392404,0.00011071900734053555,3.23855223880597,0.48643404292552467,0.0343104119581892,-3.178691542288557,0.4823371525545668,0.03402143959200836,0.0,0.0,0.0,0.04748258706467657,0.02053951283105198,0.001448745532725394
VAL 159,R VAL 159,0.0,0.0,0.0,-0.009447761194029838,0.0013525385981145684,9.540071704596454e-05,2.145457711442787,0.4745597377876597,0.03347286305115317,-2.119248756218906,0.4697629843904562,0.03313452615324594,0.0,0.0,0.0,0.016761194029850678,0.005510973816408182,0.0003887141220515039
ASP 160,R ASP 160,0.0,0.0,0.0,-0.008960199004975128,0.0018737272191384521,0.000132162527933423,120.509736318408,3.804396041280799,0.26834140687072183,-120.34915920398011,3.772599252364105,0.2660986343046447,0.0,0.0,0.0,0.1516169154228851,0.0309399597107563,0.002182336493682362
TYR 161,R TYR 161,0.0,0.0,0.0,-0.031054726368159213,0.006710205344912726,0.00047330139215451245,2.4554925373134338,0.8192859293457347,0.05778797383986513,-2.370805970149253,0.815485611919634,0.05751992011632801,0.0,0.0,0.0,0.053631840796020284,0.029348884069312742,0.0020701106708632
GLY 162,R GLY 162,0.0,0.0,0.0,-0.02855721393034827,0.007599945024611691,0.0005360587903876223,-1.6791243781094543,0.5546739972601477,0.03912368721982093,1.8054029850746267,0.5620533355749173,0.039644185612646946,0.0,0.0,0.0,0.09772139303482578,0.03160408044140848,0.0022291799582589943
LYS 163,R LYS 163,0.0,0.0,0.0,-0.6542388059701495,0.5141244043718542,0.03626353946296006,-193.03101492537314,22.7865166266125,1.6072369603270182,194.11041791044784,21.962776381471432,1.5491348032753642,-0.4099310328358211,0.18666813123552148,0.013166554798749255,0.015233146268654602,1.9091422986190578,0.13466051503811594
LYS 164,R LYS 164,0.0,0.0,0.0,-0.23275621890547274,0.12398890687674176,0.00874550318806098,-165.61524875621885,8.83919687983253,0.6234688766900875,166.5975124378109,9.420539475584112,0.6644736218126112,-0.032913385074626864,0.046864804511285114,0.0033055884400105214,0.7165940776119406,0.6581609012925678,0.04642309062562563
SER 165,R SER 165,0.0,0.0,0.0,-0.07733333333333334,0.010103116771119578,0.0007126189121016671,-2.216621890547262,1.2334428240971804,0.08700034883891944,2.424283582089552,1.241504321089014,0.08756896299496415,0.0,0.0,0.0,0.13032835820895533,0.07329964157155534,0.005170158082650322
LYS 166,R LYS 166,0.0,0.0,0.0,-0.05085572139303485,0.007821012620495015,0.0005516516963440926,-138.556776119403,4.373949116105742,0.30851458330337767,138.65047263681592,4.3991434705105394,0.31029165604575876,0.0,0.0,0.0,0.04284079601990398,0.056207013667653884,0.003964537067098398
LEU 167,R LEU 167,0.0,0.0,0.0,-0.03191044776119403,0.004181449235607051,0.000294936688627072,-0.678666666666666,0.2694295675570225,0.019004096425902384,0.7174676616915423,0.26752335686192213,0.018869642690233203,0.0,0.0,0.0,0.006890547263681706,0.02177537886182762,0.0015359168013850107
GLU 168,R GLU 168,0.0,0.0,0.0,-0.010706467661691536,0.0008454784392537228,5.963545104305836e-05,112.47077114427857,1.2516370801765144,0.08828367271485613,-112.3966517412935,1.2477186776781346,0.08800728991251597,0.0,0.0,0.0,0.06341293532338553,0.011549746689772418,0.0008146563191908332
PHE 169,R PHE 169,0.0,0.0,0.0,-0.009691542288557236,0.000854824243349347,6.029465323761054e-05,-0.3957263681592038,0.16010205001544517,0.011292727906836827,0.3663631840796019,0.1589378690142064,0.011210612910307864,0.0,0.0,0.0,-0.039054726368159105,0.009650199907694187,0.0006806726197051145
SER 170,R SER 170,0.0,0.0,0.0,-0.0025422885572139353,0.000498208468343045,3.5140915892939404e-05,0.29040298507462686,0.19105142906637293,0.013475728789548612,-0.2872736318407959,0.19150597135837363,0.013507789730837112,0.0,0.0,0.0,0.0005870646766169154,0.002730631811567411,0.0001926039176813095
ILE 171,R ILE 171,0.0,0.0,0.0,-0.001980099502487512,0.0002631647991131949,1.8562213730280076e-05,-0.1515074626865672,0.15550953385062163,0.010968796792575024,0.15347263681592033,0.15538583176706544,0.01096007152034413,0.0,0.0,0.0,-1.4925373134470325e-05,0.001966074483590897,0.00013867620174522966
TYR 172,R TYR 172,0.0,0.0,0.0,-0.0027761194029850603,0.00042861209041673327,3.0231965887943194e-05,-0.5717412935323382,0.1768914914223701,0.012476963795745758,0.5697810945273629,0.1769317316157098,0.012479802120141105,0.0,0.0,0.0,-0.004736318407960138,0.0012677101141201042,8.941737711742189e-05
PRO 173,R PRO 173,0.0,0.0,0.0,-0.0010696517412934808,0.0002545591802082486,1.79552201736447e-05,0.6158358208955222,0.13449758329015943,0.009486728071729062,-0.6177611940298505,0.1342695836038874,0.009470646213816152,0.0,0.0,0.0,-0.002995024875621565,0.0008255708860772317,5.823128050750737e-05
ALA 174,R ALA 174,0.0,0.0,0.0,-0.0004875621890547378,0.0004998452769196696,3.525636746829159e-05,-0.1585124378109453,0.15689706069982998,0.011066665390572545,0.15836318407960207,0.1568735664747834,0.011065008235709085,0.0,0.0,0.0,-0.0006368159203982668,0.0007278659674774908,5.133970690929252e-05
PRO 175,R PRO 175,0.0,0.0,0.0,-0.0006517412935323317,0.0004764184923332929,3.360396948812513e-05,-0.31350746268656726,0.12495249323722522,0.008813469329547796,0.3127512437810945,0.12484341560070757,0.0088057755862772,0.0,0.0,0.0,-0.0014079601990047074,0.0007549085269009519,5.324714198238591e-05
GLN 176,R GLN 176,0.0,0.0,0.0,-0.00041293532338308384,0.000492361393780616,3.4728495052118646e-05,-0.443,0.6340849245505595,0.04472490216137672,0.4425572139303486,0.6337489167743291,0.04470120200019087,0.0,0.0,0.0,-0.0008557213930347934,0.0008128811249951353,5.733621377295239e-05
VAL 177,R VAL 177,0.0,0.0,0.0,-0.00033333333333331874,0.000471404520791011,3.3250311203586306e-05,0.6380845771144277,0.07059214937356405,0.00497918630746787,-0.6376417910447764,0.07049145916845027,0.004972084167994179,0.0,0.0,0.0,0.00010945273631851082,0.0007841465233960337,5.530943124681541e-05
SER 178,R SER 178,0.0,0.0,0.0,-0.00029353233830843866,0.00045538017598002663,3.2120041067642875e-05,-1.278860696517413,0.1571429633893875,0.011084010028973268,1.278,0.15700353324921507,0.01107417538516435,0.0,0.0,0.0,-0.0011542288557215355,0.00074050844934101,5.223143882489303e-05
THR 179,R THR 179,0.0,0.0,0.0,-0.00039800995024874384,0.000489487517462625,3.452578744597716e-05,-0.45875124378109466,0.18403700636660983,0.012980969559642917,0.45835820895522444,0.18394599857787436,0.012974550365163562,0.0,0.0,0.0,-0.000791044776119623,0.0007955844580154031,5.611620095064036e-05
ALA 180,R ALA 180,0.0,0.0,0.0,-0.0002636815920398029,0.00044062865324347644,3.1079548878696466e-05,0.10525373134328353,0.16628190502521134,0.011728621270614864,-0.1051144278606965,0.16617401369246249,0.01172101120276051,0.0,0.0,0.0,-0.00012437810945265193,0.0007850929129147297,5.537618441660609e-05
VAL 181,R VAL 181,0.0,0.0,0.0,-0.0003383084577114453,0.00047313406678482897,3.3372303972002834e-05,0.4861492537313433,0.0972990344321725,0.006862944736400767,-0.48581592039801,0.09723153341290307,0.0068581835815999985,0.0,0.0,0.0,-4.975124378284276e-06,0.0006578837807949278,4.640354405281814e-05
VAL 182,R VAL 182,0.0,0.0,0.0,-0.00043781094527366757,0.0004961174472564741,3.4993426637331334e-05,0.5559402985074627,0.06569185125496138,0.004633545928032216,-0.555273631840796,0.06558014921747886,0.00462566707379014,0.0,0.0,0.0,0.00022885572139310856,0.0007312248186451961,5.1576622003838764e-05
GLU 183,R GLU 183,0.0,0.0,0.0,-0.0007313432835821041,0.00044326096731097753,3.126521799740394e-05,84.16569651741294,0.659872219227951,0.046543797685931906,-84.15209452736316,0.6589972527487769,0.046482082308921036,0.0,0.0,0.0,0.012870646766170514,0.0012747779358285934,8.991590282299718e-05
PRO 184,R PRO 184,0.0,0.0,0.0,-0.0007512437810945264,0.0004322922188304149,3.0491542132181893e-05,1.044353233830846,0.07687749253000316,0.005422520231423987,-1.044467661691542,0.07669465333226394,0.00540962374877074,0.0,0.0,0.0,-0.000865671641790808,0.0008504407236950773,5.998546360059363e-05
TYR 185,R TYR 185,0.0,0.0,0.0,-0.0009054726368157765,0.00029256100354202203,2.0635662121955708e-05,1.1559502487562185,0.09701621915198375,0.006842996484602871,-1.1549154228855718,0.09694737666248363,0.006838140709787501,0.0,0.0,0.0,0.00012935323383101048,0.0006861704816970533,4.8398734099659905e-05
ASN 186,R ASN 186,0.0,0.0,0.0,-0.0009253731343283585,0.00026278831136804297,1.8535658332233333e-05,0.8066517412935312,0.20391379045997704,0.014382969811405367,-0.804248756218905,0.2036866870430007,0.01436695117145429,0.0,0.0,0.0,0.0014776119402988464,0.0009978814716695716,7.038513211886584e-05
SER 187,R SER 187,0.0,0.0,0.0,-0.0012139303482587296,0.0004100782295521023,2.892468813736312e-05,1.4718407960199,0.10129438172238779,0.007144754805899356,-1.4673482587064677,0.10094300697012772,0.007119970741796351,0.0,0.0,0.0,0.00327860696517415,0.0016637756168530462,0.0001173536837119731
ILE 188,R ILE 188,0.0,0.0,0.0,-0.001970149253731305,0.0002805546702462071,1.978880066668169e-05,1.2110348258706467,0.11493941203476904,0.008107201036808934,-1.2097562189054725,0.11457876681396274,0.008081763084271327,0.0,0.0,0.0,-0.0006915422885573786,0.0014641242469139945,0.00010327136186330578
LEU 189,R LEU 189,0.0,0.0,0.0,-0.0017114427860696478,0.0004530915450756705,3.1958613490172266e-05,1.143064676616916,0.09599259297719712,0.006770795461136485,-1.1416019900497514,0.09614220808336042,0.006781348497056336,0.0,0.0,0.0,-0.0002487562189056839,0.0013885856454676818,9.794327972748112e-05
THR 190,R THR 190,0.0,0.0,0.0,-0.002532338308457694,0.0005088265741510996,3.5889859330982804e-05,1.0278358208955223,0.17866488798712107,0.01260204954495834,-1.0181791044776118,0.1783039714365456,0.012576592454294417,0.0,0.0,0.0,0.0071243781094526325,0.003255222017681065,0.00022960565788177195
THR 191,R THR 191,0.0,0.0,0.0,-0.004194029850746266,0.0005437699424873522,3.83545744969136e-05,0.7786019900497514,0.382492143184705,0.026978915629569087,-0.7646517412935324,0.38334994743505546,0.027039420476294047,0.0,0.0,0.0,0.009756218905472193,0.003796473046640826,0.00026778256191734424
HID 192,R HID 192,0.0,0.0,0.0,-0.003940298507462664,0.0005148712928555433,3.6316220914710586e-05,0.21467661691542295,0.3058390463774241,0.02157222305206906,-0.20526865671641772,0.3042376942289334,0.021459272380330692,0.0,0.0,0.0,0.005467661691542051,0.0025568557737453,0.00018034670103939912
THR 193,R THR 193,0.0,0.0,0.0,-0.0035671641791044707,0.0005788274456616541,4.082734011360788e-05,0.6730049751243787,0.4467302156194343,0.03150991990587343,-0.6571741293532337,0.44738037343483256,0.031555778502344166,0.0,0.0,0.0,0.01226368159204041,0.004398679627544998,0.0003102589390855396
THR 194,R THR 194,0.0,0.0,0.0,-0.0064875621890547065,0.0007337591667496953,5.1755381136295574e-05,1.156995024875622,0.2473203956100255,0.01744463567559456,-1.1341791044776113,0.24712026552476662,0.017430519587770685,0.0,0.0,0.0,0.016328358208955222,0.0064454574841623395,0.00045462751786568966
LEU 195,R LEU 195,0.0,0.0,0.0,-0.020472636815920407,0.002443490186389698,0.00017235050903634824,1.7965223880597005,0.164148157644193,0.011578118334559758,-1.730781094527363,0.1600204335235748,0.011286971123364575,0.0,0.0,0.0,0.045268656716418006,0.008995159709287052,0.0006344696464893525
GLU 196,R GLU 196,0.0,0.0,0.0,-0.023512437810945266,0.006136190216696824,0.0004328134867421527,116.12037313432836,4.517146678435903,0.3186149605824994,-115.88164179104486,4.436516292874539,0.3129277316864297,0.0,0.0,0.0,0.2152189054726335,0.08086738631825496,0.005703945640552473
HID 197,R HID 197,0.0,0.0,0.0,-0.019228855721393035,0.002395552093966164,0.00016896921670399184,2.8124825870646775,0.41034015854738,0.028943163184211657,-2.7315970149253745,0.40573194321167927,0.028618124735814772,0.0,0.0,0.0,0.0616567164179106,0.015996783481544354,0.0011283261096546554
SER 198,R SER 198,0.0,0.0,0.0,-0.02335820895522384,0.0032216686718166735,0.00022723898734148838,0.7404328358208957,0.8389409912398516,0.0591743350135096,-0.61,0.8584152470211655,0.06054794310725547,0.0,0.0,0.0,0.10707462686567178,0.029903816009423385,0.002109252551968895
ASP 199,R ASP 199,0.0,0.0,0.0,-0.13921393034825874,0.031487642762541054,0.0022209670776280055,141.73792537313437,2.2369993004101834,0.15778576492230742,-141.11290547263695,2.189061984985835,0.15440452739524793,-0.0037133014925373135,0.010386265093281041,0.0007325906548690977,0.48209266865671624,0.10201353426790619,0.007195479915410851
CYS 200,R CYS 200,0.0,0.0,0.0,-0.05789552238805965,0.011711882380993176,0.0008260924890885098,0.953621890547264,0.44452575916990417,0.0313544295366707,-0.8996616915422888,0.4516457082120801,0.03185663202087424,0.0,0.0,0.0,-0.0039353233830844905,0.029058369736808937,0.002049619369785635
ALA 201,R ALA 201,0.0,0.0,0.0,-0.01150248756218905,0.0011509216644523736,8.117975502181624e-05,-0.35700497512437823,0.26835777517641646,0.01892849802022527,0.374746268656716,0.2709923174518386,0.019114324304601586,0.0,0.0,0.0,0.006238805970149212,0.008963868133101207,0.0006322625088817534
PHE 202,R PHE 202,0.0,0.0,0.0,-0.02437313432835821,0.0018887134337143361,0.00013321957400836462,-1.3795373134328366,0.17877794072617711,0.012610023670343737,1.2750895522388055,0.18324708583756505,0.012925252861439075,0.0,0.0,0.0,-0.12882089552238804,0.02261527158030102,0.0015951582660616876
MET 203,R MET 203,0.0,0.0,0.0,-0.006497512437810963,0.0005474897769049348,3.861695138672978e-05,0.9364676616915418,0.4286299708831717,0.030233227078804378,-0.9248855721393031,0.4312354366603437,0.030417002465124167,0.0,0.0,0.0,0.005084577114427875,0.005581402215556377,0.0003936817583086157
VAL 204,R VAL 204,0.0,0.0,0.0,-0.003258706467661696,0.00043792400168488483,3.088877746676869e-05,-0.10833333333333339,0.11951129063976107,0.00842967648983582,0.11004975124378107,0.11913555769334061,0.00840317433118669,0.0,0.0,0.0,-0.0015422885572138516,0.0035025864979242073,0.00024705340304763607
ASP 205,R ASP 205,0.0,0.0,0.0,-0.0016815920398010507,0.00046585870291426107,3.285913937101472e-05,92.75239800995027,0.6908449659342865,0.048728446795973164,-92.73273134328359,0.6898095472000669,0.0486554139894972,0.0,0.0,0.0,0.017985074626867274,0.0022181468037965604,0.00015645601233886663
ASN 206,R ASN 206,0.0,0.0,0.0,-0.0011044776119403005,0.000305879127342131,2.15750501453426e-05,1.3720597014925375,0.19687647064704533,0.013886595543660743,-1.3689999999999996,0.1966795509735217,0.013872705900821122,0.0,0.0,0.0,0.001955223880597124,0.0009839432670952798,6.940200696992415e-05
GLU 207,R GLU 207,0.0,0.0,0.0,-0.0009950248756219041,0.00018655057969404906,1.3158263352307755e-05,83.90438805970153,0.6628415527332873,0.046753238322933,-83.8894676616915,0.6619158610934345,0.04668794506895229,0.0,0.0,0.0,0.013925373134330371,0.0014069489890506054,9.923853011635315e-05
ALA 208,R ALA 208,0.0,0.0,0.0,-0.0010298507462686913,0.00019725599603579,1.3913365200566552e-05,-0.46193034825870627,0.16879592649224776,0.011905946672609717,0.464796019900498,0.16857840841920776,0.011890604130690841,0.0,0.0,0.0,0.0018358208955224996,0.0012002945110243547,8.466224710901685e-05
ILE 209,R ILE 209,0.0,0.0,0.0,-0.001850746268656675,0.00035633839959147096,2.5134172791391337e-05,-0.14399502487562202,0.11308225762768227,0.007976207464907823,0.1445422885572139,0.11277406397399313,0.007954469160661315,0.0,0.0,0.0,-0.0013034825870645729,0.0015299457965056793,0.00010791405600665721
TYR 210,R TYR 210,0.0,0.0,0.0,-0.0010995024875622734,0.0002993355016218058,2.1113498373977506e-05,-0.028094527363184744,0.20501254911208064,0.014460470271220164,0.027263681592039818,0.2046705522287707,0.014436347670992167,0.0,0.0,0.0,-0.001930348258707268,0.0008725352652841598,6.154389240502011e-05
ASP 211,R ASP 211,0.0,0.0,0.0,-0.0009104477611940472,0.00028553920104043784,2.0140382360963973e-05,85.90366666666668,0.7081784799991049,0.049951058611277466,-85.88606965174128,0.7071591580092931,0.04987916118161126,0.0,0.0,0.0,0.016686567164177827,0.001314393588006073,9.271017548127362e-05
ILE 212,R ILE 212,0.0,0.0,0.0,-0.001985074626865685,0.00030709053456737836,2.1660496222877366e-05,-0.5300696517412935,0.1198645799921502,0.008454595599419539,0.5328905472636816,0.11961255013355339,0.008436818783836867,0.0,0.0,0.0,0.0008358208955219337,0.0013036155034581768,9.194994801295244e-05
CYS 213,R CYS 213,0.0,0.0,0.0,-0.0008358208955224684,0.00037043801928334283,2.6128683284884874e-05,0.15804477611940304,0.2140597465884864,0.015098610378799142,-0.15874626865671645,0.21383147755776002,0.015082509522793228,0.0,0.0,0.0,-0.0015373134328357909,0.0010508706394056523,7.412269983392988e-05
ARG 214,R ARG 214,0.0,0.0,0.0,-0.0008656716417910594,0.000341004765934209,2.405262166385818e-05,-79.98487064676614,0.8897891936570962,0.06276089067843901,79.97272636815917,0.8888133179601325,0.06269205771399138,0.0,0.0,0.0,-0.013009950248756123,0.0012458490271787972,8.787541493422643e-05
ARG 215,R ARG 215,0.0,0.0,0.0,-0.001870646766169126,0.000377454263450557,2.662357099119867e-05,-94.11847761194036,1.523384844292489,0.10745128211871405,94.0916069651741,1.5210232546050362,0.10728470842546388,0.0,0.0,0.0,-0.028741293532336547,0.0030128640146134455,0.00021251104238857296
ASN 216,R ASN 216,0.0,0.0,0.0,-0.0015671641791044685,0.0004954684379909962,3.4947649053325696e-05,-1.025412935323382,0.6206019014083682,0.04377388303519026,1.0256716417910445,0.6197290787004092,0.04371231886814218,0.0,0.0,0.0,-0.0013084577114418222,0.001460722273960614,0.00010303140519251213
LEU 217,R LEU 217,0.0,0.0,0.0,-0.001348258706467713,0.00047641849233329825,3.360396948812551e-05,-0.34804975124378135,0.10421369889439303,0.007350667562756817,0.34711442786069663,0.10403105086021434,0.007337784563741505,0.0,0.0,0.0,-0.002283582089552144,0.0009055819736077715,6.387482748848185e-05
ASP 218,R ASP 218,0.0,0.0,0.0,-0.0006815920398010045,0.0004658587029142201,3.2859139371011834e-05,85.45980099502484,0.9161053569758667,0.06461708972075036,-85.44198507462684,0.9148866252682092,0.06453112701405996,0.0,0.0,0.0,0.01713432835821017,0.001491890407070953,0.00010522983579689962
ILE 219,R ILE 219,0.0,0.0,0.0,-0.0006766169154228749,0.0004677675332753417,3.299377788367533e-05,0.1523084577114427,0.1827634046185687,0.012891136618709852,-0.1521542288557215,0.18258811297433816,0.012878772499434386,0.0,0.0,0.0,-0.0005223880597014681,0.0008108384387704758,5.719213379563856e-05
GLU 220,R GLU 220,0.0,0.0,0.0,-0.0003582089552238743,0.00047947398221518593,3.381948712737449e-05,77.68963184079603,0.896732395329976,0.06325062636443779,-77.68005970149254,0.8959553540423484,0.06319581809788087,0.0,0.0,0.0,0.00921393034825915,0.001087699189796472,7.67203854895891e-05
ARG 221,R ARG 221,0.0,0.0,0.0,-0.00045771144278609926,0.0004982084683431181,3.5140915892944554e-05,-75.69571144278612,1.4185894529870577,0.10005958513676683,75.68765174129358,1.4176397763266442,0.09999260010987623,0.0,0.0,0.0,-0.008517412935324884,0.0012894309260567682,9.094944506466339e-05
PRO 222,R PRO 222,0.0,0.0,0.0,-0.00046268656716415464,0.0004986057638354971,3.516893895631955e-05,-1.083412935323383,0.09978286691208785,0.007038140771424315,1.082124378109453,0.09965976674265528,0.007029457954942244,0.0,0.0,0.0,-0.0017512437810946085,0.0007903717528701599,5.574852507854427e-05
THR 223,R THR 223,0.0,0.0,0.0,-0.0003830845771144199,0.0004861386467783423,3.428957632045354e-05,0.8355124378109456,0.13913492894405113,0.009813821214348406,-0.8341592039800999,0.13891439264863087,0.009798265783437168,0.0,0.0,0.0,0.0009701492537315026,0.0007525112039376696,5.307804785819108e-05
TYR 224,R TYR 224,0.0,0.0,0.0,-0.0009452736318408134,0.00022744536220223744,1.604275890767191e-05,1.3571890547263685,0.21822384345059193,0.01539232312536881,-1.3554129353233824,0.21798138500979672,0.015375221425544528,0.0,0.0,0.0,0.000830845771144502,0.0006774577742669973,4.778418710085505e-05
THR 225,R THR 225,0.0,0.0,0.0,-0.0006417910447761144,0.0004794739822151903,3.3819487127374804e-05,1.013865671641791,0.2567717628065787,0.018111283717190417,-1.0118059701492543,0.25657678951842045,0.01809753136178922,0.0,0.0,0.0,0.0014179104477612997,0.0007494459724442945,5.28618430986467e-05
ASN 226,R ASN 226,0.0,0.0,0.0,-0.0008407960199005,0.0003658661952407997,2.5806211680396403e-05,0.21470149253731335,0.15214636984978905,0.010731577494234952,-0.2124079601990051,0.15196639041983012,0.010718882724048326,0.0,0.0,0.0,0.0014527363184071197,0.000908229361045071,6.406155980071968e-05
LEU 227,R LEU 227,0.0,0.0,0.0,-0.0013233830845770262,0.00046776753327535493,3.2993777883676256e-05,1.3884328358208955,0.06788874947214403,0.0047885031806299515,-1.382800995024875,0.0678478704997438,0.004785619800233621,0.0,0.0,0.0,0.004308457711442727,0.0013620215110160328,9.606959015002622e-05
ASN 228,R ASN 228,0.0,0.0,0.0,-0.0012437810945274035,0.0004293621693610084,3.0284872377432425e-05,1.8228706467661688,0.2564513728776406,0.01808868515401624,-1.8179154228855718,0.2562851098353709,0.018076957863221818,0.0,0.0,0.0,0.0037114427860707234,0.0013068203818465134,9.217600270500975e-05
ARG 229,R ARG 229,0.0,0.0,0.0,-0.002094527363184084,0.0003397685786858042,2.3965427738253916e-05,-91.89491542288557,1.3029248756755056,0.09190123488508271,91.86822388059699,1.3014356422740638,0.091796192460013,0.0,0.0,0.0,-0.028786069651739885,0.0022302767325125717,0.0001573115915429182
LEU 230,R LEU 230,0.0,0.0,0.0,-0.0026766169154228835,0.00047828518055939725,3.373563552377089e-05,1.658671641791045,0.09348765657629955,0.006594110870298714,-1.6461044776119418,0.09410962185249648,0.006637980918376893,0.0,0.0,0.0,0.009890547263681838,0.0032778406007592325,0.00023120104972288385
ILE 231,R ILE 231,0.0,0.0,0.0,-0.0030248756218905454,0.00030644504665539127,2.1614967015996382e-05,1.8129054726368157,0.0919013424070581,0.006482220895833831,-1.8016915422885569,0.09188043484103786,0.006480746189830766,0.0,0.0,0.0,0.008189054726368243,0.004166208484498852,0.000293861688929416
GLY 232,R GLY 232,0.0,0.0,0.0,-0.0017064676616915361,0.0004553801759800712,3.212004106764602e-05,1.710174129353235,0.13305306810702824,0.009384839826582786,-1.7046318407960197,0.13220169191191597,0.009324788379915903,0.0,0.0,0.0,0.0038358208955224446,0.003909156294278362,0.0002757306253875287
GLN 233,R GLN 233,0.0,0.0,0.0,-0.005353233830845738,0.0005179388830900891,3.6532592047029344e-05,-0.22886069651741262,0.4769252061239067,0.03363971032319559,0.26239303482587073,0.4752614883824966,0.03352236072170261,0.0,0.0,0.0,0.028179104477612443,0.010085098666766941,0.0007113480130105457
ILE 234,R ILE 234,0.0,0.0,0.0,-0.007696517412935324,0.0005751381499150826,4.056711725556288e-05,2.148502487562189,0.11897284795711348,0.008391697671276158,-2.1157910447761203,0.1177368518687227,0.008304517229059677,0.0,0.0,0.0,0.025014925373134562,0.011385806653620649,0.0008030928806144982
VAL 235,R VAL 235,0.0,0.0,0.0,-0.006621890547263661,0.0008142502017225498,5.743278099969797e-05,2.173338308457711,0.2584935211427198,0.018232727186586927,-2.144860696517414,0.26019619558426277,0.01835282458184461,0.0,0.0,0.0,0.021855721393035023,0.016119703946579376,0.0011369962507658308
SER 236,R SER 236,0.0,0.0,0.0,-0.006199004975124349,0.0006542619593236859,4.6148080463201836e-05,2.5879950248756227,0.325621724456348,0.02296758557736016,-2.5578258706467674,0.3277722703665634,0.023119273390307466,0.0,0.0,0.0,0.023970149253731473,0.012645141614287581,0.0008919195199548864
SER 237,R SER 237,0.0,0.0,0.0,-0.010024875621890557,0.0007882079362066969,5.559590121883473e-05,3.0238009950248763,0.46233446164748143,0.03261055855833963,-2.9807711442786085,0.4916853515598056,0.034680810710460246,0.0,0.0,0.0,0.03300497512437814,0.044075071361787364,0.0031088158353691575
ILE 238,R ILE 238,0.0,0.0,0.0,-0.026213930348258675,0.0019897761005884455,0.00014034798490902774,2.8964875621890545,0.17519138389082323,0.012357047456359281,-2.848333333333334,0.17028350177995272,0.012010872143353946,0.0,0.0,0.0,0.0219402985074623,0.03397520925162897,0.002396426489351498
THR 239,R THR 239,0.0,0.0,0.0,-0.02392039800995027,0.002069352733854576,0.00014596088784893298,3.102333333333335,0.4168504072484664,0.0294023607221577,-2.991029850746269,0.4209192606481157,0.0296893555128591,0.0,0.0,0.0,0.08738308457711454,0.027912933439033755,0.0019688265226975323
ALA 240,R ALA 240,0.0,0.0,0.0,-0.021129353233830826,0.0018882153725507716,0.00013318444348254965,2.9777960199004982,0.2448932007736213,0.01727343455192533,-2.9654427860696497,0.27055310577591346,0.019083344701596817,0.0,0.0,0.0,-0.008776119402984906,0.0431397662223277,0.0030428444974083687
SER 241,R SER 241,0.0,0.0,0.0,-0.04338308457711448,0.004797129369411978,0.0003383634169421261,2.526353233830846,0.6823357452572071,0.048128252646078035,-2.2193034825870646,0.6994518553467961,0.049335529967302505,0.0,0.0,0.0,0.2636666666666666,0.06737437791428377,0.004752222208304043
LEU 242,R LEU 242,0.0,0.0,0.0,-0.1445820895522389,0.01659780233645129,0.0011707187110903516,3.8689751243781103,0.4610147625851952,0.032517474163556,-3.893393034825871,0.4332259756998998,0.030557404263598795,0.0,0.0,0.0,-0.16900000000000026,0.0731714404770914,0.00516111547465748
ARG 243,R ARG 243,0.0,0.0,0.0,-0.6613731343283582,0.1391161691967084,0.009812498003794126,-176.79907960198994,3.7152289007209243,0.26205204170346635,177.50799004975133,3.4110566621031526,0.24059738620597226,-0.009264752238805981,0.008565254738513564,0.0006041464878522627,0.038272561194030975,0.7498355356431674,0.05288932076808918
PHE 244,R PHE 244,0.0,0.0,0.0,-0.17828855721393033,0.035941443787089015,0.0025351139802851494,4.171228855721395,0.5577893978031899,0.03934343063128876,-4.059004975124385,0.5624494891418209,0.03967212813080916,-0.0038229850746268655,0.007901583643674612,0.0005573347381405896,-0.06988766169154244,0.12422338366792729,0.008762041905729311
ASP 245,R ASP 245,0.0,0.0,0.0,-0.873154228855721,0.482531375614339,0.034035139030379254,166.3251144278607,8.278980353483563,0.5839542496109099,-163.4899402985074,6.952708093060748,0.49040621717849936,-0.1733962029850747,0.09729503902608352,0.006862662922183923,1.7886236975124388,1.0462733229632546,0.07379843013419389
GLY 246,R GLY 246,0.0,0.0,0.0,-0.3999651741293533,0.1942588512133256,0.013701962904504695,1.8515970149253738,1.111301053555191,0.07838513260241953,-0.9837363184079603,0.8486322651872206,0.059857904772595734,-0.0733137671641791,0.03279058227331142,0.0023128693447930877,0.3945817552238806,0.3200929994089921,0.022577619380016147
ALA 247,R ALA 247,0.0,0.0,0.0,-1.2629004975124374,0.186638368634427,0.0131644555067294,4.056597014925374,0.6135678481388092,0.04327773917165032,-2.4165223880597013,0.6489083682572591,0.045770467264421445,-0.1832169671641791,0.039288523290257234,0.002771198765634137,0.19395716218905468,0.3580440071072055,0.02525447706975122
LEU 248,R LEU 248,0.0,0.0,0.0,-2.6934726368159208,0.4321736573957024,0.030483179453363457,-5.776950248756218,0.5791506197103621,0.04085013505344942,5.511462686567166,0.4149173985417976,0.02926601680049117,-0.44739739701492554,0.0738784665548812,0.005210985249084153,-3.4063575960198986,0.591994353885381,0.041756062212609704
ASN 249,R ASN 249,0.0,0.0,0.0,-1.822149253731343,0.6159612215712481,0.04344655471741865,-2.0658109452736317,5.210868099685312,0.367546296893046,2.564597014925373,4.1879743951128034,0.2953969378920881,-0.4546786029850745,0.05827243040704971,0.004110220331303779,-1.7780417870646779,1.2818302880751304,0.09041333739685573
VAL 250,R VAL 250,0.0,0.0,0.0,-0.5431194029850743,0.05377505822596361,0.003793000156222428,-1.229417910447761,0.516650776013967,0.036441735979139425,1.523875621890547,0.5164386845292914,0.03642677619925174,-0.0006009671641791044,0.0026849887203069475,0.00018938450224982936,-0.24926265870646783,0.1360742049061544,0.009597934386200057
ASP 251,R ASP 251,0.0,0.0,0.0,-1.5054975124378103,0.21862924668546016,0.01542091806480573,186.48736318407967,4.204762710919108,0.2965810943872508,-184.79137313432835,3.963708743094765,0.27957845844822876,-0.2499655164179105,0.0326515496897039,0.002303062742462182,-0.05947297910447903,0.5635953888025667,0.039752953661001254
LEU 252,R LEU 252,0.0,0.0,0.0,-0.21591542288557214,0.026625611635612237,0.0018780258436732773,-2.3961791044776115,0.3881576560259274,0.02737853009398377,2.6588009950248757,0.36301863252620997,0.025605360092734574,0.0,0.0,0.0,0.04670646766169136,0.11888925574793843,0.008385801531450002
THR 253,R THR 253,0.0,0.0,0.0,-0.9074975124378104,0.22642695382109096,0.01597092591899238,-2.800935323383084,1.666855481084642,0.1175709205852927,4.018373134328358,1.5175817386248418,0.10704196260461013,-0.17677568955223869,0.07139833856458473,0.005036050508611773,0.1331646089552241,0.33426255241793307,0.0235770625893694
GLU 254,R GLU 254,0.0,0.0,0.0,-2.1767363184079596,0.6860613560049625,0.04839103696681053,198.05562189054706,3.318536573768279,0.23407152233738693,-195.9834129353233,3.1305684260670947,0.22081327144717774,-0.31439656119403,0.03459403335015705,0.0024400749758399414,-0.41892392437810694,1.0674732355085825,0.07529375667123717
PHE 255,R PHE 255,0.0,0.0,0.0,-0.426452736318408,0.052060995655403064,0.0036720995042772084,-0.6248457711442785,0.4734510551119241,0.033394662604682324,0.3683383084577113,0.5456840747428724,0.03848958697637407,-0.00014740298507462683,0.00045816638246486406,3.2316564920538564e-05,-0.6831076019900493,0.17646128958106486,0.012446619697475864
GLN 256,R GLN 256,0.0,0.0,0.0,-1.599537313432835,0.42820633638254063,0.03020334620502972,-4.106283582089553,2.3801554600715793,0.16788322188233934,4.966313432835822,2.591381073276177,0.18278192790543002,-0.17907807761194028,0.05987783316687863,0.00422345671113704,-0.918585540298508,0.42228480723563694,0.02978567374273498
THR 257,R THR 257,0.0,0.0,0.0,-4.614502487562191,0.7425406910429048,0.05237478210237268,-9.069084577114433,1.631271935385087,0.11506105078970418,10.648029850746271,1.393089293693483,0.09826094258062495,-0.9035582686567165,0.03652237829913091,0.0025760899414021196,-3.939115482587067,0.7965725293680262,0.056185894130313184
ASN 258,R ASN 258,0.0,0.0,0.0,-2.5719353233830837,0.6696275944283687,0.047231888798798936,-4.271611940298507,1.544486959741866,0.10893971058047006,4.7823084577114425,1.868937864316185,0.13182471289075529,-0.32186117014925386,0.033590600021394246,0.002369298245915017,-2.3830999761194023,0.7411951491819742,0.05227987489711652
LEU 259,R LEU 259,0.0,0.0,0.0,-0.6417711442786068,0.1402495904630702,0.009892443375909044,-1.9688457711442795,0.25544449815242154,0.018017665686701035,2.087666666666667,0.2387837201492013,0.016842505014564555,-0.0007802507462686565,0.002574608257427887,0.00018159886469301054,-0.523730499502488,0.12298893204351313,0.008674970401602306
VAL 260,R VAL 260,0.0,0.0,0.0,-2.212402985074627,0.48109136066294184,0.03393356820710537,-2.0843134328358213,0.7767364153776929,0.054786762526437875,2.5278606965174135,0.4549805534059869,0.03209185386458317,-0.2309461970149255,0.028797315278295026,0.0020312060080043227,-1.9998019184079596,0.5173956618799097,0.036494276177125196
PRO 261,R PRO 261,0.0,0.0,0.0,-3.026641791044775,0.5215861677544987,0.036789851671812306,-1.5480597014925364,0.8535201947252882,0.06020267273962591,2.163223880597016,0.4780563411360153,0.033719494435369084,-0.35820365373134305,0.03403370544961662,0.0024005524930309965,-2.769681265671643,0.7217625414191752,0.050909204428097515
TYR 262,R TYR 262,0.0,0.0,0.0,-2.0100945273631834,0.2598755653626147,0.018330209069729486,0.036621890547263745,0.6100497951443222,0.04302959484604837,0.4013880597014926,0.4927765467547725,0.034757777685141836,-0.09041043582089556,0.03127355107639139,0.0022058662144062613,-1.6624950129353224,0.42143608088229123,0.029725809201495375
PRO 263,R PRO 263,0.0,0.0,0.0,-2.0565422885572135,0.3145296724926715,0.02218521255501466,0.485407960199005,0.3921746650369371,0.027661868063461787,-0.0663383084577115,0.37769853594480624,0.026640800644488028,-0.33629129552238785,0.04171484460527721,0.002942338275855498,-1.9737639323383092,0.33297358890752715,0.023486146113262746
ARG 264,R ARG 264,0.0,0.0,0.0,-0.22004975124378123,0.032398751779249786,0.00228523175267848,-113.215895522388,2.716150074628202,0.1915824547153007,113.54284079601982,2.72645379259146,0.19230922294454342,0.0,0.0,0.0,0.10689552238806277,0.06021556657180223,0.0042472785887862265
GLY 265,R GLY 265,0.0,0.0,0.0,-0.041756218905472646,0.007657160901176628,0.0005400944871568808,-1.401796019900498,0.22339894302648697,0.015757346505117734,1.5448159203980092,0.2285687698103406,0.01612199797079169,0.0,0.0,0.0,0.10126368159203981,0.01684506879370858,0.0011881595422478834
HIE 266,R HIE 266,0.0,0.0,0.0,-0.11972139303482576,0.012750650751113864,0.0008993615606642308,2.363532338308458,0.4357367526511317,0.03073450081509382,-2.317805970149253,0.44423197423140853,0.03133370754483338,0.0,0.0,0.0,-0.07399502487562232,0.053978298339852016,0.003807335608552207
PHE 267,R PHE 267,0.0,0.0,0.0,-0.019134328358208948,0.001585652610327603,0.00011184331169693171,-0.41198009950248776,0.1648833738348235,0.011629976486236706,0.4776069651741295,0.16602487301289745,0.011710491630312772,0.0,0.0,0.0,0.0464925373134329,0.013179253786841236,0.0009295928878836295
PRO 268,R PRO 268,0.0,0.0,0.0,-0.030004975124378063,0.0028257830551908086,0.00019931536893463521,-2.1273930348258703,0.23300872178761842,0.01643516803697125,2.2048059701492524,0.23738588180383796,0.01674390909970645,0.0,0.0,0.0,0.047407960199004937,0.01707818533238151,0.0012046023151015917
LEU 269,R LEU 269,0.0,0.0,0.0,-0.01519402985074625,0.001095973716458644,7.73040256000359e-05,2.0586666666666673,0.1493549091556328,0.01053468303798848,-2.0719353233830833,0.1478948153721187,0.010431695963094076,0.0,0.0,0.0,-0.02846268656716411,0.016904173900842416,0.0011923284950670536
ALA 270,R ALA 270,0.0,0.0,0.0,-0.00732338308457713,0.0005553005528471855,3.916788104346181e-05,-1.5467114427860689,0.0849358336582149,0.005990911790011705,1.5647661691542285,0.08577397145321765,0.006050029471930763,0.0,0.0,0.0,0.010731343283582195,0.0075335047763633815,0.0005313724566057721
THR 271,R THR 271,0.0,0.0,0.0,-0.007676616915422901,0.0005370830536145234,3.788291772189525e-05,1.7183034825870647,0.17912504995173303,0.01263450686739073,-1.69873631840796,0.18045240307489072,0.01272813113800228,0.0,0.0,0.0,0.01189054726368157,0.012498674962567038,0.000881588558888829
TYR 272,R TYR 272,0.0,0.0,0.0,-0.009825870646766155,0.000634440532467768,4.474998480991348e-05,-0.502691542288557,0.1792466945041291,0.012643087012563297,0.49485572139303463,0.18004641214688866,0.012699494745887819,0.0,0.0,0.0,-0.01766169154228855,0.006906264740152555,0.0004871303556425426
ALA 273,R ALA 273,0.0,0.0,0.0,-0.0051343283582089465,0.00044259037544844634,3.121791809437726e-05,1.5875273631840803,0.12128257575431592,0.008554613308834506,-1.5778407960198997,0.12226504334130302,0.008623911229354958,0.0,0.0,0.0,0.004552238805970189,0.0059607762243440365,0.00042044073769552343
PRO 274,R PRO 274,0.0,0.0,0.0,-0.005487562189054702,0.0005288629757579816,3.730311813408245e-05,0.4110497512437814,0.32948151264760667,0.023239834045244864,-0.42367164179104483,0.32929153808822414,0.023226434272986353,0.0,0.0,0.0,-0.01810945273631834,0.003916791279779765,0.0002762691557425845
VAL 275,R VAL 275,0.0,0.0,0.0,-0.0028059701492537284,0.0003954519790892914,2.7893031973323778e-05,-0.05155223880597018,0.2503074100179879,0.017655323427310833,0.05239303482587062,0.24955293310067117,0.01760210672872125,0.0,0.0,0.0,-0.0019651741293531598,0.001856488177383279,0.00013094657968106154
ILE 276,R ILE 276,0.0,0.0,0.0,-0.002582089552238811,0.0004932152728913063,3.4788723040838505e-05,0.6827711442786071,0.139402767923239,0.009832713119321025,-0.682666666666667,0.13949715428304454,0.009839370619829596,0.0,0.0,0.0,-0.0024776119402984864,0.0012014693610447329,8.474511464013337e-05
SER 277,R SER 277,0.0,0.0,0.0,-0.0009004975124378327,0.00029933550162172427,2.1113498373971753e-05,0.7849452736318415,0.3422561404295615,0.024140886815267593,-0.783547263681592,0.3416892612429185,0.024100902240365582,0.0,0.0,0.0,0.0004975124378109091,0.001022748117833505,7.213909010414959e-05
ALA 278,R ALA 278,0.0,0.0,0.0,-0.0007910447761194202,0.00040656234244407566,2.8676696581613088e-05,0.2455124378109453,0.16105902967338004,0.01136022804745585,-0.2456666666666668,0.16074191586438952,0.011337860563965881,0.0,0.0,0.0,-0.0009452736318409013,0.0007803494878165592,5.5041609006891267e-05
GLU 279,R GLU 279,0.0,0.0,0.0,-0.0008955223880597006,0.0003058791273420763,2.157505014533874e-05,82.9781741293532,0.9443929448921038,0.06661234233274362,-82.96333830845772,0.9432167913021424,0.06652938285491806,0.0,0.0,0.0,0.013940298507464912,0.0013952363556070638,9.841238465139706e-05
LYS 280,R LYS 280,0.0,0.0,0.0,-0.0014029850746268724,0.0004904978126911787,3.459704817699548e-05,-85.58087562189058,1.0877746599784452,0.07672570874578738,85.56342288557215,1.0862399912902467,0.07661746156268574,0.0,0.0,0.0,-0.01885572139303415,0.0018672563750408017,0.0001317061097819048
ALA 281,R ALA 281,0.0,0.0,0.0,-0.0013134328358209045,0.00046388866471400864,3.272018359025252e-05,0.4334527363184078,0.11055544524179786,0.007797979861059745,-0.4317810945273633,0.11023462919350135,0.007775351241743443,0.0,0.0,0.0,0.00035820895522388973,0.0007924047260524059,5.589191995066981e-05
TYR 282,R TYR 282,0.0,0.0,0.0,-0.0017860696517413006,0.00042203602110343403,2.9768125721971405e-05,0.0925621890547264,0.3005993306301722,0.021202641999002122,-0.09181592039800991,0.3001844556405819,0.02117337897349843,0.0,0.0,0.0,-0.001039800995024697,0.000815525933040653,5.7522764148921734e-05
HIE 283,R HIE 283,0.0,0.0,0.0,-0.0018756218905472642,0.00033001241695078425,2.3277281147513542e-05,0.37185572139303485,0.20186585881428273,0.01423851985061851,-0.3691641791044778,0.20147786790160557,0.01421115308169353,0.0,0.0,0.0,0.0008159203980097279,0.0008644126488508082,6.097096721596356e-05
GLU 284,R GLU 284,0.0,0.0,0.0,-0.0034378109452736305,0.0005060462135303863,3.5693747813550204e-05,96.78806467661693,1.2273889005637404,0.08657333799661393,-96.73799502487564,1.2233981566600238,0.08629185262496383,0.0,0.0,0.0,0.046631840796018155,0.0046610251359481625,0.00032876336450477633
GLN 285,R GLN 285,0.0,0.0,0.0,-0.009179104477611945,0.0017009687593920123,0.00011997708571495948,-0.21579104477611935,1.3208418377375142,0.09316499994907697,0.2649800995024875,1.3184181912303676,0.09299404910525629,0.0,0.0,0.0,0.04000995024875658,0.009293441784211917,0.0006555088418730985
LEU 286,R LEU 286,0.0,0.0,0.0,-0.010338308457711427,0.0013101118878115787,9.240816763521288e-05,-0.044094527363184005,0.4951393351510575,0.034924435928793955,0.08661194029850745,0.49558063704873334,0.034955562964673524,0.0,0.0,0.0,0.03217910447761208,0.005737869418756249,0.00040471810388888435
SER 287,R SER 287,0.0,0.0,0.0,-0.01742786069651741,0.002342771225583124,0.00016524634129247315,-0.40947761194029847,0.5905961241297499,0.04165743868979996,0.4889701492537311,0.6022319094342092,0.04247816370495719,0.0,0.0,0.0,0.062064676616915525,0.019758008541154656,0.0013936224702600175
VAL 288,R VAL 288,0.0,0.0,0.0,-0.05454228855721399,0.006760983526461791,0.00047688300892820295,-0.6743034825870651,0.3293852897327819,0.023233047004133187,0.7646567164179104,0.3347056575280106,0.023608316814045172,0.0,0.0,0.0,0.03581094527363173,0.018566917554205614,0.0013096093896866978
ALA 289,R ALA 289,0.0,0.0,0.0,-0.019592039800995022,0.002076338223008486,0.0001464536062638668,0.3428706467661691,0.31145587068980396,0.02196840329244757,-0.34102487562189077,0.30797676202656504,0.02172300588817645,0.0,0.0,0.0,-0.017746268656716437,0.010661704310915478,0.000752018639328495
GLU 290,R GLU 290,0.0,0.0,0.0,-0.011109452736318392,0.0009076568702075505,6.402117941048324e-05,105.35145273631836,1.45402691435715,0.10255915093822213,-105.2688308457711,1.450189403051179,0.10228847376067468,0.0,0.0,0.0,0.07151243781094503,0.00977513825416192,0.0006894850911984782
ILE 291,R ILE 291,0.0,0.0,0.0,-0.016791044776119382,0.001673950076522954,0.00011807133476416306,-1.1247114427860698,0.23651433606146352,0.016682435002866047,1.1883283582089554,0.2378139070154258,0.016774099670353492,0.0,0.0,0.0,0.04682587064676621,0.012206943923986966,0.000861011437981596
THR 292,R THR 292,0.0,0.0,0.0,-0.024248756218905487,0.0017865754075438447,0.00012601531311118392,0.6724477611940293,0.34682707995557466,0.02446329603077041,-0.5896119402985077,0.34090311524945377,0.024045451777374067,0.0,0.0,0.0,0.058587064676616445,0.02372989868043878,0.001673777999901623
ASN 293,R ASN 293,0.0,0.0,0.0,-0.010174129353233837,0.000807013635661436,5.69223529851902e-05,0.3808557213930344,0.5615560418505946,0.039609109217822444,-0.357054726368159,0.5587058981137699,0.039408075578888827,0.0,0.0,0.0,0.013626865671641529,0.009107160521428327,0.0006423695746709976
ALA 294,R ALA 294,0.0,0.0,0.0,-0.0045223880597014725,0.0005093613879546093,3.592758218814343e-05,-0.9182238805970145,0.1579668225978408,0.011142120577049996,0.9330348258706461,0.1592463712219484,0.011232372978279215,0.0,0.0,0.0,0.010288557213930266,0.004975194029363151,0.0003509231296657173
CYS 295,R CYS 295,0.0,0.0,0.0,-0.009517412935323358,0.0007923422508107365,5.588751328688868e-05,-1.0387960199004969,0.5571404899630781,0.03929766020127685,1.0770547263681596,0.5566002897745954,0.039259557417813624,0.0,0.0,0.0,0.028741293532338102,0.01246857687436901,0.0008794656034332085
PHE 296,R PHE 296,0.0,0.0,0.0,-0.028980099502487536,0.002245969743696868,0.00015841849120676454,-0.9334029850746262,0.2090174402755648,0.014742953513635602,0.8892139303482585,0.2084219051640552,0.014700947705636288,0.0,0.0,0.0,-0.07316915422885568,0.019052199668804806,0.0013438385508854108
GLU 297,R GLU 297,0.0,0.0,0.0,-0.004940298507462702,0.000430686031996608,3.0378250448034344e-05,100.81413930348255,0.937811876088448,0.06614814952991138,-100.77006965174124,0.9363466717452911,0.0660448019839331,0.0,0.0,0.0,0.03912935323383082,0.005459318937678098,0.00038507066782650666
PRO 298,R PRO 298,0.0,0.0,0.0,-0.0038557213930348233,0.0004928136317229615,3.476039345711447e-05,0.3272736318407959,0.19012451994893972,0.013410349661320525,-0.3340447761194031,0.18938841865192593,0.013358429079052873,0.0,0.0,0.0,-0.010626865671641655,0.0024586277422559157,0.00017341822990285337
ALA 299,R ALA 299,0.0,0.0,0.0,-0.0015820895522387908,0.000493215272891314,3.478872304083905e-05,-0.29533830845771153,0.1275659422690451,0.008997807811234201,0.2979104477611941,0.12752942081898735,0.008995231786765898,0.0,0.0,0.0,0.0009900497512438642,0.0014281813566823663,0.0001007361458586892
ASN 300,R ASN 300,0.0,0.0,0.0,-0.003825870646766172,0.0005130412328954006,3.618713843774609e-05,-1.291840796019901,0.32421300738338354,0.022868222336220094,1.3106268656716424,0.32462625287298275,0.022897370425656306,0.0,0.0,0.0,0.014960199004975184,0.006930960746954056,0.0004888722776552079
GLN 301,R GLN 301,0.0,0.0,0.0,-0.006268656716417899,0.0007645521477532108,5.392735055130025e-05,0.024562189054726003,0.5635997992323201,0.03975326474873031,0.021432835820895505,0.5635265264266497,0.03974809648350619,0.0,0.0,0.0,0.039726368159203856,0.006807937366621726,0.0004801948774586565
MET 302,R MET 302,0.0,0.0,0.0,-0.004149253731343218,0.0003832460730859363,2.703209374461891e-05,-0.9935820895522384,0.4778885301421297,0.033707657960486075,0.993129353233831,0.477645628527908,0.03369052500161845,0.0,0.0,0.0,-0.004601990049751038,0.002169622022679104,0.00015303333817669705
VAL 303,R VAL 303,0.0,0.0,0.0,-0.003363184079601998,0.0004809172526804127,3.392128757688908e-05,0.6546318407960202,0.14384217367122176,0.010145844657456736,-0.6459701492537316,0.1433722119126778,0.010112696110855718,0.0,0.0,0.0,0.0052985074626864664,0.0033294177641074087,0.00023483902232748974
LYS 304,R LYS 304,0.0,0.0,0.0,-0.0019402985074626839,0.0003403508731639017,2.4006499623980392e-05,-88.46506965174135,1.3937245547260206,0.09830575043904756,88.44569651741293,1.3919362520573224,0.09817961329432812,0.0,0.0,0.0,-0.021313432835819088,0.0023534178927295513,0.00016599729929199698
CYS 305,R CYS 305,0.0,0.0,0.0,-0.0027313432835820942,0.0005620349368287184,3.964288786515008e-05,1.0107412935323385,0.4388162533626593,0.03095171204768476,-1.0042686567164183,0.4383794302182674,0.030920900918704523,0.0,0.0,0.0,0.003741293532338343,0.00253389683149177,0.00017872730211307132
ASP 306,R ASP 306,0.0,0.0,0.0,-0.0028656716417910424,0.00040747453192923586,2.8741037467032093e-05,93.98691542288557,1.0647081060313222,0.07509871947583047,-93.96393034825869,1.0619472985076932,0.07490398712752835,0.0,0.0,0.0,0.02011940298507751,0.003770225278221506,0.0002659311870792803
PRO 307,R PRO 307,0.0,0.0,0.0,-0.005577114427860694,0.0006804107859613454,4.799247648607381e-05,0.14807462686567177,0.18773647615895556,0.013241910039546155,-0.14340796019900504,0.18618105652101666,0.013132199197302099,0.0,0.0,0.0,-0.0009104477611941262,0.003907123268764464,0.00027558722682421305
ARG 308,R ARG 308,0.0,0.0,0.0,-0.005049751243781086,0.0005880336046603871,4.1476692502473226e-05,-91.64710945273632,1.6755742634663842,0.11818589607815139,91.6381691542288,1.672726148362716,0.11798500552796809,0.0,0.0,0.0,-0.013990049751247234,0.004180016484236622,0.0002948356301372973
HIE 309,R HIE 309,0.0,0.0,0.0,-0.005159203980099467,0.0004932654550426235,3.47922626168811e-05,0.18106467661691553,0.21877695039900913,0.01543133628148551,-0.16256218905472627,0.21889352545416993,0.015439558851893125,0.0,0.0,0.0,0.013343283582089634,0.002740259486600578,0.0001932830015188651
GLY 310,R GLY 310,0.0,0.0,0.0,-0.006407960199004982,0.0006090007461930048,4.295560063818509e-05,-0.3150348258706467,0.2123001577863615,0.014974498554069873,0.382363184079602,0.21164445553808103,0.014928248883456549,0.0,0.0,0.0,0.06092039800995027,0.009725262371771702,0.0006859671177003764
LYS 311,R LYS 311,0.0,0.0,0.0,-0.05188557213930349,0.00975581677723944,0.0006881222592945598,-102.76533830845769,2.8793890581568857,0.20309644485221778,103.15454228855718,2.8022522603790447,0.19765563463882063,0.0,0.0,0.0,0.3373184079602009,0.15112967022837248,0.010659865032173825
TYR 312,R TYR 312,0.0,0.0,0.0,-0.06795522388059698,0.0070275212415632435,0.0004956831298089807,-0.7527761194029852,0.7824637417103805,0.055190736978373144,0.8999104477611943,0.7873471561002818,0.05553518647140692,0.0,0.0,0.0,0.07917910447761173,0.03113807736332795,0.002196310635448923
MET 313,R MET 313,0.0,0.0,0.0,-0.48471641791044767,0.09968639472185324,0.007031336147780889,0.9456368159203983,0.3458971641930962,0.02439770483015221,-0.33689552238805953,0.4196280679990174,0.02959828180543207,-0.011743594029850736,0.011805793230973593,0.0008327164497200339,0.11228128159203962,0.08975902028642375,0.006331113144279198
ALA 314,R ALA 314,0.0,0.0,0.0,-0.5152338308457711,0.10723016603183652,0.007563432749834548,-2.725407960199005,0.22832732185786356,0.016104967545317917,3.0628905472636814,0.25240841491638044,0.017803516886708694,-0.04163007761194028,0.0173092971388886,0.0012209036850508851,-0.21938132139303487,0.13299762064243154,0.00938092886397641
CYS 315,R CYS 315,0.0,0.0,0.0,-0.21462189054726358,0.03384639458312579,0.002387340603182799,2.005706467661692,0.9996812917040326,0.07051208163593,-1.8370049751243793,0.9884697329258825,0.06972127925281907,-0.00031508059701492537,0.0010684959282692666,7.536589185674905e-05,-0.04623547860696508,0.12661271812400607,0.008930572564070817
CYS 316,R CYS 316,0.0,0.0,0.0,-0.13347761194029847,0.016710015653879425,0.00117863362823924,-3.8062338308457684,0.589282944016892,0.04156481410625625,4.113313432835819,0.6395328178779794,0.04510916692879282,0.0,0.0,0.0,0.1736019900497513,0.15109497785945164,0.010657418021141618
LEU 317,R LEU 317,0.0,0.0,0.0,-0.10224378109452745,0.007663655495522908,0.0005405525805217737,2.7536169154228864,0.32953769443293046,0.02324379680284179,-2.7222487562189066,0.34341031520324905,0.024222296026923103,0.0,0.0,0.0,-0.07087562189054722,0.04953394185563596,0.0034938548724067547
LEU 318,R LEU 318,0.0,0.0,0.0,-0.07059701492537314,0.0060414646048720785,0.0004261320572411419,-2.1418109452736314,0.19378501212678637,0.013668540872273406,2.223417910447762,0.19693018304120793,0.01389038412383473,0.0,0.0,0.0,0.011009950248755961,0.028018471172838864,0.001976270580482241
TYR 319,R TYR 319,0.0,0.0,0.0,-0.09658208955223889,0.00881001677829045,0.0006214106710207861,2.8048358208955224,0.30505875449163666,0.021517185505996038,-2.822029850746271,0.3109949034223709,0.02193588916833375,0.0,0.0,0.0,-0.11377611940298482,0.030620037449335,0.0021597709172314536
ARG 320,R ARG 320,0.0,0.0,0.0,-0.036462686567164115,0.0026259043921826085,0.000185217015068984,-132.36180597014913,1.887615049294671,0.1331420999448708,132.49112935323384,1.902416691168301,0.1341861272651782,0.0,0.0,0.0,0.09286069651741402,0.04264991700355784,0.0030082931975192605
GLY 321,R GLY 321,0.0,0.0,0.0,-0.023089552238806002,0.002949313150246467,0.00020802851003204567,2.4071094527363184,0.264621588376731,0.01866496772230658,-2.3221542288557213,0.265924766030895,0.018756886786811526,0.0,0.0,0.0,0.06186567164179103,0.021370618824147505,0.0015073672295797674
ASP 322,R ASP 322,0.0,0.0,0.0,-0.11512437810945275,0.02266870314387624,0.0015989270379733128,128.8703830845771,2.73634053980555,0.19300658032479948,-128.4169751243782,2.7088856651064894,0.19107006277450653,-0.001511355223880602,0.004261708527657844,0.0003005977426050662,0.3367722268656686,0.051017090785279884,0.0035984681319257256
VAL 323,R VAL 323,0.0,0.0,0.0,-0.17390547263681583,0.03190729762440089,0.0022505672493266637,2.0825771144278615,0.47919914043397965,0.03380010128283163,-1.5954676616915422,0.47020893016717763,0.03316598074309805,-4.7355223880597034e-05,0.00042534184155124425,3.000130031793927e-05,0.31315662487562185,0.050395013138562816,0.003554590157842174
VAL 324,R VAL 324,0.0,0.0,0.0,-2.1253084577114434,0.3693405908074789,0.026051276648467972,-1.3946368159203992,0.37254568979239755,0.026277346900208495,1.813776119402985,0.3938151378664882,0.027777578095287688,-0.41407658507462697,0.04526075025715118,0.0031924471764352507,-2.1202457393034813,0.4578675980124837,0.03229549029018124
PRO 325,R PRO 325,0.0,0.0,0.0,-2.9202537313432844,0.61696400815744,0.04351728582963987,-0.6734676616915422,0.6768205595649087,0.04773924144120716,1.4721741293532342,0.5166446419899058,0.03644130331844151,-0.4737359283582088,0.0895880577886635,0.006319054379452054,-2.595283192039801,0.5485717207535985,0.03869326582175579
LYS 326,R LYS 326,0.0,0.0,0.0,-4.914965174129354,0.6570289253430242,0.04634324719829883,-148.80164676616917,5.069642629186283,0.3575850202466402,153.88988557213943,5.894284367991203,0.41575076375864634,-0.9921901970149253,0.08957136063873586,0.006317876653302175,-0.81891656517413,1.2238523193082287,0.08632388678824364
ASP 327,R ASP 327,0.0,0.0,0.0,-0.4952786069651743,0.08558788209927004,0.006036903740934273,141.46179104477613,2.733998465266111,0.19284138312395877,-140.15028358208951,2.6609556141147337,0.18768933764101514,-0.027306411940298498,0.020619606654322047,0.0014543949154354834,0.7889224437810964,0.30578068205261927,0.021568106350006697
VAL 328,R VAL 328,0.0,0.0,0.0,-0.3025721393034828,0.04359099843063381,0.00307467196339466,-2.1412039800995024,0.4895904910630755,0.034533050643739856,2.202925373134329,0.478081082865669,0.03372123958242309,-0.0007328597014925373,0.002698526107609607,0.00019033935592824042,-0.24158360597014944,0.10466193812822382,0.007382283920600654
ASN 329,R ASN 329,0.0,0.0,0.0,-2.6324626865671665,0.5082217460273261,0.035847198044437645,-1.4435223880597017,6.021282879352238,0.4247085480795538,1.8725870646766176,4.972339841176494,0.35072181075328784,-0.5617295283582084,0.05512679301905956,0.003888344177233804,-2.765127538308457,1.7434813930349697,0.12297569569082575
ALA 330,R ALA 330,0.0,0.0,0.0,-0.251547263681592,0.050011332098672485,0.0035275273839047027,-0.474915422885572,0.5976208700250502,0.04215292606177703,0.7071393034825866,0.6010686093382801,0.04239611084269804,-0.004149994029850746,0.018737190447349963,0.0013216195135545904,-0.02347337711442785,0.06971524650884285,0.004917334348351375
ALA 331,R ALA 331,0.0,0.0,0.0,-0.06928358208955218,0.0066694655148082874,0.00047042782609901346,-1.8984228855721388,0.33233311417873745,0.023440970509060743,2.0320945273631836,0.34278702033965014,0.02417833219698044,0.0,0.0,0.0,0.06438805970149238,0.02765366217264223,0.0019505389375907955
ILE 332,R ILE 332,0.0,0.0,0.0,-0.40152238805970125,0.10896642755727978,0.007685899195330084,-2.7255124378109463,0.8865141591215043,0.06252988755329249,2.967621890547264,0.8582727107906692,0.06053788937672732,-0.05944538507462687,0.047599394620925356,0.0033574024313393043,-0.21885832039800976,0.14519533477404853,0.010241289282599661
ALA 333,R ALA 333,0.0,0.0,0.0,-0.296129353233831,0.0839855660666865,0.005923885082053998,-1.3556019900497525,0.6768291603018024,0.047739848090413275,1.6309253731343296,0.657159475713755,0.046352455511463206,-0.09253712238805978,0.04942737455293727,0.0034863381944315146,-0.11334309253731348,0.10472574782067583,0.007386784709282684
THR 334,R THR 334,0.0,0.0,0.0,-0.07165174129353231,0.012072257965715667,0.0008515114229631585,-1.0435074626865675,0.7200413622682682,0.050787801811277566,1.188348258706467,0.7369315352670812,0.05197914275885817,0.0,0.0,0.0,0.0731890547263682,0.02775324963451331,0.001957563295553321
ILE 335,R ILE 335,0.0,0.0,0.0,-0.04753731343283583,0.005397608715628913,0.0003807179643689013,-3.0601741293532347,0.27721937453803575,0.019553547046146622,3.165985074626865,0.2826350155519486,0.019935536910769366,0.0,0.0,0.0,0.058273631840795724,0.023255871804275612,0.0016403427220115392
LYS 336,R LYS 336,0.0,0.0,0.0,-0.13374626865671635,0.06142941019028141,0.00433289651624945,-146.20063681592035,5.714959086959588,0.40310213367982034,146.98509950248757,6.025377700021711,0.42499737446024777,-0.018050650746268652,0.0429706602048677,0.0030309166786052968,0.6326657671641781,0.2906737046687989,0.020502542323351424
THR 337,R THR 337,0.0,0.0,0.0,-0.02590049751243781,0.004907102148292302,0.0003461202986868284,-1.5595572139303475,0.6969502205399222,0.04915907825295173,1.6438258706467668,0.7000935648395245,0.04938079266503759,0.0,0.0,0.0,0.058368159203980044,0.030881152072549062,0.0021781885227035148
LYS 338,R LYS 338,0.0,0.0,0.0,-0.01926865671641793,0.0017668767414479797,0.00012462587633428585,-118.6373781094528,3.4594127641755468,0.24400816266564967,118.70831840796019,3.4881488423492057,0.24603504934132572,0.0,0.0,0.0,0.05167164179104479,0.037282859116109804,0.0026297301224221825
ARG 339,R ARG 339,0.0,0.0,0.0,-0.012472636815920432,0.0008641549016051197,6.095278712698895e-05,-107.99775621890544,1.3974469134486949,0.0985683053796167,107.97935820895523,1.3982743099302286,0.09862666542769936,0.0,0.0,0.0,-0.03087064676616667,0.008210731000453627,0.0005791403114164249
THR 340,R THR 340,0.0,0.0,0.0,-0.009353233830845764,0.001141528167529587,8.051718883460937e-05,-1.1462935323383077,0.4612470425236098,0.032533857927177265,1.176402985074627,0.4651531302893198,0.03280937211524751,0.0,0.0,0.0,0.020756218905472967,0.006277597667061507,0.0004427875992585998
ILE 341,R ILE 341,0.0,0.0,0.0,-0.026462686567164186,0.0026987837220452675,0.00019035752664951793,0.6761144278606965,0.3258940581769189,0.02298679451694567,-0.5991243781094535,0.32261501393557623,0.022755508568961927,0.0,0.0,0.0,0.05052736318407979,0.01103005832167453,0.0007780003279857778
GLN 342,R GLN 342,0.0,0.0,0.0,-0.022646766169154234,0.003037019026482122,0.00021421480556083126,0.5276467661691546,1.1098899724061624,0.07828560261221072,-0.43800995024875655,1.1159105912492209,0.07871026432278141,0.0,0.0,0.0,0.06699004975124415,0.03221321845579981,0.002272145241049368
PHE 343,R PHE 343,0.0,0.0,0.0,-0.15719402985074615,0.026665929669774328,0.0018808696585369041,-1.7030199004975137,0.3581959351558493,0.025265193248054905,1.6696368159203983,0.3552352908684852,0.025056365501234,-5.226268656716436e-05,0.0003461661583758919,2.4416678216904852e-05,-0.19062937711442773,0.056914981293167834,0.004014473253181007
VAL 344,R VAL 344,0.0,0.0,0.0,-0.2679402985074627,0.03287964511057651,0.002319151352973174,3.5748407960199,0.36248472882894656,0.02556770142951903,-3.182676616915424,0.31318238117920993,0.02209018195289121,-1.4256716417910444e-05,0.00020162041713116122,1.4221207729104639e-05,0.12420962388059706,0.09757193075918057,0.0068821933591846724
ASP 345,R ASP 345,0.0,0.0,0.0,-0.4480945273631843,0.10617082836599119,0.007488712832002759,109.27058706467656,4.343463968701534,0.30636432679634146,-108.9585174129353,4.068615103037574,0.2869779825543632,-0.007698805970149252,0.011814119270587462,0.0008333037232739447,-0.14372368159203683,0.6060702083355226,0.04274889643519682
TRP 346,R TRP 346,0.0,0.0,0.0,-5.643582089552235,0.5727254597244309,0.04039693921072275,6.403726368159202,1.1021691772477038,0.07774101971061462,-4.624517412935322,0.9919772209636386,0.06996867838382985,-0.7412335164179101,0.05914565570378805,0.0041718128947749,-4.605606650746268,0.7443327120513644,0.05250118151855703
CYS 347,R CYS 347,0.0,0.0,0.0,-1.5718955223880597,0.24591713612647365,0.01734565738313103,0.6608457711442788,0.4974624574894769,0.03508829634444468,-0.21518905472636815,0.5522847470917978,0.03895516250667743,-0.09468404776119402,0.025370980934026385,0.0017895310171847595,-1.2209228537313432,0.35229630146008095,0.024849065171806718
PRO 348,R PRO 348,0.0,0.0,0.0,-4.51853233830846,0.6205215429560864,0.04376821498698884,0.05188059701492533,0.8870244774265662,0.06256588263120927,1.6699950248756232,0.9152624531707835,0.06455763587039977,-0.8681604537313432,0.06041602878829295,0.004261418103340929,-3.664817170149255,0.6396454381053583,0.04511711054715669
THR 349,R THR 349,0.0,0.0,0.0,-1.1914726368159196,0.1890252042935605,0.013332809913523879,1.0191741293532341,1.0376324393212188,0.07318894919478847,0.3722238805970149,1.0118690280747704,0.07137173827756402,-0.01946074029850746,0.023884441736892314,0.0016846786266347118,0.180464632835821,0.31058367827648314,0.021906883582955474
GLY 350,R GLY 350,0.0,0.0,0.0,-2.6260000000000012,0.35188002534784324,0.024819703318731366,-7.810945273631846,0.8363879589642911,0.05899425800123839,8.845855721393034,0.8973101673321269,0.06329137925930609,-0.3062972776119402,0.029543533218604714,0.00208384016327157,-1.8973868298507457,0.6166777847047864,0.043497097183891366
PHE 351,R PHE 351,0.0,0.0,0.0,-1.1507810945273633,0.16076459673379725,0.011339460349145942,-4.58747263681592,0.8777359163230686,0.06191071804601059,4.88197512437811,0.8556874483895668,0.06035553902668115,-0.06306988656716417,0.0243526238850404,0.001717701649196663,-0.9193484935323383,0.2690990770788442,0.018980785424915776
LYS 352,R LYS 352,0.0,0.0,0.0,-2.633980099502488,0.5103930098263366,0.0360003471845881,-219.23782587064673,4.377585783069028,0.3087710940132668,223.3922587064676,4.1414721506840815,0.2921169224685497,-0.43461488955223876,0.04251724606528425,0.0029989353110529485,1.0858378467661713,1.5579225595876556,0.10988738472523586
VAL 353,R VAL 353,0.0,0.0,0.0,-0.5456815920398012,0.06780765971387889,0.004782783550081617,3.8241940298507484,0.4882776381369913,0.03444044913817179,-3.289303482587063,0.47072523958452345,0.033202398401493194,-0.04371030447761196,0.024880364638887542,0.0017549256119002625,-0.05450134925373119,0.1016132330208309,0.007167244842446123
GLY 354,R GLY 354,0.0,0.0,0.0,-0.11597512437810946,0.013215940100716143,0.0009321805409489973,-1.8426119402985084,0.3085200085542585,0.021761323543840347,2.0538557213930346,0.3146448587596526,0.02219333716785688,0.0,0.0,0.0,0.09526865671641797,0.046104008121445064,0.0032519260001970486
ILE 355,R ILE 355,0.0,0.0,0.0,-0.6240099502487563,0.1584817892154579,0.011178443521654972,1.9815223880597015,0.506269362503031,0.03570948752850404,-1.9633482587064677,0.5208881031750552,0.036740613992742636,-0.01887048358208956,0.017249463286935676,0.0012166833305353925,-0.6247063044776124,0.1814631418727877,0.012799423155989764
ASN 356,R ASN 356,0.0,0.0,0.0,-0.10983582089552253,0.013127310427215912,0.0009259290857851606,-2.1175124378109436,0.9113000069031194,0.06427814646010256,2.63357711442786,0.9335940104733302,0.06585064422792097,0.0,0.0,0.0,0.4062288557213925,0.08080981519607394,0.005699884886689429
TYR 357,R TYR 357,0.0,0.0,0.0,-0.38743781094527346,0.15776362242412598,0.01112778794188285,-2.2277810945273613,1.1319281141322495,0.07984005327702733,2.6250049751243787,1.1716479379585436,0.08264167363688257,-0.05500165970149255,0.050116628193725046,0.0035349543978059382,-0.04521559004975131,0.15601817819498673,0.011004673798407943
GLU 358,R GLU 358,0.0,0.0,0.0,-0.03232835820895522,0.004984717120078885,0.0003515948366942939,131.09334825870647,4.612196519494818,0.3253192594503956,-130.83826865671642,4.515279623353605,0.3184832686708128,0.0,0.0,0.0,0.22275124378109565,0.09840680016821945,0.006941080506932676
PRO 359,R PRO 359,0.0,0.0,0.0,-0.014228855721393008,0.0012488255912227908,8.808536557410175e-05,1.337014925373135,0.2558486119075944,0.018046169673252965,-1.3201343283582092,0.25922518854039,0.018284335025708264,0.0,0.0,0.0,0.002651741293532539,0.008373026429837959,0.0005905877483754375
PRO 360,R PRO 360,0.0,0.0,0.0,-0.009164179104477593,0.0007648434612130769,5.394789821847597e-05,-0.9283084577114422,0.2293311372785699,0.016175771225930564,0.928756218905473,0.2305991445049141,0.016265209559728454,0.0,0.0,0.0,-0.00871641791044754,0.006676920902689589,0.0004709536886146736
THR 361,R THR 361,0.0,0.0,0.0,-0.005636815920398011,0.0005751381499151945,4.056711725557077e-05,-0.55810447761194,0.20859046984295437,0.014712837341361302,0.5601194029850745,0.20933863083492935,0.014765608548925899,0.0,0.0,0.0,-0.0036218905472637565,0.01081349435230928,0.0007627250833513063
VAL 362,R VAL 362,0.0,0.0,0.0,-0.003412935323383052,0.0004923613937806586,3.472849505212164e-05,0.6448756218905476,0.23169958129628046,0.01634282838636043,-0.6414776119402984,0.23189284012183278,0.01635645981289336,0.0,0.0,0.0,-1.492537313437035e-05,0.003075303021821174,0.0002169151503878264
VAL 363,R VAL 363,0.0,0.0,0.0,-0.001880597014925371,0.0003242621042149132,2.2871685359707292e-05,-0.008796019900497427,0.20415473885534496,0.01439996500083746,0.008338308457711439,0.2038693000859539,0.014379831702378852,0.0,0.0,0.0,-0.002338308457711433,0.0011525334949981803,8.129344478271542e-05
PRO 364,R PRO 364,0.0,0.0,0.0,-0.0016865671641791023,0.0004638886647140255,3.272018359025371e-05,-0.41636815920398,0.2202704890342726,0.015536682374335363,0.4135820895522384,0.21967996731023276,0.015495030183423285,0.0,0.0,0.0,-0.004472636815920553,0.0011375532407586868,8.023681911748803e-05
GLY 365,R GLY 365,0.0,0.0,0.0,-0.0004975124378109437,0.0004999938119960621,3.526684432478506e-05,-0.7045671641791049,0.12846706884462358,0.009061368379175996,0.7035223880597016,0.12822450284799541,0.009044259092948191,0.0,0.0,0.0,-0.0015422885572139815,0.000874999779001168,6.171772579957163e-05
GLY 366,R GLY 366,0.0,0.0,0.0,-0.0005223880597014962,0.0004994985233039291,3.5231909354027024e-05,-0.3639701492537313,0.29110807195386074,0.020533180229370503,0.3634378109452735,0.2906491916386201,0.02050081330751462,0.0,0.0,0.0,-0.0010547263681591839,0.0009473661050860645,6.682205288354916e-05
ASP 367,R ASP 367,0.0,0.0,0.0,-0.0008756218905472667,0.000330012416950787,2.327728114751374e-05,87.7167512437811,1.6241637045309472,0.11455967484275634,-87.69474129353239,1.621717019787284,0.11438709900702325,0.0,0.0,0.0,0.021134328358207846,0.0025150028775887106,0.00017739462535789558
LEU 368,R LEU 368,0.0,0.0,0.0,-0.0021691542288557477,0.0005474897769049503,3.861695138673087e-05,-0.55336815920398,0.19094745124095672,0.013468394759218228,0.5560000000000003,0.19086928662598965,0.013462881452369999,0.0,0.0,0.0,0.00046268656716441425,0.0013893162877944827,9.79948152636781e-05
ALA 369,R ALA 369,0.0,0.0,0.0,-0.001522388059701458,0.000499498523303926,3.523190935402681e-05,1.0857114427860697,0.21171426891002643,0.014933173139039546,-1.0807512437810947,0.21101992976294573,0.01488419823170831,0.0,0.0,0.0,0.0034378109452735295,0.0012083306127592308,8.52290700217457e-05
LYS 370,R LYS 370,0.0,0.0,0.0,-0.0041442786069651625,0.0005316636818862837,3.750066471297306e-05,-107.46380099502493,2.279721197100738,0.16079913517549208,107.42882587064673,2.280671111959717,0.16086613700361407,0.0,0.0,0.0,-0.03911940298507456,0.005434885622821402,0.0003833472746750003
VAL 371,R VAL 371,0.0,0.0,0.0,-0.005537313432835822,0.0005728958873824787,4.040896025086526e-05,0.3747562189054727,0.2789219567974407,0.019673637939377615,-0.3477164179104477,0.27975441287224945,0.019732354863653736,0.0,0.0,0.0,0.021502487562189195,0.0038634972146303773,0.00027251008222214425
GLN 372,R GLN 372,0.0,0.0,0.0,-0.01350746268656719,0.003146694392825759,0.0002219507094426483,0.9417014925373132,1.5295957617865514,0.10788936646120369,-0.866378109452736,1.5352963855104984,0.10829145745633824,0.0,0.0,0.0,0.061815920398010274,0.01684051455925658,0.0011878383113174522
ARG 373,R ARG 373,0.0,0.0,0.0,-0.08322885572139303,0.02761168840367384,0.001947578336198504,-128.33880099502485,3.287272411992054,0.2318663183931515,128.56452238805963,3.3625866244217804,0.23717857334806658,-0.008201050746268654,0.014865489842729385,0.0010485308088159695,0.13429148656716952,0.07409034318792336,0.005225929874506071
ALA 374,R ALA 374,0.0,0.0,0.0,-0.010855721393034805,0.0008719393390228309,6.150185900743978e-05,1.7318308457711449,0.13198854632872647,0.00930975424965167,-1.6921890547263685,0.1296081122683689,0.009141851376820302,0.0,0.0,0.0,0.0287860696517413,0.012643957319275803,0.0008918359862254422
VAL 375,R VAL 375,0.0,0.0,0.0,-0.021064676616915405,0.0013752597293910957,9.700334207928916e-05,-2.2591094527363187,0.12666282251379465,0.008934106655238081,2.357547263681593,0.1292587709043064,0.009117210736862346,0.0,0.0,0.0,0.07737313432835816,0.01545512118273435,0.0010901201968805028
CYS 376,R CYS 376,0.0,0.0,0.0,-0.016273631840796037,0.0010220218201079777,7.208786101249871e-05,2.060308457711442,0.6166487057043744,0.043495046109345945,-1.9897114427860678,0.6106389413841388,0.043071150017783784,0.0,0.0,0.0,0.054323383084577105,0.02562395296727583,0.0018073742886434926
MET 377,R MET 377,0.0,0.0,0.0,-0.027373134328358202,0.0016527000753826639,0.00011657247525003368,-1.6648308457711436,0.46100159316349987,0.03251654526417038,1.8052288557213934,0.4633703346439443,0.03268362340600377,0.0,0.0,0.0,0.1130248756218907,0.031249348301414924,0.002204159082284135
LEU 378,R LEU 378,0.0,0.0,0.0,-0.050422885572139226,0.004055004110989459,0.00028601793719750077,1.0136965174129344,0.3254119049732504,0.022952786052107696,-0.9810547263681597,0.33562508992196016,0.02367316857486024,0.0,0.0,0.0,-0.017781094527363647,0.05182857162427851,0.0036557055771398194
SER 379,R SER 379,0.0,0.0,0.0,-0.030437810945273633,0.002459090796686442,0.00017345089124410094,-0.4727562189054725,0.920182820507883,0.06490469182336348,0.5701094527363183,0.9515952136841931,0.06712035120441716,0.0,0.0,0.0,0.06691542288557216,0.04409710915430226,0.003110370261402516
ASN 380,R ASN 380,0.0,0.0,0.0,-0.10286069651741281,0.010692467126262857,0.0007541884810221691,-1.3841393034825875,0.26439136997060736,0.018648729367961654,1.6616268656716413,0.28316567777413276,0.019972966937961308,0.0,0.0,0.0,0.17462686567164173,0.060012561492925734,0.00423295971454797
THR 381,R THR 381,0.0,0.0,0.0,-0.02666169154228852,0.002331906128773505,0.00016447997645241874,-0.3558407960199005,0.23362951605800125,0.016478955488667717,0.44775621890547257,0.2341051455601588,0.0165125038070797,0.0,0.0,0.0,0.06525373134328362,0.02099775630059456,0.001481067534949163
THR 382,R THR 382,0.0,0.0,0.0,-0.029885572139303478,0.003521340879278663,0.0002483762351142866,-0.4786069651741301,0.21362975306420243,0.015068280974079013,0.5064079601990051,0.2213357296286954,0.015611818652646436,0.0,0.0,0.0,-0.0020845771144283004,0.017913218414774112,0.001263501007477843
ALA 383,R ALA 383,0.0,0.0,0.0,-0.006213930348258674,0.0006059448237892814,4.2740052491198055e-05,-1.2568009950248755,0.07762302191585688,0.005475105819804554,1.2734626865671639,0.07915172061531928,0.005582931912368009,0.0,0.0,0.0,0.010447761194029868,0.00530263310755306,0.0003740189014919206
ILE 384,R ILE 384,0.0,0.0,0.0,-0.009537313432835794,0.0008463270049291775,5.969530425095337e-05,-1.0776915422885576,0.13513908213579828,0.009531975911564034,1.0951393034825871,0.13545750925454675,0.009554436028782006,0.0,0.0,0.0,0.00791044776119388,0.006043123660872853,0.00042624907802880295
ALA 385,R ALA 385,0.0,0.0,0.0,-0.004482587064676607,0.0005287225510152233,3.729321333641618e-05,-0.6989054726368162,0.0937324233335509,0.006611375386212231,0.6993781094527362,0.09253390567737234,0.006526838468780763,0.0,0.0,0.0,-0.004009950248756204,0.003338289921428995,0.0002354648160544886
GLU 386,R GLU 386,0.0,0.0,0.0,-0.003094527363184101,0.00039400974872087,2.779130488658136e-05,89.37956716417908,0.9307442144639156,0.06564963511578778,-89.3688358208955,0.9287004282795799,0.06550547755330043,0.0,0.0,0.0,0.007636815920397852,0.0028949153934566905,0.00020419158810562455
ALA 387,R ALA 387,0.0,0.0,0.0,-0.0016766169154228822,0.0004677675332753744,3.299377788367763e-05,-1.0551641791044772,0.09888733178980133,0.0069749745941890965,1.059223880597015,0.09946250888399227,0.007015544458362083,0.0,0.0,0.0,0.0023830845771145013,0.001996891225126236,0.00014084984709892957
TRP 388,R TRP 388,0.0,0.0,0.0,-0.006039800995024904,0.00050707233059667,3.576612453095629e-05,-1.468830845771145,0.17642235405054849,0.012443873396900779,1.467169154228855,0.1759571161113781,0.012411058042828287,0.0,0.0,0.0,-0.007701492537313283,0.0026803964511837525,0.0001890605885605405
ALA 389,R ALA 389,0.0,0.0,0.0,-0.0013582089552238961,0.0004794739822151846,3.38194871273744e-05,-0.6609452736318411,0.07631338888708958,0.00538273142828209,0.6611542288557214,0.0760808753665764,0.005366331189049909,0.0,0.0,0.0,-0.0011492537313432167,0.0009862799801788748,6.956682600282745e-05
ARG 390,R ARG 390,0.0,0.0,0.0,-0.001860696517412959,0.00036034465596478804,2.5416752328283813e-05,-89.15893532338309,1.0317867663150202,0.07277662721212196,89.15047263681598,1.030825182902068,0.07270880234766114,0.0,0.0,0.0,-0.010323383084580027,0.002187686139347885,0.00015430748272636532
LEU 391,R LEU 391,0.0,0.0,0.0,-0.0014577114427860793,0.0004982084683431734,3.514091589294846e-05,-1.0034676616915432,0.08754035429931056,0.00617462051157271,1.0041641791044782,0.08753988663282479,0.006174587524922168,0.0,0.0,0.0,-0.0007611940298509607,0.0009787221678066223,6.903373902060243e-05
ASP 392,R ASP 392,0.0,0.0,0.0,-0.001308457711442797,0.00046185663543380466,3.2576855295843706e-05,86.00690049751243,0.8502322305264466,0.05997075762635062,-86.00049253731349,0.84874795183847,0.05986606467982295,0.0,0.0,0.0,0.0050995024875647625,0.0020971550858174277,0.0001479219145556885
HID 393,R HID 393,0.0,0.0,0.0,-0.0008656716417910246,0.0003410047659341955,2.405262166385723e-05,-0.8691691542288558,0.33366571176514703,0.023534964695588516,0.8690149253731342,0.3336460345847803,0.023533576774298105,0.0,0.0,0.0,-0.001019900497512606,0.0007259250335113005,5.1202803982920185e-05
LYS 394,R LYS 394,0.0,0.0,0.0,-0.0007711442786068669,0.0004200961558722741,2.9631298178355885e-05,-81.98594029850746,1.032492712040721,0.07282642078438767,81.97758706467663,1.0313360622333652,0.07274483699731746,0.0,0.0,0.0,-0.009124378109453034,0.0015579846454749809,0.00010989176392607902
PHE 395,R PHE 395,0.0,0.0,0.0,-0.001039800995024971,0.00019549137019291831,1.3788898090376519e-05,-0.7909203980099504,0.08289664866591885,0.005847078770587638,0.7902835820895522,0.08284454169504185,0.0058434034282412615,0.0,0.0,0.0,-0.0016766169154229197,0.0006615980183039497,4.6665526167142755e-05
ASP 396,R ASP 396,0.0,0.0,0.0,-0.0005721393034826036,0.0004947685528538172,3.489828296201431e-05,79.24779104477614,1.1054572211425704,0.07797294044521409,-79.24386069651744,1.1052741045815058,0.0779600243988603,0.0,0.0,0.0,0.00335820895522422,0.0013162001602395699,9.283760126173652e-05
LEU 397,R LEU 397,0.0,0.0,0.0,-0.0003482587064676388,0.00047641849233326654,3.3603969488123275e-05,-0.5845970149253729,0.05787025968719904,0.004081853395896442,0.5843184079601988,0.05780003365053373,0.0040769000331883415,0.0,0.0,0.0,-0.0006268656716415574,0.0007564479883443999,5.335572722037785e-05
MET 398,R MET 398,0.0,0.0,0.0,-0.0004228855721393254,0.0004940175756142109,3.4845313111657725e-05,-0.9551393034825865,0.15925510839456608,0.011232989250919303,0.9547462686567159,0.15920302222970745,0.01122931537611631,0.0,0.0,0.0,-0.0008159203980099635,0.0007796831054392912,5.4994606018062124e-05
TYR 399,R TYR 399,0.0,0.0,0.0,-0.0007462686567164507,0.00043514566379444276,3.069280862172898e-05,-0.5000597014925378,0.15535559088687725,0.010957938493118087,0.4998258706467661,0.15522342916760473,0.010948616524190767,0.0,0.0,0.0,-0.0009800995024874125,0.000778825490291405,5.493411450959658e-05
ALA 400,R ALA 400,0.0,0.0,0.0,-0.00021890547263681446,0.00041350437323741323,2.9166349680136692e-05,-0.3203880597014924,0.08116851003688764,0.005725185270029333,0.3203233830845771,0.08117139841651727,0.005725389000620202,0.0,0.0,0.0,-0.0002835820895522186,0.0007425779383371196,5.237740932394038e-05
LYS 401,R LYS 401,0.0,0.0,0.0,-0.0002587064676616829,0.00043792400168486884,3.088877746676757e-05,-70.41558208955223,0.9759630245811544,0.06883912406284146,70.41304975124372,0.9757901747792196,0.06882693217784179,0.0,0.0,0.0,-0.0027910447761200037,0.0008079945094798182,5.699153848994083e-05
ARG 402,R ARG 402,0.0,0.0,0.0,-0.0004577114427861126,0.0004982084683431325,3.514091589294558e-05,-77.18451243781098,0.8200111036109083,0.057839123688732494,77.17902487562192,0.8195163689506227,0.05780422779636792,0.0,0.0,0.0,-0.005945273631838359,0.0012225045858552735,8.622882500000485e-05
ALA 403,R ALA 403,0.0,0.0,0.0,-0.00012437810945273146,0.00033001241695077325,2.3277281147512766e-05,0.7181044776119409,0.05352531395219895,0.003775384553363859,-0.7177611940298511,0.05355512979101084,0.0037774876004827702,0.0,0.0,0.0,0.00021890547263686734,0.0006705168393564326,4.729461129994237e-05
PHE 404,R PHE 404,0.0,0.0,0.0,-0.0003482587064675703,0.0004764184923331729,3.3603969488116675e-05,0.46634825870646757,0.1076556982358086,0.007593447477282383,-0.4660597014925372,0.10764164065960295,0.007592455932307758,0.0,0.0,0.0,-5.970149253741291e-05,0.0007373597584494954,5.200934729329066e-05
VAL 405,R VAL 405,0.0,0.0,0.0,-0.00026368159203980123,0.0004406286532434737,3.107954887869627e-05,0.3386965174129353,0.08158280253499244,0.005754407209751465,-0.3383233830845772,0.08153063033048945,0.005750727266179879,0.0,0.0,0.0,0.00010945273631843347,0.000731630904284615,5.160526507638149e-05
HIE 406,R HIE 406,0.0,0.0,0.0,-0.00018905472636817814,0.00039155208696423825,2.7617954792051005e-05,0.6637263681592043,0.15093677550630946,0.010646259287520884,-0.6633830845771149,0.15083811464048347,0.010639300286604167,0.0,0.0,0.0,0.00015422885572137385,0.0006846537617628639,4.829175292405332e-05
TRP 407,R TRP 407,0.0,0.0,0.0,-0.00037810945273630326,0.0004849151415327648,3.420327691435874e-05,0.22060199004975126,0.12201843428145344,0.008606516767435367,-0.22028855721393023,0.12194871411391688,0.008601599085984483,0.0,0.0,0.0,-6.467661691513074e-05,0.0007859436891331797,5.543619354418213e-05
TYR 408,R TYR 408,0.0,0.0,0.0,-0.0006467661691542946,0.0004779745721184736,3.3713726893565475e-05,-0.22820895522388063,0.10835369630009668,0.007642680464734722,0.22797512437810938,0.10818826587824026,0.007631011902456115,0.0,0.0,0.0,-0.0008805970149254957,0.0007163142545247274,5.052491190060365e-05
VAL 409,R VAL 409,0.0,0.0,0.0,-0.00027363184079602843,0.0004458222252183195,3.1445875201006626e-05,0.2273781094527364,0.12249067918000144,0.00863982635431561,-0.2271741293532339,0.12236916874794405,0.008631255669262334,0.0,0.0,0.0,-6.965174129331699e-05,0.0007498751989757118,5.2892118403861234e-05
GLY 410,R GLY 410,0.0,0.0,0.0,-6.96517412935324e-05,0.0002545591802082795,1.7955220173646882e-05,-0.0753582089552239,0.08978437987993233,0.006332901872089321,0.0753283582089552,0.08969895278728382,0.006326876309561804,0.0,0.0,0.0,-9.950248756224437e-05,0.0006229841131342613,4.394191129488082e-05
GLU 411,R GLU 411,0.0,0.0,0.0,-0.0003283582089552347,0.00046961590216575486,3.312415177300956e-05,78.80372636815927,0.604801015539718,0.042659374477776804,-78.79326865671646,0.6042346974545502,0.042619429479921346,0.0,0.0,0.0,0.010129353233831984,0.0009479929464242439,6.686626686252155e-05
GLY 412,R GLY 412,0.0,0.0,0.0,-0.00014925373134328372,0.0003563383995914427,2.5134172791389345e-05,0.48913930348258716,0.1572775551398183,0.01109350339908298,-0.488681592039801,0.1571151243450571,0.011082046414186454,0.0,0.0,0.0,0.0003084577114428018,0.0007013690304456384,4.9470757072382675e-05
MET 413,R MET 413,0.0,0.0,0.0,-0.0006268656716417794,0.00048363736555281494,3.4113149545808025e-05,-0.8505273631840794,0.2447298449565369,0.017261912320984778,0.8497611940298508,0.2444445072016574,0.017241786147540458,0.0,0.0,0.0,-0.0013930348258706679,0.0008040638348592154,5.6714290078839956e-05
GLU 414,R GLU 414,0.0,0.0,0.0,-0.0004875621890547294,0.000499845276919661,3.525636746829099e-05,79.86816417910447,1.3162582909396174,0.09284170148517905,-79.85827860696519,1.3151326180170886,0.0927623026390994,0.0,0.0,0.0,0.009398009950248665,0.0015520155471500374,0.00010947073619266624
GLU 415,R GLU 415,0.0,0.0,0.0,-0.0003980099502487603,0.0004894875174626454,3.452578744597859e-05,77.18682587064677,1.129610492691431,0.0796765808647772,-77.1795024875622,1.128643791109308,0.07960839499249779,0.0,0.0,0.0,0.006925373134328055,0.0013079941671788901,9.225879513882486e-05
GLY 416,R GLY 416,0.0,0.0,0.0,-0.00021890547263681722,0.0004135043732374184,2.9166349680137055e-05,0.45133333333333336,0.12118220865646513,0.008547533959589956,-0.4511293532338306,0.12104315740391308,0.008537726040453232,0.0,0.0,0.0,-1.4925373134367588e-05,0.0007362511734800224,5.19311537384882e-05
GLU 417,R GLU 417,0.0,0.0,0.0,-0.001019900497512437,0.00031481178148372644,2.220511098901815e-05,89.85582089552244,1.6831085277455187,0.11871732210595215,-89.83556218905474,1.680576754044947,0.11853874455794772,0.0,0.0,0.0,0.019238805970145104,0.0028112578525688065,0.00019829084013574654
PHE 418,R PHE 418,0.0,0.0,0.0,-0.0009402985074627178,0.000257074839457987,1.813266109592441e-05,0.7770547263681593,0.13918176665498866,0.009817124891755069,-0.7769900497512434,0.1390665036531324,0.009808994866452068,0.0,0.0,0.0,-0.0008756218905472468,0.0006460386263875168,4.556805127977459e-05
SER 419,R SER 419,0.0,0.0,0.0,-0.0007114427860696573,0.0004530915450757237,3.195861349017601e-05,0.64592039800995,0.32439177473276,0.022880831612834225,-0.6460248756218908,0.3242077436964533,0.022867851064370143,0.0,0.0,0.0,-0.0008159203980098678,0.0008351394995528661,5.890619846399579e-05
GLU 420,R GLU 420,0.0,0.0,0.0,-0.0017014925373134034,0.0004576032751270489,3.227684639133999e-05,91.466631840796,1.6205207546348983,0.11430272096895927,-91.44515920398011,1.6167150419578717,0.11403428669376346,0.0,0.0,0.0,0.01977114427860451,0.004191600601923155,0.0002956527107996759
ALA 421,R ALA 421,0.0,0.0,0.0,-0.0011691542288557164,0.00037488808425443804,2.6442566666649668e-05,0.8817960199004976,0.1160700302595674,0.00818694869761607,-0.8807114427860695,0.1157686246190074,0.008165689182899666,0.0,0.0,0.0,-8.457711442770336e-05,0.0009659944198482628,6.813599289838422e-05
ARG 422,R ARG 422,0.0,0.0,0.0,-0.0020845771144278585,0.0003566161380588457,2.515376295242314e-05,-84.37150248756218,1.1893235341571746,0.0838884140655217,84.3655472636816,1.1890526598365059,0.08386930806406846,0.0,0.0,0.0,-0.008039800995020985,0.0019896268207290927,0.00014033745551959468
GLU 423,R GLU 423,0.0,0.0,0.0,-0.0029253731343283464,0.00045646596716375845,3.219662687276119e-05,92.04024378109446,1.6270321439042315,0.11476199895638656,-92.01894029850745,1.6212126247193728,0.11435152172204205,0.0,0.0,0.0,0.018378109452737816,0.006131747448654645,0.0004325001180460699
ASP 424,R ASP 424,0.0,0.0,0.0,-0.004606965174129336,0.0006147047536098957,4.335793030061798e-05,100.99095024875622,1.3803015596370911,0.09735896536528077,-100.92593532338309,1.3725298103849821,0.09681078843902803,0.0,0.0,0.0,0.060407960199004816,0.008629045958136084,0.0006086459735613644
MET 425,R MET 425,0.0,0.0,0.0,-0.004258706467661594,0.000501476743019125,3.537144221435887e-05,0.9966119402985075,0.28450139444213435,0.020067181127541724,-0.992686567164179,0.2843586066619795,0.02005710965406868,0.0,0.0,0.0,-0.0003333333333332613,0.0016908690495187962,0.00011926470710690779
ALA 426,R ALA 426,0.0,0.0,0.0,-0.0028507462686567053,0.00043206312913820707,3.0475383391178175e-05,0.34292537313432836,0.09992593975442975,0.007048232351633744,-0.3398208955223882,0.10081645684776418,0.007111044584396802,0.0,0.0,0.0,0.0002537313432835674,0.002287821642550358,0.00016137049654393122
ALA 427,R ALA 427,0.0,0.0,0.0,-0.006547263681592043,0.0007186256750354934,5.06879469329711e-05,0.24819402985074632,0.19048024450437584,0.013435440536883536,-0.23646766169154226,0.18851208493930618,0.013296617264830331,0.0,0.0,0.0,0.005179104477611962,0.005103677456124109,0.00035998565184335035
LEU 428,R LEU 428,0.0,0.0,0.0,-0.0144129353233831,0.0016938965180102116,0.00011947824826966479,0.5635422885572138,0.1585019718405719,0.01117986709426904,-0.5316368159203982,0.15854111771957383,0.011182628231682333,0.0,0.0,0.0,0.01749253731343246,0.007295551294207668,0.0005145885120640901
GLU 429,R GLU 429,0.0,0.0,0.0,-0.00901492537313431,0.0010672772441235002,7.527993250481578e-05,92.47271144278612,1.6606540479521812,0.11713350521809054,-92.44790049751244,1.6546613217215225,0.11671081090070695,0.0,0.0,0.0,0.015796019900495024,0.009159894418109533,0.0006460891369541205
LYS 430,R LYS 430,0.0,0.0,0.0,-0.021676616915422886,0.0038838741105985224,0.00027394735764573803,-95.44366666666666,2.835286429559992,0.19998568527935187,95.54941791044773,2.861549547956558,0.2018381428213312,0.0,0.0,0.0,0.08407462686567262,0.04081202392068435,0.0028786582146770948
ASP 431,R ASP 431,0.0,0.0,0.0,-0.04955721393034825,0.0056027676351191645,0.0003951887588105749,106.89337313432843,2.1692605189490783,0.153007839669588,-106.70509452736323,2.1501846585087576,0.15166233221655695,0.0,0.0,0.0,0.13872139303482606,0.0421978518003841,0.0029764069766051783
TYR 432,R TYR 432,0.0,0.0,0.0,-0.05362189054726369,0.007693527576806558,0.000542659594678773,-0.2305671641791047,0.20946096827396396,0.014774237566553742,0.2519353233830848,0.20838428621733504,0.01469829426972206,0.0,0.0,0.0,-0.03225373134328419,0.03789380682288099,0.002672823051071174
GLU 433,R GLU 433,0.0,0.0,0.0,-0.09185074626865677,0.03696788456880947,0.0026075135308176486,92.15598507462678,1.9463272530360158,0.13728333949550625,-92.21466169154226,1.877747863739432,0.1324461223376457,-0.00034903880597014823,0.0024272643918098052,0.0001712060297292733,-0.15087640199004929,0.19276357659206345,0.013596494364643507
GLU 434,R GLU 434,0.0,0.0,0.0,-0.2797562189054726,0.4095716914308461,0.02888895969305379,93.91154228855726,4.090086195182838,0.288492436625599,-94.20751741293532,3.631966126113606,0.25617913840011686,-0.10031738507462688,0.04959092494689064,0.00349787414976621,-0.6760487283582082,0.7260315047280044,0.0512103138835119
VAL 435,R VAL 435,0.0,0.0,0.0,-0.8359253731343281,0.25298429621682855,0.0178441364217613,-0.7950945273631839,0.9912589392267377,0.0699180146964224,1.4042437810945267,0.8661993699668561,0.06109699280656019,-0.050325922388059684,0.03350241521093535,0.002363078168970767,-0.27710204179104514,0.36328657374408635,0.025624259209068266
GLY 436,R GLY 436,0.0,0.0,0.0,-0.18988557213930357,0.06350384358482386,0.004479215766272568,0.6662338308457708,0.2955662245323876,0.02084763406697977,-0.43420398009950245,0.25361300322941693,0.017888481995260174,-6.770149253731389e-06,9.574436893917019e-05,6.7532870874391845e-06,0.04213750845771145,0.12599778916075222,0.008887198819241259
VAL 437,R VAL 437,0.0,0.0,0.0,-0.18923880597014936,0.6305015477206826,0.044472150247684424,-5.813995024875621,2.9483149660914334,0.20795810355028843,3.2270348258706476,1.3796354532490738,0.09731198184323243,-0.07410157611940299,0.032868506539530065,0.00231836569874772,-2.8503005810945283,1.368941925816798,0.0965577185739905
ASP 438,R ASP 438,0.0,0.0,0.0,-0.4241094527363185,0.41101193886643417,0.028990546914498153,94.11517910447762,4.991766170431343,0.35209203837050124,-94.08185572139297,4.37243487435032,0.3084077769250239,-0.017217420895522383,0.019987217412842134,0.0014097896175360833,-0.4080034905472628,0.7457695078600989,0.05260252528101452
SER 439,R SER 439,0.0,0.0,0.0,-0.9634577114427862,0.5419537527337774,0.03822647034888847,-4.182800995024877,2.752132005793403,0.19412042445505073,3.6700298507462694,2.3088714434529494,0.16285523502206514,-0.2363805134328359,0.08189319055991555,0.0057763002930109174,-1.7126093691542286,1.282076688779897,0.09043071716254088
VAL 440,R VAL 440,0.0,0.0,0.0,-0.15386567164179094,0.39516607361587447,0.027872865756101317,98.34211940298498,14.824715827256254,1.0456548315104772,-98.41206467661694,13.847872483497165,0.9767536145203645,-0.07436815522388057,0.10051912971983007,0.0070900727457803864,-0.2981791004975125,1.1242562697778224,0.07929892309893286
gtp 441,R gtp 441,0.0,0.0,0.0,-0.003024875621890543,0.0002720442410843996,1.9188521276846083e-05,343.6688805970149,2.0085579455527123,0.14167275410935587,-343.61513432835847,2.0062856591034564,0.14151247938086012,0.0,0.0,0.0,0.050721393034824425,0.005081621362470936,0.0003584299349472271
Mg+ 442,R Mg+ 442,0.0,0.0,0.0,-1.4925373134324505e-05,0.00012125430454677407,8.55261921160504e-06,-169.48106467661688,0.9567281209107764,0.06748239856530511,169.44837810945282,0.9555704536199074,0.06740074301048138,0.0,0.0,0.0,-0.03270149253731587,0.001455969957996216,0.00010269620266944585
MET 443,R MET 443,0.0,0.0,0.0,-0.00021393034825870638,0.0004100782295521367,2.892468813736555e-05,-73.22334825870644,0.4441016625496063,0.03132451606748794,73.21659203980101,0.44385038796746223,0.03130679252499874,0.0,0.0,0.0,-0.00697014925373083,0.0008458881979271062,5.9664353191441456e-05
ARG 444,R ARG 444,0.0,0.0,0.0,-0.00028855721393032256,0.00045309154507568004,3.195861349017294e-05,-78.05466666666669,0.7117680133370364,0.05020424477156629,78.04429850746274,0.7111444916462475,0.050160264942467225,0.0,0.0,0.0,-0.010656716417908024,0.0010681118152768931,7.533879861523255e-05
GLU 445,R GLU 445,0.0,0.0,0.0,-0.00015920398009950263,0.0003658661952408011,2.5806211680396498e-05,69.26310945273633,0.45218580027602384,0.03189472717782051,-69.2584029850746,0.4519315227847927,0.03187679182645537,0.0,0.0,0.0,0.0045472636815945214,0.0007590285589858416,5.353774663921328e-05
ILE 446,R ILE 446,0.0,0.0,0.0,-6.46766169154224e-05,0.0002459543700359837,1.7348283660614448e-05,-0.01847263681592044,0.05182222287392208,0.003655257770816811,0.018442786069651728,0.05168723352676899,0.003645736356396606,0.0,0.0,0.0,-9.45273631842128e-05,0.0006954149056801151,4.905078549241898e-05
VAL 447,R VAL 447,0.0,0.0,0.0,-4.477611940299119e-05,0.0002068120367246703,1.4587396341053362e-05,0.27732835820895496,0.05753771544213115,0.004058397533362677,-0.27730348258706466,0.05756503946811888,0.004060324821556483,0.0,0.0,0.0,-1.990049751260685e-05,0.0006762509985093246,4.7699067701855154e-05
HID 448,R HID 448,0.0,0.0,0.0,-4.975124378107579e-05,0.0002174305809293923,1.53363707012135e-05,-0.5839054726368159,0.05479265320891187,0.0038647757722166543,0.5837910447761192,0.05480636306344186,0.003865742790795333,0.0,0.0,0.0,-0.00016417910447750328,0.0005535147287890095,3.904191872644889e-05
ILE 449,R ILE 449,0.0,0.0,0.0,-4.477611940298456e-05,0.0002068120367246397,1.4587396341051204e-05,0.2697661691542288,0.03866593818688343,0.0027272849983177787,-0.2696119402985076,0.03871722535282221,0.0027309025160822515,0.0,0.0,0.0,0.00010945273631844451,0.0006371267897943043,4.4939458792747525e-05
GLN 450,R GLN 450,0.0,0.0,0.0,-4.4776119402982354e-05,0.00020681203672462948,1.4587396341050482e-05,0.41222388059701415,0.05351295585783298,0.0037745128805957186,-0.41213930348258704,0.05349236703360691,0.0037730606569053643,0.0,0.0,0.0,3.9800995024217255e-05,0.0006216716032500094,4.3849333985618004e-05
ALA 451,R ALA 451,0.0,0.0,0.0,-1.9900497512440038e-05,0.00013965839649372904,9.85074376846936e-06,0.23491044776119396,0.036276329471145216,0.002558734995191434,-0.2348258706467661,0.036290351051841634,0.0025597240012385967,0.0,0.0,0.0,6.467661691545305e-05,0.0006155497643072712,4.341753275969272e-05
GLY 452,R GLY 452,0.0,0.0,0.0,0.0,0.0,0.0,0.3818805970149253,0.031601462143290016,0.0022289952777491072,-0.38188059701492544,0.03157295384611531,0.00222698445750633,0.0,0.0,0.0,-1.9442711675027617e-16,0.00058164289535028,4.102592662306214e-05
GLN 453,R GLN 453,0.0,0.0,0.0,-1.990049751243562e-05,0.00013965839649369806,9.850743768467175e-06,0.12311442786069698,0.06992897491834428,0.004932409588014002,-0.12308457711442786,0.06997233149659891,0.004935467725253055,0.0,0.0,0.0,9.950248756337118e-06,0.0005815577789530075,4.101992297529676e-05
CYS 454,R CYS 454,0.0,0.0,0.0,-9.950248756222228e-06,9.925341961824211e-05,7.000796438670086e-06,0.32654228855721373,0.043778609156050925,0.0030879050036607607,-0.32647761194029845,0.04379737090031542,0.0030892283550670433,0.0,0.0,0.0,5.472636815921507e-05,0.0005481675033169027,3.86647545220731e-05
GLY 455,R GLY 455,0.0,0.0,0.0,-9.950248756222228e-06,9.925341961824211e-05,7.000796438670086e-06,0.2510597014925372,0.028822434909976543,0.0020329778102121765,-0.25098009950248745,0.028862508208567107,0.0020358043627595615,0.0,0.0,0.0,6.965174129354234e-05,0.0006109485147466577,4.309298563918771e-05
ASN 456,R ASN 456,0.0,0.0,0.0,-2.4875621890542316e-05,0.00015574602828353647,1.098547782371817e-05,0.6273781094527363,0.09576513724134601,0.006754751970528039,-0.6273781094527364,0.09579863997626208,0.00675711507124727,0.0,0.0,0.0,-2.487562189144375e-05,0.0006343234806164358,4.474172860889695e-05
GLN 457,R GLN 457,0.0,0.0,0.0,-1.9900497512440038e-05,0.00013965839649372904,9.85074376846936e-06,-0.2757164179104476,0.055752332384153794,0.003932466322105423,0.2757512437810944,0.05578448054429985,0.003934733878487117,0.0,0.0,0.0,1.4925373134364275e-05,0.0006106648521043299,4.307297761907284e-05
ILE 458,R ILE 458,0.0,0.0,0.0,-3.98009950248867e-05,0.00019549137019297483,1.3788898090380505e-05,0.17512935323383072,0.047930434499626424,0.0033807521840509207,-0.1751293532338309,0.047926905208507634,0.0033805032470491476,0.0,0.0,0.0,-3.980099502491543e-05,0.0005716415745468322,4.032048784491142e-05
GLY 459,R GLY 459,0.0,0.0,0.0,-1.4925373134331134e-05,0.00012125430454682793,8.552619211608838e-06,0.3228805970149252,0.0335379145606353,0.002365582100038435,-0.32282587064676627,0.0334895027343806,0.0023621673930979896,0.0,0.0,0.0,3.980099502476519e-05,0.0005887907839484705,4.153009981160008e-05
ALA 460,R ALA 460,0.0,0.0,0.0,-3.482587064676233e-05,0.00018333856490235077,1.2931705297168019e-05,0.26491044776119416,0.056620601179331195,0.003993709280911944,-0.26484079601990057,0.056608584755520816,0.0039928617077266484,0.0,0.0,0.0,3.482587064680873e-05,0.0006016404560330303,4.2436445798606565e-05
LYS 461,R LYS 461,0.0,0.0,0.0,-3.482587064678664e-05,0.0001833385649024787,1.2931705297177043e-05,-57.000467661691545,0.349899132869246,0.024679981936204784,56.999462686567135,0.3498217312248907,0.024674522445154154,0.0,0.0,0.0,-0.001039800995023336,0.0006296235629685885,4.441022197811639e-05
PHE 462,R PHE 462,0.0,0.0,0.0,-7.960199004976015e-05,0.00027067603002461617,1.909201510958733e-05,0.1761691542288557,0.03985772263330575,0.002811346991751024,-0.17611442786069653,0.039855483224778734,0.002811189036052359,0.0,0.0,0.0,-2.4875621890548943e-05,0.0006021339411107,4.247125355220916e-05
TRP 463,R TRP 463,0.0,0.0,0.0,-3.98009950248624e-05,0.00019549137019285548,1.3788898090372087e-05,0.3581791044776121,0.06010883794582913,0.004239750531944553,-0.3580995024875624,0.06010985010257755,0.0042398219239770584,0.0,0.0,0.0,3.980099502496845e-05,0.0006374763366588639,4.4964113927592944e-05
GLU 464,R GLU 464,0.0,0.0,0.0,-3.482587064676675e-05,0.000183338564902374,1.2931705297169657e-05,57.47500497512434,0.4354610354705693,0.03071505322464116,-57.473895522388005,0.43535114670110275,0.03070730226846363,0.0,0.0,0.0,0.0010746268656715411,0.0006224673941574898,4.3905464748391146e-05
VAL 465,R VAL 465,0.0,0.0,0.0,-3.9800995024880075e-05,0.00019549137019294228,1.378889809037821e-05,0.24314925373134325,0.05457395012074343,0.00384934964577522,-0.2430796019900498,0.054555131016611004,0.0038480222485158004,0.0,0.0,0.0,2.9850746268646248e-05,0.0006060265150364316,4.27458145475012e-05
ILE 466,R ILE 466,0.0,0.0,0.0,-4.975124378109347e-05,0.00021743058092946958,1.5336370701218952e-05,0.32721890547263693,0.033972652753655054,0.0023962461678877127,-0.3271442786069651,0.03395613324097087,0.0023950809713029217,0.0,0.0,0.0,2.4875621890533476e-05,0.0006021339411110198,4.2471253552231715e-05
SER 467,R SER 467,0.0,0.0,0.0,-3.980099502487345e-05,0.00019549137019290975,1.3788898090375914e-05,0.4520049751243781,0.08931121157257728,0.006299527152973708,-0.4519552238805971,0.08925531039053033,0.006295584187605896,0.0,0.0,0.0,9.950248756296796e-06,0.0005900505902187622,4.161895969455822e-05
ASP 468,R ASP 468,0.0,0.0,0.0,-3.980099502487566e-05,0.0001954913701929206,1.378889809037668e-05,60.94324875621891,0.9892159555804945,0.06977391374060757,-60.94143283582088,0.9889909158121375,0.06975804065920713,0.0,0.0,0.0,0.0017761194029850711,0.0006345185550399193,4.4755488097833975e-05
GLU 469,R GLU 469,0.0,0.0,0.0,-9.452736318408521e-05,0.00029256100354209017,2.0635662121960512e-05,65.87686069651741,0.3849883250752288,0.027154982724855746,-65.87367164179103,0.38486556629365415,0.027146323988016568,0.0,0.0,0.0,0.0030945273631804732,0.0006736105289946085,4.7512823342253826e-05
HID 470,R HID 470,0.0,0.0,0.0,-4.9751243781102305e-05,0.0002174305809295082,1.5336370701221676e-05,0.06858208955223882,0.09243044703944894,0.006519541059112567,-0.06863681592039801,0.09241482531564048,0.006518439187672521,0.0,0.0,0.0,-0.00010447761194024503,0.0006261545362212733,4.41655356973649e-05
GLY 471,R GLY 471,0.0,0.0,0.0,-1.99004975124312e-05,0.00013965839649366705,9.850743768464988e-06,0.04847263681592034,0.08534466554989431,0.00601974856825363,-0.04841791044776119,0.08535885313527292,0.006020749283368271,0.0,0.0,0.0,3.482587064668114e-05,0.000664509765455257,4.6870904975909095e-05
ILE 472,R ILE 472,0.0,0.0,0.0,-5.4726368159209e-05,0.00022744536220225888,1.6042758907673425e-05,-0.030592039800995022,0.04782069262466714,0.0033730115890130575,0.030577114427860708,0.047816245221643655,0.0033726978933906,0.0,0.0,0.0,-6.965174129349374e-05,0.0005944388868157177,4.19284862711332e-05
ASP 473,R ASP 473,0.0,0.0,0.0,-2.4875621890548943e-05,0.00015574602828357794,1.0985477823721095e-05,57.89603482587068,0.37120637509425525,0.02618287892514953,-57.89493034825873,0.3711714347187726,0.026180414421083216,0.0,0.0,0.0,0.0010796019900474118,0.0005761700971855746,4.063990520386675e-05
PRO 474,R PRO 474,0.0,0.0,0.0,-3.482587064677338e-05,0.0001833385649024089,1.293170529717212e-05,0.08772636815920398,0.077027292128056,0.005433086280398381,-0.0877313432835821,0.0770093194766406,0.005431818587310261,0.0,0.0,0.0,-3.980099502505241e-05,0.0005628710696010629,3.9701864123674964e-05
THR 475,R THR 475,0.0,0.0,0.0,-2.4875621890548943e-05,0.00015574602828357796,1.0985477823721097e-05,-0.037402985074626784,0.17508193331744398,0.012349327408150656,0.03743283582089553,0.17502470818158128,0.012345291058280888,0.0,0.0,0.0,4.975124378218823e-06,0.0005943139565777512,4.1919674371569413e-05
GLY 476,R GLY 476,0.0,0.0,0.0,-4.975124378108905e-06,7.035888370014624e-05,4.962733015460314e-06,0.23454726368159207,0.053079486110420696,0.0037439382820012596,-0.2344975124378109,0.05300982020897768,0.0037390244281854932,0.0,0.0,0.0,4.47761194029586e-05,0.0005841906206203912,4.1205629308030657e-05
SER 477,R SER 477,0.0,0.0,0.0,-4.477611940298456e-05,0.0002068120367246397,1.4587396341051204e-05,0.009880597014925408,0.159663189250477,0.011261773055182563,-0.009895522388059743,0.15957825021020255,0.01125578191721528,0.0,0.0,0.0,-5.970149253734221e-05,0.0005785708163226189,4.080923887568896e-05
TYR 478,R TYR 478,0.0,0.0,0.0,-7.462686567165346e-05,0.000262788311368086,1.853565833223637e-05,-0.3169601990049752,0.10470360159528913,0.007385222634984252,0.3168706467661691,0.1046864695153186,0.007384014231234477,0.0,0.0,0.0,-0.0001641791044776734,0.0006675942162520673,4.708846536059527e-05
HID 479,R HID 479,0.0,0.0,0.0,-4.9751243781104514e-05,0.00021743058092951788,1.5336370701222357e-05,-0.3399154228855721,0.1847845802696163,0.01303369935714451,0.3398606965174128,0.18472106307025082,0.013029219199334105,0.0,0.0,0.0,-0.00010447761194024061,0.000626154536220992,4.416553569734505e-05
GLY 480,R GLY 480,0.0,0.0,0.0,-2.9850746268658954e-05,0.00017017543658197362,1.2003249811991802e-05,-0.3081194029850745,0.09977250576740224,0.007037409952626388,0.3079950248756219,0.09982843479269093,0.00704135488190505,0.0,0.0,0.0,-0.00015422885572135948,0.0006076580337109281,4.2860893001925945e-05
ASP 481,R ASP 481,0.0,0.0,0.0,-4.47761194029856e-05,0.0002068120367246445,1.458739634105154e-05,64.55846766169152,0.42657512645427736,0.03008828952788517,-64.55567164179105,0.42646818880397946,0.030080746727604385,0.0,0.0,0.0,0.0027512437810943017,0.0006211936393621672,4.381562101233518e-05
SER 482,R SER 482,0.0,0.0,0.0,-8.457711442786021e-05,0.0002782513722210843,1.9626338550278074e-05,-0.2429402985074627,0.09931755401354937,0.007005320130125658,0.24289552238805975,0.0992047685313259,0.0069973648555837755,0.0,0.0,0.0,-0.00012935323383092432,0.0007005215396151101,4.941097967820333e-05
ASP 483,R ASP 483,0.0,0.0,0.0,-0.00012935323383084644,0.000335590486647565,2.3670727848071343e-05,71.53913432835822,0.8660977084948639,0.06108982215920305,-71.53316915422886,0.8656208373626526,0.06105618626295957,0.0,0.0,0.0,0.005835820895520135,0.0008213024771491969,5.793021015509926e-05
LEU 484,R LEU 484,0.0,0.0,0.0,-0.00014925373134328648,0.00035633839959144944,2.513417279138982e-05,-0.05275124378109452,0.060104203137313204,0.0042394236177578475,0.05270646766169158,0.060022287800417996,0.004233645755382786,0.0,0.0,0.0,-0.0001940298507462031,0.0006890502361691661,4.860185631882531e-05
GLN 485,R GLN 485,0.0,0.0,0.0,-0.00010945273631840475,0.0003122063978057069,2.2021341393526087e-05,-0.2292089552238806,0.17837945500969296,0.0125819166550333,0.229223880597015,0.17833122133923685,0.012578514514234002,0.0,0.0,0.0,-9.452736318371789e-05,0.0006197575360416353,4.371432609422947e-05
LEU 486,R LEU 486,0.0,0.0,0.0,-0.00013432835820897026,0.00034100476593424306,2.4052621663860583e-05,-0.026223880597014877,0.06344766815176243,0.004475253456729685,0.026174129353233863,0.0633092742521309,0.0044654919036930165,0.0,0.0,0.0,-0.00018407960199003833,0.0006772385204373581,4.776872212810542e-05
GLU 487,R GLU 487,0.0,0.0,0.0,-0.0001592039800994949,0.00036586619524078324,2.580621168039524e-05,74.80437313432837,0.4719348393736085,0.03328771699231065,-74.79631343283579,0.47157606633596366,0.03326241109339155,0.0,0.0,0.0,0.007900497512437921,0.000746500793081965,5.2654106163533064e-05
ARG 488,R ARG 488,0.0,0.0,0.0,-0.0002089552238805718,0.00040656234244401776,2.8676696581609002e-05,-75.0656368159204,0.464481835550633,0.03276202263515934,75.05731840796022,0.46419749196632265,0.03274196658510026,0.0,0.0,0.0,-0.008527363184073515,0.0007665244378815056,5.4066465170819636e-05
ILE 489,R ILE 489,0.0,0.0,0.0,-0.00010447761194029142,0.0003058791273420568,2.157505014533737e-05,-0.2463681592039802,0.041742682274587106,0.0029443017936558436,0.24628855721393034,0.041747122144779006,0.0029446149579533273,0.0,0.0,0.0,-0.00018407960199009796,0.0006236988634511373,4.399232589512502e-05
ASN 490,R ASN 490,0.0,0.0,0.0,-7.462686567164075e-05,0.0002627883113680413,1.8535658332233215e-05,-0.31611442786069627,0.1284470266201522,0.009059954709659701,0.3159353233830845,0.12839948852217478,0.009056601630760238,0.0,0.0,0.0,-0.00025373134328355635,0.0006231827371187252,4.395592115054542e-05
VAL 491,R VAL 491,0.0,0.0,0.0,-0.0001243781094527447,0.0003300124169508084,2.3277281147515246e-05,-0.25013432835820876,0.05444424658072672,0.003840201063444007,0.2499950248756219,0.054456381514804086,0.0038410569956990274,0.0,0.0,0.0,-0.0002636815920397733,0.000650391675417478,4.587509168466465e-05
TYR 492,R TYR 492,0.0,0.0,0.0,-0.0001243781094527646,0.00033001241695086107,2.3277281147518963e-05,-0.09887562189054722,0.0660410655655339,0.004658177606327957,0.0988756218905473,0.06600429243343287,0.004655583829577072,0.0,0.0,0.0,-0.0001243781094526718,0.0006907006582605942,4.87182681174758e-05
TYR 493,R TYR 493,0.0,0.0,0.0,-9.452736318411559e-05,0.00029256100354218406,2.0635662121967136e-05,0.6526965174129356,0.06042134344823762,0.004261792970550105,-0.6525223880597015,0.06038566554449855,0.004259276445251567,0.0,0.0,0.0,7.960199004959665e-05,0.0007008394687737341,4.943340467202223e-05
ASN 494,R ASN 494,0.0,0.0,0.0,-3.482587064676896e-05,0.00018333856490238565,1.293170529717048e-05,-0.11845273631840837,0.42150922749172576,0.02973096856552333,0.1183432835820896,0.4213241582623605,0.029717914788567022,0.0,0.0,0.0,-0.00014427860696490858,0.0006418874546736341,4.527525020286825e-05
GLU 495,R GLU 495,0.0,0.0,0.0,-1.990049751243838e-05,0.00013965839649371744,9.850743768468542e-06,64.08116417910448,0.7595651596471152,0.0535755955316029,-64.07855721393037,0.7592851560628098,0.053555845601541446,0.0,0.0,0.0,0.0025870646766145626,0.0006415403112377213,4.525076459280873e-05
ALA 496,R ALA 496,0.0,0.0,0.0,-3.4825870646767856e-05,0.00018333856490237982,1.2931705297170068e-05,0.3474925373134329,0.06908910674394592,0.004873169854542897,-0.34740796019900516,0.06899551313061941,0.004866568270059675,0.0,0.0,0.0,4.975124378117301e-05,0.0006289155459923879,4.436028231110474e-05
ALA 497,R ALA 497,0.0,0.0,0.0,-1.990049751243783e-05,0.00013965839649371356,9.85074376846827e-06,0.012029850746268625,0.10011132661141856,0.00706130853231523,-0.011990049751243771,0.10015038394075239,0.007064063423916506,0.0,0.0,0.0,1.990049751232515e-05,0.0005639254652856719,3.977623546102688e-05
GLY 498,R GLY 498,0.0,0.0,0.0,-9.950248756218914e-06,9.925341961820907e-05,7.000796438667756e-06,-0.05911940298507461,0.07493609663405243,0.005285584723038514,0.05911442786069658,0.07483109897580269,0.005278178759246327,0.0,0.0,0.0,-1.4925373134362066e-05,0.0005857139364282469,4.131307572069457e-05
ASN 499,R ASN 499,0.0,0.0,0.0,-2.9850746268657297e-05,0.00017017543658196421,1.2003249811991138e-05,-0.04739800995024848,0.35847778062248153,0.02528507309447877,0.047353233830845644,0.3584328792915128,0.02528190599878427,0.0,0.0,0.0,-7.462686567139717e-05,0.0006144228251247352,4.333804459851862e-05
LYS 500,R LYS 500,0.0,0.0,0.0,-4.477611940298125e-05,0.0002068120367246244,1.4587396341050124e-05,-56.835139303482585,0.43410953119317314,0.030619725462953606,56.83414427860701,0.43403903586067005,0.030614753105581653,0.0,0.0,0.0,-0.001039800995025457,0.0006826987420056068,4.81538564625835e-05
TYR 501,R TYR 501,0.0,0.0,0.0,-7.960199004975131e-05,0.0002706760300245862,1.9092015109585217e-05,-0.4560248756218908,0.1311799280017973,0.00925271871047143,0.4559751243781095,0.13118622355967943,0.009253162764886583,0.0,0.0,0.0,-0.00012935323383106738,0.000601146565850509,4.240160947111087e-05
VAL 502,R VAL 502,0.0,0.0,0.0,-4.477611940298456e-05,0.0002068120367246397,1.4587396341051204e-05,0.4111243781094529,0.03338527474631142,0.002354815717654554,-0.41105970149253757,0.03340146893886288,0.002355957967926408,0.0,0.0,0.0,1.9900497512533936e-05,0.0006064348062064958,4.2774613186181045e-05
PRO 503,R PRO 503,0.0,0.0,0.0,-3.980099502486682e-05,0.0001954913701928772,1.3788898090373618e-05,-0.2875174129353234,0.04601158133761132,0.003245406717520544,0.287457711442786,0.045975761002268106,0.003242880145871252,0.0,0.0,0.0,-9.950248756226648e-05,0.0005985469563445605,4.221824715431436e-05
ARG 504,R ARG 504,0.0,0.0,0.0,-5.970149253733337e-05,0.00023693295322974395,1.671196198130302e-05,-64.94638308457716,0.3404588760435259,0.024014117559744697,64.94347761194028,0.34039231207053333,0.02400942249909225,0.0,0.0,0.0,-0.0029651741293541005,0.0006645097654526454,4.687090497572488e-05
ALA 505,R ALA 505,0.0,0.0,0.0,-9.95024875621781e-06,9.925341961819804e-05,7.000796438666977e-06,-0.048462686567164105,0.050439460296194914,0.0035577252186194917,0.048457711442786086,0.05037312966034004,0.003553046616299757,0.0,0.0,0.0,-1.4925373134268304e-05,0.0006346355709095745,4.4763741760898694e-05
ILE 506,R ILE 506,0.0,0.0,0.0,-1.99004975124312e-05,0.00013965839649366705,9.850743768464988e-06,0.19428358208955232,0.03841400785011804,0.0027095152024638534,-0.19423880597014934,0.03836046221385796,0.0027057383844854128,0.0,0.0,0.0,2.4875621890241836e-05,0.0005853757643812712,4.1289222903620546e-05
LEU 507,R LEU 507,0.0,0.0,0.0,-3.482587064676896e-05,0.00018333856490238565,1.293170529717048e-05,-0.004900497512437914,0.04375554037130982,0.003086277857042728,0.004980099502487568,0.04376338006616913,0.003086830826482597,0.0,0.0,0.0,4.477611940298401e-05,0.0006173165122088571,4.3542149548363816e-05
VAL 508,R VAL 508,0.0,0.0,0.0,-9.95024875621781e-06,9.925341961819804e-05,7.000796438666977e-06,0.08138805970149264,0.03449188608481659,0.0024328700632619575,-0.08130348258706471,0.03445874940791023,0.002430532782283955,0.0,0.0,0.0,7.462686567178713e-05,0.0006304093158788208,4.446564471515445e-05
ASP 509,R ASP 509,0.0,0.0,0.0,0.0,0.0,0.0,52.01784577114426,0.17390127322904264,0.012266050066433346,-52.01739800995022,0.17391706377546898,0.012267163845702728,0.0,0.0,0.0,0.00044776119403467534,0.0005803648386655507,4.093577945512289e-05
LEU 510,R LEU 510,0.0,0.0,0.0,-1.4925373134328925e-05,0.00012125430454680997,8.55261921160757e-06,-0.16777114427860687,0.029050605412108424,0.0020490717165468743,0.1677860696517413,0.029087601519621656,0.0020516812207707034,0.0,0.0,0.0,1.811707224263937e-16,0.000537175217159664,3.788941843714595e-05
GLU 511,R GLU 511,0.0,0.0,0.0,-1.4925373134328925e-05,0.00012125430454680997,8.55261921160757e-06,49.6698855721393,0.16838008366705512,0.01187661538124613,-49.66960696517413,0.16836551020050908,0.011875587448172518,0.0,0.0,0.0,0.000263681592038939,0.0005944388868149353,4.192848627107801e-05
PRO 512,R PRO 512,0.0,0.0,0.0,-9.950248756220019e-06,9.925341961822007e-05,7.000796438668532e-06,0.1162587064676617,0.0809376809362715,0.005708903840616115,-0.11627363184079606,0.08091171868241992,0.005707072604422913,0.0,0.0,0.0,-2.487562189067488e-05,0.0004931148932682738,3.478164280813575e-05
GLY 513,R GLY 513,0.0,0.0,0.0,0.0,0.0,0.0,0.06948258706467658,0.0642723600309952,0.004533422736874786,-0.06945273631840793,0.06428140098358986,0.004534060436502369,0.0,0.0,0.0,2.9850746268632438e-05,0.0005634863735231191,3.974526431605926e-05
THR 514,R THR 514,0.0,0.0,0.0,-4.975124378109457e-06,7.035888370015405e-05,4.962733015460865e-06,-0.09460199004975135,0.04256245976343835,0.003002124439429923,0.09455223880597008,0.042554016097573366,0.003001528869159959,0.0,0.0,0.0,-5.472636815930732e-05,0.0005571695078242941,3.9299706963395876e-05
MET 515,R MET 515,0.0,0.0,0.0,-1.4925373134333343e-05,0.00012125430454684589,8.552619211610105e-06,0.31844278606965176,0.030855915520140963,0.002176408473543471,-0.31838805970149264,0.03086656657381911,0.0021771597409450862,0.0,0.0,0.0,3.9800995024880556e-05,0.0005356986977074182,3.7785272784908795e-05
ASP 516,R ASP 516,0.0,0.0,0.0,-4.975124378108905e-06,7.035888370014624e-05,4.962733015460314e-06,50.99618905472638,0.38595628355447364,0.027223257251822598,-50.99579104477614,0.385882288289494,0.02721803802824783,0.0,0.0,0.0,0.00039303482587167503,0.0006147047536084936,4.3357930300519086e-05
SER 517,R SER 517,0.0,0.0,0.0,-9.95024875621781e-06,9.925341961819804e-05,7.000796438666977e-06,0.2062189054726369,0.10141737730143946,0.0071534302451447635,-0.20621890547263685,0.10139309170534336,0.007151717271271274,0.0,0.0,0.0,-9.95024875615705e-06,0.000555300552847152,3.916788104345945e-05
VAL 518,R VAL 518,0.0,0.0,0.0,-1.9900497512436172e-05,0.00013965839649370194,9.85074376846745e-06,0.09819900497512438,0.05058474195261776,0.0035679725965617444,-0.09818905472636816,0.050571008936717864,0.0035670039443059937,0.0,0.0,0.0,-9.950248756239904e-06,0.000638640111138259,4.5046200250281894e-05
ARG 519,R ARG 519,0.0,0.0,0.0,0.0,0.0,0.0,-51.71506467661691,0.3758223762691905,0.026508466544303402,51.714547263681574,0.3758552952819176,0.026510788472433947,0.0,0.0,0.0,-0.000517412935325288,0.0005824508807514406,4.1082917519100787e-05
SER 520,R SER 520,0.0,0.0,0.0,-4.975124378109457e-06,7.035888370015405e-05,4.962733015460865e-06,0.018303482587064643,0.14033340697157506,0.009898355336590092,-0.018278606965174138,0.14034786912599959,0.009899375418312012,0.0,0.0,0.0,1.990049751239364e-05,0.0005726798225483022,4.03937202125125e-05
GLY 521,R GLY 521,0.0,0.0,0.0,-9.950248756220019e-06,9.925341961822007e-05,7.000796438668532e-06,0.044467661691542336,0.06748642906883319,0.004760125687365375,-0.04451741293532339,0.06747839857246249,0.004759559259824551,0.0,0.0,0.0,-5.9701492537324534e-05,0.0005785708163227008,4.080923887569473e-05
PRO 522,R PRO 522,0.0,0.0,0.0,-1.4925373134328925e-05,0.00012125430454680997,8.55261921160757e-06,0.04183582089552239,0.04984161891000245,0.003515556738546524,-0.041845771144278614,0.0498235802485475,0.003514284389469203,0.0,0.0,0.0,-2.4875621890754417e-05,0.0005853757643812345,4.128922290361795e-05
PHE 523,R PHE 523,0.0,0.0,0.0,-2.9850746268653428e-05,0.00017017543658194215,1.2003249811989581e-05,0.15941791044776116,0.0357280284584013,0.002520060823640459,-0.15936815920398018,0.03575126593582998,0.0025216998689232524,0.0,0.0,0.0,1.9900497512382595e-05,0.0005639254652858266,3.977623546103779e-05
GLY 524,R GLY 524,0.0,0.0,0.0,-1.4925373134333343e-05,0.00012125430454684587,8.552619211610103e-06,0.17659203980099494,0.05196164617247694,0.0036650919320552326,-0.17663681592039807,0.05196441987692357,0.0036652875740823443,0.0,0.0,0.0,-5.970149253736016e-05,0.0005955205177092574,4.200477863200674e-05
GLN 525,R GLN 525,0.0,0.0,0.0,-1.990049751243838e-05,0.00013965839649371744,9.850743768468542e-06,-0.0591442786069658,0.20137266282427044,0.014203732487687089,0.059179104477611884,0.20136399990787712,0.014203121452677232,0.0,0.0,0.0,1.4925373133904719e-05,0.0005771573152702275,4.070953819865737e-05
ILE 526,R ILE 526,0.0,0.0,0.0,-9.950248756220019e-06,9.925341961822007e-05,7.000796438668532e-06,0.11499502487562183,0.03824684131755881,0.00269772418437796,-0.1150547263681592,0.03823483330238876,0.0026968772042924244,0.0,0.0,0.0,-6.965174129343187e-05,0.000602750229294515,4.25147231690651e-05
PHE 527,R PHE 527,0.0,0.0,0.0,-3.48258706467778e-05,0.00018333856490243216,1.293170529717376e-05,-0.2905820895522389,0.04327597977497894,0.0030524522606266763,0.2904378109452737,0.04330026326926973,0.0030541650862502497,0.0,0.0,0.0,-0.000179104477611735,0.0005882440300044038,4.149153476186e-05
ARG 528,R ARG 528,0.0,0.0,0.0,-3.980099502486682e-05,0.0001954913701928772,1.3788898090373618e-05,-58.968597014925386,0.29656436011746046,0.020918037122876126,58.96724875621888,0.2965362022050584,0.020916051016869674,0.0,0.0,0.0,-0.0013880597014929435,0.0005973879431693943,4.213649666813177e-05
PRO 529,R PRO 529,0.0,0.0,0.0,-2.985074626865785e-05,0.00017017543658196733,1.2003249811991358e-05,-0.018169154228855705,0.05440095517691115,0.00383714752325544,0.018129353233830855,0.05439859509525878,0.0038369810559307827,0.0,0.0,0.0,-6.965174129356886e-05,0.0006027502292947044,4.251472316907846e-05
ASP 530,R ASP 530,0.0,0.0,0.0,-1.4925373134327818e-05,0.00012125430454680099,8.552619211606937e-06,55.36406965174134,0.5866409609231454,0.04137846298702159,-55.363253731343306,0.586580842571567,0.04137422256544974,0.0,0.0,0.0,0.0008009950248732249,0.000573198241324373,4.043028665360053e-05
ASN 531,R ASN 531,0.0,0.0,0.0,-3.9800995024882284e-05,0.00019549137019295314,1.3788898090378975e-05,-0.2176218905472637,0.05590829661380063,0.003943467190666639,0.21760696517412922,0.05588082335782178,0.003941529376600835,0.0,0.0,0.0,-5.472636815985414e-05,0.0006165140726237716,4.348554982403067e-05
PHE 532,R PHE 532,0.0,0.0,0.0,-3.980099502487566e-05,0.0001954913701929206,1.378889809037668e-05,-0.07295024875621897,0.08044080987268176,0.005673857257981113,0.07298009950248759,0.08039355684431217,0.005670524286341459,0.0,0.0,0.0,-9.95024875610734e-06,0.0005815577789535432,4.101992297533455e-05
VAL 533,R VAL 533,0.0,0.0,0.0,-2.9850746268655637e-05,0.00017017543658195473,1.2003249811990469e-05,0.003318407960198854,0.048745742097026,0.0034382595479911203,-0.0033532338308457565,0.04873891864860026,0.003437778259047907,0.0,0.0,0.0,-6.467661691562289e-05,0.0006074135852799501,4.284365093901656e-05
PHE 534,R PHE 534,0.0,0.0,0.0,-1.4925373134326714e-05,0.00012125430454679203,8.552619211606305e-06,0.10609452736318407,0.05363870307495037,0.0037833824054257356,-0.10610447761194022,0.05362894471546392,0.003782694103817562,0.0,0.0,0.0,-2.4875621890250673e-05,0.0006103405047952805,4.305009992382748e-05
GLY 535,R GLY 535,0.0,0.0,0.0,0.0,0.0,0.0,-0.06474626865671641,0.041336867508681825,0.002915677827057646,0.06477611940298511,0.04136928255565735,0.00291796420818485,0.0,0.0,0.0,2.98507462686468e-05,0.0005893790286521006,4.157159139387583e-05
GLN 536,R GLN 536,0.0,0.0,0.0,0.0,0.0,0.0,-0.3762288557213927,0.19444941370631733,0.013715404146402575,0.37616417910447764,0.19451040185117655,0.013719705918462156,0.0,0.0,0.0,-6.467661691536053e-05,0.0005649778931966991,3.985046800233191e-05
SER 537,R SER 537,0.0,0.0,0.0,-9.950248756218914e-06,9.925341961820907e-05,7.000796438667756e-06,-0.1107263681592039,0.08214838988949578,0.0057943006658398655,0.11076119402985075,0.08212720800740587,0.00579280661107309,0.0,0.0,0.0,2.4875621890627375e-05,0.0005412148757601662,3.817435398548892e-05
GLY 538,R GLY 538,0.0,0.0,0.0,-4.975124378111114e-06,7.035888370017748e-05,4.962733015462517e-06,-0.21822885572139308,0.0765577034230848,0.005399964046967566,0.21820398009950245,0.07657028237745239,0.005400851297999093,0.0,0.0,0.0,-2.9850746268707282e-05,0.0006141810691348068,4.3320992445758263e-05
ALA 539,R ALA 539,0.0,0.0,0.0,-4.975124378111114e-06,7.035888370017748e-05,4.962733015462517e-06,-0.07639800995024874,0.06195995172633896,0.004370318030898357,0.07640298507462691,0.06195433875518169,0.004369922122438585,0.0,0.0,0.0,1.0080383183785626e-17,0.0006067612413297803,4.279763814448814e-05
GLY 540,R GLY 540,0.0,0.0,0.0,0.0,0.0,0.0,-0.07556716417910452,0.037746031604770865,0.002662399790848522,0.07551741293532342,0.037752677019819485,0.0026628685222855326,0.0,0.0,0.0,-4.9751243781139866e-05,0.0006047181308034332,4.2653528239240794e-05
ASN 541,R ASN 541,0.0,0.0,0.0,-1.4925373134327266e-05,0.00012125430454679651,8.552619211606622e-06,-0.43192537313432805,0.07615119421965458,0.005371291098522998,0.431905472636816,0.07616286568501486,0.005372114340215251,0.0,0.0,0.0,-3.482587064636685e-05,0.0005848681396892668,4.1253417818519853e-05
ASN 542,R ASN 542,0.0,0.0,0.0,-1.4925373134324505e-05,0.00012125430454677407,8.55261921160504e-06,0.41921890547263696,0.045297599035753956,0.003195046288878972,-0.41920398009950266,0.04526432248063982,0.003192699141652909,0.0,0.0,0.0,7.070076972737315e-17,0.0005901344816806699,4.162487694204468e-05
TRP 543,R TRP 543,0.0,0.0,0.0,-2.4875621890551152e-05,0.0001557460282835918,1.098547782372207e-05,0.1653233830845772,0.036003591591120196,0.0025394975483960126,-0.16529850746268657,0.036010507694824154,0.0025399853727386536,0.0,0.0,0.0,4.418798107960822e-16,0.0006149060519592211,4.33721287914356e-05
ALA 544,R ALA 544,0.0,0.0,0.0,-1.4925373134322296e-05,0.00012125430454675613,8.552619211603774e-06,0.17746766169154238,0.041127761127105866,0.0029009286001083806,-0.1774676616915423,0.04108200994715872,0.0028977015606887727,0.0,0.0,0.0,-1.4925373134315667e-05,0.0006024627065958558,4.249444288156919e-05
LYS 545,R LYS 545,0.0,0.0,0.0,0.0,0.0,0.0,-48.90438805970147,0.2030999035072796,0.014325562652016401,48.904169154228825,0.20307061058347153,0.01432349648847803,0.0,0.0,0.0,-0.00021890547263701276,0.0005832153080473104,4.113683606327922e-05
GLY 546,R GLY 546,0.0,0.0,0.0,-4.975124378111114e-06,7.035888370017748e-05,4.962733015462517e-06,0.13646268656716415,0.0461608678659272,0.0032559365773459797,-0.1364875621890547,0.04613791886012692,0.003254317879283026,0.0,0.0,0.0,-2.9850746268672208e-05,0.000580876398779161,4.09718621234612e-05
HIE 547,R HIE 547,0.0,0.0,0.0,-1.4925373134328925e-05,0.00012125430454680999,8.552619211607572e-06,-0.338646766169154,0.05338119371816473,0.003765219095840604,0.33860696517412914,0.05335695762138936,0.003763509613380001,0.0,0.0,0.0,-5.47263681591383e-05,0.0005918098136006069,4.174304574452823e-05
TYR 548,R TYR 548,0.0,0.0,0.0,-1.4925373134327266e-05,0.00012125430454679651,8.552619211606622e-06,0.10929353233830848,0.1072421744838295,0.007564279760731197,-0.10932835820895523,0.10729204874162467,0.0075677976196391996,0.0,0.0,0.0,-4.975124378104486e-05,0.0005964342117670351,4.2069225641795694e-05
THR 549,R THR 549,0.0,0.0,0.0,-1.9900497512442247e-05,0.00013965839649374454,9.850743768470455e-06,0.0695970149253728,0.10785876978690752,0.007607771040109706,-0.06958706467661688,0.1078231167667413,0.00760525626996307,0.0,0.0,0.0,-9.95024875643433e-06,0.0006308018252971679,4.449333019489588e-05
GLU 550,R GLU 550,0.0,0.0,0.0,-1.990049751243562e-05,0.00013965839649369806,9.850743768467175e-06,49.905810945273636,0.2402729047059773,0.016947543994397185,-49.90556716417913,0.24025522646621097,0.016946297067505656,0.0,0.0,0.0,0.00022388059701542877,0.0006023394405711857,4.2485748366560654e-05
GLY 551,R GLY 551,0.0,0.0,0.0,0.0,0.0,0.0,0.09398009950248758,0.046417846992219264,0.0032740624873557078,-0.09400497512437804,0.04646878773924086,0.0032776555706137325,0.0,0.0,0.0,-2.4875621890514144e-05,0.0006184381784381408,4.362126578409201e-05
ALA 552,R ALA 552,0.0,0.0,0.0,-2.9850746268660058e-05,0.00017017543658197993,1.2003249811992248e-05,0.1676567164179104,0.05941812852302164,0.0041910316456236045,-0.1676169154228855,0.059302643237574074,0.0041828859416449425,0.0,0.0,0.0,9.950248756239904e-06,0.0005641887563118501,3.9794806578127854e-05
GLU 553,R GLU 553,0.0,0.0,0.0,-1.4925373134329477e-05,0.00012125430454681446,8.552619211607887e-06,51.31785572139304,0.5333702979238234,0.03762104012697633,-51.3174129353234,0.5333663332130172,0.03762076047783779,0.0,0.0,0.0,0.00042786069651705206,0.0006034889443641989,4.2566828112642125e-05
LEU 554,R LEU 554,0.0,0.0,0.0,-1.990049751243562e-05,0.00013965839649369806,9.850743768467175e-06,0.11328855721393026,0.05011733812270415,0.0035350044723352365,-0.11322388059701492,0.05012486524953704,0.0035355353949263956,0.0,0.0,0.0,4.477611940295943e-05,0.0005841906206201083,4.12056293080107e-05
VAL 555,R VAL 555,0.0,0.0,0.0,-3.482587064676454e-05,0.00018333856490236237,1.2931705297168837e-05,0.2379701492537314,0.030000150985982323,0.0021160474973058634,-0.2379850746268657,0.02991505014193422,0.0021100449465803438,0.0,0.0,0.0,-4.975124378107082e-05,0.0006128900933107875,4.3229934031993116e-05
ASP 556,R ASP 556,0.0,0.0,0.0,-1.4925373134328925e-05,0.00012125430454680997,8.55261921160757e-06,55.01080597014929,0.7852342409066299,0.05538615292455457,-55.01007462686571,0.7851132183139992,0.05537761664904139,0.0,0.0,0.0,0.0007164179104480711,0.0006262731148706831,4.417389959041446e-05
SER 557,R SER 557,0.0,0.0,0.0,-1.9900497512442247e-05,0.00013965839649374454,9.850743768470455e-06,0.2680099502487562,0.13915623454389436,0.009815323995492672,-0.26792537313432835,0.1392037749065874,0.009818677234132857,0.0,0.0,0.0,6.46766169154873e-05,0.0006074135852798459,4.284365093900921e-05
VAL 558,R VAL 558,0.0,0.0,0.0,-1.9900497512440038e-05,0.00013965839649372904,9.85074376846936e-06,0.23929353233830875,0.04146182573157124,0.0029244917005256995,-0.23922885572139294,0.041469731972065646,0.0029250493637327647,0.0,0.0,0.0,4.4776119403152235e-05,0.0005841906206203356,4.120562930802673e-05
LEU 559,R LEU 559,0.0,0.0,0.0,-2.4875621890552257e-05,0.0001557460282835987,1.0985477823722559e-05,0.35403482587064694,0.02948216057438402,0.002079511270718098,-0.35388059701492547,0.029413261835144235,0.0020746515283520013,0.0,0.0,0.0,0.0001293532338308713,0.0006011465658501956,4.240160947108876e-05
ASP 560,R ASP 560,0.0,0.0,0.0,-2.4875621890544525e-05,0.0001557460282835503,1.0985477823719143e-05,57.0042935323383,0.3876795856123207,0.02734480960695285,-57.003263681592074,0.3876114830757362,0.027340006024391978,0.0,0.0,0.0,0.0010049751243773933,0.0005858829492540558,4.132499696626539e-05
VAL 561,R VAL 561,0.0,0.0,0.0,-2.985074626864459e-05,0.00017017543658189176,1.2003249811986027e-05,0.3547114427860696,0.037649817722472334,0.0026556133868421215,-0.3546119402985077,0.03768511400577184,0.0026581029947102624,0.0,0.0,0.0,6.965174129349649e-05,0.0005599612443142472,3.949662087277797e-05
VAL 562,R VAL 562,0.0,0.0,0.0,-4.975124378109568e-05,0.00021743058092947923,1.5336370701219633e-05,0.3762885572139301,0.037437261859415295,0.0026406208522288892,-0.37622388059701467,0.03745730075654171,0.002642034287052365,0.0,0.0,0.0,1.4925373134247487e-05,0.0006346355709096405,4.476374176090334e-05
ARG 563,R ARG 563,0.0,0.0,0.0,-4.975124378108684e-05,0.0002174305809294406,1.533637070121691e-05,-59.53180597014927,1.2890036366455935,0.09091930639337589,59.530283582089496,1.2887865881659952,0.09090399697402456,0.0,0.0,0.0,-0.0015721393034861346,0.0006433895785209264,4.5381201849884685e-05
LYS 564,R LYS 564,0.0,0.0,0.0,-4.97512437810896e-05,0.00021743058092945267,1.533637070121776e-05,-58.59390049751246,0.428927576308656,0.030254218547016487,58.59257213930346,0.4289237903565283,0.030253951506542972,0.0,0.0,0.0,-0.0013781094527354045,0.0005954373850879812,4.199891490901155e-05
GLU 565,R GLU 565,0.0,0.0,0.0,-3.482587064676675e-05,0.00018333856490237402,1.293170529716966e-05,60.81002985074629,0.2791634430970681,0.019690671069650823,-60.808218905472664,0.2790576392167883,0.019683208239341204,0.0,0.0,0.0,0.0017761194029843642,0.0005770286434772244,4.070046239014943e-05
SER 566,R SER 566,0.0,0.0,0.0,-2.4875621890540104e-05,0.00015574602828352264,1.0985477823717194e-05,0.5589154228855719,0.12771138096039622,0.009008066265566272,-0.5587512437810943,0.1276571037204505,0.009004237844242612,0.0,0.0,0.0,0.00013930348258710457,0.0005647149700960228,3.983192283669491e-05
GLU 567,R GLU 567,0.0,0.0,0.0,-8.457711442786021e-05,0.00027825137222108433,1.9626338550278077e-05,64.92282089552236,0.7853562919080698,0.055394761738432254,-64.91988059701495,0.7850580899806942,0.05537372819622076,0.0,0.0,0.0,0.0028557213930399776,0.0007152076565857155,5.0446858500123636e-05
SER 568,R SER 568,0.0,0.0,0.0,-5.472636815920679e-05,0.0002274453622022497,1.6042758907672775e-05,0.5482736318407961,0.10734901349222953,0.007571815603348961,-0.5480597014925376,0.10725413358957255,0.007565123291011742,0.0,0.0,0.0,0.00015920398009946064,0.0006265497111016999,4.4193409184305534e-05
CYS 569,R CYS 569,0.0,0.0,0.0,-6.965174129352688e-05,0.00025455918020825924,1.7955220173645453e-05,-0.46775621890547275,0.18119043958401454,0.012780188219607688,0.4675522388059705,0.18108635280330837,0.012772846504163694,0.0,0.0,0.0,-0.0002736318407958771,0.000630684098121121,4.448502636014667e-05
ASP 570,R ASP 570,0.0,0.0,0.0,-9.950248756218583e-05,0.00029933550162170817,2.1113498373970618e-05,70.36356716417909,0.8092567234764853,0.05708056820082329,-70.35823383084578,0.8088482629580356,0.057051757617229304,0.0,0.0,0.0,0.005233830845768138,0.0008523013920748567,6.011670502901804e-05
CYM 571,R CYM 571,0.0,0.0,0.0,-8.955223880596357e-05,0.00028553920104041177,2.0140382360962134e-05,72.07332338308461,0.6299823972086239,0.04443553219391929,-72.06716417910448,0.6296281125478862,0.04441054288069756,0.0,0.0,0.0,0.006069651741296213,0.0007364864673090961,5.194775008556578e-05
LEU 572,R LEU 572,0.0,0.0,0.0,-8.955223880596913e-05,0.00028553920104042944,2.014038236096338e-05,0.5268855721393033,0.09542193204510246,0.006730544142477011,-0.5266517412935323,0.09532754797245446,0.006723886803292096,0.0,0.0,0.0,0.00014427860696526485,0.0006721759438512046,4.7411635508106247e-05
GLN 573,R GLN 573,0.0,0.0,0.0,-0.00012437810945271379,0.0003300124169507263,2.3277281147509456e-05,-0.45455223880596984,0.09857758773395396,0.006953126933006076,0.4541890547263679,0.09847516079264201,0.006945902293606057,0.0,0.0,0.0,-0.000487562189054191,0.0006773481562237629,4.777645524023361e-05
GLY 574,R GLY 574,0.0,0.0,0.0,-3.4825870646760124e-05,0.0001833385649023391,1.2931705297167197e-05,0.06293532338308452,0.06011573246307515,0.004240236833695847,-0.06292537313432837,0.06011671403572228,0.004240306068492177,0.0,0.0,0.0,-2.4875621890559436e-05,0.0006723968484782546,4.742721691912751e-05
PHE 575,R PHE 575,0.0,0.0,0.0,-0.00012437810945275577,0.00033001241695083765,2.327728114751731e-05,0.42887064676616904,0.05833940139651045,0.004114944100684363,-0.42874626865671683,0.05832948358446935,0.004114244552160153,0.0,0.0,0.0,-1.414015394547463e-16,0.0007053456158587338,4.975124378110409e-05
GLN 576,R GLN 576,0.0,0.0,0.0,-7.462686567165788e-05,0.0002627883113681015,1.8535658332237463e-05,-0.21660696517412997,0.1390780222389371,0.00980980732485189,0.2165572139303482,0.13901217943061236,0.009805163131233124,0.0,0.0,0.0,-0.00012437810945308274,0.0005896729309468999,4.159232166338858e-05
LEU 577,R LEU 577,0.0,0.0,0.0,-4.477611940298677e-05,0.00020681203672464992,1.4587396341051924e-05,0.3225472636815921,0.045308220344886845,0.0031957954582621283,-0.32249751243781094,0.045275291096377346,0.003193472808155159,0.0,0.0,0.0,4.975124377996226e-06,0.0005773288330499376,4.072163613005341e-05
THR 578,R THR 578,0.0,0.0,0.0,-5.472636815919353e-05,0.00022744536220219462,1.6042758907668892e-05,-0.29651741293532297,0.041498437844766076,0.0029270741198786287,0.2964577114427861,0.04148283170307626,0.002925973347516491,0.0,0.0,0.0,-0.00011442786069617119,0.0006778960691855094,4.781510204077761e-05
HIE 579,R HIE 579,0.0,0.0,0.0,-3.4825870646755706e-05,0.00018333856490231586,1.2931705297165557e-05,0.48705472636815905,0.04768232345637947,0.0033632517803908863,-0.48699999999999966,0.04763856458607016,0.0033601652676581266,0.0,0.0,0.0,1.990049751220363e-05,0.0005368064680394876,3.7863408879619134e-05
SER 580,R SER 580,0.0,0.0,0.0,-2.4875621890544525e-05,0.0001557460282835503,1.0985477823719143e-05,0.46197512437810967,0.050117715938130296,0.00353503112138068,-0.4619203980099503,0.050059900754228635,0.0035309531527311705,0.0,0.0,0.0,2.9850746268803254e-05,0.0005808763987792364,4.097186212346653e-05
LEU 581,R LEU 581,0.0,0.0,0.0,-4.477611940299119e-05,0.0002068120367246703,1.4587396341053362e-05,-0.15443283582089565,0.03559035472806557,0.0025103500674293383,0.15443781094527376,0.03556421370845337,0.0025085062220715844,0.0,0.0,0.0,-3.980099502500435e-05,0.0006452335457462415,4.551126526970098e-05
GLY 582,R GLY 582,0.0,0.0,0.0,-9.95024875621781e-06,9.925341961819804e-05,7.000796438666977e-06,-0.2548557213930348,0.02048258766889394,0.0014447303413693726,0.25483084577114457,0.020499999849070524,0.001445958501864382,0.0,0.0,0.0,-3.4825870646780006e-05,0.0005933135676685822,4.184911237844582e-05
GLY 583,R GLY 583,0.0,0.0,0.0,-1.990049751243783e-05,0.00013965839649371356,9.85074376846827e-06,0.06511940298507443,0.05013767782767783,0.0035364391245083404,-0.06510447761194031,0.05017525534172893,0.0035390896379874216,0.0,0.0,0.0,-4.975124378292285e-06,0.0006347915585169222,4.4774744278395786e-05
GLY 584,R GLY 584,0.0,0.0,0.0,-9.9502487562156e-06,9.9253419618176e-05,7.000796438665423e-06,0.19785074626865665,0.05424605460069519,0.0038262216790226496,-0.1978756218905474,0.054189454397481546,0.0038222294085033044,0.0,0.0,0.0,-3.482587064699211e-05,0.0005587664937651214,3.941234966659092e-05
THR 585,R THR 585,0.0,0.0,0.0,-9.950248756220019e-06,9.925341961822007e-05,7.000796438668532e-06,-0.018746268656716317,0.03821398637585196,0.0026954067754687383,0.01873631840796021,0.03821795473410135,0.0026956866818780745,0.0,0.0,0.0,-1.9900497512373756e-05,0.0006384075259608274,4.5029794956760384e-05
GLY 586,R GLY 586,0.0,0.0,0.0,-9.950248756220019e-06,9.925341961822007e-05,7.000796438668532e-06,0.22493034825870653,0.028423855238952668,0.0020048641678594714,-0.22481592039800996,0.028470652521475796,0.00200816499366565,0.0,0.0,0.0,0.00010447761194037096,0.0006100565594415307,4.3030071962786404e-05
SER 587,R SER 587,0.0,0.0,0.0,-3.9800995024874e-05,0.00019549137019291246,1.3788898090376105e-05,0.39539800995024893,0.08320424307504592,0.005868774807381677,-0.3953034825870646,0.08327053815837342,0.0058734509020194805,0.0,0.0,0.0,5.472636815926216e-05,0.0006001575661693125,4.233185081218912e-05
GLY 588,R GLY 588,0.0,0.0,0.0,-1.4925373134324505e-05,0.00012125430454677407,8.55261921160504e-06,0.3977114427860695,0.040005302116357194,0.002821756445887125,-0.39764676616915395,0.040026478822841334,0.002823250135594816,0.0,0.0,0.0,4.975124378117328e-05,0.0006209545194576315,4.37987547947023e-05
MET 589,R MET 589,0.0,0.0,0.0,-2.4875621890533476e-05,0.00015574602828348114,1.0985477823714266e-05,0.46840796019900494,0.09923294237327611,0.006999352085173923,-0.46839800995024866,0.09919266541262833,0.0069965111674126215,0.0,0.0,0.0,-1.4925373134335e-05,0.0006187582810364547,4.364384408052658e-05
GLY 590,R GLY 590,0.0,0.0,0.0,-2.487562189055336e-05,0.0001557460282836056,1.0985477823723047e-05,0.32939800995024876,0.030337419155470096,0.002139836559777549,-0.3292985074626867,0.030288011318224936,0.002136351599638556,0.0,0.0,0.0,7.462686567156121e-05,0.0005980091224404216,4.218031127567991e-05
THR 591,R THR 591,0.0,0.0,0.0,-2.4875621890551152e-05,0.0001557460282835918,1.098547782372207e-05,0.5354825870646771,0.057007121360792876,0.004020972312455431,-0.5354925373134327,0.05700755988995541,0.004021003243917652,0.0,0.0,0.0,-3.4825870646433684e-05,0.0006493633273241179,4.5802557602741845e-05
LEU 592,R LEU 592,0.0,0.0,0.0,-1.99004975124312e-05,0.00013965839649366705,9.850743768464988e-06,0.41229850746268637,0.04209064428208248,0.0029688451413030655,-0.412179104477612,0.0420752436777404,0.0029677588664276393,0.0,0.0,0.0,9.95024875619881e-05,0.0005901764229384727,4.162783525027616e-05
LEU 593,R LEU 593,0.0,0.0,0.0,-3.980099502486682e-05,0.0001954913701928772,1.3788898090373618e-05,0.3191890547263682,0.03837409573507184,0.002706700018927106,-0.31906467661691545,0.038289819074994354,0.0027007556016566195,0.0,0.0,0.0,8.457711442789557e-05,0.0005797674480383365,4.089364276913683e-05
ILE 594,R ILE 594,0.0,0.0,0.0,-4.477611940298456e-05,0.0002068120367246397,1.4587396341051204e-05,0.3951094527363185,0.03330826858929954,0.002349384122130309,-0.39504975124378117,0.033341404681072946,0.002351721361836215,0.0,0.0,0.0,1.4925373134152172e-05,0.0006346355709096849,4.476374176090648e-05
SER 595,R SER 595,0.0,0.0,0.0,-2.4875621890544525e-05,0.0001557460282835503,1.0985477823719143e-05,0.4440696517412934,0.16401497057134914,0.011568724042767813,-0.4439701492537314,0.16410586652323225,0.011575135348883818,0.0,0.0,0.0,7.462686567160485e-05,0.0005811320099682313,4.0989891546618713e-05
LYS 596,R LYS 596,0.0,0.0,0.0,-2.4875621890550048e-05,0.00015574602828358487,1.0985477823721583e-05,-57.84027363184081,0.8508622724717254,0.06001519735874156,57.83917412935322,0.8506758065744277,0.06000204506842495,0.0,0.0,0.0,-0.0011243781094520248,0.0005637937736647753,3.9766946650282406e-05
ILE 597,R ILE 597,0.0,0.0,0.0,-4.975124378108684e-05,0.0002174305809294406,1.533637070121691e-05,0.37737313432835823,0.043409826186924294,0.0030618930586130823,-0.37733333333333346,0.043326061387535676,0.0030559847452118786,0.0,0.0,0.0,-9.950248756372468e-06,0.0005900505902187177,4.161895969455508e-05
ARG 598,R ARG 598,0.0,0.0,0.0,-9.452736318408907e-05,0.00029256100354210204,2.0635662121961353e-05,-64.7599353233831,0.4376139974238142,0.030866911452124324,64.75726865671639,0.43747737677586873,0.030857274974617915,0.0,0.0,0.0,-0.002761194029851063,0.000700168115680917,4.938605107595107e-05
GLU 599,R GLU 599,0.0,0.0,0.0,-4.975124378109512e-05,0.00021743058092947682,1.533637070121946e-05,61.432597014925335,1.1127064901085502,0.07848426445354746,-61.430721393034794,1.1124846477759165,0.07846861690187396,0.0,0.0,0.0,0.0018258706467645651,0.0006422344104725474,4.529972257803427e-05
GLU 600,R GLU 600,0.0,0.0,0.0,-4.477611940298456e-05,0.0002068120367246397,1.4587396341051204e-05,61.981995024875616,0.5213524652399033,0.036773367567403806,-61.979965174129305,0.5212098667149767,0.03676330944296532,0.0,0.0,0.0,0.0019850746268665247,0.0006800469104441058,4.796681068599348e-05
TYR 601,R TYR 601,0.0,0.0,0.0,-4.9751243781100096e-05,0.0002174305809294985,1.533637070122099e-05,-0.056845771144278606,0.16820729066057297,0.011864427502288808,0.05677114427860691,0.16816450534785776,0.011861409659014128,0.0,0.0,0.0,-0.00012437810945295903,0.0006225071569996779,4.390826940303229e-05
PRO 602,R PRO 602,0.0,0.0,0.0,-5.970149253731349e-05,0.00023693295322966504,1.6711961981297456e-05,0.1589054726368159,0.10117019805765604,0.007135995565551376,-0.15887064676616927,0.10111282887578235,0.007131949055459376,0.0,0.0,0.0,-2.4875621890471613e-05,0.0006184381784383109,4.362126578410401e-05
ASP 603,R ASP 603,0.0,0.0,0.0,-0.0001243781094527331,0.00033001241695077753,2.3277281147513068e-05,70.27368656716416,0.794975594150099,0.05607325500483566,-70.26862686567165,0.7945590629708367,0.056043875160719556,0.0,0.0,0.0,0.004935323383084246,0.0007795878614586665,5.498788802564507e-05
ARG 604,R ARG 604,0.0,0.0,0.0,-0.00012935323383084587,0.00033559048664756353,2.367072784807124e-05,-69.52368159203982,0.9906557495083936,0.06987546897408592,69.51891044776119,0.9901615888733509,0.06984061357034019,0.0,0.0,0.0,-0.004900497512436324,0.0008346058450941254,5.8868557380710176e-05
ILE 605,R ILE 605,0.0,0.0,0.0,-0.0001243781094527436,0.0003300124169508054,2.3277281147515033e-05,-0.3675970149253731,0.07337257062719417,0.0051753021016166766,0.36744776119403,0.0733507792961048,0.005173765059631916,0.0,0.0,0.0,-0.00027363184079605386,0.0006539213851003331,4.6124058209670205e-05
MET 606,R MET 606,0.0,0.0,0.0,-7.462686567165788e-05,0.0002627883113681015,1.8535658332237463e-05,0.22131343283582097,0.16894735930924987,0.011916627919966673,-0.22126865671641777,0.16890692618751899,0.011913775987451837,0.0,0.0,0.0,-2.9850746268746225e-05,0.0006534291311723618,4.608933729467183e-05
ASN 607,R ASN 607,0.0,0.0,0.0,-7.462686567163579e-05,0.0002627883113680238,1.853565833223198e-05,-0.5649154228855726,0.14363077252755066,0.010130933570469146,0.5648009950248757,0.14359970689352153,0.010128742369592514,0.0,0.0,0.0,-0.00018905472636764788,0.0006418874546741114,4.527525020290192e-05
THR 608,R THR 608,0.0,0.0,0.0,-5.9701492537320116e-05,0.00023693295322969136,1.671196198129931e-05,0.06103980099502462,0.08600652762430419,0.006066432719502439,-0.061054726368159215,0.08593768418009967,0.006061576877347412,0.0,0.0,0.0,-7.462686567194068e-05,0.0006834234754822264,4.8204975220623455e-05
PHE 609,R PHE 609,0.0,0.0,0.0,-5.4726368159222256e-05,0.000227445362202314,1.604275890767731e-05,-0.31478606965174116,0.033621969318748356,0.0023715108655511454,0.3146865671641792,0.033596319815285686,0.002369701689069511,0.0,0.0,0.0,-0.00015422885572144012,0.0006473017300413405,4.5657143742234546e-05
SER 610,R SER 610,0.0,0.0,0.0,-1.9900497512440038e-05,0.00013965839649372904,9.85074376846936e-06,0.3980000000000002,0.08917538200769765,0.006289946474164526,-0.397950248756219,0.08916030346442604,0.006288882915725509,0.0,0.0,0.0,2.9850746268676904e-05,0.0006380196955832624,4.500243951110916e-05
VAL 611,R VAL 611,0.0,0.0,0.0,-5.97014925373157e-05,0.0002369329532296738,1.6711961981298073e-05,-0.17253233830845766,0.04162053405149088,0.0029356861222912594,0.17243283582089547,0.041588803463795114,0.002933448019199277,0.0,0.0,0.0,-0.00015920398009943787,0.0006344405324674514,4.4749984809891155e-05
VAL 612,R VAL 612,0.0,0.0,0.0,-1.4925373134326714e-05,0.00012125430454679203,8.552619211606305e-06,-0.1247462686567165,0.04058993207163026,0.0028629930634722716,0.12472636815920403,0.040542953712882586,0.002859679465533981,0.0,0.0,0.0,-3.482587064688827e-05,0.0005676004257492418,4.003544718617015e-05
PRO 613,R PRO 613,0.0,0.0,0.0,-2.4875621890551152e-05,0.0001557460282835918,1.098547782372207e-05,0.4415870646766168,0.0348575442320813,0.0024586616003695718,-0.44154228855721384,0.03483078430155016,0.0024567741004014898,0.0,0.0,0.0,1.9900497512453295e-05,0.0005639254652857848,3.9776235461034845e-05
SER 614,R SER 614,0.0,0.0,0.0,-1.990049751243783e-05,0.00013965839649371354,9.850743768468268e-06,-0.34411442786069657,0.04408790225413612,0.0031097208567357325,0.34403980099502474,0.04410568952773181,0.0031109754742806124,0.0,0.0,0.0,-9.452736318412885e-05,0.0006197575360413691,4.371432609421069e-05
PRO 615,R PRO 615,0.0,0.0,0.0,-1.4925373134328925e-05,0.00012125430454680997,8.55261921160757e-06,-0.32625373134328345,0.04086795017796606,0.002882602948715598,0.3261990049751246,0.04077349396305036,0.00287594052100746,0.0,0.0,0.0,-6.965174129358212e-05,0.0005944388868154251,4.192848627111256e-05
LYS 616,R LYS 616,0.0,0.0,0.0,-4.975124378110009e-06,7.035888370016185e-05,4.962733015461415e-06,-55.42068656716414,0.4538357871136812,0.03201110827603712,55.42009452736316,0.4538201103521129,0.03201000252253281,0.0,0.0,0.0,-0.0005970149253735811,0.0005831728661529716,4.113384244286916e-05
VAL 617,R VAL 617,0.0,0.0,0.0,-1.990049751243783e-05,0.00013965839649371356,9.85074376846827e-06,0.2804228855721391,0.03452254687041184,0.0024350327083317966,-0.2803383084577114,0.03449168874038533,0.0024328561436590167,0.0,0.0,0.0,6.467661691521912e-05,0.0005908051845323491,4.1672184673642254e-05
SER 618,R SER 618,0.0,0.0,0.0,-9.950248756222228e-06,9.925341961824211e-05,7.000796438670086e-06,-0.239592039800995,0.07635132684351031,0.005385407365405691,0.2396318407960198,0.07631946330197238,0.00538315988447274,0.0,0.0,0.0,2.985074626875161e-05,0.0006060265150365107,4.274581454750677e-05
ASP 619,R ASP 619,0.0,0.0,0.0,-9.95024875621781e-06,9.925341961819804e-05,7.000796438666977e-06,51.38832338308457,0.19738499366142026,0.013922463991535999,-51.38796517412937,0.19736967808898429,0.013921383714348791,0.0,0.0,0.0,0.00034825870646861755,0.0005536935703881463,3.9054533240237315e-05
THR 620,R THR 620,0.0,0.0,0.0,-1.4925373134329477e-05,0.00012125430454681447,8.552619211607889e-06,0.10473134328358212,0.03974405005923537,0.002803329146574633,-0.1046815920398011,0.03975244426857398,0.002803921228450192,0.0,0.0,0.0,3.482587064681315e-05,0.0006016404560331476,4.2436445798614845e-05
VAL 621,R VAL 621,0.0,0.0,0.0,-1.4925373134328925e-05,0.00012125430454680997,8.55261921160757e-06,0.26213930348258685,0.03237698490832244,0.0022836964359805234,-0.26213432835820877,0.032276893845137475,0.002276636556720109,0.0,0.0,0.0,-9.95024875629293e-06,0.000590050590218599,4.161895969454671e-05
VAL 622,R VAL 622,0.0,0.0,0.0,0.0,0.0,0.0,0.19329850746268662,0.024510134928029812,0.0017288116215588528,-0.19327363184079605,0.024537305362884284,0.00173072807626941,0.0,0.0,0.0,2.487562189052464e-05,0.0005412148757600007,3.817435398547724e-05
GLU 623,R GLU 623,0.0,0.0,0.0,-2.9850746268655637e-05,0.00017017543658195475,1.200324981199047e-05,52.548363184079584,0.24075609019002497,0.01698162527067914,-52.547955223880585,0.24074332026905806,0.01698072454990225,0.0,0.0,0.0,0.0003781094527367098,0.000595437385088156,4.1998914909023874e-05
PRO 624,R PRO 624,0.0,0.0,0.0,-1.990049751243562e-05,0.00013965839649369806,9.850743768467175e-06,0.316268656716418,0.03097900850329596,0.002185090783144604,-0.31624875621890547,0.030891848108319298,0.002178942962897275,0.0,0.0,0.0,-2.209399053980411e-17,0.0006229443807374061,4.393910878768788e-05
TYR 625,R TYR 625,0.0,0.0,0.0,-1.9900497512426783e-05,0.00013965839649363602,9.8507437684628e-06,0.4216417910447756,0.03595673249501062,0.0025361923625956137,-0.4216019900497512,0.03597249911470013,0.002537304454203104,0.0,0.0,0.0,1.9900497512232355e-05,0.0006226264302863867,4.3916682292019206e-05
ASN 626,R ASN 626,0.0,0.0,0.0,-9.950248756213392e-06,9.925341961815396e-05,7.000796438663869e-06,0.17018905472636767,0.05130509735425227,0.0036187825490020405,-0.1701890547263681,0.05118704437689103,0.0036104557339999605,0.0,0.0,0.0,-9.950248756407818e-06,0.0005553005528477472,3.916788104350143e-05
ALA 627,R ALA 627,0.0,0.0,0.0,-9.95024875621781e-06,9.925341961819804e-05,7.000796438666977e-06,0.34173631840796054,0.01854522841308196,0.0013080795556263672,-0.3417512437810947,0.01855146964032619,0.0013085197778537963,0.0,0.0,0.0,-2.4875621890540104e-05,0.0005592978090932437,3.944982576032387e-05
THR 628,R THR 628,0.0,0.0,0.0,-1.990049751243562e-05,0.00013965839649369806,9.850743768467175e-06,0.45310447761194017,0.05174510845102246,0.0036498185388056394,-0.4531393034825873,0.051729977235528406,0.003648751265154505,0.0,0.0,0.0,-5.472636815911179e-05,0.0005918098136004188,4.1743045744514964e-05
LEU 629,R LEU 629,0.0,0.0,0.0,-9.95024875621781e-06,9.925341961819804e-05,7.000796438666977e-06,0.4032786069651744,0.032935063352895026,0.0023230602543989694,-0.4033233830845773,0.03293850595616207,0.0023233030769111243,0.0,0.0,0.0,-5.472636815923551e-05,0.0005918098136004858,4.1743045744519694e-05
SER 630,R SER 630,0.0,0.0,0.0,-3.980099502488339e-05,0.00019549137019295857,1.3788898090379358e-05,0.5121940298507465,0.0362361953701634,0.002555904153974039,-0.5120696517412937,0.03630543624409161,0.002560788028660387,0.0,0.0,0.0,8.45771144279707e-05,0.0006291516401806309,4.437693511116543e-05
VAL 631,R VAL 631,0.0,0.0,0.0,-3.980099502487621e-05,0.0001954913701929233,1.3788898090376871e-05,0.39090547263681574,0.021288728709113764,0.001501591146217647,-0.3907910447761197,0.021230694933654315,0.0014974977593084425,0.0,0.0,0.0,7.462686567164876e-05,0.0006144228251246604,4.333804459851334e-05
HIE 632,R HIE 632,0.0,0.0,0.0,-4.975124378109789e-05,0.0002174305809294889,1.5336370701220314e-05,0.7838606965174127,0.07897301319720518,0.005570326862979189,-0.7837910447761192,0.07885017040273938,0.005561662200327563,0.0,0.0,0.0,1.990049751246213e-05,0.0006145839429526102,4.3349408973871446e-05
GLN 633,R GLN 633,0.0,0.0,0.0,-3.9800995024880075e-05,0.00019549137019294228,1.378889809037821e-05,0.7256169154228858,0.2328956111308608,0.016427189826386163,-0.7255273631840795,0.23282130849444863,0.016421948922502157,0.0,0.0,0.0,4.975124378101393e-05,0.0006047181308023185,4.265352823916217e-05
LEU 634,R LEU 634,0.0,0.0,0.0,-3.482587064676454e-05,0.00018333856490236237,1.2931705297168837e-05,0.4077114427860696,0.033526796565853036,0.002364797897150755,-0.4076417910447762,0.033524047131805575,0.002364603967025608,0.0,0.0,0.0,3.482587064672367e-05,0.0006016404560329581,4.2436445798601476e-05
VAL 635,R VAL 635,0.0,0.0,0.0,-6.467661691542128e-05,0.0002459543700359795,1.7348283660614153e-05,0.4733532338308455,0.030428116122042624,0.00214623383055191,-0.47324875621890544,0.03042416248037285,0.002145954962170065,0.0,0.0,0.0,3.980099502459838e-05,0.0006216716032500044,4.384933398561765e-05
GLU 636,R GLU 636,0.0,0.0,0.0,-3.9800995024874e-05,0.00019549137019291243,1.3788898090376104e-05,61.47961691542289,0.38288289456856966,0.02700647710711905,-61.47814427860692,0.3827425437720778,0.02699657752522027,0.0,0.0,0.0,0.0014328358208937385,0.0005788274456574301,4.082734011330993e-05
ASN 637,R ASN 637,0.0,0.0,0.0,-5.970149253731127e-05,0.00023693295322965626,1.6711961981296836e-05,0.4972537313432825,0.11086960786781672,0.007820139184152647,-0.4971144278606969,0.11082589923429548,0.00781705621484971,0.0,0.0,0.0,7.960199004889406e-05,0.0006015170215054271,4.2427739398317515e-05
THR 638,R THR 638,0.0,0.0,0.0,-7.462686567165677e-05,0.00026278831136809767,1.8535658332237192e-05,0.06803980099502455,0.10357456231222648,0.007305586344140215,-0.0680049751243781,0.10360158556924728,0.007307492417726799,0.0,0.0,0.0,-3.980099502519602e-05,0.0006296235629676369,4.4410221978049274e-05
ASP 639,R ASP 639,0.0,0.0,0.0,-9.950248756218694e-05,0.0002993355016217115,2.111349837397085e-05,67.09894029850744,0.44265231397652655,0.03122228690130067,-67.095736318408,0.44244037754269433,0.031207338057856245,0.0,0.0,0.0,0.0031044776119399918,0.000664695980888873,4.688403959987972e-05
GLU 640,R GLU 640,0.0,0.0,0.0,-8.955223880594703e-05,0.000285539201040359,2.0140382360958413e-05,66.5213880597015,0.7343970611585422,0.05180037473876166,-66.51825870646768,0.7341164674600368,0.051780583185253824,0.0,0.0,0.0,0.0030398009950258157,0.0006452335457477099,4.551126526980455e-05
THR 641,R THR 641,0.0,0.0,0.0,-8.457711442786021e-05,0.0002782513722210843,1.9626338550278074e-05,0.3702786069651745,0.17672274147172867,0.01246506109195963,-0.3702039800995025,0.17673859378025653,0.012466179227591766,0.0,0.0,0.0,-9.950248756022623e-06,0.000581557778953081,4.101992297530195e-05
TYR 642,R TYR 642,0.0,0.0,0.0,-8.457711442784917e-05,0.0002782513722210479,1.962633855027551e-05,-0.2973880597014924,0.061102952487608234,0.00430986996531507,0.29735323383084594,0.06111671895081864,0.004310840976762204,0.0,0.0,0.0,-0.00011940298507447453,0.0006951657104362124,4.903320861514103e-05
CYS 643,R CYS 643,0.0,0.0,0.0,-3.482587064676896e-05,0.00018333856490238565,1.293170529717048e-05,0.12739800995024872,0.11042469258439487,0.007788757279693639,-0.1273731343283582,0.11036143728868682,0.007784295595142887,0.0,0.0,0.0,-9.95024875629293e-06,0.00061482554052832,4.336644995295434e-05
ILE 644,R ILE 644,0.0,0.0,0.0,-2.4875621890542316e-05,0.00015574602828353647,1.098547782371817e-05,-0.045353233830845815,0.05249894196507945,0.003702989855228377,0.04536815920398015,0.05255732507462239,0.003707107882264008,0.0,0.0,0.0,-9.950248756133852e-06,0.0005729390905716605,4.041200756887331e-05
ASP 645,R ASP 645,0.0,0.0,0.0,-2.4875621890546734e-05,0.0001557460282835641,1.098547782372012e-05,55.581049751243796,0.243235359910602,0.017156499473473138,-55.580402985074635,0.24321475020349312,0.0171550457768178,0.0,0.0,0.0,0.0006218905472632574,0.0006037349818590673,4.258418225947635e-05
ASN 646,R ASN 646,0.0,0.0,0.0,-2.4875621890546734e-05,0.0001557460282835641,1.098547782372012e-05,-0.30268159203980055,0.0822772168186042,0.0058033874168049795,0.3026915422885571,0.08226110823753385,0.005802251205101413,0.0,0.0,0.0,-1.4925373133869368e-05,0.0005857139364285309,4.13130757207146e-05
GLU 647,R GLU 647,0.0,0.0,0.0,-2.4875621890542316e-05,0.00015574602828353647,1.098547782371817e-05,52.34466169154228,0.2337519520786923,0.016487591459709475,-52.344184079602044,0.23371920674740984,0.016485281782123485,0.0,0.0,0.0,0.0004527363184057385,0.0005892950296461184,4.156566656081524e-05
ALA 648,R ALA 648,0.0,0.0,0.0,-1.9900497512444456e-05,0.00013965839649376008,9.85074376847155e-06,-0.10400000000000005,0.04392576279150897,0.0030982844208235594,0.10401492537313435,0.04388286960642983,0.0030952589688189812,0.0,0.0,0.0,-4.975124378125475e-06,0.0005325010213037666,3.755972608168378e-05
LEU 649,R LEU 649,0.0,0.0,0.0,-2.9850746268662267e-05,0.00017017543658199254,1.2003249811993135e-05,0.015915422885572305,0.03594990725699193,0.0025357109474242463,-0.015975124378109464,0.035892936126632226,0.0025316925137212737,0.0,0.0,0.0,-8.95522388059382e-05,0.0006001163224781834,4.232894170651714e-05
TYR 650,R TYR 650,0.0,0.0,0.0,0.0,0.0,0.0,0.0024228855721394717,0.07166037417914031,0.0050545330758043315,-0.0024925373134328413,0.07159644501882186,0.005050023860508717,0.0,0.0,0.0,-6.965174129336255e-05,0.0006027502292946384,4.2514723169073805e-05
ASP 651,R ASP 651,0.0,0.0,0.0,-3.482587064676233e-05,0.00018333856490235077,1.2931705297168019e-05,54.70270646766167,0.2924921369170844,0.020630804644757837,-54.70210945273631,0.2924871863686652,0.020630455459995478,0.0,0.0,0.0,0.0005621890547268608,0.0005707315581962006,4.025630024058365e-05
ILE 652,R ILE 652,0.0,0.0,0.0,-4.975124378109789e-05,0.0002174305809294889,1.5336370701220314e-05,-0.10540298507462695,0.04473372620010612,0.003155273765626376,0.10542786069651737,0.044846071946773994,0.003163198023613631,0.0,0.0,0.0,-2.4875621890630692e-05,0.0006103405047952937,4.305009992382842e-05
CYS 653,R CYS 653,0.0,0.0,0.0,0.0,0.0,0.0,-0.054258706467661615,0.11035290624507688,0.00778369386172199,0.054258706467661705,0.11039590777763535,0.007786726955968522,0.0,0.0,0.0,1.1488875080698137e-16,0.0005985056016646172,4.221533022009503e-05
PHE 654,R PHE 654,0.0,0.0,0.0,-4.975124378108905e-06,7.035888370014624e-05,4.962733015460314e-06,0.04263681592039801,0.07800116364619272,0.005501777880971111,-0.042601990049751244,0.07796166168417086,0.005498991627398118,0.0,0.0,0.0,2.985074626872855e-05,0.0005722474481393116,4.03632228731334e-05
ARG 655,R ARG 655,0.0,0.0,0.0,-2.985074626866337e-05,0.00017017543658199883,1.2003249811993579e-05,-55.179487562189045,0.44711153805167325,0.031536816316454254,55.17893532338305,0.4469989268414611,0.031528873334112285,0.0,0.0,0.0,-0.0005820895522379089,0.0006575074385746774,4.637699891930653e-05
THR 656,R THR 656,0.0,0.0,0.0,-2.9850746268654532e-05,0.00017017543658194847,1.2003249811990027e-05,-0.052960199004974784,0.15719449057971818,0.011087644476752994,0.05296517412935325,0.15721545814485305,0.011089123414767305,0.0,0.0,0.0,-2.4875621890125844e-05,0.0006343234806172973,4.474172860895772e-05
LEU 657,R LEU 657,0.0,0.0,0.0,-2.4875621890551152e-05,0.0001557460282835918,1.098547782372207e-05,-0.00480099502487571,0.04529450560295224,0.003194828094952508,0.004771144278606971,0.045201674815799835,0.0031882803160790426,0.0,0.0,0.0,-5.472636815926437e-05,0.0006324477047589085,4.460942158115293e-05
LYS 658,R LYS 658,0.0,0.0,0.0,-2.487562189054784e-05,0.00015574602828357102,1.0985477823720607e-05,-54.554611940298464,0.8256672553631034,0.05823807787283666,54.553980099502446,0.8256058529870614,0.05823374688316221,0.0,0.0,0.0,-0.0006567164179093415,0.0005786991452174833,4.0818290498027015e-05
LEU 659,R LEU 659,0.0,0.0,0.0,-2.4875621890542316e-05,0.00015574602828353647,1.098547782371817e-05,-0.18773134328358212,0.05289911042040528,0.0037312155617852754,0.18773631840795998,0.052928329691748134,0.003733276530279302,0.0,0.0,0.0,-1.9900497512488644e-05,0.0006145839429525375,4.3349408973866316e-05
THR 660,R THR 660,0.0,0.0,0.0,-9.950248756218362e-06,9.925341961820355e-05,7.000796438667366e-06,-0.09782089552238818,0.09548211137814186,0.006734788865349475,0.09780597014925374,0.0955309184623897,0.00673823145163918,0.0,0.0,0.0,-2.487562189063953e-05,0.0006184381784378394,4.362126578407075e-05
THR 661,R THR 661,0.0,0.0,0.0,-2.9850746268657297e-05,0.00017017543658196421,1.2003249811991138e-05,-0.13466666666666677,0.1073747023271039,0.007573627554054476,0.1346965174129352,0.10736719176950014,0.00757309780016663,0.0,0.0,0.0,-3.048970694492967e-16,0.0005642764926869419,3.980099502488008e-05
PRO 662,R PRO 662,0.0,0.0,0.0,-4.975124378108905e-06,7.035888370014624e-05,4.962733015460314e-06,-0.3820099502487562,0.029959174551351303,0.0021131572424538127,0.3819303482587068,0.02994547490093499,0.0021121909436178188,0.0,0.0,0.0,-8.457711442791987e-05,0.0005966831582312876,4.20867849715101e-05
THR 663,R THR 663,0.0,0.0,0.0,-2.4875621890549496e-05,0.00015574602828358143,1.098547782372134e-05,0.32947263681592076,0.048653925588142966,0.003431783310790711,-0.3294875621890547,0.04866323603931782,0.003432440019382496,0.0,0.0,0.0,-3.980099502475635e-05,0.0006216716032502235,4.384933398563311e-05
TYR 664,R TYR 664,0.0,0.0,0.0,-5.472636815920562e-05,0.00022744536220224487,1.6042758907672436e-05,0.17501492537313437,0.03610177399645241,0.0025464228013115653,-0.17501492537313432,0.036113072509673896,0.002547219736988215,0.0,0.0,0.0,-5.472636815909853e-05,0.0006402658416712665,4.516087044068433e-05
GLY 665,R GLY 665,0.0,0.0,0.0,-4.975124378111114e-06,7.035888370017748e-05,4.962733015462517e-06,0.3309452736318409,0.025674812754909057,0.0018109616614665524,-0.33082587064676616,0.025643645307169703,0.0018087632792045066,0.0,0.0,0.0,0.00011442786069647388,0.0006000338265919637,4.2323122895350005e-05
ASP 666,R ASP 666,0.0,0.0,0.0,-2.4875621890551152e-05,0.0001557460282835918,1.098547782372207e-05,55.07412935323383,0.3093935380330313,0.021822937562657914,-55.07336318407962,0.30938466041114526,0.021822311383490254,0.0,0.0,0.0,0.0007412935323390199,0.000600775881760077,4.237546343130539e-05
LEU 667,R LEU 667,0.0,0.0,0.0,-1.4925373134324505e-05,0.00012125430454677407,8.55261921160504e-06,0.33382587064676617,0.043010059304265526,0.0030336956768082,-0.3338109452736319,0.043013292861486675,0.003033923754349157,0.0,0.0,0.0,2.0326471296619783e-16,0.0005816428953501354,4.102592662305195e-05
ASN 668,R ASN 668,0.0,0.0,0.0,-1.990049751243562e-05,0.00013965839649369806,9.850743768467175e-06,0.5577562189054717,0.05118608402333087,0.003610387995882627,-0.5576716417910452,0.05111874423077793,0.0036056382131376226,0.0,0.0,0.0,6.467661691449444e-05,0.0006074135852801405,4.2843650939029996e-05
HIE 669,R HIE 669,0.0,0.0,0.0,-2.9850746268662267e-05,0.00017017543658199254,1.2003249811993135e-05,0.1052437810945274,0.11884500242176245,0.008382680142489463,-0.10524378109452742,0.11883395026236004,0.008381900583271438,0.0,0.0,0.0,-2.985074626860482e-05,0.0005977607281936057,4.2162790896380296e-05
LEU 670,R LEU 670,0.0,0.0,0.0,-3.9800995024877866e-05,0.00019549137019293143,1.3788898090377444e-05,0.4692487562189055,0.022848795889003844,0.0016116298007956824,-0.4691890547263677,0.022912858489974066,0.0016161484282691669,0.0,0.0,0.0,1.990049751235166e-05,0.0006305663489653955,4.447672097507046e-05
VAL 671,R VAL 671,0.0,0.0,0.0,-1.990049751243562e-05,0.00013965839649369806,9.850743768467175e-06,0.5486616915422882,0.030481133143901135,0.002149973362945288,-0.5485024875621892,0.030529999010529052,0.002153420095424401,0.0,0.0,0.0,0.00013930348258706728,0.0006153084510941192,4.3400511837998164e-05
SER 672,R SER 672,0.0,0.0,0.0,-1.4925373134328925e-05,0.00012125430454680997,8.55261921160757e-06,0.29242786069651744,0.06077023050247412,0.004286401565963658,-0.29229353233830846,0.06073708455924134,0.004284063631389384,0.0,0.0,0.0,0.00011940298507451429,0.0006113940044258844,4.3124408058402995e-05
ALA 673,R ALA 673,0.0,0.0,0.0,-4.975124378109789e-05,0.0002174305809294889,1.5336370701220314e-05,0.4672686567164177,0.02191747213441745,0.0015459392880714342,-0.4671393034825869,0.021899146886144322,0.0015446467247185371,0.0,0.0,0.0,7.96019900497353e-05,0.0005847411646598669,4.124446169048878e-05
THR 674,R THR 674,0.0,0.0,0.0,-3.980099502487566e-05,0.0001954913701929206,1.378889809037668e-05,0.6155671641791042,0.050214829194799616,0.0035418809623640256,-0.6154228855721391,0.05019727523904712,0.003540642801790926,0.0,0.0,0.0,0.00010447761194034637,0.0005678184233862658,4.0050823553924395e-05
MET 675,R MET 675,0.0,0.0,0.0,-7.960199004978666e-05,0.0002706760300247063,1.909201510959369e-05,0.3847213930348257,0.13561447401453344,0.009565507469312097,-0.3845920398009951,0.13560497479947595,0.009564837446342607,0.0,0.0,0.0,4.975124378108131e-05,0.0006209545194577181,4.3798754794708414e-05
SER 676,R SER 676,0.0,0.0,0.0,-5.472636815919574e-05,0.00022744536220220378,1.6042758907669536e-05,0.7590895522388059,0.1268058881674225,0.008944197728394715,-0.7588407960199007,0.12682064950809438,0.008945238913087426,0.0,0.0,0.0,0.0001940298507462749,0.0005877388826117556,4.1455904411983315e-05
GLY 677,R GLY 677,0.0,0.0,0.0,-4.477611940298511e-05,0.00020681203672464225,1.4587396341051383e-05,0.579238805970149,0.022157569746748713,0.0015628744678950317,-0.5790099502487557,0.02225317687640423,0.001569618074869766,0.0,0.0,0.0,0.00018407960199000857,0.0006394534930569645,4.510357178731965e-05
VAL 678,R VAL 678,0.0,0.0,0.0,-0.0001641791044776049,0.0003704380192832933,2.612868328488138e-05,0.6202139303482583,0.0365318508202622,0.0025767580815272283,-0.619905472636816,0.036599839869975545,0.0025815536593413978,0.0,0.0,0.0,0.00014427860696501077,0.0006572062096328932,4.635575186796081e-05
THR 679,R THR 679,0.0,0.0,0.0,-8.457711442786242e-05,0.00027825137222109154,1.962633855027859e-05,0.33568656716417866,0.09629270400416956,0.006791963660851069,-0.3355323383084575,0.09625551712044539,0.00678934070031084,0.0,0.0,0.0,6.965174129314465e-05,0.0005599612443140716,3.949662087276558e-05
THR 680,R THR 680,0.0,0.0,0.0,-9.950248756217368e-05,0.00029933550162167163,2.1113498373968043e-05,0.47008955223880594,0.1080351515500691,0.007620212050446049,-0.46988059701492507,0.10793380904963094,0.007613063901607629,0.0,0.0,0.0,0.00010945273631842325,0.0006132534549472726,4.325556358571971e-05
CYX 681,R CYX 681,0.0,0.0,0.0,-0.00010945273631921339,0.0003122063978080134,2.2021341393688775e-05,0.644074626865672,0.16284436730562274,0.011486156054628825,-0.6436815920398014,0.16280283869764667,0.011483226852471962,0.0,0.0,0.0,0.0002835820895470884,0.0006341673778761116,4.4730717970545836e-05
LEU 682,R LEU 682,0.0,0.0,0.0,-0.0001492537313432909,0.00035633839959145995,2.513417279139056e-05,0.4987910447761193,0.12426670931581965,0.008765097861308822,-0.4985024875621888,0.12415846576322541,0.008757462949782092,0.0,0.0,0.0,0.0001393034825872294,0.0007056964468256811,4.9775989489548454e-05
ARG 683,R ARG 683,0.0,0.0,0.0,-0.00011940298507461371,0.0003242621042148961,2.2871685359706086e-05,-67.0885024875622,0.3891878279401367,0.02745119281831059,67.08485074626864,0.38899651178379197,0.027437698417098522,0.0,0.0,0.0,-0.0037711442786097006,0.000731224818645178,5.157662200383749e-05
PHE 684,R PHE 684,0.0,0.0,0.0,-0.00017910447761192058,0.0003834397784675736,2.704575666878952e-05,0.1386119402985075,0.06755015572906771,0.004764620619406348,-0.13856218905472648,0.06750726780983164,0.004761595538825702,0.0,0.0,0.0,-0.00012935323383088013,0.0007351745855550601,5.185521708119236e-05
PRO 685,R PRO 685,0.0,0.0,0.0,-0.00021890547263680727,0.0004135043732373997,2.9166349680135737e-05,-0.8231492537313427,0.052249188733652495,0.003685373620545025,0.8225422885572133,0.05222815859273203,0.003683890268775111,0.0,0.0,0.0,-0.0008258706467661091,0.000672507273580668,4.743500570531431e-05
GLY 686,R GLY 686,0.0,0.0,0.0,-0.0001791044776119388,0.00038343977846761265,2.7045756668792273e-05,0.39684079601990035,0.05358718684901572,0.003779748731014877,-0.3964427860696516,0.053477832485640725,0.003772035468936721,0.0,0.0,0.0,0.00021890547263675645,0.0006244127956114815,4.4042682787056945e-05
GLN 687,R GLN 687,0.0,0.0,0.0,-0.0004925373134328323,0.0004999443052072862,3.526335238514323e-05,0.3015671641791045,0.41898086102694926,0.02955263134540193,-0.30095024875621895,0.4184416095578816,0.029514595479446713,0.0,0.0,0.0,0.0001243781094528353,0.0008806672822410374,6.211748065588226e-05
LEU 688,R LEU 688,0.0,0.0,0.0,-0.000402985074626866,0.0004904978126911935,3.4597048176996525e-05,-0.47103482587064666,0.0673527417555121,0.004750696111330681,0.4706218905472637,0.06728225478802792,0.004745724343981668,0.0,0.0,0.0,-0.0008159203980100526,0.0007130240229792285,5.0292836861025924e-05
ASN 689,R ASN 689,0.0,0.0,0.0,-0.0002786069651741141,0.00044831364481863473,3.162160639024128e-05,0.9785024875621894,0.2762057082635932,0.019482048539884448,-0.9778258706467655,0.27585161583281714,0.019457072785518788,0.0,0.0,0.0,0.0003980099502485356,0.000773179788261265,5.453589739205625e-05
ALA 690,R ALA 690,0.0,0.0,0.0,-0.00013432835820896032,0.00034100476593421785,2.4052621663858804e-05,-0.09169154228855719,0.1343193061258093,0.009474153370100855,0.09168159203980099,0.1341890628423946,0.009464966717205696,0.0,0.0,0.0,-0.00014427860696525103,0.0007152076565794948,5.044685849968486e-05
ASP 691,R ASP 691,0.0,0.0,0.0,-0.00016915422885571934,0.00037488808425441354,2.644256666664794e-05,74.7845472636816,0.7020140811639227,0.0495162554419975,-74.77707960199002,0.7015106610743993,0.04948074692668945,0.0,0.0,0.0,0.007298507462683662,0.0008755653532148568,6.175761832877842e-05
LEU 692,R LEU 692,0.0,0.0,0.0,-0.0001044776119402986,0.0003058791273420779,2.1575050145338856e-05,0.07235820895522371,0.09173822287951018,0.006470715331472146,-0.07236318407960199,0.09163496930654742,0.006463432385971044,0.0,0.0,0.0,-0.00010945273631857349,0.0006525573107291629,4.6027843821929206e-05
ARG 693,R ARG 693,0.0,0.0,0.0,-0.000268656716417956,0.0004432609673110453,3.1265217997408726e-05,-74.1290945273632,0.7978079894798453,0.05627303676765716,74.12198507462682,0.7973558384559513,0.05624114449341619,0.0,0.0,0.0,-0.007378109452736197,0.0008957158442245537,6.31789243778872e-05
LYS 694,R LYS 694,0.0,0.0,0.0,-0.00036318407960198317,0.0004809172526803718,3.3921287576886196e-05,-81.34179104477613,0.45012966193241405,0.03174969836119412,81.330039800995,0.4497947883830802,0.03172607820220516,0.0,0.0,0.0,-0.01211442786069667,0.0009629147273559375,6.791876813861879e-05
LEU 695,R LEU 695,0.0,0.0,0.0,-0.00018407960199003833,0.00038754909640097986,2.733560560763924e-05,0.35149751243781113,0.08177101411888445,0.005767682631306668,-0.3513830845771144,0.08182712946727062,0.005771640702803325,0.0,0.0,0.0,-6.965174129338769e-05,0.0007498751989760455,5.2892118403884775e-05
ALA 696,R ALA 696,0.0,0.0,0.0,-0.00011940298507462477,0.0003242621042149261,2.2871685359708203e-05,-0.07906467661691541,0.06321754901530413,0.004459022104327082,0.07900497512437811,0.06318428369928245,0.004456675749845477,0.0,0.0,0.0,-0.00017910447761190952,0.0006447346587000521,4.547607649061714e-05
VAL 697,R VAL 697,0.0,0.0,0.0,-0.0002537313432835895,0.00043514566379443815,3.0692808621728655e-05,-0.08630845771144288,0.15196737794118131,0.010718952378433889,0.08624875621890549,0.15192616631407121,0.010716045534383439,0.0,0.0,0.0,-0.0003134328358210249,0.0007506339985094014,5.294563999630158e-05
ASN 698,R ASN 698,0.0,0.0,0.0,-0.0002487562189054541,0.00043229221883038494,3.049154213217978e-05,0.3675223880597016,0.10949704440123319,0.0077233260217884105,-0.3673681592039801,0.10942765519959768,0.007718431684872257,0.0,0.0,0.0,-9.45273631835765e-05,0.0006954149056808244,4.905078549246901e-05
MET 699,R MET 699,0.0,0.0,0.0,-0.0001592039800995203,0.0003658661952408417,2.580621168039936e-05,-0.0456666666666667,0.1190142486278474,0.008394617849435735,0.04564179104477614,0.11907111903327752,0.008398629178549959,0.0,0.0,0.0,-0.00018407960199002063,0.0006772385204370314,4.776872212808238e-05
VAL 700,R VAL 700,0.0,0.0,0.0,-0.00011940298507462089,0.00032426210421491563,2.2871685359707465e-05,0.4282437810945274,0.06267189514786296,0.00442053464800949,-0.42799502487562174,0.06261169104764151,0.0044162881781946986,0.0,0.0,0.0,0.00012935323383090168,0.0007145844421601586,5.0402900343842994e-05
PRO 701,R PRO 701,0.0,0.0,0.0,-0.0001492537313433025,0.00035633839959148765,2.5134172791392512e-05,0.46080099502487565,0.0504326574189125,0.0035572453806528544,-0.4606368159203978,0.05042064291193558,0.003556397942670567,0.0,0.0,0.0,1.4925373134262642e-05,0.0006800469104413676,4.7966810685800345e-05
PHE 702,R PHE 702,0.0,0.0,0.0,-0.00018905472636815827,0.00039155208696419716,2.7617954792048108e-05,-0.1203134328358209,0.058612448957476256,0.004134203390689174,0.12025870646766165,0.05859892122280102,0.004133249217854607,0.0,0.0,0.0,-0.00024378109452746668,0.0006876838564402897,4.85054793236892e-05
PRO 703,R PRO 703,0.0,0.0,0.0,-9.452736318408355e-05,0.000292561003542085,2.063566212196015e-05,-0.14171144278606967,0.07184564935853244,0.005067601379355496,0.14171144278606965,0.07186808201382744,0.005069183656861936,0.0,0.0,0.0,-9.452736318396535e-05,0.0006277337431077768,4.427692436275779e-05
ARG 704,R ARG 704,0.0,0.0,0.0,-8.457711442785525e-05,0.00027825137222106796,1.9626338550276925e-05,-62.77839303482585,0.35111455764583355,0.024765711389961975,62.776696517412944,0.35098161201828343,0.024756334128407973,0.0,0.0,0.0,-0.00178109452736476,0.0006478750539986592,4.569758289621069e-05
LEU 705,R LEU 705,0.0,0.0,0.0,-0.00011442786069650702,0.000318330214388954,2.2453282111457638e-05,0.22853233830845773,0.06054857183492258,0.004270766969026204,-0.22841293532338316,0.060500677450594384,0.0042673887596251904,0.0,0.0,0.0,4.975124378022738e-06,0.0006654031242709026,4.693391764830951e-05
HIP 706,R HIP 706,0.0,0.0,0.0,-8.457711442786685e-05,0.000278251372221106,1.962633855027961e-05,-64.18809452736316,0.3872343268616677,0.027313403476183273,64.18591542288557,0.38706759255133955,0.027301642944702956,0.0,0.0,0.0,-0.0022636815920411358,0.0007498751989745884,5.2892118403782e-05
PHE 707,R PHE 707,0.0,0.0,0.0,-9.950248756218694e-05,0.0002993355016217115,2.111349837397085e-05,0.22200497512437808,0.12891655280524872,0.009093072533278566,-0.22199004975124387,0.12882681459889841,0.009086742888236146,0.0,0.0,0.0,-8.457711442793754e-05,0.0006966950732913809,4.914108155363603e-05
PHE 708,R PHE 708,0.0,0.0,0.0,-0.00011442786069652469,0.0003183302143890032,2.2453282111461108e-05,-0.4997910447761197,0.06079118585792279,0.004287879642773106,0.4996666666666667,0.060817346089796956,0.004289724843259335,0.0,0.0,0.0,-0.00023880597014939534,0.0006636897968419354,4.681306884925429e-05
MET 709,R MET 709,0.0,0.0,0.0,-0.00010945273631842684,0.0003122063978057699,2.202134139353053e-05,0.656293532338308,0.061562235693990094,0.004342265304920962,-0.6561492537313436,0.06157273425729969,0.004343005816481286,0.0,0.0,0.0,3.4825870646897106e-05,0.000693811374517852,4.8937681124899486e-05
PRO 710,R PRO 710,0.0,0.0,0.0,-4.477611940297352e-05,0.0002068120367245887,1.4587396341047605e-05,-0.13051741293532335,0.09273753122004968,0.006541201107161193,0.1304328358208956,0.09270740746790844,0.006539076341510589,0.0,0.0,0.0,-0.00012935323383056198,0.0006254821659348204,4.411811035398658e-05
GLY 711,R GLY 711,0.0,0.0,0.0,-4.4776119402980145e-05,0.0002068120367246193,1.4587396341049764e-05,0.3556467661691543,0.053101232542215,0.0037454721570339277,-0.3555422885572139,0.05313382571920094,0.0037477711024833213,0.0,0.0,0.0,5.9701492537267085e-05,0.0005871068371739497,4.141132336412533e-05
PHE 712,R PHE 712,0.0,0.0,0.0,-0.00011442786069651586,0.0003183302143889786,2.2453282111459373e-05,-0.34038805970149233,0.04979558869467507,0.003512310017488704,0.34032835820895524,0.04976813544090878,0.0035103736142701935,0.0,0.0,0.0,-0.00017412935323391992,0.0006499348326950369,4.584286848352358e-05
ALA 713,R ALA 713,0.0,0.0,0.0,-4.477611940298456e-05,0.00020681203672463973,1.4587396341051205e-05,0.3094577114427863,0.04408900374785952,0.0031097985501126017,-0.30936815920398014,0.044085667181526025,0.0031095632068690667,0.0,0.0,0.0,4.477611940315469e-05,0.000609203929312337,4.2969932070428836e-05
PRO 714,R PRO 714,0.0,0.0,0.0,-7.462686567164462e-05,0.00026278831136805484,1.8535658332234174e-05,-0.06489054726368164,0.051620100603036956,0.00364100116505319,0.06480099502487564,0.05157190988859321,0.0036376020541373914,0.0,0.0,0.0,-0.0001641791044777419,0.0006132130920647889,4.3252716607499386e-05
LEU 715,R LEU 715,0.0,0.0,0.0,-6.965174129354455e-05,0.00025455918020832386,1.795522017365001e-05,-0.29751741293532347,0.03854261639898444,0.0027185865500743388,0.29751243781094516,0.03850490819043252,0.002715926818115941,0.0,0.0,0.0,-7.462686567178602e-05,0.0006224673941584284,4.390546474845735e-05
THR 716,R THR 716,0.0,0.0,0.0,-6.467661691542626e-05,0.0002459543700359984,1.7348283660615488e-05,-0.05965671641791038,0.13545973522720697,0.009554593036787696,0.0596865671641791,0.1353730657626796,0.009548479844104377,0.0,0.0,0.0,-3.482587064677117e-05,0.0006493633273237868,4.5802557602718494e-05
SER 717,R SER 717,0.0,0.0,0.0,-1.4925373134328372e-05,0.0001212543045468055,8.552619211607255e-06,0.49828358208955237,0.15408288839654274,0.01086816898093311,-0.4981890547263682,0.15409196091138086,0.010868808906789698,0.0,0.0,0.0,7.960199004973143e-05,0.0006015170215048679,4.242773939827807e-05
ARG 718,R ARG 718,0.0,0.0,0.0,-4.975124378109789e-05,0.0002174305809294889,1.5336370701220314e-05,-58.72106965174125,1.585633908150479,0.11184199254706757,58.719796019900464,1.5852996682007383,0.11181841707874812,0.0,0.0,0.0,-0.0013233830845786258,0.0006910231058706369,4.874101181828458e-05
GLY 719,R GLY 719,0.0,0.0,0.0,-2.4875621890547287e-05,0.00015574602828356758,1.0985477823720363e-05,0.20152238805970143,0.11028069454046378,0.0077786004407957385,-0.2014875621890548,0.11033554022771014,0.007782468957300535,0.0,0.0,0.0,9.950248756213392e-06,0.0005900505902186228,4.161895969454839e-05
SER 720,R SER 720,0.0,0.0,0.0,-4.4776119402986216e-05,0.00020681203672464737,1.4587396341051744e-05,0.26061691542288573,0.1694423323507894,0.011951540626448483,-0.2606119402985074,0.16937561266571707,0.01194683458271276,0.0,0.0,0.0,-3.9800995024835196e-05,0.0006136166014142364,4.328117796255846e-05
GLN 721,R GLN 721,0.0,0.0,0.0,-6.467661691542681e-05,0.0002459543700360005,1.7348283660615634e-05,0.43201990049751315,0.25928007792337293,0.018288206624272683,-0.43194029850746235,0.259159292182027,0.018279687054961025,0.0,0.0,0.0,1.4925373135195009e-05,0.0006945245121041016,4.8987981971896006e-05
GLN 722,R GLN 722,0.0,0.0,0.0,-1.9900497512440038e-05,0.00013965839649372904,9.85074376846936e-06,0.4133830845771152,0.27116314325721336,0.019126373427891245,-0.41327363184079596,0.2711404323977513,0.019124771527375854,0.0,0.0,0.0,8.95522388069987e-05,0.0005747076250022461,4.053675036958416e-05
TYR 723,R TYR 723,0.0,0.0,0.0,-4.975124378109401e-05,0.00021743058092947194,1.5336370701219118e-05,0.07034328358208958,0.06149769697717708,0.004337713094825242,-0.07039303482587063,0.061519804288095316,0.004339272424308703,0.0,0.0,0.0,-9.950248756221345e-05,0.0006149463037222067,4.337496793189085e-05
ARG 724,R ARG 724,0.0,0.0,0.0,-6.965174129353074e-05,0.00025455918020827345,1.7955220173646452e-05,-60.90335820895521,0.5136416477801838,0.0362294884384139,60.901716417910485,0.5135544986279008,0.03622334141116504,0.0,0.0,0.0,-0.0017114427860690567,0.0006513043995368407,4.593947028027274e-05
ALA 725,R ALA 725,0.0,0.0,0.0,-5.47263681592023e-05,0.00022744536220223107,1.6042758907671463e-05,-0.34508955223880605,0.09186720862308524,0.006479813284346039,0.3449651741293532,0.09185210793679352,0.006478748164058807,0.0,0.0,0.0,-0.00017910447761202661,0.0005882440300042321,4.149153476184788e-05
LEU 726,R LEU 726,0.0,0.0,0.0,-7.46268656716413e-05,0.00026278831136804324,1.8535658332233354e-05,0.37894527363184066,0.06320126573178131,0.004457873570062621,-0.3787412935323384,0.0631773365775514,0.004456185737659894,0.0,0.0,0.0,0.00012935323383061722,0.0006640626353618728,4.683936685080039e-05
THR 727,R THR 727,0.0,0.0,0.0,-7.462686567164849e-05,0.0002627883113680685,1.8535658332235136e-05,-0.6286019900497513,0.14105854539825216,0.009949502657604822,0.628373134328358,0.14099068482911967,0.009944716142112094,0.0,0.0,0.0,-0.000303482587064757,0.0006635032990168039,4.6799914306921925e-05
VAL 728,R VAL 728,0.0,0.0,0.0,-0.00014427860696518145,0.0003513720116021984,2.4783870791902716e-05,-0.5377462686567165,0.0578172648775238,0.004078115430229672,0.5374925373134328,0.05781796097213189,0.004078164528957677,0.0,0.0,0.0,-0.0003980099502487367,0.0006916675501287526,4.8786467411497294e-05
PRO 729,R PRO 729,0.0,0.0,0.0,-0.00011442786069651365,0.0003183302143889725,2.245328211145894e-05,-0.34053731343283605,0.05321017980211336,0.0037531567042468393,0.34042786069651765,0.053161408401061185,0.003749716634855696,0.0,0.0,0.0,-0.00022388059701500897,0.0006345185550384317,4.475548809772905e-05
GLU 730,R GLU 730,0.0,0.0,0.0,-7.96019900497491e-05,0.00027067603002457866,1.9092015109584688e-05,62.33872139303485,0.3328361495900808,0.023476451891262008,-62.33692039801001,0.33272858618492135,0.023468864953636405,0.0,0.0,0.0,0.0017213930348220709,0.0006556224870495175,4.6244044689868776e-05
LEU 731,R LEU 731,0.0,0.0,0.0,-0.000134328358208936,0.00034100476593415616,2.4052621663854454e-05,-0.5119900497512437,0.0668024480477467,0.004711881385909991,0.5117711442786069,0.06682327895377005,0.004713350684733784,0.0,0.0,0.0,-0.00035323383084599514,0.0006461535560217377,4.5576157791137583e-05
THR 732,R THR 732,0.0,0.0,0.0,-7.960199004976015e-05,0.0002706760300246162,1.9092015109587338e-05,-0.045268656716417895,0.07274016637091389,0.005130695744654916,0.04524378109452736,0.07271531946712333,0.005128943179189282,0.0,0.0,0.0,-0.00010447761194023729,0.0005765136691288971,4.0664138900262205e-05
GLN 733,R GLN 733,0.0,0.0,0.0,-8.955223880596636e-05,0.0002855392010404206,2.0140382360962757e-05,0.32499502487562265,0.21655071901426826,0.01527431002677413,-0.32492039800995054,0.21644383558334596,0.015266771050833234,0.0,0.0,0.0,-1.4925373133409814e-05,0.0006652543144448564,4.692342141246968e-05
GLN 734,R GLN 734,0.0,0.0,0.0,-6.965174129352908e-05,0.0002545591802082673,1.7955220173646022e-05,-0.6783084577114425,0.12262162964917793,0.008649062888248436,0.6782089552238806,0.12254245327692467,0.008643478217543594,0.0,0.0,0.0,-0.0001691542288553625,0.0006077802210575246,4.286951143284947e-05
MET 735,R MET 735,0.0,0.0,0.0,-4.975124378108463e-05,0.00021743058092943093,1.5336370701216224e-05,-0.420830845771144,0.1256490858696625,0.008862603185480699,0.42069154228855715,0.12563773389083152,0.008861802478630724,0.0,0.0,0.0,-0.00018905472636811187,0.0006181979927167542,4.3604324389534824e-05
PHE 736,R PHE 736,0.0,0.0,0.0,-0.00015422885572137163,0.0003611679883160004,2.5474825714716034e-05,-0.18241293532338315,0.059905594318789196,0.004225414831816171,0.1823283582089552,0.05994343637105907,0.004228084004382536,0.0,0.0,0.0,-0.00023880597014913022,0.000748256060120342,5.277791315455109e-05
ASP 737,R ASP 737,0.0,0.0,0.0,-6.96517412935324e-05,0.0002545591802082795,1.7955220173646882e-05,59.74430845771144,0.3531723246839436,0.024910855085840903,-59.74308955223883,0.35306387726681776,0.024903205794818813,0.0,0.0,0.0,0.0011492537313424081,0.0005965172054634679,4.207507956578798e-05
ALA 738,R ALA 738,0.0,0.0,0.0,-3.980099502487566e-05,0.00019549137019292056,1.3788898090376678e-05,-0.07943781094527372,0.06499205740362662,0.004584186275527839,0.0794179104477612,0.06496684556371381,0.004582407969452816,0.0,0.0,0.0,-5.970149253725383e-05,0.0006120009677484663,4.316721995026001e-05
LYS 739,R LYS 739,0.0,0.0,0.0,-3.4825870646767856e-05,0.0001833385649023798,1.2931705297170067e-05,-58.32427860696516,0.4309015101315175,0.030393449103811525,58.32325870646769,0.43085479394466625,0.030390153998053008,0.0,0.0,0.0,-0.0010547263681593617,0.0006556224870500698,4.624404468990773e-05
ASN 740,R ASN 740,0.0,0.0,0.0,-4.477611940298898e-05,0.00020681203672466014,1.4587396341052644e-05,-0.5760199004975134,0.101990974149433,0.0071938886473450194,0.5759751243781093,0.10196401851999533,0.007191987343840362,0.0,0.0,0.0,-8.955223880540794e-05,0.0006555847327375083,4.6241381706023234e-05
MET 741,R MET 741,0.0,0.0,0.0,-4.4776119403000026e-05,0.00020681203672471112,1.458739634105624e-05,-0.47695024875621916,0.07115722562497999,0.005019043713124074,0.47687064676616914,0.07109921023191272,0.005014951622808843,0.0,0.0,0.0,-0.0001243781094528574,0.0006382912015907861,4.502159006831777e-05
MET 742,R MET 742,0.0,0.0,0.0,-1.9900497512440038e-05,0.00013965839649372904,9.85074376846936e-06,-0.4463432835820894,0.09781913743700536,0.006899629973826141,0.4462835820895523,0.09777349282707527,0.006896410451275965,0.0,0.0,0.0,-7.960199004976899e-05,0.0006097318885514659,4.300717144389599e-05
ALA 743,R ALA 743,0.0,0.0,0.0,-2.9850746268662267e-05,0.00017017543658199254,1.2003249811993135e-05,-0.041288557213930294,0.07948394699095945,0.005606365354121047,0.04130348258706471,0.07940746006666968,0.0056009703824492175,0.0,0.0,0.0,-1.4925373134238338e-05,0.0005857139364282574,4.131307572069531e-05
ALA 744,R ALA 744,0.0,0.0,0.0,-4.975124378111114e-06,7.035888370017748e-05,4.962733015462517e-06,0.003995024875621884,0.06290627139024586,0.004437066273512109,-0.00398009950248759,0.06288597912205353,0.00443563496727158,0.0,0.0,0.0,9.950248756158157e-06,0.0005641887563116912,3.9794806578116646e-05
CYS 745,R CYS 745,0.0,0.0,0.0,-5.4726368159202374e-05,0.00022744536220223134,1.604275890767148e-05,0.24275124378109433,0.12949364767049495,0.00913377766659216,-0.2427114427860696,0.12944533919462675,0.009130370249425916,0.0,0.0,0.0,-1.4925373134209617e-05,0.000610664852103827,4.307297761903736e-05
ASP 746,R ASP 746,0.0,0.0,0.0,-4.477611940298677e-05,0.00020681203672464992,1.4587396341051924e-05,58.530900497512434,0.34901255170123,0.024617447322208497,-58.529999999999994,0.3489650797248323,0.02461409890716567,0.0,0.0,0.0,0.000855721393033892,0.0006418874546737211,4.527525020287439e-05
PRO 747,R PRO 747,0.0,0.0,0.0,-3.980099502487345e-05,0.00019549137019290972,1.3788898090375912e-05,0.03970646766169154,0.10020977205782276,0.007068252338717475,-0.039656716417910465,0.10019908822319876,0.007067498759126214,0.0,0.0,0.0,9.950248756213392e-06,0.000614825540528307,4.336644995295342e-05
ARG 748,R ARG 748,0.0,0.0,0.0,-3.980099502487566e-05,0.0001954913701929206,1.378889809037668e-05,-57.53879104477617,0.6569755336795314,0.046339481240722034,57.53794527363187,0.6569250106668646,0.04633591762217358,0.0,0.0,0.0,-0.0008855721393047416,0.0006244127956127367,4.404268278714548e-05
HIE 749,R HIE 749,0.0,0.0,0.0,-6.467661691541356e-05,0.0002459543700359501,1.734828366061208e-05,0.38255223880597,0.16802386263678706,0.011851489487048509,-0.3825572139303484,0.1679997570485062,0.011849789209947349,0.0,0.0,0.0,-6.965174129332582e-05,0.0006426967268440191,4.5332331860609995e-05
GLY 750,R GLY 750,0.0,0.0,0.0,-3.980099502487345e-05,0.00019549137019290972,1.3788898090375912e-05,0.16902487562189056,0.10012635985801815,0.007062368895773345,-0.16900995024875637,0.10014700587918063,0.007063825153824532,0.0,0.0,0.0,-2.4875621890602798e-05,0.0006184381784382287,4.3621265784098216e-05
ARG 751,R ARG 751,0.0,0.0,0.0,-0.00014925373134327158,0.00035633839959141377,2.51341727913873e-05,-65.35411442786068,0.418981852681735,0.029552701291337486,65.35241293532339,0.41889046007389785,0.029546254953811503,0.0,0.0,0.0,-0.0018507462686536758,0.000659874811207142,4.6543980510047786e-05
TYR 752,R TYR 752,0.0,0.0,0.0,-0.000149253731343276,0.00035633839959142434,2.5134172791388047e-05,0.30788557213930395,0.07006295563302989,0.0049418598589853115,-0.30787562189054724,0.0700338187868334,0.0049398047043128475,0.0,0.0,0.0,-0.00013930348258656548,0.0006071690384327811,4.282640193436429e-05
LEU 753,R LEU 753,0.0,0.0,0.0,-0.000109452736318418,0.0003122063978057447,2.2021341393528754e-05,0.45250248756218936,0.05678948858470408,0.0040056216800072935,-0.45234825870646783,0.05681617481710902,0.0040075039817103544,0.0,0.0,0.0,4.477611940281444e-05,0.0006639135250789105,4.6828849422363704e-05
THR 754,R THR 754,0.0,0.0,0.0,-0.00010447761194030467,0.00030587912734209564,2.1575050145340106e-05,-0.9159502487562184,0.07639246343775324,0.0053883089170457515,0.9155621890547266,0.07645424192054719,0.005392666435245061,0.0,0.0,0.0,-0.0004925373134331638,0.0006318212086125807,4.4565231950136464e-05
VAL 755,R VAL 755,0.0,0.0,0.0,-9.950248756219798e-05,0.00029933550162174476,2.11134983739732e-05,0.46300497512437827,0.04167936095331898,0.002939835452021159,-0.4628407960199003,0.0416227373683316,0.0029358415322786545,0.0,0.0,0.0,6.467661691546769e-05,0.00061554976430746,4.341753275970604e-05
ALA 756,R ALA 756,0.0,0.0,0.0,-6.46766169154224e-05,0.00024595437003598373,1.734828366061445e-05,-0.547905472636816,0.03491433752880018,0.002462667490654653,0.5476716417910444,0.034842240644449116,0.0024575821685252444,0.0,0.0,0.0,-0.0002985074626865771,0.000631233303759472,4.452376433906824e-05
ALA 757,R ALA 757,0.0,0.0,0.0,-0.00011442786069651365,0.0003183302143889725,2.245328211145894e-05,0.5140597014925377,0.03784001958902162,0.0026690291921119876,-0.5138258706467661,0.03780790050584637,0.0026667636866616815,0.0,0.0,0.0,0.00011940298507465017,0.0006274576688193492,4.425745158385842e-05
VAL 758,R VAL 758,0.0,0.0,0.0,-0.00016915422885572484,0.00037488808425442574,2.64425666666488e-05,-0.46909452736318386,0.03906387192091031,0.0027553530797875887,0.4688606965174131,0.03903424313123417,0.0027532632260974625,0.0,0.0,0.0,-0.0004029850746265854,0.0006163534593413744,4.3474221036571924e-05
PHE 759,R PHE 759,0.0,0.0,0.0,-0.00016915422885570275,0.0003748880842543768,2.6442566666645345e-05,0.38590049751243766,0.06907447887312239,0.004872138084087424,-0.38569651741293526,0.06902333903220831,0.00486853095782898,0.0,0.0,0.0,3.4825870646720354e-05,0.0006938113745179885,4.8937681124909115e-05
ARG 760,R ARG 760,0.0,0.0,0.0,-0.0001343283582089758,0.00034100476593425705,2.405262166386157e-05,-68.38914925373132,0.40269875364260943,0.02840418003935363,68.38491542288557,0.4024520586514762,0.028386779516308618,0.0,0.0,0.0,-0.004368159203980737,0.0007219246625768048,5.0920639572874716e-05
GLY 761,R GLY 761,0.0,0.0,0.0,-7.46268656716402e-05,0.00026278831136803934,1.853565833223308e-05,0.2531094527363184,0.17597582364535372,0.012412377570535609,-0.252950248756219,0.17586499093694397,0.012404560034038553,0.0,0.0,0.0,8.457711442788894e-05,0.0005797674480380536,4.089364276911688e-05
ARG 762,R ARG 762,0.0,0.0,0.0,-0.0002985074626865514,0.0004576032751270175,3.2276846391337775e-05,-77.18629850746271,2.6835578504591875,0.1892835764724312,77.17633830845772,2.6814284592479662,0.1891333807969029,0.0,0.0,0.0,-0.010258706467662457,0.0023035201956915067,0.00016247778710727447
MET 763,R MET 763,0.0,0.0,0.0,-0.00019402985074626496,0.0003954519790892991,2.789303197332432e-05,0.4909203980099503,0.2097498003292252,0.014794610208943536,-0.490572139303483,0.20959597718382367,0.014783760360820882,0.0,0.0,0.0,0.00015422885572139152,0.0007269472236917816,5.127490371915779e-05
SER 764,R SER 764,0.0,0.0,0.0,-0.00016915422885571823,0.000374888084254411,2.644256666664776e-05,-0.7330696517412932,0.17756438149723708,0.012524425802171977,0.7325422885572136,0.17741199052158918,0.012513676971515012,0.0,0.0,0.0,-0.000696517412935292,0.0006999913367945047,4.937358205470034e-05
MET 765,R MET 765,0.0,0.0,0.0,-0.00035820895522386105,0.00047947398221516815,3.381948712737324e-05,-0.22615422885572128,0.19290907582807823,0.013606757089466888,0.22587562189054722,0.19275122381279367,0.013595623066773345,0.0,0.0,0.0,-0.0006368159203979045,0.0007278659674778076,5.133970690931486e-05
LYS 766,R LYS 766,0.0,0.0,0.0,-0.0004776119402985057,0.0004994985233039229,3.523190935402659e-05,-81.7207661691542,0.8445212368283262,0.05956793518963409,81.70832338308456,0.843772705186347,0.059515137838433936,0.0,0.0,0.0,-0.012920398009954745,0.0011733490956649497,8.276166404989232e-05
GLU 767,R GLU 767,0.0,0.0,0.0,-0.00028855721393034853,0.00045309154507572075,3.195861349017581e-05,73.25234825870649,1.040802999460539,0.07341258326419701,-73.24607960199002,1.0401941187177237,0.07336963612794448,0.0,0.0,0.0,0.0059800995024876236,0.0009355350665494169,6.598755576726132e-05
VAL 768,R VAL 768,0.0,0.0,0.0,-0.0001840796019900919,0.0003875490964010927,2.73356056076472e-05,-0.5280248756218905,0.05764831081143967,0.00406619832925028,0.527641791044776,0.057668904377626576,0.004067650887412763,0.0,0.0,0.0,-0.0005671641791042544,0.000703025740603306,4.958761239702861e-05
ASP 769,R ASP 769,0.0,0.0,0.0,-0.00031343283582089084,0.00046388866471402463,3.272018359025365e-05,78.54472636815925,0.6294842631533236,0.0444003965267177,-78.53527860696519,0.6289288627592442,0.04436122160341669,0.0,0.0,0.0,0.009134328358208453,0.0009603407726688441,6.77372153732228e-05
GLU 770,R GLU 770,0.0,0.0,0.0,-0.00034825870646767527,0.00047641849233331647,3.36039694881268e-05,76.22752238805971,1.05261610637805,0.07424581558159055,-76.21976119402987,1.0518454773128973,0.07419145959833469,0.0,0.0,0.0,0.007412935323382776,0.0010479222944114438,7.391473961235951e-05
GLN 771,R GLN 771,0.0,0.0,0.0,-0.0002089552238805939,0.00040656234244406075,2.8676696581612034e-05,0.07210945273631798,0.21679969424121262,0.015291871385252391,-0.07212935323383082,0.21672233464139662,0.015286414859794912,0.0,0.0,0.0,-0.0002288557213930317,0.0007709677217234876,5.437987024861538e-05
MET 772,R MET 772,0.0,0.0,0.0,-0.0002238805970149162,0.0004168429863811454,2.9401837294534628e-05,-0.6299104477611941,0.17845654442763662,0.012587354123330865,0.6294378109452738,0.17835309983870046,0.012580057704601823,0.0,0.0,0.0,-0.0006965174129353196,0.0006928474744351985,4.886969285515695e-05
LEU 773,R LEU 773,0.0,0.0,0.0,-0.0002636815920398023,0.00044062865324347557,3.10795488786964e-05,-0.4758009950248757,0.06102458683198723,0.0043043424781524535,0.4754975124378109,0.0610130990240502,0.004303532190656033,0.0,0.0,0.0,-0.0005671641791045168,0.0007239447066034192,5.10631224926761e-05
ASN 774,R ASN 774,0.0,0.0,0.0,-0.00016417910447759276,0.0003704380192832659,2.612868328487945e-05,-0.34617412935323394,0.32744119448860265,0.02309592109840385,0.3459552238805969,0.32717879388681154,0.023077412786996647,0.0,0.0,0.0,-0.0003830845771152672,0.0006893016422742715,4.861958913822893e-05
VAL 775,R VAL 775,0.0,0.0,0.0,-0.00011940298507461371,0.0003242621042148962,2.2871685359706092e-05,-0.33058706467661714,0.05208406553283361,0.003673726727967611,0.33043283582089544,0.05198303125755885,0.003666600319655961,0.0,0.0,0.0,-0.00027363184079612287,0.0006385238291397846,4.503799835049918e-05
GLN 776,R GLN 776,0.0,0.0,0.0,-0.00018905472636816047,0.00039155208696420166,2.7617954792048423e-05,-0.1471094527363187,0.22634093062418048,0.015964858310512083,0.14700000000000008,0.22630793972392912,0.015962531311826532,0.0,0.0,0.0,-0.00029850746268679057,0.0006985754952626683,4.927371629297721e-05
ASN 777,R ASN 777,0.0,0.0,0.0,-0.00019402985074628486,0.0003954519790893396,2.7893031973327176e-05,-0.31556218905472666,0.3048030721616628,0.02149915106494608,0.31538308457711434,0.304726314712149,0.021493737011896177,0.0,0.0,0.0,-0.00037313432835825845,0.0006426582131822012,4.532961531635861e-05
LYS 778,R LYS 778,0.0,0.0,0.0,-0.00010945273631841138,0.0003122063978057258,2.202134139352742e-05,-64.2452935323383,0.9022977900334934,0.06364317903990266,64.24330348258712,0.9021343693321215,0.06363165223237734,0.0,0.0,0.0,-0.002099502487562457,0.0007262318416349732,5.122444455941442e-05
ASN 779,R ASN 779,0.0,0.0,0.0,-0.00011442786069652635,0.0003183302143890078,2.2453282111461433e-05,-0.37990049751243726,0.24670301611240258,0.01740108908339763,0.3798457711442787,0.24662465911201295,0.017395562206727964,0.0,0.0,0.0,-0.00016915422885652908,0.0007270493636673853,5.128210811755738e-05
SER 780,R SER 780,0.0,0.0,0.0,-8.955223880596801e-05,0.0002855392010404259,2.0140382360963133e-05,-0.2076218905472636,0.17904421844231644,0.012628805452311709,0.20756218905472615,0.1789982833325619,0.012625565439483774,0.0,0.0,0.0,-0.00014925373134334227,0.0006129708589555501,4.3235630801337646e-05
SER 781,R SER 781,0.0,0.0,0.0,-7.462686567163854e-05,0.00026278831136803353,1.853565833223267e-05,-0.12933333333333327,0.2378141825171533,0.016774119102747058,0.1293333333333334,0.23778656622682387,0.016772171199816045,0.0,0.0,0.0,-7.462686567164904e-05,0.0006612237900829194,4.6639130143639326e-05
TYR 782,R TYR 782,0.0,0.0,0.0,-0.00011442786069651918,0.0003183302143889878,2.2453282111460023e-05,-0.12519402985074646,0.10061451565443842,0.007096800750859444,0.1251691542288557,0.1005578531722314,0.0070928040875186055,0.0,0.0,0.0,-0.00013930348258715317,0.0006391050275628549,4.5078992926464835e-05
PHE 783,R PHE 783,0.0,0.0,0.0,-0.00015920398009948496,0.00036586619524076047,2.5806211680393635e-05,-0.21211442786069637,0.09504087542101111,0.00670366648055734,0.21195522388059707,0.09495682698007554,0.006697738160623974,0.0,0.0,0.0,-0.0003184079601990671,0.0006450033381349214,4.549502767676279e-05
VAL 784,R VAL 784,0.0,0.0,0.0,-0.00015422885572140036,0.0003611679883160676,2.5474825714720774e-05,0.4467313432835821,0.07121132074100649,0.005022859288416939,-0.44652238805970157,0.07121134368149522,0.005022860906514255,0.0,0.0,0.0,5.472636815942663e-05,0.0006631674707643203,4.677622680836485e-05
GLU 785,R GLU 785,0.0,0.0,0.0,-0.00020398009950248498,0.00040295436281226533,2.8422209320072634e-05,67.78503482587067,0.447883873295028,0.03159129264424159,-67.78296517412936,0.44772626652060665,0.03158017591950482,0.0,0.0,0.0,0.0018656716417890652,0.0006888346721934781,4.858665160830645e-05
TRP 786,R TRP 786,0.0,0.0,0.0,-0.0002636815920398023,0.00044062865324347557,3.10795488786964e-05,0.704139303482587,0.18858446382861085,0.013301722478055507,-0.7039203980099507,0.1885146011786691,0.01329679474667064,0.0,0.0,0.0,-4.4776119403163524e-05,0.0007350399011921571,5.184571717870252e-05
ILE 787,R ILE 787,0.0,0.0,0.0,-0.0002935323383084508,0.0004553801759800455,3.21200410676442e-05,-0.19259203980099504,0.0795601261184174,0.005611738615478287,0.1924029850746269,0.07958981778825046,0.0056138329043927135,0.0,0.0,0.0,-0.00048258706467623456,0.0007470973839642892,5.2696186439863925e-05
PRO 788,R PRO 788,0.0,0.0,0.0,-0.00031343283582091404,0.0004638886647140589,3.272018359025607e-05,-0.12524378109452733,0.23618279722517127,0.016659050056399487,0.12524875621890547,0.23610537703664697,0.01665358925734403,0.0,0.0,0.0,-0.0003084577114430526,0.0007013690304458373,4.947075707239671e-05
ASN 789,R ASN 789,0.0,0.0,0.0,-0.0003383084577114453,0.0004731340667848289,3.3372303972002834e-05,0.014746268656716906,0.4626914236625233,0.03263573671757341,-0.01482089552238801,0.4624036140104707,0.0326154361899457,0.0,0.0,0.0,-0.00041293532338236967,0.0008187065644060234,5.774710858784437e-05
ASN 790,R ASN 790,0.0,0.0,0.0,-0.0002039800995024651,0.0004029543628122261,2.8422209320069866e-05,0.3562786069651744,0.1456033663367948,0.010270069609991161,-0.35616915422885587,0.14554570923390012,0.010266002791516175,0.0,0.0,0.0,-9.452736318301088e-05,0.0007095790220654643,5.0049845231910675e-05
VAL 791,R VAL 791,0.0,0.0,0.0,-0.00016417910447761815,0.00037043801928332326,2.6128683284883495e-05,0.5796218905472635,0.06500666876167809,0.004585216881262173,-0.5793333333333337,0.0650070285777634,0.004585242260732003,0.0,0.0,0.0,0.00012437810945276033,0.000711981843581854,5.02193271941383e-05
LYS 792,R LYS 792,0.0,0.0,0.0,-0.0003184079601989898,0.00046585870291419173,3.2859139371009835e-05,-77.4708855721393,0.6419818985359527,0.04528191175929137,77.46339800995021,0.6414915228816264,0.04524732332750108,0.0,0.0,0.0,-0.007805970149251977,0.001010966819216993,7.130810137132181e-05
THR 793,R THR 793,0.0,0.0,0.0,-0.0002388059701492429,0.00042635393603238976,3.0072687958450335e-05,0.5269751243781094,0.30587230187260334,0.02157456871384185,-0.5265820895522393,0.30559732631089864,0.021555173433150183,0.0,0.0,0.0,0.00015422885572121255,0.000798689553175548,5.633521747644356e-05
ALA 794,R ALA 794,0.0,0.0,0.0,-9.950248756219356e-05,0.0002993355016217315,2.111349837397226e-05,-0.5175174129353235,0.05658077434206656,0.003990900112406132,0.5171293532338308,0.05651815350576363,0.003986483179171364,0.0,0.0,0.0,-0.0004875621890547014,0.0005994147455454106,4.227945628514526e-05
VAL 795,R VAL 795,0.0,0.0,0.0,-0.00023383084577114282,0.0004232658518438423,2.9854871294070915e-05,0.535034825870647,0.04743535827859906,0.003345832199849171,-0.534626865671642,0.04739434517800996,0.0033429393587798423,0.0,0.0,0.0,0.00017412935323387685,0.0007945882648459486,5.604593490217806e-05
CYX 796,R CYX 796,0.0,0.0,0.0,-0.00019900497512490413,0.00039925179398590864,2.8161050251164094e-05,-0.024910447761194082,0.08412814166022271,0.005933941589036919,0.024890547263681593,0.08410818643315068,0.005932534055844047,0.0,0.0,0.0,-0.00021890547263531593,0.0007274577801594657,5.131091559577071e-05
ASP 797,R ASP 797,0.0,0.0,0.0,-0.00022388059701492502,0.00041684298638116187,2.940183729453579e-05,77.77857711442785,0.4862916485423894,0.03430036823280246,-77.76835323383082,0.4858613519694058,0.03427001745267517,0.0,0.0,0.0,0.010000000000001227,0.0008103804155498897,5.715982732857837e-05
ILE 798,R ILE 798,0.0,0.0,0.0,-0.00018905472636815328,0.0003915520869641868,2.7617954792047376e-05,-0.021935323383084612,0.07522523920171423,0.005305979267284349,0.02187064676616915,0.07513148132871045,0.005299366096816804,0.0,0.0,0.0,-0.0002537313432838745,0.0007264022345992179,5.123646315244473e-05
PRO 799,R PRO 799,0.0,0.0,0.0,-8.955223880598238e-05,0.0002855392010404717,2.0140382360966362e-05,0.19523383084577095,0.05277823735272886,0.0037226898329491814,-0.1950696517412934,0.05270253634968283,0.00371735029588772,0.0,0.0,0.0,7.462686567164462e-05,0.0006536563713567156,4.610536558144992e-05
PRO 800,R PRO 800,0.0,0.0,0.0,-5.9701492537320116e-05,0.0002369329532296913,1.6711961981299306e-05,0.35002487562189066,0.08910234697764537,0.006284794980339378,-0.3499502487562193,0.08910275533001517,0.006284823783294755,0.0,0.0,0.0,1.4925373134549863e-05,0.0005941473420647426,4.190792228994051e-05
ARG 801,R ARG 801,0.0,0.0,0.0,-9.950248756219301e-05,0.0002993355016217298,2.1113498373972143e-05,-62.98623383084576,0.379980648956974,0.026801768485290665,62.983955223880606,0.37990364447758407,0.02679633700809675,0.0,0.0,0.0,-0.002378109452738341,0.0006513043995359358,4.593947028020892e-05
GLY 802,R GLY 802,0.0,0.0,0.0,-3.980099502487676e-05,0.00019549137019292604,1.3788898090377064e-05,-0.22230845771144278,0.1542435703139468,0.010879502609531981,0.22228358208955218,0.1541849834887862,0.01087537021350457,0.0,0.0,0.0,-6.467661691542294e-05,0.0005991669340228774,4.226197700804746e-05
LEU 803,R LEU 803,0.0,0.0,0.0,-7.960199004974855e-05,0.0002706760300245768,1.9092015109584556e-05,0.2360597014925374,0.08735583101230941,0.006161605242421702,-0.23594029850746256,0.08732245052722772,0.006159250764540941,0.0,0.0,0.0,3.9800995024919845e-05,0.000660474697523578,4.6586293228378953e-05
LYS 804,R LYS 804,0.0,0.0,0.0,-8.95522388059636e-05,0.0002855392010404119,2.014038236096214e-05,-67.08331343283584,2.0266551288289705,0.1429492309976857,67.07963681592041,2.025818326743696,0.14289020752946674,0.0,0.0,0.0,-0.003766169154228031,0.001050964849872275,7.41293449278899e-05
MET 805,R MET 805,0.0,0.0,0.0,-0.00013930348258708468,0.00034626293813547893,2.442350453481771e-05,-0.4577810945273629,0.21735168063628849,0.015330805503630427,0.45757711442786037,0.21725729358425358,0.015324147954295764,0.0,0.0,0.0,-0.0003432835820894913,0.0006740146035141532,4.754132456133793e-05
SER 806,R SER 806,0.0,0.0,0.0,-0.00010447761194029805,0.0003058791273420763,2.157505014533874e-05,0.6647512437810946,0.1116848703256038,0.00787764336419007,-0.6644776119402981,0.11165178075401064,0.007875309405764683,0.0,0.0,0.0,0.00016915422885573376,0.0006550559439059253,4.620408381761603e-05
ALA 807,R ALA 807,0.0,0.0,0.0,-5.970149253732895e-05,0.0002369329532297264,1.6711961981301783e-05,-0.4492885572139303,0.02907489588210341,0.0020507850341986854,0.44914925373134335,0.029136112415808758,0.002055102915565398,0.0,0.0,0.0,-0.00019900497512437344,0.0006766900750614726,4.773003777396355e-05
THR 808,R THR 808,0.0,0.0,0.0,-0.0001343283582089559,0.0003410047659342066,2.4052621663858008e-05,0.2771691542288557,0.1338743052112763,0.009442765425688964,-0.2770497512437811,0.1338289452231471,0.00943956597881273,0.0,0.0,0.0,-1.492537313438775e-05,0.0006652543144455698,4.6923421412520003e-05
PHE 809,R PHE 809,0.0,0.0,0.0,-0.00012935323383085804,0.0003355904866475951,2.3670727848073464e-05,-0.27512935323383086,0.04523122665544065,0.0031903647421321632,0.27508955223880616,0.04520150506342036,0.0031882683426693783,0.0,0.0,0.0,-0.0001691542288554067,0.0006626073787712204,4.6736720965183795e-05
ILE 810,R ILE 810,0.0,0.0,0.0,-0.00017412935323381608,0.00037922067662005755,2.6748164169688882e-05,0.3365323383084575,0.048180116034516794,0.0033983633616504975,-0.3364378109452734,0.04818080957319564,0.0033984122800971525,0.0,0.0,0.0,-7.96019900493006e-05,0.0007079026838113703,4.9931605448088556e-05
GLY 811,R GLY 811,0.0,0.0,0.0,-5.4726368159197956e-05,0.000227445362202213,1.6042758907670186e-05,-0.11305970149253725,0.08905382361475772,0.006281372406211427,0.11306467661691545,0.08898169522768115,0.006276284862051086,0.0,0.0,0.0,-4.975124378091478e-05,0.0006289155459923659,4.436028231110319e-05
ASN 812,R ASN 812,0.0,0.0,0.0,-9.452736318408907e-05,0.0002925610035421021,2.0635662121961356e-05,-0.4393930348258702,0.06811893134223294,0.004804738957921687,0.4392139303482588,0.06809803443204152,0.004803265003522835,0.0,0.0,0.0,-0.0002736318407955236,0.0006065572399649304,4.2783248997655536e-05
SER 813,R SER 813,0.0,0.0,0.0,-5.9701492537306855e-05,0.00023693295322963872,1.67119619812956e-05,-0.2729999999999999,0.10801372678567,0.007618700864082078,0.2729601990049753,0.10802445092649261,0.0076194572866533855,0.0,0.0,0.0,-9.95024875621375e-05,0.0006229841131341583,4.394191129487356e-05
THR 814,R THR 814,0.0,0.0,0.0,-7.462686567164462e-05,0.0002627883113680549,1.8535658332234177e-05,-0.28915920398009953,0.09554152819228218,0.00673897980428569,0.2891393034825872,0.0955552014017952,0.006739944238124163,0.0,0.0,0.0,-9.452736318406974e-05,0.0005695594007150957,4.017362262654433e-05
ALA 815,R ALA 815,0.0,0.0,0.0,-2.4875621890551152e-05,0.0001557460282835918,1.098547782372207e-05,-0.37421890547263664,0.020390267915546358,0.0014382186080412862,0.3741492537313429,0.020359153623353214,0.0014360239750823886,0.0,0.0,0.0,-9.45273631840029e-05,0.0005518128427559304,3.8921876941236555e-05
ILE 816,R ILE 816,0.0,0.0,0.0,-5.970149253730741e-05,0.00023693295322964092,1.6711961981295752e-05,-0.5064079601990049,0.028461071192969926,0.002007489178860078,0.506308457711443,0.02843469218246937,0.002005628546919353,0.0,0.0,0.0,-0.00015920398009962636,0.0006022572491993319,4.24799510341808e-05
GLN 817,R GLN 817,0.0,0.0,0.0,-1.9900497512440038e-05,0.00013965839649372904,9.85074376846936e-06,-0.706636815920398,0.08555486115048229,0.006034574622788379,0.7065572139303481,0.08557227872255202,0.006035803163598208,0.0,0.0,0.0,-9.950248756216926e-05,0.0005464036661769686,3.8540343042698984e-05
GLU 818,R GLU 818,0.0,0.0,0.0,-3.9800995024867925e-05,0.0001954913701928826,1.3788898090374e-05,56.4506119402985,0.2991643729608366,0.021101427888901268,-56.450034825870624,0.2991010641080341,0.02109696242672434,0.0,0.0,0.0,0.0005373134328386693,0.0006539970835877971,4.612939756929619e-05
LEU 819,R LEU 819,0.0,0.0,0.0,-4.4776119402977936e-05,0.00020681203672460907,1.4587396341049042e-05,-0.4892935323383087,0.021127389216001775,0.001490211135804508,0.48928855721393033,0.021133932499498458,0.0014906726634372784,0.0,0.0,0.0,-4.975124378099073e-05,0.0006367770510521152,4.491479012389762e-05
PHE 820,R PHE 820,0.0,0.0,0.0,-3.482587064676896e-05,0.00018333856490238565,1.293170529717048e-05,-0.38313930348258735,0.035554743685191494,0.0025078382581326,0.38308457711442806,0.035543929948224244,0.00250707551593651,0.0,0.0,0.0,-8.955223880601772e-05,0.0005481223476262804,3.866156948523194e-05
LYS 821,R LYS 821,0.0,0.0,0.0,-6.467661691541798e-05,0.00024595437003596687,1.7348283660613262e-05,-57.22663184079601,0.36137227918499737,0.025489235281596728,57.22601990049754,0.3613367657836716,0.02548673035940379,0.0,0.0,0.0,-0.0006766169154217329,0.0006228649083418179,4.393350323710689e-05
ARG 822,R ARG 822,0.0,0.0,0.0,-4.4776119402977936e-05,0.0002068120367246091,1.4587396341049044e-05,-55.040815920397996,0.2753583299923204,0.019422279085022837,55.04030348258705,0.2752809554246256,0.01941682150381259,0.0,0.0,0.0,-0.0005572139303502123,0.0005884123161014072,4.1503404747933126e-05
ILE 823,R ILE 823,0.0,0.0,0.0,-2.9850746268666685e-05,0.00017017543658201772,1.2003249811994912e-05,-0.4335373134328361,0.02196061265549991,0.001548982185812571,0.4335223880597012,0.021922539941379566,0.0015462967436137088,0.0,0.0,0.0,-4.477611940293375e-05,0.0006173165122088251,4.354214954836156e-05
SER 824,R SER 824,0.0,0.0,0.0,-1.990049751243562e-05,0.00013965839649369806,9.850743768467175e-06,-0.4182238805970148,0.07130032220916048,0.005029136967953679,0.4181890547263686,0.07128817615358907,0.005028280251248952,0.0,0.0,0.0,-5.472636815905724e-05,0.0005571695078239088,3.92997069633687e-05
GLU 825,R GLU 825,0.0,0.0,0.0,-9.950248756220019e-06,9.925341961822007e-05,7.000796438668532e-06,53.03485074626866,0.27946415964865323,0.019711881979778495,-53.03447761194028,0.27947139290159206,0.019712392174103373,0.0,0.0,0.0,0.00036318407960301717,0.0005664217887163665,3.995231253978744e-05
GLN 826,R GLN 826,0.0,0.0,0.0,-4.975124378106696e-06,7.035888370011499e-05,4.96273301545811e-06,-0.6001691542288559,0.14171143422754282,0.009995553884943142,0.6000646766169156,0.14171599654813594,0.009995875686225992,0.0,0.0,0.0,-0.00010945273631854172,0.0005798955121222733,4.090267571315221e-05
PHE 827,R PHE 827,0.0,0.0,0.0,-2.9850746268666685e-05,0.00017017543658201775,1.2003249811994914e-05,-0.354089552238806,0.026046302824860455,0.0018371645506840746,0.35402985074626886,0.026030772154942778,0.0018360691016902964,0.0,0.0,0.0,-8.955223880615913e-05,0.0005833001825753477,4.114282265090414e-05
THR 828,R THR 828,0.0,0.0,0.0,-2.4875621890549496e-05,0.00015574602828358143,1.098547782372134e-05,-0.2529651741293531,0.1163677212475728,0.008207946200943093,0.2530099502487562,0.11633469428774192,0.008205616658810908,0.0,0.0,0.0,1.9900497512561556e-05,0.0005550330455402041,3.914901253284287e-05
ALA 829,R ALA 829,0.0,0.0,0.0,-9.95024875621781e-06,9.925341961819804e-05,7.000796438666977e-06,-0.25087064676616905,0.021753096287405547,0.0015343451097671454,0.25087562189054713,0.02171386637088171,0.0015315780448040865,0.0,0.0,0.0,-4.97512437797855e-06,0.0005598286201671535,3.9487266286707016e-05
MET 830,R MET 830,0.0,0.0,0.0,-9.950248756222228e-06,9.925341961824212e-05,7.000796438670087e-06,-0.42383582089552213,0.022487097692559237,0.001586117577083066,0.42377611940298515,0.022459130972622324,0.001584144956753321,0.0,0.0,0.0,-6.965174129352467e-05,0.0006190382350285752,4.366359051262501e-05
PHE 831,R PHE 831,0.0,0.0,0.0,-1.9900497512440038e-05,0.00013965839649372904,9.85074376846936e-06,-0.2575771144278607,0.033536425190515494,0.002365477047969996,0.25751243781094524,0.03357580114331227,0.002368254413537542,0.0,0.0,0.0,-8.457711442789336e-05,0.0005443613678242421,3.83962904237619e-05
ARG 832,R ARG 832,0.0,0.0,0.0,-9.950248756220571e-06,9.925341961822559e-05,7.0007964386689205e-06,-49.63100000000002,0.9549857126889952,0.06735949856527818,49.63077114427862,0.9550066329704398,0.06736097416815812,0.0,0.0,0.0,-0.0002388059701508182,0.000625086316158202,4.409018926353894e-05
ARG 833,R ARG 833,0.0,0.0,0.0,-1.4925373134330029e-05,0.00012125430454681894,8.552619211608204e-06,-46.708537313432814,0.26669586877366364,0.01881127618071037,46.70834328358209,0.26670438769474875,0.018811877059074292,0.0,0.0,0.0,-0.00020895522388032214,0.0005783140730994295,4.079112960500115e-05
LYS 834,R LYS 834,0.0,0.0,0.0,-1.4925373134328372e-05,0.00012125430454680549,8.552619211607255e-06,-48.19414925373139,0.45428003024344527,0.032042442770432555,48.19399502487565,0.45426255911013774,0.0320412104517043,0.0,0.0,0.0,-0.00016915422885469087,0.0006077802210577699,4.286951143286677e-05
ALA 835,R ALA 835,0.0,0.0,0.0,-9.950248756218914e-06,9.925341961820907e-05,7.000796438667756e-06,0.29037313432835804,0.02356076244504753,0.0016618480496900182,-0.2903830845771144,0.02354877467078249,0.0016610024972878435,0.0,0.0,0.0,-1.9900497512426783e-05,0.0005813023549841031,4.100190675763157e-05
PHE 836,R PHE 836,0.0,0.0,0.0,-9.9502487562156e-06,9.9253419618176e-05,7.000796438665423e-06,0.17790049751243778,0.03942194315026282,0.0027806094769664775,-0.17793034825870635,0.0394682960414564,0.002783878957825054,0.0,0.0,0.0,-3.980099502488891e-05,0.0006136166014144815,4.328117796257574e-05
LEU 837,R LEU 837,0.0,0.0,0.0,-4.975124378111114e-06,7.035888370017748e-05,4.962733015462517e-06,0.12817910447761185,0.029025426513191233,0.0020472957339505355,-0.12813930348258695,0.029005583568028213,0.0020458961205128898,0.0,0.0,0.0,3.482587064679106e-05,0.0005762989606682473,4.0648994533121494e-05
HIE 838,R HIE 838,0.0,0.0,0.0,-4.975124378108905e-06,7.035888370014624e-05,4.962733015460314e-06,0.2759701492537314,0.06026053801839411,0.004250450630055466,-0.2759701492537314,0.060323251166701876,0.004254874074477024,0.0,0.0,0.0,-4.975124378027157e-06,0.0006026270220784006,4.2506032802092256e-05
TRP 839,R TRP 839,0.0,0.0,0.0,-1.4925373134326714e-05,0.00012125430454679203,8.552619211606305e-06,0.08188059701492532,0.050046204240157446,0.0035299870751159044,-0.08186567164179104,0.05007314913553861,0.003531887621498592,0.0,0.0,0.0,-5.479309653871419e-16,0.000573025487177615,4.041810151559682e-05
TYR 840,R TYR 840,0.0,0.0,0.0,-2.9850746268666685e-05,0.00017017543658201775,1.2003249811994914e-05,-0.0990049751243782,0.04564512665321937,0.0032195589970158735,0.09899004975124377,0.045623048863044205,0.0032180017497650836,0.0,0.0,0.0,-4.477611940305084e-05,0.000584190620620366,4.120562930802888e-05
THR 841,R THR 841,0.0,0.0,0.0,-1.4925373134328925e-05,0.00012125430454680997,8.55261921160757e-06,-0.0228308457711442,0.0604963815683779,0.004267085751456426,0.02279601990049748,0.06045361845380974,0.004264069473918315,0.0,0.0,0.0,-4.975124378100509e-05,0.0006367770510525287,4.4914790123926793e-05
GLY 842,R GLY 842,0.0,0.0,0.0,-1.4925373134328372e-05,0.00012125430454680549,8.552619211607255e-06,-0.05117910447761186,0.03160165247260076,0.0022290087025435977,0.05113930348258703,0.031671047052559034,0.0022339034188173894,0.0,0.0,0.0,-5.4726368159158186e-05,0.0005833426152079696,4.114581561804306e-05
GLU 843,R GLU 843,0.0,0.0,0.0,-9.950248756222228e-06,9.925341961824211e-05,7.000796438670086e-06,49.00713930348258,0.2889112871439243,0.020378230975903158,-49.006855721393045,0.2889367264977919,0.020380025329575238,0.0,0.0,0.0,0.00027363184079619524,0.0006306840981224829,4.448502636024273e-05
GLY 844,R GLY 844,0.0,0.0,0.0,0.0,0.0,0.0,0.16194029850746264,0.05821042988309408,0.004105847151528475,-0.16193532338308445,0.0582231151718828,0.004106741902811777,0.0,0.0,0.0,4.975124378195071e-06,0.0006269051555123816,4.421848029998111e-05
MET 845,R MET 845,0.0,0.0,0.0,-1.990049751243562e-05,0.00013965839649369806,9.850743768467175e-06,-0.3177363184079602,0.08940352439087958,0.006306038397141417,0.3177114427860698,0.08944108552287533,0.006308687755119406,0.0,0.0,0.0,-4.477611940301591e-05,0.0005211784146788188,3.676109098738394e-05
ASP 846,R ASP 846,0.0,0.0,0.0,-4.975124378110009e-06,7.035888370016185e-05,4.962733015461415e-06,50.510238805970125,0.4196046738044771,0.02959663170617651,-50.50991542288554,0.4195699027545555,0.029594179145414415,0.0,0.0,0.0,0.0003184079601993941,0.0005969320008741173,4.210433697822596e-05
GLU 847,R GLU 847,0.0,0.0,0.0,-1.9900497512437276e-05,0.0001396583964937097,9.850743768467997e-06,49.360308457711454,0.3392817176898762,0.02393108721135288,-49.3601343283582,0.339322659911928,0.023933975053035655,0.0,0.0,0.0,0.00015422885572234155,0.0005739749915366168,4.048507438928287e-05
MET 848,R MET 848,0.0,0.0,0.0,-1.4925373134326714e-05,0.00012125430454679203,8.552619211606305e-06,0.25312935323383084,0.11456125774101619,0.008080528089487267,-0.2531542288557214,0.1145317575048144,0.008078447303260095,0.0,0.0,0.0,-3.9800995024840305e-05,0.0006452335457462072,4.551126526969855e-05
GLU 849,R GLU 849,0.0,0.0,0.0,-9.950248756222228e-06,9.925341961824211e-05,7.000796438670086e-06,54.02845273631844,0.6250853704878879,0.044090122561097934,-54.027890547263674,0.625080538461101,0.04408978173620695,0.0,0.0,0.0,0.0005522388059703823,0.0005629590113359685,3.9708067055391635e-05
PHE 850,R PHE 850,0.0,0.0,0.0,-3.4825870646760124e-05,0.0001833385649023391,1.2931705297167197e-05,0.334149253731343,0.037730882766886895,0.002661331274209841,-0.3341094527363184,0.03775962149073192,0.0026633583474967868,0.0,0.0,0.0,4.975124378142046e-06,0.00061891827025197,4.365512884970141e-05
THR 851,R THR 851,0.0,0.0,0.0,-1.4925373134330029e-05,0.00012125430454681894,8.552619211608204e-06,0.29332835820895486,0.13006925687445026,0.009174378009437933,-0.2932835820895525,0.13007462144241455,0.009174756396887392,0.0,0.0,0.0,2.985074626824248e-05,0.0005722474481398696,4.0363222873172764e-05
GLU 852,R GLU 852,0.0,0.0,0.0,-3.9800995024877866e-05,0.00019549137019293143,1.3788898090377444e-05,56.283019900497486,0.4854490966914963,0.03424093920738636,-56.28227363184077,0.48543712645194453,0.034240094891787504,0.0,0.0,0.0,0.0007064676616895423,0.0006604746975239778,4.658629322840715e-05
ALA 853,R ALA 853,0.0,0.0,0.0,-9.95024875621781e-06,9.925341961819804e-05,7.000796438666977e-06,0.38003482587064685,0.026503989769953953,0.001869447298699816,-0.37998507462686565,0.026466251411944627,0.001866785440162658,0.0,0.0,0.0,3.9800995024866265e-05,0.0005263295982263162,3.712442746055496e-05
GLU 854,R GLU 854,0.0,0.0,0.0,-1.4925373134328925e-05,0.00012125430454680997,8.55261921160757e-06,54.551452736318396,0.379954905685952,0.026799952694955345,-54.550930348258696,0.37984852326206364,0.026792449057325935,0.0,0.0,0.0,0.0005074626865704357,0.0006158713681779607,4.344021694771612e-05
SER 855,R SER 855,0.0,0.0,0.0,-2.9850746268654532e-05,0.00017017543658194844,1.2003249811990025e-05,0.40199004975124386,0.10390442365090363,0.0073288529690479325,-0.40200497512437794,0.10391771034098078,0.007329790139907451,0.0,0.0,0.0,-4.47761194028995e-05,0.000592645703584267,4.1802004878059705e-05
ASN 856,R ASN 856,0.0,0.0,0.0,-3.9800995024880075e-05,0.00019549137019294228,1.378889809037821e-05,0.6958855721393031,0.05545471767338402,0.003911474198959775,-0.6957611940298508,0.055448714025947345,0.003911050734319912,0.0,0.0,0.0,8.457711442780499e-05,0.0005797674480373363,4.089364276906629e-05
MET 857,R MET 857,0.0,0.0,0.0,-2.4875621890551152e-05,0.0001557460282835918,1.098547782372207e-05,0.3099751243781095,0.11352105193288904,0.008007157628851954,-0.30995522388059715,0.11350934379788913,0.008006331800682746,0.0,0.0,0.0,-4.975124378069688e-06,0.0005686460522279931,4.010919999143144e-05
ASN 858,R ASN 858,0.0,0.0,0.0,-2.487562189054342e-05,0.00015574602828354338,1.0985477823718657e-05,0.3719900497512439,0.22754808119214298,0.01605000414659144,-0.37196019900497523,0.2274530368845846,0.016043300238026578,0.0,0.0,0.0,4.975124377850405e-06,0.0006425811789337812,4.5324181739419204e-05
ASP 859,R ASP 859,0.0,0.0,0.0,-3.4825870646772274e-05,0.0001833385649024031,1.293170529717171e-05,61.146726368159186,0.36302112619186067,0.025605535982347986,-61.14544776119402,0.3629478924656151,0.02560037047357396,0.0,0.0,0.0,0.001243781094529343,0.0005689071585662682,4.0127617012528964e-05
LEU 860,R LEU 860,0.0,0.0,0.0,-3.9800995024880075e-05,0.0001954913701929423,1.3788898090378211e-05,0.4018009950248753,0.03170934854392099,0.0022366049977186895,-0.4017810945273633,0.03176580721868462,0.002240587285590861,0.0,0.0,0.0,-1.9900497512446665e-05,0.0006064348062067756,4.2774613186200784e-05
VAL 861,R VAL 861,0.0,0.0,0.0,-4.975124378109347e-05,0.00021743058092946958,1.5336370701218952e-05,0.42963681592039826,0.03989691240825883,0.0028141112253459873,-0.42961194029850763,0.039904097181330825,0.0028146180001647147,0.0,0.0,0.0,-2.487562189041196e-05,0.0005681234795469634,4.007234055647826e-05
SER 862,R SER 862,0.0,0.0,0.0,-5.472636815920458e-05,0.00022744536220224053,1.604275890767213e-05,0.2951094527363185,0.16633433920332835,0.011732319692380462,-0.2950895522388062,0.16628768436191002,0.011729028913595162,0.0,0.0,0.0,-3.482587064667948e-05,0.0006098536603907658,4.301576056719451e-05
GLU 863,R GLU 863,0.0,0.0,0.0,-5.472636815921563e-05,0.00022744536220228642,1.6042758907675367e-05,64.62141293532333,0.46894296679566466,0.03307668657170463,-64.61951243781095,0.46884018120865834,0.03306943663538779,0.0,0.0,0.0,0.0018457711442748355,0.000647301730037359,4.565714374195371e-05
TYR 864,R TYR 864,0.0,0.0,0.0,-6.965174129354676e-05,0.00025455918020833194,1.795522017365058e-05,0.24465174129353243,0.0727061701204565,0.005128297834033341,-0.2446517412935323,0.07264455898210313,0.00512395211940078,0.0,0.0,0.0,-6.965174129354676e-05,0.0006270235922064589,4.422683418027353e-05
GLN 865,R GLN 865,0.0,0.0,0.0,-3.482587064676675e-05,0.000183338564902374,1.2931705297169657e-05,0.08041791044776106,0.1946713379736982,0.013731057477307549,-0.08037313432835817,0.1947089295292712,0.013733708981199222,0.0,0.0,0.0,9.950248755948264e-06,0.000614825540528613,4.336644995297501e-05
GLN 866,R GLN 866,0.0,0.0,0.0,-8.457711442786685e-05,0.00027825137222110607,1.9626338550279612e-05,0.15897014925373146,0.43338118653245233,0.030568351991626264,-0.15895024875621894,0.43329513514662193,0.030562282394852862,0.0,0.0,0.0,-6.46766169153782e-05,0.0005991669340228779,4.226197700804749e-05
TYR 867,R TYR 867,0.0,0.0,0.0,-0.0001641791044776143,0.0003704380192833145,2.6128683284882875e-05,0.18644278606965178,0.17005699354899925,0.011994895484588056,-0.1863532338308458,0.1700565302614609,0.011994862806804648,0.0,0.0,0.0,-7.462686567156563e-05,0.0006612237900829414,4.663913014364088e-05
GLN 868,R GLN 868,0.0,0.0,0.0,-4.975124378108242e-05,0.00021743058092942128,1.5336370701215543e-05,0.37077114427860713,0.17674167382609532,0.01246639647727467,-0.37074626865671645,0.17671071533423668,0.012464212833624061,0.0,0.0,0.0,-2.487562189041859e-05,0.0006723968484782371,4.7427216919126275e-05
ASP 869,R ASP 869,0.0,0.0,0.0,-5.472636815920348e-05,0.00022744536220223595,1.6042758907671806e-05,127.62239303482586,1.2627942127022938,0.08907063616611731,-127.61992039800997,1.2624187648864331,0.08904415411902722,0.0,0.0,0.0,0.0024179104477634068,0.0007494459724480556,5.286184309891199e-05
gdp 870,R gdp 870,0.0,0.0,0.0,-3.980099502488891e-05,0.0001954913701929857,1.3788898090381272e-05,158.37868656716412,0.5550241322161271,0.039148383835436826,-158.37726865671644,0.5550078368280599,0.03914723444738363,0.0,0.0,0.0,0.0013781094527376668,0.0006037349818576767,4.258418225937826e-05
MET 871,L MET   1,0.0,0.0,0.0,-1.4925373134328925e-05,0.00012125430454680997,8.55261921160757e-06,-47.00011442786067,0.2588098128898627,0.01825503668630488,46.99996019900494,0.2588055002844192,0.01825473249857063,0.0,0.0,0.0,-0.00016915422885490296,0.0005911821204976087,4.169877168669779e-05
ARG 872,L ARG   2,0.0,0.0,0.0,-4.975124378106696e-06,7.035888370011499e-05,4.96273301545811e-06,-46.272099502487606,0.16977881439352482,0.011975274239814341,46.27199004975128,0.16974939062716315,0.011973198847353816,0.0,0.0,0.0,-0.00011442786070144724,0.0006082687249967192,4.290396784403352e-05
GLU 873,L GLU   3,0.0,0.0,0.0,-2.4875621890542316e-05,0.00015574602828353647,1.098547782371817e-05,47.98980597014927,0.19460363380492668,0.013726281993445714,-47.98961691542288,0.19460335348252053,0.013726262221027694,0.0,0.0,0.0,0.00016417910447913823,0.0005967661173091026,4.2092636453693346e-05
CYS 874,L CYS   4,0.0,0.0,0.0,-3.980099502486682e-05,0.0001954913701928772,1.3788898090373618e-05,-0.025855721393034842,0.07593008095368933,0.005355694971247322,0.02590049751243781,0.07594695746381934,0.005356885348490442,0.0,0.0,0.0,4.975124378186234e-06,0.0005858829492543408,4.1324996966285493e-05
ILE 875,L ILE   5,0.0,0.0,0.0,-2.4875621890551152e-05,0.0001557460282835918,1.098547782372207e-05,-0.13226865671641796,0.04677114242636402,0.0032989820259133945,0.13222388059701487,0.046787384306184565,0.0033001276397858666,0.0,0.0,0.0,-6.965174129367049e-05,0.0006027502292948686,4.251472316909004e-05
SER 876,L SER   6,0.0,0.0,0.0,-1.9900497512440038e-05,0.00013965839649372904,9.85074376846936e-06,-0.017601990049751236,0.09118556224649196,0.006431733656016442,0.017587064676616915,0.09116031273941011,0.006429952693104164,0.0,0.0,0.0,-3.482587064674704e-05,0.0006016404560329449,4.243644579860054e-05
ILE 877,L ILE   7,0.0,0.0,0.0,-9.452736318408244e-05,0.0002925610035420816,2.063566212195991e-05,-0.16559701492537318,0.04592598188373181,0.003239368997569164,0.16556716417910453,0.045987524983925346,0.0032437099131599496,0.0,0.0,0.0,-0.0001243781094529237,0.0006382912015909535,4.502159006832958e-05
HID 878,L HID   8,0.0,0.0,0.0,-0.00011442786069651586,0.00031833021438897854,2.245328211145937e-05,-0.2098507462686566,0.0654719385557591,0.0046180344822068205,0.20977114427860702,0.06557148211570198,0.0046250557435660875,0.0,0.0,0.0,-0.00019402985074622962,0.0006442738047038637,4.54435703560409e-05
VAL 879,L VAL   9,0.0,0.0,0.0,-0.00011940298507464244,0.00032426210421497413,2.2871685359711588e-05,-0.12296517412935302,0.0332305946230205,0.002343905422972182,0.12297014925373131,0.033271969953022736,0.00234682381373436,0.0,0.0,0.0,-0.0001144278606963496,0.0006705168393563883,4.7294611299939255e-05
GLY 880,L GLY  10,0.0,0.0,0.0,-5.970149253731127e-05,0.0002369329532296563,1.6711961981296836e-05,-0.5165472636815921,0.029895822516787574,0.002108688734470288,0.5165024875621892,0.029914159840884736,0.0021099821495861393,0.0,0.0,0.0,-0.00010447761194027042,0.0006100565594415752,4.303007196278954e-05
GLN 881,L GLN  11,0.0,0.0,0.0,-0.0002238805970149206,0.0004168429863811536,2.940183729453521e-05,-0.05376119402985123,0.09375305069168109,0.006612830327874618,0.053815920398009934,0.09373324564198517,0.00661143338737713,0.0,0.0,0.0,-0.00016915422885638767,0.0006077802210579954,4.2869511432882676e-05
ALA 882,L ALA  12,0.0,0.0,0.0,-6.46766169154224e-05,0.00024595437003598373,1.734828366061445e-05,-0.18496517412935323,0.05341868587946619,0.0037678635890009086,0.18494029850746263,0.05341628888568407,0.0037676945180953624,0.0,0.0,0.0,-8.955223880590174e-05,0.0006479514588626305,4.5702972079793935e-05
GLY 883,L GLY  13,0.0,0.0,0.0,-5.472636815921342e-05,0.00022744536220227726,1.604275890767472e-05,-0.3364278606965177,0.029115416577611564,0.002053643143691507,0.336457711442786,0.029058517949290697,0.002049629823888058,0.0,0.0,0.0,-2.4875621890634006e-05,0.0006498205718310825,4.5834809143578144e-05
VAL 884,L VAL  14,0.0,0.0,0.0,-0.00010945273631839148,0.0003122063978056691,2.2021341393523417e-05,-0.4364975124378109,0.0360883554182903,0.0025454763277837954,0.43644776119402984,0.03601642117826747,0.002540402477700773,0.0,0.0,0.0,-0.0001592039800991646,0.0006650682553415167,4.691029781518656e-05
GLN 885,L GLN  15,0.0,0.0,0.0,-0.00015920398009948937,0.00036586619524077066,2.5806211680394354e-05,-0.004995024875622268,0.09434985690310475,0.006654925792349104,0.004990049751243764,0.09432419958505192,0.006653116064668779,0.0,0.0,0.0,-0.00016417910447786562,0.000675005397259463,4.761120976378537e-05
ILE 886,L ILE  16,0.0,0.0,0.0,-7.960199004975352e-05,0.0002706760300245937,1.9092015109585745e-05,-0.2411940298507461,0.03400347017964378,0.0023984198615190325,0.24118407960199006,0.03403935307091201,0.0024009508455230697,0.0,0.0,0.0,-8.955223880590284e-05,0.0006001163224785202,4.23289417065409e-05
GLY 887,L GLY  17,0.0,0.0,0.0,-4.477611940298898e-05,0.0002068120367246601,1.4587396341052642e-05,-0.3861741293532336,0.02678149148075448,0.001889020760210457,0.3861641791044777,0.026792698018530427,0.001889811208439379,0.0,0.0,0.0,-5.472636815918801e-05,0.000632447704759013,4.46094215811603e-05
ASN 888,L ASN  18,0.0,0.0,0.0,-9.452736318408907e-05,0.0002925610035421021,2.0635662121961356e-05,-0.7018308457711447,0.13625631116436498,0.009610779171284983,0.7018009950248759,0.13632734309969338,0.009615789377701965,0.0,0.0,0.0,-0.00012437810945449676,0.0005980505114518531,4.2183230631455705e-05
ALA 889,L ALA  19,0.0,0.0,0.0,-2.9850746268653428e-05,0.00017017543658194215,1.2003249811989581e-05,-0.30267164179104483,0.026781437876211258,0.001889016979237502,0.3026368159203981,0.02675747792089904,0.0018873269742939378,0.0,0.0,0.0,-6.467661691540858e-05,0.0006393373589955969,4.509538032221591e-05
CYS 890,L CYS  20,0.0,0.0,0.0,-5.970149253731127e-05,0.00023693295322965626,1.6711961981296836e-05,-0.4056567164179107,0.04556911067734792,0.003214197243484259,0.4057164179104479,0.045568429534636176,0.003214149199381709,0.0,0.0,0.0,-4.418798107960822e-18,0.0006387176207095559,4.505166735391203e-05
TRP 891,L TRP  21,0.0,0.0,0.0,-7.462686567163579e-05,0.0002627883113680237,1.8535658332231978e-05,-0.4608059701492535,0.04013320065984637,0.0028307777135796043,0.46082587064676606,0.04012647328227254,0.0028303032009518113,0.0,0.0,0.0,-5.4726368159041086e-05,0.0006925258762708554,4.8847009069628195e-05
GLU 892,L GLU  22,0.0,0.0,0.0,-8.457711442783591e-05,0.0002782513722210043,1.9626338550272436e-05,54.24094527363183,0.3889912480190954,0.027437327139763358,-54.24059203980098,0.3889382827624012,0.027433591258603153,0.0,0.0,0.0,0.00026865671641855695,0.0006209146571893022,4.3795943127081874e-05
LEU 893,L LEU  23,0.0,0.0,0.0,-5.9701492537309064e-05,0.00023693295322964748,1.6711961981296216e-05,-0.29680099502487567,0.02341067917655168,0.0016512619921452906,0.2967363184079604,0.023456217802746433,0.0016544740391791599,0.0,0.0,0.0,-0.00012437810945282868,0.0006144631085426476,4.334088597174025e-05
TYR 894,L TYR  24,0.0,0.0,0.0,-2.4875621890546734e-05,0.0001557460282835641,1.098547782372012e-05,-0.48465174129353217,0.05354607547206756,0.0037768489580656474,0.48468159203980105,0.053486113038926246,0.0037726195341324037,0.0,0.0,0.0,4.975124378245197e-06,0.0005417634044912173,3.8213044219050854e-05
CYS 895,L CYS  25,0.0,0.0,0.0,-2.9850746268662267e-05,0.00017017543658199254,1.2003249811993135e-05,-0.3017611940298508,0.038275808274571894,0.0026997673559913545,0.30175621890547255,0.0382467151209643,0.002697715283156493,0.0,0.0,0.0,-3.482587064694571e-05,0.0006179577136408552,4.358737641025803e-05
LEU 896,L LEU  26,0.0,0.0,0.0,-4.975124378109402e-05,0.000217430580929472,1.533637070121912e-05,-0.274965174129353,0.022805990770397962,0.0016086105605211858,0.27497014925373126,0.02286754210813524,0.001612952057143508,0.0,0.0,0.0,-4.4776119402783504e-05,0.0006173165122088141,4.354214954836079e-05
GLU 897,L GLU  27,0.0,0.0,0.0,0.0,0.0,0.0,48.86441293532339,0.22343435073282622,0.015759843972161135,-48.86423383084577,0.22339958188053177,0.015757391566407705,0.0,0.0,0.0,0.00017910447761088658,0.0005882440300043015,4.149153476185278e-05
HIP 898,L HIP  28,0.0,0.0,0.0,-1.492537313434218e-05,0.00012125430454691766,8.552619211615167e-06,-49.20230348258705,0.3037892900941197,0.021427644391268322,49.202099502487535,0.3038275074471705,0.021430340035510732,0.0,0.0,0.0,-0.00021890547263623503,0.0006082687249968507,4.2903967844042797e-05
GLY 899,L GLY  29,0.0,0.0,0.0,-1.4925373134327818e-05,0.00012125430454680099,8.552619211606937e-06,-0.12340298507462691,0.08047991493228124,0.005676615516215751,0.12338308457711443,0.08048328841361085,0.005676853463242353,0.0,0.0,0.0,-3.48258706468068e-05,0.0005497906381508967,3.8779241625983594e-05
ILE 900,L ILE  30,0.0,0.0,0.0,-2.4875621890546734e-05,0.0001557460282835641,1.098547782372012e-05,0.07834825870646762,0.04095681634875464,0.002888871085111985,-0.07829850746268655,0.04103208849582911,0.0028941803730055085,0.0,0.0,0.0,2.4875621890400912e-05,0.0006103405047953467,4.305009992383216e-05
GLN 901,L GLN  31,0.0,0.0,0.0,-2.9850746268652323e-05,0.00017017543658193586,1.2003249811989139e-05,0.12028358208955245,0.25708698061375823,0.01813351746702388,-0.12032338308457713,0.2571117609376034,0.018135265336302255,0.0,0.0,0.0,-6.965174129321094e-05,0.0006109485147466002,4.309298563918366e-05
PRO 902,L PRO  32,0.0,0.0,0.0,-4.47761194029934e-05,0.00020681203672468052,1.4587396341054082e-05,0.13942288557213922,0.04827023096737404,0.0034047195789319224,-0.1395223880597015,0.04825348435611819,0.0034035383640489423,0.0,0.0,0.0,-0.00014427860696509417,0.0006018872491480752,4.2453853242778665e-05
ASP 903,L ASP  33,0.0,0.0,0.0,-4.975124378109291e-05,0.00021743058092946714,1.533637070121878e-05,52.5183383084577,0.3617356239983156,0.025514863648708627,-52.51790547263682,0.36161379032681046,0.025506270164102614,0.0,0.0,0.0,0.0003830845771145602,0.0006522158463761529,4.6003758783492445e-05
GLY 904,L GLY  34,0.0,0.0,0.0,-2.4875621890551152e-05,0.0001557460282835918,1.098547782372207e-05,-0.1641542288557216,0.030507826163808312,0.002151856143401843,0.16419900497512438,0.030505039123810897,0.002151659560757503,0.0,0.0,0.0,1.990049751233012e-05,0.0005813023549841483,4.100190675763476e-05
GLN 905,L GLN  35,0.0,0.0,0.0,-1.4925373134328925e-05,0.00012125430454680997,8.55261921160757e-06,0.33324875621890526,0.23372592660445235,0.016485755764293897,-0.3332189054726368,0.23370452033853087,0.016484245882711936,0.0,0.0,0.0,1.4925373133869368e-05,0.0006187582810369985,4.364384408056493e-05
MET 906,L MET  36,0.0,0.0,0.0,-1.4925373134328925e-05,0.00012125430454680997,8.55261921160757e-06,0.13292537313432834,0.10707680510747856,0.007552615504270557,-0.1329452736318408,0.10704275423343874,0.007550213740798542,0.0,0.0,0.0,-3.482587064693246e-05,0.000576298960667863,4.0648994533094395e-05
PRO 907,L PRO  37,0.0,0.0,0.0,-1.990049751243562e-05,0.00013965839649369806,9.850743768467175e-06,-0.05878606965174132,0.07026749887384062,0.004956287226801247,0.05875621890547263,0.07024814066788784,0.004954921804231279,0.0,0.0,0.0,-4.9751243780943225e-05,0.000636777051052742,4.4914790123941844e-05
SER 908,L SER  38,0.0,0.0,0.0,-9.950248756219467e-06,9.925341961821457e-05,7.000796438668144e-06,-0.1522039800995025,0.11783453777486674,0.008311407461622664,0.15221393034825872,0.11786719487135058,0.008313710915605819,0.0,0.0,0.0,7.070076972737315e-17,0.0005642764926871376,3.9800995024893885e-05
ASP 909,L ASP  39,0.0,0.0,0.0,-4.975124378109457e-06,7.035888370015405e-05,4.962733015460865e-06,46.22381094527366,0.6025555395027575,0.04250099080995824,-46.22372139303485,0.6025638274545564,0.042501575397004825,0.0,0.0,0.0,8.457711442741612e-05,0.0005443613678233096,3.839629042369612e-05
LYS 910,L LYS  40,0.0,0.0,0.0,-4.975124378108905e-06,7.035888370014624e-05,4.962733015460314e-06,-44.7107064676617,0.7649797762795516,0.0539575131419273,44.71059701492538,0.7649474223731673,0.053955231073324894,0.0,0.0,0.0,-0.00011442786069731124,0.000574621481313768,4.053067426228397e-05
THR 911,L THR  41,0.0,0.0,0.0,0.0,0.0,0.0,0.0033781094527366292,0.11712359555286812,0.008261261463681115,-0.003288557213930357,0.11714873956853096,0.0082630349858024,0.0,0.0,0.0,8.955223880622763e-05,0.0005833001825753144,4.114282265090179e-05
ILE 912,L ILE  42,0.0,0.0,0.0,-1.4925373134329477e-05,0.00012125430454681446,8.552619211607887e-06,0.09208955223880597,0.10077220230061429,0.0071079231093154034,-0.09207462686567155,0.1008363997049566,0.007112451245085639,0.0,0.0,0.0,3.5350384863686576e-17,0.0005985056016647798,4.2215330220106496e-05
GLY 913,L GLY  43,0.0,0.0,0.0,-9.950248756220019e-06,9.925341961822007e-05,7.000796438668532e-06,0.031074626865671657,0.07696254437582653,0.005428519326081206,-0.031079601990049704,0.07700296325525621,0.005431370254021571,0.0,0.0,0.0,-1.4925373134262642e-05,0.0005415806233104396,3.820015182859855e-05
GLY 914,L GLY  44,0.0,0.0,0.0,-9.950248756218362e-06,9.925341961820355e-05,7.000796438667366e-06,0.14080099502487567,0.040540627604566185,0.0028595153945036823,-0.14074626865671636,0.04052774123313786,0.002858606459944553,0.0,0.0,0.0,4.477611940304698e-05,0.000558057286442997,3.936232603905139e-05
GLY 915,L GLY  45,0.0,0.0,0.0,-1.4925373134327818e-05,0.00012125430454680099,8.552619211606937e-06,6.96517412935556e-05,0.085922822736703,0.0060605286319528945,-6.965174129354676e-05,0.0859415231270144,0.006061847655784994,0.0,0.0,0.0,-1.4925373134328925e-05,0.0005941473420647258,4.190792228993932e-05
ASP 916,L ASP  46,0.0,0.0,0.0,-9.95024875621781e-06,9.925341961819804e-05,7.000796438666977e-06,46.201885572139304,0.20074904965470047,0.014159746206172302,-46.20185572139303,0.2007000536191354,0.014156290292284275,0.0,0.0,0.0,1.9900497511825824e-05,0.000581302354983128,4.100190675756279e-05
ASP 917,L ASP  47,0.0,0.0,0.0,-2.4875621890548943e-05,0.00015574602828357796,1.0985477823721097e-05,45.76029850746268,0.19873893585814373,0.014017963710794485,-45.760189054726354,0.19869195158072772,0.014014649695385519,0.0,0.0,0.0,8.457711442784033e-05,0.0005882861060402179,4.149450257659941e-05
SER 918,L SER  48,0.0,0.0,0.0,-1.990049751243562e-05,0.00013965839649369806,9.850743768467175e-06,0.3071044776119404,0.04103673914982153,0.002894508404845952,-0.30706467661691544,0.04098562781734579,0.0028909032894177066,0.0,0.0,0.0,1.9900497512499692e-05,0.0006226264302862947,4.3916682292012715e-05
PHE 919,L PHE  49,0.0,0.0,0.0,-2.4875621890551152e-05,0.0001557460282835918,1.098547782372207e-05,0.2454378109452736,0.018878173534642797,0.0013315636938078114,-0.2455223880597014,0.018858487044317966,0.0013301751158435852,0.0,0.0,0.0,-0.00010945273631825892,0.0006292696540576646,4.438525916824305e-05
ASN 920,L ASN  50,0.0,0.0,0.0,-3.48258706467778e-05,0.00018333856490243216,1.293170529717376e-05,0.42429850746268666,0.08218841626967019,0.005797123909017336,-0.42426368159203964,0.08215568962457773,0.0057948155494535625,0.0,0.0,0.0,-2.828030789094926e-16,0.0006308802978768346,4.4498865223899186e-05
THR 921,L THR  51,0.0,0.0,0.0,-4.975124378111114e-06,7.035888370017748e-05,4.962733015462517e-06,0.2931890547263682,0.03330761315572351,0.0023493378914103747,-0.2931741293532338,0.03331254865473104,0.002349686014669078,0.0,0.0,0.0,9.950248756280778e-06,0.0005815577789532512,4.101992297531395e-05
PHE 922,L PHE  52,0.0,0.0,0.0,-2.985074626864459e-05,0.00017017543658189176,1.2003249811986027e-05,0.2558805970149253,0.01844301892064516,0.001300870253887424,-0.2558507462686568,0.018434437056562142,0.001300264935866739,0.0,0.0,0.0,6.186317351145151e-17,0.0005901344816799512,4.162487694199398e-05
PHE 923,L PHE  53,0.0,0.0,0.0,-5.4726368159200165e-05,0.00022744536220222216,1.6042758907670833e-05,-0.22063184079601983,0.03166088631864528,0.0022331867359053925,0.22071641791044755,0.031627247197285664,0.0022308140152281584,0.0,0.0,0.0,2.985074626864901e-05,0.0006457703776952185,4.554913047586735e-05
SER 924,L SER  54,0.0,0.0,0.0,-9.95024875621781e-06,9.925341961819804e-05,7.000796438666977e-06,-0.017109452736318403,0.11151238897862606,0.007865477467999257,0.01717412935323388,0.11145592140073467,0.007861494552148872,0.0,0.0,0.0,5.472636815927528e-05,0.0005571695078242198,3.929970696339064e-05
GLU 925,L GLU  55,0.0,0.0,0.0,-9.95024875621781e-06,9.925341961819804e-05,7.000796438666977e-06,48.4554328358209,0.2953309749967734,0.02083104084412194,-48.4552537313433,0.2952315396202721,0.020824027213434296,0.0,0.0,0.0,0.00016915422885631698,0.0005741043477307648,4.049419847172552e-05
THR 926,L THR  56,0.0,0.0,0.0,-3.9800995024879526e-05,0.00019549137019293956,1.3788898090378018e-05,-0.40064676616915407,0.13360567808259743,0.00942381792893753,0.40065174129353237,0.13362198149913065,0.009424967883275053,0.0,0.0,0.0,-3.482587064697444e-05,0.0005848681396890569,4.125341781850505e-05
GLY 927,L GLY  57,0.0,0.0,0.0,-1.4925373134328372e-05,0.0001212543045468055,8.552619211607255e-06,-0.24611940298507473,0.06516275583415919,0.004596226414488848,0.2460646766169154,0.06506040664991744,0.004589007259649686,0.0,0.0,0.0,-6.965174129352025e-05,0.0006027502292948492,4.251472316908867e-05
ALA 928,L ALA  58,0.0,0.0,0.0,-9.950248756218914e-06,9.925341961820907e-05,7.000796438667756e-06,-0.10527363184079601,0.07210046715813766,0.0050855748411349246,0.10536318407960198,0.07208799513509843,0.005084695132457764,0.0,0.0,0.0,7.960199004976015e-05,0.0005761700971863205,4.0639905203919364e-05
GLY 929,L GLY  59,0.0,0.0,0.0,0.0,0.0,0.0,-0.09462686567164179,0.04660968526843695,0.0032875937160641096,0.09461194029850745,0.04653537312579129,0.0032823521416620923,0.0,0.0,0.0,-1.492537313437974e-05,0.0005941473420646985,4.19079222899374e-05
LYS 930,L LYS  60,0.0,0.0,0.0,-5.472636815921176e-05,0.0002274453622022704,1.6042758907674235e-05,-52.10337810945273,0.5270614550810749,0.03717604866294897,52.102910447761175,0.5269857134984378,0.03717070626362384,0.0,0.0,0.0,-0.0005223880597021486,0.0006470340050107108,4.563825987457352e-05
HIE 931,L HIE  61,0.0,0.0,0.0,-3.482587064676896e-05,0.00018333856490238565,1.293170529717048e-05,0.41983084577114455,0.05067535187193273,0.003574363727495956,-0.41978606965174087,0.050713309948628785,0.0035770410837943547,0.0,0.0,0.0,9.950248756350374e-06,0.0006615980183036319,4.6665526167120346e-05
VAL 932,L VAL  62,0.0,0.0,0.0,-3.482587064676675e-05,0.000183338564902374,1.2931705297169657e-05,-0.31689054726368154,0.02384126528828327,0.0016816331947612385,0.31688557213930346,0.023837798505901297,0.0016813886667858124,0.0,0.0,0.0,-3.980099502486958e-05,0.0005971807398259299,4.212188167114139e-05
PRO 933,L PRO  63,0.0,0.0,0.0,-3.980099502488891e-05,0.00019549137019298567,1.3788898090381269e-05,0.13288059701492547,0.04033387613189008,0.0028449322700212424,-0.13296019900497522,0.040343899869457335,0.0028456392899560007,0.0,0.0,0.0,-0.00011940298507461371,0.000551498764599097,3.889972357614062e-05
ARG 934,L ARG  64,0.0,0.0,0.0,-5.97014925373157e-05,0.0002369329532296738,1.6711961981298073e-05,-49.97375621890546,0.19080417737593236,0.013458288999962023,49.97344776119404,0.19077516267263436,0.013456242460585355,0.0,0.0,0.0,-0.0003681592039793122,0.0006793185746754352,4.7915437841863004e-05
ALA 935,L ALA  65,0.0,0.0,0.0,-2.9850746268656744e-05,0.00017017543658196104,1.2003249811990914e-05,-0.08424378109452736,0.03434671439429724,0.002422630441716497,0.08429353233830843,0.034320097066397805,0.002420753000162523,0.0,0.0,0.0,1.9900497512428853e-05,0.0005550330455400588,3.914901253283262e-05
VAL 936,L VAL  66,0.0,0.0,0.0,-4.975124378109126e-05,0.00021743058092945993,1.533637070121827e-05,-0.144597014925373,0.03973746920415328,0.002802864968846558,0.14462686567164187,0.0397636684422715,0.0028047129206211097,0.0,0.0,0.0,-1.990049751225445e-05,0.0006226264302864185,4.391668229202145e-05
PHE 937,L PHE  67,0.0,0.0,0.0,-8.457711442786685e-05,0.000278251372221106,1.962633855027961e-05,0.01922885572139308,0.05113047755020005,0.003606465817679009,-0.019199004975124365,0.05115657555867597,0.0036083066292651217,0.0,0.0,0.0,-5.472636815928854e-05,0.0006324477047590779,4.460942158116487e-05
VAL 938,L VAL  68,0.0,0.0,0.0,-0.00011442786069652139,0.000318330214388994,2.2453282111460457e-05,-0.09191542288557225,0.05607642094512803,0.003955325766668733,0.09187064676616913,0.05603368908537993,0.0039523116936756525,0.0,0.0,0.0,-0.0001592039800995319,0.0006344405324674965,4.474998480989433e-05
ASP 939,L ASP  69,0.0,0.0,0.0,-0.00014427860696517592,0.000351372011602185,2.478387079190177e-05,62.92036815920393,0.3468415179791947,0.024464314410436616,-62.918771144278594,0.3465117679687253,0.024441055638015224,0.0,0.0,0.0,0.0014527363184081096,0.0007458041672247647,5.260496996410607e-05
LEU 940,L LEU  70,0.0,0.0,0.0,-0.0002189054726368277,0.0004135043732374383,2.9166349680138457e-05,0.13504477611940294,0.08758360886811414,0.006177671453619856,-0.1349950248756219,0.08753145831158993,0.006173993036978962,0.0,0.0,0.0,-0.00016915422885578673,0.0007539242483387122,5.3177716325519974e-05
GLU 941,L GLU  71,0.0,0.0,0.0,-0.00030348258706467025,0.0004597617931203058,3.242909651166956e-05,66.74508955223877,0.3918032707006083,0.027635671926773363,-66.7423383084577,0.39160676155634166,0.027621811240434904,0.0,0.0,0.0,0.0024477611940293778,0.0007454722118181927,5.2581555635037455e-05
PRO 942,L PRO  72,0.0,0.0,0.0,-0.00022388059701494047,0.0004168429863811906,2.9401837294537816e-05,-0.5251044776119405,0.055368094606450126,0.0039053642789103698,0.5249104477611941,0.05536969320549015,0.0039054770353928094,0.0,0.0,0.0,-0.00041791044776129827,0.0006344015175838892,4.4747232912183765e-05
THR 943,L THR  73,0.0,0.0,0.0,-0.00024875621890548335,0.0004322922188304358,3.0491542132183367e-05,-0.18547761194029816,0.07363146597995232,0.005193563171820089,0.18538805970149247,0.07363604633680355,0.005193886245282498,0.0,0.0,0.0,-0.00033830845771105645,0.0007158303284176855,5.0490778384803505e-05
VAL 944,L VAL  74,0.0,0.0,0.0,-0.00010945273631840971,0.0003122063978057211,2.2021341393527087e-05,-0.30920398009950273,0.04059511506626446,0.0028633586437264965,0.3090895522388061,0.04051818509854553,0.002857932422180628,0.0,0.0,0.0,-0.00022388059701491348,0.0006944175881544874,4.898044013798693e-05
ILE 945,L ILE  75,0.0,0.0,0.0,-0.00013930348258705817,0.000346262938135413,2.442350453481306e-05,-0.4395522388059704,0.027853892203931644,0.0019646620750641175,0.4395174129353233,0.027893381680354844,0.001967447447970883,0.0,0.0,0.0,-0.00017412935323404366,0.0006943462963732482,4.897541160345255e-05
ASP 946,L ASP  76,0.0,0.0,0.0,-0.00014427860696518145,0.0003513720116021984,2.4783870791902716e-05,62.97049253731345,0.5731204376151411,0.0404247988030801,-62.96850746268659,0.5729242100321198,0.040410957976540644,0.0,0.0,0.0,0.0018407960198996718,0.0007360830604098016,5.1919295956783334e-05
GLU 947,L GLU  77,0.0,0.0,0.0,-0.00020398009950248498,0.0004029543628122654,2.8422209320072638e-05,60.78319402985073,0.42997832545916825,0.03032833267768458,-60.78214427860695,0.42982261073195027,0.030317349407667803,0.0,0.0,0.0,0.0008457711442784034,0.0006990359583087783,4.9306194852061066e-05
VAL 948,L VAL  78,0.0,0.0,0.0,-0.0001243781094527182,0.00033001241695073807,2.3277281147510286e-05,-0.22577114427860684,0.05138836001914162,0.0036246554445664813,0.22581094527363182,0.051427039363679254,0.003627383675175872,0.0,0.0,0.0,-8.457711442797277e-05,0.0007246965021115744,5.111615005924604e-05
ARG 949,L ARG  79,0.0,0.0,0.0,-0.00018407960199006318,0.0003875490964010322,2.733560560764293e-05,-62.39388557213924,0.6184513332438283,0.043622193652543925,62.391965174129325,0.6181751058372258,0.04360271007352122,0.0,0.0,0.0,-0.00210447761194059,0.0008189483917850509,5.776416577600353e-05
THR 950,L THR  80,0.0,0.0,0.0,-6.965174129352964e-05,0.00025455918020826944,1.795522017364617e-05,-0.10534328358208955,0.16075074666822645,0.01133848344084297,0.10535820895522388,0.16065921736444297,0.011332027461528343,0.0,0.0,0.0,-5.472636815915155e-05,0.0006479896579169312,4.570566643334202e-05
GLY 951,L GLY  81,0.0,0.0,0.0,-3.482587064676454e-05,0.00018333856490236237,1.2931705297168837e-05,-0.028840796019900486,0.07033872932565277,0.00496131143549138,0.028885572139303484,0.070320459368289,0.004960022772058534,0.0,0.0,0.0,9.950248756212285e-06,0.0005462677504999514,3.8530756290007933e-05
THR 952,L THR  82,0.0,0.0,0.0,-6.965174129353185e-05,0.00025455918020827746,1.7955220173646737e-05,0.04186069651741266,0.1116593099121703,0.007875840471634584,-0.04177611940298505,0.11157151791035906,0.007869648101276083,0.0,0.0,0.0,1.4925373134130078e-05,0.0006800469104417244,4.796681068582551e-05
TYR 953,L TYR  83,0.0,0.0,0.0,-7.46268656716402e-05,0.00026278831136803934,1.853565833223308e-05,-0.13465174129353227,0.11347600666664155,0.008003980380745668,0.13464676616915422,0.11340408796052837,0.007998907626340153,0.0,0.0,0.0,-7.960199004966847e-05,0.0006792092569468821,4.790772716380595e-05
ARG 954,L ARG  84,0.0,0.0,0.0,-0.00017412935323382492,0.0003792206766200768,2.674816416969024e-05,-58.17607960199006,0.5303287665475115,0.037406507044798525,58.17498009950248,0.5301662178136791,0.03739504174112133,0.0,0.0,0.0,-0.0012736318407941829,0.0007529386830815185,5.310819991218956e-05
GLN 955,L GLN  85,0.0,0.0,0.0,-5.4726368159198505e-05,0.00022744536220221527,1.604275890767035e-05,-0.13654726368159203,0.338730067622315,0.02389217681568864,0.13649751243781091,0.3386829058135786,0.023888850278185825,0.0,0.0,0.0,-0.00010447761194033782,0.0005850797035008492,4.1268340379217256e-05
LEU 956,L LEU  86,0.0,0.0,0.0,-4.9751243781102305e-05,0.00021743058092950818,1.5336370701221672e-05,-0.20398009950248763,0.04567699271703092,0.0032218066558562884,0.20398009950248736,0.04570018672452967,0.0032234426350066315,0.0,0.0,0.0,-4.975124378107137e-05,0.00060471813080368,4.265352823925821e-05
PHE 957,L PHE  87,0.0,0.0,0.0,-6.467661691542681e-05,0.0002459543700360005,1.7348283660615634e-05,0.07591542288557211,0.0703957385847383,0.004965332558587312,-0.07589552238805966,0.07033313784027022,0.004960917042521308,0.0,0.0,0.0,-4.4776119403366785e-05,0.000671365338351272,4.735445980454941e-05
HIE 958,L HIE  88,0.0,0.0,0.0,-5.4726368159209e-05,0.00022744536220225888,1.6042758907673425e-05,0.354542288557214,0.1048455839336323,0.0073952372969722235,-0.3545522388059704,0.10485986150424297,0.007396244359155758,0.0,0.0,0.0,-6.46766169153075e-05,0.0005379119570460123,3.794138406203234e-05
PRO 959,L PRO  89,0.0,0.0,0.0,-5.472636815920292e-05,0.00022744536220223362,1.6042758907671643e-05,0.18235820895522384,0.044925156608460075,0.0031687762255538246,-0.18233333333333326,0.0449827311622944,0.00317283722146703,0.0,0.0,0.0,-2.985074626871971e-05,0.0006684834530317047,4.715118728699301e-05
GLU 960,L GLU  90,0.0,0.0,0.0,-9.452736318407858e-05,0.0002925610035420697,2.063566212195907e-05,56.230930348258724,1.0870772879477464,0.07667651991533979,-56.23010945273632,1.086859745975982,0.07666117568773487,0.0,0.0,0.0,0.0007263681592046203,0.0007260273172926682,5.12100185245963e-05
GLN 961,L GLN  91,0.0,0.0,0.0,-5.97014925373157e-05,0.0002369329532296738,1.6711961981298073e-05,0.07026865671641795,0.10375946860916438,0.007318628628729194,-0.07030845771144281,0.10379090335867311,0.007320845865004354,0.0,0.0,0.0,-9.95024875621339e-05,0.0005643203557585164,3.98040888874034e-05
LEU 962,L LEU  92,0.0,0.0,0.0,-0.00013432835820894706,0.0003410047659341842,2.405262166385643e-05,0.0032139303482587637,0.1320820226278648,0.009316347559430062,-0.003174129353233806,0.13202617156259513,0.009312408129027162,0.0,0.0,0.0,-9.452736318389906e-05,0.0007570694352884016,5.339956070812189e-05
ILE 963,L ILE  93,0.0,0.0,0.0,-0.0001094527363183948,0.0003122063978056785,2.2021341393524085e-05,0.0273034825870646,0.05449170312317852,0.0038435483898602253,-0.0272587064676617,0.054527483930577714,0.003846072173423316,0.0,0.0,0.0,-6.467661691560798e-05,0.0006697411840647581,4.723990079400236e-05
THR 964,L THR  94,0.0,0.0,0.0,-0.00012437810945274526,0.00033001241695080984,2.3277281147515348e-05,-0.0059253731343286535,0.07881308199478977,0.005559046185732919,0.0059054726368159075,0.07885969668401609,0.005562334132400959,0.0,0.0,0.0,-0.00014427860696560068,0.0006181979927171365,4.360432438956179e-05
GLY 965,L GLY  95,0.0,0.0,0.0,-7.9601990049748e-05,0.0002706760300245749,1.9092015109584424e-05,-0.03244278606965175,0.08210155075888602,0.005790996888297243,0.03249253731343286,0.08207381214995271,0.00578904035767713,0.0,0.0,0.0,-2.9850746268629124e-05,0.0006301736928784544,4.4449025150124056e-05
LYS 966,L LYS  96,0.0,0.0,0.0,-0.0002487562189054712,0.00043229221883041465,3.0491542132181876e-05,-66.93645273631844,1.0908702441411695,0.07694405441755726,66.93369154228857,1.0905441356575372,0.07692105249863483,0.0,0.0,0.0,-0.0030099502487553197,0.0008404574077489428,5.92812947871599e-05
GLU 967,L GLU  97,0.0,0.0,0.0,-0.0003631840796019854,0.00048091725268037476,3.3921287576886406e-05,70.90369651741293,0.49040191907182556,0.03459028436259553,-70.89949253731338,0.489884981121133,0.034553822370876335,0.0,0.0,0.0,0.0038407960199022925,0.000979657450127493,6.909970874906406e-05
ASP 968,L ASP  98,0.0,0.0,0.0,-0.0002935323383084475,0.00045538017598004035,3.2120041067643844e-05,68.0787860696517,0.6098682420391951,0.04301678907737367,-68.07581592039797,0.6094732910393751,0.04298893138175347,0.0,0.0,0.0,0.0026766169154225157,0.000908719780412829,6.409615131581771e-05
ALA 969,L ALA  99,0.0,0.0,0.0,-0.000174129353233847,0.0003792206766201249,2.6748164169693633e-05,0.306223880597015,0.09790052127814733,0.006905370347381263,-0.3060597014925372,0.097904036769846,0.006905618311046988,0.0,0.0,0.0,-9.95024875612391e-06,0.0006764705724092736,4.7714555250623757e-05
ALA 970,L ALA 100,0.0,0.0,0.0,-0.00016417910447759165,0.0003704380192832634,2.6128683284879274e-05,0.3687412935323384,0.0744941330376633,0.005254411014530297,-0.3684825870646766,0.07451822672809666,0.005256110452422,0.0,0.0,0.0,9.452736318415977e-05,0.0006510763384618774,4.592338409233541e-05
ASN 971,L ASN 101,0.0,0.0,0.0,-0.0001890547263681743,0.0003915520869642303,2.7617954792050443e-05,0.681383084577114,0.18296944668533013,0.012905669705557114,-0.6812039800995022,0.18293280495427172,0.012903085197121163,0.0,0.0,0.0,-9.95024875746833e-06,0.0006910231058700056,4.8741011818240044e-05
ASN 972,L ASN 102,0.0,0.0,0.0,-0.0002139303482586807,0.0004100782295520876,2.8924688137362084e-05,-0.7247761194029856,0.17197637992065204,0.012130278560826458,0.724651741293533,0.17193848868127737,0.012127605918869222,0.0,0.0,0.0,-0.0003383084577118916,0.0007088461118781088,4.999814973316375e-05
TYR 973,L TYR 103,0.0,0.0,0.0,-0.0001194029850746314,0.0003242621042149441,2.287168535970947e-05,-0.11801492537313418,0.11172912685232755,0.007880764978899843,0.11803482587064676,0.11176545172858228,0.00788332713812113,0.0,0.0,0.0,-9.950248756202371e-05,0.0006691865941236729,4.720078303564799e-05
ALA 974,L ALA 104,0.0,0.0,0.0,-9.95024875621781e-05,0.0002993355016216849,2.1113498373968978e-05,-0.3524875621890547,0.06050929038924823,0.004267996269477105,0.35237313432835804,0.06049534396480336,0.004267012564543197,0.0,0.0,0.0,-0.00021393034825869394,0.0006609242549418151,4.661800256378198e-05
ARG 975,L ARG 105,0.0,0.0,0.0,-0.00032835820895522747,0.00046961590216574483,3.312415177300885e-05,-69.4969751243781,0.5957769244128129,0.04202286416642971,69.49359203980099,0.5954314901302508,0.04199849911075246,0.0,0.0,0.0,-0.0037114427860715365,0.0008442479699642322,5.9548660431179274e-05
GLY 976,L GLY 106,0.0,0.0,0.0,-9.452736318408907e-05,0.0002925610035421021,2.0635662121961356e-05,-0.13838805970149265,0.0624372214596263,0.00440398204229398,0.13836318407960196,0.06239739787445817,0.004401173103173369,0.0,0.0,0.0,-0.00011940298507475125,0.0006194779071152732,4.369460259050179e-05
HIP 977,L HIP 107,0.0,0.0,0.0,-0.00010447761194029363,0.0003058791273420633,2.1575050145337822e-05,-60.22953233830846,0.3623669564750651,0.02555939440817107,60.22837810945271,0.3622157438586572,0.025548728692566483,0.0,0.0,0.0,-0.0012587064676604903,0.0006858457526504648,4.8375829478724595e-05
TYR 978,L TYR 108,0.0,0.0,0.0,-0.00017910447761194598,0.000383439778467628,2.7045756668793353e-05,-0.28588059701492524,0.15041708405551213,0.010609603078878975,0.28586567164179083,0.15027386894345793,0.01059950146373776,0.0,0.0,0.0,-0.00019402985074625447,0.0007378631101081678,5.204485098185863e-05
THR 979,L THR 109,0.0,0.0,0.0,-0.0001592039800994949,0.0003658661952407833,2.5806211680395245e-05,-0.35571144278606986,0.11098866563263775,0.00782853687139769,0.3556268656716418,0.11096238919358703,0.007826683474289211,0.0,0.0,0.0,-0.000243781094527544,0.0006948808064443785,4.901311303698296e-05
ILE 980,L ILE 110,0.0,0.0,0.0,-0.00024875621890545685,0.00043229221883038976,3.049154213218012e-05,-0.14706965174129347,0.052631216021280715,0.003712319747791717,0.14703482587064678,0.052594419062405695,0.0037097242904297746,0.0,0.0,0.0,-0.0002835820895519756,0.000775353621443493,5.4689227762525505e-05
GLY 981,L GLY 111,0.0,0.0,0.0,-4.975124378109568e-05,0.00021743058092947926,1.5336370701219633e-05,-0.21219402985074606,0.04946547279854175,0.0034890254374824172,0.21212935323383067,0.04939749610025636,0.0034842307308708027,0.0,0.0,0.0,-0.00011442786069647051,0.0006244127956113548,4.404268278704801e-05
LYS 982,L LYS 112,0.0,0.0,0.0,-0.00012935323383084864,0.0003355904866475707,2.3670727848071746e-05,-64.74682587064677,0.7891514584707354,0.05566245214807519,64.74482587064679,0.7888375379100074,0.055640309898951454,0.0,0.0,0.0,-0.002129353233832953,0.0007874539105866137,5.554271635229766e-05
GLU 983,L GLU 113,0.0,0.0,0.0,-0.00012437810945273918,0.0003300124169507937,2.327728114751421e-05,64.13609950248757,0.767562284603611,0.05413966923435667,-64.13422885572137,0.7673109713365173,0.0541219429632415,0.0,0.0,0.0,0.0017462686567147165,0.000798193549679129,5.6300232087278594e-05
ILE 984,L ILE 114,0.0,0.0,0.0,-0.00012437810945272753,0.00033001241695076273,2.3277281147512024e-05,-0.2592189054726369,0.04059080895888041,0.0028630549143300213,0.2591492537313434,0.04054317288523627,0.0028596949247598597,0.0,0.0,0.0,-0.00019402985074639973,0.0006286399907058675,4.4340846139777357e-05
ILE 985,L ILE 115,0.0,0.0,0.0,-9.452736318408244e-05,0.0002925610035420816,2.063566212195991e-05,-0.2984527363184079,0.03653661701717598,0.0025770942631369734,0.29850248756218895,0.03656033306756222,0.0025787670643535147,0.0,0.0,0.0,-4.477611940303096e-05,0.0006332299533013927,4.4664597139148226e-05
ASP 986,L ASP 116,0.0,0.0,0.0,-6.965174129353792e-05,0.0002545591802082997,1.7955220173648305e-05,57.11599502487561,0.5094588339205864,0.035934455496631934,-57.11520398009949,0.5093585598333984,0.03592738270785371,0.0,0.0,0.0,0.0007213930348230935,0.0006001575661712603,4.23318508123265e-05
LEU 987,L LEU 117,0.0,0.0,0.0,-0.00011940298507462031,0.00032426210421491406,2.2871685359707353e-05,-0.4489402985074628,0.04255936933648125,0.0030019064575193912,0.4488656716417909,0.04262128571140689,0.0030062737018797564,0.0,0.0,0.0,-0.0001940298507464917,0.0006519501393385338,4.59850172540837e-05
VAL 988,L VAL 118,0.0,0.0,0.0,-7.46268656716402e-05,0.00026278831136803934,1.853565833223308e-05,-0.33012437810945267,0.028147787886822886,0.001985391878208828,0.33006965174129366,0.0281765069986458,0.0019874175681703927,0.0,0.0,0.0,-0.00012935323383073791,0.0006333862870782591,4.467562407356056e-05
LEU 989,L LEU 119,0.0,0.0,0.0,-5.472636815921121e-05,0.00022744536220226807,1.6042758907674072e-05,-0.33510447761194057,0.03123389582821194,0.0022030691488613453,0.3351044776119402,0.03123947034304735,0.002203462344821315,0.0,0.0,0.0,-5.47263681592797e-05,0.0006780055986436357,4.7822827653087284e-05
ASP 990,L ASP 120,0.0,0.0,0.0,-3.482587064676896e-05,0.00018333856490238565,1.293170529717048e-05,55.19219402985076,0.3297982756882583,0.023262176787443835,-55.19164179104482,0.3296169358774423,0.023249386063389863,0.0,0.0,0.0,0.0005174129353225308,0.0006471870043049462,4.564905161271535e-05
ARG 991,L ARG 121,0.0,0.0,0.0,-8.457711442784033e-05,0.00027825137222101885,1.962633855027346e-05,-57.60670646766166,0.4606846823271825,0.03249419209726893,57.60581094527365,0.46061621507298955,0.032489362789511436,0.0,0.0,0.0,-0.000980099502487293,0.0006538078209317863,4.6116048010829894e-05
ILE 992,L ILE 122,0.0,0.0,0.0,-4.9751243781102305e-05,0.00021743058092950818,1.5336370701221672e-05,-0.31696019900497524,0.02419712593352436,0.0017067336693589797,0.31689054726368143,0.024211505019771144,0.0017077478919034022,0.0,0.0,0.0,-0.00011940298507448999,0.0006194779071155281,4.369460259051977e-05
ARG 993,L ARG 123,0.0,0.0,0.0,-5.472636815921342e-05,0.00022744536220227726,1.604275890767472e-05,-54.25186567164183,0.48730746356171906,0.03437201829984322,54.2513930348259,0.4873251284740351,0.03437326428668888,0.0,0.0,0.0,-0.0005273631840815545,0.0005905537602285091,4.1654450570598875e-05
LYS 994,L LYS 124,0.0,0.0,0.0,-7.4626865671638e-05,0.0002627883113680316,1.853565833223253e-05,-53.90572139303481,0.47746319906428386,0.03367765741938138,53.90523880597013,0.4773667120784905,0.033670851752139706,0.0,0.0,0.0,-0.0005572139303500003,0.0006213131648066554,4.382405168716051e-05
LEU 995,L LEU 125,0.0,0.0,0.0,-2.4875621890551152e-05,0.0001557460282835918,1.098547782372207e-05,-0.35781592039801013,0.021815165323303028,0.001538723122002231,0.3577960199004973,0.021839149293647855,0.0015404148208355917,0.0,0.0,0.0,-4.4776119403083984e-05,0.0006009818455933787,4.238999099998987e-05
ALA 996,L ALA 126,0.0,0.0,0.0,-3.980099502487566e-05,0.0001954913701929206,1.378889809037668e-05,-0.3122437810945275,0.015175762084898459,0.0010704157253896267,0.3122537313432836,0.015075607081079148,0.0010633513361046018,0.0,0.0,0.0,-2.9850746268692923e-05,0.0006457703776950101,4.554913047585265e-05
ASP 997,L ASP 127,0.0,0.0,0.0,-9.950248756220019e-06,9.925341961822007e-05,7.000796438668532e-06,50.57039800995025,0.3017513568969384,0.02128389966666387,-50.57012935323383,0.3017622423846879,0.021284667469769928,0.0,0.0,0.0,0.00025870646766165423,0.0006007758817611379,4.237546343138022e-05
GLN 998,L GLN 128,0.0,0.0,0.0,-1.4925373134328925e-05,0.00012125430454680997,8.55261921160757e-06,-0.27834825870646757,0.26559556301637083,0.018733666596509324,0.2783681592039801,0.26556606917228043,0.018731586261146925,0.0,0.0,0.0,4.975124378062508e-06,0.0005598286201676699,3.948726628674344e-05
CYS 999,L CYS 129,0.0,0.0,0.0,-1.4925373134331134e-05,0.00012125430454682793,8.552619211608838e-06,0.06182089552238805,0.0444251034003677,0.0031335051917514263,-0.06182089552238811,0.044493140632878916,0.0031383041681181203,0.0,0.0,0.0,-1.4925373134240548e-05,0.0005857139364283557,4.1313075720702246e-05
THR1000,L THR 130,0.0,0.0,0.0,-1.9900497512438933e-05,0.00013965839649372132,9.850743768468817e-06,-0.0674825870646766,0.0952868460498249,0.006721015911023719,0.06748258706467666,0.09525718497220807,0.0067189237799178516,0.0,0.0,0.0,-1.990049751239806e-05,0.0006226264302867026,4.391668229204148e-05
GLY1001,L GLY 131,0.0,0.0,0.0,0.0,0.0,0.0,-0.1438109452736318,0.05223258432507096,0.0036842024358653344,0.14373134328358209,0.05231494238459089,0.0036900115254866347,0.0,0.0,0.0,-7.960199004982699e-05,0.000601517021505001,4.242773939828746e-05
LEU1002,L LEU 132,0.0,0.0,0.0,-2.487562189055336e-05,0.00015574602828360564,1.0985477823723048e-05,-0.20901990049751212,0.05347756866424387,0.0037720168604101567,0.2090099502487563,0.053476734146938834,0.00377195799809791,0.0,0.0,0.0,-3.4825870646509355e-05,0.0005848681396889107,4.125341781849474e-05
GLN1003,L GLN 133,0.0,0.0,0.0,-1.4925373134324505e-05,0.00012125430454677407,8.55261921160504e-06,0.12650248756218838,0.06620668108792109,0.004669859224591351,-0.12646766169154236,0.06619404761236768,0.0046689681279318855,0.0,0.0,0.0,1.9900497511896527e-05,0.0006384075259614237,4.502979495680245e-05
GLY1004,L GLY 134,0.0,0.0,0.0,-9.950248756221123e-06,9.925341961823109e-05,7.0007964386693084e-06,-0.08165671641791042,0.0326406115072364,0.002302291222557291,0.0816716417910448,0.032610648106735654,0.002300177767239349,0.0,0.0,0.0,4.975124378122161e-06,0.0005230746494845514,3.6894841078070136e-05
PHE1005,L PHE 135,0.0,0.0,0.0,-1.9900497512444456e-05,0.00013965839649376008,9.85074376847155e-06,-0.16804975124378116,0.05246915713242252,0.0037008889951150124,0.16813432835820896,0.052453313671265135,0.003699771483528274,0.0,0.0,0.0,6.467661691539587e-05,0.0006074135852800007,4.284365093902013e-05
SER1006,L SER 136,0.0,0.0,0.0,-2.9850746268662267e-05,0.00017017543658199254,1.2003249811993135e-05,0.23602487562189056,0.05896861782902952,0.004159325605894715,-0.23601492537313423,0.05899848025801738,0.0041614319392312615,0.0,0.0,0.0,-1.99004975123605e-05,0.0005981746613010669,4.219198748664094e-05
VAL1007,L VAL 137,0.0,0.0,0.0,-5.4726368159209e-05,0.00022744536220225888,1.6042758907673425e-05,-0.19548258706467656,0.09010701733167906,0.006355658963299455,0.19546766169154225,0.08998418987172487,0.006346995382260881,0.0,0.0,0.0,-6.965174129336159e-05,0.0006655147098036052,4.694178828493802e-05
PHE1008,L PHE 138,0.0,0.0,0.0,-9.452736318408023e-05,0.0002925610035420747,2.0635662121959425e-05,0.10867661691542296,0.06794239512426233,0.004792287053183103,-0.10873134328358205,0.06791395978016206,0.0047902813786534475,0.0,0.0,0.0,-0.00014925373134307712,0.0006893734557489134,4.862465447017874e-05
HIP1009,L HIP 139,0.0,0.0,0.0,-0.00012935323383081828,0.0003355904866474919,2.367072784806619e-05,-57.84303980099503,0.2946695060869021,0.020784384424561493,57.842253731343284,0.2946894989541412,0.020785794612687047,0.0,0.0,0.0,-0.0009154228855705715,0.0006524435091368214,4.601981687650563e-05
SER1010,L SER 140,0.0,0.0,0.0,-9.452736318407582e-05,0.00029256100354206106,2.063566212195846e-05,-0.2725124378109451,0.13673961562808679,0.009644868839746088,0.27247263681592043,0.13669743797805273,0.009641893857692214,0.0,0.0,0.0,-0.00013432835820895479,0.0006362715334824219,4.487913366374536e-05
PHE1011,L PHE 141,0.0,0.0,0.0,-8.955223880597796e-05,0.00028553920104045763,2.014038236096537e-05,0.1343383084577114,0.04267865551935416,0.0030103202561315824,-0.13435820895522393,0.042688633704282636,0.0030110240630309352,0.0,0.0,0.0,-0.00010945273631836497,0.0006371267897946787,4.493945879277393e-05
GLY1012,L GLY 142,0.0,0.0,0.0,-5.97014925373157e-05,0.00023693295322967383,1.6711961981298073e-05,0.32076616915422895,0.036676751888705034,0.002586978614863166,-0.32063184079602,0.03673914746306617,0.0025913796593456263,0.0,0.0,0.0,7.462686567155846e-05,0.0006224673941586366,4.390546474847204e-05
GLY1013,L GLY 143,0.0,0.0,0.0,-8.4577114427858e-05,0.000278251372221077,1.9626338550277562e-05,-0.2684228855721391,0.05376015719030536,0.0037919491182050982,0.2683830845771145,0.053802638345836776,0.0037949455078861677,0.0,0.0,0.0,-0.00012437810945268505,0.0006225071569996617,4.390826940303115e-05
GLY1014,L GLY 144,0.0,0.0,0.0,-6.965174129354234e-05,0.0002545591802083158,1.795522017364944e-05,-0.41877114427860707,0.040375690474316536,0.0028478816263322938,0.41867661691542285,0.04030196840368314,0.0028426816724009653,0.0,0.0,0.0,-0.00016417910447764908,0.0006292303185575664,4.438248465598887e-05
THR1015,L THR 145,0.0,0.0,0.0,-9.950248756219356e-05,0.0002993355016217315,2.111349837397226e-05,-0.2195671641791045,0.046430140283914914,0.003274929589295908,0.21953731343283575,0.046393727603433195,0.0032723612368419637,0.0,0.0,0.0,-0.00012935323383088897,0.0006011465658508829,4.240160947113724e-05
GLY1016,L GLY 146,0.0,0.0,0.0,-4.477611940297131e-05,0.00020681203672457847,1.4587396341046884e-05,-0.40077611940298485,0.03439562952199996,0.002426080648803925,0.4007810945273632,0.03442855231812978,0.002428402843795122,0.0,0.0,0.0,-3.980099502487856e-05,0.0005887907839484798,4.1530099811600734e-05
SER1017,L SER 147,0.0,0.0,0.0,-7.96019900497491e-05,0.00027067603002457866,1.9092015109584688e-05,-0.3640149253731347,0.0725221858394,0.0051153205834303305,0.3639900497512437,0.07249511838427307,0.005113411392349707,0.0,0.0,0.0,-0.00010447761194019061,0.000634050275598209,4.4722458212713266e-05
GLY1018,L GLY 148,0.0,0.0,0.0,-3.4825870646757915e-05,0.00018333856490232748,1.2931705297166377e-05,-0.44105472636815873,0.05020170251468925,0.003540955077737363,0.4409353233830843,0.050223191368767225,0.0035424707846387353,0.0,0.0,0.0,-0.00015422885572141155,0.0006238179088851754,4.40007227126237e-05
PHE1019,L PHE 149,0.0,0.0,0.0,-0.00011940298507462698,0.0003242621042149321,2.2871685359708627e-05,-0.26733333333333353,0.03752734768421767,0.0026469750163864254,0.26725373134328356,0.03749653779715658,0.0026448018545100617,0.0,0.0,0.0,-0.0001990049751245948,0.0007054859691813765,4.976114354118381e-05
THR1020,L THR 150,0.0,0.0,0.0,-9.950248756218473e-05,0.00029933550162170486,2.1113498373970384e-05,-0.29774129353233864,0.0538401239003998,0.0037975895350430733,0.2976865671641791,0.053838215991532934,0.0037974549615276032,0.0,0.0,0.0,-0.0001542288557217246,0.0006238179088853213,4.400072271263399e-05
SER1021,L SER 151,0.0,0.0,0.0,-6.46766169154246e-05,0.0002459543700359921,1.734828366061504e-05,-0.3562487562189057,0.05571683750034457,0.003929962706037398,0.356174129353234,0.055743143409545025,0.00393181818180997,0.0,0.0,0.0,-0.00013930348258700667,0.0006544889103483234,4.61640883542261e-05
LEU1022,L LEU 152,0.0,0.0,0.0,-5.4726368159209e-05,0.0002274453622022589,1.6042758907673425e-05,-0.4439054726368157,0.03136855255591698,0.002212567102114607,0.44388059701492566,0.03136934003403294,0.0022126226465382743,0.0,0.0,0.0,-7.96019900497226e-05,0.0005674695869692179,4.002621853018274e-05
LEU1023,L LEU 153,0.0,0.0,0.0,-6.467661691542681e-05,0.0002459543700360005,1.7348283660615634e-05,-0.30741791044776096,0.027403461988717192,0.0019328911773089416,0.3074179104477613,0.02732073142840251,0.0019270558135073927,0.0,0.0,0.0,-6.467661691514401e-05,0.0005991669340232716,4.2261977008075267e-05
MET1024,L MET 154,0.0,0.0,0.0,-6.467661691543123e-05,0.0002459543700360173,1.734828366061682e-05,-0.47512437810945274,0.059864851544823294,0.004222541058116694,0.4750895522388058,0.05985531427587002,0.004221868351032349,0.0,0.0,0.0,-9.950248756217313e-05,0.0006387563719683385,4.505440065696116e-05
GLU1025,L GLU 155,0.0,0.0,0.0,-2.985074626865785e-05,0.00017017543658196733,1.2003249811991358e-05,55.97681592039799,0.4252292573912112,0.029993359243569825,-55.976159203980096,0.42513747794581264,0.029986885620626045,0.0,0.0,0.0,0.000626865671642239,0.000577414572836088,4.072768374827999e-05
ARG1026,L ARG 156,0.0,0.0,0.0,-6.467661691540914e-05,0.00024595437003593326,1.734828366061089e-05,-56.52876616915426,0.6931964752362656,0.04889430947365333,56.528039800995046,0.6931528288804841,0.048891230897083464,0.0,0.0,0.0,-0.0007910447761214832,0.0006356877444469658,4.483795636007083e-05
LEU1027,L LEU 157,0.0,0.0,0.0,-1.4925373134333343e-05,0.00012125430454684587,8.552619211610103e-06,-0.3197661691542284,0.024695157334431905,0.001741862095877985,0.31977611940298517,0.02465936345156538,0.0017393373900425392,0.0,0.0,0.0,-4.9751243775852776e-06,0.0006347915585170604,4.477474427840554e-05
SER1028,L SER 158,0.0,0.0,0.0,-9.950248756220019e-06,9.925341961822007e-05,7.000796438668532e-06,-0.4753084577114426,0.05550540629048896,0.003915049498344665,0.47532338308457706,0.05546618261094368,0.003912282873304154,0.0,0.0,0.0,4.975124378219375e-06,0.0005598286201672141,3.948726628671129e-05
VAL1029,L VAL 159,0.0,0.0,0.0,-3.980099502487842e-05,0.00019549137019293414,1.3788898090377635e-05,-0.3549601990049749,0.04301739099850956,0.003034212814647385,0.3549552238805971,0.042980997595485,0.00303164582192043,0.0,0.0,0.0,-4.477611940277577e-05,0.0006332299533012625,4.4664597139139044e-05
ASP1030,L ASP 160,0.0,0.0,0.0,-9.95024875621781e-06,9.925341961819804e-05,7.000796438666977e-06,53.03962686567166,0.5359592275571108,0.03780364914363689,-53.03922885572143,0.5360044435826213,0.03780683843617293,0.0,0.0,0.0,0.0003880597014942488,0.0005890009387852549,4.154492299087782e-05
TYR1031,L TYR 161,0.0,0.0,0.0,-4.4776119402978484e-05,0.00020681203672461164,1.4587396341049223e-05,-0.28498009950248726,0.14213961884626455,0.01002575569930249,0.2849154228855722,0.14215238761421875,0.01002665633875213,0.0,0.0,0.0,-0.00010945273631834895,0.000596807592522567,4.209556188969174e-05
GLY1032,L GLY 162,0.0,0.0,0.0,-4.975124378109457e-06,7.035888370015405e-05,4.962733015460865e-06,0.16803980099502494,0.0609655184164072,0.004300176113355945,-0.16802487562189056,0.060955692073249586,0.00429948301654933,0.0,0.0,0.0,9.950248756144899e-06,0.0005553005528471551,3.916788104345967e-05
LYS1033,L LYS 163,0.0,0.0,0.0,-2.9850746268657297e-05,0.00017017543658196421,1.2003249811991138e-05,-47.857472636815935,0.7609174225080998,0.053670976799651285,47.857323383084605,0.7609066795759823,0.053670219051644236,0.0,0.0,0.0,-0.0001791044776139267,0.0005710784020815043,4.0280764721972284e-05
LYS1034,L LYS 164,0.0,0.0,0.0,-1.4925373134322296e-05,0.00012125430454675613,8.552619211603774e-06,-48.65006467661691,0.5957155075767107,0.04201853215682124,48.64987064676617,0.5956795719364791,0.04201599745219221,0.0,0.0,0.0,-0.00020895522388180685,0.0005952710850243367,4.198718500693068e-05
SER1035,L SER 165,0.0,0.0,0.0,-1.990049751243341e-05,0.00013965839649368256,9.850743768466082e-06,0.24291044776119397,0.1075801306827148,0.007588117353054796,-0.24291542288557208,0.10763101612816531,0.007591706535640748,0.0,0.0,0.0,-2.4875621890531335e-05,0.0005225065016167468,3.6854767017298596e-05
LYS1036,L LYS 166,0.0,0.0,0.0,-1.9900497512440038e-05,0.00013965839649372904,9.85074376846936e-06,-51.39872139303482,0.4400855434622858,0.03104124086838719,51.39842288557213,0.4400007296193676,0.03103525856116054,0.0,0.0,0.0,-0.0003184079602008081,0.0006214326672574997,4.383248074013925e-05
LEU1037,L LEU 167,0.0,0.0,0.0,-4.9751243781100096e-05,0.00021743058092949855,1.5336370701220995e-05,0.17757213930348265,0.04282820036108998,0.0030208683359808455,-0.17756716417910448,0.04282483954444961,0.003020631282252546,0.0,0.0,0.0,-4.4776119403022124e-05,0.0006009818455940377,4.2389991000036356e-05
GLU1038,L GLU 168,0.0,0.0,0.0,-4.477611940299119e-05,0.0002068120367246703,1.4587396341053362e-05,55.110482587064645,0.2953767152809744,0.020834267115014873,-55.10994527363181,0.2953295351366828,0.02083093928422171,0.0,0.0,0.0,0.0004925373134343392,0.0005994973266232997,4.228528110526946e-05
PHE1039,L PHE 169,0.0,0.0,0.0,-8.457711442785359e-05,0.00027825137222106243,1.9626338550276536e-05,0.20087562189054722,0.03343307643244384,0.0023581873886289687,-0.20083582089552227,0.033422932968349715,0.0023574719238361277,0.0,0.0,0.0,-4.477611940269513e-05,0.0006713653383512509,4.7354459804547926e-05
SER1040,L SER 170,0.0,0.0,0.0,-5.4726368159209e-05,0.0002274453622022589,1.6042758907673425e-05,-0.14093532338308462,0.048096304675129285,0.0033924517641601842,0.14086567164179106,0.04808281481226216,0.0033915002625969984,0.0,0.0,0.0,-0.00012437810945278586,0.0006382912015908676,4.502159006832352e-05
ILE1041,L ILE 171,0.0,0.0,0.0,-6.467661691542019e-05,0.0002459543700359753,1.7348283660613855e-05,0.1921940298507463,0.04142952013343411,0.0029222130393243275,-0.19219402985074624,0.04145941087891821,0.0029243213699525236,0.0,0.0,0.0,-6.467661691584659e-05,0.0005991669340226503,4.226197700803144e-05
TYR1042,L TYR 172,0.0,0.0,0.0,-0.0001144278606965026,0.00031833021438894174,2.2453282111456774e-05,0.158144278606965,0.07172400168363754,0.005059021013938846,-0.15824378109452733,0.0716854327412159,0.005056300570494305,0.0,0.0,0.0,-0.0002139303482590342,0.0006975472131346582,4.920118686389144e-05
PRO1043,L PRO 173,0.0,0.0,0.0,-0.00010945273631842463,0.0003122063978057636,2.2021341393530082e-05,-0.47026865671641777,0.05328014259283702,0.003758091499017856,0.4702189054726368,0.05326365324506824,0.003756928430102148,0.0,0.0,0.0,-0.00015920398009937006,0.0006575450824898985,4.637965411636303e-05
ALA1044,L ALA 174,0.0,0.0,0.0,-0.00010945273631841026,0.00031220639780572265,2.2021341393527195e-05,0.24254726368159207,0.08278359371297503,0.005839104489046635,-0.2424626865671642,0.08274163979500514,0.00583614528783582,0.0,0.0,0.0,-2.4875621890727904e-05,0.0006498205718312897,4.5834809143592754e-05
PRO1045,L PRO 175,0.0,0.0,0.0,-0.00010447761194030246,0.0003058791273420892,2.157505014533965e-05,0.29960696517412927,0.058841297231996326,0.004150345103402128,-0.2994676616915423,0.058807893664191264,0.004147988997391595,0.0,0.0,0.0,3.4825870646835246e-05,0.0006179577136409904,4.358737641026757e-05
GLN1046,L GLN 176,0.0,0.0,0.0,-0.00019402985074626,0.000395451979089289,2.7893031973323605e-05,0.38204477611940363,0.4419314493847416,0.03117144103335635,-0.3819203980099502,0.4418357044008823,0.03116468770289579,0.0,0.0,0.0,-6.965174129268068e-05,0.0007364864673076625,5.1947750085464656e-05
VAL1047,L VAL 177,0.0,0.0,0.0,-0.0002835820895522518,0.00045073638419528933,3.179249325001041e-05,-0.4455223880597014,0.04186641568676018,0.002953029275636994,0.44556716417910447,0.041836054297960355,0.0029508877483888606,0.0,0.0,0.0,-0.00023880597014925173,0.000754875738292733,5.324482925228018e-05
SER1048,L SER 178,0.0,0.0,0.0,-0.00015422885572139372,0.0003611679883160521,2.547482571471968e-05,0.628358208955224,0.08132987337540708,0.0057365669623678315,-0.6283731343283582,0.08135051042797635,0.00573802258782323,0.0,0.0,0.0,-0.00016915422885567348,0.0007406087190417607,5.2238511304275825e-05
THR1049,L THR 179,0.0,0.0,0.0,-0.00024378109452736065,0.00042936216936101883,3.028487237743316e-05,0.3611194029850745,0.1269369948765937,0.008953445282647072,-0.36096517412935336,0.12696442006045633,0.008955379705967234,0.0,0.0,0.0,-8.955223880637731e-05,0.0006479514588627593,4.5702972079803015e-05
ALA1050,L ALA 180,0.0,0.0,0.0,-0.00019402985074627822,0.0003954519790893261,2.7893031973326224e-05,-0.27407960199004977,0.08248704787121612,0.005818187758108061,0.2740796019900498,0.08249838612527181,0.005818987496887028,0.0,0.0,0.0,-0.00019402985074624948,0.0006962330620710634,4.9108493794763195e-05
VAL1051,L VAL 181,0.0,0.0,0.0,-0.00029353233830845633,0.00045538017598005406,3.2120041067644806e-05,-0.4835024875621888,0.06376840281669413,0.004497876335706029,0.48346268656716457,0.06381159964691709,0.004500923205187704,0.0,0.0,0.0,-0.0003333333333333673,0.0007553018791781468,5.327488691280666e-05
VAL1052,L VAL 182,0.0,0.0,0.0,-0.0002736318407960251,0.00044582222521831407,3.1445875201006246e-05,-0.34695522388059685,0.035883212791964436,0.0025310066825733287,0.3468009950248757,0.03595934961704002,0.002536376960150574,0.0,0.0,0.0,-0.0004278606965174436,0.0007234658845220694,5.1029348987090456e-05
GLU1053,L GLU 183,0.0,0.0,0.0,-0.00022885572139303724,0.0004200961558723339,2.9631298178360104e-05,63.193890547263706,0.38262688261721955,0.02698841941636983,-63.1926169154229,0.3823927905657847,0.026971907836151138,0.0,0.0,0.0,0.001044776119401752,0.0007745870828275976,5.463516029731469e-05
PRO1054,L PRO 184,0.0,0.0,0.0,-0.00012437810945272924,0.00033001241695076734,2.327728114751235e-05,-0.43691044776119375,0.030408363936789577,0.0021448406188247235,0.43680099502487535,0.030337245371352947,0.0021398243019910353,0.0,0.0,0.0,-0.00023383084577116933,0.0006617102454993853,4.667344206317082e-05
TYR1055,L TYR 185,0.0,0.0,0.0,-0.00028358208955225396,0.0004507363841952929,3.179249325001066e-05,-0.7539104477611939,0.054911253051989364,0.003873141160152277,0.7537363184079595,0.05491789551811173,0.003873609683588067,0.0,0.0,0.0,-0.0004577114427859259,0.0008038791129130012,5.6701260797348443e-05
ASN1056,L ASN 186,0.0,0.0,0.0,-0.00011442786069652027,0.00031833021438899085,2.2453282111460237e-05,-0.3031044776119403,0.09419411538406189,0.0066439406325827,0.3031144278606966,0.09420577583034392,0.0066447630970490985,0.0,0.0,0.0,-0.00010447761194001966,0.0006646959808894933,4.688403959992347e-05
SER1057,L SER 187,0.0,0.0,0.0,-6.467661691542681e-05,0.0002459543700360005,1.7348283660615634e-05,-0.5027462686567161,0.04441841196956739,0.0031330332146135443,0.5026716417910448,0.044395684001948856,0.003131430107381833,0.0,0.0,0.0,-0.00013930348258711672,0.000590553760227895,4.165445057055556e-05
ILE1058,L ILE 188,0.0,0.0,0.0,-0.00012437810945274913,0.0003300124169508201,2.327728114751607e-05,-0.44827363184079616,0.03920592085506006,0.00276537243908158,0.44818407960198975,0.03919134010946796,0.002764343992583646,0.0,0.0,0.0,-0.00021393034825914467,0.0006684093951515491,4.714596364688426e-05
LEU1059,L LEU 189,0.0,0.0,0.0,-0.00013930348258707806,0.0003462629381354625,2.442350453481655e-05,-0.4476716417910448,0.04356651735700311,0.003072945201598967,0.44751243781094513,0.0435113194459549,0.003069051841142726,0.0,0.0,0.0,-0.0002985074626867729,0.0006768729395630137,4.7742936041409366e-05
THR1060,L THR 190,0.0,0.0,0.0,-0.00010945273631842242,0.0003122063978057573,2.2021341393529638e-05,-0.21797512437810931,0.05796382795634486,0.00408845319273899,0.21789552238805962,0.0579968606960562,0.0040907831425525095,0.0,0.0,0.0,-0.00018905472636801356,0.0006868194791975464,4.844451085382751e-05
THR1061,L THR 191,0.0,0.0,0.0,-3.482587064676675e-05,0.000183338564902374,1.2931705297169657e-05,-0.14647761194029862,0.12414724344901386,0.008756671388769201,0.14646268656716416,0.12410639734292149,0.008753790326583487,0.0,0.0,0.0,-4.97512437812658e-05,0.0005795112349678332,4.087557089253631e-05
HID1062,L HID 192,0.0,0.0,0.0,-8.955223880598238e-05,0.00028553920104047167,2.014038236096636e-05,0.011507462686567166,0.07760572114386005,0.005473885517436661,-0.011512437810945207,0.07760418190588028,0.005473776947960581,0.0,0.0,0.0,-9.452736318382394e-05,0.0006586733995399036,4.6459239464814985e-05
THR1063,L THR 193,0.0,0.0,0.0,-6.965174129353682e-05,0.0002545591802082956,1.7955220173648017e-05,-0.17481592039801006,0.1348392850076226,0.009510829852563461,0.174771144278607,0.13480207478504294,0.009508205245827293,0.0,0.0,0.0,-0.00011442786069655397,0.0006851958328631814,4.8329987671462585e-05
THR1064,L THR 194,0.0,0.0,0.0,-3.482587064676344e-05,0.00018333856490235657,1.2931705297168429e-05,-0.15920398009950248,0.06287682963979568,0.004434989612551785,0.15911940298507465,0.06289069465565197,0.004435967575366589,0.0,0.0,0.0,-0.0001194029850746057,0.0005864741105786421,4.1366694271121594e-05
LEU1065,L LEU 195,0.0,0.0,0.0,-2.4875621890537895e-05,0.0001557460282835088,1.0985477823716218e-05,-0.3162189054726366,0.022722681170981522,0.0016027343544504536,0.3162039800995025,0.02264638800408108,0.001597353049371134,0.0,0.0,0.0,-3.980099502472542e-05,0.0005971807398257242,4.212188167112688e-05
GLU1066,L GLU 196,0.0,0.0,0.0,-2.4875621890545077e-05,0.00015574602828355376,1.0985477823719389e-05,53.654552238805984,0.9198025791354129,0.06487787166485949,-53.65408955223883,0.9197023863946961,0.06487080461381894,0.0,0.0,0.0,0.00043781094527430833,0.0005963096995642736,4.206044322816183e-05
HID1067,L HID 197,0.0,0.0,0.0,-4.975124378109789e-05,0.0002174305809294889,1.5336370701220314e-05,-0.5138457711442787,0.08427803485329723,0.005944514239695134,0.5138109452736319,0.08434078042907149,0.005948939971373825,0.0,0.0,0.0,-8.457711442798174e-05,0.0006131323583284099,4.32470220887987e-05
SER1068,L SER 198,0.0,0.0,0.0,-5.970149253731127e-05,0.00023693295322965626,1.6711961981296836e-05,-0.23736815920398005,0.14225631614686302,0.010033986892238455,0.2373631840796019,0.14225662620529983,0.010034008762074362,0.0,0.0,0.0,-6.467661691559694e-05,0.0006315077274675658,4.4543120695007405e-05
ASP1069,L ASP 199,0.0,0.0,0.0,-1.4925373134328925e-05,0.00012125430454680997,8.55261921160757e-06,50.620358208955246,0.22693758547956377,0.01600694309915462,-50.6200696517413,0.22695208498448835,0.016007965815377688,0.0,0.0,0.0,0.00027363184079803345,0.0006065572399639147,4.27832489975839e-05
CYS1070,L CYS 200,0.0,0.0,0.0,-1.990049751243562e-05,0.00013965839649369806,9.850743768467175e-06,-0.08226368159203983,0.055321269958569834,0.003902061522900721,0.08228855721393036,0.05530428103595091,0.003900863216691979,0.0,0.0,0.0,4.975124378186234e-06,0.0005858829492543559,4.132499696628656e-05
ALA1071,L ALA 201,0.0,0.0,0.0,-2.4875621890546734e-05,0.0001557460282835641,1.098547782372012e-05,-0.023283582089552238,0.06502478807182345,0.0045864949188595145,0.023323383084577116,0.06498786645647543,0.004583890668907901,0.0,0.0,0.0,1.4925373134316771e-05,0.0006267472051055354,4.4207339337281905e-05
PHE1072,L PHE 202,0.0,0.0,0.0,-8.955223880595145e-05,0.00028553920104037306,2.0140382360959403e-05,0.3538407960199005,0.03873669924016554,0.002732276098188386,-0.3538208955223878,0.0388111611529982,0.002737528236564882,0.0,0.0,0.0,-6.965174129338769e-05,0.0006803016437414711,4.798477818744446e-05
MET1073,L MET 203,0.0,0.0,0.0,-4.975124378109347e-05,0.00021743058092946955,1.533637070121895e-05,-0.2654378109452735,0.14071674156404476,0.009925393674010637,0.26532835820895523,0.1407267619684346,0.009926100458841186,0.0,0.0,0.0,-0.00015920398009963078,0.000585502601788124,4.129816932450559e-05
VAL1074,L VAL 204,0.0,0.0,0.0,-7.462686567164683e-05,0.00026278831136806265,1.8535658332234722e-05,0.18231343283582074,0.029657854390053667,0.0020919037569797037,-0.18238308457711438,0.029615907928437418,0.0020889450816995235,0.0,0.0,0.0,-0.0001442786069652698,0.0006340893120937246,4.4725211634810306e-05
ASP1075,L ASP 205,0.0,0.0,0.0,-6.965174129354234e-05,0.0002545591802083158,1.795522017364944e-05,57.031880597014904,0.2982692791062533,0.021038292836290034,-57.03154228855721,0.29812370041479835,0.02102802450711202,0.0,0.0,0.0,0.00026865671641792063,0.0006445042728938257,4.5459826328779354e-05
ASN1076,L ASN 206,0.0,0.0,0.0,-7.46268656716402e-05,0.00026278831136803934,1.853565833223308e-05,-0.7605572139303484,0.05918634002848721,0.0041746825457809715,0.7604626865671641,0.05920887934910785,0.0041762723468793915,0.0,0.0,0.0,-0.0001691542288555039,0.0006318603828196474,4.456799508565739e-05
GLU1077,L GLU 207,0.0,0.0,0.0,-9.45273631840703e-05,0.00029256100354204393,2.0635662121957253e-05,58.79467661691546,0.5221180456822283,0.036827367448261907,-58.79453731343286,0.5220221110489268,0.036820600740961086,0.0,0.0,0.0,4.477611940291607e-05,0.0006410385499437626,4.521537307991861e-05
ALA1078,L ALA 208,0.0,0.0,0.0,-4.9751243781104514e-05,0.00021743058092951783,1.5336370701222354e-05,-0.10985074626865675,0.042966927139385734,0.003030653368468155,0.10979104477611938,0.04301655494581072,0.003034153844036809,0.0,0.0,0.0,-0.00010945273631841939,0.0006525573107291642,4.60278438219293e-05
ILE1079,L ILE 209,0.0,0.0,0.0,-4.975124378109568e-05,0.00021743058092947926,1.5336370701219633e-05,-0.23992039800995044,0.03840791315440567,0.0027090853157737825,0.2399402985074626,0.03844691912183241,0.00271183658458546,0.0,0.0,0.0,-2.9850746268790413e-05,0.0006060265150366098,4.274581454751376e-05
TYR1080,L TYR 210,0.0,0.0,0.0,-0.00018905472636815605,0.00039155208696419256,2.7617954792047783e-05,-0.3014925373134329,0.06847530109266574,0.004829875342030926,0.30144776119403,0.06845268189900773,0.004828279907122833,0.0,0.0,0.0,-0.00023383084577120305,0.0006765803326373422,4.772229714019014e-05
ASP1081,L ASP 211,0.0,0.0,0.0,-9.45273631840819e-05,0.00029256100354207987,2.0635662121959787e-05,56.08564676616917,0.3781031073653354,0.02666933691226522,-56.085621890547266,0.37802184295079827,0.026663604962413313,0.0,0.0,0.0,-6.965174129421842e-05,0.0006875758687101522,4.84978624564873e-05
ILE1082,L ILE 212,0.0,0.0,0.0,-8.955223880597354e-05,0.0002855392010404435,2.014038236096437e-05,-0.17036815920397994,0.027933178636718622,0.0019702545088404536,0.17033830845771156,0.027875433202788413,0.001966181459974601,0.0,0.0,0.0,-0.00011940298507467558,0.0006431202248978041,4.536220311016619e-05
CYS1083,L CYS 213,0.0,0.0,0.0,-5.97014925373157e-05,0.0002369329532296738,1.6711961981298073e-05,-0.2797711442786071,0.07002932834919097,0.00493948797326241,0.27977114427860716,0.07001170735917839,0.0049382450844571634,0.0,0.0,0.0,-5.9701492537359886e-05,0.000658973957802886,4.648043921012546e-05
ARG1084,L ARG 214,0.0,0.0,0.0,-0.00012935323383085582,0.00033559048664758934,2.367072784807306e-05,-56.75666169154227,0.5567619559545992,0.03927096047094345,56.756855721393,0.5568521281466635,0.03927732072697795,0.0,0.0,0.0,6.467661691587311e-05,0.0007985035879685496,5.63221005020977e-05
ARG1085,L ARG 215,0.0,0.0,0.0,-8.45771144278663e-05,0.0002782513722211043,1.9626338550279487e-05,-52.05828855721395,0.7148305273996923,0.05042025785832626,52.0582288557214,0.7148442180521012,0.05042122352249174,0.0,0.0,0.0,-0.00014427860696727705,0.0006721759438533037,4.741163550825431e-05
ASN1086,L ASN 216,0.0,0.0,0.0,-4.477611940298677e-05,0.0002068120367246499,1.4587396341051922e-05,-0.0008656716417911483,0.2273355003449447,0.01603500984973276,0.0009054726368159416,0.22725775144522747,0.016029525865177422,0.0,0.0,0.0,-4.975124377956456e-06,0.0006502774948265297,4.58670380067405e-05
LEU1087,L LEU 217,0.0,0.0,0.0,-9.452736318409295e-05,0.0002925610035421141,2.06356621219622e-05,-0.06600497512437796,0.050232246438053116,0.003543109479980945,0.06599004975124376,0.05024883256976614,0.003544279375509729,0.0,0.0,0.0,-0.00010945273631828764,0.0006896247440218452,4.864237897834166e-05
ASP1088,L ASP 218,0.0,0.0,0.0,-2.9850746268657297e-05,0.00017017543658196421,1.2003249811991138e-05,52.42275124378109,0.31495901622647615,0.022215496127048207,-52.422830845771145,0.3148500570925456,0.02220781074230564,0.0,0.0,0.0,-0.00010945273631794076,0.0006213131648068023,4.382405168717087e-05
ILE1089,L ILE 219,0.0,0.0,0.0,-6.467661691542073e-05,0.0002459543700359774,1.7348283660614004e-05,-0.012930348258706509,0.07450269703207288,0.005255015072121401,0.012915422885572129,0.07450358307818376,0.005255077568995376,0.0,0.0,0.0,-7.960199004980435e-05,0.0005761700971861648,4.063990520390838e-05
GLU1090,L GLU 220,0.0,0.0,0.0,-9.452736318407969e-05,0.0002925610035420731,2.063566212195931e-05,56.73300995024877,0.4680357917783289,0.033012699379575204,-56.73335820895524,0.4680196354290494,0.03301155979856195,0.0,0.0,0.0,-0.0004427860696516638,0.0007109381364354581,5.0145709768143234e-05
ARG1091,L ARG 221,0.0,0.0,0.0,-0.00021393034825870611,0.0004100782295521362,2.8924688137365517e-05,-59.72218905472634,0.5212308567717964,0.036764789967420754,59.72276616915421,0.5211036127074503,0.0367558148631277,0.0,0.0,0.0,0.0003631840796028758,0.0008240404103888537,5.812332907580981e-05
PRO1092,L PRO 222,0.0,0.0,0.0,-0.00010945273631842463,0.0003122063978057636,2.2021341393530082e-05,0.4906417910447758,0.03446998903475715,0.002431325564435991,-0.490651741293532,0.034482645565949724,0.002432218287314857,0.0,0.0,0.0,-0.0001194029850746336,0.0006879717408513587,4.8525785124411353e-05
THR1093,L THR 223,0.0,0.0,0.0,-0.00013432835820896473,0.000341004765934229,2.405262166385959e-05,-0.3338308457711445,0.05373679399292331,0.0037903012053205117,0.33384079601990047,0.053727472681667145,0.0037896437307176527,0.0,0.0,0.0,-0.0001243781094529104,0.0006761411848195551,4.7691322041391134e-05
TYR1094,L TYR 224,0.0,0.0,0.0,-0.00019900497512438713,0.0003992517939848715,2.8161050251090937e-05,-0.5335820895522387,0.09898411590555285,0.006981801219362105,0.5335820895522388,0.09898416616738419,0.006981804764558342,0.0,0.0,0.0,-0.00019900497512443933,0.0006983983132535847,4.926121883764559e-05
THR1095,L THR 225,0.0,0.0,0.0,-9.45273631840819e-05,0.0002925610035420799,2.063566212195979e-05,-0.2214477611940299,0.12752749584493597,0.008995096009565119,0.22148756218905458,0.12753214830103063,0.008995424168516054,0.0,0.0,0.0,-5.4726368159353715e-05,0.0006083907896953447,4.2912577624036186e-05
ASN1096,L ASN 226,0.0,0.0,0.0,-7.462686567164683e-05,0.00026278831136806265,1.8535658332234722e-05,0.08257711442786105,0.07819108672613989,0.005515174022150221,-0.08253731343283585,0.07819194300560187,0.005515234419446667,0.0,0.0,0.0,-3.4825870646755706e-05,0.0006259568552257707,4.415159235501327e-05
LEU1097,L LEU 227,0.0,0.0,0.0,-0.00011442786069652469,0.00031833021438900316,2.2453282111461104e-05,-0.4416865671641789,0.030907924061767525,0.00218007687322582,0.4415771144278608,0.03086876850937772,0.0021773150535043533,0.0,0.0,0.0,-0.00022388059701513712,0.0007086016400282004,4.9980906018410374e-05
ASN1098,L ASN 228,0.0,0.0,0.0,-8.457711442787569e-05,0.00027825137222113513,1.9626338550281662e-05,-0.4203383084577118,0.0627754822305483,0.0044278411174726575,0.42035820895522363,0.06263581100834362,0.0044179894690482896,0.0,0.0,0.0,-6.467661691576706e-05,0.0006393373589951594,4.509538032218504e-05
ARG1099,L ARG 229,0.0,0.0,0.0,-7.462686567163136e-05,0.00026278831136800816,1.853565833223088e-05,-55.29196019900496,0.6022688846040785,0.04248077173235348,55.291626865671645,0.6022438846440141,0.04247900837113067,0.0,0.0,0.0,-0.00040796019900522627,0.0006171160001267502,4.352800651655974e-05
LEU1100,L LEU 230,0.0,0.0,0.0,-5.9701492537320116e-05,0.00023693295322969136,1.671196198129931e-05,-0.3188955223880597,0.027364392555856966,0.0019301354319907374,0.3189402985074625,0.0273955078191139,0.001932330133443194,0.0,0.0,0.0,-1.4925373134364275e-05,0.0005941473420646283,4.190792228993245e-05
ILE1101,L ILE 231,0.0,0.0,0.0,-8.955223880597575e-05,0.0002855392010404506,2.014038236096487e-05,-0.3853233830845775,0.03427732813938927,0.0024177363126464783,0.385328358208955,0.03426951478462014,0.002417185201093323,0.0,0.0,0.0,-8.457711442827338e-05,0.0005882861060408318,4.149450257664271e-05
GLY1102,L GLY 232,0.0,0.0,0.0,-1.9900497512436724e-05,0.00013965839649370578,9.85074376846772e-06,-0.24799502487562172,0.03143191291311374,0.0022170361971314036,0.24802985074626863,0.031409018961392234,0.0022154213822837597,0.0,0.0,0.0,1.4925373134357093e-05,0.0006106648521038089,4.307297761903609e-05
GLN1103,L GLN 233,0.0,0.0,0.0,-2.9850746268653428e-05,0.00017017543658194215,1.2003249811989581e-05,0.06650248756218823,0.09770588031709387,0.006891641432526708,-0.06648258706467665,0.09768056857883355,0.006889856080165539,0.0,0.0,0.0,-9.95024875665527e-06,0.000614825540528314,4.336644995295392e-05
ILE1104,L ILE 234,0.0,0.0,0.0,-5.472636815920458e-05,0.00022744536220224053,1.604275890767213e-05,-0.3407363184079603,0.035568798507144006,0.002508829608837188,0.3406616915422885,0.035639362429099784,0.0025138068041361174,0.0,0.0,0.0,-0.0001293532338310569,0.0006489057606241962,4.577028333616658e-05
VAL1105,L VAL 235,0.0,0.0,0.0,-6.46766169154257e-05,0.0002459543700359963,1.734828366061534e-05,-0.2946019900497515,0.05039457046506271,0.0035545589340609182,0.2945870646766169,0.050406739972621024,0.0035554173049412597,0.0,0.0,0.0,-7.960199004996272e-05,0.0006415403112363078,4.5250764592709033e-05
SER1106,L SER 236,0.0,0.0,0.0,-2.9850746268660058e-05,0.00017017543658197993,1.2003249811992248e-05,-0.335492537313433,0.09409157809648183,0.006636708209957037,0.33544776119402986,0.09411873789711543,0.006638623914587488,0.0,0.0,0.0,-7.462686567168977e-05,0.0005896309538733953,4.158936082891227e-05
SER1107,L SER 237,0.0,0.0,0.0,-1.4925373134328925e-05,0.00012125430454680997,8.55261921160757e-06,-0.384681592039801,0.03241610848031484,0.0022864559999786803,0.38461691542288556,0.032412876141112115,0.002286228008350119,0.0,0.0,0.0,-7.96019900496987e-05,0.0006178375390608271,4.357889994894198e-05
ILE1108,L ILE 238,0.0,0.0,0.0,-3.980099502487124e-05,0.00019549137019289888,1.3788898090375148e-05,-0.35975124378109463,0.02873879294344068,0.0020270781607723905,0.35979601990049737,0.028721049608718397,0.002025826642436683,0.0,0.0,0.0,4.97512437801832e-06,0.0006189182702522138,4.365512884971861e-05
THR1109,L THR 239,0.0,0.0,0.0,-4.975124378111114e-06,7.035888370017748e-05,4.962733015462517e-06,-0.25340796019900486,0.05267314718286441,0.0037152773438908085,0.25341791044776113,0.05257266449734272,0.0037081898417205667,0.0,0.0,0.0,4.9751243781939665e-06,0.0006026270220785919,4.250603280210575e-05
ALA1110,L ALA 240,0.0,0.0,0.0,-1.4925373134328925e-05,0.00012125430454680997,8.55261921160757e-06,-0.23727363184079606,0.026918150329433087,0.001898659932188831,0.23727363184079595,0.026861905024329946,0.0018946926942521182,0.0,0.0,0.0,-1.492537313429347e-05,0.0006346355709095066,4.47637417608939e-05
SER1111,L SER 241,0.0,0.0,0.0,-1.4925373134333343e-05,0.00012125430454684587,8.552619211610103e-06,-0.312084577114428,0.09737902463442256,0.006868586810247639,0.31207462686567183,0.09743041605740672,0.0068722116817371,0.0,0.0,0.0,-2.4875621890618126e-05,0.0006103405047953334,4.3050099923831216e-05
LEU1112,L LEU 242,0.0,0.0,0.0,-4.975124378108905e-06,7.035888370014624e-05,4.962733015460314e-06,-0.1996119402985074,0.0337486857192624,0.002380448751307142,0.19968159203980088,0.033706932860148725,0.0023775037316946025,0.0,0.0,0.0,6.467661691541798e-05,0.000564977893196974,3.9850468002351296e-05
ARG1113,L ARG 243,0.0,0.0,0.0,-1.99004975124312e-05,0.00013965839649366705,9.850743768464988e-06,-47.74262686567165,0.18581956441868136,0.013106701510347128,47.74253731343282,0.1857696370846481,0.013103179907729941,0.0,0.0,0.0,-0.00010945273631893059,0.0006132534549441254,4.325556358549773e-05
PHE1114,L PHE 244,0.0,0.0,0.0,-2.487562189055336e-05,0.0001557460282836056,1.0985477823723047e-05,-0.0779950248756221,0.03514865340158358,0.0024791948580140384,0.07798507462686564,0.03510616132964251,0.0024761976983488005,0.0,0.0,0.0,-3.482587064699432e-05,0.0005497906381506578,3.877924162596675e-05
ASP1115,L ASP 245,0.0,0.0,0.0,-1.4925373134331134e-05,0.00012125430454682793,8.552619211608838e-06,45.422462686567144,0.22084786833489636,0.01557740757017361,-45.422432835820885,0.2208331504020556,0.015576369447233236,0.0,0.0,0.0,1.4925373135955041e-05,0.0006346355709125252,4.476374176110682e-05
GLY1116,L GLY 246,0.0,0.0,0.0,0.0,0.0,0.0,-0.08352238805970151,0.026578724635550055,0.001874718689679815,0.08358706467661696,0.026576906742148982,0.0018745904653657607,0.0,0.0,0.0,6.467661691545111e-05,0.0005561023026794199,3.922443211638e-05
ALA1117,L ALA 247,0.0,0.0,0.0,-4.975124378108905e-06,7.035888370014624e-05,4.962733015460314e-06,-0.1725223880597015,0.021699915084976092,0.0015305939969691748,0.17256716417910445,0.021662419401954736,0.001527949255405901,0.0,0.0,0.0,3.9800995024959615e-05,0.0006136166014143687,4.328117796256779e-05
LEU1118,L LEU 248,0.0,0.0,0.0,0.0,0.0,0.0,0.11269154228855714,0.01764476380292908,0.0012445656791256515,-0.11266666666666658,0.017677411545208393,0.001246868473314091,0.0,0.0,0.0,2.4875621890490393e-05,0.0005503306192645836,3.881732895710215e-05
ASN1119,L ASN 249,0.0,0.0,0.0,-9.950248756218362e-06,9.925341961820355e-05,7.000796438667366e-06,-0.30033333333333345,0.23411646830089658,0.01651330245163359,0.30028358208955236,0.23406741848689425,0.016509842744507067,0.0,0.0,0.0,-5.970149253735104e-05,0.0005244451324618391,3.6991507494034005e-05
VAL1120,L VAL 250,0.0,0.0,0.0,-9.950248756213392e-06,9.925341961815396e-05,7.000796438663869e-06,0.040746268656716336,0.030298191307813194,0.0021370696407411126,-0.0407910447761194,0.030352753928560523,0.002140918191274501,0.0,0.0,0.0,-5.4726368159292404e-05,0.0006165140726232164,4.348554982399152e-05
ASP1121,L ASP 251,0.0,0.0,0.0,-1.4925373134324505e-05,0.00012125430454677407,8.55261921160504e-06,47.128766169154225,0.1638017551034162,0.01155368498321384,-47.12866666666666,0.16375805273284533,0.01155060245566536,0.0,0.0,0.0,8.457711442953715e-05,0.0005797674480367785,4.089364276902694e-05
LEU1122,L LEU 252,0.0,0.0,0.0,-3.482587064676896e-05,0.00018333856490238565,1.293170529717048e-05,0.1431641791044776,0.0316101550287727,0.0022296084266155447,-0.1431940298507462,0.03160148564079832,0.002228996935135554,0.0,0.0,0.0,-6.467661691552623e-05,0.0005649778931971337,3.9850468002362564e-05
THR1123,L THR 253,0.0,0.0,0.0,-1.4925373134330029e-05,0.00012125430454681894,8.552619211608204e-06,0.10454726368159198,0.15594806829502683,0.010999728627351444,-0.10445771144278608,0.15595390776125578,0.011000140511541799,0.0,0.0,0.0,7.462686567150764e-05,0.000545814453807373,3.849878320652859e-05
GLU1124,L GLU 254,0.0,0.0,0.0,-1.9900497512436724e-05,0.00013965839649370578,9.85074376846772e-06,45.72535820895521,0.15416319144661642,0.010873833121364064,-45.72531343283581,0.15424589875335032,0.010879666844984488,0.0,0.0,0.0,2.4875621892787065e-05,0.000576814126707204,4.068533154382323e-05
PHE1125,L PHE 255,0.0,0.0,0.0,-3.482587064676454e-05,0.00018333856490236237,1.2931705297168837e-05,-0.06604477611940293,0.034532888427683435,0.0024357621455400632,0.06603482587064674,0.03452699255683063,0.002435346282874294,0.0,0.0,0.0,-4.477611940303096e-05,0.0006009818455940296,4.238999100003578e-05
GLN1126,L GLN 256,0.0,0.0,0.0,-9.9502487562156e-06,9.9253419618176e-05,7.000796438665423e-06,0.06622885572139263,0.20991359834307446,0.014806163630039029,-0.06624875621890548,0.2098347793807225,0.014800604169084882,0.0,0.0,0.0,-2.9850746268976e-05,0.0005977607281940011,4.216279089640819e-05
THR1127,L THR 257,0.0,0.0,0.0,-4.975124378108905e-06,7.035888370014624e-05,4.962733015460314e-06,0.17531343283582096,0.05801686380894427,0.004092194053350422,-0.17531840796019896,0.057999211775847416,0.004090948974934836,0.0,0.0,0.0,-9.950248756001288e-06,0.0005553005528473247,3.916788104347163e-05
ASN1128,L ASN 258,0.0,0.0,0.0,-9.950248756222228e-06,9.925341961824211e-05,7.000796438670086e-06,-0.2601691542288558,0.04995083397409373,0.0035232601752107733,0.26013432835820904,0.049870347979870965,0.0035175831308944688,0.0,0.0,0.0,-4.477611940284537e-05,0.0006173165122077076,4.354214954828274e-05
LEU1129,L LEU 259,0.0,0.0,0.0,-2.985074626864901e-05,0.00017017543658191697,1.2003249811987806e-05,0.08680099502487551,0.037411257504455016,0.002638786646452443,-0.08682089552238803,0.037446449475250956,0.002641268896683877,0.0,0.0,0.0,-4.9751243781181845e-05,0.0006209545194572652,4.379875479467647e-05
VAL1130,L VAL 260,0.0,0.0,0.0,-1.4925373134328372e-05,0.0001212543045468055,8.552619211607255e-06,-0.18947263681592041,0.028665691829643906,0.002021922005759297,0.18942288557213927,0.028686073616550758,0.002023359626163108,0.0,0.0,0.0,-6.467661691558589e-05,0.000582323378642711,4.107392421376027e-05
PRO1131,L PRO 261,0.0,0.0,0.0,0.0,0.0,0.0,-0.2010597014925372,0.023511327171888086,0.0016583611543708398,0.20107462686567165,0.02350694621560132,0.0016580521455398258,0.0,0.0,0.0,1.4925373134488e-05,0.0005506903125181439,3.884269976304742e-05
TYR1132,L TYR 262,0.0,0.0,0.0,-1.9900497512440038e-05,0.00013965839649372904,9.85074376846936e-06,-0.0991741293532339,0.08620728534832506,0.0060805930775512254,0.09917412935323386,0.0861790599593993,0.006078602212117756,0.0,0.0,0.0,-1.9900497512660978e-05,0.0005981746613007873,4.2191987486621224e-05
PRO1133,L PRO 263,0.0,0.0,0.0,-9.950248756219467e-06,9.925341961821457e-05,7.000796438668144e-06,0.15320398009950242,0.027219088708642546,0.0019198864888307296,-0.15322388059701483,0.027190220418994725,0.0019178502766766868,0.0,0.0,0.0,-2.9850746268339693e-05,0.0006060265150366319,4.274581454751532e-05
ARG1134,L ARG 264,0.0,0.0,0.0,-3.980099502487621e-05,0.00019549137019292327,1.378889809037687e-05,-51.68817910447764,0.47033678815095836,0.03317499914992928,51.68777611940296,0.4703344894544921,0.03317483701238181,0.0,0.0,0.0,-0.00044278606965258294,0.0006448882035144516,4.5486906706784596e-05
GLY1135,L GLY 265,0.0,0.0,0.0,-2.4875621890548943e-05,0.00015574602828357794,1.0985477823721095e-05,0.04518905472636816,0.06851541628174407,0.0048327048493055,-0.045194029850746234,0.06848398995225241,0.0048304882069325535,0.0,0.0,0.0,-2.985074626861808e-05,0.0005722474481397997,4.036322287316783e-05
HIE1136,L HIE 266,0.0,0.0,0.0,-2.4875621890537895e-05,0.0001557460282835088,1.0985477823716218e-05,-0.019522388059701464,0.08270020632163166,0.005833222795956443,0.019527363184079615,0.08269557248709021,0.0058328959504686,0.0,0.0,0.0,-1.990049751229422e-05,0.0005639254652860021,3.9776235461050167e-05
PHE1137,L PHE 267,0.0,0.0,0.0,-1.9900497512440038e-05,0.00013965839649372904,9.85074376846936e-06,-0.04638308457711443,0.0470387530764039,0.003317857825789664,0.046378109452736294,0.04708969232001831,0.003321450803005522,0.0,0.0,0.0,-2.4875621890135784e-05,0.0005853757643815326,4.1289222903638985e-05
PRO1138,L PRO 268,0.0,0.0,0.0,-2.985074626864459e-05,0.00017017543658189176,1.2003249811986027e-05,0.4334427860696517,0.027065389038033738,0.0019090453499484461,-0.43340796019900474,0.02718066946116002,0.001917176604053091,0.0,0.0,0.0,4.975124378075764e-06,0.0005943139565780202,4.191967437158839e-05
LEU1139,L LEU 269,0.0,0.0,0.0,-5.970149253731349e-05,0.00023693295322966504,1.6711961981297456e-05,-0.23792039800995055,0.02414206773802542,0.0017028501636777538,0.23793532338308457,0.024083825335811156,0.0016987420613718632,0.0,0.0,0.0,-4.477611940310608e-05,0.0005669022699798202,3.998620307505536e-05
ALA1140,L ALA 270,0.0,0.0,0.0,-1.990049751243562e-05,0.00013965839649369806,9.850743768467175e-06,0.26050746268656716,0.02212225627993808,0.0015603836479954668,-0.2605323383084578,0.02210446025554522,0.0015591284132169452,0.0,0.0,0.0,-4.4776119402950316e-05,0.000600981845593622,4.2389991000007035e-05
THR1141,L THR 271,0.0,0.0,0.0,-3.482587064677614e-05,0.00018333856490242344,1.2931705297173145e-05,-0.15132835820895488,0.04762354075058801,0.003359105568009055,0.15127860696517412,0.04760525902268242,0.0033578160743462024,0.0,0.0,0.0,-8.457711442757687e-05,0.0006211936393632929,4.381562101241458e-05
TYR1142,L TYR 272,0.0,0.0,0.0,-6.467661691541798e-05,0.00024595437003596687,1.7348283660613262e-05,0.11187064676616905,0.04406432638519169,0.0031080579431557315,-0.11185572139303489,0.044014629856389785,0.00310455262028435,0.0,0.0,0.0,-4.975124378108463e-05,0.00059643421176698,4.206922564179181e-05
ALA1143,L ALA 273,0.0,0.0,0.0,-2.9850746268660058e-05,0.00017017543658197993,1.2003249811992248e-05,-0.07724875621890541,0.024570293331041323,0.001733054868140975,0.07726368159203982,0.024537414307007527,0.0017307357605953805,0.0,0.0,0.0,-1.492537313430241e-05,0.0006106648521037524,4.3072977619032104e-05
PRO1144,L PRO 274,0.0,0.0,0.0,-1.9900497512442247e-05,0.00013965839649374454,9.850743768470455e-06,0.07848258706467658,0.03585780298760854,0.002529214413163103,-0.07846766169154219,0.03581489446691988,0.0025261878794680306,0.0,0.0,0.0,-4.975124378283447e-06,0.0005508700710713139,3.885537895378657e-05
VAL1145,L VAL 275,0.0,0.0,0.0,-2.4875621890546734e-05,0.0001557460282835641,1.098547782372012e-05,-0.11559203980099496,0.07362634408688522,0.0051932019013381115,0.11557711442786063,0.07362000913411595,0.005192755068221865,0.0,0.0,0.0,-3.980099502480606e-05,0.0006753719890409285,4.763706715437202e-05
ILE1146,L ILE 276,0.0,0.0,0.0,-1.990049751243341e-05,0.00013965839649368256,9.850743768466082e-06,0.03868656716417907,0.04655747284024727,0.003283910935332417,-0.038681592039801004,0.04657394601294433,0.0032850728633465327,0.0,0.0,0.0,-1.4925373134028446e-05,0.0006187582810366659,4.3643844080541474e-05
SER1147,L SER 277,0.0,0.0,0.0,-2.9850746268653428e-05,0.00017017543658194215,1.2003249811989581e-05,-0.45152736318407954,0.0802856250493497,0.005662911364502607,0.4514975124378108,0.08042988506595534,0.005673086681528255,0.0,0.0,0.0,-5.970149253743203e-05,0.0006120009677483854,4.31672199502543e-05
ALA1148,L ALA 278,0.0,0.0,0.0,-3.482587064676896e-05,0.00018333856490238565,1.293170529717048e-05,-0.3005323383084578,0.02206887001832027,0.0015566180714375465,0.30052238805970144,0.022059637536177408,0.0015559668623572505,0.0,0.0,0.0,-4.477611940302074e-05,0.0006563771172327074,4.6297272198999533e-05
GLU1149,L GLU 279,0.0,0.0,0.0,-2.9850746268655084e-05,0.0001701754365819516,1.2003249811990249e-05,50.31479104477612,0.5278646706933899,0.03723270312402253,-50.314865671641776,0.5278601285292309,0.03723238274446492,0.0,0.0,0.0,-0.00010447761193910056,0.0005765136691285743,4.0664138900239444e-05
LYS1150,L LYS 280,0.0,0.0,0.0,-2.9850746268657297e-05,0.0001701754365819642,1.2003249811991136e-05,-51.37541791044778,0.26761953106280734,0.01887642629532851,51.37544278606965,0.26760323336625774,0.018875276744447524,0.0,0.0,0.0,-4.9751243770726964e-06,0.0006269051555119399,4.4218480299949954e-05
ALA1151,L ALA 281,0.0,0.0,0.0,-3.4825870646763993e-05,0.00018333856490235947,1.2931705297168632e-05,-0.2595621890547263,0.019005036336541808,0.0013405119059213119,0.2595174129353235,0.01894535071475436,0.0013363020067555548,0.0,0.0,0.0,-7.96019900496878e-05,0.0006718444507221782,4.738825378558165e-05
TYR1152,L TYR 282,0.0,0.0,0.0,-2.9850746268656192e-05,0.0001701754365819579,1.2003249811990692e-05,0.10220398009950257,0.065195100875669,0.004598507857811219,-0.10215920398009969,0.06522730654997458,0.00460077947092894,0.0,0.0,0.0,1.4925373134293573e-05,0.0006024627065958197,4.249444288156664e-05
HIE1153,L HIE 283,0.0,0.0,0.0,-1.990049751243562e-05,0.00013965839649369806,9.850743768467175e-06,0.060815920398009995,0.08085882879625529,0.005703342039489964,-0.06080597014925377,0.08089079404587556,0.005705596694357913,0.0,0.0,0.0,-9.950248755842212e-06,0.0005370830536145574,3.7882917721897656e-05
GLU1154,L GLU 284,0.0,0.0,0.0,-3.980099502487345e-05,0.00019549137019290972,1.3788898090375912e-05,47.16226865671641,0.2231143371161109,0.015737271952004615,-47.16223383084574,0.22310205605314004,0.01573640571261216,0.0,0.0,0.0,-4.9751243792644204e-06,0.0006189182702536745,4.3655128849821635e-05
GLN1155,L GLN 285,0.0,0.0,0.0,-1.9900497512436172e-05,0.00013965839649370194,9.85074376846745e-06,0.2549701492537316,0.12342649071986318,0.008705833411006746,-0.2549850746268657,0.12342973821063409,0.008706062471344526,0.0,0.0,0.0,-3.4825870646296153e-05,0.0006179577136411782,4.3587376410280815e-05
LEU1156,L LEU 286,0.0,0.0,0.0,-1.990049751243562e-05,0.00013965839649369806,9.850743768467175e-06,-0.1889203980099504,0.06202032752821625,0.004374576611614166,0.18892537313432833,0.0619894021032588,0.004372395300322937,0.0,0.0,0.0,-1.4925373134369797e-05,0.000585713936428256,4.1313075720695206e-05
SER1157,L SER 287,0.0,0.0,0.0,-9.95024875621781e-06,9.925341961819804e-05,7.000796438666977e-06,0.33821393034825875,0.06636518152151205,0.0046810389831858585,-0.3381890547263682,0.06635344888329867,0.004680211426693232,0.0,0.0,0.0,1.4925373134320087e-05,0.0005857139364281876,4.131307572069038e-05
VAL1158,L VAL 288,0.0,0.0,0.0,-9.950248756220019e-06,9.925341961822007e-05,7.000796438668532e-06,0.25414427860696537,0.022604628584315223,0.0015944075670058695,-0.25415920398009956,0.022578432172459337,0.001592559814580492,0.0,0.0,0.0,-2.4875621890316955e-05,0.00060213394111086,4.2471253552220446e-05
ALA1159,L ALA 289,0.0,0.0,0.0,-4.975124378108905e-06,7.035888370014624e-05,4.962733015460314e-06,0.21784577114427855,0.023868026334865674,0.0016835207734495071,-0.2178109452736317,0.02386016642633951,0.0016829663782475092,0.0,0.0,0.0,2.985074626867635e-05,0.0005977607281940768,4.2162790896413526e-05
GLU1160,L GLU 290,0.0,0.0,0.0,-4.975124378111114e-06,7.035888370017748e-05,4.962733015462517e-06,47.100388059701494,0.1828944688120773,0.012900381174138586,-47.1003184079602,0.1828665829904947,0.012898414259938797,0.0,0.0,0.0,6.467661691686292e-05,0.0006155497643044028,4.34175327594904e-05
ILE1161,L ILE 291,0.0,0.0,0.0,-4.975124378106696e-06,7.035888370011499e-05,4.96273301545811e-06,0.278049751243781,0.01584839594933843,0.0011178596601257027,-0.2780049751243782,0.01584517677368724,0.0011176325969824781,0.0,0.0,0.0,3.98009950246503e-05,0.0005628710696010913,3.970186412367697e-05
THR1162,L THR 292,0.0,0.0,0.0,-1.4925373134333343e-05,0.00012125430454684587,8.552619211610103e-06,0.2518656716417912,0.040748675962639154,0.0028741899942290173,-0.25190547263681573,0.04077185669562437,0.0028758250370673685,0.0,0.0,0.0,-5.472636815896486e-05,0.0005571695078241293,3.9299706963384255e-05
ASN1163,L ASN 293,0.0,0.0,0.0,-1.4925373134328925e-05,0.00012125430454680997,8.55261921160757e-06,0.30528855721393056,0.13649127072267497,0.009627351940720784,-0.3052537313432836,0.1364758295022081,0.009626262801004802,0.0,0.0,0.0,1.9900497512886336e-05,0.000638407525960673,4.5029794956749495e-05
ALA1164,L ALA 294,0.0,0.0,0.0,-2.4875621890548943e-05,0.00015574602828357794,1.0985477823721095e-05,0.24839800995024897,0.01876407056846476,0.0013235154911127973,-0.24841791044776138,0.01869936220509945,0.0013189513150718866,0.0,0.0,0.0,-4.477611940304642e-05,0.0006173165122088113,4.354214954836059e-05
CYS1165,L CYS 295,0.0,0.0,0.0,-1.4925373134333343e-05,0.00012125430454684587,8.552619211610103e-06,0.34027860696517404,0.0710039028431184,0.005008229157924342,-0.34026865671641787,0.07098684246864517,0.005007025811890383,0.0,0.0,0.0,-4.975124378102277e-06,0.0005230746494847881,3.6894841078086826e-05
PHE1166,L PHE 296,0.0,0.0,0.0,-5.472636815919574e-05,0.00022744536220220378,1.6042758907669536e-05,0.11916417910447766,0.04368017994295036,0.0030809623422674713,-0.11923383084577119,0.043712311980241184,0.0030832287614306403,0.0,0.0,0.0,-0.00012437810945270273,0.0006144631085424863,4.334088597172887e-05
GLU1167,L GLU 297,0.0,0.0,0.0,-2.4875621890551152e-05,0.0001557460282835918,1.098547782372207e-05,50.38053731343286,0.26989253407058705,0.019036751565965595,-50.38046766169157,0.26994738790190254,0.019040620656908737,0.0,0.0,0.0,4.4776119401714156e-05,0.0006009818455930249,4.2389990999964914e-05
PRO1168,L PRO 298,0.0,0.0,0.0,-2.9850746268655637e-05,0.00017017543658195475,1.200324981199047e-05,0.22242786069651738,0.027612024561746967,0.0019476020469608155,-0.22237810945273626,0.02765991618913548,0.001950980061902298,0.0,0.0,0.0,1.990049751250632e-05,0.000581302354984017,4.10019067576255e-05
ALA1169,L ALA 299,0.0,0.0,0.0,-9.95024875621781e-06,9.925341961819804e-05,7.000796438666977e-06,0.2427810945273632,0.04698779179644909,0.003314263294250197,-0.24275124378109464,0.04701410618149597,0.0033161193678628805,0.0,0.0,0.0,1.9900497512290902e-05,0.0005897988442396153,4.160120290228809e-05
ASN1170,L ASN 300,0.0,0.0,0.0,-4.9751243781092364e-05,0.00021743058092946473,1.533637070121861e-05,0.3252189054726365,0.14015617387549784,0.00988585427785978,-0.32516417910447754,0.14019953055771886,0.009888912422432058,0.0,0.0,0.0,4.9751243774262005e-06,0.0005943139565770443,4.1919674371519554e-05
GLN1171,L GLN 301,0.0,0.0,0.0,-6.965174129352025e-05,0.00025455918020823507,1.7955220173643745e-05,0.14381094527363106,0.166494181631122,0.011743594107947708,-0.14381094527363192,0.16646576173630945,0.011741589523126787,0.0,0.0,0.0,-6.96517412945896e-05,0.0006270235922066165,4.422683418028465e-05
MET1172,L MET 302,0.0,0.0,0.0,-4.4776119402982354e-05,0.00020681203672462953,1.4587396341050485e-05,0.3305970149253731,0.09739958110304969,0.006870036751750007,-0.33065174129353253,0.097455172036528,0.006873957833871049,0.0,0.0,0.0,-9.950248756226869e-05,0.0006149463037220288,4.33749679318783e-05
VAL1173,L VAL 303,0.0,0.0,0.0,-6.96517412935335e-05,0.0002545591802082835,1.795522017364716e-05,-0.3082437810945276,0.022195093214889154,0.0015655211692694986,0.3082437810945274,0.022167505096889275,0.0015635752534613981,0.0,0.0,0.0,-6.965174129372158e-05,0.0006109485147464459,4.309298563917278e-05
LYS1174,L LYS 304,0.0,0.0,0.0,-6.96517412935324e-05,0.0002545591802082795,1.7955220173646882e-05,-56.03425870646768,0.6428921845296027,0.04534611838277122,56.03404477611942,0.6428400627316131,0.045342441994600954,0.0,0.0,0.0,-0.00028358208955168394,0.0006262731148677633,4.417389959020852e-05
CYS1175,L CYS 305,0.0,0.0,0.0,-5.970149253731127e-05,0.00023693295322965626,1.6711961981296836e-05,-0.2912885572139304,0.11559027106372313,0.00815310909307041,0.29122388059701493,0.11562710103774863,0.008155706879141517,0.0,0.0,0.0,-0.00012437810945270053,0.0005725501445099732,4.038457342893165e-05
ASP1176,L ASP 306,0.0,0.0,0.0,-5.970149253731017e-05,0.0002369329532296519,1.6711961981296528e-05,52.50015920398013,0.31431864955370153,0.022170328144529853,-52.49991542288558,0.3142492717366634,0.022165434610621284,0.0,0.0,0.0,0.0001840796019906459,0.000623698863452244,4.399232589520308e-05
PRO1177,L PRO 307,0.0,0.0,0.0,-1.99004975124312e-05,0.00013965839649366705,9.850743768464988e-06,-0.03534328358208956,0.044771576884009505,0.003157943547021227,0.03538308457711446,0.0447955833870137,0.003159636835185837,0.0,0.0,0.0,1.9900497512850987e-05,0.0005179388830900133,3.6532592047024e-05
ARG1178,L ARG 308,0.0,0.0,0.0,-2.4875621890546734e-05,0.0001557460282835641,1.098547782372012e-05,-51.86284079601988,0.4896325706681216,0.034536018710233485,51.86257711442786,0.489527516415393,0.034528608754574544,0.0,0.0,0.0,-0.00028855721393002923,0.0006119200740892892,4.3161514151474877e-05
HIE1179,L HIE 309,0.0,0.0,0.0,-5.9701492537309064e-05,0.0002369329532296475,1.6711961981296216e-05,-0.2620547263681593,0.08356474529827697,0.0058942026736480075,0.26206965174129354,0.08359899023633839,0.005896618125340704,0.0,0.0,0.0,-4.477611940314585e-05,0.0006009818455935801,4.2389991000004074e-05
GLY1180,L GLY 310,0.0,0.0,0.0,-4.975124378108905e-06,7.035888370014624e-05,4.962733015460314e-06,-0.01525870646766167,0.04152530531388484,0.0029289692050338424,0.01522388059701493,0.04148301368924346,0.0029259861838310092,0.0,0.0,0.0,-3.9800995024782585e-05,0.0006136166014143561,4.3281177962566905e-05
LYS1181,L LYS 311,0.0,0.0,0.0,-5.472636815920679e-05,0.0002274453622022497,1.6042758907672775e-05,-48.2333631840796,0.39239154782289093,0.02767716579568456,48.23319900497514,0.3922795609360026,0.027669266849714526,0.0,0.0,0.0,-0.00021890547263991148,0.0006163936165863352,4.347705351023973e-05
TYR1182,L TYR 312,0.0,0.0,0.0,-1.4925373134328925e-05,0.00012125430454680997,8.55261921160757e-06,-0.12236318407960195,0.07964418657713374,0.00561766778308055,0.1224228855721393,0.07965394852768812,0.005618356337983126,0.0,0.0,0.0,4.477611940306521e-05,0.0006009818455936523,4.238999100000917e-05
MET1183,L MET 313,0.0,0.0,0.0,-1.9900497512444456e-05,0.00013965839649376008,9.85074376847155e-06,-0.32114925373134323,0.032819688483886805,0.002314922338595448,0.3211990049751245,0.03283200415025251,0.002315791018723191,0.0,0.0,0.0,2.985074626861145e-05,0.0006534291311724324,4.6089337294676807e-05
ALA1184,L ALA 314,0.0,0.0,0.0,-9.9502487562156e-06,9.9253419618176e-05,7.000796438665423e-06,0.21241791044776118,0.028970296635969825,0.0020434071722304414,-0.21250746268656714,0.028981572358106014,0.0020442025003478814,0.0,0.0,0.0,-9.950248756213832e-05,0.0005901764229386813,4.1627835250290874e-05
CYS1185,L CYS 315,0.0,0.0,0.0,-9.950248756222228e-06,9.925341961824211e-05,7.000796438670086e-06,-0.17618905472636828,0.08699724979699502,0.0061363128736065765,0.17623383084577107,0.08703050331472978,0.006138658395901185,0.0,0.0,0.0,3.4825870646839664e-05,0.0006179577136407184,4.358737641024838e-05
CYS1186,L CYS 316,0.0,0.0,0.0,-1.4925373134328925e-05,0.00012125430454680997,8.55261921160757e-06,0.28213432835820895,0.04271142163381718,0.0030126313996501034,-0.28215920398009975,0.04271756751607607,0.0030130648967607926,0.0,0.0,0.0,-3.980099502490217e-05,0.0005971807398257865,4.212188167113127e-05
LEU1187,L LEU 317,0.0,0.0,0.0,-1.9900497512440038e-05,0.00013965839649372904,9.85074376846936e-06,-0.14299502487562188,0.028542801501196233,0.002013253990319098,0.14292039800995018,0.02857500615845998,0.0020155255317002192,0.0,0.0,0.0,-9.452736318409846e-05,0.0006116773289275273,4.314439222791291e-05
LEU1188,L LEU 318,0.0,0.0,0.0,-1.4925373134324505e-05,0.00012125430454677407,8.55261921160504e-06,0.13110945273631822,0.022507001899995188,0.0015875215116282746,-0.13111442786069652,0.022396291466196407,0.0015797125997172974,0.0,0.0,0.0,-1.9900497512753772e-05,0.0005981746613011981,4.21919874866502e-05
TYR1189,L TYR 319,0.0,0.0,0.0,-4.4776119403000026e-05,0.00020681203672471115,1.4587396341056242e-05,-0.0007761194029850864,0.04767525539502412,0.0033627532377819244,0.0008308457711442622,0.04776581808047057,0.0033691410370959283,0.0,0.0,0.0,9.950248756213392e-06,0.0006615980183036205,4.666552616711953e-05
ARG1190,L ARG 320,0.0,0.0,0.0,-4.4776119402977936e-05,0.00020681203672460907,1.4587396341049042e-05,-48.1706616915423,0.19283371274090408,0.013601441387153301,48.17051243781094,0.19283414133680096,0.013601471617976986,0.0,0.0,0.0,-0.00019402985074267026,0.0006365048991751117,4.489559401056842e-05
GLY1191,L GLY 321,0.0,0.0,0.0,0.0,0.0,0.0,-0.014054726368159147,0.031651900040422815,0.002232552892710682,0.014009950248756205,0.031636774063293086,0.002231485988545279,0.0,0.0,0.0,-4.477611940287188e-05,0.000600981845593821,4.238999100002107e-05
ASP1192,L ASP 322,0.0,0.0,0.0,-2.4875621890546734e-05,0.00015574602828356414,1.0985477823720121e-05,44.4824577114428,0.19972493386370307,0.014087510647841145,-44.48242786069652,0.1997530216839605,0.014089491809928906,0.0,0.0,0.0,4.975124377779705e-06,0.0005943139565761491,4.191967437145641e-05
VAL1193,L VAL 323,0.0,0.0,0.0,-2.487562189055336e-05,0.00015574602828360564,1.0985477823723048e-05,-0.10691044776119396,0.03306742607103986,0.0023323964006936276,0.10693034825870643,0.033074694966732446,0.0023329091090645176,0.0,0.0,0.0,-4.97512437805367e-06,0.0006026270220788221,4.250603280212198e-05
VAL1194,L VAL 324,0.0,0.0,0.0,-1.4925373134327818e-05,0.000121254304546801,8.552619211606938e-06,0.17290547263681594,0.024682380766428924,0.001740960906255323,-0.17288059701492534,0.02464344082637336,0.0017382142946553243,0.0,0.0,0.0,9.950248756279672e-06,0.0005729390905715422,4.041200756886496e-05
PRO1195,L PRO 325,0.0,0.0,0.0,-1.990049751243562e-05,0.00013965839649369806,9.850743768467175e-06,0.12505472636815923,0.026486493132490352,0.001868213181047094,-0.12503482587064677,0.02649422693325045,0.0018687586812931,0.0,0.0,0.0,-2.562902902617277e-16,0.0006067612413298296,4.2797638144491626e-05
LYS1196,L LYS 326,0.0,0.0,0.0,-1.4925373134327818e-05,0.00012125430454680099,8.552619211606937e-06,-41.632671641791006,0.24675893456135456,0.01740503326667902,41.632597014925366,0.24675151517356167,0.01740450994341381,0.0,0.0,0.0,-8.955223880604425e-05,0.0005571250817574043,3.929657339024483e-05
ASP1197,L ASP 327,0.0,0.0,0.0,-9.95024875621781e-06,9.925341961819804e-05,7.000796438666977e-06,43.13760696517413,0.19453905144992695,0.013721726705349626,-43.13760696517413,0.1945087184261526,0.013719587178816129,0.0,0.0,0.0,-9.950248756690622e-06,0.0005815577789534266,4.101992297532632e-05
VAL1198,L VAL 328,0.0,0.0,0.0,-4.975124378111114e-06,7.035888370017748e-05,4.962733015462517e-06,0.08484079601990042,0.021108215074822356,0.0014888586961626323,-0.08482587064676617,0.021103500625958494,0.0014885261645789009,0.0,0.0,0.0,9.950248756083037e-06,0.0006066796490157693,4.2791883066390605e-05
ASN1199,L ASN 329,0.0,0.0,0.0,-1.990049751243341e-05,0.00013965839649368256,9.850743768466082e-06,0.20037313432835865,0.13644164854376478,0.009623851862086419,-0.20035323383084572,0.13647655604622672,0.009626314047468628,0.0,0.0,0.0,3.1815346377317917e-16,0.0005463583647081091,3.853714772345379e-05
ALA1200,L ALA 330,0.0,0.0,0.0,-1.4925373134328925e-05,0.00012125430454680997,8.55261921160757e-06,0.04646268656716419,0.02258537920815996,0.0015930498206979567,-0.046417910447761196,0.0226072783069898,0.0015945944640330448,0.0,0.0,0.0,2.9850746268619184e-05,0.0005893790286520215,4.1571591393870255e-05
ALA1201,L ALA 331,0.0,0.0,0.0,-4.975124378111114e-06,7.035888370017748e-05,4.962733015462517e-06,0.024263681592039843,0.03781040848008597,0.00266694058552514,-0.02425373134328359,0.03782205388009642,0.0026677619887093694,0.0,0.0,0.0,4.975124378169663e-06,0.0005686460522280309,4.010919999143411e-05
ILE1202,L ILE 332,0.0,0.0,0.0,-9.95024875621781e-06,9.925341961819804e-05,7.000796438666977e-06,0.09029353233830846,0.03197337835361598,0.0022552282245911237,-0.0902636815920398,0.03192988469591833,0.0022521604185136543,0.0,0.0,0.0,1.9900497512488644e-05,0.0005639254652856819,3.977623546102759e-05
ALA1203,L ALA 333,0.0,0.0,0.0,-9.950248756219467e-06,9.925341961821457e-05,7.000796438668144e-06,0.0181194029850746,0.041167485499240083,0.002903730541281141,-0.018084577114427878,0.04118346056156697,0.002904857335298675,0.0,0.0,0.0,2.4875621890498128e-05,0.0005938139727905557,4.188440823433954e-05
THR1204,L THR 334,0.0,0.0,0.0,-2.4875621890546734e-05,0.00015574602828356414,1.0985477823720121e-05,0.15087064676616904,0.04176924508421321,0.0029461753897873093,-0.15091542288557203,0.041829883042730095,0.0029504524616067594,0.0,0.0,0.0,-6.965174129364894e-05,0.0006109485147464697,4.309298563917446e-05
ILE1205,L ILE 335,0.0,0.0,0.0,-1.4925373134320087e-05,0.00012125430454673817,8.552619211602507e-06,0.11035820895522386,0.031129340909323545,0.0021956944134959074,-0.11037313432835821,0.031201082304018756,0.0022007546613182923,0.0,0.0,0.0,-2.9850746268516445e-05,0.0006141810691346897,4.332099244575e-05
LYS1206,L LYS 336,0.0,0.0,0.0,-1.99004975124312e-05,0.00013965839649366705,9.850743768464988e-06,-44.897741293532356,0.35779636880122606,0.025237010010407096,44.89769651741296,0.357767834382847,0.025234997347716618,0.0,0.0,0.0,-6.46766169150954e-05,0.0006622710962086363,4.671300142206295e-05
THR1207,L THR 337,0.0,0.0,0.0,-9.950248756218914e-06,9.925341961820907e-05,7.000796438667756e-06,0.22936815920398035,0.06362165672999384,0.004487525664816184,-0.22931343283582076,0.0636166712767582,0.004487174018057901,0.0,0.0,0.0,4.4776119403198876e-05,0.0005490698372665536,3.872840025161576e-05
LYS1208,L LYS 338,0.0,0.0,0.0,-1.4925373134331134e-05,0.00012125430454682793,8.552619211608838e-06,-45.29793532338303,0.3035277996744839,0.02140920027916041,45.297900497512416,0.3035404848167827,0.021410095020111108,0.0,0.0,0.0,-4.975124378083718e-05,0.0006597997870684317,4.653868871531549e-05
ARG1209,L ARG 339,0.0,0.0,0.0,-3.980099502487124e-05,0.00019549137019289888,1.3788898090375148e-05,-48.26255721393037,0.2093460511066234,0.014766131934536688,48.26244278606966,0.20930569412405436,0.014763285372464251,0.0,0.0,0.0,-0.00015422885572255365,0.0005910565018874555,4.16899112331036e-05
THR1210,L THR 340,0.0,0.0,0.0,-1.990049751243947e-05,0.00013965839649372506,9.850743768469079e-06,0.1769751243781094,0.07262460130380602,0.005122544413311821,-0.1769900497512437,0.07261251280199897,0.005121691756136632,0.0,0.0,0.0,-3.48258706468485e-05,0.0005848681396888829,4.1253417818492775e-05
ILE1211,L ILE 341,0.0,0.0,0.0,-2.9850746268654532e-05,0.00017017543658194847,1.2003249811990027e-05,-0.24339800995024877,0.02280221679063399,0.0016083443645131,0.24330845771144305,0.02276276915953508,0.001605561943147938,0.0,0.0,0.0,-0.00011940298507450766,0.0005424026535682532,3.825813337244375e-05
GLN1212,L GLN 342,0.0,0.0,0.0,-1.990049751243783e-05,0.00013965839649371356,9.85074376846827e-06,0.07171144278606983,0.21972775176098833,0.015498400638707952,-0.07165671641791041,0.21970651289418694,0.015496902564549535,0.0,0.0,0.0,3.482587064696781e-05,0.0006016404560327716,4.243644579858832e-05
PHE1213,L PHE 343,0.0,0.0,0.0,-1.4925373134324505e-05,0.00012125430454677407,8.55261921160504e-06,-0.01619900497512437,0.041640133231383075,0.0029370685418523977,0.01620398009950246,0.04163694283967578,0.002936843508972037,0.0,0.0,0.0,-9.950248756231066e-06,0.0005462677505000501,3.85307562900149e-05
VAL1214,L VAL 344,0.0,0.0,0.0,-1.990049751243562e-05,0.00013965839649369806,9.850743768467175e-06,-0.18968656716417928,0.02685795079769631,0.0018944137846101034,0.18965174129353232,0.02685946676088981,0.0018945207124093373,0.0,0.0,0.0,-5.4726368159369734e-05,0.0006324477047587642,4.460942158114275e-05
ASP1215,L ASP 345,0.0,0.0,0.0,-4.975124378111114e-06,7.035888370017748e-05,4.962733015462517e-06,46.12804975124378,0.18846256081411483,0.013293124102372036,-46.12796019900494,0.1884837071782245,0.013294615651893646,0.0,0.0,0.0,8.457711442911295e-05,0.0005797674480370845,4.089364276904852e-05
TRP1216,L TRP 346,0.0,0.0,0.0,-1.4925373134328925e-05,0.00012125430454680999,8.552619211607572e-06,-0.32342786069651736,0.03621228207439209,0.0025542174401407365,0.32342288557213933,0.036237130481099084,0.0025559701116139215,0.0,0.0,0.0,-1.9900497512373756e-05,0.0006064348062066615,4.2774613186192734e-05
CYS1217,L CYS 347,0.0,0.0,0.0,-9.950248756220019e-06,9.925341961822007e-05,7.000796438668532e-06,-0.18497014925373143,0.03281728558718772,0.002314752851330242,0.185,0.03285093727128643,0.0023171264581147706,0.0,0.0,0.0,1.9900497512197004e-05,0.0006145839429526261,4.3349408973872564e-05
PRO1218,L PRO 348,0.0,0.0,0.0,-1.4925373134328925e-05,0.00012125430454680997,8.55261921160757e-06,-0.05951243781094521,0.018719747588535243,0.0013203891891552901,0.059572139303482624,0.01868050357542149,0.0013176211298954418,0.0,0.0,0.0,4.4776119403057475e-05,0.0005580572864430298,3.9362326039053706e-05
THR1219,L THR 349,0.0,0.0,0.0,-1.4925373134328372e-05,0.0001212543045468055,8.552619211607255e-06,-0.18499999999999983,0.06122213042463775,0.004318276128854154,0.18500995024875616,0.06131932486977564,0.004325131696430536,0.0,0.0,0.0,-4.975124377853167e-06,0.0005858829492543417,4.1324996966285554e-05
GLY1220,L GLY 350,0.0,0.0,0.0,-9.950248756219467e-06,9.925341961821457e-05,7.000796438668144e-06,0.26606467661691546,0.029890027222854033,0.0021082799659534247,-0.2661343283582089,0.029924562959716888,0.0021107159290120908,0.0,0.0,0.0,-7.96019900497734e-05,0.0005674695869694443,4.002621853019871e-05
PHE1221,L PHE 351,0.0,0.0,0.0,-1.990049751243341e-05,0.00013965839649368256,9.850743768466082e-06,0.2028805970149255,0.02644896844835077,0.0018655663939026608,-0.20286567164179103,0.02638910648291879,0.0018613440564152481,0.0,0.0,0.0,-4.975124377779705e-06,0.0005773288330502382,4.072163613007461e-05
LYS1222,L LYS 352,0.0,0.0,0.0,-3.980099502488449e-05,0.00019549137019296399,1.378889809037974e-05,-45.042860696517394,0.17850264571103786,0.012590605857144117,45.042706467661695,0.17851780129707254,0.01259167484976065,0.0,0.0,0.0,-0.0001940298507463467,0.0006442738047060129,4.544357035619249e-05
VAL1223,L VAL 353,0.0,0.0,0.0,-9.95024875621781e-06,9.925341961819804e-05,7.000796438666977e-06,-0.09285074626865686,0.032382932854191915,0.002284115971734763,0.09280597014925376,0.032324030525785946,0.0022799613218242617,0.0,0.0,0.0,-5.472636815930842e-05,0.0006001575661691863,4.2331850812180215e-05
GLY1224,L GLY 354,0.0,0.0,0.0,-9.950248756220019e-06,9.925341961822007e-05,7.000796438668532e-06,0.07936318407960201,0.030804348691692057,0.002172771229906454,-0.07937313432835823,0.030766575431916757,0.0021701069095885345,0.0,0.0,0.0,-1.9900497512389636e-05,0.0006305663489653721,4.4476720975068816e-05
ILE1225,L ILE 355,0.0,0.0,0.0,-2.4875621890546734e-05,0.0001557460282835641,1.098547782372012e-05,-0.10797512437810948,0.022572258280686076,0.0015921243418309866,0.10798009950248756,0.022551424969373995,0.001590654873351207,0.0,0.0,0.0,-1.9900497512409107e-05,0.000572679822548132,4.0393720212500496e-05
ASN1226,L ASN 356,0.0,0.0,0.0,-1.9900497512448877e-05,0.00013965839649379108,9.850743768473738e-06,0.23911940298507486,0.06677872923506781,0.004710208389856348,-0.2390547263681591,0.06686060341192496,0.004715983349026171,0.0,0.0,0.0,4.477611940365843e-05,0.0006410385499439866,4.5215373079934405e-05
TYR1227,L TYR 357,0.0,0.0,0.0,-1.990049751243783e-05,0.00013965839649371354,9.850743768468268e-06,0.04421890547263666,0.08602540317163168,0.006067764097957876,-0.044228855721393005,0.08605642811021519,0.006069952428399092,0.0,0.0,0.0,-2.985074626884095e-05,0.0006060265150365687,4.274581454751086e-05
GLU1228,L GLU 358,0.0,0.0,0.0,-1.4925373134331134e-05,0.00012125430454682793,8.552619211608838e-06,46.77748756218907,0.38190896663986734,0.02693778152765181,-46.77737313432837,0.3818958794751835,0.02693685843022843,0.0,0.0,0.0,9.950248756026034e-05,0.0006068020333713408,4.280051539325581e-05
PRO1229,L PRO 359,0.0,0.0,0.0,-1.4925373134324505e-05,0.00012125430454677407,8.55261921160504e-06,0.13195522388059697,0.03016114242717071,0.002127402958029162,-0.13192039800995026,0.03018654492267947,0.0021291947119130594,0.0,0.0,0.0,1.990049751251516e-05,0.000598174661301169,4.2191987486648146e-05
PRO1230,L PRO 360,0.0,0.0,0.0,-3.482587064677338e-05,0.0001833385649024089,1.293170529717212e-05,-0.06993532338308463,0.03520559086111875,0.0024832109167601643,0.06993532338308459,0.03519654545491785,0.0024825729029994176,0.0,0.0,0.0,-3.4825870646601045e-05,0.0006338550570600664,4.4708688558711946e-05
THR1231,L THR 361,0.0,0.0,0.0,-1.4925373134325057e-05,0.00012125430454677856,8.552619211605355e-06,0.1501343283582089,0.03982707478889792,0.002809185259482166,-0.15017412935323393,0.039814801709756244,0.002808319583225599,0.0,0.0,0.0,-5.472636815935427e-05,0.0006245317049584937,4.405107000571691e-05
VAL1232,L VAL 362,0.0,0.0,0.0,-3.482587064676123e-05,0.00018333856490234494,1.2931705297167609e-05,-0.19746766169154245,0.031619160999202395,0.0022302436587914583,0.1974975124378109,0.03163349260686529,0.0022312545324547814,0.0,0.0,0.0,-4.9751243781898245e-06,0.000577328833049869,4.072163613004857e-05
VAL1233,L VAL 363,0.0,0.0,0.0,-4.477611940298677e-05,0.00020681203672464992,1.4587396341051924e-05,-0.09606467661691538,0.06201276386044918,0.004374043111624235,0.09605472636815918,0.06202472617243792,0.004374886868055914,0.0,0.0,0.0,-5.472636815915155e-05,0.000600157566169252,4.233185081218485e-05
PRO1234,L PRO 364,0.0,0.0,0.0,-4.975124378109347e-05,0.00021743058092946958,1.5336370701218952e-05,0.36606965174129336,0.03126002524768288,0.002204912176008221,-0.36609950248756207,0.03124784648900403,0.0022040531526041486,0.0,0.0,0.0,-7.960199004971597e-05,0.000617837539060517,4.3578899948920116e-05
GLY1235,L GLY 365,0.0,0.0,0.0,-4.975124378109457e-06,7.035888370015405e-05,4.962733015460865e-06,0.25254726368159197,0.04739375659466556,0.0033428978433116883,-0.2524825870646767,0.04740763153370412,0.003343876506053804,0.0,0.0,0.0,5.970149253728918e-05,0.0004951686083490413,3.4926500700979956e-05
GLY1236,L GLY 366,0.0,0.0,0.0,-1.9900497512437276e-05,0.0001396583964937097,9.850743768467997e-06,-0.25982587064676615,0.061467578537848615,0.004335588703911559,0.2598905472636815,0.06148039334915773,0.004336492591009053,0.0,0.0,0.0,4.4776119402964674e-05,0.0006639135250790981,4.682884942237693e-05
ASP1237,L ASP 367,0.0,0.0,0.0,-5.970149253731017e-05,0.0002369329532296519,1.6711961981296528e-05,53.81504975124377,0.40642541679404914,0.028667038590918608,-53.81499502487562,0.4064035503599291,0.028665496251574503,0.0,0.0,0.0,-4.9751243794765226e-06,0.000626905155512936,4.421848030002021e-05
LEU1238,L LEU 368,0.0,0.0,0.0,-3.980099502487345e-05,0.00019549137019290975,1.3788898090375914e-05,-0.018238805970149184,0.05259630055816804,0.0037098570009084972,0.018243781094527376,0.05257134714773062,0.0037080969230432214,0.0,0.0,0.0,-3.482587064671925e-05,0.0006569801972885062,4.633981018633648e-05
ALA1239,L ALA 369,0.0,0.0,0.0,-1.990049751243562e-05,0.00013965839649369806,9.850743768467175e-06,0.07857213930348259,0.05728306271082956,0.004040435714603678,-0.0786467661691542,0.057304715772276034,0.004041963003799797,0.0,0.0,0.0,-9.452736318409792e-05,0.000578228466697193,4.0785091394950456e-05
LYS1240,L LYS 370,0.0,0.0,0.0,-3.482587064676344e-05,0.00018333856490235654,1.2931705297168427e-05,-48.671985074626875,0.5129742215885851,0.03618241182459856,48.67183084577115,0.5129593112219298,0.03618136012842345,0.0,0.0,0.0,-0.00018905472636786,0.0006340893120929848,4.472521163475813e-05
VAL1241,L VAL 371,0.0,0.0,0.0,-1.9900497512436172e-05,0.00013965839649370194,9.85074376846745e-06,0.11955223880597028,0.04050131755688306,0.0028567426775244343,-0.11950746268656719,0.04043976165134722,0.0028524008587144426,0.0,0.0,0.0,2.4875621890667145e-05,0.000568123479546919,4.0072340556475136e-05
GLN1242,L GLN 372,0.0,0.0,0.0,-1.990049751243783e-05,0.00013965839649371356,9.85074376846827e-06,0.14176119402985088,0.20601512451497975,0.01453118648772042,-0.14178606965174123,0.2060579762037597,0.014534209012801728,0.0,0.0,0.0,-4.4776119402863044e-05,0.0005926457035840965,4.1802004878047684e-05
ARG1243,L ARG 373,0.0,0.0,0.0,-9.950248756220019e-06,9.925341961822007e-05,7.000796438668532e-06,-44.591527363184085,0.23995727334648703,0.01692528107483279,44.5915223880597,0.23991142798863538,0.016922047392615977,0.0,0.0,0.0,-1.4925373135530837e-05,0.0005941473420627694,4.190792228980134e-05
ALA1244,L ALA 374,0.0,0.0,0.0,-9.950248756220019e-06,9.925341961822007e-05,7.000796438668532e-06,-0.23531840796019887,0.023056239039779946,0.0016262617124896642,0.23525870646766175,0.023009034269788245,0.0016229321447335382,0.0,0.0,0.0,-6.965174129345037e-05,0.0005944388868156748,4.192848627113017e-05
VAL1245,L VAL 375,0.0,0.0,0.0,-4.975124378111114e-06,7.035888370017748e-05,4.962733015462517e-06,0.15999502487562164,0.01944209351185576,0.001371339542170036,-0.1599800995024876,0.01937376802669704,0.0013665202340292244,0.0,0.0,0.0,9.950248755976019e-06,0.0005729390905715284,4.041200756886399e-05
CYS1246,L CYS 376,0.0,0.0,0.0,-2.487562189055557e-05,0.00015574602828361946,1.0985477823724022e-05,-0.18623880597014925,0.05424325793506628,0.0038260244174386122,0.1861940298507462,0.05423293380074473,0.0038252962091504883,0.0,0.0,0.0,-6.965174129352467e-05,0.0006349085240724313,4.478299439257427e-05
MET1247,L MET 377,0.0,0.0,0.0,-3.980099502487124e-05,0.00019549137019289888,1.3788898090375148e-05,0.255139303482587,0.09760480015065964,0.006884511787302243,-0.25509452736318405,0.09760059752233562,0.006884215356755899,0.0,0.0,0.0,4.975124378102277e-06,0.0005598286201673379,3.948726628672003e-05
LEU1248,L LEU 378,0.0,0.0,0.0,-3.9800995024880075e-05,0.00019549137019294228,1.378889809037821e-05,-0.23612437810945272,0.019245712909873595,0.0013574879225052565,0.23606965174129343,0.019226203211464683,0.0013561118144813117,0.0,0.0,0.0,-9.452736318409792e-05,0.0006197575360414561,4.3714326094216824e-05
SER1249,L SER 379,0.0,0.0,0.0,-2.985074626865785e-05,0.00017017543658196733,1.2003249811991358e-05,0.19460199004975132,0.11066574115188683,0.007805759534722584,-0.19456716417910444,0.11064373698384018,0.007804207480376352,0.0,0.0,0.0,4.975124378112219e-06,0.0006189182702520485,4.365512884970695e-05
ASN1250,L ASN 380,0.0,0.0,0.0,-1.990049751243562e-05,0.00013965839649369806,9.850743768467175e-06,0.03620895522388091,0.051377890974600916,0.00362391701509958,-0.036194029850746254,0.05139281135416395,0.0036249694175307535,0.0,0.0,0.0,-4.975124378027157e-06,0.0006026270220787968,4.25060328021202e-05
THR1251,L THR 381,0.0,0.0,0.0,-2.985074626865785e-05,0.00017017543658196733,1.2003249811991358e-05,0.2771194029850744,0.07305436993642338,0.005152857955396841,-0.2771094527363185,0.07306099108353568,0.005153324975105603,0.0,0.0,0.0,-1.9900497512702957e-05,0.0006064348062065923,4.277461318618785e-05
THR1252,L THR 382,0.0,0.0,0.0,-1.990049751243562e-05,0.00013965839649369806,9.850743768467175e-06,0.2713432835820895,0.055948506595021236,0.00394630338406341,-0.27130845771144296,0.05595204394836146,0.003946552889730437,0.0,0.0,0.0,1.4925373134258223e-05,0.0006024627065955859,4.249444288155015e-05
ALA1253,L ALA 383,0.0,0.0,0.0,-9.950248756220019e-06,9.925341961822007e-05,7.000796438668532e-06,0.28077114427860694,0.022401300672616146,0.0015800659218960067,-0.28075621890547264,0.022357236936051118,0.0015769579055555575,0.0,0.0,0.0,4.975124378166349e-06,0.0006026270220785609,4.250603280210356e-05
ILE1254,L ILE 384,0.0,0.0,0.0,-1.990049751243838e-05,0.00013965839649371744,9.850743768468542e-06,0.32318407960199025,0.020794922487644966,0.0014667607408779754,-0.32312437810945294,0.02069704362131992,0.0014598568979532173,0.0,0.0,0.0,3.980099502494194e-05,0.0006374763366589488,4.4964113927598934e-05
ALA1255,L ALA 385,0.0,0.0,0.0,-1.4925373134328925e-05,0.00012125430454680997,8.55261921160757e-06,0.36943781094527356,0.025763126165800655,0.001817190809185943,-0.3693631840796018,0.02579506755679686,0.001819443781196303,0.0,0.0,0.0,5.9701492537374245e-05,0.0005430867283181839,3.8306384285022066e-05
GLU1256,L GLU 386,0.0,0.0,0.0,-0.00010945273631842573,0.0003122063978057668,2.202134139353031e-05,56.214472636815934,0.32930440860730975,0.023227342089407438,-56.213880597014935,0.3292220676419424,0.023221534205514694,0.0,0.0,0.0,0.0004825870646768002,0.0006698520469559105,4.7247720459425934e-05
ALA1257,L ALA 387,0.0,0.0,0.0,-2.98507462686468e-05,0.00017017543658190437,1.2003249811986916e-05,0.4144328358208959,0.01649684777419969,0.0011635979253018425,-0.41436815920398046,0.01650942083214843,0.0011644847604320506,0.0,0.0,0.0,3.4825870646774e-05,0.0006259568552258126,4.415159235501622e-05
TRP1258,L TRP 388,0.0,0.0,0.0,-0.00011442786069649818,0.00031833021438892943,2.2453282111455903e-05,0.6149552238805973,0.04817725341218795,0.003398161447839546,-0.6148507462686568,0.04814868774207124,0.003396146580821458,0.0,0.0,0.0,-9.950248755895238e-06,0.0007192453878008946,5.073165810118783e-05
ALA1259,L ALA 389,0.0,0.0,0.0,-6.46766169154224e-05,0.00024595437003598373,1.734828366061445e-05,0.41205970149253746,0.025930761576371204,0.0018290148993768023,-0.4119900497512438,0.02595978329558206,0.001831061933617808,0.0,0.0,0.0,4.975124378186234e-06,0.0005686460522280446,4.010919999143507e-05
ARG1260,L ARG 390,0.0,0.0,0.0,-0.000139303482587067,0.000346262938135435,2.4423504534814613e-05,-56.96991044776121,0.3812486580216141,0.026891206948751953,56.969293532338305,0.381220530590214,0.02688922299270961,0.0,0.0,0.0,-0.0007562189054769546,0.0006581094828277371,4.6419463846751384e-05
LEU1261,L LEU 391,0.0,0.0,0.0,-9.95024875621781e-05,0.0002993355016216849,2.1113498373968978e-05,0.4742139303482583,0.025671460526188836,0.001810725213483436,-0.47414925373134337,0.02566174169858863,0.0018100397002395268,0.0,0.0,0.0,-3.4825870647012e-05,0.0006416560465830348,4.525892793465041e-05
ASP1262,L ASP 392,0.0,0.0,0.0,-0.0001293532338308492,0.00033559048664757215,2.3670727848071847e-05,59.78319900497507,0.3923061554561647,0.027671142682534747,-59.78178109452735,0.39219460577664517,0.027663274574794793,0.0,0.0,0.0,0.0012885572139294309,0.0006513043995334354,4.5939470280032556e-05
HID1263,L HID 393,0.0,0.0,0.0,-0.00012437810945271598,0.00033001241695073216,2.327728114750987e-05,0.5004477611940297,0.2286109874645477,0.01612497577452237,-0.5003482587064674,0.2285979070201282,0.01612405315110989,0.0,0.0,0.0,-2.487562189008276e-05,0.0006870356754609176,4.845976016248089e-05
LYS1264,L LYS 394,0.0,0.0,0.0,-0.00018905472636815605,0.00039155208696419256,2.7617954792047783e-05,-61.89648756218904,0.4688163576613465,0.03306775625192273,61.89528358208952,0.4687326346319709,0.03306185088475108,0.0,0.0,0.0,-0.0013930348258717835,0.0007051701349229027,4.973886631022856e-05
PHE1265,L PHE 395,0.0,0.0,0.0,-0.00019900497512438713,0.00039925179398487144,2.8161050251090934e-05,0.5700945273631838,0.04210820011962432,0.002970083434607352,-0.5698905472636817,0.042160177388287125,0.0029737496284649133,0.0,0.0,0.0,4.975124378181815e-06,0.0007295982158662254,5.146189028994973e-05
ASP1266,L ASP 396,0.0,0.0,0.0,-0.00010945273631842021,0.000312206397805751,2.2021341393529197e-05,62.896427860696505,0.612484716852399,0.043201340981223454,-62.89403980099504,0.6122408871404166,0.04318414255938717,0.0,0.0,0.0,0.0022786069651727072,0.0007206893119315441,5.0833504656706444e-05
LEU1267,L LEU 397,0.0,0.0,0.0,-0.00018905472636817594,0.00039155208696423376,2.7617954792050686e-05,0.4462636815920397,0.05118161132369368,0.003610072515974612,-0.4460348258706469,0.051092383218827225,0.00360377885071672,0.0,0.0,0.0,3.9800995024724316e-05,0.0007042217822577202,4.967197467076113e-05
MET1268,L MET 398,0.0,0.0,0.0,-0.0002636815920398095,0.00044062865324348755,3.1079548878697245e-05,0.6932636815920404,0.11776481801694431,0.008306489809063733,-0.6930199004975126,0.11784102454856951,0.008311865003361896,0.0,0.0,0.0,-1.9900497512613856e-05,0.0006835683299723766,4.821519246857995e-05
TYR1269,L TYR 399,0.0,0.0,0.0,-0.0002089552238805939,0.0004065623424440607,2.867669658161203e-05,0.34103482587064693,0.12059757421507998,0.00850629702557886,-0.34090049751243784,0.12053714792379668,0.008502034883614933,0.0,0.0,0.0,-7.462686567149438e-05,0.0006978310285109377,4.922120565702864e-05
ALA1270,L ALA 400,0.0,0.0,0.0,-9.452736318408853e-05,0.0002925610035421004,2.0635662121961237e-05,0.23998507462686577,0.0602871633583004,0.004252328636732832,-0.2399004975124378,0.06022131694572828,0.004247684188890055,0.0,0.0,0.0,-9.950248756208972e-06,0.0005641887563118272,3.9794806578126235e-05
LYS1271,L LYS 401,0.0,0.0,0.0,-0.00032835820895520416,0.00046961590216571127,3.3124151773006486e-05,-69.99387064676618,1.4769272604019161,0.10417441680665418,69.98771641791042,1.4759982621389265,0.10410889032146019,0.0,0.0,0.0,-0.006482587064675755,0.0012180014923852836,8.591120127631896e-05
ARG1272,L ARG 402,0.0,0.0,0.0,-0.0002686567164179162,0.00044326096731097964,3.126521799740409e-05,-65.51753233830846,0.6066821195896268,0.04279205732723451,65.51421393034826,0.6063396983991992,0.04276790479868999,0.0,0.0,0.0,-0.0035870646766176404,0.0007813955119313387,5.511538985923548e-05
ALA1273,L ALA 403,0.0,0.0,0.0,-0.00017412935323383763,0.00037922067662010445,2.674816416969219e-05,-0.6043731343283579,0.042969792405019615,0.003030855468723468,0.60418407960199,0.042983057466027645,0.003031791113986079,0.0,0.0,0.0,-0.0003631840796020144,0.0007278659674775643,5.1339706909297704e-05
PHE1274,L PHE 404,0.0,0.0,0.0,-0.000537313432835797,0.0004986057638355018,3.516893895631989e-05,-0.2954875621890547,0.0960289192269079,0.006773357717233894,0.29518905472636814,0.09597680109204829,0.0067696815874408985,0.0,0.0,0.0,-0.00083582089552257,0.0007247648084881997,5.112096801957482e-05
VAL1275,L VAL 405,0.0,0.0,0.0,-0.00022885572139304497,0.0004200961558723481,2.9631298178361103e-05,-0.14326865671641784,0.06495561027467742,0.004581615493266343,0.1431791044776119,0.06485680945383748,0.004574646620684076,0.0,0.0,0.0,-0.00031840796019898954,0.0007249014019324563,5.113060257828097e-05
HIE1276,L HIE 406,0.0,0.0,0.0,-0.0005373134328358104,0.0004986057638355138,3.516893895632073e-05,-0.7286169154228854,0.14227874509535202,0.010035568908286958,0.7282935323383081,0.14214503982281332,0.010026138065506724,0.0,0.0,0.0,-0.0008606965174129267,0.0007534316268620876,5.314296948563848e-05
TRP1277,L TRP 407,0.0,0.0,0.0,-0.0007164179104478237,0.00045073638419530684,3.1792493250011646e-05,-0.08394029850746268,0.09838489963166488,0.006939535762188305,0.08377114427860695,0.09822563811585926,0.006928302320993455,0.0,0.0,0.0,-0.0008855721393037165,0.0006924186436899413,4.8839445466545695e-05
TYR1278,L TYR 408,0.0,0.0,0.0,-0.0003184079601990097,0.00046585870291422095,3.2859139371011895e-05,0.12453731343283571,0.07814790066823318,0.00551212791248915,-0.12455223880597015,0.07817233486198186,0.0055138513676329165,0.0,0.0,0.0,-0.00033333333333356285,0.0007683628219808968,5.419613478729662e-05
VAL1279,L VAL 409,0.0,0.0,0.0,-0.00026368159203979293,0.0004406286532434599,3.1079548878695294e-05,-0.20180099502487567,0.09242068105985346,0.006518852220023343,0.20173631840796016,0.09235786511249296,0.006514421524715669,0.0,0.0,0.0,-0.0003283582089555092,0.0006994253441110777,4.933366000891401e-05
GLY1280,L GLY 410,0.0,0.0,0.0,-9.452736318407693e-05,0.00029256100354206453,2.0635662121958706e-05,-0.02018905472636815,0.08567138465589137,0.0060427935571568565,0.02014925373134332,0.08564788271099241,0.006041135857776993,0.0,0.0,0.0,-0.0001343283582089095,0.0006517223042311748,4.5968947004672276e-05
GLU1281,L GLU 411,0.0,0.0,0.0,-0.00021890547263682936,0.0004135043732374414,2.916634968013868e-05,68.6260199004975,0.5228467233556364,0.03687876440849315,-68.62280597014929,0.5225058519629129,0.036854721194250234,0.0,0.0,0.0,0.0029950248756221926,0.0008375367367792688,5.9075286540777406e-05
GLY1282,L GLY 412,0.0,0.0,0.0,-7.462686567164186e-05,0.0002627883113680452,1.8535658332233493e-05,-0.41203980099502463,0.07429809803154308,0.005240583771318126,0.41193532338308425,0.07432777211434984,0.005242676819739363,0.0,0.0,0.0,-0.00017910447761194045,0.0006674829783581365,4.7080619244515125e-05
MET1283,L MET 413,0.0,0.0,0.0,-0.00014925373134328925,0.00035633839959145594,2.5134172791390276e-05,0.5519850746268657,0.1312442740797693,0.009257257332870954,-0.551771144278607,0.13113643103827705,0.009249650671219212,0.0,0.0,0.0,6.467661691531523e-05,0.0007335567411171959,5.174110313305349e-05
GLU1284,L GLU 414,0.0,0.0,0.0,-0.0001641791044776198,0.000370438019283327,2.612868328488376e-05,65.04617412935323,0.9483297831663005,0.06689002549444852,-65.04355223880597,0.9479216430170966,0.06686123750795883,0.0,0.0,0.0,0.0024577114427830993,0.0007787301414176694,5.4927389118589934e-05
GLU1285,L GLU 415,0.0,0.0,0.0,-0.00017910447761193486,0.0003834397784676043,2.7045756668791683e-05,66.82211442786071,0.9015880692443513,0.06359311919519214,-66.81854228855718,0.9011930011556127,0.06356525324075642,0.0,0.0,0.0,0.0033930348258700213,0.0008521271270052811,6.01044133187358e-05
GLY1286,L GLY 416,0.0,0.0,0.0,-3.482587064676731e-05,0.0001833385649023769,1.2931705297169862e-05,-0.27778606965174124,0.057394671038841966,0.004048307959089364,0.27768159203980103,0.05733100286932637,0.004043817152665607,0.0,0.0,0.0,-0.00013930348258703608,0.0006391050275632434,4.507899292649223e-05
GLU1287,L GLU 417,0.0,0.0,0.0,-4.4776119402977936e-05,0.0002068120367246091,1.4587396341049044e-05,60.35467661691541,0.5511617309252781,0.03887595105371813,-60.353268656716445,0.5510854575766669,0.038870571146513155,0.0,0.0,0.0,0.0013631840795981767,0.0006635032990209791,4.6799914307216414e-05
PHE1288,L PHE 418,0.0,0.0,0.0,-0.00012935323383085804,0.00033559048664759503,2.367072784807346e-05,-0.43643283582089554,0.05056837857652341,0.0035668184130028652,0.43633333333333313,0.05056608240593823,0.003566656453617313,0.0,0.0,0.0,-0.00022885572139342056,0.0006366604287784561,4.490656422295394e-05
SER1289,L SER 419,0.0,0.0,0.0,-9.452736318407914e-05,0.00029256100354207136,2.0635662121959187e-05,-0.38767164179104513,0.1787967289699091,0.012611348890878341,0.38756218905472595,0.17873523976406222,0.01260701177670167,0.0,0.0,0.0,-0.0002039800995024441,0.0006333862870781977,4.467562407355623e-05
GLU1290,L GLU 420,0.0,0.0,0.0,-4.4776119402982354e-05,0.00020681203672462948,1.4587396341050482e-05,58.56614427860693,0.4844135646095949,0.03416789840598136,-58.56503482587061,0.4842958819541019,0.0341595977114699,0.0,0.0,0.0,0.0010646766169152748,0.0006470722582273994,4.564095804844189e-05
ALA1291,L ALA 421,0.0,0.0,0.0,-4.477611940297352e-05,0.0002068120367245887,1.4587396341047605e-05,-0.43129850746268655,0.040413293312713705,0.0028505339260530217,0.43120895522388053,0.04035163993169514,0.0028461852318525916,0.0,0.0,0.0,-0.00013432835820883658,0.0006204361101738839,4.376218902315113e-05
ARG1292,L ARG 422,0.0,0.0,0.0,-0.00014925373134326935,0.00035633839959140856,2.5134172791386936e-05,-60.37888059701494,0.7735733494862943,0.054563657060520895,60.37724875621891,0.7734284774700699,0.05455343857637045,0.0,0.0,0.0,-0.0017810945273650427,0.0006851958328674013,4.832998767176024e-05
GLU1293,L GLU 423,0.0,0.0,0.0,-3.4825870646773934e-05,0.00018333856490241178,1.2931705297172323e-05,56.40104477611943,0.5327496616342062,0.0375772638183839,-56.40011940298506,0.5326722230286839,0.03757180172029356,0.0,0.0,0.0,0.0008905472636857028,0.000629269654058477,4.4385259168300356e-05
ASP1294,L ASP 424,0.0,0.0,0.0,-6.96517412935313e-05,0.0002545591802082754,1.795522017364659e-05,55.680109452736296,0.2721941580260566,0.019199095602600153,-55.679393034825836,0.27214807894053517,0.01919584543450462,0.0,0.0,0.0,0.0006467661691553374,0.000690808157519798,4.872585053059455e-05
MET1295,L MET 425,0.0,0.0,0.0,-3.980099502488891e-05,0.00019549137019298567,1.3788898090381269e-05,-0.49328358208955186,0.11195030071399985,0.00789636538026715,0.4931243781094527,0.11187519455603903,0.007891067800342984,0.0,0.0,0.0,-0.00019900497512426063,0.0005644519245246143,3.981336903263851e-05
ALA1296,L ALA 426,0.0,0.0,0.0,-1.9900497512440038e-05,0.00013965839649372904,9.85074376846936e-06,-0.31272636815920407,0.023804547231551253,0.0016790433027273608,0.3127960199004975,0.02380315594443247,0.0016789451689003974,0.0,0.0,0.0,4.9751243781052316e-05,0.0005620789748257809,3.9645994065965994e-05
ALA1297,L ALA 427,0.0,0.0,0.0,-4.975124378108905e-06,7.035888370014624e-05,4.962733015460314e-06,-0.31338308457711467,0.022934635920668318,0.0016176844897956525,0.313358208955224,0.022970910541821904,0.0016202431042954138,0.0,0.0,0.0,-2.9850746268730758e-05,0.0005363451751228162,3.7830871785979054e-05
LEU1298,L LEU 428,0.0,0.0,0.0,-5.472636815921121e-05,0.00022744536220226807,1.6042758907674072e-05,-0.40673134328358207,0.027601778417837314,0.0019468793396922026,0.40669651741293544,0.027588346335783862,0.0019459319136733771,0.0,0.0,0.0,-8.95522388059382e-05,0.0006164739232259659,4.3482717903858513e-05
GLU1299,L GLU 429,0.0,0.0,0.0,-2.9850746268662267e-05,0.0001701754365819925,1.2003249811993133e-05,54.37017412935324,0.6697367304299179,0.04723958665882144,-54.36949751243787,0.6696836494090875,0.047235842612288644,0.0,0.0,0.0,0.0006467661691581655,0.0006613735067846307,4.664969034555661e-05
LYS1300,L LYS 430,0.0,0.0,0.0,-3.9800995024877866e-05,0.00019549137019293143,1.3788898090377444e-05,-52.317771144278595,0.6167016158140594,0.04349877810073603,52.317323383084585,0.6167295301299821,0.043500747024771615,0.0,0.0,0.0,-0.00048756218905337797,0.0006157909829561934,4.343454701134078e-05
ASP1301,L ASP 431,0.0,0.0,0.0,-2.985074626865785e-05,0.00017017543658196733,1.2003249811991358e-05,51.47987562189057,0.23172425165356345,0.01634456849919555,-51.47948756218908,0.23167138996223682,0.01634083992297314,0.0,0.0,0.0,0.0003582089552238942,0.0006237782295988606,4.3997923951559446e-05
TYR1302,L TYR 432,0.0,0.0,0.0,-4.4776119402982354e-05,0.00020681203672462953,1.4587396341050485e-05,-0.171402985074627,0.03965851487429397,0.002797295959804626,0.17146766169154234,0.039669658305242286,0.002798081956821128,0.0,0.0,0.0,1.9900497512304712e-05,0.0006226264302865212,4.3916682292028686e-05
GLU1303,L GLU 433,0.0,0.0,0.0,-3.4825870646767856e-05,0.00018333856490237982,1.2931705297170068e-05,51.136636815920404,0.5536099911716676,0.039048638016845306,-51.136248756218905,0.553577283463004,0.039046330992954244,0.0,0.0,0.0,0.00035323383084448837,0.0006461535560232658,4.5576157791245373e-05
GLU1304,L GLU 434,0.0,0.0,0.0,-3.482587064676896e-05,0.00018333856490238565,1.293170529717048e-05,49.30903482587067,0.32906584769423936,0.023210515299992497,-49.308860696517435,0.3289907535404161,0.02320521856677491,0.0,0.0,0.0,0.00013930348259013364,0.0005905537602303101,4.16544505707259e-05
VAL1305,L VAL 435,0.0,0.0,0.0,-1.9900497512436172e-05,0.00013965839649370194,9.85074376846745e-06,-0.2745174129353233,0.030542865160501507,0.002154327603672006,0.27454726368159205,0.030551139819225186,0.002154911253097353,0.0,0.0,0.0,9.950248756258684e-06,0.0005277385315891913,3.722380595760905e-05
GLY1306,L GLY 436,0.0,0.0,0.0,0.0,0.0,0.0,-0.21435820895522406,0.054322246936361,0.00383159587201504,0.2143781094527361,0.05434244026850809,0.003833020199844993,0.0,0.0,0.0,1.9900497512389775e-05,0.0005726798225482634,4.0393720212509766e-05
VAL1307,L VAL 437,0.0,0.0,0.0,-1.9900497512436172e-05,0.00013965839649370194,9.85074376846745e-06,-0.11956716417910455,0.046486254496702975,0.0032788875806936493,0.11953233830845778,0.04650908218163496,0.0032804977214423467,0.0,0.0,0.0,-5.4726368159259817e-05,0.0005918098136004088,4.174304574451426e-05
ASP1308,L ASP 438,0.0,0.0,0.0,-9.9502487562156e-06,9.9253419618176e-05,7.000796438665423e-06,47.3695970149254,0.3538523060755867,0.024958817275186992,-47.36948258706471,0.35382123116544084,0.024956625420023533,0.0,0.0,0.0,0.00010447761193910056,0.0005500156947044055,3.8795115891317366e-05
SER1309,L SER 439,0.0,0.0,0.0,0.0,0.0,0.0,-0.032870646766169166,0.10019405640746704,0.007067143842209597,0.032870646766169194,0.10022414275078115,0.007069265969244979,0.0,0.0,0.0,5.0816178241549456e-17,0.0005463583647082143,3.8537147723461204e-05
VAL1310,L VAL 440,0.0,0.0,0.0,-2.4875621890546182e-05,0.00015574602828356064,1.0985477823719875e-05,45.14456716417911,0.5535735617548314,0.03904606848389994,-45.14438805970147,0.5535606576086917,0.039045158295609325,0.0,0.0,0.0,0.00015422885572311928,0.0006317428529084216,4.4559705164895854e-05
gtp1311,L gtp 441,0.0,0.0,0.0,-0.0006567164179103555,0.00047480518568909324,3.349017561127296e-05,255.6307661691542,1.3403938457691196,0.09454409226370947,-255.62545273631838,1.3394223337167186,0.09447556708701799,0.0,0.0,0.0,0.004656716417914583,0.0014851058773143807,0.00010475129196495357
Mg+1312,L Mg+ 442,0.0,0.0,0.0,0.0,0.0,0.0,-128.8380149253731,0.742614317564301,0.05237997531678045,128.83464676616916,0.7421564783839063,0.05234768183091448,0.0,0.0,0.0,-0.003368159203982183,0.0008427514134073484,5.944310147055103e-05
MET1313,L MET 443,0.0,0.0,0.0,-0.0004975124378109678,0.000499993811996086,3.526684432478675e-05,-71.83420895522384,0.6102098212869339,0.04304088221985976,71.8303880597015,0.6096126970896938,0.04299876432639512,0.0,0.0,0.0,-0.00431840796019997,0.0011099322971258312,7.82885879677568e-05
ARG1314,L ARG 444,0.0,0.0,0.0,-0.0006218905472637264,0.0004849151415328179,3.420327691436248e-05,-68.35178109452734,0.5488157869500782,0.038710480923922416,68.3485820895523,0.5484236700431285,0.038682823129800314,0.0,0.0,0.0,-0.003820895522388346,0.0009292168606732501,6.55419038857767e-05
GLU1315,L GLU 445,0.0,0.0,0.0,-0.0008358208955223567,0.0003704380192832925,2.6128683284881327e-05,74.01898507462685,0.6443999907195989,0.04545247083133905,-74.01052736318404,0.6434224879586387,0.04538352310264575,0.0,0.0,0.0,0.007621890547263452,0.0013294664354337946,9.377333216643852e-05
ILE1316,L ILE 446,0.0,0.0,0.0,-0.0015024875621890627,0.000499993811996083,3.5266844324786536e-05,-0.15816417910447764,0.08312861168122268,0.005863440180176227,0.1617313432835821,0.08282858558334726,0.005842277970898268,0.0,0.0,0.0,0.0020646766169153037,0.001083937919272489,7.645508592217413e-05
VAL1317,L VAL 447,0.0,0.0,0.0,-0.0020945273631840866,0.0002925610035420776,2.0635662121959628e-05,-0.3120547263681588,0.10595282903325025,0.007473336344641867,0.31713930348258706,0.10601868087295813,0.007477981175285284,0.0,0.0,0.0,0.0029900497512437866,0.0015990981592438544,0.00011279168759502073
HID1318,L HID 448,0.0,0.0,0.0,-0.0061194029850746645,0.0005043804551855337,3.557625427898804e-05,1.1768358208955225,0.14906240274090676,0.010514051226264729,-1.1795323383084577,0.14957255913693188,0.010550034883998582,0.0,0.0,0.0,-0.008815920398010154,0.004468902530208804,0.0003152120807382177
ILE1319,L ILE 449,0.0,0.0,0.0,-0.007313432835820879,0.0005243035244849779,3.698151923746904e-05,-0.6346268656716417,0.09949671898701334,0.007017957452980481,0.6543333333333332,0.10058957213954815,0.007095041370972249,0.0,0.0,0.0,0.012393034825870688,0.0051243008253848395,0.0003614403121525793
GLN1320,L GLN 450,0.0,0.0,0.0,-0.019925373134328368,0.001647975687243579,0.0001162392426038819,-1.5260049751243796,0.1728753180680672,0.01219368476894719,1.6427263681592033,0.17398278565057002,0.01227179950934958,0.0,0.0,0.0,0.09679601990049704,0.02111595996523273,0.0014894049786122584
ALA1321,L ALA 451,0.0,0.0,0.0,-0.020233830845771093,0.0013383177051226837,9.439765259342252e-05,-0.8757213930348258,0.14613223068789657,0.010307372825134517,1.0649502487562186,0.15338676609270008,0.01081906829942143,0.0,0.0,0.0,0.168995024875622,0.03281646497199391,0.0023146949695973165
GLY1322,L GLY 452,0.0,0.0,0.0,-0.04694029850746268,0.00431777742605418,0.00030455253777205386,-1.4847263681592042,0.19567411162807447,0.013801787677388828,1.5085621890547272,0.2085149036351855,0.014707507312025617,0.0,0.0,0.0,-0.023104477611940125,0.04701766398088754,0.0033163703156831753
GLN1323,L GLN 453,0.0,0.0,0.0,-2.071716417910449,0.5351495575392241,0.03774653942389604,-6.537661691542289,2.4261454893098673,0.17112710843198287,6.101562189054726,1.339222807720793,0.09446149360837039,-0.5774053611940297,0.044183075220151954,0.003116433840168485,-3.0852212815920392,1.1632166484645863,0.08204697632882282
CYS1324,L CYS 454,0.0,0.0,0.0,-0.13346766169154226,0.018663562259758303,0.0013164261816224511,-0.8482238805970148,0.22451425649614248,0.015836014651730693,0.9422189054726372,0.24621885229338444,0.01736693880068745,-0.0006336716417910449,0.0027614508623756483,0.0001947777259185609,-0.04010630845771159,0.11210046947311109,0.007906957467854954
GLY1325,L GLY 455,0.0,0.0,0.0,-0.02375124378109447,0.002004425686725873,0.00014138128704464545,-1.0504776119402985,0.11958032228955966,0.008434545606989911,1.0165323383084572,0.12424390311680035,0.008763489236059557,0.0,0.0,0.0,-0.05769651741293529,0.028102910346815335,0.0019822264605993435
ASN1326,L ASN 456,0.0,0.0,0.0,-0.060004975124378176,0.007754631107044751,0.0005469695053954723,-2.5111691542288557,0.4507252985687914,0.031791711330205474,2.7007064676616914,0.45313611280093247,0.031961757055134495,0.0,0.0,0.0,0.12953233830845853,0.044722807953535684,0.0031545036518912445
GLN1327,L GLN 457,0.0,0.0,0.0,-0.1881890547263682,0.05007451243520835,0.003531983781243107,1.517706467661692,0.5083589326312947,0.03585687444140402,-1.0340099502487559,0.4628547582818804,0.03264725745334156,-0.008412322388059702,0.015283430650938162,0.0010780100804918156,0.28709514029850774,0.05865863132095402,0.004137460843450078
ILE1328,L ILE 458,0.0,0.0,0.0,-0.03458706467661692,0.0037988780539065592,0.0002679521980504435,-0.7103482587064678,0.11953757547191546,0.008431530478948188,0.7109353233830845,0.12313524819999257,0.008685290747552511,0.0,0.0,0.0,-0.034000000000000016,0.019242366193283213,0.0013572518633178019
GLY1329,L GLY 459,0.0,0.0,0.0,-0.00855223880597014,0.0008969308989542741,6.326462773055086e-05,-1.2568756218905481,0.10083422902969737,0.007112298137457884,1.2830696517412938,0.10429843864058418,0.007356644643603307,0.0,0.0,0.0,0.017641791044776152,0.011063860075815855,0.0007803845198949692
ALA1330,L ALA 460,0.0,0.0,0.0,-0.01785572139303486,0.0023381073270119773,0.0001649173752514764,-1.156771144278607,0.1628637600618258,0.01148752391418555,1.2188855721393028,0.16215796561297413,0.011437741012166065,0.0,0.0,0.0,0.044258706467661627,0.013545674946991607,0.000955438243770618
LYS1331,L LYS 461,0.0,0.0,0.0,-0.028268656716417845,0.0029451811872006402,0.00020773706383011932,-89.43005472636818,1.4722049905892256,0.10384133357572592,89.65794029850746,1.4809817795173985,0.10446040053490623,0.0,0.0,0.0,0.19961691542288623,0.04271655408006803,0.0030129934144962705
PHE1332,L PHE 462,0.0,0.0,0.0,-0.009059701492537379,0.0007894943973395278,5.5686641190836206e-05,-0.8190845771144283,0.07108538633357528,0.005013976560200204,0.8156417910447756,0.07345964502731747,0.005181443856254726,0.0,0.0,0.0,-0.012502487562189114,0.006655057836492523,0.0004694115868255409
TRP1333,L TRP 463,0.0,0.0,0.0,-0.010393034825870614,0.0008224168023558865,5.800880859501718e-05,-1.3854427860696505,0.14733313509431542,0.010392078090947797,1.370353233830846,0.1466883846493481,0.01034660090097974,0.0,0.0,0.0,-0.02548258706467658,0.005719039100449722,0.0004033899156426113
GLU1334,L GLU 464,0.0,0.0,0.0,-0.0124328358208955,0.001447838126898795,0.00010212262752809899,88.67282089552236,1.6449802937813236,0.11602796383924456,-88.56581592039804,1.62535714894788,0.11464385392148178,0.0,0.0,0.0,0.09457213930348195,0.026384565439538713,0.0018610237559112922
VAL1335,L VAL 465,0.0,0.0,0.0,-0.005502487562189063,0.0005653720485909922,3.987826958026507e-05,-0.7054626865671639,0.07165256034314361,0.005053981930308001,0.7167910447761198,0.07297962722195206,0.00514758601079987,0.0,0.0,0.0,0.005825870646766016,0.005443927409050456,0.0003839850331026197
ILE1336,L ILE 466,0.0,0.0,0.0,-0.0033283582089552372,0.0004800930579826429,3.38631533652205e-05,-0.9315273631840791,0.0723905280733526,0.005106034160622804,0.9367462686567156,0.07337493369018366,0.005175468779228641,0.0,0.0,0.0,0.001890547263681481,0.0025092783444558646,0.00017699084792308656
SER1337,L SER 467,0.0,0.0,0.0,-0.002407960199005017,0.0004914556694481622,3.4664610183411365e-05,-1.0812835820895528,0.1549721341637479,0.010930891541265007,1.0823134328358208,0.15346387348925514,0.010824507035832468,0.0,0.0,0.0,-0.0013781094527363811,0.0027994879432209955,0.00019746065473999337
ASP1338,L ASP 468,0.0,0.0,0.0,-0.002835820895522363,0.0006292303185577258,4.438248465600011e-05,78.87212935323387,1.7621401543475885,0.12429178323974652,-78.85003482587062,1.7513623790850315,0.12353157758673114,0.0,0.0,0.0,0.019258706467663717,0.010959570039063858,0.0007730284678748939
GLU1339,L GLU 469,0.0,0.0,0.0,-0.0018059701492537043,0.00040783883645610907,2.876673352711884e-05,74.238184079602,0.8303860643500588,0.058570916995938985,-74.23430845771149,0.8299265113855707,0.058538502629063335,0.0,0.0,0.0,0.0020696517412953546,0.001920075759831105,0.00013543170193132368
HID1340,L HID 470,0.0,0.0,0.0,-0.0016119402985073736,0.00048730829006912133,3.4372076597180485e-05,-0.04153731343283588,0.1309337299649469,0.009235353239878888,0.04103980099502489,0.13082382824918146,0.009227601370539839,0.0,0.0,0.0,-0.0021094527363184584,0.0009021589357092007,6.363338501101437e-05
GLY1341,L GLY 471,0.0,0.0,0.0,-0.0008009950248756065,0.00039925179398484477,2.8161050251089053e-05,-0.369407960199005,0.12421612018473949,0.008761529579127073,0.36964676616915426,0.12411489462049556,0.008754389678331847,0.0,0.0,0.0,-0.0005621890547262649,0.0006819369429127353,4.8100123297551304e-05
ILE1342,L ILE 472,0.0,0.0,0.0,-0.002407960199004995,0.0004914556694481717,3.4664610183412036e-05,0.04653731343283577,0.13288232122549218,0.009372796270151487,-0.042412935323383076,0.1324917105520784,0.009345244717551488,0.0,0.0,0.0,0.001716417910447623,0.0011607936487605455,8.187607110697564e-05
ASP1343,L ASP 473,0.0,0.0,0.0,-0.003154228855721402,0.00047952560238889914,3.382312813369634e-05,83.45990049751245,1.3649264664281417,0.0962744899064458,-83.42712935323381,1.3603958573675468,0.0959549253826398,0.0,0.0,0.0,0.029616915422885304,0.005477907909274294,0.0003863818327883763
PRO1344,L PRO 474,0.0,0.0,0.0,-0.006462686567164135,0.0008285038642056104,5.843815683393347e-05,0.18309452736318396,0.2524173398414564,0.017804146402386117,-0.17826368159203984,0.2514842806366659,0.017738333480442566,0.0,0.0,0.0,-0.0016318407960199816,0.002425769836162602,0.00017110061190193216
[truncated: 118,368 more chars]
