# Supplementary material for: Detailed Per-residue Energetic Analysis Explains the Driving Force for Microtubule Disassembly
Source: PLoS Comput Biol. 2015 Jun 1;11(6):e1004313. doi: 10.1371/journal.pcbi.1004313 (PMC4452272; doi:10.1371/journal.pcbi.1004313)
Supplement: S3 Dataset — 13 text files with energy contribution per residue in the 13 longitudinal GDP subsystems, plus one text file with the overall residual contributions, per MT ring. (ZIP) [file pcbi.1004313.s003.zip › LongGDP/sumPerMTRing.txt]

SU	Res	ResNr	Domain	Subdomain	NR	Residue	Location	vdW		ELE		P_Sol		NP_Sol		TOT
								Avg.	SD	Avg.	SD	Avg.	SD	Avg.	SD	Avg.	SD
A	MET	1	N-Terminal	-	13	MET 1	R MET 1	-27.1516	2.57627	-2454.24	24.0683	2515.01	25.795	-7.18906	0.355209	26.4238	5.61118
A	ARG	2	N-Terminal	-	13	ARG 2	R ARG 2	-26.996	3.17681	-2681.85	26.1806	2657.77	23.8737	-6.32482	0.263718	-57.4006	5.6576
A	GLU	3	N-Terminal	-	13	GLU 3	R GLU 3	-1.53075	0.0843532	2064.32	11.4661	-2068.27	11.6757	-0.000296561	0.00121368	-5.48511	0.901967
A	CYS	4	S1_Beta_Strand	-	13	CYS 4	R CYS 4	-0.363423	0.0106608	-12.3959	2.29738	12.9348	2.33162	0	0	0.175552	0.109164
A	ILE	5	S1_Beta_Strand	-	13	ILE 5	R ILE 5	-0.170806	0.00414619	13.2191	1.15154	-13.2555	1.16129	0	0	-0.207169	0.0450065
A	SER	6	S1_Beta_Strand	-	13	SER 6	R SER 6	-0.0651144	0.00185322	-0.41604	1.35246	0.588851	1.34836	0	0	0.107697	0.0234343
A	ILE	7	S1_Beta_Strand	-	13	ILE 7	R ILE 7	-0.0647363	0.00182479	8.44337	0.701447	-8.42052	0.701034	0	0	-0.0418806	0.014399
A	HID	8	S1_Beta_Strand	-	13	HID 8	R HID 8	-0.0431194	0.00154105	10.0905	1.09206	-10.1939	1.09053	0	0	-0.146463	0.0141193
A	VAL	9	S1_Beta_Strand	-	13	VAL 9	R VAL 9	-0.0224378	0.00154617	3.74684	0.425286	-3.70484	0.42519	0	0	0.0195572	0.00520732
A	GLY	10	H1_Helix	(GTP)	13	GLY 10	R GLY 10	-0.00691045	0.00178991	15.9878	0.330019	-15.9706	0.330173	0	0	0.0102488	0.00324338
A	GLN	11	H1_Helix	(GTP)	13	GLN 11	R GLN 11	-0.0103184	0.00143706	2.97724	0.932744	-2.93207	0.931392	0	0	0.0348507	0.00396482
A	ALA	12	H1_Helix	(GTP)	13	ALA 12	R ALA 12	-0.0107612	0.0013435	6.11033	0.531501	-6.05835	0.531171	0	0	0.0412189	0.00416384
A	GLY	13	H1_Helix	-	13	GLY 13	R GLY 13	-0.01099	0.00127435	10.661	0.394101	-10.5968	0.393298	0	0	0.0532239	0.00455561
A	VAL	14	H1_Helix	-	13	VAL 14	R VAL 14	-0.015005	0.00127879	12.7583	0.521133	-12.7185	0.518908	0	0	0.0247811	0.00550089
A	GLN	15	H1_Helix	(GTP)	13	GLN 15	R GLN 15	-0.0140796	0.00106837	8.26756	1.6792	-8.22373	1.67599	0	0	0.0297463	0.00521101
A	ILE	16	H1_Helix	-	13	ILE 16	R ILE 16	-0.0295373	0.00152405	4.31157	0.626803	-4.22288	0.627113	0	0	0.0591592	0.0087874
A	GLY	17	H1_Helix	-	13	GLY 17	R GLY 17	-0.0137711	0.00102132	12.1251	0.475907	-12.0919	0.474173	0	0	0.0194478	0.00547204
A	ASN	18	H1_Helix	-	13	ASN 18	R ASN 18	-0.017199	0.00161925	20.168	1.5291	-20.1274	1.52587	0	0	0.023393	0.00591608
A	ALA	19	H1_Helix	-	13	ALA 19	R ALA 19	-0.0157811	0.00143301	6.17554	0.531426	-6.09993	0.53038	0	0	0.0598259	0.00580458
A	CYS	20	H1_Helix	-	13	CYS 20	R CYS 20	-0.0375821	0.00166157	14.044	1.02912	-13.8907	1.02267	0	0	0.115726	0.0181903
A	TRP	21	H1_Helix	-	13	TRP 21	R TRP 21	-0.0905075	0.00207907	13.4453	0.818502	-13.588	0.815457	0	0	-0.233239	0.0164098
A	GLU	22	H1_Helix	-	13	GLU 22	R GLU 22	-0.0274776	0.00142608	1261.12	3.24547	-1260.58	3.23734	0	0	0.515433	0.011122
A	LEU	23	H1_Helix	-	13	LEU 23	R LEU 23	-0.0540746	0.00174071	5.86439	0.749742	-5.67615	0.749298	0	0	0.134159	0.0145154
A	TYR	24	H1_Helix	-	13	TYR 24	R TYR 24	-0.144915	0.00338112	13.0073	1.64317	-12.9084	1.64347	0	0	-0.0459751	0.0283757
A	CYS	25	H1_Helix	-	13	CYS 25	R CYS 25	-0.0413333	0.00166868	16.704	1.01661	-16.7214	1.01248	0	0	-0.0587114	0.0140059
A	LEU	26	H1-S2_(N-terminal)_Loop	-	13	LEU 26	R LEU 26	-0.0512985	0.001863	8.5404	0.639384	-8.42316	0.637202	0	0	0.0659453	0.0105891
A	GLU	27	H1-S2_(N-terminal)_Loop	-	13	GLU 27	R GLU 27	-0.130473	0.00323061	1611.29	6.51915	-1609.4	6.48028	0	0	1.75924	0.0712368
A	HIP	28	H1-S2_(N-terminal)_Loop	-	13	HIP 28	R HIP 28	-0.184687	0.00620543	-1638.26	6.75231	1637.16	6.74653	0	0	-1.28909	0.0405408
A	GLY	29	H1-S2_(N-terminal)_Loop	-	13	GLY 29	R GLY 29	-0.0312438	0.00168214	-4.73382	1.14728	4.76096	1.14137	0	0	-0.00410448	0.00735383
A	ILE	30	H1-S2_(N-terminal)_Loop	-	13	ILE 30	R ILE 30	-0.0581642	0.00200906	-6.60522	0.737412	6.61011	0.736768	0	0	-0.0532786	0.00444174
A	GLN	31	H1-S2_(N-terminal)_Loop	-	13	GLN 31	R GLN 31	-0.0265473	0.00163381	8.40536	3.09925	-8.37085	3.0927	0	0	0.0079602	0.00739311
A	PRO	32	H1-S2_(N-terminal)_Loop	-	13	PRO 32	R PRO 32	-0.0143781	0.00127515	3.07023	0.914661	-3.07067	0.912656	0	0	-0.0148159	0.00331931
A	ASP	33	H1-S2_(N-terminal)_Loop	-	13	ASP 33	R ASP 33	-0.0143284	0.00137857	1235.48	5.17538	-1235.04	5.16552	0	0	0.42505	0.010308
A	GLY	34	H1-S2_(N-terminal)_Loop	-	13	GLY 34	R GLY 34	-0.0130249	0.00137155	9.09366	0.755695	-9.05131	0.752772	0	0	0.0293234	0.00422792
A	GLN	35	H1-S2_(N-terminal)_Loop	-	13	GLN 35	R GLN 35	-0.029199	0.00171693	3.78889	3.43136	-3.73726	3.42425	0	0	0.0224328	0.00903468
A	MET	36	H1-S2_(N-terminal)_Loop	-	13	MET 36	R MET 36	-0.0830149	0.00387635	-8.08902	2.05787	8.17096	2.0518	0	0	-0.00107463	0.0115089
A	PRO	37	H1-S2_(N-terminal)_Loop	-	13	PRO 37	R PRO 37	-0.0579403	0.00312791	4.08375	1.50866	-4.00541	1.50345	0	0	0.020393	0.0110312
A	SER	38	H1-S2_(N-terminal)_Loop	-	13	SER 38	R SER 38	-0.075597	0.00550546	4.93298	2.77641	-4.63677	2.76941	0	0	0.220617	0.0321507
A	ASP	39	H1-S2_(N-terminal)_Loop	-	13	ASP 39	R ASP 39	-0.158532	0.020943	1473.72	11.1375	-1471.72	11.0448	0	0	1.84787	0.133068
A	LYS	40	H1-S2_(N-terminal)_Loop	-	13	LYS 40	R LYS 40	-0.320393	0.0643299	-1492.34	18.542	1492.72	18.6399	-0.00246813	0.00739861	0.061701	0.16725
A	THR	41	H1-S2_(N-terminal)_Loop	-	13	THR 41	R THR 41	-1.57939	0.505231	3.69585	2.95541	-2.86599	2.54434	-0.17688	0.0506124	-0.926412	1.02273
A	ILE	42	H1-S2_(N-terminal)_Loop	-	13	ILE 42	R ILE 42	-3.64666	0.752913	7.39427	3.18076	-6.30557	2.91378	-0.52297	0.116807	-3.08092	0.935572
A	GLY	43	H1-S2_(N-terminal)_Loop	-	13	GLY 43	R GLY 43	-2.45895	0.588174	0.106751	3.95803	1.92325	3.77966	-0.49056	0.14514	-0.91951	0.679957
A	GLY	44	H1-S2_(N-terminal)_Loop	-	13	GLY 44	R GLY 44	-2.22014	0.63856	0.548652	4.99047	2.74081	4.4852	-0.381722	0.152856	0.687602	0.888134
A	GLY	45	H1-S2_(N-terminal)_Loop	-	13	GLY 45	R GLY 45	-2.9109	0.91849	-3.72358	4.56729	5.57831	3.93112	-0.565653	0.193106	-1.62182	0.853045
A	ASP	46	H1-S2_(N-terminal)_Loop	-	13	ASP 46	R ASP 46	-2.73379	0.48619	1887.88	17.3217	-1875.57	15.966	-0.331535	0.104463	9.24553	1.67842
A	ASP	47	H1-S2_(N-terminal)_Loop	-	13	ASP 47	R ASP 47	-6.35816	0.588161	2139.34	19.4664	-2111.08	17.5144	-1.18997	0.140817	20.7112	2.65232
A	SER	48	H1-S2_(N-terminal)_Loop	-	13	SER 48	R SER 48	-2.07257	0.171602	-7.16262	3.97527	10.5658	3.96639	-0.174375	0.0836832	1.15628	0.318987
A	PHE	49	H1-S2_(N-terminal)_Loop	-	13	PHE 49	R PHE 49	-0.579343	0.023267	-7.09237	1.23349	6.95019	1.23462	0	0	-0.721522	0.0972512
A	ASN	50	H1-S2_(N-terminal)_Loop	-	13	ASN 50	R ASN 50	-0.66696	0.0667141	-18.0954	6.93445	20.5872	6.92059	-0.00448324	0.0134537	1.82043	0.1732
A	THR	51	H1-S2_(N-terminal)_Loop	-	13	THR 51	R THR 51	-1.11065	0.0518476	-30.8014	3.53003	33.4525	3.58585	-0.000595379	0.00233775	1.5398	0.191422
A	PHE	52	H1-S2_(N-terminal)_Loop	-	13	PHE 52	R PHE 52	-0.369756	0.0101994	-19.101	0.782956	18.1849	0.773238	0	0	-1.28588	0.0995428
A	PHE	53	H1-S2_(N-terminal)_Loop	-	13	PHE 53	R PHE 53	-0.172164	0.00419197	26.3761	0.913188	-26.2992	0.924344	0	0	-0.0952687	0.0460142
A	SER	54	H1-S2_(N-terminal)_Loop	-	13	SER 54	R SER 54	-0.0750746	0.0024861	-4.0559	3.1188	4.09037	3.13293	0	0	-0.040602	0.0280787
A	GLU	55	H1-S2_(N-terminal)_Loop	-	13	GLU 55	R GLU 55	-0.1001	0.00485884	1583.17	12.3477	-1581.01	12.2503	0	0	2.06121	0.10066
A	THR	56	H1-S2_(N-terminal)_Loop	-	13	THR 56	R THR 56	-0.0322886	0.00175391	13.9075	1.71437	-13.8391	1.71012	0	0	0.0361244	0.00641518
A	GLY	57	H1-S2_(N-terminal)_Loop	-	13	GLY 57	R GLY 57	-0.013602	0.00153787	1.70359	1.17664	-1.69278	1.17285	0	0	-0.00279104	0.00488366
A	ALA	58	H1-S2_(N-terminal)_Loop	-	13	ALA 58	R ALA 58	-0.013796	0.0015309	-5.20706	0.708981	5.20348	0.707311	0	0	-0.0173781	0.00332699
A	GLY	59	H1-S2_(N-terminal)_Loop	-	13	GLY 59	R GLY 59	-0.0173582	0.00153365	0.0555672	1.67641	-0.00482587	1.669	0	0	0.0333831	0.00861204
A	LYS	60	H1-S2_(N-terminal)_Loop	-	13	LYS 60	R LYS 60	-0.032602	0.00167996	-1250.9	4.97461	1250.47	4.96664	0	0	-0.458443	0.0102994
A	HIE	61	H1-S2_(N-terminal)_Loop	-	13	HIE 61	R HIE 61	-0.0893433	0.00354359	-30.1923	2.93135	30.3092	2.92103	0	0	0.0275323	0.025196
A	VAL	62	H1-S2_(N-terminal)_Loop	-	13	VAL 62	R VAL 62	-0.043801	0.00168993	20.874	0.511387	-20.7433	0.510768	0	0	0.0869801	0.0100263
A	PRO	63	H1-S2_(N-terminal)_Loop	-	13	PRO 63	R PRO 63	-0.0468856	0.00154673	-12.7823	0.604874	12.8447	0.601724	0	0	0.0154726	0.0138373
A	ARG	64	H1-S2_(N-terminal)_Loop	-	13	ARG 64	R ARG 64	-0.249602	0.00636583	-1724.91	6.02006	1725.5	6.05179	0	0	0.349726	0.123499
A	ALA	65	S2_Beta_Strand	-	13	ALA 65	R ALA 65	-0.0324179	0.00153022	-0.821169	0.695394	0.833701	0.694156	0	0	-0.0198856	0.0086013
A	VAL	66	S2_Beta_Strand	-	13	VAL 66	R VAL 66	-0.03201	0.00161781	10.4316	0.538244	-10.3909	0.537553	0	0	0.00870647	0.00650998
A	PHE	67	S2_Beta_Strand	-	13	PHE 67	R PHE 67	-0.0284328	0.00140899	-1.45994	0.566935	1.41676	0.565506	0	0	-0.0716119	0.00482912
A	VAL	68	S2_Beta_Strand	-	13	VAL 68	R VAL 68	-0.0149851	0.00127871	5.55683	0.419661	-5.54	0.41924	0	0	0.00184577	0.00296132
A	ASP	69	S2_Beta_Strand	-	13	ASP 69	R ASP 69	-0.00837313	0.0017166	1136.27	2.18924	-1136	2.18636	0	0	0.261045	0.00420301
A	LEU	70	S2-H2_(T2)_Loop	-	13	LEU 70	R LEU 70	-0.00770647	0.00174827	-6.91677	0.352409	6.90696	0.351964	0	0	-0.0175224	0.00284589
A	GLU	71	S2-H2_(T2)_Loop	-	13	GLU 71	R GLU 71	-0.00518408	0.00175559	1041.55	2.10203	-1041.39	2.09999	0	0	0.160871	0.00355565
A	PRO	72	H2_Helix	-	13	PRO 72	R PRO 72	-0.00416418	0.00167628	9.02519	0.443878	-9.01773	0.443347	0	0	0.00329353	0.00272341
A	THR	73	H2_Helix	-	13	THR 73	R THR 73	-0.0039204	0.00164685	-0.672557	0.577177	0.673677	0.576673	0	0	-0.002801	0.00268831
A	VAL	74	H2_Helix	-	13	VAL 74	R VAL 74	-0.00723383	0.00177459	3.34194	0.448435	-3.3257	0.44781	0	0	0.00900995	0.00295496
A	ILE	75	H2_Helix	-	13	ILE 75	R ILE 75	-0.00944776	0.00159522	7.83636	0.3579	-7.82526	0.357331	0	0	0.00165174	0.00274861
A	ASP	76	H2_Helix	-	13	ASP 76	R ASP 76	-0.005	0.00174973	1061.16	2.58994	-1060.97	2.58719	0	0	0.182955	0.00397803
A	GLU	77	H2_Helix	-	13	GLU 77	R GLU 77	-0.00770647	0.00175601	1094.45	4.10877	-1094.22	4.1035	0	0	0.22295	0.0059458
A	VAL	78	H2_Helix	-	13	VAL 78	R VAL 78	-0.0109851	0.00127165	0.472667	0.560535	-0.46504	0.559789	0	0	-0.00335821	0.00277193
A	ARG	79	H2_Helix	-	13	ARG 79	R ARG 79	-0.0089403	0.00165993	-1093.46	5.02803	1093.22	5.02194	0	0	-0.239861	0.0069034
A	THR	80	H2_Helix	-	13	THR 80	R THR 80	-0.00529353	0.0017649	-8.12794	1.24495	8.11762	1.24333	0	0	-0.0156119	0.00309671
A	GLY	81	H2-S3_Loop	-	13	GLY 81	R GLY 81	-0.00429851	0.00168962	-6.71935	0.84748	6.7095	0.846226	0	0	-0.0141542	0.002994
A	THR	82	H2-S3_Loop	-	13	THR 82	R THR 82	-0.00944279	0.00156369	-8.78335	1.60079	8.77283	1.5984	0	0	-0.0199652	0.00360363
A	TYR	83	H2-S3_Loop	-	13	TYR 83	R TYR 83	-0.0275522	0.00155072	3.52891	1.25256	-3.53296	1.24987	0	0	-0.031607	0.00403406
A	ARG	84	H2-S3_Loop	-	13	ARG 84	R ARG 84	-0.0116667	0.00114151	-1096.7	3.59727	1096.47	3.59278	0	0	-0.240473	0.00539532
A	GLN	85	H2-S3_Loop	-	13	GLN 85	R GLN 85	-0.0119602	0.00119021	5.62487	2.54912	-5.61246	2.54528	0	0	0.000442786	0.0045901
A	LEU	86	H2-S3_Loop	-	13	LEU 86	R LEU 86	-0.0272687	0.00155257	5.97565	0.637997	-5.93763	0.636639	0	0	0.0107562	0.00364243
A	PHE	87	H2-S3_Loop	-	13	PHE 87	R PHE 87	-0.0256617	0.00142515	-11.2965	0.873841	11.2594	0.872059	0	0	-0.0627562	0.00373543
A	HIE	88	H2-S3_Loop	-	13	HIE 88	R HIE 88	-0.0183582	0.00164349	6.94887	1.45536	-6.93763	1.45244	0	0	-0.0071194	0.00414393
A	PRO	89	H2-S3_Loop	-	13	PRO 89	R PRO 89	-0.00889055	0.00165654	2.28217	0.642469	-2.28184	0.641183	0	0	-0.00855224	0.0029735
A	GLU	90	H2-S3_Loop	-	13	GLU 90	R GLU 90	-0.0129353	0.00111323	1195.68	5.62124	-1195.3	5.61099	0	0	0.370632	0.0105807
A	GLN	91	H2-S3_Loop	-	13	GLN 91	R GLN 91	-0.0253532	0.00145248	-7.03874	1.29826	7.08335	1.29578	0	0	0.0192587	0.0057581
A	LEU	92	S3_Beta_Strand	-	13	LEU 92	R LEU 92	-0.0134925	0.00100925	-3.16162	0.881452	3.1549	0.880047	0	0	-0.020209	0.00279711
A	ILE	93	S3_Beta_Strand	-	13	ILE 93	R ILE 93	-0.0132338	0.00091388	1.23699	0.551482	-1.23422	0.550847	0	0	-0.0104726	0.00236597
A	THR	94	S3_Beta_Strand	-	13	THR 94	R THR 94	-0.00579602	0.00178253	-3.29628	0.644869	3.29394	0.644135	0	0	-0.00813433	0.0028476
A	GLY	95	S3-H3'_(T3)_Loop	-	13	GLY 95	R GLY 95	-0.00250249	0.00141706	-1.12068	0.450496	1.11966	0.450023	0	0	-0.00351741	0.00252583
A	LYS	96	S3-H3'_(T3)_Loop	-	13	LYS 96	R LYS 96	-0.00373632	0.0016259	-990.872	4.62448	990.752	4.62074	0	0	-0.123786	0.00464362
A	GLU	97	S3-H3'_(T3)_Loop	-	13	GLU 97	R GLU 97	-0.00367164	0.00161835	987.451	1.84049	-987.335	1.83903	0	0	0.112358	0.00316427
A	ASP	98	S3-H3'_(T3)_Loop	-	13	ASP 98	R ASP 98	-0.00405473	0.00166166	1020.27	1.91733	-1020.13	1.91561	0	0	0.135129	0.00320708
A	ALA	99	S3-H3'_(T3)_Loop	(GTP)	13	ALA 99	R ALA 99	-0.00352736	0.00159939	-6.70206	0.458949	6.69682	0.458608	0	0	-0.00877612	0.00271455
A	ALA	100	S3-H3'_(T3)_Loop	(GTP)	13	ALA 100	R ALA 100	-0.00292537	0.00150306	-5.99969	0.372522	5.99596	0.37221	0	0	-0.00665672	0.00265076
A	ASN	101	S3-H3'_(T3)_Loop	(GTP)	13	ASN 101	R ASN 101	-0.00566667	0.00178337	-7.63118	0.787533	7.63121	0.786894	0	0	-0.00563184	0.00299216
A	ASN	102	S3-H3'_(T3)_Loop	-	13	ASN 102	R ASN 102	-0.00557711	0.00178007	16.3276	0.569778	-16.3038	0.569365	0	0	0.018209	0.00283716
A	TYR	103	H3'_Helix	-	13	TYR 103	R TYR 103	-0.0186766	0.00174863	7.11766	1.11447	-7.11999	1.11442	0	0	-0.02101	0.00336064
A	ALA	104	H3'_Helix	-	13	ALA 104	R ALA 104	-0.00478109	0.00172828	8.7081	0.37376	-8.69867	0.373311	0	0	0.00465174	0.00279175
A	ARG	105	H3'_Helix	-	13	ARG 105	R ARG 105	-0.00685075	0.00179338	-1007.19	2.12953	1007.07	2.12772	0	0	-0.125806	0.00348479
A	GLY	106	H3'_Helix	-	13	GLY 106	R GLY 106	-0.00471642	0.00172669	3.82086	0.492995	-3.80401	0.492488	0	0	0.0121244	0.00287526
A	HIP	107	H3'_Helix	-	13	HIP 107	R HIP 107	-0.0179701	0.00168759	-1212.74	3.8431	1212.41	3.83763	0	0	-0.349189	0.00766517
A	TYR	108	H3'-H3_Bend	-	13	TYR 108	R TYR 108	-0.0116119	0.00123269	6.83551	1.18548	-6.8307	1.18405	0	0	-0.006801	0.00287158
A	THR	109	H3_Helix	-	13	THR 109	R THR 109	-0.00418905	0.00168061	4.12801	0.693032	-4.12342	0.692247	0	0	0.00039801	0.00278443
A	ILE	110	H3_Helix	-	13	ILE 110	R ILE 110	-0.005801	0.00178916	0.499915	0.419005	-0.494269	0.418485	0	0	-0.000154229	0.00278479
A	GLY	111	H3_Helix	-	13	GLY 111	R GLY 111	-0.00432338	0.00168885	4.60227	0.429562	-4.59193	0.42885	0	0	0.0060199	0.00280181
A	LYS	112	H3_Helix	-	13	LYS 112	R LYS 112	-0.00802985	0.00172682	-1075.48	7.55036	1075.28	7.54076	0	0	-0.203488	0.0102838
A	GLU	113	H3_Helix	-	13	GLU 113	R GLU 113	-0.00603483	0.00179353	1069.6	3.99325	-1069.4	3.98854	0	0	0.185045	0.00553876
A	ILE	114	H3_Helix	-	13	ILE 114	R ILE 114	-0.0103284	0.00144328	6.34248	0.433757	-6.32387	0.43307	0	0	0.00828358	0.00265495
A	ILE	115	H3_Helix	-	13	ILE 115	R ILE 115	-0.0181343	0.00169569	12.8376	0.380212	-12.8013	0.379527	0	0	0.0181244	0.00297835
A	ASP	116	H3_Helix	-	13	ASP 116	R ASP 116	-0.0129453	0.00109875	1264.41	6.82144	-1263.92	6.80779	0	0	0.47401	0.0140312
A	LEU	117	H3_Helix	-	13	LEU 117	R LEU 117	-0.0128159	0.0010411	14.6314	0.527977	-14.5927	0.526919	0	0	0.0259552	0.00275016
A	VAL	118	H3_Helix	-	13	VAL 118	R VAL 118	-0.0204527	0.00169679	12.6019	0.469894	-12.5259	0.468627	0	0	0.0556219	0.00488845
A	LEU	119	H3_Helix	-	13	LEU 119	R LEU 119	-0.0355323	0.0016692	17.6124	0.424219	-17.5572	0.422794	0	0	0.0197114	0.00431248
A	ASP	120	H3_Helix	-	13	ASP 120	R ASP 120	-0.0201791	0.00165219	1327.62	4.50469	-1326.97	4.49365	0	0	0.622736	0.0119371
A	ARG	121	H3_Helix	-	13	ARG 121	R ARG 121	-0.0332637	0.00162317	-1282.38	4.21509	1281.92	4.20885	0	0	-0.489358	0.00978144
A	ILE	122	H3_Helix	-	13	ILE 122	R ILE 122	-0.0629353	0.00193918	17.0897	0.628624	-16.9303	0.623133	0	0	0.096408	0.0131783
A	ARG	123	H3_Helix	-	13	ARG 123	R ARG 123	-0.0767313	0.00325344	-1458.84	10.9158	1457.98	10.8967	0	0	-0.931582	0.0278159
A	LYS	124	H3_Helix	-	13	LYS 124	R LYS 124	-0.0453234	0.00175179	-1347.51	6.32276	1347.02	6.31495	0	0	-0.537607	0.0146845
A	LEU	125	H3_Helix	-	13	LEU 125	R LEU 125	-0.0826965	0.0023819	20.1045	0.777912	-19.8305	0.777262	0	0	0.191294	0.0266604
A	ALA	126	H3_Helix	-	13	ALA 126	R ALA 126	-0.100985	0.00329999	26.5914	0.631612	-26.2642	0.621813	0	0	0.226164	0.024391
A	ASP	127	H3_Helix	-	13	ASP 127	R ASP 127	-0.0984577	0.0036764	1602.5	7.9266	-1600.49	7.86924	0	0	1.90782	0.0600179
A	GLN	128	H3_Helix	-	13	GLN 128	R GLN 128	-0.129876	0.00471035	19.6507	3.30946	-18.8504	3.29637	0	0	0.670428	0.0438513
A	CYS	129	H3-S4_Loop	-	13	CYS 129	R CYS 129	-0.33709	0.0169769	-16.4998	1.80036	18.2645	1.79788	0	0	1.42761	0.123839
A	THR	130	H3-S4_Loop	-	13	THR 130	R THR 130	-2.25527	0.409933	14.2611	4.50757	-9.76972	4.60197	-0.26713	0.116661	1.96898	0.574452
A	GLY	131	H3-S4_Loop	-	13	GLY 131	R GLY 131	-2.06759	0.334222	28.7939	2.77735	-27.8528	2.76399	-0.173908	0.0651802	-1.30037	0.527769
A	LEU	132	H3-S4_Loop	-	13	LEU 132	R LEU 132	-1.16631	0.0901132	34.5687	2.43843	-31.314	2.42899	-0.00384473	0.00854228	2.08453	0.262095
A	GLN	133	H3-S4_Loop	-	13	GLN 133	R GLN 133	-8.0785	0.817337	-15.1894	8.44849	26.9778	8.04632	-1.32972	0.203443	2.38015	1.87736
A	GLY	134	S4_Beta_Strand	-	13	GLY 134	R GLY 134	-0.329348	0.0117739	7.40903	1.18004	-7.2747	1.22682	0	0	-0.19502	0.109389
A	PHE	135	S4_Beta_Strand	-	13	PHE 135	R PHE 135	-0.316542	0.00825334	23.2129	1.40755	-23.4889	1.39538	0	0	-0.592552	0.0779507
A	SER	136	S4_Beta_Strand	-	13	SER 136	R SER 136	-0.118383	0.00269395	-11.4228	2.14088	11.745	2.13227	0	0	0.203771	0.0385849
A	VAL	137	S4_Beta_Strand	-	13	VAL 137	R VAL 137	-0.0828159	0.00215051	5.37984	1.05767	-5.21308	1.0536	0	0	0.0839403	0.0242562
A	PHE	138	S4_Beta_Strand	-	13	PHE 138	R PHE 138	-0.0790348	0.00199442	-5.62718	0.597993	5.4313	0.596019	0	0	-0.274915	0.0183159
A	HIP	139	S4_Beta_Strand	-	13	HIP 139	R HIP 139	-0.0470647	0.00161827	-1332.15	3.31287	1331.75	3.30744	0	0	-0.441647	0.0145636
A	SER	140	S4-H4_(T4)_Loop	(GTP)	13	SER 140	R SER 140	-0.0153831	0.001339	10.969	0.909835	-10.9241	0.910595	0	0	0.0294428	0.00689643
A	PHE	141	S4-H4_(T4)_Loop	-	13	PHE 141	R PHE 141	-0.0431095	0.00167284	-2.50684	0.457881	2.40644	0.456558	0	0	-0.143502	0.00803144
A	GLY	142	S4-H4_(T4)_Loop	-	13	GLY 142	R GLY 142	-0.00622388	0.00178543	-3.0252	0.362489	3.01693	0.362062	0	0	-0.0144975	0.00303615
A	GLY	143	S4-H4_(T4)_Loop	(GTP)	13	GLY 143	R GLY 143	-0.00547761	0.00176686	9.03996	0.566569	-9.02469	0.565872	0	0	0.00979104	0.00319215
A	GLY	144	S4-H4_(T4)_Loop	(GTP)	13	GLY 144	R GLY 144	-0.00441791	0.00170533	11.2295	0.357915	-11.2063	0.357971	0	0	0.0188557	0.00309734
A	THR	145	S4-H4_(T4)_Loop	(GTP)	13	THR 145	R THR 145	-0.00996517	0.00151134	7.2608	0.461159	-7.20373	0.460391	0	0	0.0471045	0.00449045
A	GLY	146	S4-H4_(T4)_Loop	(GTP)	13	GLY 146	R GLY 146	-0.00872637	0.00167552	14.9432	0.261922	-14.9105	0.261474	0	0	0.0239751	0.00431444
A	SER	147	S4-H4_(T4)_Loop	-	13	SER 147	R SER 147	-0.013806	0.00105918	14.2442	0.794772	-14.2162	0.793971	0	0	0.0141791	0.00404001
A	GLY	148	H4_Helix	-	13	GLY 148	R GLY 148	-0.00764179	0.00176503	13.7089	0.45831	-13.6871	0.457657	0	0	0.014209	0.00341692
A	PHE	149	H4_Helix	-	13	PHE 149	R PHE 149	-0.0221443	0.00160386	10.0204	0.415361	-9.98489	0.414829	0	0	0.0133234	0.00442739
A	THR	150	H4_Helix	-	13	THR 150	R THR 150	-0.0291891	0.00150627	13.5668	0.75909	-13.4118	0.756772	0	0	0.125736	0.009899
A	SER	151	H4_Helix	-	13	SER 151	R SER 151	-0.0238358	0.00149144	15.5785	1.33653	-15.5073	1.33469	0	0	0.0473731	0.0070753
A	LEU	152	H4_Helix	-	13	LEU 152	R LEU 152	-0.0252985	0.00143451	17.1314	0.509897	-17.0731	0.509135	0	0	0.0329851	0.00537533
A	LEU	153	H4_Helix	-	13	LEU 153	R LEU 153	-0.043194	0.00168726	13.5278	0.508696	-13.3341	0.507823	0	0	0.150507	0.0122139
A	MET	154	H4_Helix	-	13	MET 154	R MET 154	-0.109428	0.00322463	25.0205	1.79623	-24.8792	1.80049	0	0	0.0318657	0.0223607
A	GLU	155	H4_Helix	-	13	GLU 155	R GLU 155	-0.0577761	0.00226474	1366.52	7.29191	-1365.78	7.2618	0	0	0.682134	0.0324975
A	ARG	156	H4_Helix	-	13	ARG 156	R ARG 156	-0.0535025	0.00213771	-1326.42	6.55695	1325.92	6.54554	0	0	-0.550488	0.0159147
A	LEU	157	H4_Helix	-	13	LEU 157	R LEU 157	-0.108214	0.00338722	19.3166	0.924807	-18.9195	0.913092	0	0	0.28895	0.0252049
A	SER	158	H4_Helix	-	13	SER 158	R SER 158	-0.120428	0.00505184	34.735	1.96455	-34.1763	1.96346	0	0	0.438259	0.0496783
A	VAL	159	H4_Helix	-	13	VAL 159	R VAL 159	-0.0859353	0.00420577	23.6999	1.53259	-23.4619	1.51914	0	0	0.15208	0.0159329
A	ASP	160	H4_Helix	-	13	ASP 160	R ASP 160	-0.0853682	0.00453897	1505.19	9.45154	-1503.54	9.37755	0	0	1.56662	0.0743706
A	TYR	161	H4_Helix	-	13	TYR 161	R TYR 161	-0.291463	0.0146182	27.9106	2.79224	-27.0592	2.77855	0	0	0.559856	0.0620038
A	GLY	162	H4-S5_Loop	-	13	GLY 162	R GLY 162	-0.251532	0.0188662	-8.25051	2.22657	9.352	2.23199	0	0	0.84996	0.0888972
A	LYS	163	H4-S5_Loop	-	13	LYS 163	R LYS 163	-5.01029	1.41604	-2265.49	65.7255	2275.15	65.2248	-2.64757	0.596911	2.00812	3.60558
A	LYS	164	H4-S5_Loop	-	13	LYS 164	R LYS 164	-1.67297	0.187821	-2095.76	20.074	2102.52	20.7666	-0.106435	0.0915155	4.98091	0.994996
A	SER	165	H4-S5_Loop	-	13	SER 165	R SER 165	-1.23199	0.0900454	-26.5392	3.68351	29.3885	3.69268	-0.0274513	0.0242692	1.58996	0.273089
A	LYS	166	H4-S5_Loop	-	13	LYS 166	R LYS 166	-0.699756	0.0485583	-1745.6	11.4053	1747.06	11.4583	-0.00170733	0.00543135	0.758039	0.179639
A	LEU	167	H4-S5_Loop	-	13	LEU 167	R LEU 167	-0.552552	0.0263212	-12.2492	1.0894	12.7742	1.10359	-3.33134e-05	0.000361733	-0.027506	0.0792856
A	GLU	168	S5_Beta_Strand	-	13	GLU 168	R GLU 168	-0.164597	0.00369917	1466.97	4.62289	-1466.07	4.60828	0	0	0.729075	0.0520907
A	PHE	169	S5_Beta_Strand	-	13	PHE 169	R PHE 169	-0.112572	0.00364265	-2.19582	0.581921	2.0059	0.576758	0	0	-0.302493	0.0320923
A	SER	170	S5_Beta_Strand	-	13	SER 170	R SER 170	-0.0369104	0.00162489	2.23805	0.882652	-2.20778	0.883807	0	0	-0.00664179	0.0125735
A	ILE	171	S5_Beta_Strand	(GTP)	13	ILE 171	R ILE 171	-0.0291891	0.00143016	-1.02752	0.564564	1.04777	0.564451	0	0	-0.0089403	0.00856508
A	TYR	172	S5-H5_(T5)_Loop	-	13	TYR 172	R TYR 172	-0.0379303	0.00151481	-6.92506	0.801665	6.89216	0.801003	0	0	-0.0708358	0.00516505
A	PRO	173	S5-H5_(T5)_Loop	-	13	PRO 173	R PRO 173	-0.0144527	0.00114042	7.48278	0.50663	-7.51675	0.50564	0	0	-0.0484229	0.00376432
A	ALA	174	S5-H5_(T5)_Loop	-	13	ALA 174	R ALA 174	-0.00661692	0.00179985	-1.47597	0.533493	1.47512	0.533224	0	0	-0.00746269	0.00278979
A	PRO	175	S5-H5_(T5)_Loop	-	13	PRO 175	R PRO 175	-0.00825871	0.00172182	-3.99091	0.467854	3.97905	0.467341	0	0	-0.0201144	0.002819
A	GLN	176	S5-H5_(T5)_Loop	-	13	GLN 176	R GLN 176	-0.0061393	0.00178814	-3.75473	2.13148	3.75077	2.13024	0	0	-0.0101045	0.00308457
A	VAL	177	S5-H5_(T5)_Loop	-	13	VAL 177	R VAL 177	-0.00478109	0.00172455	6.66515	0.72012	-6.65911	0.719505	0	0	0.00126368	0.00276203
A	SER	178	S5-H5_(T5)_Loop	-	13	SER 178	R SER 178	-0.00413433	0.00167253	-14.2722	0.664432	14.262	0.663821	0	0	-0.0143582	0.00275342
A	THR	179	S5-H5_(T5)_Loop	-	13	THR 179	R THR 179	-0.00428358	0.00169012	-5.95481	0.616428	5.95083	0.615877	0	0	-0.00825871	0.00277142
A	ALA	180	S5-H5_(T5)_Loop	-	13	ALA 180	R ALA 180	-0.00344776	0.0015864	0.667453	0.495556	-0.665423	0.495176	0	0	-0.00141791	0.00259172
A	VAL	181	S5-H5_(T5)_Loop	-	13	VAL 181	R VAL 181	-0.00416915	0.00167999	5.96552	0.351187	-5.96076	0.350887	0	0	0.000587065	0.00270204
A	VAL	182	S5-H5_(T5)_Loop	-	13	VAL 182	R VAL 182	-0.00557711	0.00177872	6.75174	0.227043	-6.74333	0.226843	0	0	0.00283085	0.00274318
A	GLU	183	S5-H5_(T5)_Loop	(GTP)	13	GLU 183	R GLU 183	-0.0100746	0.00149678	1099.72	2.77484	-1099.54	2.77116	0	0	0.176313	0.00492765
A	PRO	184	H5_Helix	-	13	PRO 184	R PRO 184	-0.00958209	0.00158038	12.6528	0.3466	-12.6579	0.345833	0	0	-0.0147214	0.00321599
A	TYR	185	H5_Helix	-	13	TYR 185	R TYR 185	-0.011199	0.00123056	14.3101	0.340187	-14.2985	0.340077	0	0	0.00040796	0.00269276
A	ASN	186	H5_Helix	-	13	ASN 186	R ASN 186	-0.0115672	0.00112499	7.70167	0.704168	-7.67388	0.703469	0	0	0.0162189	0.00336176
A	SER	187	H5_Helix	-	13	SER 187	R SER 187	-0.0153582	0.00135887	16.1695	0.535773	-16.1173	0.53449	0	0	0.0368458	0.00571004
A	ILE	188	H5_Helix	-	13	ILE 188	R ILE 188	-0.0242239	0.00141023	15.6834	0.386332	-15.6665	0.385501	0	0	-0.00729353	0.00573679
A	LEU	189	H5_Helix	-	13	LEU 189	R LEU 189	-0.0201343	0.0017329	13.8374	0.390302	-13.8173	0.390605	0	0	1.99005e-05	0.00478489
A	THR	190	H5_Helix	-	13	THR 190	R THR 190	-0.0313234	0.0016318	15.7159	0.835996	-15.5755	0.834748	0	0	0.109005	0.0119699
A	THR	191	H5_Helix	-	13	THR 191	R THR 191	-0.0525871	0.00182535	16.1517	1.15615	-15.9863	1.15529	0	0	0.112781	0.0136668
A	HID	192	H5_Helix	-	13	HID 192	R HID 192	-0.0483284	0.00187746	4.32398	1.15313	-4.20625	1.14806	0	0	0.069398	0.00952543
A	THR	193	H5_Helix	-	13	THR 193	R THR 193	-0.044204	0.00204556	11.6295	1.3973	-11.4471	1.39683	0	0	0.138239	0.0134758
A	THR	194	H5_Helix	-	13	THR 194	R THR 194	-0.0815572	0.00265181	13.9093	0.903874	-13.5956	0.905906	0	0	0.232139	0.0269518
A	LEU	195	H5-S6_Loop	-	13	LEU 195	R LEU 195	-0.240866	0.00866215	22.3285	0.674362	-21.657	0.660213	0	0	0.430622	0.0354842
A	GLU	196	H5-S6_Loop	-	13	GLU 196	R GLU 196	-0.278284	0.0184996	1479.65	12.3102	-1476.73	12.1091	0	0	2.64097	0.217608
A	HID	197	H5-S6_Loop	-	13	HID 197	R HID 197	-0.244647	0.0104667	24.8336	1.95024	-23.862	1.93728	0	0	0.72691	0.0534949
A	SER	198	H5-S6_Loop	-	13	SER 198	R SER 198	-0.344065	0.0173526	6.41728	2.11536	-4.84454	2.1428	0	0	1.22868	0.0932702
A	ASP	199	H5-S6_Loop	-	13	ASP 199	R ASP 199	-3.21452	0.370822	1792.4	8.47644	-1782.09	8.41879	-0.445768	0.0882286	6.64143	0.758509
A	CYS	200	S6_Beta_Strand	-	13	CYS 200	R CYS 200	-1.07708	0.0737717	10.0376	2.34875	-8.66052	2.38345	-0.0107843	0.00991567	0.289186	0.136933
A	ALA	201	S6_Beta_Strand	-	13	ALA 201	R ALA 201	-0.188831	0.00660398	1.85724	1.44663	-1.45319	1.44643	0	0	0.215219	0.0463835
A	PHE	202	S6_Beta_Strand	-	13	PHE 202	R PHE 202	-0.341726	0.0113996	-13.255	0.882235	12.1203	0.874246	0	0	-1.47645	0.0911287
A	MET	203	S6_Beta_Strand	-	13	MET 203	R MET 203	-0.0901393	0.00212429	11.2011	1.20156	-11.0639	1.20746	0	0	0.0470547	0.0224288
A	VAL	204	S6-H6_(T6)_Loop	-	13	VAL 204	R VAL 204	-0.0451244	0.00159564	-1.16274	0.461108	1.1935	0.461061	0	0	-0.0143632	0.0143726
A	ASP	205	S6-H6_(T6)_Loop	-	13	ASP 205	R ASP 205	-0.0228955	0.00154263	1198.6	3.20124	-1198.35	3.19643	0	0	0.227274	0.0094095
A	ASN	206	H6_Helix	(GTP)	13	ASN 206	R ASN 206	-0.0149154	0.00125486	16.0178	1.18492	-15.9775	1.18362	0	0	0.025408	0.00423786
A	GLU	207	H6_Helix	-	13	GLU 207	R GLU 207	-0.0130945	0.00090172	1092.71	2.94198	-1092.52	2.93818	0	0	0.180254	0.00558955
A	ALA	208	H6_Helix	-	13	ALA 208	R ALA 208	-0.0136517	0.000983037	-6.17107	0.579873	6.21939	0.579423	0	0	0.0346617	0.00442518
A	ILE	209	H6_Helix	-	13	ILE 209	R ILE 209	-0.0247811	0.00128045	-2.55305	0.388302	2.56088	0.387434	0	0	-0.0169552	0.00575275
A	TYR	210	H6_Helix	-	13	TYR 210	R TYR 210	-0.0143831	0.00109439	-1.05215	0.701979	1.04143	0.700978	0	0	-0.0251045	0.00324631
A	ASP	211	H6_Helix	-	13	ASP 211	R ASP 211	-0.0126169	0.00109054	1129.53	3.19615	-1129.28	3.19129	0	0	0.239493	0.00609739
A	ILE	212	H6_Helix	-	13	ILE 212	R ILE 212	-0.0255522	0.00126072	-7.98171	0.455469	8.01354	0.455215	0	0	0.00627861	0.00476103
A	CYS	213	H6_Helix	-	13	CYS 213	R CYS 213	-0.0108209	0.00133606	0.730423	0.731561	-0.742159	0.730568	0	0	-0.0225572	0.00390747
A	ARG	214	H6_Helix	-	13	ARG 214	R ARG 214	-0.0112736	0.00120792	-1046.78	3.01282	1046.62	3.00996	0	0	-0.172303	0.00421029
A	ARG	215	H6_Helix	-	13	ARG 215	R ARG 215	-0.0220149	0.00153239	-1178.72	4.85934	1178.46	4.85444	0	0	-0.284144	0.00853047
A	ASN	216	H6-H7_Loop	-	13	ASN 216	R ASN 216	-0.019194	0.0017062	-11.4654	2.1062	11.4838	2.10346	0	0	-0.000771144	0.00541395
A	LEU	217	H6-H7_Loop	-	13	LEU 217	R LEU 217	-0.0167363	0.00163592	-4.99707	0.401876	4.98664	0.401125	0	0	-0.0271642	0.00321756
A	ASP	218	H6-H7_Loop	-	13	ASP 218	R ASP 218	-0.00816418	0.00172755	1078.59	3.24239	-1078.41	3.2386	0	0	0.176572	0.00494227
A	ILE	219	H6-H7_Loop	-	13	ILE 219	R ILE 219	-0.00864677	0.00168273	2.02619	0.48718	-2.02413	0.486662	0	0	-0.00658209	0.00282457
A	GLU	220	H6-H7_Loop	-	13	GLU 220	R GLU 220	-0.00518408	0.00175766	1002.81	4.11806	-1002.69	4.11471	0	0	0.113333	0.00433637
A	ARG	221	H6-H7_Loop	-	13	ARG 221	R ARG 221	-0.00545771	0.00177463	-968.197	2.8072	968.103	2.80526	0	0	-0.100284	0.0034696
A	PRO	222	H6-H7_Loop	-	13	PRO 222	R PRO 222	-0.00642289	0.00179267	-11.8471	0.50872	11.8324	0.508209	0	0	-0.0210547	0.00284505
A	THR	223	H6-H7_Loop	-	13	THR 223	R THR 223	-0.00581592	0.00178434	14.019	0.624992	-13.9967	0.624271	0	0	0.0164776	0.00289555
A	TYR	224	H7_Helix	(GTP)	13	TYR 224	R TYR 224	-0.0123284	0.000889421	15.2928	0.909215	-15.2715	0.908268	0	0	0.00895522	0.00257935
A	THR	225	H7_Helix	-	13	THR 225	R THR 225	-0.0088209	0.00166177	14.108	0.841701	-14.0782	0.840523	0	0	0.02099	0.00306544
A	ASN	226	H7_Helix	-	13	ASN 226	R ASN 226	-0.0110945	0.00126017	6.36706	1.50842	-6.33244	1.50641	0	0	0.0235274	0.00364329
A	LEU	227	H7_Helix	-	13	LEU 227	R LEU 227	-0.0170149	0.00161401	17.5741	0.256237	-17.4942	0.256099	0	0	0.0628308	0.00534186
A	ASN	228	H7_Helix	(GTP)	13	ASN 228	R ASN 228	-0.0167313	0.00159167	25.2257	0.813797	-25.1567	0.812851	0	0	0.0523085	0.00496884
A	ARG	229	H7_Helix	-	13	ARG 229	R ARG 229	-0.0264826	0.00126896	-1180.43	4.26164	1180.11	4.25515	0	0	-0.349189	0.00894215
A	LEU	230	H7_Helix	-	13	LEU 230	R LEU 230	-0.0338159	0.00162722	21.655	0.337658	-21.4922	0.339093	0	0	0.12897	0.010787
A	ILE	231	H7_Helix	-	13	ILE 231	R ILE 231	-0.0415025	0.00148717	23.2973	0.287443	-23.165	0.286925	0	0	0.0908408	0.0153497
A	GLY	232	H7_Helix	-	13	GLY 232	R GLY 232	-0.0233582	0.00148839	24.0599	0.388663	-23.9952	0.388699	0	0	0.0413134	0.0128046
A	GLN	233	H7_Helix	-	13	GLN 233	R GLN 233	-0.0668408	0.00185445	30.43	1.90868	-30.0344	1.90174	0	0	0.328697	0.0289968
A	ILE	234	H7_Helix	-	13	ILE 234	R ILE 234	-0.0979204	0.00225862	29.8179	0.409757	-29.3333	0.410299	0	0	0.386632	0.0459202
A	VAL	235	H7_Helix	-	13	VAL 235	R VAL 235	-0.0955672	0.00225202	30.401	0.63174	-30.0589	0.635446	0	0	0.246522	0.055927
A	SER	236	H7_Helix	-	13	SER 236	R SER 236	-0.0915721	0.00225178	37.6758	1.60584	-37.269	1.60689	0	0	0.315214	0.0558227
A	SER	237	H7_Helix	-	13	SER 237	R SER 237	-0.153199	0.00351459	39.0404	1.39666	-37.7907	1.413	0	0	1.09647	0.0955749
A	ILE	238	H7_Helix	-	13	ILE 238	R ILE 238	-0.359279	0.0086097	36.0362	1.28113	-35.0042	1.27054	0	0	0.672786	0.126056
A	THR	239	H7_Helix	-	13	THR 239	R THR 239	-0.272433	0.0075051	33.6179	2.01007	-32.1245	2.01105	0	0	1.22104	0.121276
A	ALA	240	H7_Helix	-	13	ALA 240	R ALA 240	-0.235443	0.00765367	33.1273	1.60022	-32.2822	1.61757	0	0	0.609642	0.104614
A	SER	241	H7_Helix	-	13	SER 241	R SER 241	-0.485423	0.0186984	31.7426	3.31569	-28.3393	3.36503	0	0	2.91793	0.209667
A	LEU	242	H7_Helix	-	13	LEU 242	R LEU 242	-1.52008	0.0521047	46.109	1.8459	-43.7109	1.82434	-1.77313e-05	0.000250759	0.878067	0.300324
A	ARG	243	H7-H8_(T7)_Loop	-	13	ARG 243	R ARG 243	-3.94988	1.61658	-2353.83	29.1358	2349.68	27.2416	-0.892983	0.169328	-8.98666	3.9472
A	PHE	244	H7-H8_(T7)_Loop	-	13	PHE 244	R PHE 244	-1.70866	0.10098	49.1759	2.6998	-46.4112	2.66666	-0.00908615	0.0132169	1.04689	0.210198
A	ASP	245	H7-H8_(T7)_Loop	-	13	ASP 245	R ASP 245	-5.67586	1.27131	2054.74	19.8872	-2031.73	17.9301	-1.57119	0.271248	15.7689	1.84631
A	GLY	246	H7-H8_(T7)_Loop	-	13	GLY 246	R GLY 246	-4.89878	0.426647	26.8417	2.96812	-14.1933	2.82527	-0.653724	0.118326	7.09591	0.664284
A	ALA	247	H7-H8_(T7)_Loop	-	13	ALA 247	R ALA 247	-20.5115	1.23964	43.0154	3.38748	-24.6556	2.84026	-3.94653	0.233785	-6.09821	1.86568
A	LEU	248	H7-H8_(T7)_Loop	(GTP)	13	LEU 248	R LEU 248	-37.6091	1.99725	-76.7069	3.21981	81.7986	2.85085	-6.15237	0.302816	-38.6698	2.38273
A	ASN	249	H7-H8_(T7)_Loop	-	13	ASN 249	R ASN 249	-25.6373	1.96775	-69.2283	12.2518	87.8426	10.3962	-5.73343	0.319387	-12.7564	3.98955
A	VAL	250	H7-H8_(T7)_Loop	-	13	VAL 250	R VAL 250	-6.19398	0.225836	-38.2392	3.87774	43.7503	3.79862	-0.0673633	0.0204851	-0.750234	0.653358
A	ASP	251	H7-H8_(T7)_Loop	-	13	ASP 251	R ASP 251	-13.2193	0.817605	2483	18.6064	-2473.03	17.0277	-1.47154	0.153285	-4.723	3.04905
A	LEU	252	H8_Helix	-	13	LEU 252	R LEU 252	-2.65343	0.109752	-13.9073	2.05287	16.2143	2.22056	-2.77254e-05	0.000392096	-0.346466	0.38957
A	THR	253	H8_Helix	-	13	THR 253	R THR 253	-19.7512	1.3066	-37.6499	5.69401	57.4456	5.22332	-3.58356	0.265796	-3.53904	2.08868
A	GLU	254	H8_Helix	(GTP)	13	GLU 254	R GLU 254	-42.7456	1.98332	2870.33	17.3767	-2780.37	14.6366	-4.888	0.131096	42.3241	6.51798
A	PHE	255	H8_Helix	-	13	PHE 255	R PHE 255	-4.9649	0.212632	-5.66736	1.95528	2.84884	2.22387	-0.00953029	0.0206895	-7.79295	0.631989
A	GLN	256	H8_Helix	-	13	GLN 256	R GLN 256	-21.3411	1.18568	-62.8892	6.50686	70.3198	6.63594	-2.08535	0.124471	-15.9958	1.60305
A	THR	257	H8_Helix	-	13	THR 257	R THR 257	-64.0924	2.416	-64.8586	8.35169	100.648	6.63358	-10.828	0.147606	-39.1312	3.38567
A	ASN	258	H8_Helix	-	13	ASN 258	R ASN 258	-40.047	2.24585	-74.2605	6.2688	80.6686	5.47005	-4.83468	0.150852	-38.4736	3.4406
A	LEU	259	H8_Helix	-	13	LEU 259	R LEU 259	-10.3552	0.513553	-22.9044	0.99261	26.0283	0.955212	-0.0435382	0.0150876	-7.2748	0.505212
A	VAL	260	H8_Helix	-	13	VAL 260	R VAL 260	-28.3003	1.73936	-26.6063	2.66452	30.2276	1.51135	-2.93564	0.101081	-27.6147	1.80541
A	PRO	261	H8-S7_Loop	-	13	PRO 261	R PRO 261	-44.0396	2.1111	-11.9589	3.24959	22.1837	1.53555	-4.578	0.117485	-38.3928	2.29164
A	TYR	262	H8-S7_Loop	-	13	TYR 262	R TYR 262	-50.6427	2.24687	-72.4125	5.67872	71.0591	3.93601	-5.8906	0.20169	-57.8866	2.79052
A	PRO	263	H8-S7_Loop	-	13	PRO 263	R PRO 263	-26.7637	0.994223	-5.95389	1.4707	10.5109	1.437	-4.08237	0.105913	-26.2891	1.03857
A	ARG	264	H8-S7_Loop	-	13	ARG 264	R ARG 264	-2.73442	0.123187	-1410.05	9.01889	1414.97	8.86232	-0.00404328	0.0143717	2.18733	0.425772
A	GLY	265	H8-S7_Loop	-	13	GLY 265	R GLY 265	-0.463841	0.0278299	-13.4294	1.01379	14.8565	1.04221	-2.37493e-05	0.000241665	0.96322	0.0730289
A	HIE	266	H8-S7_Loop	-	13	HIE 266	R HIE 266	-1.61691	0.0793382	30.2177	3.13528	-28.9593	3.27106	0	0	-0.358428	0.245731
A	PHE	267	H8-S7_Loop	-	13	PHE 267	R PHE 267	-0.291751	0.00766366	-6.93381	0.842248	7.85191	0.849854	0	0	0.626348	0.0566993
A	PRO	268	H8-S7_Loop	-	13	PRO 268	R PRO 268	-0.446881	0.0147733	-25.4362	1.01595	26.3852	1.01662	0	0	0.502104	0.0676655
A	LEU	269	S7_Loop	-	13	LEU 269	R LEU 269	-0.205881	0.0045496	27.5954	0.681144	-27.4714	0.690529	0	0	-0.0819254	0.0657975
A	ALA	270	S7_Loop	-	13	ALA 270	R ALA 270	-0.0924826	0.00219371	-19.9949	0.374852	20.2186	0.379187	0	0	0.131189	0.0305739
A	THR	271	S7_Loop	-	13	THR 271	R THR 271	-0.109139	0.0022584	21.1397	1.57681	-20.8622	1.58322	0	0	0.168343	0.049837
A	TYR	272	S7-H9_(MA)_Loop	-	13	TYR 272	R TYR 272	-0.127771	0.00239724	-10.5552	1.6122	10.507	1.61232	0	0	-0.176	0.0226596
A	ALA	273	S7-H9_(MA)_Loop	-	13	ALA 273	R ALA 273	-0.0656965	0.00172368	20.3221	0.371439	-20.1677	0.373929	0	0	0.0887562	0.0192279
A	PRO	274	S7-H9_(MA)_Loop	-	13	PRO 274	R PRO 274	-0.0672189	0.00185035	8.23459	0.910705	-8.36684	0.909644	0	0	-0.199468	0.0137474
A	VAL	275	S7-H9_(MA)_Loop	-	13	VAL 275	R VAL 275	-0.0356219	0.00155407	-4.6542	0.746883	4.65227	0.743964	0	0	-0.0375522	0.00715839
A	ILE	276	S7-H9_(MA)_Loop	-	13	ILE 276	R ILE 276	-0.0323632	0.0016644	10.1696	0.48941	-10.1586	0.48923	0	0	-0.0213483	0.00500904
A	SER	277	S7-H9_(MA)_Loop	-	13	SER 277	R SER 277	-0.012005	0.00105151	8.99143	1.11398	-8.98054	1.11226	0	0	-0.0011194	0.00376842
A	ALA	278	S7-H9_(MA)_Loop	-	13	ALA 278	R ALA 278	-0.0103035	0.00143822	1.21637	0.585009	-1.22288	0.58374	0	0	-0.0168109	0.00302182
A	GLU	279	S7-H9_(MA)_Loop	-	13	GLU 279	R GLU 279	-0.0110796	0.00128107	1071.88	4.76023	-1071.7	4.75479	0	0	0.170144	0.00622321
A	LYS	280	S7-H9_(MA)_Loop	-	13	LYS 280	R LYS 280	-0.0171891	0.00163271	-1106.75	5.44625	1106.54	5.43996	0	0	-0.22807	0.00749743
A	ALA	281	S7-H9_(MA)_Loop	-	13	ALA 281	R ALA 281	-0.0161244	0.00151092	4.79247	0.525022	-4.7753	0.523638	0	0	0.00104478	0.00312211
A	TYR	282	S7-H9_(MA)_Loop	-	13	TYR 282	R TYR 282	-0.0245423	0.00166116	1.73286	1.00712	-1.71681	1.00592	0	0	-0.00848756	0.00322265
A	HIE	283	S7-H9_(MA)_Loop	-	13	HIE 283	R HIE 283	-0.0310149	0.00179421	4.85301	1.14516	-4.79437	1.14344	0	0	0.0276219	0.00705818
A	GLU	284	S7-H9_(MA)_Loop	-	13	GLU 284	R GLU 284	-0.0445075	0.0019037	1231.28	4.7007	-1230.74	4.68609	0	0	0.492229	0.0163471
A	GLN	285	S7-H9_(MA)_Loop	-	13	GLN 285	R GLN 285	-0.126448	0.00745986	5.00462	3.89113	-4.26865	3.88954	0	0	0.609522	0.035952
A	LEU	286	S7-H9_(MA)_Loop	-	13	LEU 286	R LEU 286	-0.121279	0.00436252	12.3082	1.22706	-11.971	1.23595	0	0	0.215935	0.0271396
A	SER	287	S7-H9_(MA)_Loop	-	13	SER 287	R SER 287	-0.211796	0.00853024	-1.25263	1.96129	2.39487	1.99045	0	0	0.930448	0.0703773
A	VAL	288	H9_Helix	-	13	VAL 288	R VAL 288	-0.735697	0.0314962	-6.27364	1.11935	7.402	1.13072	-1.42925e-05	0.000150355	0.392647	0.0710911
A	ALA	289	H9_Helix	-	13	ALA 289	R ALA 289	-0.241045	0.00759227	5.57147	1.0638	-5.6236	1.06344	0	0	-0.293174	0.0340755
A	GLU	290	H9_Helix	-	13	GLU 290	R GLU 290	-0.138065	0.0035747	1339.42	5.03484	-1338.52	5.01223	0	0	0.765851	0.0414189
A	ILE	291	H9_Helix	-	13	ILE 291	R ILE 291	-0.20594	0.00529446	-9.85305	0.906935	10.6284	0.913797	0	0	0.569398	0.0472478
A	THR	292	H9_Helix	-	13	THR 292	R THR 292	-0.318109	0.00794934	12.172	1.13474	-11.1431	1.11427	0	0	0.710716	0.0857933
A	ASN	293	H9_Helix	-	13	ASN 293	R ASN 293	-0.13607	0.00389198	7.62937	2.61572	-7.26679	2.62225	0	0	0.226507	0.0405623
A	ALA	294	H9_Helix	-	13	ALA 294	R ALA 294	-0.0583134	0.00176076	-9.67385	0.543728	9.91388	0.547687	0	0	0.181716	0.0205178
A	CYS	295	H9_Helix	-	13	CYS 295	R CYS 295	-0.131468	0.00342424	-6.69942	2.04128	7.19214	2.03729	0	0	0.361249	0.0460163
A	PHE	296	H9_Helix	-	13	PHE 296	R PHE 296	-0.399701	0.0124967	-10.4826	0.719851	9.82076	0.710062	0	0	-1.06156	0.0778093
A	GLU	297	H9-S8_Loop	-	13	GLU 297	R GLU 297	-0.0659303	0.00189617	1300.67	4.48961	-1300.11	4.47504	0	0	0.492841	0.0206654
A	PRO	298	H9-S8_Loop	-	13	PRO 298	R PRO 298	-0.0499751	0.0020004	3.68051	0.75611	-3.75619	0.753545	0	0	-0.125657	0.00936267
A	ALA	299	H9-S8_Loop	-	13	ALA 299	R ALA 299	-0.0208109	0.00167574	-3.94373	0.492487	3.98549	0.491305	0	0	0.0209453	0.0061176
A	ASN	300	H9-S8_Loop	-	13	ASN 300	R ASN 300	-0.046597	0.00170159	-16.0671	1.24265	16.2876	1.2459	0	0	0.17391	0.0177775
A	GLN	301	H9-S8_Loop	-	13	GLN 301	R GLN 301	-0.0826866	0.00233307	-12.4784	2.3183	13.1197	2.32065	0	0	0.558592	0.0292615
A	MET	302	H9-S8_Loop	-	13	MET 302	R MET 302	-0.0596219	0.00169838	-10.3196	1.80922	10.33	1.814	0	0	-0.0492139	0.0136116
A	VAL	303	H9-S8_Loop	-	13	VAL 303	R VAL 303	-0.0480199	0.00173671	8.57217	0.575351	-8.43061	0.575557	0	0	0.0935423	0.0133227
A	LYS	304	H9-S8_Loop	-	13	LYS 304	R LYS 304	-0.0301642	0.00158067	-1157.76	5.48266	1157.55	5.47524	0	0	-0.237831	0.0129263
A	CYS	305	H9-S8_Loop	-	13	CYS 305	R CYS 305	-0.0452139	0.00191725	9.0336	1.57366	-8.94867	1.57348	0	0	0.0397164	0.0129998
A	ASP	306	H9-S8_Loop	-	13	ASP 306	R ASP 306	-0.0418308	0.0017736	1218.58	4.23582	-1218.31	4.22489	0	0	0.226771	0.0171728
A	PRO	307	H9-S8_Loop	-	13	PRO 307	R PRO 307	-0.0757811	0.00255973	2.96401	0.776268	-2.89661	0.770121	0	0	-0.00837313	0.0144339
A	ARG	308	H9-S8_Loop	-	13	ARG 308	R ARG 308	-0.0671841	0.00253831	-1184.86	6.18979	1184.81	6.18705	0	0	-0.117567	0.025431
A	HIE	309	H9-S8_Loop	-	13	HIE 309	R HIE 309	-0.075209	0.00264437	1.8664	1.38584	-1.55997	1.39068	0	0	0.231224	0.0169932
A	GLY	310	H9-S8_Loop	-	13	GLY 310	R GLY 310	-0.0812786	0.00236609	-3.33527	0.813591	4.22003	0.813994	0	0	0.803488	0.0335598
A	LYS	311	H9-S8_Loop	-	13	LYS 311	R LYS 311	-0.569343	0.0254425	-1345.94	9.72802	1350.08	9.64653	0	0	3.56593	0.395798
A	TYR	312	S8_Beta_Strand	-	13	TYR 312	R TYR 312	-0.931134	0.0266737	-7.24655	2.1811	9.19746	2.17755	0	0	1.01978	0.120308
A	MET	313	S8_Beta_Strand	-	13	MET 313	R MET 313	-6.2728	0.364716	12.0118	1.85692	-2.73239	1.94662	-0.193667	0.0517797	2.81296	0.37487
A	ALA	314	S8_Beta_Strand	-	13	ALA 314	R ALA 314	-7.15654	0.525298	-36.8447	0.764071	41.5591	0.849783	-0.8919	0.0802491	-3.33404	0.586278
A	CYS	315	S8_Beta_Strand	-	13	CYS 315	R CYS 315	-3.42769	0.21666	32.6342	3.11547	-27.8248	3.14372	-0.13956	0.0278532	1.24216	0.404506
A	CYS	316	S8_Beta_Strand	-	13	CYS 316	R CYS 316	-2.214	0.0903734	-35.9068	3.57132	40.0863	3.79598	-0.00712832	0.00960435	1.95832	0.468736
A	LEU	317	S8_Beta_Strand	-	13	LEU 317	R LEU 317	-1.625	0.0511638	44.1452	1.22127	-43.3179	1.27532	0	0	-0.797731	0.215854
A	LEU	318	S8_Beta_Strand	-	13	LEU 318	R LEU 318	-0.91396	0.0221856	-27.9311	0.696506	29.1319	0.727853	0	0	0.286856	0.120453
A	TYR	319	S8_Beta_Strand	-	13	TYR 319	R TYR 319	-1.23167	0.035728	35.5377	1.15734	-36.1642	1.17575	0	0	-1.85819	0.135296
A	ARG	320	S8_Beta_Strand	-	13	ARG 320	R ARG 320	-0.445761	0.0100801	-1699	6.50481	1699.77	6.53914	0	0	0.318925	0.126637
A	GLY	321	S8_Beta_Strand	-	13	GLY 321	R GLY 321	-0.280184	0.0107304	30.1091	0.871486	-29.0183	0.863353	0	0	0.810597	0.0634363
A	ASP	322	S8-H10_Loop	-	13	ASP 322	R ASP 322	-1.18964	0.0917484	1604.86	8.83717	-1598.94	8.64327	-0.0471892	0.0366639	4.68384	0.282787
A	VAL	323	S8-H10_Loop	-	13	VAL 323	R VAL 323	-2.49675	0.197768	11.6762	1.73792	-5.18642	1.83122	-0.0106779	0.0112887	3.98238	0.311578
A	VAL	324	S8-H10_Loop	-	13	VAL 324	R VAL 324	-28.9762	1.59639	-21.8188	1.6999	30.3684	1.68861	-5.34134	0.192497	-25.7679	1.78925
A	PRO	325	H10_Helix	-	13	PRO 325	R PRO 325	-38.0045	1.89442	-16.6211	2.89297	24.3087	2.46053	-5.99329	0.233948	-36.3102	1.98301
A	LYS	326	H10_Helix	-	13	LYS 326	R LYS 326	-57.9307	2.41227	-2019	35.1842	2070.87	35.3517	-11.4012	0.314369	-17.461	4.82036
A	ASP	327	H10_Helix	-	13	ASP 327	R ASP 327	-7.80262	0.685899	1740.1	11.6363	-1717.38	11.0315	-0.941776	0.154434	13.9845	1.63958
A	VAL	328	H10_Helix	-	13	VAL 328	R VAL 328	-3.86877	0.305356	-31.4434	1.91892	34.7235	1.90191	-0.0558547	0.0365125	-0.644526	0.502364
A	ASN	329	H10_Helix	-	13	ASN 329	R ASN 329	-24.3935	2.03758	-95.7085	13.0637	103.315	10.7951	-6.33693	0.24632	-23.1244	4.11464
A	ALA	330	H10_Helix	-	13	ALA 330	R ALA 330	-2.78127	0.161249	-13.1441	1.76517	14.6493	1.7872	-0.0476015	0.0481408	-1.32366	0.281472
A	ALA	331	H10_Helix	-	13	ALA 331	R ALA 331	-0.888124	0.0339772	-26.9162	1.14272	28.8156	1.19787	0	0	1.01125	0.153438
A	ILE	332	H10_Helix	-	13	ILE 332	R ILE 332	-7.5272	0.84221	-39.2666	2.19054	43.5009	2.06759	-0.994679	0.136137	-4.28757	0.81892
A	ALA	333	H10_Helix	-	13	ALA 333	R ALA 333	-4.24471	0.605386	-18.4671	1.96266	20.4417	1.94232	-0.976477	0.191029	-3.24662	0.683164
A	THR	334	H10_Helix	-	13	THR 334	R THR 334	-0.780353	0.0582821	-19.1954	2.80424	21.1897	2.88043	-0.00072197	0.00357771	1.21325	0.162693
A	ILE	335	H10_Helix	-	13	ILE 335	R ILE 335	-0.640164	0.0295046	-32.5656	0.969867	34.0666	0.997778	0	0	0.860856	0.108785
A	LYS	336	H10_Helix	-	13	LYS 336	R LYS 336	-2.51184	1.36901	-1898.77	29.1913	1906.35	29.2984	-1.19448	0.199715	3.87403	2.4168
A	THR	337	H10-S9_Loop	-	13	THR 337	R THR 337	-0.716398	0.222818	-11.7899	2.46095	13.2613	2.41119	-0.11054	0.0885653	0.644525	0.394748
A	LYS	338	H10-S9_Loop	-	13	LYS 338	R LYS 338	-0.257701	0.0277968	-1412.34	11.0386	1413.35	11.1615	-0.000913899	0.00577939	0.754902	0.200623
A	ARG	339	H10-S9_Loop	-	13	ARG 339	R ARG 339	-0.192915	0.0060894	-1363.41	5.66852	1363.62	5.67142	0	0	0.0154328	0.0475606
A	THR	340	H10-S9_Loop	-	13	THR 340	R THR 340	-0.149607	0.0124999	-5.04008	1.98776	5.61753	1.99083	0	0	0.427846	0.0468617
A	ILE	341	H10-S9_Loop	-	13	ILE 341	R ILE 341	-0.398119	0.0237593	7.43746	2.06567	-6.34288	2.03747	0	0	0.696463	0.0548835
A	GLN	342	H10-S9_Loop	-	13	GLN 342	R GLN 342	-0.35707	0.0143533	-2.66927	4.17239	4.31027	4.17418	0	0	1.28394	0.115057
A	PHE	343	H10-S9_Loop	-	13	PHE 343	R PHE 343	-2.39217	0.119777	-21.3735	1.30146	21.2278	1.29572	-0.00525485	0.00941089	-2.54311	0.284588
A	VAL	344	H10-S9_Loop	-	13	VAL 344	R VAL 344	-3.22056	0.115438	42.6018	1.26713	-38.418	1.21805	-0.00127655	0.00305456	0.961908	0.301048
A	ASP	345	H10-S9_Loop	-	13	ASP 345	R ASP 345	-4.92162	1.3755	1351.59	20.4989	-1350.46	19.1034	-0.70893	0.119262	-4.49405	2.83651
A	TRP	346	H10-S9_Loop	-	13	TRP 346	R TRP 346	-72.034	2.30789	72.3977	3.84037	-51.5894	3.3698	-8.74257	0.243885	-59.9683	2.80984
A	CYS	347	H10-S9_Loop	-	13	CYS 347	R CYS 347	-17.4046	0.854681	2.41542	3.36069	5.79097	3.74251	-0.910392	0.113378	-10.1086	1.1199
A	PRO	348	H10-S9_Loop	-	13	PRO 348	R PRO 348	-56.3978	2.10042	-24.1799	3.6705	42.213	3.28949	-10.1881	0.208699	-48.5529	2.4994
A	THR	349	H10-S9_Loop	-	13	THR 349	R THR 349	-22.6953	1.83519	0.52795	8.14618	16.9932	7.34957	-3.14227	0.249865	-8.31648	2.8027
A	GLY	350	H10-S9_Loop	-	13	GLY 350	R GLY 350	-27.1848	1.3375	-83.5855	4.5651	96.6594	4.39031	-3.60081	0.144866	-17.7117	2.176
A	PHE	351	S9_Beta_Strand	-	13	PHE 351	R PHE 351	-22.9136	1.35711	-30.052	5.29385	34.5896	4.23713	-1.67815	0.12748	-20.0541	1.93644
A	LYS	352	S9_Beta_Strand	-	13	LYS 352	R LYS 352	-30.9697	3.18245	-3122.41	17.8465	3101.18	15.7328	-5.57646	0.162517	-57.7745	6.9109
A	VAL	353	S9_Beta_Strand	-	13	VAL 353	R VAL 353	-12.7599	1.02053	45.2906	3.95749	-39.6972	3.08068	-1.30981	0.14427	-8.47634	1.69717
A	GLY	354	S9_Beta_Strand	-	13	GLY 354	R GLY 354	-1.68328	0.066668	-26.8722	1.52291	29.9568	1.54918	-0.00869577	0.0164582	1.39259	0.190702
A	ILE	355	S9_Beta_Strand	-	13	ILE 355	R ILE 355	-5.78316	0.525347	28.9992	1.97913	-26.7831	2.00262	-0.246379	0.0657524	-3.81342	0.579396
A	ASN	356	S9-S10_Loop	-	13	ASN 356	R ASN 356	-1.11684	0.0382147	-12.9729	4.51813	17.3773	4.44138	0	0	3.28757	0.221875
A	TYR	357	S9-S10_Loop	-	13	TYR 357	R TYR 357	-6.22027	0.638721	-29.6865	3.79125	36.0632	3.85685	-1.0798	0.177855	-0.923391	0.762132
A	GLU	358	S9-S10_Loop	-	13	GLU 358	R GLU 358	-0.389214	0.0135683	1692.44	9.47122	-1688.96	9.30908	0	0	3.08167	0.178435
A	PRO	359	S9-S10_Loop	-	13	PRO 359	R PRO 359	-0.179552	0.00483341	16.7258	0.95774	-16.4581	0.965076	0	0	0.0881891	0.0294569
A	PRO	360	S9-S10_Loop	-	13	PRO 360	R PRO 360	-0.11307	0.00291048	-11.332	0.937129	11.2518	0.938199	0	0	-0.193269	0.0223206
A	THR	361	S9-S10_Loop	-	13	THR 361	R THR 361	-0.0664627	0.00203245	-3.21402	1.13009	3.29051	1.1251	0	0	0.0100249	0.023253
A	VAL	362	S9-S10_Loop	-	13	VAL 362	R VAL 362	-0.0392935	0.00177124	5.8297	0.991363	-5.80244	0.989943	0	0	-0.0120299	0.0080485
A	VAL	363	S9-S10_Loop	-	13	VAL 363	R VAL 363	-0.0235473	0.00151393	-2.42341	0.68295	2.42011	0.682613	0	0	-0.0268507	0.00383212
A	PRO	364	S9-S10_Loop	-	13	PRO 364	R PRO 364	-0.0181294	0.00150599	-2.35937	1.15326	2.33897	1.15086	0	0	-0.0385323	0.00396863
A	GLY	365	S9-S10_Loop	-	13	GLY 365	R GLY 365	-0.00626368	0.00177794	-6.88434	1.08079	6.87451	1.079	0	0	-0.0160995	0.00335401
A	GLY	366	S9-S10_Loop	-	13	GLY 366	R GLY 366	-0.0068607	0.0017875	-9.33838	1.02014	9.32462	1.01853	0	0	-0.0206219	0.00325605
A	ASP	367	S9-S10_Loop	-	13	ASP 367	R ASP 367	-0.0129005	0.000950861	1164.1	4.33759	-1163.78	4.33054	0	0	0.311269	0.00760407
A	LEU	368	S9-S10_Loop	-	13	LEU 368	R LEU 368	-0.0302388	0.00163011	-8.63378	0.734888	8.66041	0.733132	0	0	-0.00361194	0.00487333
A	ALA	369	S9-S10_Loop	-	13	ALA 369	R ALA 369	-0.0197313	0.00171339	15.3265	0.531243	-15.2593	0.530142	0	0	0.0474577	0.00416014
A	LYS	370	S9-S10_Loop	-	13	LYS 370	R LYS 370	-0.051204	0.00217705	-1356.35	13.2287	1355.9	13.2228	0	0	-0.498463	0.0208098
A	VAL	371	S9-S10_Loop	-	13	VAL 371	R VAL 371	-0.0714129	0.00205971	7.04481	0.893815	-6.69	0.893578	0	0	0.283398	0.0148619
A	GLN	372	S9-S10_Loop	-	13	GLN 372	R GLN 372	-0.191965	0.00989091	11.239	4.50031	-10.2547	4.50703	0	0	0.792308	0.0548211
A	ARG	373	S10_Beta_Strand	-	13	ARG 373	R ARG 373	-0.564701	0.0423542	-1556.98	8.47227	1558.6	8.59072	-0.0142808	0.020042	1.04487	0.17928
A	ALA	374	S10_Beta_Strand	-	13	ALA 374	R ALA 374	-0.132816	0.00295988	21.0374	0.448209	-20.5589	0.454513	0	0	0.345706	0.0435384
A	VAL	375	S10_Beta_Strand	-	13	VAL 375	R VAL 375	-0.267557	0.00519204	-29.1933	0.43403	30.5422	0.450844	0	0	1.08129	0.067113
A	CYS	376	S10_Beta_Strand	-	13	CYS 376	R CYS 376	-0.222831	0.00383718	28.1116	2.034	-27.0817	2.02886	0	0	0.80704	0.104568
A	MET	377	S10_Beta_Strand	-	13	MET 377	R MET 377	-0.410323	0.00997364	-18.7755	1.75466	20.7876	1.78006	0	0	1.60182	0.125662
A	LEU	378	S10_Beta_Strand	-	13	LEU 378	R LEU 378	-0.639721	0.0154915	17.51	1.23025	-17.4333	1.27246	0	0	-0.563005	0.197604
A	SER	379	S10_Beta_Strand	-	13	SER 379	R SER 379	-0.443985	0.0126072	-15.1451	2.49225	16.9297	2.61263	0	0	1.34057	0.185392
A	ASN	380	S10_Beta_Strand	-	13	ASN 380	R ASN 380	-1.37509	0.0496583	-19.7166	1.52704	23.2322	1.62267	-4.76418e-06	6.73757e-05	2.14057	0.206228
A	THR	381	S10_Beta_Strand	-	13	THR 381	R THR 381	-0.353005	0.00880948	-5.15576	1.03618	6.20045	1.06142	0	0	0.691687	0.0842774
A	THR	382	H11_Helix	-	13	THR 382	R THR 382	-0.384264	0.0144862	-5.66033	0.840652	5.92572	0.863825	0	0	-0.118876	0.066667
A	ALA	383	H11_Helix	-	13	ALA 383	R ALA 383	-0.0823035	0.00221579	-15.7865	0.325526	16.0524	0.333659	0	0	0.183632	0.0248397
A	ILE	384	H11_Helix	-	13	ILE 384	R ILE 384	-0.144995	0.00382313	-15.3004	0.467694	15.6245	0.469029	0	0	0.179114	0.0274042
A	ALA	385	H11_Helix	-	13	ALA 385	R ALA 385	-0.0603831	0.00201158	-8.39852	0.405147	8.42709	0.400333	0	0	-0.0318109	0.0134945
A	GLU	386	H11_Helix	-	13	GLU 386	R GLU 386	-0.0425622	0.00160968	1164.04	3.70781	-1163.9	3.69878	0	0	0.100294	0.0136248
A	ALA	387	H11_Helix	-	13	ALA 387	R ALA 387	-0.0250846	0.00149206	-13.732	0.41123	13.7947	0.411873	0	0	0.037597	0.00862604
A	TRP	388	H11_Helix	-	13	TRP 388	R TRP 388	-0.0877463	0.00239479	-18.6702	0.562266	18.6158	0.56014	0	0	-0.142104	0.0137165
A	ALA	389	H11_Helix	-	13	ALA 389	R ALA 389	-0.017199	0.00163477	-9.09023	0.2685	9.09487	0.267824	0	0	-0.0125572	0.00380682
A	ARG	390	H11_Helix	-	13	ARG 390	R ARG 390	-0.0260995	0.0013271	-1163.6	5.11863	1163.49	5.11585	0	0	-0.13098	0.00991558
A	LEU	391	H11_Helix	-	13	LEU 391	R LEU 391	-0.0200498	0.00168593	-13.6325	0.322611	13.646	0.322275	0	0	-0.00661194	0.00387916
A	ASP	392	H11_Helix	-	13	ASP 392	R ASP 392	-0.0161542	0.00151201	1107.16	3.20164	-1107.08	3.19635	0	0	0.0560597	0.0077578
A	HID	393	H11_Helix	-	13	HID 393	R HID 393	-0.0122836	0.00117611	-9.53712	1.58571	9.53488	1.58545	0	0	-0.0145224	0.00264401
A	LYS	394	H11_Helix	-	13	LYS 394	R LYS 394	-0.00992537	0.00152024	-1068.54	4.14892	1068.44	4.14551	0	0	-0.11606	0.00544307
A	PHE	395	H11_Helix	-	13	PHE 395	R PHE 395	-0.0131493	0.000889922	-10.4873	0.280806	10.4797	0.28063	0	0	-0.0208159	0.00240734
A	ASP	396	H11_Helix	-	13	ASP 396	R ASP 396	-0.00722388	0.00178259	1030.44	3.63914	-1030.4	3.63686	0	0	0.0374826	0.00506139
A	LEU	397	H11_Helix	-	13	LEU 397	R LEU 397	-0.00498507	0.00174594	-7.16421	0.21599	7.16103	0.215874	0	0	-0.00816418	0.00265136
A	MET	398	H11_Helix	-	13	MET 398	R MET 398	-0.00517413	0.00176319	-12.5144	0.505439	12.5102	0.50528	0	0	-0.00933831	0.00275679
A	TYR	399	H11_Helix	-	13	TYR 399	R TYR 399	-0.00854229	0.00170698	-7.00479	0.556839	7.00153	0.556561	0	0	-0.011796	0.00278385
A	ALA	400	H11-H11'_Loop	-	13	ALA 400	R ALA 400	-0.00251741	0.00142203	-4.19211	0.316575	4.191	0.316406	0	0	-0.00363184	0.00251401
A	LYS	401	H11-H11'_Loop	-	13	LYS 401	R LYS 401	-0.00304478	0.00152302	-900.878	3.08118	900.849	3.08052	0	0	-0.0318756	0.00292144
A	ARG	402	H11-H11'_Loop	-	13	ARG 402	R ARG 402	-0.00512935	0.00175631	-986.68	3.02679	986.62	3.02502	0	0	-0.0651244	0.00391881
A	ALA	403	H11'_Helix	-	13	ALA 403	R ALA 403	-0.00193035	0.00128051	8.77511	0.203593	-8.77111	0.203456	0	0	0.00207463	0.00246004
A	PHE	404	H11'_Helix	-	13	PHE 404	R PHE 404	-0.00414925	0.00167555	5.69657	0.355926	-5.6928	0.355724	0	0	-0.000373134	0.00265446
A	VAL	405	H11'_Helix	-	13	VAL 405	R VAL 405	-0.00351741	0.00159744	4.06134	0.278959	-4.05711	0.278828	0	0	0.000716418	0.002635
A	HIE	406	H11'_Helix	-	13	HIE 406	R HIE 406	-0.00267164	0.00145388	7.97242	0.550795	-7.96881	0.550484	0	0	0.000940299	0.00254538
A	TRP	407	H11'_Helix	-	13	TRP 407	R TRP 407	-0.00461194	0.00172192	2.22481	0.45205	-2.22185	0.451806	0	0	-0.00164677	0.0027531
A	TYR	408	H11'_Helix	-	13	TYR 408	R TYR 408	-0.00772637	0.00176339	-2.8344	0.47257	2.83105	0.472263	0	0	-0.0110697	0.00266926
A	VAL	409	H11'_Helix	-	13	VAL 409	R VAL 409	-0.00332338	0.00156543	3.04332	0.42164	-3.04111	0.421353	0	0	-0.00110945	0.00261162
A	GLY	410	H11'-H12_Loop	-	13	GLY 410	R GLY 410	-0.00140796	0.00111866	-0.979567	0.319393	0.979338	0.319169	0	0	-0.00163682	0.00238699
A	GLU	411	H11'-H12_Loop	-	13	GLU 411	R GLU 411	-0.00418408	0.00167618	1012.36	2.57166	-1012.23	2.56941	0	0	0.120433	0.00358699
A	GLY	412	H11'-H12_Loop	-	13	GLY 412	R GLY 412	-0.0021592	0.00133835	5.60369	0.629935	-5.59897	0.629357	0	0	0.00256219	0.00252838
A	MET	413	H11'-H12_Loop	-	13	MET 413	R MET 413	-0.00753234	0.00177116	-10.1313	0.875065	10.1236	0.874158	0	0	-0.0152388	0.00290535
A	GLU	414	H11'-H12_Loop	-	13	GLU 414	R GLU 414	-0.00563682	0.00178204	1032.77	6.53458	-1032.65	6.5289	0	0	0.114363	0.00658261
A	GLU	415	H12_Helix	-	13	GLU 415	R GLU 415	-0.00505473	0.00175058	991.292	3.84429	-991.216	3.84216	0	0	0.0708806	0.0040637
A	GLY	416	H12_Helix	-	13	GLY 416	R GLY 416	-0.00375124	0.0016269	6.98888	0.396906	-6.9859	0.396434	0	0	-0.000771144	0.00278485
A	GLU	417	H12_Helix	-	13	GLU 417	R GLU 417	-0.0115622	0.00122408	1144.51	5.32361	-1144.28	5.31626	0	0	0.213891	0.00843507
A	PHE	418	H12_Helix	-	13	PHE 418	R PHE 418	-0.0116517	0.00110663	10.1478	0.428566	-10.1468	0.428353	0	0	-0.0107065	0.00246878
A	SER	419	H12_Helix	-	13	SER 419	R SER 419	-0.00848259	0.0017035	7.82441	1.17263	-7.82654	1.17187	0	0	-0.0106169	0.00299283
A	GLU	420	H12_Helix	-	13	GLU 420	R GLU 420	-0.0218358	0.00166632	1189.04	6.33444	-1188.75	6.31667	0	0	0.269905	0.0199703
A	ALA	421	H12_Helix	-	13	ALA 421	R ALA 421	-0.0145224	0.00129221	11.0684	0.343086	-11.0577	0.342592	0	0	-0.00390547	0.00321995
A	ARG	422	H12_Helix	-	13	ARG 422	R ARG 422	-0.0252786	0.00158575	-1085.34	4.20018	1085.29	4.1999	0	0	-0.0760647	0.0080812
A	GLU	423	H12_Helix	-	13	GLU 423	R GLU 423	-0.0346915	0.0018037	1174.41	6.21914	-1174.19	6.19488	0	0	0.178005	0.0261402
A	ASP	424	H12_Helix	-	13	ASP 424	R ASP 424	-0.0551343	0.00215309	1291.66	4.7032	-1290.94	4.67843	0	0	0.666473	0.0288183
A	MET	425	H12_Helix	-	13	MET 425	R MET 425	-0.0518109	0.00191238	12.7461	0.914097	-12.7045	0.914143	0	0	-0.010204	0.00803719
A	ALA	426	H12_Helix	-	13	ALA 426	R ALA 426	-0.0360597	0.00173536	4.52332	0.421115	-4.48368	0.424138	0	0	0.00358209	0.00861444
A	ALA	427	H12_Helix	-	13	ALA 427	R ALA 427	-0.0822139	0.00282993	3.581	0.691122	-3.3741	0.683177	0	0	0.124682	0.0207961
A	LEU	428	H12_Helix	-	13	LEU 428	R LEU 428	-0.176279	0.00573113	7.47195	0.574614	-7.11033	0.570333	0	0	0.185333	0.0298161
A	GLU	429	H12_Helix	-	13	GLU 429	R GLU 429	-0.108294	0.0037308	1194.07	4.8989	-1193.87	4.88163	0	0	0.0941741	0.0350844
A	LYS	430	H12_Helix	-	13	LYS 430	R LYS 430	-0.278627	0.016414	-1237.63	10.685	1239.05	10.7532	0	0	1.14283	0.174033
A	ASP	431	H12_Helix	-	13	ASP 431	R ASP 431	-0.625463	0.0271572	1374.14	8.32209	-1371.42	8.2373	0	0	2.0943	0.190524
A	TYR	432	H12_Helix	-	13	TYR 432	R TYR 432	-0.622507	0.0227572	-0.475174	1.02618	0.595403	1.0196	0	0	-0.502279	0.104902
A	GLU	433	H12_Helix	-	13	GLU 433	R GLU 433	-0.756682	0.0698738	1204.1	6.49531	-1203.27	6.45746	-0.00103211	0.00324604	0.0678883	0.310075
A	GLU	434	H12_Helix	-	13	GLU 434	R GLU 434	-1.66471	1.81711	1160.41	21.2155	-1170.64	19.2051	-1.08864	0.155784	-12.9743	3.04026
A	VAL	435	C-Terminal_Loop	-	13	VAL 435	R VAL 435	-8.9752	0.780928	-4.72224	3.20137	11.3639	2.89847	-0.436061	0.0749185	-2.76956	1.09683
A	GLY	436	C-Terminal_Loop	-	13	GLY 436	R GLY 436	-3.96836	0.674061	2.6805	4.11069	1.90357	3.13848	-0.308169	0.0766182	0.307548	1.37627
A	VAL	437	C-Terminal_Loop	-	13	VAL 437	R VAL 437	-7.5887	1.60925	-32.1915	6.40108	22.0407	3.7053	-1.17924	0.112996	-18.9187	2.89858
A	ASP	438	C-Terminal_Loop	-	13	ASP 438	R ASP 438	-5.0318	1.46141	1207.66	19.1451	-1207.47	16.4465	-0.565777	0.13317	-5.402	3.29868
A	SER	439	C-Terminal_Loop	-	13	SER 439	R SER 439	-14.2246	1.86482	-24.2173	8.00407	28.7149	6.25382	-2.7313	0.254515	-12.4583	3.22924
A	VAL	440	C-Terminal_Tail	-	13	VAL 440	R VAL 440	-7.8106	2.78432	1191.44	30.3943	-1191.58	27.83	-3.13307	0.505779	-11.0839	4.04338
A	LIG	0	GTP	-	13	gtp 441	R gtp 441	-0.0391891	0.00121362	4432.87	8.0478	-4432.27	8.04021	0	0	0.563985	0.0217505
A	LIG	0	Mg+	-	13	Mg+ 442	R Mg+ 442	-0.000273632	0.000516695	-2191.85	3.95696	2191.43	3.95232	0	0	-0.419756	0.00571132
B	MET	1	N-Terminal	-	13	MET 443	R MET 443	-0.0031194	0.00153468	-973.186	1.70172	973.082	1.70058	0	0	-0.1071	0.00291618
B	ARG	2	N-Terminal	-	13	ARG 444	R ARG 444	-0.00340299	0.00158251	-991.494	1.80164	991.378	1.8003	0	0	-0.119229	0.00305612
B	GLU	3	N-Terminal	-	13	GLU 445	R GLU 445	-0.00167164	0.00120244	911.802	1.61578	-911.735	1.61495	0	0	0.065801	0.00257466
B	ILE	4	N-Terminal	-	13	ILE 446	R ILE 446	-0.00114428	0.00101897	0.264055	0.180518	-0.263836	0.180369	0	0	-0.000925373	0.00235706
B	VAL	5	N-Terminal	-	13	VAL 447	R VAL 447	-0.000820896	0.000875509	3.13876	0.212933	-3.13791	0.212996	0	0	2.98507e-05	0.0022321
B	HID	6	S1_Beta_Strand	-	13	HID 448	R HID 448	-0.000766169	0.000847233	0.611866	0.566949	-0.611378	0.566797	0	0	-0.000278607	0.00221388
B	ILE	7	S1_Beta_Strand	-	13	ILE 449	R ILE 449	-0.000577114	0.00074101	2.68126	0.143453	-2.68082	0.143417	0	0	-0.000139303	0.00226088
B	GLN	8	S1_Beta_Strand	-	13	GLN 450	R GLN 450	-0.000517413	0.000703905	4.51183	0.346501	-4.51102	0.346425	0	0	0.000288557	0.00216962
B	ALA	9	S1_Beta_Strand	-	13	ALA 451	R ALA 451	-0.000208955	0.000452271	2.17836	0.135459	-2.178	0.135439	0	0	0.000144279	0.00216596
B	GLY	10	S1-H1_(T1)_Loop	(GNP)	13	GLY 452	R GLY 452	-0.000144279	0.000376732	5.37191	0.113261	-5.3715	0.11323	0	0	0.000268657	0.00213344
B	GLN	11	S1-H1_(T1)_Loop	(GNP)	13	GLN 453	R GLN 453	-0.000313433	0.000552351	2.74188	0.382145	-2.74144	0.382137	0	0	0.000129353	0.00210816
B	CYS	12	H1_Helix	(GNP)	13	CYS 454	R CYS 454	-0.000268657	0.000511543	3.77216	0.200726	-3.77174	0.200704	0	0	0.000154229	0.0021643
B	GLY	13	H1_Helix	-	13	GLY 455	R GLY 455	-0.000174129	0.000414103	3.06907	0.104975	-3.06849	0.105038	0	0	0.00040796	0.00212059
B	ASN	14	H1_Helix	-	13	ASN 456	R ASN 456	-0.000208955	0.000452381	9.56158	0.241031	-9.56042	0.241029	0	0	0.000950249	0.00211548
B	GLN	15	H1_Helix	(GNP)	13	GLN 457	R GLN 457	-0.000348259	0.000579853	1.90992	0.62986	-1.90972	0.62976	0	0	-0.000149254	0.00215483
B	ILE	16	H1_Helix	-	13	ILE 458	R ILE 458	-0.00041791	0.000633504	1.85071	0.168783	-1.85037	0.168831	0	0	-7.9602e-05	0.00217634
B	GLY	17	H1_Helix	-	13	GLY 459	R GLY 459	-0.000238806	0.000482972	3.94058	0.119859	-3.93995	0.119751	0	0	0.00038806	0.00212422
B	ALA	18	H1_Helix	-	13	ALA 460	R ALA 460	-0.000298507	0.000538831	3.71558	0.238022	-3.71482	0.237956	0	0	0.000457711	0.00212324
B	LYS	19	H1_Helix	-	13	LYS 461	R LYS 461	-0.000502488	0.000693811	-724.353	1.60827	724.342	1.60809	0	0	-0.011204	0.00223354
B	PHE	20	H1_Helix	-	13	PHE 462	R PHE 462	-0.000860697	0.000892088	2.21096	0.155051	-2.21041	0.154975	0	0	-0.000308458	0.00227468
B	TRP	21	H1_Helix	-	13	TRP 463	R TRP 463	-0.000965174	0.000940759	5.31357	0.220641	-5.31255	0.220619	0	0	5.47264e-05	0.00226175
B	GLU	22	H1_Helix	-	13	GLU 464	R GLU 464	-0.000477612	0.000677458	740.09	1.29739	-740.077	1.29723	0	0	0.0127313	0.00218433
B	VAL	23	H1_Helix	(TAX)	13	VAL 465	R VAL 465	-0.000621891	0.000767847	2.54684	0.194338	-2.54621	0.194268	0	0	4.97512e-06	0.00222583
B	ILE	24	H1_Helix	-	13	ILE 466	R ILE 466	-0.00080597	0.000866872	3.91647	0.144874	-3.91533	0.144795	0	0	0.000328358	0.00225829
B	SER	25	H1_Helix	-	13	SER 467	R SER 467	-0.00039801	0.000619797	5.70449	0.314527	-5.70339	0.314397	0	0	0.000706468	0.00218251
B	ASP	26	H1_Helix	(TAX)	13	ASP 468	R ASP 468	-0.000577114	0.000740909	790.437	2.16335	-790.414	2.16284	0	0	0.0223582	0.00224756
B	GLU	27	H1-H1'_Loop	(TAX)	13	GLU 469	R GLU 469	-0.000985075	0.000951095	845.743	1.53041	-845.705	1.52993	0	0	0.0373383	0.00229203
B	HID	28	H1-H1'_Loop	-	13	HID 470	R HID 470	-0.00107463	0.000988912	1.1827	0.29524	-1.18264	0.295189	0	0	-0.00101493	0.00233418
B	GLY	29	H1-H1'_Loop	-	13	GLY 471	R GLY 471	-0.000383085	0.000608757	0.612174	0.327592	-0.612104	0.327507	0	0	-0.000313433	0.00213098
B	ILE	30	H1-H1'_Loop	-	13	ILE 472	R ILE 472	-0.000597015	0.000751754	-0.962517	0.189882	0.962189	0.189887	0	0	-0.000925373	0.00215423
B	ASP	31	H1-H1'_Loop	-	13	ASP 473	R ASP 473	-0.000442786	0.000652899	759.044	1.49889	-759.027	1.49857	0	0	0.0160299	0.00224087
B	PRO	32	H1-H1'_Loop	-	13	PRO 474	R PRO 474	-0.000328358	0.000563838	0.95494	0.263199	-0.954896	0.263187	0	0	-0.000283582	0.00211795
B	THR	33	H1-H1'_Loop	-	13	THR 475	R THR 475	-0.000343284	0.000577843	0.865109	0.438847	-0.865045	0.438804	0	0	-0.000278607	0.00211281
B	GLY	34	H1-H1'_Loop	-	13	GLY 476	R GLY 476	-0.000179104	0.000419152	3.20708	0.199452	-3.20616	0.199372	0	0	0.000736318	0.00215019
B	SER	35	H1-H1'_Loop	-	13	SER 477	R SER 477	-0.000393035	0.000616594	-0.309219	0.620724	0.309104	0.620526	0	0	-0.000507463	0.00218177
B	TYR	36	H1-H1'_Loop	-	13	TYR 478	R TYR 478	-0.00103483	0.00097449	-3.66436	0.418761	3.66331	0.41866	0	0	-0.00208458	0.00230515
B	HID	37	H1-H1'_Loop	-	13	HID 479	R HID 479	-0.000781095	0.000855201	-3.2615	0.571743	3.26102	0.57158	0	0	-0.00125373	0.00220832
B	GLY	38	H1-H1'_Loop	-	13	GLY 480	R GLY 480	-0.000378109	0.000604882	-3.01036	0.465856	3.00972	0.465686	0	0	-0.00102488	0.00222253
B	ASP	39	H1-H1'_Loop	-	13	ASP 481	R ASP 481	-0.000915423	0.000920223	838.217	2.57507	-838.18	2.57416	0	0	0.0360398	0.00246845
B	SER	40	H1-H1'_Loop	-	13	SER 482	R SER 482	-0.000950249	0.000936461	-2.77193	0.438087	2.77068	0.437906	0	0	-0.002199	0.00232916
B	ASP	41	H1-H1'_Loop	-	13	ASP 483	R ASP 483	-0.00150746	0.0011512	918.329	3.36111	-918.256	3.35919	0	0	0.0714527	0.00305964
B	LEU	42	H1-H1'_Loop	-	13	LEU 484	R LEU 484	-0.002	0.00129779	-0.221642	0.273852	0.221154	0.273682	0	0	-0.00248756	0.0024695
B	GLN	43	H1-H1'_Loop	-	13	GLN 485	R GLN 485	-0.00135821	0.00110138	-0.828443	0.767631	0.828169	0.767344	0	0	-0.00163184	0.00233216
B	LEU	44	H1-H1'_Loop	-	13	LEU 486	R LEU 486	-0.00140796	0.00111758	-0.276597	0.256018	0.276398	0.255816	0	0	-0.00160697	0.00235435
B	GLU	47	H1-H1'_Loop	-	13	GLU 487	R GLU 487	-0.00231841	0.00137663	961.772	2.94869	-961.672	2.94668	0	0	0.0981692	0.0032365
B	ARG	48	H1-H1'_Loop	-	13	ARG 488	R ARG 488	-0.00276617	0.0014706	-970.338	2.85341	970.232	2.85122	0	0	-0.108836	0.00345527
B	ILE	49	H1'_Helix	-	13	ILE 489	R ILE 489	-0.0011592	0.00102159	-2.70652	0.193807	2.7055	0.193737	0	0	-0.00218408	0.00227941
B	ASN	50	H1'_Helix	-	13	ASN 490	R ASN 490	-0.0011791	0.00103147	-4.7784	1.15989	4.77598	1.15937	0	0	-0.00359701	0.0023394
B	VAL	51	H1'_Helix	-	13	VAL 491	R VAL 491	-0.001199	0.00103829	-3.2968	0.19506	3.29529	0.194961	0	0	-0.00271144	0.00235036
B	TYR	52	H1'_Helix	-	13	TYR 492	R TYR 492	-0.00143781	0.00112974	-2.06511	0.335189	2.06447	0.335034	0	0	-0.0020796	0.00237471
B	TYR	53	H1'-S2_Loop	-	13	TYR 493	R TYR 493	-0.00110448	0.00100263	8.22294	0.209697	-8.22052	0.209606	0	0	0.00131841	0.00229149
B	ASN	54	H1'-S2_Loop	-	13	ASN 494	R ASN 494	-0.000686567	0.000804064	3.23402	0.695486	-3.23315	0.695204	0	0	0.00018408	0.0022502
B	GLU	55	H1'-S2_Loop	-	13	GLU 495	R GLU 495	-0.000810945	0.000869181	848.378	2.5166	-848.337	2.51566	0	0	0.0400796	0.00240511
B	ALA	56	H1'-S2_Loop	-	13	ALA 496	R ALA 496	-0.000383085	0.000606761	4.44769	0.250346	-4.44662	0.250285	0	0	0.000686567	0.00216941
B	ALA	57	H1'-S2_Loop	-	13	ALA 497	R ALA 497	-0.000318408	0.000555702	-0.203995	0.439776	0.20402	0.439683	0	0	-0.000293532	0.00209499
B	GLY	58	H1'-S2_Loop	-	13	GLY 498	R GLY 498	-0.000223881	0.000467715	-1.79101	0.315315	1.79056	0.315192	0	0	-0.000681592	0.00210773
B	ASN	59	H1'-S2_Loop	-	13	ASN 499	R ASN 499	-0.000587065	0.000747561	-0.64396	1.25957	0.644045	1.25925	0	0	-0.000502488	0.00221354
B	LYS	60	H1'-S2_Loop	-	13	LYS 500	R LYS 500	-0.000487562	0.000684039	-750.981	2.31755	750.966	2.31712	0	0	-0.0154279	0.00227405
B	TYR	61	H1'-S2_Loop	-	13	TYR 501	R TYR 501	-0.00110448	0.00100209	-5.9271	0.442249	5.92575	0.4421	0	0	-0.00246269	0.00233504
B	VAL	62	H1'-S2_Loop	-	13	VAL 502	R VAL 502	-0.000527363	0.000709997	5.61535	0.114698	-5.61395	0.114763	0	0	0.000875622	0.00217294
B	PRO	63	H1'-S2_Loop	-	13	PRO 503	R PRO 503	-0.000487562	0.000684003	-2.89264	0.166391	2.89185	0.166406	0	0	-0.00127861	0.00218505
B	ARG	64	H1'-S2_Loop	-	13	ARG 504	R ARG 504	-0.00104478	0.000976722	-852.271	1.20806	852.229	1.20762	0	0	-0.0430249	0.00232388
B	ALA	65	S2_Beta_Strand	-	13	ALA 505	R ALA 505	-0.000323383	0.000560271	-0.060801	0.172014	0.0607612	0.171966	0	0	-0.000363184	0.00213252
B	ILE	66	S2_Beta_Strand	-	13	ILE 506	R ILE 506	-0.000472637	0.000672875	2.52909	0.146562	-2.5286	0.146476	0	0	2.48756e-05	0.00220441
B	LEU	67	S2_Beta_Strand	-	13	LEU 507	R LEU 507	-0.000343284	0.000576557	0.101637	0.178503	-0.101582	0.17842	0	0	-0.000288557	0.00215857
B	VAL	68	S2_Beta_Strand	-	13	VAL 508	R VAL 508	-0.000223881	0.000466018	0.991781	0.131256	-0.991662	0.131299	0	0	-0.000104478	0.0021112
B	ASP	69	S2_Beta_Strand	-	13	ASP 509	R ASP 509	-0.000154229	0.000388697	680.456	0.722806	-680.45	0.722721	0	0	0.00586567	0.00215651
B	LEU	70	S2-H2_(T2)_Loop	-	13	LEU 510	R LEU 510	-0.000263682	0.000507024	-2.11974	0.102501	2.11945	0.102465	0	0	-0.000552239	0.00210447
B	GLU	71	S2-H2_(T2)_Loop	-	13	GLU 511	R GLU 511	-0.000179104	0.000419742	644.697	0.707769	-644.694	0.707719	0	0	0.00359204	0.00215337
B	PRO	72	H2_Helix	-	13	PRO 512	R PRO 512	-0.000154229	0.000389206	1.70125	0.232733	-1.70126	0.232683	0	0	-0.000164179	0.00205114
B	GLY	73	H2_Helix	-	13	GLY 513	R GLY 513	-9.45274e-05	0.000305231	0.497915	0.221261	-0.49798	0.221281	0	0	-0.000159204	0.00207662
B	THR	74	H2_Helix	-	13	THR 514	R THR 514	-0.000144279	0.000377061	-0.486095	0.252629	0.485965	0.252576	0	0	-0.000273632	0.0020512
B	MET	75	H2_Helix	-	13	MET 515	R MET 515	-0.000318408	0.000555969	2.98697	0.255212	-2.98656	0.255204	0	0	8.95522e-05	0.00214655
B	ASP	76	H2_Helix	-	13	ASP 516	R ASP 516	-0.000124378	0.000349819	659.53	1.02182	-659.525	1.02167	0	0	0.00466169	0.00216588
B	SER	77	H2_Helix	-	13	SER 517	R SER 517	-0.000154229	0.00038946	2.30083	0.390499	-2.30055	0.390468	0	0	0.000129353	0.00212679
B	VAL	78	H2_Helix	-	13	VAL 518	R VAL 518	-0.000223881	0.000468349	1.10694	0.196391	-1.10659	0.196386	0	0	0.000124378	0.00212401
B	ARG	79	H2-H2'_Loop	-	13	ARG 519	R ARG 519	-0.000263682	0.000506975	-683.55	1.72897	683.543	1.72875	0	0	-0.00706468	0.00214967
B	SER	80	H2-H2'_Loop	-	13	SER 520	R SER 520	-0.000154229	0.000389524	-0.00487562	0.415845	0.00499005	0.415805	0	0	-3.9801e-05	0.0021039
B	GLY	81	H2-H2'_Loop	-	13	GLY 521	R GLY 521	-9.45274e-05	0.000305798	0.695587	0.215155	-0.695428	0.21518	0	0	6.46766e-05	0.00207946
B	PRO	82	H2-H2'_Loop	-	13	PRO 522	R PRO 522	-0.000243781	0.000488019	0.426274	0.186727	-0.426174	0.18674	0	0	-0.000144279	0.00205823
B	PHE	83	H2'_Helix	-	13	PHE 523	R PHE 523	-0.000472637	0.000674125	2.0611	0.132387	-2.06075	0.132354	0	0	-0.000119403	0.0021409
B	GLY	84	H2'_Helix	-	13	GLY 524	R GLY 524	-0.000144279	0.000377192	2.24684	0.214979	-2.24654	0.214976	0	0	0.000154229	0.00210851
B	GLN	85	H2'_Helix	-	13	GLN 525	R GLN 525	-0.000393035	0.000616755	0.86308	0.881266	-0.863065	0.881135	0	0	-0.000378109	0.0021655
B	ILE	86	H2'-H2''_Loop	-	13	ILE 526	R ILE 526	-0.000472637	0.000673427	1.82283	0.164159	-1.82256	0.164141	0	0	-0.00020398	0.00213413
B	PHE	87	H2'-H2''_Loop	-	13	PHE 527	R PHE 527	-0.000507463	0.000697086	-3.6523	0.161625	3.6516	0.161567	0	0	-0.00120896	0.00212716
B	ARG	88	H2'-H2''_Loop	-	13	ARG 528	R ARG 528	-0.000552239	0.00072647	-772.92	1.29109	772.901	1.29087	0	0	-0.0201045	0.00221466
B	PRO	89	H2''_Helix	-	13	PRO 529	R PRO 529	-0.000238806	0.000482767	-0.36496	0.188734	0.364637	0.188723	0	0	-0.000562189	0.00213414
B	ASP	90	H2''_Helix	-	13	ASP 530	R ASP 530	-0.000268657	0.000512607	730.512	1.54504	-730.5	1.54486	0	0	0.0117363	0.00214385
B	ASN	91	H2''_Helix	-	13	ASN 531	R ASN 531	-0.00041791	0.000635259	-2.21116	0.206241	2.21072	0.206248	0	0	-0.000860697	0.00211202
B	PHE	92	S3_Beta_Strand	-	13	PHE 532	R PHE 532	-0.000373134	0.000601229	-0.169493	0.273132	0.169463	0.273117	0	0	-0.000402985	0.00216143
B	VAL	93	S3_Beta_Strand	-	13	VAL 533	R VAL 533	-0.000263682	0.000506535	0.60393	0.180084	-0.603975	0.180067	0	0	-0.000308458	0.00212948
B	PHE	94	S3_Beta_Strand	-	13	PHE 534	R PHE 534	-0.000343284	0.000576685	0.965209	0.178431	-0.965149	0.178365	0	0	-0.000283582	0.0021909
B	GLY	95	S3-H3'_(T3)_Loop	-	13	GLY 535	R GLY 535	-5.97015e-05	0.000243324	-0.00874627	0.129458	0.00871642	0.129414	0	0	-8.95522e-05	0.00214105
B	GLN	96	S3-H3'_(T3)_Loop	-	13	GLN 536	R GLN 536	-0.000154229	0.000389206	-3.56192	0.777087	3.56178	0.777093	0	0	-0.000298507	0.00213502
B	SER	97	S3-H3'_(T3)_Loop	-	13	SER 537	R SER 537	-9.95025e-05	0.000313472	-2.3874	0.360523	2.38715	0.360484	0	0	-0.000348259	0.00208876
B	GLY	98	S3-H3'_(T3)_Loop	-	13	GLY 538	R GLY 538	-9.45274e-05	0.000305069	-2.63118	0.254432	2.6308	0.25439	0	0	-0.000482587	0.00211118
B	ALA	99	S3-H3'_(T3)_Loop	(GNP)	13	ALA 539	R ALA 539	-6.46766e-05	0.000253194	-0.766234	0.193605	0.766498	0.193559	0	0	0.000199005	0.0021483
B	GLY	100	S3-H3'_(T3)_Loop	(GNP)	13	GLY 540	R GLY 540	-3.48259e-05	0.000185886	-0.76593	0.125686	0.765881	0.125696	0	0	-8.45771e-05	0.00205867
B	ASN	101	S3-H3'_(T3)_Loop	(GNP)	13	ASN 541	R ASN 541	-0.000144279	0.000376995	-3.98697	0.397613	3.98683	0.397572	0	0	-0.000283582	0.00209148
B	ASN	102	S3-H3'_(T3)_Loop	-	13	ASN 542	R ASN 542	-0.000154229	0.000389651	5.45694	0.195597	-5.45637	0.195495	0	0	0.000412935	0.00213303
B	TRP	103	S3-H3'_(T3)_Loop	-	13	TRP 543	R TRP 543	-0.000427861	0.000641154	2.43982	0.144709	-2.43982	0.144695	0	0	-0.000432836	0.00217281
B	ALA	104	S3-H3'_(T3)_Loop	-	13	ALA 544	R ALA 544	-7.9602e-05	0.00028029	2.45831	0.156718	-2.45841	0.156656	0	0	-0.000179104	0.00211139
B	LYS	105	H3'_Helix	-	13	LYS 545	R LYS 545	-0.000164179	0.000401724	-635.394	0.851641	635.391	0.85162	0	0	-0.00342786	0.00212245
B	GLY	106	H3'_Helix	-	13	GLY 546	R GLY 546	-0.000119403	0.000342381	1.94933	0.184432	-1.94932	0.184404	0	0	-0.000109453	0.00210869
B	HIE	107	H3'_Helix	-	13	HIE 547	R HIE 547	-0.000253731	0.000497463	-3.08713	0.260767	3.08657	0.260714	0	0	-0.00081592	0.00210392
B	TYR	108	H3'_Helix	-	13	TYR 548	R TYR 548	-0.000343284	0.000577372	1.61779	0.41796	-1.61778	0.417941	0	0	-0.000328358	0.00215727
B	THR	109	H3'_Helix	-	13	THR 549	R THR 549	-0.000139303	0.000370772	1.47064	0.441284	-1.4707	0.441286	0	0	-0.00020398	0.00215754
B	GLU	110	H3'-H3_Bend	-	13	GLU 550	R GLU 550	-0.000233831	0.000478751	650.768	0.984615	-650.764	0.984608	0	0	0.00350746	0.00216765
B	GLY	111	H3_Helix	-	13	GLY 551	R GLY 551	-0.000109453	0.000328434	1.44083	0.159495	-1.44081	0.159524	0	0	-8.95522e-05	0.00210146
B	ALA	112	H3_Helix	-	13	ALA 552	R ALA 552	-0.000159204	0.000395389	2.51708	0.213811	-2.51681	0.213708	0	0	0.000114428	0.00210211
B	GLU	113	H3_Helix	-	13	GLU 553	R GLU 553	-0.000263682	0.000507853	668.986	2.05388	-668.981	2.05375	0	0	0.0049801	0.00212445
B	LEU	114	H3_Helix	-	13	LEU 554	R LEU 554	-0.000238806	0.000483433	1.73609	0.165112	-1.73576	0.165172	0	0	9.45274e-05	0.00214082
B	VAL	115	H3_Helix	-	13	VAL 555	R VAL 555	-0.000323383	0.00055974	3.30984	0.118574	-3.30933	0.118525	0	0	0.000179104	0.0021635
B	ASP	116	H3_Helix	-	13	ASP 556	R ASP 556	-0.000253731	0.000497811	722.504	2.20204	-722.494	2.20181	0	0	0.0101294	0.00216982
B	SER	117	H3_Helix	-	13	SER 557	R SER 557	-0.000174129	0.000413624	4.23481	0.529049	-4.23403	0.529029	0	0	0.00060199	0.00211684
B	VAL	118	H3_Helix	-	13	VAL 558	R VAL 558	-0.000348259	0.000581047	3.45307	0.142684	-3.4526	0.142694	0	0	0.000124378	0.00218036
B	LEU	119	H3_Helix	-	13	LEU 559	R LEU 559	-0.000437811	0.000648829	4.63987	0.108715	-4.63877	0.108749	0	0	0.000656716	0.00218287
B	ASP	120	H3_Helix	-	13	ASP 560	R ASP 560	-0.000358209	0.000588917	751.733	1.39903	-751.718	1.3988	0	0	0.0144229	0.00212826
B	VAL	121	H3_Helix	-	13	VAL 561	R VAL 561	-0.000358209	0.000589463	4.89495	0.130348	-4.89391	0.130353	0	0	0.000681592	0.00212514
B	VAL	122	H3_Helix	-	13	VAL 562	R VAL 562	-0.000517413	0.000701898	4.96949	0.122262	-4.96834	0.122247	0	0	0.000631841	0.00218764
B	ARG	123	H3_Helix	-	13	ARG 563	R ARG 563	-0.000711443	0.000816345	-773.136	2.0763	773.118	2.07587	0	0	-0.0191443	0.00227741
B	LYS	124	H3_Helix	-	13	LYS 564	R LYS 564	-0.00059204	0.000750568	-759.177	2.31164	759.161	2.31116	0	0	-0.0169552	0.00225507
B	GLU	125	H3_Helix	-	13	GLU 565	R GLU 565	-0.000577114	0.00074131	799.557	1.15616	-799.532	1.1558	0	0	0.0247214	0.00219667
B	SER	126	H3_Helix	-	13	SER 566	R SER 566	-0.000557214	0.000729089	8.25619	0.389804	-8.2536	0.389587	0	0	0.00203483	0.00217526
B	GLU	127	H3-S4_Loop	-	13	GLU 567	R GLU 567	-0.000800995	0.000864899	847.945	3.07078	-847.905	3.06978	0	0	0.0389353	0.00246044
B	SER	128	H3-S4_Loop	-	13	SER 568	R SER 568	-0.000527363	0.000710207	4.38779	0.66584	-4.38612	0.665674	0	0	0.0011393	0.00219724
B	CYS	129	H3-S4_Loop	-	13	CYS 569	R CYS 569	-0.000935323	0.000930468	-1.86099	0.61814	1.85994	0.617904	0	0	-0.00199005	0.00230209
B	ASP	130	H3-S4_Loop	-	13	ASP 570	R ASP 570	-0.00136318	0.0011023	917.26	2.9171	-917.189	2.91552	0	0	0.0702537	0.00285536
B	CYM	131	H3-S4_Loop	-	13	CYM 571	R CYM 571	-0.00138806	0.00111105	953.407	1.91557	-953.316	1.91443	0	0	0.0900299	0.00263697
B	LEU	132	H3-S4_Loop	-	13	LEU 572	R LEU 572	-0.00139801	0.00111474	7.205	0.331201	-7.20151	0.331051	0	0	0.00208458	0.00237219
B	GLN	133	H3-S4_Loop	-	13	GLN 573	R GLN 573	-0.00195025	0.0012853	4.07639	0.65006	-4.07429	0.649625	0	0	0.000149254	0.00248122
B	GLY	134	S4_Beta_Strand	-	13	GLY 574	R GLY 574	-0.000507463	0.000697299	1.05266	0.188282	-1.05186	0.188305	0	0	0.000293532	0.00219325
B	PHE	135	S4_Beta_Strand	-	13	PHE 575	R PHE 575	-0.00103483	0.000973473	4.95906	0.234214	-4.95776	0.234134	0	0	0.000268657	0.00234886
B	GLN	136	S4_Beta_Strand	-	13	GLN 576	R GLN 576	-0.000736318	0.000830145	1.28209	0.841762	-1.28138	0.841556	0	0	-1.99005e-05	0.00216401
B	LEU	137	S4_Beta_Strand	-	13	LEU 577	R LEU 577	-0.000542289	0.000719589	4.35646	0.164703	-4.35577	0.164661	0	0	0.000149254	0.00219095
B	THR	138	S4_Beta_Strand	-	13	THR 578	R THR 578	-0.000432836	0.000645809	-2.33399	0.192353	2.33322	0.192357	0	0	-0.00120398	0.00215857
B	HIE	139	S4_Beta_Strand	-	13	HIE 579	R HIE 579	-0.000437811	0.000649135	4.57207	0.442455	-4.57141	0.442461	0	0	0.000228856	0.00214011
B	SER	140	S4-H4_(T4)_Loop	(GNP)	13	SER 580	R SER 580	-0.000208955	0.000452764	0.616871	0.263983	-0.616811	0.26399	0	0	-0.000149254	0.00212243
B	LEU	141	S4-H4_(T4)_Loop	-	13	LEU 581	R LEU 581	-0.00038806	0.000612365	-2.7511	0.136541	2.75102	0.136531	0	0	-0.000467662	0.00221161
B	GLY	142	S4-H4_(T4)_Loop	(GNP)	13	GLY 582	R GLY 582	-0.000104478	0.000321348	-2.95991	0.0960102	2.95968	0.0960523	0	0	-0.000333333	0.00213986
B	GLY	143	S4-H4_(T4)_Loop	(GNP)	13	GLY 583	R GLY 583	-0.000119403	0.00034267	2.67467	0.137554	-2.67463	0.137551	0	0	-7.9602e-05	0.00210553
B	GLY	144	H4_Helix	(GNP)	13	GLY 584	R GLY 584	-0.000134328	0.000364103	3.62173	0.15651	-3.62148	0.156458	0	0	0.000114428	0.00211912
B	THR	145	H4_Helix	(GNP)	13	THR 585	R THR 585	-0.000218905	0.000462874	1.05756	0.146879	-1.05732	0.146824	0	0	1.99005e-05	0.00212431
B	GLY	146	H4_Helix	(GNP)	13	GLY 586	R GLY 586	-0.000124378	0.000350384	3.41321	0.123814	-3.41259	0.123808	0	0	0.000492537	0.00211773
B	SER	147	H4_Helix	-	13	SER 587	R SER 587	-0.000298507	0.00053874	3.96238	0.246517	-3.962	0.246512	0	0	8.45771e-05	0.00213797
B	GLY	148	H4_Helix	-	13	GLY 588	R GLY 588	-0.000124378	0.000350526	5.22481	0.176568	-5.22431	0.176553	0	0	0.000373134	0.00214774
B	MET	149	H4_Helix	-	13	MET 589	R MET 589	-0.000373134	0.000601517	4.59855	0.53339	-4.59804	0.53335	0	0	0.000129353	0.00217091
B	GLY	150	H4_Helix	-	13	GLY 590	R GLY 590	-0.000218905	0.000462285	4.24975	0.115384	-4.24884	0.115375	0	0	0.000686567	0.00210753
B	THR	151	H4_Helix	-	13	THR 591	R THR 591	-0.00040796	0.000627931	6.75452	0.177702	-6.75378	0.177607	0	0	0.000333333	0.00216233
B	LEU	152	H4_Helix	-	13	LEU 592	R LEU 592	-0.000427861	0.000640923	5.57494	0.144812	-5.57414	0.14477	0	0	0.000368159	0.002135
B	LEU	153	H4_Helix	-	13	LEU 593	R LEU 593	-0.000442786	0.000652102	3.98609	0.125478	-3.98539	0.125373	0	0	0.000263682	0.00224028
B	ILE	154	H4_Helix	-	13	ILE 594	R ILE 594	-0.000686567	0.000804802	4.71747	0.113965	-4.71631	0.113962	0	0	0.000477612	0.00222194
B	SER	155	H4_Helix	-	13	SER 595	R SER 595	-0.000363184	0.000589673	5.66774	0.539585	-5.66674	0.53951	0	0	0.000636816	0.00209719
B	LYS	156	H4_Helix	-	13	LYS 596	R LYS 596	-0.000462687	0.000666667	-748.772	2.31747	748.758	2.31704	0	0	-0.0138159	0.00224508
B	ILE	157	H4_Helix	-	13	ILE 597	R ILE 597	-0.000701493	0.000812729	4.39585	0.171901	-4.3948	0.171804	0	0	0.000353234	0.00222622
B	ARG	158	H4_Helix	-	13	ARG 598	R ARG 598	-0.00130846	0.00108236	-843.9	1.97928	843.865	1.9787	0	0	-0.0358358	0.00240587
B	GLU	159	H4_Helix	-	13	GLU 599	R GLU 599	-0.000751244	0.000840399	800.834	4.24547	-800.809	4.24454	0	0	0.0234627	0.00242191
B	GLU	160	H4_Helix	-	13	GLU 600	R GLU 600	-0.000810945	0.000869865	809.005	1.79997	-808.978	1.79949	0	0	0.0259353	0.00235696
B	TYR	161	H4-S5_Loop	-	13	TYR 601	R TYR 601	-0.0011393	0.00101551	-1.67125	0.665772	1.67058	0.665528	0	0	-0.00181095	0.00238253
B	PRO	162	H4-S5_Loop	-	13	PRO 602	R PRO 602	-0.0010398	0.000976114	1.05981	0.367548	-1.05969	0.367489	0	0	-0.000920398	0.0023113
B	ASP	163	H4-S5_Loop	-	13	ASP 603	R ASP 603	-0.00146269	0.00113849	922.945	2.55259	-922.875	2.55129	0	0	0.0687811	0.00271517
B	ARG	164	H4-S5_Loop	-	13	ARG 604	R ARG 604	-0.00206965	0.00131584	-919.662	3.00947	919.592	3.00804	0	0	-0.0724975	0.0028898
B	ILE	165	S5_Beta_Strand	-	13	ILE 605	R ILE 605	-0.00152239	0.00115633	-4.15417	0.222372	4.15248	0.222292	0	0	-0.00320896	0.00238804
B	MET	166	S5_Beta_Strand	-	13	MET 606	R MET 606	-0.00104478	0.000977963	0.603746	0.479835	-0.603413	0.479739	0	0	-0.000711443	0.00227911
B	ASN	167	S5_Beta_Strand	-	13	ASN 607	R ASN 607	-0.00079602	0.00086318	-8.70859	0.34716	8.70614	0.347083	0	0	-0.00323881	0.00224498
B	THR	168	S5_Beta_Strand	-	13	THR 608	R THR 608	-0.00061194	0.00076199	2.95043	0.36836	-2.95005	0.368333	0	0	-0.000238806	0.00222756
B	PHE	169	S5_Beta_Strand	-	13	PHE 609	R PHE 609	-0.000955224	0.000937359	-2.6181	0.185067	2.61755	0.185045	0	0	-0.00150746	0.00227468
B	SER	170	S5_Beta_Strand	-	13	SER 610	R SER 610	-0.000363184	0.000593105	3.94314	0.387907	-3.94256	0.387868	0	0	0.000223881	0.00219911
B	VAL	171	S5-H5_(T5)_Loop	(GNP)	13	VAL 611	R VAL 611	-0.000383085	0.000608147	-0.146463	0.237895	0.146333	0.237825	0	0	-0.000512438	0.0021391
B	VAL	172	S5-H5_(T5)_Loop	-	13	VAL 612	R VAL 612	-0.00038806	0.000611313	-0.573886	0.165066	0.57392	0.165018	0	0	-0.000353234	0.00214861
B	PRO	173	S5-H5_(T5)_Loop	-	13	PRO 613	R PRO 613	-0.000258706	0.000502758	4.26812	0.220171	-4.26748	0.220126	0	0	0.000383085	0.00214426
B	SER	174	S5-H5_(T5)_Loop	-	13	SER 614	R SER 614	-0.000263682	0.000507707	-4.16351	0.291414	4.16298	0.291375	0	0	-0.00079602	0.00212698
B	PRO	175	S5-H5_(T5)_Loop	-	13	PRO 615	R PRO 615	-0.000243781	0.000487105	-3.63832	0.144029	3.63847	0.144049	0	0	-9.45274e-05	0.00208781
B	LYS	176	S5-H5_(T5)_Loop	-	13	LYS 616	R LYS 616	-0.00021393	0.000457495	-683.81	2.86224	683.805	2.86206	0	0	-0.00532836	0.00211923
B	VAL	177	S5-H5_(T5)_Loop	-	13	VAL 617	R VAL 617	-0.000228856	0.000472977	0.963776	0.263603	-0.963507	0.263509	0	0	3.9801e-05	0.0020699
B	SER	178	S5-H5_(T5)_Loop	-	13	SER 618	R SER 618	-0.000149254	0.00038344	-2.64731	0.315356	2.6472	0.315303	0	0	-0.000258706	0.00212021
B	ASP	179	S5-H5_(T5)_Loop	(GNP)	13	ASP 619	R ASP 619	-9.95025e-05	0.000313551	653.962	0.851546	-653.959	0.85148	0	0	0.00352736	0.00207788
B	THR	180	S5-H5_(T5)_Loop	-	13	THR 620	R THR 620	-0.000174129	0.000413564	1.98996	0.231361	-1.98977	0.231366	0	0	1.49254e-05	0.00211569
B	VAL	181	S5-H5_(T5)_Loop	-	13	VAL 621	R VAL 621	-0.000144279	0.000377192	2.83173	0.160449	-2.83147	0.16046	0	0	0.000109453	0.00210114
B	VAL	182	S5-H5_(T5)_Loop	-	13	VAL 622	R VAL 622	-0.000129353	0.00035724	2.42137	0.0924418	-2.42132	0.0924639	0	0	-7.46269e-05	0.00210923
B	GLU	183	S5-H5_(T5)_Loop	(GNP)	13	GLU 623	R GLU 623	-0.00020398	0.000447153	679.403	0.887449	-679.398	0.887346	0	0	0.00485572	0.00215258
B	PRO	184	H5_Helix	-	13	PRO 624	R PRO 624	-0.00019403	0.000436792	4.29359	0.109256	-4.29327	0.109266	0	0	0.000124378	0.00212938
B	TYR	185	H5_Helix	-	13	TYR 625	R TYR 625	-0.000223881	0.000468244	5.54083	0.125853	-5.5405	0.125915	0	0	0.000104478	0.00211999
B	ASN	186	H5_Helix	-	13	ASN 626	R ASN 626	-0.000243781	0.00048812	2.42027	0.194198	-2.42005	0.194204	0	0	-1.99005e-05	0.0020916
B	ALA	187	H5_Helix	-	13	ALA 627	R ALA 627	-0.000268657	0.000511737	4.28894	0.084896	-4.28846	0.0849216	0	0	0.00021393	0.00216364
B	THR	188	H5_Helix	-	13	THR 628	R THR 628	-0.000283582	0.000525577	5.75481	0.225974	-5.75435	0.225922	0	0	0.000169154	0.00213158
B	LEU	189	H5_Helix	-	13	LEU 629	R LEU 629	-0.000243781	0.000488272	4.49506	0.166597	-4.49452	0.166584	0	0	0.000293532	0.00212134
B	SER	190	H5_Helix	-	13	SER 630	R SER 630	-0.000268657	0.00051164	6.37012	0.148653	-6.36936	0.148662	0	0	0.000487562	0.00215831
B	VAL	191	H5_Helix	-	13	VAL 631	R VAL 631	-0.000402985	0.000622865	5.22336	0.0770935	-5.2226	0.0770373	0	0	0.000363184	0.00216191
B	HIE	192	H5_Helix	-	13	HIE 632	R HIE 632	-0.000477612	0.000677458	10.0157	0.382878	-10.0144	0.382814	0	0	0.00080597	0.00219652
B	GLN	193	H5_Helix	-	13	GLN 633	R GLN 633	-0.000517413	0.00070373	7.52909	0.979547	-7.52778	0.97937	0	0	0.00079602	0.00216717
B	LEU	194	H5_Helix	-	13	LEU 634	R LEU 634	-0.000616915	0.000765426	5.56704	0.109548	-5.56576	0.109564	0	0	0.000666667	0.00215902
B	VAL	195	H5-S6_Loop	-	13	VAL 635	R VAL 635	-0.000696517	0.000810197	6.19093	0.103532	-6.18942	0.103461	0	0	0.000810945	0.00222248
B	GLU	196	H5-S6_Loop	-	13	GLU 636	R GLU 636	-0.00081592	0.000872479	807.336	2.34842	-807.314	2.34793	0	0	0.0212289	0.00231341
B	ASN	197	H5-S6_Loop	-	13	ASN 637	R ASN 637	-0.000626866	0.00076891	7.58061	0.539989	-7.57866	0.539828	0	0	0.00132338	0.00223825
B	THR	198	H5-S6_Loop	-	13	THR 638	R THR 638	-0.000791045	0.000860538	1.7148	0.345552	-1.71457	0.345495	0	0	-0.000557214	0.00223406
B	ASP	199	H5-S6_Loop	-	13	ASP 639	R ASP 639	-0.00127363	0.0010682	872.176	1.41204	-872.133	1.4115	0	0	0.0415373	0.00242163
B	GLU	200	S6_Beta_Strand	-	13	GLU 640	R GLU 640	-0.00123383	0.00105564	872.064	1.58094	-872.02	1.58028	0	0	0.0427214	0.00239801
B	THR	201	S6_Beta_Strand	-	13	THR 641	R THR 641	-0.000661692	0.000790654	1.87695	0.445279	-1.87662	0.445182	0	0	-0.000328358	0.00220712
B	TYR	202	S6_Beta_Strand	-	13	TYR 642	R TYR 642	-0.00120896	0.00104549	-4.33505	0.237808	4.33411	0.23776	0	0	-0.00214925	0.00233071
B	CYS	203	S6-H6_(T6)_Loop	-	13	CYS 643	R CYS 643	-0.000547264	0.000721342	1.71491	0.447722	-1.71458	0.447711	0	0	-0.000218905	0.00218985
B	ILE	204	S6-H6_(T6)_Loop	-	13	ILE 644	R ILE 644	-0.000487562	0.000683097	-0.960209	0.171939	0.96002	0.171934	0	0	-0.000676617	0.00217581
B	ASP	205	S6-H6_(T6)_Loop	-	13	ASP 645	R ASP 645	-0.000368159	0.000597347	719.859	0.904904	-719.85	0.90477	0	0	0.00816418	0.00217138
B	ASN	206	H6_Helix	(GNP)	13	ASN 646	R ASN 646	-0.000263682	0.000507707	5.44657	0.316673	-5.44607	0.316637	0	0	0.000238806	0.00214944
B	GLU	207	H6_Helix	-	13	GLU 647	R GLU 647	-0.000353234	0.000583088	687.109	1.23313	-687.104	1.23303	0	0	0.0050597	0.00212194
B	ALA	208	H6_Helix	-	13	ALA 648	R ALA 648	-0.000278607	0.000521273	-1.15951	0.198253	1.1592	0.198218	0	0	-0.000587065	0.00213673
B	LEU	209	H6_Helix	-	13	LEU 649	R LEU 649	-0.000383085	0.000608838	0.173866	0.13704	-0.17393	0.136996	0	0	-0.000447761	0.0021981
B	TYR	210	H6_Helix	-	13	TYR 650	R TYR 650	-0.00038806	0.000611192	-0.226726	0.242375	0.226333	0.242348	0	0	-0.000781095	0.00220133
B	ASP	211	H6_Helix	-	13	ASP 651	R ASP 651	-0.000308458	0.000547354	707.039	1.45764	-707.031	1.4575	0	0	0.00704478	0.00216573
B	ILE	212	H6_Helix	-	13	ILE 652	R ILE 652	-0.000487562	0.000682952	-1.61124	0.147102	1.61088	0.147096	0	0	-0.000850746	0.00219275
B	CYS	213	H6_Helix	-	13	CYS 653	R CYS 653	-0.000218905	0.00046282	1.03985	0.251481	-1.03979	0.251454	0	0	-0.000164179	0.00216342
B	PHE	214	H6_Helix	-	13	PHE 654	R PHE 654	-0.000273632	0.000516311	-0.170776	0.196842	0.170627	0.196844	0	0	-0.000422886	0.00212353
B	ARG	215	H6-H7_Loop	-	13	ARG 655	R ARG 655	-0.000457711	0.000663205	-719.41	1.92915	719.402	1.92893	0	0	-0.00876617	0.00215459
B	THR	216	H6-H7_Loop	-	13	THR 656	R THR 656	-0.000368159	0.000596849	-3.10955	0.319134	3.10915	0.319164	0	0	-0.000766169	0.00212266
B	LEU	217	H6-H7_Loop	-	13	LEU 657	R LEU 657	-0.000462687	0.00066611	-0.856149	0.143469	0.856075	0.143411	0	0	-0.000537313	0.00218951
B	LYS	218	H6-H7_Loop	-	13	LYS 658	R LYS 658	-0.00040796	0.000627221	-703.982	2.8434	703.974	2.8431	0	0	-0.00769154	0.00217117
B	LEU	219	H6-H7_Loop	-	13	LEU 659	R LEU 659	-0.000303483	0.000543633	-1.73427	0.223344	1.7343	0.223338	0	0	-0.000268657	0.00215105
B	THR	220	H6-H7_Loop	-	13	THR 660	R THR 660	-0.000159204	0.000395765	-0.547701	0.366226	0.547881	0.366232	0	0	1.99005e-05	0.00210692
B	THR	221	H6-H7_Loop	-	13	THR 661	R THR 661	-0.000223881	0.000468244	-0.730368	0.465282	0.73008	0.465305	0	0	-0.000512438	0.00211302
B	PRO	222	H6-H7_Loop	-	13	PRO 662	R PRO 662	-0.000154229	0.000389778	-4.64341	0.170177	4.64304	0.170115	0	0	-0.000527363	0.00217144
B	THR	223	H6-H7_Loop	-	13	THR 663	R THR 663	-0.000199005	0.000441807	5.54934	0.2242	-5.54886	0.224147	0	0	0.000283582	0.00211846
B	TYR	224	H7_Helix	(GNP)	13	TYR 664	R TYR 664	-0.000373134	0.000601023	4.7699	0.391748	-4.76934	0.391766	0	0	0.000189055	0.00218159
B	GLY	225	H7_Helix	-	13	GLY 665	R GLY 665	-0.000124378	0.000350455	5.08322	0.0762258	-5.08226	0.0762817	0	0	0.000835821	0.00208921
B	ASP	226	H7_Helix	-	13	ASP 666	R ASP 666	-0.000298507	0.000539199	705.66	1.16509	-705.652	1.165	0	0	0.00797015	0.00220123
B	LEU	227	H7_Helix	-	13	LEU 667	R LEU 667	-0.000348259	0.000579938	5.77235	0.0896005	-5.77171	0.0895524	0	0	0.000288557	0.00217001
B	ASN	228	H7_Helix	(GNP)	13	ASN 668	R ASN 668	-0.000298507	0.000539291	7.27505	0.219039	-7.27415	0.219036	0	0	0.000597015	0.00221126
B	HIE	229	H7_Helix	(TAX)	13	HIE 669	R HIE 669	-0.000472637	0.000673133	3.48817	0.692385	-3.48781	0.692333	0	0	-0.000109453	0.00216021
B	LEU	230	H7_Helix	(TAX)	13	LEU 670	R LEU 670	-0.000482587	0.000679209	6.47339	0.0910356	-6.47251	0.0910232	0	0	0.00039801	0.00216961
B	VAL	231	H7_Helix	-	13	VAL 671	R VAL 671	-0.000412935	0.000630841	6.61428	0.0879003	-6.61285	0.0879883	0	0	0.0010199	0.00223053
B	SER	232	H7_Helix	-	13	SER 672	R SER 672	-0.000378109	0.000604391	6.89561	0.290584	-6.89418	0.290496	0	0	0.00104478	0.00218261
B	ALA	233	H7_Helix	(TAX)	13	ALA 673	R ALA 673	-0.000477612	0.000675922	6.47178	0.0748247	-6.4701	0.0747864	0	0	0.001199	0.00220626
B	THR	234	H7_Helix	-	13	THR 674	R THR 674	-0.000626866	0.000770582	7.59918	0.267189	-7.59702	0.267098	0	0	0.00153234	0.00222445
B	MET	235	H7_Helix	-	13	MET 675	R MET 675	-0.000830846	0.000880217	5.43536	0.378866	-5.43349	0.378749	0	0	0.0010398	0.00224777
B	SER	236	H7_Helix	(TAX)	13	SER 676	R SER 676	-0.000666667	0.000793747	9.63633	0.438332	-9.63337	0.438263	0	0	0.00228856	0.00219173
B	GLY	237	H7_Helix	-	13	GLY 677	R GLY 677	-0.000522388	0.000707483	7.19986	0.145493	-7.19714	0.145471	0	0	0.00219403	0.00221123
B	VAL	238	H7_Helix	-	13	VAL 678	R VAL 678	-0.00130846	0.00107996	7.49152	0.168488	-7.4884	0.168366	0	0	0.00180597	0.00235544
B	THR	239	H7_Helix	-	13	THR 679	R THR 679	-0.0010796	0.000993133	5.4087	0.35324	-5.4062	0.353185	0	0	0.00142289	0.00228243
B	THR	240	H7_Helix	-	13	THR 680	R THR 680	-0.00125871	0.00106433	5.1623	0.48899	-5.15957	0.488799	0	0	0.00147264	0.00233729
B	CYX	241	H7_Helix	-	13	CYX 681	R CYX 681	-0.00166667	0.00120091	7.13909	0.317952	-7.13427	0.317785	0	0	0.00315423	0.00238229
B	LEU	242	H7_Helix	-	13	LEU 682	R LEU 682	-0.00204975	0.00131108	7.15073	0.394654	-7.14695	0.394379	0	0	0.00173632	0.00249737
B	ARG	243	H7-H8_(T7)_Loop	-	13	ARG 683	R ARG 683	-0.00197512	0.0012915	-862.221	1.42592	862.176	1.42533	0	0	-0.0461144	0.00249858
B	PHE	244	H7-H8_(T7)_Loop	-	13	PHE 684	R PHE 684	-0.00221891	0.00135464	2.1435	0.339748	-2.14272	0.339553	0	0	-0.00144279	0.00251925
B	PRO	245	H7-H8_(T7)_Loop	-	13	PRO 685	R PRO 685	-0.00260697	0.00144069	-10.3783	0.352496	10.3702	0.352219	0	0	-0.0107065	0.00253295
B	GLY	246	H7-H8_(T7)_Loop	-	13	GLY 686	R GLY 686	-0.00186567	0.00126162	4.90539	0.351559	-4.90041	0.35119	0	0	0.00311443	0.00246317
B	GLN	247	H7-H8_(T7)_Loop	-	13	GLN 687	R GLN 687	-0.00536318	0.00176337	15.819	1.68264	-15.8033	1.68089	0	0	0.0104279	0.00323899
B	LEU	248	H7-H8_(T7)_Loop	(GNP)	13	LEU 688	R LEU 688	-0.00510945	0.00175292	-4.79214	0.553642	4.78966	0.553217	0	0	-0.00759204	0.00282428
B	ASN	249	H7-H8_(T7)_Loop	-	13	ASN 689	R ASN 689	-0.00370647	0.00161876	4.1519	1.17201	-4.14798	1.17102	0	0	0.000208955	0.00280428
B	ALA	250	H7-H8_(T7)_Loop	-	13	ALA 690	R ALA 690	-0.00180597	0.00124261	-3.2213	0.410363	3.21943	0.410079	0	0	-0.00367662	0.00243376
B	ASP	251	H7-H8_(T7)_Loop	-	13	ASP 691	R ASP 691	-0.00239303	0.00139149	972.12	1.75722	-972.021	1.75593	0	0	0.096408	0.00290084
B	LEU	252	H8_Helix	-	13	LEU 692	R LEU 692	-0.0018408	0.00125383	1.78903	0.302782	-1.7887	0.302596	0	0	-0.00150249	0.00247471
B	ARG	253	H8_Helix	-	13	ARG 693	R ARG 693	-0.00341791	0.00158264	-969.186	1.97426	969.089	1.97295	0	0	-0.100055	0.00301944
B	LYS	254	H8_Helix	(GNP)	13	LYS 694	R LYS 694	-0.00473632	0.00173047	-1058.08	1.89932	1057.93	1.89781	0	0	-0.154139	0.00381544
B	LEU	255	H8_Helix	-	13	LEU 695	R LEU 695	-0.00251741	0.00141715	2.87235	0.318204	-2.8718	0.318021	0	0	-0.0019602	0.00255034
B	ALA	256	H8_Helix	-	13	ALA 696	R ALA 696	-0.00130846	0.00108316	-1.8204	0.211414	1.81885	0.211331	0	0	-0.0028607	0.00236778
B	VAL	257	H8_Helix	-	13	VAL 697	R VAL 697	-0.00282587	0.0014818	-3.1726	0.511075	3.17091	0.510858	0	0	-0.00452239	0.00261296
B	ASN	258	H8_Helix	-	13	ASN 698	R ASN 698	-0.00326368	0.001561	3.36981	0.409236	-3.37009	0.408943	0	0	-0.00354726	0.00260616
B	MET	259	H8_Helix	-	13	MET 699	R MET 699	-0.00210945	0.0013252	-3.15694	0.466993	3.15491	0.466904	0	0	-0.0041393	0.00249123
B	VAL	260	H8-S7_Loop	-	13	VAL 700	R VAL 700	-0.00178109	0.00123481	5.37815	0.20785	-5.37594	0.207783	0	0	0.000437811	0.00243933
B	PRO	261	H8-S7_Loop	-	13	PRO 701	R PRO 701	-0.00185572	0.00125793	5.60874	0.207774	-5.60711	0.207668	0	0	-0.000223881	0.00241642
B	PHE	262	H8-S7_Loop	-	13	PHE 702	R PHE 702	-0.00253234	0.00142452	-1.2556	0.2319	1.25556	0.231817	0	0	-0.00257214	0.00251874
B	PRO	263	H8-S7_Loop	-	13	PRO 703	R PRO 703	-0.00133333	0.00109122	-1.62679	0.25771	1.62662	0.257607	0	0	-0.00150249	0.00234241
B	ARG	264	H8-S7_Loop	-	13	ARG 704	R ARG 704	-0.00122388	0.0010499	-810.336	1.73604	810.315	1.73559	0	0	-0.0222488	0.00239749
B	LEU	265	H8-S7_Loop	-	13	LEU 705	R LEU 705	-0.00146269	0.00113627	2.66063	0.289779	-2.65969	0.289661	0	0	-0.000517413	0.00236675
B	HIP	266	H8-S7_Loop	-	13	HIP 706	R HIP 706	-0.00141791	0.00111928	-839.73	1.46208	839.7	1.46157	0	0	-0.0316368	0.0024017
B	PHE	267	S7_Loop	-	13	PHE 707	R PHE 707	-0.0010398	0.000976595	4.27716	0.379798	-4.27632	0.379647	0	0	-0.000199005	0.00230452
B	PHE	268	S7_Loop	-	13	PHE 708	R PHE 708	-0.00158706	0.00117891	-5.55932	0.254673	5.55787	0.254533	0	0	-0.00304478	0.00244744
B	MET	269	S7_Loop	-	13	MET 709	R MET 709	-0.00099005	0.000953486	6.44329	0.485449	-6.44188	0.485375	0	0	0.00041791	0.00227431
B	PRO	270	S7_Loop	-	13	PRO 710	R PRO 710	-0.000716418	0.000822146	-3.65231	0.283965	3.65132	0.283914	0	0	-0.00170647	0.00229552
B	GLY	271	S7_Loop	-	13	GLY 711	R GLY 711	-0.000457711	0.000663466	3.98736	0.195365	-3.98635	0.195382	0	0	0.000547264	0.00217197
B	PHE	272	S7-H9_(M)_Loop	(TAX)	13	PHE 712	R PHE 712	-0.00107463	0.000991686	-3.71229	0.191399	3.71088	0.191296	0	0	-0.00248756	0.00231193
B	ALA	273	S7-H9_(M)_Loop	-	13	ALA 713	R ALA 713	-0.000651741	0.000785944	4.0066	0.165745	-4.00538	0.165793	0	0	0.000567164	0.00216606
B	PRO	274	S7-H9_(M)_Loop	(TAX)	13	PRO 714	R PRO 714	-0.000850746	0.000889504	-0.54192	0.209184	0.541776	0.20907	0	0	-0.000995025	0.00228478
B	LEU	275	S7-H9_(M)_Loop	(TAX)	13	LEU 715	R LEU 715	-0.000746269	0.000835377	-3.05576	0.342538	3.05519	0.34243	0	0	-0.00131343	0.0022651
B	THR	276	S7-H9_(M)_Loop	(TAX)	13	THR 716	R THR 716	-0.00060199	0.000755859	-0.18702	0.332454	0.186766	0.332375	0	0	-0.000855721	0.00221236
B	SER	277	S7-H9_(M)_Loop	-	13	SER 717	R SER 717	-0.000318408	0.000556013	5.75847	0.497359	-5.75764	0.497323	0	0	0.000517413	0.00212257
B	ARG	278	S7-H9_(M)_Loop	(TAX)	13	ARG 718	R ARG 718	-0.000641791	0.000780318	-738.747	4.76637	738.735	4.76557	0	0	-0.0131891	0.00236753
B	GLY	279	S7-H9_(M)_Loop	-	13	GLY 719	R GLY 719	-0.00018408	0.000424667	3.37722	0.327128	-3.37672	0.327076	0	0	0.000313433	0.0021016
B	SER	280	S7-H9_(M)_Loop	-	13	SER 720	R SER 720	-0.000368159	0.000596683	4.04931	0.493515	-4.0487	0.493403	0	0	0.000243781	0.00216017
B	GLN	281	S7-H9_(M)_Loop	-	13	GLN 721	R GLN 721	-0.000626866	0.000771192	4.04902	0.905222	-4.04833	0.905026	0	0	6.46766e-05	0.00222464
B	GLN	282	S7-H9_(M)_Loop	-	13	GLN 722	R GLN 722	-0.000517413	0.000702321	4.61625	1.17716	-4.61543	1.17698	0	0	0.000298507	0.00227466
B	TYR	283	S7-H9_(M)_Loop	-	13	TYR 723	R TYR 723	-0.000721393	0.00082401	1.60376	0.271388	-1.60364	0.271407	0	0	-0.000606965	0.00219616
B	ARG	284	S7-H9_(M)_Loop	-	13	ARG 724	R ARG 724	-0.000925373	0.000924624	-779.699	1.76807	779.681	1.7677	0	0	-0.0189552	0.00233357
B	ALA	285	S7-H9_(M)_Loop	-	13	ALA 725	R ALA 725	-0.00058209	0.000744143	-2.41769	0.31403	2.41697	0.313958	0	0	-0.00130348	0.00222973
B	LEU	286	S7-H9_(M)_Loop	-	13	LEU 726	R LEU 726	-0.00116418	0.00102734	4.31966	0.227332	-4.31821	0.227263	0	0	0.000283582	0.00230341
B	THR	287	S7-H9_(M)_Loop	-	13	THR 727	R THR 727	-0.00118408	0.00103516	-7.22633	0.465435	7.22364	0.465254	0	0	-0.00387562	0.00237129
B	VAL	288	S7-H9_(M)_Loop	-	13	VAL 728	R VAL 728	-0.00184577	0.00125586	-6.47724	0.206443	6.47438	0.206322	0	0	-0.00470149	0.00241771
B	PRO	289	H9_Helix	-	13	PRO 729	R PRO 729	-0.00155721	0.00116836	-3.74753	0.212558	3.74621	0.212487	0	0	-0.00287562	0.00238071
B	GLU	290	H9_Helix	-	13	GLU 730	R GLU 730	-0.00116418	0.00102813	803.744	1.29468	-803.722	1.29425	0	0	0.0210945	0.00239723
B	LEU	291	H9_Helix	-	13	LEU 731	R LEU 731	-0.00129851	0.00107477	-6.18589	0.248924	6.18356	0.248892	0	0	-0.00362687	0.00233665
B	THR	292	H9_Helix	-	13	THR 732	R THR 732	-0.00128856	0.00107407	-1.59489	0.470972	1.5945	0.470846	0	0	-0.00167164	0.00238061
B	GLN	293	H9_Helix	-	13	GLN 733	R GLN 733	-0.00120398	0.00104305	-6.8642	0.988034	6.86228	0.987694	0	0	-0.00312935	0.00236276
B	GLN	294	H9_Helix	-	13	GLN 734	R GLN 734	-0.000895522	0.000909618	-7.27335	0.512481	7.27183	0.512311	0	0	-0.00242289	0.00228114
B	MET	295	H9_Helix	-	13	MET 735	R MET 735	-0.00118905	0.0010359	-4.64189	0.411342	4.64064	0.411215	0	0	-0.00243284	0.0023239
B	PHE	296	H9-H9'_Loop	-	13	PHE 736	R PHE 736	-0.00152239	0.00115554	-2.35025	0.198666	2.34962	0.198696	0	0	-0.0021592	0.00237221
B	ASP	297	H9-H9'_Loop	-	13	ASP 737	R ASP 737	-0.000661692	0.000790466	772.562	1.37071	-772.547	1.37048	0	0	0.0144925	0.00222038
B	ALA	298	H9-H9'_Loop	-	13	ALA 738	R ALA 738	-0.000412935	0.000630292	-1.04047	0.210987	1.04052	0.210852	0	0	-0.000368159	0.00214704
B	LYS	299	H9-H9'_Loop	-	13	LYS 739	R LYS 739	-0.000606965	0.000759224	-752.65	2.11592	752.638	2.11554	0	0	-0.0124677	0.00224254
B	ASN	300	H9-H9'_Loop	-	13	ASN 740	R ASN 740	-0.000631841	0.000771385	-6.61887	0.369509	6.61787	0.36946	0	0	-0.00163682	0.00223293
B	MET	301	H9-H9'_Loop	-	13	MET 741	R MET 741	-0.000671642	0.000795709	-5.569	0.383956	5.5681	0.383915	0	0	-0.00157711	0.00221787
B	MET	302	H9-H9'_Loop	-	13	MET 742	R MET 742	-0.000587065	0.000746202	-3.61485	0.472598	3.6142	0.472562	0	0	-0.00123881	0.00225161
B	ALA	303	H9-H9'_Loop	-	13	ALA 743	R ALA 743	-0.000373134	0.000600281	-1.51022	0.273049	1.50993	0.272986	0	0	-0.000671642	0.00216463
B	ALA	304	H9-H9'_Loop	-	13	ALA 744	R ALA 744	-0.000273632	0.000516407	-2.13469	0.233379	2.13429	0.233392	0	0	-0.000666667	0.00213374
B	CYS	305	H9-H9'_Loop	-	13	CYS 745	R CYS 745	-0.000477612	0.000676653	3.4967	0.439931	-3.49619	0.439927	0	0	2.98507e-05	0.00215926
B	ASP	306	H9-H9'_Loop	-	13	ASP 746	R ASP 746	-0.000512438	0.000700345	750.292	1.49807	-750.282	1.49794	0	0	0.00979602	0.00219253
B	PRO	307	H9'_Helix	-	13	PRO 747	R PRO 747	-0.000636816	0.000775864	1.16232	0.239833	-1.16243	0.239818	0	0	-0.000751244	0.00224643
B	ARG	308	H9'_Helix	-	13	ARG 748	R ARG 748	-0.000825871	0.000877739	-744.689	3.07982	744.68	3.07951	0	0	-0.0103582	0.00224735
B	HIE	309	H9'_Helix	-	13	HIE 749	R HIE 749	-0.000661692	0.00079178	3.42228	0.502345	-3.42212	0.502228	0	0	-0.000497512	0.00214434
B	GLY	310	H9'-S8_Loop	-	13	GLY 750	R GLY 750	-0.000358209	0.000589337	-1.63943	0.198166	1.63889	0.198172	0	0	-0.000895522	0.00216246
B	ARG	311	H9'-S8_Loop	-	13	ARG 751	R ARG 751	-0.00147264	0.00114103	-843.367	1.7063	843.347	1.70576	0	0	-0.0215274	0.0024404
B	TYR	312	S8_Beta_Strand	-	13	TYR 752	R TYR 752	-0.00165672	0.00119953	2.47427	0.315898	-2.47417	0.315796	0	0	-0.00155721	0.00240234
B	LEU	313	S8_Beta_Strand	-	13	LEU 753	R LEU 753	-0.00181095	0.0012445	5.63212	0.309223	-5.63045	0.309094	0	0	-0.000134328	0.00240876
B	THR	314	S8_Beta_Strand	-	13	THR 754	R THR 754	-0.00179104	0.00123926	-10.1216	0.496466	10.1175	0.49629	0	0	-0.00587065	0.00239645
B	VAL	315	S8_Beta_Strand	-	13	VAL 755	R VAL 755	-0.00171642	0.00121574	6.43604	0.158523	-6.43342	0.158444	0	0	0.000910448	0.00236955
B	ALA	316	S8_Beta_Strand	-	13	ALA 756	R ALA 756	-0.00122388	0.0010508	-6.88228	0.125803	6.87925	0.125708	0	0	-0.00424876	0.00235875
B	ALA	317	S8_Beta_Strand	-	13	ALA 757	R ALA 757	-0.00138806	0.00111167	6.62969	0.125649	-6.62641	0.125577	0	0	0.00189055	0.00236472
B	VAL	318	S8_Beta_Strand	-	13	VAL 758	R VAL 758	-0.00172139	0.00121926	-5.97937	0.141893	5.97665	0.141828	0	0	-0.00444776	0.00241238
B	PHE	319	S8_Beta_Strand	-	13	PHE 759	R PHE 759	-0.00269652	0.00145879	4.5574	0.250788	-4.55484	0.250611	0	0	-0.000134328	0.00253846
B	ARG	320	S8_Beta_Strand	-	13	ARG 760	R ARG 760	-0.00204478	0.00130924	-870.394	1.73196	870.346	1.73117	0	0	-0.0497612	0.00257764
B	GLY	321	S8-H10_Loop	-	13	GLY 761	R GLY 761	-0.00081592	0.000872507	3.59916	0.31894	-3.59745	0.318748	0	0	0.000895522	0.00225879
B	ARG	322	S8-H10_Loop	-	13	ARG 762	R ARG 762	-0.00388557	0.00164425	-981.185	7.22155	981.071	7.21608	0	0	-0.117697	0.00621261
B	MET	323	S8-H10_Loop	-	13	MET 763	R MET 763	-0.00282587	0.00148274	4.87501	0.614484	-4.87161	0.61412	0	0	0.00058209	0.00257557
B	SER	324	S8-H10_Loop	-	13	SER 764	R SER 764	-0.00263184	0.00144669	-8.63038	0.614018	8.62367	0.613479	0	0	-0.00934328	0.00261045
B	MET	325	H10_Helix	-	13	MET 765	R MET 765	-0.00519403	0.00175625	-5.6892	0.756995	5.68476	0.756392	0	0	-0.00963682	0.00279279
B	LYS	326	H10_Helix	-	13	LYS 766	R LYS 766	-0.00656716	0.00179324	-1053.65	2.65613	1053.5	2.6536	0	0	-0.161627	0.00399986
B	GLU	327	H10_Helix	-	13	GLU 767	R GLU 767	-0.00340299	0.00157855	949.204	2.42478	-949.124	2.42324	0	0	0.0764229	0.00308138
B	VAL	328	H10_Helix	-	13	VAL 768	R VAL 768	-0.00275622	0.00147072	-5.83757	0.209888	5.8337	0.20981	0	0	-0.00662189	0.00253683
B	ASP	329	H10_Helix	-	13	ASP 769	R ASP 769	-0.00389552	0.00164894	1012.3	2.25422	-1012.18	2.25218	0	0	0.114826	0.00347959
B	GLU	330	H10_Helix	-	13	GLU 770	R GLU 770	-0.00431841	0.00169425	989.634	3.75471	-989.534	3.75199	0	0	0.094995	0.00389097
B	GLN	331	H10_Helix	-	13	GLN 771	R GLN 771	-0.00256219	0.00142957	-5.26679	0.86353	5.26329	0.863192	0	0	-0.00605473	0.00255101
B	MET	332	H10_Helix	-	13	MET 772	R MET 772	-0.00295522	0.00150767	-9.08476	0.387695	9.07923	0.38749	0	0	-0.00848756	0.00257019
B	LEU	333	H10_Helix	-	13	LEU 773	R LEU 773	-0.00390547	0.00164837	-6.70775	0.238991	6.70332	0.238901	0	0	-0.00833333	0.00270124
B	ASN	334	H10_Helix	-	13	ASN 774	R ASN 774	-0.00195522	0.00128487	-5.20395	1.1815	5.20047	1.18097	0	0	-0.00543284	0.00253121
B	VAL	335	H10_Helix	-	13	VAL 775	R VAL 775	-0.00181592	0.00124452	-4.61471	0.168954	4.61245	0.168857	0	0	-0.00407463	0.00243797
B	GLN	336	H10_Helix	-	13	GLN 776	R GLN 776	-0.00261194	0.00144287	-5.55951	0.889658	5.55752	0.889252	0	0	-0.00460697	0.00256038
B	ASN	337	H10_Helix	-	13	ASN 777	R ASN 777	-0.00257711	0.00143157	-5.10232	1.08518	5.09918	1.08487	0	0	-0.00571642	0.00248907
B	LYS	338	H10_Helix	-	13	LYS 778	R LYS 778	-0.00176617	0.00123275	-848.958	3.97445	848.928	3.97333	0	0	-0.0309652	0.00277911
B	ASN	339	H10-S9_Loop	-	13	ASN 779	R ASN 779	-0.00132836	0.00109065	-8.203	0.788648	8.20068	0.78843	0	0	-0.00365174	0.00237558
B	SER	340	H10-S9_Loop	-	13	SER 780	R SER 780	-0.00116915	0.0010302	-2.1911	0.764279	2.19011	0.76404	0	0	-0.00216418	0.00231879
B	SER	341	H10-S9_Loop	-	13	SER 781	R SER 781	-0.000920398	0.000923258	-0.326642	0.767911	0.326393	0.767749	0	0	-0.00116915	0.00234054
B	TYR	342	H10-S9_Loop	-	13	TYR 782	R TYR 782	-0.00144776	0.00113138	-1.83341	0.373221	1.83296	0.373102	0	0	-0.00190547	0.00235102
B	PHE	343	H10-S9_Loop	-	13	PHE 783	R PHE 783	-0.00226866	0.00136735	-2.56407	0.358982	2.56294	0.358913	0	0	-0.00339801	0.00249097
B	VAL	344	H10-S9_Loop	-	13	VAL 784	R VAL 784	-0.00164179	0.00119449	6.1343	0.216052	-6.13217	0.216003	0	0	0.000487562	0.00235996
B	GLU	345	H10-S9_Loop	-	13	GLU 785	R GLU 785	-0.00220398	0.00134898	880.549	2.74151	-880.523	2.74068	0	0	0.0238109	0.00275492
B	TRP	346	H10-S9_Loop	-	13	TRP 786	R TRP 786	-0.00406965	0.00166911	10.3962	0.487299	-10.3934	0.487202	0	0	-0.00134328	0.00270328
B	ILE	347	H10-S9_Loop	-	13	ILE 787	R ILE 787	-0.00323383	0.00155425	-3.51233	0.272578	3.51062	0.272502	0	0	-0.00494527	0.00259519
B	PRO	348	H10-S9_Loop	-	13	PRO 788	R PRO 788	-0.0039801	0.00165874	-4.11691	0.523934	4.11624	0.523647	0	0	-0.00464677	0.00269013
B	ASN	349	H10-S9_Loop	-	13	ASN 789	R ASN 789	-0.00413433	0.00167283	-0.638443	1.28495	0.638323	1.2841	0	0	-0.00425373	0.00281986
B	ASN	350	H10-S9_Loop	-	13	ASN 790	R ASN 790	-0.00247761	0.00141343	3.60214	0.630825	-3.60049	0.630607	0	0	-0.000830846	0.00250917
B	VAL	351	S9_Beta_Strand	-	13	VAL 791	R VAL 791	-0.00251244	0.0014204	7.57875	0.202226	-7.57456	0.202213	0	0	0.00167662	0.00252871
B	LYS	352	S9_Beta_Strand	-	13	LYS 792	R LYS 792	-0.00393035	0.00164763	-1002.73	2.03241	1002.63	2.03073	0	0	-0.101323	0.00333526
B	THR	353	S9_Beta_Strand	-	13	THR 793	R THR 793	-0.00283582	0.00148607	4.94135	0.71606	-4.93786	0.715439	0	0	0.000656716	0.00263904
B	ALA	354	S9_Beta_Strand	-	13	ALA 794	R ALA 794	-0.00185075	0.00125852	-6.08283	0.20229	6.07843	0.202168	0	0	-0.00625373	0.00239119
B	VAL	355	S9_Beta_Strand	-	13	VAL 795	R VAL 795	-0.00281592	0.00148232	6.59221	0.197463	-6.5873	0.197335	0	0	0.00209453	0.00256754
B	CYX	356	S9_Beta_Strand	-	13	CYX 796	R CYX 796	-0.0019602	0.00128614	-1.74238	0.320977	1.74084	0.320778	0	0	-0.00350249	0.00247015
B	ASP	357	S9-S10_Loop	-	13	ASP 797	R ASP 797	-0.00237313	0.00138798	986.411	2.30963	-986.295	2.30786	0	0	0.113886	0.003048
B	ILE	358	S9-S10_Loop	-	13	ILE 798	R ILE 798	-0.00196517	0.00128843	-0.255537	0.277511	0.255194	0.277352	0	0	-0.00230846	0.00243927
B	PRO	359	S9-S10_Loop	-	13	PRO 799	R PRO 799	-0.00128856	0.00107513	1.3387	0.25175	-1.33794	0.251653	0	0	-0.000527363	0.00238248
B	PRO	360	S9-S10_Loop	(TAX)	13	PRO 800	R PRO 800	-0.000920398	0.000922775	3.74767	0.304725	-3.74637	0.304671	0	0	0.000378109	0.00231675
B	ARG	369	S9-S10_Loop	(TAX)	13	ARG 801	R ARG 801	-0.0011592	0.00102591	-810.76	2.82242	810.732	2.82168	0	0	-0.029602	0.00243055
B	GLY	370	S9-S10_Loop	(TAX)	13	GLY 802	R GLY 802	-0.000353234	0.000585249	-1.95977	0.543236	1.95934	0.543025	0	0	-0.000781095	0.00218168
B	LEU	371	S9-S10_Loop	-	13	LEU 803	R LEU 803	-0.000920398	0.00092374	2.65829	0.317046	-2.65686	0.316897	0	0	0.000512438	0.00229171
B	LYS	372	S9-S10_Loop	-	13	LYS 804	R LYS 804	-0.00149751	0.00114726	-854.844	5.84338	854.802	5.84117	0	0	-0.042801	0.00326918
B	MET	373	S9-S10_Loop	-	13	MET 805	R MET 805	-0.00152736	0.0011586	-6.23431	0.578763	6.23187	0.578486	0	0	-0.00397015	0.00237846
B	SER	374	S9-S10_Loop	-	13	SER 806	R SER 806	-0.000830846	0.000877429	8.48709	0.448285	-8.48389	0.448085	0	0	0.00237313	0.00226248
B	ALA	375	S10_Beta_Strand	-	13	ALA 807	R ALA 807	-0.00080597	0.000867699	-5.82904	0.0924397	5.8273	0.092361	0	0	-0.00254229	0.00233408
B	THR	376	S10_Beta_Strand	-	13	THR 808	R THR 808	-0.00108955	0.000996566	3.92259	0.447169	-3.921	0.447031	0	0	0.000502488	0.00225583
B	PHE	377	S10_Beta_Strand	-	13	PHE 809	R PHE 809	-0.00150249	0.00115077	-3.74214	0.178874	3.74096	0.178806	0	0	-0.00269154	0.00238061
B	ILE	378	S10_Beta_Strand	-	13	ILE 810	R ILE 810	-0.00142786	0.00112352	4.35887	0.192497	-4.35779	0.192372	0	0	-0.000343284	0.00235343
B	GLY	379	S10_Beta_Strand	-	13	GLY 811	R GLY 811	-0.00058209	0.000744475	-2.92946	0.291506	2.92903	0.291431	0	0	-0.00100995	0.0022212
B	ASN	380	S10_Beta_Strand	-	13	ASN 812	R ASN 812	-0.00114428	0.0010186	-5.42149	0.281249	5.41946	0.28116	0	0	-0.00316915	0.00233084
B	SER	381	S10_Beta_Strand	-	13	SER 813	R SER 813	-0.000746269	0.000837596	-2.49959	0.306802	2.49923	0.306763	0	0	-0.00110945	0.00226987
B	THR	382	H11_Helix	-	13	THR 814	R THR 814	-0.000741294	0.000834487	-4.05208	0.347378	4.05148	0.347347	0	0	-0.00134328	0.00223396
B	ALA	383	H11_Helix	-	13	ALA 815	R ALA 815	-0.000373134	0.000600487	-5.20699	0.0763273	5.20625	0.076286	0	0	-0.00110448	0.0021406
B	ILE	384	H11_Helix	-	13	ILE 816	R ILE 816	-0.000751244	0.000839603	-6.25025	0.116655	6.24921	0.116649	0	0	-0.00179104	0.00225076
B	GLN	385	H11_Helix	-	13	GLN 817	R GLN 817	-0.000661692	0.000790059	-5.36198	0.777503	5.36157	0.777468	0	0	-0.00106965	0.0021828
B	GLU	386	H11_Helix	-	13	GLU 818	R GLU 818	-0.000472637	0.000672986	726.703	1.34073	-726.695	1.34063	0	0	0.0068607	0.00220919
B	LEU	387	H11_Helix	-	13	LEU 819	R LEU 819	-0.000497512	0.000690629	-6.09057	0.103856	6.08996	0.103875	0	0	-0.00110945	0.00220727
B	PHE	388	H11_Helix	-	13	PHE 820	R PHE 820	-0.000527363	0.000709858	-4.97534	0.136636	4.97483	0.136583	0	0	-0.00103483	0.00215722
B	LYS	389	H11_Helix	-	13	LYS 821	R LYS 821	-0.000482587	0.000679537	-723.825	2.8795	723.819	2.87926	0	0	-0.00726368	0.00222899
B	ARG	390	H11_Helix	-	13	ARG 822	R ARG 822	-0.000482587	0.000679646	-712.324	1.18982	712.317	1.18966	0	0	-0.00714428	0.00220691
B	ILE	391	H11_Helix	-	13	ILE 823	R ILE 823	-0.000338308	0.000572161	-5.49977	0.0873618	5.49924	0.0873616	0	0	-0.000860697	0.00213709
B	SER	392	H11_Helix	-	13	SER 824	R SER 824	-0.000179104	0.000419211	-5.39228	0.427142	5.39197	0.427087	0	0	-0.000492537	0.00206813
B	GLU	393	H11_Helix	-	13	GLU 825	R GLU 825	-0.000303483	0.000542676	682.394	1.52187	-682.389	1.52175	0	0	0.00406468	0.00210809
B	GLN	394	H11_Helix	-	13	GLN 826	R GLN 826	-0.000189055	0.000430916	-4.59215	0.653527	4.59192	0.653475	0	0	-0.000422886	0.00209737
B	PHE	395	H11_Helix	-	13	PHE 827	R PHE 827	-0.000303483	0.000544134	-4.57512	0.101842	4.5747	0.101846	0	0	-0.000726368	0.00216147
B	THR	396	H11_Helix	-	13	THR 828	R THR 828	-0.000154229	0.00038946	-3.35914	0.315726	3.35916	0.315682	0	0	-0.000134328	0.00208935
B	ALA	397	H11_Helix	-	13	ALA 829	R ALA 829	-9.95025e-05	0.000313472	-2.93489	0.110339	2.93484	0.110325	0	0	-0.000149254	0.00215337
B	MET	398	H11_Helix	-	13	MET 830	R MET 830	-0.000124378	0.00034996	-4.81668	0.269659	4.81649	0.269672	0	0	-0.000313433	0.00209515
B	PHE	399	H11_Helix	-	13	PHE 831	R PHE 831	-0.000248756	0.000492562	-3.48027	0.113824	3.48004	0.113823	0	0	-0.000477612	0.00209411
B	ARG	400	H11-H11'_Loop	-	13	ARG 832	R ARG 832	-0.00021393	0.000458306	-644.553	2.27093	644.551	2.27084	0	0	-0.00261692	0.00216064
B	ARG	401	H11-H11'_Loop	-	13	ARG 833	R ARG 833	-0.000134328	0.000364239	-605.797	0.958526	605.796	0.958478	0	0	-0.00165174	0.00211519
B	LYS	402	H11-H11'_Loop	-	13	LYS 834	R LYS 834	-0.000169154	0.000406927	-624.598	1.91503	624.596	1.91494	0	0	-0.00211443	0.00215334
B	ALA	403	H11'_Helix	-	13	ALA 835	R ALA 835	-6.96517e-05	0.000262317	3.6317	0.0761665	-3.63148	0.0762067	0	0	0.000149254	0.00207311
B	PHE	404	H11'_Helix	-	13	PHE 836	R PHE 836	-0.000149254	0.000383375	2.47081	0.141354	-2.47068	0.141326	0	0	-1.99005e-05	0.00211982
B	LEU	405	H11'_Helix	-	13	LEU 837	R LEU 837	-0.000139303	0.000370638	1.81677	0.109211	-1.8165	0.109189	0	0	0.000129353	0.002116
B	HIE	406	H11'_Helix	-	13	HIE 838	R HIE 838	-9.45274e-05	0.000305717	4.04007	0.213788	-4.04002	0.213765	0	0	-4.47761e-05	0.00210029
B	TRP	407	H11'_Helix	-	13	TRP 839	R TRP 839	-0.000164179	0.000402217	1.29593	0.162808	-1.2957	0.162807	0	0	5.97015e-05	0.00214123
B	TYR	408	H11'_Helix	-	13	TYR 840	R TYR 840	-0.000223881	0.000467768	-1.20499	0.161173	1.20482	0.16124	0	0	-0.00039801	0.00215319
B	THR	409	H11'_Helix	-	13	THR 841	R THR 841	-0.000134328	0.000364171	-0.14009	0.239171	0.140254	0.2391	0	0	2.98507e-05	0.00208039
B	GLY	410	H11'-H12_Loop	-	13	GLY 842	R GLY 842	-4.97512e-05	0.000222049	-0.393677	0.133109	0.393587	0.133095	0	0	-0.000139303	0.00212761
B	GLU	411	H11'-H12_Loop	-	13	GLU 843	R GLU 843	-0.000144279	0.000376798	637.075	1.01478	-637.072	1.01471	0	0	0.0028806	0.00211407
B	GLY	412	H11'-H12_Loop	-	13	GLY 844	R GLY 844	-6.46766e-05	0.000253096	1.91449	0.245715	-1.91429	0.245808	0	0	0.000134328	0.00213502
B	MET	413	H11'-H12_Loop	-	13	MET 845	R MET 845	-0.00020398	0.000447485	-4.55705	0.251768	4.55687	0.251797	0	0	-0.00038806	0.00210679
B	ASP	414	H11'-H12_Loop	-	13	ASP 846	R ASP 846	-0.000189055	0.000430399	660.08	1.67106	-660.076	1.67102	0	0	0.00371144	0.00214179
B	GLU	415	H12_Helix	-	13	GLU 847	R GLU 847	-0.000164179	0.00040197	638.536	1.16765	-638.534	1.16765	0	0	0.00237313	0.00217216
B	MET	416	H12_Helix	-	13	MET 848	R MET 848	-0.000233831	0.000478596	3.02279	0.446522	-3.02258	0.446461	0	0	-2.98507e-05	0.0020974
B	GLU	417	H12_Helix	-	13	GLU 849	R GLU 849	-0.000233831	0.000477767	698.777	1.81394	-698.771	1.81379	0	0	0.00605473	0.00213352
B	PHE	418	H12_Helix	-	13	PHE 850	R PHE 850	-0.000268657	0.000511737	4.18405	0.14774	-4.18369	0.147855	0	0	9.45274e-05	0.00221116
B	THR	419	H12_Helix	-	13	THR 851	R THR 851	-0.000154229	0.00038946	2.92642	0.448171	-2.92618	0.448215	0	0	8.45771e-05	0.0021203
B	GLU	420	H12_Helix	-	13	GLU 852	R GLU 852	-0.000422886	0.00063895	725.689	1.80832	-725.68	1.80815	0	0	0.00822388	0.00219876
B	ALA	421	H12_Helix	-	13	ALA 853	R ALA 853	-0.000144279	0.000377061	4.73233	0.10991	-4.73175	0.10988	0	0	0.000442786	0.00212681
B	GLU	422	H12_Helix	-	13	GLU 854	R GLU 854	-0.000268657	0.00051164	699.976	1.70519	-699.971	1.7051	0	0	0.00522886	0.00212265
B	SER	423	H12_Helix	-	13	SER 855	R SER 855	-0.000283582	0.000525906	4.53596	0.44135	-4.53565	0.441242	0	0	1.99005e-05	0.00221013
B	ASN	424	H12_Helix	-	13	ASN 856	R ASN 856	-0.000427861	0.000641232	8.60604	0.565447	-8.60516	0.56544	0	0	0.000447761	0.00214095
B	MET	425	H12_Helix	-	13	MET 857	R MET 857	-0.000427861	0.000642311	6.17121	0.390437	-6.17057	0.390483	0	0	0.00021393	0.00213171
B	ASN	426	H12_Helix	-	13	ASN 858	R ASN 858	-0.000427861	0.000641656	4.80996	0.603603	-4.80981	0.603401	0	0	-0.000283582	0.00222184
B	ASP	427	H12_Helix	-	13	ASP 859	R ASP 859	-0.000542289	0.000719521	780.602	1.96296	-780.588	1.96262	0	0	0.0138955	0.00223741
B	LEU	428	H12_Helix	-	13	LEU 860	R LEU 860	-0.000661692	0.00079009	5.23445	0.137178	-5.23403	0.137138	0	0	-0.000243781	0.00219994
B	VAL	429	H12_Helix	-	13	VAL 861	R VAL 861	-0.000437811	0.000649554	4.61483	0.251188	-4.61445	0.25113	0	0	-5.97015e-05	0.00214678
B	SER	430	H12_Helix	-	13	SER 862	R SER 862	-0.000497512	0.000689732	3.88658	0.526743	-3.88636	0.52672	0	0	-0.000283582	0.00223658
B	GLU	431	H12_Helix	-	13	GLU 863	R GLU 863	-0.000910448	0.000918042	830.375	1.68302	-830.352	1.68252	0	0	0.0213483	0.00239543
B	TYR	432	H12_Helix	-	13	TYR 864	R TYR 864	-0.00115423	0.00102163	2.69996	0.29545	-2.69958	0.295394	0	0	-0.000776119	0.00233819
B	GLN	433	H12_Helix	-	13	GLN 865	R GLN 865	-0.000761194	0.000844893	1.48081	0.741674	-1.48052	0.741658	0	0	-0.000467662	0.00225409
B	GLN	434	H12_Helix	-	13	GLN 866	R GLN 866	-0.00118905	0.00103492	3.29184	1.45315	-3.29164	1.4529	0	0	-0.00099005	0.00235933
B	TYR	435	H12_Helix	-	13	TYR 867	R TYR 867	-0.00192537	0.00127623	1.68967	0.436773	-1.68949	0.43665	0	0	-0.00175124	0.00242154
B	GLN	436	H12_Helix	-	13	GLN 868	R GLN 868	-0.000960199	0.000941522	5.43351	0.992168	-5.43288	0.992001	0	0	-0.000333333	0.00231692
B	ASP	437	C-Terminal_Loop	-	13	ASP 869	R ASP 869	-0.0010597	0.000983767	1624.99	6.35103	-1624.97	6.35016	0	0	0.024597	0.00267998
B	LIG	0	GDP	-	13	gdp 870	R gdp 870	-0.000711443	0.00081922	2027.14	2.12263	-2027.12	2.12251	0	0	0.0151592	0.00221233
A	MET	1	N-Terminal	-	13	MET 871	L MET 1	-0.000179104	0.000418502	-609.767	0.901549	609.766	0.901523	0	0	-0.00137811	0.0021194
A	ARG	2	N-Terminal	-	13	ARG 872	L ARG 2	-0.000288557	0.000529705	-605.122	0.85662	605.121	0.856619	0	0	-0.00157711	0.00217638
A	GLU	3	N-Terminal	-	13	GLU 873	L GLU 3	-0.000283582	0.000525624	626.694	0.787351	-626.693	0.787301	0	0	0.00165672	0.00216675
A	CYS	4	S1_Beta_Strand	-	13	CYS 874	L CYS 4	-0.000363184	0.000593647	0.483741	0.225278	-0.483627	0.225195	0	0	-0.000248756	0.00218376
A	ILE	5	S1_Beta_Strand	-	13	ILE 875	L ILE 5	-0.000482587	0.000680738	-0.977229	0.176266	0.977159	0.176283	0	0	-0.000552239	0.00219654
A	SER	6	S1_Beta_Strand	-	13	SER 876	L SER 6	-0.000383085	0.000608309	-0.182607	0.231129	0.182552	0.231066	0	0	-0.000437811	0.00214514
A	ILE	7	S1_Beta_Strand	-	13	ILE 877	L ILE 7	-0.000800995	0.000865214	-1.90816	0.169955	1.9079	0.169962	0	0	-0.00106468	0.00225277
A	HID	8	S1_Beta_Strand	-	13	HID 878	L HID 8	-0.0010199	0.000967377	-2.37472	0.21622	2.37457	0.216281	0	0	-0.00116915	0.00226965
A	VAL	9	S1_Beta_Strand	-	13	VAL 879	L VAL 9	-0.00123383	0.00105386	-1.84305	0.134112	1.84304	0.134078	0	0	-0.00124876	0.00233222
A	GLY	10	H1_Helix	(GTP)	13	GLY 880	L GLY 10	-0.000696517	0.000810105	-6.84223	0.106982	6.84141	0.106923	0	0	-0.00151741	0.00216171
A	GLN	11	H1_Helix	(GTP)	13	GLN 881	L GLN 11	-0.00227363	0.00136471	-2.91308	0.488031	2.91294	0.487966	0	0	-0.00241791	0.00252491
A	ALA	12	H1_Helix	(GTP)	13	ALA 882	L ALA 12	-0.00101493	0.000964173	-3.2854	0.149698	3.2852	0.149724	0	0	-0.00121891	0.00228965
A	GLY	13	H1_Helix	-	13	GLY 883	L GLY 13	-0.000567164	0.000734434	-4.60379	0.0931078	4.60338	0.0931289	0	0	-0.000975124	0.0022566
A	VAL	14	H1_Helix	-	13	VAL 884	L VAL 14	-0.00124876	0.00106144	-5.65135	0.135593	5.65088	0.135594	0	0	-0.00171642	0.00232755
A	GLN	15	H1_Helix	(GTP)	13	GLN 885	L GLN 15	-0.00176119	0.0012318	-6.23461	0.761323	6.2342	0.76121	0	0	-0.00216418	0.00245539
A	ILE	16	H1_Helix	-	13	ILE 886	L ILE 16	-0.00112935	0.00101356	-3.14718	0.11936	3.14682	0.119341	0	0	-0.00149751	0.002255
A	GLY	17	H1_Helix	-	13	GLY 887	L GLY 17	-0.000467662	0.000670258	-4.93444	0.0944527	4.93403	0.0944874	0	0	-0.000875622	0.00217094
A	ASN	18	H1_Helix	-	13	ASN 888	L ASN 18	-0.000940299	0.000932567	-8.98816	0.505957	8.98761	0.505881	0	0	-0.00148756	0.00223063
A	ALA	19	H1_Helix	-	13	ALA 889	L ALA 19	-0.000542289	0.000720277	-3.71962	0.105679	3.71958	0.1057	0	0	-0.000577114	0.00222363
A	CYS	20	H1_Helix	-	13	CYS 890	L CYS 20	-0.000572139	0.000736654	-4.92904	0.195058	4.9288	0.195075	0	0	-0.000810945	0.0022054
A	TRP	21	H1_Helix	-	13	TRP 891	L TRP 21	-0.000930348	0.000928631	-6.12068	0.143403	6.12007	0.143392	0	0	-0.00154229	0.00231673
A	GLU	22	H1_Helix	-	13	GLU 892	L GLU 22	-0.000920398	0.000921621	712.062	1.34915	-712.055	1.34888	0	0	0.0061393	0.00232742
A	LEU	23	H1_Helix	-	13	LEU 893	L LEU 23	-0.000621891	0.000767622	-3.56387	0.0914496	3.56353	0.0914782	0	0	-0.000960199	0.0022283
A	TYR	24	H1_Helix	-	13	TYR 894	L TYR 24	-0.000512438	0.000699991	-4.458	0.240253	4.4577	0.240226	0	0	-0.00081592	0.00221348
A	CYS	25	H1_Helix	-	13	CYS 895	L CYS 25	-0.00041791	0.000635259	-4.50484	0.135753	4.50464	0.135731	0	0	-0.000616915	0.00217156
A	LEU	26	H1-S2_(N-terminal)_Loop	-	13	LEU 896	L LEU 26	-0.000552239	0.000725413	-4.04313	0.080393	4.04295	0.0803849	0	0	-0.000741294	0.00217006
A	GLU	27	H1-S2_(N-terminal)_Loop	-	13	GLU 897	L GLU 27	-0.000393035	0.000614544	637.555	0.981661	-637.553	0.981583	0	0	0.00157214	0.00218735
A	HIP	28	H1-S2_(N-terminal)_Loop	-	13	HIP 898	L HIP 28	-0.000363184	0.000592896	-636.293	0.994457	636.291	0.994401	0	0	-0.00279602	0.00220312
A	GLY	29	H1-S2_(N-terminal)_Loop	-	13	GLY 899	L GLY 29	-0.000199005	0.000442367	-1.35038	0.19803	1.35059	0.197999	0	0	4.97512e-06	0.00218479
A	ILE	30	H1-S2_(N-terminal)_Loop	-	13	ILE 900	L ILE 30	-0.000383085	0.000608269	1.3145	0.146042	-1.31438	0.14604	0	0	-0.000258706	0.00213955
A	GLN	31	H1-S2_(N-terminal)_Loop	-	13	GLN 901	L GLN 31	-0.000457711	0.000663205	1.4041	0.818714	-1.40427	0.81864	0	0	-0.000631841	0.00218709
A	PRO	32	H1-S2_(N-terminal)_Loop	-	13	PRO 902	L PRO 32	-0.000572139	0.000738668	1.76661	0.178387	-1.76647	0.178363	0	0	-0.000437811	0.00216985
A	ASP	33	H1-S2_(N-terminal)_Loop	-	13	ASP 903	L ASP 33	-0.000497512	0.000690091	678.277	1.58658	-678.271	1.5864	0	0	0.00544279	0.00221529
A	GLY	34	H1-S2_(N-terminal)_Loop	-	13	GLY 904	L GLY 34	-0.000273632	0.000517078	-1.75524	0.140583	1.75503	0.140542	0	0	-0.000482587	0.00215112
A	GLN	35	H1-S2_(N-terminal)_Loop	-	13	GLN 905	L GLN 35	-0.00041791	0.000634128	1.4248	0.868614	-1.42481	0.868583	0	0	-0.000427861	0.00217586
A	MET	36	H1-S2_(N-terminal)_Loop	-	13	MET 906	L MET 36	-0.000298507	0.000539107	0.359771	0.379141	-0.359726	0.379112	0	0	-0.000253731	0.00215156
A	PRO	37	H1-S2_(N-terminal)_Loop	-	13	PRO 907	L PRO 37	-0.000248756	0.000492412	-1.11147	0.208256	1.11139	0.208283	0	0	-0.000328358	0.00213012
A	SER	38	H1-S2_(N-terminal)_Loop	-	13	SER 908	L SER 38	-0.000129353	0.000357032	-1.60274	0.410535	1.6027	0.410533	0	0	-0.000169154	0.00208191
A	ASP	39	H1-S2_(N-terminal)_Loop	-	13	ASP 909	L ASP 39	-0.00018408	0.000424842	611.945	1.84249	-611.943	1.84246	0	0	0.001801	0.00212194
A	LYS	40	H1-S2_(N-terminal)_Loop	-	13	LYS 910	L LYS 40	-0.00021393	0.000457982	-601.04	2.84995	601.038	2.84982	0	0	-0.00207463	0.00214723
A	THR	41	H1-S2_(N-terminal)_Loop	-	13	THR 911	L THR 41	-0.000139303	0.000370505	-0.815731	0.322548	0.815687	0.322578	0	0	-0.00018408	0.00209589
A	ILE	42	H1-S2_(N-terminal)_Loop	-	13	ILE 912	L ILE 42	-0.00019403	0.000435259	-0.249259	0.325064	0.249458	0.325077	0	0	4.97512e-06	0.00219558
A	GLY	43	H1-S2_(N-terminal)_Loop	-	13	GLY 913	L GLY 43	-0.000119403	0.000342959	0.0651095	0.355044	-0.0649602	0.355082	0	0	2.98507e-05	0.00210608
A	GLY	44	H1-S2_(N-terminal)_Loop	-	13	GLY 914	L GLY 44	-8.95522e-05	0.000297594	0.999905	0.351847	-0.999806	0.35181	0	0	9.95025e-06	0.00210817
A	GLY	45	H1-S2_(N-terminal)_Loop	-	13	GLY 915	L GLY 45	-0.000134328	0.000363627	0.441194	0.235591	-0.441244	0.235611	0	0	-0.00018408	0.00210916
A	ASP	46	H1-S2_(N-terminal)_Loop	-	13	ASP 916	L ASP 46	-0.000179104	0.000419211	606.338	1.00129	-606.337	1.00125	0	0	0.00121891	0.0021483
A	ASP	47	H1-S2_(N-terminal)_Loop	-	13	ASP 917	L ASP 47	-0.000174129	0.000413085	598.187	0.895087	-598.186	0.895012	0	0	0.0010597	0.00206387
A	SER	48	H1-S2_(N-terminal)_Loop	-	13	SER 918	L SER 48	-0.000139303	0.000370371	2.84358	0.22113	-2.84363	0.221087	0	0	-0.00019403	0.00210425
A	PHE	49	H1-S2_(N-terminal)_Loop	-	13	PHE 919	L PHE 49	-0.000412935	0.000631155	2.67807	0.065991	-2.67797	0.0659894	0	0	-0.000308458	0.00213744
A	ASN	50	H1-S2_(N-terminal)_Loop	-	13	ASN 920	L ASN 50	-0.000308458	0.000547625	3.61073	0.550199	-3.61063	0.550287	0	0	-0.000208955	0.00218838
A	THR	51	H1-S2_(N-terminal)_Loop	-	13	THR 921	L THR 51	-0.000248756	0.000493316	3.22654	0.247612	-3.22627	0.247621	0	0	1.99005e-05	0.00218726
A	PHE	52	H1-S2_(N-terminal)_Loop	-	13	PHE 922	L PHE 52	-0.000472637	0.000673427	3.27907	0.0633314	-3.27915	0.0633231	0	0	-0.000552239	0.0021664
A	PHE	53	H1-S2_(N-terminal)_Loop	-	13	PHE 923	L PHE 53	-0.000457711	0.000662607	-2.92114	0.111427	2.92092	0.111338	0	0	-0.000686567	0.00213466
A	SER	54	H1-S2_(N-terminal)_Loop	-	13	SER 924	L SER 54	-0.00021393	0.000458144	0.526935	0.467722	-0.526677	0.467728	0	0	4.47761e-05	0.00210793
A	GLU	55	H1-S2_(N-terminal)_Loop	-	13	GLU 925	L GLU 55	-0.000248756	0.000493316	630.691	1.19765	-630.688	1.19764	0	0	0.0021194	0.00207242
A	THR	56	H1-S2_(N-terminal)_Loop	-	13	THR 926	L THR 56	-0.000368159	0.000596891	-5.32572	0.318408	5.32547	0.318457	0	0	-0.000621891	0.00212184
A	GLY	57	H1-S2_(N-terminal)_Loop	-	13	GLY 927	L GLY 57	-0.000149254	0.000383504	-3.02065	0.19486	3.02039	0.194799	0	0	-0.00040796	0.00215337
A	ALA	58	H1-S2_(N-terminal)_Loop	-	13	ALA 928	L ALA 58	-0.000174129	0.000413325	-1.13196	0.22542	1.13203	0.225387	0	0	-9.45274e-05	0.00212469
A	GLY	59	H1-S2_(N-terminal)_Loop	-	13	GLY 929	L GLY 59	-0.000134328	0.000363627	-0.785184	0.179504	0.785214	0.179508	0	0	-0.000104478	0.00208003
A	LYS	60	H1-S2_(N-terminal)_Loop	-	13	LYS 930	L LYS 60	-0.00060199	0.000756808	-679.941	2.28345	679.935	2.28326	0	0	-0.00644776	0.00219938
A	HIE	61	H1-S2_(N-terminal)_Loop	-	13	HIE 931	L HIE 61	-0.00041791	0.000634909	5.52221	0.252908	-5.52198	0.25292	0	0	-0.000189055	0.00221219
A	VAL	62	H1-S2_(N-terminal)_Loop	-	13	VAL 932	L VAL 62	-0.00041791	0.00063405	-4.00952	0.0893072	4.00935	0.0893114	0	0	-0.000587065	0.00218625
A	PRO	63	H1-S2_(N-terminal)_Loop	-	13	PRO 933	L PRO 63	-0.000522388	0.000706993	1.61029	0.141823	-1.60987	0.141844	0	0	-9.95025e-05	0.00214428
A	ARG	64	H1-S2_(N-terminal)_Loop	-	13	ARG 934	L ARG 64	-0.000577114	0.00074141	-650.516	0.85035	650.513	0.850272	0	0	-0.0038209	0.00221719
A	ALA	65	S2_Beta_Strand	-	13	ALA 935	L ALA 65	-0.000393035	0.000616353	-1.02754	0.132102	1.02789	0.132128	0	0	-4.47761e-05	0.00215415
A	VAL	66	S2_Beta_Strand	-	13	VAL 936	L VAL 66	-0.000761194	0.000843309	-1.93478	0.142093	1.93478	0.142103	0	0	-0.000761194	0.0022724
A	PHE	67	S2_Beta_Strand	-	13	PHE 937	L PHE 67	-0.0011194	0.00100986	0.234945	0.161891	-0.234592	0.161799	0	0	-0.000766169	0.00230311
A	VAL	68	S2_Beta_Strand	-	13	VAL 938	L VAL 68	-0.00126368	0.00106461	-1.75211	0.153149	1.75148	0.153091	0	0	-0.00189552	0.00227627
A	ASP	69	S2_Beta_Strand	-	13	ASP 939	L ASP 69	-0.00168159	0.00120731	817.579	1.3603	-817.56	1.3595	0	0	0.0173881	0.00257605
A	LEU	70	S2-H2_(T2)_Loop	-	13	LEU 940	L LEU 70	-0.00249254	0.0014143	3.18521	0.250306	-3.1843	0.250219	0	0	-0.00158209	0.00252206
A	GLU	71	S2-H2_(T2)_Loop	-	13	GLU 941	L GLU 71	-0.00370647	0.00162331	864.815	1.75647	-864.784	1.75524	0	0	0.0270846	0.00305718
A	PRO	72	H2_Helix	-	13	PRO 942	L PRO 72	-0.00265174	0.00145117	-6.14507	0.199846	6.14243	0.19975	0	0	-0.00529353	0.00250118
A	THR	73	H2_Helix	-	13	THR 943	L THR 73	-0.00289055	0.0014935	-2.25657	0.322048	2.25657	0.32194	0	0	-0.00289055	0.00257407
A	VAL	74	H2_Helix	-	13	VAL 944	L VAL 74	-0.00200995	0.00129913	-3.51622	0.152994	3.51583	0.15299	0	0	-0.00240299	0.00240956
A	ILE	75	H2_Helix	-	13	ILE 945	L ILE 75	-0.00193532	0.00127939	-5.57135	0.124046	5.57035	0.124064	0	0	-0.00293532	0.00244736
A	ASP	76	H2_Helix	-	13	ASP 946	L ASP 76	-0.00214428	0.00133528	821.281	1.86356	-821.254	1.8627	0	0	0.0251045	0.00266764
A	GLU	77	H2_Helix	-	13	GLU 947	L GLU 77	-0.00197512	0.00128851	796.12	2.13471	-796.102	2.13408	0	0	0.0159403	0.0025945
A	VAL	78	H2_Helix	-	13	VAL 948	L VAL 78	-0.00129353	0.00107555	-3.31772	0.149331	3.31738	0.149351	0	0	-0.00163184	0.00230009
A	ARG	79	H2_Helix	-	13	ARG 949	L ARG 79	-0.00231343	0.00137546	-803.929	2.33549	803.906	2.33468	0	0	-0.0248856	0.00272777
A	THR	80	H2_Helix	-	13	THR 950	L THR 80	-0.00139303	0.00111158	0.556184	0.435864	-0.555881	0.435698	0	0	-0.00108955	0.00232856
A	GLY	81	H2-S3_Loop	-	13	GLY 951	L GLY 81	-0.000562189	0.000731326	0.771413	0.234257	-0.771174	0.234198	0	0	-0.000323383	0.00216749
A	THR	82	H2-S3_Loop	-	13	THR 952	L THR 82	-0.000771144	0.000849655	1.22295	0.446624	-1.22252	0.446502	0	0	-0.000343284	0.00225742
A	TYR	83	H2-S3_Loop	-	13	TYR 953	L TYR 83	-0.000970149	0.000946608	-0.944154	0.316249	0.94407	0.316215	0	0	-0.00105473	0.00232831
A	ARG	84	H2-S3_Loop	-	13	ARG 954	L ARG 84	-0.00157214	0.00117041	-754.208	2.36672	754.193	2.36616	0	0	-0.0173333	0.00252238
A	GLN	85	H2-S3_Loop	-	13	GLN 955	L GLN 85	-0.000865672	0.000895799	-1.34198	1.09158	1.34199	1.09141	0	0	-0.000855721	0.00227942
A	LEU	86	H2-S3_Loop	-	13	LEU 956	L LEU 86	-0.000681592	0.000801968	-1.82164	0.154664	1.82151	0.154662	0	0	-0.00081592	0.00224477
A	PHE	87	H2-S3_Loop	-	13	PHE 957	L PHE 87	-0.00110448	0.00100169	0.774164	0.292765	-0.773876	0.29272	0	0	-0.00081592	0.00232469
A	HIE	88	H2-S3_Loop	-	13	HIE 958	L HIE 88	-0.000900498	0.000914016	4.37932	0.361379	-4.37896	0.361276	0	0	-0.000537313	0.00221677
A	PRO	89	H2-S3_Loop	-	13	PRO 959	L PRO 89	-0.000880597	0.000903584	2.50059	0.188706	-2.50052	0.18863	0	0	-0.00081592	0.00228043
A	GLU	90	H2-S3_Loop	-	13	GLU 960	L GLU 90	-0.00102488	0.000967147	752.266	2.39648	-752.254	2.39604	0	0	0.0111443	0.00238931
A	GLN	91	H2-S3_Loop	-	13	GLN 961	L GLN 91	-0.000895522	0.00091163	0.323985	0.318702	-0.324149	0.318771	0	0	-0.0010597	0.00225321
A	LEU	92	S3_Beta_Strand	-	13	LEU 962	L LEU 92	-0.00133333	0.00109072	0.496104	0.400013	-0.495851	0.399954	0	0	-0.0010796	0.00238856
A	ILE	93	S3_Beta_Strand	-	13	ILE 963	L ILE 93	-0.00138308	0.0011073	-0.0419851	0.192082	0.0420697	0.19207	0	0	-0.00129851	0.00233962
A	THR	94	S3_Beta_Strand	-	13	THR 964	L THR 94	-0.00172637	0.00122155	0.597617	0.240644	-0.597159	0.240592	0	0	-0.00126866	0.00238791
A	GLY	95	S3-H3'_(T3)_Loop	-	13	GLY 965	L GLY 95	-0.00121891	0.00104882	-0.507711	0.284466	0.508249	0.28445	0	0	-0.000681592	0.00225259
A	LYS	96	S3-H3'_(T3)_Loop	-	13	LYS 966	L LYS 96	-0.00418905	0.00167778	-887.551	3.82133	887.512	3.81991	0	0	-0.0430945	0.0033541
A	GLU	97	S3-H3'_(T3)_Loop	-	13	GLU 967	L GLU 97	-0.00451741	0.00170572	912.384	1.84582	-912.341	1.84428	0	0	0.0385124	0.0033389
A	ASP	98	S3-H3'_(T3)_Loop	-	13	ASP 968	L ASP 98	-0.00338308	0.00157662	889.952	1.7576	-889.917	1.75618	0	0	0.031209	0.00315601
A	ALA	99	S3-H3'_(T3)_Loop	(GTP)	13	ALA 969	L ALA 99	-0.00212438	0.00133069	4.08311	0.295082	-4.08137	0.294963	0	0	-0.000383085	0.00250405
A	ALA	100	S3-H3'_(T3)_Loop	(GTP)	13	ALA 970	L ALA 100	-0.00244776	0.00140173	4.29146	0.254506	-4.28878	0.25444	0	0	0.000233831	0.0024303
A	ASN	101	S3-H3'_(T3)_Loop	(GTP)	13	ASN 971	L ASN 101	-0.00297512	0.00151083	3.24894	0.461696	-3.24832	0.461593	0	0	-0.00235323	0.00263712
A	ASN	102	S3-H3'_(T3)_Loop	-	13	ASN 972	L ASN 102	-0.00298507	0.00151322	-10.3602	0.394862	10.3579	0.394726	0	0	-0.00525871	0.002545
A	TYR	103	H3'_Helix	-	13	TYR 973	L TYR 103	-0.00229851	0.0013709	-2.42357	0.376083	2.4228	0.376041	0	0	-0.00306468	0.00248384
A	ALA	104	H3'_Helix	-	13	ALA 974	L ALA 104	-0.00123383	0.00105141	-4.78199	0.189389	4.78084	0.189338	0	0	-0.00238806	0.00232791
A	ARG	105	H3'_Helix	-	13	ARG 975	L ARG 105	-0.00458209	0.00171964	-902.562	1.96462	902.523	1.96328	0	0	-0.0435473	0.00318823
A	GLY	106	H3'_Helix	-	13	GLY 976	L GLY 106	-0.000935323	0.000930335	-1.87845	0.203957	1.87808	0.203893	0	0	-0.00130348	0.00224383
A	HIP	107	H3'_Helix	-	13	HIP 977	L HIP 107	-0.00170149	0.00121177	-788.615	1.58786	788.599	1.58742	0	0	-0.0169701	0.00244488
A	TYR	108	H3'-H3_Bend	-	13	TYR 978	L TYR 108	-0.00237313	0.00139094	-3.75376	0.606572	3.75278	0.606351	0	0	-0.00335323	0.00250761
A	THR	109	H3_Helix	-	13	THR 979	L THR 109	-0.00210448	0.00132624	-3.66136	0.483836	3.66021	0.483683	0	0	-0.00324876	0.00240418
A	ILE	110	H3_Helix	-	13	ILE 980	L ILE 110	-0.00267662	0.00145502	-1.56184	0.209629	1.56148	0.209581	0	0	-0.00303483	0.00254814
A	GLY	111	H3_Helix	-	13	GLY 981	L GLY 111	-0.000825871	0.000877683	-2.56016	0.16711	2.55956	0.167116	0	0	-0.00142786	0.00224694
A	LYS	112	H3_Helix	-	13	LYS 982	L LYS 112	-0.00181592	0.00124646	-837.987	4.17444	837.965	4.17366	0	0	-0.0238806	0.00266482
A	GLU	113	H3_Helix	-	13	GLU 983	L GLU 113	-0.0018607	0.00125746	836.909	2.8864	-836.887	2.88555	0	0	0.0202687	0.00271838
A	ILE	114	H3_Helix	-	13	ILE 984	L ILE 114	-0.00168159	0.0012055	-3.35762	0.165884	3.35739	0.165858	0	0	-0.00190547	0.00236468
A	ILE	115	H3_Helix	-	13	ILE 985	L ILE 115	-0.00122886	0.00105247	-4.19046	0.119452	4.19006	0.119482	0	0	-0.00162687	0.00240277
A	ASP	116	H3_Helix	-	13	ASP 986	L ASP 116	-0.000890547	0.000909455	750.963	2.16704	-750.954	2.16679	0	0	0.00872139	0.00226475
A	LEU	117	H3_Helix	-	13	LEU 987	L LEU 117	-0.00117413	0.00103188	-5.86298	0.14158	5.86232	0.14158	0	0	-0.00183085	0.00231832
A	VAL	118	H3_Helix	-	13	VAL 988	L VAL 118	-0.000840796	0.000884705	-4.47221	0.102279	4.47185	0.102279	0	0	-0.00120398	0.00219122
A	LEU	119	H3_Helix	-	13	LEU 989	L LEU 119	-0.000741294	0.00083425	-4.52186	0.0856161	4.52148	0.0856886	0	0	-0.0011194	0.00225679
A	ASP	120	H3_Helix	-	13	ASP 990	L ASP 120	-0.000631841	0.000774235	720.174	1.34766	-720.167	1.34739	0	0	0.00650249	0.00227417
A	ARG	121	H3_Helix	-	13	ARG 991	L ARG 121	-0.00100995	0.000962478	-732.64	1.5813	732.631	1.58101	0	0	-0.00999502	0.00232427
A	ILE	122	H3_Helix	-	13	ILE 992	L ILE 122	-0.00061194	0.000762769	-4.19301	0.083484	4.1927	0.0834862	0	0	-0.000930348	0.00222372
A	ARG	123	H3_Helix	-	13	ARG 993	L ARG 123	-0.000547264	0.000721616	-695.457	1.96858	695.452	1.96846	0	0	-0.00587065	0.00218231
A	LYS	124	H3_Helix	-	13	LYS 994	L LYS 124	-0.000726368	0.000825931	-699.447	1.93304	699.441	1.93279	0	0	-0.0068408	0.00225451
A	LEU	125	H3_Helix	-	13	LEU 995	L LEU 125	-0.000552239	0.000725311	-4.65605	0.0809402	4.65563	0.0809361	0	0	-0.000975124	0.00216984
A	ALA	126	H3_Helix	-	13	ALA 996	L ALA 126	-0.000273632	0.000515784	-4.0792	0.0505618	4.07896	0.0505347	0	0	-0.000512438	0.00213661
A	ASP	127	H3_Helix	-	13	ASP 997	L ASP 127	-0.000288557	0.000529003	658.449	1.08932	-658.445	1.08926	0	0	0.00297015	0.00213595
A	GLN	128	H3_Helix	-	13	GLN 998	L GLN 128	-0.000358209	0.000588749	-2.70982	0.591653	2.7097	0.591631	0	0	-0.000482587	0.00214331
A	CYS	129	H3-S4_Loop	-	13	CYS 999	L CYS 129	-0.000238806	0.000483484	0.438294	0.161867	-0.438075	0.161878	0	0	-1.99005e-05	0.00217388
A	THR	130	H3-S4_Loop	-	13	THR1000	L THR 130	-0.000248756	0.000493115	-1.27837	0.302377	1.27822	0.302334	0	0	-0.00039801	0.00219469
A	GLY	131	H3-S4_Loop	-	13	GLY1001	L GLY 131	-9.45274e-05	0.000305474	-1.69179	0.154227	1.69184	0.154227	0	0	-4.47761e-05	0.00205002
A	LEU	132	H3-S4_Loop	-	13	LEU1002	L LEU 132	-0.000288557	0.000530872	-2.68766	0.179831	2.68757	0.179779	0	0	-0.000378109	0.00211739
A	GLN	133	H3-S4_Loop	-	13	GLN1003	L GLN 133	-0.000293532	0.000534079	0.590955	0.41352	-0.590806	0.413563	0	0	-0.000144279	0.00211612
A	GLY	134	S4_Beta_Strand	-	13	GLY1004	L GLY 134	-0.000149254	0.000383375	-1.11612	0.11949	1.11609	0.119453	0	0	-0.000179104	0.00212828
A	PHE	135	S4_Beta_Strand	-	13	PHE1005	L PHE 135	-0.000606965	0.000758865	-2.72513	0.192642	2.72536	0.1926	0	0	-0.000373134	0.00221962
A	SER	136	S4_Beta_Strand	-	13	SER1006	L SER 136	-0.000358209	0.000588917	2.01451	0.341295	-2.0145	0.341315	0	0	-0.000353234	0.00215028
A	VAL	137	S4_Beta_Strand	-	13	VAL1007	L VAL 137	-0.000557214	0.000728206	-1.51556	0.234895	1.51544	0.234788	0	0	-0.000681592	0.00220994
A	PHE	138	S4_Beta_Strand	-	13	PHE1008	L PHE 138	-0.000895522	0.000910652	2.1712	0.136574	-2.17106	0.136634	0	0	-0.000756219	0.00225474
A	HIP	139	S4_Beta_Strand	-	13	HIP1009	L HIP 139	-0.00138806	0.00111067	-751.132	1.1889	751.123	1.1887	0	0	-0.010801	0.00236814
A	SER	140	S4-H4_(T4)_Loop	(GTP)	13	SER1010	L SER 140	-0.00102488	0.000969575	-2.55886	0.34056	2.55902	0.340467	0	0	-0.000865672	0.00225275
A	PHE	141	S4-H4_(T4)_Loop	-	13	PHE1011	L PHE 141	-0.00155721	0.00116853	1.92138	0.1717	-1.92108	0.171704	0	0	-0.00125871	0.00239346
A	GLY	142	S4-H4_(T4)_Loop	-	13	GLY1012	L GLY 142	-0.000781095	0.000854708	2.32633	0.149398	-2.32575	0.149446	0	0	-0.000199005	0.00222882
A	GLY	143	S4-H4_(T4)_Loop	(GTP)	13	GLY1013	L GLY 143	-0.000950249	0.000936461	-4.27202	0.227777	4.27158	0.227746	0	0	-0.00139303	0.00228523
A	GLY	144	S4-H4_(T4)_Loop	(GTP)	13	GLY1014	L GLY 144	-0.00112438	0.00101033	-5.38165	0.172628	5.38122	0.172531	0	0	-0.00154726	0.00235688
A	THR	145	S4-H4_(T4)_Loop	(GTP)	13	THR1015	L THR 145	-0.00171144	0.00121615	-2.35037	0.217735	2.35051	0.217722	0	0	-0.00157214	0.00240682
A	GLY	146	S4-H4_(T4)_Loop	(GTP)	13	GLY1016	L GLY 146	-0.000666667	0.000793435	-5.022	0.100711	5.02124	0.100665	0	0	-0.00141791	0.00228413
A	SER	147	S4-H4_(T4)_Loop	-	13	SER1017	L SER 147	-0.00104975	0.000979354	-4.93078	0.289614	4.93032	0.289522	0	0	-0.00150249	0.00231584
A	GLY	148	H4_Helix	-	13	GLY1018	L GLY 148	-0.000616915	0.000762218	-5.67638	0.165978	5.67578	0.165994	0	0	-0.00121891	0.00217614
A	PHE	149	H4_Helix	-	13	PHE1019	L PHE 149	-0.00168159	0.0012063	-3.43653	0.139103	3.43607	0.13909	0	0	-0.00214428	0.00239242
A	THR	150	H4_Helix	-	13	THR1020	L THR 150	-0.000885572	0.000906757	-3.71582	0.245873	3.71533	0.245751	0	0	-0.00137313	0.00223355
A	SER	151	H4_Helix	-	13	SER1021	L SER 151	-0.000781095	0.000855345	-4.88244	0.402446	4.88211	0.402395	0	0	-0.00111443	0.00226846
A	LEU	152	H4_Helix	-	13	LEU1022	L LEU 152	-0.00108458	0.000994303	-5.61306	0.125033	5.61254	0.125094	0	0	-0.00160697	0.00231517
A	LEU	153	H4_Helix	-	13	LEU1023	L LEU 153	-0.001	0.000959077	-3.77361	0.107519	3.77328	0.107481	0	0	-0.00132836	0.00226724
A	MET	154	H4_Helix	-	13	MET1024	L MET 154	-0.000791045	0.00086074	-5.27896	0.349739	5.27853	0.349688	0	0	-0.00121891	0.00224853
A	GLU	155	H4_Helix	-	13	GLU1025	L GLU 155	-0.000781095	0.00085439	734.805	2.0581	-734.796	2.0578	0	0	0.00766169	0.00225195
A	ARG	156	H4_Helix	-	13	ARG1026	L ARG 156	-0.000915423	0.000921245	-740.512	2.02774	740.504	2.02738	0	0	-0.00955224	0.00227635
A	LEU	157	H4_Helix	-	13	LEU1027	L LEU 157	-0.000641791	0.000778603	-3.90427	0.106297	3.90421	0.106281	0	0	-0.000696517	0.00225839
A	SER	158	H4_Helix	-	13	SER1028	L SER 158	-0.000383085	0.000606843	-5.93771	0.255951	5.9375	0.255903	0	0	-0.000587065	0.0021879
A	VAL	159	H4_Helix	-	13	VAL1029	L VAL 159	-0.000393035	0.000616193	-4.68057	0.16204	4.68028	0.162021	0	0	-0.000686567	0.00223577
A	ASP	160	H4_Helix	-	13	ASP1030	L ASP 160	-0.000373134	0.000600982	696.507	1.80322	-696.502	1.80307	0	0	0.00474129	0.002143
A	TYR	161	H4_Helix	-	13	TYR1031	L TYR 161	-0.000512438	0.00070031	-3.56042	0.430532	3.5602	0.430426	0	0	-0.000736318	0.00223305
A	GLY	162	H4-S5_Loop	-	13	GLY1032	L GLY 162	-9.95025e-05	0.000313077	1.50014	0.23928	-1.49972	0.23932	0	0	0.000323383	0.00208471
A	LYS	163	H4-S5_Loop	-	13	LYS1033	L LYS 163	-0.000263682	0.000506975	-630.46	3.12828	630.458	3.12812	0	0	-0.00263682	0.00218258
A	LYS	164	H4-S5_Loop	-	13	LYS1034	L LYS 164	-0.000383085	0.000608554	-635.663	1.45674	635.661	1.45669	0	0	-0.00264677	0.00217309
A	SER	165	H4-S5_Loop	-	13	SER1035	L SER 165	-0.000258706	0.000502019	2.94004	0.339274	-2.93985	0.339306	0	0	-6.46766e-05	0.00208901
A	LYS	166	H4-S5_Loop	-	13	LYS1036	L LYS 166	-0.000442786	0.000652444	-674.202	1.58647	674.198	1.58638	0	0	-0.00427861	0.00223222
A	LEU	167	H4-S5_Loop	-	13	LEU1037	L LEU 167	-0.000542289	0.000718695	2.62373	0.149952	-2.62353	0.149978	0	0	-0.000343284	0.00223837
A	GLU	168	S5_Beta_Strand	-	13	GLU1038	L GLU 168	-0.000631841	0.00077414	714.743	1.09821	-714.737	1.0979	0	0	0.00554229	0.00227838
A	PHE	169	S5_Beta_Strand	-	13	PHE1039	L PHE 169	-0.0010199	0.000967812	1.88551	0.110135	-1.88546	0.110132	0	0	-0.000975124	0.00225422
A	SER	170	S5_Beta_Strand	-	13	SER1040	L SER 170	-0.000676617	0.000800052	-1.67212	0.226347	1.67198	0.226283	0	0	-0.000820896	0.00223891
A	ILE	171	S5_Beta_Strand	(GTP)	13	ILE1041	L ILE 171	-0.00135323	0.00109719	2.07804	0.165301	-2.07782	0.165295	0	0	-0.00112935	0.00233582
A	TYR	172	S5-H5_(T5)_Loop	-	13	TYR1042	L TYR 172	-0.00169154	0.00121113	2.0923	0.321439	-2.09241	0.321428	0	0	-0.00179602	0.00241112
A	PRO	173	S5-H5_(T5)_Loop	-	13	PRO1043	L PRO 173	-0.00145274	0.00113297	-5.58388	0.214834	5.58319	0.214843	0	0	-0.00213433	0.00233563
A	ALA	174	S5-H5_(T5)_Loop	-	13	ALA1044	L ALA 174	-0.00124378	0.00105702	2.74031	0.311676	-2.73947	0.3117	0	0	-0.000402985	0.00231109
A	PRO	175	S5-H5_(T5)_Loop	-	13	PRO1045	L PRO 175	-0.00168159	0.00120626	3.99193	0.237264	-3.9912	0.237212	0	0	-0.000950249	0.00236345
A	GLN	176	S5-H5_(T5)_Loop	-	13	GLN1046	L GLN 176	-0.00269154	0.0014565	4.19183	1.44052	-4.19122	1.44042	0	0	-0.00208458	0.00253576
A	VAL	177	S5-H5_(T5)_Loop	-	13	VAL1047	L VAL 177	-0.00324378	0.00155257	-4.38785	0.471115	4.38808	0.471025	0	0	-0.00300995	0.00260086
A	SER	178	S5-H5_(T5)_Loop	-	13	SER1048	L SER 178	-0.00235323	0.00138464	7.48888	0.375519	-7.48828	0.375496	0	0	-0.00175622	0.00252701
A	THR	179	S5-H5_(T5)_Loop	-	13	THR1049	L THR 179	-0.0031194	0.0015354	4.70273	0.364501	-4.70096	0.364479	0	0	-0.00134826	0.00257071
A	ALA	180	S5-H5_(T5)_Loop	-	13	ALA1050	L ALA 180	-0.00234826	0.00138104	-2.88472	0.266843	2.88445	0.266814	0	0	-0.00261194	0.0024274
A	VAL	181	S5-H5_(T5)_Loop	-	13	VAL1051	L VAL 181	-0.00396517	0.00165574	-6.02941	0.227742	6.02903	0.227726	0	0	-0.00434328	0.00263814
A	VAL	182	S5-H5_(T5)_Loop	-	13	VAL1052	L VAL 182	-0.00312935	0.00153816	-4.32532	0.130351	4.32459	0.130284	0	0	-0.00386567	0.00251
A	GLU	183	S5-H5_(T5)_Loop	(GTP)	13	GLU1053	L GLU 183	-0.00249751	0.00141785	817.578	1.54449	-817.563	1.54371	0	0	0.0123085	0.00270146
A	PRO	184	H5_Helix	-	13	PRO1054	L PRO 184	-0.00176119	0.0012315	-5.33498	0.127391	5.33371	0.127423	0	0	-0.00302985	0.00241052
A	TYR	185	H5_Helix	-	13	TYR1055	L TYR 185	-0.00332338	0.00156455	-9.5436	0.20709	9.5414	0.207078	0	0	-0.00552239	0.00264343
A	ASN	186	H5_Helix	-	13	ASN1056	L ASN 186	-0.00174129	0.00122594	-2.7751	0.309979	2.77536	0.30993	0	0	-0.00147761	0.00240023
A	SER	187	H5_Helix	-	13	SER1057	L SER 187	-0.000940299	0.000933416	-6.12033	0.228986	6.11933	0.228909	0	0	-0.0019403	0.00227241
A	ILE	188	H5_Helix	-	13	ILE1058	L ILE 188	-0.00145771	0.00113457	-5.91486	0.129642	5.91383	0.129634	0	0	-0.00248259	0.00236245
A	LEU	189	H5_Helix	-	13	LEU1059	L LEU 189	-0.00151741	0.00115444	-5.81838	0.167355	5.81734	0.167272	0	0	-0.00255721	0.00242704
A	THR	190	H5_Helix	-	13	THR1060	L THR 190	-0.000940299	0.000930548	-4.26602	0.284135	4.2654	0.284161	0	0	-0.00156219	0.00225455
A	THR	191	H5_Helix	-	13	THR1061	L THR 191	-0.000746269	0.000837005	-4.46466	0.389314	4.46419	0.389321	0	0	-0.00120896	0.00224908
A	HID	192	H5_Helix	-	13	HID1062	L HID 192	-0.0010398	0.000975936	-0.201786	0.321525	0.201493	0.321484	0	0	-0.00133333	0.00231504
A	THR	193	H5_Helix	-	13	THR1063	L THR 193	-0.000676617	0.000799123	-3.30459	0.443522	3.30437	0.44338	0	0	-0.000900498	0.00228232
A	THR	194	H5_Helix	-	13	THR1064	L THR 194	-0.000597015	0.000752281	-2.42271	0.25006	2.42243	0.25007	0	0	-0.000870647	0.00217638
A	LEU	195	H5-S6_Loop	-	13	LEU1065	L LEU 195	-0.000636816	0.000776916	-4.20507	0.0911352	4.20474	0.0911451	0	0	-0.000970149	0.0022151
A	GLU	196	H5-S6_Loop	-	13	GLU1066	L GLU 196	-0.000547264	0.000722576	697.077	2.32998	-697.072	2.32975	0	0	0.00533831	0.00222255
A	HID	197	H5-S6_Loop	-	13	HID1067	L HID 197	-0.000641791	0.000780381	-4.58781	0.419001	4.58726	0.41896	0	0	-0.00119403	0.00220929
A	SER	198	H5-S6_Loop	-	13	SER1068	L SER 198	-0.000378109	0.000603858	-3.00074	0.377125	3.00048	0.37708	0	0	-0.000641791	0.00219214
A	ASP	199	H5-S6_Loop	-	13	ASP1069	L ASP 199	-0.000333333	0.000568385	662.089	1.00248	-662.086	1.00237	0	0	0.00288557	0.00216673
A	CYS	200	S6_Beta_Strand	-	13	CYS1070	L CYS 200	-0.000323383	0.000560668	-0.37602	0.31576	0.376	0.315769	0	0	-0.000343284	0.00213997
A	ALA	201	S6_Beta_Strand	-	13	ALA1071	L ALA 201	-0.000393035	0.000616072	-1.54909	0.272421	1.54899	0.272432	0	0	-0.000497512	0.00218915
A	PHE	202	S6_Beta_Strand	-	13	PHE1072	L PHE 202	-0.000681592	0.000801628	3.82488	0.147662	-3.82488	0.14768	0	0	-0.000686567	0.00221161
A	MET	203	S6_Beta_Strand	-	13	MET1073	L MET 203	-0.000820896	0.000875537	-3.17945	0.363497	3.17933	0.363481	0	0	-0.000940299	0.00226332
A	VAL	204	S6-H6_(T6)_Loop	-	13	VAL1074	L VAL 204	-0.000721393	0.000822387	2.43721	0.11305	-2.43691	0.113025	0	0	-0.000422886	0.00223084
A	ASP	205	S6-H6_(T6)_Loop	-	13	ASP1075	L ASP 205	-0.0010398	0.00097619	745.769	1.28499	-745.764	1.28463	0	0	0.00433333	0.00239224
A	ASN	206	H6_Helix	(GTP)	13	ASN1076	L ASN 206	-0.00126866	0.0010664	-9.07168	0.326462	9.07083	0.326436	0	0	-0.0021194	0.00232055
A	GLU	207	H6_Helix	-	13	GLU1077	L GLU 207	-0.00141791	0.00112136	765.789	1.95928	-765.785	1.95876	0	0	0.00233333	0.0025465
A	ALA	208	H6_Helix	-	13	ALA1078	L ALA 208	-0.000676617	0.000799619	-1.34514	0.153582	1.34489	0.153617	0	0	-0.000925373	0.00219994
A	ILE	209	H6_Helix	-	13	ILE1079	L ILE 209	-0.000970149	0.000945745	-3.02077	0.126362	3.02064	0.126427	0	0	-0.0010995	0.00228005
A	TYR	210	H6_Helix	-	13	TYR1080	L TYR 210	-0.00213433	0.00133082	-3.46281	0.265171	3.46255	0.265103	0	0	-0.00239303	0.00252283
A	ASP	211	H6_Helix	-	13	ASP1081	L ASP 211	-0.00079602	0.000861803	724.54	1.59441	-724.538	1.59415	0	0	0.00123881	0.00232465
A	ILE	212	H6_Helix	-	13	ILE1082	L ILE 212	-0.000870647	0.000895633	-1.84385	0.111773	1.84357	0.111759	0	0	-0.00114925	0.00224383
A	CYS	213	H6_Helix	-	13	CYS1083	L CYS 213	-0.00078607	0.000855548	-3.43444	0.258598	3.43427	0.258588	0	0	-0.000960199	0.00225005
A	ARG	214	H6_Helix	-	13	ARG1084	L ARG 214	-0.00177612	0.00123375	-751.535	2.20671	751.535	2.20637	0	0	-0.00195522	0.00260228
A	ARG	215	H6_Helix	-	13	ARG1085	L ARG 215	-0.00108458	0.000994677	-694.555	2.04385	694.554	2.04373	0	0	-0.00247761	0.00234196
A	ASN	216	H6-H7_Loop	-	13	ASN1086	L ASN 216	-0.000651741	0.000785124	-1.85826	0.652847	1.85814	0.652867	0	0	-0.000766169	0.00224922
A	LEU	217	H6-H7_Loop	-	13	LEU1087	L LEU 217	-0.000845771	0.000886829	-0.805318	0.202883	0.805348	0.202874	0	0	-0.00081592	0.00226826
A	ASP	218	H6-H7_Loop	-	13	ASP1088	L ASP 218	-0.000835821	0.000881033	696.673	1.30099	-696.672	1.30077	0	0	0.000378109	0.00228491
A	ILE	219	H6-H7_Loop	-	13	ILE1089	L ILE 219	-0.0011791	0.0010326	-0.598149	0.229684	0.598204	0.229636	0	0	-0.00112438	0.00227185
A	GLU	220	H6-H7_Loop	-	13	GLU1090	L GLU 220	-0.00160199	0.0011831	749.827	2.34575	-749.828	2.34561	0	0	-0.00248259	0.00254449
A	ARG	221	H6-H7_Loop	-	13	ARG1091	L ARG 221	-0.0031393	0.00154107	-788.527	2.05174	788.528	2.05114	0	0	-0.00179602	0.00295687
A	PRO	222	H6-H7_Loop	-	13	PRO1092	L PRO 222	-0.00150249	0.0011492	6.35703	0.172878	-6.35706	0.17291	0	0	-0.00153234	0.00242642
A	THR	223	H6-H7_Loop	-	13	THR1093	L THR 223	-0.00177612	0.00123658	-6.94745	0.337976	6.94693	0.337968	0	0	-0.00229851	0.00239618
A	TYR	224	H7_Helix	(GTP)	13	TYR1094	L TYR 224	-0.00285075	0.00148652	-6.23542	0.439958	6.23495	0.439912	0	0	-0.00331841	0.00249887
A	THR	225	H7_Helix	-	13	THR1095	L THR 225	-0.00123881	0.00105609	-3.03697	0.400116	3.03662	0.400023	0	0	-0.00159204	0.00231076
A	ASN	226	H7_Helix	-	13	ASN1096	L ASN 226	-0.0010995	0.00100184	0.109587	0.64441	-0.109393	0.644484	0	0	-0.000905473	0.00226314
A	LEU	227	H7_Helix	-	13	LEU1097	L LEU 227	-0.00132836	0.00108861	-5.99763	0.102272	5.99717	0.102239	0	0	-0.00178607	0.00235695
A	ASN	228	H7_Helix	(GTP)	13	ASN1098	L ASN 228	-0.00102985	0.000971997	-6.00276	0.226008	6.00178	0.225984	0	0	-0.00200995	0.00227686
A	ARG	229	H7_Helix	-	13	ARG1099	L ARG 229	-0.00134328	0.00109536	-727.394	1.59705	727.387	1.59682	0	0	-0.0081791	0.00238139
A	LEU	230	H7_Helix	-	13	LEU1100	L LEU 230	-0.000865672	0.000896765	-4.53795	0.0841061	4.5379	0.0840795	0	0	-0.000920398	0.00222148
A	ILE	231	H7_Helix	-	13	ILE1101	L ILE 231	-0.000965174	0.000941233	-5.14922	0.0960886	5.14903	0.0960607	0	0	-0.00114925	0.00225011
A	GLY	232	H7_Helix	-	13	GLY1102	L GLY 232	-0.000343284	0.000576685	-3.51573	0.0849248	3.51535	0.0849407	0	0	-0.000716418	0.00214196
A	GLN	233	H7_Helix	-	13	GLN1103	L GLN 233	-0.000532338	0.000712781	-3.97481	0.305142	3.97483	0.305116	0	0	-0.000512438	0.00221378
A	ILE	234	H7_Helix	-	13	ILE1104	L ILE 234	-0.000616915	0.000764585	-4.72411	0.0955959	4.72396	0.0956812	0	0	-0.000766169	0.00222379
A	VAL	235	H7_Helix	-	13	VAL1105	L VAL 235	-0.000557214	0.000728546	-4.05427	0.122924	4.05407	0.122918	0	0	-0.000756219	0.00218477
A	SER	236	H7_Helix	-	13	SER1106	L SER 236	-0.000373134	0.000600858	-4.105	0.213277	4.10471	0.213306	0	0	-0.000661692	0.00216277
A	SER	237	H7_Helix	-	13	SER1107	L SER 237	-0.00021393	0.000457766	-4.96003	0.129437	4.96	0.129463	0	0	-0.000238806	0.00209381
A	ILE	238	H7_Helix	-	13	ILE1108	L ILE 238	-0.00041791	0.000634284	-4.18702	0.172742	4.18678	0.172716	0	0	-0.000666667	0.00211309
A	THR	239	H7_Helix	-	13	THR1109	L THR 239	-0.000223881	0.000468191	-2.81512	0.252025	2.81492	0.251909	0	0	-0.000427861	0.00215222
A	ALA	240	H7_Helix	-	13	ALA1110	L ALA 240	-0.000199005	0.000441527	-2.89936	0.0998171	2.89917	0.0997941	0	0	-0.00038806	0.00217049
A	SER	241	H7_Helix	-	13	SER1111	L SER 241	-0.000164179	0.000401909	-3.77859	0.273394	3.7786	0.273464	0	0	-0.000149254	0.00213966
A	LEU	242	H7_Helix	-	13	LEU1112	L LEU 242	-0.000318408	0.000554185	-3.0708	0.138383	3.07083	0.138341	0	0	-0.000288557	0.00207192
A	ARG	243	H7-H8_(T7)_Loop	-	13	ARG1113	L ARG 243	-0.000313433	0.00055262	-619.488	1.51686	619.487	1.51685	0	0	-0.00177612	0.00218091
A	PHE	244	H7-H8_(T7)_Loop	-	13	PHE1114	L PHE 244	-0.000348259	0.000581175	-0.882532	0.121185	0.882254	0.121211	0	0	-0.000626866	0.00215815
A	ASP	245	H7-H8_(T7)_Loop	-	13	ASP1115	L ASP 245	-0.000149254	0.000383698	590.039	0.94303	-590.038	0.943015	0	0	0.000636816	0.00208598
A	GLY	246	H7-H8_(T7)_Loop	-	13	GLY1116	L GLY 246	-4.47761e-05	0.000210959	-0.361333	0.157704	0.361328	0.157736	0	0	-4.97512e-05	0.00207036
A	ALA	247	H7-H8_(T7)_Loop	-	13	ALA1117	L ALA 247	-7.46269e-05	0.000272044	-1.27944	0.116261	1.27953	0.11621	0	0	1.49254e-05	0.00209317
A	LEU	248	H7-H8_(T7)_Loop	(GTP)	13	LEU1118	L LEU 248	-0.000124378	0.000350243	1.33641	0.130596	-1.33647	0.130629	0	0	-0.000189055	0.00213314
A	ASN	249	H7-H8_(T7)_Loop	-	13	ASN1119	L ASN 249	-0.000154229	0.000389397	0.34204	0.395702	-0.342129	0.395685	0	0	-0.000243781	0.00208966
A	VAL	250	H7-H8_(T7)_Loop	-	13	VAL1120	L VAL 250	-0.00018408	0.000425017	1.03008	0.203955	-1.03005	0.203985	0	0	-0.000154229	0.00214465
A	ASP	251	H7-H8_(T7)_Loop	-	13	ASP1121	L ASP 251	-0.000174129	0.000413504	613.259	0.858715	-613.257	0.85868	0	0	0.00121393	0.00212849
A	LEU	252	H8_Helix	-	13	LEU1122	L LEU 252	-0.000378109	0.000604759	0.440483	0.161636	-0.440527	0.161709	0	0	-0.000422886	0.0021748
A	THR	253	H8_Helix	-	13	THR1123	L THR 253	-0.000164179	0.00040197	1.70947	0.3713	-1.70941	0.371297	0	0	-0.000104478	0.00208934
A	GLU	254	H8_Helix	(GTP)	13	GLU1124	L GLU 254	-0.00019403	0.000435941	594.929	0.731678	-594.928	0.731634	0	0	0.000960199	0.00211072
A	PHE	255	H8_Helix	-	13	PHE1125	L PHE 255	-0.000338308	0.000573241	-1.03285	0.147587	1.03278	0.147549	0	0	-0.000402985	0.00215627
A	GLN	256	H8_Helix	-	13	GLN1126	L GLN 256	-0.000283582	0.000525812	1.09043	0.515893	-1.09053	0.515881	0	0	-0.000383085	0.00212756
A	THR	257	H8_Helix	-	13	THR1127	L THR 257	-0.00019403	0.000436225	0.514572	0.292146	-0.514542	0.29211	0	0	-0.000164179	0.00209633
A	ASN	258	H8_Helix	-	13	ASN1128	L ASN 258	-0.00019403	0.000436225	-3.11228	0.142091	3.11212	0.142099	0	0	-0.000353234	0.00211302
A	LEU	259	H8_Helix	-	13	LEU1129	L LEU 259	-0.000328358	0.000563969	0.991652	0.137278	-0.991776	0.137278	0	0	-0.000452736	0.00213006
A	VAL	260	H8_Helix	-	13	VAL1130	L VAL 260	-0.000238806	0.000482818	-2.28517	0.102865	2.28512	0.102807	0	0	-0.000293532	0.00213334
A	PRO	261	H8-S7_Loop	-	13	PRO1131	L PRO 261	-0.000154229	0.000388761	-2.55615	0.0828973	2.55629	0.0828823	0	0	-1.49254e-05	0.00212971
A	TYR	262	H8-S7_Loop	-	13	TYR1132	L TYR 262	-0.000363184	0.000593689	1.30653	0.193307	-1.30627	0.193299	0	0	-0.000109453	0.00217426
A	PRO	263	H8-S7_Loop	-	13	PRO1133	L PRO 263	-0.000243781	0.000487816	2.54417	0.145727	-2.54403	0.14574	0	0	-0.000109453	0.00214829
A	ARG	264	H8-S7_Loop	-	13	ARG1134	L ARG 264	-0.000467662	0.000670554	-681.133	1.59191	681.128	1.59179	0	0	-0.00540796	0.0022175
A	GLY	265	H8-S7_Loop	-	13	GLY1135	L GLY 265	-0.000169154	0.000407596	0.781562	0.226736	-0.781318	0.226674	0	0	7.46269e-05	0.00207695
A	HIE	266	H8-S7_Loop	-	13	HIE1136	L HIE 266	-0.000447761	0.000655698	-0.4941	0.43224	0.494174	0.43216	0	0	-0.000373134	0.00214629
A	PHE	267	H8-S7_Loop	-	13	PHE1137	L PHE 267	-0.00081592	0.000872081	-0.588264	0.208107	0.588149	0.208102	0	0	-0.000930348	0.00223411
A	PRO	268	H8-S7_Loop	-	13	PRO1138	L PRO 268	-0.000427861	0.000641733	5.42154	0.12338	-5.4212	0.123337	0	0	-8.45771e-05	0.00219848
A	LEU	269	S7_Loop	-	13	LEU1139	L LEU 269	-0.000517413	0.000703307	-3.29032	0.114847	3.29028	0.114806	0	0	-0.000552239	0.00218748
A	ALA	270	S7_Loop	-	13	ALA1140	L ALA 270	-0.000278607	0.000520751	2.75286	0.117518	-2.75294	0.117525	0	0	-0.000358209	0.00210394
A	THR	271	S7_Loop	-	13	THR1141	L THR 271	-0.000363184	0.000593314	-1.40543	0.251913	1.40526	0.251934	0	0	-0.000532338	0.00219699
A	TYR	272	S7-H9_(MA)_Loop	-	13	TYR1142	L TYR 272	-0.000472637	0.000672838	1.80372	0.216102	-1.8037	0.216135	0	0	-0.000457711	0.00216847
A	ALA	273	S7-H9_(MA)_Loop	-	13	ALA1143	L ALA 273	-0.000238806	0.000483433	-1.05022	0.0999426	1.05013	0.0999404	0	0	-0.000333333	0.00210975
A	PRO	274	S7-H9_(MA)_Loop	-	13	PRO1144	L PRO 274	-0.000278607	0.000521511	1.41375	0.128123	-1.41348	0.128081	0	0	-4.97512e-06	0.00213309
A	VAL	275	S7-H9_(MA)_Loop	-	13	VAL1145	L VAL 275	-0.000462687	0.000667594	0.152751	0.353017	-0.152816	0.352932	0	0	-0.000527363	0.00223811
A	ILE	276	S7-H9_(MA)_Loop	-	13	ILE1146	L ILE 276	-0.000522388	0.00070496	0.243423	0.177751	-0.243104	0.177721	0	0	-0.00020398	0.00222137
A	SER	277	S7-H9_(MA)_Loop	-	13	SER1147	L SER 277	-0.000507463	0.000696411	-5.94163	0.319893	5.9414	0.319901	0	0	-0.000731343	0.00219679
A	ALA	278	S7-H9_(MA)_Loop	-	13	ALA1148	L ALA 278	-0.000338308	0.00057268	-3.68008	0.117644	3.68004	0.117554	0	0	-0.000378109	0.00213699
A	GLU	279	S7-H9_(MA)_Loop	-	13	GLU1149	L GLU 279	-0.000587065	0.000747429	675.351	2.41397	-675.349	2.41387	0	0	0.00142289	0.00220676
A	LYS	280	S7-H9_(MA)_Loop	-	13	LYS1150	L LYS 280	-0.000656716	0.000788459	-678.727	1.65572	678.726	1.65562	0	0	-0.00155721	0.00226104
A	ALA	281	S7-H9_(MA)_Loop	-	13	ALA1151	L ALA 281	-0.000283582	0.000525953	-2.72964	0.091143	2.72959	0.0911382	0	0	-0.000333333	0.00215931
A	TYR	282	S7-H9_(MA)_Loop	-	13	TYR1152	L TYR 282	-0.000457711	0.000662869	1.01688	0.328321	-1.01673	0.328372	0	0	-0.000303483	0.00216933
A	HIE	283	S7-H9_(MA)_Loop	-	13	HIE1153	L HIE 283	-0.000368159	0.000594272	0.654736	0.402084	-0.654796	0.402092	0	0	-0.000427861	0.00218473
A	GLU	284	S7-H9_(MA)_Loop	-	13	GLU1154	L GLU 284	-0.000283582	0.00052553	624.944	1.0919	-624.943	1.09182	0	0	0.000547264	0.00213305
A	GLN	285	S7-H9_(MA)_Loop	-	13	GLN1155	L GLN 285	-0.00020398	0.000446155	2.2847	0.501405	-2.28457	0.501417	0	0	-7.46269e-05	0.0021043
A	LEU	286	S7-H9_(MA)_Loop	-	13	LEU1156	L LEU 286	-0.000238806	0.000483586	-1.14354	0.172846	1.14331	0.172794	0	0	-0.000472637	0.00207333
A	SER	287	S7-H9_(MA)_Loop	-	13	SER1157	L SER 287	-0.000154229	0.000389143	5.10175	0.250876	-5.10165	0.25086	0	0	-5.97015e-05	0.00208494
A	VAL	288	H9_Helix	-	13	VAL1158	L VAL 288	-0.000199005	0.000441022	3.38272	0.0870076	-3.38285	0.0869688	0	0	-0.000323383	0.00207585
A	ALA	289	H9_Helix	-	13	ALA1159	L ALA 289	-9.95025e-05	0.000313314	2.746	0.0811723	-2.7458	0.0811543	0	0	0.000109453	0.00214162
A	GLU	290	H9_Helix	-	13	GLU1160	L GLU 290	-0.000278607	0.000521036	618.103	1.14332	-618.103	1.14328	0	0	0.000626866	0.00220851
A	ILE	291	H9_Helix	-	13	ILE1161	L ILE 291	-0.000268657	0.000511737	3.2685	0.0666189	-3.26864	0.0666185	0	0	-0.00040796	0.00207896
A	THR	292	H9_Helix	-	13	THR1162	L THR 292	-0.000189055	0.000429996	3.23416	0.147762	-3.23417	0.147803	0	0	-0.00020398	0.002134
A	ASN	293	H9_Helix	-	13	ASN1163	L ASN 293	-0.000179104	0.000418206	3.10925	0.416334	-3.10918	0.416357	0	0	-0.000109453	0.00211965
A	ALA	294	H9_Helix	-	13	ALA1164	L ALA 294	-0.000223881	0.00046782	3.09809	0.0762086	-3.09797	0.0761945	0	0	-9.45274e-05	0.00211881
A	CYS	295	H9_Helix	-	13	CYS1165	L CYS 295	-0.000248756	0.000493316	3.82037	0.296331	-3.82046	0.296346	0	0	-0.000343284	0.00210482
A	PHE	296	H9_Helix	-	13	PHE1166	L PHE 296	-0.000442786	0.000652709	1.36849	0.172778	-1.36883	0.172772	0	0	-0.000776119	0.00218991
A	GLU	297	H9-S8_Loop	-	13	GLU1167	L GLU 297	-0.000497512	0.000689373	652.1	1.20293	-652.099	1.20279	0	0	0.000920398	0.00220213
A	PRO	298	H9-S8_Loop	-	13	PRO1168	L PRO 298	-0.000442786	0.000653202	2.96616	0.111978	-2.96611	0.11203	0	0	-0.000393035	0.00216338
A	ALA	299	H9-S8_Loop	-	13	ALA1169	L ALA 299	-0.000368159	0.000595437	3.30223	0.136842	-3.30225	0.136853	0	0	-0.00038806	0.00217693
A	ASN	300	H9-S8_Loop	-	13	ASN1170	L ASN 300	-0.000487562	0.000683641	5.1595	0.401093	-5.15911	0.40115	0	0	-9.95025e-05	0.00221142
A	GLN	301	H9-S8_Loop	-	13	GLN1171	L GLN 301	-0.000626866	0.000771353	2.81224	0.46888	-2.81211	0.468883	0	0	-0.000502488	0.00222465
A	MET	302	H9-S8_Loop	-	13	MET1172	L MET 302	-0.000751244	0.000838541	4.14362	0.341653	-4.14367	0.34165	0	0	-0.000800995	0.00227988
A	VAL	303	H9-S8_Loop	-	13	VAL1173	L VAL 303	-0.000636816	0.000777585	-3.80522	0.104176	3.80517	0.104126	0	0	-0.000686567	0.00218119
A	LYS	304	H9-S8_Loop	-	13	LYS1174	L LYS 304	-0.0010199	0.000967377	-728.61	2.50563	728.607	2.50535	0	0	-0.00457214	0.00239257
A	CYS	305	H9-S8_Loop	-	13	CYS1175	L CYS 305	-0.000502488	0.000693954	-2.27908	0.388325	2.27873	0.388343	0	0	-0.000850746	0.00224708
A	ASP	306	H9-S8_Loop	-	13	ASP1176	L ASP 306	-0.000532338	0.000712156	681.154	1.30598	-681.15	1.3058	0	0	0.00276119	0.00218552
A	PRO	307	H9-S8_Loop	-	13	PRO1177	L PRO 307	-0.000378109	0.000604718	-1.1842	0.171818	1.18431	0.17183	0	0	-0.000263682	0.00208751
A	ARG	308	H9-S8_Loop	-	13	ARG1178	L ARG 308	-0.000517413	0.000703307	-673.809	2.50518	673.806	2.50505	0	0	-0.00328856	0.00220058
A	HIE	309	H9-S8_Loop	-	13	HIE1179	L HIE 309	-0.000567164	0.000734198	-3.13446	0.450506	3.13422	0.450406	0	0	-0.00080597	0.0022168
A	GLY	310	H9-S8_Loop	-	13	GLY1180	L GLY 310	-0.00021393	0.000457116	-0.542751	0.198655	0.542756	0.198645	0	0	-0.000208955	0.00212741
A	LYS	311	H9-S8_Loop	-	13	LYS1181	L LYS 311	-0.000383085	0.000606965	-624.986	1.68448	624.984	1.68438	0	0	-0.00225871	0.00214515
A	TYR	312	S8_Beta_Strand	-	13	TYR1182	L TYR 312	-0.00041791	0.000634167	-2.06086	0.243148	2.06098	0.243168	0	0	-0.000298507	0.00214513
A	MET	313	S8_Beta_Strand	-	13	MET1183	L MET 313	-0.000298507	0.000539015	-3.70207	0.225709	3.70208	0.225716	0	0	-0.000288557	0.0022011
A	ALA	314	S8_Beta_Strand	-	13	ALA1184	L ALA 314	-0.000154229	0.000389715	2.90234	0.0862291	-2.90247	0.0862373	0	0	-0.000288557	0.00210241
A	CYS	315	S8_Beta_Strand	-	13	CYS1185	L CYS 315	-0.000199005	0.000441807	-2.6022	0.27327	2.60218	0.273281	0	0	-0.000223881	0.00211746
A	CYS	316	S8_Beta_Strand	-	13	CYS1186	L CYS 316	-0.000189055	0.000430858	2.68208	0.212704	-2.68216	0.212632	0	0	-0.000268657	0.00208805
A	LEU	317	S8_Beta_Strand	-	13	LEU1187	L LEU 317	-0.000313433	0.000551454	-1.60885	0.118471	1.60871	0.118485	0	0	-0.000452736	0.0021714
A	LEU	318	S8_Beta_Strand	-	13	LEU1188	L LEU 318	-0.000278607	0.000521226	1.86574	0.0816328	-1.86578	0.0816519	0	0	-0.000313433	0.00214494
A	TYR	319	S8_Beta_Strand	-	13	TYR1189	L TYR 319	-0.000343284	0.000576685	-0.00424378	0.175549	0.00440796	0.175505	0	0	-0.000179104	0.00219056
A	ARG	320	S8_Beta_Strand	-	13	ARG1190	L ARG 320	-0.000338308	0.000571425	-628.255	0.876699	628.253	0.876666	0	0	-0.00221393	0.00215748
A	GLY	321	S8_Beta_Strand	-	13	GLY1191	L GLY 321	-0.000129353	0.000356547	-0.972816	0.120281	0.972726	0.120262	0	0	-0.000218905	0.00212624
A	ASP	322	S8-H10_Loop	-	13	ASP1192	L ASP 322	-0.000218905	0.000462927	581.786	0.830733	-581.785	0.830727	0	0	0.000547264	0.00210331
A	VAL	323	S8-H10_Loop	-	13	VAL1193	L VAL 323	-0.000174129	0.000413624	-0.725915	0.13261	0.7261	0.132665	0	0	9.95025e-06	0.00207241
A	VAL	324	S8-H10_Loop	-	13	VAL1194	L VAL 324	-0.000109453	0.00032866	2.25415	0.0943171	-2.25404	0.0943156	0	0	4.97512e-06	0.00206398
A	PRO	325	H10_Helix	-	13	PRO1195	L PRO 325	-0.000144279	0.000376864	1.74712	0.0990232	-1.74699	0.0989512	0	0	-9.95025e-06	0.00218582
A	LYS	326	H10_Helix	-	13	LYS1196	L LYS 326	-0.000169154	0.000407717	-546.057	0.942067	546.057	0.941969	0	0	-0.000348259	0.00212161
A	ASP	327	H10_Helix	-	13	ASP1197	L ASP 327	-0.000179104	0.000419742	565.09	0.748256	-565.089	0.748224	0	0	0.000323383	0.00210126
A	VAL	328	H10_Helix	-	13	VAL1198	L VAL 328	-0.000119403	0.00034267	1.09882	0.0795088	-1.09866	0.0795276	0	0	3.48259e-05	0.00208742
A	ASN	329	H10_Helix	-	13	ASN1199	L ASN 329	-0.000144279	0.000377389	0.774229	0.449892	-0.7741	0.449891	0	0	-1.49254e-05	0.0020804
A	ALA	330	H10_Helix	-	13	ALA1200	L ALA 330	-6.96517e-05	0.0002626	0.673816	0.0859506	-0.673806	0.0859098	0	0	-5.97015e-05	0.00209994
A	ALA	331	H10_Helix	-	13	ALA1201	L ALA 331	-0.000134328	0.000363014	0.388254	0.125329	-0.388085	0.125324	0	0	3.48259e-05	0.00207838
A	ILE	332	H10_Helix	-	13	ILE1202	L ILE 332	-0.000169154	0.000408142	1.4585	0.107722	-1.45848	0.107712	0	0	-0.000149254	0.00209532
A	ALA	333	H10_Helix	-	13	ALA1203	L ALA 333	-7.46269e-05	0.000272044	0.798463	0.173753	-0.798428	0.173731	0	0	-3.9801e-05	0.00209997
A	THR	334	H10_Helix	-	13	THR1204	L THR 334	-0.000139303	0.000370037	0.497005	0.282488	-0.497109	0.282521	0	0	-0.000243781	0.0021371
A	ILE	335	H10_Helix	-	13	ILE1205	L ILE 335	-0.000208955	0.000452982	1.09786	0.110774	-1.09787	0.11076	0	0	-0.000223881	0.00208736
A	LYS	336	H10_Helix	-	13	LYS1206	L LYS 336	-0.000243781	0.000487664	-582.778	1.88624	582.777	1.88617	0	0	-0.000915423	0.00211419
A	THR	337	H10-S9_Loop	-	13	THR1207	L THR 337	-0.000144279	0.000376601	1.07582	0.34049	-1.07578	0.340429	0	0	-9.95025e-05	0.00210594
A	LYS	338	H10-S9_Loop	-	13	LYS1208	L LYS 338	-0.000228856	0.000473552	-590.602	1.93004	590.601	1.92996	0	0	-0.00060199	0.0021368
A	ARG	339	H10-S9_Loop	-	13	ARG1209	L ARG 339	-0.000402985	0.00062358	-630.997	1.2332	630.996	1.23311	0	0	-0.00125871	0.00213225
A	THR	340	H10-S9_Loop	-	13	THR1210	L THR 340	-0.000258706	0.00050266	0.552045	0.374095	-0.55195	0.374125	0	0	-0.000164179	0.00212754
A	ILE	341	H10-S9_Loop	-	13	ILE1211	L ILE 341	-0.000238806	0.000483279	-2.91949	0.176848	2.91926	0.17683	0	0	-0.000467662	0.00208936
A	GLN	342	H10-S9_Loop	-	13	GLN1212	L GLN 342	-0.000268657	0.00051222	3.18932	0.787743	-3.18916	0.787662	0	0	-0.000109453	0.00215885
A	PHE	343	H10-S9_Loop	-	13	PHE1213	L PHE 343	-0.000303483	0.000543815	-0.501647	0.146273	0.501687	0.146275	0	0	-0.000263682	0.00212463
A	VAL	344	H10-S9_Loop	-	13	VAL1214	L VAL 344	-0.000208955	0.000452052	-2.77241	0.103784	2.77194	0.103787	0	0	-0.000686567	0.00212992
A	ASP	345	H10-S9_Loop	-	13	ASP1215	L ASP 345	-0.00020398	0.000447153	600.012	1.05582	-600.011	1.05581	0	0	0.00101493	0.00213185
A	TRP	346	H10-S9_Loop	-	13	TRP1216	L TRP 346	-0.000298507	0.000538831	-4.00236	0.151519	4.00224	0.151551	0	0	-0.00041791	0.00213687
A	CYS	347	H10-S9_Loop	-	13	CYS1217	L CYS 347	-0.000114428	0.000336327	-2.21856	0.218651	2.21844	0.21866	0	0	-0.000228856	0.00215162
A	PRO	348	H10-S9_Loop	-	13	PRO1218	L PRO 348	-0.000139303	0.000370638	1.36472	0.0924919	-1.36468	0.0925074	0	0	-9.95025e-05	0.00212237
A	THR	349	H10-S9_Loop	-	13	THR1219	L THR 349	-0.000159204	0.000395702	-0.904507	0.296053	0.904542	0.296057	0	0	-0.000124378	0.0021496
A	GLY	350	H10-S9_Loop	-	13	GLY1220	L GLY 350	-0.000104478	0.000321348	2.51049	0.141243	-2.51049	0.141234	0	0	-0.000104478	0.00205914
A	PHE	351	S9_Beta_Strand	-	13	PHE1221	L PHE 351	-0.000199005	0.000441583	0.190965	0.172257	-0.191229	0.17226	0	0	-0.000462687	0.00212296
A	LYS	352	S9_Beta_Strand	-	13	LYS1222	L LYS 352	-0.000223881	0.000467662	-587.892	0.752404	587.891	0.752409	0	0	-0.00112438	0.00211423
A	VAL	353	S9_Beta_Strand	-	13	VAL1223	L VAL 353	-0.000129353	0.000357517	-1.87256	0.110902	1.87246	0.110874	0	0	-0.000228856	0.00215189
A	GLY	354	S9_Beta_Strand	-	13	GLY1224	L GLY 354	-6.46766e-05	0.00025339	0.87402	0.128869	-0.874154	0.128815	0	0	-0.000199005	0.00210175
A	ILE	355	S9_Beta_Strand	-	13	ILE1225	L ILE 355	-0.000243781	0.000488272	-1.23978	0.118999	1.23985	0.118983	0	0	-0.000174129	0.00214512
A	ASN	356	S9-S10_Loop	-	13	ASN1226	L ASN 356	-0.000199005	0.00044147	-0.000134328	0.334495	0.000169154	0.334467	0	0	-0.000164179	0.00214056
A	TYR	357	S9-S10_Loop	-	13	TYR1227	L TYR 357	-0.00019403	0.000436168	0.379035	0.206363	-0.379015	0.206317	0	0	-0.000174129	0.00213101
A	GLU	358	S9-S10_Loop	-	13	GLU1228	L GLU 358	-0.000258706	0.000502069	609.541	1.06879	-609.539	1.06875	0	0	0.00129851	0.00217773
A	PRO	359	S9-S10_Loop	-	13	PRO1229	L PRO 359	-0.000243781	0.00048807	1.56689	0.115464	-1.56677	0.115451	0	0	-0.000119403	0.00219221
A	PRO	360	S9-S10_Loop	-	13	PRO1230	L PRO 360	-0.000313433	0.000551409	-1.25251	0.162432	1.25227	0.162483	0	0	-0.000552239	0.00214118
A	THR	361	S9-S10_Loop	-	13	THR1231	L THR 361	-0.000303483	0.000543679	0.995592	0.215661	-0.995672	0.215666	0	0	-0.000383085	0.00218608
A	VAL	362	S9-S10_Loop	-	13	VAL1232	L VAL 362	-0.000368159	0.000595853	-2.66577	0.160772	2.66542	0.160756	0	0	-0.000716418	0.00209126
A	VAL	363	S9-S10_Loop	-	13	VAL1233	L VAL 363	-0.000542289	0.000718074	-0.883955	0.239373	0.883572	0.239348	0	0	-0.000925373	0.00218534
A	PRO	364	S9-S10_Loop	-	13	PRO1234	L PRO 364	-0.000492537	0.000684075	4.10857	0.221964	-4.10831	0.221893	0	0	-0.000233831	0.00217665
A	GLY	365	S9-S10_Loop	-	13	GLY1235	L GLY 365	-0.000278607	0.000521036	3.44618	0.238564	-3.44593	0.238544	0	0	-2.48756e-05	0.00211725
A	GLY	366	S9-S10_Loop	-	13	GLY1236	L GLY 366	-0.00041791	0.000634558	-1.54713	0.363459	1.54686	0.363459	0	0	-0.000686567	0.00224539
A	ASP	367	S9-S10_Loop	-	13	ASP1237	L ASP 367	-0.000621891	0.000767428	711.386	1.28686	-711.382	1.28662	0	0	0.00333831	0.00226253
A	LEU	368	S9-S10_Loop	-	13	LEU1238	L LEU 368	-0.000641791	0.000780064	0.609567	0.159625	-0.609647	0.159627	0	0	-0.000721393	0.00222095
A	ALA	369	S9-S10_Loop	-	13	ALA1239	L ALA 369	-0.000273632	0.000516647	0.601239	0.151575	-0.601502	0.151565	0	0	-0.000537313	0.002163
A	LYS	370	S9-S10_Loop	-	13	LYS1240	L LYS 370	-0.000502488	0.000694061	-635.766	2.38579	635.763	2.38571	0	0	-0.00272637	0.00218034
A	VAL	371	S9-S10_Loop	-	13	VAL1241	L VAL 371	-0.000293532	0.000534079	1.19826	0.139331	-1.1982	0.139299	0	0	-0.000228856	0.00212094
A	GLN	372	S9-S10_Loop	-	13	GLN1242	L GLN 372	-0.000248756	0.000492713	1.56709	0.642202	-1.56691	0.642233	0	0	-6.46766e-05	0.00215779
A	ARG	373	S10_Beta_Strand	-	13	ARG1243	L ARG 373	-0.000298507	0.000538923	-591.113	0.951336	591.112	0.951294	0	0	-0.0011393	0.00210067
A	ALA	374	S10_Beta_Strand	-	13	ALA1244	L ALA 374	-0.000223881	0.000468191	-3.16698	0.0837923	3.16686	0.0837556	0	0	-0.000343284	0.00215148
A	VAL	375	S10_Beta_Strand	-	13	VAL1245	L VAL 375	-0.000313433	0.00055096	2.28604	0.0765749	-2.28599	0.0765606	0	0	-0.000263682	0.00213663
A	CYS	376	S10_Beta_Strand	-	13	CYS1246	L CYS 376	-0.000258706	0.000501329	-2.7838	0.206003	2.78345	0.205948	0	0	-0.000606965	0.00215464
A	MET	377	S10_Beta_Strand	-	13	MET1247	L MET 377	-0.00038806	0.000612284	2.79763	0.282026	-2.79759	0.28205	0	0	-0.000348259	0.00215947
A	LEU	378	S10_Beta_Strand	-	13	LEU1248	L LEU 378	-0.000412935	0.000630645	-3.3581	0.0730244	3.35802	0.0729838	0	0	-0.000492537	0.0021678
A	SER	379	S10_Beta_Strand	-	13	SER1249	L SER 379	-0.000223881	0.000468191	3.29657	0.274694	-3.29647	0.274669	0	0	-0.000124378	0.00220143
A	ASN	380	S10_Beta_Strand	-	13	ASN1250	L ASN 380	-0.000303483	0.000542768	0.259493	0.29144	-0.259572	0.291414	0	0	-0.000383085	0.0021512
A	THR	381	S10_Beta_Strand	-	13	THR1251	L THR 381	-0.000288557	0.000530685	3.43218	0.224263	-3.43179	0.224203	0	0	0.000104478	0.00212027
A	THR	382	H11_Helix	-	13	THR1252	L THR 382	-0.000293532	0.000534774	3.49327	0.237761	-3.49312	0.237736	0	0	-0.000144279	0.00214938
A	ALA	383	H11_Helix	-	13	ALA1253	L ALA 383	-0.000288557	0.000530312	3.85059	0.0721303	-3.85043	0.0720605	0	0	-0.000129353	0.00212388
A	ILE	384	H11_Helix	-	13	ILE1254	L ILE 384	-0.000587065	0.000747031	4.62525	0.0723404	-4.62501	0.0723265	0	0	-0.000343284	0.00225604
A	ALA	385	H11_Helix	-	13	ALA1255	L ALA 385	-0.00040796	0.000626984	4.79673	0.093085	-4.79634	0.0929938	0	0	-2.48756e-05	0.00217507
A	GLU	386	H11_Helix	-	13	GLU1256	L GLU 386	-0.000800995	0.000864413	727.595	1.42885	-727.588	1.42857	0	0	0.00589055	0.00230786
A	ALA	387	H11_Helix	-	13	ALA1257	L ALA 387	-0.000522388	0.000706783	5.28088	0.070451	-5.28041	0.0705028	0	0	-4.97512e-05	0.00220042
A	TRP	388	H11_Helix	-	13	TRP1258	L TRP 388	-0.00132338	0.00108774	7.72355	0.148813	-7.72263	0.148837	0	0	-0.00039801	0.00235457
A	ALA	389	H11_Helix	-	13	ALA1259	L ALA 389	-0.000661692	0.000791561	5.21653	0.119853	-5.21574	0.119798	0	0	0.000129353	0.0021576
A	ARG	390	H11_Helix	-	13	ARG1260	L ARG 390	-0.00157711	0.00117423	-739.771	2.14707	739.765	2.14669	0	0	-0.00825871	0.00247057
A	LEU	391	H11_Helix	-	13	LEU1261	L LEU 391	-0.00146269	0.00113686	6.20473	0.0969516	-6.20367	0.0968789	0	0	-0.00040796	0.00239253
A	ASP	392	H11_Helix	-	13	ASP1262	L ASP 392	-0.00110448	0.00100313	773.974	1.44545	-773.958	1.44496	0	0	0.0153682	0.00239586
A	HID	393	H11_Helix	-	13	HID1263	L HID 393	-0.00182587	0.00124867	4.82408	0.814026	-4.82315	0.813926	0	0	-0.000895522	0.0024427
A	LYS	394	H11_Helix	-	13	LYS1264	L LYS 394	-0.00231841	0.00137666	-800.767	2.29513	800.753	2.29449	0	0	-0.0156368	0.00273474
A	PHE	395	H11_Helix	-	13	PHE1265	L PHE 395	-0.00239801	0.00139417	7.34316	0.141963	-7.34106	0.141972	0	0	-0.000303483	0.00248258
A	ASP	396	H11_Helix	-	13	ASP1266	L ASP 396	-0.00154726	0.00116392	812.121	1.96291	-812.093	1.96207	0	0	0.0264925	0.00256621
A	LEU	397	H11_Helix	-	13	LEU1267	L LEU 397	-0.00285572	0.00148789	5.35599	0.178252	-5.35307	0.178208	0	0	5.97015e-05	0.00251385
A	MET	398	H11_Helix	-	13	MET1268	L MET 398	-0.00333831	0.0015711	9.22142	0.400939	-9.21781	0.400935	0	0	0.000273632	0.00259746
A	TYR	399	H11_Helix	-	13	TYR1269	L TYR 399	-0.00287562	0.0014934	5.42453	0.4702	-5.42207	0.470059	0	0	-0.00041791	0.00256505
A	ALA	400	H11-H11'_Loop	-	13	ALA1270	L ALA 400	-0.00168159	0.00120702	3.4801	0.236182	-3.47757	0.236067	0	0	0.000850746	0.00240628
A	LYS	401	H11-H11'_Loop	-	13	LYS1271	L LYS 401	-0.00461692	0.0017187	-918.306	5.08938	918.224	5.0859	0	0	-0.0865721	0.00484972
A	ARG	402	H11-H11'_Loop	-	13	ARG1272	L ARG 402	-0.00409453	0.0016709	-857.469	2.57812	857.425	2.5767	0	0	-0.0478806	0.00316535
A	ALA	403	H11'_Helix	-	13	ALA1273	L ALA 403	-0.00261692	0.00143947	-7.42672	0.160783	7.42477	0.160638	0	0	-0.00456716	0.00252735
A	PHE	404	H11'_Helix	-	13	PHE1274	L PHE 404	-0.00651741	0.00179929	-3.48637	0.314982	3.48358	0.314794	0	0	-0.00931343	0.00277702
A	VAL	405	H11'_Helix	-	13	VAL1275	L VAL 405	-0.00312438	0.00153756	-1.64771	0.220607	1.64639	0.220484	0	0	-0.00444776	0.00254559
A	HIE	406	H11'_Helix	-	13	HIE1276	L HIE 406	-0.00689552	0.00179269	-8.98727	0.53238	8.98379	0.532019	0	0	-0.0103781	0.0028136
A	TRP	407	H11'_Helix	-	13	TRP1277	L TRP 407	-0.00933333	0.00161724	-0.484821	0.360323	0.482507	0.360054	0	0	-0.0116468	0.00261399
A	TYR	408	H11'_Helix	-	13	TYR1278	L TYR 408	-0.0038209	0.0016357	1.49418	0.306855	-1.49482	0.306708	0	0	-0.00445274	0.00263806
A	VAL	409	H11'_Helix	-	13	VAL1279	L VAL 409	-0.0029204	0.00150034	-2.70273	0.359038	2.70111	0.358958	0	0	-0.00453234	0.00257572
A	GLY	410	H11'-H12_Loop	-	13	GLY1280	L GLY 410	-0.00175622	0.00122925	-0.26804	0.316137	0.267602	0.316093	0	0	-0.00219403	0.00241629
A	GLU	411	H11'-H12_Loop	-	13	GLU1281	L GLU 411	-0.00318905	0.00154711	895.073	2.1264	-895.035	2.12526	0	0	0.0343781	0.00303298
A	GLY	412	H11'-H12_Loop	-	13	GLY1282	L GLY 412	-0.00112438	0.00100996	-5.00443	0.325023	5.00308	0.324906	0	0	-0.00247264	0.00233873
A	MET	413	H11'-H12_Loop	-	13	MET1283	L MET 413	-0.00234328	0.0013838	6.95733	0.481667	-6.95536	0.481532	0	0	-0.000373134	0.00249563
A	GLU	414	H11'-H12_Loop	-	13	GLU1284	L GLU 414	-0.00184577	0.00125547	843.68	4.1554	-843.647	4.15395	0	0	0.0304826	0.00293026
A	GLU	415	H12_Helix	-	13	GLU1285	L GLU 415	-0.00214925	0.00133415	864.984	3.73735	-864.939	3.73566	0	0	0.04301	0.00311013
A	GLY	416	H12_Helix	-	13	GLY1286	L GLY 416	-0.000567164	0.000733962	-4.21744	0.197333	4.21634	0.19731	0	0	-0.00166169	0.0021866
A	GLU	417	H12_Helix	-	13	GLU1287	L GLU 417	-0.00124876	0.00105768	789.853	2.38257	-789.835	2.38201	0	0	0.0164179	0.00243344
A	PHE	418	H12_Helix	-	13	PHE1288	L PHE 418	-0.00232338	0.00137731	-5.73978	0.186375	5.73837	0.186333	0	0	-0.00373632	0.00250086
A	SER	419	H12_Helix	-	13	SER1289	L SER 419	-0.000855721	0.000892699	-5.13958	0.574557	5.13868	0.574391	0	0	-0.00176119	0.00228961
A	GLU	420	H12_Helix	-	13	GLU1290	L GLU 420	-0.000965174	0.000942835	754.955	2.35517	-754.942	2.35483	0	0	0.0124577	0.00237494
A	ALA	421	H12_Helix	-	13	ALA1291	L ALA 421	-0.000626866	0.000770807	-5.53381	0.141724	5.53285	0.141717	0	0	-0.00158706	0.00226068
A	ARG	422	H12_Helix	-	13	ARG1292	L ARG 422	-0.00144776	0.00113171	-782.279	2.40156	782.259	2.40095	0	0	-0.021204	0.00252495
A	GLU	423	H12_Helix	-	13	GLU1293	L GLU 423	-0.000761194	0.000844717	736.313	2.04967	-736.301	2.04927	0	0	0.0112239	0.0023469
A	ASP	424	H12_Helix	-	13	ASP1294	L ASP 424	-0.000626866	0.000771192	725.648	1.21548	-725.639	1.21525	0	0	0.00827363	0.00227646
A	MET	425	H12_Helix	-	13	MET1295	L MET 425	-0.000885572	0.00090632	-5.71768	0.357556	5.71678	0.357548	0	0	-0.00178109	0.00222991
A	ALA	426	H12_Helix	-	13	ALA1296	L ALA 426	-0.00039801	0.000619957	-3.94621	0.0963225	3.94588	0.0962951	0	0	-0.000726368	0.0021637
A	ALA	427	H12_Helix	-	13	ALA1297	L ALA 427	-0.000293532	0.00053445	-4.07778	0.0760718	4.07751	0.0760496	0	0	-0.000562189	0.0021043
A	LEU	428	H12_Helix	-	13	LEU1298	L LEU 428	-0.000567164	0.0007344	-5.25094	0.0997407	5.25073	0.0998306	0	0	-0.000776119	0.00220946
A	GLU	429	H12_Helix	-	13	GLU1299	L GLU 429	-0.000646766	0.000782472	709.701	2.21477	-709.693	2.21459	0	0	0.00699005	0.00224998
A	LYS	430	H12_Helix	-	13	LYS1300	L LYS 430	-0.000502488	0.000693098	-683.843	2.90441	683.837	2.9042	0	0	-0.00671144	0.0021709
A	ASP	431	H12_Helix	-	13	ASP1301	L ASP 431	-0.000318408	0.000556636	671.107	1.05089	-671.102	1.05078	0	0	0.00436816	0.0021406
A	TYR	432	H12_Helix	-	13	TYR1302	L TYR 432	-0.000512438	0.000700557	-2.31743	0.245031	2.31728	0.245063	0	0	-0.000666667	0.00219629
A	GLU	433	H12_Helix	-	13	GLU1303	L GLU 433	-0.00039801	0.000620277	667.878	1.778	-667.874	1.77789	0	0	0.00406468	0.00218445
A	GLU	434	H12_Helix	-	13	GLU1304	L GLU 434	-0.000293532	0.000534959	643.88	1.55466	-643.877	1.5546	0	0	0.00292537	0.00213403
A	VAL	435	C-Terminal_Loop	-	13	VAL1305	L VAL 435	-0.000268657	0.000511785	-3.35158	0.12352	3.35137	0.123499	0	0	-0.000472637	0.00212716
A	GLY	436	C-Terminal_Loop	-	13	GLY1306	L GLY 436	-0.000119403	0.000343103	-2.26885	0.251324	2.2689	0.251312	0	0	-7.46269e-05	0.00208715
A	VAL	437	C-Terminal_Loop	-	13	VAL1307	L VAL 437	-0.000223881	0.000468032	-0.63997	0.226934	0.6399	0.226958	0	0	-0.000293532	0.00216122
A	ASP	438	C-Terminal_Loop	-	13	ASP1308	L ASP 438	-0.00018408	0.000424842	614.509	1.46329	-614.507	1.46318	0	0	0.00161194	0.00209734
A	SER	439	C-Terminal_Loop	-	13	SER1309	L SER 439	-0.000129353	0.000356477	-0.65203	0.372391	0.652055	0.372405	0	0	-0.000104478	0.00206958
A	VAL	440	C-Terminal_Tail	-	13	VAL1310	L VAL 440	-0.000228856	0.000473448	599.189	1.78367	-599.187	1.78358	0	0	0.00142289	0.00214093
A	LIG	0	GTP	-	13	gtp1311	L gtp 441	-0.00839303	0.00172099	3334.23	5.59509	-3334.17	5.59177	0	0	0.0488955	0.00563024
A	LIG	0	Mg+	-	13	Mg+1312	L Mg+ 442	-7.9602e-05	0.000280819	-1680.17	2.85823	1680.13	2.85631	0	0	-0.0423035	0.00320715
B	MET	1	N-Terminal	-	13	MET1313	L MET 443	-0.00557214	0.00178	-913.305	1.87817	913.271	1.87672	0	0	-0.0400796	0.00365297
B	ARG	2	N-Terminal	-	13	ARG1314	L ARG 444	-0.00945274	0.00158695	-904.732	1.81123	904.698	1.80972	0	0	-0.0439453	0.00349893
B	GLU	3	N-Terminal	-	13	GLU1315	L GLU 445	-0.0103731	0.00143398	953.848	2.14413	-953.745	2.14137	0	0	0.0922985	0.00462251
B	ILE	4	N-Terminal	-	13	ILE1316	L ILE 446	-0.0199701	0.00176518	-2.23761	0.283191	2.30496	0.282572	0	0	0.0473831	0.00465491
B	VAL	5	N-Terminal	-	13	VAL1317	L VAL 447	-0.0265174	0.00120382	-3.24525	0.350569	3.35478	0.351261	0	0	0.0830149	0.00751503
B	HID	6	S1_Beta_Strand	-	13	HID1318	L HID 448	-0.071005	0.00186165	-2.38761	1.25018	2.53347	1.26692	0	0	0.0748607	0.0286686
B	ILE	7	S1_Beta_Strand	-	13	ILE1319	L ILE 449	-0.0868358	0.001878	-5.64393	0.348353	6.04631	0.358636	0	0	0.315542	0.0367105
B	GLN	8	S1_Beta_Strand	-	13	GLN1320	L GLN 450	-0.197587	0.00434525	-13.1585	1.02694	14.5157	1.04654	0	0	1.15969	0.0734682
B	ALA	9	S1_Beta_Strand	-	13	ALA1321	L ALA 451	-0.25406	0.00554573	-6.14913	0.490231	8.07721	0.504069	0	0	1.67402	0.111004
B	GLY	10	S1-H1_(T1)_Loop	(GNP)	13	GLY1322	L GLY 452	-0.607423	0.0208515	-17.5262	0.711474	17.6344	0.71308	0	0	-0.499219	0.200177
B	GLN	11	S1-H1_(T1)_Loop	(GNP)	13	GLN1323	L GLN 453	-18.6186	1.61421	-9.50628	5.38401	24.0292	4.00362	-3.94753	0.275678	-8.04322	2.59787
B	CYS	12	H1_Helix	(GNP)	13	CYS1324	L CYS 454	-1.55457	0.0690496	-7.85636	1.00548	7.59208	1.00635	-0.000638436	0.00276227	-1.81948	0.353927
B	GLY	13	H1_Helix	-	13	GLY1325	L GLY 455	-0.273303	0.00755085	-10.4688	0.419994	10.4122	0.439679	0	0	-0.329876	0.0954819
B	ASN	14	H1_Helix	-	13	ASN1326	L ASN 456	-0.667224	0.0224351	-34.5293	1.30365	37.7102	1.30191	-2.85134e-05	0.000403241	2.51368	0.173358
B	GLN	15	H1_Helix	(GNP)	13	GLN1327	L GLN 457	-5.09765	0.501456	-5.17061	5.55325	13.5306	5.28075	-0.931496	0.139688	2.33083	1.05482
B	ILE	16	H1_Helix	-	13	ILE1328	L ILE 458	-0.504687	0.0167375	-6.42088	0.493046	6.81667	0.502715	0	0	-0.108896	0.0620501
B	GLY	17	H1_Helix	-	13	GLY1329	L GLY 459	-0.105701	0.00304409	-14.0584	0.404366	14.4772	0.416794	0	0	0.31305	0.0357339
B	ALA	18	H1_Helix	-	13	ALA1330	L ALA 460	-0.199209	0.00801164	-14.9948	0.73312	15.7632	0.72401	0	0	0.569239	0.0406744
B	LYS	19	H1_Helix	-	13	LYS1331	L LYS 461	-0.376935	0.0131214	-1255.16	8.21727	1258.04	8.32119	0	0	2.49732	0.199981
B	PHE	20	H1_Helix	-	13	PHE1332	L PHE 462	-0.110632	0.00266934	-9.25187	0.295424	9.28706	0.302895	0	0	-0.0754428	0.0239943
B	TRP	21	H1_Helix	-	13	TRP1333	L TRP 463	-0.118274	0.00268706	-18.2318	0.526066	18.0372	0.525638	0	0	-0.312851	0.0200791
B	GLU	22	H1_Helix	-	13	GLU1334	L GLU 464	-0.143403	0.00466415	1201.09	5.81611	-1199.58	5.77051	0	0	1.36929	0.072608
B	VAL	23	H1_Helix	(TAX)	13	VAL1335	L VAL 465	-0.0651095	0.00211237	-8.75212	0.313336	8.95534	0.312531	0	0	0.138109	0.0159974
B	ILE	24	H1_Helix	-	13	ILE1336	L ILE 466	-0.0403881	0.0015867	-10.9231	0.241127	10.982	0.244391	0	0	0.0185672	0.0100843
B	SER	25	H1_Helix	-	13	SER1337	L SER 467	-0.0284279	0.00156266	-14.3075	0.53875	14.3102	0.535004	0	0	-0.0257612	0.00909
B	ASP	26	H1_Helix	(TAX)	13	ASP1338	L ASP 468	-0.0313582	0.001739	1037.6	4.66033	-1037.32	4.64	0	0	0.252552	0.022082
B	GLU	27	H1-H1'_Loop	(TAX)	13	GLU1339	L GLU 469	-0.0235423	0.00149922	991.901	2.91694	-991.86	2.91465	0	0	0.0170746	0.0092334
B	HID	28	H1-H1'_Loop	-	13	HID1340	L HID 470	-0.0191891	0.00173154	-1.50236	0.425432	1.48066	0.425054	0	0	-0.0408905	0.00354575
B	GLY	29	H1-H1'_Loop	-	13	GLY1341	L GLY 471	-0.00875124	0.00167457	-4.82468	0.469237	4.82546	0.468738	0	0	-0.00797512	0.00284937
B	ILE	30	H1-H1'_Loop	-	13	ILE1342	L ILE 472	-0.0282786	0.00159313	2.50074	0.450308	-2.4545	0.449091	0	0	0.0179602	0.0036987
B	ASP	31	H1-H1'_Loop	-	13	ASP1343	L ASP 473	-0.0349104	0.00176613	1074.49	4.49251	-1074.06	4.47641	0	0	0.388577	0.0186632
B	PRO	32	H1-H1'_Loop	-	13	PRO1344	L PRO 474	-0.077204	0.00391652	1.96973	0.794449	-1.90586	0.79151	0	0	-0.0133333	0.00857846
B	THR	33	H1-H1'_Loop	-	13	THR1345	L THR 475	-0.0482139	0.00286101	-1.77976	1.13905	1.82475	1.13334	0	0	-0.00322886	0.00910717
B	GLY	34	H1-H1'_Loop	-	13	GLY1346	L GLY 476	-0.0159204	0.00146797	-6.68361	0.332371	6.68091	0.332218	0	0	-0.0186269	0.00336073
B	SER	35	H1-H1'_Loop	-	13	SER1347	L SER 477	-0.0156667	0.00140988	3.67602	1.13431	-3.66603	1.13272	0	0	-0.00568159	0.00352296
B	TYR	36	H1-H1'_Loop	-	13	TYR1348	L TYR 478	-0.016199	0.00151882	-1.99516	0.579762	1.99564	0.579177	0	0	-0.0157264	0.00265495
B	HID	37	H1-H1'_Loop	-	13	HID1349	L HID 479	-0.019607	0.00169441	-1.17857	1.53445	1.18579	1.53216	0	0	-0.012393	0.00390633
B	GLY	38	H1-H1'_Loop	-	13	GLY1350	L GLY 480	-0.00513433	0.00175631	-3.00392	0.467341	3.00381	0.466874	0	0	-0.00523881	0.00272162
B	ASP	39	H1-H1'_Loop	-	13	ASP1351	L ASP 481	-0.00747761	0.00176952	924.304	3.35379	-924.205	3.35024	0	0	0.0914876	0.00525051
B	SER	40	H1-H1'_Loop	-	13	SER1352	L SER 482	-0.00436816	0.0016962	6.00542	0.586719	-6.00123	0.586442	0	0	-0.000179104	0.00272021
B	ASP	41	H1-H1'_Loop	-	13	ASP1353	L ASP 483	-0.00432338	0.00169185	862.47	2.37135	-862.412	2.36922	0	0	0.0531343	0.00359855
B	LEU	42	H1-H1'_Loop	-	13	LEU1354	L LEU 484	-0.00598507	0.00179508	3.7695	0.228828	-3.76478	0.228641	0	0	-0.00126368	0.00274227
B	GLN	43	H1-H1'_Loop	-	13	GLN1355	L GLN 485	-0.0101393	0.00147735	2.81829	1.24316	-2.80933	1.24226	0	0	-0.0011791	0.00276445
B	LEU	44	H1-H1'_Loop	-	13	LEU1356	L LEU 486	-0.00828856	0.00172306	4.11157	0.35049	-4.11139	0.350144	0	0	-0.00810945	0.00278957
B	GLU	47	H1-H1'_Loop	-	13	GLU1357	L GLU 487	-0.00568159	0.00177755	869.705	2.21452	-869.652	2.21286	0	0	0.0467512	0.00344371
B	ARG	48	H1-H1'_Loop	-	13	ARG1358	L ARG 488	-0.00907463	0.00164125	-887.766	2.68159	887.718	2.6802	0	0	-0.0569701	0.00348512
B	ILE	49	H1'_Helix	-	13	ILE1359	L ILE 489	-0.0132736	0.00100169	7.41889	0.183366	-7.40299	0.183225	0	0	0.00262687	0.00260079
B	ASN	50	H1'_Helix	-	13	ASN1360	L ASN 490	-0.00889055	0.00166768	5.7875	1.30168	-5.77246	1.30089	0	0	0.00614925	0.0033008
B	VAL	51	H1'_Helix	-	13	VAL1361	L VAL 491	-0.0107214	0.00134937	5.47873	0.215948	-5.43904	0.215955	0	0	0.0289602	0.00384803
B	TYR	52	H1'_Helix	-	13	TYR1362	L TYR 492	-0.0309502	0.00167688	4.30439	0.45788	-4.32586	0.458255	0	0	-0.0524179	0.00500291
B	TYR	53	H1'-S2_Loop	-	13	TYR1363	L TYR 493	-0.0336816	0.00161463	-10.4993	0.512337	10.4556	0.511747	0	0	-0.0773483	0.0042522
B	ASN	54	H1'-S2_Loop	-	13	ASN1364	L ASN 494	-0.0172488	0.00151874	-5.34466	1.23853	5.35042	1.23778	0	0	-0.0114826	0.00369649
B	GLU	55	H1'-S2_Loop	-	13	GLU1365	L GLU 495	-0.0127214	0.00116414	968.916	3.37804	-968.796	3.37467	0	0	0.107109	0.00548631
B	ALA	56	H1'-S2_Loop	-	13	ALA1366	L ALA 496	-0.011602	0.00134748	-7.87981	0.483855	7.87169	0.483141	0	0	-0.0197214	0.00270454
B	ALA	57	H1'-S2_Loop	-	13	ALA1367	L ALA 497	-0.0104776	0.00151899	5.15448	0.548593	-5.13928	0.547605	0	0	0.00472139	0.0030625
B	GLY	58	H1'-S2_Loop	-	13	GLY1368	L GLY 498	-0.00661692	0.00171687	4.21195	0.571175	-4.20013	0.570327	0	0	0.005199	0.00298737
B	ASN	59	H1'-S2_Loop	-	13	ASN1369	L ASN 499	-0.0101841	0.00145937	-0.0192338	1.15638	0.0248856	1.15505	0	0	-0.00453234	0.00303738
B	LYS	60	H1'-S2_Loop	-	13	LYS1370	L LYS 500	-0.0304627	0.00217037	-1078.85	7.51551	1078.66	7.50722	0	0	-0.224164	0.0237906
B	TYR	61	H1'-S2_Loop	-	13	TYR1371	L TYR 501	-0.0251741	0.00148845	7.70219	0.443189	-7.65322	0.442127	0	0	0.023801	0.00342072
B	VAL	62	H1'-S2_Loop	-	13	VAL1372	L VAL 502	-0.0331542	0.00166047	-11.0868	0.264876	11.1701	0.265602	0	0	0.0501443	0.00670721
B	PRO	63	H1'-S2_Loop	-	13	PRO1373	L PRO 503	-0.0442935	0.00172996	2.23896	0.443567	-2.23006	0.444181	0	0	-0.035398	0.00708515
B	ARG	64	H1'-S2_Loop	-	13	ARG1374	L ARG 504	-0.0340796	0.00159701	-1016.77	2.42314	1016.7	2.41919	0	0	-0.106363	0.00928104
B	ALA	65	S2_Beta_Strand	-	13	ALA1375	L ALA 505	-0.0418507	0.00168964	-2.93506	0.432958	3.19324	0.431326	0	0	0.216328	0.0133653
B	ILE	66	S2_Beta_Strand	-	13	ILE1376	L ILE 506	-0.0988706	0.00230351	-3.49583	0.374836	3.75108	0.380902	0	0	0.156383	0.0298155
B	LEU	67	S2_Beta_Strand	-	13	LEU1377	L LEU 507	-0.267264	0.0070169	-4.96477	0.631373	5.95191	0.643715	0	0	0.719876	0.0610384
B	VAL	68	S2_Beta_Strand	-	13	VAL1378	L VAL 508	-0.349716	0.00725377	2.70989	0.53121	-1.11572	0.563968	0	0	1.24446	0.118878
B	ASP	69	S2_Beta_Strand	-	13	ASP1379	L ASP 509	-1.947	0.081406	1451.66	9.55439	-1439.91	9.46648	-0.0384844	0.0203992	9.76765	0.62011
B	LEU	70	S2-H2_(T2)_Loop	-	13	LEU1380	L LEU 510	-2.53446	0.0861086	-13.5191	1.27194	14.294	1.31854	0	0	-1.75953	0.501458
B	GLU	71	S2-H2_(T2)_Loop	-	13	GLU1381	L GLU 511	-11.1953	3.45858	1201.82	24.1329	-1248.13	19.6264	-5.34459	0.172931	-62.8545	7.81552
B	PRO	72	H2_Helix	-	13	PRO1382	L PRO 512	-18.7818	1.22953	20.6227	3.21493	-15.6287	3.00727	-2.80445	0.195253	-16.5922	1.3715
B	GLY	73	H2_Helix	-	13	GLY1383	L GLY 513	-12.0937	0.853722	39.7826	4.24553	-23.113	3.63859	-1.8738	0.174185	2.70213	1.56105
B	THR	74	H2_Helix	-	13	THR1384	L THR 514	-18.0054	1.40195	12.7658	4.7952	-5.57185	3.60135	-3.09424	0.292871	-13.9056	2.71897
B	MET	75	H2_Helix	-	13	MET1385	L MET 515	-2.27487	0.115549	-4.00135	1.618	5.74957	1.65734	-0.000494866	0.00208426	-0.527137	0.289521
B	ASP	76	H2_Helix	-	13	ASP1386	L ASP 516	-10.6257	1.09755	1708.83	27.0584	-1677.01	24.3969	-1.91342	0.200966	19.2746	3.28352
B	SER	77	H2_Helix	-	13	SER1387	L SER 517	-7.49578	1.40633	-35.0044	8.69484	41.0243	6.66465	-2.23468	0.264564	-3.71057	2.43433
B	VAL	78	H2_Helix	-	13	VAL1388	L VAL 518	-1.5062	0.150134	-6.55893	1.36662	8.90046	1.34228	-0.0175008	0.0282242	0.817828	0.18325
B	ARG	79	H2-H2'_Loop	-	13	ARG1389	L ARG 519	-3.65733	0.55102	-1456.96	14.0471	1462.34	13.9825	-0.390674	0.0902339	1.33895	0.802535
B	SER	80	H2-H2'_Loop	-	13	SER1390	L SER 520	-4.36098	0.79807	-17.7715	5.282	22.5757	5.16603	-0.885737	0.17073	-0.442478	1.09584
B	GLY	81	H2-H2'_Loop	-	13	GLY1391	L GLY 521	-0.636955	0.0680548	-9.76956	1.56086	10.9562	1.55078	-0.00414652	0.00863061	0.545525	0.0922887
B	PRO	82	H2-H2'_Loop	-	13	PRO1392	L PRO 522	-0.499721	0.0321934	10.0376	0.956856	-9.63049	0.944911	-0.000254006	0.00240303	-0.0929008	0.0413565
B	PHE	83	H2'_Helix	-	13	PHE1393	L PHE 523	-0.184582	0.00785717	-4.04598	0.530827	4.24548	0.529275	0	0	0.0149254	0.0226518
B	GLY	84	H2'_Helix	-	13	GLY1394	L GLY 524	-0.168831	0.0170004	-10.1831	0.912577	10.7054	0.905956	-3.88657e-05	0.000260029	0.353394	0.0398551
B	GLN	85	H2'_Helix	-	13	GLN1395	L GLN 525	-0.435433	0.239291	-5.20695	4.30263	6.11843	4.33059	-0.0679119	0.0784414	0.408138	0.179074
B	ILE	86	H2'-H2''_Loop	-	13	ILE1396	L ILE 526	-0.0941095	0.00505758	-7.92926	0.393133	8.01997	0.394208	0	0	-0.00340796	0.0113868
B	PHE	87	H2'-H2''_Loop	-	13	PHE1397	L PHE 527	-0.193109	0.00956224	4.50971	0.738051	-4.47042	0.732901	0	0	-0.153821	0.0214933
B	ARG	88	H2'-H2''_Loop	-	13	ARG1398	L ARG 528	-0.102786	0.00588252	-1111.41	3.64363	1111.54	3.6378	0	0	0.033806	0.0289413
B	PRO	89	H2''_Helix	-	13	PRO1399	L PRO 529	-0.212159	0.045496	8.18905	0.590096	-7.93331	0.58318	-0.0120702	0.0251762	0.0315119	0.0624784
B	ASP	90	H2''_Helix	-	13	ASP1400	L ASP 530	-0.0987711	0.00554872	1191.82	5.16449	-1191.13	5.1285	0	0	0.593388	0.0457487
B	ASN	91	H2''_Helix	-	13	ASN1401	L ASN 531	-0.101856	0.00338969	1.36806	0.606047	-1.04833	0.610164	0	0	0.217881	0.0210392
B	PHE	92	S3_Beta_Strand	-	13	PHE1402	L PHE 532	-0.492184	0.0382781	-4.19369	1.00212	4.67908	0.985201	-0.00286682	0.0103698	-0.00965786	0.0842992
B	VAL	93	S3_Beta_Strand	-	13	VAL1403	L VAL 533	-0.287657	0.00827051	4.33258	0.652784	-3.30838	0.655033	0	0	0.736547	0.064569
B	PHE	94	S3_Beta_Strand	-	13	PHE1404	L PHE 534	-1.91459	0.161628	-6.03704	0.698481	9.68299	0.682785	-0.0918568	0.0591265	1.63951	0.221975
B	GLY	95	S3-H3'_(T3)_Loop	-	13	GLY1405	L GLY 535	-1.80197	0.164985	-0.726289	1.35348	9.00109	1.4032	-0.0467227	0.0248131	6.42611	0.361129
B	GLN	96	S3-H3'_(T3)_Loop	-	13	GLN1406	L GLN 536	-19.5589	2.31587	-66.1784	11.1073	77.5696	8.33071	-4.53424	0.354908	-12.7018	3.89486
B	SER	97	S3-H3'_(T3)_Loop	-	13	SER1407	L SER 537	-18.0747	1.45559	4.34507	6.62695	11.4532	5.09076	-3.43513	0.255415	-5.71155	2.89659
B	GLY	98	S3-H3'_(T3)_Loop	-	13	GLY1408	L GLY 538	-7.23466	0.524753	-14.2057	2.98086	22.7019	2.76002	-0.534381	0.0822918	0.727207	1.24699
B	ALA	99	S3-H3'_(T3)_Loop	(GNP)	13	ALA1409	L ALA 539	-5.61079	0.307087	-5.17218	1.89731	11.3862	1.95088	-0.0634335	0.0262147	0.53983	0.785596
B	GLY	100	S3-H3'_(T3)_Loop	(GNP)	13	GLY1410	L GLY 540	-22.0064	1.97168	-28.7336	5.00588	36.8537	2.70096	-5.35136	0.157796	-19.2377	2.90006
B	ASN	101	S3-H3'_(T3)_Loop	(GNP)	13	ASN1411	L ASN 541	-33.6042	2.44514	-63.1173	8.29293	43.3839	5.45104	-4.68507	0.141805	-58.0227	4.81408
B	ASN	102	S3-H3'_(T3)_Loop	-	13	ASN1412	L ASN 542	-7.43481	0.393572	-42.4163	2.47951	50.0535	2.57579	-0.413265	0.0476279	-0.210817	0.67931
B	TRP	103	S3-H3'_(T3)_Loop	-	13	TRP1413	L TRP 543	-0.991015	0.0260956	-17.9418	0.767056	17.6014	0.785837	0	0	-1.33141	0.166231
B	ALA	104	S3-H3'_(T3)_Loop	-	13	ALA1414	L ALA 544	-0.562035	0.0205564	-21.6547	0.755296	22.8541	0.792717	0	0	0.637413	0.164683
B	LYS	105	H3'_Helix	-	13	LYS1415	L LYS 545	-6.39816	0.587504	-1569.18	26.1505	1607.63	25.281	-1.55514	0.223845	30.4941	3.72338
B	GLY	106	H3'_Helix	-	13	GLY1416	L GLY 546	-0.382144	0.0130072	-14.4401	0.489486	14.938	0.517793	0	0	0.115716	0.110706
B	HIE	107	H3'_Helix	-	13	HIE1417	L HIE 547	-0.286313	0.00686728	-0.607398	1.02001	0.813164	1.02888	0	0	-0.0805473	0.0698024
B	TYR	108	H3'_Helix	-	13	TYR1418	L TYR 548	-0.437095	0.023705	-13.3149	1.96513	14.6038	1.97002	-5.22627e-05	0.000516205	0.851769	0.0833698
B	THR	109	H3'_Helix	-	13	THR1419	L THR 549	-1.10278	0.175029	-10.6698	2.26797	13.0227	2.12104	-0.100073	0.0677833	1.15006	0.32726
B	GLU	110	H3'-H3_Bend	-	13	GLU1420	L GLU 550	-2.08827	0.388647	1358.79	19.3601	-1350.54	18.6571	-0.178757	0.10234	5.98295	1.62462
B	GLY	111	H3_Helix	-	13	GLY1421	L GLY 551	-0.18109	0.00610446	-10.0336	0.458531	10.2803	0.462624	0	0	0.0655274	0.0547775
B	ALA	112	H3_Helix	-	13	ALA1422	L ALA 552	-0.124015	0.00422724	-9.71425	0.515477	9.88612	0.510251	0	0	0.0478507	0.0287058
B	GLU	113	H3_Helix	-	13	GLU1423	L GLU 553	-0.393433	0.0324334	1323.53	9.21848	-1320.71	9.06218	-0.000147869	0.00110373	2.42731	0.316416
B	LEU	114	H3_Helix	-	13	LEU1424	L LEU 554	-0.390179	0.0119429	-8.27704	0.453527	8.98614	0.447764	0	0	0.31892	0.0493208
B	VAL	115	H3_Helix	-	13	VAL1425	L VAL 555	-0.107119	0.00268293	-7.94316	0.326588	8.15146	0.328886	0	0	0.101174	0.0243454
B	ASP	116	H3_Helix	-	13	ASP1426	L ASP 556	-0.0690746	0.00265343	1211.13	5.63202	-1210.87	5.60313	0	0	0.189035	0.0368538
B	SER	117	H3_Helix	-	13	SER1427	L SER 557	-0.0855075	0.00311787	-10.9495	1.27406	11.5636	1.2795	0	0	0.528562	0.0315679
B	VAL	118	H3_Helix	-	13	VAL1428	L VAL 558	-0.105587	0.00266748	-8.72107	0.331366	9.02661	0.331419	0	0	0.199945	0.0224585
B	LEU	119	H3_Helix	-	13	LEU1429	L LEU 559	-0.0486766	0.00179158	-7.88914	0.275961	7.8826	0.277196	0	0	-0.0552189	0.0085526
B	ASP	120	H3_Helix	-	13	ASP1430	L ASP 560	-0.0384527	0.00169409	1136.73	4.06934	-1136.55	4.05549	0	0	0.138438	0.0176428
B	VAL	121	H3_Helix	-	13	VAL1431	L VAL 561	-0.0564378	0.00186243	-11.7265	0.281564	11.9032	0.28113	0	0	0.120284	0.0106528
B	VAL	122	H3_Helix	-	13	VAL1432	L VAL 562	-0.0353831	0.00171565	-9.05221	0.22296	9.09827	0.223464	0	0	0.0106816	0.00721447
B	ARG	123	H3_Helix	-	13	ARG1433	L ARG 563	-0.0315224	0.0016849	-1112.7	4.41985	1112.64	4.41654	0	0	-0.0937861	0.0103814
B	LYS	124	H3_Helix	-	13	LYS1434	L LYS 564	-0.0305721	0.00162978	-1114.75	5.99588	1114.67	5.9943	0	0	-0.117796	0.0141543
B	GLU	125	H3_Helix	-	13	GLU1435	L GLU 565	-0.0301741	0.00155981	1091.04	3.21547	-1090.84	3.20785	0	0	0.163035	0.0117336
B	SER	126	H3_Helix	-	13	SER1436	L SER 566	-0.0114378	0.00118448	-10.1438	0.597973	10.14	0.598154	0	0	-0.0152139	0.00370821
B	GLU	127	H3-S4_Loop	-	13	GLU1437	L GLU 567	-0.0119204	0.00104981	986.631	3.85034	-986.561	3.84734	0	0	0.0577015	0.00485669
B	SER	128	H3-S4_Loop	-	13	SER1438	L SER 568	-0.00946269	0.00158426	-7.68387	0.973128	7.68915	0.972623	0	0	-0.0041791	0.00324137
B	CYS	129	H3-S4_Loop	-	13	CYS1439	L CYS 569	-0.0088209	0.00164834	1.9281	0.639951	-1.93065	0.639878	0	0	-0.0113632	0.00291858
B	ASP	130	H3-S4_Loop	-	13	ASP1440	L ASP 570	-0.0058209	0.00178071	928.709	2.79991	-928.648	2.79768	0	0	0.0558557	0.00401535
B	CYM	131	H3-S4_Loop	-	13	CYM1441	L CYM 571	-0.00481592	0.00173504	918.122	2.08594	-918.068	2.08434	0	0	0.0492736	0.00348501
B	LEU	132	H3-S4_Loop	-	13	LEU1442	L LEU 572	-0.0118557	0.00102163	-7.30519	0.353828	7.31896	0.353602	0	0	0.00190547	0.0026818
B	GLN	133	H3-S4_Loop	-	13	GLN1443	L GLN 573	-0.0100896	0.00149138	-4.16775	0.622028	4.18643	0.621973	0	0	0.00859204	0.00308976
B	GLY	134	S4_Beta_Strand	-	13	GLY1444	L GLY 574	-0.00741294	0.00177766	-2.44106	0.240141	2.47366	0.240079	0	0	0.0251841	0.00363284
B	PHE	135	S4_Beta_Strand	-	13	PHE1445	L PHE 575	-0.0314478	0.00171624	-6.32957	0.376338	6.3717	0.377968	0	0	0.0106816	0.00600443
B	GLN	136	S4_Beta_Strand	-	13	GLN1446	L GLN 576	-0.0435721	0.00170717	-2.69737	1.26863	2.9274	1.27431	0	0	0.186458	0.017578
B	LEU	137	S4_Beta_Strand	-	13	LEU1447	L LEU 577	-0.0982239	0.00211265	-9.7224	0.389065	10.2046	0.393819	0	0	0.38399	0.0310857
B	THR	138	S4_Beta_Strand	-	13	THR1448	L THR 578	-0.151318	0.00297046	6.58327	0.527699	-5.68653	0.542798	0	0	0.745418	0.054769
B	HIE	139	S4_Beta_Strand	-	13	HIE1449	L HIE 579	-0.298483	0.00577216	-16.3976	1.21034	17.1303	1.22682	0	0	0.434294	0.0854387
B	SER	140	S4-H4_(T4)_Loop	(GNP)	13	SER1450	L SER 580	-0.544736	0.0138421	5.14785	0.979607	-2.68907	1.03363	0	0	1.91404	0.278243
B	LEU	141	S4-H4_(T4)_Loop	-	13	LEU1451	L LEU 581	-0.41208	0.00790807	14.9851	0.496196	-13.3141	0.513961	0	0	1.25893	0.156598
B	GLY	142	S4-H4_(T4)_Loop	(GNP)	13	GLY1452	L GLY 582	-0.808791	0.0246485	18.2152	0.654685	-15.7624	0.716705	-5.91045e-06	8.35864e-05	1.64403	0.23635
B	GLY	143	S4-H4_(T4)_Loop	(GNP)	13	GLY1453	L GLY 583	-0.959507	0.0292862	-7.87625	0.951712	9.11646	0.90228	-0.000183009	0.000855865	0.280518	0.36093
B	GLY	144	H4_Helix	(GNP)	13	GLY1454	L GLY 584	-1.06839	0.0317368	-17.4495	0.95395	18.9533	0.965519	0	0	0.435398	0.364929
B	THR	145	H4_Helix	(GNP)	13	THR1455	L THR 585	-1.51725	0.0564811	-5.84353	1.1693	8.7167	1.1152	-0.0146773	0.0102347	1.34124	0.639821
B	GLY	146	H4_Helix	(GNP)	13	GLY1456	L GLY 586	-0.283458	0.00609506	-10.4494	0.506969	10.6104	0.521258	0	0	-0.122468	0.144918
B	SER	147	H4_Helix	-	13	SER1457	L SER 587	-0.328796	0.0070045	-11.4062	0.974137	12.4749	0.99567	0	0	0.739876	0.159066
B	GLY	148	H4_Helix	-	13	GLY1458	L GLY 588	-0.16796	0.00374422	-16.1862	0.54308	16.8943	0.551784	0	0	0.540149	0.0785287
B	MET	149	H4_Helix	-	13	MET1459	L MET 589	-0.317647	0.0072719	-14.1932	1.33496	14.6641	1.39239	0	0	0.153244	0.0976401
B	GLY	150	H4_Helix	-	13	GLY1460	L GLY 590	-0.0790348	0.00202822	-12.445	0.297501	12.5821	0.301311	0	0	0.0581045	0.0362163
B	THR	151	H4_Helix	-	13	THR1461	L THR 591	-0.103	0.00212884	-17.6987	0.54084	18.1987	0.542914	0	0	0.39699	0.0550988
B	LEU	152	H4_Helix	-	13	LEU1462	L LEU 592	-0.121527	0.00272408	-13.7094	0.344199	14.0144	0.343758	0	0	0.183512	0.029501
B	LEU	153	H4_Helix	-	13	LEU1463	L LEU 593	-0.0924776	0.00228814	-10.4397	0.263003	10.5909	0.264799	0	0	0.0587512	0.0213263
B	ILE	154	H4_Helix	-	13	ILE1464	L ILE 594	-0.0567463	0.00167509	-11.0862	0.212123	11.1661	0.215343	0	0	0.0231294	0.0147836
B	SER	155	H4_Helix	-	13	SER1465	L SER 595	-0.0303831	0.00162105	-13.373	1.08161	13.4465	1.08099	0	0	0.0431592	0.014406
B	LYS	156	H4_Helix	-	13	LYS1466	L LYS 596	-0.0477662	0.00178627	-1195.19	6.36712	1195.27	6.36882	0	0	0.0272935	0.0255432
B	ILE	157	H4_Helix	-	13	ILE1467	L ILE 597	-0.0334229	0.00168515	-9.68837	0.20888	9.74417	0.209551	0	0	0.0223781	0.00669774
B	ARG	158	H4_Helix	-	13	ARG1468	L ARG 598	-0.0256318	0.00116209	-1074.07	3.2485	1073.96	3.24511	0	0	-0.13792	0.00760195
B	GLU	159	H4_Helix	-	13	GLU1469	L GLU 599	-0.018995	0.0017485	1097.39	7.43999	-1097.29	7.43657	0	0	0.0755174	0.00831574
B	GLU	160	H4_Helix	-	13	GLU1470	L GLU 600	-0.017408	0.00168637	1066.47	3.63	-1066.38	3.62602	0	0	0.0661393	0.00689169
B	TYR	161	H4-S5_Loop	-	13	TYR1471	L TYR 601	-0.0193333	0.00177583	3.81092	0.913716	-3.81776	0.913636	0	0	-0.0261791	0.00328289
B	PRO	162	H4-S5_Loop	-	13	PRO1472	L PRO 602	-0.00871642	0.00168759	1.43761	0.485927	-1.44511	0.485323	0	0	-0.0162189	0.0029405
B	ASP	163	H4-S5_Loop	-	13	ASP1473	L ASP 603	-0.00667164	0.00179662	961.561	2.71102	-961.504	2.70906	0	0	0.0495821	0.00386662
B	ARG	164	H4-S5_Loop	-	13	ARG1474	L ARG 604	-0.0133433	0.000841164	-963.982	2.85975	963.931	2.85783	0	0	-0.0649403	0.00386315
B	ILE	165	S5_Beta_Strand	-	13	ILE1475	L ILE 605	-0.0144527	0.00114555	4.09348	0.281915	-4.05394	0.281898	0	0	0.0250945	0.00387032
B	MET	166	S5_Beta_Strand	-	13	MET1476	L MET 606	-0.0285473	0.00154176	-0.315333	0.752071	0.360905	0.753823	0	0	0.0170249	0.00651845
B	ASN	167	S5_Beta_Strand	-	13	ASN1477	L ASN 607	-0.0306617	0.00154511	13.8513	0.562388	-13.6852	0.563861	0	0	0.135448	0.0151532
B	THR	168	S5_Beta_Strand	-	13	THR1478	L THR 608	-0.0533433	0.00168181	-5.65008	0.723639	6.06691	0.72456	0	0	0.363483	0.0261862
B	PHE	169	S5_Beta_Strand	-	13	PHE1479	L PHE 609	-0.108139	0.00261773	7.16192	0.351398	-7.15449	0.358303	0	0	-0.100711	0.0271241
B	SER	170	S5_Beta_Strand	-	13	SER1480	L SER 610	-0.116692	0.00277487	-11.3334	0.866275	12.2103	0.866051	0	0	0.760204	0.0619222
B	VAL	171	S5-H5_(T5)_Loop	(GNP)	13	VAL1481	L VAL 611	-0.467005	0.0135494	8.27801	0.500155	-6.2293	0.533043	0	0	1.5817	0.114052
B	VAL	172	S5-H5_(T5)_Loop	-	13	VAL1482	L VAL 612	-0.363597	0.00916639	-8.6669	0.473885	11.354	0.508273	0	0	2.32347	0.115955
B	PRO	173	S5-H5_(T5)_Loop	-	13	PRO1483	L PRO 613	-1.03941	0.0332107	-6.75934	1.19294	9.35175	1.21819	0	0	1.55299	0.154819
B	SER	174	S5-H5_(T5)_Loop	-	13	SER1484	L SER 614	-1.94036	0.117716	11.5111	2.1637	-6.99831	2.11708	-0.00783722	0.00934227	2.56461	0.503547
B	PRO	175	S5-H5_(T5)_Loop	-	13	PRO1485	L PRO 615	-7.85296	1.61653	-9.71797	5.89947	12.8265	4.32337	-1.50193	0.201573	-6.24631	2.13037
B	LYS	176	S5-H5_(T5)_Loop	-	13	LYS1486	L LYS 616	-13.4158	1.88264	-1175.88	22.9987	1200.74	22.5381	-3.11636	0.389345	8.33015	3.38873
B	VAL	177	S5-H5_(T5)_Loop	-	13	VAL1487	L VAL 617	-18.692	1.31325	-6.53538	2.65909	17.1026	2.21995	-3.11214	0.242482	-11.2369	1.84235
B	SER	178	S5-H5_(T5)_Loop	-	13	SER1488	L SER 618	-23.5739	1.85253	-21.4161	4.85376	42.9225	4.64277	-3.48197	0.330872	-5.54948	2.20701
B	ASP	179	S5-H5_(T5)_Loop	(GNP)	13	ASP1489	L ASP 619	-38.7031	2.85284	1164.63	19.1293	-1145.45	17.2004	-7.43551	0.235859	-26.9602	4.5161
B	THR	180	S5-H5_(T5)_Loop	-	13	THR1490	L THR 620	-37.2272	1.9987	-71.0159	6.13051	70.5597	4.52089	-2.86435	0.128465	-40.5477	3.68191
B	VAL	181	S5-H5_(T5)_Loop	-	13	VAL1491	L VAL 621	-57.7261	2.10566	-49.3906	3.39413	58.4778	2.67986	-8.13406	0.193197	-56.7729	2.40982
B	VAL	182	S5-H5_(T5)_Loop	-	13	VAL1492	L VAL 622	-20.5642	0.923282	-15.0285	1.78189	20.2812	1.40672	-1.56049	0.0680649	-16.8719	1.19628
B	GLU	183	S5-H5_(T5)_Loop	(GNP)	13	GLU1493	L GLU 623	-5.84945	0.221441	1393.45	8.57561	-1387.05	8.49876	-0.0737793	0.0348666	0.470932	1.17263
B	PRO	184	H5_Helix	-	13	PRO1494	L PRO 624	-7.15575	0.45944	-20.5776	1.0483	20.7484	1.10354	-0.470222	0.0529175	-7.45517	0.506277
B	TYR	185	H5_Helix	-	13	TYR1495	L TYR 625	-3.96836	0.0917835	-37.2724	1.10883	39.1512	1.09929	-9.49254e-06	0.000134245	-2.0896	0.258282
B	ASN	186	H5_Helix	-	13	ASN1496	L ASN 626	-1.46895	0.0378662	2.8135	1.49769	2.2097	1.51585	0	0	3.55426	0.327823
B	ALA	187	H5_Helix	-	13	ALA1497	L ALA 627	-0.336458	0.00650228	-14.7774	0.483915	15.4427	0.508154	0	0	0.328841	0.0919575
B	THR	188	H5_Helix	-	13	THR1498	L THR 628	-0.325781	0.00643815	-25.6339	1.24939	27.2994	1.22383	0	0	1.33971	0.135238
B	LEU	189	H5_Helix	-	13	LEU1499	L LEU 629	-0.36291	0.00986123	-18.4307	0.601635	19.1746	0.600719	0	0	0.381015	0.0627151
B	SER	190	H5_Helix	-	13	SER1500	L SER 630	-0.147522	0.00249569	-20.4675	0.575329	21.3344	0.597818	0	0	0.719458	0.0690109
B	VAL	191	H5_Helix	-	13	VAL1501	L VAL 631	-0.115383	0.00225667	-14.903	0.277428	15.2807	0.284366	0	0	0.262303	0.0373138
B	HIE	192	H5_Helix	-	13	HIE1502	L HIE 632	-0.0975323	0.00223187	-29.617	1.39194	29.5826	1.39401	0	0	-0.13194	0.0244149
B	GLN	193	H5_Helix	-	13	GLN1503	L GLN 633	-0.0790796	0.00207198	-21.0162	2.86789	21.3588	2.86207	0	0	0.263517	0.0258983
B	LEU	194	H5_Helix	-	13	LEU1504	L LEU 634	-0.080204	0.00182242	-12.588	0.277108	12.7584	0.278462	0	0	0.0902189	0.0183309
B	VAL	195	H5-S6_Loop	-	13	VAL1505	L VAL 635	-0.0373731	0.00137106	-12.4038	0.229797	12.4241	0.231201	0	0	-0.0170647	0.00994309
B	GLU	196	H5-S6_Loop	-	13	GLU1506	L GLU 636	-0.0294129	0.00157984	1128.54	4.76154	-1128.35	4.75509	0	0	0.154866	0.0105272
B	ASN	197	H5-S6_Loop	-	13	ASN1507	L ASN 637	-0.0310448	0.00168637	-17.7791	1.04289	17.9023	1.04392	0	0	0.092199	0.0103339
B	THR	198	H5-S6_Loop	-	13	THR1508	L THR 638	-0.0287363	0.00144902	-3.35774	0.613436	3.48405	0.615718	0	0	0.0975771	0.0109217
B	ASP	199	H5-S6_Loop	-	13	ASP1509	L ASP 639	-0.0161244	0.00152731	1038.1	2.56783	-1038.01	2.5649	0	0	0.0710995	0.00685725
B	GLU	200	S6_Beta_Strand	-	13	GLU1510	L GLU 640	-0.0261841	0.00126386	1034.91	2.86714	-1034.79	2.86291	0	0	0.0905174	0.0105934
B	THR	201	S6_Beta_Strand	-	13	THR1511	L THR 641	-0.0436468	0.00156341	-4.67163	0.832298	4.97561	0.829782	0	0	0.260338	0.0209939
B	TYR	202	S6_Beta_Strand	-	13	TYR1512	L TYR 642	-0.0704577	0.00186654	9.24684	0.394581	-9.11808	0.393071	0	0	0.0582985	0.0244221
B	CYS	203	S6-H6_(T6)_Loop	-	13	CYS1513	L CYS 643	-0.0846517	0.00207593	-5.94662	0.958299	6.54015	0.978122	0	0	0.508886	0.0451937
B	ILE	204	S6-H6_(T6)_Loop	-	13	ILE1514	L ILE 644	-0.244015	0.0057777	9.41506	0.387077	-8.7184	0.394287	0	0	0.452652	0.056141
B	ASP	205	S6-H6_(T6)_Loop	-	13	ASP1515	L ASP 645	-0.608303	0.0184366	1157.18	7.26087	-1156.6	7.21589	0	0	-0.0228259	0.235032
B	ASN	206	H6_Helix	(GNP)	13	ASN1516	L ASN 646	-2.39028	0.111444	-23.8179	1.51231	31.976	1.53649	-0.0157783	0.0132252	5.75206	0.301017
B	GLU	207	H6_Helix	-	13	GLU1517	L GLU 647	-4.85941	1.25948	1037.64	21.0677	-1026.67	20.2983	-1.20541	0.151501	4.90568	2.82
B	ALA	208	H6_Helix	-	13	ALA1518	L ALA 648	-0.580458	0.0262809	-12.3175	0.641265	12.781	0.643763	0	0	-0.11696	0.0950373
B	LEU	209	H6_Helix	-	13	LEU1519	L LEU 649	-1.13726	0.0476557	-11.2756	0.678212	13.558	0.686479	0	0	1.14517	0.210978
B	TYR	210	H6_Helix	-	13	TYR1520	L TYR 650	-39.1914	2.01166	-24.5851	3.25785	34.1041	2.87787	-5.14198	0.221548	-34.8144	2.39258
B	ASP	211	H6_Helix	-	13	ASP1521	L ASP 651	-3.09041	0.646123	990.032	15.5192	-990.808	14.3703	-0.387671	0.0890555	-4.25417	1.6783
B	ILE	212	H6_Helix	-	13	ILE1522	L ILE 652	-0.67804	0.0359114	-5.79966	0.488931	6.86268	0.537027	0	0	0.38498	0.178286
B	CYS	213	H6_Helix	-	13	CYS1523	L CYS 653	-2.78622	0.388322	8.69019	2.03682	-4.27486	1.89755	-0.0737254	0.0312039	1.55539	0.481072
B	PHE	214	H6_Helix	-	13	PHE1524	L PHE 654	-13.1762	1.27963	0.928562	2.84999	0.992657	2.03846	-2.66398	0.207624	-13.9189	2.02093
B	ARG	215	H6-H7_Loop	-	13	ARG1525	L ARG 655	-0.959886	0.094764	-1002.59	8.12032	1005.24	8.02908	-0.00665692	0.0150888	1.67594	0.281356
B	THR	216	H6-H7_Loop	-	13	THR1526	L THR 656	-0.206274	0.00818411	-1.62979	0.44508	2.26812	0.457311	0	0	0.432055	0.0597716
B	LEU	217	H6-H7_Loop	-	13	LEU1527	L LEU 657	-0.365463	0.0195808	1.76359	0.536858	-0.655219	0.51367	0	0	0.74291	0.0687233
B	LYS	218	H6-H7_Loop	-	13	LYS1528	L LYS 658	-0.628507	0.0845591	-994.253	6.57889	997.308	6.52471	-0.00677624	0.0130067	2.42012	0.315165
B	LEU	219	H6-H7_Loop	-	13	LEU1529	L LEU 659	-2.58814	0.520083	-21.4739	3.70593	24.9958	2.8694	-0.190896	0.0577927	0.742835	1.30421
B	THR	220	H6-H7_Loop	-	13	THR1530	L THR 660	-6.14083	0.881574	5.52287	5.89421	6.36427	5.34158	-1.06714	0.193572	4.67917	0.963958
B	THR	221	H6-H7_Loop	-	13	THR1531	L THR 661	-18.5692	1.40455	13.0382	4.48168	7.15752	4.27124	-3.44851	0.262036	-1.82202	1.50131
B	PRO	222	H6-H7_Loop	-	13	PRO1532	L PRO 662	-27.722	1.49051	-9.73939	2.77819	22.4172	2.61594	-3.25174	0.177831	-18.2958	1.78225
B	THR	223	H6-H7_Loop	-	13	THR1533	L THR 663	-19.4648	1.2745	-32.17	3.13402	51.415	3.35026	-2.92178	0.236224	-3.14156	1.33003
B	TYR	224	H7_Helix	(GNP)	13	TYR1534	L TYR 664	-35.0313	2.59706	-25.1055	2.36639	38.8095	2.73295	-6.24493	0.443205	-27.5723	2.12553
B	GLY	225	H7_Helix	-	13	GLY1535	L GLY 665	-1.1583	0.0595228	-15.3919	0.81859	16.3284	0.781831	-0.0144453	0.0134009	-0.236326	0.142188
B	ASP	226	H7_Helix	-	13	ASP1536	L ASP 666	-1.52724	0.0770479	1209.52	7.21365	-1204.75	7.1221	0	0	3.24592	0.285374
B	LEU	227	H7_Helix	-	13	LEU1537	L LEU 667	-3.26613	0.360989	-11.0429	0.579724	13.1636	0.622125	-0.06418	0.0353303	-1.20961	0.407456
B	ASN	228	H7_Helix	(GNP)	13	ASN1538	L ASN 668	-0.938721	0.036871	-29.0666	0.942704	30.7568	0.965	-0.000788167	0.00212017	0.750645	0.144248
B	HIE	229	H7_Helix	(TAX)	13	HIE1539	L HIE 669	-0.287711	0.00794315	2.42813	1.82279	-2.03016	1.83159	0	0	0.110254	0.0633038
B	LEU	230	H7_Helix	(TAX)	13	LEU1540	L LEU 670	-0.298851	0.0120843	-6.7426	0.331527	7.38131	0.343103	0	0	0.339861	0.0409603
B	VAL	231	H7_Helix	-	13	VAL1541	L VAL 671	-0.204463	0.00563883	-11.9129	0.402225	12.5687	0.410444	0	0	0.451338	0.040967
B	SER	232	H7_Helix	-	13	SER1542	L SER 672	-0.0914378	0.00244367	-10.0208	0.754481	10.534	0.763147	0	0	0.421781	0.055107
B	ALA	233	H7_Helix	(TAX)	13	ALA1543	L ALA 673	-0.0459055	0.00174701	-6.68614	0.267446	6.84449	0.267713	0	0	0.112443	0.0157527
B	THR	234	H7_Helix	-	13	THR1544	L THR 674	-0.0556716	0.00183845	-11.3512	0.607744	11.8852	0.61693	0	0	0.478333	0.0292123
B	MET	235	H7_Helix	-	13	MET1545	L MET 675	-0.0788209	0.00224512	-7.00079	0.603327	7.12207	0.615755	0	0	0.0424677	0.0250124
B	SER	236	H7_Helix	(TAX)	13	SER1546	L SER 676	-0.0259602	0.00138435	-9.90469	0.631296	9.98639	0.634811	0	0	0.0557463	0.0138416
B	GLY	237	H7_Helix	-	13	GLY1547	L GLY 677	-0.0119552	0.0011154	-7.92531	0.21207	7.98376	0.21395	0	0	0.0464925	0.00729421
B	VAL	238	H7_Helix	-	13	VAL1548	L VAL 678	-0.0212687	0.00155402	-8.81974	0.296812	8.87882	0.299213	0	0	0.0378109	0.00796355
B	THR	239	H7_Helix	-	13	THR1549	L THR 679	-0.0178905	0.0016445	-7.619	0.454185	7.67388	0.451739	0	0	0.036995	0.00880385
B	THR	240	H7_Helix	-	13	THR1550	L THR 680	-0.0127015	0.00108517	-5.87845	0.549186	5.91739	0.549173	0	0	0.0262438	0.00539604
B	CYX	241	H7_Helix	-	13	CYX1551	L CYX 681	-0.00706468	0.00177929	-7.00662	0.24775	6.99699	0.247641	0	0	-0.0166965	0.0036248
B	LEU	242	H7_Helix	-	13	LEU1552	L LEU 682	-0.0112985	0.00124605	-7.2627	0.4382	7.2702	0.438268	0	0	-0.00379602	0.00321105
B	ARG	243	H7-H8_(T7)_Loop	-	13	ARG1553	L ARG 683	-0.0198308	0.00168902	-1000.05	2.49359	1000.07	2.49129	0	0	-2.98507e-05	0.0113372
B	PHE	244	H7-H8_(T7)_Loop	-	13	PHE1554	L PHE 684	-0.0113483	0.00119699	1.30589	0.250506	-1.3151	0.250486	0	0	-0.0205572	0.00241613
B	PRO	245	H7-H8_(T7)_Loop	-	13	PRO1555	L PRO 685	-0.00429851	0.00169238	6.5143	0.356495	-6.51574	0.356388	0	0	-0.00574129	0.00274866
B	GLY	246	H7-H8_(T7)_Loop	-	13	GLY1556	L GLY 686	-0.0018806	0.00126458	-1.46835	0.342229	1.46894	0.342102	0	0	-0.00129353	0.00240284
B	GLN	247	H7-H8_(T7)_Loop	-	13	GLN1557	L GLN 687	-0.00332338	0.00156485	-7.797	0.772419	7.79645	0.772229	0	0	-0.00387562	0.00258191
B	LEU	248	H7-H8_(T7)_Loop	(GNP)	13	LEU1558	L LEU 688	-0.00406965	0.00166593	2.58511	0.263253	-2.58323	0.263136	0	0	-0.00218408	0.00269751
B	ASN	249	H7-H8_(T7)_Loop	-	13	ASN1559	L ASN 689	-0.00425871	0.00168267	-3.91048	0.842043	3.91165	0.841733	0	0	-0.00308955	0.00271514
B	ALA	250	H7-H8_(T7)_Loop	-	13	ALA1560	L ALA 690	-0.0039403	0.00164608	2.37648	0.304329	-2.37272	0.304196	0	0	-0.00018408	0.00267908
B	ASP	251	H7-H8_(T7)_Loop	-	13	ASP1561	L ASP 691	-0.00635323	0.00179258	924.147	1.93111	-924.091	1.92913	0	0	0.0495721	0.00391886
B	LEU	252	H8_Helix	-	13	LEU1562	L LEU 692	-0.0140896	0.00118508	-1.68994	0.332707	1.69985	0.332902	0	0	-0.0041791	0.00298727
B	ARG	253	H8_Helix	-	13	ARG1563	L ARG 693	-0.01	0.00149502	-933.078	2.20204	933.033	2.20011	0	0	-0.0554925	0.00395514
B	LYS	254	H8_Helix	(GNP)	13	LYS1564	L LYS 694	-0.00604478	0.00179403	-860.722	1.59489	860.702	1.59366	0	0	-0.0255224	0.00331366
B	LEU	255	H8_Helix	-	13	LEU1565	L LEU 695	-0.00968657	0.00154838	-2.88577	0.286272	2.90071	0.286456	0	0	0.00525373	0.00294335
B	ALA	256	H8_Helix	-	13	ALA1566	L ALA 696	-0.00633333	0.00179457	0.492876	0.233667	-0.485572	0.233786	0	0	0.000970149	0.00305503
B	VAL	257	H8_Helix	-	13	VAL1567	L VAL 697	-0.00565672	0.00178086	1.81012	0.438846	-1.80915	0.438207	0	0	-0.00468657	0.00297283
B	ASN	258	H8_Helix	-	13	ASN1568	L ASN 698	-0.00551244	0.00177585	-5.60079	0.339401	5.60416	0.339557	0	0	-0.00214428	0.00299459
B	MET	259	H8_Helix	-	13	MET1569	L MET 699	-0.0125821	0.000905883	0.713816	0.530808	-0.707905	0.531064	0	0	-0.00667164	0.00270973
B	VAL	260	H8-S7_Loop	-	13	VAL1570	L VAL 700	-0.00968657	0.00156447	-5.27605	0.242308	5.28613	0.242245	0	0	0.00039801	0.00302938
B	PRO	261	H8-S7_Loop	-	13	PRO1571	L PRO 701	-0.00714925	0.00178879	-5.1069	0.207677	5.08705	0.207328	0	0	-0.026995	0.00315813
B	PHE	262	H8-S7_Loop	-	13	PHE1572	L PHE 702	-0.0103483	0.00144394	2.74435	0.24707	-2.74125	0.246929	0	0	-0.00724876	0.00254988
B	PRO	263	H8-S7_Loop	-	13	PRO1573	L PRO 703	-0.0090796	0.00164282	3.69738	0.35214	-3.69876	0.351925	0	0	-0.0104577	0.00277752
B	ARG	264	H8-S7_Loop	-	13	ARG1574	L ARG 704	-0.0278408	0.00138653	-1122.31	3.79978	1122.12	3.79602	0	0	-0.214945	0.00925342
B	LEU	265	H8-S7_Loop	-	13	LEU1575	L LEU 705	-0.0176418	0.0016966	-3.90527	0.334392	3.93454	0.334775	0	0	0.0116318	0.00393043
B	HIP	266	H8-S7_Loop	-	13	HIP1576	L HIP 706	-0.0270846	0.00135464	-1081.69	3.01569	1081.62	3.01128	0	0	-0.0933134	0.0095401
B	PHE	267	S7_Loop	-	13	PHE1577	L PHE 707	-0.0593383	0.00180628	-8.48569	0.525665	8.48136	0.525226	0	0	-0.0636667	0.0103266
B	PHE	268	S7_Loop	-	13	PHE1578	L PHE 708	-0.0396368	0.0015331	10.0319	0.363887	-10.0281	0.364528	0	0	-0.0358706	0.0116752
B	MET	269	S7_Loop	-	13	MET1579	L MET 709	-0.0533483	0.00177113	-7.78542	0.79143	8.04335	0.795643	0	0	0.204587	0.017245
B	PRO	270	S7_Loop	-	13	PRO1580	L PRO 710	-0.057607	0.00179579	0.708418	0.444353	-0.776453	0.454168	0	0	-0.125642	0.0206284
B	GLY	271	S7_Loop	-	13	GLY1581	L GLY 711	-0.022607	0.00156836	0.383199	0.346067	-0.29902	0.346602	0	0	0.0615721	0.00925093
B	PHE	272	S7-H9_(M)_Loop	(TAX)	13	PHE1582	L PHE 712	-0.0623831	0.00192715	2.35452	0.316336	-2.40021	0.316203	0	0	-0.108075	0.00930361
B	ALA	273	S7-H9_(M)_Loop	-	13	ALA1583	L ALA 713	-0.0192637	0.00170971	0.362861	0.260315	-0.307572	0.261034	0	0	0.0360249	0.00683017
B	PRO	274	S7-H9_(M)_Loop	(TAX)	13	PRO1584	L PRO 714	-0.0309652	0.0016618	7.31973	0.196602	-7.18044	0.19715	0	0	0.108323	0.00854789
B	LEU	275	S7-H9_(M)_Loop	(TAX)	13	LEU1585	L LEU 715	-0.097199	0.00281896	2.53683	0.609452	-2.45118	0.622451	0	0	-0.0115473	0.0233662
B	THR	276	S7-H9_(M)_Loop	(TAX)	13	THR1586	L THR 716	-0.0533035	0.00205654	5.8113	0.581168	-5.53232	0.587235	0	0	0.225682	0.0162546
B	SER	277	S7-H9_(M)_Loop	-	13	SER1587	L SER 717	-0.0652736	0.00253607	-10.9131	0.740024	11.216	0.73535	0	0	0.237632	0.0226142
B	ARG	278	S7-H9_(M)_Loop	(TAX)	13	ARG1588	L ARG 718	-0.0822189	0.00666458	-1021.02	8.80318	1021.2	8.84297	0	0	0.0966368	0.0612652
B	GLY	279	S7-H9_(M)_Loop	-	13	GLY1589	L GLY 719	-0.0197065	0.00165998	-7.90825	0.272986	7.94778	0.271395	0	0	0.0198159	0.00494422
B	SER	280	S7-H9_(M)_Loop	-	13	SER1590	L SER 720	-0.0254876	0.00158451	-10.0764	0.561372	10.1981	0.562607	0	0	0.096194	0.00970449
B	GLN	281	S7-H9_(M)_Loop	-	13	GLN1591	L GLN 721	-0.0297662	0.00179499	-7.96252	1.40335	8.03368	1.40785	0	0	0.041393	0.0121651
B	GLN	282	S7-H9_(M)_Loop	-	13	GLN1592	L GLN 722	-0.019806	0.00170524	-7.24159	1.72155	7.25763	1.72216	0	0	-0.00377114	0.00475857
B	TYR	283	S7-H9_(M)_Loop	-	13	TYR1593	L TYR 723	-0.0204129	0.00167578	-2.78558	0.504184	2.79635	0.504161	0	0	-0.00964179	0.00283011
B	ARG	284	S7-H9_(M)_Loop	-	13	ARG1594	L ARG 724	-0.0231144	0.00161298	-911.868	3.70686	912.031	3.70981	0	0	0.139493	0.0143213
B	ALA	285	S7-H9_(M)_Loop	-	13	ALA1595	L ALA 725	-0.00549254	0.00176972	5.22527	0.37063	-5.22804	0.370786	0	0	-0.00826368	0.00276395
B	LEU	286	S7-H9_(M)_Loop	-	13	LEU1596	L LEU 726	-0.0102289	0.00149313	-4.1912	0.428499	4.19538	0.428647	0	0	-0.00604975	0.00260221
B	THR	287	S7-H9_(M)_Loop	-	13	THR1597	L THR 727	-0.00620398	0.00178412	9.91705	0.285095	-9.92126	0.285059	0	0	-0.0104179	0.00281054
B	VAL	288	S7-H9_(M)_Loop	-	13	VAL1598	L VAL 728	-0.00626368	0.00179541	7.26442	0.133223	-7.26117	0.133119	0	0	-0.00300995	0.00296292
B	PRO	289	H9_Helix	-	13	PRO1599	L PRO 729	-0.00656716	0.00178874	7.01036	0.159897	-7.01972	0.159983	0	0	-0.0159303	0.00289933
B	GLU	290	H9_Helix	-	13	GLU1600	L GLU 730	-0.0143532	0.00118537	909.099	2.63691	-909.163	2.63259	0	0	-0.0782189	0.00764116
B	LEU	291	H9_Helix	-	13	LEU1601	L LEU 731	-0.0158209	0.00142457	6.64215	0.159352	-6.63779	0.159187	0	0	-0.0114527	0.00393031
B	THR	292	H9_Helix	-	13	THR1602	L THR 732	-0.0105373	0.00138366	6.16639	0.328012	-6.15631	0.328705	0	0	-0.000457711	0.0038196
B	GLN	293	H9_Helix	-	13	GLN1603	L GLN 733	-0.0163284	0.00149645	8.02078	0.877501	-7.99258	0.878835	0	0	0.0118706	0.00452485
B	GLN	294	H9_Helix	-	13	GLN1604	L GLN 734	-0.0324975	0.00154959	12.9455	0.422581	-12.9105	0.425716	0	0	0.00251741	0.00962514
B	MET	295	H9_Helix	-	13	MET1605	L MET 735	-0.0262985	0.00148887	8.36612	0.517457	-8.33873	0.519398	0	0	0.0010995	0.0065537
B	PHE	296	H9-H9'_Loop	-	13	PHE1606	L PHE 736	-0.023607	0.00140825	3.56225	0.395307	-3.57243	0.39509	0	0	-0.033791	0.00409052
B	ASP	297	H9-H9'_Loop	-	13	ASP1607	L ASP 737	-0.0390547	0.00179487	978.273	3.74144	-978.478	3.73106	0	0	-0.244149	0.027543
B	ALA	298	H9-H9'_Loop	-	13	ALA1608	L ALA 738	-0.0395821	0.00193856	6.00637	0.238258	-5.81306	0.238104	0	0	0.153731	0.0127855
B	LYS	299	H9-H9'_Loop	-	13	LYS1609	L LYS 739	-0.130522	0.00652715	-975.605	4.3045	976.563	4.30624	0	0	0.827896	0.114083
B	ASN	300	H9-H9'_Loop	-	13	ASN1610	L ASN 740	-0.0850647	0.00311166	6.33796	0.573713	-6.06901	0.583517	0	0	0.183886	0.0305
B	MET	301	H9-H9'_Loop	-	13	MET1611	L MET 741	-0.100398	0.00295067	4.48356	0.677812	-4.0325	0.683777	0	0	0.350657	0.0263509
B	MET	302	H9-H9'_Loop	-	13	MET1612	L MET 742	-0.175935	0.00450466	9.80813	0.680202	-9.66467	0.690281	0	0	-0.0324677	0.0366825
B	ALA	303	H9-H9'_Loop	-	13	ALA1613	L ALA 743	-0.0979303	0.0031202	-5.67565	0.451825	6.46556	0.457048	0	0	0.691975	0.0410116
B	ALA	304	H9-H9'_Loop	-	13	ALA1614	L ALA 744	-0.158861	0.00531653	1.67662	1.04738	-1.22525	1.04253	0	0	0.292502	0.035057
B	CYS	305	H9-H9'_Loop	-	13	CYS1615	L CYS 745	-0.092597	0.00334388	-5.3652	0.893228	5.46445	0.892183	0	0	0.00664677	0.0299296
B	ASP	306	H9-H9'_Loop	-	13	ASP1616	L ASP 746	-0.0815572	0.00286876	1070.05	5.32476	-1069.77	5.30135	0	0	0.197109	0.0376387
B	PRO	307	H9'_Helix	-	13	PRO1617	L PRO 747	-0.0404627	0.00182604	0.559244	0.461366	-0.665547	0.460674	0	0	-0.146766	0.0109151
B	ARG	308	H9'_Helix	-	13	ARG1618	L ARG 748	-0.0744527	0.00460171	-1043.58	7.41034	1044.01	7.41737	0	0	0.354015	0.0528735
B	HIE	309	H9'_Helix	-	13	HIE1619	L HIE 749	-0.0775871	0.0032001	-2.55737	1.85353	2.87714	1.84722	0	0	0.242184	0.0211456
B	GLY	310	H9'-S8_Loop	-	13	GLY1620	L GLY 750	-0.0134677	0.00117884	-2.59928	0.358821	2.61176	0.359352	0	0	-0.00099005	0.00319306
B	ARG	311	H9'-S8_Loop	-	13	ARG1621	L ARG 751	-0.0187811	0.00171082	-953.484	3.07029	953.416	3.06592	0	0	-0.0866119	0.00636271
B	TYR	312	S8_Beta_Strand	-	13	TYR1622	L TYR 752	-0.0258706	0.00142379	-2.59395	0.464087	2.5898	0.464858	0	0	-0.0300149	0.00354093
B	LEU	313	S8_Beta_Strand	-	13	LEU1623	L LEU 753	-0.0129154	0.00102163	-9.81928	0.233975	9.81794	0.234219	0	0	-0.0142587	0.00284461
B	THR	314	S8_Beta_Strand	-	13	THR1624	L THR 754	-0.00870647	0.00168305	10.4945	0.477984	-10.4707	0.478121	0	0	0.0150945	0.00343774
B	VAL	315	S8_Beta_Strand	-	13	VAL1625	L VAL 755	-0.011005	0.00126896	-5.70078	0.138045	5.73898	0.138072	0	0	0.027194	0.00382547
B	ALA	316	S8_Beta_Strand	-	13	ALA1626	L ALA 756	-0.00742289	0.00176339	5.87486	0.178433	-5.8761	0.178523	0	0	-0.00867164	0.00314555
B	ALA	317	S8_Beta_Strand	-	13	ALA1627	L ALA 757	-0.00652239	0.00178908	-4.48655	0.209872	4.50544	0.209715	0	0	0.0123682	0.00313889
B	VAL	318	S8_Beta_Strand	-	13	VAL1628	L VAL 758	-0.01101	0.001282	3.78681	0.193183	-3.76703	0.193544	0	0	0.00876119	0.00325982
B	PHE	319	S8_Beta_Strand	-	13	PHE1629	L PHE 759	-0.0117711	0.00111527	0.586592	0.32001	-0.589478	0.319819	0	0	-0.0146567	0.00262862
B	ARG	320	S8_Beta_Strand	-	13	ARG1630	L ARG 760	-0.018607	0.00169384	-958.83	2.66118	958.828	2.65945	0	0	-0.0203881	0.0081839
B	GLY	321	S8-H10_Loop	-	13	GLY1631	L GLY 761	-0.00321891	0.00155048	0.682647	0.208958	-0.686771	0.20892	0	0	-0.00734328	0.00267794
B	ARG	322	S8-H10_Loop	-	13	ARG1632	L ARG 762	-0.00541294	0.00176519	-822.863	3.74311	822.843	3.74172	0	0	-0.0253483	0.00340441
B	MET	323	S8-H10_Loop	-	13	MET1633	L MET 763	-0.00576119	0.00178814	0.474274	0.414703	-0.474373	0.414624	0	0	-0.0058607	0.00276106
B	SER	324	S8-H10_Loop	-	13	SER1634	L SER 764	-0.002199	0.00134843	6.34322	0.340294	-6.34338	0.340332	0	0	-0.00235821	0.00242288
B	MET	325	H10_Helix	-	13	MET1635	L MET 765	-0.00368657	0.00161669	2.61445	0.428558	-2.61469	0.428552	0	0	-0.00392537	0.00256999
B	LYS	326	H10_Helix	-	13	LYS1636	L LYS 766	-0.00287065	0.00149265	-779.589	1.7118	779.586	1.71117	0	0	-0.00528856	0.00272719
B	GLU	327	H10_Helix	-	13	GLU1637	L GLU 767	-0.003801	0.00163546	810.486	1.81679	-810.49	1.81588	0	0	-0.00815423	0.00318238
B	VAL	328	H10_Helix	-	13	VAL1638	L VAL 768	-0.00442786	0.00170443	1.65586	0.186328	-1.65358	0.186305	0	0	-0.00214925	0.00268497
B	ASP	329	H10_Helix	-	13	ASP1639	L ASP 769	-0.00316915	0.00154474	829.189	1.91826	-829.186	1.91732	0	0	-0.000696517	0.00312506
B	GLU	330	H10_Helix	-	13	GLU1640	L GLU 770	-0.00325373	0.00155841	792.783	1.8228	-792.786	1.82228	0	0	-0.00558209	0.00298235
B	GLN	331	H10_Helix	-	13	GLN1641	L GLN 771	-0.00604478	0.00179129	0.628483	0.905221	-0.623985	0.905631	0	0	-0.00154726	0.0028661
B	MET	332	H10_Helix	-	13	MET1642	L MET 772	-0.00732836	0.00177459	5.59361	0.287444	-5.59755	0.287344	0	0	-0.0112637	0.00279704
B	LEU	333	H10_Helix	-	13	LEU1643	L LEU 773	-0.00365672	0.00161495	4.68682	0.239803	-4.68765	0.239811	0	0	-0.00448756	0.00266863
B	ASN	334	H10_Helix	-	13	ASN1644	L ASN 774	-0.00461194	0.00172003	1.95485	1.21996	-1.95253	1.22042	0	0	-0.00228856	0.00280665
B	VAL	335	H10_Helix	-	13	VAL1645	L VAL 775	-0.00760697	0.00177251	1.93736	0.258414	-1.93001	0.25845	0	0	-0.000258706	0.00280313
B	GLN	336	H10_Helix	-	13	GLN1646	L GLN 776	-0.00612438	0.00178983	6.01487	0.996013	-6.01622	0.995814	0	0	-0.00748259	0.00276987
B	ASN	337	H10_Helix	-	13	ASN1647	L ASN 777	-0.00414428	0.00167627	4.41304	0.802294	-4.41097	0.80224	0	0	-0.00207463	0.00267654
B	LYS	338	H10_Helix	-	13	LYS1648	L LYS 778	-0.00831841	0.00171198	-869.272	4.90951	869.304	4.91042	0	0	0.0240597	0.00599122
B	ASN	339	H10-S9_Loop	-	13	ASN1649	L ASN 779	-0.00918408	0.00162926	7.64848	1.1689	-7.64621	1.16908	0	0	-0.00691542	0.00276149
B	SER	340	H10-S9_Loop	-	13	SER1650	L SER 780	-0.00432338	0.00169097	5.68711	0.677065	-5.68436	0.676966	0	0	-0.00157711	0.00266764
B	SER	341	H10-S9_Loop	-	13	SER1651	L SER 781	-0.00593532	0.00178212	5.57165	0.856326	-5.56558	0.856042	0	0	0.000129353	0.00275961
B	TYR	342	H10-S9_Loop	-	13	TYR1652	L TYR 782	-0.020801	0.00163433	6.43223	0.837018	-6.4286	0.836564	0	0	-0.0171741	0.00300912
B	PHE	343	H10-S9_Loop	-	13	PHE1653	L PHE 783	-0.0112886	0.0012046	-1.2664	0.377512	1.26571	0.377354	0	0	-0.0119851	0.0024449
B	VAL	344	H10-S9_Loop	-	13	VAL1654	L VAL 784	-0.00732338	0.0017768	-5.67795	0.264461	5.6757	0.264481	0	0	-0.00957214	0.00276829
B	GLU	345	H10-S9_Loop	-	13	GLU1655	L GLU 785	-0.00516418	0.00175459	911.982	3.28549	-911.926	3.2827	0	0	0.0508856	0.00457338
B	TRP	346	H10-S9_Loop	-	13	TRP1656	L TRP 786	-0.00661194	0.00178957	-6.51575	0.646083	6.5117	0.645666	0	0	-0.0106617	0.0027689
B	ILE	347	H10-S9_Loop	-	13	ILE1657	L ILE 787	-0.00595025	0.00178869	-0.457159	0.309674	0.457577	0.309632	0	0	-0.00553234	0.00273414
B	PRO	348	H10-S9_Loop	-	13	PRO1658	L PRO 788	-0.00316418	0.00154214	6.15392	0.396874	-6.15307	0.396728	0	0	-0.00231841	0.00265584
B	ASN	349	H10-S9_Loop	-	13	ASN1659	L ASN 789	-0.00331841	0.00156941	2.54855	0.504146	-2.5466	0.504135	0	0	-0.00136816	0.00257131
B	ASN	350	H10-S9_Loop	-	13	ASN1660	L ASN 790	-0.00571144	0.00178103	-4.02179	0.485545	4.02355	0.485435	0	0	-0.00395522	0.00282791
B	VAL	351	S9_Beta_Strand	-	13	VAL1661	L VAL 791	-0.00607463	0.00179216	-5.31397	0.140131	5.32257	0.140205	0	0	0.00252736	0.00288064
B	LYS	352	S9_Beta_Strand	-	13	LYS1662	L LYS 792	-0.00676119	0.00178957	-865.162	1.88209	865.139	1.88056	0	0	-0.0297612	0.00347627
B	THR	353	S9_Beta_Strand	-	13	THR1663	L THR 793	-0.00489055	0.00173719	-0.100358	0.445313	0.104701	0.445373	0	0	-0.000547264	0.00271706
B	ALA	354	S9_Beta_Strand	-	13	ALA1664	L ALA 794	-0.00401493	0.00166092	2.50986	0.251346	-2.508	0.251413	0	0	-0.0021592	0.00270361
B	VAL	355	S9_Beta_Strand	-	13	VAL1665	L VAL 795	-0.00504975	0.00175311	-2.63437	0.228384	2.63949	0.228366	0	0	6.96517e-05	0.00279035
B	CYX	356	S9_Beta_Strand	-	13	CYX1666	L CYX 796	-0.00521393	0.00175682	0.0630348	0.32997	-0.0639104	0.329892	0	0	-0.00608955	0.00273198
B	ASP	357	S9-S10_Loop	-	13	ASP1667	L ASP 797	-0.00431343	0.00168984	844.651	1.88695	-844.629	1.88552	0	0	0.017796	0.0032063
B	ILE	358	S9-S10_Loop	-	13	ILE1668	L ILE 798	-0.00878607	0.00166401	2.51163	0.2713	-2.50672	0.271299	0	0	-0.00387562	0.00271487
B	PRO	359	S9-S10_Loop	-	13	PRO1669	L PRO 799	-0.0090199	0.00161538	2.35707	0.301599	-2.34189	0.301315	0	0	0.00616418	0.00300365
B	PRO	360	S9-S10_Loop	(TAX)	13	PRO1670	L PRO 800	-0.0161542	0.00152504	-9.47674	0.278546	9.46199	0.278035	0	0	-0.0309005	0.00314805
B	ARG	369	S9-S10_Loop	(TAX)	13	ARG1671	L ARG 801	-0.0301443	0.00175916	-989.04	4.48969	988.918	4.48466	0	0	-0.151756	0.0101692
B	GLY	370	S9-S10_Loop	(TAX)	13	GLY1672	L GLY 802	-0.00918905	0.00160673	-0.747706	0.869922	0.750746	0.869551	0	0	-0.00614925	0.00275681
B	LEU	371	S9-S10_Loop	-	13	LEU1673	L LEU 803	-0.0222736	0.00166792	-1.11797	0.426639	1.13125	0.426701	0	0	-0.00899502	0.00281355
B	LYS	372	S9-S10_Loop	-	13	LYS1674	L LYS 804	-0.00981592	0.00153408	-865.399	4.82801	865.382	4.825	0	0	-0.0267264	0.00502188
B	MET	373	S9-S10_Loop	-	13	MET1675	L MET 805	-0.0113234	0.00122495	2.74899	0.473828	-2.73121	0.473825	0	0	0.00645274	0.00278991
B	SER	374	S9-S10_Loop	-	13	SER1676	L SER 806	-0.0118905	0.00115504	-7.78905	0.612611	7.84827	0.611876	0	0	0.0473234	0.00453409
B	ALA	375	S10_Beta_Strand	-	13	ALA1677	L ALA 807	-0.0117512	0.00112952	4.06123	0.205398	-4.02938	0.204796	0	0	0.0200995	0.00499933
B	THR	376	S10_Beta_Strand	-	13	THR1678	L THR 808	-0.0200896	0.00170476	-5.72821	0.650921	5.85323	0.653382	0	0	0.104925	0.00903211
B	PHE	377	S10_Beta_Strand	-	13	PHE1679	L PHE 809	-0.0323433	0.00162371	5.96509	0.161545	-5.97183	0.161894	0	0	-0.0390746	0.00685285
B	ILE	378	S10_Beta_Strand	-	13	ILE1680	L ILE 810	-0.0224328	0.00154964	-7.2135	0.185099	7.24622	0.185894	0	0	0.0102886	0.00606273
B	GLY	379	S10_Beta_Strand	-	13	GLY1681	L GLY 811	-0.0110498	0.00126317	6.25409	0.214332	-6.26115	0.215473	0	0	-0.0181095	0.00474888
B	ASN	380	S10_Beta_Strand	-	13	ASN1682	L ASN 812	-0.017597	0.00168091	2.21454	0.415003	-2.17156	0.415395	0	0	0.0253781	0.00463104
B	SER	381	S10_Beta_Strand	-	13	SER1683	L SER 813	-0.0189502	0.00170946	9.71749	0.462499	-9.66441	0.463355	0	0	0.0341343	0.005917
B	THR	382	H11_Helix	-	13	THR1684	L THR 814	-0.0222488	0.00155884	9.36862	0.705861	-9.30878	0.707269	0	0	0.0375871	0.00742274
B	ALA	383	H11_Helix	-	13	ALA1685	L ALA 815	-0.032005	0.00156776	11.8515	0.264177	-11.706	0.262685	0	0	0.113468	0.0138736
B	ILE	384	H11_Helix	-	13	ILE1686	L ILE 816	-0.0650199	0.0019985	14.5487	0.25775	-14.424	0.258059	0	0	0.059607	0.0182601
B	GLN	385	H11_Helix	-	13	GLN1687	L GLN 817	-0.062005	0.00208959	19.5291	2.06622	-19.3056	2.05969	0	0	0.161547	0.0213096
B	GLU	386	H11_Helix	-	13	GLU1688	L GLU 818	-0.124463	0.00417663	1232.75	6.04407	-1231.68	6.02023	0	0	0.943836	0.0709796
B	LEU	387	H11_Helix	-	13	LEU1689	L LEU 819	-0.208682	0.00714983	19.3885	0.510092	-18.5554	0.518583	0	0	0.624398	0.0638437
B	PHE	388	H11_Helix	-	13	PHE1690	L PHE 820	-0.195035	0.00555404	19.3189	0.472606	-19.6638	0.485793	0	0	-0.539965	0.06102
B	LYS	389	H11_Helix	-	13	LYS1691	L LYS 821	-0.242413	0.00850939	-1282.5	14.6952	1283.17	14.7153	0	0	0.426443	0.109347
B	ARG	390	H11_Helix	-	13	ARG1692	L ARG 822	-0.830393	0.0412026	-1273.91	7.36942	1277.06	7.38629	0	0	2.32369	0.285917
B	ILE	391	H11_Helix	-	13	ILE1693	L ILE 823	-0.889657	0.0398892	30.1373	0.676369	-29.9841	0.720147	0	0	-0.736423	0.172149
B	SER	392	H11_Helix	-	13	SER1694	L SER 824	-0.449055	0.0162012	37.9345	2.54224	-37.6001	2.56087	0	0	-0.114657	0.138611
B	GLU	393	H11_Helix	-	13	GLU1695	L GLU 825	-1.77917	0.115691	1523.17	12.8192	-1516.27	12.5767	-0.00411296	0.00735491	5.12051	0.40115
B	GLN	394	H11_Helix	-	13	GLN1696	L GLN 826	-20.0675	1.53109	43.1453	7.71044	-19.2306	6.9859	-3.37331	0.183516	0.473847	2.47703
B	PHE	395	H11_Helix	-	13	PHE1697	L PHE 827	-2.6503	0.123346	43.6565	1.15184	-44.0298	1.20902	-1.90209e-05	0.00021226	-3.0237	0.226857
B	THR	396	H11_Helix	-	13	THR1698	L THR 828	-2.29286	0.149346	35.5343	3.39799	-33.0491	3.47938	-0.00714344	0.0144975	0.185175	0.313535
B	ALA	397	H11_Helix	-	13	ALA1699	L ALA 829	-19.199	1.16875	38.6225	2.84606	-29.3604	2.41468	-3.08822	0.15799	-13.0251	1.47447
B	MET	398	H11_Helix	-	13	MET1700	L MET 830	-36.1478	1.4209	48.8705	3.35759	-44.3362	3.10944	-2.89177	0.1289	-34.5052	1.41959
B	PHE	399	H11_Helix	-	13	PHE1701	L PHE 831	-2.8733	0.0924255	27.7968	1.55638	-25.5602	1.61287	0	0	-0.636622	0.204736
B	ARG	400	H11-H11'_Loop	-	13	ARG1702	L ARG 832	-8.72332	2.63784	-2122.78	51.5342	2097.88	45.4742	-3.40273	0.408098	-37.0261	7.94115
B	ARG	401	H11-H11'_Loop	-	13	ARG1703	L ARG 833	-57.5293	4.13962	-2782.63	31.8186	2753.09	28.2121	-14.3324	0.330783	-101.404	6.79747
B	LYS	402	H11-H11'_Loop	-	13	LYS1704	L LYS 834	-16.2428	0.796962	-1965.85	22.1269	1977.49	22.5313	-1.49792	0.118487	-6.09435	1.15327
B	ALA	403	H11'_Helix	-	13	ALA1705	L ALA 835	-34.6343	1.32333	-70.1516	1.66101	60.4318	1.31414	-3.79935	0.116221	-48.1534	1.89009
B	PHE	404	H11'_Helix	-	13	PHE1706	L PHE 836	-81.3823	2.80424	-63.53	2.72151	63.2223	2.22716	-9.01163	0.190717	-90.7016	2.55801
B	LEU	405	H11'_Helix	-	13	LEU1707	L LEU 837	-5.66103	0.18707	-31.11	1.31194	32.4072	1.30736	-0.00248565	0.00280907	-4.36632	0.296191
B	HIE	406	H11'_Helix	-	13	HIE1708	L HIE 838	-55.6897	1.4691	-85.6203	4.52505	116.716	3.99889	-7.45068	0.12988	-32.0445	2.03821
B	TRP	407	H11'_Helix	-	13	TRP1709	L TRP 839	-70.1918	2.24598	-96.0202	3.82065	98.0882	2.94841	-9.63908	0.235441	-77.7629	2.60272
B	TYR	408	H11'_Helix	-	13	TYR1710	L TYR 840	-4.63188	0.247031	-12.8016	1.32611	12.9008	1.32925	-0.0748277	0.020292	-4.60747	0.392144
B	THR	409	H11'_Helix	-	13	THR1711	L THR 841	-1.27744	0.0590349	-16.8384	2.25287	18.9837	2.27658	-0.000540466	0.00211925	0.86727	0.186965
B	GLY	410	H11'-H12_Loop	-	13	GLY1712	L GLY 842	-1.59141	0.533675	-36.3923	5.5077	39.2185	4.79282	-0.591425	0.189856	0.643361	1.00236
B	GLU	411	H11'-H12_Loop	-	13	GLU1713	L GLU 843	-1.73896	1.20937	1469.28	38.7153	-1467.52	35.4549	-0.833346	0.246561	-0.816953	4.14847
B	GLY	412	H11'-H12_Loop	-	13	GLY1714	L GLY 844	-0.281692	0.0243691	-16.4619	1.34934	17.3249	1.35126	-0.000368346	0.00366668	0.58091	0.0751087
B	MET	413	H11'-H12_Loop	-	13	MET1715	L MET 845	-0.457866	0.0130592	22.8614	1.97268	-22.2136	1.99716	0	0	0.189856	0.0681985
B	ASP	414	H11'-H12_Loop	-	13	ASP1716	L ASP 846	-0.217677	0.00874231	1540.81	10.8467	-1538.74	10.7615	0	0	1.85713	0.101089
B	GLU	415	H12_Helix	-	13	GLU1717	L GLU 847	-0.482179	0.0290989	1766.31	15.4646	-1760.88	15.2261	-1.77672e-05	0.000251266	4.94916	0.268019
B	MET	416	H12_Helix	-	13	MET1718	L MET 848	-0.12897	0.0049989	-6.73171	2.40982	6.8322	2.40137	0	0	-0.0284826	0.0185392
B	GLU	417	H12_Helix	-	13	GLU1719	L GLU 849	-0.15109	0.00402429	1393.95	6.83113	-1392.68	6.78984	0	0	1.11408	0.0499427
B	PHE	418	H12_Helix	-	13	PHE1720	L PHE 850	-0.622716	0.0183123	-16.9903	1.07858	16.6896	1.06161	0	0	-0.923413	0.0797275
B	THR	419	H12_Helix	-	13	THR1721	L THR 851	-0.136602	0.00497496	-8.89324	2.848	9.15396	2.81217	0	0	0.124114	0.0450481
B	GLU	420	H12_Helix	-	13	GLU1722	L GLU 852	-0.0782587	0.00209511	1306.28	5.59498	-1305.57	5.57452	0	0	0.635751	0.0244502
B	ALA	421	H12_Helix	-	13	ALA1723	L ALA 853	-0.0873781	0.00264779	-19.5563	0.57266	19.7805	0.574031	0	0	0.136751	0.0196192
B	GLU	422	H12_Helix	-	13	GLU1724	L GLU 854	-0.21003	0.00888073	1468.45	11.0606	-1466.09	10.9588	0	0	2.15034	0.113886
B	SER	423	H12_Helix	-	13	SER1725	L SER 855	-0.0499652	0.00192171	-15.6773	1.50391	15.7651	1.49596	0	0	0.0377861	0.0142932
B	ASN	424	H12_Helix	-	13	ASN1726	L ASN 856	-0.0527413	0.00180315	-27.764	1.58106	27.9997	1.58214	0	0	0.1829	0.0153502
B	MET	425	H12_Helix	-	13	MET1727	L MET 857	-0.154657	0.00493892	-23.7921	1.55098	23.9802	1.56281	0	0	0.0334527	0.029821
B	ASN	426	H12_Helix	-	13	ASN1728	L ASN 858	-0.0729254	0.00337722	-20.137	2.586	20.3059	2.58221	0	0	0.0959751	0.0299347
B	ASP	427	H12_Helix	-	13	ASP1729	L ASP 859	-0.0302239	0.00164885	1166.74	4.4627	-1166.35	4.45024	0	0	0.358373	0.0149789
B	LEU	428	H12_Helix	-	13	LEU1730	L LEU 860	-0.0503532	0.00197581	-15.6074	0.352012	15.7499	0.354703	0	0	0.0921841	0.0120466
B	VAL	429	H12_Helix	-	13	VAL1731	L VAL 861	-0.0551692	0.00213414	-14.7644	0.575612	14.8023	0.574207	0	0	-0.017194	0.0113332
B	SER	430	H12_Helix	-	13	SER1732	L SER 862	-0.0196468	0.00169085	-13.2803	1.13684	13.2716	1.13355	0	0	-0.0283035	0.00672535
B	GLU	431	H12_Helix	-	13	GLU1733	L GLU 863	-0.0199851	0.00169913	1065.01	3.47542	-1064.79	3.46953	0	0	0.201826	0.00783304
B	TYR	432	H12_Helix	-	13	TYR1734	L TYR 864	-0.0360398	0.00157667	-7.45389	0.442236	7.41421	0.442917	0	0	-0.0757164	0.00445058
B	GLN	433	H12_Helix	-	13	GLN1735	L GLN 865	-0.0258159	0.00175965	-5.29559	2.28825	5.32163	2.28609	0	0	0.000223881	0.00885367
B	GLN	434	H12_Helix	-	13	GLN1736	L GLN 866	-0.0122736	0.00113171	-11.0374	2.37084	11.0302	2.36814	0	0	-0.0194328	0.00386453
B	TYR	435	H12_Helix	-	13	TYR1737	L TYR 867	-0.0137363	0.00113361	-5.70397	0.684142	5.69617	0.683751	0	0	-0.0215323	0.00251299
B	GLN	436	H12_Helix	-	13	GLN1738	L GLN 868	-0.0191642	0.00164946	-8.93204	2.205	8.92752	2.20285	0	0	-0.0236915	0.0049722
B	ASP	437	C-Terminal_Loop	-	13	ASP1739	L ASP 869	-0.0102985	0.00157574	1987.22	10.9103	-1986.9	10.8924	0	0	0.30192	0.0201373
B	LIG	0	GDP	-	13	gdp1740	L gdp 870	-33.8438	1.95581	4513.12	33.2904	-4396.03	29.1607	-3.81287	0.168749	79.4343	10.7657
