# Supplementary material for: Detailed Per-residue Energetic Analysis Explains the Driving Force for Microtubule Disassembly
Source: PLoS Comput Biol. 2015 Jun 1;11(6):e1004313. doi: 10.1371/journal.pcbi.1004313 (PMC4452272; doi:10.1371/journal.pcbi.1004313)
Supplement: S3 Dataset — 13 text files with energy contribution per residue in the 13 longitudinal GDP subsystems, plus one text file with the overall residual contributions, per MT ring. (ZIP) [file pcbi.1004313.s003.zip › LongGDP/R13_L13.txt]

| Run on Thu Jan 22 12:50:12 2015
| GB non-polar solvation energies calculated with gbsa=2
idecomp = 2: Per-residue decomp adding 1-4 interactions to EEL and VDW.
Energy Decomposition Analysis (All units kcal/mol): Generalized Born solvent
DELTAS:
Total Energy Decomposition:
Residue,Location,Internal,,,van der Waals,,,Electrostatic,,,Polar Solvation,,,Non-Polar Solv.,,,TOTAL,,
,,Avg.,Std. Dev.,Std. Err. of Mean,Avg.,Std. Dev.,Std. Err. of Mean,Avg.,Std. Dev.,Std. Err. of Mean,Avg.,Std. Dev.,Std. Err. of Mean,Avg.,Std. Dev.,Std. Err. of Mean
MET   1,R MET   1,0.0,0.0,0.0,-2.7142686567164183,0.5189466440452771,0.03660367402418688,-177.25899999999996,7.6934120838899265,0.5426514484365322,181.62284079602,8.064297367060403,0.5688116792836092,-0.5432225194029852,0.06558289014354114,0.004625860403808282,1.1063496199004959,1.0090206663653776,0.07117083033315405
ARG   2,R ARG   2,0.0,0.0,0.0,-1.505492537313432,0.7544902540633969,0.05321763929116569,-191.29364676616916,8.439572271682485,0.5952815301553032,191.0956368159205,7.767928300518069,0.5479074171074352,-0.28589308656716406,0.08122301679916417,0.005729029880609973,-1.9893955741293576,1.4622339830106614,0.10313803292760261
GLU   3,R GLU   3,0.0,0.0,0.0,-0.11327363184079607,0.015106578292427572,0.0010655358769188457,161.44647263681588,2.9114353695318043,0.2053568173754916,-162.16913930348255,2.9780855148646164,0.21005795615617534,0.0,0.0,0.0,-0.8359402985074639,0.261526491752691,0.018446656438864045
CYS   4,R CYS   4,0.0,0.0,0.0,-0.023970149253731345,0.002194317509149089,0.00015477522348800694,-1.0616815920398015,0.4528819688625806,0.03194383112386314,1.106243781094527,0.4558674365155477,0.03215440977589394,0.0,0.0,0.0,0.02059203980099495,0.028515209109623935,0.0020113077730764405
ILE   5,R ILE   5,0.0,0.0,0.0,-0.011507462686567153,0.0008928650457383786,6.297784455649522e-05,0.9825671641791044,0.2611898276847457,0.01842290998642981,-0.9897711442786066,0.26607975343352985,0.018767818755307707,0.0,0.0,0.0,-0.01871144278606962,0.015189886606959928,0.0010714119923608423
SER   6,R SER   6,0.0,0.0,0.0,-0.004616915422885596,0.000496267098091016,3.500398219333671e-05,-0.01977611940298508,0.3690528479822997,0.02603098083444448,0.030328358208955172,0.36714294482140103,0.025896266652319047,0.0,0.0,0.0,0.005935323383084222,0.008279375323126123,0.0005839821086214876
ILE   7,R ILE   7,0.0,0.0,0.0,-0.004582089552238788,0.0005129929852597004,3.618373531191442e-05,0.5781592039800997,0.22241956347471223,0.015688266397807148,-0.5782189054726368,0.22192005158237618,0.0156530335454743,0.0,0.0,0.0,-0.0046417910447761005,0.003871190282728335,0.0002730527094076839
HID   8,R HID   8,0.0,0.0,0.0,-0.003099502487562212,0.0003309112268321834,2.334067830844707e-05,0.6154427860696519,0.29047665058918487,0.020488643200237147,-0.6232835820895523,0.2904885474474238,0.020489482339917278,0.0,0.0,0.0,-0.01094029850746263,0.003142774689142379,0.0002216742348617946
VAL   9,R VAL   9,0.0,0.0,0.0,-0.001557213930348255,0.0004967157800736087,3.503562978027036e-05,0.3231791044776121,0.11647679401269824,0.008215639600612173,-0.3206019900497511,0.11640639395348369,0.008210673963299856,0.0,0.0,0.0,0.001019900497512503,0.0011415281675293952,8.051718883459584e-05
GLY  10,R GLY  10,0.0,0.0,0.0,-0.0004029850746268843,0.000490497812691216,3.459704817699811e-05,1.2109303482587064,0.10444844534840968,0.007367225300974716,-1.2095920398009947,0.10436151640231353,0.0073610938058727045,0.0,0.0,0.0,0.0009353233830846089,0.0008926432434630589,6.296219983024679e-05
GLN  11,R GLN  11,0.0,0.0,0.0,-0.000731343283582093,0.00044326096731097086,3.1265217997403474e-05,0.01817412935323386,0.1657750214557968,0.011692868460271134,-0.01539303482587059,0.1654729382250152,0.011671561152025512,0.0,0.0,0.0,0.0020497512437813725,0.001016046595579609,7.166640117001313e-05
ALA  12,R ALA  12,0.0,0.0,0.0,-0.000741293532338324,0.0004379240016848908,3.088877746676911e-05,0.44834825870646733,0.1421901120669261,0.010029317216484911,-0.44504975124378116,0.14193544013601633,0.010011354043489965,0.0,0.0,0.0,0.00255721393034836,0.0009763166637242251,6.886406784475755e-05
GLY  13,R GLY  13,0.0,0.0,0.0,-0.0007611940298507575,0.0004263539360324133,3.0072687958451995e-05,0.8242487562189055,0.09657007257097645,0.006811527731108491,-0.8195671641791038,0.09645789799694571,0.0068036155467081525,0.0,0.0,0.0,0.003920398009950293,0.0010383836658999475,7.324193663217075e-05
VAL  14,R VAL  14,0.0,0.0,0.0,-0.0011343283582089915,0.00034100476593414196,2.405262166385345e-05,1.0435870646766168,0.12216925553042068,0.008617154878109105,-1.0399701492537308,0.12167103149457437,0.008582012864169146,0.0,0.0,0.0,0.0024825870646764717,0.0015065182664656428,0.00010626160544624367
GLN  15,R GLN  15,0.0,0.0,0.0,-0.001039800995024812,0.00019549137019295187,1.3788898090378885e-05,0.04506965174129317,0.540794362408038,0.03814469326055556,-0.04304477611940308,0.5397130829667255,0.038068425689210775,0.0,0.0,0.0,0.0009850746268652848,0.0015274523123723206,0.00010773817919648945
ILE  16,R ILE  16,0.0,0.0,0.0,-0.002263681592039809,0.00044062865324348533,3.107954887869709e-05,0.41587064676616925,0.14384649496429144,0.01014614945796889,-0.4084577114427858,0.14435914118792065,0.010182308734601223,0.0,0.0,0.0,0.005149253731343337,0.0027295347844641226,0.00019252653935553129
GLY  17,R GLY  17,0.0,0.0,0.0,-0.0010447761194029319,0.00020681203672468916,1.4587396341054692e-05,0.9960696517412932,0.12118057380225214,0.008547418645864785,-0.9931343283582088,0.12073496678530511,0.008515987950284845,0.0,0.0,0.0,0.0018905472636817976,0.0014448261438922978,0.00010191017862723165
ASN  18,R ASN  18,0.0,0.0,0.0,-0.0014179104477611527,0.0004932152728912934,3.47887230408376e-05,1.6893034825870656,0.33786910892235966,0.02383144947124376,-1.685965174129354,0.33696279343614355,0.02376752290576503,0.0,0.0,0.0,0.0019203980099520655,0.0017026849855441013,0.00012009813897417927
ALA  19,R ALA  19,0.0,0.0,0.0,-0.0012537313432835788,0.00043514566379442026,3.069280862172739e-05,0.5648855721393035,0.13717966517711516,0.00967590754176286,-0.5589850746268653,0.13717956702103754,0.009675900618366958,0.0,0.0,0.0,0.004646766169154357,0.0014384907756019847,0.00010146331620238945
CYS  20,R CYS  20,0.0,0.0,0.0,-0.0028756218905472406,0.0003588992795397263,2.5314803335815548e-05,1.1168308457711447,0.2015972568610759,0.01421957412960796,-1.1089850746268655,0.20020316739488536,0.014121242640298745,0.0,0.0,0.0,0.004970149253731262,0.0034466949310710915,0.00024311111588330478
TRP  21,R TRP  21,0.0,0.0,0.0,-0.007129353233830818,0.0005492501261687517,3.8741116850291095e-05,1.2507512437810953,0.2375606292048463,0.01675623483102484,-1.2595671641791044,0.2368676955400771,0.016707359058772263,0.0,0.0,0.0,-0.01594527363184054,0.004443340374238846,0.00031340906527368734
GLU  22,R GLU  22,0.0,0.0,0.0,-0.0023333333333332798,0.0004714045207910433,3.325031120358858e-05,97.74016417910444,0.8317334759677607,0.05866595608366928,-97.69616417910447,0.8297570092765286,0.05852654687211417,0.0,0.0,0.0,0.04166666666666865,0.003108859644932462,0.00021928205208728303
LEU  23,R LEU  23,0.0,0.0,0.0,-0.004557213930348254,0.0005444977593665171,3.840591074140028e-05,0.7099751243781094,0.20263140660665832,0.014292517428526745,-0.6960597014925375,0.20175465721852304,0.014230676294813952,0.0,0.0,0.0,0.009358208955223877,0.00445665077111057,0.00031434790828156815
TYR  24,R TYR  24,0.0,0.0,0.0,-0.012452736318407981,0.0007655550941075331,5.3998092932696505e-05,0.8017960199004981,0.8313579332143802,0.058639467340202846,-0.78471144278607,0.8322443290298803,0.05870198888044068,0.0,0.0,0.0,0.004631840796019893,0.008048595013174568,0.0005677041206364059
CYS  25,R CYS  25,0.0,0.0,0.0,-0.0035721393034825514,0.000494768552853792,3.489828296201253e-05,1.4166666666666663,0.2825929923700353,0.019932572824056673,-1.4191791044776114,0.28162700317372524,0.019864437199598264,0.0,0.0,0.0,-0.006084577114427886,0.004329444594033966,0.0003053754763504567
LEU  26,R LEU  26,0.0,0.0,0.0,-0.004582089552238799,0.0005320359954346204,3.752692568587747e-05,0.6933880597014922,0.1889909278317445,0.013330392238316974,-0.6818059701492538,0.18854435102294975,0.013298893138894222,0.0,0.0,0.0,0.007000000000000197,0.0033856589561212787,0.00023880597014925423
GLU  27,R GLU  27,0.0,0.0,0.0,-0.012671641791044833,0.0010082455038652556,7.111615458605014e-05,126.94323383084583,2.0371715197859595,0.14369100002330243,-126.73741293532338,2.007776754560176,0.1416176531451825,0.0,0.0,0.0,0.1931492537313412,0.04014609653013707,0.0028316873181368266
HIP  28,R HIP  28,0.0,0.0,0.0,-0.02037810945273632,0.0018274628057579937,0.0001288992878186054,-130.57069154228859,1.7676736530416375,0.12468208614416719,130.5078756218906,1.7666108879107771,0.12460712447159322,0.0,0.0,0.0,-0.0831940298507427,0.01262261904760907,0.0008903309005884292
GLY  29,R GLY  29,0.0,0.0,0.0,-0.0027412935323383137,0.00046008469738095315,3.245187242212852e-05,-0.20677611940298501,0.27831431929607836,0.019630778494615895,0.20967661691542283,0.27679872152757695,0.01952387647047414,0.0,0.0,0.0,0.0001592039800995352,0.0018726965587564947,0.00013208983075523774
ILE  30,R ILE  30,0.0,0.0,0.0,-0.005626865671641761,0.000550959928354546,3.886171699786464e-05,-0.8191094527363185,0.16416248461031352,0.011579128880833924,0.8205472636815926,0.1640736062371275,0.011572859883746784,0.0,0.0,0.0,-0.004189054726368047,0.0016403129182081882,0.0001156987525494369
GLN  31,R GLN  31,0.0,0.0,0.0,-0.0024228855721392774,0.0004940175756141864,3.4845313111656e-05,0.35417412935323345,0.9556571568924513,0.06740685858779831,-0.3516965174129352,0.9536528371315034,0.06726548477218197,0.0,0.0,0.0,5.472636815912946e-05,0.0022816573468659902,0.0001609357006503487
PRO  32,R PRO  32,0.0,0.0,0.0,-0.0012388059701492278,0.0004263539360323984,3.0072687958450945e-05,0.0920696517412935,0.2650529377789499,0.018695392763282415,-0.09260199004975125,0.2644842362784989,0.01865527965227488,0.0,0.0,0.0,-0.0017711442786071192,0.0010110647479058595,7.131500872845769e-05
ASP  33,R ASP  33,0.0,0.0,0.0,-0.00129353233830845,0.0004553801759800591,3.2120041067645165e-05,97.08639303482595,1.26638875835995,0.08932417586818045,-97.04978606965177,1.2641370954214597,0.08916535580997491,0.0,0.0,0.0,0.03531343283582011,0.002493028819176584,0.00017584469478153418
GLY  34,R GLY  34,0.0,0.0,0.0,-0.00125373134328356,0.0004351456637943957,3.069280862172566e-05,0.7961990049751244,0.13799783760294762,0.009733616975120592,-0.7915671641791044,0.1372267858787225,0.009679231179792351,0.0,0.0,0.0,0.0033781094527363673,0.0013106218978654694,9.244414097076844e-05
GLN  35,R GLN  35,0.0,0.0,0.0,-0.0032238805970149355,0.0005033488505449742,3.5503490497936235e-05,-0.34738805970149284,1.2879406635758703,0.09084433005392539,0.35467164179104455,1.2850853047325663,0.09064292856974264,0.0,0.0,0.0,0.004059701492536866,0.003974598188077596,0.0002803465406760061
MET  36,R MET  36,0.0,0.0,0.0,-0.010333333333333361,0.0011167353509730167,7.876843838831304e-05,-0.39907462686567147,0.5389198792231326,0.038012477410908185,0.41210945273631844,0.5376386161283776,0.0379221040802435,0.0,0.0,0.0,0.0027014925373132614,0.004723230170653113,0.00033315096935612325
PRO  37,R PRO  37,0.0,0.0,0.0,-0.009253731343283616,0.001137466201985543,8.023067987578335e-05,1.3645920398009954,0.3862975456399894,0.02724732802341033,-1.3369104477611944,0.3849885595512811,0.027154999263521298,0.0,0.0,0.0,0.01842786069651699,0.005305213797137159,0.0003742009293003242
SER  38,R SER  38,0.0,0.0,0.0,-0.014477611940298505,0.0022726464002028476,0.00016030011747799038,-0.5208656716417911,0.9178574970772787,0.06474067615464046,0.5941442786069657,0.9207927117379097,0.06494771023388847,0.0,0.0,0.0,0.05880099502487558,0.017082480595292392,0.0012049052795879067
ASP  39,R ASP  39,0.0,0.0,0.0,-0.08136318407960197,0.020043297357623537,0.0014137451918549988,144.37184577114414,3.985685211866742,0.2811285590382655,-143.6435472636816,3.8995370919317214,0.2750521391672027,0.0,0.0,0.0,0.6469353233830863,0.11224906030042493,0.007917438256715216
LYS  40,R LYS  40,0.0,0.0,0.0,-0.14709452736318407,0.059897723940349715,0.004224859698123427,-129.11522388059709,4.692155940264648,0.33095916213905485,129.4465024875622,4.8131573197136746,0.3394939413897762,-0.002451474626865669,0.007394863096819268,0.0005215934265216008,0.18173260497512328,0.10572590411579094,0.007457330295075967
THR  41,R THR  41,0.0,0.0,0.0,-1.3860995024875626,0.5039645411692856,0.035546917966194566,-6.794452736318412,2.025671271088259,0.14287983502328175,6.930940298507461,1.3719964232790367,0.09677316621335462,-0.17686814328358205,0.05061207245564352,0.0035699003416105875,-1.4264800835820894,1.0195764002371386,0.07191537439401571
ILE  42,R ILE  42,0.0,0.0,0.0,-2.9705572139303493,0.7231406061609327,0.05100640562049431,-5.230363184079603,1.3315980794563178,0.09392368674302431,5.197373134328358,1.0324714420656935,0.07282492051602417,-0.48610602985074614,0.10786179160021668,0.007607984182386661,-3.489653293532336,0.8906513111579987,0.06282169975840066
GLY  43,R GLY  43,0.0,0.0,0.0,-1.5682985074626865,0.4228106740814086,0.029822765530154022,-3.782935323383086,1.029573152531642,0.07262049093439096,3.990572139303483,0.9033653916691584,0.06371848185322264,-0.3226237611940297,0.07923696848273232,0.005588944833322116,-1.6832854527363175,0.5511591168695348,0.038875766672442316
GLY  44,R GLY  44,0.0,0.0,0.0,-0.2310945273631841,0.0791562220074206,0.005583249416086402,-1.8465074626865672,0.4766770564160441,0.033622207192343836,1.9624875621890554,0.4762930983301541,0.033595124877088246,-0.0008475582089552241,0.01060551395941414,0.0007480552775199927,-0.11596198606965177,0.10468445199234838,0.007383871926136283
GLY  45,R GLY  45,0.0,0.0,0.0,-0.19100497512437817,0.04276366820715548,0.0030163165887948837,1.003452736318408,0.7238296912226639,0.05105500993321889,-0.7198009950248753,0.7175830149067022,0.05061440335790376,-0.003774376119402987,0.0096994750109676,0.0006841482175116026,0.08887239004975121,0.08731409611630916,0.006158661489829493
ASP  46,R ASP  46,0.0,0.0,0.0,-0.10947263681592043,0.015085180943295565,0.0010640266242787201,140.9847213930349,2.2635243272550394,0.1596566960618625,-140.40341293532333,2.235543181658387,0.15768305822453252,0.0,0.0,0.0,0.4718358208955238,0.05885979555505826,0.004151649874509376
ASP  47,R ASP  47,0.0,0.0,0.0,-1.4219502487562188,0.24792457429576778,0.017487251154312912,178.36591542288556,4.128366315580121,0.29119250813527525,-175.11108457711447,3.859231038273648,0.2722091693431744,-0.19715276417910446,0.041379774432876215,0.002918704248144695,1.6357278328358213,0.752610883003261,0.05308507867738185
SER  48,R SER  48,0.0,0.0,0.0,-0.17397014925373147,0.023017819281054487,0.0016235517916517294,2.3855621890547263,0.5792364998421946,0.04085619257089716,-2.122626865671642,0.5847128181220642,0.0412424622798724,-0.00024376119402985078,0.0008932526752143983,6.300518583164402e-05,0.08872141293532336,0.07625049971064983,0.005378295567793417
PHE  49,R PHE  49,0.0,0.0,0.0,-0.04303482587064676,0.002971469826512864,0.00020959132147869582,-0.6493084577114425,0.29617852015146867,0.020890822070032594,0.6594825870646768,0.29713258334428655,0.020958116499063206,0.0,0.0,0.0,-0.032860696517412885,0.028352621427363906,0.0019998397221889686
ASN  50,R ASN  50,0.0,0.0,0.0,-0.035338308457711465,0.003924026656176802,0.00027677949984465823,-0.5652985074626865,2.220600438823527,0.1566290784097854,0.7815572139303492,2.2154297086547903,0.1562643632242548,0.0,0.0,0.0,0.18092039800995063,0.03784064034253559,0.0026690729766889487
THR  51,R THR  51,0.0,0.0,0.0,-0.08202487562189059,0.0097012271937174,0.000684271806953678,-2.1733830845771136,0.7151880645495062,0.05044547658443904,2.486626865671642,0.7283219144166436,0.05137186692675208,0.0,0.0,0.0,0.231218905472637,0.06620600926263173,0.004669811837689104
PHE  52,R PHE  52,0.0,0.0,0.0,-0.029014925373134357,0.0026941573266791806,0.00019003120588064813,-1.358527363184079,0.27159477514869873,0.019156818394123643,1.2716218905472636,0.261854534678607,0.01846979480282487,0.0,0.0,0.0,-0.11592039800995016,0.03569025999552321,0.002517396841669581
PHE  53,R PHE  53,0.0,0.0,0.0,-0.012761194029850743,0.0008361761860361293,5.8979320690594745e-05,1.4995820895522396,0.46752479858415474,0.032976656698650776,-1.4897064676616911,0.4639048714544425,0.03272132672558376,0.0,0.0,0.0,-0.0028855721393033504,0.01393845180079203,0.000983142586954504
SER  54,R SER  54,0.0,0.0,0.0,-0.0055024875621891,0.0007406087190419649,5.223851130429023e-05,-0.9640099502487567,1.26662086977978,0.08934054774541723,0.9648606965174127,1.2783588283527347,0.09016847950727358,0.0,0.0,0.0,-0.0046517412935322905,0.012921427668326902,0.000911407235648837
GLU  55,R GLU  55,0.0,0.0,0.0,-0.008248756218905494,0.0018387241264549328,0.00012969360013684176,122.99118407960195,5.357221367189024,0.3778692604530784,-122.82216417910446,5.3216275601044005,0.3753586668751928,0.0,0.0,0.0,0.16077114427860964,0.03500500835785268,0.002469062917830498
THR  56,R THR  56,0.0,0.0,0.0,-0.0024925373134328313,0.0004999443052072979,3.526335238514406e-05,0.6930199004975123,0.6346707216951994,0.044766221106152145,-0.6891094527363186,0.6336796026118926,0.04469631295613172,0.0,0.0,0.0,0.001417910447761756,0.0016793974316028173,0.00011845556156652373
GLY  57,R GLY  57,0.0,0.0,0.0,-0.0009402985074626869,0.00027574938229951815,1.944986178806817e-05,0.10274626865671647,0.3326901809731208,0.02346615605885944,-0.10292039800995033,0.331903456009853,0.023410664758486695,0.0,0.0,0.0,-0.0011144278606966024,0.0010327188652997485,7.284237240536439e-05
ALA  58,R ALA  58,0.0,0.0,0.0,-0.0010099502487562152,0.0002990873306505299,2.1095993743320224e-05,-0.37948756218905483,0.2289422814887215,0.016148343453273484,0.3790049751243778,0.2285441158957537,0.016120259017734926,0.0,0.0,0.0,-0.0014925373134327775,0.0007604620419615685,5.363885673244697e-05
GLY  59,R GLY  59,0.0,0.0,0.0,-0.0013283582089552097,0.0004696159021657353,3.312415177300818e-05,0.33996019900497515,0.4476152825831022,0.03157234771612987,-0.33446766169154224,0.44553094291366285,0.03142532973134995,0.0,0.0,0.0,0.004164179104477587,0.002410158940230893,0.00016999950420142656
LYS  60,R LYS  60,0.0,0.0,0.0,-0.0025174129353233996,0.000499696697691129,3.524588749754572e-05,-97.34335820895528,1.6060930318323006,0.11328506786639574,97.30928358208963,1.603574342153125,0.11310741319410425,0.0,0.0,0.0,-0.03659203980099618,0.003150098524625515,0.00022219081838672456
HIE  61,R HIE  61,0.0,0.0,0.0,-0.007184079601990032,0.000677238520437197,4.776872212809406e-05,-3.756870646766169,0.41915972944705115,0.029565247750995373,3.77113432835821,0.41769991711975957,0.029462280528492226,0.0,0.0,0.0,0.007079601990049561,0.004172121624133315,0.00029427876964112885
VAL  62,R VAL  62,0.0,0.0,0.0,-0.003238805970149246,0.00046003089574395205,3.2448077547250046e-05,1.6012587064676607,0.14485522962109446,0.010217300114742953,-1.589681592039801,0.1446717612973178,0.010204359256960473,0.0,0.0,0.0,0.008338308457711437,0.003608306492754028,0.00025451031653381685
PRO  63,R PRO  63,0.0,0.0,0.0,-0.003676616915422914,0.00046776753327537845,3.2993777883677916e-05,-1.0885522388059699,0.18160023480452295,0.01280909294582623,1.0922487562189056,0.18073090359254562,0.012747775049916504,0.0,0.0,0.0,1.9900497512329568e-05,0.004860194905295925,0.0003428117168668776
ARG  64,R ARG  64,0.0,0.0,0.0,-0.01764676616915421,0.0018064566317072032,0.0001274176265413366,-131.4741741293532,1.8665298860344428,0.13165486719834432,131.55311940298503,1.8862607396085254,0.13304657430490704,0.0,0.0,0.0,0.06129850746268938,0.04096911162357687,0.0028897383269311486
ALA  65,R ALA  65,0.0,0.0,0.0,-0.0023980099502487963,0.0004894875174626286,3.4525787445977414e-05,0.07068656716417909,0.19996819714472133,0.014104669116717705,-0.07076616915422884,0.19969897756759675,0.014085679831874892,0.0,0.0,0.0,-0.002477611940298534,0.002950798233964609,0.00020813325976102312
VAL  66,R VAL  66,0.0,0.0,0.0,-0.0022935323383084395,0.0004553801759800652,3.212004106764559e-05,0.7818557213930345,0.1516740222794619,0.01069826066544578,-0.7795323383084575,0.15149346142567252,0.010685524884784178,0.0,0.0,0.0,2.9850746268509266e-05,0.0016748370315346896,0.00011813389574706222
PHE  67,R PHE  67,0.0,0.0,0.0,-0.0020447761194029744,0.0002503431965255424,1.765784761293188e-05,-0.11801990049751239,0.14402659926385994,0.010158853035778683,0.11471641791044783,0.1437938483558304,0.010142436052522108,0.0,0.0,0.0,-0.005348258706467543,0.0011581892939125068,8.169237407955522e-05
VAL  68,R VAL  68,0.0,0.0,0.0,-0.0010597014925373095,0.0002570748394580251,1.8132661095927098e-05,0.46006467661691547,0.11878012127443707,0.00837810377920768,-0.4588557213930348,0.11860375133379931,0.008365663602767873,0.0,0.0,0.0,0.00014925373134334004,0.0007581149312954246,5.347330431061702e-05
ASP  69,R ASP  69,0.0,0.0,0.0,-0.0006268656716418032,0.0004836373655528334,3.411314954580933e-05,86.51063184079608,0.614743398942621,0.043360656132219094,-86.49074626865675,0.6139511707769368,0.04330477666587659,0.0,0.0,0.0,0.01925870646765905,0.0011385319684550153,8.030585324646049e-05
LEU  70,R LEU  70,0.0,0.0,0.0,-0.0005074626865671414,0.0004999443052072672,3.526335238514189e-05,-0.6008855721393033,0.0561846798473416,0.003962961760874134,0.6000298507462686,0.0561064119080124,0.00395744116608732,0.0,0.0,0.0,-0.0013631840796018797,0.0007932788628056275,5.595357680332438e-05
GLU  71,R GLU  71,0.0,0.0,0.0,-0.0003184079601990268,0.0004658587029142458,3.285913937101364e-05,78.76173631840791,0.4775485858763807,0.033683680140737846,-78.74998009950251,0.4771931194340164,0.03365860747106719,0.0,0.0,0.0,0.011437810945275644,0.0008680986165408241,6.123095533099847e-05
PRO  72,R PRO  72,0.0,0.0,0.0,-0.0003084577114427764,0.0004618566354338234,3.257685529584503e-05,0.7671940298507469,0.10178910577222336,0.007179649949860489,-0.7666019900497514,0.10167341530176023,0.00717148977324671,0.0,0.0,0.0,0.00028358208955241745,0.0007492477849560366,5.284786403105062e-05
THR  73,R THR  73,0.0,0.0,0.0,-0.00026368159203979624,0.00044062865324346543,3.107954887869569e-05,0.01948756218905438,0.11440193216946502,0.008069290130148489,-0.01950248756218906,0.11430600130400216,0.008062523688610514,0.0,0.0,0.0,-0.00027860696517446984,0.0007674925573732552,5.4134751054732926e-05
VAL  74,R VAL  74,0.0,0.0,0.0,-0.000542288557213895,0.0004982084683430527,3.5140915892939946e-05,0.319054726368159,0.11309443062704569,0.007977066082081105,-0.3177860696517413,0.11295421960397671,0.007967176359039431,0.0,0.0,0.0,0.0007263681592039085,0.0008284441113036538,5.843394218919048e-05
ILE  75,R ILE  75,0.0,0.0,0.0,-0.000721393034825842,0.00044831364481863977,3.162160639024164e-05,0.6651691542288556,0.08437213967899204,0.005951151882318631,-0.6642686567164183,0.08418220858042876,0.00593775517554995,0.0,0.0,0.0,0.0001791044776117615,0.0007647463690565241,5.394104986578009e-05
ASP  76,R ASP  76,0.0,0.0,0.0,-0.00039800995024876374,0.0004894875174626497,3.4525787445978905e-05,81.15981592039802,0.6796972701519002,0.047942148961270005,-81.14589552238806,0.679073948031255,0.04789818320876353,0.0,0.0,0.0,0.013522388059700732,0.0009828106049630564,6.932211514300285e-05
GLU  77,R GLU  77,0.0,0.0,0.0,-0.000686567164179098,0.0004638886647140258,3.2720183590253736e-05,86.134,2.0943303184044,0.14772267082462856,-86.11351243781094,2.0913318975167536,0.14751117852186854,0.0,0.0,0.0,0.019800995024876276,0.0030745624620953445,0.00021686291533223688
VAL  78,R VAL  78,0.0,0.0,0.0,-0.0008905472636816266,0.00031220639780572633,2.2021341393527456e-05,0.05960199004975112,0.14023690260327734,0.009891548443281092,-0.059154228855721386,0.14010529478358552,0.009882265543417859,0.0,0.0,0.0,-0.00044278606965186986,0.0007451068900610801,5.255578782506174e-05
ARG  79,R ARG  79,0.0,0.0,0.0,-0.0007014925373133998,0.00045760327512701845,3.227684639133784e-05,-84.52605970149254,1.387357191403336,0.09785663125862412,84.50779104477617,1.3856813386368037,0.09773842571845431,0.0,0.0,0.0,-0.018970149253726053,0.0018871401611081154,0.0001331086039148298
THR  80,R THR  80,0.0,0.0,0.0,-0.0004975124378109407,0.0004999938119960592,3.5266844324784856e-05,-0.7000099502487559,0.2076011050222652,0.014643052927485517,0.6990945273631842,0.20737654367254804,0.01462721359113409,0.0,0.0,0.0,-0.0014129353233831544,0.0008002685126471057,5.644658869053172e-05
GLY  81,R GLY  81,0.0,0.0,0.0,-0.00034825870646766085,0.000476418492333297,3.3603969488125423e-05,-0.5165273631840797,0.18295702808823186,0.012904793765255275,0.5157164179104478,0.18262503841430228,0.01288137701915362,0.0,0.0,0.0,-0.0011592039800995648,0.0007945882648461047,5.6045934902189074e-05
THR  82,R THR  82,0.0,0.0,0.0,-0.0007263681592039818,0.0004458222252183059,3.144587520100566e-05,-0.5607263681592036,0.5403227980759656,0.0381114316771333,0.5600646766169151,0.539555981811413,0.03805734462809617,0.0,0.0,0.0,-0.0013880597014923573,0.0010783517533245147,7.606106815608791e-05
TYR  83,R TYR  83,0.0,0.0,0.0,-0.002228855721393058,0.0004200961558723368,2.963129817836031e-05,0.46266666666666695,0.4705014614295018,0.033186614307436246,-0.46280099502487554,0.46953092947148145,0.033118158261272214,0.0,0.0,0.0,-0.002363184079601881,0.0013317544672873135,9.393471749012096e-05
ARG  84,R ARG  84,0.0,0.0,0.0,-0.0009203980099502307,0.0002706760300245798,1.9092015109584766e-05,-84.6796965174129,0.9774175856613772,0.06894172089093482,84.66191044776126,0.9762655732846054,0.06886046420299775,0.0,0.0,0.0,-0.01870646766169079,0.0014101296507954976,9.946287669808203e-05
GLN  85,R GLN  85,0.0,0.0,0.0,-0.000935323383084573,0.0002459543700359835,1.7348283660614434e-05,0.16072139303482558,0.7998713528340833,0.05641857519724066,-0.1601144278606964,0.7986903346027523,0.05633527259406882,0.0,0.0,0.0,-0.0003283582089555898,0.001338909406588319,9.443938799689081e-05
LEU  86,R LEU  86,0.0,0.0,0.0,-0.002238805970149271,0.0004263539360323723,3.0072687958449105e-05,0.43613930348258706,0.16930936827765733,0.011942162063843444,-0.43277114427860686,0.1688580532649306,0.011910328757283647,0.0,0.0,0.0,0.0011293532338307016,0.0011858133550593155,8.364082512176636e-05
PHE  87,R PHE  87,0.0,0.0,0.0,-0.0020696517412934854,0.00032342135250040414,2.2812383306121836e-05,-1.0094825870646769,0.11556528143825562,0.008151346460793865,1.0063681592039802,0.11529608771282861,0.008132358999389206,0.0,0.0,0.0,-0.0051840796019897925,0.0008758480033697523,6.177755493353616e-05
HIE  88,R HIE  88,0.0,0.0,0.0,-0.0015721393034825559,0.0004947685528537782,3.489828296201156e-05,-0.8197810945273637,0.26837289688395344,0.018929564623236823,0.8180597014925375,0.2677902134615472,0.01888846530349405,0.0,0.0,0.0,-0.003293532338308665,0.001064304579997617,7.50702569439546e-05
PRO  89,R PRO  89,0.0,0.0,0.0,-0.0007263681592039829,0.0004458222252183072,3.144587520100576e-05,-0.05403482587064674,0.1904905000989676,0.013436163910751867,0.05354726368159203,0.19011695537581144,0.013409816097471336,0.0,0.0,0.0,-0.001213930348258661,0.0008632951883414956,6.089214762884968e-05
GLU  90,R GLU  90,0.0,0.0,0.0,-0.0009303482587064647,0.00025455918020827795,1.795522017364677e-05,90.11190547263686,0.8341954004796072,0.058839606849769854,-90.08559701492541,0.8328754314788918,0.058746503414997465,0.0,0.0,0.0,0.02537810945273773,0.001527954574601976,0.00010777360604265933
GLN  91,R GLN  91,0.0,0.0,0.0,-0.0019154228855722002,0.00031196846580282874,2.200455896401583e-05,-0.5563930348258711,0.1964408681457457,0.01385587051220587,0.5603333333333332,0.19608499866087148,0.013830769414108482,0.0,0.0,0.0,0.002024875621890247,0.0017433250409653177,0.0001229646674661398
LEU  92,R LEU  92,0.0,0.0,0.0,-0.0010000000000000159,0.00019950186722153022,1.4071776740031054e-05,-0.2147562189054726,0.2063467237964395,0.014554575697660369,0.214134328358209,0.2060358536776264,0.014532648610119742,0.0,0.0,0.0,-0.0016218905472635272,0.0007440098485148066,5.247840848055387e-05
ILE  93,R ILE  93,0.0,0.0,0.0,-0.0009502487562189577,0.00021743058092948617,1.533637070122012e-05,0.09979601990049747,0.15253044124549986,0.010758667801749083,-0.0996517412935324,0.15242170524013693,0.010750998155282212,0.0,0.0,0.0,-0.0008059701492535056,0.0006442738047035555,4.544357035601917e-05
THR  94,R THR  94,0.0,0.0,0.0,-0.00036815920398007774,0.00048230488749836594,3.401916379041469e-05,-0.23226865671641822,0.1725970992494948,0.012174060726554251,0.23205472636815933,0.172363038107136,0.012157551326493687,0.0,0.0,0.0,-0.0005820895522391495,0.0007691033817904552,5.4248369848791925e-05
GLY  95,R GLY  95,0.0,0.0,0.0,-0.00019900497512437995,0.00039925179398485707,2.816105025108992e-05,-0.17588557213930353,0.11541882133863632,0.008141015961877395,0.17577114427860696,0.11531599399402494,0.008133763080206195,0.0,0.0,0.0,-0.0003134328358208588,0.0007236369287792246,5.1041413518780675e-05
LYS  96,R LYS  96,0.0,0.0,0.0,-0.00024378109452736173,0.0004293621693610209,3.0284872377433306e-05,-74.86767164179105,0.8127430377508839,0.057326473849718514,74.85938805970147,0.812205001117302,0.05728852367165169,0.0,0.0,0.0,-0.00852736318407719,0.0009927586132192807,7.002379354400815e-05
GLU  97,R GLU  97,0.0,0.0,0.0,-0.0002835820895522435,0.00045073638419527615,3.1792493250009484e-05,76.14925373134325,0.46563217638455656,0.03284316142155445,-76.14005970149252,0.4652796264220375,0.03281829446451106,0.0,0.0,0.0,0.008910447761195428,0.0008764130302030837,6.181740885350943e-05
ASP  98,R ASP  98,0.0,0.0,0.0,-0.000308457711442772,0.0004618566354338168,3.257685529584456e-05,79.7199950248756,0.5761722163256762,0.04064005467648476,-79.70795522388063,0.5756443527663113,0.040602822051747804,0.0,0.0,0.0,0.011731343283583525,0.0009073841285691395,6.400194169859172e-05
ALA  99,R ALA  99,0.0,0.0,0.0,-0.00023383084577114063,0.0004232658518438383,2.9854871294070634e-05,-0.2700099502487563,0.09863460838186705,0.006957148859407967,0.26976119402985077,0.0985390933688624,0.006950411749840816,0.0,0.0,0.0,-0.0004825870646766716,0.0007796831054392296,5.499460601805778e-05
ALA 100,R ALA 100,0.0,0.0,0.0,-0.0001840796019900477,0.00038754909640099965,2.7335605607640637e-05,-0.2458706467661693,0.08180655001862498,0.005770189140415426,0.2456318407960199,0.08171814063322631,0.005763953223176256,0.0,0.0,0.0,-0.0004228855721392304,0.0006876838564404162,4.850547932369813e-05
ASN 101,R ASN 101,0.0,0.0,0.0,-0.0004626865671642121,0.0004986057638355592,3.516893895632393e-05,-0.9656019900497513,0.215795072302104,0.01522101081721783,0.9654228855721394,0.2155783272911332,0.01520572280289308,0.0,0.0,0.0,-0.0006417910447757902,0.0008171329419963137,5.763611382107381e-05
ASN 102,R ASN 102,0.0,0.0,0.0,-0.00039800995024881844,0.0004894875174627167,3.452578744598363e-05,1.192094527363184,0.200516264076271,0.014143326777454269,-1.1903184079601987,0.20051974285113913,0.014143572151314449,0.0,0.0,0.0,0.0013781094527361467,0.0008142502017229495,5.743278099972617e-05
TYR 103,R TYR 103,0.0,0.0,0.0,-0.001427860696517395,0.0004947685528537863,3.4898282962012135e-05,0.7054875621890546,0.18116203432596575,0.012778184667184483,-0.7056467661691542,0.18109753728841832,0.012773635396917489,0.0,0.0,0.0,-0.0015870646766166687,0.0008886413357915865,6.26799270271324e-05
ALA 104,R ALA 104,0.0,0.0,0.0,-0.00034328358208954096,0.0004748051856891445,3.349017561127658e-05,0.6758507462686566,0.09678615506814961,0.006826769015312977,-0.6752089552238807,0.09670510191155529,0.006821051966447447,0.0,0.0,0.0,0.00029850746268646357,0.0007467660034273035,5.267281265896955e-05
ARG 105,R ARG 105,0.0,0.0,0.0,-0.0004676616915423033,0.0004989531378858233,3.519344083266561e-05,-76.60813930348259,0.5869012142794205,0.041396819843407706,76.5993631840796,0.58646770634118,0.04136624255103991,0.0,0.0,0.0,-0.009243781094529788,0.0008839495448565524,6.234899361047725e-05
GLY 106,R GLY 106,0.0,0.0,0.0,-0.000318407960198992,0.000465858702914195,3.2859139371010065e-05,0.25151741293532326,0.14100330240398487,0.009945606117223487,-0.2505174129353234,0.14092777496466452,0.009940278822403325,0.0,0.0,0.0,0.0006815920398009796,0.00074520654102896,5.2562816662392756e-05
HIP 107,R HIP 107,0.0,0.0,0.0,-0.0013482587064676216,0.0004764184923332462,3.3603969488121846e-05,-93.12246268656719,0.7752012608798431,0.054678481076965484,93.09585572139304,0.7738859134555187,0.054585703623057674,0.0,0.0,0.0,-0.027955223880598144,0.0018128850799395948,0.00012787105431908577
TYR 108,R TYR 108,0.0,0.0,0.0,-0.0008009950248755757,0.00039925179398482915,2.8161050251087952e-05,0.592875621890547,0.35328531935023016,0.024918825115088965,-0.5924328358208951,0.3529624262505782,0.024896049991865916,0.0,0.0,0.0,-0.00035820895522386794,0.0008110215756305136,5.7205051273771536e-05
THR 109,R THR 109,0.0,0.0,0.0,-0.00028855721393035346,0.0004530915450757286,3.1958613490176366e-05,0.3186169154228857,0.13630623815379656,0.00961430074959584,-0.3183283582089553,0.13617102811282755,0.009604763768634084,0.0,0.0,0.0,7.180546925436336e-18,0.0007330166661381702,5.1703009181184414e-05
ILE 110,R ILE 110,0.0,0.0,0.0,-0.00044776119402983346,0.0004972636193718513,3.507427138499141e-05,0.01441791044776122,0.09631547706366789,0.006793569948618752,-0.014014925373134327,0.09621325182626604,0.006786359536315603,0.0,0.0,0.0,-4.477611940260675e-05,0.000755072448585765,5.325870412655862e-05
GLY 111,R GLY 111,0.0,0.0,0.0,-0.0002587064676616984,0.000437924001684895,3.088877746676941e-05,0.31742786069651746,0.10403164472591288,0.007337826451798191,-0.31687562189054724,0.10384426462860133,0.007324609678784406,0.0,0.0,0.0,0.00029353233830847075,0.0007780623721298721,5.488028830463465e-05
LYS 112,R LYS 112,0.0,0.0,0.0,-0.0005174129353233587,0.0004996966976911095,3.5245887497544346e-05,-80.44616915422885,1.0888960136770378,0.07680480293730028,80.4333582089552,1.0877416748900823,0.07672338215704083,0.0,0.0,0.0,-0.013328358208956082,0.0014147910174039185,9.979166414819797e-05
GLU 113,R GLU 113,0.0,0.0,0.0,-0.00041791044776119825,0.0004932152728912976,3.4788723040837895e-05,80.84764179104475,0.8631828991947795,0.06088422736311521,-80.83419900497513,0.8623082526465998,0.06082253455229677,0.0,0.0,0.0,0.013024875621893774,0.0011778968142136554,8.308243538394117e-05
ILE 114,R ILE 114,0.0,0.0,0.0,-0.0007860696517412831,0.00041007822955213015,2.8924688137365086e-05,0.45181592039800994,0.09987315808934881,0.0070445094200274885,-0.4505572139303485,0.0997266311243971,0.007034174204794113,0.0,0.0,0.0,0.00047263681592064866,0.0006986109262717421,4.927621540366877e-05
ILE 115,R ILE 115,0.0,0.0,0.0,-0.0012885572139302859,0.0004530915450757184,3.195861349017565e-05,0.9765472636815921,0.09338237342583343,0.006586684769438208,-0.9739800995024882,0.09324887579912328,0.0065772685728654546,0.0,0.0,0.0,0.0012786069651742956,0.0007477928050969003,5.274523766457019e-05
ASP 116,R ASP 116,0.0,0.0,0.0,-0.0009452736318408211,0.0002483578900367911,1.7517814890134244e-05,95.92703482587063,1.4731389283687801,0.10390720846755527,-95.89150248756218,1.4703807816472705,0.10371266379776412,0.0,0.0,0.0,0.03458706467661563,0.002898555454401117,0.0002044483382084855
LEU 117,R LEU 117,0.0,0.0,0.0,-0.0009104477611940135,0.0002855392010404278,2.0140382360963265e-05,1.111845771144278,0.1470386658273505,0.010371307830301917,-1.1091094527363188,0.14672893734680653,0.010349461267716093,0.0,0.0,0.0,0.0018258706467658614,0.0007819654807719773,5.5155592361527515e-05
VAL 118,R VAL 118,0.0,0.0,0.0,-0.0015074626865671662,0.000499944305207303,3.526335238514442e-05,0.9753283582089555,0.13196574122666224,0.009308145701775648,-0.969900497512437,0.1314754391294497,0.009273562458304135,0.0,0.0,0.0,0.003920398009950169,0.0013798953889240127,9.733031629210478e-05
LEU 119,R LEU 119,0.0,0.0,0.0,-0.002482587064676589,0.0004996966976911698,3.5245887497548595e-05,1.370154228855721,0.11152676806289685,0.007866491690404303,-1.3663034825870652,0.11123840400322214,0.007846152057878029,0.0,0.0,0.0,0.0013681592039799246,0.0009270834245885719,6.539142290687246e-05
ASP 120,R ASP 120,0.0,0.0,0.0,-0.001437810945273616,0.0004961174472564254,3.49934266373279e-05,101.09957213930353,1.2538888149297713,0.08844249783848475,-101.05200497512432,1.2508383318086942,0.08822733334891451,0.0,0.0,0.0,0.04612935323382656,0.0032297103484560837,0.00022780620347766443
ARG 121,R ARG 121,0.0,0.0,0.0,-0.0025671641791044334,0.0004954684379910073,3.4947649053326475e-05,-99.0893333333333,1.3120888186432456,0.09254760958471006,99.05434328358211,1.3104117413629195,0.09242931767399666,0.0,0.0,0.0,-0.03755721393034914,0.002767609417814441,0.00019521211692643834
ILE 122,R ILE 122,0.0,0.0,0.0,-0.004393034825870685,0.0005275978075658875,3.7213880050320714e-05,1.3271144278606974,0.1630236128573004,0.011498799061032626,-1.3147761194029848,0.16155061627481435,0.011394901892869501,0.0,0.0,0.0,0.007945273631840572,0.0036775492122756407,0.0002593943213982865
ARG 123,R ARG 123,0.0,0.0,0.0,-0.004318407960198985,0.00055369357038606,3.905453324009016e-05,-104.46427860696515,1.2529049357836286,0.0883731003542581,104.4103980099503,1.249757031426172,0.08815106430049068,0.0,0.0,0.0,-0.05819900497512555,0.0043377549968687075,0.00030596164697100703
LYS 124,R LYS 124,0.0,0.0,0.0,-0.003303482587064653,0.00045976179312032434,3.2429096511670865e-05,-103.64352238805971,1.3789488753191355,0.0972635543699497,103.60728358208951,1.3771818561359979,0.09713891844655329,0.0,0.0,0.0,-0.039542288557213756,0.003797020661886073,0.0002678211877185855
LEU 125,R LEU 125,0.0,0.0,0.0,-0.005895522388059698,0.0006495538849847726,4.5815998503792955e-05,1.6050099502487558,0.17362698021679196,0.012246702929068178,-1.583014925373134,0.17438963858523798,0.012300496702726305,0.0,0.0,0.0,0.016099502487562135,0.008461210865161337,0.0005968077988596686
ALA 126,R ALA 126,0.0,0.0,0.0,-0.007004975124378128,0.0007497761685087705,5.288513333329189e-05,2.1342288557213953,0.14413670736879655,0.010166619462687437,-2.1149950248756224,0.14114868126908878,0.009955860351737442,0.0,0.0,0.0,0.01222885572139293,0.0072877845854046955,0.0005140406906637074
ASP 127,R ASP 127,0.0,0.0,0.0,-0.007159203980099505,0.0008313074059384863,5.863590342094953e-05,122.09460199004977,1.8208703978485297,0.1284342952169162,-121.94409950248756,1.8087514508620264,0.1275794906043409,0.0,0.0,0.0,0.14334328358209186,0.013800157442472948,0.0009733880550206699
GLN 128,R GLN 128,0.0,0.0,0.0,-0.00916417910447762,0.000868412199946563,6.125307379904286e-05,1.746825870646766,0.49173289328220166,0.03468416404500649,-1.6839452736318417,0.48496971438502706,0.034207126186567544,0.0,0.0,0.0,0.05371641791044757,0.013867323670254728,0.0009781255954506337
CYS 129,R CYS 129,0.0,0.0,0.0,-0.023208955223880647,0.0029835568280584287,0.00021044387283359985,-1.3231194029850744,0.3462462610702323,0.024422328225332,1.4902089552238817,0.3536494963773581,0.024944512182037075,0.0,0.0,0.0,0.14388059701492534,0.03807776373667266,0.0026857983713361577
THR 130,R THR 130,0.0,0.0,0.0,-0.1593034825870647,0.06153923181636403,0.004340642736497834,1.3811890547263688,1.4516895026208265,0.10239428262615491,-1.107507462686566,1.6134718942165982,0.11380553268967455,-0.0071086567164179125,0.017868282871598765,0.0012603314986403473,0.10726945273631878,0.2318065264985424,0.016350371719315686
GLY 131,R GLY 131,0.0,0.0,0.0,-0.06984577114427865,0.02679591367316041,0.0018900380232289163,3.082223880597015,0.6372517131380483,0.044948270206030344,-3.2252338308457715,0.6628053375406628,0.04675068390019849,-0.0006030447761194032,0.0036787553332851878,0.0002594793946149144,-0.21345876616915405,0.10812352776022766,0.007626445627684202
LEU 132,R LEU 132,0.0,0.0,0.0,-0.0571044776119403,0.012471022326234526,0.000879638092308422,2.4679651741293527,0.6515198334007368,0.045954665813413405,-2.211935323383085,0.6474486020792259,0.04566750329703601,0.0,0.0,0.0,0.19892537313432812,0.05583397032073043,0.003938224618170631
GLN 133,R GLN 133,0.0,0.0,0.0,-0.6374477611940299,0.22342670174399826,0.01575930445408758,-0.9759353233830846,1.8561201579081708,0.13092062158872975,1.9377164179104474,1.9301102729766124,0.13613948191676958,-0.1236107820895522,0.04857189905886708,0.003425997605509827,0.20072255124378144,0.27291614208645165,0.019250020431772093
GLY 134,R GLY 134,0.0,0.0,0.0,-0.02161194029850747,0.002726077625511906,0.00019228269016450405,0.4777512437810944,0.29691526474526647,0.02094278802695687,-0.46048258706467654,0.3164822520552203,0.022322936898420548,0.0,0.0,0.0,-0.004343283582089533,0.03411899818252701,0.002406568578553291
PHE 135,R PHE 135,0.0,0.0,0.0,-0.021597014925373127,0.0020975681358074627,0.00014795104885564867,1.9464577114427852,0.27977656232893555,0.019733917165870456,-1.9611592039801005,0.27216466797673206,0.0191970155348999,0.0,0.0,0.0,-0.036298507462686605,0.024683679377740235,0.0017410525032348367
SER 136,R SER 136,0.0,0.0,0.0,-0.008328358208955241,0.0006629061533910584,4.675779490200705e-05,-0.795885572139304,0.5337794948247058,0.03764990265098236,0.8112039800995026,0.5314839201679518,0.0374879852989806,0.0,0.0,0.0,0.006990049751243683,0.0107735580350154,0.0007599081927196287
VAL 137,R VAL 137,0.0,0.0,0.0,-0.006099502487562207,0.0005816854488781986,4.1028928117497815e-05,0.6442238805970149,0.26636348678339666,0.018787831762747852,-0.6315124378109449,0.26516353931417475,0.01870319399408022,0.0,0.0,0.0,0.006611940298507479,0.007035705434539605,0.0004962603982725024
PHE 138,R PHE 138,0.0,0.0,0.0,-0.005562189054726348,0.0005347275161212088,3.771677091750526e-05,-0.39883084577114464,0.15513534852499258,0.010942403794679917,0.38044278606965204,0.15574113603327203,0.0109851327509906,0.0,0.0,0.0,-0.02395024875621893,0.005004228305457754,0.0003529710496010129
HIP 139,R HIP 139,0.0,0.0,0.0,-0.00324378109452732,0.00042936216936105825,3.028487237743594e-05,-100.75389054726367,0.8200595706804822,0.05784254229223624,100.72295522388063,0.8190540915934351,0.057771621265647624,0.0,0.0,0.0,-0.034179104477611535,0.002998799294382188,0.0002115189935132334
SER 140,R SER 140,0.0,0.0,0.0,-0.0011094527363184382,0.00031220639780574075,2.2021341393528472e-05,0.5399601990049752,0.27455793216983,0.019365823375519196,-0.5363233830845772,0.2745353195711571,0.01936422840578549,0.0,0.0,0.0,0.002527363184079495,0.0018094548565930797,0.00012762910501919775
PHE 141,R PHE 141,0.0,0.0,0.0,-0.003507462686567149,0.0005097985455701301,3.595841690889811e-05,-0.1909900497512437,0.1227187047601443,0.008655910038641348,0.1798756218905472,0.12255862422074569,0.008644618827976439,0.0,0.0,0.0,-0.014621890547263912,0.0026999757522330045,0.00019044160597620705
GLY 142,R GLY 142,0.0,0.0,0.0,-0.0004825870646765991,0.0004996966976911141,3.5245887497544665e-05,-0.5715323383084576,0.057090311617666686,0.004026840100752239,0.570452736318408,0.05703921148421741,0.004023235775242416,0.0,0.0,0.0,-0.0015621890547263242,0.0008448634286170392,5.9592071537429234e-05
GLY 143,R GLY 143,0.0,0.0,0.0,-0.00040298507462686384,0.000490497812691191,3.459704817699635e-05,0.4394626865671645,0.12358299264216714,0.0087168722054838,-0.43822885572139286,0.12352918708900311,0.008713077054380491,0.0,0.0,0.0,0.0008308457711441849,0.0009149090056673492,6.453270560570142e-05
GLY 144,R GLY 144,0.0,0.0,0.0,-0.0003631840796019876,0.00048091725268037747,3.3921287576886596e-05,0.8632587064676623,0.08852485237984349,0.006244061652065221,-0.8619104477611939,0.08848251894866688,0.006241075682056753,0.0,0.0,0.0,0.000985074626865636,0.0007821237317356556,5.516675452387111e-05
THR 145,R THR 145,0.0,0.0,0.0,-0.0007761194029850627,0.000416842986381155,2.9401837294535306e-05,0.5461890547263684,0.18722393030594667,0.013205757842511523,-0.5427462686567166,0.18719798309313174,0.013203927667231247,0.0,0.0,0.0,0.0026666666666671527,0.00101889284040648,7.186715980104251e-05
GLY 146,R GLY 146,0.0,0.0,0.0,-0.0006019900497512382,0.0004894875174626353,3.452578744597789e-05,1.2043880597014924,0.06481376809016498,0.004571610716967378,-1.201905472636815,0.06463895918622642,0.004559280647566767,0.0,0.0,0.0,0.0018805970149252432,0.0012076339441551651,8.51799308071873e-05
SER 147,R SER 147,0.0,0.0,0.0,-0.0010796019900497582,0.0002706760300245843,1.9092015109585085e-05,1.634960199004975,0.333498966422592,0.023523203385954917,-1.6320497512437824,0.3330837336830054,0.02349391512671208,0.0,0.0,0.0,0.0018308457711442706,0.0010656293686540327,7.516370033102879e-05
GLY 148,R GLY 148,0.0,0.0,0.0,-0.0006119402985074969,0.0004873082900691152,3.437207659718005e-05,1.0712636815920398,0.10981755618364164,0.007745933179843693,-1.0694427860696512,0.1097889787769946,0.007743917484994583,0.0,0.0,0.0,0.0012089552238805947,0.000873102435952927,6.158389753948597e-05
PHE 149,R PHE 149,0.0,0.0,0.0,-0.0016616915422885553,0.0004731340667847601,3.337230397199798e-05,0.7906019900497514,0.11057606191520951,0.007799434049080194,-0.7877263681592039,0.11039535352921155,0.00778668786229894,0.0,0.0,0.0,0.0012139303482585993,0.0012090064072043582,8.527673688665493e-05
THR 150,R THR 150,0.0,0.0,0.0,-0.0020845771144278533,0.00031196846580275675,2.200455896401075e-05,1.0109303482587069,0.22874760716879472,0.01613461218546542,-0.9996069651741296,0.22792667004249367,0.01607670774517222,0.0,0.0,0.0,0.009238805970148804,0.002656576663549842,0.00018738047028271437
SER 151,R SER 151,0.0,0.0,0.0,-0.0017412935323383044,0.0004379240016849134,3.0888777466770704e-05,1.202835820895522,0.3382388362661129,0.023857528027341698,-1.1962189054726367,0.33771522614614524,0.02382059541708786,0.0,0.0,0.0,0.004875621890547308,0.001858007475074048,0.00013105374267759836
LEU 152,R LEU 152,0.0,0.0,0.0,-0.0018706467661692133,0.0003501017330500002,2.4694272251131498e-05,1.3133383084577115,0.12256510088661832,0.008645075656764303,-1.3087562189054727,0.12244810160105558,0.008636823163451277,0.0,0.0,0.0,0.0027114427860697554,0.0015181549445895087,0.00010708239343602631
LEU 153,R LEU 153,0.0,0.0,0.0,-0.0031194029850746302,0.0004298231058001308,3.0317384327084868e-05,1.0589452736318408,0.13539925112063725,0.009550326816847888,-1.0458606965174122,0.13485168007636023,0.009511704133302696,0.0,0.0,0.0,0.009965174129353138,0.0031848180113937174,0.00022463974216440578
MET 154,R MET 154,0.0,0.0,0.0,-0.007970149253731365,0.000772090576500159,5.445907031801248e-05,2.12145273631841,0.4835953234067302,0.03411018412146581,-2.1146865671641795,0.4845267848555325,0.03417588434639121,0.0,0.0,0.0,-0.0012039800995026528,0.004976880287151516,0.0003510420691195403
GLU 155,R GLU 155,0.0,0.0,0.0,-0.004144278606965156,0.0005678620128708307,4.005389811910794e-05,102.90262686567164,1.635732259556214,0.11537565779964543,-102.85075124378109,1.6287331516892727,0.11488197879475857,0.0,0.0,0.0,0.04773134328358956,0.007441143033052647,0.0005248577615340437
ARG 156,R ARG 156,0.0,0.0,0.0,-0.004069651741293534,0.0007228497900770038,5.098589303551227e-05,-101.38492039800991,2.545308231564514,0.17953220021428318,101.34594029850744,2.5408749063999965,0.17921949756743638,0.0,0.0,0.0,-0.04304975124378317,0.005643427246134089,0.0003980566666477642
LEU 157,R LEU 157,0.0,0.0,0.0,-0.007815920398009971,0.0010418818000165657,7.348867598845495e-05,1.581029850746268,0.28117291488363366,0.01983240828113538,-1.5460995024875617,0.27436301632348986,0.01935207507175146,0.0,0.0,0.0,0.027114427860696205,0.009328277279914454,0.0006579659482901031
SER 158,R SER 158,0.0,0.0,0.0,-0.008955223880596998,0.0016520709375548056,0.00011652809928916861,2.782044776119404,0.3566189250398645,0.02515395953090745,-2.748736318407959,0.35555246777050625,0.025078737434963215,0.0,0.0,0.0,0.024353233830845672,0.013134573343109532,0.0009264413723735521
VAL 159,R VAL 159,0.0,0.0,0.0,-0.006636815920398014,0.0015557429512273798,0.00010973364700511495,1.7165572139303475,0.35916478286982934,0.02533353049680395,-1.699203980099503,0.3562741316733241,0.025129639681960813,0.0,0.0,0.0,0.010716417910447673,0.004365648254391479,0.0003079290856615772
ASP 160,R ASP 160,0.0,0.0,0.0,-0.00555223880597017,0.0010828869938637007,7.63809593592058e-05,112.46435323383083,2.3106043812321184,0.16297746702857438,-112.35810945273633,2.29483055400773,0.16186486704077105,0.0,0.0,0.0,0.10069154228855384,0.01585959471069566,0.0011186495598483398
TYR 161,R TYR 161,0.0,0.0,0.0,-0.01824875621890546,0.0032381142699337046,0.0002283989703946904,2.2671243781094543,0.8136042527251603,0.057387219270360286,-2.212547263681592,0.8107265637679447,0.05718424274138261,0.0,0.0,0.0,0.036328358208954886,0.01753097164894937,0.0012365393994327818
GLY 162,R GLY 162,0.0,0.0,0.0,-0.015164179104477604,0.004003469943662883,0.0002823829972984284,-1.2203582089552234,0.4357067011164602,0.030732381143270784,1.300243781094527,0.4450441257944106,0.031390992299271,0.0,0.0,0.0,0.06472139303482587,0.022065754066812805,0.0015563982891640448
LYS 163,R LYS 163,0.0,0.0,0.0,-0.3597960199004976,0.4106945738854907,0.0289681617147046,-169.03745273631833,20.707407773440885,1.4605879288792785,169.97468159203976,20.275357502123672,1.4301134524088672,-0.22247509253731332,0.17794523321007485,0.012551289010766215,0.35495774328358215,1.0717446694844739,0.07559504039406961
LYS 164,R LYS 164,0.0,0.0,0.0,-0.09045771144278604,0.022574574099139225,0.0015922876870702917,-156.32255721393037,5.6517108560118645,0.39864094743884143,156.67810447761204,5.774205031454448,0.40728102040050546,0.0,0.0,0.0,0.2650895522388036,0.1667653099337871,0.011762718023909708
SER 165,R SER 165,0.0,0.0,0.0,-0.10008457711442781,0.039707109417005025,0.0028007235545702155,-0.9445771144278607,0.8955937274514484,0.06317031092483395,1.123925373134328,0.8567480047741947,0.06043034490630796,-0.004153683582089551,0.00946966459928042,0.0006679386408753814,0.07510999800995014,0.0704159602628476,0.004966758885787283
LYS 166,R LYS 166,0.0,0.0,0.0,-0.04006965174129353,0.008375225511368434,0.0005907428596270811,-129.3513184079602,2.772492390940238,0.19555653529510197,129.45401492537312,2.7865163516284817,0.19654570921394457,0.0,0.0,0.0,0.06262686567164445,0.03235215241367818,0.002281944886857707
LEU 167,R LEU 167,0.0,0.0,0.0,-0.031263681592039856,0.002738181184130085,0.00019313640936526605,-1.1214278606965173,0.2615361356840745,0.018447336669336147,1.1795024875621896,0.2654792179586557,0.018725460248870705,0.0,0.0,0.0,0.02681094527363108,0.022010040214655247,0.0015524685370278519
GLU 168,R GLU 168,0.0,0.0,0.0,-0.011751243781094517,0.0009863803598018598,6.957390623552685e-05,111.82603980099496,1.3709976787896014,0.09670272020865602,-111.76331343283587,1.3716693269679436,0.09675009461845532,0.0,0.0,0.0,0.05097512437811233,0.013878448094147339,0.0009789102518127945
PHE 169,R PHE 169,0.0,0.0,0.0,-0.010527363184079609,0.0008045254541690693,5.6746850194480066e-05,-0.24105970149253717,0.17239710729848712,0.012159954381969224,0.20503980099502478,0.17327649778471832,0.012221981804378317,0.0,0.0,0.0,-0.04654726368159239,0.009864706927289866,0.0006958027782893851
SER 170,R SER 170,0.0,0.0,0.0,-0.0026616915422885004,0.0004731340667848371,3.337230397200341e-05,0.05612437810945275,0.19028151297965645,0.013421423095914164,-0.04824875621890546,0.19070361419910803,0.013451195820373038,0.0,0.0,0.0,0.005213930348258854,0.003779889831652061,0.0002666128721184276
ILE 171,R ILE 171,0.0,0.0,0.0,-0.0020746268656716286,0.0002810835202352857,1.9826102868806036e-05,-0.044343283582089665,0.15601229881090423,0.01100425909862929,0.04610945273631841,0.15597521157883928,0.011001643166975156,0.0,0.0,0.0,-0.0003084577114429951,0.002763366990436945,0.00019491287917130682
TYR 172,R TYR 172,0.0,0.0,0.0,-0.0025920398009950177,0.0004914556694481761,3.466461018341234e-05,-0.5842189054726367,0.1643394492139853,0.01159161100157013,0.5808308457711443,0.16449198514788363,0.011602370056793737,0.0,0.0,0.0,-0.005980099502487444,0.0012966094284708814,9.14557775852859e-05
PRO 173,R PRO 173,0.0,0.0,0.0,-0.001004975124378129,0.00012206810095907419,8.610019984766773e-06,0.6532338308457712,0.12068688177506348,0.008512596295168599,-0.655134328358209,0.12034985015987287,0.008488823917950555,0.0,0.0,0.0,-0.0029054726368158124,0.0008899773044779093,6.277415899271462e-05
ALA 174,R ALA 174,0.0,0.0,0.0,-0.0005373134328358236,0.0004986057638355267,3.5168938956321636e-05,-0.0703781094527363,0.12818183725240084,0.009041249693868129,0.07030348258706465,0.12801194144317435,0.009029266167449063,0.0,0.0,0.0,-0.0006119402985071943,0.0007782214167900136,5.48915064500103e-05
PRO 175,R PRO 175,0.0,0.0,0.0,-0.0005273631840796124,0.0004992506946986006,3.521442887200175e-05,-0.23109452736318392,0.08849451746742056,0.006241921992316724,0.230407960199005,0.08830973722007687,0.00622888859858061,0.0,0.0,0.0,-0.0012139303482587495,0.0007323410123245339,5.165535223565577e-05
GLN 176,R GLN 176,0.0,0.0,0.0,-0.00044776119402983676,0.0004972636193718554,3.507427138499169e-05,-0.20502487562188995,0.654545183613136,0.04616805756428866,0.2047213930348258,0.6542054707811983,0.04614409606862285,0.0,0.0,0.0,-0.0007512437810941906,0.0008272780670797009,5.835169577106424e-05
VAL 177,R VAL 177,0.0,0.0,0.0,-0.0003432835820895636,0.0004748051856891758,3.349017561127878e-05,0.6343532338308452,0.0563065490388754,0.003971557750869793,-0.6338358208955219,0.056302292756161165,0.00397125753583456,0.0,0.0,0.0,0.00017412935323385392,0.0006871437480844553,4.846738301760156e-05
SER 178,R SER 178,0.0,0.0,0.0,-0.0003333333333333309,0.0004714045207910282,3.325031120358752e-05,-0.9701691542288553,0.2292482441732086,0.016169924397085412,0.9694825870646767,0.22898085028292706,0.016151063886263667,0.0,0.0,0.0,-0.0010199004975122966,0.0007659429788278697,5.4025452211391304e-05
THR 179,R THR 179,0.0,0.0,0.0,-0.00026865671641791456,0.00044326096731097693,3.12652179974039e-05,-0.3778358208955221,0.16054877255402766,0.011324237285246267,0.37758706467661673,0.16043998469333912,0.011316563981186736,0.0,0.0,0.0,-0.0005174129353233902,0.0007268450693634358,5.1267698308393825e-05
ALA 180,R ALA 180,0.0,0.0,0.0,-0.00025870646766167744,0.0004379240016848595,3.08887774667669e-05,-0.26328358208955244,0.12671731448446055,0.00893795022249895,0.2631442786069651,0.12666084333145275,0.008933967054479297,0.0,0.0,0.0,-0.0003980099502486859,0.0007059068617129403,4.979083101137242e-05
VAL 181,R VAL 181,0.0,0.0,0.0,-0.0002686567164179052,0.00044326096731096143,3.126521799740281e-05,0.36160696517412944,0.08896703929455914,0.006275251112233693,-0.3611691542288557,0.08888094358812582,0.006269178389325994,0.0,0.0,0.0,0.00016915422885587522,0.0007406087190419597,5.223851130428986e-05
VAL 182,R VAL 182,0.0,0.0,0.0,-0.0004726368159204067,0.0004992506946985997,3.521442887200168e-05,0.5351890547263679,0.056837326390725834,0.004008995898682267,-0.5344577114427861,0.05677650565826011,0.004004705934982466,0.0,0.0,0.0,0.0002587064676615576,0.0007142726310382312,5.038090688306025e-05
GLU 183,R GLU 183,0.0,0.0,0.0,-0.0007810945273631666,0.0004135043732374047,2.9166349680136092e-05,83.66039800995026,0.6455664262785255,0.04553474485210609,-83.64603482587066,0.6446413046946211,0.04546949180677178,0.0,0.0,0.0,0.013582089552236633,0.0012791779122854699,9.022625323337107e-05
PRO 184,R PRO 184,0.0,0.0,0.0,-0.0007064676616914557,0.00045538017597999844,3.212004106764088e-05,0.9851393034825868,0.07883751473041703,0.005560769538028731,-0.9856069651741286,0.07871644275148845,0.005552229779074672,0.0,0.0,0.0,-0.0011741293532334409,0.0008070136356616099,5.692235298520247e-05
TYR 185,R TYR 185,0.0,0.0,0.0,-0.0007910447761193579,0.000406562342444041,2.8676696581610645e-05,1.0731691542288562,0.09951724890505804,0.007019405521749158,-1.0721293532338307,0.09942252757365379,0.00701272439416573,0.0,0.0,0.0,0.0002487562189054607,0.0007315294040084172,5.1598105798899036e-05
ASN 186,R ASN 186,0.0,0.0,0.0,-0.0008756218905472357,0.00033001241695077303,2.3277281147512752e-05,0.6153034825870646,0.14787514041261543,0.010430308198451293,-0.6132686567164176,0.147665102681498,0.010415493279170435,0.0,0.0,0.0,0.001159203980099028,0.000807013635661403,5.6922352985187874e-05
SER 187,R SER 187,0.0,0.0,0.0,-0.0010845771144278864,0.00027825137222105956,1.9626338550276333e-05,1.0739751243781095,0.08908972713341207,0.006283904845159101,-1.0702039800995025,0.08893517782523158,0.006273003777463192,0.0,0.0,0.0,0.002686567164179056,0.001366357927770766,9.63754574046749e-05
ILE 188,R ILE 188,0.0,0.0,0.0,-0.0017661691542288712,0.00042326585184386577,2.9854871294072572e-05,1.1502835820895525,0.09681198981656813,0.006828591257966359,-1.1490149253731348,0.09666192187421338,0.006818006281444275,0.0,0.0,0.0,-0.0004975124378103338,0.0017452832757262986,0.0001231027906964878
LEU 189,R LEU 189,0.0,0.0,0.0,-0.0016417910447761462,0.000479473982215168,3.3819487127373225e-05,0.9141542288557215,0.09722293760499359,0.006857577280057627,-0.9122139303482589,0.09765361163646914,0.006887954684054171,0.0,0.0,0.0,0.0002985074626864989,0.0014108491360772908,9.95136252770008e-05
THR 190,R THR 190,0.0,0.0,0.0,-0.0027114427860696552,0.00045309154507573783,3.1958613490177016e-05,1.616213930348259,0.127304230758955,0.008979348104608022,-1.6022039800995025,0.12706516205099644,0.008962485498103268,0.0,0.0,0.0,0.01129850746268666,0.003837553086633589,0.00027068012452816337
THR 191,R THR 191,0.0,0.0,0.0,-0.003875621890547303,0.000434177596602379,3.0624526426751105e-05,1.0062835820895524,0.17357804438247826,0.012243251261449022,-0.99744776119403,0.17311773380757084,0.012210783456854593,0.0,0.0,0.0,0.0049601990049749824,0.0027927425419595436,0.00019698487081929616
HID 192,R HID 192,0.0,0.0,0.0,-0.0035820895522388624,0.0005032013058106301,3.549308349478497e-05,0.22484577114427848,0.3504863019509482,0.02472139764995942,-0.21667661691542284,0.34890700681339143,0.024610002759817173,0.0,0.0,0.0,0.004587064676616565,0.0024277893309795633,0.00017124305608347143
THR 193,R THR 193,0.0,0.0,0.0,-0.0032238805970149316,0.000532175545862073,3.7536768814096954e-05,1.6447910447761183,0.18733123381750244,0.013213326448655733,-1.6346815920398017,0.18742143457661775,0.013219688719654643,0.0,0.0,0.0,0.0068855721393034875,0.0030061033762123234,0.00021203418372290928
THR 194,R THR 194,0.0,0.0,0.0,-0.005089552238805937,0.0005571250817579743,3.929657339028503e-05,1.0995671641791047,0.1375328697624413,0.009700820672338954,-1.0842885572139302,0.1373856695851905,0.009690437972371208,0.0,0.0,0.0,0.010189054726368371,0.005007862435324507,0.00035322738135791043
LEU 195,R LEU 195,0.0,0.0,0.0,-0.015189054726368148,0.0015141388705771958,0.00010679912141627145,1.6505223880597009,0.14353355475139784,0.010124076357249854,-1.6128009950248754,0.14050031496930077,0.009910128119034849,0.0,0.0,0.0,0.022532338308457266,0.006017404194399828,0.0004244349667369059
GLU 196,R GLU 196,0.0,0.0,0.0,-0.015825870646766157,0.002107680190223988,0.00014866429818065062,109.56919900497512,1.5998643693149839,0.11284573188647051,-109.38788059701493,1.5847303600606013,0.1117782611786763,0.0,0.0,0.0,0.1654925373134343,0.018187010673654788,0.0012828128244235936
HID 197,R HID 197,0.0,0.0,0.0,-0.017194029850746254,0.002632964426411908,0.00018571499148812884,2.130427860696519,0.8300947293660438,0.05855036781056686,-2.049681592039801,0.826626590733033,0.058305744172568466,0.0,0.0,0.0,0.06355223880596994,0.014895941130117472,0.0010506786770216132
SER 198,R SER 198,0.0,0.0,0.0,-0.02283582089552241,0.003185463007929417,0.00022468523671227575,0.4839253731343284,0.8470294240326595,0.059744849074467,-0.35345771144278587,0.8754487062452057,0.061749390685913765,0.0,0.0,0.0,0.10763184079601998,0.037123081300832125,0.002618460264270425
ASP 199,R ASP 199,0.0,0.0,0.0,-0.15504477611940296,0.043936781643274476,0.003099061630702019,134.3233880597015,2.1387107169972532,0.1508530227823812,-133.7469502487563,2.1180152019090372,0.1493932736988403,-0.009837277611940302,0.01777619430072872,0.0012538360716669603,0.4115557572139356,0.10940688223503421,0.007716966472923934
CYS 200,R CYS 200,0.0,0.0,0.0,-0.06858208955223881,0.012370502453706312,0.0008725479671689779,2.0467711442786065,0.4964038311148071,0.03501362659722412,-1.9701094527363199,0.5050655422323321,0.035624576593482116,0.0,0.0,0.0,0.00807960199004978,0.03794895277549843,0.00267671274666228
ALA 201,R ALA 201,0.0,0.0,0.0,-0.011233830845771129,0.0010881769643377977,7.675408510739839e-05,-0.24320398009950248,0.21280223034049744,0.015009912021560145,0.26422388059701496,0.21489975593601476,0.015157860069855079,0.0,0.0,0.0,0.009786069651741457,0.009131924482351486,0.000644116289797842
PHE 202,R PHE 202,0.0,0.0,0.0,-0.02364676616915423,0.0017044285279868507,0.00012022111897598492,-1.2319502487562193,0.16122237512588383,0.011371749547335249,1.124776119402986,0.16658162395554207,0.011749761813964725,0.0,0.0,0.0,-0.13082089552238818,0.023132062158302068,0.0016316098629126949
MET 203,R MET 203,0.0,0.0,0.0,-0.006203980099502452,0.0005401161470835124,3.809685563997933e-05,0.8677761194029855,0.3334208710333857,0.02351769496191537,-0.8591393034825872,0.3338854638683734,0.02355046481384716,0.0,0.0,0.0,0.0024328358208956236,0.005970634308653637,0.0004211360733503776
VAL 204,R VAL 204,0.0,0.0,0.0,-0.003199004975124392,0.0004115242930331064,2.9026685591021068e-05,-0.2003432835820895,0.12466111901548595,0.008792917376559996,0.20191542288557196,0.12481085315635523,0.008803478808540646,0.0,0.0,0.0,-0.001626865671641665,0.003213013747273046,0.00022662851603324493
ASP 205,R ASP 205,0.0,0.0,0.0,-0.0016467661691542497,0.00047797457211845953,3.3713726893564485e-05,90.87074626865672,0.8269402453957465,0.05832786766669232,-90.85147761194028,0.8261507582567336,0.058272181537464364,0.0,0.0,0.0,0.017621890547262698,0.002384927464914118,0.0001682198131517934
ASN 206,R ASN 206,0.0,0.0,0.0,-0.0011144278606964632,0.0003183302143889716,2.2453282111458878e-05,1.2488507462686573,0.19378016885823823,0.01366819925444972,-1.2459104477611935,0.19357768553892382,0.01365391718229343,0.0,0.0,0.0,0.001825870646766792,0.0009745657857897566,6.874057043725946e-05
GLU 207,R GLU 207,0.0,0.0,0.0,-0.0008955223880597365,0.00030587912734208875,2.1575050145339618e-05,82.2579402985075,0.604263489372651,0.042621460305241804,-82.24503482587059,0.603484041918207,0.042566482320763384,0.0,0.0,0.0,0.012009950248755803,0.0012418492459860605,8.759329212135736e-05
ALA 208,R ALA 208,0.0,0.0,0.0,-0.000950248756218898,0.00021743058092946985,1.533637070121897e-05,-0.46960199004975123,0.15673386130514952,0.011055154192817681,0.47261194029850734,0.15662027043509064,0.01104714211059792,0.0,0.0,0.0,0.0020597014925372355,0.0010819265617511486,7.631321570121397e-05
ILE 209,R ILE 209,0.0,0.0,0.0,-0.0017611940298507599,0.0004263539360324324,3.0072687958453344e-05,-0.2689701492537314,0.09606014442909679,0.006775560173180717,0.26942288557213917,0.09590861775063665,0.00676487230534697,0.0,0.0,0.0,-0.0013084577114429446,0.0014470344040896984,0.0001020659372921228
TYR 210,R TYR 210,0.0,0.0,0.0,-0.0010447761194031086,0.0002068120367246917,1.4587396341054871e-05,-0.11370646766169147,0.198728341309843,0.014017216428974891,0.11241293532338308,0.1984336013910841,0.013996427078023382,0.0,0.0,0.0,-0.0023383084577112854,0.0008255708860766998,5.823128050746985e-05
ASP 211,R ASP 211,0.0,0.0,0.0,-0.0009154228855721324,0.00027825137222108314,1.9626338550277996e-05,86.52345771144273,0.7921346997522962,0.05587287376397492,-86.50513432835821,0.7909874594826489,0.05579195367452171,0.0,0.0,0.0,0.017407960199004455,0.0014871711161698873,0.00010489696268219681
ILE 212,R ILE 212,0.0,0.0,0.0,-0.0018308457711442537,0.0003748880842543745,2.6442566666645186e-05,-0.5959154228855725,0.10042743381978236,0.007083605015671301,0.5978855721393034,0.1003880126081749,0.007080824457793385,0.0,0.0,0.0,0.00013930348258678422,0.0013495890336093057,9.519267080671662e-05
CYS 213,R CYS 213,0.0,0.0,0.0,-0.0007810945273631223,0.0004135043732373813,2.916634968013444e-05,0.14362189054726368,0.12794411994797442,0.009024482408019037,-0.1444577114427861,0.12771536080600202,0.009008346982231257,0.0,0.0,0.0,-0.0016169154228853919,0.0010160465955796195,7.166640117001389e-05
ARG 214,R ARG 214,0.0,0.0,0.0,-0.0007363184079602273,0.0004406286532434888,3.1079548878697333e-05,-78.01954228855723,0.7492356433061749,0.052847007625100695,78.00958706467664,0.7485805297903276,0.05280079948047144,0.0,0.0,0.0,-0.01069154228855637,0.00112164507358188,7.91147435200374e-05
ARG 215,R ARG 215,0.0,0.0,0.0,-0.0016616915422885863,0.000473134066784812,3.337230397200164e-05,-90.27807462686566,0.8149018616911713,0.057478745549887744,90.26066666666661,0.8140594202168026,0.057419324309831404,0.0,0.0,0.0,-0.019069651741292958,0.0018052230407819057,0.00012733061574624448
ASN 216,R ASN 216,0.0,0.0,0.0,-0.0014577114427860936,0.0004982084683430552,3.514091589294012e-05,-0.811835820895522,0.6176304325036726,0.043564291778731536,0.8128258706467659,0.6170821441785876,0.043525618502099024,0.0,0.0,0.0,-0.0004676616915417996,0.001159086535591223,8.175566062800002e-05
LEU 217,R LEU 217,0.0,0.0,0.0,-0.0013383084577114888,0.00047313406678480376,3.337230397200106e-05,-0.3501243781094525,0.10625422181948355,0.007494594952683973,0.349502487562189,0.10612454545505003,0.007485448287170606,0.0,0.0,0.0,-0.0019601990049748865,0.0007716416306604167,5.442740412003046e-05
ASP 218,R ASP 218,0.0,0.0,0.0,-0.000616915422885576,0.0004861386467783552,3.428957632045445e-05,82.37462686567166,1.0440181014217493,0.07363935907148483,-82.3620746268657,1.0429530497932387,0.07356423612180152,0.0,0.0,0.0,0.01193532338308649,0.0013423066283370056,9.467900954354437e-05
ILE 219,R ILE 219,0.0,0.0,0.0,-0.0007512437810945507,0.0004322922188304301,3.0491542132182964e-05,0.10641293532338315,0.10071052863998903,0.007103572984701806,-0.10631343283582091,0.10064481790831425,0.00709893810705164,0.0,0.0,0.0,-0.0006517412935320212,0.0007968279480808081,5.6203909977240075e-05
GLU 220,R GLU 220,0.0,0.0,0.0,-0.00037313432835820874,0.0004836373655528252,3.411314954580875e-05,75.76525870646762,0.8337979119392416,0.05881157016983976,-75.75759701492538,0.833179990940325,0.05876798538308649,0.0,0.0,0.0,0.007288557213929799,0.001034873707273386,7.299436323926172e-05
ARG 221,R ARG 221,0.0,0.0,0.0,-0.00045771144278605627,0.0004982084683430717,3.514091589294128e-05,-72.70239303482586,0.7242543530490471,0.051084963268965076,72.69630845771147,0.7238390494623893,0.051055670012555135,0.0,0.0,0.0,-0.006542288557212222,0.0009029816482220588,6.369141467742002e-05
PRO 222,R PRO 222,0.0,0.0,0.0,-0.00046766169154227794,0.0004989531378857956,3.5193440832663654e-05,-0.9815671641791044,0.09306054690077412,0.0065639848765864485,0.9803781094527362,0.09310976947960811,0.00656745676960463,0.0,0.0,0.0,-0.0016567164179104353,0.0007374604562661734,5.2016449969642694e-05
THR 223,R THR 223,0.0,0.0,0.0,-0.0005323383084577069,0.0004989531378858033,3.51934408326642e-05,0.9764626865671637,0.191930879584439,0.013537760446276859,-0.9748805970149255,0.19171004658554566,0.013522184087516226,0.0,0.0,0.0,0.0010497512437809004,0.0008390425945290636,5.9181501556969854e-05
TYR 224,R TYR 224,0.0,0.0,0.0,-0.0009800995024875582,0.00019850683923644524,1.4001592877337423e-05,0.8492736318407965,0.24702442071402,0.017423759216064393,-0.8480497512437808,0.24677134563660644,0.017405908676430718,0.0,0.0,0.0,0.00024378109452739764,0.0007229525089449438,5.0993138265829014e-05
THR 225,R THR 225,0.0,0.0,0.0,-0.0007860696517412765,0.000410078229552128,2.8924688137364934e-05,0.9683781094527361,0.24063997657657488,0.016973435247860286,-0.9661293532338313,0.24032857521268636,0.01695147068918117,0.0,0.0,0.0,0.0014626865671642103,0.0008695230843957301,6.133142954663741e-05
ASN 226,R ASN 226,0.0,0.0,0.0,-0.0009104477611940578,0.00028553920104043947,2.014038236096409e-05,0.1434029850746273,0.14306962362786688,0.010091353178845562,-0.14098507462686563,0.14282555471874017,0.010074137885343571,0.0,0.0,0.0,0.001507462686567893,0.0008645558085620412,6.0981064923432134e-05
LEU 227,R LEU 227,0.0,0.0,0.0,-0.0014079601990050188,0.0004914556694482182,3.4664610183415316e-05,1.3679651741293521,0.07028289517602249,0.004957373198225689,-1.362611940298508,0.0702362655026393,0.004954084194656714,0.0,0.0,0.0,0.003945273631840505,0.0013127730892398982,9.259587431125106e-05
ASN 228,R ASN 228,0.0,0.0,0.0,-0.0013781094527363633,0.0004849151415327361,3.420327691435671e-05,1.8308855721393047,0.21003714867062048,0.014814878198226277,-1.8249502487562197,0.2098928594549688,0.014804700821658717,0.0,0.0,0.0,0.004557213930348914,0.0015219652780099646,0.00010735115363333412
ARG 229,R ARG 229,0.0,0.0,0.0,-0.0024626865671641546,0.0004986057638354869,3.516893895631883e-05,-93.36965671641791,1.0103828231520904,0.07126690946491604,93.3411592039801,1.0090177848166362,0.07117062708437688,0.0,0.0,0.0,-0.030960199004973633,0.0024061298088261704,0.00016971531118422265
LEU 230,R LEU 230,0.0,0.0,0.0,-0.0028308457711442533,0.0003879321132262679,2.736262153149094e-05,1.720716417910448,0.10976643760721753,0.007742327553466725,-1.7074925373134329,0.1104537957205722,0.007790810056644681,0.0,0.0,0.0,0.010393034825870614,0.0031098865369048063,0.0002193544834623484
ILE 231,R ILE 231,0.0,0.0,0.0,-0.0035074626865671883,0.0004999443052072826,3.5263352385142975e-05,1.8217960199004968,0.07207702612901856,0.005083921438422887,-1.810114427860696,0.07184270990135959,0.00506739404603251,0.0,0.0,0.0,0.00817412935323403,0.004727870931556759,0.0003334783033918867
GLY 232,R GLY 232,0.0,0.0,0.0,-0.0021343283582089777,0.0003410047659342016,2.4052621663857656e-05,1.8622786069651738,0.10357731743300282,0.00730578067537629,-1.852323383084578,0.10328837041592044,0.0072853999242048426,0.0,0.0,0.0,0.007820895522388058,0.004143899333429894,0.00029228812273941437
GLN 233,R GLN 233,0.0,0.0,0.0,-0.006089552238805984,0.0005481223476265891,3.866156948525372e-05,4.1787213930348255,0.23124558242933974,0.01631080577532029,-4.143328358208955,0.2320030486199511,0.016364233320991173,0.0,0.0,0.0,0.02930348258706422,0.008663553084657882,0.0006110799186021673
ILE 234,R ILE 234,0.0,0.0,0.0,-0.009328358208955204,0.0006399951733686875,4.5141778970626725e-05,2.4623880597014933,0.09836149520022051,0.0069378849408772095,-2.4175621890547276,0.0989028739259957,0.006976070851951673,0.0,0.0,0.0,0.035497512437811095,0.017182695326625867,0.001211973881726958
VAL 235,R VAL 235,0.0,0.0,0.0,-0.008288557213930356,0.0005610211088162676,3.95713779507684e-05,2.486238805970149,0.16958612976750673,0.01196168331419382,-2.457567164179104,0.17187530686769548,0.012123149417348022,0.0,0.0,0.0,0.02038308457711452,0.01985613712508462,0.0014005439269065586
SER 236,R SER 236,0.0,0.0,0.0,-0.008845771144278649,0.0006918822314902714,4.8801609867212676e-05,3.5425671641791046,0.6825800459439331,0.04814548428791138,-3.496621890547263,0.6835619661090461,0.04821474359626994,0.0,0.0,0.0,0.03709950248756231,0.02042411143993029,0.0014406057461962272
SER 237,R SER 237,0.0,0.0,0.0,-0.014616915422885596,0.0009962678803232474,7.027131816067412e-05,2.8154676616915433,0.38653857485347115,0.02726432891331265,-2.6738955223880607,0.38624314259780246,0.027243490728680736,0.0,0.0,0.0,0.12695522388059682,0.0228982822157574,0.0016151202971577392
ILE 238,R ILE 238,0.0,0.0,0.0,-0.03865174129353232,0.0031271733859519384,0.0002205738037810888,2.786557213930348,0.27717273375732737,0.019550257259127336,-2.684850746268657,0.2733150235560251,0.01927815536135318,0.0,0.0,0.0,0.06305472636815877,0.03788279896946558,0.002672046616956517
THR 239,R THR 239,0.0,0.0,0.0,-0.02261194029850749,0.0036212002513140752,0.0002554197721410437,2.534447761194032,0.6124542330408107,0.04319919081893761,-2.439517412935324,0.5919562231236323,0.04175337267604682,0.0,0.0,0.0,0.07231840796019913,0.046425547408639356,0.003274605632851928
ALA 240,R ALA 240,0.0,0.0,0.0,-0.017273631840796028,0.002455525041135393,0.00017319938223958535,1.766393034825871,0.9258703850441131,0.06530586169441775,-1.6865323383084572,0.9322931233575132,0.06575888672553414,0.0,0.0,0.0,0.06258706467661695,0.024412981455020542,0.0017219589439336003
SER 241,R SER 241,0.0,0.0,0.0,-0.040238805970149276,0.004290761400982369,0.0003026469742878211,2.4753184079602004,0.6254690165437143,0.0441171828674498,-2.124875621890548,0.6341881945622471,0.04473218626637607,0.0,0.0,0.0,0.31020398009950256,0.04994876164760184,0.0035231140045702053
LEU 242,R LEU 242,0.0,0.0,0.0,-0.1510646766169155,0.0151168186135482,0.0010662581734795877,4.179661691542289,0.5502758014729426,0.038813462408201646,-3.9787761194029865,0.6370589330712014,0.04493467254853281,0.0,0.0,0.0,0.049820895522387616,0.14249111960177444,0.010050548650989477
ARG 243,R ARG 243,0.0,0.0,0.0,-0.4427412935323381,0.3540754378067309,0.02497455577401914,-181.39091542288566,12.91450217991425,0.9109187493598826,182.06267164179104,11.697766214946324,0.8250968115051218,-0.058478256716417924,0.06132901100021786,0.004325814903394742,0.1705366686567169,1.7819607504843378,0.12568982029862252
PHE 244,R PHE 244,0.0,0.0,0.0,-0.20640796019900504,0.026575205148314917,0.0018744704441906776,3.4988358208955224,0.43322603100546153,0.030557408164552345,-3.1594875621890544,0.4455891076208926,0.031429432353474174,0.0,0.0,0.0,0.13294029850746278,0.05667746240075928,0.00399771996223661
ASP 245,R ASP 245,0.0,0.0,0.0,-0.0762686567164179,0.010664837966061913,0.00075223967032041,139.27726865671642,2.2464993524939354,0.1584558469310777,-138.83200497512442,2.211509273920144,0.15598783707902053,0.0,0.0,0.0,0.36899502487562447,0.04361985233281971,0.003076707160735383
GLY 246,R GLY 246,0.0,0.0,0.0,-0.22765174129353236,0.054617695358021134,0.003852435196908072,0.9157213930348257,0.587112778702246,0.04141174244721886,-0.14728358208955208,0.5826965145244218,0.041100243189588694,-0.0024665910447761183,0.003986917241811541,0.0002812154597302825,0.5383194786069655,0.07016286155620455,0.004948906679476266
ALA 247,R ALA 247,0.0,0.0,0.0,-2.6176567164179123,0.43035611375224203,0.03035497980930881,1.2757263681592037,1.3907323528862134,0.09809469679410036,-0.09499502487562193,0.8624081607893931,0.06082958152934755,-0.4949216238805973,0.07288129374921457,0.005140650102411115,-1.931846997014925,1.0217900414488306,0.0720715126063908
LEU 248,R LEU 248,0.0,0.0,0.0,-3.030631840796023,0.4184068621207451,0.02951214458420206,-5.816417910447758,0.621794365776259,0.04385799298658619,6.000174129353232,0.5526739203330454,0.03898261267062978,-0.3988693253731341,0.082262403033097,0.005802342532938802,-3.2457449472636815,0.5691882244087547,0.04014744186850551
ASN 249,R ASN 249,0.0,0.0,0.0,-2.220099502487563,0.692306197210647,0.0488315141034268,-7.685079601990048,1.4073971189326737,0.09927013876111836,6.440129353233831,0.8535817676204198,0.06020701575678959,-0.3013798925373133,0.032884620658266465,0.002319502301048134,-3.7664296437810947,0.9416636490397079,0.06641983264635677
VAL 250,R VAL 250,0.0,0.0,0.0,-0.6604427860696517,0.090857484818048,0.006408592858434931,-2.4516218905472615,0.7649676911321436,0.05395666072135318,2.941970149253733,0.7356150295811927,0.05188628360747874,-0.003607701492537314,0.007053146490169394,0.0004974905954849442,-0.17370222885572117,0.16100682584462997,0.011356545873281861
ASP 251,R ASP 251,0.0,0.0,0.0,-1.6896019900497525,0.4209228794491867,0.02968961076340611,180.85996517412937,4.642595978186695,0.3274634719416746,-179.50764676616924,4.195163441161428,0.2959040141033484,-0.2966166805970149,0.06488898287789593,0.004576915959044754,-0.6339002626865675,1.0319083196996048,0.07278520092681291
LEU 252,R LEU 252,0.0,0.0,0.0,-0.2644029850746269,0.0349625498438942,0.0024660681251628493,-0.10091044776119407,0.5773860654686015,0.040725672993612363,0.022283582089552327,0.6457584334773098,0.04554828799569367,0.0,0.0,0.0,-0.343029850746269,0.12044403380029665,0.008495467119736406
THR 253,R THR 253,0.0,0.0,0.0,-1.8772388059701481,0.3758279386755666,0.0265088588861985,-1.9796268656716425,1.298764140868768,0.09160775927961444,3.137039800995026,1.3037354897645432,0.09195841119446829,-0.3456649791044777,0.059550989435203906,0.0042004029318162776,-1.065490849751243,0.6044508761134392,0.042634677546850304
GLU 254,R GLU 254,0.0,0.0,0.0,-3.9975373134328365,0.40756116026181755,0.028747147758491656,231.25292537313442,5.072069995489047,0.35775623346461394,-220.00334328358193,4.453790192770736,0.314146138642486,-0.4617674507462686,0.0349097201674878,0.002462341807098801,6.790277325373136,1.6124838678918552,0.11373584268602352
PHE 255,R PHE 255,0.0,0.0,0.0,-0.41436318407960193,0.03306201677220683,0.0023320148581719535,-0.42594029850746273,0.486114983856967,0.03428790726666849,0.11514427860696506,0.5068113803019662,0.035747718516323655,0.0,0.0,0.0,-0.7251592039800995,0.1363699771723711,0.009618796553326908
GLN 256,R GLN 256,0.0,0.0,0.0,-1.7297810945273633,0.26363836198709883,0.01859561627997423,-3.4098955223880587,3.124618272252371,0.2203935799564878,3.6764129353233828,3.185466363636969,0.22468547340563674,-0.1459436059701492,0.021073593747626046,0.00148641669602732,-1.6092072875621881,0.38362222800474693,0.027058625666905582
THR 257,R THR 257,0.0,0.0,0.0,-5.534487562189052,0.5428047495315393,0.03828649503492958,0.22594527363184097,1.0727845397128053,0.07566838718473115,4.026597014925374,1.2882545450827652,0.09086646954840413,-0.8379919522388065,0.024774953252397598,0.0017474904659680365,-2.1199372258706464,0.8222262280483086,0.05799536651978265
ASN 258,R ASN 258,0.0,0.0,0.0,-2.751781094527364,0.5579549205571435,0.03935510570617136,0.41487064676616964,1.6335964971822292,0.11522501273694484,-0.9393134328358207,1.6694578815225523,0.11775447975925155,-0.23912031044776116,0.024362688392773266,0.0017184115448371782,-3.5153441910447802,0.5964856225244626,0.04207285187703164
LEU 259,R LEU 259,0.0,0.0,0.0,-0.7531393034825867,0.11523763247231282,0.008128235884627029,-1.6277462686567163,0.29595133776834925,0.020874797860239235,1.8721691542288568,0.2657746796481291,0.01874630050960313,-0.00405109253731343,0.004840574874250773,0.0003414278265788068,-0.5127675104477614,0.15559395480842134,0.010974751387822085
VAL 260,R VAL 260,0.0,0.0,0.0,-2.037099502487562,0.5223159106300184,0.03684132376560749,-2.5389900497512428,0.6677656140622112,0.047100554829990544,2.5487512437810946,0.44306356339121084,0.03125129419846787,-0.2250374328358207,0.02689763169725914,0.0018972126594641002,-2.2523757412935326,0.4990334169975709,0.035199103284617235
PRO 261,R PRO 261,0.0,0.0,0.0,-3.389557213930345,0.6529259426057276,0.04605384510972927,-0.8612039800995028,0.8159063898506271,0.057549599503215615,1.6553233830845764,0.3571396731947492,0.02519069027370889,-0.3570201671641791,0.030521046386486634,0.0021527886260125258,-2.9524579781094515,0.7024388617350213,0.04954621715335014
TYR 262,R TYR 262,0.0,0.0,0.0,-3.8635970149253733,0.583904895642485,0.041185475821979914,-6.756741293532344,0.9344743235793616,0.06591273672691318,5.883139303482588,0.6732543748326868,0.047487702164585706,-0.39210748656716427,0.05297817795325569,0.003736792555550555,-5.1293064915422875,0.5436062161868198,0.038343026134085474
PRO 263,R PRO 263,0.0,0.0,0.0,-2.13547263681592,0.29533061075557987,0.020831015152529046,-0.9887064676616912,0.32291880655949995,0.022776936448503406,1.2794726368159206,0.3297785183146442,0.023260783209757874,-0.3297720358208955,0.026976202653381874,0.001902754627407599,-2.174478503482588,0.3052551516782433,0.021531038295450035
ARG 264,R ARG 264,0.0,0.0,0.0,-0.24463681592039796,0.035676998147642136,0.002516461423043471,-108.96226865671645,2.1703148079547887,0.15308220348239057,109.38816417910452,2.1756050700436003,0.1534553497994992,-4.728358208955313e-06,6.68690830686276e-05,4.7165814578940905e-06,0.1812539781094533,0.11974999160936674,0.008446513158077075
GLY 265,R GLY 265,0.0,0.0,0.0,-0.024970149253731345,0.004011067335729164,0.0002829188760170194,-0.82647263681592,0.1899637841826912,0.013399012234517017,0.9105970149253733,0.19414720217013764,0.013694087788191952,0.0,0.0,0.0,0.05915422885572138,0.010731508197193424,0.0007569422258440991
HIE 266,R HIE 266,0.0,0.0,0.0,-0.09330348258706467,0.00986891384643715,0.0006960995114870659,2.1389452736318417,0.3271038783838804,0.023072128654841415,-2.096333333333332,0.3390319894699035,0.023913472740841487,0.0,0.0,0.0,-0.050691542288557205,0.05741187820750028,0.004049521659186812
PHE 267,R PHE 267,0.0,0.0,0.0,-0.017671641791044777,0.001500129941650165,0.00010581100775611587,-0.593716417910448,0.18204527395747716,0.012840483587368397,0.6592985074626865,0.18381480093438715,0.012965296396899095,0.0,0.0,0.0,0.047910447761194006,0.014416751598927684,0.001016879253522608
PRO 268,R PRO 268,0.0,0.0,0.0,-0.027577114427860632,0.0023404880283365397,0.0001650852969756713,-2.0812238805970162,0.22477173523832794,0.01585417580192842,2.143412935323384,0.22811148455287014,0.016089743555636332,0.0,0.0,0.0,0.03461194029850755,0.015297014852559613,0.0010789682361976784
LEU 269,R LEU 269,0.0,0.0,0.0,-0.01391542288557216,0.0008212422002771055,5.792595855235252e-05,1.92513432835821,0.17306464114772582,0.012207038589368998,-1.9178109452736318,0.17439231828328636,0.01230068571405333,0.0,0.0,0.0,-0.006592039800994745,0.016721087360153427,0.0011794145661872843
ALA 270,R ALA 270,0.0,0.0,0.0,-0.006552238805970113,0.0005264236444342671,3.713106096860159e-05,-1.5211243781094532,0.09422371733376761,0.006646028593127279,1.5314278606965168,0.09523464616802711,0.0067173340152462775,0.0,0.0,0.0,0.0037512437810946885,0.007536168903135789,0.000531560369619673
THR 271,R THR 271,0.0,0.0,0.0,-0.007845771144278639,0.0007131281571502496,5.0300181919125004e-05,1.5711691542288537,0.4399695729459005,0.031033060938857066,-1.5617711442786064,0.4414697381640271,0.031138874434823983,0.0,0.0,0.0,0.0015522388059700143,0.014147359068730554,0.0009978777695106478
TYR 272,R TYR 272,0.0,0.0,0.0,-0.009626865671641687,0.0006579590234074627,4.6408851257505864e-05,-1.2323233830845768,0.7559920173184701,0.05332356550396804,1.2273880597014926,0.7549981770968839,0.05325346541965206,0.0,0.0,0.0,-0.014562189054725998,0.005781026022663011,0.00040776213602498245
ALA 273,R ALA 273,0.0,0.0,0.0,-0.004855721393034835,0.000450626542257704,3.178474559709909e-05,1.4935721393034822,0.1030564064256831,0.007269038445849745,-1.4833233830845776,0.10431734924608081,0.007357978494871335,0.0,0.0,0.0,0.005393034825870583,0.004774491845408238,0.0003367666891111329
PRO 274,R PRO 274,0.0,0.0,0.0,-0.005114427860696491,0.0004905482728335737,3.4600607361016875e-05,0.774830845771144,0.2535900268841533,0.01788686136882016,-0.7824228855721397,0.25299756212545677,0.017845072126810427,0.0,0.0,0.0,-0.01270646766169157,0.003339557565983242,0.00023555422880736912
VAL 275,R VAL 275,0.0,0.0,0.0,-0.0026019900497512285,0.0004894875174626251,3.4525787445977163e-05,-0.20690547263681583,0.1912261978032017,0.013488056025779743,0.207084577114428,0.19047371637001834,0.013434980077788655,0.0,0.0,0.0,-0.00242288557213943,0.0016497470428263352,0.00011636418439332427
ILE 276,R ILE 276,0.0,0.0,0.0,-0.0023383084577114415,0.0004835349976046829,3.4105929067466094e-05,0.7081890547263682,0.13089414689414466,0.00923256126533363,-0.7082238805970148,0.13090612118631456,0.009233405866782134,0.0,0.0,0.0,-0.002373134328358449,0.0012598170233033828,8.886064141710705e-05
SER 277,R SER 277,0.0,0.0,0.0,-0.0008656716417910334,0.0003410047659341991,2.405262166385748e-05,0.483970149253731,0.30248499671601303,0.021335646629664227,-0.4832835820895526,0.3019284521670065,0.02129639100389705,0.0,0.0,0.0,-0.00017910447761214344,0.0011319692672153389,7.984295599170093e-05
ALA 278,R ALA 278,0.0,0.0,0.0,-0.000786069651741291,0.00041007822955213546,2.8924688137365462e-05,-0.039532338308457746,0.17233451272921765,0.012155539301468147,0.03878606965174129,0.1720418177933115,0.012134894192485606,0.0,0.0,0.0,-0.001532338308457683,0.0007792067691120302,5.4961007844051354e-05
GLU 279,R GLU 279,0.0,0.0,0.0,-0.0008059701492537299,0.000395451979089304,2.7893031973324665e-05,80.96470149253733,1.5037989308154927,0.10606979829835553,-80.95307960199003,1.5021977245409777,0.10595685791577408,0.0,0.0,0.0,0.01081592039801366,0.0017537295790556586,0.00012369854699884538
LYS 280,R LYS 280,0.0,0.0,0.0,-0.001263681592039795,0.0004406286532434697,3.107954887869599e-05,-84.19980099502486,1.742000576966362,0.12287124697863722,84.18611940298507,1.7400623639746262,0.12273453597500511,0.0,0.0,0.0,-0.014945273631839402,0.002206275547341268,0.00015561867846931927
ALA 281,R ALA 281,0.0,0.0,0.0,-0.001213930348258681,0.00041007822955212576,2.8924688137364778e-05,0.5109950248756218,0.13764434296177158,0.00970868338558229,-0.50936815920398,0.1374417064349676,0.009694390507002888,0.0,0.0,0.0,0.0004129353233830855,0.0008187065644069752,5.774710858791151e-05
TYR 282,R TYR 282,0.0,0.0,0.0,-0.001830845771144276,0.0003879321132262226,2.736262153148775e-05,0.7464328358208959,0.23796545741306338,0.016784789211209024,-0.7440845771144279,0.2375366278348028,0.016754541904911366,0.0,0.0,0.0,0.000517412935323419,0.0008758480033694686,6.177755493351615e-05
HIE 283,R HIE 283,0.0,0.0,0.0,-0.0023880597014925365,0.0004873082900690852,3.437207659717794e-05,0.1444676616915424,0.3874305974748335,0.027327247337835113,-0.13956716417910436,0.3870163542077989,0.02729802887060493,0.0,0.0,0.0,0.0025124378109445088,0.001168021044996804,8.238585233190742e-05
GLU 284,R GLU 284,0.0,0.0,0.0,-0.003388059701492531,0.0005170300918116045,3.646849085262838e-05,91.22840796019894,1.122084415531248,0.07914573231182234,-91.19406965174129,1.11892227159643,0.07892269187570856,0.0,0.0,0.0,0.030950248756218712,0.003649781897364823,0.00025743576601463543
GLN 285,R GLN 285,0.0,0.0,0.0,-0.011820895522388066,0.0016921713784835445,0.00011935656630947689,-0.1334925373134329,0.7204670411663501,0.050817826885730125,0.20325870646766156,0.7179818265250293,0.0506425333605578,0.0,0.0,0.0,0.057945273631840294,0.009596951736701824,0.0006769167833089192
LEU 286,R LEU 286,0.0,0.0,0.0,-0.008338308457711436,0.0008609696745389224,6.072811853232331e-05,1.3791940298507464,0.15075319081688474,0.010633310221938435,-1.3515124378109447,0.15132604940454708,0.010673716551269892,0.0,0.0,0.0,0.019343283582089515,0.005943897507216606,0.00041925020478280836
SER 287,R SER 287,0.0,0.0,0.0,-0.015074626865671655,0.0018739913997249816,0.00013218116179527337,-0.0051194029850745865,0.4044396967781375,0.028526976700164013,0.08963184079601982,0.409829540807519,0.028907146985792602,0.0,0.0,0.0,0.06943781094527363,0.01686786114143209,0.0011897671905020735
VAL 288,R VAL 288,0.0,0.0,0.0,-0.05339800995024878,0.0069146031941991915,0.00048771850484302594,-0.39511940298507475,0.25471167129554717,0.017965976065633056,0.4818756218905474,0.2575498781866657,0.01816616774438807,0.0,0.0,0.0,0.03335820895522372,0.01807202408430225,0.0012747022957553592
ALA 289,R ALA 289,0.0,0.0,0.0,-0.016935323383084587,0.0016148551742282097,0.00011390310173884406,0.34425870646766177,0.2583114374986233,0.018219883996578624,-0.3491194029850745,0.2601069540284766,0.018346529967831995,0.0,0.0,0.0,-0.021796019900497614,0.00808371522386201,0.0005701813093000476
GLU 290,R GLU 290,0.0,0.0,0.0,-0.009741293532338312,0.0007679761594610647,5.416886171597857e-05,99.64388557213933,1.1579122153019838,0.08167283046123716,-99.59285572139294,1.1552846880935226,0.08148749898153343,0.0,0.0,0.0,0.04128855721393179,0.008839999460164779,0.0006235254863419602
ILE 291,R ILE 291,0.0,0.0,0.0,-0.015457711442786133,0.001319374469724699,9.306149978960793e-05,-0.6172388059701494,0.19158319883587438,0.01351323693710501,0.6717313432835825,0.19440102538139836,0.013711991097118542,0.0,0.0,0.0,0.03903482587064685,0.011743264443737312,0.0008283060091258274
THR 292,R THR 292,0.0,0.0,0.0,-0.021407960199004997,0.0016307786860254663,0.00011502625966237082,0.9376069651741293,0.243292056237155,0.01716049852401008,-0.8691343283582089,0.240949277017375,0.016995251618850436,0.0,0.0,0.0,0.04706467661691565,0.02066917323958217,0.0014578910727961144
ASN 293,R ASN 293,0.0,0.0,0.0,-0.008990049751243779,0.0007397058024253796,5.21748244765908e-05,0.7717412935323389,0.3363401984462516,0.02372360844110745,-0.7603432835820899,0.33667751310122146,0.023747400782412234,0.0,0.0,0.0,0.002407960199005479,0.007195405963771413,0.0005075248050868978
ALA 294,R ALA 294,0.0,0.0,0.0,-0.004119402985074652,0.00044124613430129357,3.112310263439717e-05,-0.6531243781094531,0.13088493086333525,0.009231911216640926,0.6680696517412938,0.13198396225645256,0.009309430914123552,0.0,0.0,0.0,0.010825870646766074,0.004814419403440265,0.0003395829619121159
CYS 295,R CYS 295,0.0,0.0,0.0,-0.008880597014925428,0.0007568405405184161,5.338341571587166e-05,-0.4529701492537315,0.47032497403230156,0.0331741658462493,0.49555223880597005,0.4709181552697341,0.03321600562477256,0.0,0.0,0.0,0.033701492537313374,0.011007480394622723,0.0007764078037996611
PHE 296,R PHE 296,0.0,0.0,0.0,-0.026253731343283584,0.002228333716413261,0.00015717454175419906,-0.7759004975124375,0.1458891764004359,0.010290229097526913,0.7391990049751238,0.1448314518733666,0.01021562296173147,0.0,0.0,0.0,-0.06295522388059699,0.016544015919988258,0.0011669249097858573
GLU 297,R GLU 297,0.0,0.0,0.0,-0.00455223880597014,0.0004972636193718719,3.507427138499286e-05,96.93625373134329,0.9436719433213914,0.0665614868030507,-96.90389054726369,0.9411805743794238,0.06638575918698039,0.0,0.0,0.0,0.02781094527363221,0.004090284521237999,0.00028850642546695085
PRO 298,R PRO 298,0.0,0.0,0.0,-0.0037263681592039884,0.00046760876169193115,3.298257899964717e-05,0.3876467661691542,0.1958261224932374,0.013812509697119382,-0.39413432835820883,0.19534670509052127,0.01377869420080217,0.0,0.0,0.0,-0.010213930348258701,0.0022940556918996996,0.00016181021248169164
ALA 299,R ALA 299,0.0,0.0,0.0,-0.0015422885572139344,0.0004982084683430836,3.514091589294213e-05,-0.2515522388059703,0.12324964960124031,0.008693360000234329,0.2543880597014926,0.12294729954087819,0.008672033871281229,0.0,0.0,0.0,0.0012935323383084954,0.0015672036637211918,0.00011054202333632755
ASN 300,R ASN 300,0.0,0.0,0.0,-0.0033830845771144237,0.0005254824249357364,3.706467246391666e-05,-1.208696517412934,0.2876289975587128,0.020287785242184154,1.225805970149254,0.2920397082729289,0.02059889278869344,0.0,0.0,0.0,0.013726368159204725,0.00794005847590402,0.0005600485435639803
GLN 301,R GLN 301,0.0,0.0,0.0,-0.005457711442786045,0.0005366681217974725,3.785365068809155e-05,-0.004388059701492704,0.3438498148622618,0.024253295942688703,0.05034328358208955,0.3446115796993042,0.024307026691501015,0.0,0.0,0.0,0.04049751243781066,0.006015009731559404,0.000424266074350223
MET 302,R MET 302,0.0,0.0,0.0,-0.004139303482586995,0.0003996235945876273,2.8187275043603676e-05,-0.815582089552239,0.4652048224636053,0.03281301820009815,0.8141094527363185,0.46559918914826404,0.03284083468130463,0.0,0.0,0.0,-0.005611940298507441,0.0030532026601584263,0.00021535631106705557
VAL 303,R VAL 303,0.0,0.0,0.0,-0.003328358208955191,0.0004800930579827082,3.3863153365225106e-05,0.8359004975124379,0.13438816597446887,0.009479010369336927,-0.8267910447761196,0.13480875017513974,0.009508676091541185,0.0,0.0,0.0,0.005781094527363304,0.0029944959120333636,0.00021121545632592277
LYS 304,R LYS 304,0.0,0.0,0.0,-0.002184079601990052,0.00040018064780476137,2.8226566548054222e-05,-87.30814925373133,1.4557271960332756,0.10267907956082012,87.29637810945273,1.4538954181378054,0.10254987591004046,0.0,0.0,0.0,-0.013955223880597898,0.003813172387440401,0.0002689604425994151
CYS 305,R CYS 305,0.0,0.0,0.0,-0.0034975124378109424,0.0005383259301382306,3.7970583472600304e-05,1.0944676616915425,0.40468133793472666,0.02854402075320513,-1.0914825870646767,0.4053585120959357,0.028591784935783283,0.0,0.0,0.0,-0.0005124378109452703,0.0031260571588759794,0.00022049507119365576
ASP 306,R ASP 306,0.0,0.0,0.0,-0.0030547263681592078,0.0003888880048928325,2.7430044931115652e-05,93.18071641791042,1.0516327670830024,0.07417645617552421,-93.16020398009945,1.0483534368488319,0.07394515005516174,0.0,0.0,0.0,0.01745771144278303,0.004059195412802893,0.00028631356883338535
PRO 307,R PRO 307,0.0,0.0,0.0,-0.006144278606965194,0.0006418874546738634,4.527525020288443e-05,-0.03625373134328355,0.1572912825324529,0.011094471654704176,0.03766169154228851,0.1558577772888389,0.010993359990814832,0.0,0.0,0.0,-0.004736318407960296,0.003613838022359529,0.0002549004805494401
ARG 308,R ARG 308,0.0,0.0,0.0,-0.0048457711442786,0.0005994147455454438,4.2279456285147604e-05,-90.38071641791045,1.2620433538686555,0.08901767466747376,90.37322388059701,1.2596577457596165,0.08884940684538703,0.0,0.0,0.0,-0.012338308457713512,0.0038845241004460667,0.00027399320439466985
HIE 309,R HIE 309,0.0,0.0,0.0,-0.004701492537313454,0.0004992011142133661,3.521093173421251e-05,0.17561194029850746,0.2277302861731699,0.016062855895046933,-0.1600646766169154,0.22783438777925122,0.016070198656192265,0.0,0.0,0.0,0.010845771144279296,0.0025550836123371177,0.00018022170241141361
GLY 310,R GLY 310,0.0,0.0,0.0,-0.0055472636815920165,0.0005976779071714037,4.2156949151889186e-05,-0.6212437810945275,0.20526295542373207,0.01447813257063083,0.6770447761194025,0.20680868892770285,0.014587160205661984,0.0,0.0,0.0,0.050253731343283606,0.007344426153881304,0.0005180358788637405
LYS 311,R LYS 311,0.0,0.0,0.0,-0.03847761194029853,0.005431687593931234,0.00038312170310929344,-101.93821890547262,2.2574482979134713,0.1592281259960722,102.20594029850741,2.230388036300512,0.15731944230680342,0.0,0.0,0.0,0.22924378109453106,0.10060718782681238,0.007096283885750465
TYR 312,R TYR 312,0.0,0.0,0.0,-0.05840796019900493,0.006485555041584108,0.00045745578149909797,-1.1449701492537312,0.5660746475259429,0.039927827088112516,1.2858955223880593,0.5640992679567182,0.03978849455623158,0.0,0.0,0.0,0.08251741293532322,0.022096598087453224,0.0015585738586374619
MET 313,R MET 313,0.0,0.0,0.0,-0.350820895522388,0.06229761469918395,0.004394134940651756,0.5828009950248754,0.3255752203080148,0.02296430542764555,0.12553233830845775,0.34690051938166444,0.02446847604849277,-0.0052980179104477635,0.006587880176685496,0.00046467324004268823,0.3522144199004974,0.0767468254648299,0.00541330368726828
ALA 314,R ALA 314,0.0,0.0,0.0,-0.459910447761194,0.08591973542568897,0.006060310869824041,-2.481721393034825,0.216253264985676,0.01525332923727543,2.827427860696519,0.23848263288748517,0.01682126795656032,-0.052118077611940254,0.0176471854455717,0.0012447364886277663,-0.16632205771144296,0.10023948812361054,0.007070348348389872
CYS 315,R CYS 315,0.0,0.0,0.0,-0.188681592039801,0.023858582307090554,0.0016828546430907843,2.796537313432834,0.7050364161589121,0.04972943451583468,-2.5279850746268666,0.7239216958123117,0.05106149943661358,-0.0006894805970149253,0.002172129675923265,0.00015321021439888328,0.07918116616915429,0.12285093630265037,0.008665236932519835
CYS 316,R CYS 316,0.0,0.0,0.0,-0.14200995024875623,0.015498672724346832,0.0010931920857745274,-3.2814925373134307,1.2097927503091381,0.08533220125280665,3.537328358208956,1.342364232604883,0.09468307263532459,0.0,0.0,0.0,0.11382587064676598,0.20570312503488508,0.014509179741176926
LEU 317,R LEU 317,0.0,0.0,0.0,-0.1133582089552239,0.012194976731780369,0.00086016733732589,3.483492537313433,0.2648253365891216,0.018679339013141456,-3.376572139303483,0.28058348234895053,0.019790832915717066,0.0,0.0,0.0,-0.006437810945273547,0.04894750323377036,0.0034524906813164485
LEU 318,R LEU 318,0.0,0.0,0.0,-0.057074626865671614,0.004039531398008685,0.000284926576170858,-2.02702487562189,0.18515983246997159,0.013060167606580698,2.1584427860696516,0.19024335805430828,0.01341873185498239,0.0,0.0,0.0,0.0743432835820897,0.032575920771233884,0.002297728289854687
TYR 319,R TYR 319,0.0,0.0,0.0,-0.08942288557213925,0.006477306241879181,0.00045687395602830134,2.8168805970149253,0.2510698019364648,0.017709098407037202,-2.850880597014924,0.25825203793226353,0.01821569427420705,0.0,0.0,0.0,-0.12342288557213936,0.03071300749657074,0.002166328518753843
ARG 320,R ARG 320,0.0,0.0,0.0,-0.0349253731343284,0.0033899768832146965,0.00023911053324374815,-129.53395522388055,2.218576717118507,0.15648633608655005,129.54319900497507,2.225830573404272,0.1569979836594733,0.0,0.0,0.0,-0.02568159203980173,0.031958432415254034,0.0022541740193812746
GLY 321,R GLY 321,0.0,0.0,0.0,-0.023383084577114452,0.003682351676370537,0.0002597330610977518,2.129746268656716,0.1809791508250181,0.012765285059623852,-2.039293532338308,0.18011761886289368,0.012704517280383201,0.0,0.0,0.0,0.06706965174129359,0.014824852213843507,0.001045664451478615
ASP 322,R ASP 322,0.0,0.0,0.0,-0.087363184079602,0.023789968992991694,0.0016780150330618683,118.19299502487561,1.871089462346359,0.1319764749145226,-117.70379601990051,1.8372594297257712,0.1295902883951941,-0.0064426029850746264,0.015259593422783185,0.001076328732054482,0.3953932179104463,0.05500020029677401,0.003879415015067432
VAL 323,R VAL 323,0.0,0.0,0.0,-0.21572636815920404,0.04251133593325003,0.002998518442481,0.01917412935323388,0.3886415997574796,0.02741266485292103,0.5458407960199005,0.42967477522544634,0.03030692189502972,-0.0020759999999999997,0.007421886526238339,0.0005234995122682214,0.3472125572139307,0.06947213785628516,0.004900186786125489
VAL 324,R VAL 324,0.0,0.0,0.0,-2.461179104477613,0.4717264657286533,0.03327301944861769,-2.330532338308459,0.4348760447844482,0.030673791163063797,2.9599303482587054,0.4443646984160501,0.031343069187008916,-0.45014138507462675,0.04601651040478114,0.003245754387112395,-2.2819224796019895,0.5161120245516275,0.03640373538093957
PRO 325,R PRO 325,0.0,0.0,0.0,-3.0509502487562195,0.4055758850324319,0.028607117240559674,-1.8907512437810934,0.6501479416875402,0.04585790003287981,2.4651194029850743,0.5424199192761134,0.03825935120157814,-0.48902288955223894,0.055057352403840194,0.0038834462138830537,-2.9656049791044765,0.43905554704148125,0.030968590522410737
LYS 326,R LYS 326,0.0,0.0,0.0,-4.255159203980097,0.8346151581515249,0.05886921427313087,-149.26929353233837,10.923874856887782,0.7705107238493769,154.44858706467656,11.062619043118293,0.780296984197733,-0.9393750805970145,0.10166874224939013,0.007171160161546517,-0.015240752238805519,1.7269529927216922,0.12180987222101314
ASP 327,R ASP 327,0.0,0.0,0.0,-0.5647661691542285,0.19866364496454517,0.014012653100623102,128.09836815920397,3.1222149880520376,0.22022406535905104,-126.37134825870646,2.8642387279450534,0.2020278229528452,-0.0678228179104478,0.05584728510821169,0.00393916377086823,1.0944309134328363,0.34872473067584836,0.024597145992368008
VAL 328,R VAL 328,0.0,0.0,0.0,-0.23092039800995023,0.021789897514042297,0.0015369408681537903,-2.722641791044775,0.37370158771602446,0.026358877653489526,3.2119253731343282,0.38556699787937143,0.02719579915739761,0.0,0.0,0.0,0.25836318407960196,0.09007952505227054,0.00635371980742438
ASN 329,R ASN 329,0.0,0.0,0.0,-1.3862636815920404,0.6786339916708576,0.04786715107976599,-13.726029850746267,3.2287724866043432,0.22774005180312382,13.421328358208958,2.578342035761527,0.18186222511083264,-0.5699035701492537,0.07210660785556357,0.005086007972535693,-2.2608687442786057,1.073740593180079,0.07573582199689795
ALA 330,R ALA 330,0.0,0.0,0.0,-0.21131343283582074,0.04847101271162316,0.003418881631236978,-1.3000248756218897,0.31829624859361333,0.02245088634897437,1.2378805970149247,0.32768726091627093,0.02311327728600043,-0.013032071641791041,0.015025822177249742,0.0010598397797394004,-0.2864897830845771,0.1154818734870039,0.00814546331751955
ALA 331,R ALA 331,0.0,0.0,0.0,-0.056353233830845804,0.0065410758764851895,0.00046137191924772663,-2.014850746268656,0.2228037478626273,0.01571536467517687,2.133358208955225,0.2350124396935563,0.016576499401008315,0.0,0.0,0.0,0.06215422885572127,0.043812480269786305,0.0030902940878185107
ILE 332,R ILE 332,0.0,0.0,0.0,-0.23970646766169162,0.05102070994940639,0.0035987234080806963,-2.565995024875621,0.4430485019719992,0.03125023184786691,2.837228855721393,0.4217171216700131,0.02974563229024508,-0.004587940298507463,0.009398213728596302,0.0006628988850367492,0.026939422885571915,0.0940357259071744,0.006632768700270628
ALA 333,R ALA 333,0.0,0.0,0.0,-0.22931343283582092,0.10918944360916175,0.0077016295347761875,-0.8040447761194025,0.3899974141833859,0.027508296629044117,0.8867313432835823,0.3526155679615426,0.024871584494516367,-0.0923195462686567,0.04452554319311436,0.0031405896684985864,-0.23894641194029856,0.1255189021976728,0.00885342073725127
THR 334,R THR 334,0.0,0.0,0.0,-0.040726368159203996,0.007675622148526082,0.0005413966431450026,-1.8057611940298488,0.3850644873130047,0.02716035479490667,1.9787611940298495,0.39965048496892136,0.02818917174485913,0.0,0.0,0.0,0.1322736318407965,0.04575763265851064,0.0032274945587748697
ILE 335,R ILE 335,0.0,0.0,0.0,-0.03367164179104479,0.004155155257625164,0.0002930820544177714,-1.7806069651741296,0.23035823227175137,0.016248216920981648,1.8409850746268663,0.23367659493627685,0.01648227617670684,0.0,0.0,0.0,0.02670646766169157,0.01981954430048272,0.0013979628680660756
LYS 336,R LYS 336,0.0,0.0,0.0,-0.10889552238805976,0.04702316598395901,0.0033167583970576658,-126.62876616915426,6.948729273576982,0.4901255728905826,127.17602985074627,7.162816719858966,0.5052261370551187,-0.0069651223880597,0.021894584947784863,0.0015443249503963709,0.4314030368159184,0.26854885364858266,0.01894197565648801
THR 337,R THR 337,0.0,0.0,0.0,-0.020537313432835807,0.004203747528083709,0.00029650948891102633,-0.41479601990049786,0.43842978888888623,0.030924452945458668,0.5124079601990048,0.44224099453812293,0.03119327466504113,0.0,0.0,0.0,0.0770746268656713,0.031069644173048725,0.0021914837303746563
LYS 338,R LYS 338,0.0,0.0,0.0,-0.011960199004975122,0.0012492417442279146,8.811471874387079e-05,-102.05786069651737,1.7109889899942257,0.12068385828747581,102.1019154228855,1.7218277046793715,0.1214483622759468,0.0,0.0,0.0,0.03209452736318483,0.022722334770296334,0.0016027099212299909
ARG 339,R ARG 339,0.0,0.0,0.0,-0.012208955223880602,0.0011443651275965057,8.071729256916607e-05,-101.11261194029849,1.2332379169727699,0.08698589580473332,101.14061194029853,1.2362812954337912,0.0872005591702213,0.0,0.0,0.0,0.01579104477612679,0.01049928305550409,0.0007405623272858278
THR 340,R THR 340,0.0,0.0,0.0,-0.009452736318407975,0.001792467649291194,0.00012643091979959111,0.6861293532338316,0.7420341768315977,0.05233905534454113,-0.6357711442786078,0.731325224808346,0.05158370410853707,0.0,0.0,0.0,0.04090547263681607,0.01644668818150908,0.0011600599404220852
ILE 341,R ILE 341,0.0,0.0,0.0,-0.029995024875621893,0.004219709160284744,0.00029763533564052116,0.821855721393035,0.7285213499226606,0.05138593402273364,-0.7488706467661689,0.7201744006470536,0.05079718561499929,0.0,0.0,0.0,0.04299004975124355,0.018759538880326793,0.001323195850476742
GLN 342,R GLN 342,0.0,0.0,0.0,-0.025726368159203976,0.0036405334533083727,0.00025678343106776233,-0.7667213930348258,0.8462181669402703,0.05968762741112191,0.8738805970149252,0.844692564209893,0.059580019691380555,0.0,0.0,0.0,0.08143283582089578,0.03456491069223428,0.0024380208219311438
PHE 343,R PHE 343,0.0,0.0,0.0,-0.1699502487562188,0.02529699237698515,0.0017843122667514856,-1.623318407960198,0.3187515885972807,0.02248300355650555,1.7000049751243784,0.3167711086867431,0.022343311274286175,-0.00021173731343283647,0.0012802852770758834,9.030436072337852e-05,-0.09347541890547297,0.05277254206181729,0.00372228811810163
VAL 344,R VAL 344,0.0,0.0,0.0,-0.246318407960199,0.03263164092572179,0.0023016584865229875,3.5446865671641796,0.41558504738572283,0.02931310911899074,-3.042502487562189,0.3880999912749868,0.027374462736057217,0.0,0.0,0.0,0.25586567164179086,0.11819023734915035,0.008336496575151035
ASP 345,R ASP 345,0.0,0.0,0.0,0.7486268656716425,0.9515045718876027,0.06711395782503331,82.61146766169152,5.564165596589479,0.3924659809465631,-87.66035820895523,4.838574221663605,0.34128671142568534,-0.13207397014925376,0.034154355445797806,0.0024090624876169724,-4.4323376517412925,1.1825765063879778,0.08341251541981377
TRP 346,R TRP 346,0.0,0.0,0.0,-5.908154228855717,0.5358191024421147,0.03779376548008347,6.873218905472633,1.0008306410082226,0.07059315048521005,-4.769467661691542,0.9369754188458757,0.06608915038502122,-0.7600390208955228,0.03985965355904143,0.0028114831887512447,-4.564442005970152,0.623428115128112,0.04397322878086033
CYS 347,R CYS 347,0.0,0.0,0.0,-1.1179751243781098,0.15594680933382926,0.01099963982707532,0.1991144278606965,0.8307023174038315,0.05859322376643703,0.2708706467661693,0.9635676881960096,0.06796482444520602,-0.05777383880597017,0.017475104048809052,0.0012325988027500304,-0.7057638885572136,0.29238159434468697,0.020623007572877206
PRO 348,R PRO 348,0.0,0.0,0.0,-4.114174129353235,0.4886834323385055,0.03446907165426968,-3.7813731343283563,1.0599577599181005,0.07476365589535328,5.330009950248757,1.0132626578687964,0.07147003734409864,-0.6958101850746269,0.04106219420138133,0.0028963038657478677,-3.261347498507462,0.587916904937174,0.04146846113865919
THR 349,R THR 349,0.0,0.0,0.0,-2.834189054726369,0.6555278334119053,0.046237368337037295,0.8723631840796022,2.083149176124425,0.14693401385588142,1.8658208955223878,1.8897776904084174,0.13329464088769646,-0.5241925970149255,0.07279062502106977,0.0051342548234218745,-0.6201975721393032,0.939458226421808,0.06626427412889166
GLY 350,R GLY 350,0.0,0.0,0.0,-2.3536069651741283,0.40237198421713544,0.028381131501188157,-6.306651741293531,1.8087289201471306,0.12757790141024353,7.330900497512437,1.6327964596533504,0.11516858244059314,-0.2593956179104477,0.04901533979104879,0.0034572755031435764,-1.5887538268656725,0.7547113388860456,0.053233233412204504
PHE 351,R PHE 351,0.0,0.0,0.0,-1.1336666666666662,0.2361311367958724,0.01665540621066755,-5.107855721393037,1.408450114648126,0.09934441135225958,4.862213930348257,1.1223551548138864,0.0791648287884273,-0.04661974925373136,0.017888757646736992,0.0012617756779282913,-1.4259282069651742,0.49534145338820706,0.03493869225003981
LYS 352,R LYS 352,0.0,0.0,0.0,-1.7751293532338308,1.0966538037855407,0.07735199526147865,-251.25978606965165,4.618108980554592,0.3257362922991402,247.36713432835833,4.047086993273124,0.2854595067703555,-0.47021265671641804,0.04413634122412936,0.0031131374782478764,-6.137993751243783,1.6738591782079915,0.11806492329136829
VAL 353,R VAL 353,0.0,0.0,0.0,-0.7362636815920399,0.24531524063526539,0.01730320294853815,4.3131592039801,2.0207630656979343,0.14253363690790186,-3.7867512437810937,1.4667346471618572,0.1034554853003524,-0.10187688358208949,0.032938287858976324,0.0023232876935217446,-0.31173260497512467,0.8156013057488698,0.057528080529851346
GLY 354,R GLY 354,0.0,0.0,0.0,-0.11934825870646766,0.016385532675122026,0.001155746363590513,-1.799238805970149,0.4947839798869862,0.034899371101035456,2.0129651741293544,0.47932650073779826,0.03380908458602492,-4.764179104477626e-06,6.737566703126766e-05,4.752313135605334e-06,0.09437334527363188,0.05178715241818242,0.0036527840915965976
ILE 355,R ILE 355,0.0,0.0,0.0,-0.3623134328358208,0.08755880053371144,0.0061759216086290855,2.3940049751243775,0.6029391898375159,0.04252805141812269,-2.085343283582089,0.5989408699850728,0.04224603168025058,-0.0309900895522388,0.030010279203728056,0.002116761886704205,-0.08464183084577151,0.11045867891468078,0.007791154490600268
ASN 356,R ASN 356,0.0,0.0,0.0,-0.06600000000000007,0.008959832976410452,0.0006319778908736407,-1.248706467661691,0.6748286595936179,0.04759874365000928,1.4426318407960197,0.6714068201844131,0.0473573857074638,0.0,0.0,0.0,0.127925373134328,0.03038671814767304,0.0021433138425792087
TYR 357,R TYR 357,0.0,0.0,0.0,-0.8841840796019901,0.34891142861788405,0.024610314649858477,-2.6254726368159207,0.862459476586432,0.060833201066594116,3.406044776119403,0.9159514222628554,0.06460623200325527,-0.17115707462686564,0.07065116616895054,0.004983349031256658,-0.274769014925373,0.31468955181615393,0.022196489573003138
GLU 358,R GLU 358,0.0,0.0,0.0,-0.028701492537313432,0.002921944381120532,0.00020609806590060324,130.95358706467664,2.0766733547915837,0.14647724463726108,-130.63427363184076,2.04796438911027,0.14445227032934616,0.0,0.0,0.0,0.2906119402985066,0.03599320909852453,0.0025387652238326084
PRO 359,R PRO 359,0.0,0.0,0.0,-0.013273631840796035,0.0016359613066319891,0.00011539181353471775,1.5746766169154216,0.2621260566077666,0.018488946483059092,-1.5476517412935311,0.2635534028025681,0.018589623721140664,0.0,0.0,0.0,0.013751243781094718,0.00671360176818444,0.0004735409573809428
PRO 360,R PRO 360,0.0,0.0,0.0,-0.008676616915422897,0.0009515112344926534,6.711442776895957e-05,-0.8883582089552233,0.24019565210123042,0.01694209501579,0.8878756218905473,0.2419361978571371,0.017064863647603006,0.0,0.0,0.0,-0.009159203980099468,0.006880972926924933,0.0004853464086848208
THR 361,R THR 361,0.0,0.0,0.0,-0.0056169154228855695,0.0006128900933108489,4.3229934031997446e-05,-0.5899552238805974,0.2636718958134614,0.01859798157371501,0.5902885572139303,0.2616739764832673,0.01845705920967585,0.0,0.0,0.0,-0.00528358208955249,0.0067340509275621244,0.0004749833298724472
VAL 362,R VAL 362,0.0,0.0,0.0,-0.003368159203980088,0.0005406657905232501,3.813562449902977e-05,0.6133980099502488,0.22447025708197482,0.01583291117234234,-0.6094676616915423,0.22448856234978973,0.015834202326382378,0.0,0.0,0.0,0.0005621890547264428,0.0019717818252149777,0.00013907876658450494
VAL 363,R VAL 363,0.0,0.0,0.0,-0.0019004975124378087,0.0003309112268321764,2.3340678308446575e-05,-0.21061691542288544,0.17066891375358526,0.012038057007944058,0.2092985074626866,0.17038867026007398,0.012018290155991951,0.0,0.0,0.0,-0.0032189054726367507,0.0009782921437012338,6.900340745885751e-05
PRO 364,R PRO 364,0.0,0.0,0.0,-0.001592039800995034,0.0004914556694482135,3.4664610183414984e-05,-0.25411940298507474,0.2399734762948119,0.016926423942689284,0.25212935323383073,0.23934646338811377,0.016882197862206655,0.0,0.0,0.0,-0.0035820895522390745,0.0012030134683022034,8.48540275685806e-05
GLY 365,R GLY 365,0.0,0.0,0.0,-0.000542288557213931,0.0004982084683430863,3.514091589294232e-05,-0.34266666666666645,0.5844242251639994,0.041222106502098524,0.34224875621890544,0.5835025634930239,0.041157097500205776,0.0,0.0,0.0,-0.0009601990049752054,0.0012291678859049973,8.669881794772716e-05
GLY 366,R GLY 366,0.0,0.0,0.0,-0.0005522388059701547,0.0004972636193718759,3.507427138499314e-05,-0.7264975124378109,0.319584729371639,0.022541768775764217,0.725358208955224,0.319113886694655,0.022508558093967238,0.0,0.0,0.0,-0.0016915422885572045,0.0009274037528759216,6.541401712218421e-05
ASP 367,R ASP 367,0.0,0.0,0.0,-0.0010547263681591871,0.0002274453622022421,1.604275890767224e-05,91.53419402985074,0.7950541876865361,0.05607879856547174,-91.50640298507466,0.7936507131642836,0.05597980510534773,0.0,0.0,0.0,0.026736318407959894,0.0015882417382204288,0.0001120259346977419
LEU 368,R LEU 368,0.0,0.0,0.0,-0.002258706467661656,0.0004491410468972225,3.16799668331097e-05,-0.5951194029850743,0.163926132107433,0.011562457860663527,0.5972885572139306,0.16330710415371447,0.011518794995338599,0.0,0.0,0.0,-8.955223880586529e-05,0.001503541523517968,0.00010605164218747563
ALA 369,R ALA 369,0.0,0.0,0.0,-0.001472636815920444,0.0004992506946985985,3.52144288720016e-05,1.0905920398009947,0.1646448393382437,0.011613151560097347,-1.0854925373134328,0.16443553741271727,0.011598388540541264,0.0,0.0,0.0,0.0036268656716419065,0.00116545407923734,8.220479252745771e-05
LYS 370,R LYS 370,0.0,0.0,0.0,-0.004194029850746273,0.0005345423290970396,3.770370883194409e-05,-105.70528855721396,2.5786783930992394,0.18188594992818435,105.67501492537308,2.5793848903812777,0.18193578240423453,0.0,0.0,0.0,-0.034467661691543125,0.005416043883522866,0.000382018280854063
VAL 371,R VAL 371,0.0,0.0,0.0,-0.005592039800995049,0.0005753963102408646,4.0585326480960775e-05,0.7626965174129358,0.24496955326667094,0.01727882004154857,-0.7363482587064671,0.2434774359164541,0.01717357419841637,0.0,0.0,0.0,0.020756218905472645,0.004263144569883274,0.0003006990332138557
GLN 372,R GLN 372,0.0,0.0,0.0,-0.014885572139303478,0.001992982913013069,0.00014057417601748664,1.2771791044776126,0.9955235767183915,0.07021881903221884,-1.2088507462686564,0.9955695875196123,0.07022206438391115,0.0,0.0,0.0,0.053442786069652415,0.014519088831483552,0.0010240975653548461
ARG 373,R ARG 373,0.0,0.0,0.0,-0.03391542288557208,0.005114393983278263,0.00036074153738789154,-113.55135820895516,1.5125466255890234,0.10668681311409343,113.64448258706466,1.5137217785423491,0.10676970201245259,0.0,0.0,0.0,0.05920895522388277,0.03038437211886628,0.002143148366465856
ALA 374,R ALA 374,0.0,0.0,0.0,-0.010228855721393044,0.0007773940292388931,5.4833147031830425e-05,1.4865373134328355,0.11512597405120978,0.008120360106847156,-1.4463333333333326,0.11658158944852032,0.008223031300734082,0.0,0.0,0.0,0.029975124378109393,0.010004197035137873,0.0007056416518920086
VAL 375,R VAL 375,0.0,0.0,0.0,-0.01922885572139306,0.0012528030994732398,8.83659173747513e-05,-2.1411542288557217,0.10541446790790238,0.007435363278690584,2.237388059701492,0.11119897748517649,0.00784337112571282,0.0,0.0,0.0,0.07700497512437801,0.016620582310577087,0.001172325486578252
CYS 376,R CYS 376,0.0,0.0,0.0,-0.01654228855721395,0.0009922348945127868,6.998685327465128e-05,2.334955223880597,0.45400020052275397,0.0320227051037649,-2.2356716417910447,0.45216690182526387,0.031893394183881506,0.0,0.0,0.0,0.08274129353233844,0.026093836338188882,0.0018405173062073308
MET 377,R MET 377,0.0,0.0,0.0,-0.02743781094527366,0.0022164835185805236,0.00015633869324536122,-1.5476119402985078,0.3558914931300047,0.025102650440061925,1.6924427860696507,0.36411439342971386,0.025682649107666145,0.0,0.0,0.0,0.11739303482587059,0.03501996234195059,0.0024701176905428056
LEU 378,R LEU 378,0.0,0.0,0.0,-0.04133333333333334,0.002814909369684337,0.00019854839829461373,1.4070348258706467,0.28787039956612853,0.02030481242694317,-1.4348805970149243,0.2935933927565364,0.020708481242587447,0.0,0.0,0.0,-0.06917910447761204,0.04797716871185715,0.003384048561221675
SER 379,R SER 379,0.0,0.0,0.0,-0.028820895522388097,0.0023196674135491204,0.0001636167240396926,0.15856218905472644,0.31126338187890107,0.021954826178560354,-0.039666666666666676,0.3291100669268117,0.02321363428417565,0.0,0.0,0.0,0.09007462686567148,0.039880410819715904,0.002812947293032642
ASN 380,R ASN 380,0.0,0.0,0.0,-0.08911442786069648,0.009787891839548979,0.0006903846597524023,-2.2405373134328372,0.5760174816400652,0.04062914053327306,2.548348258706468,0.5946073650038891,0.04194036980627265,0.0,0.0,0.0,0.21869651741293522,0.04498891447548519,0.003173273358752091
THR 381,R THR 381,0.0,0.0,0.0,-0.02190049751243782,0.002176319809147111,0.00015350576360881362,0.37012437810945265,0.5510646317004754,0.038869102202466345,-0.32247263681592037,0.5644875018975354,0.03981587846703988,0.0,0.0,0.0,0.025751243781094564,0.024598220437701736,0.001735024694365629
THR 382,R THR 382,0.0,0.0,0.0,-0.024890547263681572,0.0026122482642420026,0.00018425378607173296,-0.8391293532338308,0.2276701008258001,0.016058610747956312,0.868512437810946,0.2381998640185046,0.01680132297835665,0.0,0.0,0.0,0.004492537313432657,0.018821528745251115,0.0013275682784219458
ALA 383,R ALA 383,0.0,0.0,0.0,-0.005522388059701484,0.0005378659403677565,3.7938138295805934e-05,-1.1252189054726365,0.07538783200704306,0.005317447679525233,1.1433084577114425,0.0775938166107862,0.005473045836415412,0.0,0.0,0.0,0.01256716417910438,0.006137456683772452,0.00043290281644209507
ILE 384,R ILE 384,0.0,0.0,0.0,-0.009388059701492483,0.0010875398849747543,7.670914899383071e-05,-1.239303482587065,0.12494385779145127,0.008812860232166032,1.2611243781094532,0.1260755891591474,0.008892686408019445,0.0,0.0,0.0,0.012432835820895402,0.0064265243593409835,0.000453292078206965
ALA 385,R ALA 385,0.0,0.0,0.0,-0.003999999999999989,0.0004783886718903522,3.374293523942774e-05,-0.7092238805970149,0.10245855673211117,0.007226869379819408,0.7077960199004971,0.10119540815138475,0.007137773748460069,0.0,0.0,0.0,-0.005427860696517385,0.0032470453313095723,0.00022902891889333365
GLU 386,R GLU 386,0.0,0.0,0.0,-0.0029353233830845746,0.00037429339052347113,2.6400620205058058e-05,89.35637810945268,0.7723861369846573,0.05447991754720868,-89.34279601990049,0.7708656006811949,0.05437266718566857,0.0,0.0,0.0,0.01064676616915317,0.0025273827711063098,0.00017826783571963907
ALA 387,R ALA 387,0.0,0.0,0.0,-0.001756218905472606,0.0004293621693610148,3.0284872377432876e-05,-1.0743781094527365,0.09795666784111494,0.006909330620584736,1.0788855721393034,0.09829016764416557,0.006932853882981883,0.0,0.0,0.0,0.0027512437810944153,0.0020413172377044403,0.0001439834164191411
TRP 388,R TRP 388,0.0,0.0,0.0,-0.005631840796019912,0.0005406657905232471,3.8135624499029556e-05,-1.5561044776119406,0.15333929481116157,0.010815719933390191,1.5492437810945274,0.15303917904255812,0.010794551399226745,0.0,0.0,0.0,-0.012492537313432443,0.002847918683130471,0.00020087669574678704
ALA 389,R ALA 389,0.0,0.0,0.0,-0.0012189054726368298,0.00041350437323740087,2.9166349680135818e-05,-0.73839303482587,0.06146438317634346,0.004335363320488684,0.7380895522388056,0.06121540095213249,0.004317801468461291,0.0,0.0,0.0,-0.0015223880597015724,0.0010975985857224367,7.741863504119186e-05
ARG 390,R ARG 390,0.0,0.0,0.0,-0.001975124378109455,0.0002530964645169451,1.7852048163633852e-05,-90.079592039801,0.7564325756637382,0.05335464009370452,90.07077114427857,0.7560350931395926,0.05332660383812587,0.0,0.0,0.0,-0.010796019900499713,0.0025922164548599276,0.0001828408511791968
LEU 391,R LEU 391,0.0,0.0,0.0,-0.001313432835820879,0.00046388866471407754,3.272018359025738e-05,-1.0306716417910442,0.0841166664456116,0.00593313218980522,1.0314975124378105,0.0839631596765334,0.005922304657147827,0.0,0.0,0.0,-0.0004875621890543236,0.0011201876741133007,7.901194648746568e-05
ASP 392,R ASP 392,0.0,0.0,0.0,-0.0010597014925372917,0.00025707483945795257,1.8132661095921982e-05,84.3391791044776,0.823412519264816,0.058079041050652154,-84.33227363184079,0.822245783877762,0.0579967458816396,0.0,0.0,0.0,0.005845771144279229,0.0016635078106758707,0.00011733479412067605
HID 393,R HID 393,0.0,0.0,0.0,-0.0008557213930348641,0.0003513720116021948,2.4783870791902462e-05,-0.8040298507462684,0.5637935113913983,0.03976692815094475,0.8035572139303477,0.563612272746299,0.03975414456257025,0.0,0.0,0.0,-0.001328358208955133,0.000740876038566257,5.225736656973951e-05
LYS 394,R LYS 394,0.0,0.0,0.0,-0.0006915422885572174,0.0004618566354338385,3.257685529584609e-05,-80.40882587064674,1.1620261745671536,0.081963006774388,80.40076616915422,1.1611463541551839,0.08190094902735542,0.0,0.0,0.0,-0.008751243781093468,0.001344904126590978,9.486222294410835e-05
PHE 395,R PHE 395,0.0,0.0,0.0,-0.0009253731343283446,0.000262788311368038,1.8535658332232984e-05,-0.8000895522388061,0.07378536804550022,0.005204418586540669,0.7994577114427862,0.07379849836501913,0.005205344727871417,0.0,0.0,0.0,-0.0015572139303479083,0.0006525573107289991,4.602784382191765e-05
ASP 396,R ASP 396,0.0,0.0,0.0,-0.0005273631840796235,0.0004992506946986103,3.521442887200243e-05,80.41630845771147,0.7172893379953593,0.0505936889857143,-80.41090049751242,0.7163817876808524,0.05052967532216344,0.0,0.0,0.0,0.00488059701492676,0.0014056289262798247,9.914542006755031e-05
LEU 397,R LEU 397,0.0,0.0,0.0,-0.00034825870646766806,0.0004764184923333067,3.360396948812611e-05,-0.5530149253731346,0.054352495868026506,0.003833729467148507,0.5527164179104478,0.054273805370156136,0.0038281790673802478,0.0,0.0,0.0,-0.000646766169154299,0.0007724110923415439,5.4481677762365886e-05
MET 398,R MET 398,0.0,0.0,0.0,-0.000368159203980112,0.00048230488749841083,3.4019163790417855e-05,-0.9678905472636821,0.06877722317786081,0.004851171283943249,0.9674825870646773,0.06877565334337704,0.004851060556356174,0.0,0.0,0.0,-0.0007761194029851532,0.0007293606998730184,5.1445137203499246e-05
TYR 399,R TYR 399,0.0,0.0,0.0,-0.000646766169154224,0.0004779745721184207,3.371372689356175e-05,-0.4599751243781095,0.13757148979381292,0.009703544719320185,0.4596069651741296,0.1374847969930589,0.009697429880626348,0.0,0.0,0.0,-0.0010149253731342493,0.000788459117836932,5.561361820500179e-05
ALA 400,R ALA 400,0.0,0.0,0.0,-0.00015920398009951423,0.00036586619524082775,2.580621168039838e-05,-0.2984975124378111,0.08954529271015992,0.00631603796338862,0.29846268656716424,0.08950677369929033,0.006313321041844212,0.0,0.0,0.0,-0.00019402985074628927,0.0006890502361688404,4.860185631880233e-05
LYS 401,R LYS 401,0.0,0.0,0.0,-0.00019900497512436612,0.0003992517939848294,2.816105025108797e-05,-69.04426368159201,0.8742291644474351,0.06166337083987239,69.04165174129356,0.8739830810598992,0.06164601345601898,0.0,0.0,0.0,-0.002810945273632612,0.0008250310423774884,5.8193202868821084e-05
ARG 402,R ARG 402,0.0,0.0,0.0,-0.0003731343283582098,0.0004836373655528263,3.411314954580883e-05,-75.29420895522384,1.2309290735871117,0.08682304254875552,75.28905472636819,1.2303071258294513,0.08677917373633963,0.0,0.0,0.0,-0.0055273631840799765,0.0011199224886277214,7.899324174550142e-05
ALA 403,R ALA 403,0.0,0.0,0.0,-0.0001393034825870753,0.0003462629381354556,2.4423504534816066e-05,0.6845323383084577,0.05162937378872435,0.003641655245140155,-0.6842437810945269,0.05161968919000019,0.003640972146215011,0.0,0.0,0.0,0.0001492537313433138,0.0006446194760893637,4.546795213566992e-05
PHE 404,R PHE 404,0.0,0.0,0.0,-0.00032338308457710314,0.0004677675332753332,3.2993777883674725e-05,0.4608855721393034,0.09838922523621807,0.006939840866809057,-0.4606119402985074,0.09828033139454419,0.00693216008742719,0.0,0.0,0.0,-4.975124378134976e-05,0.0007313263611943872,5.1583784263028276e-05
VAL 405,R VAL 405,0.0,0.0,0.0,-0.0002935323383084519,0.0004553801759800472,3.2120041067644325e-05,0.324915422885572,0.07100674630513058,0.005008429720270758,-0.32449751243781105,0.07098364497902666,0.005006800278361966,0.0,0.0,0.0,0.000124378109452695,0.0007049595001375441,4.972400927798857e-05
HIE 406,R HIE 406,0.0,0.0,0.0,-0.00022885572139298753,0.00042009615587224264,2.9631298178353666e-05,0.5634029850746268,0.13343066767301498,0.00941147364642467,-0.5631243781094528,0.13334043309232985,0.009405108989836162,0.0,0.0,0.0,4.975124378123929e-05,0.0006964818754259494,4.912604373566678e-05
TRP 407,R TRP 407,0.0,0.0,0.0,-0.0003383084577114232,0.00047313406678479823,3.3372303972000665e-05,0.17105970149253727,0.11886781997154033,0.00838428956835951,-0.17089552238805983,0.11879420739789577,0.008379097337750285,0.0,0.0,0.0,-0.00017412935323404366,0.0007945882648459819,5.604593490218041e-05
TYR 408,R TYR 408,0.0,0.0,0.0,-0.0006218905472636198,0.00048491514153273485,3.420327691435662e-05,-0.24148756218905482,0.10757420715164893,0.0075876995393880245,0.24120895522388072,0.10752899004872334,0.007584510170856985,0.0,0.0,0.0,-0.0009004975124378454,0.0007791114668996233,5.495428574428107e-05
VAL 409,R VAL 409,0.0,0.0,0.0,-0.00020398009950249216,0.00040295436281227953,2.8422209320073634e-05,0.19260199004975131,0.10348105696342938,0.0072989909853568785,-0.19240796019900497,0.10345058058417252,0.007296841347307271,0.0,0.0,0.0,-9.950248756091875e-06,0.0006981856354896302,4.9246217704806e-05
GLY 410,R GLY 410,0.0,0.0,0.0,-0.0001044776119402986,0.00030587912734207786,2.1575050145338852e-05,-0.11018407960199005,0.07345700299378874,0.005181257501578081,0.11011940298507455,0.07334458759170186,0.0051733283304763854,0.0,0.0,0.0,-0.00016915422885571823,0.0006626073787714641,4.6736720965200986e-05
GLU 411,R GLU 411,0.0,0.0,0.0,-0.00023383084577113014,0.0004232658518438193,2.9854871294069295e-05,77.52828358208957,0.5875563224181516,0.04144302760876443,-77.51869651741295,0.5869833940705131,0.041402616358943635,0.0,0.0,0.0,0.009353233830847303,0.0009408379825968669,6.636159462579482e-05
GLY 412,R GLY 412,0.0,0.0,0.0,-0.0001741293532338321,0.0003792206766200924,2.6748164169691342e-05,0.3830000000000001,0.15702660040206787,0.011075802416677858,-0.3827164179104481,0.15690534643664042,0.011067249821385886,0.0,0.0,0.0,0.00010945273631843126,0.0006676312914314792,4.70910804421208e-05
MET 413,R MET 413,0.0,0.0,0.0,-0.0004925373134328257,0.000499944305207279,3.5263352385142724e-05,-0.6628507462686566,0.2888641981745142,0.02037490957609029,0.6622388059701495,0.2885378005993204,0.020351887266221304,0.0,0.0,0.0,-0.0011044776119401457,0.0008944437948998861,6.308920093645619e-05
GLU 414,R GLU 414,0.0,0.0,0.0,-0.0004776119402985178,0.0004994985233039364,3.5231909354027546e-05,80.78554228855724,2.3265756720247306,0.16410399502259157,-80.77464676616916,2.324478228426398,0.1639560527579321,0.0,0.0,0.0,0.010417910447763851,0.0022470494998242524,0.00015849465133182925
GLU 415,R GLU 415,0.0,0.0,0.0,-0.0004378109452736383,0.0004961174472564414,3.499342663732903e-05,76.17749253731343,1.2250857422311434,0.08641088573336138,-76.17107960199003,1.2243553542442587,0.08635936813691888,0.0,0.0,0.0,0.0059751243781089956,0.0011522757536236564,8.127526510786085e-05
GLY 416,R GLY 416,0.0,0.0,0.0,-0.00027363184079601184,0.00044582222521829244,3.1445875201004715e-05,0.5350049751243782,0.09561102257030604,0.006743881559772285,-0.5346417910447762,0.09557779798383446,0.006741538078131641,0.0,0.0,0.0,8.955223880600337e-05,0.0007609501121241141,5.367328254738526e-05
GLU 417,R GLU 417,0.0,0.0,0.0,-0.0009452736318408063,0.0002483578900368035,1.751781489013512e-05,89.2478905472636,0.9007362925038066,0.0635330394962288,-89.2280746268657,0.8989464476906932,0.06340679357702912,0.0,0.0,0.0,0.018870646766167773,0.0020620195094430012,0.00014544364208005184
PHE 418,R PHE 418,0.0,0.0,0.0,-0.0009253731343284131,0.0002627883113680585,1.853565833223443e-05,0.6374527363184079,0.11443979496493857,0.00807196076582763,-0.637542288557214,0.1143639971038461,0.008066614396926327,0.0,0.0,0.0,-0.0010149253731343757,0.0005771573152704613,4.070953819867387e-05
SER 419,R SER 419,0.0,0.0,0.0,-0.0005820895522387993,0.0004932152728912861,3.478872304083708e-05,0.4904477611940298,0.30754959719335273,0.02169287600394092,-0.49057711442786067,0.307404517835544,0.021682642895042726,0.0,0.0,0.0,-0.000711442786069443,0.0008323786021240698,5.8711459774272115e-05
GLU 420,R GLU 420,0.0,0.0,0.0,-0.0014676616915423257,0.0004989531378858347,3.519344083266642e-05,89.76145771144272,1.2179188470011908,0.08590537192038489,-89.74204477611937,1.2151875735047444,0.08571272274174195,0.0,0.0,0.0,0.017945273631846448,0.003002816265129799,0.0002118023287838194
ALA 421,R ALA 421,0.0,0.0,0.0,-0.0010497512437811314,0.0002392202045805209,1.6873292252566737e-05,0.768830845771144,0.10028055789792993,0.007073245186915921,-0.7684029850746269,0.10025138448217019,0.007071187452825345,0.0,0.0,0.0,-0.0006218905472637081,0.0007572655757390733,5.3413395388819265e-05
ARG 422,R ARG 422,0.0,0.0,0.0,-0.0016318407960198799,0.0004823048874984367,3.401916379041968e-05,-81.77057711442785,1.346781291096108,0.09499462791950224,81.76389054726373,1.3460051554727281,0.09493988353357598,0.0,0.0,0.0,-0.00831840796019899,0.0016293665260931262,0.00011492665358065409
GLU 423,R GLU 423,0.0,0.0,0.0,-0.002442786069651743,0.0005066328206209109,3.573512388750351e-05,89.4196218905473,1.7056083743595671,0.12030433892262316,-89.40397014925375,1.7006670008736444,0.1199558013101616,0.0,0.0,0.0,0.013208955223881168,0.005250550258105198,0.00037034526053997334
ASP 424,R ASP 424,0.0,0.0,0.0,-0.003960199004975117,0.0005167906705939544,3.645160338200708e-05,99.07362686567166,1.0175928112083918,0.07177546281150654,-99.01377114427856,1.012328519902253,0.07140414833216778,0.0,0.0,0.0,0.055895522388059206,0.006402271817766315,0.0004515814358196529
MET 425,R MET 425,0.0,0.0,0.0,-0.003318407960199057,0.0004867492461149516,3.433264467696589e-05,1.036034825870647,0.289246514327899,0.020401876078356477,-1.0331840796019902,0.2894737392522665,0.02041790328877812,0.0,0.0,0.0,-0.00046766169154234446,0.0016840483693832957,0.00011878361342383289
ALA 426,R ALA 426,0.0,0.0,0.0,-0.00241293532338304,0.0004923613937806301,3.4728495052119636e-05,0.41838805970149257,0.11099813389456617,0.007829204711101793,-0.4141990049751245,0.11177064379760154,0.007883693358433128,0.0,0.0,0.0,0.0017761194029851071,0.0021311774396504937,0.0001503216663674228
ALA 427,R ALA 427,0.0,0.0,0.0,-0.005288557213930346,0.0006358434739332807,4.484894067111405e-05,0.5307810945273636,0.1631428328833039,0.011507208193299036,-0.5254825870646761,0.15985771330392637,0.011275493724010517,0.0,0.0,0.0,9.950248756144899e-06,0.005288671879241761,0.00037303415237378303
LEU 428,R LEU 428,0.0,0.0,0.0,-0.010054726368159185,0.0008297875108637751,5.852869828819827e-05,0.8881542288557221,0.12482258491954412,0.008804306303313802,-0.8638109452736316,0.1231210385310228,0.008684288474781449,0.0,0.0,0.0,0.014288557213930632,0.005352854672252214,0.0003775612575401313
GLU 429,R GLU 429,0.0,0.0,0.0,-0.007472636815920405,0.0008641549016049903,6.095278712697983e-05,93.18990049751245,1.680741405359352,0.11855035816622381,-93.15770646766163,1.6743089815164938,0.11809664997053337,0.0,0.0,0.0,0.024721393034828953,0.008322599458164152,0.000587030904036323
LYS 430,R LYS 430,0.0,0.0,0.0,-0.018910447761194042,0.002834039765343795,0.00019989775236541762,-97.14085074626863,3.273384459321277,0.23088673774019308,97.22876119402981,3.3019137587680243,0.23289903936902112,0.0,0.0,0.0,0.06900000000000409,0.04066670744635661,0.0028684083808691845
ASP 431,R ASP 431,0.0,0.0,0.0,-0.032761194029850775,0.002757655390165624,0.00019451001395021553,107.74708955223883,1.6052642788371816,0.11322661213722204,-107.61346766169159,1.5921328509624382,0.11230039262908068,0.0,0.0,0.0,0.10086069651741532,0.035915468715406615,0.00253328183999187
TYR 432,R TYR 432,0.0,0.0,0.0,-0.04170149253731354,0.0031639209507006594,0.00022316577714998783,-0.09371641791044795,0.18926486266054465,0.013349714111369489,0.09655223880597011,0.19118915253545782,0.013485443054060598,0.0,0.0,0.0,-0.038865671641791125,0.01621947928051282,0.0011440338602019089
GLU 433,R GLU 433,0.0,0.0,0.0,-0.03555223880597017,0.007142369373070787,0.0005037838924138204,95.3991990049752,1.8518616638604124,0.1306202505780551,-95.31546268656723,1.8434689773597548,0.13002827611520365,0.0,0.0,0.0,0.04818407960198893,0.028276371396924148,0.0019944614597209916
GLU 434,R GLU 434,0.0,0.0,0.0,-0.14233830845771145,0.02786436543006638,0.0019654007994779205,102.48833333333334,2.5166484490790277,0.1775106950215233,-102.03986567164176,2.4779651832954146,0.17478218782876687,-0.0008902925373134358,0.0024156386164259384,0.00017038601075947658,0.3052390606965205,0.09643847089863532,0.006802245264845943
VAL 435,R VAL 435,0.0,0.0,0.0,-0.34977611940298525,0.06450249427754998,0.00454965515506142,0.19194527363184077,0.7023575452596306,0.04954048153140874,0.31887562189054736,0.5713644744290101,0.040300942709585445,-0.005542065671641787,0.004981497549860816,0.0003513677457204676,0.15550271044776112,0.20692998672109275,0.014595715892340072
GLY 436,R GLY 436,0.0,0.0,0.0,-0.5962537313432837,0.2029988856144383,0.014318437399232511,-0.32565671641791044,1.0092567466526274,0.07118748215271428,1.4522587064676618,0.8667666701218653,0.06113700707428135,-0.01731241791044776,0.017243198933803557,0.0012162414771335994,0.5130358407960199,0.39780601781766534,0.028059073062985766
VAL 437,R VAL 437,0.0,0.0,0.0,-1.362074626865672,0.18908093874318413,0.01333674111849331,0.47391542288557204,0.7088965904356493,0.05000171021608936,0.5315024875621889,0.6564181042641591,0.04630016320129369,-0.08994343880597018,0.022332615805727905,0.0015752212649224615,-0.44660015522388036,0.2948960124425857,0.020800360951056043
ASP 438,R ASP 438,0.0,0.0,0.0,-0.5181940298507461,1.0798770278083694,0.07616865272310469,76.98147761194032,15.034667046024627,1.0604636486807213,-79.37650746268655,12.133375658769316,0.8558223326478368,-0.3098461970149254,0.10647225490746975,0.007509973820956291,-3.2230700776119394,2.829897383601049,0.1996055712852718
SER 439,R SER 439,0.0,0.0,0.0,-0.2388955223880599,0.10697707026293278,0.007545580750735686,0.33494527363184073,0.7837382241349462,0.05528063203743878,-0.12930348258706473,0.8556609050992307,0.06035366680733424,-0.004346865671641793,0.0155280000345409,0.0010952606747415587,-0.037600597014925075,0.07679747300992068,0.005416876089656658
VAL 440,R VAL 440,0.0,0.0,0.0,-2.123253731343285,0.6188605886285811,0.043651060301684114,107.09669651741284,4.25522330969629,0.30014031059935925,-105.97199502487571,4.267917337876218,0.301035678311789,-0.4316197253731343,0.13177049456829706,0.009294374064326757,-1.4301719641791075,0.5801849928133536,0.04092309410678513
gtp 441,R gtp 441,0.0,0.0,0.0,-0.002955223880597012,0.0002503431965256236,1.765784761293761e-05,340.66061194029857,2.2606383985008813,0.15945313834241995,-340.60767164179094,2.2584589034796783,0.1592994086166208,0.0,0.0,0.0,0.04998507462685731,0.0043997711518381595,0.0003103359292730181
Mg+ 442,R Mg+ 442,0.0,0.0,0.0,-9.950248756213392e-06,9.925341961815396e-05,7.000796438663869e-06,-167.84527363184077,1.0926883683816677,0.07707229501376943,167.81341293532344,1.0914899732974521,0.07698776674189764,0.0,0.0,0.0,-0.03187064676616466,0.0014258397471958151,0.00010057098146015003
MET 443,R MET 443,0.0,0.0,0.0,-0.00023880597014924954,0.00042635393603240147,3.0072687958451162e-05,-74.86082089552237,0.42547548790649703,0.030010727005014573,74.85273134328354,0.425152038908748,0.029987912671762956,0.0,0.0,0.0,-0.008328358208953843,0.0007737238191373647,5.4574270371391125e-05
ARG 444,R ARG 444,0.0,0.0,0.0,-0.00024378109452738051,0.00042936216936105385,3.028487237743563e-05,-76.87741791044773,0.4403670726608671,0.03106109840698274,76.86791044776118,0.4399980573693568,0.031035070075177584,0.0,0.0,0.0,-0.009751243781094284,0.0008090353848882237,5.706495618053822e-05
GLU 445,R GLU 445,0.0,0.0,0.0,-0.0001044776119403334,0.0003058791273421797,2.1575050145346035e-05,69.98400497512436,0.44131052568226803,0.03112764445222411,-69.97885572139305,0.44099163931903024,0.03110515194239742,0.0,0.0,0.0,0.0050447761194072765,0.0007417775307283087,5.2320952924162925e-05
ILE 446,R ILE 446,0.0,0.0,0.0,-0.00013432835820895367,0.000341004765934201,2.4052621663857615e-05,0.02855721393034823,0.05575084909064046,0.0039323616986477565,-0.02849751243781096,0.055714725080780576,0.003929813707449567,0.0,0.0,0.0,-7.462686567155625e-05,0.0006382524220892746,4.501885477318014e-05
VAL 447,R VAL 447,0.0,0.0,0.0,-8.955223880597354e-05,0.0002855392010404435,2.014038236096437e-05,0.19889552238805974,0.0571832528614073,0.004033395670632728,-0.19885572139303492,0.05717498739556975,0.004032812669623574,0.0,0.0,0.0,-4.9751243781093746e-05,0.0006289155459923757,4.4360282311103885e-05
HID 448,R HID 448,0.0,0.0,0.0,-8.457711442788453e-05,0.0002782513722211642,1.9626338550283712e-05,0.35256716417910455,0.061786397546780655,0.0043580764629318185,-0.3524477611940297,0.06176982234634738,0.00435690733843606,0.0,0.0,0.0,3.482587064670268e-05,0.0006016404560332128,4.243644579861944e-05
ILE 449,R ILE 449,0.0,0.0,0.0,-4.477611940297352e-05,0.0002068120367245887,1.4587396341047605e-05,0.19119900497512446,0.042806520624375705,0.003019339165256407,-0.19115422885572142,0.042822799229593554,0.003020487369538677,0.0,0.0,0.0,-1.1488875080698137e-16,0.0006067612413298152,4.279763814449061e-05
GLN 450,R GLN 450,0.0,0.0,0.0,-4.975124378109347e-05,0.00021743058092946958,1.5336370701218952e-05,0.3761940298507459,0.06910945363170515,0.004874605013350631,-0.3761044776119405,0.06911662960108463,0.004875111167204765,0.0,0.0,0.0,3.980099502439401e-05,0.0006374763366588443,4.496411392759157e-05
ALA 451,R ALA 451,0.0,0.0,0.0,-4.975124378106696e-06,7.035888370011499e-05,4.96273301545811e-06,0.1704427860696516,0.035865669226347735,0.002529769254863902,-0.17034825870646772,0.03581944925217401,0.002526509149249048,0.0,0.0,0.0,8.955223880595324e-05,0.0005571250817579985,3.929657339028673e-05
GLY 452,R GLY 452,0.0,0.0,0.0,0.0,0.0,0.0,0.4321293532338309,0.02562149253422186,0.0018072007430767196,-0.43215920398009966,0.025617828978179515,0.0018069423357574275,0.0,0.0,0.0,-2.985074626868878e-05,0.0005545869132876753,3.911754479000144e-05
GLN 453,R GLN 453,0.0,0.0,0.0,-1.4925373134327818e-05,0.00012125430454680099,8.552619211606937e-06,0.20512935323383052,0.1391363309532197,0.00981392010445045,-0.2051641791044778,0.1391041984281781,0.009811653650883993,0.0,0.0,0.0,-4.9751243781650233e-05,0.0005159278342562965,3.639074359921003e-05
CYS 454,R CYS 454,0.0,0.0,0.0,-9.95024875621781e-06,9.925341961819804e-05,7.000796438666977e-06,0.25595024875621875,0.07914648873476746,0.005582562883967016,-0.255915422885572,0.07913787836419038,0.00558195555525327,0.0,0.0,0.0,2.487562189052685e-05,0.0005768141267070753,4.068533154381416e-05
GLY 455,R GLY 455,0.0,0.0,0.0,-2.4875621890551152e-05,0.0001557460282835918,1.098547782372207e-05,0.23759203980099516,0.02767873146372765,0.001952307189046774,-0.23754726368159207,0.027707408800946274,0.0019543299324549395,0.0,0.0,0.0,1.9900497512484226e-05,0.0005639254652858759,3.977623546104127e-05
ASN 456,R ASN 456,0.0,0.0,0.0,-9.95024875621781e-06,9.925341961819804e-05,7.000796438666977e-06,0.798014925373134,0.044447126351597234,0.0031350585709612284,-0.7979601990049754,0.04448129360255792,0.003137468543028334,0.0,0.0,0.0,4.477611940295142e-05,0.0005669022699794738,3.9986203075030926e-05
GLN 457,R GLN 457,0.0,0.0,0.0,-3.980099502487124e-05,0.00019549137019289888,1.3788898090375148e-05,0.19803980099502444,0.22293485296076304,0.015724612115795546,-0.19806467661691524,0.22279643073505143,0.015714848564791238,0.0,0.0,0.0,-6.467661691569636e-05,0.0006315077274671078,4.45431206949751e-05
ILE 458,R ILE 458,0.0,0.0,0.0,-1.99004975124312e-05,0.00013965839649366705,9.850743768464988e-06,0.15447761194029846,0.04212408519482853,0.002971203881422639,-0.1544477611940299,0.04214613887832335,0.0029727594283192995,0.0,0.0,0.0,9.950248756169204e-06,0.0005900505902185113,4.1618959694540525e-05
GLY 459,R GLY 459,0.0,0.0,0.0,-2.9850746268662267e-05,0.00017017543658199254,1.2003249811993135e-05,0.31023383084577133,0.030445776770111503,0.0021474795166207703,-0.3101890547263683,0.030467404972740947,0.0021490050524111282,0.0,0.0,0.0,1.4925373134326714e-05,0.0006187582810365693,4.364384408053466e-05
ALA 460,R ALA 460,0.0,0.0,0.0,-9.95024875621781e-06,9.925341961819804e-05,7.000796438666977e-06,0.31917910447761183,0.08000881643703876,0.005643386790390064,-0.3190547263681592,0.08009752755514694,0.005649643990213616,0.0,0.0,0.0,0.00011442786069650702,0.0005658971620618838,3.991530822871724e-05
LYS 461,R LYS 461,0.0,0.0,0.0,-5.4726368159200165e-05,0.00022744536220222216,1.6042758907670833e-05,-55.15735820895524,0.4680361437811114,0.03301272420793715,55.15660696517413,0.4680041988077398,0.033010470983245506,0.0,0.0,0.0,-0.0008059701492531963,0.0006044315442191811,4.2633313980164185e-05
PHE 462,R PHE 462,0.0,0.0,0.0,-3.980099502486682e-05,0.0001954913701928772,1.3788898090373618e-05,0.19013930348258715,0.04572936282510888,0.003225500558469771,-0.19002487562189055,0.04564817192515943,0.0032197737939370754,0.0,0.0,0.0,7.462686567173742e-05,0.0006144228251249024,4.333804459853041e-05
TRP 463,R TRP 463,0.0,0.0,0.0,-9.452736318408907e-05,0.00029256100354210204,2.0635662121961353e-05,0.4031243781094525,0.04741002951112059,0.003344045646339567,-0.4030696517412935,0.04749909791631679,0.003350328047251233,0.0,0.0,0.0,-3.98009950249331e-05,0.0007042217822577651,4.96719746707643e-05
GLU 464,R GLU 464,0.0,0.0,0.0,-2.4875621890546734e-05,0.0001557460282835641,1.098547782372012e-05,58.08506965174123,0.3040556461458582,0.02144643169860344,-58.08382587064678,0.30402664933700674,0.02144438642140371,0.0,0.0,0.0,0.001218905472638111,0.0006082687249980116,4.290396784412469e-05
VAL 465,R VAL 465,0.0,0.0,0.0,-4.4776119402982354e-05,0.00020681203672462948,1.4587396341050482e-05,0.18817412935323366,0.07175285476223586,0.005061056153188181,-0.18817412935323383,0.07179984982705222,0.005064370929481702,0.0,0.0,0.0,-4.477611940309834e-05,0.0006410385499439229,4.521537307992991e-05
ILE 466,R ILE 466,0.0,0.0,0.0,-8.955223880595808e-05,0.0002855392010403942,2.0140382360960894e-05,0.2711293532338308,0.04154196085311778,0.002930143996191614,-0.2710796019900499,0.041500028554095646,0.002927186319863801,0.0,0.0,0.0,-3.980099502517172e-05,0.0006528985965007116,4.605191626420089e-05
SER 467,R SER 467,0.0,0.0,0.0,-1.4925373134322296e-05,0.00012125430454675613,8.552619211603774e-06,0.35968159203980105,0.08877344471753684,0.006261596003618025,-0.359646766169154,0.0887597775539856,0.0062606319962288165,0.0,0.0,0.0,1.990049751239806e-05,0.0006064348062066395,4.277461318619118e-05
ASP 468,R ASP 468,0.0,0.0,0.0,-6.467661691542184e-05,0.0002459543700359816,1.7348283660614302e-05,59.611940298507506,0.44865907056986726,0.031645970844164935,-59.61047263681592,0.4485335869309607,0.03163711991070846,0.0,0.0,0.0,0.0014029850746272016,0.0006478368481854621,4.56948880659268e-05
GLU 469,R GLU 469,0.0,0.0,0.0,-6.467661691541189e-05,0.00024595437003594383,1.7348283660611636e-05,64.95353731343285,0.36826295203517156,0.025975265870115352,-64.95054726368163,0.3681748975981349,0.02596905498900328,0.0,0.0,0.0,0.002925373134331368,0.0006382524220897113,4.501885477321095e-05
HID 470,R HID 470,0.0,0.0,0.0,-8.457711442786685e-05,0.000278251372221106,1.962633855027961e-05,0.07129353233830851,0.07767471660688839,0.005478752082172778,-0.07128855721393035,0.07766618400384666,0.005478150238758043,0.0,0.0,0.0,-7.960199004966294e-05,0.000664398011142318,4.686302243444061e-05
GLY 471,R GLY 471,0.0,0.0,0.0,-3.9800995024872343e-05,0.0001954913701929043,1.3788898090375531e-05,0.058243781094527394,0.09165566794421576,0.006464892355304405,-0.058233830845771106,0.09164581427094379,0.0064641973307801555,0.0,0.0,0.0,-2.9850746268634373e-05,0.0005634863735232127,3.974526431606586e-05
ILE 472,R ILE 472,0.0,0.0,0.0,-4.4776119402982354e-05,0.00020681203672462948,1.4587396341050482e-05,-0.11763184079601989,0.04700845463381293,0.003315720738424776,0.11760199004975135,0.04697369641877966,0.003313269082965897,0.0,0.0,0.0,-7.462686567156067e-05,0.0006062715227339144,4.27630960580283e-05
ASP 473,R ASP 473,0.0,0.0,0.0,-1.9900497512436724e-05,0.00013965839649370578,9.85074376846772e-06,58.36978109452737,0.32882580463290273,0.02319358396789939,-58.36852736318407,0.3287832392446274,0.023190581636898654,0.0,0.0,0.0,0.001233830845770107,0.0006229841131330362,4.3941911294794405e-05
PRO 474,R PRO 474,0.0,0.0,0.0,-1.4925373134326714e-05,0.00012125430454679203,8.552619211606305e-06,0.13586567164179106,0.056239509718743204,0.003966829161815255,-0.1358159203980099,0.05622149644009693,0.003965558603103216,0.0,0.0,0.0,3.4825870646658494e-05,0.0005933135676682915,4.1849112378425324e-05
THR 475,R THR 475,0.0,0.0,0.0,-1.9900497512437137e-05,0.0001396583964937087,9.850743768467927e-06,0.25909950248756214,0.06321825142461109,0.004459071648459601,-0.25902487562189036,0.06322969560324601,0.004459878858582326,0.0,0.0,0.0,5.4726368159128635e-05,0.0005390151787626195,3.801919932214523e-05
GLY 476,R GLY 476,0.0,0.0,0.0,-2.4875621890546734e-05,0.0001557460282835641,1.098547782372012e-05,0.27591542288557236,0.0461355110953057,0.003254148048646959,-0.27573631840796015,0.04612253983654039,0.0032532331265967313,0.0,0.0,0.0,0.00015422885572143142,0.0006395696060307772,4.511176176502196e-05
SER 477,R SER 477,0.0,0.0,0.0,-3.482587064676233e-05,0.00018333856490235077,1.2931705297168019e-05,0.03256716417910448,0.15963202934391224,0.011259575204833961,-0.032611940298507516,0.1595579049485128,0.011254346873101645,0.0,0.0,0.0,-7.960199004986841e-05,0.0006178375390608333,4.357889994894242e-05
TYR 478,R TYR 478,0.0,0.0,0.0,-7.462686567165125e-05,0.0002627883113680782,1.853565833223582e-05,-0.30078606965174126,0.12451705313877022,0.008782755753106369,0.3007164179104478,0.12451523585211521,0.008782627571588882,0.0,0.0,0.0,-0.00014427860696527534,0.0006340893120936483,4.472521163480493e-05
HID 479,R HID 479,0.0,0.0,0.0,-5.472636815920348e-05,0.00022744536220223592,1.6042758907671806e-05,-0.27112935323383086,0.16158630053773793,0.01139741886671033,0.27111940298507486,0.1615607510820334,0.011395616747053455,0.0,0.0,0.0,-6.467661691528982e-05,0.0005908051845321694,4.167218467362958e-05
GLY 480,R GLY 480,0.0,0.0,0.0,-1.990049751243783e-05,0.00013965839649371354,9.850743768468268e-06,-0.22204477611940285,0.130148873749959,0.00917999375084678,0.22202487562189038,0.13001314276507306,0.009170420025334232,0.0,0.0,0.0,-3.980099502480716e-05,0.0005628710696012922,3.970186412369114e-05
ASP 481,R ASP 481,0.0,0.0,0.0,-7.462686567164242e-05,0.00026278831136804714,1.8535658332233628e-05,63.37158208955225,0.8941638326812217,0.0630694539241021,-63.36918407960201,0.8939276523874604,0.06305279505062641,0.0,0.0,0.0,0.002323383084576189,0.0006910231058733943,4.874101181847906e-05
SER 482,R SER 482,0.0,0.0,0.0,-7.462686567164075e-05,0.0002627883113680413,1.8535658332233215e-05,-0.1921592039800997,0.11024569813636824,0.007776131984775778,0.1920646766169155,0.11023859603487855,0.0077756310411608645,0.0,0.0,0.0,-0.00016915422885577567,0.0006626073787716528,4.673672096521429e-05
ASP 483,R ASP 483,0.0,0.0,0.0,-7.960199004975187e-05,0.0002706760300245881,1.9092015109585352e-05,70.48123383084575,1.2752872937670319,0.08995183016187522,-70.47583582089553,1.2745578719941066,0.08990038071691075,0.0,0.0,0.0,0.005318407960201493,0.0009865309100866998,6.958452523386466e-05
LEU 484,R LEU 484,0.0,0.0,0.0,-0.00015920398009950263,0.0003658661952408011,2.5806211680396498e-05,0.08008457711442755,0.06334104020360644,0.004467732501153701,-0.08007462686567161,0.06334474421675128,0.004467993762096981,0.0,0.0,0.0,-0.0001492537313435168,0.0006821184008182528,4.811292235136327e-05
GLN 485,R GLN 485,0.0,0.0,0.0,-0.00010447761194029916,0.0003058791273420795,2.1575050145338964e-05,0.020437810945273156,0.12239511648951434,0.008633085881838138,-0.020437810945273634,0.12228564294646342,0.008625364213473789,0.0,0.0,0.0,-0.00010447761194086808,0.0006418488924521814,4.5272530233484306e-05
LEU 486,R LEU 486,0.0,0.0,0.0,-9.452736318407023e-05,0.00029256100354204377,2.063566212195724e-05,0.04608457711442794,0.06863065624096121,0.004840833249306053,-0.046084577114427885,0.06848319553432294,0.004830432173012183,0.0,0.0,0.0,-9.452736318393e-05,0.000666183830498278,4.6988984419784795e-05
GLU 487,R GLU 487,0.0,0.0,0.0,-0.0002487562189054828,0.00043229221883043476,3.0491542132183292e-05,75.36681592039807,0.5491646491487885,0.03873508776616232,-75.35811442786071,0.5487442850619025,0.038705437569587386,0.0,0.0,0.0,0.00845273631840986,0.0008339828166304107,5.882461234116655e-05
ARG 488,R ARG 488,0.0,0.0,0.0,-0.0002686567164179013,0.00044326096731095514,3.126521799740236e-05,-75.68374129353234,0.5354053309350919,0.037764580288238904,75.67468656716417,0.5350112997078852,0.037736787468376734,0.0,0.0,0.0,-0.009323383084582323,0.0008345168695063686,5.8862281526635906e-05
ILE 489,R ILE 489,0.0,0.0,0.0,-8.955223880594703e-05,0.000285539201040359,2.0140382360958413e-05,-0.23389552238805972,0.056897953778058445,0.004013272224867869,0.2337810945273633,0.0569208391640556,0.004014886435535902,0.0,0.0,0.0,-0.00020398009950259546,0.0005928127401443547,4.1813786728594307e-05
ASN 490,R ASN 490,0.0,0.0,0.0,-8.95522388059741e-05,0.00028553920104044527,2.01403823609645e-05,-0.3279154228855723,0.54586835091284,0.03850258481523346,0.3277810945273631,0.545682913996451,0.03848950510363412,0.0,0.0,0.0,-0.0002238805970151106,0.0006651426852277948,4.691554769458407e-05
VAL 491,R VAL 491,0.0,0.0,0.0,-6.46766169154246e-05,0.0002459543700359921,1.734828366061504e-05,-0.3046716417910449,0.054086917719989545,0.0038149970289099357,0.30446766169154227,0.05404310237609276,0.003811906532837442,0.0,0.0,0.0,-0.00026865671641806315,0.0006209146571867635,4.379594312690281e-05
TYR 492,R TYR 492,0.0,0.0,0.0,-0.00010945273631839591,0.0003122063978056817,2.202134139352431e-05,-0.12568656716417909,0.06473110295835915,0.004565779968137017,0.12559701492537312,0.06463061356659715,0.0045586919929450544,0.0,0.0,0.0,-0.00019900497512437165,0.0006542619593236911,4.61480804632022e-05
TYR 493,R TYR 493,0.0,0.0,0.0,-7.96019900497248e-05,0.000270676030024496,1.9092015109578854e-05,0.6574228855721392,0.061978934582419085,0.004371656978329616,-0.6573084577114426,0.06191580206524399,0.004367203953908859,0.0,0.0,0.0,3.482587064677559e-05,0.0006493633273235823,4.580255760270407e-05
ASN 494,R ASN 494,0.0,0.0,0.0,-4.9751243781102305e-05,0.00021743058092950818,1.5336370701221672e-05,0.36858208955223937,0.1266875911400465,0.00893585369943184,-0.36849253731343273,0.12668443654104214,0.008935631191174088,0.0,0.0,0.0,3.980099502517172e-05,0.00060545444483964,4.270546382697416e-05
GLU 495,R GLU 495,0.0,0.0,0.0,-8.955223880597127e-05,0.00028553920104043627,2.014038236096386e-05,65.80008955223884,0.7542511306552024,0.053200772826403786,-65.79678606965173,0.7539274738514765,0.053177943835648694,0.0,0.0,0.0,0.0032139303482594883,0.0007116688921550963,5.0197253302454275e-05
ALA 496,R ALA 496,0.0,0.0,0.0,-2.98507462686584e-05,0.0001701754365819705,1.2003249811991582e-05,0.4102587064676618,0.0655274256988983,0.004621948243521796,-0.4101791044776122,0.06540838232826048,0.004613551571564154,0.0,0.0,0.0,4.9751243781022765e-05,0.0006522158463727064,4.6003758783249354e-05
ALA 497,R ALA 497,0.0,0.0,0.0,-4.975124378109457e-06,7.035888370015405e-05,4.962733015460865e-06,-0.05052238805970148,0.09760729902091278,0.006884688044020008,0.05048258706467659,0.09754769694552892,0.0068804840377632,0.0,0.0,0.0,-4.4776119402938166e-05,0.0005669022699800518,3.998620307507169e-05
GLY 498,R GLY 498,0.0,0.0,0.0,-9.950248756218914e-06,9.925341961820907e-05,7.000796438667756e-06,-0.16322885572139303,0.07563678172315971,0.005335007238608446,0.1631940298507462,0.07563539909459163,0.00533490971550856,0.0,0.0,0.0,-4.477611940300886e-05,0.0005669022699799292,3.998620307506305e-05
ASN 499,R ASN 499,0.0,0.0,0.0,-5.970149253731735e-05,0.0002369329532296804,1.6711961981298537e-05,-0.13773631840795994,0.3715562740694549,0.02620755889596458,0.1377064676616915,0.3714820906712901,0.026202326402498078,0.0,0.0,0.0,-8.95522388058675e-05,0.0006164739232252382,4.348271790380718e-05
LYS 500,R LYS 500,0.0,0.0,0.0,-3.98009950248624e-05,0.00019549137019285548,1.3788898090372087e-05,-57.29314427860699,0.330124722513474,0.02328520257114152,57.29217910447765,0.3300942994428979,0.023283056693196337,0.0,0.0,0.0,-0.0010049751243773226,0.0005773288330503735,4.0721636130084154e-05
TYR 501,R TYR 501,0.0,0.0,0.0,-5.472636815920458e-05,0.0002274453622022405,1.6042758907672127e-05,-0.5199701492537313,0.13482389141393952,0.009509744072181796,0.5198855721393031,0.13475329158440755,0.00950476434415772,0.0,0.0,0.0,-0.0001393034825870438,0.0006695194032150756,4.722425757900187e-05
VAL 502,R VAL 502,0.0,0.0,0.0,-4.4776119402989537e-05,0.00020681203672466268,1.4587396341052825e-05,0.40525870646766166,0.03416731929460536,0.0024099768870090785,-0.4052189054726367,0.03420950728747536,0.0024129525985903517,0.0,0.0,0.0,-4.975124378087915e-06,0.0006108269611727988,4.308441191114638e-05
PRO 503,R PRO 503,0.0,0.0,0.0,-4.975124378109347e-05,0.00021743058092946955,1.533637070121895e-05,-0.21916915422885563,0.050533287819927934,0.003564343301870687,0.21912437810945268,0.050535140748630844,0.0035644739973843967,0.0,0.0,0.0,-9.452736318412443e-05,0.0006116773289274447,4.314439222790709e-05
ARG 504,R ARG 504,0.0,0.0,0.0,-0.0001393034825871112,0.0003462629381355448,2.4423504534822354e-05,-65.9276218905473,0.377605332823104,0.026634226603160324,65.92430348258709,0.37752245814145313,0.026628381073823513,0.0,0.0,0.0,-0.00345771144278646,0.0006460386263900426,4.556805127995275e-05
ALA 505,R ALA 505,0.0,0.0,0.0,-4.975124378111114e-06,7.035888370017748e-05,4.962733015462517e-06,0.006343283582089532,0.044196041865548034,0.003117348436816737,-0.006318407960199003,0.04413410262349094,0.0031129795795332795,0.0,0.0,0.0,1.9900497512429612e-05,0.0005726798225484549,4.039372021252327e-05
ILE 506,R ILE 506,0.0,0.0,0.0,-2.9850746268662267e-05,0.00017017543658199254,1.2003249811993135e-05,0.2293930348258708,0.039671784668072925,0.0027982319388911592,-0.22931840796019898,0.03966687289698581,0.0027978854892709197,0.0,0.0,0.0,4.477611940288956e-05,0.000648753166674448,4.575952018882043e-05
LEU 507,R LEU 507,0.0,0.0,0.0,-2.4875621890546734e-05,0.0001557460282835641,1.098547782372012e-05,0.008109452736318527,0.04580977279773514,0.0032311722406360953,-0.008084577114427862,0.04586870523945008,0.003235329014575643,0.0,0.0,0.0,2.1652110729008028e-16,0.000564276492686742,3.980099502486599e-05
VAL 508,R VAL 508,0.0,0.0,0.0,0.0,0.0,0.0,0.1067611940298505,0.037081766403035676,0.0026155461360673877,-0.10672636815920401,0.03716923447271061,0.0026217156580146707,0.0,0.0,0.0,3.482587064649555e-05,0.0005676004257490791,4.003544718615868e-05
ASP 509,R ASP 509,0.0,0.0,0.0,-2.4875621890551152e-05,0.0001557460282835918,1.098547782372207e-05,52.35725870646761,0.22634316116760023,0.015965015640914293,-52.35678109452731,0.2262743719238798,0.01596016362176665,0.0,0.0,0.0,0.00045273631840729394,0.0006059448237874955,4.2740052491072084e-05
LEU 510,R LEU 510,0.0,0.0,0.0,-3.482587064676233e-05,0.00018333856490235077,1.2931705297168019e-05,-0.17916915422885604,0.02820220597174491,0.0019892302339711452,0.17909452736318407,0.02826713401766524,0.0019938099052247624,0.0,0.0,0.0,-0.0001094527363186743,0.0005798955121224006,4.090267571316119e-05
GLU 511,R GLU 511,0.0,0.0,0.0,-1.9900497512440038e-05,0.00013965839649372904,9.85074376846936e-06,49.38771144278607,0.16164292173714923,0.011401412618187272,-49.38747263681591,0.16155771730149715,0.011395402760673383,0.0,0.0,0.0,0.00021890547263870956,0.0006000338265924255,4.232312289538257e-05
PRO 512,R PRO 512,0.0,0.0,0.0,0.0,0.0,0.0,0.2101094527363183,0.03413855234799824,0.002407947823041981,-0.21000497512437807,0.034130492561811075,0.002407379329556794,0.0,0.0,0.0,0.00010447761194058526,0.0006181579526900623,4.360150018380622e-05
GLY 513,R GLY 513,0.0,0.0,0.0,-4.975124378110009e-06,7.035888370016185e-05,4.962733015461415e-06,0.11543283582089547,0.06951707415035378,0.004903356347926913,-0.11542288557213928,0.06963369169115732,0.0049115819150407115,0.0,0.0,0.0,4.97512437815475e-06,0.0006269051555124402,4.4218480299985245e-05
THR 514,R THR 514,0.0,0.0,0.0,-1.4925373134327818e-05,0.000121254304546801,8.552619211606938e-06,-0.020094527363183803,0.046049033134663096,0.003248048363606194,0.020049751243781087,0.046041485861515456,0.0032475160200035563,0.0,0.0,0.0,-5.9701492537133417e-05,0.0005611093404925432,3.957760133337248e-05
MET 515,R MET 515,0.0,0.0,0.0,-1.9900497512444456e-05,0.00013965839649376008,9.85074376847155e-06,0.2824179104477611,0.06035677077775433,0.004257238365547138,-0.28243781094527376,0.06035349733018016,0.004257007474357619,0.0,0.0,0.0,-3.9800995024913353e-05,0.0005802795347989843,4.092976258429305e-05
ASP 516,R ASP 516,0.0,0.0,0.0,-4.975124378108905e-06,7.035888370014624e-05,4.962733015460314e-06,51.11421890547264,0.2606168950985708,0.018382498437645712,-51.11378606965175,0.2605436509183828,0.018377332191507435,0.0,0.0,0.0,0.0004278606965171935,0.0006034889443636308,4.256682811260205e-05
SER 517,R SER 517,0.0,0.0,0.0,0.0,0.0,0.0,0.263497512437811,0.05202622036773657,0.00366964664460763,-0.2634278606965174,0.052024640353212054,0.003669535198975844,0.0,0.0,0.0,6.965174129355063e-05,0.0005860096768847314,4.1333935644135905e-05
VAL 518,R VAL 518,0.0,0.0,0.0,-2.4875621890542316e-05,0.00015574602828353647,1.098547782371817e-05,0.02424378109452712,0.06184618436918092,0.004362293500238433,-0.02415422885572137,0.061837784055083576,0.0043617009877663935,0.0,0.0,0.0,6.467661691516057e-05,0.0006074135852799348,4.284365093901548e-05
ARG 519,R ARG 519,0.0,0.0,0.0,-3.9800995024877866e-05,0.00019549137019293143,1.3788898090377444e-05,-51.52632338308453,0.3298453427818776,0.02326549664425739,51.5259900497512,0.3297600060617308,0.02325947745611466,0.0,0.0,0.0,-0.00037313432835631415,0.0006348695379491902,4.478024452346353e-05
SER 520,R SER 520,0.0,0.0,0.0,-4.975124378110009e-06,7.035888370016185e-05,4.962733015461415e-06,-0.1243532338308457,0.07202334890887656,0.005080135339233024,0.12429850746268664,0.07207500548513858,0.005083778913192692,0.0,0.0,0.0,-5.970149253725825e-05,0.0005699069579711614,4.019813742522691e-05
GLY 521,R GLY 521,0.0,0.0,0.0,-4.975124378109457e-06,7.035888370015405e-05,4.962733015460865e-06,0.09075621890547257,0.06582159872971163,0.0046426976092805985,-0.09079601990049752,0.06581969328369579,0.004642563209481245,0.0,0.0,0.0,-4.4776119402966884e-05,0.0005926457035843345,4.180200487806447e-05
PRO 522,R PRO 522,0.0,0.0,0.0,-1.9900497512437276e-05,0.0001396583964937097,9.850743768467997e-06,0.15843283582089554,0.040225195891324464,0.002837266556899901,-0.1583880597014926,0.04016159717043153,0.0028327806490042965,0.0,0.0,0.0,2.4875621890551152e-05,0.0006421187793696683,4.5291566588887004e-05
PHE 523,R PHE 523,0.0,0.0,0.0,-3.980099502486903e-05,0.000195491370192888,1.378889809037438e-05,0.1854925373134329,0.035233989611031705,0.002485214010134861,-0.1854129353233831,0.035197150945317245,0.0024826156109992834,0.0,0.0,0.0,3.9800995024818215e-05,0.0006136166014143275,4.3281177962564886e-05
GLY 524,R GLY 524,0.0,0.0,0.0,-9.95024875621781e-06,9.925341961819804e-05,7.000796438666977e-06,0.22024875621890552,0.05485546645454326,0.0038692062769590495,-0.22021890547263687,0.05489158777765758,0.0038717540786488195,0.0,0.0,0.0,1.990049751241684e-05,0.0005897988442396877,4.16012029022932e-05
GLN 525,R GLN 525,0.0,0.0,0.0,-3.482587064676344e-05,0.00018333856490235654,1.2931705297168427e-05,0.11299004975124342,0.22810739789761164,0.01608945530519932,-0.11305970149253722,0.228024211898323,0.016083587817209415,0.0,0.0,0.0,-0.00010447761194079737,0.0006018461239902542,4.2450952497801615e-05
ILE 526,R ILE 526,0.0,0.0,0.0,-3.980099502487345e-05,0.00019549137019290972,1.3788898090375912e-05,0.190044776119403,0.035392792153101205,0.002496415077818453,-0.1899850746268657,0.03535428050982754,0.0024936986759441946,0.0,0.0,0.0,1.9900497512409107e-05,0.0005897988442395569,4.1601202902283974e-05
PHE 527,R PHE 527,0.0,0.0,0.0,-2.4875621890546734e-05,0.0001557460282835641,1.098547782372012e-05,-0.2808109452736317,0.0415717814692784,0.0029322473802787237,0.2807462686567164,0.04152731281888636,0.002929110803519006,0.0,0.0,0.0,-8.955223880577912e-05,0.0005659846336076451,3.992147799584875e-05
ARG 528,R ARG 528,0.0,0.0,0.0,-3.482587064676454e-05,0.00018333856490236237,1.2931705297168837e-05,-58.86862189054729,0.38798748032929326,0.027366526825829112,58.86728855721393,0.387845043065733,0.0273564800758904,0.0,0.0,0.0,-0.001368159203977724,0.0006016404560322328,4.2436445798550315e-05
PRO 529,R PRO 529,0.0,0.0,0.0,-9.95024875621781e-06,9.925341961819804e-05,7.000796438666977e-06,-0.05996517412935324,0.058560712052654854,0.004130554150789788,0.059920398009950304,0.05856020104226283,0.004130518106895821,0.0,0.0,0.0,-5.472636815929296e-05,0.0005202277053601674,3.6694033122397265e-05
ASP 530,R ASP 530,0.0,0.0,0.0,-1.990049751243783e-05,0.00013965839649371356,9.85074376846827e-06,56.44472636815921,0.4903308759522038,0.034585273367299316,-56.443845771144275,0.4902907261144039,0.034582441416092354,0.0,0.0,0.0,0.0008606965174133685,0.0005558351812309135,3.920559082211943e-05
ASN 531,R ASN 531,0.0,0.0,0.0,-3.9800995024880075e-05,0.00019549137019294228,1.378889809037821e-05,-0.21401492537313452,0.060392619035355526,0.004259766906680655,0.21400497512437816,0.06037531846479778,0.004258546618521179,0.0,0.0,0.0,-4.9751243780059465e-05,0.000570861649348057,4.026547616294604e-05
PHE 532,R PHE 532,0.0,0.0,0.0,-1.4925373134324505e-05,0.00012125430454677407,8.55261921160504e-06,-0.01055721393034821,0.06662233322077594,0.0046991770655544956,0.010557213930348289,0.06661583604623089,0.004698718790196414,0.0,0.0,0.0,-1.4925373134461489e-05,0.0006187582810365843,4.3643844080535714e-05
VAL 533,R VAL 533,0.0,0.0,0.0,-2.4875621890546734e-05,0.0001557460282835641,1.098547782372012e-05,0.05154228855721403,0.038559245011501916,0.0027197594419680403,-0.05156716417910448,0.03854578871007189,0.002718810307646106,0.0,0.0,0.0,-4.9751243780973054e-05,0.0005708616493490959,4.026547616301932e-05
PHE 534,R PHE 534,0.0,0.0,0.0,-9.9502487562156e-06,9.9253419618176e-05,7.000796438665423e-06,0.05196019900497508,0.043520320729267495,0.0030696867427148903,-0.05195024875621893,0.04353688334482508,0.0030708549795419593,0.0,0.0,0.0,1.414015394547463e-16,0.0005553896933171691,3.917416852743166e-05
GLY 535,R GLY 535,0.0,0.0,0.0,-9.95024875621781e-06,9.925341961819804e-05,7.000796438666977e-06,0.0038557213930348055,0.03908841972781576,0.002757084548585559,-0.0038059701492537414,0.03903012185631132,0.0027529725337776044,0.0,0.0,0.0,3.9800995024844175e-05,0.0006296235629673392,4.441022197802828e-05
GLN 536,R GLN 536,0.0,0.0,0.0,-4.975124378108905e-06,7.035888370014624e-05,4.962733015460314e-06,-0.35032338308457767,0.20455285514447996,0.014428045958751785,0.3502786069651741,0.2045280260085035,0.01442629464653113,0.0,0.0,0.0,-4.975124378193304e-05,0.0004962670980915023,3.5003982193371005e-05
SER 537,R SER 537,0.0,0.0,0.0,-1.4925373134327266e-05,0.00012125430454679651,8.552619211606622e-06,-0.0877213930348259,0.061912649026691094,0.004366981555716867,0.08767661691542289,0.06188747532809118,0.004365205939922628,0.0,0.0,0.0,-5.970149253724831e-05,0.0006513804021508651,4.5944831091332336e-05
GLY 538,R GLY 538,0.0,0.0,0.0,0.0,0.0,0.0,-0.16741791044776125,0.06782604672645488,0.004784080469952538,0.16738805970149256,0.0678067832700334,0.00478272173049922,0.0,0.0,0.0,-2.9850746268695684e-05,0.000563486373522978,3.9745264316049306e-05
ALA 539,R ALA 539,0.0,0.0,0.0,0.0,0.0,0.0,0.008850746268656682,0.0487684917034059,0.0034398641815033774,-0.008875621890547258,0.048745857869557735,0.0034382677139558897,0.0,0.0,0.0,-2.4875621890539277e-05,0.0005938139727905033,4.188440823433585e-05
GLY 540,R GLY 540,0.0,0.0,0.0,0.0,0.0,0.0,-0.02102985074626857,0.03317643329003848,0.002340085177095389,0.021019900497512446,0.03313457561947393,0.0023371327646531134,0.0,0.0,0.0,-9.950248756134956e-06,0.0005370830536146794,3.7882917721906255e-05
ASN 541,R ASN 541,0.0,0.0,0.0,-9.95024875621781e-06,9.925341961819804e-05,7.000796438666977e-06,-0.23188059701492497,0.09014706432055196,0.006358483660102439,0.23189054726368144,0.09006519451974583,0.006352709009595457,0.0,0.0,0.0,1.414015394547463e-16,0.0005816428953503104,4.102592662306429e-05
ASN 542,R ASN 542,0.0,0.0,0.0,-1.4925373134324505e-05,0.00012125430454677407,8.55261921160504e-06,0.4078955223880595,0.047516470355818775,0.0033515534046551824,-0.4078258706467662,0.047469021344725866,0.0033482066094600612,0.0,0.0,0.0,5.4726368158864334e-05,0.0005390151787630167,3.8019199322173245e-05
TRP 543,R TRP 543,0.0,0.0,0.0,-2.9850746268666685e-05,0.00017017543658201775,1.2003249811994914e-05,0.2055721393034825,0.04377493341994842,0.0030876457372262653,-0.20559203980099505,0.04372053647623217,0.0030838088726496287,0.0,0.0,0.0,-4.9751243780996256e-05,0.0005348663643124352,3.77265645138004e-05
ALA 544,R ALA 544,0.0,0.0,0.0,-9.950248756222228e-06,9.925341961824211e-05,7.000796438670086e-06,0.1772935323383085,0.04378700604594737,0.003088497274608291,-0.17727860696517408,0.043712789321871066,0.0030832624305132303,0.0,0.0,0.0,4.975124378155302e-06,0.0005508700710713471,3.8855378953788915e-05
LYS 545,R LYS 545,0.0,0.0,0.0,-2.4875621890533476e-05,0.00015574602828348114,1.0985477823714266e-05,-48.88730348258706,0.1959640093796832,0.013822235488203277,48.887059701492554,0.19594096586600146,0.013820610124068338,0.0,0.0,0.0,-0.00026865671641905183,0.0005708182889254812,4.026241775454948e-05
GLY 546,R GLY 546,0.0,0.0,0.0,-4.975124378106696e-06,7.035888370011499e-05,4.96273301545811e-06,0.1449502487562189,0.04269593421446133,0.0030115390013157424,-0.14505970149253727,0.04270710635531559,0.003012327023372873,0.0,0.0,0.0,-0.00011442786069648382,0.0005746214813125756,4.0530674262199866e-05
HIE 547,R HIE 547,0.0,0.0,0.0,-3.4825870646760124e-05,0.00018333856490233914,1.2931705297167199e-05,-0.32382587064676605,0.06119436880543667,0.004316317975214892,0.3237761194029849,0.06110886319561634,0.0043102868745130835,0.0,0.0,0.0,-8.457711442786685e-05,0.0005797674480383027,4.089364276913444e-05
TYR 548,R TYR 548,0.0,0.0,0.0,-2.985074626865785e-05,0.00017017543658196733,1.2003249811991358e-05,0.12892039800995028,0.11655081795513388,0.008220860846938727,-0.1288407960199004,0.11653767365303332,0.008219933719352713,0.0,0.0,0.0,4.97512437811951e-05,0.0005880336046604173,4.1476692502475354e-05
THR 549,R THR 549,0.0,0.0,0.0,-9.9502487562156e-06,9.9253419618176e-05,7.000796438665423e-06,0.09085572139303474,0.14249526161137288,0.010050840805820587,-0.09084577114427864,0.1425376308679924,0.010053829302760964,0.0,0.0,0.0,-1.3698274134678548e-16,0.0005985056016648019,4.221533022010806e-05
GLU 550,R GLU 550,0.0,0.0,0.0,-1.9900497512440038e-05,0.00013965839649372904,9.85074376846936e-06,49.93762686567167,0.27907110503208316,0.019684158044719426,-49.93728358208959,0.27912737899646434,0.01968812730412575,0.0,0.0,0.0,0.0003233830845787999,0.000572939090568987,4.041200756868473e-05
GLY 551,R GLY 551,0.0,0.0,0.0,-9.95024875621781e-06,9.925341961819804e-05,7.000796438666977e-06,0.11236318407960198,0.04518015279718574,0.003186762269931655,-0.11236318407960195,0.04516726721501516,0.0031858533910424742,0.0,0.0,0.0,-9.950248756266416e-06,0.0006148255405283386,4.336644995295566e-05
ALA 552,R ALA 552,0.0,0.0,0.0,-1.990049751243783e-05,0.00013965839649371354,9.850743768468268e-06,0.19291044776119406,0.06206433782896382,0.004377680858882658,-0.1928756218905473,0.06208539659520903,0.0043791662297273035,0.0,0.0,0.0,1.4925373134320087e-05,0.000602462706595797,4.2494442881565036e-05
GLU 553,R GLU 553,0.0,0.0,0.0,-2.487562189054563e-05,0.0001557460282835572,1.0985477823719631e-05,51.234835820895526,0.5697098658544985,0.04018423561918606,-51.23447263681593,0.5696857477932824,0.04018253446231189,0.0,0.0,0.0,0.00033830845771164414,0.0006026270220814082,4.2506032802304393e-05
LEU 554,R LEU 554,0.0,0.0,0.0,-2.4875621890554466e-05,0.00015574602828361252,1.0985477823723535e-05,0.13397014925373113,0.04878605037224302,0.003441102674511835,-0.13392537313432842,0.04877401847902312,0.0034402540101985215,0.0,0.0,0.0,1.9900497512199213e-05,0.0006064348062065141,4.277461318618234e-05
VAL 555,R VAL 555,0.0,0.0,0.0,-4.4776119402977936e-05,0.0002068120367246091,1.4587396341049044e-05,0.24728358208955242,0.032232892861075536,0.002273532966599954,-0.24727363184079604,0.03224841006137207,0.00227462746551991,0.0,0.0,0.0,-3.482587064667285e-05,0.0006179577136404533,4.358737641022968e-05
ASP 556,R ASP 556,0.0,0.0,0.0,-1.990049751243783e-05,0.00013965839649371354,9.850743768468268e-06,55.69635323383085,0.5132205209131127,0.036199784439473005,-55.69546766169154,0.5131743763061144,0.03619652964984883,0.0,0.0,0.0,0.0008656716417900878,0.0006041857903814406,4.261597984096111e-05
SER 557,R SER 557,0.0,0.0,0.0,-1.4925373134326714e-05,0.00012125430454679203,8.552619211606305e-06,0.2540597014925373,0.1222612666843191,0.008623644844510338,-0.25404975124378115,0.1222523591423024,0.008623016554939382,0.0,0.0,0.0,-4.9751243781387314e-06,0.0006108269611727475,4.3084411911142764e-05
VAL 558,R VAL 558,0.0,0.0,0.0,-2.487562189055336e-05,0.0001557460282836056,1.0985477823723047e-05,0.2599701492537312,0.042100319712305705,0.0029695275935320152,-0.25998507462686565,0.042107240205583804,0.002970015727491344,0.0,0.0,0.0,-3.980099502488159e-05,0.0006054544448387789,4.2705463826913426e-05
LEU 559,R LEU 559,0.0,0.0,0.0,-5.472636815921121e-05,0.0002274453622022681,1.6042758907674072e-05,0.3649950248756219,0.029898251585751105,0.0021088600677846925,-0.36490547263681594,0.029914738208616332,0.0021100229445005225,0.0,0.0,0.0,3.482587064677338e-05,0.0005933135676685826,4.1849112378445856e-05
ASP 560,R ASP 560,0.0,0.0,0.0,-3.482587064675736e-05,0.00018333856490232458,1.2931705297166172e-05,57.559910447761226,0.4195087768670979,0.029589867657741045,-57.55881094527367,0.41940150923155795,0.029582301582095884,0.0,0.0,0.0,0.0010646766169197996,0.0005991669340220307,4.226197700798773e-05
VAL 561,R VAL 561,0.0,0.0,0.0,-2.9850746268655637e-05,0.00017017543658195473,1.2003249811990469e-05,0.3855522388059705,0.03573574248574452,0.0025206049291771745,-0.3855074626865673,0.03576903791914711,0.002522953407975037,0.0,0.0,0.0,1.4925373134414953e-05,0.0005941473420646994,4.1907922289937466e-05
VAL 562,R VAL 562,0.0,0.0,0.0,-2.985074626865785e-05,0.00017017543658196733,1.2003249811991358e-05,0.40531840796019886,0.02874000989230554,0.0020271639977270457,-0.40518905472636846,0.028714135399536864,0.0020253389517233505,0.0,0.0,0.0,9.950248756216664e-05,0.000590176422938627,4.1627835250287045e-05
ARG 563,R ARG 563,0.0,0.0,0.0,-2.487562189054784e-05,0.00015574602828357102,1.0985477823720607e-05,-59.79898507462687,0.796292494059275,0.05616614196258186,59.797462686567165,0.7960663800465512,0.056150193109825955,0.0,0.0,0.0,-0.0015472636815912265,0.0006379421012154148,4.4996966426391497e-05
LYS 564,R LYS 564,0.0,0.0,0.0,-4.47761194029829e-05,0.00020681203672463203,1.4587396341050662e-05,-57.48783582089554,0.35452811873563017,0.02500648542487733,57.486796019900495,0.3544811121755503,0.02500316983777044,0.0,0.0,0.0,-0.0010845771144265349,0.0005711217427564895,4.02838217374812e-05
GLU 565,R GLU 565,0.0,0.0,0.0,-6.46766169154246e-05,0.0002459543700359921,1.734828366061504e-05,61.92881592039803,0.3275071089504821,0.02310057034607468,-61.9267910447761,0.3273851416346615,0.023091967434925472,0.0,0.0,0.0,0.0019601990049726062,0.0006216716032489107,4.384933398554051e-05
SER 566,R SER 566,0.0,0.0,0.0,-5.472636815920458e-05,0.00022744536220224053,1.604275890767213e-05,0.6590348258706467,0.06705113353666613,0.0047294223078436885,-0.6587711442786068,0.06706614662457469,0.004730481249417369,0.0,0.0,0.0,0.00020895522388061599,0.0005783140731033117,4.079112960527498e-05
GLU 567,R GLU 567,0.0,0.0,0.0,-7.462686567164517e-05,0.00026278831136805685,1.8535658332234312e-05,65.65108955223879,0.7083536879330534,0.04996341682608489,-65.6478208955224,0.7080370789960526,0.04994108495351937,0.0,0.0,0.0,0.0031940298507459656,0.0007103808656134655,5.0106402915029395e-05
SER 568,R SER 568,0.0,0.0,0.0,-2.9850746268657297e-05,0.00017017543658196421,1.2003249811991138e-05,0.5037462686567159,0.27325934012159464,0.019274227754718033,-0.5036119402985072,0.2731873569489133,0.019269150453191393,0.0,0.0,0.0,0.00010447761194027154,0.0006100565594417037,4.30300719627986e-05
CYS 569,R CYS 569,0.0,0.0,0.0,-7.46268656716402e-05,0.00026278831136803934,1.853565833223308e-05,0.12878109452736314,0.15917361790701365,0.011227241355106374,-0.1287412935323382,0.15911691229228675,0.011223241649432156,0.0,0.0,0.0,-3.482587064672477e-05,0.0006493633273238676,4.580255760272419e-05
ASP 570,R ASP 570,0.0,0.0,0.0,-8.955223880596692e-05,0.0002855392010404224,2.0140382360962882e-05,70.27303980099502,0.5645449436852819,0.03981993009835528,-70.26770149253734,0.5642723403392175,0.03980070214085379,0.0,0.0,0.0,0.005248756218903951,0.0007450072257619984,5.254875804742025e-05
CYM 571,R CYM 571,0.0,0.0,0.0,-8.457711442786188e-05,0.00027825137222108976,1.962633855027846e-05,74.10056716417914,0.4546261563114678,0.03206685662089396,-74.09292039800998,0.4543304883713064,0.032046001812359684,0.0,0.0,0.0,0.007562189054726702,0.0006819369429142285,4.810012329765663e-05
LEU 572,R LEU 572,0.0,0.0,0.0,-9.452736318408907e-05,0.0002925610035421021,2.0635662121961356e-05,0.5974427860696521,0.08273483363562797,0.005835665218368069,-0.5970995024875623,0.08270730053593378,0.005833723183252038,0.0,0.0,0.0,0.00024875621890547614,0.0006370102315489835,4.49312374080146e-05
GLN 573,R GLN 573,0.0,0.0,0.0,-0.00015920398009950705,0.00036586619524081127,2.5806211680397216e-05,0.6957711442786076,0.12041746358193252,0.008493593001032852,-0.6954129353233829,0.12040290418077608,0.00849256606005533,0.0,0.0,0.0,0.0001990049751242678,0.0006618224536640005,4.668135661686831e-05
GLY 574,R GLY 574,0.0,0.0,0.0,-4.477611940298456e-05,0.0002068120367246397,1.4587396341051204e-05,0.10781094527363178,0.05186601643943294,0.0036583467307604012,-0.10772636815920399,0.05188045722652816,0.0036593653053471173,0.0,0.0,0.0,3.9800995024870134e-05,0.0005356986977074419,3.778527278491046e-05
PHE 575,R PHE 575,0.0,0.0,0.0,-8.955223880598238e-05,0.0002855392010404717,2.0140382360966362e-05,0.37526368159203966,0.05318787805990863,0.0037515836606378276,-0.37510945273631835,0.05321091011645991,0.0037532082166490933,0.0,0.0,0.0,6.467661691539587e-05,0.000623579795290794,4.3983927474636374e-05
GLN 576,R GLN 576,0.0,0.0,0.0,-3.482587064676454e-05,0.00018333856490236237,1.2931705297168837e-05,0.1319402985074623,0.2834823893867988,0.019995306052709858,-0.1318955223880597,0.2834292211695661,0.019991555855817043,0.0,0.0,0.0,9.95024875555941e-06,0.000630801825297553,4.449333019492304e-05
LEU 577,R LEU 577,0.0,0.0,0.0,-2.985074626864901e-05,0.00017017543658191697,1.2003249811987806e-05,0.35618905472636836,0.04225572562224673,0.002980489081257557,-0.3560845771144278,0.04219756672791053,0.0029763868691432345,0.0,0.0,0.0,7.462686567175951e-05,0.000554854635685404,3.913642847195194e-05
THR 578,R THR 578,0.0,0.0,0.0,-2.4875621890546734e-05,0.0001557460282835641,1.098547782372012e-05,-0.2676965174129353,0.047163971807172994,0.0033266900740668,0.2676318407960199,0.04719667520432726,0.0033289967938474442,0.0,0.0,0.0,-8.955223880595864e-05,0.0005747076250027847,4.053675036962215e-05
HIE 579,R HIE 579,0.0,0.0,0.0,-2.4875621890542316e-05,0.00015574602828353647,1.098547782371817e-05,0.4892537313432833,0.09309605748318832,0.006566489599948693,-0.489179104477612,0.09308433965896423,0.006565663088354307,0.0,0.0,0.0,4.9751243781102305e-05,0.0005795112349676833,4.087557089252574e-05
SER 580,R SER 580,0.0,0.0,0.0,-1.990049751243562e-05,0.00013965839649369806,9.850743768467175e-06,0.08356716417910455,0.07332322442594037,0.005171821488945313,-0.08353731343283581,0.07325678852788439,0.005167135462002371,0.0,0.0,0.0,9.950248756281813e-06,0.0005462677504999512,3.853075629000791e-05
LEU 581,R LEU 581,0.0,0.0,0.0,-2.4875621890542316e-05,0.00015574602828353647,1.098547782371817e-05,-0.22638805970149256,0.038326544802965344,0.002703346034777975,0.22638308457711437,0.03837258443546106,0.0027065934200716344,0.0,0.0,0.0,-2.985074626853412e-05,0.0006222287637516105,4.388863305733139e-05
GLY 582,R GLY 582,0.0,0.0,0.0,0.0,0.0,0.0,-0.23905472636815922,0.0295800119088408,0.0020864131716945987,0.23901990049751226,0.029578457973828562,0.0020863035655697775,0.0,0.0,0.0,-3.4825870646899315e-05,0.0006179577136407364,4.358737641024965e-05
GLY 583,R GLY 583,0.0,0.0,0.0,-4.975124378108905e-06,7.035888370014624e-05,4.962733015460314e-06,0.20627363184079608,0.03606378748005767,0.002543743439031488,-0.2062189054726368,0.03597334337572595,0.0025373640037844244,0.0,0.0,0.0,4.975124378125254e-05,0.0005964342117668845,4.2069225641785076e-05
GLY 584,R GLY 584,0.0,0.0,0.0,-9.950248756222228e-06,9.925341961824211e-05,7.000796438670086e-06,0.2812885572139302,0.03583858670376654,0.002527859001006998,-0.28130845771144286,0.03584133606958761,0.002528052926319826,0.0,0.0,0.0,-2.9850746268748434e-05,0.0005893790286521649,4.1571591393880365e-05
THR 585,R THR 585,0.0,0.0,0.0,-9.95024875621781e-06,9.925341961819804e-05,7.000796438666977e-06,0.10575621890547252,0.03723911271837188,0.002626644489436777,-0.10570646766169159,0.03719490694232151,0.002623526454403502,0.0,0.0,0.0,3.980099502478286e-05,0.0005628710696014745,3.970186412370399e-05
GLY 586,R GLY 586,0.0,0.0,0.0,-4.975124378106696e-06,7.035888370011499e-05,4.96273301545811e-06,0.2839054726368159,0.035828586100913315,0.0025271536128691516,-0.2839154228855722,0.035766069845375455,0.002522744056192799,0.0,0.0,0.0,-1.4925373134374907e-05,0.000550690312518326,3.8842699763060266e-05
SER 587,R SER 587,0.0,0.0,0.0,-1.4925373134326714e-05,0.00012125430454679203,8.552619211606305e-06,0.2859950248756221,0.05254275657767042,0.0037060802997185356,-0.28595522388059713,0.05253345756994535,0.003705424398285464,0.0,0.0,0.0,2.4875621890498196e-05,0.0005853757643814314,4.128922290363184e-05
GLY 588,R GLY 588,0.0,0.0,0.0,-9.950248756222228e-06,9.925341961824211e-05,7.000796438670086e-06,0.42145771144278615,0.03669261116581242,0.002588097242021004,-0.4214228855721392,0.03668740173956184,0.0025877297974243054,0.0,0.0,0.0,2.487562189060625e-05,0.0006264311848129919,4.418504898449512e-05
MET 589,R MET 589,0.0,0.0,0.0,-2.9850746268662267e-05,0.00017017543658199254,1.2003249811993135e-05,0.3920497512437812,0.17533906743675184,0.012367464250524802,-0.3920796019900499,0.17542047178772951,0.012373206070732194,0.0,0.0,0.0,-5.970149253738916e-05,0.0006200769575476102,4.37368563501145e-05
GLY 590,R GLY 590,0.0,0.0,0.0,-1.4925373134331134e-05,0.00012125430454682793,8.552619211608838e-06,0.3163283582089553,0.03068393914061719,0.002164278195010638,-0.31627363184079593,0.030675475988290603,0.002163681250271648,0.0,0.0,0.0,3.980099502486295e-05,0.0005628710696011057,3.9701864123677986e-05
THR 591,R THR 591,0.0,0.0,0.0,-3.482587064676233e-05,0.00018333856490235077,1.2931705297168019e-05,0.545671641791045,0.03994102171593003,0.0028172224560244316,-0.5456019900497513,0.039923568719783184,0.002815991416592854,0.0,0.0,0.0,3.482587064683911e-05,0.0006098536603904594,4.30157605671729e-05
LEU 592,R LEU 592,0.0,0.0,0.0,-4.975124378110672e-05,0.0002174305809295275,1.5336370701223038e-05,0.43705970149253726,0.03962029252807673,0.00279459996337141,-0.4369850746268657,0.03962805649802393,0.0027951475915878013,0.0,0.0,0.0,2.48756218904451e-05,0.0005853757643812171,4.128922290361673e-05
LEU 593,R LEU 593,0.0,0.0,0.0,-2.985074626864901e-05,0.00017017543658191697,1.2003249811987806e-05,0.2932935323383083,0.029782769200561124,0.002100714568374428,-0.2932835820895524,0.02978269855868047,0.0021007095856803463,0.0,0.0,0.0,-1.9900497512714002e-05,0.0006145839429524475,4.334940897385997e-05
ILE 594,R ILE 594,0.0,0.0,0.0,-4.477611940298677e-05,0.0002068120367246499,1.4587396341051922e-05,0.3433283582089556,0.02593066994068814,0.0018290084358940717,-0.34326865671641804,0.025983490025721725,0.0018327340774348436,0.0,0.0,0.0,1.492537313430241e-05,0.0006346355709092776,4.476374176087775e-05
SER 595,R SER 595,0.0,0.0,0.0,-4.4776119402975727e-05,0.0002068120367245989,1.4587396341048325e-05,0.4011144278606966,0.16421576584492664,0.011582887049358115,-0.4010298507462687,0.16420536560663168,0.011582153473109591,0.0,0.0,0.0,3.9800995024860194e-05,0.0006054544448389377,4.270546382692462e-05
LYS 596,R LYS 596,0.0,0.0,0.0,-2.4875621890551152e-05,0.0001557460282835918,1.098547782372207e-05,-57.354835820895524,0.5976977787633715,0.04215835078591665,57.353815920397984,0.5976118234196741,0.04215228796343299,0.0,0.0,0.0,-0.0010447761194024591,0.0005926457035825777,4.180200487794055e-05
ILE 597,R ILE 597,0.0,0.0,0.0,-3.980099502488449e-05,0.00019549137019296399,1.378889809037974e-05,0.34754726368159206,0.053888026573028505,0.0038009683290557298,-0.34745771144278614,0.0538314067341856,0.0037969746735458834,0.0,0.0,0.0,4.9751243781164165e-05,0.0006047181308034021,4.2653528239238605e-05
ARG 598,R ARG 598,0.0,0.0,0.0,-0.00010447761194030688,0.00030587912734210214,2.1575050145340563e-05,-64.834631840796,0.39226495485790547,0.027668236616399458,64.83195024875623,0.39216420501208854,0.027661130270194918,0.0,0.0,0.0,-0.002786069651743567,0.0006300951322999644,4.444348391416233e-05
GLU 599,R GLU 599,0.0,0.0,0.0,-7.960199004974578e-05,0.00027067603002456744,1.9092015109583895e-05,61.4682288557214,1.1852238310609302,0.08359924330499591,-61.46632338308462,1.1849607797937591,0.08358068909919139,0.0,0.0,0.0,0.0018258706467621612,0.0007014748948053289,4.947822416858101e-05
GLU 600,R GLU 600,0.0,0.0,0.0,-6.467661691541963e-05,0.0002459543700359732,1.734828366061371e-05,62.688378109452714,0.7460593365480007,0.05262296822045068,-62.68614925373135,0.7459089133888818,0.05261235818886986,0.0,0.0,0.0,0.0021641791044752193,0.0006448498207366236,4.5484199394378043e-05
TYR 601,R TYR 601,0.0,0.0,0.0,-0.0001293532338308514,0.0003355904866475779,2.3670727848072254e-05,-0.09708955223880601,0.2419529207531779,0.01706604318974369,0.09705970149253731,0.24187015228234557,0.0170602051519404,0.0,0.0,0.0,-0.00015920398009957332,0.000679864899649151,4.7953972634367456e-05
PRO 602,R PRO 602,0.0,0.0,0.0,-8.457711442786242e-05,0.00027825137222109154,1.962633855027859e-05,0.0688507462686567,0.09767540727332677,0.006889492029744408,-0.06882587064676612,0.09769540708006955,0.006890902707344811,0.0,0.0,0.0,-5.970149253744384e-05,0.0006120009677483396,4.3167219950251075e-05
ASP 603,R ASP 603,0.0,0.0,0.0,-0.00011442786069651807,0.0003183302143889848,2.245328211145981e-05,70.62273631840795,0.63612289178917,0.04486864928707846,-70.61731840796024,0.6358233648963705,0.04484752228901167,0.0,0.0,0.0,0.005303482587064972,0.0007346693918801594,5.181958346681729e-05
ARG 604,R ARG 604,0.0,0.0,0.0,-0.00014427860696514995,0.0003513720116021218,2.4783870791897312e-05,-70.67245273631842,0.7662526952899302,0.05404729792625867,70.66703980099504,0.7658412526641413,0.05401827700103091,0.0,0.0,0.0,-0.005557213930347786,0.0007648758225259363,5.3950180809490844e-05
ILE 605,R ILE 605,0.0,0.0,0.0,-0.00011940298507464603,0.0003242621042149839,2.287168535971228e-05,-0.2972338308457714,0.06275388275435584,0.004426317607888939,0.29711442786069664,0.06273764246356743,0.004425172106098152,0.0,0.0,0.0,-0.00023880597014933348,0.0006858096621515896,4.837328385120902e-05
MET 606,R MET 606,0.0,0.0,0.0,-5.970149253730244e-05,0.0002369329532296212,1.6711961981294363e-05,0.17508457711442782,0.09411376523607345,0.006638273170120976,-0.17501990049751237,0.09413238059566462,0.006639586196348502,0.0,0.0,0.0,4.975124378123749e-06,0.0006347915585167941,4.4774744278386754e-05
ASN 607,R ASN 607,0.0,0.0,0.0,-5.472636815921342e-05,0.00022744536220227726,1.604275890767472e-05,-0.7768059701492533,0.07546378765964312,0.005322805178181346,0.7765373134328358,0.07544798116211844,0.005321690273808235,0.0,0.0,0.0,-0.00032338308457664354,0.0005900505902192548,4.161895969459297e-05
THR 608,R THR 608,0.0,0.0,0.0,-5.970149253731791e-05,0.0002369329532296826,1.6711961981298693e-05,0.260412935323383,0.12671381800527304,0.008937703599872365,-0.26033830845771155,0.12671032885260233,0.00893745749401843,0.0,0.0,0.0,1.4925373134262642e-05,0.0006106648521042118,4.307297761906451e-05
PHE 609,R PHE 609,0.0,0.0,0.0,-7.960199004975573e-05,0.0002706760300246012,1.9092015109586277e-05,-0.2288109452736317,0.060891666951083376,0.0042949670326268554,0.2287611940298508,0.06089312623322005,0.004295069962452596,0.0,0.0,0.0,-0.00012935323383083595,0.0006565279391825888,4.630791035911194e-05
SER 610,R SER 610,0.0,0.0,0.0,-2.985074626864901e-05,0.00017017543658191697,1.2003249811987806e-05,0.27743781094527364,0.1954992521093304,0.013789454037895102,-0.2773532338308458,0.19550951320389492,0.0137901777997016,0.0,0.0,0.0,5.4726368159188286e-05,0.0006001575661691463,4.2331850812177396e-05
VAL 611,R VAL 611,0.0,0.0,0.0,-1.4925373134333343e-05,0.00012125430454684589,8.552619211610105e-06,0.023059701492537426,0.05314989989282528,0.003748904887272769,-0.023,0.05313898045485157,0.0037481346895025295,0.0,0.0,0.0,4.4776119403078875e-05,0.0005306384726755617,3.7428352030761e-05
VAL 612,R VAL 612,0.0,0.0,0.0,-2.985074626865785e-05,0.00017017543658196733,1.2003249811991358e-05,0.08185074626865661,0.044987534060405086,0.0031731759917796093,-0.08178109452736314,0.04500527156293753,0.003174427098744363,0.0,0.0,0.0,3.9800995024860194e-05,0.000629623562967328,4.441022197802749e-05
PRO 613,R PRO 613,0.0,0.0,0.0,-2.4875621890537895e-05,0.0001557460282835088,1.0985477823716218e-05,0.014427860696517362,0.05594867957485357,0.003946315585120047,-0.014383084577114435,0.05592903741623198,0.003944930134073073,0.0,0.0,0.0,1.990049751235166e-05,0.0005897988442394766,4.160120290227831e-05
SER 614,R SER 614,0.0,0.0,0.0,-2.985074626865398e-05,0.0001701754365819453,1.2003249811989803e-05,-0.3594029850746267,0.09660336814706848,0.006813876219970891,0.3594228855721391,0.09652857836633069,0.006808600955575448,0.0,0.0,0.0,-9.950248756345954e-06,0.0005900505902187703,4.1618959694558794e-05
PRO 615,R PRO 615,0.0,0.0,0.0,-2.985074626865122e-05,0.00017017543658192955,1.2003249811988693e-05,-0.20542288557213925,0.037480147629116084,0.0026436457811930066,0.2055074626865671,0.037522413786270546,0.0026466270060578156,0.0,0.0,0.0,5.472636815912946e-05,0.0006245317049588719,4.405107000574359e-05
LYS 616,R LYS 616,0.0,0.0,0.0,-1.4925373134329477e-05,0.00012125430454681447,8.552619211607889e-06,-51.41287064676617,0.3811235983202138,0.026882385917541624,51.41255223880596,0.38108485952190896,0.026879653493386828,0.0,0.0,0.0,-0.00033333333333301603,0.000567207818868076,4.000775483193153e-05
VAL 617,R VAL 617,0.0,0.0,0.0,-9.95024875621781e-06,9.925341961819804e-05,7.000796438666977e-06,-0.11371641791044775,0.06186588108877195,0.004363682799719466,0.11377114427860699,0.06183501852191887,0.00436150592209707,0.0,0.0,0.0,4.477611940301107e-05,0.0005756113553991832,4.060049459692394e-05
SER 618,R SER 618,0.0,0.0,0.0,0.0,0.0,0.0,-0.30080597014925353,0.12655951410748847,0.00892681984209114,0.3008059701492537,0.12648051455213286,0.008921247643088655,0.0,0.0,0.0,7.732896688931439e-17,0.0005901344816799885,4.162487694199662e-05
ASP 619,R ASP 619,0.0,0.0,0.0,-4.975124378106696e-06,7.035888370011499e-05,4.96273301545811e-06,49.76725373134328,0.3079846062892681,0.021723559179807173,-49.76698009950249,0.30791877135680823,0.021718915541709082,0.0,0.0,0.0,0.00026865671642145567,0.0005708182889278175,4.026241775471427e-05
THR 620,R THR 620,0.0,0.0,0.0,-1.9900497512437276e-05,0.00013965839649370966,9.850743768467993e-06,0.18435820895522373,0.056899239253595746,0.004013362895321322,-0.1843333333333334,0.056820335976049796,0.0040077974872319315,0.0,0.0,0.0,4.975124377938781e-06,0.0006654031242705777,4.69339176482866e-05
VAL 621,R VAL 621,0.0,0.0,0.0,-1.4925373134328372e-05,0.0001212543045468055,8.552619211607255e-06,0.24404477611940284,0.0423050164047907,0.00298396578499452,-0.2440696517412935,0.0423117443016581,0.002984440334250457,0.0,0.0,0.0,-3.980099502506787e-05,0.0005887907839485589,4.153009981160632e-05
VAL 622,R VAL 622,0.0,0.0,0.0,-4.975124378109457e-06,7.035888370015405e-05,4.962733015460865e-06,0.1976716417910449,0.024748519063006423,0.0017456259420084524,-0.19764179104477608,0.024774024367457115,0.001747424947475996,0.0,0.0,0.0,2.4875621890656926e-05,0.0006184381784380764,4.362126578408747e-05
GLU 623,R GLU 623,0.0,0.0,0.0,-1.4925373134324505e-05,0.00012125430454677407,8.55261921160504e-06,52.37289054726369,0.22894898943037112,0.01614881659499688,-52.372447761194024,0.22891148109775805,0.016146170961200204,0.0,0.0,0.0,0.0004278606965181833,0.0005951879175628622,4.1981318826497365e-05
PRO 624,R PRO 624,0.0,0.0,0.0,-4.975124378106696e-06,7.035888370011499e-05,4.96273301545811e-06,0.32190547263681596,0.033608012843132244,0.002370526451662279,-0.32188557213930336,0.03361919969090205,0.0023713155110652506,0.0,0.0,0.0,1.4925373134479163e-05,0.0005323150597052002,3.754660936185709e-05
TYR 625,R TYR 625,0.0,0.0,0.0,-2.4875621890551152e-05,0.0001557460282835918,1.098547782372207e-05,0.4404228855721395,0.02977035277102365,0.0020998387809605403,-0.440452736318408,0.02974249359667537,0.0020978737463117404,0.0,0.0,0.0,-5.472636815915377e-05,0.0006001575661691231,4.2331850812175756e-05
ASN 626,R ASN 626,0.0,0.0,0.0,-1.4925373134320087e-05,0.00012125430454673817,8.552619211602507e-06,0.22115920398009967,0.055489540293225094,0.0039139303971835356,-0.22108457711442794,0.05557691824612584,0.0039200935627836594,0.0,0.0,0.0,5.9701492537527795e-05,0.0005785708163224891,4.0809238875679804e-05
ALA 627,R ALA 627,0.0,0.0,0.0,-1.4925373134333343e-05,0.00012125430454684587,8.552619211610103e-06,0.3034029850746268,0.028534029453627402,0.00201263525778962,-0.30334328358208956,0.028551717362401335,0.00201388286668036,0.0,0.0,0.0,4.477611940295363e-05,0.0005926457035843728,4.1802004878067165e-05
THR 628,R THR 628,0.0,0.0,0.0,-1.4925373134331134e-05,0.00012125430454682793,8.552619211608838e-06,0.4310746268656717,0.06494413522010534,0.004580806105322928,-0.43101990049751265,0.06486556785018732,0.004575264390330807,0.0,0.0,0.0,3.9800995024750825e-05,0.0005716415745466746,4.03204878449003e-05
LEU 629,R LEU 629,0.0,0.0,0.0,-1.990049751243562e-05,0.00013965839649369806,9.850743768467175e-06,0.3102338308457712,0.05140871298619186,0.0036260910321743414,-0.3101492537313434,0.05149020688359667,0.003631839168499713,0.0,0.0,0.0,6.46766169153782e-05,0.0006074135852799955,4.2843650939019764e-05
SER 630,R SER 630,0.0,0.0,0.0,-9.95024875621781e-06,9.925341961819804e-05,7.000796438666977e-06,0.47195024875621866,0.03804079392475573,0.002683190721860685,-0.4718507462686566,0.038041579921525494,0.0026832461617982487,0.0,0.0,0.0,8.955223880594952e-05,0.0005571250817581489,3.9296573390297344e-05
VAL 631,R VAL 631,0.0,0.0,0.0,-3.9800995024880075e-05,0.00019549137019294228,1.378889809037821e-05,0.4054577114427862,0.019113680670979995,0.001348175086419697,-0.40538308457711514,0.01914795788021137,0.0013505928143452187,0.0,0.0,0.0,3.482587064686673e-05,0.0005933135676684786,4.184911237843851e-05
HIE 632,R HIE 632,0.0,0.0,0.0,-2.9850746268666685e-05,0.00017017543658201772,1.2003249811994912e-05,0.8244676616915424,0.07481027544691012,0.005276709980765219,-0.8242587064676618,0.0748188707427654,0.0052773162461900724,0.0,0.0,0.0,0.0001791044776119029,0.0005882440300041122,4.1491534761839424e-05
GLN 633,R GLN 633,0.0,0.0,0.0,-2.985074626865785e-05,0.00017017543658196733,1.2003249811991358e-05,0.7144626865671648,0.24786597616463135,0.017483117960823455,-0.714402985074627,0.24783986522966728,0.017481276237473167,0.0,0.0,0.0,2.9850746269082053e-05,0.000606026515036537,4.2745814547508624e-05
LEU 634,R LEU 634,0.0,0.0,0.0,-3.9800995024880075e-05,0.00019549137019294228,1.378889809037821e-05,0.4322686567164176,0.032131066516835095,0.0022663506900510635,-0.4320895522388063,0.03210294294251574,0.0022643670060662206,0.0,0.0,0.0,0.00013930348258691346,0.0005468112105087938,3.856908900347108e-05
VAL 635,R VAL 635,0.0,0.0,0.0,-6.467661691542019e-05,0.0002459543700359753,1.7348283660613855e-05,0.4760348258706465,0.02267625889575154,0.0015994599796192888,-0.47592537313432814,0.022636636596529425,0.001596665238114633,0.0,0.0,0.0,4.4776119402918006e-05,0.0006410385499440864,4.521537307994144e-05
GLU 636,R GLU 636,0.0,0.0,0.0,-7.462686567164351e-05,0.000262788311368051,1.85356583322339e-05,62.15083084577116,0.7796219974764621,0.05499029579469457,-62.14905970149253,0.7794754304536906,0.05497995775400044,0.0,0.0,0.0,0.0016965174129316876,0.0006327998362685178,4.463425902280379e-05
ASN 637,R ASN 637,0.0,0.0,0.0,-4.975124378109126e-05,0.0002174305809294599,1.5336370701218267e-05,0.5973781094527365,0.16851607632067434,0.011886207563448058,-0.5972139303482586,0.16848059369764698,0.011883704812188908,0.0,0.0,0.0,0.00011442786069632143,0.000655509217591333,4.623605527829466e-05
THR 638,R THR 638,0.0,0.0,0.0,-5.472636815920458e-05,0.0002274453622022405,1.6042758907672127e-05,0.2782388059701493,0.10775618640257735,0.007600535366069984,-0.2781691542288557,0.10773530878955685,0.007599062772788623,0.0,0.0,0.0,1.49253731344173e-05,0.0006726912751365979,4.744798417439294e-05
ASP 639,R ASP 639,0.0,0.0,0.0,-6.467661691541852e-05,0.00024595437003596904,1.7348283660613414e-05,67.11365671641792,0.35493711385520627,0.025035333716327386,-67.11020895522385,0.3547817858080474,0.02502437772061905,0.0,0.0,0.0,0.0033830845771123407,0.000659799787064832,4.653868871506159e-05
GLU 640,R GLU 640,0.0,0.0,0.0,-0.00010945273631839148,0.0003122063978056691,2.2021341393523417e-05,67.10986069651742,0.5536487387040979,0.03905137105705781,-67.10629353233826,0.5533790891725102,0.03903235144556544,0.0,0.0,0.0,0.0034577114427894293,0.0006687425910239055,4.7169465471663135e-05
THR 641,R THR 641,0.0,0.0,0.0,-5.472636815921784e-05,0.00022744536220229564,1.6042758907676017e-05,0.12901492537313441,0.09261676656456418,0.006532683025131455,-0.12889054726368163,0.09261221758477198,0.00653236216483615,0.0,0.0,0.0,6.965174129361857e-05,0.0006190382350285469,4.366359051262301e-05
TYR 642,R TYR 642,0.0,0.0,0.0,-0.00010945273631840033,0.0003122063978056943,2.2021341393525196e-05,-0.3592935323383087,0.07874411236277273,0.005554181442975859,0.35925373134328364,0.07873224540286197,0.005553344412161197,0.0,0.0,0.0,-0.00014925373134322075,0.0006821184008181994,4.8112922351359504e-05
CYS 643,R CYS 643,0.0,0.0,0.0,-2.4875621890546734e-05,0.0001557460282835641,1.098547782372012e-05,0.1004278606965174,0.1282595162254582,0.009046728746177169,-0.10042786069651741,0.1283129958165711,0.00905050090569011,0.0,0.0,0.0,-2.4875621890542316e-05,0.0005853757643814395,4.128922290363242e-05
ILE 644,R ILE 644,0.0,0.0,0.0,-2.4875621890544525e-05,0.0001557460282835503,1.0985477823719143e-05,-0.10662189054726375,0.06334079284487094,0.004467715053813739,0.10662189054726363,0.06337259572530662,0.004469958256042437,0.0,0.0,0.0,-2.4875621890480452e-05,0.0006103405047953579,4.3050099923832944e-05
ASP 645,R ASP 645,0.0,0.0,0.0,-3.4825870646760124e-05,0.0001833385649023391,1.2931705297167197e-05,55.10593532338306,0.22406440260951088,0.015804284405059436,-55.10525870646766,0.2240343851011819,0.01580216713326955,0.0,0.0,0.0,0.0006417910447757902,0.0006317036714128055,4.455694151528029e-05
ASN 646,R ASN 646,0.0,0.0,0.0,-1.4925373134328925e-05,0.00012125430454680997,8.55261921160757e-06,0.522791044776119,0.052493033126016685,0.0037025730778556037,-0.5227910447761197,0.052473979520986556,0.0037012291401781736,0.0,0.0,0.0,-1.4925373134258223e-05,0.0005596517390820029,3.947479005691309e-05
GLU 647,R GLU 647,0.0,0.0,0.0,-9.95024875621781e-06,9.925341961819804e-05,7.000796438666977e-06,52.57799004975128,0.26740730461784695,0.018861456996076303,-52.57761194029854,0.26738361703846286,0.018859786203049417,0.0,0.0,0.0,0.00036815920397987776,0.0005587664937659511,3.941234966664944e-05
ALA 648,R ALA 648,0.0,0.0,0.0,-1.9900497512440038e-05,0.00013965839649372904,9.85074376846936e-06,-0.025258706467661686,0.06233773153120128,0.004396964563810312,0.025293532338308472,0.06231159389944023,0.004395120957413155,0.0,0.0,0.0,1.4925373134389682e-05,0.0005596517390820351,3.9474790056915365e-05
LEU 649,R LEU 649,0.0,0.0,0.0,-2.487562189055999e-05,0.0001557460282836471,1.0985477823725974e-05,0.035621890547264105,0.03545800288461166,0.0025010146881762362,-0.03562189054726371,0.03538693463263645,0.002496001920180492,0.0,0.0,0.0,-2.4875621890029732e-05,0.0006103405047952603,4.305009992382606e-05
TYR 650,R TYR 650,0.0,0.0,0.0,-2.985074626865785e-05,0.00017017543658196733,1.2003249811991358e-05,-0.03180099502487553,0.06336877928494981,0.004469689065095051,0.03176119402985074,0.06336110430597623,0.004469147713817969,0.0,0.0,0.0,-6.965174129346335e-05,0.0006503916754176762,4.587509168467863e-05
ASP 651,R ASP 651,0.0,0.0,0.0,-9.950248756220019e-06,9.925341961822007e-05,7.000796438668532e-06,54.80199004975122,0.2833091764396025,0.01998308855341837,-54.80136318407955,0.28326875314830097,0.01998023731428856,0.0,0.0,0.0,0.0006169154228865382,0.0006209545194578249,4.379875479471594e-05
ILE 652,R ILE 652,0.0,0.0,0.0,-3.482587064676675e-05,0.00018333856490237402,1.293170529716966e-05,-0.16350248756218894,0.04060330163009856,0.0028639360794174293,0.1634278606965174,0.04060642328303824,0.0028641562638389534,0.0,0.0,0.0,-0.000109452736318418,0.0006448882035130069,4.5486906706682694e-05
CYS 653,R CYS 653,0.0,0.0,0.0,-9.950248756213392e-06,9.925341961815396e-05,7.000796438663869e-06,0.04635323383084579,0.08413540142606102,0.0059344536534375394,-0.046308457711442756,0.08415003408748466,0.00593548576179589,0.0,0.0,0.0,3.482587064668942e-05,0.0006179577136408412,4.3587376410257043e-05
PHE 654,R PHE 654,0.0,0.0,0.0,-2.9850746268659506e-05,0.00017017543658197676,1.2003249811992024e-05,-0.029676616915422886,0.051379283244939226,0.003624015218277502,0.029691542288557197,0.051381360018228794,0.0036241617025709947,0.0,0.0,0.0,-1.4925373134275899e-05,0.0006024627065956736,4.2494442881556336e-05
ARG 655,R ARG 655,0.0,0.0,0.0,-1.4925373134331134e-05,0.00012125430454682793,8.552619211608838e-06,-55.93989552238808,0.3500081506204834,0.024687671455493387,55.93916915422887,0.3500337030568245,0.02468947378538816,0.0,0.0,0.0,-0.0007412935323434035,0.0005488443928601924,3.871249862925109e-05
THR 656,R THR 656,0.0,0.0,0.0,-1.9900497512434515e-05,0.0001396583964936903,9.85074376846663e-06,-0.1843432835820894,0.09167771023750705,0.006466447098798053,0.18441293532338315,0.09164317364355849,0.006464011075285223,0.0,0.0,0.0,4.975124378119068e-05,0.0005159278342562037,3.639074359920348e-05
LEU 657,R LEU 657,0.0,0.0,0.0,-3.4825870646757915e-05,0.00018333856490232748,1.2931705297166377e-05,-0.0884875621890547,0.038119882832865826,0.0026887692233205354,0.08854726368159206,0.03812259622925526,0.002688960611545273,0.0,0.0,0.0,2.4875621890571037e-05,0.0005853757643811817,4.128922290361423e-05
LYS 658,R LYS 658,0.0,0.0,0.0,-6.467661691541466e-05,0.0002459543700359543,1.7348283660612374e-05,-53.71200497512442,0.6069025387269074,0.042807604494447725,53.711512437810995,0.6068217513404054,0.042801906191559144,0.0,0.0,0.0,-0.0005572139303492932,0.0006292696540577513,4.438525916824917e-05
LEU 659,R LEU 659,0.0,0.0,0.0,-1.990049751243562e-05,0.00013965839649369806,9.850743768467175e-06,-0.13024875621890533,0.07555425588959361,0.005329186315118353,0.13024378109452747,0.07556444499165813,0.005329904998965427,0.0,0.0,0.0,-2.4875621890389867e-05,0.0005681234795472579,4.007234055649904e-05
THR 660,R THR 660,0.0,0.0,0.0,-9.950248756218914e-06,9.925341961820907e-05,7.000796438667756e-06,-0.05723383084577103,0.09736662033762572,0.006867711878611293,0.057213930348258696,0.09733503204222939,0.006865483812044268,0.0,0.0,0.0,-2.9850746268582727e-05,0.0005977607281941092,4.216279089641581e-05
THR 661,R THR 661,0.0,0.0,0.0,-9.950248756220019e-06,9.925341961822007e-05,7.000796438668532e-06,-0.026900497512437848,0.16152827348201568,0.011393325953774843,0.026855721393034812,0.1615609617383262,0.011395631605602714,0.0,0.0,0.0,-5.472636815927086e-05,0.0005571695078240952,3.929970696338185e-05
PRO 662,R PRO 662,0.0,0.0,0.0,-1.990049751243783e-05,0.00013965839649371356,9.85074376846827e-06,-0.3284179104477612,0.05025867888826631,0.003544973881268373,0.32847263681592037,0.0501503262342864,0.0035373312743232355,0.0,0.0,0.0,3.482587064676454e-05,0.0005497906381507366,3.8779241625972305e-05
THR 663,R THR 663,0.0,0.0,0.0,-9.950248756218914e-06,9.925341961820907e-05,7.000796438667756e-06,0.47204975124378085,0.060244340890999164,0.004249308172775714,-0.4719751243781094,0.060258517517794576,0.004250308114931494,0.0,0.0,0.0,6.467661691532518e-05,0.0005737161916467674,4.046682005251387e-05
TYR 664,R TYR 664,0.0,0.0,0.0,-1.990049751243562e-05,0.00013965839649369806,9.850743768467175e-06,0.43230845771144283,0.11652533462753491,0.008219063391598785,-0.4322587064676616,0.11652221079381016,0.008218843053356543,0.0,0.0,0.0,2.985074626868878e-05,0.0005722474481398463,4.036322287317112e-05
GLY 665,R GLY 665,0.0,0.0,0.0,-9.95024875621781e-06,9.925341961819804e-05,7.000796438666977e-06,0.3973432835820895,0.020783809407727484,0.001465976884658127,-0.3972985074626868,0.020793714314331635,0.0014666755229029997,0.0,0.0,0.0,3.482587064668721e-05,0.000576298960668035,4.0648994533106525e-05
ASP 666,R ASP 666,0.0,0.0,0.0,-9.95024875621781e-06,9.925341961819804e-05,7.000796438666977e-06,53.607243781094496,0.31214481152182555,0.022016997431992813,-53.60674626865669,0.3121469712199381,0.02201714976535234,0.0,0.0,0.0,0.0004875621890543678,0.0006076580337114018,4.286089300195936e-05
LEU 667,R LEU 667,0.0,0.0,0.0,-9.950248756213392e-06,9.925341961815396e-05,7.000796438663869e-06,0.4301144278606965,0.01909681645724387,0.0013469855764973292,-0.43003482587064684,0.019065317971328263,0.0013447638446026536,0.0,0.0,0.0,6.965174129327058e-05,0.0005944388868157067,4.192848627113242e-05
ASN 668,R ASN 668,0.0,0.0,0.0,-1.4925373134324505e-05,0.00012125430454677407,8.55261921160504e-06,0.619432835820895,0.06462926586606117,0.0045585969334786,-0.6192736318407964,0.06465722671450543,0.004560569139665184,0.0,0.0,0.0,0.00014427860696480252,0.0005935638229641409,4.1866764026002595e-05
HIE 669,R HIE 669,0.0,0.0,0.0,-4.975124378111114e-06,7.035888370017748e-05,4.962733015462517e-06,0.34331840796019897,0.1395908666752842,0.009845980582331382,-0.34330845771144286,0.1396169043426275,0.009847817137782159,0.0,0.0,0.0,4.975124377965294e-06,0.0005598286201671024,3.948726628670341e-05
LEU 670,R LEU 670,0.0,0.0,0.0,-2.4875621890546734e-05,0.0001557460282835641,1.098547782372012e-05,0.4661691542288556,0.026788117284406342,0.0018894881083661953,-0.4661990049751244,0.02682132141770943,0.001891830147351567,0.0,0.0,0.0,-5.472636815900463e-05,0.0005660283643114049,3.992456252186629e-05
VAL 671,R VAL 671,0.0,0.0,0.0,-3.482587064676896e-05,0.00018333856490238565,1.293170529717048e-05,0.452,0.02810269015645345,0.0019822109295687027,-0.4519253731343285,0.028152382135187334,0.001985715931503031,0.0,0.0,0.0,3.980099502473149e-05,0.0006528985965005303,4.60519162641881e-05
SER 672,R SER 672,0.0,0.0,0.0,-3.482587064676233e-05,0.00018333856490235077,1.2931705297168019e-05,0.5402686567164182,0.06396568936241079,0.004511791855714943,-0.5401641791044777,0.064000139229076,0.004514221761956865,0.0,0.0,0.0,6.965174129371122e-05,0.0006579966414872602,4.6411504632272086e-05
ALA 673,R ALA 673,0.0,0.0,0.0,-9.950248756222228e-06,9.925341961824211e-05,7.000796438670086e-06,0.4872935323383082,0.019892707430515577,0.0014031233973671924,-0.48714925373134293,0.01991643267476109,0.001404796847068567,0.0,0.0,0.0,0.00013432835820901499,0.000628403704288853,4.4324179780944544e-05
THR 674,R THR 674,0.0,0.0,0.0,-4.9751243781102305e-05,0.00021743058092950818,1.5336370701221672e-05,0.48819900497512453,0.07502311550253102,0.005291722560776349,-0.4880796019900497,0.07495619703846058,0.005287002496251142,0.0,0.0,0.0,6.965174129338602e-05,0.0006109485147465429,4.3092985639179615e-05
MET 675,R MET 675,0.0,0.0,0.0,-4.975124378108021e-05,0.00021743058092941163,1.5336370701214862e-05,0.31071641791044746,0.06746994303420896,0.004758962852140866,-0.31057213930348265,0.06744783147033113,0.004757403222676766,0.0,0.0,0.0,9.452736318387476e-05,0.0006197575360414792,4.371432609421846e-05
SER 676,R SER 676,0.0,0.0,0.0,-3.980099502488449e-05,0.00019549137019296399,1.378889809037974e-05,0.7286517412935324,0.08612918741535178,0.006075084474088193,-0.7284726368159206,0.08607095590419049,0.006070977139977949,0.0,0.0,0.0,0.00013930348258702944,0.0006233415907383263,4.396712582096031e-05
GLY 677,R GLY 677,0.0,0.0,0.0,-1.9900497512440038e-05,0.00013965839649372904,9.85074376846936e-06,0.5491442786069651,0.03532259406307697,0.0024914636863144295,-0.5489253731343285,0.03531407627376397,0.002490862887779556,0.0,0.0,0.0,0.00019900497512436918,0.000661822453664277,4.668135661688781e-05
VAL 678,R VAL 678,0.0,0.0,0.0,-9.452736318407416e-05,0.00029256100354205596,2.06356621219581e-05,0.45420895522388055,0.07899289041252058,0.0055717288936470094,-0.4540149253731346,0.0789326482598469,0.005567479739819183,0.0,0.0,0.0,9.95024875621676e-05,0.000606802033372646,4.280051539334787e-05
THR 679,R THR 679,0.0,0.0,0.0,-6.965174129352799e-05,0.0002545591802082633,1.7955220173645737e-05,0.4169402985074627,0.09585668416139878,0.006761209192398496,-0.41684079601990043,0.09578185479943033,0.006755931136158302,0.0,0.0,0.0,2.9850746268476675e-05,0.0006758848834921204,4.767324393962666e-05
THR 680,R THR 680,0.0,0.0,0.0,-8.955223880596913e-05,0.00028553920104042944,2.014038236096338e-05,0.3218208955223881,0.09715181616559032,0.006852560760509963,-0.3216417910447761,0.0971239196385029,0.0068505930912020835,0.0,0.0,0.0,8.955223880589124e-05,0.0006324085669327614,4.4606661011744214e-05
CYX 681,R CYX 681,0.0,0.0,0.0,-0.00011940298507604541,0.0003242621042187841,2.2871685359980324e-05,0.30185572139303496,0.06635382377792609,0.004680237869721418,-0.3016119402985076,0.0663377357226813,0.004679103105797958,0.0,0.0,0.0,0.00012437810945545123,0.0006834596919836625,4.820752973567443e-05
LEU 682,R LEU 682,0.0,0.0,0.0,-0.00013432835820893822,0.0003410047659341617,2.4052621663854844e-05,0.4807810945273632,0.08793451792998011,0.006202422670455077,-0.4805572139303481,0.08787087971954011,0.006197933977181583,0.0,0.0,0.0,8.955223880614367e-05,0.0006924901339219312,4.8844487998716776e-05
ARG 683,R ARG 683,0.0,0.0,0.0,-0.0001293532338308713,0.00033559048664762945,2.367072784807589e-05,-65.92676616915422,0.34152147147169587,0.0240890672624138,65.9234328358209,0.34134065025157045,0.024076313116926835,0.0,0.0,0.0,-0.0034626865671664314,0.0007329153577739226,5.169586344012723e-05
PHE 684,R PHE 684,0.0,0.0,0.0,-0.000169154228855716,0.00037488808425440617,2.644256666664742e-05,0.04653233830845771,0.08735135319205176,0.006161289401332968,-0.04656218905472634,0.08730114497311019,0.006157747986621918,0.0,0.0,0.0,-0.00019900497512423247,0.0006983983132534112,4.926121883763335e-05
PRO 685,R PRO 685,0.0,0.0,0.0,-0.0001442786069651726,0.0003513720116021769,2.4783870791901202e-05,-0.830825870646766,0.06359757283897147,0.004485826918121639,0.8302039800995026,0.06356305432172116,0.004483392169640795,0.0,0.0,0.0,-0.0007661691542287493,0.0007053807068075978,4.9753718905797844e-05
GLY 686,R GLY 686,0.0,0.0,0.0,-0.00013432835820895644,0.00034100476593420804,2.4052621663858113e-05,0.4301791044776118,0.07581253234716345,0.005347403731820991,-0.429721393034826,0.07582968603147135,0.00534861365942323,0.0,0.0,0.0,0.0003233830845770744,0.0007122946575096985,5.0241391387396765e-05
GLN 687,R GLN 687,0.0,0.0,0.0,-0.00039303482587065984,0.0004884244583592152,3.445080503817829e-05,1.5086169154228848,0.1517500809787441,0.010703625432454442,-1.5072835820895514,0.15162199061782602,0.01069459063500371,0.0,0.0,0.0,0.0009402985074625101,0.0007638719843044148,5.38793755206327e-05
LEU 688,R LEU 688,0.0,0.0,0.0,-0.0003731343283581789,0.0004836373655527862,3.4113149545806e-05,-0.6053084577114427,0.056966904751133765,0.004018135651524655,0.6049104477611941,0.05692494788613394,0.004015176242446375,0.0,0.0,0.0,-0.0007711442786068228,0.0006891939080294816,4.861199015050489e-05
ASN 689,R ASN 689,0.0,0.0,0.0,-0.00026368159203979516,0.00044062865324346354,3.107954887869555e-05,0.305029850746269,0.23373491193910642,0.016486389540934426,-0.30464676616915426,0.23361134028646374,0.016477673468590835,0.0,0.0,0.0,0.00011940298507537375,0.0007163142545243034,5.052491190057375e-05
ALA 690,R ALA 690,0.0,0.0,0.0,-0.00018905472636817153,0.0003915520869642246,2.7617954792050043e-05,-0.5760348258706467,0.0923111964829493,0.0065111297733909945,0.5756218905472641,0.09223189635306701,0.006505536373496046,0.0,0.0,0.0,-0.0006019900497512172,0.0006315077274675847,4.454312069500873e-05
ASP 691,R ASP 691,0.0,0.0,0.0,-0.00020895522388060715,0.0004065623424440865,2.867669658161385e-05,74.08331840796016,0.47896205991752283,0.0337833789125428,-74.07605970149253,0.478634590338046,0.0337602809893217,0.0,0.0,0.0,0.007049751243781103,0.0007514579115610642,5.300375434218549e-05
LEU 692,R LEU 692,0.0,0.0,0.0,-0.00017910447761193603,0.00038343977846760674,2.7045756668791856e-05,0.32172139303482583,0.09468823937885049,0.006678793451924167,-0.32162686567164167,0.09459410579087422,0.006672153780565758,0.0,0.0,0.0,-8.457711442789716e-05,0.000703799882000714,4.964221612110024e-05
ARG 693,R ARG 693,0.0,0.0,0.0,-0.00029850746268656245,0.00045760327512703444,3.227684639133897e-05,-74.61689054726368,0.43389180388374576,0.03060436816263788,74.60926368159203,0.43360594385944723,0.03058420515114906,0.0,0.0,0.0,-0.00792537313433071,0.0009139074629395634,6.446206222848753e-05
LYS 694,R LYS 694,0.0,0.0,0.0,-0.00041791044776118665,0.0004932152728912835,3.47887230408369e-05,-82.05380597014927,0.5025947074550589,0.03545029734571605,82.04198009950248,0.502176367509602,0.0354207899210694,0.0,0.0,0.0,-0.012243781094527992,0.0011483380298008504,8.099751948437302e-05
LEU 695,R LEU 695,0.0,0.0,0.0,-0.00016417910447760932,0.00037043801928330337,2.6128683284882093e-05,0.10540796019900477,0.08898321568112481,0.006276392106568146,-0.10542786069651737,0.08889445930665979,0.006270131714607305,0.0,0.0,0.0,-0.0001840796019903896,0.0007199677118465647,5.07826069110721e-05
ALA 696,R ALA 696,0.0,0.0,0.0,-0.00010447761194030467,0.00030587912734209564,2.1575050145340106e-05,-0.21249751243781104,0.060907247351047196,0.004296065989307636,0.21238805970149255,0.060891867756883475,0.00429498119637593,0.0,0.0,0.0,-0.00021393034825878895,0.0006379421012144634,4.499696642632439e-05
VAL 697,R VAL 697,0.0,0.0,0.0,-0.0001791044776119515,0.0003834397784676398,2.704575666879419e-05,-0.4800149253731341,0.08872594496296937,0.006258245629254172,0.47971641791044783,0.08871657694018897,0.006257584859874431,0.0,0.0,0.0,-0.00047761194029848785,0.000698788054371388,4.928870905652183e-05
ASN 698,R ASN 698,0.0,0.0,0.0,-0.0002636815920398206,0.000440628653243506,3.1079548878698546e-05,0.10267661691542299,0.11090034027509478,0.007822306881026484,-0.10276616915422883,0.11080654133101767,0.007815690813628788,0.0,0.0,0.0,-0.0003532338308459024,0.0007462023187772091,5.263305340930246e-05
MET 699,R MET 699,0.0,0.0,0.0,-0.0001990049751244048,0.00039925179398490684,2.816105025109343e-05,-0.3654626865671642,0.19832264242454778,0.013988600635964722,0.3652736318407958,0.1983854476067571,0.013993030571957178,0.0,0.0,0.0,-0.0003880597014926879,0.0006755552103323048,4.764999058783244e-05
VAL 700,R VAL 700,0.0,0.0,0.0,-0.000159203980099496,0.00036586619524078584,2.5806211680395424e-05,0.4017014925373134,0.05367972506770659,0.003786275873700174,-0.40148756218905457,0.05368881309240546,0.00378691689353799,0.0,0.0,0.0,5.4726368159383544e-05,0.0006853041956302578,4.8337630991730554e-05
PRO 701,R PRO 701,0.0,0.0,0.0,-0.00013432835820899124,0.0003410047659342963,2.4052621663864337e-05,0.4237512437810949,0.05373148470591014,0.003789926717088704,-0.4236069651741297,0.05367897715402192,0.0037862231199363217,0.0,0.0,0.0,9.950248756094084e-06,0.0006910231058713106,4.8741011818332086e-05
PHE 702,R PHE 702,0.0,0.0,0.0,-0.00016915422885573813,0.0003748880842544551,2.644256666665087e-05,-0.08235323383084575,0.06545645016078863,0.00461694201505791,0.08236815920398007,0.0654174789207959,0.004614193195730565,0.0,0.0,0.0,-0.00015422885572161687,0.0007200708418456157,5.0789881140341516e-05
PRO 703,R PRO 703,0.0,0.0,0.0,-9.950248756219577e-05,0.0002993355016217381,2.111349837397273e-05,-0.032393034825870644,0.06630683801393901,0.004676923749457812,0.03239800995024873,0.06627795230100146,0.004674886308359667,0.0,0.0,0.0,-9.452736318408907e-05,0.0006586733995399194,4.64592394648161e-05
ARG 704,R ARG 704,0.0,0.0,0.0,-0.00011940298507462255,0.0003242621042149202,2.2871685359707787e-05,-62.18052736318403,0.3277928457964388,0.023120724669233168,62.17884079601986,0.3276461878472409,0.023110380215083413,0.0,0.0,0.0,-0.0018059701492518909,0.0006044315442237818,4.263331398048869e-05
LEU 705,R LEU 705,0.0,0.0,0.0,-9.950248756218473e-05,0.0002993355016217049,2.1113498373970388e-05,0.009144278606965215,0.12544045416807362,0.008847887439876216,-0.009124378109452734,0.125396324752479,0.00884477479089421,0.0,0.0,0.0,-7.960199004964913e-05,0.0006864950571405681,4.842162788626976e-05
HIP 706,R HIP 706,0.0,0.0,0.0,-0.00014427860696516486,0.00035137201160215817,2.4783870791899877e-05,-64.84448756218906,0.34276042297249926,0.02417645616334911,64.84193034825871,0.34265160805590034,0.024168780950912804,0.0,0.0,0.0,-0.0027014925373109195,0.0006841836194081958,4.825859163918387e-05
PHE 707,R PHE 707,0.0,0.0,0.0,-9.452736318408023e-05,0.0002925610035420747,2.0635662121959425e-05,0.44982587064676627,0.08453786885773816,0.005962841517283474,-0.44977611940298534,0.08451373715571557,0.00596113939826099,0.0,0.0,0.0,-4.477611940303096e-05,0.0006332299533014208,4.4664597139150204e-05
PHE 708,R PHE 708,0.0,0.0,0.0,-9.950248756219136e-05,0.0002993355016217248,2.1113498373971794e-05,-0.41962686567164165,0.0502242243451466,0.003542543645174783,0.4194726368159203,0.05011479853646845,0.0035348253437334914,0.0,0.0,0.0,-0.00025373134328348566,0.0006767632267909169,4.773519749912915e-05
MET 709,R MET 709,0.0,0.0,0.0,-7.462686567165788e-05,0.0002627883113681015,1.8535658332237463e-05,0.5027661691542292,0.08220875048599549,0.005798558174051033,-0.5025920398009952,0.08211981742701979,0.005792285319725692,0.0,0.0,0.0,9.950248756211623e-05,0.0006309195305059755,4.4501632480195495e-05
PRO 710,R PRO 710,0.0,0.0,0.0,-5.9701492537324534e-05,0.0002369329532297089,1.671196198130055e-05,-0.35956218905472626,0.053690075823882966,0.003787005959749157,0.3594776119402985,0.05372215924827691,0.0037892689500229567,0.0,0.0,0.0,-0.00014427860696520907,0.0006495919898088406,4.58186862108529e-05
GLY 711,R GLY 711,0.0,0.0,0.0,-5.4726368159202374e-05,0.00022744536220223134,1.604275890767148e-05,0.2995721393034824,0.050737310203313526,0.003578733931236492,-0.29943283582089547,0.05070661605607897,0.003576568933018051,0.0,0.0,0.0,8.457711442786795e-05,0.0006675200597157892,4.708323476182016e-05
PHE 712,R PHE 712,0.0,0.0,0.0,-8.955223880599343e-05,0.0002855392010405069,2.0140382360968845e-05,-0.2677810945273634,0.05632317763674588,0.003972730641730375,0.2677114427860697,0.05622950765171376,0.0039661236704023805,0.0,0.0,0.0,-0.0001592039800994054,0.0006725072735806998,4.743500570531655e-05
ALA 713,R ALA 713,0.0,0.0,0.0,-4.477611940298677e-05,0.0002068120367246499,1.4587396341051922e-05,0.30979104477611946,0.04632156820529616,0.0032672715053300686,-0.30972139303482604,0.04639728922911921,0.00327261245454826,0.0,0.0,0.0,2.4875621890683716e-05,0.0005592978090931841,3.944982576031967e-05
PRO 714,R PRO 714,0.0,0.0,0.0,-7.960199004975352e-05,0.0002706760300245937,1.9092015109585745e-05,-0.012766169154228867,0.05313252041942527,0.0037476790337359063,0.012830845771144276,0.053090003779192964,0.003744680141157017,0.0,0.0,0.0,-1.4925373134373113e-05,0.0006187582810365005,4.3643844080529805e-05
LEU 715,R LEU 715,0.0,0.0,0.0,-2.487562189054784e-05,0.00015574602828357105,1.0985477823720609e-05,-0.26011442786069644,0.09047025756169653,0.006381279953674085,0.26004477611940296,0.09052661292040305,0.006385254954193463,0.0,0.0,0.0,-9.452736318405925e-05,0.000619757536041369,4.3714326094210684e-05
THR 716,R THR 716,0.0,0.0,0.0,-6.965174129354455e-05,0.0002545591802083239,1.7955220173650013e-05,-0.010691542288557395,0.09826957733176936,0.006931401554324101,0.01066666666666668,0.0982173614129332,0.006927718527381189,0.0,0.0,0.0,-9.452736318434978e-05,0.0006661838304989415,4.698898441983159e-05
SER 717,R SER 717,0.0,0.0,0.0,-1.4925373134328925e-05,0.00012125430454680997,8.55261921160757e-06,0.47219900497512457,0.12742251649709518,0.0089876913372896,-0.4721492537313435,0.1273551762096975,0.008982941519640937,0.0,0.0,0.0,3.482587064672256e-05,0.000540665790523209,3.813562449902687e-05
ARG 718,R ARG 718,0.0,0.0,0.0,-4.477611940298346e-05,0.0002068120367246346,1.4587396341050843e-05,-56.46171144278609,1.6038332490820226,0.11312567508082559,56.4608407960199,1.603590400837806,0.11310854588638787,0.0,0.0,0.0,-0.0009154228855760861,0.0006447730483296575,4.54787842863108e-05
GLY 719,R GLY 719,0.0,0.0,0.0,-1.990049751244059e-05,0.00013965839649373292,9.850743768469635e-06,0.302039800995025,0.07248282286107875,0.005112544133011728,-0.3019850746268658,0.0724788167791857,0.005112261565781724,0.0,0.0,0.0,3.4825870646654076e-05,0.000558766493765091,3.9412349666588776e-05
SER 720,R SER 720,0.0,0.0,0.0,-4.4776119402992295e-05,0.0002068120367246754,1.4587396341053721e-05,0.1787661691542289,0.13944363525341608,0.00983559567853825,-0.17871641791044768,0.13946676766416818,0.009837227312989074,0.0,0.0,0.0,4.975124378040414e-06,0.0006269051555125169,4.421848029999065e-05
GLN 721,R GLN 721,0.0,0.0,0.0,-1.990049751243783e-05,0.00013965839649371356,9.85074376846827e-06,0.3180696517412934,0.3481449991343642,0.024556254882251927,-0.3179800995024874,0.34809594320190246,0.024552794743562555,0.0,0.0,0.0,6.965174129319325e-05,0.0005510048515014674,3.8864885632337803e-05
GLN 722,R GLN 722,0.0,0.0,0.0,-3.482587064676565e-05,0.0001833385649023682,1.2931705297169248e-05,0.31480099502487513,0.35564415694225765,0.02508520469049487,-0.3148059701492537,0.35556503581022336,0.025079623916134653,0.0,0.0,0.0,-3.980099502548987e-05,0.0005887907839485831,4.153009981160802e-05
TYR 723,R TYR 723,0.0,0.0,0.0,-5.970149253731293e-05,0.00023693295322966285,1.67119619812973e-05,0.1726119402985074,0.08885131331235228,0.006267088430814639,-0.17251243781094533,0.0888419755040938,0.006266429792602954,0.0,0.0,0.0,3.9800995024844723e-05,0.0006136166014146138,4.328117796258508e-05
ARG 724,R ARG 724,0.0,0.0,0.0,-0.00010945273631840696,0.0003122063978057132,2.202134139352653e-05,-59.925716417910444,0.47345158376270047,0.03339469989283307,59.92438308457716,0.4733323882409486,0.0333862924889633,0.0,0.0,0.0,-0.0014427860696535398,0.0006601373285528972,4.656249705593931e-05
ALA 725,R ALA 725,0.0,0.0,0.0,-2.9850746268656192e-05,0.0001701754365819579,1.2003249811990692e-05,-0.1617611940298507,0.07783087089481876,0.005489766356411699,0.16179601990049766,0.07772936327094819,0.005482606560664366,0.0,0.0,0.0,4.975124378093439e-06,0.000602627022078774,4.2506032802118595e-05
LEU 726,R LEU 726,0.0,0.0,0.0,-5.4726368159200714e-05,0.0002274453622022245,1.6042758907671e-05,0.33270646766169143,0.05039849567328,0.0035548357969016585,-0.3326268656716417,0.050380098284057984,0.003553538145118559,0.0,0.0,0.0,2.487562189051801e-05,0.0006343234806172973,4.474172860895772e-05
THR 727,R THR 727,0.0,0.0,0.0,-7.960199004975629e-05,0.0002706760300246031,1.9092015109586413e-05,-0.543164179104478,0.11352457340424038,0.008007406014289857,0.5430149253731346,0.11347143229195256,0.008003657729232451,0.0,0.0,0.0,-0.00022885572139326867,0.0006521019851866101,4.5995727634406405e-05
VAL 728,R VAL 728,0.0,0.0,0.0,-0.00015920398009950317,0.0003658661952408024,2.580621168039659e-05,-0.49569154228855716,0.05689489636118165,0.004013056571308879,0.49551741293532314,0.056837999212686494,0.004009043355884288,0.0,0.0,0.0,-0.00033333333333321265,0.0007006275320310445,4.941845580679269e-05
PRO 729,R PRO 729,0.0,0.0,0.0,-0.00012935323383084257,0.00033559048664755497,2.3670727848070635e-05,-0.29926865671641806,0.044130036957576314,0.0031126928095704365,0.29913930348258705,0.04406136039787961,0.0031078487385410047,0.0,0.0,0.0,-0.0002587064676617426,0.0006637270901185314,4.6815699314169084e-05
GLU 730,R GLU 730,0.0,0.0,0.0,-8.955223880597575e-05,0.00028553920104045053,2.0140382360964868e-05,61.1955671641791,0.33099383997728854,0.02334650539041829,-61.194014925373125,0.3309229138347816,0.023341502646051587,0.0,0.0,0.0,0.0014626865671650828,0.000661560605007266,4.666288723666369e-05
LEU 731,R LEU 731,0.0,0.0,0.0,-0.00012935323383084037,0.00033559048664754917,2.3670727848070228e-05,-0.45490547263681597,0.06533652662442198,0.004608483260996462,0.45473631840796025,0.06535996861147891,0.004610136731276224,0.0,0.0,0.0,-0.0002985074626866227,0.0006620094250084389,4.6694544558677384e-05
THR 732,R THR 732,0.0,0.0,0.0,-6.46766169154224e-05,0.00024595437003598373,1.734828366061445e-05,-0.022293532338308147,0.06500668475354611,0.004585218009241573,0.02228358208955226,0.06500787689819154,0.004585302096641486,0.0,0.0,0.0,-7.462686567136071e-05,0.0006536563713569437,4.610536558146601e-05
GLN 733,R GLN 733,0.0,0.0,0.0,-9.950248756219687e-05,0.0002993355016217414,2.1113498373972962e-05,-0.26563184079601965,0.3657740701976427,0.025799713680866244,0.2655522388059701,0.3657230669495265,0.025796116189120914,0.0,0.0,0.0,-0.00017910447761219453,0.000667482978358158,4.7080619244516636e-05
GLN 734,R GLN 734,0.0,0.0,0.0,-7.960199004976457e-05,0.00027067603002463124,1.9092015109588395e-05,-0.5996268656716414,0.17329535100867638,0.01222331160826468,0.5995174129353232,0.17318115481586588,0.012215256829870017,0.0,0.0,0.0,-0.00018905472636786,0.0006647332177171439,4.6886666083236654e-05
MET 735,R MET 735,0.0,0.0,0.0,-8.95522388059868e-05,0.00028553920104048576,2.0140382360967355e-05,-0.4030398009950248,0.1077617069304185,0.007600924754080982,0.4029303482587062,0.10773578850019891,0.007599096608968449,0.0,0.0,0.0,-0.0001990049751245484,0.0006388726116414879,4.506259957134563e-05
PHE 736,R PHE 736,0.0,0.0,0.0,-0.00012437810945273477,0.000330012416950782,2.3277281147513383e-05,-0.1703432835820895,0.05312228048329135,0.0037469567643300334,0.17032835820895526,0.053101345344577264,0.003745480113499096,0.0,0.0,0.0,-0.0001393034825872791,0.0006986109262716514,4.9276215403662376e-05
ASP 737,R ASP 737,0.0,0.0,0.0,-4.9751243781100096e-05,0.00021743058092949855,1.5336370701220995e-05,58.939174129353205,0.34388315806028213,0.02425564779054294,-58.93804477611937,0.3439066502254544,0.02425730480011407,0.0,0.0,0.0,0.0010796019900488965,0.0005761700971854917,4.0639905203860905e-05
ALA 738,R ALA 738,0.0,0.0,0.0,-1.990049751243562e-05,0.00013965839649369806,9.850743768467175e-06,-0.10804975124378113,0.04774692313743741,0.0033678082905728947,0.10803980099502489,0.04769908171003186,0.003364433816465202,0.0,0.0,0.0,-2.9850746268401557e-05,0.0005893790286520999,4.1571591393875784e-05
LYS 739,R LYS 739,0.0,0.0,0.0,-7.462686567164572e-05,0.0002627883113680588,1.853565833223445e-05,-57.66452238805968,0.39979438838435766,0.02819932190917764,57.663666666666664,0.3997223829343748,0.028194243036331303,0.0,0.0,0.0,-0.0009303482587066679,0.0006190382350298156,4.36635905127125e-05
ASN 740,R ASN 740,0.0,0.0,0.0,-5.97014925373168e-05,0.0002369329532296782,1.671196198129838e-05,-0.5220796019900494,0.08412791511343906,0.005933925609658855,0.5220199004975123,0.08406429428788179,0.005929438142620442,0.0,0.0,0.0,-0.00011940298507300527,0.0005948967398931123,4.196078073721796e-05
MET 741,R MET 741,0.0,0.0,0.0,-3.48258706467778e-05,0.0001833385649024322,1.2931705297173761e-05,-0.4679154228855723,0.05672590825722408,0.004001137069483006,0.4678557213930346,0.05675402174893714,0.004003120042295635,0.0,0.0,0.0,-9.45273631840736e-05,0.0005951879175616931,4.1981318826414905e-05
MET 742,R MET 742,0.0,0.0,0.0,-5.4726368159222256e-05,0.000227445362202314,1.604275890767731e-05,-0.24435820895522373,0.10512660476600591,0.007415058978180189,0.24431343283582088,0.10508360220034216,0.007412025811064029,0.0,0.0,0.0,-9.950248756210629e-05,0.0006309195305059856,4.450163248019621e-05
ALA 743,R ALA 743,0.0,0.0,0.0,-3.9800995024880075e-05,0.00019549137019294228,1.378889809037821e-05,-0.3350398009950249,0.07361327216451055,0.00519227987902433,0.3349751243781096,0.07365635130571527,0.005195318447362701,0.0,0.0,0.0,-0.00010447761194039084,0.0005678184233860202,4.0050823553907075e-05
ALA 744,R ALA 744,0.0,0.0,0.0,-3.980099502487621e-05,0.0001954913701929233,1.3788898090376871e-05,-0.26582089552238797,0.056818886226622387,0.004007695229791659,0.26576119402985054,0.0567822294267662,0.004005109658484662,0.0,0.0,0.0,-9.950248756215711e-05,0.0006309195305061071,4.450163248020478e-05
CYS 745,R CYS 745,0.0,0.0,0.0,-4.477611940298456e-05,0.0002068120367246397,1.4587396341051204e-05,0.33016915422885573,0.12700390264611705,0.00895816459283709,-0.3301393034825871,0.12698486021527533,0.008956821443326138,0.0,0.0,0.0,-1.4925373134152172e-05,0.000585713936428373,4.131307572070346e-05
ASP 746,R ASP 746,0.0,0.0,0.0,-4.975124378109678e-05,0.00021743058092948408,1.5336370701219975e-05,57.300870646766164,0.339717226839438,0.023961805658283854,-57.30000995024877,0.3397222012578596,0.023962156526706364,0.0,0.0,0.0,0.0008109452736326728,0.0006100971311526665,4.303293367064415e-05
PRO 747,R PRO 747,0.0,0.0,0.0,-1.4925373134333343e-05,0.00012125430454684587,8.552619211610103e-06,0.09213930348258709,0.05110247725506475,0.0036044908291373652,-0.09212437810945275,0.05103008041538161,0.0035993843497901137,0.0,0.0,0.0,6.186317351145151e-17,0.0005901344816801308,4.162487694200665e-05
ARG 748,R ARG 748,0.0,0.0,0.0,-5.970149253731404e-05,0.00023693295322966724,1.671196198129761e-05,-56.74538308457708,0.42678415381414364,0.030103033181072787,56.74464676616917,0.42683710013152754,0.030106767726357047,0.0,0.0,0.0,-0.0007960199004962229,0.0005928127401414998,4.1813786728392936e-05
HIE 749,R HIE 749,0.0,0.0,0.0,-6.467661691543123e-05,0.00024595437003601734,1.7348283660616823e-05,0.2300696517412936,0.1110151490015611,0.007830404864214017,-0.2300398009950248,0.11093567858917153,0.00782479945351707,0.0,0.0,0.0,-3.482587064696781e-05,0.000567600425749163,4.003544718616459e-05
GLY 750,R GLY 750,0.0,0.0,0.0,-1.990049751243783e-05,0.00013965839649371354,9.850743768468268e-06,-0.20252736318407952,0.04286610528843831,0.0030235419434133035,0.20244776119402982,0.04283798597333269,0.003021558559850234,0.0,0.0,0.0,-9.950248756216677e-05,0.000638756371968331,4.505440065696063e-05
ARG 751,R ARG 751,0.0,0.0,0.0,-0.00010945273631841358,0.00031220639780573213,2.2021341393527866e-05,-64.35291542288557,0.4579609879424379,0.03230207750794709,64.35122885572136,0.4578174888536538,0.03229195586263174,0.0,0.0,0.0,-0.0017960199004967555,0.0007005215396181198,4.941097967841561e-05
TYR 752,R TYR 752,0.0,0.0,0.0,-0.00010447761194030688,0.00030587912734210214,2.1575050145340563e-05,0.18675124378109445,0.0796670172827603,0.005619278136892615,-0.18675621890547248,0.07965244949203704,0.0056182506041606755,0.0,0.0,0.0,-0.00010945273631849754,0.0007039053807717885,4.964965743066582e-05
LEU 753,R LEU 753,0.0,0.0,0.0,-0.00014427860696516486,0.000351372011602158,2.4783870791899867e-05,0.4371442786069648,0.0506921650908118,0.0035755496405184386,-0.43698009950248734,0.050721261519596966,0.0035776019443665144,0.0,0.0,0.0,1.9900497512037927e-05,0.0006688536194330252,4.717729681182397e-05
THR 754,R THR 754,0.0,0.0,0.0,-0.00016417910447762257,0.0003704380192833332,2.6128683284884193e-05,-0.6576019900497513,0.19000534372171202,0.01340194361838156,0.6573930348258705,0.18997119381329802,0.013399534869563383,0.0,0.0,0.0,-0.00037313432835823997,0.0006654775167046353,4.693916488600816e-05
VAL 755,R VAL 755,0.0,0.0,0.0,-0.0001393034825870604,0.00034626293813541854,2.442350453481345e-05,0.5022189054726368,0.04392057327735252,0.0030979183807176907,-0.5020248756218907,0.043887173049966095,0.003095562510322121,0.0,0.0,0.0,5.472636815943588e-05,0.0006165140726232315,4.3485549823992583e-05
ALA 756,R ALA 756,0.0,0.0,0.0,-8.457711442784863e-05,0.0002782513722210461,1.9626338550275384e-05,-0.5222039800995026,0.025338763179800126,0.0017872585520151295,0.5219800995024877,0.02530470237285946,0.001784856087930309,0.0,0.0,0.0,-0.00030845771144273566,0.0006264311848129609,4.418504898449293e-05
ALA 757,R ALA 757,0.0,0.0,0.0,-0.00010447761194030025,0.0003058791273420827,2.157505014533919e-05,0.500412935323383,0.02827659461156634,0.001994477204067918,-0.5001592039800996,0.028267283751886797,0.0019938204666624343,0.0,0.0,0.0,0.0001492537313432362,0.000628994253901622,4.4365833938975905e-05
VAL 758,R VAL 758,0.0,0.0,0.0,-0.0001492537313432826,0.00035633839959144017,2.5134172791389165e-05,-0.4594427860696515,0.04231706852743323,0.0029848158761812895,0.45924378109452735,0.042290693536909243,0.0029829555277878493,0.0,0.0,0.0,-0.0003482587064675195,0.0006824811718915488,4.8138510249974236e-05
PHE 759,R PHE 759,0.0,0.0,0.0,-0.00019402985074628927,0.0003954519790893486,2.7893031973327813e-05,0.40567661691542267,0.06065964013076279,0.004278601122579382,-0.4054079601990048,0.06061544009925447,0.004275483492734862,0.0,0.0,0.0,7.462686567164462e-05,0.0006687055774614891,4.716685473626536e-05
ARG 760,R ARG 760,0.0,0.0,0.0,-0.00017412935323384482,0.0003792206766201201,2.6748164169693294e-05,-66.70497014925375,0.4338101690691082,0.030598610086777275,66.70143283582085,0.43356386908602723,0.030581237425452056,0.0,0.0,0.0,-0.00371144278606885,0.000744009848517266,5.247840848072734e-05
GLY 761,R GLY 761,0.0,0.0,0.0,-4.975124378109126e-05,0.00021743058092945993,1.533637070121827e-05,0.33387064676616923,0.08256451229569771,0.005823651677327371,-0.3337164179104476,0.08254029125645855,0.0058219432569434825,0.0,0.0,0.0,0.00010447761194034887,0.0006646959808898065,4.688403959994556e-05
ARG 762,R ARG 762,0.0,0.0,0.0,-0.00034328358208954865,0.0004748051856891552,3.349017561127733e-05,-73.7408905472637,2.536834886575853,0.17893453654034222,73.73347263681589,2.5350651890903593,0.17880971170406332,0.0,0.0,0.0,-0.007761194029852455,0.0020056354849925244,0.00014146661963499105
MET 763,R MET 763,0.0,0.0,0.0,-0.00020398009950250488,0.0004029543628123046,2.8422209320075402e-05,0.34106965174129333,0.18013260766075923,0.012705574508669347,-0.3409104477611938,0.18005629838292747,0.01270019206721255,0.0,0.0,0.0,-4.4776119402902814e-05,0.0007144458762399789,5.039312665741238e-05
SER 764,R SER 764,0.0,0.0,0.0,-0.00020895522388058725,0.0004065623424440478,2.8676696581611123e-05,-0.7692189054726374,0.16685556014421576,0.011769083782935326,0.7686517412935323,0.1666848490861669,0.01175704275329799,0.0,0.0,0.0,-0.0007761194029850244,0.0007428778688528646,5.239856479137468e-05
MET 765,R MET 765,0.0,0.0,0.0,-0.0004676616915422459,0.0004989531378857615,3.5193440832661255e-05,-0.43517412935323346,0.23023175545796715,0.016239295934370603,0.435039800995025,0.23009402881750918,0.016229581446167207,0.0,0.0,0.0,-0.0006019900497511886,0.0007922485287108178,5.588090263966002e-05
LYS 766,R LYS 766,0.0,0.0,0.0,-0.0005273631840795853,0.0004992506946985743,3.521442887199989e-05,-80.30759701492535,0.6031012322234911,0.04253948100677578,80.29641293532337,0.6025401071554753,0.042499902296108456,0.0,0.0,0.0,-0.011711442786071415,0.0010396700624542364,7.333267204915307e-05
GLU 767,R GLU 767,0.0,0.0,0.0,-0.000283582089552233,0.0004507363841952595,3.1792493250008305e-05,71.6969552238806,0.5187646088464444,0.036590834251244014,-71.69159701492543,0.5184654565462343,0.036569733674901295,0.0,0.0,0.0,0.005074626865670279,0.0007976351770674575,5.6260847519912784e-05
VAL 768,R VAL 768,0.0,0.0,0.0,-0.00017412935323383598,0.0003792206766201008,2.6748164169691935e-05,-0.43742288557213976,0.0552750271865984,0.003898799809253201,0.4371940298507461,0.055266222842194304,0.0038981787986806073,0.0,0.0,0.0,-0.00040298507462696267,0.000699531502621943,4.93411478529365e-05
ASP 769,R ASP 769,0.0,0.0,0.0,-0.00027860696517414507,0.0004483136448186845,3.162160639024479e-05,77.63246268656722,0.6493194369381982,0.04579946181361316,-77.62356218905475,0.6487777006292084,0.04576125068056343,0.0,0.0,0.0,0.00862189054726257,0.0009337872428362397,6.586427378792299e-05
GLU 770,R GLU 770,0.0,0.0,0.0,-0.0003383084577114558,0.0004731340667848436,3.337230397200387e-05,75.66668656716425,0.9883617009986714,0.06971365926819596,-75.65953731343279,0.9876239287965748,0.06966162082937084,0.0,0.0,0.0,0.00681094527363191,0.0010945725906559753,7.720519780581803e-05
GLN 771,R GLN 771,0.0,0.0,0.0,-0.00020895522388058284,0.0004065623424440393,2.867669658161052e-05,-0.3093184079601986,0.5001266487456205,0.03527621390667766,0.30912437810945265,0.49990463712755073,0.03526055441453014,0.0,0.0,0.0,-0.0004029850746265628,0.0007409762585242589,5.226443554053933e-05
MET 772,R MET 772,0.0,0.0,0.0,-0.00021393034825869836,0.0004100782295521214,2.8924688137364473e-05,-0.6441442786069653,0.08411537965277824,0.005933041426436867,0.643726368159204,0.08412428469157728,0.005933669539444462,0.0,0.0,0.0,-0.0006318407960198165,0.0006866032148584618,4.842925674348352e-05
LEU 773,R LEU 773,0.0,0.0,0.0,-0.00034825870646766475,0.0004764184923333021,3.360396948812578e-05,-0.5376517412935321,0.0569127647850236,0.004014316912750802,0.5373781094527368,0.056885818414820134,0.00401241626234217,0.0,0.0,0.0,-0.0006218905472632618,0.000795708894468942,5.612497802133602e-05
ASN 774,R ASN 774,0.0,0.0,0.0,-0.00010447761194030025,0.00030587912734208274,2.1575050145339195e-05,-0.4963034825870639,0.32212364740379956,0.022720850246065096,0.49605472636815917,0.3220215869746335,0.022713651458438604,0.0,0.0,0.0,-0.0003532338308451954,0.0007327464793729524,5.168395167615348e-05
VAL 775,R VAL 775,0.0,0.0,0.0,-0.0001542288557213871,0.00036116798831603656,2.547482571471858e-05,-0.36192537313432827,0.040896172417394,0.002884593592000619,0.361771144278607,0.04092764350861393,0.002886813391622445,0.0,0.0,0.0,-0.0003084577114427554,0.0006723968484783574,4.742721691913475e-05
GLN 776,R GLN 776,0.0,0.0,0.0,-0.00020895522388060493,0.0004065623424440822,2.867669658161355e-05,-0.6287512437810946,0.12437328587661685,0.00877261519229998,0.6285223880597018,0.12430547650374772,0.008767832287913245,0.0,0.0,0.0,-0.0004378109452734599,0.0007034832907589687,4.9619885496661815e-05
ASN 777,R ASN 777,0.0,0.0,0.0,-0.00016915422885574474,0.0003748880842544698,2.6442566666651908e-05,-0.3206766169154233,0.16267808427988326,0.01147442735430912,0.32045273631840787,0.162591509648953,0.011468320850671997,0.0,0.0,0.0,-0.00039303482587142757,0.0006462684652182334,4.5584262860934594e-05
LYS 778,R LYS 778,0.0,0.0,0.0,-0.00014925373134328648,0.0003563383995914494,2.5134172791389816e-05,-65.25533333333337,1.0911532323411213,0.07696401486617484,65.25305472636816,1.090815205671589,0.07694017230323505,0.0,0.0,0.0,-0.0024278606965176933,0.000801751751568968,5.655120829761236e-05
ASN 779,R ASN 779,0.0,0.0,0.0,-0.00010447761194030246,0.00030587912734208924,2.1575050145339655e-05,-0.6827761194029853,0.22396256045250915,0.01579710101316436,0.6826368159203974,0.2239725294940696,0.01579780417514026,0.0,0.0,0.0,-0.00024378109452835044,0.0006428122539832979,4.53404805167303e-05
SER 780,R SER 780,0.0,0.0,0.0,-7.960199004975352e-05,0.00027067603002459373,1.909201510958575e-05,-0.11409452736318404,0.2350821937764466,0.016581419474663805,0.11405472636815919,0.23501737416466373,0.016576847451764534,0.0,0.0,0.0,-0.00011940298507464907,0.0005948967398928788,4.196078073720149e-05
SER 781,R SER 781,0.0,0.0,0.0,-5.4726368159202374e-05,0.00022744536220223134,1.604275890767148e-05,0.03934825870646764,0.22208778262994414,0.015664864381378846,-0.039388059701492534,0.22197693541768984,0.015657045821859474,0.0,0.0,0.0,-9.452736318427909e-05,0.000651076338462166,4.592338409235576e-05
TYR 782,R TYR 782,0.0,0.0,0.0,-0.00011940298507463581,0.00032426210421495613,2.287168535971032e-05,-0.12465174129353246,0.08073116193216934,0.005694337113202621,0.12465174129353239,0.0807098365804843,0.005692832938870853,0.0,0.0,0.0,-0.00011940298507472419,0.0006733532644142974,4.749467729787002e-05
PHE 783,R PHE 783,0.0,0.0,0.0,-0.00015422885572142245,0.00036116798831611934,2.5474825714724423e-05,-0.23602985074626862,0.1089171902539427,0.007682426263725533,0.2359800995024875,0.10887168768825821,0.007679216760203946,0.0,0.0,0.0,-0.0002039800995026043,0.0007283758799476266,5.137567336182071e-05
VAL 784,R VAL 784,0.0,0.0,0.0,-9.452736318406367e-05,0.00029256100354202344,2.0635662121955806e-05,0.4679850746268658,0.06333237581982984,0.004467121362642608,-0.467870646766169,0.0633122498351132,0.0044657017851341355,0.0,0.0,0.0,1.9900497512399715e-05,0.0006384075259612193,4.5029794956788025e-05
GLU 785,R GLU 785,0.0,0.0,0.0,-0.0001442786069651715,0.0003513720116021742,2.478387079190101e-05,67.00220398009952,0.5384835840868265,0.03798170352474679,-67.000039800995,0.5383308442975613,0.03797093009067425,0.0,0.0,0.0,0.0020199004975145884,0.000705064825393261,4.9731438348724474e-05
TRP 786,R TRP 786,0.0,0.0,0.0,-0.00029353233830845633,0.00045538017598005406,3.2120041067644806e-05,0.7908706467661689,0.10487553952247268,0.007397350201298125,-0.790606965174129,0.10487504885283525,0.007397315592130365,0.0,0.0,0.0,-2.9850746268516445e-05,0.0007911855689968085,5.580592724224894e-05
ILE 787,R ILE 787,0.0,0.0,0.0,-0.0002238805970149289,0.000416842986381169,2.9401837294536295e-05,-0.24600497512437813,0.07070395835094298,0.004987072704668655,0.2458656716417911,0.07067476391470714,0.004985013487908015,0.0,0.0,0.0,-0.0003631840796017269,0.0006709596683577953,4.7325846049410995e-05
PRO 788,R PRO 788,0.0,0.0,0.0,-0.0003134328358209118,0.00046388866471405564,3.272018359025584e-05,-0.5149004975124377,0.12590069548708052,0.008880350359536065,0.5146716417910447,0.1258272591534148,0.00887517055993648,0.0,0.0,0.0,-0.0005422885572137624,0.0007658460260654505,5.401861369079953e-05
ASN 789,R ASN 789,0.0,0.0,0.0,-0.00028358208955222414,0.0004507363841952454,3.1792493250007316e-05,-0.33159203980099505,0.13731411763474688,0.009685391086916054,0.33129850746268663,0.13727522721788712,0.00968264796841296,0.0,0.0,0.0,-0.0005771144278602,0.0007433108881610011,5.2429107618432295e-05
ASN 790,R ASN 790,0.0,0.0,0.0,-0.00017412935323383156,0.0003792206766200912,2.6748164169691258e-05,0.3132736318407964,0.12727495894859667,0.008977283430297573,-0.3131641791044774,0.12723077286032144,0.008974166783932886,0.0,0.0,0.0,-6.467661691442374e-05,0.0006547157827026852,4.618009069627697e-05
VAL 791,R VAL 791,0.0,0.0,0.0,-0.00016915422885572043,0.0003748880842544159,2.6442566666648106e-05,0.6275522388059701,0.04605424562148573,0.0032484160240790006,-0.6271492537313433,0.04600040678968052,0.003244618525681325,0.0,0.0,0.0,0.00023383084577118275,0.0006838941403955541,4.823817336393888e-05
LYS 792,R LYS 792,0.0,0.0,0.0,-0.00027363184079603505,0.0004458222252183303,3.1445875201007384e-05,-74.95112935323378,0.4861844368748176,0.0342928061048334,74.94453233830843,0.4857947483397061,0.03426531959485427,0.0,0.0,0.0,-0.006870646766168166,0.000859934094197178,6.065507432693143e-05
THR 793,R THR 793,0.0,0.0,0.0,-0.00023880597014925396,0.0004263539360324094,3.007268795845172e-05,0.12142786069651774,0.16071357055673596,0.01133586124011752,-0.12136318407960198,0.16060461768486745,0.011328176297066755,0.0,0.0,0.0,-0.00017412935323353107,0.0007085317754340368,4.9975978149890676e-05
ALA 794,R ALA 794,0.0,0.0,0.0,-0.00012935323383086246,0.0003355904866476065,2.3670727848074273e-05,-0.47273631840796027,0.06240738510624464,0.004401877548188884,0.47240796019900516,0.062420917022330484,0.004402832015957416,0.0,0.0,0.0,-0.000457711442786048,0.000661261222435484,4.66417704182166e-05
VAL 795,R VAL 795,0.0,0.0,0.0,-0.00022388059701490513,0.00041684298638112484,2.9401837294533178e-05,0.49920398009950223,0.04822710767304367,0.0034016778962721915,-0.49880099502487535,0.04820365378076676,0.003400023586262958,0.0,0.0,0.0,0.0001791044776118554,0.0007582128726346038,5.3480212560037154e-05
CYX 796,R CYX 796,0.0,0.0,0.0,-0.00013432835821002083,0.00034100476593691,2.4052621664048692e-05,-0.19497512437810943,0.09757367099658933,0.006882316106067355,0.194865671641791,0.09754640108098489,0.006880392634525712,0.0,0.0,0.0,-0.00024378109452654758,0.0006656262766305503,4.6949657602164116e-05
ASP 797,R ASP 797,0.0,0.0,0.0,-0.00019402985074626496,0.0003954519790892991,2.789303197332432e-05,74.7834577114428,0.5657792314658537,0.039906990045828705,-74.77539800995025,0.5654934452438332,0.0398868322399512,0.0,0.0,0.0,0.007865671641792898,0.000783451777839965,5.526042767360438e-05
ILE 798,R ILE 798,0.0,0.0,0.0,-0.00010945273631840806,0.00031220639780571636,2.202134139352675e-05,0.011646766169154247,0.07122034760114491,0.0050234959940393,-0.011641791044776117,0.07119583422309556,0.0050217669536656,0.0,0.0,0.0,-0.00010447761194033782,0.0006340502755977963,4.4722458212684155e-05
PRO 799,R PRO 799,0.0,0.0,0.0,-9.950248756219356e-05,0.0002993355016217315,2.111349837397226e-05,0.1677810945273632,0.05712064426100265,0.004028979600451682,-0.16764676616915425,0.05709109071296506,0.0040268950538975435,0.0,0.0,0.0,3.4825870647162234e-05,0.0006569801972888124,4.633981018635808e-05
PRO 800,R PRO 800,0.0,0.0,0.0,-8.955223880597133e-05,0.00028553920104043643,2.0140382360963875e-05,0.2733184079601989,0.06011844121881288,0.004240427894594251,-0.27326368159203973,0.060051430067173055,0.004235701292391972,0.0,0.0,0.0,-3.4825870646755706e-05,0.0006179577136407375,4.3587376410249725e-05
ARG 801,R ARG 801,0.0,0.0,0.0,-9.452736318407914e-05,0.00029256100354207136,2.0635662121959187e-05,-59.07387562189055,0.3108793489517297,0.021927738584407785,59.07245771144281,0.3107720436817272,0.021920169854232306,0.0,0.0,0.0,-0.0015124378109458495,0.0006773481562228704,4.777645524017065e-05
GLY 802,R GLY 802,0.0,0.0,0.0,-1.9900497512437276e-05,0.0001396583964937097,9.850743768467997e-06,-0.14497512437810925,0.11348594222499983,0.00800468118099858,0.14489552238805967,0.1135224966411178,0.008007259530713488,0.0,0.0,0.0,-9.95024875621676e-05,0.0006229841131341425,4.394191129487244e-05
LEU 803,R LEU 803,0.0,0.0,0.0,-5.9701492537310724e-05,0.0002369329532296541,1.6711961981296684e-05,0.15003980099502487,0.08835201196277802,0.00623187042902319,-0.1499850746268657,0.08834168613161375,0.006231142101049009,0.0,0.0,0.0,-4.975124378144255e-06,0.0006425811789343048,4.5324181739456134e-05
LYS 804,R LYS 804,0.0,0.0,0.0,-9.95024875621897e-05,0.0002993355016217198,2.111349837397144e-05,-64.5160447761194,1.6590854199924807,0.11702286273266174,64.51334825870649,1.6585622881857247,0.1169859638600206,0.0,0.0,0.0,-0.002796019900496829,0.0007811103715479361,5.509527760730175e-05
MET 805,R MET 805,0.0,0.0,0.0,-9.950248756218252e-05,0.0002993355016216982,2.1113498373969917e-05,-0.5019004975124379,0.14713590715349376,0.010378166704609459,0.5016865671641793,0.1470549234676496,0.010372454555832833,0.0,0.0,0.0,-0.00031343283582093226,0.000619957193768919,4.372840886449065e-05
SER 806,R SER 806,0.0,0.0,0.0,-4.975124378108242e-05,0.00021743058092942128,1.5336370701215543e-05,0.6040199004975122,0.071044514123575,0.005011093656786789,-0.6037661691542284,0.07098230491955887,0.005006705757854906,0.0,0.0,0.0,0.00020398009950245349,0.0006333862870781745,4.467562407355459e-05
ALA 807,R ALA 807,0.0,0.0,0.0,-6.46766169154224e-05,0.00024595437003598373,1.734828366061445e-05,-0.4511243781094523,0.022684499556658876,0.0016000412310235655,0.45102985074626856,0.02270268804032923,0.0016013241477451656,0.0,0.0,0.0,-0.00015920398009934106,0.0006575450824897329,4.637965411635134e-05
THR 808,R THR 808,0.0,0.0,0.0,-9.452736318409792e-05,0.0002925610035421295,2.0635662121963287e-05,0.18048258706467674,0.08391384438148004,0.005918826224431762,-0.18037810945273633,0.08394404863895032,0.005920956668490454,0.0,0.0,0.0,9.95024875631889e-06,0.0006386401111380877,4.5046200250269805e-05
PHE 809,R PHE 809,0.0,0.0,0.0,-7.960199004974027e-05,0.0002706760300245486,1.9092015109582567e-05,-0.288626865671642,0.055131728949327094,0.003888692330911243,0.2885223880597016,0.05507417654091858,0.0038846328970159384,0.0,0.0,0.0,-0.00018407960199008912,0.000631625301129477,4.455141370170435e-05
ILE 810,R ILE 810,0.0,0.0,0.0,-9.452736318409128e-05,0.00029256100354210893,2.0635662121961837e-05,0.33763184079601977,0.05902502868308741,0.0041633045207543715,-0.3375671641791043,0.058999845825062125,0.004161528258904079,0.0,0.0,0.0,-2.9850746268587145e-05,0.0006060265150362988,4.2745814547491826e-05
GLY 811,R GLY 811,0.0,0.0,0.0,-5.9701492537294156e-05,0.0002369329532295883,1.6711961981292042e-05,-0.197825870646766,0.08915420442430357,0.0062884527226043764,0.1978109452736319,0.08920084152605948,0.006291742250130365,0.0,0.0,0.0,-7.462686567148222e-05,0.0006304093158788069,4.4465644715153465e-05
ASN 812,R ASN 812,0.0,0.0,0.0,-6.965174129352246e-05,0.0002545591802082431,1.795522017364431e-05,-0.38288059701492616,0.09814384646348649,0.006922533182651959,0.3827014925373134,0.09810929253314649,0.0069200959363243586,0.0,0.0,0.0,-0.00024875621890676645,0.0006211936393637759,4.381562101244865e-05
SER 813,R SER 813,0.0,0.0,0.0,-6.467661691542681e-05,0.0002459543700360005,1.7348283660615634e-05,-0.19724875621890553,0.06657011274880295,0.004695493717458074,0.19721890547263676,0.06657141335001798,0.004695585454794575,0.0,0.0,0.0,-9.452736318408465e-05,0.0006356098653990017,4.4832463195565955e-05
THR 814,R THR 814,0.0,0.0,0.0,-4.975124378108905e-05,0.00021743058092945025,1.5336370701217586e-05,-0.35271641791044783,0.09616230154231473,0.006782765780374422,0.35265174129353216,0.09617582421604051,0.006783719596237138,0.0,0.0,0.0,-0.00011442786069672795,0.0006082687249979046,4.290396784411714e-05
ALA 815,R ALA 815,0.0,0.0,0.0,-4.4776119402980145e-05,0.0002068120367246193,1.4587396341049764e-05,-0.39521890547263716,0.020673049266276583,0.0014581644666396998,0.39512935323383114,0.020611622671048355,0.0014538317686755649,0.0,0.0,0.0,-0.0001343283582089212,0.0006668151613040266,4.703351506138392e-05
ILE 816,R ILE 816,0.0,0.0,0.0,-6.467661691542073e-05,0.0002459543700359774,1.7348283660614004e-05,-0.48696517412935364,0.033180851954284565,0.002340396845640782,0.486825870646766,0.03319870115788511,0.0023416558313914034,0.0,0.0,0.0,-0.00020398009950248056,0.0006788811981461151,4.7884587680119464e-05
GLN 817,R GLN 817,0.0,0.0,0.0,-3.980099502487124e-05,0.00019549137019289888,1.3788898090375148e-05,-0.2054278606965174,0.1795076905457674,0.012661496253935898,0.20544776119402988,0.17948355571916516,0.01265979391452256,0.0,0.0,0.0,-1.9900497512426783e-05,0.0006461535560215909,4.557615779112723e-05
GLU 818,R GLU 818,0.0,0.0,0.0,-3.9800995024872343e-05,0.00019549137019290433,1.3788898090375533e-05,55.384895522388085,0.33312247165405945,0.0234966474925171,-55.384353233830886,0.3330665891887895,0.02349270584732895,0.0,0.0,0.0,0.0005024875621895451,0.0006159115568520823,4.3443051638226e-05
LEU 819,R LEU 819,0.0,0.0,0.0,-3.482587064677338e-05,0.0001833385649024089,1.293170529717212e-05,-0.4818358208955226,0.02570010570564469,0.0018127456886579028,0.48176119402985046,0.025711810526769772,0.0018135712830844013,0.0,0.0,0.0,-0.00010945273631869418,0.0005798955121225873,4.0902675713174354e-05
PHE 820,R PHE 820,0.0,0.0,0.0,-1.492537313433776e-05,0.00012125430454688177,8.552619211612636e-06,-0.39279104477611954,0.036482069737628145,0.0025732467946883654,0.39265671641791033,0.03652623356536792,0.0025763618709159436,0.0,0.0,0.0,-0.0001492537313430683,0.0005621670404708163,3.9652205737629345e-05
LYS 821,R LYS 821,0.0,0.0,0.0,-3.482587064676896e-05,0.00018333856490238565,1.293170529717048e-05,-55.14989552238809,0.8662679167027552,0.06110182772052497,55.14935323383085,0.8662125022801073,0.06109791908851797,0.0,0.0,0.0,-0.0005771144278592808,0.0006191581765592927,4.36720505359101e-05
ARG 822,R ARG 822,0.0,0.0,0.0,-1.990049751243562e-05,0.00013965839649369806,9.850743768467175e-06,-55.01687562189056,0.3275700516824202,0.023105009984076955,55.016298507462665,0.3275189872611744,0.023101408177511745,0.0,0.0,0.0,-0.0005970149253735811,0.0006082280313199379,4.290109753338244e-05
ILE 823,R ILE 823,0.0,0.0,0.0,-1.4925373134333343e-05,0.00012125430454684587,8.552619211610103e-06,-0.4290049751243781,0.02412952146425299,0.0017019652177576792,0.42892537313432877,0.024063543636030582,0.0016973115005696243,0.0,0.0,0.0,-9.452736318387697e-05,0.0005427219957529578,3.8280658033437757e-05
SER 824,R SER 824,0.0,0.0,0.0,-4.975124378108905e-06,7.035888370014624e-05,4.962733015460314e-06,-0.44959203980099477,0.10591836120389259,0.007470905171409308,0.4495621890547265,0.10589395504281988,0.007469183693538051,0.0,0.0,0.0,-3.482587064682882e-05,0.0005313842755348695,3.748095690847176e-05
GLU 825,R GLU 825,0.0,0.0,0.0,-3.482587064677062e-05,0.00018333856490239435,1.2931705297171093e-05,51.6929502487562,0.6471267590686898,0.04564480224138837,-51.692641791044764,0.6470747579183397,0.04564113436304647,0.0,0.0,0.0,0.00027363184079676087,0.0005814300809939915,4.1010915855742165e-05
GLN 826,R GLN 826,0.0,0.0,0.0,-1.4925373134333343e-05,0.00012125430454684587,8.552619211610103e-06,-0.3850000000000001,0.30069226926547216,0.02120919738489739,0.384985074626866,0.30065157231658857,0.021206326843450005,0.0,0.0,0.0,-2.9850746268481097e-05,0.0006060265150358666,4.274581454746133e-05
PHE 827,R PHE 827,0.0,0.0,0.0,-2.4875621890533476e-05,0.00015574602828348114,1.0985477823714266e-05,-0.3579950248756221,0.02868554813430472,0.0020233225615032624,0.35792039800995035,0.0286558518042575,0.002021227943882673,0.0,0.0,0.0,-9.95024875621781e-05,0.0005816854488781288,4.102892811749289e-05
THR 828,R THR 828,0.0,0.0,0.0,-9.950248756220019e-06,9.925341961822007e-05,7.000796438668532e-06,-0.14505970149253747,0.05421512720469565,0.0038240402287048297,0.14504477611940297,0.054201328994323256,0.0038230669779855436,0.0,0.0,0.0,-2.487562189072404e-05,0.0005768141267073378,4.068533154383267e-05
ALA 829,R ALA 829,0.0,0.0,0.0,0.0,0.0,0.0,-0.21699502487562175,0.03669187250041221,0.002588045140580842,0.21696517412935326,0.03675322818724395,0.0025923728370523176,0.0,0.0,0.0,-2.985074626856505e-05,0.0006141810691346943,4.332099244575032e-05
MET 830,R MET 830,0.0,0.0,0.0,0.0,0.0,0.0,-0.42435323383084594,0.03505545857793565,0.00247262140198596,0.4242636815920398,0.03506844940484142,0.0024735377042663965,0.0,0.0,0.0,-8.955223880600889e-05,0.0005201801242829735,3.6690677011977616e-05
PHE 831,R PHE 831,0.0,0.0,0.0,-1.4925373134333343e-05,0.00012125430454684587,8.552619211610103e-06,-0.2803830845771144,0.03194440930754101,0.002253184905626665,0.28027860696517415,0.03196611996974534,0.002254716257666986,0.0,0.0,0.0,-0.00011940298507457837,0.0005514987645991529,3.889972357614456e-05
ARG 832,R ARG 832,0.0,0.0,0.0,-1.9900497512439485e-05,0.0001396583964937252,9.85074376846909e-06,-50.08311442786064,1.1104317486912911,0.07832381656495989,50.08296019900498,1.1103545973013826,0.07831837472549696,0.0,0.0,0.0,-0.0001741293532369247,0.0005769428463391682,4.069441072663132e-05
ARG 833,R ARG 833,0.0,0.0,0.0,-4.975124378108905e-06,7.035888370014624e-05,4.962733015460314e-06,-47.21191044776119,0.2099825672471721,0.014811028321452613,47.21177611940299,0.20997165083669236,0.014810258337225334,0.0,0.0,0.0,-0.00013930348258589162,0.0005734572749626615,4.04485574777132e-05
LYS 834,R LYS 834,0.0,0.0,0.0,-9.950248756218362e-06,9.925341961820355e-05,7.000796438667366e-06,-47.96089054726368,0.49606869204161896,0.034989987709626504,47.96077611940296,0.49605708489300243,0.03498916900448758,0.0,0.0,0.0,-0.0001243781094539665,0.0006382912015907641,4.502159006831622e-05
ALA 835,R ALA 835,0.0,0.0,0.0,-1.990049751243838e-05,0.00013965839649371744,9.850743768468542e-06,0.27480597014925345,0.019739274792470653,0.0013923010935097317,-0.2748159203980098,0.019654248848146823,0.0013863038258034267,0.0,0.0,0.0,-2.98507462686468e-05,0.0005722474481398638,4.036322287317235e-05
PHE 836,R PHE 836,0.0,0.0,0.0,-4.975124378108905e-06,7.035888370014624e-05,4.962733015460314e-06,0.1832437810945273,0.042387988461389,0.002989818182630558,-0.18323383084577122,0.04242230298790035,0.0029922385427140624,0.0,0.0,0.0,4.975124378398336e-06,0.0006026270220787351,4.250603280211585e-05
LEU 837,R LEU 837,0.0,0.0,0.0,-1.9900497512440038e-05,0.00013965839649372904,9.85074376846936e-06,0.12957213930348277,0.028337799236578653,0.0019987942454601886,-0.129542288557214,0.02825381500654699,0.0019928704546147793,0.0,0.0,0.0,9.950248756337118e-06,0.0006463833539863807,4.5592366489827005e-05
HIE 838,R HIE 838,0.0,0.0,0.0,-1.4925373134324505e-05,0.00012125430454677407,8.55261921160504e-06,0.323373134328358,0.053103157607505114,0.0037456079406701904,-0.32340298507462695,0.053105656359354464,0.0037457841890363957,0.0,0.0,0.0,-4.4776119403181196e-05,0.0005841906206203335,4.1205629308026584e-05
TRP 839,R TRP 839,0.0,0.0,0.0,-1.4925373134328925e-05,0.00012125430454680997,8.55261921160757e-06,0.09038308457711444,0.04214600908778522,0.0029727502736005946,-0.09039303482587065,0.042193580790732176,0.002976105722811851,0.0,0.0,0.0,-2.487562189045394e-05,0.0005853757643817001,4.12892229036508e-05
TYR 840,R TYR 840,0.0,0.0,0.0,-1.4925373134320087e-05,0.00012125430454673817,8.552619211602507e-06,-0.08099502487562175,0.04569273296592043,0.0032229168874109617,0.08100995024875617,0.045659565491724306,0.003220577434159628,0.0,0.0,0.0,1.5023913567066796e-16,0.0006308802978764633,4.449886522387299e-05
THR 841,R THR 841,0.0,0.0,0.0,-9.9502487562156e-06,9.9253419618176e-05,7.000796438665423e-06,-0.016164179104477643,0.057198597123385105,0.004034477971424191,0.01622885572139301,0.05728324808031518,0.004040448789559078,0.0,0.0,0.0,5.4726368159107364e-05,0.0005390151787627708,3.80191993221559e-05
GLY 842,R GLY 842,0.0,0.0,0.0,0.0,0.0,0.0,-0.03762189054726365,0.037682706729686814,0.002657933198546989,0.03766169154228854,0.03767172917757075,0.0026571589017211966,0.0,0.0,0.0,3.980099502488449e-05,0.0006374763366588826,4.4964113927594265e-05
GLU 843,R GLU 843,0.0,0.0,0.0,-1.4925373134326714e-05,0.00012125430454679203,8.552619211606305e-06,48.91504975124378,0.2675609151145254,0.018872291845114506,-48.914825870646744,0.26756141161145935,0.01887232686530807,0.0,0.0,0.0,0.00020895522388244316,0.0006035709680064648,4.2572613614289024e-05
GLY 844,R GLY 844,0.0,0.0,0.0,-9.950248756219467e-06,9.925341961821457e-05,7.000796438668144e-06,0.1410049751243781,0.07208697742003466,0.0050846233483719215,-0.14102985074626856,0.07208189858735568,0.005084265115135542,0.0,0.0,0.0,-3.48258706467314e-05,0.0006016404560329796,4.243644579860299e-05
MET 845,R MET 845,0.0,0.0,0.0,-2.4875621890537895e-05,0.0001557460282835088,1.0985477823716218e-05,-0.3626368159203978,0.07026716916525497,0.004956263970950707,0.3625920398009952,0.07028338328855406,0.004957407627029108,0.0,0.0,0.0,-6.9651741293544e-05,0.0006109485147466296,4.3092985639185734e-05
ASP 846,R ASP 846,0.0,0.0,0.0,-9.950248756220019e-06,9.925341961822007e-05,7.000796438668532e-06,50.417258706467656,0.4842853202184292,0.03415885274407464,-50.41692537313436,0.4843013426056101,0.03415998287613001,0.0,0.0,0.0,0.0003233830845769617,0.0005641887563142479,3.9794806578296976e-05
GLU 847,R GLU 847,0.0,0.0,0.0,-9.950248756220019e-06,9.925341961822007e-05,7.000796438668532e-06,49.061039800995005,0.37560636006404946,0.026493229935978337,-49.060845771144265,0.3756485881606199,0.026496208476256538,0.0,0.0,0.0,0.00018407960198916118,0.0006236988634514352,4.3992325895146035e-05
MET 848,R MET 848,0.0,0.0,0.0,-1.4925373134326714e-05,0.00012125430454679203,8.552619211606305e-06,0.24800000000000014,0.11818103155289068,0.008335847248347811,-0.24802985074626877,0.11820001222515755,0.00833718604174476,0.0,0.0,0.0,-4.477611940312596e-05,0.0005841906206203112,4.120562930802501e-05
GLU 849,R GLU 849,0.0,0.0,0.0,-1.9900497512434515e-05,0.00013965839649369028,9.850743768466628e-06,53.596845771144245,0.45048770818145745,0.03177495299639786,-53.59639303482582,0.450549548086424,0.03177931484698319,0.0,0.0,0.0,0.0004328358208957509,0.00058735973696467,4.1429161539988945e-05
PHE 850,R PHE 850,0.0,0.0,0.0,-1.99004975124312e-05,0.00013965839649366705,9.850743768464988e-06,0.3138557213930351,0.03867808305819295,0.0027281416314911123,-0.3138009950248755,0.038736643649121244,0.0027322721770984483,0.0,0.0,0.0,3.482587064663198e-05,0.0006338550570598558,4.470868855869709e-05
THR 851,R THR 851,0.0,0.0,0.0,-4.975124378111114e-06,7.035888370017748e-05,4.962733015462517e-06,0.2031442786069651,0.13522619369889313,0.009538120287475988,-0.20306467661691555,0.13531250285496715,0.009544208065960515,0.0,0.0,0.0,7.462686567160043e-05,0.0005811320099680192,4.098989154660376e-05
GLU 852,R GLU 852,0.0,0.0,0.0,-4.4776119402982354e-05,0.00020681203672462948,1.4587396341050482e-05,55.55863184079598,0.5677017065737221,0.040042590984721925,-55.55791542288558,0.5676475746144029,0.04003877281070356,0.0,0.0,0.0,0.0006716417910465691,0.000583045521930353,4.112486027395627e-05
ALA 853,R ALA 853,0.0,0.0,0.0,-1.4925373134328925e-05,0.00012125430454680997,8.55261921160757e-06,0.3483781094527364,0.03355868578253125,0.0023670471890684694,-0.3483681592039801,0.03349795837091289,0.002362763807713724,0.0,0.0,0.0,-4.9751243781655206e-06,0.0005508700710712553,3.8855378953782437e-05
GLU 854,R GLU 854,0.0,0.0,0.0,-9.95024875621781e-06,9.925341961819804e-05,7.000796438666977e-06,53.2455422885572,0.4909463188721853,0.03462868336384133,-53.245203980099475,0.4909002930325334,0.03462543695141986,0.0,0.0,0.0,0.0003283582089545293,0.0006321736890902395,4.45900940060957e-05
SER 855,R SER 855,0.0,0.0,0.0,-1.4925373134331134e-05,0.00012125430454682793,8.552619211608838e-06,0.3161840796019903,0.12352698637729412,0.00871292182814492,-0.3161741293532339,0.12354008968173179,0.008713846063978757,0.0,0.0,0.0,-4.975124378184301e-06,0.0006108269611729063,4.308441191115397e-05
ASN 856,R ASN 856,0.0,0.0,0.0,-3.980099502488449e-05,0.00019549137019296399,1.378889809037974e-05,0.5504975124378106,0.19236987911786507,0.013568725085903463,-0.5503980099502487,0.1923953764817708,0.01357052353128815,0.0,0.0,0.0,5.9701492537280346e-05,0.0006120009677499224,4.3167219950362714e-05
MET 857,R MET 857,0.0,0.0,0.0,-3.9800995024880075e-05,0.0001954913701929423,1.3788898090378211e-05,0.5373980099502491,0.09685066103699659,0.006831318915545271,-0.5373631840796018,0.09689391253520138,0.006834369641009077,0.0,0.0,0.0,-4.9751243781453595e-06,0.0005417634044912257,3.821304421905144e-05
ASN 858,R ASN 858,0.0,0.0,0.0,-4.477611940298456e-05,0.00020681203672463973,1.4587396341051205e-05,0.3401542288557213,0.08059018059593215,0.005684393056459342,-0.3402437810945274,0.0805956387696525,0.005684778046349767,0.0,0.0,0.0,-0.0001343283582088189,0.0006123648569694566,4.3192886716928374e-05
ASP 859,R ASP 859,0.0,0.0,0.0,-4.975124378109568e-05,0.00021743058092947923,1.5336370701219633e-05,60.15384079601994,0.2804364305240676,0.019780460679718545,-60.15268159203984,0.2804503452008729,0.01978144214534662,0.0,0.0,0.0,0.001109452736320029,0.0006213131648054552,4.3824051687075856e-05
LEU 860,R LEU 860,0.0,0.0,0.0,-5.97014925373157e-05,0.0002369329532296738,1.6711961981298073e-05,0.37584079601990084,0.04764258022097938,0.003360448508705937,-0.37580597014925377,0.04756736165382183,0.0033551430000483633,0.0,0.0,0.0,-2.487562189056662e-05,0.000626431184813145,4.4185048984505916e-05
VAL 861,R VAL 861,0.0,0.0,0.0,-3.4825870646755706e-05,0.00018333856490231583,1.2931705297165554e-05,0.3597164179104477,0.06555263867244443,0.0046237266295571485,-0.35970646766169134,0.06549154674068922,0.0046194175369343605,0.0,0.0,0.0,-2.4875621890357968e-05,0.0006103405047951261,4.305009992381659e-05
SER 862,R SER 862,0.0,0.0,0.0,-3.9800995024877866e-05,0.00019549137019293146,1.3788898090377445e-05,0.2185870646766171,0.13127944306320696,0.00925973796169915,-0.21854726368159202,0.13130034312389616,0.00926121213831698,0.0,0.0,0.0,5.0816178241549456e-17,0.0005816428953502817,4.1025926623062265e-05
GLU 863,R GLU 863,0.0,0.0,0.0,-3.482587064677338e-05,0.0001833385649024089,1.293170529717212e-05,63.48458208955226,0.39045790757374893,0.027540777328446557,-63.482726368159234,0.3902790425988797,0.02752816116586109,0.0,0.0,0.0,0.0018208955223874216,0.0006049227523784766,4.266796113232749e-05
TYR 864,R TYR 864,0.0,0.0,0.0,-0.00010447761194026712,0.0003058791273419857,2.157505014533235e-05,0.15942786069651735,0.07982740099833965,0.005630590731956517,-0.15939303482587058,0.07975328718716242,0.005625363146777673,0.0,0.0,0.0,-6.965174129356665e-05,0.0006803016437414815,4.7984778187445194e-05
GLN 865,R GLN 865,0.0,0.0,0.0,-4.9751243781098436e-05,0.0002174305809294913,1.5336370701220483e-05,0.0021044776119403075,0.15505596495623192,0.010936804509460264,-0.001990049751243805,0.15503028078634837,0.010934992887797831,0.0,0.0,0.0,6.467661691550193e-05,0.0006771288668994583,4.7760987763883324e-05
GLN 866,R GLN 866,0.0,0.0,0.0,-0.00011940298507462145,0.00032426210421491715,2.287168535970757e-05,0.42152238805970105,0.38497871072012546,0.027154304580533604,-0.4214975124378109,0.3848772644626852,0.02714714911324053,0.0,0.0,0.0,-9.45273631843542e-05,0.0006433895785213862,4.5381201849917116e-05
TYR 867,R TYR 867,0.0,0.0,0.0,-0.0001293532338308492,0.00033559048664757215,2.3670727848071847e-05,0.055233830845771215,0.07287548195654857,0.005140240170163391,-0.05518407960199006,0.0728065039005618,0.00513537483322532,0.0,0.0,0.0,-7.960199004976236e-05,0.0006492489658810058,4.5794491168489604e-05
GLN 868,R GLN 868,0.0,0.0,0.0,-7.462686567162805e-05,0.0002627883113679965,1.8535658332230057e-05,0.4621044776119403,0.16407556210311625,0.011572997839896822,-0.46200497512437816,0.16399558595905608,0.01156735675763821,0.0,0.0,0.0,2.4875621890630692e-05,0.0006870356754608976,4.845976016247949e-05
ASP 869,R ASP 869,0.0,0.0,0.0,-5.4726368159204854e-05,0.00022744536220224167,1.604275890767221e-05,121.80331840796015,1.2965493730439008,0.09145154160207297,-121.80129353233835,1.2962585457093292,0.09143102822353177,0.0,0.0,0.0,0.0019701492537297213,0.0007324086057570068,5.1660119908781326e-05
gdp 870,R gdp 870,0.0,0.0,0.0,-4.975124378108463e-05,0.00021743058092943093,1.5336370701216224e-05,155.54464676616908,0.5229271323000497,0.036884436018134924,-155.54339303482584,0.5229232316792098,0.036884160889554075,0.0,0.0,0.0,0.0012039800995039943,0.0006093664270323596,4.298139377586933e-05
MET 871,L MET   1,0.0,0.0,0.0,-4.975124378108905e-06,7.035888370014624e-05,4.962733015460314e-06,-47.81364676616914,0.32302543621123525,0.022784457524240607,47.8135621890547,0.3230161608403515,0.022783803290021776,0.0,0.0,0.0,-8.955223880576145e-05,0.0005105263097467702,3.600974943603531e-05
ARG 872,L ARG   2,0.0,0.0,0.0,-3.482587064676454e-05,0.00018333856490236237,1.2931705297168837e-05,-46.45974129353235,0.2601760076567783,0.018351400635230164,46.45965174129354,0.26015630224974323,0.01835001072298408,0.0,0.0,0.0,-0.00012437810945149197,0.0006144631085429615,4.334088597176239e-05
GLU 873,L GLU   3,0.0,0.0,0.0,-2.487562189054287e-05,0.0001557460282835399,1.0985477823718412e-05,48.356283582089574,0.24253924989220382,0.017107399658509898,-48.35613930348259,0.24239719161948023,0.017097379640523692,0.0,0.0,0.0,0.00011940298507448999,0.0005948967398919823,4.196078073713826e-05
CYS 874,L CYS   4,0.0,0.0,0.0,-2.9850746268653428e-05,0.00017017543658194215,1.2003249811989581e-05,0.04179601990049753,0.048261860183149936,0.0034041291493365454,-0.041870646766169174,0.04827659923720864,0.003405168762052766,0.0,0.0,0.0,-0.00010447761194026712,0.0006261545362207475,4.416553569732781e-05
ILE 875,L ILE   5,0.0,0.0,0.0,-3.482587064677338e-05,0.0001833385649024089,1.293170529717212e-05,-0.07857711442786065,0.04202114219858235,0.00296394284231408,0.07856716417910449,0.04201192340132165,0.0029632925984909475,0.0,0.0,0.0,-4.4776119402836535e-05,0.0006009818455935884,4.238999100000466e-05
SER 876,L SER   6,0.0,0.0,0.0,-1.9900497512440038e-05,0.00013965839649372904,9.85074376846936e-06,-0.01964179104477613,0.07207135108032448,0.0050835211513512715,0.01962189054726368,0.07206351757706574,0.005082968618633235,0.0,0.0,0.0,-3.980099502488919e-05,0.0005716415745467221,4.032048784490365e-05
ILE 877,L ILE   7,0.0,0.0,0.0,-5.472636815921342e-05,0.00022744536220227726,1.604275890767472e-05,-0.15328358208955226,0.054441754709279394,0.0038400253003839416,0.15323383084577114,0.0544440929163469,0.0038401902247943453,0.0,0.0,0.0,-0.00010447761194028479,0.000679500731804874,4.79282862151277e-05
HID 878,L HID   8,0.0,0.0,0.0,-5.9701492537306855e-05,0.00023693295322963872,1.67119619812956e-05,-0.14419402985074636,0.05520443384906824,0.003893820539139629,0.14416417910447757,0.05516314934103796,0.003890908554465425,0.0,0.0,0.0,-8.955223880596692e-05,0.0005833001825754832,4.11428226509137e-05
VAL 879,L VAL   9,0.0,0.0,0.0,-0.00010945273631838264,0.0003122063978056439,2.2021341393521642e-05,-0.17596019900497495,0.040479322256044024,0.0028551912486228037,0.17597512437810942,0.04048136206621245,0.002855335125738752,0.0,0.0,0.0,-9.452736318388195e-05,0.0006661838304984562,4.6988984419797365e-05
GLY 880,L GLY  10,0.0,0.0,0.0,-4.975124378109789e-05,0.0002174305809294889,1.5336370701220314e-05,-0.5516218905472635,0.03575631062707414,0.0025220556940084952,0.5515621890547264,0.035706199737375745,0.0025185211443729412,0.0,0.0,0.0,-0.00010945273631824567,0.0005968075925222408,4.209556188966873e-05
GLN 881,L GLN  11,0.0,0.0,0.0,-0.00016915422885574474,0.0003748880842544698,2.6442566666651908e-05,-0.1433930348258711,0.08395521046618615,0.00592174396308103,0.14342288557213942,0.08399102814934414,0.0059242703476596005,0.0,0.0,0.0,-0.00013930348258772983,0.0006986109262710934,4.927621540362301e-05
ALA 882,L ALA  12,0.0,0.0,0.0,-8.457711442784917e-05,0.0002782513722210479,1.962633855027551e-05,-0.26937313432835824,0.04440379028493468,0.0031320018804983293,0.269323383084577,0.04440238777696635,0.0031319029552136623,0.0,0.0,0.0,-0.0001343283582089688,0.0006593119220738959,4.650427737181282e-05
GLY 883,L GLY  13,0.0,0.0,0.0,-3.980099502487124e-05,0.00019549137019289888,1.3788898090375148e-05,-0.3725671641791042,0.02315224791463308,0.0016330336563857815,0.372457711442786,0.02312306364594681,0.0016309751567887916,0.0,0.0,0.0,-0.00014925373134317435,0.000628994253901698,4.4365833938981265e-05
VAL 884,L VAL  14,0.0,0.0,0.0,-0.00011442786069648935,0.0003183302143889049,2.2453282111454172e-05,-0.4613134328358208,0.030987339232228524,0.002185678387457553,0.46127363184079606,0.031003767244112683,0.0021868371300735297,0.0,0.0,0.0,-0.000154228855721365,0.0006549425764682245,4.619608749509969e-05
GLN 885,L GLN  15,0.0,0.0,0.0,-0.0001343283582089581,0.00034100476593421216,2.40526216638584e-05,-0.22892039800994998,0.30050733823018294,0.021196153355399646,0.22895024875621903,0.3004937189638978,0.021195192726423104,0.0,0.0,0.0,-0.00010447761194005501,0.0006646959808903917,4.688403959998684e-05
ILE 886,L ILE  16,0.0,0.0,0.0,-8.955223880597796e-05,0.00028553920104045763,2.014038236096537e-05,-0.274646766169154,0.027244235357031216,0.001921660196650178,0.2745820895522387,0.02725728671779176,0.0019225807686595218,0.0,0.0,0.0,-0.00015422885572146663,0.000639569606030849,4.511176176502702e-05
GLY 887,L GLY  17,0.0,0.0,0.0,-2.4875621890546734e-05,0.0001557460282835641,1.098547782372012e-05,-0.39880099502487537,0.023454416444488094,0.001654346981164149,0.3987860696517415,0.02350122268386709,0.0016576484387382292,0.0,0.0,0.0,-3.980099502494139e-05,0.0005539617245240982,3.9073447374654124e-05
ASN 888,L ASN  18,0.0,0.0,0.0,-7.960199004974248e-05,0.00027067603002455616,1.90920151095831e-05,-0.6591741293532332,0.10562603952734262,0.007450286390111812,0.6591592039800998,0.10569544404986574,0.0074551818076800565,0.0,0.0,0.0,-9.452736318325834e-05,0.00068822354092783,4.854354573241255e-05
ALA 889,L ALA  19,0.0,0.0,0.0,-5.472636815918911e-05,0.00022744536220217624,1.6042758907667594e-05,-0.30639800995024874,0.025199913054021725,0.0017774648192672084,0.3063880597014925,0.02520697717349948,0.001777963083837562,0.0,0.0,0.0,-6.467661691537019e-05,0.0005908051845321731,4.167218467362984e-05
CYS 890,L CYS  20,0.0,0.0,0.0,-5.472636815919574e-05,0.0002274453622022038,1.604275890766954e-05,-0.39224378109452757,0.02746622120161633,0.001937317870876256,0.3922338308457714,0.027528367092457907,0.0019417013040411292,0.0,0.0,0.0,-6.467661691524564e-05,0.0005991669340227224,4.226197700803652e-05
TRP 891,L TRP  21,0.0,0.0,0.0,-5.9701492537324534e-05,0.0002369329532297089,1.671196198130055e-05,-0.4998308457711444,0.04112958823812483,0.0029010574745830715,0.4997761194029852,0.04122833671305512,0.002908022654969552,0.0,0.0,0.0,-0.00011442786069641864,0.000640149854983696,4.5152689370526745e-05
GLU 892,L GLU  22,0.0,0.0,0.0,-9.95024875622024e-05,0.000299335501621758,2.111349837397413e-05,54.35157213930345,0.4557340216959569,0.03214499942008505,-54.3512437810945,0.45562026529134764,0.032136975661958354,0.0,0.0,0.0,0.00022885572139306706,0.0006366604287771675,4.4906564222863045e-05
LEU 893,L LEU  23,0.0,0.0,0.0,-5.4726368159200165e-05,0.00022744536220222216,1.6042758907670833e-05,-0.3073034825870648,0.020848480570545298,0.0014705384367747292,0.3072487562189055,0.020820670243732464,0.0014685768475654266,0.0,0.0,0.0,-0.00010945273631847765,0.0006050863998212645,4.2679503932959187e-05
TYR 894,L TYR  24,0.0,0.0,0.0,-4.9751243781102305e-05,0.00021743058092950818,1.5336370701221672e-05,-0.2519402985074624,0.07848342612950429,0.005535794053800801,0.2519353233830846,0.07849106040310495,0.0055363325339422495,0.0,0.0,0.0,-5.472636815907533e-05,0.0005918098136003569,4.17430457445106e-05
CYS 895,L CYS  25,0.0,0.0,0.0,-3.9800995024880075e-05,0.00019549137019294228,1.378889809037821e-05,-0.3444676616915423,0.03735562854623699,0.0026348628822730562,0.3444278606965175,0.037312530005659955,0.0026318229456084646,0.0,0.0,0.0,-7.960199004976015e-05,0.0006097318885514308,4.300717144389351e-05
LEU 896,L LEU  26,0.0,0.0,0.0,-4.4776119402980145e-05,0.0002068120367246193,1.4587396341049764e-05,-0.3084626865671642,0.021390699861004805,0.0015087836367106866,0.3085223880597014,0.021405368422017578,0.001509818277230818,0.0,0.0,0.0,1.4925373134395207e-05,0.0006024627065960006,4.24944428815794e-05
GLU 897,L GLU  27,0.0,0.0,0.0,-3.980099502488118e-05,0.00019549137019294772,1.3788898090378592e-05,48.69802985074629,0.5024049615359929,0.035436913700502025,-48.69799004975125,0.5024301143460002,0.03543868784292854,0.0,0.0,0.0,-3.1108338680044188e-15,0.0006067612413299171,4.27976381444978e-05
HIP 898,L HIP  28,0.0,0.0,0.0,-1.4925373134324505e-05,0.00012125430454677407,8.55261921160504e-06,-48.039328358208955,0.31693970681020667,0.022355203269008878,48.039278606965155,0.31686739695865856,0.022350102925331596,0.0,0.0,0.0,-6.46766169148126e-05,0.0005737161916459471,4.046682005245602e-05
GLY 899,L GLY  29,0.0,0.0,0.0,-9.95024875621781e-06,9.925341961819804e-05,7.000796438666977e-06,-0.10328358208955235,0.0556065977250156,0.003922186991815246,0.10331343283582092,0.05563461348449238,0.003924163071127435,0.0,0.0,0.0,1.9900497512408555e-05,0.0006461535560220616,4.557615779116043e-05
ILE 900,L ILE  30,0.0,0.0,0.0,-5.472636815920679e-05,0.0002274453622022497,1.6042758907672775e-05,0.10046268656716417,0.040503913584590004,0.0028569257872006083,-0.10045771144278604,0.04052404792754738,0.002858345954253926,0.0,0.0,0.0,-4.9751243781137657e-05,0.0006367770510524629,4.491479012392215e-05
GLN 901,L GLN  31,0.0,0.0,0.0,-4.477611940298456e-05,0.0002068120367246397,1.4587396341051204e-05,0.1682238805970148,0.275775026607494,0.019451670598088416,-0.1682437810945274,0.27571018252847035,0.019447096849403045,0.0,0.0,0.0,-6.467661691596149e-05,0.000573716191646403,4.046682005248817e-05
PRO 902,L PRO  32,0.0,0.0,0.0,-3.482587064676896e-05,0.00018333856490238565,1.293170529717048e-05,0.18873134328358218,0.04727128715973246,0.003334259515411014,-0.18870646766169144,0.047258981698765114,0.00333339155511657,0.0,0.0,0.0,-9.950248756248742e-06,0.0006066796490157077,4.2791883066386254e-05
ASP 903,L ASP  33,0.0,0.0,0.0,-3.482587064676344e-05,0.00018333856490235654,1.2931705297168427e-05,51.97611940298506,0.42220607035301055,0.02978012007123829,-51.97585074626864,0.42215441000027404,0.029776476230906648,0.0,0.0,0.0,0.00023383084576844294,0.0005816854488779852,4.1028928117482764e-05
GLY 904,L GLY  34,0.0,0.0,0.0,-2.985074626865785e-05,0.00017017543658196733,1.2003249811991358e-05,-0.11376119402985081,0.02980605111636581,0.00210235674809859,0.11373134328358205,0.029851497502985044,0.0021055622890544393,0.0,0.0,0.0,-5.970149253738971e-05,0.0006200769575474666,4.373685635010437e-05
GLN 905,L GLN  35,0.0,0.0,0.0,-2.9850746268662267e-05,0.00017017543658199254,1.2003249811993135e-05,0.18714925373134333,0.22605995244941796,0.015945039638140014,-0.1870995024875623,0.22597395625431058,0.015938973934220065,0.0,0.0,0.0,1.9900497512780284e-05,0.0006145839429510829,4.334940897376372e-05
MET 906,L MET  36,0.0,0.0,0.0,-1.9900497512440038e-05,0.00013965839649372904,9.85074376846936e-06,-0.006537313432835807,0.07915580612016783,0.005583220081661358,0.006532338308457716,0.07918031691067298,0.005584948939523762,0.0,0.0,0.0,-2.4875621890330212e-05,0.0006021339411108082,4.24712535522168e-05
PRO 907,L PRO  37,0.0,0.0,0.0,-1.9900497512440038e-05,0.00013965839649372904,9.85074376846936e-06,0.1296517412935323,0.050858384100227735,0.0035872738254748276,-0.12965174129353232,0.05087403338725293,0.0035883776410742807,0.0,0.0,0.0,-1.9900497512559344e-05,0.0005550330455401922,3.914901253284203e-05
SER 908,L SER  38,0.0,0.0,0.0,-4.975124378111114e-06,7.035888370017748e-05,4.962733015462517e-06,-0.07404477611940309,0.12318894190646522,0.00868907800959848,0.07399502487562194,0.1231656853384898,0.008687437617772341,0.0,0.0,0.0,-5.472636815929627e-05,0.0005481675033170044,3.866475452208027e-05
ASP 909,L ASP  39,0.0,0.0,0.0,-9.950248756220019e-06,9.925341961822007e-05,7.000796438668532e-06,46.21862189054729,0.3673267098333787,0.02590922843687371,-46.21859701492539,0.3672846061032037,0.025906258668724688,0.0,0.0,0.0,1.4925373135955041e-05,0.0006106648521046383,4.307297761909459e-05
LYS 910,L LYS  40,0.0,0.0,0.0,-1.4925373134329477e-05,0.00012125430454681446,8.552619211607887e-06,-44.5127711442786,1.0143297801251236,0.07154530634460719,44.51268159203979,1.0142969028219795,0.07154298735844379,0.0,0.0,0.0,-0.00010447761194072667,0.0006495538849844835,4.581599850377256e-05
THR 911,L THR  41,0.0,0.0,0.0,-9.950248756219467e-06,9.925341961821457e-05,7.000796438668144e-06,0.045343283582089326,0.06204489280792118,0.004376309312848388,-0.04535820895522388,0.0620455701953955,0.004376357092076913,0.0,0.0,0.0,-2.4875621890701392e-05,0.0006343234806177049,4.474172860898647e-05
ILE 912,L ILE  42,0.0,0.0,0.0,0.0,0.0,0.0,0.05686069651741289,0.03819419478059146,0.0026940107839739545,-0.056805970149253746,0.03821837181849621,0.0026957161007430106,0.0,0.0,0.0,5.472636815923551e-05,0.000600157566169252,4.233185081218485e-05
GLY 913,L GLY  43,0.0,0.0,0.0,-4.975124378109457e-06,7.035888370015405e-05,4.962733015460865e-06,0.054796019900497525,0.054391552461606395,0.003836484306853702,-0.05481094527363184,0.05435669991339271,0.0038340259976452997,0.0,0.0,0.0,-1.9900497512413525e-05,0.0005897988442396541,4.1601202902290825e-05
GLY 914,L GLY  44,0.0,0.0,0.0,-4.975124378109457e-06,7.035888370015405e-05,4.962733015460865e-06,0.170318407960199,0.038660251347881015,0.0027268838796219337,-0.1702885572139303,0.03867322364726822,0.0027277988750719706,0.0,0.0,0.0,2.4875621890520222e-05,0.0005681234795471548,4.0072340556491765e-05
GLY 915,L GLY  45,0.0,0.0,0.0,-9.95024875621781e-06,9.925341961819804e-05,7.000796438666977e-06,-0.06585572139303485,0.03611154746477209,0.002547112168614667,0.06585074626865668,0.03610071059429777,0.0025463477947067987,0.0,0.0,0.0,-1.4925373134346875e-05,0.000577157315270459,4.07095381986737e-05
ASP 916,L ASP  46,0.0,0.0,0.0,-2.4875621890546734e-05,0.0001557460282835641,1.098547782372012e-05,46.994611940298505,0.2458072064543745,0.01733790354190424,-46.99455223880597,0.24579516308570726,0.01733705406817528,0.0,0.0,0.0,3.4825870648205074e-05,0.0005933135676666814,4.1849112378311747e-05
ASP 917,L ASP  47,0.0,0.0,0.0,-1.990049751243838e-05,0.00013965839649371744,9.850743768468542e-06,45.7796119402985,0.23170041700534877,0.016342887332733175,-45.779547263681614,0.2317119265750182,0.01634369915518385,0.0,0.0,0.0,4.477611940369378e-05,0.0005841906206206572,4.120562930804942e-05
SER 918,L SER  48,0.0,0.0,0.0,-4.975124378111114e-06,7.035888370017748e-05,4.962733015462517e-06,0.12085572139303462,0.03453953073919188,0.0024362306580702283,-0.12079104477611946,0.03450872150779359,0.002434057542440753,0.0,0.0,0.0,5.970149253716394e-05,0.0005521715704665055,3.894717964303067e-05
PHE 919,L PHE  49,0.0,0.0,0.0,-1.4925373134333343e-05,0.00012125430454684587,8.552619211610103e-06,0.23404975124378125,0.015474823476525056,0.001091509889535266,-0.23404975124378097,0.015554030766091246,0.0010970967409792214,0.0,0.0,0.0,-1.492537313445265e-05,0.0005596517390817137,3.9474790056892685e-05
ASN 920,L ASN  50,0.0,0.0,0.0,-2.9850746268662267e-05,0.00017017543658199254,1.2003249811993135e-05,0.1982786069651744,0.21049955268750914,0.014847493662833059,-0.19828358208955202,0.21055192616323723,0.014851187802982268,0.0,0.0,0.0,-3.4825870646755706e-05,0.0006493633273241044,4.580255760274089e-05
THR 921,L THR  51,0.0,0.0,0.0,-1.9900497512436724e-05,0.00013965839649370578,9.85074376846772e-06,0.32703980099502467,0.03616254635896579,0.0025507093532579836,-0.3270199004975126,0.03612718828421782,0.0025482153869571156,0.0,0.0,0.0,-7.967645338416857e-17,0.0005985056016643234,4.221533022007431e-05
PHE 922,L PHE  52,0.0,0.0,0.0,-4.975124378109789e-05,0.0002174305809294889,1.5336370701220314e-05,0.25039303482587066,0.02390028520914498,0.0016857961390040511,-0.2503631840796019,0.023882849188990918,0.0016845662969666823,0.0,0.0,0.0,-1.9900497512267704e-05,0.0006613735067813666,4.664969034532638e-05
PHE 923,L PHE  53,0.0,0.0,0.0,-5.970149253732895e-05,0.0002369329532297264,1.6711961981301783e-05,-0.23540796019900503,0.030419173325214655,0.0021456030542982975,0.23533333333333348,0.030421799812210562,0.0021457883124070647,0.0,0.0,0.0,-0.00013432835820911056,0.0005789557176735355,4.083638772372967e-05
SER 924,L SER  54,0.0,0.0,0.0,-2.9850746268660058e-05,0.00017017543658197993,1.2003249811992248e-05,0.12345771144278611,0.14878362349276936,0.010494387654218122,-0.12346268656716419,0.14877054973483242,0.01049346550243376,0.0,0.0,0.0,-3.4825870646636606e-05,0.0006016404560330137,4.24364457986054e-05
GLU 925,L GLU  55,0.0,0.0,0.0,-1.4925373134327818e-05,0.00012125430454680099,8.552619211606937e-06,49.03364179104477,0.3319455704453188,0.023413635281728712,-49.03345273631841,0.3319475307767879,0.023413773552849446,0.0,0.0,0.0,0.00017412935323197565,0.0005769428463423776,4.06944107268577e-05
THR 926,L THR  56,0.0,0.0,0.0,-2.4875621890545077e-05,0.00015574602828355373,1.0985477823719387e-05,-0.36364179104477606,0.11783229099348007,0.008311248985882575,0.36357213930348226,0.11782437398254626,0.00831069056298729,0.0,0.0,0.0,-9.45273631840736e-05,0.0005867694678959746,4.138752717001082e-05
GLY 927,L GLY  57,0.0,0.0,0.0,-1.990049751243783e-05,0.00013965839649371356,9.85074376846827e-06,-0.25013432835820887,0.05880676565868501,0.0041479094340177445,0.2501492537313432,0.058774614718124396,0.004145641681520729,0.0,0.0,0.0,-4.975124378133208e-06,0.0005943139565778337,4.1919674371575234e-05
ALA 928,L ALA  58,0.0,0.0,0.0,-1.4925373134328925e-05,0.00012125430454680997,8.55261921160757e-06,-0.09850746268656718,0.06298654356826114,0.004442728236395958,0.09848258706467665,0.0629456129869438,0.0044398412157872855,0.0,0.0,0.0,-3.9800995024899964e-05,0.0006216716032502712,4.384933398563647e-05
GLY 929,L GLY  59,0.0,0.0,0.0,-1.990049751243783e-05,0.00013965839649371354,9.850743768468268e-06,-0.10843781094527366,0.03684845073508781,0.002599089317717573,0.10844776119402987,0.03682645203674415,0.0025975376491744434,0.0,0.0,0.0,-9.950248756160366e-06,0.0005641887563118046,3.979480657812464e-05
LYS 930,L LYS  60,0.0,0.0,0.0,-4.477611940298456e-05,0.00020681203672463973,1.4587396341051205e-05,-51.43559203980099,0.6657984117676178,0.046961799078590695,51.43535820895523,0.6657488814703458,0.0469583054807874,0.0,0.0,0.0,-0.00027860696517545966,0.0006245317049589557,4.40510700057495e-05
HIE 931,L HIE  61,0.0,0.0,0.0,-3.980099502487124e-05,0.00019549137019289888,1.3788898090375148e-05,0.4247363184079601,0.09017807217319354,0.006360670785394232,-0.42471144278606976,0.09018304392373983,0.006361021465639329,0.0,0.0,0.0,-1.492537313430683e-05,0.0006424270827261691,4.531331263097324e-05
VAL 932,L VAL  62,0.0,0.0,0.0,-2.4875621890544525e-05,0.0001557460282835503,1.0985477823719143e-05,-0.3002338308457709,0.02957325081778521,0.00208593628110115,0.3002388059701493,0.029555625716765867,0.0020846931023278444,0.0,0.0,0.0,-1.9900497512324597e-05,0.0005981746613011218,4.219198748664481e-05
PRO 933,L PRO  63,0.0,0.0,0.0,-2.4875621890542316e-05,0.00015574602828353647,1.098547782371817e-05,0.1727064676616917,0.0359644435790459,0.002536736260527394,-0.17264179104477623,0.036019080692135,0.0025405900653454505,0.0,0.0,0.0,3.980099502491543e-05,0.0005971807398259557,4.2121881671143204e-05
ARG 934,L ARG  64,0.0,0.0,0.0,-5.97014925373157e-05,0.0002369329532296738,1.6711961981298073e-05,-50.45788557213931,0.29324594781661617,0.02068397436607495,50.4576169154229,0.2931334192867256,0.020676037215553215,0.0,0.0,0.0,-0.0003283582089525497,0.000647722217227129,4.5686802621536605e-05
ALA 935,L ALA  65,0.0,0.0,0.0,-4.477611940298456e-05,0.00020681203672463973,1.4587396341051205e-05,-0.08848756218905474,0.03585322615052028,0.0025288915879656325,0.08853233830845766,0.03580211226716984,0.0025252862926125586,0.0,0.0,0.0,1.2704044560387364e-17,0.0006149060519594505,4.3372128791451785e-05
VAL 936,L VAL  66,0.0,0.0,0.0,-2.9850746268666685e-05,0.00017017543658201772,1.2003249811994912e-05,-0.1577213930348259,0.043522305027139475,0.003069826704295346,0.1577164179104477,0.04351764300648994,0.0030694978707127268,0.0,0.0,0.0,-3.4825870646785535e-05,0.0006338550570600563,4.470868855871124e-05
PHE 937,L PHE  67,0.0,0.0,0.0,-0.00011442786069653795,0.00031833021438904,2.2453282111463706e-05,0.03599999999999997,0.04125192593121958,0.0029096865101309356,-0.036029850746268646,0.04118275135818952,0.0029048073119493714,0.0,0.0,0.0,-0.00014427860696512951,0.0007289873041022887,5.1418799896512804e-05
VAL 938,L VAL  68,0.0,0.0,0.0,-0.00011442786069652469,0.00031833021438900316,2.2453282111461104e-05,-0.1664427860696516,0.044837550452118576,0.0031625969637240547,0.16643283582089546,0.04480290409494906,0.003160153198110556,0.0,0.0,0.0,-0.00012437810945265055,0.0006460386263875865,4.55680512797795e-05
ASP 939,L ASP  69,0.0,0.0,0.0,-0.00016915422885573037,0.000374888084254438,2.6442566666649665e-05,63.46043283582093,0.491964350437434,0.03470048977397671,-63.45898507462686,0.491599627551846,0.034674764205141435,0.0,0.0,0.0,0.001278606965177972,0.0007992471891752363,5.6374550087206064e-05
LEU 940,L LEU  70,0.0,0.0,0.0,-0.000238805970149252,0.0004263539360324059,3.0072687958451477e-05,0.3730796019900499,0.030893713344622948,0.002179074526522207,-0.3729402985074628,0.030878133400496912,0.0021779756019937447,0.0,0.0,0.0,-9.950248756192181e-05,0.0007398061809130558,5.218190462921169e-05
GLU 941,L GLU  71,0.0,0.0,0.0,-0.00026368159203979624,0.0004406286532434654,3.107954887869568e-05,67.22503980099502,0.5537520489797156,0.03905865800205582,-67.2226865671642,0.5532246008357882,0.03902145467846462,0.0,0.0,0.0,0.0020895522388020902,0.0009152876819882933,6.455941537398216e-05
PRO 942,L PRO  72,0.0,0.0,0.0,-0.00019402985074627602,0.0003954519790893216,2.789303197332591e-05,-0.5413034825870647,0.04381476656295142,0.0030904553505045687,0.5410696517412938,0.04374331646890819,0.0030854156494459608,0.0,0.0,0.0,-0.00042786069651751604,0.0006954149056801658,4.905078549242256e-05
THR 943,L THR  73,0.0,0.0,0.0,-0.0002935323383084519,0.0004553801759800473,3.212004106764433e-05,-0.25524378109452717,0.07041967495330567,0.00496702089985017,0.2551044776119404,0.07037980848679203,0.004964208936112652,0.0,0.0,0.0,-0.0004328358208952715,0.0007170395313110408,5.057606898075467e-05
VAL 944,L VAL  74,0.0,0.0,0.0,-0.00021890547263679513,0.0004135043732373767,2.9166349680134114e-05,-0.33123383084577124,0.039460794193216235,0.0027833498182483502,0.3311990049751243,0.03940944906525413,0.002779728212157973,0.0,0.0,0.0,-0.00025373134328347325,0.0007055561353724176,4.976609268270704e-05
ILE 945,L ILE  75,0.0,0.0,0.0,-0.00014925373134330028,0.00035633839959148234,2.513417279139214e-05,-0.4532985074626865,0.029698492310781508,0.002094770134902003,0.4532238805970147,0.029716314209790314,0.0020960271947352165,0.0,0.0,0.0,-0.00022388059701476594,0.0006651426852284819,4.691554769463253e-05
ASP 946,L ASP  76,0.0,0.0,0.0,-0.00017412935323382603,0.0003792206766200792,2.6748164169690407e-05,63.24676616915428,0.5988378463433509,0.04223876495284875,-63.2451791044776,0.5984105961256658,0.04220862904605687,0.0,0.0,0.0,0.0014129353233806401,0.0008773727407257095,6.188510161447218e-05
GLU 947,L GLU  77,0.0,0.0,0.0,-0.00010945273631841026,0.00031220639780572265,2.2021341393527195e-05,60.02702985074628,0.8830344781798388,0.06228444978361344,-60.026273631840766,0.8829238118140735,0.06227664398002188,0.0,0.0,0.0,0.0006467661691581655,0.0007050648253914685,4.973143834859804e-05
VAL 948,L VAL  78,0.0,0.0,0.0,-0.00011940298507461592,0.00032426210421490214,2.2871685359706513e-05,-0.2763432835820894,0.036965851757849784,0.00260737014738782,0.27632835820895524,0.03701433958772614,0.0026107902152103985,0.0,0.0,0.0,-0.00013432835820888933,0.0006362715334825632,4.487913366375533e-05
ARG 949,L ARG  79,0.0,0.0,0.0,-0.00016915422885572707,0.0003748880842544306,2.6442566666649143e-05,-61.87925870646768,0.5606236157536605,0.03954334095186398,61.877940298507475,0.5604817547683396,0.039533334849458236,0.0,0.0,0.0,-0.0014875621890567388,0.0007269472236907711,5.1274903719086514e-05
THR 950,L THR  80,0.0,0.0,0.0,-0.00014427860696517592,0.00035137201160218495,2.4783870791901768e-05,0.049363184079601836,0.09365817194431683,0.006606138097025464,-0.04935323383084578,0.09361570435286287,0.006603142664080652,0.0,0.0,0.0,-0.00013432835820915696,0.000674234905727725,4.7556863481388615e-05
GLY 951,L GLY  81,0.0,0.0,0.0,-3.482587064676565e-05,0.0001833385649023682,1.2931705297169248e-05,0.06640796019900506,0.0561488137886194,0.00396043196414635,-0.06639800995024872,0.05615260652828415,0.003960699483375813,0.0,0.0,0.0,-2.4875621890451175e-05,0.0006264311848129459,4.418504898449187e-05
THR 952,L THR  82,0.0,0.0,0.0,-3.980099502487566e-05,0.0001954913701929206,1.378889809037668e-05,0.08170149253731358,0.14057564825866709,0.009915441719573122,-0.08166666666666668,0.14058984957781193,0.009916443403392945,0.0,0.0,0.0,-4.975124377915582e-06,0.0005773288330499651,4.072163613005535e-05
TYR 953,L TYR  83,0.0,0.0,0.0,-7.4626865671638e-05,0.00026278831136803153,1.8535658332232527e-05,-0.12263681592039793,0.10330514350427451,0.007286583006638338,0.12262686567164181,0.10330910520633799,0.007286862443556519,0.0,0.0,0.0,-8.457711442784696e-05,0.0006524435091335961,4.6019816876278135e-05
ARG 954,L ARG  84,0.0,0.0,0.0,-0.00016417910447762314,0.00037043801928333443,2.612868328488428e-05,-57.522422885572176,0.6408524603141772,0.045202247329480125,57.52162686567168,0.6406069223215872,0.045184928414820115,0.0,0.0,0.0,-0.0009601990049804162,0.0007387012673526272,5.2103970035636586e-05
GLN 955,L GLN  85,0.0,0.0,0.0,-9.950248756219356e-05,0.0002993355016217314,2.1113498373972258e-05,0.07528358208955202,0.3476736105626893,0.024523005696012255,-0.07533333333333317,0.34762045885743265,0.024519256663784433,0.0,0.0,0.0,-0.0001492537313429711,0.0006368547873701314,4.49202732210082e-05
LEU 956,L LEU  86,0.0,0.0,0.0,-4.477611940298677e-05,0.00020681203672464992,1.4587396341051924e-05,-0.14026368159203975,0.0470120670904559,0.0033159755414703357,0.1402835820895522,0.04694544498755005,0.0033112763806499436,0.0,0.0,0.0,-2.4875621890537895e-05,0.0006343234806172934,4.474172860895744e-05
PHE 957,L PHE  87,0.0,0.0,0.0,-9.452736318411559e-05,0.00029256100354218417,2.0635662121967143e-05,0.06626368159203978,0.05264926777640077,0.0037135930204249654,-0.06632338308457711,0.05269389591937293,0.003716740846923898,0.0,0.0,0.0,-0.0001542288557215285,0.0006846537617626678,4.82917529240395e-05
HIE 958,L HIE  88,0.0,0.0,0.0,-6.965174129354013e-05,0.0002545591802083077,1.795522017364887e-05,0.5668258706467659,0.06324983650786623,0.004461299488459656,-0.5667512437810946,0.06321768292001906,0.004459031549237443,0.0,0.0,0.0,4.975124378557413e-06,0.0006269051555120973,4.421848029996106e-05
PRO 959,L PRO  89,0.0,0.0,0.0,-4.975124378108905e-05,0.00021743058092945025,1.5336370701217586e-05,0.2768955223880597,0.04545846094505782,0.0032063926131275845,-0.27680099502487565,0.04541177219330159,0.003203099442491468,0.0,0.0,0.0,4.477611940312817e-05,0.0005926457035840465,4.180200487804416e-05
GLU 960,L GLU  90,0.0,0.0,0.0,-0.00010945273631839757,0.00031220639780568643,2.202134139352464e-05,58.77114925373135,0.4414326152889929,0.031136255989108637,-58.77019900497513,0.441272639628077,0.031124972176001527,0.0,0.0,0.0,0.0008407960199006944,0.0007085317754302369,4.997597814962265e-05
GLN 961,L GLN  91,0.0,0.0,0.0,-8.4577114427858e-05,0.00027825137222107696,1.962633855027756e-05,0.003447761194030123,0.06290977909620328,0.004437313688013988,-0.003477611940298505,0.0629449000638528,0.0044397909300696176,0.0,0.0,0.0,-0.00011442786069625073,0.0006555092175919383,4.623605527833736e-05
LEU 962,L LEU  92,0.0,0.0,0.0,-0.00010945273631841468,0.0003122063978057353,2.2021341393528086e-05,0.03215920398009946,0.09451091451546985,0.006666285920427341,-0.032139303482587055,0.09453231565973864,0.006667795440755776,0.0,0.0,0.0,-8.955223880595587e-05,0.000632408566932629,4.460666101173488e-05
ILE 963,L ILE  93,0.0,0.0,0.0,-0.00010447761194030467,0.00030587912734209564,2.1575050145340106e-05,-0.014845771144278553,0.053003530291956195,0.003738580771645971,0.01488059701492539,0.053016524896313075,0.0037394973403672652,0.0,0.0,0.0,-6.965174129350258e-05,0.0006190382350282923,4.3663590512605054e-05
THR 964,L THR  94,0.0,0.0,0.0,-0.00010945273631840308,0.00031220639780570216,2.2021341393525752e-05,0.05150746268656713,0.07075767063900937,0.004990861277359192,-0.05143283582089552,0.07072592125051635,0.004988621848161218,0.0,0.0,0.0,-3.4825870646837455e-05,0.0006793185746744311,4.791543784179218e-05
GLY 965,L GLY  95,0.0,0.0,0.0,-9.452736318407693e-05,0.00029256100354206453,2.0635662121958706e-05,-0.04185572139303484,0.0725310301041022,0.005115944409763649,0.04188059701492542,0.07255141029616156,0.0051173819176755925,0.0,0.0,0.0,-6.965174129338769e-05,0.0006027502292946373,4.2514723169073723e-05
LYS 966,L LYS  96,0.0,0.0,0.0,-0.00035323383084576263,0.0004779745721184145,3.371372689356131e-05,-69.83534328358205,0.7543915386617046,0.053210676443585556,69.83159203980101,0.7537945156810111,0.053168565689385654,0.0,0.0,0.0,-0.004104477611939252,0.0011214905906962445,7.910384713742656e-05
GLU 967,L GLU  97,0.0,0.0,0.0,-0.0004328358208955051,0.0004954684379909599,3.4947649053323134e-05,70.39863184079597,0.6076059240947149,0.04285721747299194,-70.3953432835821,0.606934140835457,0.04280983353531947,0.0,0.0,0.0,0.0028557213930340383,0.0010143642971613023,7.154774098862129e-05
ASP 968,L ASP  98,0.0,0.0,0.0,-0.00030845771144278304,0.0004618566354338334,3.257685529584573e-05,68.070184079602,0.5489989179269378,0.038723397987087994,-68.06751243781096,0.5484967435693661,0.038687977338937016,0.0,0.0,0.0,0.002363184079602386,0.0008879725977044931,6.26327578793435e-05
ALA 969,L ALA  99,0.0,0.0,0.0,-0.00022388059701491838,0.0004168429863811495,2.940183729453492e-05,0.1716069651741294,0.06785212008657165,0.004785919542977445,-0.1716517412935323,0.06783656177816894,0.004784822144515241,0.0,0.0,0.0,-0.0002686567164179118,0.0007105898933873718,5.012114659742114e-05
ALA 970,L ALA 100,0.0,0.0,0.0,-0.00023880597014925778,0.00042635393603241627,3.0072687958452205e-05,0.183910447761194,0.06306895807712272,0.004448541307646824,-0.18377611940298497,0.06311061620265097,0.004451479645267448,0.0,0.0,0.0,-0.00010447761194030688,0.0007081823490798949,4.995133151519473e-05
ASN 971,L ASN 101,0.0,0.0,0.0,-0.0001890547263681671,0.00039155208696421543,2.7617954792049396e-05,0.454318407960199,0.12271419737854937,0.008655592112456648,-0.45416915422885556,0.1227338310222341,0.008656976962906284,0.0,0.0,0.0,-3.9800995026090824e-05,0.0007454058029976996,5.2576871517998535e-05
ASN 972,L ASN 102,0.0,0.0,0.0,-0.00021393034825872048,0.0004100782295521637,2.8924688137367455e-05,-0.7612388059701494,0.17496692704272143,0.012341215490983479,0.7610298507462688,0.17490744988237583,0.012337020295554129,0.0,0.0,0.0,-0.0004228855721404743,0.0006876838564412839,4.8505479323759324e-05
TYR 973,L TYR 103,0.0,0.0,0.0,-0.0002039800995024673,0.0004029543628122304,2.842220932007017e-05,-0.24159701492537294,0.07560174384682798,0.005332535857362488,0.24148756218905482,0.07562259720800951,0.005334006740051018,0.0,0.0,0.0,-0.0003134328358207613,0.0006884033417347411,4.85562279035008e-05
ALA 974,L ALA 104,0.0,0.0,0.0,-0.00012935323383083595,0.0003355904866475378,2.3670727848069425e-05,-0.37156716417910457,0.05191771825757018,0.0036619934958359033,0.37138805970149247,0.05192051576141953,0.003662190816543452,0.0,0.0,0.0,-0.0003084577114427256,0.0006343234806172673,4.47417286089556e-05
ARG 975,L ARG 105,0.0,0.0,0.0,-0.0003532338308457654,0.0004779745721184179,3.3713726893561544e-05,-70.60745273631842,0.6289336066665153,0.044361556212836266,70.60354228855721,0.6283220800457405,0.044318422450741836,0.0,0.0,0.0,-0.004263681592041211,0.0009950746256220519,7.018715246346503e-05
GLY 976,L GLY 106,0.0,0.0,0.0,-4.975124378108905e-05,0.00021743058092945025,1.5336370701217586e-05,-0.11757213930348238,0.06280219297673514,0.004429725148244579,0.11758706467661684,0.06281532303349095,0.004430651271041447,0.0,0.0,0.0,-3.482587064661762e-05,0.0006016404560329274,4.243644579859931e-05
HIP 977,L HIP 107,0.0,0.0,0.0,-0.00014427860696518253,0.0003513720116022011,2.4783870791902906e-05,-61.03025870646766,0.400315476013746,0.02823607659666436,61.02884079601986,0.40015429180099354,0.028224707538883304,0.0,0.0,0.0,-0.0015621890547257674,0.00078376764762029,5.5282707410077826e-05
TYR 978,L TYR 108,0.0,0.0,0.0,-0.00019900497512438436,0.0003992517939848659,2.8161050251090544e-05,-0.35390547263681593,0.2011639167764348,0.014189008676720221,0.3537363184079602,0.20110529190505408,0.014184873597119355,0.0,0.0,0.0,-0.0003681592039800029,0.0006493633273237877,4.5802557602718555e-05
THR 979,L THR 109,0.0,0.0,0.0,-0.00013930348258706424,0.00034626293813542813,2.4423504534814128e-05,-0.3038805970149255,0.10306533536969385,0.007269668245000968,0.30380597014925365,0.10306500467296342,0.00726964491945207,0.0,0.0,0.0,-0.0002139303482586691,0.0007116688921568582,5.019725330257855e-05
ILE 980,L ILE 110,0.0,0.0,0.0,-0.0001691542288557116,0.00037488808425439635,2.6442566666646727e-05,-0.09089552238805969,0.05423639091379489,0.003825540055103834,0.0909154228855722,0.05427136359456244,0.0038280068378092552,0.0,0.0,0.0,-0.00014925373134316551,0.0006673717219228207,4.7072771820626514e-05
GLY 981,L GLY 111,0.0,0.0,0.0,-5.9701492537306855e-05,0.00023693295322963875,1.67119619812956e-05,-0.18788557213930346,0.042213292108562186,0.00297749605197327,0.18779104477611938,0.042278584718201284,0.0029821014375689607,0.0,0.0,0.0,-0.0001542288557213674,0.0005910565018854577,4.1689911232962696e-05
LYS 982,L LYS 112,0.0,0.0,0.0,-0.0001791044776119388,0.00038343977846761265,2.7045756668792273e-05,-66.4228407960199,0.7848555430235954,0.05535944163540125,66.42036815920399,0.7846542501749513,0.05534524353257177,0.0,0.0,0.0,-0.002651741293532274,0.0007110425760891289,5.015307637332709e-05
GLU 983,L GLU 113,0.0,0.0,0.0,-0.00018407960199005424,0.00038754909640101336,2.7335605607641602e-05,65.94286567164175,0.6424209240441223,0.04531287823103512,-65.94051243781095,0.6421601612761141,0.04529448544351575,0.0,0.0,0.0,0.0021691542288539184,0.0008293399527968578,5.849712997616405e-05
ILE 984,L ILE 114,0.0,0.0,0.0,-0.00012935323383083926,0.00033559048664754635,2.3670727848070028e-05,-0.2608955223880597,0.04126813221082298,0.002910829612957699,0.2608557213930349,0.041261622268649725,0.0029103704370405594,0.0,0.0,0.0,-0.00016915422885544206,0.0006774577742670596,4.778418710085944e-05
ILE 985,L ILE 115,0.0,0.0,0.0,-0.00013432835820896693,0.00034100476593423466,2.405262166385999e-05,-0.3509402985074628,0.031443171796865996,0.0022178303375608153,0.35086069651741286,0.031508515748745074,0.0022224393445588937,0.0,0.0,0.0,-0.00021393034825875582,0.0006831336743561249,4.81845342252468e-05
ASP 986,L ASP 116,0.0,0.0,0.0,-8.457711442785967e-05,0.00027825137222108244,1.9626338550277945e-05,58.66366169154227,0.502618917366474,0.03545200498120375,-58.662786069651744,0.5024887900092231,0.03544282650510973,0.0,0.0,0.0,0.0007910447761203521,0.0006954860879188704,4.905580630042228e-05
LEU 987,L LEU 117,0.0,0.0,0.0,-8.955223880597685e-05,0.0002855392010404541,2.014038236096512e-05,-0.47324875621890583,0.037860674289515076,0.0026704860623559807,0.4732039800995026,0.037885178504633896,0.0026722144564263924,0.0,0.0,0.0,-0.0001343283582090266,0.0006041857903785422,4.261597984075668e-05
VAL 988,L VAL 118,0.0,0.0,0.0,-5.4726368159200165e-05,0.00022744536220222216,1.6042758907670833e-05,-0.3655671641791044,0.028982868784903543,0.0020442939432436733,0.36558208955223864,0.029038394169311144,0.0020482104018897497,0.0,0.0,0.0,-3.9800995024860194e-05,0.0005802795347988335,4.092976258428241e-05
LEU 989,L LEU 119,0.0,0.0,0.0,-6.467661691540803e-05,0.0002459543700359291,1.7348283660610596e-05,-0.37746766169154206,0.022859732329886414,0.0016124011978586443,0.3774129353233831,0.022882647444523334,0.001614017505423249,0.0,0.0,0.0,-0.00011940298507459604,0.0006431202248975921,4.536220311015123e-05
ASP 990,L ASP 120,0.0,0.0,0.0,-5.472636815920513e-05,0.00022744536220224284,1.6042758907672294e-05,56.13676616915424,0.3815077838033657,0.026909484272163393,-56.136134328358224,0.3814321883257115,0.026904152178289183,0.0,0.0,0.0,0.0005771144278596343,0.0006505058359643379,4.588314394878782e-05
ARG 991,L ARG 121,0.0,0.0,0.0,-0.0001044776119403334,0.0003058791273421797,2.1575050145346035e-05,-56.41092537313429,0.4727508777849823,0.03334527590389413,56.410228855721364,0.4726195627644604,0.033336013656491977,0.0,0.0,0.0,-0.0008009950248756287,0.0006466130702826284,4.5608569428071963e-05
ILE 992,L ILE 122,0.0,0.0,0.0,-3.482587064677338e-05,0.0001833385649024089,1.293170529717212e-05,-0.34179601990049774,0.02110606203926892,0.001488706832743792,0.3417313432835821,0.02113513644912021,0.00149075758349602,0.0,0.0,0.0,-9.950248756249625e-05,0.000606802033372445,4.2800515393333694e-05
ARG 993,L ARG 123,0.0,0.0,0.0,-3.980099502487566e-05,0.00019549137019292056,1.3788898090376678e-05,-54.76483582089555,0.33027221985993743,0.023295606231809395,54.764427860696536,0.3301651268100132,0.023288052470484096,0.0,0.0,0.0,-0.0004477611940274639,0.0006055362022475853,4.271123054989998e-05
LYS 994,L LYS 124,0.0,0.0,0.0,-3.48258706467535e-05,0.00018333856490230425,1.2931705297164739e-05,-53.81716417910448,0.37786365688478,0.026652447377597723,53.81674129353237,0.3777907403770692,0.026647304243693968,0.0,0.0,0.0,-0.0004577114427842252,0.0006304485778168842,4.446841403874276e-05
LEU 995,L LEU 125,0.0,0.0,0.0,-2.4875621890551152e-05,0.0001557460282835918,1.098547782372207e-05,-0.3713582089552236,0.019495656992479488,0.0013751176187928433,0.37136815920398003,0.019480153980373893,0.0013740241206307148,0.0,0.0,0.0,-1.4925373134152172e-05,0.000594147342064827,4.1907922289946465e-05
ALA 996,L ALA 126,0.0,0.0,0.0,-2.4875621890546734e-05,0.0001557460282835641,1.098547782372012e-05,-0.3337960199004976,0.013311170040244364,0.0009388975429834684,0.33379601990049745,0.013319016595240724,0.0009394509963000959,0.0,0.0,0.0,-2.4875621890453595e-05,0.0005768141267070535,4.068533154381262e-05
ASP 997,L ASP 127,0.0,0.0,0.0,-9.950248756218914e-06,9.925341961820907e-05,7.000796438667756e-06,51.32624875621892,0.3011342865203329,0.02124037487818238,-51.32598507462687,0.3010453673608612,0.02123410300425246,0.0,0.0,0.0,0.0002537313432887529,0.0005732845988740272,4.043637784550502e-05
GLN 998,L GLN 128,0.0,0.0,0.0,-2.985074626865785e-05,0.00017017543658196733,1.2003249811991358e-05,-0.21049751243781006,0.10703066582362215,0.007549361090111859,0.2104875621890549,0.10702671398764127,0.007549082349093489,0.0,0.0,0.0,-3.9800995023969806e-05,0.0005802795347986777,4.0929762584271426e-05
CYS 999,L CYS 129,0.0,0.0,0.0,-1.990049751243341e-05,0.00013965839649368256,9.850743768466082e-06,0.04122388059701492,0.040064681868195035,0.002825944770650084,-0.04126865671641786,0.04012725358512774,0.002830358239271607,0.0,0.0,0.0,-6.467661691545774e-05,0.0005908051845321509,4.1672184673628274e-05
THR1000,L THR 130,0.0,0.0,0.0,-1.9900497512438933e-05,0.00013965839649372132,9.850743768468817e-06,-0.11948258706467636,0.06730683394570501,0.00474745802409257,0.11948756218905471,0.06725795811558637,0.004744010588843007,0.0,0.0,0.0,-1.4925373134100251e-05,0.0006187582810368479,4.3643844080554315e-05
GLY1001,L GLY 131,0.0,0.0,0.0,-9.950248756218362e-06,9.925341961820355e-05,7.000796438667366e-06,-0.2145721393034824,0.033701588014913145,0.0023771267353791667,0.21459701492537314,0.03365469652298918,0.002373819264554203,0.0,0.0,0.0,1.4925373134385264e-05,0.0006024627065958358,4.249444288156778e-05
LEU1002,L LEU 132,0.0,0.0,0.0,-2.9850746268653428e-05,0.00017017543658194215,1.2003249811989581e-05,-0.21467661691542278,0.054177521917231374,0.003821387756240227,0.2146716417910448,0.05412857037771603,0.0038179349808615593,0.0,0.0,0.0,-3.482587064662756e-05,0.0005762989606681115,4.064899453311192e-05
GLN1003,L GLN 133,0.0,0.0,0.0,-2.985074626864459e-05,0.00017017543658189176,1.2003249811986027e-05,0.04031840796019918,0.09561952021539159,0.006744480937442907,-0.04026368159203977,0.0956149779289643,0.00674416054926116,0.0,0.0,0.0,2.4875621891054896e-05,0.0006103405047959861,4.3050099923877254e-05
GLY1004,L GLY 134,0.0,0.0,0.0,-1.4925373134328925e-05,0.00012125430454680997,8.55261921160757e-06,-0.07472636815920403,0.03428255073385998,0.0024181046860578107,0.07469651741293529,0.0342560222807386,0.0024162335132473433,0.0,0.0,0.0,-4.477611940303317e-05,0.0005841906206203845,4.120562930803018e-05
PHE1005,L PHE 135,0.0,0.0,0.0,-6.467661691543123e-05,0.0002459543700360173,1.734828366061682e-05,-0.2545621890547264,0.039911187014912954,0.0028151180784681466,0.2545970149253732,0.03988468191907538,0.0028132485531534527,0.0,0.0,0.0,-2.9850746268481097e-05,0.0005977607281939073,4.216279089640157e-05
SER1006,L SER 136,0.0,0.0,0.0,-1.990049751243562e-05,0.00013965839649369806,9.850743768467175e-06,0.1566716417910448,0.09089073666624314,0.0064109382629692945,-0.15662189054726375,0.09090920689849492,0.006412241052703563,0.0,0.0,0.0,2.9850746268660058e-05,0.0005722474481397831,4.036322287316666e-05
VAL1007,L VAL 137,0.0,0.0,0.0,-2.4875621890551152e-05,0.0001557460282835918,1.098547782372207e-05,-0.1940696517412936,0.06229639572061282,0.004394048960532659,0.1940895522388059,0.062248114841270956,0.004390643489875301,0.0,0.0,0.0,-4.975124378074383e-06,0.0006108269611728584,4.308441191115059e-05
PHE1008,L PHE 138,0.0,0.0,0.0,-7.462686567164904e-05,0.0002627883113680704,1.8535658332235268e-05,0.17592039800995024,0.034927695490532894,0.002463609688629151,-0.17585572139303488,0.034908467085090156,0.0024622534214812524,0.0,0.0,0.0,-9.950248756116178e-06,0.0005900505902185721,4.1618959694544815e-05
HIP1009,L HIP 139,0.0,0.0,0.0,-8.955223880597796e-05,0.00028553920104045763,2.014038236096537e-05,-58.29859203980098,0.4075701602919662,0.02874778257167245,58.2977711442786,0.4074688980175256,0.028740640081539596,0.0,0.0,0.0,-0.0009104477611903173,0.0006479514588646405,4.570297207993571e-05
SER1010,L SER 140,0.0,0.0,0.0,-9.950248756219136e-05,0.0002993355016217248,2.1113498373971794e-05,-0.025313432835820937,0.09841134237028312,0.006941400889163871,0.02532835820895523,0.09837814970861461,0.006939059659325215,0.0,0.0,0.0,-8.457711442788424e-05,0.0006749320550093133,4.760603660032534e-05
PHE1011,L PHE 141,0.0,0.0,0.0,-9.950248756221124e-05,0.0002993355016217846,2.111349837397601e-05,0.16201990049751241,0.04709976288339153,0.0033221611257779745,-0.16199502487562192,0.04717633877721188,0.0033275623728766385,0.0,0.0,0.0,-7.462686567149438e-05,0.0006304093158789757,4.446564471516537e-05
GLY1012,L GLY 142,0.0,0.0,0.0,-6.467661691543012e-05,0.0002459543700360131,1.7348283660616525e-05,0.3483781094527364,0.023969016451655,0.001690644067061747,-0.3482189054726366,0.023926750590646324,0.0016876628630854511,0.0,0.0,0.0,9.452736318413436e-05,0.0006586733995397948,4.6459239464807315e-05
GLY1013,L GLY 143,0.0,0.0,0.0,-6.96517412935313e-05,0.00025455918020827545,1.7955220173646594e-05,-0.21852736318407953,0.053455430800826244,0.003770455375919547,0.21849253731343296,0.053484560417140024,0.0037725100206354037,0.0,0.0,0.0,-0.00010447761194012129,0.0007011219514410036,4.9453329463113694e-05
GLY1014,L GLY 144,0.0,0.0,0.0,-0.00010945273631840917,0.0003122063978057195,2.2021341393526975e-05,-0.4205621890547263,0.049832529118961244,0.003514915594120525,0.4205572139303484,0.04980986695393728,0.003513317128245973,0.0,0.0,0.0,-0.00011442786069649377,0.0006705168393562979,4.729461129993287e-05
THR1015,L THR 145,0.0,0.0,0.0,-0.0001293532338308448,0.0003355904866475607,2.367072784807104e-05,-0.14763184079602004,0.10052778028015068,0.007090682909260073,0.1475820895522388,0.10049234260876272,0.0070881833286450995,0.0,0.0,0.0,-0.00017910447761203545,0.0006748953808956492,4.76034498077965e-05
GLY1016,L GLY 146,0.0,0.0,0.0,-4.975124378109126e-05,0.0002174305809294599,1.5336370701218267e-05,-0.4253134328358206,0.031025367067105798,0.0021883606641186814,0.425208955223881,0.031008201762113562,0.002187149916856566,0.0,0.0,0.0,-0.00015422885572139263,0.0006473017300414027,4.565714374223893e-05
SER1017,L SER 147,0.0,0.0,0.0,-7.462686567163136e-05,0.00026278831136800816,1.853565833223088e-05,-0.5760845771144277,0.13188913560446439,0.009302742357798911,0.5760348258706468,0.1318834997019201,0.009302344831883809,0.0,0.0,0.0,-0.00012437810945273718,0.0006687425910268164,4.7169465471868455e-05
GLY1018,L GLY 148,0.0,0.0,0.0,-6.965174129352908e-05,0.0002545591802082673,1.7955220173646022e-05,-0.4561044776119401,0.043963961155117214,0.0031009787256539643,0.4561044776119402,0.04398636186026527,0.0031025587495707965,0.0,0.0,0.0,-6.96517412935371e-05,0.0005774574379521405,4.073070722044808e-05
PHE1019,L PHE 149,0.0,0.0,0.0,-0.00017412935323382714,0.0003792206766200816,2.674816416969058e-05,-0.2760796019900497,0.040744851420204654,0.0028739202318051335,0.27605472636815925,0.040737992951312765,0.002873436472708694,0.0,0.0,0.0,-0.00019900497512432083,0.0006692975488751018,4.72086091803959e-05
THR1020,L THR 150,0.0,0.0,0.0,-7.96019900497469e-05,0.0002706760300245711,1.9092015109584156e-05,-0.27721393034825875,0.08149192802547135,0.005747997416063065,0.2772338308457712,0.08146799908782833,0.005746309598937199,0.0,0.0,0.0,-5.970149253723395e-05,0.0006038169720774105,4.2589965403581514e-05
SER1021,L SER 151,0.0,0.0,0.0,-4.4776119402977936e-05,0.0002068120367246091,1.4587396341049044e-05,-0.37782089552238796,0.1013327495459462,0.0071474610635130515,0.37776119402985064,0.10133110441987901,0.007147345025267149,0.0,0.0,0.0,-0.00010447761194027319,0.0006181579526899835,4.360150018380067e-05
LEU1022,L LEU 152,0.0,0.0,0.0,-8.457711442787569e-05,0.00027825137222113513,1.9626338550281662e-05,-0.45155721393034837,0.03251433606809646,0.002293384439818493,0.4515024875621891,0.0324673773321316,0.0022900722259645854,0.0,0.0,0.0,-0.0001393034825870891,0.0006544889103485024,4.616408835423873e-05
LEU1023,L LEU 153,0.0,0.0,0.0,-7.46268656716402e-05,0.0002627883113680393,1.8535658332233076e-05,-0.2965671641791044,0.03120238408447481,0.002200846481832041,0.29653233830845777,0.03120499065527705,0.0022010303351608193,0.0,0.0,0.0,-0.00010945273631817938,0.0006676312914311833,4.709108044209993e-05
MET1024,L MET 154,0.0,0.0,0.0,-6.965174129355118e-05,0.0002545591802083481,1.7955220173651717e-05,-0.4568756218905469,0.10061887824578225,0.007097108464327259,0.4568905472636818,0.10063914137311293,0.007098537715129888,0.0,0.0,0.0,-5.47263681592079e-05,0.0006556224870483768,4.624404468978832e-05
GLU1025,L GLU 155,0.0,0.0,0.0,-6.46766169154224e-05,0.00024595437003598373,1.734828366061445e-05,57.38608457711444,0.489546747226795,0.034529965191425725,-57.3852985074627,0.489566343229692,0.0345313473868989,0.0,0.0,0.0,0.0007213930348269114,0.0005833426152081365,4.114581561805484e-05
ARG1026,L ARG 156,0.0,0.0,0.0,-8.4577114427858e-05,0.000278251372221077,1.9626338550277562e-05,-57.497273631840756,0.7474128843277901,0.052718440119683636,57.49646766169151,0.7473056613245908,0.052710877192161054,0.0,0.0,0.0,-0.0008905472636821678,0.0006371267897929498,4.4939458792651986e-05
LEU1027,L LEU 157,0.0,0.0,0.0,-6.965174129353792e-05,0.0002545591802082997,1.7955220173648305e-05,-0.31779601990049716,0.032324277093718205,0.0022799787133852647,0.31783582089552237,0.03232050179478125,0.0022797124243298912,0.0,0.0,0.0,-2.9850746268330857e-05,0.0006758848834924346,4.767324393964882e-05
SER1028,L SER 158,0.0,0.0,0.0,-3.980099502488449e-05,0.00019549137019296399,1.378889809037974e-05,-0.49901492537313413,0.051765206395356644,0.003651236138498028,0.499004975124378,0.05175194350785546,0.0036503006465427694,0.0,0.0,0.0,-4.975124378121333e-05,0.0006128900933109653,4.322993403200566e-05
VAL1029,L VAL 159,0.0,0.0,0.0,-2.4875621890546182e-05,0.00015574602828356064,1.0985477823719875e-05,-0.35957213930348253,0.04571473324566105,0.0032244686674972327,0.35953731343283585,0.04565803946630643,0.0032204697966258093,0.0,0.0,0.0,-5.970149253723201e-05,0.0006589739578028645,4.6480439210123934e-05
ASP1030,L ASP 160,0.0,0.0,0.0,-1.990049751243562e-05,0.00013965839649369806,9.850743768467175e-06,54.532810945273674,0.5692613386817715,0.040152598951698426,-54.532338308457746,0.5691582638648969,0.04014532861467963,0.0,0.0,0.0,0.0004527363184078595,0.0006221491999451164,4.3883021059122226e-05
TYR1031,L TYR 161,0.0,0.0,0.0,-9.950248756220571e-06,9.925341961822559e-05,7.0007964386689205e-06,-0.3092835820895524,0.15421695701171984,0.01087762545192705,0.3093432835820894,0.1541669527511052,0.010874098423327172,0.0,0.0,0.0,4.97512437810374e-05,0.0006445426762470576,4.5462535092462994e-05
GLY1032,L GLY 162,0.0,0.0,0.0,0.0,0.0,0.0,0.19136815920398012,0.04878038694334846,0.003440703207037684,-0.19140298507462677,0.048830621978740454,0.003444246513235309,0.0,0.0,0.0,-3.482587064677614e-05,0.0006016404560330571,4.2436445798608455e-05
LYS1033,L LYS 163,0.0,0.0,0.0,-1.990049751243838e-05,0.00013965839649371744,9.850743768468542e-06,-49.037567164179094,0.9701220709564451,0.06842713495967925,49.037373134328355,0.9700173999960932,0.06841975203938006,0.0,0.0,0.0,-0.00021393034826128337,0.0006456937147417656,4.5543723088055674e-05
LYS1034,L LYS 164,0.0,0.0,0.0,-1.9900497512436724e-05,0.0001396583964937058,9.850743768467722e-06,-49.51205472636813,0.5032698473964341,0.03549791804549006,49.51189054726369,0.5032996080698053,0.035500017201538794,0.0,0.0,0.0,-0.00018407960198951468,0.000582450880753084,4.10829175192167e-05
SER1035,L SER 165,0.0,0.0,0.0,-9.950248756218362e-06,9.925341961820355e-05,7.000796438667366e-06,0.13367661691542287,0.08926800110003315,0.006296479321236891,-0.13361691542288565,0.08925059757001491,0.006295251770877008,0.0,0.0,0.0,4.975124378106364e-05,0.000515927834256126,3.6390743599198e-05
LYS1036,L LYS 166,0.0,0.0,0.0,-4.4776119402982354e-05,0.00020681203672462948,1.4587396341050482e-05,-52.62771144278606,0.4611056648402522,0.03252388591426361,52.62737313432838,0.4610507413930286,0.032520011912992905,0.0,0.0,0.0,-0.00038308457710975257,0.0006047181308047763,4.2653528239335526e-05
LEU1037,L LEU 167,0.0,0.0,0.0,-2.4875621890551152e-05,0.0001557460282835918,1.098547782372207e-05,0.24764179104477627,0.03908507171060367,0.0027568483976593222,-0.24762189054726372,0.03912292552837073,0.002759518400099873,0.0,0.0,0.0,-4.975124378009482e-06,0.0006189182702520423,4.365512884970651e-05
GLU1038,L GLU 168,0.0,0.0,0.0,-5.472636815920679e-05,0.0002274453622022497,1.6042758907672775e-05,55.24734825870645,0.44076318718333474,0.031089038171162785,-55.24687064676616,0.4405540871068089,0.031074289388937464,0.0,0.0,0.0,0.00042288557214019147,0.0006581094828254095,4.64194638465872e-05
PHE1039,L PHE 169,0.0,0.0,0.0,-7.960199004974248e-05,0.00027067603002455616,1.90920151095831e-05,0.1659950248756219,0.031718992774225095,0.002237285249275023,-0.16603980099502497,0.031702259253110335,0.0022361049576994055,0.0,0.0,0.0,-0.00012437810945247296,0.0006382912015908335,4.502159006832111e-05
SER1040,L SER 170,0.0,0.0,0.0,-5.970149253731127e-05,0.00023693295322965626,1.6711961981296836e-05,-0.07275621890547256,0.050479051106659054,0.0035605177390784087,0.0727960199004975,0.0504570472382164,0.003558965705864613,0.0,0.0,0.0,-1.9900497512349652e-05,0.0006613735067814992,4.664969034533573e-05
ILE1041,L ILE 171,0.0,0.0,0.0,-0.00014427860696518917,0.00035137201160221726,2.4783870791904048e-05,0.15901492537313436,0.048785190397382536,0.003441042016562076,-0.15907462686567164,0.04880440607897482,0.0034423973862387613,0.0,0.0,0.0,-0.0002039800995024894,0.0007351745855551069,5.185521708119566e-05
TYR1042,L TYR 172,0.0,0.0,0.0,-0.00012437810945274913,0.0003300124169508201,2.327728114751607e-05,0.1946218905472638,0.07514176531023363,0.005300091472944899,-0.19464179104477608,0.07510119902041917,0.0052972301474776716,0.0,0.0,0.0,-0.00014427860696517703,0.0006418874546739832,4.527525020289288e-05
PRO1043,L PRO 173,0.0,0.0,0.0,-0.00010447761194030246,0.00030587912734208913,2.1575050145339645e-05,-0.5091243781094524,0.04605220326552063,0.0032482719673964,0.5090497512437813,0.04610303745012036,0.003251857534320716,0.0,0.0,0.0,-0.00017910447761193825,0.0006447346587000306,4.547607649061562e-05
ALA1044,L ALA 174,0.0,0.0,0.0,-0.0001492537313432931,0.0003563383995914652,2.513417279139093e-05,0.20473631840796017,0.06303079184632115,0.004445849269289851,-0.2046567164179105,0.06308894903004451,0.004449951360746846,0.0,0.0,0.0,-6.965174129336117e-05,0.0006655147098032684,4.694178828491427e-05
PRO1045,L PRO 175,0.0,0.0,0.0,-0.0001542288557213893,0.0003611679883160418,2.5474825714718954e-05,0.2751144278606965,0.04981310184298791,0.003513545299726938,-0.2750099502487561,0.049809686569150316,0.003513304404884108,0.0,0.0,0.0,-4.975124378130557e-05,0.0006672975406611212,4.7067539477854657e-05
GLN1046,L GLN 176,0.0,0.0,0.0,-0.00020895522388061433,0.0004065623424441005,2.867669658161484e-05,0.29,0.4255886295380088,0.030018707400390365,-0.2899502487562191,0.4255819749769851,0.030018238023846008,0.0,0.0,0.0,-0.0001592039800996617,0.0006798648996495007,4.7953972634392114e-05
VAL1047,L VAL 177,0.0,0.0,0.0,-0.00023880597014924954,0.0004263539360324015,3.0072687958451165e-05,-0.4655920398009948,0.029770978828661296,0.002099882939661539,0.4656915422885569,0.029732043422536793,0.00209713664786038,0.0,0.0,0.0,-0.0001393034825868886,0.0007056964468258038,4.9775989489557114e-05
SER1048,L SER 178,0.0,0.0,0.0,-0.00022388059701492337,0.00041684298638115883,2.9401837294535577e-05,0.5146915422885571,0.14370594069541323,0.010136235524234545,-0.5146119402985075,0.1437724108655262,0.010140923968542,0.0,0.0,0.0,-0.000144278606965293,0.0007011572537721278,4.9455819497562495e-05
THR1049,L THR 179,0.0,0.0,0.0,-0.000258706467661652,0.00043792400168481653,3.0888777466763874e-05,0.4092338308457713,0.11061807383271081,0.00780239734126253,-0.408965174129353,0.11065725750218641,0.007805161144210317,0.0,0.0,0.0,9.95024875632386e-06,0.0007261295866644177,5.1217232049896315e-05
ALA1050,L ALA 180,0.0,0.0,0.0,-0.00022885572139301957,0.00042009615587230146,2.9631298178357817e-05,-0.06612935323383086,0.08257288765208333,0.005824242429418156,0.06611442786069653,0.08256275671761434,0.005823527848396931,0.0,0.0,0.0,-0.00024378109452732308,0.0006656262766298941,4.6949657602117834e-05
VAL1051,L VAL 181,0.0,0.0,0.0,-0.0002636815920398073,0.0004406286532434838,3.107954887869698e-05,-0.4232537313432834,0.06107120302819434,0.004307630531114723,0.4232089552238805,0.06106693268916395,0.004307329324623391,0.0,0.0,0.0,-0.0003084577114428414,0.0007625422976297348,5.378558665398758e-05
VAL1052,L VAL 182,0.0,0.0,0.0,-0.0002238805970149427,0.00041684298638119477,2.940183729453811e-05,-0.3516069651741294,0.037249591820443864,0.0026273836283072383,0.3515024875621891,0.03723024026019575,0.002626018674489135,0.0,0.0,0.0,-0.00032835820895527165,0.0007204488588750058,5.081654440578153e-05
GLU1053,L GLU 183,0.0,0.0,0.0,-0.00016915422885572484,0.00037488808425442574,2.64425666666488e-05,63.44796019900499,0.4657021002501075,0.03284809347075547,-63.44685572139302,0.4654157228817737,0.032827893968631935,0.0,0.0,0.0,0.0009353233830873463,0.0007469979852404609,5.26891753944565e-05
PRO1054,L PRO 184,0.0,0.0,0.0,-0.00010945273631840917,0.0003122063978057195,2.2021341393526975e-05,-0.4086218905472636,0.03414639711927015,0.0024085011505443872,0.4084726368159202,0.03412634554433703,0.0024070868214973733,0.0,0.0,0.0,-0.0002587064676616984,0.0006561885410466767,4.6283971060392324e-05
TYR1055,L TYR 185,0.0,0.0,0.0,-0.00023383084577112957,0.00042326585184381834,2.9854871294069224e-05,-0.7225124378109455,0.06785190996645842,0.004785904722247377,0.7223333333333337,0.06783183283389047,0.004784488590503796,0.0,0.0,0.0,-0.00041293532338308,0.0007079026838112885,4.993160544808278e-05
ASN1056,L ASN 186,0.0,0.0,0.0,-0.00011442786069649597,0.0003183302143889233,2.2453282111455473e-05,-0.17874129353233878,0.07069796126961532,0.004986649703166414,0.17878109452736315,0.07065135364546374,0.004983362254830324,0.0,0.0,0.0,-7.462686567164462e-05,0.0006834234754827924,4.820497522066339e-05
SER1057,L SER 187,0.0,0.0,0.0,-6.965174129352467e-05,0.00025455918020825117,1.7955220173644883e-05,-0.46584577114427894,0.043808505665952034,0.003090013740879583,0.46578606965174124,0.04388439137034425,0.003095366305769522,0.0,0.0,0.0,-0.00012935323383082378,0.0006011465658503785,4.240160947110166e-05
ILE1058,L ILE 188,0.0,0.0,0.0,-8.955223880596029e-05,0.00028553920104040125,2.014038236096139e-05,-0.4655970149253731,0.03571336680017564,0.0025190266700053903,0.4655721393034826,0.035691826619873586,0.0025175073428313046,0.0,0.0,0.0,-0.00011442786069646283,0.0006630554902150316,4.6768328309414624e-05
LEU1059,L LEU 189,0.0,0.0,0.0,-0.00011442786069653353,0.00031833021438902777,2.2453282111462842e-05,-0.428915422885572,0.03685831161717931,0.0025997848507127467,0.4288805970149253,0.03679343538195236,0.0025952088339036726,0.0,0.0,0.0,-0.00014925373134336436,0.0006598748112076789,4.654398051008565e-05
THR1060,L THR 190,0.0,0.0,0.0,-5.97014925373157e-05,0.0002369329532296738,1.6711961981298073e-05,-0.5045721393034831,0.04146299698892373,0.0029245743146495613,0.5044875621890548,0.041464137768954204,0.0029246547790688767,0.0,0.0,0.0,-0.0001442786069650345,0.0005851220070839908,4.127132424390766e-05
THR1061,L THR 191,0.0,0.0,0.0,-3.980099502486682e-05,0.0001954913701928772,1.3788898090373618e-05,-0.41200995024875625,0.04806939325245723,0.0033905535787603592,0.4119402985074629,0.04801737266367969,0.003386884329337497,0.0,0.0,0.0,-0.00010945273631859034,0.0006050863998212225,4.267950393295622e-05
HID1062,L HID 192,0.0,0.0,0.0,-6.46766169154224e-05,0.00024595437003598373,1.734828366061445e-05,0.006726368159204004,0.10263420895105461,0.007239258932074167,-0.0067114427860695824,0.10261232805595372,0.007237715572731119,0.0,0.0,0.0,-4.97512437808902e-05,0.0006209545194574025,4.379875479468615e-05
THR1063,L THR 193,0.0,0.0,0.0,-6.467661691541798e-05,0.00024595437003596687,1.7348283660613262e-05,-0.5206965174129351,0.07299016793197173,0.005148329495159911,0.5206417910447761,0.07297870639331602,0.005147521060555731,0.0,0.0,0.0,-0.0001194029850744679,0.0006659236967860043,4.697063600243587e-05
THR1064,L THR 194,0.0,0.0,0.0,-4.9751243781100645e-05,0.00021743058092950094,1.5336370701221164e-05,-0.2430597014925371,0.03933788342740029,0.0027746803612673406,0.24308955223880596,0.039336309107838245,0.0027745693173272354,0.0,0.0,0.0,-1.9900497512174357e-05,0.0006538078209352441,4.611604801107379e-05
LEU1065,L LEU 195,0.0,0.0,0.0,-3.482587064676896e-05,0.00018333856490238565,1.293170529717048e-05,-0.3354825870646767,0.017697596465911968,0.001248292207846563,0.335452736318408,0.017698666362747955,0.0012483676725508314,0.0,0.0,0.0,-6.467661691544007e-05,0.0006393373589954063,4.5095380322202464e-05
GLU1066,L GLU 196,0.0,0.0,0.0,-4.477611940298732e-05,0.00020681203672465246,1.4587396341052103e-05,54.26164676616916,0.3425818558569361,0.024163861010139214,-54.2611542288557,0.3425220348749645,0.024159641563402213,0.0,0.0,0.0,0.0004477611940321301,0.0005972636297923922,4.212772827858567e-05
HID1067,L HID 197,0.0,0.0,0.0,-3.980099502486682e-05,0.0001954913701928772,1.3788898090373618e-05,-0.4382338308457714,0.21055130205195224,0.014851143781566399,0.43811940298507474,0.21053066254652847,0.014849687983099985,0.0,0.0,0.0,-0.0001542288557213606,0.000623817908885562,4.400072271265097e-05
SER1068,L SER 198,0.0,0.0,0.0,-2.4875621890551152e-05,0.0001557460282835918,1.098547782372207e-05,-0.17520398009950247,0.18353844659142582,0.012945803864475969,0.17522388059701474,0.18351958325930093,0.01294447334761449,0.0,0.0,0.0,-4.975124378241469e-06,0.0006269051555125012,4.421848029998955e-05
ASP1069,L ASP 199,0.0,0.0,0.0,-2.98507462686584e-05,0.00017017543658197048,1.200324981199158e-05,51.446761194029804,0.2511773524407811,0.017716684434707492,-51.446492537313375,0.25109553235395216,0.017710913290754096,0.0,0.0,0.0,0.00023880597014869716,0.0005923950604339425,4.178432587333707e-05
CYS1070,L CYS 200,0.0,0.0,0.0,-1.9900497512440038e-05,0.00013965839649372904,9.85074376846936e-06,-0.20441293532338295,0.0760696436066885,0.005365538961790378,0.20436815920398002,0.07614998150151554,0.005371205559980735,0.0,0.0,0.0,-6.467661691538704e-05,0.0005737161916466988,4.0466820052509034e-05
ALA1071,L ALA 201,0.0,0.0,0.0,-1.990049751243783e-05,0.00013965839649371356,9.85074376846827e-06,-0.08422388059701497,0.05138813989875861,0.00362463991847177,0.08415422885572135,0.051401754761530666,0.0036256002368484485,0.0,0.0,0.0,-8.955223880600226e-05,0.0005833001825754815,4.114282265091358e-05
PHE1072,L PHE 202,0.0,0.0,0.0,-2.985074626864901e-05,0.00017017543658191697,1.2003249811987806e-05,0.34746268656716417,0.033209868621794106,0.00234244352356225,-0.3474577114427862,0.03330844024834095,0.0023493962300255365,0.0,0.0,0.0,-2.487562189067488e-05,0.0005503306192647762,3.8817328957115736e-05
MET1073,L MET 203,0.0,0.0,0.0,-5.97014925373157e-05,0.0002369329532296738,1.6711961981298073e-05,-0.1908258706467663,0.08454228255532738,0.005963152835507902,0.19081592039800999,0.08449369810922436,0.005959725952902133,0.0,0.0,0.0,-6.965174129356665e-05,0.0006190382350285919,4.366359051262618e-05
VAL1074,L VAL 204,0.0,0.0,0.0,-6.965174129353792e-05,0.0002545591802082997,1.7955220173648305e-05,0.20160199004975116,0.030634757290513893,0.0021608091747756203,-0.20161194029850746,0.030734599050944736,0.0021678514695755704,0.0,0.0,0.0,-7.960199004983527e-05,0.0005496555599856856,3.876971394682061e-05
ASP1075,L ASP 205,0.0,0.0,0.0,-4.975124378108905e-05,0.00021743058092945025,1.5336370701217586e-05,57.57103482587064,0.4647614418099574,0.03278174454007745,-57.570716417910454,0.4646419304773848,0.0327733148606299,0.0,0.0,0.0,0.00026865671642032447,0.0006746752943487891,4.758792609970277e-05
ASN1076,L ASN 206,0.0,0.0,0.0,-8.955223880597133e-05,0.00028553920104043643,2.0140382360963875e-05,-0.7575472636815932,0.058671180895184034,0.004138346022166481,0.757487562189055,0.058660513255933175,0.004137593584908765,0.0,0.0,0.0,-0.00014925373134360738,0.0006673717219226159,4.7072771820612074e-05
GLU1077,L GLU 207,0.0,0.0,0.0,-0.00013432835820897137,0.0003410047659342458,2.4052621663860776e-05,59.44429353233828,0.5458892862530924,0.03850406148027981,-59.44424875621887,0.5456526767042574,0.03848737232948571,0.0,0.0,0.0,-8.955223880512513e-05,0.0007343324030166969,5.1795814105073646e-05
ALA1078,L ALA 208,0.0,0.0,0.0,-7.462686567164462e-05,0.00026278831136805484,1.8535658332234174e-05,-0.11920895522388064,0.04289795967968147,0.003025788778934224,0.11911940298507465,0.042956713971921336,0.003029932987178651,0.0,0.0,0.0,-0.0001641791044775762,0.0006292303185575978,4.4382484655991077e-05
ILE1079,L ILE 209,0.0,0.0,0.0,-7.960199004975684e-05,0.00027067603002460495,1.909201510958654e-05,-0.22251741293532332,0.031697433787767855,0.0022357645956170256,0.22249253731343288,0.03173524170695467,0.0022384313606213417,0.0,0.0,0.0,-0.00010447761194015223,0.000657168546306545,4.635309530174897e-05
TYR1080,L TYR 210,0.0,0.0,0.0,-0.00015422885572139594,0.00036116798831605727,2.5474825714720042e-05,-0.30100497512437807,0.07517041981424044,0.00530211260582248,0.3010099502487561,0.07520816815817981,0.005304775168712836,0.0,0.0,0.0,-0.00014925373134305395,0.0006747853465943984,4.759568858659836e-05
ASP1081,L ASP 211,0.0,0.0,0.0,-6.467661691542791e-05,0.0002459543700360047,1.7348283660615932e-05,55.10972636815919,0.4302055389263704,0.03034435907998009,-55.10965671641789,0.43009526489479505,0.030336580949508616,0.0,0.0,0.0,4.9751243792644204e-06,0.0006578837807943431,4.64035440527769e-05
ILE1082,L ILE 212,0.0,0.0,0.0,-6.965174129354234e-05,0.0002545591802083158,1.795522017364944e-05,-0.14737313432835822,0.025813049162998702,0.0018207121059063594,0.14737313432835822,0.025810928971175814,0.001820562559105654,0.0,0.0,0.0,-6.96517412934142e-05,0.0006349085240722627,4.478299439256238e-05
CYS1083,L CYS 213,0.0,0.0,0.0,-7.96019900497469e-05,0.0002706760300245712,1.909201510958416e-05,-0.29699999999999993,0.05807029536673717,0.0040959628248541935,0.2969701492537313,0.05807971108981396,0.004096626958753429,0.0,0.0,0.0,-0.00010945273631833846,0.0005968075925225645,4.209556188969156e-05
ARG1084,L ARG 214,0.0,0.0,0.0,-0.00014925373134328315,0.0003563383995914415,2.513417279138926e-05,-58.30027363184084,0.7230341952557665,0.05099889997395046,58.300512437810966,0.722896317367776,0.05098917481756867,0.0,0.0,0.0,8.955223880880158e-05,0.0006924901339262012,4.884448799901796e-05
ARG1085,L ARG 215,0.0,0.0,0.0,-9.950248756218915e-05,0.0002993355016217182,2.1113498373971326e-05,-53.59200995024872,0.395681778145873,0.027909240749032605,53.59199999999999,0.3956062669005039,0.02790391459644569,0.0,0.0,0.0,-0.0001094527363199204,0.0006525573107303545,4.602784382201326e-05
ASN1086,L ASN 216,0.0,0.0,0.0,-5.4726368159202374e-05,0.00022744536220223134,1.604275890767148e-05,0.011945273631840636,0.17681623816734662,0.01247165584039477,-0.01195024875621887,0.17683926848425827,0.012473280273701315,0.0,0.0,0.0,-5.9701492537845954e-05,0.0006664810018440075,4.7009945270371706e-05
LEU1087,L LEU 217,0.0,0.0,0.0,-5.970149253731791e-05,0.00023693295322968258,1.6711961981298693e-05,-0.08082587064676598,0.04270021062507819,0.0030118406360637637,0.08081094527363185,0.042696593355689184,0.0030115854935532723,0.0,0.0,0.0,-7.462686567151205e-05,0.0005725069119698536,4.038152404066806e-05
ASP1088,L ASP 218,0.0,0.0,0.0,-9.950248756218859e-05,0.0002993355016217165,2.1113498373971207e-05,53.300407960198974,0.4387063555598378,0.030943960454343496,-53.30045273631838,0.43869789127703634,0.03094336342986696,0.0,0.0,0.0,-0.00014427860696480252,0.0006795371573698605,4.793085547638455e-05
ILE1089,L ILE 219,0.0,0.0,0.0,-6.965174129353185e-05,0.00025455918020827746,1.7955220173646737e-05,0.027696517412935388,0.054685099772472934,0.0038571895377303815,-0.027636815920397986,0.054676456208257306,0.003856579867717893,0.0,0.0,0.0,-9.950248756001288e-06,0.0005815577789534841,4.101992297533038e-05
GLU1090,L GLU 220,0.0,0.0,0.0,-0.0001293532338308481,0.00033559048664756933,2.3670727848071648e-05,58.29783582089552,0.6659984072913757,0.0469759056751781,-58.29821890547266,0.665894858086082,0.04696860187738014,0.0,0.0,0.0,-0.0005124378109466599,0.0006990359583079643,4.930619485200365e-05
ARG1091,L ARG 221,0.0,0.0,0.0,-0.00024378109452736506,0.00042936216936102664,3.028487237743371e-05,-60.71645273631837,0.6646317867446704,0.04687951169406201,60.716995024875594,0.6643919413407683,0.04686259430364939,0.0,0.0,0.0,0.0002985074626862957,0.0007729556642499426,5.4520088903176765e-05
PRO1092,L PRO 222,0.0,0.0,0.0,-7.462686567164904e-05,0.0002627883113680704,1.8535658332235268e-05,0.5088606965174127,0.03166837645311996,0.0022337150492567834,-0.5088905472636817,0.031589688477544654,0.0022281648273975,0.0,0.0,0.0,-0.00010447761194023619,0.000626154536221017,4.416553569734682e-05
THR1093,L THR 223,0.0,0.0,0.0,-0.0001343283582089559,0.00034100476593420663,2.405262166385801e-05,-0.49252736318407997,0.11827853330300768,0.008342724491546168,0.49251741293532336,0.11826835555483678,0.008342006608541001,0.0,0.0,0.0,-0.00014427860696536923,0.0006495919898092491,4.581868621088171e-05
TYR1094,L TYR 224,0.0,0.0,0.0,-0.00023383084577114724,0.00042326585184385027,2.9854871294071477e-05,-0.3070248756218905,0.1442317592495783,0.010173323905426288,0.3070099502487562,0.14421591020658533,0.010172206000127224,0.0,0.0,0.0,-0.00024875621890567943,0.0006966950732913105,4.9141081553631066e-05
THR1095,L THR 225,0.0,0.0,0.0,-0.0001243781094527414,0.00033001241695079954,2.3277281147514623e-05,-0.21593034825870633,0.11722990603949122,0.008268760027247055,0.21595522388059696,0.1171789165874629,0.008265163508602734,0.0,0.0,0.0,-9.950248756204553e-05,0.0006541484542842941,4.614007443501055e-05
ASN1096,L ASN 226,0.0,0.0,0.0,-7.462686567165346e-05,0.000262788311368086,1.853565833223637e-05,0.11943283582089566,0.04370066334204996,0.0030824071298427495,-0.11941791044776122,0.043690732166282255,0.0030817066387139424,0.0,0.0,0.0,-5.970149253689149e-05,0.0005955205177105062,4.200477863209483e-05
LEU1097,L LEU 227,0.0,0.0,0.0,-6.965174129352467e-05,0.00025455918020825117,1.7955220173644883e-05,-0.4641890547263684,0.027960955001196573,0.001972213702531355,0.46409950248756165,0.0278557058430008,0.0019647899993007352,0.0,0.0,0.0,-0.00015920398009943194,0.000634440532467567,4.474998480989931e-05
ASN1098,L ASN 228,0.0,0.0,0.0,-8.457711442786242e-05,0.00027825137222109154,1.962633855027859e-05,-0.3914776119402986,0.06018405225257723,0.004245055740096014,0.3914477611940301,0.06016212348274275,0.004243509003929623,0.0,0.0,0.0,-0.00011442786069706379,0.000608268724997602,4.2903967844095794e-05
ARG1099,L ARG 229,0.0,0.0,0.0,-8.955223880597575e-05,0.0002855392010404506,2.014038236096487e-05,-54.84995522388057,0.5066921239223714,0.03573930681987263,54.84969651741291,0.5065799209995522,0.03573139263590292,0.0,0.0,0.0,-0.0003482587064690418,0.0006677425046239868,4.7098924815896886e-05
LEU1100,L LEU 230,0.0,0.0,0.0,-4.975124378109568e-05,0.00021743058092947923,1.5336370701219633e-05,-0.34687562189054744,0.023748672709414487,0.0016751022178046247,0.3468756218905474,0.023749301172985408,0.0016751465462070722,0.0,0.0,0.0,-4.975124378116858e-05,0.000628915545992487,4.436028231111173e-05
ILE1101,L ILE 231,0.0,0.0,0.0,-5.472636815920458e-05,0.00022744536220224053,1.604275890767213e-05,-0.3925273631840796,0.02714509562389153,0.0019146674190374312,0.39248258706467676,0.027135388310830136,0.001913982717966469,0.0,0.0,0.0,-9.950248756201018e-05,0.0006464982223380406,4.560046867865142e-05
GLY1102,L GLY 232,0.0,0.0,0.0,-2.985074626865122e-05,0.00017017543658192955,1.2003249811988693e-05,-0.25859701492537324,0.018949836661493736,0.0013366184210421143,0.25853731343283576,0.01896894164183162,0.0013379659824543533,0.0,0.0,0.0,-8.955223880600558e-05,0.0006001163224784418,4.232894170653537e-05
GLN1103,L GLN 233,0.0,0.0,0.0,-1.9900497512426783e-05,0.00013965839649363602,9.8507437684628e-06,-0.6083731343283588,0.05447428600220219,0.003842319880868072,0.6083582089552239,0.05450173254607095,0.003844255810806902,0.0,0.0,0.0,-3.482587064739201e-05,0.0005313842755349184,3.748095690847521e-05
ILE1104,L ILE 234,0.0,0.0,0.0,-3.9800995024880075e-05,0.00019549137019294228,1.378889809037821e-05,-0.3758457711442785,0.026587340243455902,0.0018753263878062496,0.3758656716417909,0.026668162874786766,0.0018810271766733877,0.0,0.0,0.0,-1.9900497512382595e-05,0.0005981746613011439,4.219198748664638e-05
VAL1105,L VAL 235,0.0,0.0,0.0,-2.985074626865785e-05,0.00017017543658196733,1.2003249811991358e-05,-0.30115422885572135,0.032307310056887174,0.002278781950880977,0.30118905472636803,0.0322780839900959,0.0022767205030729755,0.0,0.0,0.0,4.975124378105833e-06,0.000585882949254301,4.1324996966282674e-05
SER1106,L SER 236,0.0,0.0,0.0,-2.4875621890548943e-05,0.00015574602828357796,1.0985477823721097e-05,-0.3087462686567165,0.05995504367604461,0.004228902720550884,0.30873134328358204,0.059967383030684454,0.004229773071520658,0.0,0.0,0.0,-3.98009950249922e-05,0.0006054544448388328,4.270546382691723e-05
SER1107,L SER 237,0.0,0.0,0.0,-1.4925373134324505e-05,0.00012125430454677407,8.55261921160504e-06,-0.39690547263681547,0.03448607794517364,0.0024324603886786123,0.3969154228855723,0.03450182504286848,0.0024335711033107678,0.0,0.0,0.0,-4.975124378000368e-06,0.0005598286201671646,3.94872662867078e-05
ILE1108,L ILE 238,0.0,0.0,0.0,-4.975124378111114e-06,7.035888370017748e-05,4.962733015462517e-06,-0.3373383084577116,0.033255156711175765,0.002345637899091847,0.3373383084577114,0.03326188823682352,0.002346112704302215,0.0,0.0,0.0,-4.975124378239259e-06,0.0005773288330502035,4.072163613007216e-05
THR1109,L THR 239,0.0,0.0,0.0,-1.4925373134330029e-05,0.00012125430454681894,8.552619211608204e-06,-0.28647761194029814,0.056155441217898165,0.00396089942696497,0.2864129353233831,0.05614527737028194,0.003960182524429334,0.0,0.0,0.0,-7.960199004943302e-05,0.0005931884004294498,4.1840283762108706e-05
ALA1110,L ALA 240,0.0,0.0,0.0,-4.975124378111114e-06,7.035888370017748e-05,4.962733015462517e-06,-0.19856716417910447,0.04438968904991544,0.0031310072560684285,0.1985870646766169,0.044416545165272533,0.00313290154039104,0.0,0.0,0.0,1.4925373134399625e-05,0.0006024627065958941,4.2494442881571894e-05
SER1111,L SER 241,0.0,0.0,0.0,-2.4875621890548943e-05,0.00015574602828357794,1.0985477823721095e-05,-0.34978109452736317,0.04894063660435773,0.003452006346621256,0.3497910447761192,0.048943018136211956,0.0034521743269264964,0.0,0.0,0.0,-1.4925373134441327e-05,0.000626747205105447,4.420733933727567e-05
LEU1112,L LEU 242,0.0,0.0,0.0,-6.467661691542791e-05,0.0002459543700360047,1.7348283660615932e-05,-0.32964676616915417,0.025705945302025728,0.0018131575820284779,0.3296567164179105,0.025640192468367226,0.0018085197347333475,0.0,0.0,0.0,-5.4726368159248216e-05,0.0006001575661692083,4.233185081218177e-05
ARG1113,L ARG 243,0.0,0.0,0.0,-1.4925373134328925e-05,0.00012125430454680999,8.552619211607572e-06,-47.91036815920402,0.6739616400918547,0.04753758880956602,47.91019402985076,0.6739880545495269,0.04753945194175746,0.0,0.0,0.0,-0.0001890547263673651,0.0006181979927188772,4.3604324389684566e-05
PHE1114,L PHE 244,0.0,0.0,0.0,-2.4875621890535686e-05,0.00015574602828349497,1.0985477823715242e-05,-0.13788059701492533,0.035577057726286186,0.002509412169238423,0.13785074626865665,0.035535667905260526,0.002506492756358261,0.0,0.0,0.0,-5.4726368159102946e-05,0.0006245317049588743,4.405107000574376e-05
ASP1115,L ASP 245,0.0,0.0,0.0,0.0,0.0,0.0,47.18866169154225,0.24797744035373856,0.017490980038534654,-47.18857213930347,0.2480001725687939,0.01749258344535746,0.0,0.0,0.0,8.955223880328692e-05,0.0005389692562739689,3.8015960199541325e-05
GLY1116,L GLY 246,0.0,0.0,0.0,-4.975124378109457e-06,7.035888370015405e-05,4.962733015460865e-06,0.18317412935323382,0.02552366041847015,0.0018003001976831556,-0.18317910447761196,0.02554612959934388,0.0018018850515052775,0.0,0.0,0.0,-9.950248756261998e-06,0.0005641887563117245,3.979480657811899e-05
ALA1117,L ALA 247,0.0,0.0,0.0,-4.975124378109457e-06,7.035888370015405e-05,4.962733015460865e-06,-0.06493532338308458,0.06462283067767861,0.004558143030287314,0.06487562189054721,0.06461843192167577,0.00455783276596113,0.0,0.0,0.0,-6.46766169154489e-05,0.0005649778931970097,3.9850468002353816e-05
LEU1118,L LEU 248,0.0,0.0,0.0,-9.950248756219467e-06,9.925341961821457e-05,7.000796438668144e-06,0.11674129353233825,0.03630718493533687,0.0025609113718307206,-0.11673134328358206,0.03632464813834717,0.002562143131198937,0.0,0.0,0.0,-1.193075489149422e-16,0.0005816428953504167,4.1025926623071785e-05
ASN1119,L ASN 249,0.0,0.0,0.0,-4.975124378111114e-06,7.035888370017748e-05,4.962733015462517e-06,-0.08907960199004983,0.05056018168461073,0.0035662402488254377,0.08908457711442792,0.050556286655010246,0.0035659655146202036,0.0,0.0,0.0,1.767519243184329e-16,0.0005985056016648979,4.2215330220114824e-05
VAL1120,L VAL 250,0.0,0.0,0.0,-9.95024875621781e-06,9.925341961819804e-05,7.000796438666977e-06,0.13284577114427848,0.030757130703008506,0.0021694407297756938,-0.13279104477611936,0.030702814290812445,0.0021656095454545277,0.0,0.0,0.0,4.4776119402836115e-05,0.0006009818455935909,4.238999100000484e-05
ASP1121,L ASP 251,0.0,0.0,0.0,-4.975124378111114e-06,7.035888370017748e-05,4.962733015462517e-06,47.374328358208984,0.2371540248043579,0.01672755516789751,-47.37427363184081,0.2371160258208088,0.016724874926252166,0.0,0.0,0.0,4.975124378041297e-05,0.0006522158463719741,4.60037587831977e-05
LEU1122,L LEU 252,0.0,0.0,0.0,-1.990049751243562e-05,0.00013965839649369806,9.850743768467175e-06,-0.045626865671642036,0.04328644698015813,0.0030531905603550197,0.04563681592039802,0.043360715854490695,0.0030584290828455426,0.0,0.0,0.0,-9.950248756460844e-06,0.0006228649083404661,4.393350323701154e-05
THR1123,L THR 253,0.0,0.0,0.0,-1.4925373134330029e-05,0.00012125430454681894,8.552619211608204e-06,0.0912039800995022,0.13062129828725602,0.009213316008467426,-0.09117910447761185,0.13062691455882372,0.0092137121497202,0.0,0.0,0.0,9.95024875592175e-06,0.0005641887563116834,3.979480657811609e-05
GLU1124,L GLU 254,0.0,0.0,0.0,-1.4925373134326714e-05,0.00012125430454679203,8.552619211606305e-06,45.60698009950249,0.19848821562622732,0.014000279269155555,-45.6068656716418,0.19844083009939203,0.013996936951794714,0.0,0.0,0.0,9.950248756216926e-05,0.000518368807067282,3.6562916546275894e-05
PHE1125,L PHE 255,0.0,0.0,0.0,-2.4875621890546734e-05,0.00015574602828356414,1.0985477823720121e-05,-0.10580099502487565,0.032911311533735776,0.002321384930247705,0.10577611940298509,0.03284661514120573,0.0023168215985644113,0.0,0.0,0.0,-4.975124378125254e-05,0.0006445426762468168,4.546253509244601e-05
GLN1126,L GLN 256,0.0,0.0,0.0,-1.9900497512440038e-05,0.00013965839649372907,9.850743768469362e-06,-0.038985074626865665,0.24180400923415366,0.01705553978103423,0.03899502487562186,0.24185762222428397,0.017059321349788378,0.0,0.0,0.0,-9.950248756372468e-06,0.0006228649083409714,4.393350323704719e-05
THR1127,L THR 257,0.0,0.0,0.0,-1.4925373134328372e-05,0.00012125430454680549,8.552619211607255e-06,-0.14595024875621848,0.041245382825423574,0.0029092249950322044,0.14595522388059706,0.04128089658619105,0.0029117299425782035,0.0,0.0,0.0,-9.950248755832269e-06,0.0006463833539867422,4.5592366489852504e-05
ASN1128,L ASN 258,0.0,0.0,0.0,-3.4825870646769516e-05,0.00018333856490238855,1.2931705297170683e-05,-0.3406368159203977,0.035502118748502724,0.002504126381294774,0.34070646766169127,0.03552377674724857,0.0025056540187411392,0.0,0.0,0.0,3.4825870646861755e-05,0.000601640456033424,4.2436445798634334e-05
LEU1129,L LEU 259,0.0,0.0,0.0,-3.482587064676896e-05,0.00018333856490238565,1.293170529717048e-05,0.06598507462686568,0.032596504652212185,0.002299180164875227,-0.06600497512437811,0.032597118193969585,0.0022992234407740995,0.0,0.0,0.0,-5.4726368159285776e-05,0.0005918098136005362,4.1743045744523244e-05
VAL1130,L VAL 260,0.0,0.0,0.0,-2.4875621890546734e-05,0.0001557460282835641,1.098547782372012e-05,-0.13874626865671658,0.03179521379713346,0.00224266146570949,0.13877611940298495,0.031712555808169486,0.0022368312206963474,0.0,0.0,0.0,4.975124377848196e-06,0.0005508700710712858,3.8855378953784585e-05
PRO1131,L PRO 261,0.0,0.0,0.0,-9.9502487562156e-06,9.9253419618176e-05,7.000796438665423e-06,-0.17527860696517414,0.023476080555715633,0.0016558750497517307,0.17530845771144277,0.02349053748539427,0.001656894762948491,0.0,0.0,0.0,1.9900497512479807e-05,0.0006538078209350482,4.611604801105997e-05
TYR1132,L TYR 262,0.0,0.0,0.0,-2.985074626866282e-05,0.00017017543658199568,1.2003249811993357e-05,0.1503034825870647,0.034457305586328354,0.002430430942961669,-0.15034328358208962,0.03445736520801858,0.00243043514835145,0.0,0.0,0.0,-6.965174129317558e-05,0.0006270235922065054,4.4226834180276815e-05
PRO1133,L PRO 263,0.0,0.0,0.0,-1.990049751243783e-05,0.00013965839649371356,9.85074376846827e-06,0.19803482587064672,0.0656866811514415,0.004633181257047088,-0.19805472636815924,0.06564689191393577,0.004630374740623786,0.0,0.0,0.0,-3.980099502464146e-05,0.0005716415745463568,4.0320487844877884e-05
ARG1134,L ARG 264,0.0,0.0,0.0,-3.482587064677117e-05,0.00018333856490239728,1.29317052971713e-05,-50.90560199004976,0.28747082187419665,0.020276628389623262,50.90530845771145,0.28746885512045967,0.02027648966551068,0.0,0.0,0.0,-0.0003283582089552363,0.0005915169730422449,4.172239036412961e-05
GLY1135,L GLY 265,0.0,0.0,0.0,0.0,0.0,0.0,-0.03962686567164174,0.05018012405699078,0.003539433050683902,0.039616915422885604,0.0501842130182045,0.0035397214637704535,0.0,0.0,0.0,-9.950248756160366e-06,0.0005641887563118358,3.9794806578126845e-05
HIE1136,L HIE 266,0.0,0.0,0.0,-3.482587064676454e-05,0.00018333856490236237,1.2931705297168837e-05,0.008213930348258838,0.07006499473729695,0.004942003686310817,-0.008268656716417914,0.07004879225372511,0.0049408608512354745,0.0,0.0,0.0,-8.955223880584097e-05,0.0005747076250025032,4.05367503696023e-05
PHE1137,L PHE 267,0.0,0.0,0.0,-8.4577114427858e-05,0.000278251372221077,1.9626338550277562e-05,-0.018009950248756238,0.053609699691310964,0.0037813366644762238,0.01793532338308459,0.05360803752779977,0.003781219424501678,0.0,0.0,0.0,-0.00015920398009955565,0.0006265497111022012,4.419340918434089e-05
PRO1138,L PRO 268,0.0,0.0,0.0,-1.9900497512440038e-05,0.00013965839649372907,9.850743768469362e-06,0.4592786069651738,0.02500889374240541,0.0017639913558679188,-0.459278606965174,0.024935378971008667,0.0017588060236973647,0.0,0.0,0.0,-1.9900497512523996e-05,0.0006064348062067441,4.277461318619856e-05
LEU1139,L LEU 269,0.0,0.0,0.0,-2.9850746268664476e-05,0.00017017543658200512,1.2003249811994023e-05,-0.24910447761194005,0.022116921997816827,0.001560007396744669,0.24914925373134336,0.02207489765340349,0.0015570432280355411,0.0,0.0,0.0,1.4925373134534398e-05,0.0005684719147101408,4.0096917277954084e-05
ALA1140,L ALA 270,0.0,0.0,0.0,-9.950248756220019e-06,9.925341961822007e-05,7.000796438668532e-06,0.22758706467661702,0.03553855214269082,0.0025066961947809163,-0.22762686567164175,0.035533252237222875,0.002506322368272288,0.0,0.0,0.0,-4.9751243781122186e-05,0.0005795112349675662,4.087557089251749e-05
THR1141,L THR 271,0.0,0.0,0.0,-2.4875621890540104e-05,0.00015574602828352264,1.0985477823717194e-05,-0.13590049751243752,0.0895642299876732,0.006317373695955649,0.13586567164179106,0.08958070857571399,0.00631853600593866,0.0,0.0,0.0,-5.97014925370826e-05,0.0005955205177092681,4.20047786320075e-05
TYR1142,L TYR 272,0.0,0.0,0.0,-2.985074626865785e-05,0.00017017543658196736,1.200324981199136e-05,0.18674626865671645,0.05960859314414571,0.004204465984172207,-0.18671641791044777,0.059618890617923345,0.004205192311970554,0.0,0.0,0.0,1.9884591485823698e-17,0.0005901344816799286,4.162487694199239e-05
ALA1143,L ALA 273,0.0,0.0,0.0,-1.990049751243783e-05,0.00013965839649371356,9.85074376846827e-06,-0.06523383084577121,0.029768092867805813,0.0020996793796778435,0.06524875621890548,0.029745986157511343,0.0020981200925591177,0.0,0.0,0.0,-4.975124378133208e-06,0.0005508700710712992,3.885537895378553e-05
PRO1144,L PRO 274,0.0,0.0,0.0,-1.9900497512440038e-05,0.00013965839649372904,9.85074376846936e-06,0.11626865671641788,0.04158665905826557,0.002933296764495388,-0.11620398009950252,0.04157260847244956,0.0029323057125848315,0.0,0.0,0.0,4.477611940306631e-05,0.000617316512208894,4.3542149548366425e-05
VAL1145,L VAL 275,0.0,0.0,0.0,-3.980099502487566e-05,0.0001954913701929206,1.378889809037668e-05,-0.06574626865671636,0.08904742041795481,0.006280920759532185,0.06581592039800993,0.08896648676013584,0.006275212139460384,0.0,0.0,0.0,2.9850746268759066e-05,0.0006141810691346933,4.3320992445750254e-05
ILE1146,L ILE 276,0.0,0.0,0.0,-6.467661691540914e-05,0.00024595437003593326,1.734828366061089e-05,0.03083582089552245,0.05158539180050592,0.0036385529948834935,-0.030860696517412932,0.05156612426442545,0.0036371939676732175,0.0,0.0,0.0,-8.955223880584097e-05,0.000608350104184267,4.2909707889349425e-05
SER1147,L SER 277,0.0,0.0,0.0,-1.990049751243562e-05,0.00013965839649369806,9.850743768467175e-06,-0.4205572139303476,0.07773477013383831,0.005482987931367875,0.4206019900497511,0.07768510743017507,0.00547948499433782,0.0,0.0,0.0,2.4875621890745164e-05,0.000634323480617322,4.474172860895946e-05
ALA1148,L ALA 278,0.0,0.0,0.0,-3.482587064676896e-05,0.00018333856490238565,1.293170529717048e-05,-0.2728258706467661,0.03994093309726033,0.0028172162053454156,0.2728059701492536,0.03992314961028402,0.002815961854888074,0.0,0.0,0.0,-5.4726368159170336e-05,0.0005833426152080537,4.1145815618049e-05
GLU1149,L GLU 279,0.0,0.0,0.0,-4.9751243781090704e-05,0.00021743058092945754,1.53363707012181e-05,52.0630945273632,0.6345160305717157,0.04475531003557599,-52.06302985074626,0.6344746478090716,0.044752391120555686,0.0,0.0,0.0,1.4925373133692616e-05,0.0006424270827242784,4.531331263083988e-05
LYS1150,L LYS 280,0.0,0.0,0.0,-5.472636815920513e-05,0.00022744536220224284,1.6042758907672294e-05,-51.78800995024878,0.44323112564976563,0.03126311312891337,51.7880298507463,0.44325855700737066,0.03126504798769574,0.0,0.0,0.0,-3.4825870646578954e-05,0.0006259568552251029,4.415159235496616e-05
ALA1151,L ALA 281,0.0,0.0,0.0,-2.9850746268653428e-05,0.00017017543658194212,1.200324981198958e-05,-0.2293383084577113,0.0335198014563941,0.0023643045001718235,0.2292985074626866,0.03350043361657701,0.00236293839808146,0.0,0.0,0.0,-6.965174129348877e-05,0.0006109485147466369,4.309298563918625e-05
TYR1152,L TYR 282,0.0,0.0,0.0,-6.467661691542184e-05,0.0002459543700359816,1.7348283660614302e-05,0.09038308457711441,0.12143666331242603,0.008565481807191638,-0.09037313432835821,0.12141911737574658,0.00856424421224034,0.0,0.0,0.0,-5.472636815902341e-05,0.0006083907896955235,4.29125776240488e-05
HIE1153,L HIE 283,0.0,0.0,0.0,-4.9751243781096226e-05,0.00021743058092948164,1.5336370701219802e-05,0.1738407960199006,0.2229156736070051,0.01572325930848673,-0.17378109452736337,0.2229179440777184,0.015723419455143085,0.0,0.0,0.0,9.950248756337118e-06,0.0006386401111377189,4.50462002502438e-05
GLU1154,L GLU 284,0.0,0.0,0.0,-9.95024875621781e-06,9.925341961819804e-05,7.000796438666977e-06,47.78257711442785,0.2966364766487281,0.020923123830792183,-47.78253233830844,0.29660240267673,0.020920720438115808,0.0,0.0,0.0,3.4825870645871946e-05,0.0005123170412682108,3.6136057898818106e-05
GLN1155,L GLN 285,0.0,0.0,0.0,-2.985074626865398e-05,0.0001701754365819453,1.2003249811989803e-05,0.09351243781094516,0.09829102434704493,0.006932914310143888,-0.09344776119402984,0.09828488649277776,0.006932481379284075,0.0,0.0,0.0,3.4825870646472905e-05,0.0005848681396891397,4.1253417818510895e-05
LEU1156,L LEU 286,0.0,0.0,0.0,-1.990049751243562e-05,0.00013965839649369806,9.850743768467175e-06,-0.1063134328358209,0.03231785958900492,0.002279526057503838,0.10636318407960203,0.032237650461449004,0.0022738685418564972,0.0,0.0,0.0,2.9850746268694302e-05,0.0005269875692282419,3.7170837156712e-05
SER1157,L SER 287,0.0,0.0,0.0,-9.950248756222228e-06,9.925341961824211e-05,7.000796438670086e-06,0.4073034825870649,0.08273756651754026,0.005835857980995617,-0.407318407960199,0.08277114711948297,0.005838226574031435,0.0,0.0,0.0,-2.4875621890610807e-05,0.0005938139727906738,4.188440823434787e-05
VAL1158,L VAL 288,0.0,0.0,0.0,-4.975124378111114e-06,7.035888370017748e-05,4.962733015462517e-06,0.26581592039800966,0.0202698448985857,0.0014297246233351197,-0.26578109452736304,0.02022785235121039,0.0014267626974161288,0.0,0.0,0.0,2.9850746268544062e-05,0.0005269875692285522,3.717083715673389e-05
ALA1159,L ALA 289,0.0,0.0,0.0,-4.975124378108905e-06,7.035888370014624e-05,4.962733015460314e-06,0.21325870646766173,0.02245753840389839,0.001584032625616583,-0.21327363184079595,0.02236979464993832,0.0015778436583991121,0.0,0.0,0.0,-1.9900497512499692e-05,0.0005639254652857362,3.977623546103142e-05
GLU1160,L GLU 290,0.0,0.0,0.0,-3.4825870646760124e-05,0.0001833385649023391,1.2931705297167197e-05,47.768805970149245,0.33753370521214104,0.023807791917589218,-47.76877611940299,0.3375025699192665,0.023805595803356467,0.0,0.0,0.0,-4.9751243794765226e-06,0.0006108269611744602,4.308441191126357e-05
ILE1161,L ILE 291,0.0,0.0,0.0,-1.4925373134324505e-05,0.00012125430454677407,8.55261921160504e-06,0.24463184079602007,0.014738306979816177,0.001039560021339152,-0.24462189054726363,0.014681911516525516,0.0010355821920605137,0.0,0.0,0.0,-4.975124377947619e-06,0.0005036929535154814,3.5527761650101354e-05
THR1162,L THR 292,0.0,0.0,0.0,-4.975124378108905e-06,7.035888370014624e-05,4.962733015460314e-06,0.26864179104477587,0.03521633277762779,0.0024839685931317213,-0.26864179104477626,0.03526137013301888,0.0024871452832492184,0.0,0.0,0.0,-4.975124378407174e-06,0.000577328833050026,4.0721636130059644e-05
ASN1163,L ASN 293,0.0,0.0,0.0,0.0,0.0,0.0,0.21817910447761216,0.09576171588920034,0.006754510646954413,-0.21819402985074612,0.0958400261431702,0.006760034226385854,0.0,0.0,0.0,-1.4925373134258223e-05,0.0005857139364290642,4.131307572075222e-05
ALA1164,L ALA 294,0.0,0.0,0.0,-1.9900497512442247e-05,0.00013965839649374454,9.850743768470455e-06,0.2447114427860696,0.02124498930466252,0.0014985060065006517,-0.2447462686567164,0.02117612234850499,0.0014936485059403278,0.0,0.0,0.0,-5.472636815921121e-05,0.0005481675033170471,3.866475452208328e-05
CYS1165,L CYS 295,0.0,0.0,0.0,-1.4925373134328925e-05,0.00012125430454680997,8.55261921160757e-06,0.3110199004975124,0.07560172944131305,0.005332534841275808,-0.3109452736318407,0.0756137210826845,0.005333380666442638,0.0,0.0,0.0,5.97014925375764e-05,0.0005430867283182898,3.8306384285029534e-05
PHE1166,L PHE 296,0.0,0.0,0.0,-3.980099502487566e-05,0.0001954913701929206,1.378889809037668e-05,0.09561691542288543,0.038750220829899575,0.0027332298375922198,-0.09574129353233829,0.03881455766698863,0.002737767808190117,0.0,0.0,0.0,-0.00016417910447797166,0.0006525193790692533,4.6025168328927254e-05
GLU1167,L GLU 297,0.0,0.0,0.0,-2.985074626865122e-05,0.00017017543658192957,1.2003249811988695e-05,50.54748756218908,0.3582250898764035,0.025267249663487354,-50.54742288557215,0.3581321155817839,0.025260691762377607,0.0,0.0,0.0,3.4825870646154746e-05,0.0006416560465842108,4.525892793473336e-05
PRO1168,L PRO 298,0.0,0.0,0.0,-3.482587064677338e-05,0.0001833385649024089,1.293170529717212e-05,0.21880597014925385,0.03283195816266597,0.002315787775008936,-0.2187810945273631,0.03282096528114533,0.0023150123969303124,0.0,0.0,0.0,-9.95024875614269e-06,0.000638640111138303,4.5046200250285e-05
ALA1169,L ALA 299,0.0,0.0,0.0,-2.487562189054784e-05,0.00015574602828357102,1.0985477823720607e-05,0.2441890547263681,0.040007139656374105,0.002821886055966614,-0.24419402985074637,0.03994009399883662,0.002817157019905972,0.0,0.0,0.0,-2.985074626863907e-05,0.0005893790286521178,4.1571591393877045e-05
ASN1170,L ASN 300,0.0,0.0,0.0,-3.482587064676344e-05,0.00018333856490235657,1.2931705297168429e-05,0.34721393034825737,0.13905354924340957,0.009808081132841664,-0.3472388059701491,0.1390968118657328,0.009811132642940288,0.0,0.0,0.0,-5.9701492538411555e-05,0.0006436972732200847,4.54029049605921e-05
GLN1171,L GLN 301,0.0,0.0,0.0,-4.975124378108021e-05,0.00021743058092941166,1.5336370701214866e-05,-0.11456218905472595,0.08031862768634075,0.005665239191033948,0.11458706467661688,0.08036548126494407,0.005668543987659462,0.0,0.0,0.0,-2.4875621890171136e-05,0.0006264311848130655,4.4185048984500305e-05
MET1172,L MET 302,0.0,0.0,0.0,-7.960199004973143e-05,0.00027067603002451854,1.9092015109580446e-05,0.33616417910447777,0.09588274301669504,0.0067630472423322475,-0.336124378109453,0.09582467122126141,0.006758951173700832,0.0,0.0,0.0,-3.980099502488449e-05,0.0006374763366586402,4.496411392757717e-05
VAL1173,L VAL 303,0.0,0.0,0.0,-3.980099502487676e-05,0.000195491370192926,1.3788898090377063e-05,-0.3429203980099505,0.01871582808045342,0.0013201127283711063,0.3429552238805969,0.018696927809858092,0.001318779606070811,0.0,0.0,0.0,-4.975124378404412e-06,0.0006026270220790593,4.2506032802138714e-05
LYS1174,L LYS 304,0.0,0.0,0.0,-7.462686567164793e-05,0.00026278831136806655,1.8535658332234997e-05,-55.877661691542286,0.8395272627209183,0.05921568741539693,55.877507462686545,0.8394285791538204,0.05920872681325595,0.0,0.0,0.0,-0.00022885572139193586,0.0006891939080301467,4.861199015055179e-05
CYS1175,L CYS 305,0.0,0.0,0.0,-3.980099502487124e-05,0.00019549137019289888,1.3788898090375148e-05,-0.26926865671641825,0.07914145948640433,0.005582208148138617,0.2693184079601992,0.07918583287942701,0.0055853380059615486,0.0,0.0,0.0,9.950248756332698e-06,0.0006540349295468074,4.613206701742278e-05
ASP1176,L ASP 306,0.0,0.0,0.0,-1.9900497512441142e-05,0.00013965839649373682,9.85074376846991e-06,52.1730199004975,0.39144767618251153,0.027610590223337075,-52.172781094527366,0.39136381242005586,0.02760467492961932,0.0,0.0,0.0,0.00021890547263828537,0.0006082687249994834,4.29039678442285e-05
PRO1177,L PRO 307,0.0,0.0,0.0,-2.9850746268660058e-05,0.00017017543658197993,1.2003249811992248e-05,-0.01603482587064677,0.04316339177067508,0.003044510915103277,0.016044776119402988,0.043143322238854,0.003043095319475043,0.0,0.0,0.0,-1.9900497512303055e-05,0.0005981746613010284,4.219198748663823e-05
ARG1178,L ARG 308,0.0,0.0,0.0,-2.9850746268655084e-05,0.00017017543658195164,1.200324981199025e-05,-51.58392537313435,0.4672939132860929,0.03296037130537536,51.58372636815922,0.46732150901314284,0.03296231775788447,0.0,0.0,0.0,-0.00022885572139639,0.0006287974656564723,4.4351953566379025e-05
HIE1179,L HIE 309,0.0,0.0,0.0,-2.9850746268660058e-05,0.00017017543658197993,1.2003249811992248e-05,-0.2171343283582088,0.08673919773409167,0.006118111284483362,0.21716417910447747,0.08672153588650983,0.00611686551380738,0.0,0.0,0.0,7.070076972737315e-17,0.0005463583647079958,3.8537147723445795e-05
GLY1180,L GLY 310,0.0,0.0,0.0,-4.975124378111114e-06,7.035888370017748e-05,4.962733015462517e-06,-0.03497512437810944,0.048832380356206115,0.003444370539618952,0.034999999999999996,0.048804819923458344,0.0034424265765779713,0.0,0.0,0.0,1.990049751245357e-05,0.0005813023549842675,4.100190675764316e-05
LYS1181,L LYS 311,0.0,0.0,0.0,-2.487562189055557e-05,0.00015574602828361946,1.0985477823724022e-05,-48.23285572139307,0.5160737674110483,0.036401036930301285,48.23272139303485,0.5160123720860692,0.036396706437970466,0.0,0.0,0.0,-0.00015920398009990915,0.0005594305590792918,3.94591892223903e-05
TYR1182,L TYR 312,0.0,0.0,0.0,-2.4875621890546734e-05,0.0001557460282835641,1.098547782372012e-05,-0.08255721393034829,0.07295297988314033,0.005145706452439354,0.08252736318407954,0.07295054207862088,0.005145534502966343,0.0,0.0,0.0,-5.472636815928854e-05,0.0005918098136005444,4.174304574452382e-05
MET1183,L MET 313,0.0,0.0,0.0,-2.9850746268653428e-05,0.00017017543658194215,1.2003249811989581e-05,-0.29888059701492525,0.04002419258003073,0.0028230888764604915,0.2988905472636815,0.04000843145216634,0.0028219771722164783,0.0,0.0,0.0,-1.9900497512453295e-05,0.0006226264302865677,4.3916682292031966e-05
ALA1184,L ALA 314,0.0,0.0,0.0,-4.975124378111114e-06,7.035888370017748e-05,4.962733015462517e-06,0.22809452736318395,0.02074066402455906,0.0014629336439718882,-0.22807462686567162,0.020738586214930597,0.0014627870865806859,0.0,0.0,0.0,1.4925373134343285e-05,0.0005506903125182702,3.884269976305632e-05
CYS1185,L CYS 315,0.0,0.0,0.0,-1.4925373134328925e-05,0.00012125430454680997,8.55261921160757e-06,-0.2524577114427861,0.05908943767302008,0.00416784758062146,0.2523731343283583,0.059204805797159865,0.004175985020678643,0.0,0.0,0.0,-9.950248756228415e-05,0.0005901764229388047,4.1627835250299575e-05
CYS1186,L CYS 316,0.0,0.0,0.0,-1.4925373134324505e-05,0.00012125430454677407,8.55261921160504e-06,0.19722388059701484,0.08371548967073929,0.0059048353618711726,-0.19717910447761194,0.08367788131928065,0.005902182673289071,0.0,0.0,0.0,2.9850746268587145e-05,0.0005363451751227789,3.7830871785976425e-05
LEU1187,L LEU 317,0.0,0.0,0.0,-9.950248756222228e-06,9.925341961824211e-05,7.000796438670086e-06,-0.07329850746268661,0.02955861783506818,0.0020849041500805112,0.07330845771144276,0.029577865498918225,0.002086261775611726,0.0,0.0,0.0,2.1541640776309008e-17,0.0005730254871776379,4.041810151559843e-05
LEU1188,L LEU 318,0.0,0.0,0.0,-9.950248756222228e-06,9.925341961824211e-05,7.000796438670086e-06,0.13928855721393066,0.028100677536633648,0.0019820689703120738,-0.13932835820895528,0.028113516194650752,0.001982974539426661,0.0,0.0,0.0,-4.97512437807488e-05,0.0005620789748259483,3.9645994065977805e-05
TYR1189,L TYR 319,0.0,0.0,0.0,-1.990049751243562e-05,0.00013965839649369806,9.850743768467175e-06,-0.0077611940298505456,0.046241983966535845,0.003261658065939965,0.007761194029850731,0.04620926536463725,0.0032593502736993456,0.0,0.0,0.0,-1.9900497512261076e-05,0.000555033045540167,3.914901253284025e-05
ARG1190,L ARG 320,0.0,0.0,0.0,-4.975124378108021e-05,0.00021743058092941163,1.5336370701214862e-05,-48.20457213930352,0.4027762066623692,0.028409643154145885,48.204482587064696,0.40283732620849466,0.02841395419453617,0.0,0.0,0.0,-0.00013930348258928526,0.0006769095065338566,4.774551527666629e-05
GLY1191,L GLY 321,0.0,0.0,0.0,0.0,0.0,0.0,-0.1334676616915422,0.03090573372562756,0.0021799223788264623,0.13351741293532338,0.030877078478972527,0.0021779011935665147,0.0,0.0,0.0,4.97512437811951e-05,0.0005620789748258538,3.964599406597114e-05
ASP1192,L ASP 322,0.0,0.0,0.0,-2.985074626865785e-05,0.00017017543658196733,1.2003249811991358e-05,44.72902985074628,0.23432239368642307,0.0165278273084211,-44.728995024875644,0.23433860557684955,0.01652897080700481,0.0,0.0,0.0,4.975124377850405e-06,0.0006425811789335613,4.5324181739403686e-05
VAL1193,L VAL 323,0.0,0.0,0.0,-9.950248756216153e-06,9.92534196181815e-05,7.000796438665811e-06,-0.03784577114427874,0.03711245643197573,0.0026177108438037314,0.03788059701492537,0.03706771632665576,0.0026145551200896823,0.0,0.0,0.0,2.4875621890415275e-05,0.0005853757643813337,4.128922290362495e-05
VAL1194,L VAL 324,0.0,0.0,0.0,-4.975124378109457e-06,7.035888370015405e-05,4.962733015460865e-06,0.1548955223880598,0.026459093177805263,0.001866280537255909,-0.15498507462686567,0.02646587544939501,0.001866758921809048,0.0,0.0,0.0,-9.452736318404489e-05,0.0006116773289273847,4.314439222790285e-05
PRO1195,L PRO 325,0.0,0.0,0.0,0.0,0.0,0.0,0.13460696517412934,0.029014317125386647,0.0020465121381522517,-0.13460199004975112,0.028982423838632206,0.0020442625591534955,0.0,0.0,0.0,4.975124378027157e-06,0.0006269051555125949,4.4218480299996155e-05
LYS1196,L LYS 326,0.0,0.0,0.0,-4.975124378108905e-06,7.035888370014624e-05,4.962733015460314e-06,-41.946850746268645,0.2874385897854484,0.02027435491337441,41.946870646766186,0.2873321325754226,0.020266846000737585,0.0,0.0,0.0,1.4925373133657266e-05,0.0006024627065960409,4.249444288158225e-05
ASP1197,L ASP 327,0.0,0.0,0.0,-1.4925373134324505e-05,0.00012125430454677407,8.55261921160504e-06,43.392432835820884,0.2343826159591849,0.01653207506002806,-43.39240796019899,0.234340108190202,0.01652907679317886,0.0,0.0,0.0,9.950248756938074e-06,0.0005900505902179591,4.1618959694501575e-05
VAL1198,L VAL 328,0.0,0.0,0.0,0.0,0.0,0.0,0.10209950248756222,0.020729243643728093,0.0014621281124168326,-0.10210945273631841,0.020703256652491,0.0014602951313829884,0.0,0.0,0.0,-9.950248756212838e-06,0.0005462677504999322,3.853075629000658e-05
ASN1199,L ASN 329,0.0,0.0,0.0,-4.975124378108905e-06,7.035888370014624e-05,4.962733015460314e-06,-0.01037313432835839,0.09585055259342354,0.006760776704939529,0.010378109452736322,0.09586093948949644,0.006761509340100269,0.0,0.0,0.0,0.0,0.0005183210553485629,3.655954839973107e-05
ALA1200,L ALA 330,0.0,0.0,0.0,-9.950248756220019e-06,9.925341961822007e-05,7.000796438668532e-06,0.07681592039800993,0.020932512863954783,0.0014764656177494217,-0.07686069651741292,0.021019074434002222,0.0014825712001429014,0.0,0.0,0.0,-5.472636815924103e-05,0.0006083907896954615,4.291257762404442e-05
ALA1201,L ALA 331,0.0,0.0,0.0,-4.975124378111114e-06,7.035888370017748e-05,4.962733015462517e-06,0.05678606965174127,0.029455236380379092,0.002077612184497908,-0.05680597014925372,0.02945317836161489,0.0020774670230466396,0.0,0.0,0.0,-2.4875621890584017e-05,0.0005503306192647622,3.881732895711475e-05
ILE1202,L ILE 332,0.0,0.0,0.0,-4.975124378106696e-06,7.035888370011499e-05,4.96273301545811e-06,0.13514427860696515,0.025523846611994718,0.001800313330761781,-0.13514925373134337,0.025478458600882384,0.0017971119072967185,0.0,0.0,0.0,-9.950248756284092e-06,0.0006308018252974717,4.449333019491731e-05
ALA1203,L ALA 333,0.0,0.0,0.0,-4.975124378111114e-06,7.035888370017748e-05,4.962733015462517e-06,0.11278606965174136,0.03994173623551652,0.002817272854350209,-0.1128208955223881,0.03994358909319233,0.0028174035448540534,0.0,0.0,0.0,-3.980099502494332e-05,0.0006054544448388376,4.270546382691756e-05
THR1204,L THR 334,0.0,0.0,0.0,-4.975124378108905e-06,7.035888370014624e-05,4.962733015460314e-06,-0.018885572139303284,0.08113432042632018,0.005722773720837166,0.018810945273631825,0.08112642354140168,0.005722216717521545,0.0,0.0,0.0,-7.960199004954143e-05,0.0006015170215049239,4.242773939828203e-05
ILE1205,L ILE 335,0.0,0.0,0.0,-1.9900497512444456e-05,0.00013965839649376008,9.85074376847155e-06,0.05687562189054726,0.028823350345002583,0.002033042380020399,-0.05691044776119399,0.028742672703279907,0.0020273518179317086,0.0,0.0,0.0,-5.472636815897038e-05,0.0005481675033170108,3.866475452208072e-05
LYS1206,L LYS 336,0.0,0.0,0.0,-1.4925373134326714e-05,0.00012125430454679203,8.552619211606305e-06,-44.867781094527366,0.7188284358873304,0.050702248580762194,44.86780597014926,0.7188272145251702,0.05070216243251769,0.0,0.0,0.0,9.95024875563011e-06,0.0005729390905709288,4.0412007568821694e-05
THR1207,L THR 337,0.0,0.0,0.0,-1.4925373134329477e-05,0.00012125430454681446,8.552619211607887e-06,0.032885572139303425,0.10172141177123105,0.0071748751831785034,-0.03288059701492541,0.10177834501538839,0.007178890944594802,0.0,0.0,0.0,-9.950248756350374e-06,0.0006066796490157931,4.279188306639228e-05
LYS1208,L LYS 338,0.0,0.0,0.0,-9.950248756219463e-06,9.925341961821453e-05,7.00079643866814e-06,-46.07774626865671,0.5654605311049672,0.03988451065559631,46.07770646766168,0.5653750293299374,0.03987847982537978,0.0,0.0,0.0,-4.975124378044832e-05,0.0006289155459924385,4.436028231110831e-05
ARG1209,L ARG 339,0.0,0.0,0.0,-9.950248756222228e-06,9.925341961824211e-05,7.000796438670086e-06,-48.99419402985074,0.28355567015210703,0.020000474879363548,48.994149253731315,0.28356475936299524,0.02000111598286871,0.0,0.0,0.0,-5.4726368159323886e-05,0.0005747506920043824,4.053978808169866e-05
THR1210,L THR 340,0.0,0.0,0.0,-9.950248756218362e-06,9.925341961820355e-05,7.000796438667366e-06,-0.13963184079601956,0.18298199835634688,0.01290655503216945,0.13968656716417913,0.18296892667340173,0.012905633026743725,0.0,0.0,0.0,4.4776119403402136e-05,0.0005580572864428399,3.936232603904031e-05
ILE1211,L ILE 341,0.0,0.0,0.0,-2.9850746268656192e-05,0.0001701754365819579,1.2003249811990692e-05,-0.23068159203980101,0.07705111122332384,0.0054347663498404706,0.2307512437810946,0.07700977395449643,0.005431850643706573,0.0,0.0,0.0,3.980099502491543e-05,0.000588790783948742,4.153009981161923e-05
GLN1212,L GLN 342,0.0,0.0,0.0,-2.9850746268655637e-05,0.00017017543658195473,1.2003249811990469e-05,0.3445771144278604,0.2264318185049852,0.015971269047338112,-0.3445621890547264,0.22645728702989312,0.015973065458576734,0.0,0.0,0.0,-1.4925373134541027e-05,0.0006346355709092719,4.476374176087735e-05
PHE1213,L PHE 343,0.0,0.0,0.0,-1.4925373134328925e-05,0.00012125430454680997,8.55261921160757e-06,-0.05404477611940296,0.03804282720259886,0.002683334138221933,0.053995024875621904,0.03803605222391616,0.0026828562680707947,0.0,0.0,0.0,-6.467661691551077e-05,0.0005823233786427194,4.1073924213760865e-05
VAL1214,L VAL 344,0.0,0.0,0.0,-1.4925373134333343e-05,0.00012125430454684587,8.552619211610103e-06,-0.22593034825870636,0.026546966254012046,0.001872478626161355,0.2258706467661691,0.026563416733111144,0.0018736389534924874,0.0,0.0,0.0,-7.462686567154451e-05,0.0005811320099680318,4.0989891546604646e-05
ASP1215,L ASP 345,0.0,0.0,0.0,-4.975124378111114e-06,7.035888370017748e-05,4.962733015462517e-06,46.19389054726368,0.24794309642801796,0.017488557604790813,-46.19376616915423,0.2479172748608616,0.01748673629187198,0.0,0.0,0.0,0.00011940298507293457,0.000560447264344726,3.9530902082549734e-05
TRP1216,L TRP 346,0.0,0.0,0.0,-2.985074626864901e-05,0.00017017543658191697,1.2003249811987806e-05,-0.3352537313432834,0.02764145524870568,0.001949677927562619,0.33525870646766165,0.027639519192856538,0.0019495413687120942,0.0,0.0,0.0,-2.487562189048929e-05,0.0005681234795469931,4.007234055648036e-05
CYS1217,L CYS 347,0.0,0.0,0.0,-9.95024875621781e-06,9.925341961819804e-05,7.000796438666977e-06,-0.17028358208955235,0.06310895718296138,0.00445136262704098,0.17027860696517427,0.06310294826433574,0.0044509387906001155,0.0,0.0,0.0,-1.4925373134293573e-05,0.0006577332697469692,4.639292782203655e-05
PRO1218,L PRO 348,0.0,0.0,0.0,-1.4925373134329477e-05,0.00012125430454681446,8.552619211607887e-06,0.31970149253731334,0.017883827646918357,0.0012614279425524654,-0.3196965174129353,0.017909736027867284,0.0012632553788440974,0.0,0.0,0.0,-9.950248756390142e-06,0.000654034929546469,4.613206701739891e-05
THR1219,L THR 349,0.0,0.0,0.0,-1.9900497512437276e-05,0.0001396583964937097,9.850743768467997e-06,-0.04010447761194017,0.10481736796312514,0.007393247095862781,0.040079601990049826,0.10480602139779295,0.00739244677085157,0.0,0.0,0.0,-4.4776119402796765e-05,0.0005926457035843101,4.180200487806275e-05
GLY1220,L GLY 350,0.0,0.0,0.0,-9.950248756219467e-06,9.925341961821457e-05,7.000796438668144e-06,0.1558805970149254,0.028964649437831762,0.002043008849585585,-0.15588557213930337,0.028923846499289765,0.00204013083220411,0.0,0.0,0.0,-1.4925373134333343e-05,0.0005857139364282778,4.1313075720696744e-05
PHE1221,L PHE 351,0.0,0.0,0.0,-4.975124378111114e-06,7.035888370017748e-05,4.962733015462517e-06,0.19425870646766175,0.020405168019618235,0.0014392695803495798,-0.19423383084577123,0.020436043900415184,0.0014414473970651698,0.0,0.0,0.0,1.990049751251516e-05,0.0005897988442397332,4.160120290229641e-05
LYS1222,L LYS 352,0.0,0.0,0.0,-1.9900497512440038e-05,0.00013965839649372904,9.85074376846936e-06,-45.23935323383087,0.2632057621614736,0.018565103040931636,45.23928855721394,0.2632176639698947,0.018565942529770695,0.0,0.0,0.0,-8.457711443073907e-05,0.0005623431303856607,3.966462616257258e-05
VAL1223,L VAL 353,0.0,0.0,0.0,-9.95024875621781e-06,9.925341961819804e-05,7.000796438666977e-06,-0.16360696517412937,0.024096608032055516,0.0016996436832473444,0.16362686567164172,0.024184717731824536,0.001705858462292014,0.0,0.0,0.0,9.950248756193507e-06,0.0006148255405284186,4.33664499529613e-05
GLY1224,L GLY 354,0.0,0.0,0.0,-4.975124378110009e-06,7.035888370016185e-05,4.962733015461415e-06,0.02585074626865677,0.0397683292568458,0.0028050416691337413,-0.025840796019900487,0.03976266064357242,0.0028046418359817036,0.0,0.0,0.0,4.975124378163173e-06,0.0005686460522280098,4.010919999143262e-05
ILE1225,L ILE 355,0.0,0.0,0.0,-4.975124378108905e-06,7.035888370014624e-05,4.962733015460314e-06,-0.08223383084577113,0.04933810703424519,0.003480041749136711,0.08224378109452736,0.04929225740853928,0.003476807765888669,0.0,0.0,0.0,4.975124378097858e-06,0.0006026270220785321,4.250603280210153e-05
ASN1226,L ASN 356,0.0,0.0,0.0,-1.4925373134333343e-05,0.00012125430454684587,8.552619211610103e-06,-0.2001592039800997,0.050593143768511845,0.0035685652149623588,0.20018407960199014,0.05054460564171202,0.0035651415994683348,0.0,0.0,0.0,9.950248756266416e-06,0.0005729390905712263,4.041200756884268e-05
TYR1227,L TYR 357,0.0,0.0,0.0,-1.4925373134330029e-05,0.00012125430454681894,8.552619211608204e-06,0.0396567164179105,0.045874114652908894,0.003235710565182397,-0.0396616915422885,0.045878869014114795,0.003236045911965676,0.0,0.0,0.0,-1.9900497512307474e-05,0.0006064348062066163,4.277461318618955e-05
GLU1228,L GLU 358,0.0,0.0,0.0,-4.4776119402982354e-05,0.00020681203672462948,1.4587396341050482e-05,47.35845771144277,0.24322548442614483,0.0171558029105065,-47.35837313432837,0.24321236359356488,0.017154877438332834,0.0,0.0,0.0,3.980099502478286e-05,0.0005971807398263198,4.2121881671168886e-05
PRO1229,L PRO 359,0.0,0.0,0.0,-9.950248756221123e-06,9.925341961823109e-05,7.0007964386693084e-06,0.09213432835820903,0.033238425070478375,0.002344457740150644,-0.09206965174129353,0.0332132432433869,0.002342681551016816,0.0,0.0,0.0,5.4726368159323886e-05,0.000600157566168596,4.2331850812138575e-05
PRO1230,L PRO 360,0.0,0.0,0.0,-1.4925373134328925e-05,0.00012125430454680997,8.55261921160757e-06,-0.07628358208955217,0.045539815602163726,0.0032121309281995174,0.07619402985074633,0.04553045194053698,0.003211470466431837,0.0,0.0,0.0,-0.00010447761194013455,0.0005765136691291227,4.066413890027812e-05
THR1231,L THR 361,0.0,0.0,0.0,-3.9800995024872343e-05,0.00019549137019290433,1.3788898090375533e-05,0.16357213930348263,0.07314149049439557,0.0051590029657585254,-0.1635771144278608,0.07313543133835053,0.005158575585843308,0.0,0.0,0.0,-4.477611940285034e-05,0.0006253238560950608,4.410694403884442e-05
VAL1232,L VAL 362,0.0,0.0,0.0,-1.4925373134327266e-05,0.00012125430454679651,8.552619211606622e-06,-0.2247064676616915,0.04003653068155509,0.002823959139042314,0.2246716417910449,0.04010498215710736,0.0028287873338602985,0.0,0.0,0.0,-4.975124378090795e-05,0.0005880336046604095,4.1476692502474805e-05
VAL1233,L VAL 363,0.0,0.0,0.0,-5.970149253731183e-05,0.00023693295322965848,1.6711961981296992e-05,-0.00023383084577121796,0.0896642163368128,0.006324426189256781,0.0002985074626865978,0.08952984131190295,0.006314948105786675,0.0,0.0,0.0,4.975124378007273e-06,0.0005858829492544404,4.1324996966292514e-05
PRO1234,L PRO 364,0.0,0.0,0.0,-4.975124378111114e-06,7.035888370017748e-05,4.962733015462517e-06,0.32977611940298507,0.06068764024472568,0.004280576098342108,-0.329771144278607,0.06072593488244795,0.004283277193824938,0.0,0.0,0.0,2.6512788647764932e-17,0.0005278323267608787,3.7230421758922885e-05
GLY1235,L GLY 365,0.0,0.0,0.0,-1.9900497512437276e-05,0.0001396583964937097,9.850743768467997e-06,0.2193582089552239,0.12957274237640176,0.009139356576997059,-0.21935820895522373,0.129513329553817,0.009135165919603465,0.0,0.0,0.0,-1.9900497512493065e-05,0.0006145839429524507,4.33494089738602e-05
GLY1236,L GLY 366,0.0,0.0,0.0,-2.9850746268656192e-05,0.0001701754365819579,1.2003249811990692e-05,-0.13918407960199006,0.11546350867738779,0.00814416796372467,0.13916915422885567,0.1154357577742553,0.008142210565938607,0.0,0.0,0.0,-4.4776119403022124e-05,0.0006009818455937177,4.238999100001378e-05
ASP1237,L ASP 367,0.0,0.0,0.0,-1.9900497512438933e-05,0.00013965839649372132,9.850743768468817e-06,54.12660199004974,0.40982208346808,0.028906620985624677,-54.126477611940274,0.4096591117138535,0.02889512584438943,0.0,0.0,0.0,0.00010447761194206998,0.0005935221210755993,4.1863822601577006e-05
LEU1238,L LEU 368,0.0,0.0,0.0,-4.477611940299561e-05,0.0002068120367246907,1.45873963410548e-05,0.06490547263681584,0.03827572162053418,0.0026997612438867946,-0.06497512437810943,0.038321945677469466,0.002703021637477445,0.0,0.0,0.0,-0.00011442786069658435,0.0006478750539973599,4.569758289611904e-05
ALA1239,L ALA 369,0.0,0.0,0.0,-1.4925373134325057e-05,0.00012125430454677857,8.552619211605356e-06,0.046636815920398006,0.04436654691751466,0.0031293749359053774,-0.04662686567164181,0.04435154761390099,0.003128316966600894,0.0,0.0,0.0,-4.975124378040414e-06,0.000585882949254395,4.132499696628931e-05
LYS1240,L LYS 370,0.0,0.0,0.0,-5.970149253731349e-05,0.00023693295322966504,1.6711961981297456e-05,-49.04452736318413,0.44367826011640327,0.031294651562487584,49.04443283582094,0.44364959360030015,0.03129262958234205,0.0,0.0,0.0,-0.00015422885572071544,0.0005473541309258427,3.860738365706363e-05
VAL1241,L VAL 371,0.0,0.0,0.0,-2.985074626865122e-05,0.00017017543658192955,1.2003249811988693e-05,0.09109950248756218,0.041698515784832614,0.002941186529664224,-0.09105472636815914,0.04176422795129734,0.0029458215085166706,0.0,0.0,0.0,1.492537313439341e-05,0.0005857139364281107,4.131307572068496e-05
GLN1242,L GLN 372,0.0,0.0,0.0,-1.4925373134325057e-05,0.00012125430454677857,8.552619211605356e-06,0.0873582089552233,0.20500952785715848,0.01446025716832879,-0.08735323383084584,0.20501792083297654,0.014460849163198519,0.0,0.0,0.0,-9.950248756743646e-06,0.0005553005528476776,3.916788104349652e-05
ARG1243,L ARG 373,0.0,0.0,0.0,-2.4875621890546734e-05,0.0001557460282835641,1.098547782372012e-05,-45.67924875621892,0.2474031652593578,0.017450473796522828,45.679203980099494,0.24738393064135908,0.01744911709117502,0.0,0.0,0.0,-6.965174129612733e-05,0.0005944388868158701,4.1928486271143946e-05
ALA1244,L ALA 374,0.0,0.0,0.0,-1.4925373134328925e-05,0.00012125430454680997,8.55261921160757e-06,-0.24420398009950228,0.019691480696472988,0.0013889299579021438,0.24418407960198993,0.01970430529195371,0.0013898345351218927,0.0,0.0,0.0,-3.482587064673361e-05,0.0005933135676684685,4.18491123784378e-05
VAL1245,L VAL 375,0.0,0.0,0.0,-2.487562189055336e-05,0.00015574602828360564,1.0985477823723048e-05,0.17693532338308465,0.022478088745523806,0.0015854821349535716,-0.1769502487562189,0.02248332743114209,0.0015858516433469435,0.0,0.0,0.0,-3.980099502472542e-05,0.0005539617245244618,3.9073447374679765e-05
CYS1246,L CYS 376,0.0,0.0,0.0,-4.975124378111114e-06,7.035888370017748e-05,4.962733015462517e-06,-0.21478109452736321,0.044095800736386734,0.0031102779727184733,0.21478606965174135,0.04411460656532062,0.0031116044336175833,0.0,0.0,0.0,-3.9769182971647396e-17,0.0005553896933169385,3.91741685274154e-05
MET1247,L MET 377,0.0,0.0,0.0,-2.9850746268666685e-05,0.00017017543658201772,1.2003249811994912e-05,0.30022388059701494,0.05292653903472878,0.003733150227071491,-0.3002139303482588,0.052891224196364564,0.003730659310429996,0.0,0.0,0.0,-1.9900497512484226e-05,0.0005981746613011145,4.2191987486644304e-05
LEU1248,L LEU 378,0.0,0.0,0.0,-2.9850746268660058e-05,0.00017017543658197993,1.2003249811992248e-05,-0.26623383084577146,0.018962651161059774,0.001337522286150947,0.2661393034825872,0.01906262257965335,0.0013445737263325613,0.0,0.0,0.0,-0.00012437810945298332,0.0006612612224354988,4.664177041821765e-05
SER1249,L SER 379,0.0,0.0,0.0,-9.950248756222228e-06,9.925341961824211e-05,7.000796438670086e-06,0.11158706467661696,0.041596063148972906,0.0029339600779105437,-0.11164179104477613,0.04167549412691466,0.0029395627071160013,0.0,0.0,0.0,-6.467661691536026e-05,0.0005823233786429607,4.107392421377788e-05
ASN1250,L ASN 380,0.0,0.0,0.0,-2.9850746268668894e-05,0.00017017543658203032,1.2003249811995802e-05,0.1640447761194029,0.11473990914811641,0.008093129188163779,-0.16407960199004973,0.11470695360705785,0.008090804683523387,0.0,0.0,0.0,-6.467661691513074e-05,0.0005908051845325907,4.16721846736593e-05
THR1251,L THR 381,0.0,0.0,0.0,-1.4925373134328925e-05,0.00012125430454680997,8.55261921160757e-06,0.21426865671641798,0.06193350199480007,0.004368452410680198,-0.21424378109452738,0.0619727533906452,0.0043712209906777676,0.0,0.0,0.0,9.950248756279672e-06,0.0005462677504997176,3.853075628999144e-05
THR1252,L THR 382,0.0,0.0,0.0,-1.4925373134327818e-05,0.00012125430454680099,8.552619211606937e-06,0.2875820895522392,0.06151199759697415,0.004338721782773035,-0.2875223880597012,0.06151301885637457,0.004338793816857109,0.0,0.0,0.0,4.4776119403304924e-05,0.0006253238560950742,4.4106944038845354e-05
ALA1253,L ALA 383,0.0,0.0,0.0,-2.9850746268662267e-05,0.00017017543658199254,1.2003249811993135e-05,0.29193034825870645,0.019671307093436702,0.0013875070216563723,-0.2919402985074626,0.019665521964589837,0.001387098970129441,0.0,0.0,0.0,-3.980099502494415e-05,0.0006452335457462827,4.5511265269703886e-05
ILE1254,L ILE 384,0.0,0.0,0.0,-4.975124378109568e-05,0.00021743058092947923,1.5336370701219633e-05,0.363134328358209,0.017605597981046668,0.0012418031350500257,-0.36311940298507445,0.01757841484037871,0.0012398857841404846,0.0,0.0,0.0,-3.482587064666733e-05,0.0006416560465833014,4.525892793466922e-05
ALA1255,L ALA 385,0.0,0.0,0.0,-3.482587064676675e-05,0.000183338564902374,1.2931705297169657e-05,0.3778358208955222,0.021786570112380676,0.0015367061713363677,-0.3778407960199004,0.021658923852560935,0.0015277026983619077,0.0,0.0,0.0,-3.980099502481269e-05,0.0006826987420065452,4.8153856462649693e-05
GLU1256,L GLU 386,0.0,0.0,0.0,-6.467661691542515e-05,0.00024595437003599425,1.7348283660615193e-05,55.88994527363181,0.3757447953536989,0.026502994408441775,-55.88955223880595,0.3756640270266962,0.026497297449906615,0.0,0.0,0.0,0.00032835820895608475,0.0006477222172290482,4.5686802621671974e-05
ALA1257,L ALA 387,0.0,0.0,0.0,-3.980099502487124e-05,0.00019549137019289888,1.3788898090375148e-05,0.40741293532338324,0.016882786778069793,0.0011908199637387037,-0.407348258706468,0.01688498138791194,0.0011909747595817716,0.0,0.0,0.0,2.487562189052878e-05,0.0005319429414775076,3.752036216580869e-05
TRP1258,L TRP 388,0.0,0.0,0.0,-8.955223880596471e-05,0.00028553920104041534,2.0140382360962388e-05,0.6264626865671639,0.03750369601350117,0.0026453067561616637,-0.6263681592039801,0.03747375573982559,0.002643194932084196,0.0,0.0,0.0,4.975124377974132e-06,0.0006269051555121581,4.421848029996535e-05
ALA1259,L ALA 389,0.0,0.0,0.0,-3.9800995024877866e-05,0.00019549137019293143,1.3788898090377444e-05,0.4234925373134329,0.030728812124081045,0.0021674432912263107,-0.4234626865671644,0.030708545665038153,0.0021660138054228222,0.0,0.0,0.0,-9.950248756164784e-06,0.0005182255387064628,3.6552811175256386e-05
ARG1260,L ARG 390,0.0,0.0,0.0,-0.00013432835820898463,0.0003410047659342795,2.405262166386315e-05,-56.41068159203979,0.4124133174232829,0.029089392536621305,56.41027860696518,0.41232471866860015,0.029083143262302703,0.0,0.0,0.0,-0.0005373134328337202,0.0007192109733267621,5.072923069134269e-05
LEU1261,L LEU 391,0.0,0.0,0.0,-0.00014925373134327158,0.00035633839959141377,2.51341727913873e-05,0.46450248756218954,0.024415989455182766,0.0017221711119062928,-0.4644278606965176,0.02430150620601211,0.001714096086117116,0.0,0.0,0.0,-7.462686567145019e-05,0.0007393711090447545,5.215121702572272e-05
ASP1262,L ASP 392,0.0,0.0,0.0,-7.960199004976457e-05,0.00027067603002463124,1.9092015109588395e-05,59.95078606965171,0.39328101811839616,0.027739904193021667,-59.94949751243784,0.3931268088062197,0.027729027106794844,0.0,0.0,0.0,0.0012089552238794409,0.0007026031221392032,4.955780318894502e-05
HID1263,L HID 393,0.0,0.0,0.0,-0.00012437810945273807,0.00033001241695079076,2.3277281147514003e-05,0.4087711442786071,0.2893335064822553,0.02040801203182541,-0.40871144278606947,0.28925931542580435,0.020402778998185052,0.0,0.0,0.0,-6.46766169153075e-05,0.0006547157827023548,4.6180090696253664e-05
LYS1264,L LYS 394,0.0,0.0,0.0,-0.00022885572139301624,0.00042009615587229533,2.9631298178357383e-05,-62.181194029850744,0.6479211511203488,0.04570083433647943,62.180358208955205,0.6477137220386276,0.045686203417140074,0.0,0.0,0.0,-0.0010646766169145677,0.0007859436891300878,5.543619354396405e-05
PHE1265,L PHE 395,0.0,0.0,0.0,-0.00013930348258705817,0.00034626293813541295,2.4423504534813057e-05,0.5761442786069648,0.03451272862894582,0.0024343401829744465,-0.5759601990049751,0.03457803069761649,0.002438946235758782,0.0,0.0,0.0,4.477611940294921e-05,0.000678735343337436,4.787429987513409e-05
ASP1266,L ASP 396,0.0,0.0,0.0,-7.96019900497491e-05,0.00027067603002457866,1.9092015109584688e-05,61.8275273631841,0.42026021374485756,0.02964286992847327,-61.82567164179103,0.4200040057185581,0.02962479840766346,0.0,0.0,0.0,0.0017761194029843642,0.0007155882426443132,5.0473702970912515e-05
LEU1267,L LEU 397,0.0,0.0,0.0,-0.00025373134328357294,0.0004351456637944098,3.069280862172665e-05,0.40994029850746266,0.04412416242110051,0.003112278451715596,-0.4097412935323382,0.044160863071079075,0.00311486711597175,0.0,0.0,0.0,-5.472636815919132e-05,0.0007411098640540525,5.227385934800877e-05
MET1268,L MET 398,0.0,0.0,0.0,-0.00027860696517418264,0.0004483136448187449,3.162160639024905e-05,0.7420348258706466,0.04556766092836218,0.003214094986075141,-0.7417462686567164,0.04558585250671315,0.003215378121078681,0.0,0.0,0.0,9.950248756232999e-06,0.0007192453878009836,5.073165810119411e-05
TYR1269,L TYR 399,0.0,0.0,0.0,-0.0002238805970149427,0.00041684298638119477,2.940183729453811e-05,0.3222985074626866,0.1185841450216201,0.008364280680133996,-0.3221144278606966,0.11859786915436611,0.008365248705820382,0.0,0.0,0.0,-3.980099502492647e-05,0.0008094024330981456,5.7090845765105944e-05
ALA1270,L ALA 400,0.0,0.0,0.0,-0.00015422885572139152,0.00036116798831604697,2.5474825714719317e-05,0.2688656716417909,0.06963777542998865,0.0049118699597688106,-0.26863184079602,0.0696248210236953,0.004910956226400304,0.0,0.0,0.0,7.960199004985736e-05,0.0006792092569469771,4.7907727163812644e-05
LYS1271,L LYS 401,0.0,0.0,0.0,-0.0003631840796019887,0.0004809172526803792,3.392128757688672e-05,-70.49372636815922,1.602308875059345,0.11301815402744315,70.48772139303482,1.6012681454469073,0.11294474662050043,0.0,0.0,0.0,-0.006368159203982014,0.0014433863908074071,0.000101808626274597
ARG1272,L ARG 402,0.0,0.0,0.0,-0.00033830845771144806,0.00047313406678483276,3.3372303972003105e-05,-66.47217910447763,1.1352585511110957,0.08007496418921958,66.46848258706468,1.134632678170805,0.08003081851576771,0.0,0.0,0.0,-0.004034825870649771,0.001028828776462543,7.256798669470206e-05
ALA1273,L ALA 403,0.0,0.0,0.0,-0.00023880597014925946,0.00042635393603241925,3.0072687958452415e-05,-0.5911890547263682,0.04209671498512959,0.0029692733356810113,0.5909253731343284,0.04201029728051326,0.0029631779007726422,0.0,0.0,0.0,-0.0005024875621890115,0.0007270493636668105,5.1282108117516846e-05
PHE1274,L PHE 404,0.0,0.0,0.0,-0.00047263681592041887,0.0004992506946986129,3.5214428872002614e-05,-0.2865771144278605,0.09063422345518989,0.006392845216086672,0.2863084577114427,0.09059419318540743,0.006390021698557403,0.0,0.0,0.0,-0.0007412935323381981,0.000818162191469227,5.770871148140823e-05
VAL1275,L VAL 405,0.0,0.0,0.0,-0.0002686567164179212,0.00044326096731098794,3.126521799740468e-05,-0.1183532338308458,0.06092912122233046,0.004297608853228787,0.11820895522388059,0.0608819600056727,0.004294282357487976,0.0,0.0,0.0,-0.0004129353233831595,0.0007079026838111409,4.9931605448072374e-05
HIE1276,L HIE 406,0.0,0.0,0.0,-0.0005522388059701436,0.0004972636193718654,3.50742713849924e-05,-0.6635671641791047,0.13165958183502402,0.009286550883311054,0.663194029850746,0.13151360395053938,0.009276254397227698,0.0,0.0,0.0,-0.0009253731343286584,0.0007658137057506815,5.401633399156698e-05
TRP1277,L TRP 407,0.0,0.0,0.0,-0.0007263681592039399,0.0004458222252182793,3.144587520100379e-05,0.012960199004975121,0.10069731210234467,0.007102640762013378,-0.012995024875621864,0.10056529264463397,0.007093328827442951,0.0,0.0,0.0,-0.0007611940298508458,0.0007679439287966076,5.4166588340191476e-05
TYR1278,L TYR 408,0.0,0.0,0.0,-0.0003134328358209825,0.00046388866471416026,3.2720183590263216e-05,0.15237810945273628,0.08241181820291567,0.005812881466436239,-0.15232338308457705,0.08239529704794711,0.00581171615401364,0.0,0.0,0.0,-0.0002587064676618453,0.0007549085269010888,5.324714198239557e-05
VAL1279,L VAL 409,0.0,0.0,0.0,-0.00020398009950248498,0.0004029543628122654,2.8422209320072638e-05,-0.1685124378109453,0.09071436279027198,0.00639849780895247,0.16841791044776114,0.09070730621404706,0.006398000076442148,0.0,0.0,0.0,-0.0002985074626864956,0.0007467660034271801,5.267281265896085e-05
GLY1280,L GLY 410,0.0,0.0,0.0,-0.0001293532338308448,0.00033559048664756066,2.3670727848071038e-05,0.0361393034825871,0.07372829301940102,0.00520039282459726,-0.03616417910447763,0.07373907144222765,0.0052011530759259236,0.0,0.0,0.0,-0.00015422885572138046,0.0006699628914971785,4.725553883054846e-05
GLU1281,L GLU 411,0.0,0.0,0.0,-0.00023880597014925228,0.00042635393603240656,3.007268795845152e-05,69.64463184079602,0.5781699071841732,0.04078096092537292,-69.64083582089548,0.5777075625064331,0.04074834964622697,0.0,0.0,0.0,0.003557213930347003,0.000907656870206623,6.402117941041783e-05
GLY1282,L GLY 412,0.0,0.0,0.0,-7.960199004974966e-05,0.00027067603002458055,1.909201510958482e-05,-0.3910547263681591,0.09382725733471567,0.0066180644609078205,0.39089054726368183,0.09383916567789373,0.006618904410673099,0.0,0.0,0.0,-0.00024378109452737168,0.0006350254680839898,4.479124298715964e-05
MET1283,L MET 413,0.0,0.0,0.0,-0.00016915422885570275,0.0003748880842543768,2.6442566666645345e-05,0.4916915422885573,0.1583410714362872,0.01116851805479383,-0.4915024875621894,0.1582958413127024,0.011165327767856302,0.0,0.0,0.0,1.9900497512470693e-05,0.000661373506781404,4.664969034532902e-05
GLU1284,L GLU 414,0.0,0.0,0.0,-0.0001243781094527385,0.00033001241695079184,2.3277281147514077e-05,64.55471641791041,1.166791405208006,0.08229912022849602,-64.5520945273632,1.1663755469127548,0.08226978784595863,0.0,0.0,0.0,0.002497512437814386,0.0007987825195400523,5.63417748182061e-05
GLU1285,L GLU 415,0.0,0.0,0.0,-0.0001791044776119377,0.0003834397784676103,2.704575666879211e-05,66.86069651741293,1.4370825000259373,0.10136398410204088,-66.85685074626865,1.4363624861625937,0.1013131982398542,0.0,0.0,0.0,0.003666666666667489,0.0009688344196347159,6.833631103822563e-05
GLY1286,L GLY 416,0.0,0.0,0.0,-5.4726368159202374e-05,0.00022744536220223137,1.6042758907671484e-05,-0.3740497512437809,0.05546499512321018,0.003912199114377483,0.37391542288557217,0.05549288700728398,0.003914166456192432,0.0,0.0,0.0,-0.00018905472636804007,0.000593563822963153,4.1866764025932915e-05
GLU1287,L GLU 417,0.0,0.0,0.0,-6.96517412935313e-05,0.0002545591802082754,1.795522017364659e-05,60.4982487562189,0.375974207609629,0.026519175901336227,-60.49679601990046,0.37586705491775874,0.02651161793319241,0.0,0.0,0.0,0.0013830845771153758,0.0005964342117701543,4.206922564201571e-05
PHE1288,L PHE 418,0.0,0.0,0.0,-0.00019402985074625613,0.00039545197908928106,2.7893031973323046e-05,-0.4377014925373134,0.052809339289375,0.0037248835944149877,0.43758706467661684,0.052764695265947244,0.0037217346477950823,0.0,0.0,0.0,-0.00030845771144268584,0.0006103405047950594,4.305009992381189e-05
SER1289,L SER 419,0.0,0.0,0.0,-6.467661691541798e-05,0.00024595437003596687,1.7348283660613262e-05,-0.4175074626865671,0.16199257152070454,0.011426075012378937,0.41739303482587053,0.1619179810530701,0.011420813806445856,0.0,0.0,0.0,-0.00017910447761201724,0.0006447346587001729,4.547607649062566e-05
GLU1290,L GLU 420,0.0,0.0,0.0,-7.96019900497491e-05,0.00027067603002457866,1.9092015109584688e-05,59.00557213930346,0.45954187225993615,0.03241358449019979,-59.004303482587055,0.45947102663252715,0.032408587424930226,0.0,0.0,0.0,0.0011890547263693119,0.0006721759438536173,4.7411635508276426e-05
ALA1291,L ALA 421,0.0,0.0,0.0,-4.477611940299119e-05,0.0002068120367246703,1.4587396341053362e-05,-0.431004975124378,0.0402275242413867,0.0028374307860507594,0.43095522388059687,0.04019929190577921,0.00283543943063614,0.0,0.0,0.0,-9.452736318419955e-05,0.000651076338461811,4.592338409233072e-05
ARG1292,L ARG 422,0.0,0.0,0.0,-7.960199004974248e-05,0.00027067603002455616,1.90920151095831e-05,-60.891631840796045,0.8413119130871044,0.05934156694655991,60.88982089552242,0.8411311193618554,0.059328814740411996,0.0,0.0,0.0,-0.001890547263683832,0.0006601373285507117,4.6562497055785155e-05
GLU1293,L GLU 423,0.0,0.0,0.0,-5.472636815920348e-05,0.00022744536220223592,1.6042758907671806e-05,56.823621890547294,0.7124169123691176,0.05025001458030763,-56.822626865671644,0.7122303802149414,0.05023685761659115,0.0,0.0,0.0,0.000940298507466328,0.0006664810018430513,4.700994527030426e-05
ASP1294,L ASP 424,0.0,0.0,0.0,-4.4776119402977936e-05,0.00020681203672460907,1.4587396341049042e-05,55.89862686567164,0.2923228894838918,0.02061886685125806,-55.89782587064683,0.29219862140139,0.020610101656539682,0.0,0.0,0.0,0.0007562189054729954,0.0006581094828284196,4.641946384679952e-05
MET1295,L MET 425,0.0,0.0,0.0,-7.46268656716402e-05,0.0002627883113680393,1.8535658332233076e-05,-0.4518159203980101,0.12123510708258968,0.008551265126885232,0.4518009950248757,0.12120760611489892,0.008549325358185977,0.0,0.0,0.0,-8.955223880597272e-05,0.0006705906644972488,4.729981852388386e-05
ALA1296,L ALA 426,0.0,0.0,0.0,-3.482587064676233e-05,0.00018333856490235074,1.2931705297168017e-05,-0.30955721393034835,0.025997281913012527,0.0018337068821583419,0.3095920398009952,0.026007131366390535,0.00183440160903422,0.0,0.0,0.0,-5.413027682252007e-17,0.0006387176207097082,4.505166735392277e-05
ALA1297,L ALA 427,0.0,0.0,0.0,-3.980099502487566e-05,0.00019549137019292056,1.3788898090376678e-05,-0.3340696517412935,0.016285241139854554,0.0011486723441196491,0.3340746268656716,0.016329304091861254,0.0011517803051216205,0.0,0.0,0.0,-3.4825870646795476e-05,0.0006016404560331337,4.243644579861386e-05
LEU1298,L LEU 428,0.0,0.0,0.0,-3.980099502487124e-05,0.00019549137019289888,1.3788898090375148e-05,-0.41569651741293534,0.02515489206569728,0.0017742892835935814,0.41570646766169206,0.025218811741071243,0.0017787978298727945,0.0,0.0,0.0,-2.985074626871529e-05,0.0006141810691347302,4.3320992445752856e-05
GLU1299,L GLU 429,0.0,0.0,0.0,-6.96517412935302e-05,0.0002545591802082714,1.7955220173646306e-05,53.79622388059704,0.6460704755118208,0.04557029774379427,-53.79575621890549,0.6460599107133674,0.04556955256036711,0.0,0.0,0.0,0.00039800995025023245,0.0006697411840619897,4.723990079380709e-05
LYS1300,L LYS 430,0.0,0.0,0.0,-9.95024875621781e-06,9.925341961819804e-05,7.000796438666977e-06,-52.743601990049775,0.7187329237712402,0.05069551167552764,52.743059701492555,0.7186232666834113,0.05068777706091284,0.0,0.0,0.0,-0.0005522388059678371,0.0006136972714480677,4.328686798802786e-05
ASP1301,L ASP 431,0.0,0.0,0.0,-2.985074626865785e-05,0.00017017543658196733,1.2003249811991358e-05,52.19596517412938,0.2604371254208361,0.018369818462240263,-52.1955671641791,0.2604202052473734,0.018368625005223117,0.0,0.0,0.0,0.00036815920397719116,0.0005848681396867309,4.125341781834099e-05
TYR1302,L TYR 432,0.0,0.0,0.0,-2.4875621890551152e-05,0.0001557460282835918,1.098547782372207e-05,-0.09074626865671649,0.04392316106699136,0.003098100909325343,0.0906965174129354,0.043896672408829454,0.0030962325434348947,0.0,0.0,0.0,-7.462686567170648e-05,0.000572506911970078,4.038152404068389e-05
GLU1303,L GLU 433,0.0,0.0,0.0,-2.487562189054784e-05,0.00015574602828357105,1.0985477823720609e-05,50.744437810945264,0.581917406532464,0.041045289148947915,-50.74412437810941,0.5818706233748175,0.04104198931943372,0.0,0.0,0.0,0.0002885572139331401,0.0005610211088170275,3.9571377950822e-05
GLU1304,L GLU 434,0.0,0.0,0.0,-2.487562189054784e-05,0.00015574602828357105,1.0985477823720609e-05,50.22151741293527,0.3453322013721966,0.02435785542526775,-50.221238805970124,0.3453362953753722,0.02435814419398687,0.0,0.0,0.0,0.00025373134328041016,0.0005281136123267972,3.725026211299538e-05
VAL1305,L VAL 435,0.0,0.0,0.0,-1.4925373134328925e-05,0.00012125430454680997,8.55261921160757e-06,-0.23071144278606953,0.04185400256551606,0.0029521537215721275,0.2307014925373133,0.04183217414613174,0.002950614063580742,0.0,0.0,0.0,-2.487562189038462e-05,0.0005853757643812312,4.128922290361773e-05
GLY1306,L GLY 436,0.0,0.0,0.0,-4.975124378109457e-06,7.035888370015405e-05,4.962733015460865e-06,-0.12808955223880594,0.06554654978983837,0.004623297152891982,0.12810945273631846,0.06551599979435352,0.004621142322354008,0.0,0.0,0.0,1.4925373134346461e-05,0.0005506903125182401,3.88426997630542e-05
VAL1307,L VAL 437,0.0,0.0,0.0,-1.4925373134327818e-05,0.000121254304546801,8.552619211606938e-06,0.005940298507462664,0.0462179179347074,0.0032599605789358343,-0.005885572139303526,0.04620139603753261,0.0032587952141620437,0.0,0.0,0.0,3.980099502481159e-05,0.0005449067291579423,3.8434757246340324e-05
ASP1308,L ASP 438,0.0,0.0,0.0,0.0,0.0,0.0,45.74520398009952,0.25287001986507734,0.017836075989390895,-45.74510447761195,0.2528224437975515,0.017832720232325978,0.0,0.0,0.0,9.950248756054314e-05,0.0005985469563470471,4.221824715448975e-05
SER1309,L SER 439,0.0,0.0,0.0,-4.975124378109457e-06,7.035888370015405e-05,4.962733015460865e-06,0.005905472636815887,0.15272596347805106,0.01077245887670237,-0.00592039800995018,0.15272018972647436,0.010772051627666203,0.0,0.0,0.0,-1.990049751258586e-05,0.0005639254652856628,3.977623546102624e-05
VAL1310,L VAL 440,0.0,0.0,0.0,-1.4925373134327266e-05,0.00012125430454679651,8.552619211606622e-06,48.56133333333333,0.5411713969963048,0.038171287229941654,-48.56111940298507,0.5411182319673412,0.03816753725793201,0.0,0.0,0.0,0.00019900497512349011,0.0005644519245260292,3.981336903273831e-05
gtp1311,L gtp 441,0.0,0.0,0.0,-0.000686567164179062,0.00046388866471400186,3.272018359025204e-05,256.22909452736315,1.8398561040493644,0.12977344368019,-256.22425870646765,1.8386378780313428,0.12968751664209638,0.0,0.0,0.0,0.004149253731345279,0.0017669187674222906,0.00012462884061795908
Mg+1312,L Mg+ 442,0.0,0.0,0.0,-9.95024875621781e-06,9.925341961819804e-05,7.000796438666977e-06,-129.62426865671628,0.9823302620739868,0.06928823436791144,129.6212686567165,0.9815876252910629,0.06923585280801038,0.0,0.0,0.0,-0.003009950248755744,0.0010123125082926686,7.140301896030547e-05
MET1313,L MET 443,0.0,0.0,0.0,-0.0004378109452736455,0.0004961174472564492,3.4993426637329586e-05,-70.68820398009954,0.5760420997417497,0.040630876960282454,70.68617412935326,0.5752743273985794,0.04057672247465919,0.0,0.0,0.0,-0.0024676616915407794,0.0012298926074421328,8.674993586362084e-05
ARG1314,L ARG 444,0.0,0.0,0.0,-0.0007263681592039863,0.00044582222521830827,3.144587520100583e-05,-69.38844278606966,0.5659403287276705,0.039918352970563634,69.38601990049752,0.5652791584396096,0.03987171761416166,0.0,0.0,0.0,-0.003149253731342625,0.0011230785427667326,7.921585264053781e-05
GLU1315,L GLU 445,0.0,0.0,0.0,-0.0008358208955224484,0.00037043801928333416,2.6128683284884264e-05,73.78541293532341,0.6767874388917455,0.04773690528904617,-73.77789054726372,0.6756810369090992,0.04765886571026248,0.0,0.0,0.0,0.006686567164181479,0.001471543899948149,0.00010379470383718907
ILE1316,L ILE 446,0.0,0.0,0.0,-0.001646766169154211,0.000477974572118444,3.371372689356339e-05,-0.2237562189054725,0.08320289457287744,0.005868679691372426,0.22965671641791052,0.0832579553646772,0.005872563380182593,0.0,0.0,0.0,0.004253731343283417,0.0013605305182202141,9.596442362684548e-05
VAL1317,L VAL 447,0.0,0.0,0.0,-0.002228855721393037,0.0004200961558723348,2.9631298178360168e-05,-0.1480348258706469,0.10377867657920825,0.007319983454475193,0.15903980099502493,0.10388679452929674,0.007327609506684246,0.0,0.0,0.0,0.008776119402984879,0.0022470825454001895,0.00015849698218704033
HID1318,L HID 448,0.0,0.0,0.0,-0.00462189054726363,0.0004950686247824138,3.49194484039421e-05,-0.7432587064676615,0.1237490750206905,0.008728586753240081,0.754731343283582,0.12663972270128057,0.008932477320089685,0.0,0.0,0.0,0.0068507462686562244,0.005480640912905624,0.00038657460400132475
ILE1319,L ILE 449,0.0,0.0,0.0,-0.006756218905472623,0.0004628202877435601,3.2644826089033504e-05,-0.5550597014925375,0.1168726245366288,0.008243559333079917,0.5943333333333333,0.11835351940502396,0.00834801360337692,0.0,0.0,0.0,0.03251741293532313,0.010902596581208023,0.0007690098700030021
GLN1320,L GLN 450,0.0,0.0,0.0,-0.01500000000000002,0.0008696084782660238,6.13374527658407e-05,-1.1055323383084565,0.16295263847839506,0.011493792914332708,1.219348258706468,0.1688345420714322,0.011908670405557877,0.0,0.0,0.0,0.09881592039801078,0.01980906233321048,0.0013972235270999706
ALA1321,L ALA 451,0.0,0.0,0.0,-0.018169154228855754,0.0012099273367823416,8.534169425068943e-05,-0.6931343283582083,0.16607585890525198,0.011714087897877062,0.8168756218905472,0.15497089905837783,0.010930804423649217,0.0,0.0,0.0,0.10557213930348266,0.03579079650313549,0.0025244881401573866
GLY1322,L GLY 452,0.0,0.0,0.0,-0.03884079601990047,0.0037276067526860715,0.0002629251080652027,-2.1647661691542295,0.13416526546561966,0.009463288179667982,2.0803532338308477,0.1507659040131963,0.010634206941666627,0.0,0.0,0.0,-0.12325373134328359,0.07259860543393878,0.005120710806027693
GLN1323,L GLN 453,0.0,0.0,0.0,-0.8494228855721393,0.23854839882239456,0.01682590672794644,-2.0478557213930357,0.833869201287182,0.05881659853274248,2.70355721393035,0.6296831059276812,0.044414421814631524,-0.1621890985074626,0.059813273493874386,0.00421890302290556,-0.35591049154228843,0.3755858017726847,0.02649177986590997
CYS1324,L CYS 454,0.0,0.0,0.0,-0.06586567164179098,0.01151278180749145,0.0008120490174250723,-1.0284676616915418,0.4234450867486225,0.02986751354950047,0.9774875621890541,0.4214728511697556,0.029728402777601057,0.0,0.0,0.0,-0.11684577114427856,0.0585936431657075,0.00413287693241149
GLY1325,L GLY 455,0.0,0.0,0.0,-0.015532338308457686,0.001567772131939618,0.00011058211999288974,-1.2090547263681595,0.09658044871854683,0.006812259608128318,1.2164776119402987,0.10116146763269125,0.007135379768854026,0.0,0.0,0.0,-0.008109452736318423,0.021420173691967127,0.0015108625604558698
ASN1326,L ASN 456,0.0,0.0,0.0,-0.04845273631840797,0.0045327997536942595,0.000319719043383318,-3.435696517412934,0.22275241691529243,0.015711744069310817,3.7362835820895537,0.2207326655276409,0.015569281790670386,0.0,0.0,0.0,0.25213432835820926,0.04875093432625897,0.003438625779603721
GLN1327,L GLN 457,0.0,0.0,0.0,-0.17877611940298516,0.07861034724130561,0.005544746378777696,-1.5122985074626865,1.2710087349918702,0.08965004389444986,2.0194676616915417,1.2686519151406555,0.08948380663950757,-0.010269349253731347,0.022383587916025426,0.0015788165603754032,0.31812368557213905,0.05818054772448385,0.004103739426571663
ILE1328,L ILE 458,0.0,0.0,0.0,-0.025656716417910536,0.0020507411993825994,0.000144648131424512,-0.8124925373134324,0.10017696378740021,0.00706593822174683,0.8411940298507462,0.10439070870465472,0.007363152872120022,0.0,0.0,0.0,0.003044776119402747,0.01577872442096803,0.0011129454094170798
GLY1329,L GLY 459,0.0,0.0,0.0,-0.006736318407960202,0.0005860096768846486,4.1333935644130064e-05,-1.2016517412935328,0.08384009958224657,0.0059136246673485915,1.23607960199005,0.08733867078657893,0.006160394853423088,0.0,0.0,0.0,0.027691542288557077,0.009973815375458817,0.0007034986948462956
ALA1330,L ALA 460,0.0,0.0,0.0,-0.01373631840796022,0.0014403994671564014,0.00010159794492438288,-1.206144278606965,0.15298292454906218,0.010790583513190774,1.2690398009950254,0.15337775175783105,0.010818432477263456,0.0,0.0,0.0,0.04915920398009962,0.011393221663070592,0.000803615895055205
LYS1331,L LYS 461,0.0,0.0,0.0,-0.025467661691542277,0.002875561637544611,0.00020282647941732629,-95.11737810945276,2.166175352556503,0.15279022881066828,95.3788358208956,2.2099437281260483,0.15587741199279143,0.0,0.0,0.0,0.23599004975124135,0.0711697564232933,0.005019927567489425
PHE1332,L PHE 462,0.0,0.0,0.0,-0.00749751243781097,0.00051951353163001,3.664365919144447e-05,-0.808691542288558,0.06542797778263215,0.004614933728347336,0.811905472636816,0.06758879194009162,0.004767345807612259,0.0,0.0,0.0,-0.004283582089552419,0.0060753296988502355,0.0004285207167979552
TRP1333,L TRP 463,0.0,0.0,0.0,-0.00886069651741285,0.0006544889103484323,4.616408835423379e-05,-1.399940298507463,0.09073841040209611,0.0064001939967096725,1.390442786069652,0.09127389190497685,0.006437963949752702,0.0,0.0,0.0,-0.018358208955223738,0.005771007032164591,0.0004070554509226435
GLU1334,L GLU 464,0.0,0.0,0.0,-0.008557213930348247,0.0007247989592627174,5.1123376829483245e-05,85.35504975124383,1.0718154114014022,0.07560003014416589,-85.31676119402988,1.0678825250210249,0.07532262572755898,0.0,0.0,0.0,0.029731343283583216,0.009473054884370892,0.000668177773147889
VAL1335,L VAL 465,0.0,0.0,0.0,-0.004104477611940259,0.0004614813383206121,3.255038387850023e-05,-0.665890547263682,0.07979580881647476,0.005628362391259135,0.6763880597014927,0.07935679650137867,0.005597396850083039,0.0,0.0,0.0,0.00639303482587053,0.0034294236412589258,0.00024189289302838134
ILE1336,L ILE 466,0.0,0.0,0.0,-0.0029850746268656678,0.00029043819938962283,2.048593106173359e-05,-0.8292935323383085,0.057098487036442214,0.004027416750331352,0.8332338308457709,0.05771830762053671,0.004071135523492349,0.0,0.0,0.0,0.0009552238805969097,0.0027396090570914315,0.00019323712375859495
SER1337,L SER 467,0.0,0.0,0.0,-0.0023482587064676584,0.00047641849233333,3.3603969488127754e-05,-0.9055820895522385,0.12506123665247765,0.008821139498667975,0.9066865671641787,0.12462160146179847,0.008790130023235703,0.0,0.0,0.0,-0.0012437810945273176,0.0025127087189542995,0.000177232807884409
ASP1338,L ASP 468,0.0,0.0,0.0,-0.00247263681592041,0.0004992506946985735,3.5214428871999836e-05,80.00129850746268,0.9750939592150919,0.06877782491825679,-79.98222388059703,0.971057173625355,0.06849309201646858,0.0,0.0,0.0,0.016601990049752463,0.0046671068754584105,0.0003291923373348111
GLU1339,L GLU 469,0.0,0.0,0.0,-0.0016865671641790943,0.00046388866471402094,3.272018359025339e-05,75.00046766169154,0.6697958552862968,0.047243757004644955,-75.00084079601989,0.6684008944886233,0.04714536405635159,0.0,0.0,0.0,-0.0020597014925364016,0.0021754894023523893,0.00015344719122961
HID1340,L HID 470,0.0,0.0,0.0,-0.0015522388059701904,0.0004972636193718441,3.50742713849909e-05,-0.07802985074626885,0.10705538207080474,0.007551104439770931,0.0771592039800995,0.10702705533878215,0.007549106426146557,0.0,0.0,0.0,-0.0024228855721397744,0.0009595156488761523,6.767901562825122e-05
GLY1341,L GLY 471,0.0,0.0,0.0,-0.0007412935323383069,0.00043792400168488207,3.0888777466768495e-05,-0.3664079601990052,0.12076733412376633,0.008518270966312908,0.36702487562189046,0.1208189071976209,0.008521908650466875,0.0,0.0,0.0,-0.0001243781094527361,0.0007914045303542017,5.5821371585596914e-05
ILE1342,L ILE 472,0.0,0.0,0.0,-0.0027014925373134496,0.00047885410609021655,3.377576443666223e-05,0.21414427860696514,0.09628871427699348,0.006791682247193857,-0.20917412935323396,0.09598126126900611,0.006769996184067214,0.0,0.0,0.0,0.0022686567164179523,0.0011141168720313719,7.858374512414231e-05
ASP1343,L ASP 473,0.0,0.0,0.0,-0.003940298507462671,0.0006038169720775366,4.258996540359041e-05,79.75188059701493,1.1611350535611238,0.08190015194490774,-79.7206417910448,1.1556363589255387,0.08151230392949223,0.0,0.0,0.0,0.027298507462686823,0.006260549128013229,0.00044158508803115017
[truncated: 118,742 more chars]
