# Supplementary material for: Detailed Per-residue Energetic Analysis Explains the Driving Force for Microtubule Disassembly
Source: PLoS Comput Biol. 2015 Jun 1;11(6):e1004313. doi: 10.1371/journal.pcbi.1004313 (PMC4452272; doi:10.1371/journal.pcbi.1004313)
Supplement: S3 Dataset — 13 text files with energy contribution per residue in the 13 longitudinal GDP subsystems, plus one text file with the overall residual contributions, per MT ring. (ZIP) [file pcbi.1004313.s003.zip › LongGDP/R8_L8.txt]

| Run on Thu Jan 22 13:04:22 2015
| GB non-polar solvation energies calculated with gbsa=2
idecomp = 2: Per-residue decomp adding 1-4 interactions to EEL and VDW.
Energy Decomposition Analysis (All units kcal/mol): Generalized Born solvent
DELTAS:
Total Energy Decomposition:
Residue,Location,Internal,,,van der Waals,,,Electrostatic,,,Polar Solvation,,,Non-Polar Solv.,,,TOTAL,,
,,Avg.,Std. Dev.,Std. Err. of Mean,Avg.,Std. Dev.,Std. Err. of Mean,Avg.,Std. Dev.,Std. Err. of Mean,Avg.,Std. Dev.,Std. Err. of Mean,Avg.,Std. Dev.,Std. Err. of Mean
MET   1,R MET   1,0.0,0.0,0.0,-1.8612835820895521,0.43078056444734597,0.030384918253002782,-184.295447761194,4.708367954454228,0.33210266945234057,188.89811940298515,5.117027101146753,0.36092726320234947,-0.45877952238805936,0.07530499436597664,0.005311604762829806,2.2826085373134357,0.7688887472135134,0.05423323069300617
ARG   2,R ARG   2,0.0,0.0,0.0,-1.4384328358208966,1.1266910725004222,0.07947066084151949,-224.27207462686573,4.382361492181766,0.30910794656179535,216.70071144278603,3.5691679892746206,0.2517496993497702,-0.6554521791044775,0.04617553578439093,0.0032569711725441964,-9.665248199004981,1.4891952872651701,0.10503973670297735
GLU   3,R GLU   3,0.0,0.0,0.0,-0.07423880597014929,0.009324588292948847,0.0006577057472117881,151.4743482587064,2.086753861798627,0.1471882687795661,-151.36152736318405,2.093636328286046,0.14767372053588554,0.0,0.0,0.0,0.03858208955223723,0.10306151608202847,0.00726939885321992
CYS   4,R CYS   4,0.0,0.0,0.0,-0.022995024875621897,0.0017205156939457283,0.00012135582017405333,-0.9211243781094531,0.5255755049426836,0.03707123782139909,0.9558308457711442,0.5287966167952568,0.03729843753373936,0.0,0.0,0.0,0.01171144278606947,0.023261787648094494,0.0016407599934617145
ILE   5,R ILE   5,0.0,0.0,0.0,-0.011000000000000032,0.0007397727229306076,5.217954468508816e-05,0.9185024875621897,0.29342691504260937,0.02069673881002179,-0.9207810945273628,0.29634896372233144,0.020902844232578526,0.0,0.0,0.0,-0.013278606965174114,0.00973438231499438,0.0006866103888972758
SER   6,R SER   6,0.0,0.0,0.0,-0.004592039800995014,0.0005209409000082731,3.674433799422678e-05,-0.10394029850746267,0.46271016084925637,0.03263705833682498,0.11618407960199005,0.46128680165205416,0.03253666231987112,0.0,0.0,0.0,0.0076517412935324745,0.004307590137047848,0.0003038339818082438
ILE   7,R ILE   7,0.0,0.0,0.0,-0.004273631840796078,0.0004568453844078793,3.222338890173337e-05,0.6010646766169151,0.18471664678103597,0.013028907698310497,-0.5988059701492539,0.1850935951602118,0.013055495586976164,0.0,0.0,0.0,-0.0020149253731344048,0.002886712761355189,0.00020361301904649507
HID   8,R HID   8,0.0,0.0,0.0,-0.0031641791044776436,0.0003836333860430156,2.7059412694243023e-05,0.7256268656716419,0.32379805308051673,0.022838953716389217,-0.7299800995024873,0.32275622642099827,0.02276546892971162,0.0,0.0,0.0,-0.00751741293532326,0.002944080032445583,0.00020765939436223318
VAL   9,R VAL   9,0.0,0.0,0.0,-0.0018258706467661591,0.0003792206766200478,2.6748164169688195e-05,0.33096019900497525,0.11146098265620422,0.00786185154558449,-0.3282139303482586,0.1113531382493788,0.007854244787629572,0.0,0.0,0.0,0.0009203980099502059,0.0012473381970845127,8.798045288065292e-05
GLY  10,R GLY  10,0.0,0.0,0.0,-0.0005820895522388026,0.0004932152728912891,3.478872304083729e-05,1.2379054726368157,0.08642585767884477,0.0060960099810592324,-1.2360597014925379,0.08642994700457425,0.006096298419856743,0.0,0.0,0.0,0.001263681592039845,0.0009115753015834354,6.429756424968557e-05
GLN  11,R GLN  11,0.0,0.0,0.0,-0.0008109452736317691,0.00039155208696416247,2.761795479204566e-05,0.508089552238806,0.41852598716285855,0.029520547016821424,-0.504601990049751,0.4176153349150851,0.02945631455976755,0.0,0.0,0.0,0.002676616915423258,0.0013005549896518214,9.173407601339369e-05
ALA  12,R ALA  12,0.0,0.0,0.0,-0.0007910447761193645,0.00040656234244404503,2.8676696581610926e-05,0.4323681592039799,0.151565442513369,0.010690602039247323,-0.42898009950248744,0.15154176017391105,0.010688931615816329,0.0,0.0,0.0,0.0025970149253731587,0.0011894189579322526,8.38951447396617e-05
GLY  13,R GLY  13,0.0,0.0,0.0,-0.0008308457711442931,0.00037488808425442324,2.6442566666648625e-05,0.7849850746268662,0.09779099845702775,0.006897645203209947,-0.7804676616915426,0.09750739325970663,0.00687764123495343,0.0,0.0,0.0,0.003686567164179074,0.0011313130911315681,7.979667289930905e-05
VAL  14,R VAL  14,0.0,0.0,0.0,-0.001169154228855703,0.00037488808425443295,2.644256666664931e-05,0.9439054726368168,0.13850224424748922,0.009769195076654328,-0.9410298507462689,0.13793700020065466,0.009729325835621836,0.0,0.0,0.0,0.001706467661691394,0.0013561754682542872,9.565724208681431e-05
GLN  15,R GLN  15,0.0,0.0,0.0,-0.0011194029850746052,0.00032426210421491254,2.2871685359707244e-05,1.0769253731343287,0.49997243645714945,0.0352653366105192,-1.0722139303482583,0.4991269881039366,0.03520570328158184,0.0,0.0,0.0,0.0035920398009948546,0.001466961634204402,0.00010347149573188397
ILE  16,R ILE  16,0.0,0.0,0.0,-0.002462686567164121,0.0004986057638355447,3.51689389563229e-05,0.18884577114427875,0.19545899824401675,0.013786614749153067,-0.18361691542288566,0.19563924438293095,0.013799328331538924,0.0,0.0,0.0,0.002766169154228816,0.0021324430086915296,0.0001504109327248889
GLY  17,R GLY  17,0.0,0.0,0.0,-0.0010049751243780905,0.00015764158724132206,1.1119180243765725e-05,0.7527014925373136,0.14224539250645096,0.010033216398051069,-0.7519651741293528,0.1417518460262008,0.00999840431344438,0.0,0.0,0.0,-0.0002686567164179601,0.0012996220983708749,9.166827493588485e-05
ASN  18,R ASN  18,0.0,0.0,0.0,-0.0011741293532338318,0.0003792206766200771,2.6748164169690265e-05,1.1221592039801,0.3782129418468642,0.026677084039266864,-1.1202039800995025,0.3772322261180366,0.02660790968529365,0.0,0.0,0.0,0.0007810945273643685,0.00131271652410352,9.259188451415557e-05
ALA  19,R ALA  19,0.0,0.0,0.0,-0.001114427860696516,0.00031833021438897497,2.2453282111459115e-05,0.19759203980099502,0.13080996332007538,0.009226623413843922,-0.19364676616915405,0.1306551787085887,0.00921570574913247,0.0,0.0,0.0,0.0028308457711443964,0.0010467879232742621,7.383472724152275e-05
CYS  20,R CYS  20,0.0,0.0,0.0,-0.00264179104477612,0.0004997957554178477,3.525287449087151e-05,0.8355572139303481,0.22853776582472834,0.016119811118259112,-0.8295422885572137,0.22786220295402518,0.01607216058735038,0.0,0.0,0.0,0.0033731343283580364,0.0022293998092128755,0.0001572497381424297
TRP  21,R TRP  21,0.0,0.0,0.0,-0.006014925373134282,0.0005684719147099589,4.009691727794125e-05,0.8653830845771142,0.23425516026734308,0.016523085028682376,-0.8723283582089554,0.23295183804287228,0.01643115576697422,0.0,0.0,0.0,-0.012960199004974984,0.002993925518470912,0.00021117522386606387
GLU  22,R GLU  22,0.0,0.0,0.0,-0.0018358208955224233,0.00038363338604294,2.7059412694237687e-05,94.5805621890547,0.9120152893040406,0.06432859859066162,-94.5449701492537,0.9102672665901899,0.06420530257489804,0.0,0.0,0.0,0.033756218905474034,0.0022137682315303206,0.0001561471716636954
LEU  23,R LEU  23,0.0,0.0,0.0,-0.0037114427860696826,0.00046394201898005175,3.272394691001661e-05,-0.01785074626865681,0.2590944191252125,0.018275111262339883,0.026323383084577056,0.2588183440646657,0.01825563842897942,0.0,0.0,0.0,0.004761194029850582,0.002388339535843174,0.0001684604820788742
TYR  24,R TYR  24,0.0,0.0,0.0,-0.009233830845771203,0.0010172882454702159,7.175398040069023e-05,0.4409203980099503,0.6452332014169659,0.04551124098258648,-0.434437810945274,0.647802029954459,0.0456924321772678,0.0,0.0,0.0,-0.0027512437810944725,0.007281668590233071,0.0005136093016256156
CYS  25,R CYS  25,0.0,0.0,0.0,-0.0023781094527363304,0.0004849151415327337,3.420327691435654e-05,0.8512437810945278,0.26615854937724304,0.018773376592652262,-0.8516169154228849,0.2651324976420461,0.018701004483345735,0.0,0.0,0.0,-0.002751243781094496,0.0021735201851598904,0.00015330829335826975
LEU  26,R LEU  26,0.0,0.0,0.0,-0.0025870646766168862,0.0005217954468508594,3.680461308112319e-05,0.2561094527363185,0.1761438183318292,0.012424227002094912,-0.25428855721393034,0.17536820204065787,0.012369519247038292,0.0,0.0,0.0,-0.0007661691542286498,0.001327118507736025,9.360772211564105e-05
GLU  27,R GLU  27,0.0,0.0,0.0,-0.007223880597014954,0.0011261817963717803,7.943473927305958e-05,117.35690547263678,2.9614321155729852,0.20888331593822587,-117.2202089552239,2.949320865603006,0.20802905423133664,0.0,0.0,0.0,0.1294726368159207,0.016737674532874114,0.0011805845351430867
HIP  28,R HIP  28,0.0,0.0,0.0,-0.01048258706467664,0.0014180588209007194,0.00010002215723519356,-120.58323880597015,1.7177247309838088,0.12115896082513197,120.51146766169151,1.7144172617724884,0.12092566993435275,0.0,0.0,0.0,-0.08225373134328394,0.009385089185106879,0.0006619731511157081
GLY  29,R GLY  29,0.0,0.0,0.0,-0.0014776119402985005,0.0004994985233039142,3.5231909354025974e-05,-0.17401492537313437,0.24485610512103678,0.017270818026333536,0.17465671641791053,0.24410813721360192,0.017218060437902326,0.0,0.0,0.0,-0.0008358208955225841,0.0011407907041206054,8.046517217637123e-05
ILE  30,R ILE  30,0.0,0.0,0.0,-0.0034029850746268692,0.0005005380634987345,3.5305232865918505e-05,-0.7444875621890545,0.15075066262909745,0.01063313189732125,0.7438855721393032,0.15052664378227051,0.010617330826173343,0.0,0.0,0.0,-0.0040049751243778076,0.0008949694257420776,6.312627607746618e-05
GLN  31,R GLN  31,0.0,0.0,0.0,-0.0015472636815920086,0.0004977611318719084,3.510936321106641e-05,0.414452736318408,0.65680490678518,0.0463274461475342,-0.413089552238806,0.655607592515127,0.04624299411041552,0.0,0.0,0.0,-0.00018407960198995658,0.0014389552849449275,0.00010149608016524646
PRO  32,R PRO  32,0.0,0.0,0.0,-0.0009104477611940267,0.0002855392010404304,2.0140382360963448e-05,0.39886567164179115,0.23074977696160956,0.016275834354022068,-0.3983731343283581,0.23031316571814034,0.01624503817138051,0.0,0.0,0.0,-0.00041791044776125403,0.0007755451377174072,5.47027362789426e-05
ASP  33,R ASP  33,0.0,0.0,0.0,-0.0009154228855721324,0.0002782513722210824,1.9626338550277942e-05,92.66325373134333,0.8058903486321439,0.056843122427044,-92.63448756218905,0.8045994405830686,0.05675206879375482,0.0,0.0,0.0,0.027850746268656783,0.0015283756995293563,0.00010780330990478498
GLY  34,R GLY  34,0.0,0.0,0.0,-0.0008805970149253888,0.0003242621042149375,2.2871685359709006e-05,0.8269950248756223,0.12570741111437644,0.008866717131045984,-0.8240248756218905,0.1252120763258104,0.008831778908896255,0.0,0.0,0.0,0.00208955223880604,0.0009314517094687067,6.569953796577491e-05
GLN  35,R GLN  35,0.0,0.0,0.0,-0.0018706467661691515,0.0004151174138309221,2.9280124791220036e-05,-0.838676616915423,0.7139366095726261,0.05035720575630036,0.8394776119402982,0.7123544737453004,0.050245610499350654,0.0,0.0,0.0,-0.0010696517412937968,0.0018107265736409576,0.00012771880502363106
MET  36,R MET  36,0.0,0.0,0.0,-0.005701492537313384,0.0006985754952624761,4.927371629296365e-05,0.6698407960199008,0.38272370888234714,0.0269952490145306,-0.660427860696517,0.3818797263444819,0.026935719076236157,0.0,0.0,0.0,0.0037114427860698925,0.002004055194312491,0.00014135515452469666
PRO  37,R PRO  37,0.0,0.0,0.0,-0.0033980099502487608,0.0005561023026793408,3.922443211637443e-05,0.8680746268656714,0.3347923532638781,0.023614431859765948,-0.8594427860696521,0.3333644681382722,0.023513716608436364,0.0,0.0,0.0,0.005233830845771054,0.002080482567261823,0.0001467459257688368
SER  38,R SER  38,0.0,0.0,0.0,-0.006766169154228869,0.0011241579496516435,7.929198813193776e-05,1.3566517412935324,0.7444251835075509,0.05250770395217835,-1.3246368159203978,0.743052198428793,0.05241086105158423,0.0,0.0,0.0,0.025248756218905488,0.007814249705058545,0.0005511746770687389
ASP  39,R ASP  39,0.0,0.0,0.0,-0.00854228855721393,0.0015289747927074587,0.0001078455666794515,117.062422885572,2.6629367855223336,0.18782907869767665,-116.94076119402986,2.649434084448813,0.18687667159723095,0.0,0.0,0.0,0.11311940298507644,0.01607927103004175,0.0011341443327242116
LYS  40,R LYS  40,0.0,0.0,0.0,-0.027477611940298522,0.010050655099495286,0.0007089185510935864,-124.09376616915425,5.580130608865105,0.3935920660881372,124.10905970149254,5.620759037321911,0.39645777447726055,0.0,0.0,0.0,-0.012184079601993575,0.05058543775346827,0.0035680216745696863
THR  41,R THR  41,0.0,0.0,0.0,-0.02214427860696517,0.005171109911172235,0.00036474197049682816,1.1291393034825878,0.5897652543354883,0.041598833653126784,-1.0462487562189058,0.5894247535609553,0.041574816580275446,0.0,0.0,0.0,0.060746268656716174,0.016537017078006058,0.001166431249535034
ILE  42,R ILE  42,0.0,0.0,0.0,-0.19481592039800993,0.09960989054207724,0.007025939959000903,-0.7255124378109448,0.9984121080032483,0.07042256032002325,0.8961492537313431,0.9798031062295397,0.06910998253836423,-0.010756979104477612,0.027877761974052926,0.0019663457188347773,-0.0349360835820894,0.12394567497792326,0.008742453845031294
GLY  43,R GLY  43,0.0,0.0,0.0,-0.32065174129353236,0.2685072761078151,0.01893904300287815,0.9796417910447763,1.285037684967194,0.09063956973046929,-0.4062189054726369,1.031187882780258,0.07273438522455651,-0.06636064477611936,0.06260182975178942,0.004415592616015103,0.18641049950248764,0.30722636821352445,0.021670077189556887
GLY  44,R GLY  44,0.0,0.0,0.0,-1.1246417910447764,0.44853754735566603,0.031637399257528745,-0.9233283582089551,2.796641456188019,0.19725987902506253,1.8982089552238803,2.440770775029522,0.17215869654828664,-0.2536510208955224,0.10095921403292449,0.007121113899865316,-0.4034122149253731,0.6425641333299138,0.04532297943522345
GLY  45,R GLY  45,0.0,0.0,0.0,-1.2944925373134328,0.6359106770984356,0.04485368081690543,-6.025661691542288,1.5671412909645024,0.11053762390127957,5.816631840796015,1.2534265845143535,0.0884098946187816,-0.2500554985074629,0.11014640758405142,0.007769128569198492,-1.753577886567165,0.6417869849085692,0.04526816361203677
ASP  46,R ASP  46,0.0,0.0,0.0,-1.2527810945273634,0.3986820724166855,0.02812086519005293,184.95049253731344,5.470381215960738,0.38585094077531346,-180.42398009950256,4.4651556774065915,0.3149477981184869,-0.21136807164179086,0.07064358668573797,0.004982814415731213,3.0623632716417957,1.112628089554267,0.07847873450482301
ASP  47,R ASP  47,0.0,0.0,0.0,-0.07630845771144276,0.016742545028736094,0.0011809280734334173,135.4011194029851,2.151220034651337,0.15173536201885024,-135.0672686567164,2.120480164215672,0.14956713873446448,0.0,0.0,0.0,0.2575422885572144,0.041431589034055874,0.0029223589683226485
SER  48,R SER  48,0.0,0.0,0.0,-0.06407462686567161,0.022018974246109168,0.0015530986950196485,-0.5225522388059701,1.1970879835274988,0.08443607609781312,0.7050895522388062,1.156913762847933,0.08160240505512635,-2.2674626865671754e-05,0.00032066764835182336,2.2618151991264527e-05,0.11844001194029863,0.0680797252278035,0.004801973571828921
PHE  49,R PHE  49,0.0,0.0,0.0,-0.02448258706467662,0.0032231972127488196,0.00022734680230600336,-0.21699502487562175,0.27181290202378444,0.019172203877627907,0.20648258706467665,0.27260855420573804,0.019228324855456835,0.0,0.0,0.0,-0.03499502487562205,0.014115901732294706,0.0009956589400764862
ASN  50,R ASN  50,0.0,0.0,0.0,-0.023631840796019855,0.0027251876734001317,0.00019221991778246763,-0.23004477611940308,1.7943119727925065,0.1265610083491787,0.31997512437810915,1.7927935827158064,0.12645390937080234,0.0,0.0,0.0,0.06629850746268685,0.019979851735793454,0.0014092700827346718
THR  51,R THR  51,0.0,0.0,0.0,-0.04912437810945275,0.005671737801404357,0.00040005353925200485,0.8714328358208956,0.8998301590526484,0.06346912577051307,-0.6946417910447765,0.9038799236969822,0.06375477414422707,0.0,0.0,0.0,0.12766666666666668,0.04157691826807248,0.002932609702129619
PHE  52,R PHE  52,0.0,0.0,0.0,-0.020646766169154243,0.0017044285279867552,0.0001202211189759782,-1.0924328358208952,0.1634908877111968,0.011531758087992304,1.0629552238805975,0.16010976640599037,0.011293272179060959,0.0,0.0,0.0,-0.050124378109452625,0.014251104617614826,0.0010051954163176843
PHE  53,R PHE  53,0.0,0.0,0.0,-0.009412935323383087,0.0007286816561544467,5.139724115251215e-05,1.9619004975124377,0.21017270806097255,0.014824439820393605,-1.9609154228855719,0.21364670192803215,0.015069476454758621,0.0,0.0,0.0,-0.008427860696517488,0.00721289750712305,0.0005087585634286656
SER  54,R SER  54,0.0,0.0,0.0,-0.004318407960199024,0.0005067793662983754,3.5745460422615775e-05,-0.883701492537313,0.6282503624021786,0.04431336387819522,0.886482587064677,0.6294567435379059,0.0443984554427092,0.0,0.0,0.0,-0.0015373134328358507,0.0032552828470348693,0.0002296099484535741
GLU  55,R GLU  55,0.0,0.0,0.0,-0.006084577114427864,0.000981323578360564,6.921722837352954e-05,119.78896019900495,4.098771184428977,0.2891050285344533,-119.66279601990054,4.078140433603183,0.2876498475697688,0.0,0.0,0.0,0.12007960199005256,0.02327135261599501,0.0016414346542791601
THR  56,R THR  56,0.0,0.0,0.0,-0.0018407960199004897,0.0003792206766200768,2.674816416969024e-05,0.2649999999999996,0.3431725122068035,0.024205522696825015,-0.2640995024875621,0.342643847193632,0.02416823354189518,0.0,0.0,0.0,-0.0009402985074629475,0.0009231235696394723,6.511211627409412e-05
GLY  57,R GLY  57,0.0,0.0,0.0,-0.0006417910447761204,0.00047947398221519395,3.3819487127375054e-05,-0.08685572139303485,0.2448483012529792,0.01727026758392142,0.08643283582089546,0.24432155371226671,0.017233113677070835,0.0,0.0,0.0,-0.0010646766169154023,0.000936169829758451,6.603232851192137e-05
ALA  58,R ALA  58,0.0,0.0,0.0,-0.0007611940298507389,0.00042635393603240325,3.0072687958451287e-05,-0.4822089552238807,0.13896281087174375,0.009801680941577202,0.48139800995024873,0.1387010845012058,0.009783220186775849,0.0,0.0,0.0,-0.0015721393034825687,0.0007636127150622153,5.386108807830145e-05
GLY  59,R GLY  59,0.0,0.0,0.0,-0.0009303482587064612,0.000273405605254405,1.928454450173611e-05,-0.06461194029850745,0.48875657917645987,0.034474231034416186,0.06614925373134335,0.4872078306643245,0.034364990737105965,0.0,0.0,0.0,0.0006069651741293516,0.0016601118597392775,0.00011709526221019636
LYS  60,R LYS  60,0.0,0.0,0.0,-0.0018407960199004307,0.00042849657711712075,3.0223818207997688e-05,-92.13969154228859,1.048082017208542,0.0739260055898281,92.1133582089552,1.0463998223009607,0.0738073527095199,0.0,0.0,0.0,-0.028174129353233886,0.002149748883445259,0.00015163159501350304
HIE  61,R HIE  61,0.0,0.0,0.0,-0.0049253731343283464,0.0006304093158789004,4.446564471516006e-05,-3.4474427860696495,0.3074310632757896,0.02168451526603255,3.4504328358208953,0.30728947688360125,0.02167452853193302,0.0,0.0,0.0,-0.00193532338308468,0.0030502909118094316,0.00021515093217381088
VAL  62,R VAL  62,0.0,0.0,0.0,-0.002671641791044766,0.0004696159021657256,3.3124151773007495e-05,1.3908706467661682,0.12392684884543342,0.008741125952029765,-1.382402985074627,0.12380269084210382,0.008732368521697537,0.0,0.0,0.0,0.005796019900497647,0.0017963988519884243,0.0001267082054583454
PRO  63,R PRO  63,0.0,0.0,0.0,-0.003104477611940257,0.00037856741054224463,2.6702086333291434e-05,-1.0076019900497524,0.1472359962882809,0.010385226447851179,1.0117064676616918,0.14681151285382196,0.010355285694901156,0.0,0.0,0.0,0.0010000000000000113,0.0028372083539602464,0.00020012124737432498
ARG  64,R ARG  64,0.0,0.0,0.0,-0.01488557213930343,0.0009260415924056311,6.531793773060269e-05,-128.12188557213938,1.3356228993137382,0.09420757564712953,128.11329353233836,1.3349234417766815,0.0941582397164053,0.0,0.0,0.0,-0.023477611940300173,0.016669773230935585,0.0011757951465797437
ALA  65,R ALA  65,0.0,0.0,0.0,-0.00217910447761195,0.0003834397784676243,2.7045756668793096e-05,-0.1695174129353235,0.14959700739708265,0.010551759331309854,0.16999999999999993,0.1495041555854334,0.010545210069482721,0.0,0.0,0.0,-0.001696517412935371,0.001759816196571913,0.0001241278638968952
VAL  66,R VAL  66,0.0,0.0,0.0,-0.002174129353233848,0.0003792206766200852,2.6748164169690834e-05,0.9274577114427861,0.11956105229799108,0.00843318640658286,-0.9246417910447761,0.11941849588309777,0.008423131252357108,0.0,0.0,0.0,0.000641791044776146,0.0014285799148987571,0.00010076425798774877
PHE  67,R PHE  67,0.0,0.0,0.0,-0.0020995024875622935,0.00033091122683215395,2.3340678308444993e-05,-0.22396019900497507,0.15590062023932166,0.010996381899544178,0.22089552238805965,0.15534129982939918,0.010956930479644272,0.0,0.0,0.0,-0.005164179104477834,0.001448248366512561,0.00010215156359940114
VAL  68,R VAL  68,0.0,0.0,0.0,-0.0010995024875621608,0.0002993355016216972,2.1113498373969845e-05,0.5086716417910448,0.09050654379349461,0.006383839387125565,-0.5072935323383089,0.09048860409248602,0.006382574018179943,0.0,0.0,0.0,0.00027860696517400483,0.000734366108859705,5.17981915319331e-05
ASP  69,R ASP  69,0.0,0.0,0.0,-0.0006019900497512305,0.0004894875174626284,3.45257874459774e-05,86.75893034825867,0.5945947782955402,0.04193948200831745,-86.7395174129353,0.5937965135076264,0.041883176751472524,0.0,0.0,0.0,0.01881094527363088,0.0011347428761641766,8.003859128291782e-05
LEU  70,R LEU  70,0.0,0.0,0.0,-0.0005422885572139391,0.0004982084683430935,3.514091589294282e-05,-0.5843781094527364,0.07325968476147825,0.005167339746569164,0.5836815920398011,0.07318767607871943,0.005162260645700395,0.0,0.0,0.0,-0.0012388059701491107,0.0007871395200623656,5.552054095450307e-05
GLU  71,R GLU  71,0.0,0.0,0.0,-0.0003532338308457621,0.0004779745721184134,3.3713726893561226e-05,79.90833830845773,0.597524565967722,0.042146133297314446,-79.8962338308458,0.5970403705152536,0.04211198078335272,0.0,0.0,0.0,0.011751243781096906,0.0008853764667328793,6.244964091944126e-05
PRO  72,R PRO  72,0.0,0.0,0.0,-0.0003184079601990075,0.00046585870291421754,3.285913937101165e-05,0.5843034825870649,0.14075479698199878,0.00992807789623199,-0.583810945273632,0.14062516451590834,0.009918934327069006,0.0,0.0,0.0,0.000174129353233889,0.00075608796981126,5.333033347098004e-05
THR  73,R THR  73,0.0,0.0,0.0,-0.00029850746268656175,0.0004576032751270334,3.227684639133889e-05,-0.3064079601990052,0.08062500097616396,0.005686849096713245,0.3063034825870648,0.08055962494917084,0.00568223782731106,0.0,0.0,0.0,-0.00040298507462709635,0.0007476603937976016,5.273589809162514e-05
VAL  74,R VAL  74,0.0,0.0,0.0,-0.0005124378109452696,0.0004998452769196532,3.525636746829044e-05,0.1435522388059702,0.11789964746807854,0.008315999945288349,-0.14254228855721385,0.11769468661096834,0.008301543121089818,0.0,0.0,0.0,0.0004975124378109573,0.000740608719041992,5.223851130429214e-05
ILE  75,R ILE  75,0.0,0.0,0.0,-0.0006716417910447707,0.000469615902165734,3.3124151773008085e-05,0.4385223880597013,0.09033046430942782,0.006371419697912649,-0.43824875621890547,0.09015066333889644,0.0063587375152835066,0.0,0.0,0.0,-0.00039800995024887146,0.0007731797882614121,5.4535897392066634e-05
ASP  76,R ASP  76,0.0,0.0,0.0,-0.00034825870646766366,0.0004764184923333007,3.360396948812569e-05,79.43587562189055,0.7758148465120294,0.05472176007052712,-79.42398507462683,0.775177787202447,0.054676825371421545,0.0,0.0,0.0,0.011542288557215735,0.0009512770867840721,6.709791226298846e-05
GLU  77,R GLU  77,0.0,0.0,0.0,-0.0005273631840796014,0.0004992506946985895,3.521442887200096e-05,82.17604477611941,0.8116042665948454,0.05724615112548072,-82.16126368159206,0.8106861691177674,0.057181393522441934,0.0,0.0,0.0,0.014253731343280375,0.0012218159991496274,8.618025583860825e-05
VAL  78,R VAL  78,0.0,0.0,0.0,-0.0006218905472636882,0.0004849151415327882,3.4203276914360384e-05,-0.045223880597014904,0.149445457951568,0.010541069857611898,0.04543283582089554,0.1492336200380784,0.010526127963256646,0.0,0.0,0.0,-0.00041293532338303,0.0007940273569454366,5.6006371509325404e-05
ARG  79,R ARG  79,0.0,0.0,0.0,-0.000606965174129346,0.0004884244583591922,3.445080503817667e-05,-83.3962089552239,1.5549784232053212,0.10967972135625893,83.3799104477612,1.5533288542009986,0.10956336972973342,0.0,0.0,0.0,-0.016905472636813215,0.0019046995820865861,0.0001343471499752478
THR  80,R THR  80,0.0,0.0,0.0,-0.00038308457711443345,0.00048613864677835944,3.428957632045475e-05,-0.4098606965174128,0.6457321815166734,0.045546436325159416,0.4094577114427862,0.645021130011976,0.04549628261901062,0.0,0.0,0.0,-0.0007860696517415925,0.001045723332761691,7.375963681645007e-05
GLY  81,R GLY  81,0.0,0.0,0.0,-0.0003482587064676598,0.00047641849233329543,3.3603969488125315e-05,-0.37047263681592035,0.3820161238782958,0.02694533981648511,0.36992039800995,0.3814873662114464,0.026908044126268727,0.0,0.0,0.0,-0.0009004975124377208,0.0009142594813549932,6.448689169309003e-05
THR  82,R THR  82,0.0,0.0,0.0,-0.000651741293532351,0.0004764184923333072,3.360396948812614e-05,-0.40821890547263723,0.5559332987665054,0.039212511499476285,0.4077512437810941,0.5551556438212731,0.039157659948849254,0.0,0.0,0.0,-0.0011194029850747206,0.0010952959761695706,7.725622148587704e-05
TYR  83,R TYR  83,0.0,0.0,0.0,-0.0017064676616915754,0.00045538017598003726,3.212004106764362e-05,0.23674626865671647,0.24944729011512357,0.017594655247051026,-0.2367213930348261,0.2489009113516685,0.0175561166605109,0.0,0.0,0.0,-0.0016815920398010043,0.0009557937769290472,6.741649502218345e-05
ARG  84,R ARG  84,0.0,0.0,0.0,-0.0007761194029850852,0.0004168429863811672,2.9401837294536166e-05,-82.16714925373134,0.9561533826499169,0.06744185965404875,82.15248258706468,0.9551445364560819,0.06737070113005904,0.0,0.0,0.0,-0.015442786069650112,0.0013375406997122496,9.434284685744772e-05
GLN  85,R GLN  85,0.0,0.0,0.0,-0.0007761194029850759,0.00041684298638116235,2.9401837294535824e-05,0.41649751243781064,0.5951748029055939,0.0419803937898966,-0.41566666666666696,0.594445620184513,0.04192896120634917,0.0,0.0,0.0,5.472636815882898e-05,0.0010327907657999805,7.284744387562606e-05
LEU  86,R LEU  86,0.0,0.0,0.0,-0.0017512437810945013,0.00043229221883039063,3.0491542132180182e-05,0.5747611940298506,0.1558121802331976,0.010990143822485567,-0.5722338308457711,0.15559387129903976,0.010974745497524467,0.0,0.0,0.0,0.0007761194029852742,0.0008008868626949529,5.649020374006322e-05
PHE  87,R PHE  87,0.0,0.0,0.0,-0.0016815920398010268,0.000465858702914222,3.285913937101197e-05,-0.9767761194029848,0.09510394746146021,0.006708115239278742,0.9742885572139305,0.09494657475716088,0.006697015024575408,0.0,0.0,0.0,-0.004169154228855258,0.0008873033556060779,6.258555318133698e-05
HIE  88,R HIE  88,0.0,0.0,0.0,-0.0012089552238805882,0.0004065623424440414,2.867669658161067e-05,0.9061791044776125,0.24212031415920102,0.017077850210249892,-0.9047512437810955,0.24169082633247896,0.017047556474685588,0.0,0.0,0.0,0.00021890547263688902,0.0008416051921906536,5.936225325955105e-05
PRO  89,R PRO  89,0.0,0.0,0.0,-0.0005970149253731321,0.0004904978126911916,3.459704817699639e-05,0.26772139303482584,0.15476681863146005,0.010916409700208317,-0.26752238805970147,0.15453428911960013,0.010900008333033503,0.0,0.0,0.0,-0.00039800995024891564,0.000810868964452883,5.719428691126426e-05
GLU  90,R GLU  90,0.0,0.0,0.0,-0.0009054726368159002,0.00029256100354206567,2.0635662121958784e-05,91.46238805970145,1.4568303830035894,0.10275689237011842,-91.43486069651743,1.4545370125536954,0.10259513049088119,0.0,0.0,0.0,0.0266218905472641,0.0024426391420046475,0.00017229048099375862
GLN  91,R GLN  91,0.0,0.0,0.0,-0.0017164179104477689,0.00045073638419536717,3.17924932500159e-05,-0.7030895522388064,0.22206355134536943,0.015663155238344707,0.7046915422885575,0.2218126688846251,0.015645459353966523,0.0,0.0,0.0,-0.00011442786069695774,0.0011026159739863084,7.777253432269008e-05
LEU  92,R LEU  92,0.0,0.0,0.0,-0.0009303482587064806,0.00025455918020828104,1.7955220173646987e-05,-0.2579552238805969,0.21203518197013707,0.014955808601041629,0.2574975124378109,0.21167790053735322,0.014930607911817452,0.0,0.0,0.0,-0.0013880597014924187,0.0007183845312532516,5.067093796201152e-05
ILE  93,R ILE  93,0.0,0.0,0.0,-0.000905472636815925,0.00029256100354207326,2.063566212195932e-05,0.19663184079601995,0.12961206481023532,0.009142130167627998,-0.19636318407960207,0.12946069703745539,0.009131453508136737,0.0,0.0,0.0,-0.0006368159203982845,0.0006005286319206702,4.235802377228066e-05
THR  94,R THR  94,0.0,0.0,0.0,-0.0003930348258706653,0.0004884244583592221,3.445080503817878e-05,-0.29342288557213947,0.16624774797002873,0.011726212017702494,0.29325373134328353,0.16609593912416917,0.011715504247314936,0.0,0.0,0.0,-0.0005621890547266907,0.0007447081528458648,5.252766307039856e-05
GLY  95,R GLY  95,0.0,0.0,0.0,-0.00020398009950248276,0.00040295436281226105,2.8422209320072333e-05,-0.31638308457711445,0.09932817866573719,0.007006069535309728,0.3160199004975124,0.09914625410711597,0.006993237566325679,0.0,0.0,0.0,-0.000567164179104572,0.0006959130284701364,4.9085920365029064e-05
LYS  96,R LYS  96,0.0,0.0,0.0,-0.0003034825870646802,0.0004597617931203208,3.2429096511670614e-05,-76.95660199004972,1.396074657230562,0.09847151388888722,76.94709452736316,1.3949140083072924,0.0983896480259293,0.0,0.0,0.0,-0.00981094527363146,0.0013836571347942324,9.759564938785813e-05
GLU  97,R GLU  97,0.0,0.0,0.0,-0.0002537313432835834,0.00043514566379442785,3.069280862172792e-05,75.34719900497511,0.45467160550993574,0.032070062360182325,-75.3389950248756,0.4543165825663749,0.03204502097250534,0.0,0.0,0.0,0.007950248756218688,0.0008270985297523887,5.8339032184393976e-05
ASP  98,R ASP  98,0.0,0.0,0.0,-0.00030348258706470505,0.00045976179312035844,3.2429096511673264e-05,80.47514427860696,0.5177054658142639,0.036516128061812446,-80.46294527363182,0.5171975689874795,0.036480303781804356,0.0,0.0,0.0,0.011895522388057113,0.0009164227721185889,6.4639478458683e-05
ALA  99,R ALA  99,0.0,0.0,0.0,-0.00023383084577112515,0.0004232658518438103,2.985487129406866e-05,-0.5707412935323383,0.11154055878936235,0.007867464413249496,0.5702636815920397,0.11144382662094275,0.007860641452158772,0.0,0.0,0.0,-0.0007114427860696388,0.0007572655757388381,5.341339538880268e-05
ALA 100,R ALA 100,0.0,0.0,0.0,-0.00024378109452736506,0.0004293621693610266,3.0284872377433706e-05,-0.5609751243781095,0.0756088676924913,0.005333038334693154,0.5606318407960199,0.0755486978864154,0.005328794283800885,0.0,0.0,0.0,-0.0005870646766169027,0.0007488843050060762,5.282222613213491e-05
ASN 101,R ASN 101,0.0,0.0,0.0,-0.000432835820895499,0.0004954684379909529,3.494764905332263e-05,-0.9627462686567173,0.20536621893366808,0.014485416217031984,0.9624427860696518,0.20516533306273865,0.014471246820197183,0.0,0.0,0.0,-0.0007363184079608868,0.000801195858756847,5.6511998641820674e-05
ASN 102,R ASN 102,0.0,0.0,0.0,-0.0004676616915422835,0.0004989531378858017,3.5193440832664094e-05,1.2854129353233834,0.12161673601705784,0.008578183156466423,-1.2837064676616916,0.1215223845971136,0.008571528120425654,0.0,0.0,0.0,0.001238805970149124,0.0007871395200628949,5.552054095454041e-05
TYR 103,R TYR 103,0.0,0.0,0.0,-0.00145771144278611,0.0004982084683430382,3.514091589293892e-05,0.32387562189054736,0.3665895252901725,0.025857231448310793,-0.3238407960199006,0.36649180524373154,0.025850338807676926,0.0,0.0,0.0,-0.0014228855721391822,0.000878303221612762,6.195073267590445e-05
ALA 104,R ALA 104,0.0,0.0,0.0,-0.0003383084577114475,0.0004731340667848319,3.3372303972003044e-05,0.6201542288557215,0.1065248953432371,0.0075136867910148295,-0.6195024875621887,0.10642088245578513,0.007506350287599125,0.0,0.0,0.0,0.0003134328358209118,0.0007637747686523848,5.387251845723748e-05
ARG 105,R ARG 105,0.0,0.0,0.0,-0.0004975124378109567,0.0004999938119960754,3.5266844324786e-05,-77.4788407960199,0.5730246228868143,0.04041804055322411,77.46996517412938,0.5725364823817198,0.040383609776704965,0.0,0.0,0.0,-0.009373134328353757,0.0009799353348862196,6.911930922869223e-05
GLY 106,R GLY 106,0.0,0.0,0.0,-0.0003830845771144188,0.0004861386467783407,3.428957632045343e-05,0.2552935323383085,0.11991024175429024,0.008457816331793325,-0.2542338308457713,0.11982487241597055,0.00845179484294207,0.0,0.0,0.0,0.000676616915422864,0.0007661368475453133,5.40391266563814e-05
HIP 107,R HIP 107,0.0,0.0,0.0,-0.0012587064676617098,0.00043792400168482076,3.088877746676417e-05,-92.27156218905473,1.061470728201034,0.07487037244988332,92.24657711442791,1.059709523358067,0.07474614663842173,0.0,0.0,0.0,-0.026243781094525395,0.0021078563376453682,0.00014867672266179218
TYR 108,R TYR 108,0.0,0.0,0.0,-0.0007512437810945341,0.00043229221883042077,3.0491542132182306e-05,0.3686915422885572,0.31949536450223676,0.02253546546387975,-0.3682338308457714,0.31913988892994877,0.022510392150233937,0.0,0.0,0.0,-0.0002935323383084762,0.0008395734288830566,5.921894372540346e-05
THR 109,R THR 109,0.0,0.0,0.0,-0.000298507462686584,0.00045760327512706745,3.22768463913413e-05,0.06282587064676586,0.1732110107818869,0.012217362707344031,-0.06279601990049753,0.17309219693814976,0.0122089822249657,0.0,0.0,0.0,-0.00026865671641806646,0.0007901525053168979,5.573306054849617e-05
ILE 110,R ILE 110,0.0,0.0,0.0,-0.000432835820895536,0.0004954684379909951,3.4947649053325614e-05,-0.03754726368159198,0.08932510360645324,0.0063005070214926856,0.03778606965174128,0.08921592681237006,0.006292806284186679,0.0,0.0,0.0,-0.00019402985074622298,0.0008024614986532075,5.6601269997036036e-05
GLY 111,R GLY 111,0.0,0.0,0.0,-0.00028855721393033525,0.00045309154507569994,3.195861349017434e-05,0.2658905472636816,0.1134073710179062,0.00799913919535296,-0.2652388059701492,0.11326749340062604,0.007989272988942428,0.0,0.0,0.0,0.0003631840796019611,0.0007547117738826975,5.3233264094502645e-05
LYS 112,R LYS 112,0.0,0.0,0.0,-0.0005174129353234034,0.0004996966976911521,3.524588749754735e-05,-80.48838805970155,0.8553160183203615,0.06032934036958995,80.47620398009953,0.8543926842403448,0.060264213405058685,0.0,0.0,0.0,-0.012701492537312429,0.0013121884652555571,9.255463811482298e-05
GLU 113,R GLU 113,0.0,0.0,0.0,-0.00041791044776118833,0.0004932152728912857,3.4788723040837055e-05,80.88421890547264,0.7384246791664454,0.05208446100918442,-80.87134825870645,0.7376147642322242,0.05202733401437729,0.0,0.0,0.0,0.01245273631840577,0.0011499534817027432,8.111146467603607e-05
ILE 114,R ILE 114,0.0,0.0,0.0,-0.0007562189054726645,0.00042936216936103765,3.0284872377434485e-05,0.4508308457711442,0.08082270532037802,0.005700794085956004,-0.4497263681592042,0.0807153942991008,0.005693224950116884,0.0,0.0,0.0,0.0003482587064678575,0.0007452065410287038,5.2562816662374684e-05
ILE 115,R ILE 115,0.0,0.0,0.0,-0.001189054726368058,0.00039155208696418806,2.7617954792047464e-05,0.946129353233831,0.09608352079952785,0.006777209015220541,-0.9438756218905474,0.09596718682964622,0.006769003449657397,0.0,0.0,0.0,0.001064676616915372,0.0007469979852384371,5.268917539431375e-05
ASP 116,R ASP 116,0.0,0.0,0.0,-0.0008457711442785746,0.00036116798831603607,2.5474825714718548e-05,95.86614427860694,1.5391654597613043,0.10856436091236196,-95.8322437810945,1.536239365573617,0.10835797014167452,0.0,0.0,0.0,0.03305472636815598,0.0030537457709492928,0.0002153946191485819
LEU 117,R LEU 117,0.0,0.0,0.0,-0.0008507462686567204,0.0003563383995914439,2.513417279138943e-05,0.9990845771144288,0.14967655944970173,0.010557370500464597,-0.9968955223880597,0.1493956782722255,0.01053755866975359,0.0,0.0,0.0,0.00133830845771125,0.0006578837807944621,4.6403544052785295e-05
VAL 118,R VAL 118,0.0,0.0,0.0,-0.0014278606965174303,0.000494768552853812,3.4898282962013945e-05,0.8130049751243776,0.14687854994164629,0.010360014126500838,-0.8087860696517413,0.14642947466178682,0.010328338798516903,0.0,0.0,0.0,0.002791044776119339,0.0011573341313242766,8.163205556130978e-05
LEU 119,R LEU 119,0.0,0.0,0.0,-0.002308457711442819,0.0004618566354338313,3.257685529584558e-05,1.2218507462686565,0.1245660631612108,0.008786212653552528,-1.2187761194029854,0.12426137845680657,0.008764721851505458,0.0,0.0,0.0,0.0007661691542287714,0.0009824579548654297,6.929724112297354e-05
ASP 120,R ASP 120,0.0,0.0,0.0,-0.0012885572139303583,0.0004530915450757605,3.195861349017861e-05,99.59968159203974,1.2162506239338018,0.08578770453769918,-99.55767661691549,1.2138016754600571,0.08561496903075724,0.0,0.0,0.0,0.04071641791044704,0.002645596943702023,0.00018660602055691286
ARG 121,R ARG 121,0.0,0.0,0.0,-0.0023681592039801083,0.00048230488749833044,3.401916379041218e-05,-98.62791542288556,0.8735788218724813,0.0616174992114674,98.592960199005,0.8720459036715333,0.061509375498216556,0.0,0.0,0.0,-0.03732338308457504,0.002366831435124108,0.0001669434176241104
ILE 122,R ILE 122,0.0,0.0,0.0,-0.004034825870646735,0.0004158323123177377,2.9330549842565967e-05,1.2729203980099502,0.15597481500952412,0.011001615195132373,-1.26447263681592,0.15473768687303655,0.01091435490439969,0.0,0.0,0.0,0.004412935323382839,0.002413402016723675,0.00017022825318003433
ARG 123,R ARG 123,0.0,0.0,0.0,-0.004109452736318415,0.0004656992805507106,3.284789458449471e-05,-106.11062189054725,1.1761825366506384,0.08296151956759729,106.05939800995023,1.173801372672689,0.08279356521034859,0.0,0.0,0.0,-0.055333333333331,0.003432843031217815,0.00024213407820002268
LYS 124,R LYS 124,0.0,0.0,0.0,-0.0028557213930348094,0.0003915520869641851,2.7617954792047254e-05,-98.8177562189055,1.031222597233914,0.07273683379332582,98.78556218905472,1.0300856204387658,0.07265663763354675,0.0,0.0,0.0,-0.03504975124378132,0.0023747243752752427,0.00016750014269729412
LEU 125,R LEU 125,0.0,0.0,0.0,-0.0053134328358208464,0.000495018625426137,3.491592172126754e-05,1.5428507462686574,0.1781341313956949,0.012564612861473288,-1.5268955223880591,0.17784814929823586,0.01254444123960761,0.0,0.0,0.0,0.010641791044776302,0.004159870450542358,0.00029341463848297844
ALA 126,R ALA 126,0.0,0.0,0.0,-0.0061243781094527435,0.0006834596919830623,4.82075297356321e-05,1.9504129353233823,0.14001809986708422,0.009876115288209922,-1.9343333333333328,0.13821975196824787,0.009749269607586649,0.0,0.0,0.0,0.009955223880597042,0.003911074348796962,0.00027586591452209594
ASP 127,R ASP 127,0.0,0.0,0.0,-0.0063333333333333375,0.0006934902233513664,4.891502886816864e-05,120.16012935323378,1.678546342546513,0.11839553037306678,-120.02620398009947,1.668568708659716,0.11769176234119734,0.0,0.0,0.0,0.1275920398009934,0.010417777396783035,0.0007348133613811715
GLN 128,R GLN 128,0.0,0.0,0.0,-0.008825870646766173,0.0009057732812348703,6.388832128808729e-05,2.080059701492535,0.8290669492785221,0.05847787379268684,-2.038019900497511,0.8257264551341786,0.058242253502735444,0.0,0.0,0.0,0.03321393034825819,0.006429023507409501,0.00045346835452031605
CYS 129,R CYS 129,0.0,0.0,0.0,-0.02257711442786066,0.0036590069652819215,0.00025808645213576777,-1.0317512437810945,0.4879949614483239,0.03442051066186609,1.0917810945273634,0.4869824660392278,0.034349094742077806,0.0,0.0,0.0,0.037452736318408106,0.01629665915081173,0.001149477708516696
THR 130,R THR 130,0.0,0.0,0.0,-0.14891542288557214,0.0636489736891871,0.004489452454556739,-0.08175124378109452,1.2487716224298238,0.0880815589089505,0.46128358208955234,1.2225289847632133,0.08623054596627955,-0.011632979104477605,0.019648894506265977,0.0013859261596462804,0.21898393631840787,0.07165808312213412,0.005054371477102831
GLY 131,R GLY 131,0.0,0.0,0.0,-0.16664179104477608,0.09480239225299994,0.006686845174856065,2.0773930348258696,0.49459044794180135,0.03488572041012899,-1.85236815920398,0.46913162478586135,0.03308999348033282,-0.022689134328358212,0.02746103670190093,0.001936952184461788,0.03569395024875618,0.08189117414765207,0.0057761580662559365
LEU 132,R LEU 132,0.0,0.0,0.0,-0.06598507462686566,0.016377838931892295,0.0011552036887848497,2.0882487562189054,0.6080657350322789,0.0428896500358854,-1.8874875621890543,0.5952650240441454,0.041986757498350104,-0.0001360477611940297,0.0013583494453303655,9.58105826067732e-05,0.1346400716417913,0.046294271893014265,0.003265346171910354
GLN 133,R GLN 133,0.0,0.0,0.0,-0.28714427860696523,0.04196568225545818,0.00296003099954024,0.574422885572139,1.5276667525150671,0.10775330463794448,-0.0540895522388059,1.5969533842236534,0.11264040682927055,-0.0060827462686567175,0.010105375423311502,0.0007127782251437994,0.2271063084577109,0.1572970253936919,0.011094876724903918
GLY 134,R GLY 134,0.0,0.0,0.0,-0.017398009950248747,0.0015993767504720237,0.00011281133790516132,0.5961144278606963,0.3270193778255792,0.02306616844500788,-0.5898855721393035,0.3366205946124064,0.023743386061757535,0.0,0.0,0.0,-0.011169154228855813,0.02173772298970633,0.001533260760953802
PHE 135,R PHE 135,0.0,0.0,0.0,-0.018194029850746245,0.0016137358711374814,0.00011382415218605784,1.5927462686567166,0.557337398190179,0.039311549036748064,-1.5818557213930344,0.5521876745635503,0.038948315538455465,0.0,0.0,0.0,-0.007303482587064942,0.017968807628028105,0.0012674219682636161
SER 136,R SER 136,0.0,0.0,0.0,-0.008437810945273638,0.0007105202242961923,5.011623251861871e-05,-0.5480199004975123,0.8263253064270641,0.05828449321613425,0.5799353233830847,0.8232035292339943,0.058064300030452334,0.0,0.0,0.0,0.023477611940298373,0.013218438285784092,0.0009323567493375254
VAL 137,R VAL 137,0.0,0.0,0.0,-0.006363184079601964,0.0005921861101041407,4.176958765343128e-05,0.4704626865671643,0.4086931969151464,0.02882699546753333,-0.45573134328358184,0.40406928555021554,0.028500849906596057,0.0,0.0,0.0,0.008368159203980203,0.007492203648923804,0.0005284592996888198
PHE 138,R PHE 138,0.0,0.0,0.0,-0.0064825870646766275,0.0006075358217900457,4.285227283766594e-05,-0.5096616915422886,0.18967360017175294,0.013378544232526261,0.4971393034825869,0.18936773695252332,0.01335697030445266,0.0,0.0,0.0,-0.019004975124378112,0.004393003836877826,0.00030985859967917756
HIP 139,R HIP 139,0.0,0.0,0.0,-0.0038009950248756408,0.00043503188534723905,3.0684783308837545e-05,-102.58323383084573,1.0253685710628933,0.07232392262384073,102.55311442786073,1.0234715782443207,0.0721901190670512,0.0,0.0,0.0,-0.0339203980099496,0.003941567211197893,0.00027801671520304356
SER 140,R SER 140,0.0,0.0,0.0,-0.0011940298507463062,0.00039545197908931256,2.789303197332527e-05,1.445671641791045,0.20595104389003216,0.014526666588933593,-1.4430895522388067,0.20611498008446963,0.014538229756536295,0.0,0.0,0.0,0.001388059701492643,0.0014450659632787722,0.00010192709418251642
PHE 141,R PHE 141,0.0,0.0,0.0,-0.00306965174129351,0.00041743635748068306,2.9443690464898238e-05,0.3502338308457713,0.1562628225178493,0.011021929678465525,-0.3510995024875621,0.15556275644826562,0.010972550825166304,0.0,0.0,0.0,-0.003935323383084685,0.0014492392994822725,0.0001022214586219807
GLY 142,R GLY 142,0.0,0.0,0.0,-0.0005522388059701741,0.0004972636193718928,3.5074271384994335e-05,-0.4048656716417911,0.12238641547251214,0.008632472159418536,0.40386069651741296,0.12227157806904689,0.008624372153511455,0.0,0.0,0.0,-0.0015572139303483721,0.000809127162551775,5.7071429677800186e-05
GLY 143,R GLY 143,0.0,0.0,0.0,-0.0004477611940298456,0.0004972636193718652,3.507427138499238e-05,0.7343482587064672,0.137996243764055,0.009733504554393063,-0.7331592039800996,0.13784985172014813,0.009723178855756433,0.0,0.0,0.0,0.0007412935323383042,0.0009633773088525103,6.795139612167729e-05
GLY 144,R GLY 144,0.0,0.0,0.0,-0.0003432835820895498,0.0004748051856891566,3.3490175611277425e-05,0.8761691542288558,0.10205486400678722,0.007198395090423282,-0.8743383084577111,0.1020306995802802,0.007196690663193636,0.0,0.0,0.0,0.0014875621890548143,0.000898364753987546,6.336576406670037e-05
THR 145,R THR 145,0.0,0.0,0.0,-0.0007661691542289194,0.000423265851843878,2.9854871294073436e-05,0.5325671641791044,0.16589547964182014,0.011701364925611718,-0.5282686567164184,0.1658236714483888,0.011696299966169766,0.0,0.0,0.0,0.003532338308457276,0.0013531606652739834,9.544459428033084e-05
GLY 146,R GLY 146,0.0,0.0,0.0,-0.0007313432835820797,0.0004432609673109633,3.126521799740294e-05,1.1469601990049747,0.07635924786356682,0.005385966071082689,-1.144134328358209,0.07619219522108732,0.005374183086183639,0.0,0.0,0.0,0.0020945273631842744,0.0010909030904409027,7.694637121690866e-05
SER 147,R SER 147,0.0,0.0,0.0,-0.0011592039800994997,0.00036586619524081913,2.5806211680397772e-05,0.9592288557213935,0.20520536337385586,0.01447407034064198,-0.9572636815920393,0.20487917838496936,0.014451063025454982,0.0,0.0,0.0,0.0008059701492537481,0.0011491568092491199,8.105527173379222e-05
GLY 148,R GLY 148,0.0,0.0,0.0,-0.0006318407960199237,0.00048230488749841045,3.401916379041783e-05,1.0683333333333331,0.12146142983944039,0.0085672287033166,-1.0665273631840801,0.1212541449156049,0.008552607952090506,0.0,0.0,0.0,0.0011741293532338479,0.0008664718666555933,6.111621324103387e-05
PHE 149,R PHE 149,0.0,0.0,0.0,-0.0015771144278606973,0.0004940175756141822,3.48453131116557e-05,0.7466517412935323,0.11547159677230975,0.008144738453954055,-0.7439900497512438,0.11528454911295023,0.00813154512930547,0.0,0.0,0.0,0.0010845771144279224,0.0011793458618930214,8.318464332672225e-05
THR 150,R THR 150,0.0,0.0,0.0,-0.002223880597014909,0.0004621245181983391,3.259575028919655e-05,0.7923681592039797,0.24608545977673543,0.017357530018006776,-0.7824626865671647,0.24510763165448204,0.01728855934009731,0.0,0.0,0.0,0.007681592039801173,0.0024511362889889387,0.00017288982353102621
SER 151,R SER 151,0.0,0.0,0.0,-0.0016716417910447687,0.00048009305798267466,3.386315336522274e-05,1.013084577114428,0.38223741393001676,0.026960948413266562,-1.0076666666666667,0.3808426286464804,0.026862567844785915,0.0,0.0,0.0,0.0037462686567164803,0.0023202115419644486,0.00016365510389891418
LEU 152,R LEU 152,0.0,0.0,0.0,-0.0017014925373134066,0.00045760327512704566,3.227684639133976e-05,1.2608756218905477,0.14347104151697496,0.010119667013666522,-1.2569552238805963,0.14323377191844952,0.010102931306556878,0.0,0.0,0.0,0.0022189054726368543,0.001176824632196702,8.300680949543512e-05
LEU 153,R LEU 153,0.0,0.0,0.0,-0.0029104477611939877,0.00043701873146268074,3.0824924628528794e-05,0.9341144278606953,0.1487978756628899,0.010495392924789222,-0.9230099502487565,0.1487642627486212,0.010493022052617654,0.0,0.0,0.0,0.008194029850746066,0.00261590317709666,0.00018451158374757076
MET 154,R MET 154,0.0,0.0,0.0,-0.006965174129353262,0.0008248510159627344,5.818050478458254e-05,1.5809303482587058,0.8256100564418358,0.05823404337200187,-1.5743980099502486,0.826735720191657,0.05831344157108861,0.0,0.0,0.0,-0.00043283582089560644,0.004658135387840727,0.00032855953738892483
GLU 155,R GLU 155,0.0,0.0,0.0,-0.0036567164179104558,0.0005786991452177486,4.081829049804573e-05,104.3273582089551,3.2082553404334933,0.22629288389296992,-104.2726417910447,3.194547698199978,0.2253260213576531,0.0,0.0,0.0,0.051059701492536066,0.013845142759119178,0.0009765610746081129
ARG 156,R ARG 156,0.0,0.0,0.0,-0.0031840796019900093,0.0005472184513195187,3.8597813555515426e-05,-98.6646815920398,2.1067703107839337,0.14860012023325042,98.63018905472642,2.1030141396852167,0.14833518035156093,0.0,0.0,0.0,-0.037676616915423206,0.004398088741109744,0.000310217261169882
LEU 157,R LEU 157,0.0,0.0,0.0,-0.006462686567164176,0.0008285038642056226,5.8438156833934333e-05,1.2707164179104473,0.2722914632782952,0.0192059589859068,-1.2493184079601996,0.26813174921067606,0.01891255537782475,0.0,0.0,0.0,0.01493532338308443,0.005714674835676207,0.0004030820841401668
SER 158,R SER 158,0.0,0.0,0.0,-0.00665174129353233,0.0009400484018110832,6.630590189123294e-05,2.6850746268656724,0.3724181427344683,0.026268350424395893,-2.656323383084576,0.37053895116284186,0.026135802470755375,0.0,0.0,0.0,0.022099502487562216,0.009777629546750046,0.0006896608134289638
VAL 159,R VAL 159,0.0,0.0,0.0,-0.004771144278606977,0.0007773940292387994,5.483314703182381e-05,1.677348258706468,0.41096560012611516,0.028987278431765313,-1.664432835820894,0.40847038623901494,0.02881127961417575,0.0,0.0,0.0,0.008144278606965157,0.003062220376429544,0.00021599237173074452
ASP 160,R ASP 160,0.0,0.0,0.0,-0.004592039800995054,0.0008302348276618382,5.8560249582439644e-05,112.23641293532332,2.590586161536767,0.18272585915439132,-112.14065174129355,2.57590697703314,0.18169046931099003,0.0,0.0,0.0,0.09116915422885566,0.014418107871979259,0.0010169749176476915
TYR 161,R TYR 161,0.0,0.0,0.0,-0.01564676616915424,0.0028053967163964083,0.00019787742746543138,2.3373482587064687,0.7071291747344647,0.04987704632446633,-2.287890547263681,0.7039642742802277,0.049653811458463835,0.0,0.0,0.0,0.03381094527363191,0.01130508975330764,0.0007973995494383506
GLY 162,R GLY 162,0.0,0.0,0.0,-0.010810945273631842,0.0023338477617690654,0.00016461692868452126,-0.8363333333333327,0.4403227370571353,0.031057971214610874,0.8988308457711437,0.4405242368220434,0.031072183912188318,0.0,0.0,0.0,0.05168656716417914,0.014350490783526416,0.0010122055759579577
LYS 163,R LYS 163,0.0,0.0,0.0,-0.1786268656716419,0.16998415224530206,0.01198975765516643,-158.5664925373135,14.690179535568252,1.0361653731588765,159.15005472636818,14.815107551858114,1.044977116017673,-0.04014544477611939,0.07882458681158877,0.005559857672941962,0.36478987860696716,0.42036586606062604,0.02965032206824653
LYS 164,R LYS 164,0.0,0.0,0.0,-0.07447263681592042,0.01897708745490416,0.0013385405438081854,-154.59196019900497,6.145045567228611,0.4334380950096014,154.84801492537318,6.215889149202648,0.43843501600531204,-0.0005164298507462685,0.004588937322469844,0.0003236786821853999,0.18106565970149624,0.11565465365240751,0.008157650290737025
SER 165,R SER 165,0.0,0.0,0.0,-0.06001990049751242,0.019562111871820595,0.0013798049845724094,-2.834975124378109,0.8957006453873829,0.06317785233457075,3.0605422885572153,0.9266487038522068,0.06536076007032066,-8.554029850746305e-05,0.0006334219154741164,4.467813710684236e-05,0.16546172338308446,0.06548441698909062,0.004618914643031138
LYS 166,R LYS 166,0.0,0.0,0.0,-0.036004975124378114,0.010937405584496662,0.000771465107789207,-129.02767661691544,2.819353876066733,0.19886188960376158,129.1116567164179,2.82651722944176,0.19936715359355373,0.0,0.0,0.0,0.047975124378109454,0.058116578483564066,0.004099227384208406
LEU 167,R LEU 167,0.0,0.0,0.0,-0.03793532338308457,0.00701106417851978,0.0004945223380822192,-0.9877313432835826,0.495921873824896,0.03497963195107713,1.038726368159204,0.5075078410307634,0.03579684306849114,0.0,0.0,0.0,0.01305970149253734,0.02239417163669971,0.001579563078473111
GLU 168,R GLU 168,0.0,0.0,0.0,-0.012860696517412897,0.0011110021975777801,7.836405292707553e-05,112.9098507462687,1.6327490774332267,0.11516524035646974,-112.82758208955222,1.6280856549891343,0.11483630789888602,0.0,0.0,0.0,0.06940796019900396,0.013470909741814837,0.0009501647128015977
PHE 169,R PHE 169,0.0,0.0,0.0,-0.010283582089552256,0.0016703975468894462,0.00011782075864394281,-0.30270149253731327,0.17817884817809035,0.012567766940115082,0.2853034825870647,0.1731166817792543,0.01221070925249851,0.0,0.0,0.0,-0.02768159203980081,0.014164566169807052,0.0009990914648412422
SER 170,R SER 170,0.0,0.0,0.0,-0.0030646766169153856,0.0004241421191233131,2.9916678422460424e-05,0.26668656716417904,0.389843566366651,0.02749744504073978,-0.26375124378109455,0.39110758379305705,0.027586601955748215,0.0,0.0,0.0,-0.0001293532338308822,0.003029405484850857,0.00021367778773975432
ILE 171,R ILE 171,0.0,0.0,0.0,-0.0025970149253731097,0.0004904978126912115,3.45970481769978e-05,-0.3101691542288556,0.13866998385257293,0.009781026516159492,0.31011940298507457,0.13848830498836015,0.009768211877122828,0.0,0.0,0.0,-0.0026467661691541495,0.0024635859456275696,0.00017376795460392652
TYR 172,R TYR 172,0.0,0.0,0.0,-0.0029402985074627117,0.0003684280314742117,2.598690967597489e-05,-0.5915174129353233,0.21398419280735773,0.015093281225971077,0.5902636815920399,0.21409939832368738,0.015101407196557661,0.0,0.0,0.0,-0.004194029850746344,0.001157783170440684,8.166372833852047e-05
PRO 173,R PRO 173,0.0,0.0,0.0,-0.001109452736318445,0.00031220639780571126,2.2021341393526392e-05,0.5832835820895524,0.12067716968296315,0.008511911257010221,-0.5860149253731344,0.12040749541188232,0.008492889900528548,0.0,0.0,0.0,-0.0038407960199003575,0.001038812641750591,7.32721942557268e-05
ALA 174,R ALA 174,0.0,0.0,0.0,-0.0004975124378109424,0.0004999938119960607,3.5266844324784964e-05,-0.14730348258706472,0.14290160285078796,0.010079501906996986,0.14717910447761187,0.1428716424978864,0.010077388666640116,0.0,0.0,0.0,-0.0006218905472637788,0.0008142502017225825,5.7432780999700284e-05
PRO 175,R PRO 175,0.0,0.0,0.0,-0.0006318407960198966,0.00048230488749839066,3.401916379041643e-05,-0.3956517412935323,0.13084991253873973,0.00922944121446811,0.394646766169154,0.13081512381561908,0.009226987407134662,0.0,0.0,0.0,-0.001636815920397854,0.0007932788628058883,5.595357680334277e-05
GLN 176,R GLN 176,0.0,0.0,0.0,-0.00040796019900496996,0.0004914556694482115,3.466461018341484e-05,-0.5374029850746269,0.703141240272666,0.04959575911557022,0.5369502487562191,0.7027447733212154,0.049567794492966374,0.0,0.0,0.0,-0.0008606965174125908,0.0008980340675633998,6.334243924475082e-05
VAL 177,R VAL 177,0.0,0.0,0.0,-0.0004228855721393127,0.0004940175756141962,3.484531311165669e-05,0.3365572139303484,0.4077317891711359,0.0287591829938043,-0.33618407960199015,0.40739375618971124,0.02873533998565795,0.0,0.0,0.0,-4.97512437808902e-05,0.0008508190012839801,6.0012145244484646e-05
SER 178,R SER 178,0.0,0.0,0.0,-0.0003432835820895575,0.0004748051856891675,3.34901756112782e-05,-1.0532686567164178,0.2286243469157941,0.016125918077559063,1.0525820895522386,0.22833728320862454,0.016105670164826644,0.0,0.0,0.0,-0.0010298507462687175,0.0007656197552076575,5.400265377504544e-05
THR 179,R THR 179,0.0,0.0,0.0,-0.0003482587064676543,0.00047641849233328774,3.360396948812477e-05,-0.4129203980099509,0.2121877597902768,0.01496657061069291,0.4126019900497511,0.21199936824279303,0.01495328249548466,0.0,0.0,0.0,-0.0006666666666668977,0.0007812054299061615,5.5101982506924255e-05
ALA 180,R ALA 180,0.0,0.0,0.0,-0.00029850746268656966,0.00045760327512704544,3.227684639133975e-05,0.06408955223880591,0.2078574711161581,0.014661135597523734,-0.06404975124378111,0.207734947637819,0.01465249345769511,0.0,0.0,0.0,-0.0002587064676617205,0.0007482891387903884,5.2780246344040666e-05
VAL 181,R VAL 181,0.0,0.0,0.0,-0.0003432835820895437,0.0004748051856891483,3.349017561127684e-05,0.5267263681592037,0.10512910684351733,0.007415235461120511,-0.5263333333333331,0.1050440956133066,0.007409239231267723,0.0,0.0,0.0,4.9751243781171904e-05,0.0007838623837305652,5.528938958008244e-05
VAL 182,R VAL 182,0.0,0.0,0.0,-0.00038308457711440776,0.00048613864677832675,3.4289576320452444e-05,0.5179502487562193,0.0639519993536642,0.004510826236949895,-0.5173184079601989,0.06391441813258422,0.004508175461997158,0.0,0.0,0.0,0.0002487562189059037,0.0007315294040083676,5.159810579889554e-05
GLU 183,R GLU 183,0.0,0.0,0.0,-0.000776119402985083,0.0004168429863811654,2.9401837294536037e-05,85.32366169154227,1.2203773761731738,0.08607878319767674,-85.30884079601987,1.2186432854802913,0.08595646987090416,0.0,0.0,0.0,0.014044776119403305,0.001990771013574987,0.0001404181606603495
PRO 184,R PRO 184,0.0,0.0,0.0,-0.0007910447761194109,0.00040656234244406916,2.8676696581612627e-05,0.9537711442786068,0.08602878936834735,0.006068002941858659,-0.9539154228855717,0.08580944880040003,0.0060525318510605015,0.0,0.0,0.0,-0.000935323383084452,0.000779587861457534,5.4987888025565185e-05
TYR 185,R TYR 185,0.0,0.0,0.0,-0.0008855721393034469,0.00031833021438896613,2.2453282111458492e-05,1.0480746268656724,0.1030573882678989,0.007269107699659983,-1.047248756218906,0.10299117390066626,0.007264437298296543,0.0,0.0,0.0,-5.9701492537257144e-05,0.000730581388090994,5.153123791178718e-05
ASN 186,R ASN 186,0.0,0.0,0.0,-0.0009104477611940246,0.00028553920104042857,2.014038236096332e-05,0.4785422885572147,0.19594975864534964,0.013821230318904783,-0.4767412935323384,0.195646683113341,0.013799853019127152,0.0,0.0,0.0,0.0008905472636818497,0.0008569065032007206,6.044152452333502e-05
SER 187,R SER 187,0.0,0.0,0.0,-0.0011741293532338186,0.00037922067662013404,2.674816416969428e-05,1.453437810945274,0.08981339063578,0.006334948133034311,-1.4493383084577114,0.08954909143168883,0.006316305904546248,0.0,0.0,0.0,0.0029253731343283993,0.001265462763201384,8.925886120564038e-05
ILE 188,R ILE 188,0.0,0.0,0.0,-0.001786069651741311,0.0004100782295521692,2.892468813736784e-05,1.1429353233830846,0.10270995144285108,0.007244601395526452,-1.142144278606965,0.10261158992854562,0.007237663509237995,0.0,0.0,0.0,-0.0009950248756220108,0.001362239568201193,9.608497071798215e-05
LEU 189,R LEU 189,0.0,0.0,0.0,-0.001522388059701522,0.0004994985233039375,3.523190935402762e-05,0.9314676616915422,0.09897323724397977,0.006981033897737406,-0.9307114427860694,0.09919565227998753,0.006996721844792317,0.0,0.0,0.0,-0.0007661691542284841,0.001188690383198178,8.38437550402112e-05
THR 190,R THR 190,0.0,0.0,0.0,-0.00263184079601986,0.0004823048874983981,3.401916379041695e-05,1.368029850746269,0.35188823856768126,0.024820282634591847,-1.3594626865671642,0.35080331387490893,0.024743757947033478,0.0,0.0,0.0,0.005935323383084618,0.0031639757123530683,0.00022316963973913222
THR 191,R THR 191,0.0,0.0,0.0,-0.003522388059701454,0.0005093613879545859,3.592758218814178e-05,0.9646467661691542,0.21121131245613328,0.014897697326067416,-0.9562338308457711,0.21091192675029952,0.014876580286561358,0.0,0.0,0.0,0.004890547263681566,0.0023325429078411494,0.0001645248913847821
HID 192,R HID 192,0.0,0.0,0.0,-0.0028905472636815586,0.00048659666811224153,3.4321882654437094e-05,0.016810945273631875,0.4937334609153654,0.03482527320593456,-0.01150248756218912,0.49183434824462513,0.03469132012630174,0.0,0.0,0.0,0.0024179104477615155,0.0022381756990103854,0.0001578687416818229
THR 193,R THR 193,0.0,0.0,0.0,-0.002532338308457712,0.0005088265741510471,3.5889859330979105e-05,0.38089054726368166,0.4324785537606284,0.030504685184792633,-0.36787562189054734,0.4326522042053148,0.030516933542777777,0.0,0.0,0.0,0.010482587064676537,0.0028109496763933936,0.00019826910306432256
THR 194,R THR 194,0.0,0.0,0.0,-0.004915422885572126,0.0005966831582314702,4.208678497152298e-05,0.8637014925373137,0.17596050678496206,0.012411297202503013,-0.8452189054726369,0.17607913711781703,0.012419664741021722,0.0,0.0,0.0,0.01356716417910477,0.0056195037420018485,0.0003963692327721991
LEU 195,R LEU 195,0.0,0.0,0.0,-0.014323383084577127,0.0014862221288994275,0.00010483002628112437,1.7753184079601985,0.13784131084178297,0.009722576428645388,-1.7262288557213934,0.13545411869641721,0.009554196877250808,0.0,0.0,0.0,0.03476616915422873,0.007182763347397677,0.000506633063683678
GLU 196,R GLU 196,0.0,0.0,0.0,-0.01348756218905473,0.002844405266617215,0.000200628878453356,111.86553731343282,3.948989351134425,0.27854023258949573,-111.71204975124384,3.9045311192500853,0.27540439069465134,0.0,0.0,0.0,0.14000000000000007,0.04631011623470273,0.0032664637456049665
HID 197,R HID 197,0.0,0.0,0.0,-0.015104477611940325,0.002361387114646797,0.00016655940486611035,1.0140646766169155,0.7532737510863106,0.05313183378700902,-0.9725522388059707,0.7495697528818013,0.052870573897539144,0.0,0.0,0.0,0.026407960199004463,0.012717862093812076,0.0008970488270964601
SER 198,R SER 198,0.0,0.0,0.0,-0.02088557213930347,0.0033903346370622372,0.0002391357672545401,1.0505572139303478,0.6918532887070248,0.0487995684006853,-0.933238805970149,0.6926605442342402,0.0488565078153852,0.0,0.0,0.0,0.09643283582089525,0.022684000902249153,0.0016000060586533926
ASP 199,R ASP 199,0.0,0.0,0.0,-0.11845273631840804,0.028977929583741877,0.0020439455588551507,134.70851243781095,2.4801892062104565,0.17493905831003623,-134.11341791044774,2.4588828075323366,0.1734362208203015,-0.0024903761194029848,0.007523533446104538,0.0005306691331975368,0.474151414925374,0.09377177066894928,0.0066141507332641266
CYS 200,R CYS 200,0.0,0.0,0.0,-0.08187064676616918,0.014690274444791093,0.0010361720675393,0.78071144278607,0.5384622718698786,0.03798020027686795,-0.6845024875621891,0.5536116706091085,0.03904875647522891,-0.00012286567164179106,0.000824296740068306,5.814140917737142e-05,0.014215442786069586,0.03337827091650308,0.0023543217055896006
ALA 201,R ALA 201,0.0,0.0,0.0,-0.014512437810945257,0.0015360006631434397,0.00010834113337041248,-0.19058208955223882,0.26365470875817887,0.018596769292305703,0.22123880597014908,0.26737419078340713,0.018859121326281664,0.0,0.0,0.0,0.01614427860696516,0.012097204956648958,0.0008532710480315247
PHE 202,R PHE 202,0.0,0.0,0.0,-0.034472636815920374,0.004924352876892428,0.000347337071265675,-1.383074626865671,0.21516956035755525,0.015176890606442364,1.2846865671641794,0.2161851663226825,0.015248525927936598,0.0,0.0,0.0,-0.13286069651741284,0.029061959843799407,0.0020498725964082547
MET 203,R MET 203,0.0,0.0,0.0,-0.007761194029850727,0.0006250863161602574,4.409018926368392e-05,0.9603134328358206,0.3817531127224636,0.026926788439916298,-0.9491592039800996,0.3845120763294014,0.027121390728362997,0.0,0.0,0.0,0.0033930348258707325,0.0077728799636386766,0.0005482566804947681
VAL 204,R VAL 204,0.0,0.0,0.0,-0.0042537313432835485,0.0004681906609360222,3.302362300771628e-05,-0.05527363184079602,0.13821527570803657,0.009748953876535101,0.05543781094527363,0.13785462587020794,0.009723515598337847,0.0,0.0,0.0,-0.004089552238805743,0.00461146530262554,0.00032526768338909685
ASP 205,R ASP 205,0.0,0.0,0.0,-0.0021194029850746046,0.0003536190177894184,2.494236238819899e-05,93.33406467661689,1.0155670037518727,0.0716325733707036,-93.31553731343283,1.0139085496816005,0.07151559503994667,0.0,0.0,0.0,0.016407960199003993,0.0031358521132272598,0.00022118595400457682
ASN 206,R ASN 206,0.0,0.0,0.0,-0.0012885572139303256,0.0004530915450757156,3.1958613490175444e-05,1.0414427860696513,0.339140130065868,0.02392110039036748,-1.0388109452736323,0.33840680879439977,0.02386937589598288,0.0,0.0,0.0,0.0013432835820906637,0.0014339755003145102,0.00010114483323954798
GLU 207,R GLU 207,0.0,0.0,0.0,-0.0011144278606965007,0.0003183302143889996,2.2453282111460854e-05,83.71285572139303,0.7138736973768931,0.05035276827215593,-83.69833333333331,0.712708974914578,0.05027061508390732,0.0,0.0,0.0,0.013407960199003668,0.0017053431741725076,0.00012028563314369641
ALA 208,R ALA 208,0.0,0.0,0.0,-0.0011194029850746803,0.00032426210421487986,2.287168535970494e-05,-0.6230895522388058,0.15184832030156528,0.010710554700020126,0.6269004975124378,0.1518090580276917,0.010707785352745589,0.0,0.0,0.0,0.002691542288557165,0.0012907547676075067,9.104282164805388e-05
ILE 209,R ILE 209,0.0,0.0,0.0,-0.0021194029850745725,0.0003242621042148968,2.2871685359706136e-05,-0.35011442786069646,0.10800889884471482,0.007618360327383442,0.3506965174129352,0.1079622766152658,0.0076150718488691,0.0,0.0,0.0,-0.001537313432835667,0.0017731695056564267,0.00012506973369889185
TYR 210,R TYR 210,0.0,0.0,0.0,-0.0011343283582088655,0.0003410047659342289,2.4052621663859584e-05,-0.1681940298507463,0.20854129043214367,0.014709368493180719,0.16698009950248766,0.20818832271148863,0.014684472069750355,0.0,0.0,0.0,-0.0023482587064675552,0.000986530910084509,6.958452523371015e-05
ASP 211,R ASP 211,0.0,0.0,0.0,-0.0009402985074626957,0.00025707483945800076,1.8132661095925384e-05,84.71925870646761,0.7374850451213089,0.05201818433375957,-84.70419402985075,0.7364644105613748,0.05194619432253524,0.0,0.0,0.0,0.014124378109450608,0.0014069665815202486,9.923977099348664e-05
ILE 212,R ILE 212,0.0,0.0,0.0,-0.001995024875621885,0.00021154519030319082,1.492124725363285e-05,-0.6811691542288552,0.11219258160389602,0.007913454556616607,0.6839502487562187,0.1120101164249486,0.007900584455214866,0.0,0.0,0.0,0.0007860696517417504,0.001221289170888558,8.614309623818268e-05
CYS 213,R CYS 213,0.0,0.0,0.0,-0.0008457711442785558,0.00036116798831602713,2.5474825714717918e-05,-0.018756218905472646,0.15946632163236563,0.011247887084048624,0.017537313432835818,0.1592242070484111,0.011230809638015848,0.0,0.0,0.0,-0.002064676616915136,0.0011156043896158295,7.868866652481329e-05
ARG 214,R ARG 214,0.0,0.0,0.0,-0.0008706467661691633,0.0003355904866475655,2.3670727848071377e-05,-79.5895074626866,0.8704468979638216,0.06139659033164982,79.57867164179106,0.8697604700514648,0.06134817343979144,0.0,0.0,0.0,-0.011706467661696677,0.0010965381800444112,7.734383979158917e-05
ARG 215,R ARG 215,0.0,0.0,0.0,-0.0017064676616915327,0.00045538017598006095,3.2120041067645294e-05,-89.0281641791045,2.666051245137576,0.18804875574121463,89.01017910447771,2.663968396893444,0.1879018429534649,0.0,0.0,0.0,-0.019691542288553104,0.0028537098328993726,0.00020128517195681456
ASN 216,R ASN 216,0.0,0.0,0.0,-0.0015522388059701496,0.0004972636193719033,3.507427138499507e-05,-1.2146716417910446,0.522748449956699,0.03687183273738355,1.215716417910448,0.5223373742290719,0.03684283769115678,0.0,0.0,0.0,-0.0005074626865676076,0.001184978128080717,8.358191275300622e-05
LEU 217,R LEU 217,0.0,0.0,0.0,-0.001268656716417906,0.0004432609673109988,3.126521799740544e-05,-0.3981343283582093,0.10850759134170054,0.007653535384024487,0.3973134328358208,0.1083729339117187,0.00764403738123644,0.0,0.0,0.0,-0.0020895522388060007,0.0009260950482081878,6.532170821220025e-05
ASP 218,R ASP 218,0.0,0.0,0.0,-0.0006417910447761001,0.00047947398221517975,3.381948712737406e-05,82.97193532338304,0.8246804602390819,0.05816847471138875,-82.95840796019903,0.8236715840300194,0.05809731407028812,0.0,0.0,0.0,0.012885572139302439,0.0012585393081136862,8.877051833637021e-05
ILE 219,R ILE 219,0.0,0.0,0.0,-0.0006417910447761476,0.0004794739822152145,3.3819487127376504e-05,0.07913432835820895,0.12906112118166443,0.009103269600328229,-0.07900995024875611,0.12892251481555,0.009093493061061338,0.0,0.0,0.0,-0.0005174129353236531,0.0007923422508107184,5.588751328688741e-05
GLU 220,R GLU 220,0.0,0.0,0.0,-0.0003830845771144304,0.0004861386467783559,3.4289576320454504e-05,75.3076119402984,0.9609840047509269,0.06778258546613047,-75.30027860696516,0.9603231638867636,0.06773597334549869,0.0,0.0,0.0,0.006950248756219994,0.0010257929527474037,7.235385619990274e-05
ARG 221,R ARG 221,0.0,0.0,0.0,-0.0003830845771144415,0.0004861386467783696,3.4289576320455467e-05,-73.26841791044778,0.5557360181476534,0.039198596397516175,73.26210447761194,0.5553464823428522,0.039171120660302525,0.0,0.0,0.0,-0.006696517412934634,0.0009155580691829257,6.457848701621398e-05
PRO 222,R PRO 222,0.0,0.0,0.0,-0.0004925373134328313,0.0004999443052072848,3.526335238514313e-05,-1.0047313432835823,0.07292385084849616,0.005143651848751309,1.003572139303483,0.07292172604411785,0.0051435019766060295,0.0,0.0,0.0,-0.001651741293532417,0.0008393965213983161,5.920646563352603e-05
THR 223,R THR 223,0.0,0.0,0.0,-0.0004278606965174216,0.0004947685528538136,3.489828296201406e-05,0.9994825870646763,0.15837100136988452,0.01117062914953841,-0.9976019900497514,0.15819551728029901,0.011158251456214203,0.0,0.0,0.0,0.0014527363184080597,0.000833982816628939,5.882461234106274e-05
TYR 224,R TYR 224,0.0,0.0,0.0,-0.0010497512437811225,0.00021743058092947253,1.533637070121916e-05,1.3541592039801,0.10402962899490462,0.007337684273095248,-1.352497512437811,0.10378863540669635,0.0073206858960059755,0.0,0.0,0.0,0.0006119402985075334,0.0007388687847059699,5.211578579871264e-05
THR 225,R THR 225,0.0,0.0,0.0,-0.0008258706467661771,0.0003792206766200926,2.6748164169691352e-05,1.0750049751243784,0.2455399268889663,0.017319051094937313,-1.0723781094527358,0.24520099648050625,0.017295144787168468,0.0,0.0,0.0,0.0018009950248754423,0.0008978686786800904,6.333077361237543e-05
ASN 226,R ASN 226,0.0,0.0,0.0,-0.000970149253731369,0.00019725599603580773,1.3913365200567802e-05,0.1897363184079597,0.14083046200744986,0.009933414895629565,-0.18658208955223873,0.14067069083965356,0.009922145506354991,0.0,0.0,0.0,0.0021840796019892725,0.0009468172784846332,6.678334163983056e-05
LEU 227,R LEU 227,0.0,0.0,0.0,-0.0015174129353234,0.0004996966976911372,3.524588749754629e-05,1.3748159203980097,0.073059649488331,0.005153230346276016,-1.3685920398009952,0.07298171744288173,0.005147733443616762,0.0,0.0,0.0,0.004706467661691295,0.0017011579200223754,0.00011999042807709144
ASN 228,R ASN 228,0.0,0.0,0.0,-0.0015273631840795531,0.0004992506946986634,3.521442887200618e-05,2.024432835820895,0.1919121811922567,0.013536441563381919,-2.017283582089552,0.191461085972826,0.013504623759845898,0.0,0.0,0.0,0.005621890547263623,0.0017266763886755964,0.0001217903620758889
ARG 229,R ARG 229,0.0,0.0,0.0,-0.002243781094527328,0.00042936216936103553,3.0284872377434336e-05,-90.55540796019896,0.804096713784931,0.05671660917945071,90.53038805970154,0.8027817796392199,0.05662386087596871,0.0,0.0,0.0,-0.027263681592041872,0.0021195898359645596,0.00014950433982160476
LEU 230,R LEU 230,0.0,0.0,0.0,-0.0029552238805970253,0.00040270858397719564,2.840487341769391e-05,1.7086417910447764,0.10158760180539492,0.007165436955902433,-1.6965323383084576,0.10234975737552837,0.007219195264902017,0.0,0.0,0.0,0.009154228855721477,0.0030290623029557047,0.00021365358155523554
ILE 231,R ILE 231,0.0,0.0,0.0,-0.003965174129353241,0.00037824035440293496,2.6679017571891262e-05,1.8498208955223878,0.08715382273375358,0.006147356677057052,-1.8401990049751238,0.086526447220847,0.006103105020304482,0.0,0.0,0.0,0.005656716417910132,0.005250592685254799,0.00037034825312036977
GLY 232,R GLY 232,0.0,0.0,0.0,-0.0020845771144278632,0.0003275279719528714,2.3102041908801577e-05,1.9230945273631834,0.11751162118842941,0.008288630681769504,-1.9187064676616932,0.11803536196657051,0.008325572507940323,0.0,0.0,0.0,0.0023034825870646538,0.0033727674113243366,0.00023789667068883745
GLN 233,R GLN 233,0.0,0.0,0.0,-0.005880597014925336,0.0005514987645990605,3.889972357613804e-05,3.948552238805971,0.24331722533911693,0.017162273815582475,-3.916378109452738,0.24318685631212938,0.017153078293419534,0.0,0.0,0.0,0.026293532338308688,0.007260498177898109,0.0005121160558729772
ILE 234,R ILE 234,0.0,0.0,0.0,-0.009656716417910442,0.0006665924069431282,4.7017803180196614e-05,2.3275024875621897,0.12725029687002964,0.008975543901398052,-2.2829552238805957,0.12607990432146174,0.008892990776101457,0.0,0.0,0.0,0.03489054726368191,0.01616482146311339,0.0011401785950144
VAL 235,R VAL 235,0.0,0.0,0.0,-0.008572139303482612,0.0006661838304983209,4.698898441978782e-05,2.4263184079601987,0.18120486223874827,0.012781205515236236,-2.4119850746268656,0.1779622207549733,0.012552487219798047,0.0,0.0,0.0,0.0057611940298507615,0.017016313114394995,0.001200238185331568
SER 236,R SER 236,0.0,0.0,0.0,-0.007935323383084572,0.0007129198735969476,5.0285490730007306e-05,2.746099502487562,0.5207414633878259,0.03673027081963937,-2.713587064676617,0.5218656673494197,0.036809566053203485,0.0,0.0,0.0,0.024577114427860383,0.013335893049014953,0.0009406413695681852
SER 237,R SER 237,0.0,0.0,0.0,-0.014179104477611951,0.00122485096830475,8.639432605739143e-05,2.6791293532338307,0.3143847077416024,0.022174987529852596,-2.5571044776119387,0.3196248485503075,0.022544598564442783,0.0,0.0,0.0,0.10784577114427857,0.03022948865932619,0.0021322237295502942
ILE 238,R ILE 238,0.0,0.0,0.0,-0.03178109452736316,0.0023503658646120665,0.00016578202582678248,3.242850746268656,0.22544955114478132,0.015901985249726032,-3.206631840796019,0.22002031516582712,0.015519036470204322,0.0,0.0,0.0,0.004437810945274,0.04008495162092424,0.0028273744887722927
THR 239,R THR 239,0.0,0.0,0.0,-0.02381592039800998,0.0023879767813134055,0.00016843489534715372,3.163462686567164,0.674535144779751,0.04757804071129422,-3.0811442786069674,0.6792974524719732,0.04791394799650208,0.0,0.0,0.0,0.05850248756218903,0.03245450307632885,0.002289164145975794
ALA 240,R ALA 240,0.0,0.0,0.0,-0.02686567164179106,0.004186791083129585,0.0002953134735001325,2.3155771144278603,0.5227956663267097,0.03687516312334193,-2.1685970149253717,0.5113695704703533,0.03606922846147582,0.0,0.0,0.0,0.12011442786069652,0.03339559122443947,0.002355543385916426
SER 241,R SER 241,0.0,0.0,0.0,-0.07007462686567165,0.013405627502708111,0.0009455600586868615,3.5005024875621897,1.3246496734821978,0.09343358397391918,-3.1035522388059698,1.3479804346674462,0.09507920898558508,0.0,0.0,0.0,0.3268756218905477,0.08342571666894788,0.005884396350230397
LEU 242,R LEU 242,0.0,0.0,0.0,-0.1295124378109452,0.017358700186550176,0.0012243883073586998,4.32400497512438,0.48831685229360267,0.034443215091516335,-3.933119402985075,0.44650364850802854,0.031493939094000646,0.0,0.0,0.0,0.2613731343283583,0.06932944694398652,0.004890122145184218
ARG 243,R ARG 243,0.0,0.0,0.0,-0.15961194029850762,0.03491580002320016,0.002462770647055978,-156.8472089552239,2.9236776176699095,0.20622031898073817,157.454064676617,2.970991475757413,0.20955758121787582,0.0,0.0,0.0,0.4472437810945232,0.11164382453074931,0.007874748217045065
PHE 244,R PHE 244,0.0,0.0,0.0,-0.1686169154228856,0.056606238008987605,0.003992696180988776,2.722960199004974,0.8885505825327958,0.06267352578581112,-2.4357164179104482,0.888131508447714,0.06264396657894787,-0.0016709373134328365,0.006786912727829564,0.0004787119137789503,0.11695592835820898,0.04676186598486983,0.0032983277161795247
ASP 245,R ASP 245,0.0,0.0,0.0,-0.7966417910447763,0.6503091503964324,0.045869270818485346,165.54474626865675,5.566678884333774,0.39264325459574606,-162.50004477611947,4.851683781470944,0.3422113884792796,-0.30170693731343273,0.09072933026441021,0.0063995535331788575,1.946352764179106,0.6320092396306906,0.04457849463556338
GLY 246,R GLY 246,0.0,0.0,0.0,-0.36883084577114417,0.1440984366554628,0.010163920054700862,2.111597014925372,0.922774473070367,0.06508749290064116,-1.0843980099502482,0.8583601517112677,0.06054405698372639,-0.05855530746268656,0.04185606088609741,0.0029522989043119364,0.5998128517412935,0.25474492838522317,0.017968321839872976
ALA 247,R ALA 247,0.0,0.0,0.0,-1.7799104477611951,0.41425712680021415,0.029219444822671047,5.89528855721393,0.9030913720036811,0.06369915399625228,-4.057865671641794,0.7329805756255965,0.05170046355270262,-0.42207205970149253,0.06927522612435363,0.004886297703442587,-0.3645596218905471,0.4711426923603404,0.03323184325001824
LEU 248,R LEU 248,0.0,0.0,0.0,-3.429104477611942,0.3901576336997258,0.027519597642386647,-5.987880597014927,0.6695162994992313,0.0472240386597655,6.640492537313437,0.5269521027578927,0.03716833554477492,-0.48715307462686563,0.0467482407682,0.003297366667495206,-3.2636456119402966,0.4987575298112714,0.03517964370288444
ASN 249,R ASN 249,0.0,0.0,0.0,-2.691124378109453,0.47820189688228615,0.0337297611461186,-5.201577114427859,1.7427142281135155,0.12292158404942694,8.007263681592038,1.362753061121659,0.09612118971600465,-0.6749972417910448,0.09377119033351379,0.006614109799558612,-0.560435052736319,0.9475846367563016,0.06683746691910196
VAL 250,R VAL 250,0.0,0.0,0.0,-0.4632636815920397,0.052706878575121574,0.0037176565728553484,0.1382885572139303,1.1050811619271124,0.07794641527332144,0.29963184079601995,1.048755041985802,0.07397347709742856,-0.0013011940298507463,0.003060870003718852,0.00021589712378361836,-0.02664447761194032,0.1656863802672353,0.011686616192897499
ASP 251,R ASP 251,0.0,0.0,0.0,-0.9908358208955225,0.14204343078544962,0.010018971116603114,189.72514427860696,4.272048827921621,0.30132709115083783,-189.94915920398014,4.29916405093151,0.3032396515181432,-0.07857943880597015,0.025456554773175596,0.001795566930412368,-1.2934301850746268,0.4662245541911678,0.03288494453043697
LEU 252,R LEU 252,0.0,0.0,0.0,-0.17944278606965178,0.030239968283548083,0.0021329629052503703,-1.588004975124377,0.4038959953993476,0.028488626961777442,1.7699751243781097,0.4450465170813912,0.0313911609676498,0.0,0.0,0.0,0.0025273631840799686,0.09760638027384082,0.006884623240598079
THR 253,R THR 253,0.0,0.0,0.0,-1.2565920398009955,0.47242518451233034,0.033322303271696156,-4.095537313432838,1.171331652713054,0.08261936459575588,5.235721393034825,1.4701845594332912,0.10369882334992767,-0.24784312835820901,0.1171139358358893,0.00826058011977897,-0.3642510885572131,0.3195082297211997,0.022536372906459008
GLU 254,R GLU 254,0.0,0.0,0.0,-3.3367860696517404,0.5815746073252765,0.041021109957156965,214.47829850746277,4.309673091963669,0.3039809021200343,-209.48475124378115,3.7197981566385603,0.2623743321663904,-0.4282309970149255,0.04396877654821397,0.003101318377294907,1.2285301970149256,1.2358392462053442,0.08716937942169344
PHE 255,R PHE 255,0.0,0.0,0.0,-0.3456716417910449,0.03847997013102337,0.002714167823028714,-0.38067661691542326,0.64940584394487,0.04580555649394671,0.1463432835820896,0.7877503181519017,0.05556362332996598,0.0,0.0,0.0,-0.5800049751243779,0.21318187637099734,0.015036690187879268
GLN 256,R GLN 256,0.0,0.0,0.0,-1.5518507462686568,0.3230987058829298,0.022789625568411125,-5.490467661691537,1.732292407554999,0.12218648550540546,6.009407960199005,1.7532603609475539,0.12366545090530207,-0.14100770149253727,0.0302924517745576,0.0021366648052792217,-1.1739181492537312,0.4641029580962462,0.0327352986800194
THR 257,R THR 257,0.0,0.0,0.0,-5.124492537313434,0.6420363291545504,0.04528575099911101,-3.7514328358208937,2.8324691295523565,0.19978696825845746,6.866079601990048,2.0877246186256837,0.147256740686769,-0.8221486925373134,0.055085493213046545,0.003885431113523095,-2.831994463681593,1.1385125484414955,0.08030448346432088
ASN 258,R ASN 258,0.0,0.0,0.0,-2.951373134328361,0.6240688068603717,0.044018419691306945,-6.33769651741293,1.6461698837021155,0.11611187104277457,7.136074626865668,1.6354853858005531,0.11535824466752283,-0.3664441074626869,0.048014979421657875,0.0033867155230607195,-2.519439132338307,0.6908317411867765,0.04872751399420546
LEU 259,R LEU 259,0.0,0.0,0.0,-0.8369800995024879,0.1421332483991252,0.010025306362606408,-1.7872736318407965,0.26999616682601124,0.019044061256935373,2.0127661691542285,0.24194880435766278,0.017065752841590714,-0.0027558089552238807,0.0034600108652116236,0.0002440503494600134,-0.6142433711442792,0.13278076120651494,0.009365632778738276
VAL 260,R VAL 260,0.0,0.0,0.0,-2.1385970149253732,0.46905207869532306,0.03308438273171083,-2.2169751243781097,0.6526269186170548,0.04603275358378458,2.4256169154228853,0.40292909825592765,0.028420427295667693,-0.22045962985074632,0.025656242159923664,0.001809651792690869,-2.1504148537313434,0.46400915457530184,0.03272868228979438
PRO 261,R PRO 261,0.0,0.0,0.0,-3.555343283582091,0.6491601359883173,0.04578822559095311,-0.8473681592039801,0.9047628664784513,0.06381705212622339,1.6997164179104478,0.3961905594309313,0.02794512741391728,-0.36525718208955227,0.032433625272284536,0.002287691539220653,-3.068252206965175,0.6158752674318961,0.04344049197988297
TYR 262,R TYR 262,0.0,0.0,0.0,-4.0278507462686575,0.6809620774005269,0.048031361586042515,-6.4561094527363165,1.3229414527947219,0.09331309537663618,5.76240298507463,0.8737397359398216,0.06162884921466025,-0.4686644059701492,0.04389567959981491,0.0030961625160863156,-5.190221619900499,0.7359348323750928,0.05190884075734041
PRO 263,R PRO 263,0.0,0.0,0.0,-2.135621890547264,0.26296171205778907,0.01854788907386326,-0.9822537313432839,0.33737545746837716,0.02379662998236088,1.3128059701492538,0.30525600896482574,0.02153109876378328,-0.32759591641791064,0.024375556910630317,0.0017193192201024853,-2.132665568159204,0.27613038112593075,0.01947673537325391
ARG 264,R ARG 264,0.0,0.0,0.0,-0.2739253731343285,0.03947742478489069,0.0027845228497410217,-109.83986567164182,3.8291780507230215,0.2700893950419456,110.40847263681597,3.7681681100971596,0.26578608562752115,-0.0015141850746268665,0.011303286371476136,0.0007972723486914936,0.29316740696517546,0.12257056025006806,0.008645460730571769
GLY 265,R GLY 265,0.0,0.0,0.0,-0.02307462686567162,0.003797014143120749,0.0002678207279203312,-0.5259950248756221,0.23703471831504014,0.016719139936979134,0.5772835820895522,0.2432351894610313,0.017156487450887395,0.0,0.0,0.0,0.028213930348258708,0.01067050638174732,0.0007526394895356666
HIE 266,R HIE 266,0.0,0.0,0.0,-0.10671641791044774,0.014112701279959838,0.00099543319757417,3.248323383084577,0.4435431515243664,0.03128512173718178,-3.0973233830845777,0.4519972811749508,0.031881430065675766,0.0,0.0,0.0,0.04428358208955226,0.043265283488355774,0.0030516978027391147
PHE 267,R PHE 267,0.0,0.0,0.0,-0.023542288557213967,0.002044152620680778,0.0001441834089143051,-0.43381592039801026,0.1861678238902019,0.013131265839488952,0.5234427860696518,0.18737747030608465,0.013216587719107149,0.0,0.0,0.0,0.06608457711442738,0.013854532492737315,0.0009772233753522763
PRO 268,R PRO 268,0.0,0.0,0.0,-0.040089552238805955,0.004206361008501231,0.0002966938296064895,-2.09439800995025,0.3498044952136191,0.024673306710655627,2.171218905472637,0.35525250194769364,0.025057579477160384,0.0,0.0,0.0,0.03673134328358222,0.01658619766317633,0.0011699001805485552
LEU 269,R LEU 269,0.0,0.0,0.0,-0.017422885572139286,0.0014813176976038603,0.00010448409436986357,2.063696517412935,0.21670578086545703,0.015285247246466422,-2.033452736318408,0.2121225333602678,0.014961969893048413,0.0,0.0,0.0,0.012820895522388265,0.020030021278866633,0.0014128087694603012
ALA 270,R ALA 270,0.0,0.0,0.0,-0.007646766169154212,0.0005550330455399933,3.9149012532828e-05,-1.4689751243781088,0.1033432881328075,0.007289273521288768,1.4907263681592038,0.10647667976872245,0.007510285926604829,0.0,0.0,0.0,0.01410447761194037,0.01108735238621318,0.0007820415397094834
THR 271,R THR 271,0.0,0.0,0.0,-0.008273631840795995,0.0005461318009974129,3.852116715144856e-05,0.9327014925373128,0.1630342894915416,0.011499552132748041,-0.9140945273631839,0.16183209780664187,0.011414756069311471,0.0,0.0,0.0,0.010333333333333077,0.012897349541952962,0.0009097088955612422
TYR 272,R TYR 272,0.0,0.0,0.0,-0.009855721393034799,0.0007425112706584514,5.237270694845358e-05,-0.6573681592039801,0.41985218173608657,0.02961408956962161,0.6500945273631842,0.420011201011384,0.029625305924488417,0.0,0.0,0.0,-0.017129353233830854,0.006008549802237883,0.00042381042606765386
ALA 273,R ALA 273,0.0,0.0,0.0,-0.00512437810945276,0.00047781919218083953,3.3702767237785216e-05,1.4986915422885574,0.10399485434126467,0.007335231458146455,-1.486915422885571,0.1055832783522598,0.007447270249374449,0.0,0.0,0.0,0.006651741293532213,0.005540274024935748,0.00039078079941437006
PRO 274,R PRO 274,0.0,0.0,0.0,-0.005308457711442777,0.0005225065016166095,3.685476701728891e-05,0.6514527363184077,0.235744378395857,0.016628126376482817,-0.6623333333333331,0.23545774902401506,0.016607909099402317,0.0,0.0,0.0,-0.016189054726368272,0.0034082252865634617,0.00024039767637359526
VAL 275,R VAL 275,0.0,0.0,0.0,-0.0026616915422885677,0.0004731340667848389,3.337230397200353e-05,-0.05447263681592053,0.1439972722845314,0.010156784470149107,0.05616417910447762,0.1436923119304169,0.010135274225270571,0.0,0.0,0.0,-0.0009701492537314601,0.001982285850137362,0.00013981966337729226
ILE 276,R ILE 276,0.0,0.0,0.0,-0.002487562189054689,0.0004998452769196388,3.525636746828942e-05,0.703990049751244,0.1081735748186747,0.007629975675010427,-0.7044129353233834,0.10809717220467412,0.007624586650127881,0.0,0.0,0.0,-0.002910447761193663,0.0010844630000671754,7.649212226582448e-05
SER 277,R SER 277,0.0,0.0,0.0,-0.0008507462686567222,0.0003563383995914433,2.5134172791389385e-05,0.38625870646766186,0.27445126208494314,0.019358299447847376,-0.385278606965174,0.2740830973787078,0.01933233111170168,0.0,0.0,0.0,0.00012935323383095443,0.0008995211991186427,6.344733341702038e-05
ALA 278,R ALA 278,0.0,0.0,0.0,-0.0007014925373134396,0.00045760327512704517,3.2276846391339726e-05,-0.16946766169154237,0.11651707623235433,0.008218480889315321,0.16851243781094521,0.11635586644534145,0.008207110027665018,0.0,0.0,0.0,-0.0016567164179105902,0.0007704538716481382,5.434362605882974e-05
GLU 279,R GLU 279,0.0,0.0,0.0,-0.0007263681592039824,0.000445822225218306,3.144587520100567e-05,80.03704477611939,0.9682832800557539,0.06829743664965093,-80.02567164179105,0.9672354365360747,0.06822352746637977,0.0,0.0,0.0,0.010646766169153736,0.0013892272056455488,9.798853189335791e-05
LYS 280,R LYS 280,0.0,0.0,0.0,-0.0010597014925373062,0.0002757493822995164,1.9449861788068044e-05,-82.68836815920402,0.9397173459746669,0.06628255101295089,82.67501492537315,0.9387269853414958,0.06621269635987827,0.0,0.0,0.0,-0.014412935323380496,0.001274952673316606,8.992822785510677e-05
ALA 281,R ALA 281,0.0,0.0,0.0,-0.001029850746268671,0.00022104338200521382,1.5591198041193494e-05,-0.41482089552238816,0.14530553762630524,0.010249062392469099,0.41529353233830846,0.14508223232799305,0.010233311651152849,0.0,0.0,0.0,-0.0005572139303484003,0.00069680164776167,4.9148598737174116e-05
TYR 282,R TYR 282,0.0,0.0,0.0,-0.002945273631840789,0.0005007358264711069,3.531918199047271e-05,-0.328820895522388,0.28160811795949797,0.01986310513929229,0.3334925373134326,0.28109891177842505,0.0198271885045535,0.0,0.0,0.0,0.0017263681592041987,0.0014281293626277156,0.00010073247848083935
HIE 283,R HIE 283,0.0,0.0,0.0,-0.006029850746268645,0.0009458495234480345,6.671508146260156e-05,-0.5837860696517415,0.5425470509481298,0.03826831837832749,0.6027164179104475,0.5411031795549552,0.038166475542623556,0.0,0.0,0.0,0.012900497512437617,0.0061417784507872076,0.00043320765038375706
GLU 284,R GLU 284,0.0,0.0,0.0,-0.004845771144278603,0.0007405084493410401,5.223143882489516e-05,95.36652238805966,1.3122073464761979,0.09255596989344309,-95.32567661691544,1.3076144584834397,0.09223201255246093,0.0,0.0,0.0,0.03600000000000059,0.005407751944615916,0.00038143341257856455
GLN 285,R GLN 285,0.0,0.0,0.0,-0.021940298507462708,0.005322104277515058,0.0003753922919287539,-1.330268656716417,1.3788256981696516,0.09725486612371347,1.4527064676616916,1.377717420935156,0.09717669427486272,0.0,0.0,0.0,0.10049751243781042,0.02110271595500722,0.0014884708181573635
LEU 286,R LEU 286,0.0,0.0,0.0,-0.011393034825870669,0.0014316087891443285,0.00010097789830475884,1.57889552238806,0.29850073798395366,0.021054618686753786,-1.564462686567165,0.297563772755457,0.020988530255140577,0.0,0.0,0.0,0.0030398009950249275,0.012613205113847227,0.0008896668928977394
SER 287,R SER 287,0.0,0.0,0.0,-0.015781094527363204,0.0020520201903760538,0.00014473834449350758,0.5311741293532338,0.5266425473355177,0.03714650118877118,-0.4332885572139306,0.5455830386459216,0.0384824604395713,0.0,0.0,0.0,0.08210447761194019,0.025934360884324107,0.0018292687749852728
VAL 288,R VAL 288,0.0,0.0,0.0,-0.05520398009950254,0.007625773532550567,0.0005378805928715078,-0.42883582089552263,0.3133963172281814,0.022105271838312825,0.517716417910448,0.31716440198997103,0.022371052045004013,0.0,0.0,0.0,0.033676616915422966,0.021851144999941702,0.001541260932719941
ALA 289,R ALA 289,0.0,0.0,0.0,-0.018338308457711432,0.0018594855984715784,0.00013115800146341298,0.4063631840796018,0.2956182532920018,0.02085130389272901,-0.4183134328358211,0.29868730428318646,0.021067778058876867,0.0,0.0,0.0,-0.0302885572139305,0.011926237574964091,0.0008412119387189003
GLU 290,R GLU 290,0.0,0.0,0.0,-0.010611940298507426,0.0007971695677953303,5.6228005974032986e-05,101.29887562189059,1.0582931810962002,0.07464624555792544,-101.23420895522392,1.0541138487278825,0.07435145818160456,0.0,0.0,0.0,0.054054726368158966,0.010497665698820819,0.0007404482477412453
ILE 291,R ILE 291,0.0,0.0,0.0,-0.017179104477611912,0.0014274359275962788,0.00010068356734490867,-0.6443482587064672,0.24354781954970622,0.01717853867713063,0.7016766169154226,0.24523577831480708,0.017297598108602028,0.0,0.0,0.0,0.04014925373134337,0.01233115263524631,0.0008697724449754186
THR 292,R THR 292,0.0,0.0,0.0,-0.025552238805970164,0.0020825041046675877,0.00014688851402348184,0.9581592039800993,0.3093265426333082,0.021818212071510173,-0.8793084577114428,0.3049539470624444,0.02150979295992702,0.0,0.0,0.0,0.05329850746268642,0.021453419348728957,0.0015132075282801995
ASN 293,R ASN 293,0.0,0.0,0.0,-0.011681592039800985,0.0016263102494906282,0.00011471108045041177,0.20915920398009885,1.1267005917324757,0.07947133227637902,-0.16481094527363174,1.138328080994097,0.08029147213379177,0.0,0.0,0.0,0.03266666666666569,0.020179624552945998,0.0014233609708092987
ALA 294,R ALA 294,0.0,0.0,0.0,-0.004656716417910451,0.0004953185458568707,3.493707647735998e-05,-0.8097661691542287,0.152118865704538,0.010729637501407875,0.8311741293532341,0.15342551153382428,0.010821801192124576,0.0,0.0,0.0,0.016751243781094563,0.005703957860024094,0.0004023261669610187
CYS 295,R CYS 295,0.0,0.0,0.0,-0.009815920398009962,0.0007923422508107193,5.5887513286887476e-05,-0.4629950248756217,0.456233950825337,0.03218026170204988,0.4827164179104475,0.4582908157709519,0.032325341769230145,0.0,0.0,0.0,0.009905472636815857,0.010533812881921916,0.000742997873453845
PHE 296,R PHE 296,0.0,0.0,0.0,-0.02665671641791041,0.0026119829420825544,0.00018423507168953727,-0.704492537313433,0.21723697126778793,0.01532271452861345,0.6564228855721393,0.21648776067257633,0.015269869287744717,0.0,0.0,0.0,-0.07472636815920375,0.01674686430124042,0.0011812327314258799
GLU 297,R GLU 297,0.0,0.0,0.0,-0.004835820895522389,0.0005258591148944859,3.709124212501085e-05,98.0916268656717,1.3839335513996727,0.09761514631193792,-98.05917412935325,1.3810093592262838,0.09740888969899512,0.0,0.0,0.0,0.027616915422886006,0.005390014024276277,0.00038018227614396323
PRO 298,R PRO 298,0.0,0.0,0.0,-0.0032089552238806058,0.0005696463099091419,4.017975272844416e-05,0.20627363184079617,0.21938523275165123,0.015474241210549536,-0.2108159203980099,0.218737605921006,0.015428561135978734,0.0,0.0,0.0,-0.007751243781094447,0.0019718947993679235,0.00013908673516685352
ALA 299,R ALA 299,0.0,0.0,0.0,-0.001442786069651758,0.0004967157800735745,3.503562978026795e-05,-0.343905472636816,0.1418973282380432,0.010008665837475226,0.3466119402985072,0.14205078853739647,0.010019490092410942,0.0,0.0,0.0,0.00126368159203998,0.0012987266546475,9.16051152054318e-05
ASN 300,R ASN 300,0.0,0.0,0.0,-0.003288557213930363,0.00046394201898008097,3.272394691001867e-05,-0.5302835820895527,0.6926020834139599,0.04885238430705678,0.5488557213930346,0.6938911366575756,0.04894330711245604,0.0,0.0,0.0,0.015283582089551793,0.004378165987875795,0.0003088120185049421
GLN 301,R GLN 301,0.0,0.0,0.0,-0.006870646766169118,0.0005928127401444585,4.1813786728601625e-05,-2.776781094527363,0.6555287879882854,0.046237435667663765,2.8235771144278616,0.6544161693145522,0.04615895759729975,0.0,0.0,0.0,0.0399253731343291,0.0070942063801559445,0.0005003867368239092
MET 302,R MET 302,0.0,0.0,0.0,-0.00462686567164182,0.000493817122136402,3.483117421348211e-05,0.15250248756218912,0.3337988956394709,0.023544358761774256,-0.15037810945273627,0.33480365719931704,0.023615229177896328,0.0,0.0,0.0,-0.0025024875621890885,0.0030924790456613154,0.00021812665369917906
VAL 303,R VAL 303,0.0,0.0,0.0,-0.003940298507462686,0.0005148712928555038,3.63162209147078e-05,0.38682089552238796,0.16711159842915252,0.011787143331112535,-0.3743781094527365,0.16676851510479027,0.011762944099241224,0.0,0.0,0.0,0.008502487562188727,0.003068252420598786,0.00021641783932168854
LYS 304,R LYS 304,0.0,0.0,0.0,-0.002174129353233828,0.0003921206068703817,2.765805509438367e-05,-88.58813432835822,1.0685762168451973,0.07537155497625267,88.5706616915423,1.067019746433786,0.07526177001816242,0.0,0.0,0.0,-0.019646766169155977,0.002396017007982842,0.00016900200921033336
CYS 305,R CYS 305,0.0,0.0,0.0,-0.003069651741293528,0.00045177855063670974,3.1866002003055493e-05,0.8154378109452737,0.3816417889693765,0.026918936267798205,-0.8060398009950248,0.3821605747372988,0.02695552859449559,0.0,0.0,0.0,0.006328358208955336,0.0027736574971483964,0.0001956387155506954
ASP 306,R ASP 306,0.0,0.0,0.0,-0.0031592039800994952,0.0005226485964843476,3.686478961648842e-05,93.0193830845771,1.1423036458942402,0.0805718868610795,-93.00263681592047,1.1393379732726343,0.08036270444290734,0.0,0.0,0.0,0.013587064676616393,0.004007906593780432,0.0002826959344693796
PRO 307,R PRO 307,0.0,0.0,0.0,-0.0061542288557213925,0.0008411639219825069,5.933112845887852e-05,0.16525373134328358,0.21910703056790767,0.015454618341486955,-0.1580696517412935,0.21716734754602773,0.015317803649923118,0.0,0.0,0.0,0.0010298507462685367,0.004179921739562385,0.00029482894736323735
ARG 308,R ARG 308,0.0,0.0,0.0,-0.005378109452736324,0.0007638071752447956,5.3874804242025664e-05,-90.25760199004978,1.5552648062962102,0.1096999212620204,90.25505472636817,1.5531900480488245,0.1095535790986444,0.0,0.0,0.0,-0.007925373134329295,0.004327328750452131,0.00030522623625102766
HIE 309,R HIE 309,0.0,0.0,0.0,-0.005552238805970168,0.0006827712499715181,4.8158970780170533e-05,0.152417910447761,0.39429259595065236,0.027811255391929832,-0.13156716417910438,0.39627225265629124,0.027950889609752578,0.0,0.0,0.0,0.015298507462686656,0.004169356078657704,0.00029408370310346087
GLY 310,R GLY 310,0.0,0.0,0.0,-0.00660199004975125,0.0007985035879696922,5.6322100502178296e-05,-0.3971741293532337,0.24772829468477375,0.017473406658003204,0.46170149253731346,0.2454479516373002,0.017312563660884295,0.0,0.0,0.0,0.05792537313432843,0.008972561988744472,0.0006328757261780419
LYS 311,R LYS 311,0.0,0.0,0.0,-0.046452736318407926,0.007973775735355152,0.0005624267756772427,-103.24065174129355,2.4480545770162436,0.17267245632809827,103.51931840796018,2.4556813319515998,0.1732104061437864,0.0,0.0,0.0,0.232213930348258,0.08015506740575394,0.005653702538349897
TYR 312,R TYR 312,0.0,0.0,0.0,-0.06656218905472641,0.00583328612780381,0.00041144827962951965,0.1490099502487561,0.4435104197629475,0.031282813016740164,0.015477611940298468,0.44120854011106125,0.031120450944670957,0.0,0.0,0.0,0.09792537313432817,0.026743844839534354,0.0018863653708768155
MET 313,R MET 313,0.0,0.0,0.0,-0.41003482587064666,0.07500529852656627,0.00529046584818789,0.8199850746268655,0.40885121766382687,0.028838141391762977,-0.10652238805970145,0.42734494525511035,0.030142588359502478,-0.004821456716417911,0.007035122557254366,0.0004962192852787298,0.2986064039800995,0.0871402470363233,0.006146399121190585
ALA 314,R ALA 314,0.0,0.0,0.0,-0.5437263681592036,0.12206306889189524,0.008609665050114436,-2.7314776119403006,0.1760625192731133,0.012418492608631043,3.0474328358208953,0.20160635186140574,0.01422021564146885,-0.07197263283582087,0.021866914290011044,0.0015423732126815023,-0.2997437771144281,0.14318520281451114,0.010099505506103966
CYS 315,R CYS 315,0.0,0.0,0.0,-0.21961691542288564,0.034721457549561296,0.0024490627858803488,2.555651741293532,0.7974738088055345,0.05624946548030418,-2.0025024875621886,0.7905801077121971,0.055763221295981664,-0.011093838805970155,0.008049363745486393,0.0005677583428329974,0.3224384995024874,0.08535654737405993,0.006020586647511992
CYS 316,R CYS 316,0.0,0.0,0.0,-0.16246766169154225,0.015804155855139057,0.001114739204476833,-3.829512437810944,0.5806382670036444,0.04095506560307548,4.219099502487562,0.5958859118572934,0.042030551548044505,0.0,0.0,0.0,0.22711940298507488,0.08982468093523195,0.006335744489356327
LEU 317,R LEU 317,0.0,0.0,0.0,-0.12059701492537321,0.011715185155541995,0.0008263254488433277,3.4489004975124384,0.2586800210362786,0.018245881874814907,-3.3748059701492537,0.26626780586840026,0.018781082951356446,0.0,0.0,0.0,-0.04650248756218923,0.048118750741436685,0.003394034987606504
LEU 318,R LEU 318,0.0,0.0,0.0,-0.0714925373134329,0.006696044278895031,0.00047230254757136593,-2.06752736318408,0.19192437486980127,0.013537301639081645,2.1431542288557215,0.1978468705177296,0.013955042273102432,0.0,0.0,0.0,0.004134328358209138,0.021587191376232266,0.001522643079592597
TYR 319,R TYR 319,0.0,0.0,0.0,-0.12112437810945262,0.02322439643537323,0.0016381226206652565,2.8641940298507462,0.32371837948762194,0.02283333397444441,-2.8662089552238803,0.32274593942038404,0.02276474334063326,0.0,0.0,0.0,-0.12313930348258702,0.04479272881549824,0.003159435489235479
ARG 320,R ARG 320,0.0,0.0,0.0,-0.03669651741293525,0.004372282418054575,0.0003083970234870426,-127.67028855721392,2.4190500430476303,0.17062663424061994,127.70103980099502,2.442921928889897,0.17231042724273193,0.0,0.0,0.0,-0.005945273631841469,0.04160895892395945,0.00293486967574553
GLY 321,R GLY 321,0.0,0.0,0.0,-0.027621890547263706,0.005680228291253417,0.00040065241223115745,2.219169154228856,0.40953466038115677,0.02888634772419889,-2.1022885572139303,0.4049085227055745,0.028560045131415863,0.0,0.0,0.0,0.08925870646766165,0.021988299383298174,0.0015509350570195686
ASP 322,R ASP 322,0.0,0.0,0.0,-0.12285074626865675,0.037188609125601874,0.002623082240662234,118.86392537313442,1.9610132849791733,0.1383192123200528,-118.57025373134333,1.9228851923520602,0.1356298640224943,-0.004313408955223879,0.01013253793514162,0.0007146941210073075,0.16650748656716055,0.06498127124441086,0.00458342547851636
VAL 323,R VAL 323,0.0,0.0,0.0,-0.30124875621890557,0.16199342106580183,0.011426134934669922,1.4097164179104478,0.5139364753310727,0.03625028397045928,-0.9641343283582088,0.5548985715803942,0.03913952747104296,-0.0016347223880597013,0.003760226305186325,0.000265225913899935,0.14269861094527353,0.1717430499429031,0.012113820733141099
VAL 324,R VAL 324,0.0,0.0,0.0,-2.124621890547265,0.4578780674971517,0.03229622875069233,-1.3048706467661675,0.5578268987234186,0.03934607574225616,1.7954776119402998,0.569766540953671,0.04018823317245903,-0.4070331223880598,0.07966663852606641,0.005619251421455264,-2.041048047761196,0.5390967088265456,0.03802495000946032
PRO 325,R PRO 325,0.0,0.0,0.0,-3.776567164179105,0.7649849130085891,0.05395787545885795,-1.098616915422885,0.7363887057003411,0.051940854513352314,1.8924427860696522,0.5535378732072644,0.03904355120784366,-0.6203345194029852,0.10347555838993847,0.007298603145886349,-3.6030758129353213,0.8747259738613646,0.061698413074075635
LYS 326,R LYS 326,0.0,0.0,0.0,-3.3980398009950235,0.5902213417411578,0.041631003578330515,-134.6327213930348,9.787289485075906,0.6903421729437248,137.58068159203978,10.016720660682237,0.7065250003292458,-0.7313410746268657,0.10503526984196034,0.007408616709355157,-1.1814206766169142,1.17011336438427,0.08253343316259994
ASP 327,R ASP 327,0.0,0.0,0.0,-0.30791542288557217,0.04571420858564821,0.0032244316608332456,125.47068656716407,2.387827559525177,0.16842437005374197,-124.72465174129348,2.2989458103486853,0.16215513484259378,-0.000810376119402986,0.004319681949530705,0.00030468687250050054,0.43730902686567175,0.22450495398652967,0.015835358503293505
VAL 328,R VAL 328,0.0,0.0,0.0,-0.5279353233830847,0.24948470435576264,0.01759729424411157,-2.21750248756219,0.5144497144525171,0.036286485066879065,2.366885572139304,0.5284768141793669,0.03727588039643355,-0.022246459701492537,0.02878052467693077,0.002030021690298332,-0.4007986985074629,0.3466272334942498,0.024449199948236376
ASN 329,R ASN 329,0.0,0.0,0.0,-2.271796019900498,0.603513768558664,0.04256857907631544,-7.267437810945277,2.4334991936991597,0.1716457987471136,9.299328358208955,2.124910459135883,0.1498796276443576,-0.5546520358208956,0.06251238858299119,0.0044092839223861926,-0.7945575084577114,0.9518648474879577,0.06713936970655443
ALA 330,R ALA 330,0.0,0.0,0.0,-0.1869651741293533,0.03154044676575723,0.0022246915848448366,-0.6888109452736316,0.41312535781919296,0.029139615993778244,0.744606965174129,0.436287503628208,0.03077334779380488,-0.0001379104477611936,0.0009163344284791516,6.463324717880638e-05,-0.13130706467661693,0.07513922931761637,0.005299912597817456
ALA 331,R ALA 331,0.0,0.0,0.0,-0.07300995024875624,0.01158485460488943,0.0008171326405918053,-1.991631840796019,0.2844557407381713,0.02006396096354792,2.145199004975125,0.3013985315572674,0.021259013286013796,0.0,0.0,0.0,0.08055721393034826,0.043353664884349385,0.0030579317457578702
ILE 332,R ILE 332,0.0,0.0,0.0,-0.6151492537313431,0.23709038017197148,0.016723066021654843,-3.1311293532338302,0.5511227826684368,0.0388732038554973,3.4159104477611932,0.5742243498152088,0.04050266276614116,-0.062232501492537284,0.05748706424598439,0.004054824873448666,-0.39260066069651733,0.2334917504128057,0.016469238249282255
ALA 333,R ALA 333,0.0,0.0,0.0,-0.5204676616915423,0.2975482404953784,0.0209874346939855,-0.7230248756218904,0.5332136255999862,0.03760998931330183,0.865592039800995,0.5255862613744677,0.03707199652159921,-0.12060017910447757,0.08124948849880334,0.0057308970503384534,-0.4985006766169156,0.32088381044354997,0.022633398889635944
THR 334,R THR 334,0.0,0.0,0.0,-0.0705074626865672,0.023765253159626534,0.0016762717125912276,-1.6223681592039807,0.8620187481547268,0.060802114479885365,1.78802487562189,0.8997312226509898,0.0634621473347972,0.0,0.0,0.0,0.09514925373134334,0.05873989898930627,0.004143193022808409
ILE 335,R ILE 335,0.0,0.0,0.0,-0.0698258706467662,0.010381984365541753,0.0007322887156147387,-2.1763283582089556,0.31880147387217694,0.02248652219249995,2.3773134328358205,0.3261810477161591,0.023007037198275706,0.0,0.0,0.0,0.13115920398009934,0.04095227810456242,0.0028885509820475172
LYS 336,R LYS 336,0.0,0.0,0.0,-1.172651741293532,0.6153890070188575,0.043406193814832725,-171.75112935323386,5.409072213614697,0.38152653717356894,175.8214776119404,5.4672853478973344,0.3856325750787336,-0.38695787462686576,0.0378842700111695,0.0026721503762381776,2.510738642786071,1.022810585555565,0.07214349623753834
THR 337,R THR 337,0.0,0.0,0.0,-0.2896567164179103,0.1907946893906272,0.013457619769078189,-0.9963582089552244,0.6239726928621051,0.04401164033257695,1.2872835820895527,0.6498417826415649,0.04583630523879639,-0.06860919402985073,0.0629625092625001,0.004441032987176083,-0.06734053731343294,0.18635350069117831,0.01314436247124249
LYS 338,R LYS 338,0.0,0.0,0.0,-0.05938805970149256,0.02587125908192331,0.001824817917017655,-111.53893532338313,4.89284882381664,0.3451149466937966,111.81175124378107,5.031078709670485,0.354864931090561,-0.0009138985074626833,0.005779389477788102,0.00040764670304971513,0.21251396218905488,0.15906002722482773,0.011219229286138152
ARG 339,R ARG 339,0.0,0.0,0.0,-0.02099004975124375,0.003321855936550682,0.00023430565213598814,-106.40309950248759,1.5568562212240036,0.10981217101625348,106.44933333333329,1.5631076882677195,0.11025311550345045,0.0,0.0,0.0,0.02524378109453025,0.019052827152926624,0.0013438828102028454
THR 340,R THR 340,0.0,0.0,0.0,-0.013467661691542279,0.002007498134786098,0.00014159800082156875,-1.1791691542288558,0.4474904832293939,0.031563545048429856,1.2412288557213933,0.45281993979264346,0.031939455930609546,0.0,0.0,0.0,0.048592039800994816,0.01150525453472716,0.0008115180845407059
ILE 341,R ILE 341,0.0,0.0,0.0,-0.02669154228855721,0.0024886564757277407,0.0001755362934532672,0.23383582089552243,0.31103748380027085,0.021938892556621084,-0.16151741293532343,0.30432924522264476,0.021465729889534876,0.0,0.0,0.0,0.04562686567164145,0.010975552870937511,0.0007741558099140025
GLN 342,R GLN 342,0.0,0.0,0.0,-0.021845771144278606,0.0017735184489929157,0.00012509434626414943,0.8738606965174133,1.0584814855354843,0.07465952752899502,-0.8132736318407962,1.073168563610412,0.07569547414198734,0.0,0.0,0.0,0.03874129353233848,0.022126788345936777,0.0015607033152837632
PHE 343,R PHE 343,0.0,0.0,0.0,-0.12671144278606966,0.01651823411013971,0.0011651064011312998,-1.565611940298507,0.2975947504229899,0.020990715251338964,1.5622338308457722,0.2960672406646399,0.020882973020215627,0.0,0.0,0.0,-0.1300895522388059,0.044508280187759666,0.0031393720299842387
VAL 344,R VAL 344,0.0,0.0,0.0,-0.2555621890547264,0.03309457822130148,0.0023343115657084444,2.692572139303482,0.29499527953034327,0.02080736271157093,-2.4286467661691553,0.2785886955630225,0.019650131504314366,-0.00039445970149253734,0.0012493452933866494,8.812202253838474e-05,0.0079687243781097,0.05256334228918874,0.0037075323038554134
ASP 345,R ASP 345,0.0,0.0,0.0,-0.42644776119402994,0.0786243572925355,0.005545734571598992,107.81294527363187,3.5875435382428775,0.2530458106401457,-106.81390049751245,3.617403932929974,0.2551520004881808,-0.006459259701492534,0.00880410330528709,0.0006209935667950443,0.566137755223881,0.16760716187357397,0.01182209768140278
TRP 346,R TRP 346,0.0,0.0,0.0,-5.648592039800992,0.6664313087557535,0.04700644019017786,5.648184079601986,1.1717129701947933,0.08264626065715538,-3.778646766169155,1.0511804260740294,0.074144550500769,-0.635080943283582,0.06883116435873249,0.004854976001487456,-4.414135669651742,0.7739647221389443,0.054591262358992254
CYS 347,R CYS 347,0.0,0.0,0.0,-1.1839353233830843,0.2079808659301507,0.01466983919663067,0.08184577114427857,0.45207660282348755,0.03188702498337957,0.6455920398009951,0.48228243901412293,0.03401758039642034,-0.051689337313432844,0.027181500227279946,0.0019172352017771401,-0.5081868497512445,0.28695345088701363,0.020240135853865065
PRO 348,R PRO 348,0.0,0.0,0.0,-4.139034825870647,0.4583444291169779,0.03232912336308724,-0.25917412935323364,0.956996740184492,0.06750134550801014,1.3834626865671638,1.0116229804516375,0.0713543834163371,-0.7735015522388059,0.06655771105793017,0.004694618969629439,-3.788247820895522,0.4962867817975772,0.03500537057494939
THR 349,R THR 349,0.0,0.0,0.0,-0.9948457711442784,0.14730825666647565,0.010390323301947174,1.3148407960199002,1.162615979140405,0.08200460838138361,-0.11002985074626857,1.2458540993711409,0.08787577269908967,-0.004882531343283588,0.006044213668452919,0.00042632596123558816,0.20508264278606977,0.2946921970098157,0.020785984918861182
GLY 350,R GLY 350,0.0,0.0,0.0,-2.2159950248756215,0.2990829182936619,0.021095682519662977,-8.009139303482586,0.9461764166582979,0.06673813873187288,9.37797512437811,1.0945444470851047,0.07720321271138521,-0.32653257313432854,0.030634049846101782,0.002160759275494166,-1.1736917771144286,0.7238850254897803,0.05105891291149062
PHE 351,R PHE 351,0.0,0.0,0.0,-1.1901592039800997,0.32759054732072623,0.023106455634939294,-5.765791044776119,1.620908051544446,0.11433003878667779,5.332149253731343,1.208845000994662,0.08526535217041678,-0.05310168358208956,0.015236777222847445,0.0010747194013949594,-1.6769026786069656,0.48209839932148313,0.034004599237385594
LYS 352,R LYS 352,0.0,0.0,0.0,-3.008681592039802,0.6164625275473764,0.04348191411466523,-226.86156716417918,4.070418554722081,0.28710518822827114,228.9920447761194,3.877667750988014,0.27350959479156667,-0.35133069850746246,0.04328368016904528,0.003052995404546184,-1.2295346786069643,1.7432413323659943,0.12295876311678557
VAL 353,R VAL 353,0.0,0.0,0.0,-1.3374079601990054,0.35553781381319044,0.025077703824508444,2.471701492537313,1.4309685202401112,0.10093273721830283,-2.740781094527363,0.912839804836712,0.06438675543227933,-0.14561810149253732,0.028798985091183678,0.002031323787524354,-1.7521056636815922,0.6756904785852801,0.04765953167475254
GLY 354,R GLY 354,0.0,0.0,0.0,-0.13156218905472625,0.018660020934546755,0.0013161763958012217,-1.3761044776119393,0.5838845844770224,0.041184043182828714,1.6570099502487563,0.5986211518841285,0.04222348050416941,0.0,0.0,0.0,0.14934328358208956,0.054295273125249816,0.003829693286074013
ILE 355,R ILE 355,0.0,0.0,0.0,-0.8903781094527367,0.36642095292802807,0.02584534127065144,2.0754527363184074,0.5847241293701159,0.04124326011379471,-1.8351791044776118,0.6067135412659075,0.04279427364139526,-0.09929301492537317,0.04013398481128691,0.0028308330233576796,-0.7493974925373131,0.39403256274414716,0.027792914063711226
ASN 356,R ASN 356,0.0,0.0,0.0,-0.09005970149253731,0.01617646524342073,0.0011409998839535804,-2.2026169154228854,2.376472993339516,0.16762348070583874,2.4767860696517405,2.323784376799126,0.16390711223759685,0.0,0.0,0.0,0.1841094527363186,0.07631936016841576,0.005383152609992539
TYR 357,R TYR 357,0.0,0.0,0.0,-0.9663333333333334,0.3683022678869612,0.02597803899648471,-1.691298507462688,0.8138152457264922,0.057402101569206915,2.2871840796019898,0.9036368260415154,0.06373762735767617,-0.19847491343283566,0.08215898112320939,0.005795047713866508,-0.5689226746268659,0.5113808641846133,0.036070025058659826
GLU 358,R GLU 358,0.0,0.0,0.0,-0.031114427860696542,0.003757823122887171,0.00026505640649005326,125.74106467661696,2.42098202203799,0.17076290553169807,-125.49299004975128,2.3874874008962594,0.16840037711398162,0.0,0.0,0.0,0.21696019900497135,0.04163521289958719,0.0029367214884063178
PRO 359,R PRO 359,0.0,0.0,0.0,-0.014582089552238837,0.0015691293057138083,0.00011067784765004808,1.3712238805970154,0.36160016761716135,0.0255053092922499,-1.3422835820895525,0.3622636600353284,0.02555210843908086,0.0,0.0,0.0,0.014358208955224125,0.009310617957064077,0.0006567203556949486
PRO 360,R PRO 360,0.0,0.0,0.0,-0.009393034825870634,0.0007789208274938098,5.4940839077371026e-05,-0.9528109452736317,0.2871285081260795,0.020252483439475007,0.9569004975124379,0.28494265819189557,0.020098305472674865,0.0,0.0,0.0,-0.00530348258706427,0.007389816699801658,0.0005212374811203754
THR 361,R THR 361,0.0,0.0,0.0,-0.005497512437810953,0.0006700737177048433,4.7263355908518326e-05,-0.0015970149253731595,0.39228965817554684,0.02766997905407901,0.0025621890547263943,0.38858156057267895,0.027408430015343144,0.0,0.0,0.0,-0.0045323383084578134,0.007610558194038548,0.0005368073856401822
VAL 362,R VAL 362,0.0,0.0,0.0,-0.0033184079601989974,0.000621432667259011,4.3832480740245846e-05,0.4906716417910452,0.19377042281524992,0.013667511821580344,-0.4861243781094525,0.19379842698337477,0.013669487083301606,0.0,0.0,0.0,0.001228855721393261,0.0023851454025121594,0.00016823518528472434
VAL 363,R VAL 363,0.0,0.0,0.0,-0.0018805970149253632,0.00038071893472057936,2.6853843147951653e-05,-0.119860696517413,0.18318337738116036,0.012920759213397257,0.11897512437810949,0.182925845775946,0.01290259433452896,0.0,0.0,0.0,-0.002766169154228834,0.000987508927470701,6.965350926126854e-05
PRO 364,R PRO 364,0.0,0.0,0.0,-0.0014776119402985044,0.0004994985233039324,3.523190935402726e-05,-0.07495024875621889,0.23226281972220872,0.01638255616180159,0.0737213930348259,0.23183945807057402,0.01635269453331127,0.0,0.0,0.0,-0.002706467661691651,0.0010549140919956707,7.440790298966004e-05
GLY 365,R GLY 365,0.0,0.0,0.0,-0.0005174129353233833,0.0004996966976911326,3.524588749754597e-05,-0.4499701492537315,0.3787095384748296,0.026712111264705417,0.44937313432835807,0.3780684150288342,0.02666688990351972,0.0,0.0,0.0,-0.0011144278606965582,0.0009782921437013472,6.90034074588655e-05
GLY 366,R GLY 366,0.0,0.0,0.0,-0.0005124378109452735,0.0004998452769196578,3.5256367468290764e-05,-0.8607263681592037,0.25904535754365504,0.018271650725194016,0.8594129353233829,0.2586569283797497,0.01824425304441079,0.0,0.0,0.0,-0.001825870646766178,0.0009112494091933414,6.427457757282612e-05
ASP 367,R ASP 367,0.0,0.0,0.0,-0.0010298507462686505,0.00019725599603581147,1.3913365200568066e-05,91.23985572139306,0.8498475099242733,0.059943621527343276,-91.21240298507468,0.8484456797151599,0.05984474404812565,0.0,0.0,0.0,0.026422885572145418,0.001591417788936043,0.0001122499560425422
LEU 368,R LEU 368,0.0,0.0,0.0,-0.002373134328358216,0.00048363736555282253,3.411314954580856e-05,-0.5893582089552238,0.1583615142601965,0.01116995998041585,0.5927562189054727,0.15790177459903385,0.01113753244497211,0.0,0.0,0.0,0.0010248756218905006,0.0016852825351660534,0.00011887066476624397
ALA 369,R ALA 369,0.0,0.0,0.0,-0.0014278606965174257,0.0004947685528538164,3.489828296201425e-05,1.2130099502487566,0.10353872974741128,0.0073030589098904775,-1.2075174129353237,0.10325802557691413,0.007283259564289139,0.0,0.0,0.0,0.004064676616915751,0.0013123204998889185,9.256395111980127e-05
LYS 370,R LYS 370,0.0,0.0,0.0,-0.0038706467661691344,0.00048168865442625405,3.397569806083857e-05,-102.66836815920396,2.300841425967397,0.1622888412591949,102.64137810945277,2.300254274567658,0.1622474267926298,0.0,0.0,0.0,-0.030860696517413445,0.004585343025243326,0.0003234251600063182
VAL 371,R VAL 371,0.0,0.0,0.0,-0.005537313432835827,0.0006066388487433476,4.278900523706276e-05,0.3611890547263681,0.18272616077193143,0.012888509640315522,-0.3297761194029849,0.18234174526567715,0.012861395061115069,0.0,0.0,0.0,0.025875621890547363,0.00450201201413769,0.0003175474436714757
GLN 372,R GLN 372,0.0,0.0,0.0,-0.01770149253731336,0.0027770286854110287,0.00019587650083682356,0.31443781094527423,0.7472131089669957,0.052704349052194344,-0.22738308457711437,0.7465834736296756,0.05265993799971751,0.0,0.0,0.0,0.06935323383084659,0.016160562585338954,0.0011398781969377326
ARG 373,R ARG 373,0.0,0.0,0.0,-0.052472636815920445,0.015836556284045733,0.0011170245545249593,-119.83352238805969,1.979539926134961,0.13962598083163483,120.09924378109444,2.01282989207117,0.14197407398415351,-0.0006101373134328356,0.004785380090234284,0.0003375346866863776,0.21263861890547042,0.06010037793875545,0.0042391538090545975
ALA 374,R ALA 374,0.0,0.0,0.0,-0.01069154228855722,0.001190500588490784,8.397143707690557e-05,1.4958656716417906,0.10967285983665069,0.007735727086445611,-1.454213930348258,0.1099061064898514,0.007752179036870492,0.0,0.0,0.0,0.03096019900497525,0.011313638489928803,0.0007980025308280374
VAL 375,R VAL 375,0.0,0.0,0.0,-0.02163681592039802,0.0018182156829149045,0.00012824704606293752,-2.2447164179104484,0.11441277361061336,0.008070054826446847,2.3364776119402983,0.11787416659519913,0.008314202663090974,0.0,0.0,0.0,0.07012437810945275,0.01531101943554161,0.0010799560433185065
CYS 376,R CYS 376,0.0,0.0,0.0,-0.017706467661691518,0.0010406694937504376,7.340316649746581e-05,2.2183084577114425,0.6872145481595232,0.048472376869856726,-2.1298407960199004,0.6872237062378499,0.04847302283089647,0.0,0.0,0.0,0.07076119402985082,0.024821606030583154,0.001750781099224117
MET 377,R MET 377,0.0,0.0,0.0,-0.028134328358208952,0.001775136648552991,0.00012520848526067775,-1.1896318407960196,0.44687589268585143,0.031520195173886274,1.3269104477611937,0.4563635322551936,0.03218940167139448,0.0,0.0,0.0,0.10914427860696543,0.0331151177633354,0.0023357603133009816
LEU 378,R LEU 378,0.0,0.0,0.0,-0.05195522388059709,0.004077969579968604,0.00028763779648355845,0.9256517412935317,0.40990112642226617,0.028912196245744648,-0.9424676616915431,0.419453731696161,0.029585985070741592,0.0,0.0,0.0,-0.06877114427860723,0.06759071562714156,0.004767481494034954
SER 379,R SER 379,0.0,0.0,0.0,-0.037890547263681594,0.004038121847927789,0.00028482715417386874,-1.022537313432835,0.9982797840358555,0.07041322690699589,1.1729004975124377,1.0605272836907538,0.07480382700497011,0.0,0.0,0.0,0.11247263681592043,0.07364409841498255,0.005194454195086709
ASN 380,R ASN 380,0.0,0.0,0.0,-0.11078109452736312,0.012472131752182704,0.0008797163451812887,-1.527741293532339,0.258261722193908,0.018216377349356428,1.8298955223880597,0.27658738424633356,0.01950896988799489,0.0,0.0,0.0,0.19137313432835865,0.05432072687094603,0.0038314886548674134
THR 381,R THR 381,0.0,0.0,0.0,-0.02750746268656718,0.0024190771707533814,0.00017062854768145193,-0.2979452736318407,0.24268035195278972,0.017117352230492183,0.3709004975124376,0.24530519127288028,0.017302494121168098,0.0,0.0,0.0,0.045447761194030045,0.019230947991698034,0.0013564464854748924
THR 382,R THR 382,0.0,0.0,0.0,-0.029870646766169153,0.0049457941406002804,0.00034884942140115516,-0.5221990049751246,0.28413357905266723,0.020041237430301128,0.5513184079601993,0.2859592882505633,0.020170013028158,0.0,0.0,0.0,-0.0007512437810944004,0.016643998842164952,0.0011739771613676635
ALA 383,R ALA 383,0.0,0.0,0.0,-0.006298507462686594,0.000691417004292619,4.876879527078844e-05,-1.1718208955223879,0.08587227447538556,0.006056963232501942,1.1910149253731341,0.08835790389216923,0.006232286013679694,0.0,0.0,0.0,0.012895522388059862,0.005108185787590647,0.00036030364502682635
ILE 384,R ILE 384,0.0,0.0,0.0,-0.010169154228855722,0.0008111436439000442,5.721366130564642e-05,-1.1477064676616922,0.14642291507025426,0.010327876120603973,1.1737562189054727,0.1460955363620177,0.01030478460694596,0.0,0.0,0.0,0.015880597014925515,0.0067503949869166064,0.0004761361509335488
ALA 385,R ALA 385,0.0,0.0,0.0,-0.004398009950248762,0.000528582088966887,3.728330590741733e-05,-0.6502835820895525,0.11209459482135334,0.007906543101868752,0.6505024875621891,0.11099339428948683,0.007828870405135432,0.0,0.0,0.0,-0.004179104477611968,0.003139819875372071,0.00022146581836793807
GLU 386,R GLU 386,0.0,0.0,0.0,-0.0031293532338308202,0.00042693408861546074,3.011360876655015e-05,89.29144278606958,0.9820803272273126,0.06927060532307626,-89.28101492537311,0.9798065931560714,0.06911022848719843,0.0,0.0,0.0,0.007298507462686773,0.003727062220730363,0.00026288669974243727
ALA 387,R ALA 387,0.0,0.0,0.0,-0.0018756218905472283,0.0003447585301307425,2.431739177575737e-05,-1.0638805970149245,0.12000644954328035,0.008464602306010888,1.0670995024875618,0.11995069488641194,0.008460669675732304,0.0,0.0,0.0,0.0013432835820896374,0.0025871029465215837,0.00018248017211038606
TRP 388,R TRP 388,0.0,0.0,0.0,-0.006492537313432817,0.0006077394946717604,4.286663881508462e-05,-1.5517512437810945,0.1507843104225279,0.010635505229679201,1.5504975124378102,0.1499434097025195,0.010576192666056172,0.0,0.0,0.0,-0.007746268656716394,0.002824959561628588,0.0001992572841772552
ALA 389,R ALA 389,0.0,0.0,0.0,-0.0012189054726368116,0.0004135043732374047,2.9166349680136092e-05,-0.7199900497512437,0.060495136932936386,0.004266997961641225,0.7202437810945277,0.060230364349575925,0.004248322343553939,0.0,0.0,0.0,-0.0009651741293531099,0.0008943054196465005,6.30794406986243e-05
ARG 390,R ARG 390,0.0,0.0,0.0,-0.0020646766169153535,0.00030057328292527104,2.12008047355566e-05,-90.07657711442786,0.8653118871063026,0.06103439459207608,90.06905472636818,0.8639329840837856,0.06093713427191343,0.0,0.0,0.0,-0.009587064676617444,0.003624629930102059,0.0002556616830307345
LEU 391,R LEU 391,0.0,0.0,0.0,-0.0015671641791044817,0.0004954684379909018,3.4947649053319035e-05,-1.0448009950248756,0.09067925102345237,0.0063960212158733435,1.0453631840796018,0.09043599445104188,0.006378863220185491,0.0,0.0,0.0,-0.0010049751243781844,0.0009330712803992798,6.581377369132008e-05
ASP 392,R ASP 392,0.0,0.0,0.0,-0.001213930348258727,0.00041007822955214826,2.8924688137366364e-05,84.8230696517413,0.9899048123072043,0.06982250194782151,-84.8171144278607,0.9879323359140388,0.06968337419019113,0.0,0.0,0.0,0.004741293532337899,0.0024152781363687035,0.00017036058445667906
HID 393,R HID 393,0.0,0.0,0.0,-0.0008955223880597156,0.00030587912734208013,2.157505014533901e-05,-1.1654278606965174,0.2754130069512164,0.019426135700347413,1.1652288557213935,0.275364195498199,0.019422692805908463,0.0,0.0,0.0,-0.001094527363184074,0.0007165560950199497,5.054197001390787e-05
LYS 394,R LYS 394,0.0,0.0,0.0,-0.0007412935323382688,0.0004379240016848584,3.088877746676683e-05,-81.69891542288558,1.0201645744759327,0.07195686100608516,81.69149751243782,1.0189760596747452,0.0718730296356451,0.0,0.0,0.0,-0.008159203980098163,0.001835126403984458,0.00012943983635967923
PHE 395,R PHE 395,0.0,0.0,0.0,-0.0009751243781094469,0.0001849515452282814,1.3045476157304154e-05,-0.7968905472636818,0.08209464238703627,0.005790509609317549,0.7962487562189049,0.08200386965111646,0.005784106994185495,0.0,0.0,0.0,-0.0016169154228855753,0.0006367770510524718,4.4914790123922775e-05
ASP 396,R ASP 396,0.0,0.0,0.0,-0.0006318407960198966,0.00048230488749839045,3.401916379041642e-05,80.64240796019901,0.8891148556866921,0.06271332654533586,-80.63836815920392,0.8880069213280802,0.06263517888108526,0.0,0.0,0.0,0.0034079601990059764,0.0018073196443677269,0.00012747849876098972
LEU 397,R LEU 397,0.0,0.0,0.0,-0.000398009950248745,0.0004894875174626265,3.4525787445977265e-05,-0.5585522388059702,0.05515810389540318,0.0038905526761695707,0.5583134328358212,0.05510791104151439,0.0038870123452257816,0.0,0.0,0.0,-0.0006368159203979898,0.0007480906448289066,5.27662456594901e-05
MET 398,R MET 398,0.0,0.0,0.0,-0.0003880597014925476,0.0004873082900691025,3.4372076597179156e-05,-0.9525124378109451,0.07519937740908658,0.005304155117079533,0.9522288557213928,0.07518049500395362,0.005302823254911793,0.0,0.0,0.0,-0.0006716417910447506,0.0007607549216342205,5.365951487175489e-05
TYR 399,R TYR 399,0.0,0.0,0.0,-0.0006517412935323505,0.00047641849233330546,3.360396948812602e-05,-0.5282437810945271,0.14818502376183518,0.010452165684631264,0.5279601990049749,0.14804872939872676,0.01044255222148279,0.0,0.0,0.0,-0.0009353233830845901,0.0007922485287110659,5.5880902639677514e-05
ALA 400,R ALA 400,0.0,0.0,0.0,-0.0001641791044776049,0.00037043801928329334,2.6128683284881385e-05,-0.2969502487562188,0.10025310016143141,0.007071308467509857,0.29690049751243786,0.10018396039362024,0.007066431724299148,0.0,0.0,0.0,-0.0002139303482587514,0.0006221491999426975,4.388302105895161e-05
LYS 401,R LYS 401,0.0,0.0,0.0,-0.0002587064676617005,0.00043792400168489855,3.088877746676966e-05,-69.07765174129351,0.8039469847841836,0.05670604811002631,69.0753582089552,0.8037763550317936,0.056694012815247975,0.0,0.0,0.0,-0.0025522388059705994,0.0007908100656211182,5.577944127627061e-05
ARG 402,R ARG 402,0.0,0.0,0.0,-0.000412935323383075,0.0004923613937806052,3.472849505211788e-05,-76.23971144278607,0.6287415420376695,0.044348009018444476,76.23476119402987,0.6282482418705169,0.04431321430742413,0.0,0.0,0.0,-0.005363184079600025,0.0011427634355414636,8.060431792226812e-05
ALA 403,R ALA 403,0.0,0.0,0.0,-0.00015422885572139813,0.0003611679883160625,2.5474825714720415e-05,0.6698507462686569,0.057295321298743006,0.004041300368727815,-0.6695621890547266,0.057242674155401525,0.004037586925553475,0.0,0.0,0.0,0.00013432835820899512,0.0006517223042313559,4.596894700468505e-05
PHE 404,R PHE 404,0.0,0.0,0.0,-0.00034825870646762333,0.0004764184923332456,3.36039694881218e-05,0.3953681592039802,0.09071569376693513,0.006398591688807886,-0.39504975124378094,0.09063209491836424,0.006392695080674856,0.0,0.0,0.0,-2.985074626894065e-05,0.0007785076152975704,5.491169333626735e-05
VAL 405,R VAL 405,0.0,0.0,0.0,-0.0002139303482587039,0.000410078229552132,2.892468813736522e-05,0.2597611940298507,0.06819698339258054,0.0048102443250738315,-0.25945771144278595,0.0681774057840219,0.0048088634270372485,0.0,0.0,0.0,8.955223880581888e-05,0.0006779690907903966,4.7820252587664624e-05
HIE 406,R HIE 406,0.0,0.0,0.0,-0.00024378109452736506,0.00042936216936102664,3.028487237743371e-05,0.6116567164179104,0.14894934384549635,0.010506076666643573,-0.6113731343283582,0.1488925121480534,0.010502068067780255,0.0,0.0,0.0,3.9800995024676814e-05,0.0007586371389908984,5.351013800147402e-05
TRP 407,R TRP 407,0.0,0.0,0.0,-0.00036815920398016057,0.0004823048874984746,3.401916379042235e-05,0.13439303482587067,0.1148833704554657,0.008103248168582195,-0.1342189054726368,0.1148171890714309,0.008098580093674155,0.0,0.0,0.0,-0.00019402985074581645,0.000724252353634862,5.108482224116211e-05
TYR 408,R TYR 408,0.0,0.0,0.0,-0.0004925373134328103,0.000499944305207264,3.526335238514166e-05,-0.23545273631840793,0.11275689962441549,0.007953258480788948,0.2352288557213932,0.11264405862479696,0.007945299290351945,0.0,0.0,0.0,-0.0007164179104477419,0.0007221988979749451,5.0939982646453866e-05
VAL 409,R VAL 409,0.0,0.0,0.0,-0.00020398009950248775,0.0004029543628122708,2.842220932007302e-05,0.15805472636815912,0.1118816538477654,0.00789152340365306,-0.1578955223880597,0.11176478512430178,0.007883280119480454,0.0,0.0,0.0,-4.477611940312265e-05,0.0007282399381997684,5.136608477023432e-05
GLY 410,R GLY 410,0.0,0.0,0.0,-0.00011940298507462587,0.00032426210421492913,2.2871685359708417e-05,-0.0920995024875623,0.07747199814942773,0.005464453424650429,0.09210447761194025,0.07743425412112068,0.005461791166161307,0.0,0.0,0.0,-0.00011442786069652911,0.0006778960691852158,4.7815102040756896e-05
GLU 411,R GLU 411,0.0,0.0,0.0,-0.000363184079601981,0.00048091725268036906,3.3921287576886006e-05,77.49266666666668,0.6345431257538435,0.044757221182368474,-77.48357711442783,0.633935465491935,0.044714360132201605,0.0,0.0,0.0,0.008726368159204358,0.0009923845566336337,6.999740962673123e-05
GLY 412,R GLY 412,0.0,0.0,0.0,-0.00013930348258706148,0.00034626293813542125,2.442350453481364e-05,0.457213930348259,0.1589712856357754,0.011212969937059914,-0.4568756218905476,0.1588512851655354,0.011204505756501438,0.0,0.0,0.0,0.00019900497512443573,0.0006466130702837206,4.5608569428148996e-05
MET 413,R MET 413,0.0,0.0,0.0,-0.0005522388059701657,0.0004972636193718845,3.5074271384993745e-05,-0.7939900497512435,0.22469315705282683,0.015848633324063888,0.7933681592039797,0.2244001928438412,0.015827969222022738,0.0,0.0,0.0,-0.0011741293532339524,0.0007560879698114622,5.33303334709943e-05
GLU 414,R GLU 414,0.0,0.0,0.0,-0.00044278606965174333,0.0004967157800735817,3.5035629780268455e-05,78.23773631840794,1.2592187758689195,0.08881844429659733,-78.22940298507461,1.2581280502553853,0.08874151044363622,0.0,0.0,0.0,0.007890547263680525,0.0014379228381799385,0.00010142325698531723
GLU 415,R GLU 415,0.0,0.0,0.0,-0.0003532338308457969,0.0004779745721184606,3.371372689356456e-05,76.17659701492538,1.2616945060730298,0.08899306884114912,-76.17053233830842,1.2611650620103818,0.088955724736306,0.0,0.0,0.0,0.005711442786068077,0.0011357240257420403,8.010779623824259e-05
GLY 416,R GLY 416,0.0,0.0,0.0,-0.00025373134328358286,0.00043514566379442677,3.069280862172785e-05,0.4324328358208958,0.10457507820465765,0.0073761572939725325,-0.4322835820895524,0.1043893600261591,0.007363057743673613,0.0,0.0,0.0,-0.00010447761194021796,0.0007491486715504063,5.28408731104372e-05
GLU 417,R GLU 417,0.0,0.0,0.0,-0.0007711442786069476,0.0004200961558723193,2.9631298178359074e-05,87.19812437810944,1.428094520560056,0.10073002091087223,-87.18197512437813,1.426465127711468,0.10061509240064594,0.0,0.0,0.0,0.015378109452735511,0.0020065361872121665,0.00014153015027117293
PHE 418,R PHE 418,0.0,0.0,0.0,-0.0008159203980099267,0.0003875490964009909,2.733560560764002e-05,0.6981641791044773,0.12568149711418883,0.008864889298403816,-0.6980845771144274,0.1255969539310666,0.008858926082047216,0.0,0.0,0.0,-0.0007363184079600561,0.0007228497900769279,5.098589303550692e-05
SER 419,R SER 419,0.0,0.0,0.0,-0.0005970149253731188,0.0004904978126911802,3.459704817699559e-05,0.5265373134328354,0.27431874885047913,0.019348952684950134,-0.526671641791045,0.27414088625051847,0.019336407224439387,0.0,0.0,0.0,-0.0007313432835821305,0.0007645521477532056,5.3927350551299876e-05
GLU 420,R GLU 420,0.0,0.0,0.0,-0.001283582089552266,0.00045073638419523707,3.1792493250006726e-05,88.61840796019905,1.3887381375399699,0.09795403568894528,-88.60172636815923,1.3865235992561071,0.09779783420197792,0.0,0.0,0.0,0.015398009950245215,0.0025058729067438707,0.00017675064686706313
ALA 421,R ALA 421,0.0,0.0,0.0,-0.0009452736318407587,0.0003025431999106541,2.1339751966481135e-05,0.8042736318407963,0.09465023200789431,0.006676112618676742,-0.8041194029850749,0.09455344468675488,0.006669285767413102,0.0,0.0,0.0,-0.000791044776119402,0.0007096487835578033,5.005476582818839e-05
ARG 422,R ARG 422,0.0,0.0,0.0,-0.0015621890547263717,0.0004961174472564284,3.4993426637328115e-05,-81.67445771144278,0.8528124670349052,0.06015275347726257,81.6695124378109,0.8519317300939128,0.0600906310832572,0.0,0.0,0.0,-0.006507462686566845,0.0019473656219465162,0.00013735658039137276
GLU 423,R GLU 423,0.0,0.0,0.0,-0.0021940298507462856,0.00041986041165853407,2.961467006359333e-05,88.88036815920398,1.6918864809610283,0.11933647118762931,-88.867776119403,1.6870586416356963,0.11899594165741004,0.0,0.0,0.0,0.010398009950248773,0.0050756266696346565,0.00035800710191617827
ASP 424,R ASP 424,0.0,0.0,0.0,-0.0034328358208955347,0.0005341254235384106,3.767430258114349e-05,97.93142288557219,1.2776356098311965,0.09011746760592611,-97.88802985074625,1.2719690963997958,0.08971778256532187,0.0,0.0,0.0,0.03996019900497787,0.006198893173568142,0.0004372362123152082
MET 425,R MET 425,0.0,0.0,0.0,-0.0034776119402984713,0.0005285352599888717,3.728000284598351e-05,1.0009303482587069,0.2732201108620671,0.01927146073609592,-0.9988457711442779,0.27320657374019075,0.01927050590113924,0.0,0.0,0.0,-0.0013930348258706596,0.0014928523713909764,0.0001052976875284737
ALA 426,R ALA 426,0.0,0.0,0.0,-0.002368159203980069,0.000482304887498377,3.401916379041547e-05,0.41130348258706473,0.1249847848961347,0.008815747007551855,-0.4095273631840794,0.12542917566091843,0.008847091915318682,0.0,0.0,0.0,-0.0005920398009949376,0.0021723583073082913,0.00015322634081339087
ALA 427,R ALA 427,0.0,0.0,0.0,-0.0053283582089552126,0.0006922756410770516,4.882935883993989e-05,0.4518358208955225,0.19077377895498082,0.013456144860667305,-0.4394228855721394,0.18793172591556678,0.013255681895528474,0.0,0.0,0.0,0.007084577114427812,0.004777414832611934,0.0003369728607320667
LEU 428,R LEU 428,0.0,0.0,0.0,-0.011278606965174149,0.0011726527522521713,8.27125477725588e-05,0.6817910447761195,0.15543220473268177,0.010963342417143316,-0.6630248756218903,0.15469544587105163,0.010911375453843736,0.0,0.0,0.0,0.0074875621890547455,0.006072619778357312,0.0004283295737440543
GLU 429,R GLU 429,0.0,0.0,0.0,-0.007283582089552238,0.001052917814861784,7.426709645721746e-05,90.90319900497515,1.2688487280689238,0.08949768875311741,-90.89001990049749,1.2635209037571038,0.0891218930010767,0.0,0.0,0.0,0.005895522388059006,0.009182723874860878,0.00064769940267732
LYS 430,R LYS 430,0.0,0.0,0.0,-0.018104477611940305,0.0039035676819428418,0.00027533643506656946,-95.65300497512436,3.0734783421033707,0.21678644740389655,95.74565174129349,3.096699512185929,0.21842434245518047,0.0,0.0,0.0,0.0745422885572141,0.050268923099553324,0.0035456964522202956
ASP 431,R ASP 431,0.0,0.0,0.0,-0.03831840796019904,0.0061513343981891315,0.00043388167494428926,107.41189552238805,2.5341528408770446,0.17874535962282354,-107.2318407960199,2.5151198391932836,0.17740287519339654,0.0,0.0,0.0,0.14173631840796305,0.03987848613096888,0.0028128115359556814
TYR 432,R TYR 432,0.0,0.0,0.0,-0.037373134328358114,0.0071955676397748025,0.0005075362088329159,-0.06038308457711477,0.27434621971348977,0.019350890330228975,0.06592537313432835,0.26727134069183145,0.01885186684016331,0.0,0.0,0.0,-0.0318308457711445,0.025371297367900756,0.0017895533367093591
GLU 433,R GLU 433,0.0,0.0,0.0,-0.03829850746268658,0.014208835026039549,0.0010022139492075087,92.66037810945268,1.9938976920351106,0.14063869955475428,-92.57684079601981,2.000384302516718,0.1410962297812527,0.0,0.0,0.0,0.045238805970148635,0.02843378773820713,0.0020055647523398367
GLU 434,R GLU 434,0.0,0.0,0.0,-0.14043781094527352,0.584037165180116,0.04119480539582788,93.32660696517402,10.89270042811657,0.7683118491833099,-93.68619402985074,9.56345670281586,0.6745542257784691,-0.06448957611940298,0.05964325243068552,0.004206910661753172,-0.5645144517412971,1.3757971689421618,0.0970412501424025
VAL 435,R VAL 435,0.0,0.0,0.0,-0.4190447761194032,0.21654961166787384,0.015274231920581678,-0.1929800995024874,0.5180345073909184,0.03653933686516529,0.5200696517412935,0.5954800105039875,0.04200192147404196,-0.014823259701492529,0.017420935799153475,0.001228778069008701,-0.10677848358208934,0.19209397368464412,0.013549264217132068
GLY 436,R GLY 436,0.0,0.0,0.0,-0.08906467661691542,0.04178100684944218,0.0029470050007412104,0.2525820895522386,0.32280457017363795,0.022768878835109477,-0.16117910447761194,0.32083516289900627,0.022629967556409326,0.0,0.0,0.0,0.002338308457711373,0.06695082456976553,0.004722347058840224
VAL 437,R VAL 437,0.0,0.0,0.0,-1.248228855721393,0.35981477734137013,0.025379377571887313,0.21892039800995017,1.4473882684455035,0.10209089695932039,0.47676616915422904,1.4559726707462444,0.10269639401207978,-0.20017035223880594,0.04735326109334453,0.0033400415108798096,-0.75271264079602,0.3140023616123934,0.02214801891325479
ASP 438,R ASP 438,0.0,0.0,0.0,-0.3864029850746268,0.44673581382543465,0.03151031477287933,93.66968656716425,3.1942048748229124,0.2253018404610504,-93.8465970149254,2.409646164604609,0.16996333579743472,-0.03942193432835822,0.023001381307006578,0.0016223923463589004,-0.6027353671641804,0.9428676282531602,0.06650475479233611
SER 439,R SER 439,0.0,0.0,0.0,-1.5206417910447765,0.5381496222844989,0.03795814767543319,-1.9477761194029848,4.165998814691002,0.29384689996144153,2.9306268656716425,3.244698099406654,0.22886335792012097,-0.24360311641791038,0.11392825139797769,0.008035879264599978,-0.7813941611940297,1.255706003044036,0.08857067240544343
VAL 440,R VAL 440,0.0,0.0,0.0,-1.0169850746268654,1.1583450172041618,0.08170335795366081,94.06894029850748,9.070308414422813,0.6397702274598485,-93.80261194029846,8.170080521027021,0.5762730476718142,-0.40681081791044776,0.20597620483991635,0.014528441305502758,-1.1574675343283536,1.3211236935895796,0.09318488052803281
gtp 441,R gtp 441,0.0,0.0,0.0,-0.003174129353233898,0.0003792206766201779,2.6748164169697373e-05,341.16268159203986,2.5019450936858103,0.17647360029502163,-341.11752736318425,2.5007469750547155,0.1763890915226495,0.0,0.0,0.0,0.04198009950249486,0.0062501424453403655,0.00044085105723125654
Mg+ 442,R Mg+ 442,0.0,0.0,0.0,-1.9900497512440038e-05,0.00013965839649372904,9.85074376846936e-06,-167.82824875621898,1.108049758115205,0.078155803903974,167.79789552238816,1.1066667239117691,0.07805825219277641,0.0,0.0,0.0,-0.03037313432835519,0.0016646977305772197,0.00011741872459923999
MET 443,R MET 443,0.0,0.0,0.0,-0.00018407960199006538,0.00038754909640103684,2.733560560764326e-05,-74.46768159203981,0.4456745885862679,0.03143546171589085,74.460223880597,0.4454372491362988,0.031418721081840253,0.0,0.0,0.0,-0.007641791044773722,0.0007861011392388979,5.544729921836061e-05
ARG 444,R ARG 444,0.0,0.0,0.0,-0.00026865671641789634,0.0004432609673109469,3.126521799740178e-05,-75.49540796019897,0.48290869602533837,0.03406175316014649,75.48729850746265,0.4825826358779289,0.034038754650598343,0.0,0.0,0.0,-0.008378109452734608,0.0007957088944737102,5.612497802167235e-05
GLU 445,R GLU 445,0.0,0.0,0.0,-0.00010945273631841413,0.00031220639780573365,2.202134139352797e-05,69.62912437810947,0.6147057779821985,0.043358002554269255,-69.62428855721393,0.6144331014325541,0.04333876943338535,0.0,0.0,0.0,0.004726368159201237,0.0007191421394238914,5.0724375522181456e-05
ILE 446,R ILE 446,0.0,0.0,0.0,-8.457711442785138e-05,0.00027825137222105517,1.962633855027602e-05,0.001194029850746305,0.0462931086086884,0.0032652641201604293,-0.0012139303482587068,0.0462735647105345,0.0032638855998724657,0.0,0.0,0.0,-0.00010447761194030246,0.0006495538849849328,4.581599850380425e-05
VAL 447,R VAL 447,0.0,0.0,0.0,-4.4776119402975727e-05,0.00020681203672459888,1.4587396341048324e-05,0.2591243781094528,0.05925733955620939,0.004179690466341659,-0.2590995024875622,0.059327072589510525,0.004184609055273607,0.0,0.0,0.0,-1.9900497512491405e-05,0.0005726798225481089,4.039372021249886e-05
HID 448,R HID 448,0.0,0.0,0.0,-6.965174129352025e-05,0.000254559180208235,1.795522017364374e-05,0.10068159203980089,0.06756097750216115,0.004765383928427076,-0.10065671641791042,0.06756435345561163,0.00476562204982364,0.0,0.0,0.0,-4.477611940314585e-05,0.0006487531666747976,4.57595201888451e-05
ILE 449,R ILE 449,0.0,0.0,0.0,-4.4776119402982354e-05,0.00020681203672462948,1.4587396341050482e-05,0.2009303482587065,0.03522641936489881,0.00248468004614278,-0.20091044776119413,0.03524981126654186,0.002486329983669832,0.0,0.0,0.0,-2.4875621890657204e-05,0.0006797556697815706,4.7946268153545584e-05
GLN 450,R GLN 450,0.0,0.0,0.0,-4.477611940299561e-05,0.0002068120367246907,1.45873963410548e-05,0.3429850746268654,0.07352925959126227,0.005186354089002563,-0.3429502487562188,0.07341633145165143,0.005178388752184405,0.0,0.0,0.0,-9.950248756478518e-06,0.0006308018252976506,4.449333019492993e-05
ALA 451,R ALA 451,0.0,0.0,0.0,-1.4925373134328925e-05,0.00012125430454680997,8.55261921160757e-06,0.15971641791044774,0.03802714635369646,0.002682228096419308,-0.15968656716417903,0.038063919383878646,0.002684821865981392,0.0,0.0,0.0,1.4925373134354608e-05,0.0005857139364283431,4.131307572070136e-05
GLY 452,R GLY 452,0.0,0.0,0.0,-1.4925373134329477e-05,0.00012125430454681444,8.552619211607887e-06,0.419855721393035,0.02182025348822373,0.0015390820134841895,-0.41983084577114477,0.021814944071813537,0.0015387075161254196,0.0,0.0,0.0,9.950248756247637e-06,0.0006148255405284157,4.336644995296109e-05
GLN 453,R GLN 453,0.0,0.0,0.0,-2.9850746268662267e-05,0.0001701754365819925,1.2003249811993133e-05,0.1501243781094525,0.10360530467573398,0.00730775474327233,-0.15006467661691542,0.10365619980123589,0.007311344608636464,0.0,0.0,0.0,2.9850746268481097e-05,0.0005977607281938483,4.216279089639741e-05
CYS 454,R CYS 454,0.0,0.0,0.0,-1.4925373134324505e-05,0.00012125430454677407,8.55261921160504e-06,0.2582089552238804,0.06839580534258534,0.004824268144151066,-0.25819402985074635,0.06842432115520973,0.004826279494492792,0.0,0.0,0.0,-4.418798107960822e-17,0.0005371752171595613,3.78894184371387e-05
GLY 455,R GLY 455,0.0,0.0,0.0,-1.4925373134331134e-05,0.00012125430454682793,8.552619211608838e-06,0.21508955223880605,0.032154972075135894,0.002268036858125276,-0.21497512437810942,0.03214464167118105,0.0022673082076113157,0.0,0.0,0.0,9.950248756213556e-05,0.0006068020333726223,4.2800515393346196e-05
ASN 456,R ASN 456,0.0,0.0,0.0,-9.950248756213392e-06,9.925341961815396e-05,7.000796438663869e-06,0.7589452736318414,0.05053132608067997,0.0035642049314528862,-0.7588855721393033,0.050520690217926,0.0035634547355364475,0.0,0.0,0.0,4.975124378147348e-05,0.00061289009331028,4.3229934031957324e-05
GLN 457,R GLN 457,0.0,0.0,0.0,-2.4875621890546734e-05,0.0001557460282835641,1.098547782372012e-05,0.23782587064676566,0.10885905135565455,0.007678325462023693,-0.2377611940298506,0.10880816423205332,0.007674736161070115,0.0,0.0,0.0,3.9800995024358655e-05,0.0005971807398255194,4.212188167111243e-05
ILE 458,R ILE 458,0.0,0.0,0.0,-2.985074626864459e-05,0.00017017543658189176,1.2003249811986027e-05,0.12013432835820895,0.048368062996994414,0.0034116201182502505,-0.12003482587064672,0.048396720635320904,0.0034136414722056954,0.0,0.0,0.0,6.965174129337884e-05,0.0006349085240721274,4.478299439255284e-05
GLY 459,R GLY 459,0.0,0.0,0.0,0.0,0.0,0.0,0.27145771144278596,0.034456829327433255,0.002430397350249302,-0.27139303482587057,0.034445569597833514,0.002429603150158409,0.0,0.0,0.0,6.467661691536992e-05,0.0005737161916467661,4.0466820052513784e-05
ALA 460,R ALA 460,0.0,0.0,0.0,-2.4875621890550048e-05,0.00015574602828358487,1.0985477823721583e-05,0.2693731343283581,0.05437043638653817,0.0038349948937563506,-0.2693134328358207,0.05437721820174297,0.003835473246118577,0.0,0.0,0.0,3.4825870646821985e-05,0.0005762989606680306,4.064899453310621e-05
LYS 461,R LYS 461,0.0,0.0,0.0,-2.4875621890546734e-05,0.0001557460282835641,1.098547782372012e-05,-55.10073134328359,0.4470296632925238,0.031531041316212705,55.09994527363184,0.4470143541613331,0.03152996149335591,0.0,0.0,0.0,-0.0008109452736344403,0.0006261940649328459,4.416832383770573e-05
PHE 462,R PHE 462,0.0,0.0,0.0,-5.4726368159226674e-05,0.0002274453622023323,1.6042758907678602e-05,0.12894527363184072,0.04016448754498202,0.002832984520306034,-0.12887562189054727,0.04015206732143914,0.0028321084652836387,0.0,0.0,0.0,1.4925373134443813e-05,0.0006187582810363273,4.364384408051759e-05
TRP 463,R TRP 463,0.0,0.0,0.0,-9.45273631840714e-05,0.0002925610035420474,2.0635662121957497e-05,0.3704228855721391,0.05416728532642134,0.003820665722795307,-0.370378109452736,0.054185018568069725,0.003821916529220472,0.0,0.0,0.0,-4.975124378101393e-05,0.0006367770510524032,4.4914790123917944e-05
GLU 464,R GLU 464,0.0,0.0,0.0,-3.482587064676896e-05,0.00018333856490238565,1.293170529717048e-05,56.077930348258725,0.3162610155758211,0.022307332080339328,-56.07717412935324,0.31625862350791456,0.022307163356878254,0.0,0.0,0.0,0.0007213930348271942,0.0005918098135997121,4.174304574446512e-05
VAL 465,R VAL 465,0.0,0.0,0.0,-5.4726368159209e-05,0.00022744536220225888,1.6042758907673425e-05,0.12032338308457727,0.05587779755145616,0.003941315952675392,-0.12026865671641793,0.05581987255294863,0.003937230238300802,0.0,0.0,0.0,1.9111301816930555e-16,0.0006229443807375443,4.393910878769763e-05
ILE 466,R ILE 466,0.0,0.0,0.0,-3.9800995024880075e-05,0.00019549137019294228,1.378889809037821e-05,0.24747263681592008,0.03641920789902787,0.002568812862462214,-0.24741791044776112,0.03645394392208601,0.0025712629526198558,0.0,0.0,0.0,1.4925373134293573e-05,0.0006024627065956731,4.249444288155631e-05
SER 467,R SER 467,0.0,0.0,0.0,-2.4875621890542316e-05,0.00015574602828353647,1.098547782371817e-05,0.4511492537313436,0.09153401136059415,0.006456311361514621,-0.45104477611940297,0.09150533782693018,0.006454288886388515,0.0,0.0,0.0,7.960199004993594e-05,0.0005931884004294282,4.184028376210719e-05
ASP 468,R ASP 468,0.0,0.0,0.0,-3.980099502487345e-05,0.00019549137019290972,1.3788898090375912e-05,60.25326368159206,0.40503589315958466,0.028569029150548465,-60.25165671641795,0.4049336123517583,0.028561814818609785,0.0,0.0,0.0,0.0015671641791022038,0.000620316415735935,4.375374642844614e-05
GLU 469,R GLU 469,0.0,0.0,0.0,-8.457711442785635e-05,0.00027825137222107154,1.9626338550277176e-05,63.62765174129357,0.3674231880359228,0.02591603348459275,-63.62523880597014,0.3672749355668913,0.025905576561685593,0.0,0.0,0.0,0.002328358208957787,0.000599868800783978,4.2311482872333375e-05
HID 470,R HID 470,0.0,0.0,0.0,-3.482587064676454e-05,0.00018333856490236237,1.2931705297168837e-05,0.10337313432835821,0.08003416605392437,0.0056451748145034605,-0.10335323383084577,0.08000161442394692,0.005642878799554095,0.0,0.0,0.0,-1.4925373134284736e-05,0.0006106648521036333,4.307297761902371e-05
GLY 471,R GLY 471,0.0,0.0,0.0,-2.9850746268658954e-05,0.00017017543658197365,1.2003249811991804e-05,0.11960199004975124,0.09223963381210344,0.0065060821317769685,-0.11958208955223883,0.09227459818531118,0.006508548328512301,0.0,0.0,0.0,-9.950248756197373e-06,0.0006066796490156974,4.279188306638553e-05
ILE 472,R ILE 472,0.0,0.0,0.0,-3.482587064676233e-05,0.00018333856490235077,1.2931705297168019e-05,-0.0693781094527363,0.05569717624082876,0.003928575907717225,0.06929353233830848,0.05569656963060752,0.003928533120731216,0.0,0.0,0.0,-0.00011940298507453417,0.0006194779071156481,4.3694602590528235e-05
ASP 473,R ASP 473,0.0,0.0,0.0,-3.980099502487455e-05,0.00019549137019291517,1.3788898090376297e-05,57.8999054726368,0.4641404574029991,0.03273794367718099,-57.898766169154214,0.4640215083899856,0.03272955366069701,0.0,0.0,0.0,0.0010995024875605104,0.0006309195305071915,4.450163248028127e-05
PRO 474,R PRO 474,0.0,0.0,0.0,-3.4825870646760124e-05,0.0001833385649023391,1.2931705297167197e-05,0.0705223880597015,0.08184605587295492,0.005772975668530663,-0.07057213930348256,0.08176952211043952,0.005767577393145123,0.0,0.0,0.0,-8.457711442794196e-05,0.0005882861060411046,4.149450257666196e-05
THR 475,R THR 475,0.0,0.0,0.0,-1.9900497512437276e-05,0.0001396583964937097,9.850743768467997e-06,0.022517412935323434,0.13366651510000058,0.009428109041288253,-0.022507462686567163,0.13363502383750156,0.0094258878188941,0.0,0.0,0.0,-9.950248756120596e-06,0.000590050590218074,4.161895969450968e-05
GLY 476,R GLY 476,0.0,0.0,0.0,-1.4925373134328925e-05,0.00012125430454680997,8.55261921160757e-06,0.25303482587064685,0.0501053991697975,0.0035341623635261714,-0.2529004975124378,0.050050422831611756,0.003530284631614644,0.0,0.0,0.0,0.00011940298507469298,0.0006113940044259118,4.312440805840493e-05
SER 477,R SER 477,0.0,0.0,0.0,-1.9900497512436724e-05,0.0001396583964937058,9.850743768467722e-06,-0.12074626865671637,0.18870530421615347,0.01331024590181269,0.12073631840796027,0.18868037445863003,0.013308487492295334,0.0,0.0,0.0,-2.9850746268650114e-05,0.0006222287637515999,4.388863305733065e-05
TYR 478,R TYR 478,0.0,0.0,0.0,-8.457711442785359e-05,0.00027825137222106243,1.9626338550276536e-05,-0.2741791044776121,0.11776571632477142,0.008306553170812489,0.27415422885572127,0.11775504169801343,0.00830580024069402,0.0,0.0,0.0,-0.00010945273631856823,0.0006750420653964467,4.7613796134751684e-05
HID 479,R HID 479,0.0,0.0,0.0,-6.467661691542349e-05,0.0002459543700359879,1.7348283660614746e-05,-0.29028855721393065,0.11320762556461453,0.007985050237376263,0.2902388059701494,0.11315442135069688,0.007981297501473061,0.0,0.0,0.0,-0.0001144278606965512,0.0005916843282509868,4.173419469040733e-05
GLY 480,R GLY 480,0.0,0.0,0.0,-3.482587064677117e-05,0.00018333856490239728,1.29317052971713e-05,0.009412935323383118,0.14428748814662515,0.01017725471874715,-0.00942786069651743,0.14422341713346082,0.010172735497923243,0.0,0.0,0.0,-4.975124378106585e-05,0.0006522158463727369,4.60037587832515e-05
ASP 481,R ASP 481,0.0,0.0,0.0,-6.467661691542405e-05,0.00024595437003599,1.7348283660614895e-05,62.97127860696518,0.8917158383186105,0.06289678571497065,-62.96902985074626,0.8913709599069576,0.06287245986740429,0.0,0.0,0.0,0.0021840796019910046,0.0006845452960304746,4.828410234117216e-05
SER 482,R SER 482,0.0,0.0,0.0,-9.950248756219136e-05,0.0002993355016217248,2.1113498373971794e-05,-0.22372636815920402,0.1318608106463865,0.00930074446929895,0.22362189054726364,0.13188147218196936,0.009302201821652978,0.0,0.0,0.0,-0.00020398009950245847,0.0006489057606241168,4.577028333616098e-05
ASP 483,R ASP 483,0.0,0.0,0.0,-0.00010447761194030025,0.00030587912734208274,2.1575050145339195e-05,70.3296218905473,0.681482329546371,0.04806805734306373,-70.32438805970148,0.681108891476608,0.048041717052533524,0.0,0.0,0.0,0.005129353233830734,0.0007617628674776737,5.373060988992515e-05
LEU 484,R LEU 484,0.0,0.0,0.0,-0.00010945273631841303,0.0003122063978057305,2.202134139352775e-05,-0.004039800995024776,0.06555320203070038,0.004623766365784748,0.004019900497512456,0.06545690619899729,0.004616974181513024,0.0,0.0,0.0,-0.00012935323383063047,0.0006489057606242773,4.57702833361723e-05
GLN 485,R GLN 485,0.0,0.0,0.0,-8.457711442784696e-05,0.0002782513722210407,1.9626338550275e-05,0.04434825870646774,0.2746682270208533,0.019373602974481305,-0.04428855721393036,0.27459177537372365,0.0193682104910685,0.0,0.0,0.0,-2.4875621890206485e-05,0.0006723968484779294,4.742721691910457e-05
LEU 486,R LEU 486,0.0,0.0,0.0,-6.965174129353627e-05,0.0002545591802082936,1.7955220173647875e-05,-0.03117910447761206,0.06429152943745382,0.004534774842555206,0.031124378109452764,0.06428550630687031,0.004534350003680124,0.0,0.0,0.0,-0.00012437810945298554,0.0005811746009029212,4.0992895679524604e-05
GLU 487,R GLU 487,0.0,0.0,0.0,-0.00013432835820895424,0.0003410047659342024,2.4052621663857713e-05,73.11208955223877,0.842486506938335,0.059424416408897916,-73.10529850746272,0.8419657881980487,0.05938768774084228,0.0,0.0,0.0,0.006656716417911972,0.0008846772828021054,6.240032428741623e-05
ARG 488,R ARG 488,0.0,0.0,0.0,-0.00018905472636816047,0.00039155208696420166,2.7617954792048423e-05,-73.60484577114428,0.5255544630430772,0.03706975364023542,73.59767164179101,0.5252130405460981,0.037045671554095445,0.0,0.0,0.0,-0.00736318407959897,0.0007480906448281182,5.276624565943449e-05
ILE 489,R ILE 489,0.0,0.0,0.0,-3.482587064676896e-05,0.00018333856490238565,1.293170529717048e-05,-0.190323383084577,0.0581319471897954,0.004100311409164574,0.19026368159203977,0.05816518871701281,0.004102656085713299,0.0,0.0,0.0,-9.452736318404489e-05,0.0005695594007149641,4.017362262653505e-05
ASN 490,R ASN 490,0.0,0.0,0.0,-8.457711442784696e-05,0.0002782513722210407,1.9626338550275e-05,-0.6494029850746267,0.4579750061518058,0.03230306627619908,0.6490995024875625,0.4578078743323962,0.032291277706589974,0.0,0.0,0.0,-0.00038805970149209245,0.0006056588176535167,4.2719879173801023e-05
VAL 491,R VAL 491,0.0,0.0,0.0,-6.467661691542681e-05,0.0002459543700360005,1.7348283660615634e-05,-0.20628855721393055,0.056030165279975945,0.003952063143606369,0.20624875621890548,0.056043584770920724,0.003953009681516863,0.0,0.0,0.0,-0.00010447761194045492,0.0006571685463067755,4.635309530176523e-05
TYR 492,R TYR 492,0.0,0.0,0.0,-9.950248756218694e-05,0.0002993355016217115,2.111349837397085e-05,-0.08691044776119417,0.04429291847646421,0.003124181586095633,0.08690049751243782,0.04426053630921509,0.0031218975241255166,0.0,0.0,0.0,-0.00010945273631848594,0.0006292696540573675,4.4385259168222096e-05
TYR 493,R TYR 493,0.0,0.0,0.0,-0.00010447761194029363,0.00030587912734206333,2.1575050145337826e-05,0.6173184079601988,0.04875002854396978,0.003438561890647061,-0.6171393034825868,0.04871472952965108,0.003436072090147678,0.0,0.0,0.0,7.462686567163579e-05,0.0006687055774614799,4.716685473626471e-05
ASN 494,R ASN 494,0.0,0.0,0.0,-3.98009950248867e-05,0.00019549137019297483,1.3788898090380505e-05,0.18473134328358182,0.30817672364683524,0.021737110093396204,-0.18478109452736322,0.30802607281386163,0.021726484002939864,0.0,0.0,0.0,-8.95522388068573e-05,0.0006083501041834491,4.290970788929173e-05
GLU 495,R GLU 495,0.0,0.0,0.0,-6.46766169154224e-05,0.00024595437003598373,1.734828366061445e-05,64.70029353233835,0.5387799266445066,0.03800260591713199,-64.69745771144277,0.5386756742655825,0.037995252521290296,0.0,0.0,0.0,0.0027711442786030873,0.0006127689248797326,4.322138746983061e-05
ALA 496,R ALA 496,0.0,0.0,0.0,-2.4875621890549496e-05,0.00015574602828358143,1.098547782372134e-05,0.3886865671641792,0.06368631356874613,0.004492086206591104,-0.3885671641791045,0.0636845984209497,0.004491965229393228,0.0,0.0,0.0,9.45273631840228e-05,0.0005607563304917375,3.9552701927730224e-05
ALA 497,R ALA 497,0.0,0.0,0.0,-2.487562189054784e-05,0.00015574602828357105,1.0985477823720609e-05,-0.02941293532338312,0.10177310454045208,0.007178521309992667,0.029432835820895523,0.10179589723045386,0.007180128982389305,0.0,0.0,0.0,-4.975124378146465e-06,0.0005598286201671165,3.948726628670441e-05
GLY 498,R GLY 498,0.0,0.0,0.0,-2.4875621890545077e-05,0.00015574602828355376,1.0985477823719389e-05,-0.10720398009950241,0.08086671783750442,0.0057038984895558045,0.10712437810945276,0.08075335245716406,0.005695902312154483,0.0,0.0,0.0,-0.00010447761194027098,0.0006340502755983077,4.4722458212720225e-05
ASN 499,R ASN 499,0.0,0.0,0.0,-2.4875621890547287e-05,0.00015574602828356758,1.0985477823720363e-05,-0.08744776119402962,0.37044503087900627,0.026129177844711013,0.08747761194029849,0.37044030645038256,0.026128844609209296,0.0,0.0,0.0,4.975124378203909e-06,0.0006189182702521409,4.3655128849713466e-05
LYS 500,R LYS 500,0.0,0.0,0.0,-3.482587064676675e-05,0.000183338564902374,1.2931705297169657e-05,-57.49048258706466,0.5561546824313915,0.0392281266992213,57.48941293532339,0.5561179351930228,0.03922553474887347,0.0,0.0,0.0,-0.001104477611941118,0.0006721391193529927,4.740903810826925e-05
TYR 501,R TYR 501,0.0,0.0,0.0,-0.000109452736318418,0.00031220639780574466,2.2021341393528747e-05,-0.44201990049751255,0.13990127863309204,0.009867875353686367,0.44189552238805946,0.13976331816442172,0.009858144372512525,0.0,0.0,0.0,-0.00023383084577114615,0.0007053807068074133,4.9753718905784826e-05
VAL 502,R VAL 502,0.0,0.0,0.0,-4.975124378109678e-05,0.00021743058092948403,1.533637070121997e-05,0.4457064676616915,0.0282331869214466,0.0019914154616758675,-0.4455970149253734,0.028290810192318296,0.001995479893823946,0.0,0.0,0.0,5.970149253713121e-05,0.0005699069579710943,4.019813742522218e-05
PRO 503,R PRO 503,0.0,0.0,0.0,-2.9850746268653428e-05,0.00017017543658194215,1.2003249811989581e-05,-0.1737860696517414,0.04167045560852434,0.002939207317430298,0.17371144278606968,0.04171302477916016,0.0029422099152181694,0.0,0.0,0.0,-0.0001044776119403555,0.0005500156947069148,3.8795115891494355e-05
ARG 504,R ARG 504,0.0,0.0,0.0,-6.965174129353792e-05,0.0002545591802082997,1.7955220173648305e-05,-65.41128855721391,0.4149262552951657,0.02926664150770706,65.40818905472639,0.4147783248725623,0.029256207300203518,0.0,0.0,0.0,-0.0031691542288571376,0.0006700737177044957,4.726335590849381e-05
ALA 505,R ALA 505,0.0,0.0,0.0,-3.482587064677559e-05,0.00018333856490242053,1.293170529717294e-05,0.013452736318408027,0.045762734464265674,0.0032278544124070972,-0.013442786069651743,0.04574521653702068,0.0032266187930889787,0.0,0.0,0.0,-2.4875621890490254e-05,0.0005768141267071953,4.068533154382262e-05
ILE 506,R ILE 506,0.0,0.0,0.0,-1.4925373134326714e-05,0.00012125430454679203,8.552619211606305e-06,0.17449751243781098,0.0418192181746312,0.0029497002198110326,-0.17445771144278616,0.041848690401191976,0.0029517790303904565,0.0,0.0,0.0,2.48756218903744e-05,0.0006264311848130293,4.418504898449776e-05
LEU 507,R LEU 507,0.0,0.0,0.0,-9.950248756213392e-06,9.925341961815396e-05,7.000796438663869e-06,-0.013184079601990077,0.06398679081093402,0.004513280237135355,0.013223880597014919,0.06395189911070932,0.004510819166357021,0.0,0.0,0.0,2.9850746268593224e-05,0.0005545869132878837,3.911754479001614e-05
VAL 508,R VAL 508,0.0,0.0,0.0,-9.95024875621781e-06,9.925341961819804e-05,7.000796438666977e-06,0.02519402985074641,0.037918046795886395,0.002674532806939964,-0.025243781094527355,0.03787785125312774,0.0026716976319537764,0.0,0.0,0.0,-5.970149253713121e-05,0.0005871068371738468,4.1411323364118075e-05
ASP 509,R ASP 509,0.0,0.0,0.0,0.0,0.0,0.0,53.14777114427859,0.2417363544008107,0.01705076777702522,-53.147288557213926,0.24180995851936304,0.01705595941125822,0.0,0.0,0.0,0.00048258706467397216,0.0005909308565739137,4.168104889599762e-05
LEU 510,R LEU 510,0.0,0.0,0.0,-1.4925373134328925e-05,0.00012125430454680997,8.55261921160757e-06,-0.16426368159204013,0.03179716693750978,0.0022427992296096496,0.1642437810945274,0.031743299894479514,0.0022389997413455828,0.0,0.0,0.0,-3.482587064717549e-05,0.0006016404560334204,4.243644579863408e-05
GLU 511,R GLU 511,0.0,0.0,0.0,-1.4925373134333343e-05,0.00012125430454684587,8.552619211610103e-06,49.804791044776124,0.20528510963615118,0.014479695208291092,-49.804467661691525,0.20531020141515957,0.014481465045922858,0.0,0.0,0.0,0.0003084577114424207,0.0005681234795460545,4.0072340556414156e-05
PRO 512,R PRO 512,0.0,0.0,0.0,-2.985074626866337e-05,0.00017017543658199883,1.2003249811993579e-05,-0.06654726368159208,0.12457469538922637,0.008786821523971115,0.06650746268656708,0.12454326984510772,0.008784604936994109,0.0,0.0,0.0,-6.965174129347607e-05,0.0006190382350287808,4.3663590512639504e-05
GLY 513,R GLY 513,0.0,0.0,0.0,0.0,0.0,0.0,-0.18229850746268655,0.09170616307550462,0.0064684540072520854,0.18227363184079617,0.09165145826571768,0.006464595427477125,0.0,0.0,0.0,-2.4875621890470508e-05,0.0005768141267071017,4.0685331543816016e-05
THR 514,R THR 514,0.0,0.0,0.0,-4.975124378108905e-06,7.035888370014624e-05,4.962733015460314e-06,-0.03985572139303468,0.1330687327714326,0.009385944726818937,0.039786069651741314,0.13302357926986585,0.009382759844381859,0.0,0.0,0.0,-7.462686567149715e-05,0.0005366219984578085,3.785039739854947e-05
MET 515,R MET 515,0.0,0.0,0.0,-2.9850746268653428e-05,0.00017017543658194215,1.2003249811989581e-05,-0.008910447761194014,0.09112198341231136,0.006427249150821373,0.008905472636815922,0.09110425944736741,0.006425998998724489,0.0,0.0,0.0,-3.48258706467535e-05,0.0005848681396890718,4.1253417818506104e-05
ASP 516,R ASP 516,0.0,0.0,0.0,-4.975124378111114e-06,7.035888370017748e-05,4.962733015462517e-06,50.221597014925386,0.19825422593308595,0.013983774908734219,-50.22130348258707,0.19825543209438873,0.013983859984792912,0.0,0.0,0.0,0.0002885572139304535,0.0006588988310894778,4.6475140180331825e-05
SER 517,R SER 517,0.0,0.0,0.0,0.0,0.0,0.0,0.19466169154228846,0.1012163584556826,0.007139251468988808,-0.19464179104477594,0.10114646807848716,0.007134321781874258,0.0,0.0,0.0,1.9900497512330672e-05,0.00056392546528575,3.977623546103239e-05
VAL 518,R VAL 518,0.0,0.0,0.0,-9.95024875621781e-06,9.925341961819804e-05,7.000796438666977e-06,0.06777611940298486,0.061720479090572565,0.004353426933522764,-0.06772636815920396,0.06173752619388855,0.004354629343481466,0.0,0.0,0.0,3.9800995024672945e-05,0.0005716415745466675,4.03204878448998e-05
ARG 519,R ARG 519,0.0,0.0,0.0,-1.4925373134322296e-05,0.00012125430454675613,8.552619211603774e-06,-52.62842786069652,0.5028106534812097,0.035465529003996805,52.62787064676617,0.5027761667148686,0.03546309649505242,0.0,0.0,0.0,-0.0005721393034820667,0.0005782284666951286,4.078509139480485e-05
SER 520,R SER 520,0.0,0.0,0.0,-4.975124378109457e-06,7.035888370015405e-05,4.962733015460865e-06,-0.011283582089552177,0.11825848314150586,0.008341310262194911,0.01133333333333336,0.11824367004539531,0.008340265426955025,0.0,0.0,0.0,4.477611940303317e-05,0.0006009818455936396,4.2389991000008275e-05
GLY 521,R GLY 521,0.0,0.0,0.0,-1.4925373134328372e-05,0.0001212543045468055,8.552619211607255e-06,0.11688059701492534,0.06117705868294369,0.004315097013313852,-0.11689054726368162,0.06113762275081446,0.004312315417130387,0.0,0.0,0.0,-2.487562189059755e-05,0.000585375764381509,4.128922290363732e-05
PRO 522,R PRO 522,0.0,0.0,0.0,-9.950248756218362e-06,9.925341961820355e-05,7.000796438667366e-06,0.021800995024875636,0.05398212528009798,0.0038076055401046714,-0.021830845771144327,0.053952358233780355,0.003805505934542952,0.0,0.0,0.0,-3.980099502504799e-05,0.0005887907839484029,4.153009981159531e-05
PHE 523,R PHE 523,0.0,0.0,0.0,-2.9850746268655637e-05,0.00017017543658195475,1.200324981199047e-05,0.16127363184079602,0.03918624684166786,0.002763984741172327,-0.16114427860696512,0.03918338158759155,0.002763782641732222,0.0,0.0,0.0,9.950248756212507e-05,0.0005730686805963037,4.042114814444742e-05
GLY 524,R GLY 524,0.0,0.0,0.0,-9.950248756219467e-06,9.925341961821457e-05,7.000796438668144e-06,0.19552736318407957,0.06573306866359398,0.004636453179879822,-0.19551243781094532,0.06577158646858366,0.0046391700163680195,0.0,0.0,0.0,4.9751243781055904e-06,0.0005773288330499576,4.072163613005482e-05
GLN 525,R GLN 525,0.0,0.0,0.0,-2.487562189054784e-05,0.00015574602828357105,1.0985477823720609e-05,0.23920895522388114,0.246228903168627,0.017367647734766237,-0.23919402985074603,0.2461979690500257,0.017365465810272648,0.0,0.0,0.0,-9.950248755488707e-06,0.0005553005528471908,3.9167881043462185e-05
ILE 526,R ILE 526,0.0,0.0,0.0,-3.9800995024877866e-05,0.00019549137019293143,1.3788898090377444e-05,0.15566169154228862,0.04546645994822145,0.0032069568193088547,-0.1555870646766169,0.045506039529632135,0.0032097485477314094,0.0,0.0,0.0,3.482587064688827e-05,0.000601640456032644,4.243644579857932e-05
PHE 527,R PHE 527,0.0,0.0,0.0,-4.975124378109126e-05,0.0002174305809294599,1.5336370701218267e-05,-0.24975621890547267,0.05045341946738657,0.0035587098226395972,0.24972139303482577,0.05047221776600161,0.003560035752390969,0.0,0.0,0.0,-8.4577114427858e-05,0.0006049636683911642,4.267084712534425e-05
ARG 528,R ARG 528,0.0,0.0,0.0,-3.980099502487345e-05,0.00019549137019290975,1.3788898090375914e-05,-59.299233830845765,0.33165986900482197,0.023393483455878817,59.297830845771145,0.33168967580800535,0.023395585865673633,0.0,0.0,0.0,-0.0014427860696500049,0.0005968075925274941,4.209556189003927e-05
PRO 529,R PRO 529,0.0,0.0,0.0,-4.975124378108905e-06,7.035888370014624e-05,4.962733015460314e-06,0.03266666666666664,0.041673491978294896,0.002939421486440877,-0.032572139303482565,0.041648326549557836,0.002937646453957788,0.0,0.0,0.0,8.955223880580563e-05,0.0005747076250025855,4.05367503696081e-05
ASP 530,R ASP 530,0.0,0.0,0.0,-1.990049751243783e-05,0.00013965839649371354,9.850743768468268e-06,56.660955223880634,0.4578525615745209,0.032294429701621725,-56.660024875621914,0.45777005935374904,0.032288610443649716,0.0,0.0,0.0,0.0009104477611921554,0.000624492071027263,4.404827444375363e-05
ASN 531,R ASN 531,0.0,0.0,0.0,-1.990049751243562e-05,0.00013965839649369806,9.850743768467175e-06,-0.13305472636815907,0.064134203121266,0.00452367789981698,0.133089552238806,0.06411108161906688,0.0045220470347961585,0.0,0.0,0.0,1.4925373133904719e-05,0.0005857139364284697,4.131307572071028e-05
PHE 532,R PHE 532,0.0,0.0,0.0,-4.477611940299782e-05,0.00020681203672470093,1.4587396341055522e-05,0.07981094527363174,0.07013245520610151,0.004946761980902322,-0.07977611940298512,0.07019173901348355,0.004950943538265156,0.0,0.0,0.0,-9.950248756487356e-06,0.0006228649083406008,4.393350323702104e-05
VAL 533,R VAL 533,0.0,0.0,0.0,-9.950248756222228e-06,9.925341961824211e-05,7.000796438670086e-06,0.11398009950248758,0.04363370373326849,0.0030776841631933883,-0.11399502487562192,0.04362669518152922,0.003077189818069107,0.0,0.0,0.0,-2.4875621890537895e-05,0.0006184381784382241,4.3621265784097884e-05
PHE 534,R PHE 534,0.0,0.0,0.0,-3.9800995024874e-05,0.00019549137019291243,1.3788898090376104e-05,0.06149751243781095,0.04062204440109425,0.002865258092552515,-0.06145273631840796,0.04058231613720233,0.002862455876876331,0.0,0.0,0.0,4.975124378150883e-06,0.00065027749482574,4.58670380066848e-05
GLY 535,R GLY 535,0.0,0.0,0.0,0.0,0.0,0.0,0.02110447761194023,0.03371233339205496,0.0023778846558449394,-0.021094527363184082,0.03372903468816621,0.0023790626744440617,0.0,0.0,0.0,9.950248756154841e-06,0.000564188756311788,3.979480657812348e-05
GLN 536,R GLN 536,0.0,0.0,0.0,-9.950248756218914e-06,9.925341961820907e-05,7.000796438667756e-06,-0.11770646766169097,0.259217207385882,0.018283772078474092,0.11770149253731348,0.2592223165561896,0.018284132451561807,0.0,0.0,0.0,-1.4925373133692616e-05,0.0006346355709100161,4.4763741760929844e-05
SER 537,R SER 537,0.0,0.0,0.0,-9.950248756219467e-06,9.925341961821457e-05,7.000796438668144e-06,-0.13091542288557212,0.10842728177804875,0.007647870784161156,0.13089054726368163,0.10843879884398096,0.00764868313535744,0.0,0.0,0.0,-3.48258706467314e-05,0.000531384275535077,3.7480956908486396e-05
GLY 538,R GLY 538,0.0,0.0,0.0,-4.975124378108905e-06,7.035888370014624e-05,4.962733015460314e-06,-0.18687562189054735,0.06180936389746505,0.00435969638440857,0.1869203980099503,0.061809397535667214,0.0043596987570644116,0.0,0.0,0.0,3.980099502477527e-05,0.0006604746975233544,4.658629322836318e-05
ALA 539,R ALA 539,0.0,0.0,0.0,0.0,0.0,0.0,-0.030631840796019893,0.04419792414357855,0.003117481202472402,0.03061194029850746,0.04413196691963141,0.00311282893859787,0.0,0.0,0.0,-1.990049751242043e-05,0.000517938883090128,3.653259204703208e-05
GLY 540,R GLY 540,0.0,0.0,0.0,0.0,0.0,0.0,-0.04393034825870649,0.03165807882050152,0.002232988710254669,0.04392039800995025,0.03165113992493882,0.002232499278298264,0.0,0.0,0.0,-9.950248756252608e-06,0.0006066796490156656,4.2791883066383286e-05
ASN 541,R ASN 541,0.0,0.0,0.0,-4.975124378108905e-06,7.035888370014624e-05,4.962733015460314e-06,-0.42026368159203986,0.06302195088152697,0.004445225675714097,0.42032835820895503,0.06302358116512227,0.004445340667052752,0.0,0.0,0.0,5.9701492537138946e-05,0.0005699069579706671,4.0198137425192046e-05
ASN 542,R ASN 542,0.0,0.0,0.0,-4.975124378106696e-06,7.035888370011499e-05,4.96273301545811e-06,0.42474626865671655,0.06385782013618019,0.004504183347134161,-0.42466666666666697,0.06381552497000287,0.004501200076130643,0.0,0.0,0.0,7.462686567093762e-05,0.0006382524220890148,4.501885477316182e-05
TRP 543,R TRP 543,0.0,0.0,0.0,-2.985074626865785e-05,0.00017017543658196733,1.2003249811991358e-05,0.24105472636815917,0.04688932656077654,0.0033073180920205857,-0.24102487562189065,0.04687322139229322,0.0033061821210223484,0.0,0.0,0.0,-1.414015394547463e-16,0.0006149060519591924,4.337212879143358e-05
ALA 544,R ALA 544,0.0,0.0,0.0,-4.975124378111114e-06,7.035888370017748e-05,4.962733015462517e-06,0.19160696517412934,0.037790595466533926,0.0026655430833005525,-0.1917114427860696,0.03779331482130261,0.002665734891796958,0.0,0.0,0.0,-0.00010945273631852184,0.000596807592522479,4.209556188968553e-05
LYS 545,R LYS 545,0.0,0.0,0.0,-1.492537313433776e-05,0.00012125430454688177,8.552619211612636e-06,-48.96462686567164,0.24661756619315203,0.017395061910805743,48.96441293532338,0.2467425665778237,0.017403878758136624,0.0,0.0,0.0,-0.0002288557213952588,0.0005963096995618528,4.206044322799108e-05
GLY 546,R GLY 546,0.0,0.0,0.0,-4.975124378108905e-06,7.035888370014624e-05,4.962733015460314e-06,0.1479601990049752,0.046291832316985124,0.0032651740974846835,-0.1479402985074627,0.04631072233183121,0.0032665064964002024,0.0,0.0,0.0,1.4925373134332238e-05,0.0005771573152703504,4.0709538198666046e-05
HIE 547,R HIE 547,0.0,0.0,0.0,-9.950248756222228e-06,9.925341961824212e-05,7.000796438670087e-06,-0.3187064676616914,0.06558681465566767,0.004626137217550565,0.3186517412935323,0.06556109231339988,0.004624322903415745,0.0,0.0,0.0,-6.467661691553728e-05,0.0005379119570459353,3.794138406202691e-05
TYR 548,R TYR 548,0.0,0.0,0.0,-3.980099502487732e-05,0.00019549137019292872,1.3788898090377252e-05,0.16066169154228852,0.12223716844062782,0.008621945085456583,-0.16069651741293534,0.12223394272476325,0.008621717561002275,0.0,0.0,0.0,-7.46268656716623e-05,0.0005980091224406444,4.218031127569562e-05
THR 549,R THR 549,0.0,0.0,0.0,-1.4925373134332238e-05,0.00012125430454683689,8.55261921160947e-06,0.165910447761194,0.11134157895537997,0.007853429457895123,-0.16592039800995015,0.11135637574805556,0.007854473143179372,0.0,0.0,0.0,-2.4875621890520222e-05,0.0006021339411109982,4.24712535522302e-05
GLU 550,R GLU 550,0.0,0.0,0.0,-1.9900497512442247e-05,0.00013965839649374454,9.850743768470455e-06,50.106905472636846,0.2520362763443904,0.01777726825568419,-50.106631840796034,0.2519934331041203,0.017774246326514823,0.0,0.0,0.0,0.0002537313432823898,0.0005903860845391652,4.164262363936239e-05
GLY 551,R GLY 551,0.0,0.0,0.0,-2.487562189055336e-05,0.0001557460282836056,1.0985477823723047e-05,0.1147064676616916,0.03830849389414823,0.0027020728218383333,-0.11471144278606969,0.03838734656791665,0.0027076346606124614,0.0,0.0,0.0,-2.9850746268636307e-05,0.0005977607281940419,4.216279089641106e-05
ALA 552,R ALA 552,0.0,0.0,0.0,-9.95024875621781e-06,9.925341961819804e-05,7.000796438666977e-06,0.20294029850746254,0.04965739755816115,0.003502562766259643,-0.2028457711442786,0.04961945829330224,0.00349988673684593,0.0,0.0,0.0,8.457711442784254e-05,0.0005882861060409872,4.149450257665368e-05
GLU 553,R GLU 553,0.0,0.0,0.0,-1.4925373134327818e-05,0.000121254304546801,8.552619211606938e-06,51.882577114427846,0.4271638217613713,0.030129812893278693,-51.882194029850744,0.42708458290984896,0.030124223815626,0.0,0.0,0.0,0.0003681592039812918,0.0005676004257451725,4.003544718588313e-05
LEU 554,R LEU 554,0.0,0.0,0.0,0.0,0.0,0.0,0.1355721393034823,0.037688511517417755,0.00265834263670469,-0.1355422885572139,0.03767456157392396,0.0026573586835562076,0.0,0.0,0.0,2.985074626831318e-05,0.0005977607281942336,4.2162790896424585e-05
VAL 555,R VAL 555,0.0,0.0,0.0,-9.950248756222228e-06,9.925341961824211e-05,7.000796438670086e-06,0.24980099502487554,0.03118026865244825,0.0021992865795297657,-0.24976616915422883,0.031151532224779913,0.0021972596682026356,0.0,0.0,0.0,2.4875621890413892e-05,0.0005853757643815028,4.1289222903636884e-05
ASP 556,R ASP 556,0.0,0.0,0.0,-1.9900497512442247e-05,0.00013965839649374454,9.850743768470455e-06,55.258691542288574,0.5197349251434723,0.036659275085854495,-55.25793532338307,0.5196291069156181,0.03665181124354501,0.0,0.0,0.0,0.0007363184079611695,0.0005944388868138164,4.192848627099909e-05
SER 557,R SER 557,0.0,0.0,0.0,-1.4925373134326714e-05,0.00012125430454679203,8.552619211606305e-06,0.3179402985074625,0.1414056175494377,0.009973983239627355,-0.3178358208955222,0.141373320790351,0.00997170520188453,0.0,0.0,0.0,8.955223880593764e-05,0.0006479514588625862,4.5702972079790805e-05
VAL 558,R VAL 558,0.0,0.0,0.0,-1.4925373134328925e-05,0.00012125430454680997,8.55261921160757e-06,0.2607960199004975,0.03964811871315195,0.002796562671136298,-0.2607711442786069,0.039618797528397046,0.0027944945142244324,0.0,0.0,0.0,9.950248756288925e-06,0.0005900505902188162,4.1618959694562026e-05
LEU 559,R LEU 559,0.0,0.0,0.0,-3.4825870646757915e-05,0.00018333856490232748,1.2931705297166377e-05,0.35092039800995023,0.03274496097865149,0.00230965146677527,-0.3507960199004974,0.032768951207862745,0.0023113436070750304,0.0,0.0,0.0,8.955223880592935e-05,0.0006001163224780301,4.232894170650633e-05
ASP 560,R ASP 560,0.0,0.0,0.0,-4.477611940298567e-05,0.00020681203672464482,1.4587396341051564e-05,58.13827860696516,0.3909537922224694,0.027575754334741215,-58.13715920398012,0.39089496054107886,0.027571604667886974,0.0,0.0,0.0,0.0010746268656715411,0.0006224673941608976,4.390546474863152e-05
VAL 561,R VAL 561,0.0,0.0,0.0,-1.4925373134333343e-05,0.00012125430454684587,8.552619211610103e-06,0.38366666666666677,0.035570451896100495,0.0025089462299023647,-0.3835820895522388,0.03550382892408183,0.0025042470077794813,0.0,0.0,0.0,6.965174129365129e-05,0.0005599612443140061,3.949662087276096e-05
VAL 562,R VAL 562,0.0,0.0,0.0,-9.950248756222228e-06,9.925341961824211e-05,7.000796438670086e-06,0.39214925373134324,0.03285090110519207,0.002317123907155161,-0.39202985074626845,0.032878172596895405,0.0023190474898662477,0.0,0.0,0.0,0.00010945273631832095,0.0005712517450511053,4.029299139233708e-05
ARG 563,R ARG 563,0.0,0.0,0.0,-2.985074626865785e-05,0.00017017543658196733,1.2003249811991358e-05,-59.630159203980064,0.4530205145469224,0.03195360338296781,59.628726368159164,0.4530012242933715,0.03195224275339071,0.0,0.0,0.0,-0.0014626865671669212,0.0005815152160844646,4.101692082202425e-05
LYS 564,R LYS 564,0.0,0.0,0.0,-3.482587064676233e-05,0.00018333856490235074,1.2931705297168017e-05,-59.07115422885575,0.5088355168188525,0.035890490098132166,59.06985074626865,0.5087615805897833,0.035885275038629455,0.0,0.0,0.0,-0.0013383084577087833,0.0006189182702524623,4.365512884973614e-05
GLU 565,R GLU 565,0.0,0.0,0.0,-6.46766169154224e-05,0.0002459543700359837,1.7348283660614448e-05,61.8952537313433,0.41880610968194304,0.029540305335895377,-61.89326865671639,0.4187064152306216,0.029533273431478876,0.0,0.0,0.0,0.0019203980099526312,0.0006643980111385809,4.6863022434177015e-05
SER 566,R SER 566,0.0,0.0,0.0,-3.482587064676675e-05,0.000183338564902374,1.2931705297169657e-05,0.6910497512437808,0.06263896004771477,0.0044182115851597505,-0.6908905472636817,0.06261989860811594,0.004416867094874452,0.0,0.0,0.0,0.00012437810945274694,0.0005811746009029569,4.099289567952712e-05
GLU 567,R GLU 567,0.0,0.0,0.0,-5.970149253731349e-05,0.00023693295322966504,1.6711961981297456e-05,64.73769651741294,1.0042914546116641,0.07083725745545917,-64.7349502487562,1.0039677094936532,0.07081442223549471,0.0,0.0,0.0,0.0026865671641803377,0.0006811379538358039,4.804376695329806e-05
SER 568,R SER 568,0.0,0.0,0.0,-3.980099502487566e-05,0.0001954913701929206,1.378889809037668e-05,0.21307960199004994,0.2067596090924927,0.014583698381002728,-0.21296517412935334,0.20675571131239173,0.01458342345279215,0.0,0.0,0.0,7.462686567177194e-05,0.0006224673941586102,4.390546474847017e-05
CYS 569,R CYS 569,0.0,0.0,0.0,-6.46766169154246e-05,0.0002459543700359921,1.734828366061504e-05,-0.1711044776119403,0.22346681396826046,0.01576213375224015,0.1710796019900497,0.22336607088750565,0.015755027883206298,0.0,0.0,0.0,-8.955223880587191e-05,0.0006164739232256745,4.348271790383796e-05
ASP 570,R ASP 570,0.0,0.0,0.0,-8.955223880597022e-05,0.00028553920104043296,2.0140382360963628e-05,70.4408109452736,0.9448904404013848,0.0666474329603817,-70.43559203980101,0.944407020111604,0.06661333512218029,0.0,0.0,0.0,0.005129353233833844,0.000799990099195698,5.642695091979707e-05
CYM 571,R CYM 571,0.0,0.0,0.0,-0.00012437810945273422,0.0003300124169507805,2.3277281147513278e-05,73.12678606965177,0.6018159244861137,0.04244882238901695,-73.12016915422885,0.6013931101073036,0.042418999362175386,0.0,0.0,0.0,0.006492537313433011,0.0007472630191243735,5.270786944326367e-05
LEU 572,R LEU 572,0.0,0.0,0.0,-8.457711442784917e-05,0.0002782513722210479,1.962633855027551e-05,0.5455124378109452,0.09319674312913578,0.006573591417843586,-0.545283582089552,0.09319078050563051,0.006573170846808741,0.0,0.0,0.0,0.00014427860696506766,0.0006495919898090662,4.581868621086881e-05
GLN 573,R GLN 573,0.0,0.0,0.0,-0.00015920398009948496,0.00036586619524076047,2.5806211680393635e-05,0.6408258706467661,0.11572868651699289,0.0081628721663835,-0.6405373134328362,0.11560078780028146,0.008153850886472866,0.0,0.0,0.0,0.0001293532338304736,0.0007485867810467524,5.2801240410102726e-05
GLY 574,R GLY 574,0.0,0.0,0.0,-2.9850746268653428e-05,0.00017017543658194215,1.2003249811989581e-05,0.08117412935323376,0.04318517950315337,0.0030460477032615827,-0.081089552238806,0.043232702983530776,0.0030493997511150373,0.0,0.0,0.0,5.4726368159105365e-05,0.0006165140726231988,4.348554982399027e-05
PHE 575,R PHE 575,0.0,0.0,0.0,-7.960199004976899e-05,0.00027067603002464626,1.9092015109589455e-05,0.3314427860696514,0.08970824995311785,0.006327532081077898,-0.33137313432835785,0.08965447812234541,0.006323739308568694,0.0,0.0,0.0,-9.950248756487356e-06,0.0006386401111385469,4.50462002503022e-05
GLN 576,R GLN 576,0.0,0.0,0.0,-4.477611940298677e-05,0.0002068120367246499,1.4587396341051922e-05,-0.12968656716417873,0.3225257847976812,0.022749214830839817,0.12962686567164183,0.32242397395312933,0.022742033647554664,0.0,0.0,0.0,-0.00010447761193987826,0.0005589879365254655,3.942796903460815e-05
LEU 577,R LEU 577,0.0,0.0,0.0,-2.9850746268671103e-05,0.00017017543658204293,1.200324981199669e-05,0.2738457711442785,0.059642225972314736,0.004206838260962002,-0.2737761194029848,0.05961480522367349,0.0042049041504782355,0.0,0.0,0.0,3.9800995024778445e-05,0.0006374763366591391,4.4964113927612365e-05
THR 578,R THR 578,0.0,0.0,0.0,-3.980099502487566e-05,0.0001954913701929206,1.378889809037668e-05,0.14795024875621907,0.07323965644415244,0.005165927057987286,-0.1479154228855722,0.07324359826979918,0.0051662050929311264,0.0,0.0,0.0,-4.975124377949828e-06,0.0005773288330498978,4.0721636130050605e-05
HIE 579,R HIE 579,0.0,0.0,0.0,-4.4776119402977936e-05,0.00020681203672460907,1.4587396341049042e-05,0.09171641791044777,0.11945758080192836,0.008425888089971443,-0.09169651741293533,0.11945599092957249,0.008425775949021844,0.0,0.0,0.0,-2.4875621890657204e-05,0.0005681234795470945,4.0072340556487516e-05
SER 580,R SER 580,0.0,0.0,0.0,-4.975124378111114e-06,7.035888370017748e-05,4.962733015462517e-06,0.012562189054726334,0.07138256098739022,0.00503493764412147,-0.012552238805970136,0.07138347501304486,0.005035002114520299,0.0,0.0,0.0,4.9751243780644754e-06,0.000602627022078615,4.250603280210738e-05
LEU 581,R LEU 581,0.0,0.0,0.0,-2.9850746268662267e-05,0.00017017543658199254,1.2003249811993135e-05,-0.2238109452736317,0.04464290687144291,0.0031488678640955946,0.22373631840796004,0.04467477973818007,0.003151116002777385,0.0,0.0,0.0,-0.00010447761194024945,0.0005850797035010008,4.126834037922795e-05
GLY 582,R GLY 582,0.0,0.0,0.0,-4.975124378108905e-06,7.035888370014624e-05,4.962733015460314e-06,-0.2327412935323384,0.024364208647180804,0.0017185187753153129,0.23275621890547252,0.02440608507500598,0.0017214725107927438,0.0,0.0,0.0,9.9502487562863e-06,0.0005900505902186441,4.161895969454989e-05
GLY 583,R GLY 583,0.0,0.0,0.0,-4.975124378108905e-06,7.035888370014624e-05,4.962733015460314e-06,0.20734825870646775,0.03450384807226239,0.002433713796802142,-0.20732835820895507,0.034540647938206846,0.002436309459212953,0.0,0.0,0.0,1.4925373134373113e-05,0.0006024627065956566,4.2494442881555136e-05
GLY 584,R GLY 584,0.0,0.0,0.0,-4.975124378111114e-06,7.035888370017748e-05,4.962733015462517e-06,0.2797164179104475,0.036589890389436816,0.0025808518770935917,-0.2797064676616916,0.036585732585477496,0.002580558608214161,0.0,0.0,0.0,4.975124378055879e-06,0.0005598286201671963,3.948726628671004e-05
THR 585,R THR 585,0.0,0.0,0.0,-2.9850746268653428e-05,0.00017017543658194212,1.200324981198958e-05,0.08744278606965167,0.03347543779431965,0.002361175328717059,-0.08746268656716417,0.03344126581708615,0.002358765023284372,0.0,0.0,0.0,-4.975124378129673e-05,0.0005620789748259548,3.9645994065978266e-05
GLY 586,R GLY 586,0.0,0.0,0.0,-1.4925373134331134e-05,0.00012125430454682793,8.552619211608838e-06,0.24442288557213937,0.040320300599446135,0.002843974725792014,-0.24440298507462696,0.04035109338491259,0.0028461466814148984,0.0,0.0,0.0,4.975124378049251e-06,0.0006108269611728516,4.308441191115011e-05
SER 587,R SER 587,0.0,0.0,0.0,-2.4875621890540104e-05,0.00015574602828352264,1.0985477823717194e-05,0.24503482587064673,0.057830372824231334,0.004079039993503979,-0.24504477611940312,0.05784971940208565,0.0040804045958911205,0.0,0.0,0.0,-3.482587064676297e-05,0.0006016404560332639,4.243644579862304e-05
GLY 588,R GLY 588,0.0,0.0,0.0,-9.95024875621781e-06,9.925341961819804e-05,7.000796438666977e-06,0.4304328358208955,0.03581012275821157,0.0025258513090862743,-0.43041293532338326,0.035756412385852046,0.0025220628715192824,0.0,0.0,0.0,9.950248756219743e-06,0.0005984228837315048,4.220949574694766e-05
MET 589,R MET 589,0.0,0.0,0.0,-1.99004975124312e-05,0.00013965839649366705,9.850743768464988e-06,0.392507462686567,0.1645028729777702,0.011603138025101408,-0.3924875621890549,0.16444648933696027,0.011599161029716264,0.0,0.0,0.0,-6.628197161941233e-18,0.0005901344816798875,4.162487694198949e-05
GLY 590,R GLY 590,0.0,0.0,0.0,-9.95024875621781e-06,9.925341961819804e-05,7.000796438666977e-06,0.3429303482587065,0.02968902044029949,0.0020941020406701556,-0.34282587064676623,0.02967828372294229,0.002093344731018494,0.0,0.0,0.0,9.4527363184062e-05,0.0005782284666971979,4.07850913949508e-05
THR 591,R THR 591,0.0,0.0,0.0,-2.9850746268662267e-05,0.00017017543658199254,1.2003249811993135e-05,0.5490597014925372,0.03458692154845943,0.002439573348025114,-0.548960199004975,0.034602913171585876,0.002440701310151384,0.0,0.0,0.0,6.965174129348049e-05,0.0006270235922066443,4.422683418028661e-05
LEU 592,R LEU 592,0.0,0.0,0.0,-3.482587064677559e-05,0.00018333856490242053,1.293170529717294e-05,0.45027860696517397,0.03406552056833693,0.0024027965584817357,-0.45021393034825846,0.034069566013283696,0.0024030819021674758,0.0,0.0,0.0,2.9850746268631334e-05,0.0005722474481395829,4.0363222873152537e-05
LEU 593,R LEU 593,0.0,0.0,0.0,-6.467661691543344e-05,0.00024595437003602574,1.7348283660617416e-05,0.3159104477611939,0.030365795438870753,0.0021418380684866505,-0.3158507462686567,0.030324408701979392,0.002138918873144549,0.0,0.0,0.0,-4.975124378245612e-06,0.0006874678640184695,4.8490244392910245e-05
ILE 594,R ILE 594,0.0,0.0,0.0,-5.97014925373157e-05,0.0002369329532296738,1.6711961981298073e-05,0.36413432835820875,0.03059276514595131,0.0021578472772688486,-0.3639800995024875,0.030487736740079468,0.0021504391447066166,0.0,0.0,0.0,9.452736318372673e-05,0.000569559400715017,4.017362262653878e-05
SER 595,R SER 595,0.0,0.0,0.0,-8.457711442785359e-05,0.0002782513722210625,1.962633855027654e-05,0.48368159203980116,0.1135462213704842,0.008008932944098091,-0.48358706467661716,0.11351754256278286,0.008006910096970072,0.0,0.0,0.0,9.950248756228857e-06,0.0006615980183036836,4.6665526167123985e-05
LYS 596,R LYS 596,0.0,0.0,0.0,-4.4776119402982354e-05,0.00020681203672462948,1.4587396341050482e-05,-58.21899502487561,0.7166111270695517,0.05054585167539971,58.21792537313433,0.7164758621872839,0.050536310826230994,0.0,0.0,0.0,-0.0011144278606981621,0.0006401498549828306,4.5152689370465705e-05
ILE 597,R ILE 597,0.0,0.0,0.0,-4.477611940298456e-05,0.00020681203672463973,1.4587396341051205e-05,0.3601144278606966,0.042844527922845,0.0030220199933910018,-0.3600447761194029,0.0428102719932275,0.003019603766413715,0.0,0.0,0.0,2.487562189073674e-05,0.0006264311848127469,4.4185048984477835e-05
ARG 598,R ARG 598,0.0,0.0,0.0,-9.95024875621781e-05,0.0002993355016216849,2.1113498373968978e-05,-65.02342786069651,0.37686274475073117,0.02658184847903662,65.02085572139303,0.3767336365593519,0.026572741889360537,0.0,0.0,0.0,-0.002671641791041696,0.0006994253441105858,4.933366000887931e-05
GLU 599,R GLU 599,0.0,0.0,0.0,-5.472636815920624e-05,0.00022744536220224742,1.6042758907672615e-05,61.865159203980085,1.3001850440551852,0.09170798206292433,-61.863323383084605,1.29986063925619,0.09168510031265086,0.0,0.0,0.0,0.001781094527362356,0.000677896069184642,4.781510204071643e-05
GLU 600,R GLU 600,0.0,0.0,0.0,-7.462686567163854e-05,0.0002627883113680335,1.8535658332232666e-05,62.28402985074626,0.4260772231715818,0.03005317013812808,-62.28210945273631,0.42594448515983424,0.030043807520663685,0.0,0.0,0.0,0.0018457711442799259,0.0006395696060291729,4.5111761764908804e-05
TYR 601,R TYR 601,0.0,0.0,0.0,-0.00010447761194030744,0.0003058791273421037,2.1575050145340675e-05,-0.1203532338308456,0.16198111063017537,0.011425266623490079,0.12030348258706466,0.1618897801998175,0.011418824671625338,0.0,0.0,0.0,-0.00015422885572133406,0.0006846537617622598,4.829175292401072e-05
PRO 602,R PRO 602,0.0,0.0,0.0,-9.452736318407748e-05,0.0002925610035420662,2.0635662121958825e-05,0.08864676616915425,0.09800015027905049,0.006912397635281204,-0.08859701492537322,0.09804665247085725,0.006915677646993077,0.0,0.0,0.0,-4.4776119402739316e-05,0.00067136533835109,4.735445980453658e-05
ASP 603,R ASP 603,0.0,0.0,0.0,-0.00012437810945273533,0.00033001241695078344,2.3277281147513484e-05,71.11929850746269,0.8924843521605379,0.06295099250188367,-71.11402985074626,0.8921051179074061,0.06292424338010068,0.0,0.0,0.0,0.005144278606965699,0.0007357803600921566,5.189794512258634e-05
ARG 604,R ARG 604,0.0,0.0,0.0,-0.00011442786069651918,0.0003183302143889878,2.2453282111460023e-05,-69.67604975124378,0.7323368495474696,0.05165505861600055,69.67135323383083,0.7318856105095904,0.05162323066829332,0.0,0.0,0.0,-0.004810945273630491,0.0007816805482962584,5.5135494774271114e-05
ILE 605,R ILE 605,0.0,0.0,0.0,-0.00010945273631841082,0.0003122063978057242,2.2021341393527307e-05,-0.3019154228855723,0.05193909378904373,0.0036635012095770545,0.3018756218905472,0.05188189278296058,0.0036594665616907092,0.0,0.0,0.0,-0.0001492537313433776,0.000659874811207542,4.6543980510075996e-05
MET 606,R MET 606,0.0,0.0,0.0,-0.00011940298507462698,0.0003242621042149321,2.2871685359708627e-05,-0.1356517412935323,0.19690373966985197,0.013888518952229284,0.13561691542288568,0.1968832204631419,0.013887071638979901,0.0,0.0,0.0,-0.00015422885572122347,0.000623817908885111,4.400072271261915e-05
ASN 607,R ASN 607,0.0,0.0,0.0,-4.975124378108242e-05,0.0002174305809294213,1.5336370701215547e-05,-0.8092487562189052,0.0779392403415674,0.005497410147827416,0.8090049751243779,0.07790908705597395,0.0054952832990477095,0.0,0.0,0.0,-0.0002935323383079504,0.0006216716032490938,4.384933398555342e-05
THR 608,R THR 608,0.0,0.0,0.0,-2.9850746268653428e-05,0.00017017543658194215,1.2003249811989581e-05,0.0853532338308459,0.0814600570678816,0.005745749412042151,-0.08537313432835823,0.08146686946559467,0.005746229921528191,0.0,0.0,0.0,-4.975124378087612e-05,0.0005531568721306717,3.901667746394245e-05
PHE 609,R PHE 609,0.0,0.0,0.0,-5.97014925373157e-05,0.0002369329532296738,1.6711961981298073e-05,-0.16882089552238805,0.05504207130121835,0.003882368368009073,0.16880099502487564,0.05501840668028079,0.003880699194346147,0.0,0.0,0.0,-7.960199004969828e-05,0.0006258382166574046,4.414322423560639e-05
SER 610,R SER 610,0.0,0.0,0.0,-2.4875621890544525e-05,0.0001557460282835503,1.0985477823719143e-05,0.18696517412935315,0.12660006280245914,0.008929679926513777,-0.18693532338308466,0.12659800756105027,0.008929534960962049,0.0,0.0,0.0,4.975124378061955e-06,0.0006026270220785444,4.25060328021024e-05
VAL 611,R VAL 611,0.0,0.0,0.0,-1.4925373134333343e-05,0.00012125430454684587,8.552619211610103e-06,0.024930348258706606,0.06722439681205324,0.004741643357012048,-0.024935323383084566,0.06724937474802203,0.004743405164774926,0.0,0.0,0.0,-1.990049751235912e-05,0.0005813023549841502,4.100190675763489e-05
VAL 612,R VAL 612,0.0,0.0,0.0,-2.487562189055336e-05,0.00015574602828360564,1.0985477823723048e-05,-0.10523880597014937,0.04643963274102809,0.003275599135596758,0.1052636815920398,0.04637576486210635,0.0032710942427575944,0.0,0.0,0.0,-8.837596215921645e-17,0.0005816428953504319,4.1025926623072856e-05
PRO 613,R PRO 613,0.0,0.0,0.0,-1.4925373134324505e-05,0.00012125430454677407,8.55261921160504e-06,0.4107562189054725,0.04361939950943959,0.0030766752210367905,-0.4106865671641791,0.04362887661039631,0.003077343684197878,0.0,0.0,0.0,5.472636815909411e-05,0.0006402658416714327,4.516087044069605e-05
SER 614,R SER 614,0.0,0.0,0.0,-2.487562189054839e-05,0.00015574602828357452,1.0985477823720853e-05,-0.29163681592039803,0.058988003146697256,0.004160692940777611,0.29152736318407974,0.058980226870569155,0.004160144444550144,0.0,0.0,0.0,-0.00013432835820894484,0.000604185790378509,4.2615979840754335e-05
PRO 615,R PRO 615,0.0,0.0,0.0,-9.950248756220019e-06,9.925341961822007e-05,7.000796438668532e-06,-0.2869104477611942,0.03369768937113625,0.002376851746249584,0.2869353233830847,0.03373470976317725,0.0023794629633719327,0.0,0.0,0.0,1.4925373134258223e-05,0.0005506903125183748,3.88426997630637e-05
LYS 616,R LYS 616,0.0,0.0,0.0,-2.487562189054832e-05,0.00015574602828357406,1.098547782372082e-05,-52.16801990049752,0.5045312386246207,0.03558688972275845,52.16764179104476,0.5043952697098244,0.035577299214963984,0.0,0.0,0.0,-0.0004029850746272344,0.000624373154130722,4.403988669259096e-05
VAL 617,R VAL 617,0.0,0.0,0.0,-2.9850746268656192e-05,0.0001701754365819579,1.2003249811990692e-05,-0.18223880597014924,0.07829357106567619,0.00552240271010883,0.1822238805970148,0.07827915747115435,0.005521386053538356,0.0,0.0,0.0,-4.477611940289398e-05,0.0005756113553993344,4.06004945969346e-05
SER 618,R SER 618,0.0,0.0,0.0,-2.4875621890546182e-05,0.00015574602828356067,1.0985477823719877e-05,-0.2922487562189052,0.057673621163016546,0.004067983583802339,0.2922288557213933,0.05766628444227197,0.004067466091421143,0.0,0.0,0.0,-4.477611940292491e-05,0.0005841906206201147,4.1205629308011154e-05
ASP 619,R ASP 619,0.0,0.0,0.0,-4.975124378110009e-06,7.035888370016185e-05,4.962733015461415e-06,50.312522388059705,0.2379761908444806,0.01678554628908835,-50.3122736318408,0.23792958478219706,0.016782258950917936,0.0,0.0,0.0,0.00024378109452414376,0.0005600938370595775,3.9505973243939306e-05
THR 620,R THR 620,0.0,0.0,0.0,-4.975124378111114e-06,7.035888370017748e-05,4.962733015462517e-06,0.17455223880597012,0.04743593225727834,0.0033458726851836734,-0.17451741293532338,0.04743868464942187,0.0033460668239568303,0.0,0.0,0.0,2.9850746268671103e-05,0.0005808763987790051,4.09718621234502e-05
VAL 621,R VAL 621,0.0,0.0,0.0,-1.4925373134328372e-05,0.0001212543045468055,8.552619211607255e-06,0.1920348258706468,0.04846975546790895,0.0034187929521027898,-0.19196517412935338,0.04848720178982748,0.0034200235207705993,0.0,0.0,0.0,5.472636815918911e-05,0.0005833426152079402,4.114581561804099e-05
VAL 622,R VAL 622,0.0,0.0,0.0,-4.975124378111114e-06,7.035888370017748e-05,4.962733015462517e-06,0.17279104477611945,0.026100763782937634,0.0018410059304855943,-0.1727512437810944,0.026087449775063727,0.0018400668327772575,0.0,0.0,0.0,3.482587064680873e-05,0.0005676004257494101,4.0035447186182024e-05
GLU 623,R GLU 623,0.0,0.0,0.0,-1.4925373134326714e-05,0.00012125430454679203,8.552619211606305e-06,52.10951741293535,0.2190829165397596,0.015452917469083461,-52.109218905472616,0.21900608102085878,0.01544749790944357,0.0,0.0,0.0,0.0002835820895521789,0.0005936472179500093,4.187264625476928e-05
PRO 624,R PRO 624,0.0,0.0,0.0,-1.4925373134333343e-05,0.00012125430454684587,8.552619211610103e-06,0.3322736318407963,0.03145572188089646,0.0022187155522357697,-0.3322537313432839,0.031382415751741465,0.002213544936554266,0.0,0.0,0.0,4.975124378086811e-06,0.0005508700710712956,3.885537895378528e-05
TYR 625,R TYR 625,0.0,0.0,0.0,-9.950248756226648e-06,9.92534196182862e-05,7.0007964386731955e-06,0.42140298507462665,0.03509378750488421,0.0024753249160443334,-0.42137810945273624,0.03510561631596195,0.0024761592560477836,0.0,0.0,0.0,1.492537313430241e-05,0.0005596517390821953,3.9474790056926655e-05
ASN 626,R ASN 626,0.0,0.0,0.0,-1.4925373134333343e-05,0.00012125430454684589,8.552619211610105e-06,0.19574129353233843,0.04971603679643657,0.0035066988592231283,-0.19567661691542293,0.04975912027202947,0.003509737733285669,0.0,0.0,0.0,4.975124378090788e-05,0.0006209545194576005,4.379875479470011e-05
ALA 627,R ALA 627,0.0,0.0,0.0,-2.4875621890537895e-05,0.0001557460282835088,1.0985477823716218e-05,0.31290049751243787,0.026349545669066988,0.0018585536517542315,-0.3128706467661692,0.026321834836002936,0.0018565990802928796,0.0,0.0,0.0,4.975124378081287e-06,0.0006189182702521523,4.365512884971427e-05
THR 628,R THR 628,0.0,0.0,0.0,-1.9900497512444456e-05,0.00013965839649376008,9.85074376847155e-06,0.3834676616915425,0.05923005320772675,0.004177765835714157,-0.38345273631840787,0.05926640256175527,0.004180329721464488,0.0,0.0,0.0,-4.975124377702376e-06,0.0006189182702522483,4.365512884972104e-05
LEU 629,R LEU 629,0.0,0.0,0.0,-1.99004975124312e-05,0.00013965839649366705,9.850743768464988e-06,0.2702736318407961,0.05436050431239859,0.003834294339261277,-0.2702189054726368,0.054341392200280635,0.003832946274812057,0.0,0.0,0.0,3.482587064680431e-05,0.0006016404560330014,4.2436445798604525e-05
SER 630,R SER 630,0.0,0.0,0.0,-2.9850746268653428e-05,0.00017017543658194215,1.2003249811989581e-05,0.47991044776119424,0.03480509970494246,0.0024549624486402554,-0.47982089552238816,0.034746670425606314,0.002450841165038503,0.0,0.0,0.0,5.9701492537280075e-05,0.0005699069579713483,4.0198137425240096e-05
VAL 631,R VAL 631,0.0,0.0,0.0,-4.4776119402982354e-05,0.00020681203672462948,1.4587396341050482e-05,0.4188457711442783,0.019570286506792656,0.0013803815788662882,-0.4187412935323383,0.019583035005287002,0.001381280788618465,0.0,0.0,0.0,5.97014925373632e-05,0.0006120009677483908,4.316721995025468e-05
HIE 632,R HIE 632,0.0,0.0,0.0,-3.482587064675129e-05,0.0001833385649022926,1.2931705297163916e-05,0.8045124378109447,0.08634393273950276,0.006090231441379796,-0.8043830845771145,0.08634437305722106,0.006090262498997015,0.0,0.0,0.0,9.452736318420397e-05,0.0005867694678959763,4.138752717001094e-05
GLN 633,R GLN 633,0.0,0.0,0.0,-4.975124378109347e-05,0.00021743058092946958,1.5336370701218952e-05,0.4490746268656719,0.3179052385530758,0.022423306627189384,-0.44900497512437826,0.3179296129353446,0.02242502586355664,0.0,0.0,0.0,1.9900497512744936e-05,0.0006064348062070575,4.2774613186220665e-05
LEU 634,R LEU 634,0.0,0.0,0.0,-5.4726368159202374e-05,0.00022744536220223134,1.604275890767148e-05,0.4418258706467658,0.029697220456617962,0.0020946804252261757,-0.44174626865671635,0.0296676499111625,0.0020925946797666203,0.0,0.0,0.0,2.487562189012253e-05,0.0005938139727907874,4.188440823435588e-05
VAL 635,R VAL 635,0.0,0.0,0.0,-3.980099502488449e-05,0.00019549137019296399,1.378889809037974e-05,0.46104477611940275,0.023673840656256124,0.0016698239717425297,-0.4608955223880596,0.02365388968783167,0.0016684167389314976,0.0,0.0,0.0,0.00010945273631819485,0.0006050863998210528,4.267950393294425e-05
GLU 636,R GLU 636,0.0,0.0,0.0,-4.975124378109678e-05,0.00021743058092948408,1.5336370701219975e-05,63.127104477611915,0.8467066159922471,0.05972207995086012,-63.1252089552239,0.8465379751677783,0.059710184944240734,0.0,0.0,0.0,0.0018457711442776636,0.0007200708418483262,5.07898811405327e-05
ASN 637,R ASN 637,0.0,0.0,0.0,-7.960199004973806e-05,0.0002706760300245411,1.9092015109582035e-05,0.6651791044776123,0.14559043542334765,0.010269157533680262,-0.665019900497512,0.1455479254711166,0.01026615911283661,0.0,0.0,0.0,7.960199004938897e-05,0.0006492489658815658,4.57944911685291e-05
THR 638,R THR 638,0.0,0.0,0.0,-8.955223880596692e-05,0.0002855392010404224,2.0140382360962882e-05,0.19152736318407967,0.0894351567405487,0.006308269571057258,-0.19155223880597022,0.0894604529624204,0.006310053828976758,0.0,0.0,0.0,-0.00011442786069638212,0.0006082687249982033,4.2903967844138206e-05
ASP 639,R ASP 639,0.0,0.0,0.0,-0.00011940298507461703,0.00032426210421490517,2.2871685359706726e-05,67.33164179104475,0.3735657561588271,0.026349296834153085,-67.3283034825871,0.37339495640321435,0.026337249548271966,0.0,0.0,0.0,0.0032189054726397422,0.000640149854987089,4.515268937076606e-05
GLU 640,R GLU 640,0.0,0.0,0.0,-9.950248756218694e-05,0.00029933550162171153,2.1113498373970855e-05,67.04547263681589,0.47191222147899514,0.0332861216490301,-67.04220398009952,0.4716296012541587,0.03326618715537597,0.0,0.0,0.0,0.0031691542288571376,0.0007338603586286462,5.1762518661113424e-05
THR 641,R THR 641,0.0,0.0,0.0,-4.4776119402980145e-05,0.0002068120367246193,1.4587396341049764e-05,0.21089054726368156,0.10428838680355813,0.0073559356416855425,-0.2108905472636815,0.10420014209269753,0.0073497113396927185,0.0,0.0,0.0,-4.47761194031105e-05,0.0006253238560953743,4.410694403886652e-05
TYR 642,R TYR 642,0.0,0.0,0.0,-8.4577114427858e-05,0.000278251372221077,1.9626338550277562e-05,-0.3652636815920399,0.058416374079321404,0.004120373335120521,0.36522885572139324,0.05841273086875961,0.00412011636286078,0.0,0.0,0.0,-0.00011940298507473247,0.0006353372135461915,4.481323181666242e-05
CYS 643,R CYS 643,0.0,0.0,0.0,-5.4726368159197956e-05,0.00022744536220221297,1.6042758907670186e-05,0.1392437810945273,0.12910578513319065,0.009106419952567823,-0.13922388059701488,0.12911225640155236,0.00910687640064462,0.0,0.0,0.0,-3.482587064656128e-05,0.00060985366039068,4.301576056718846e-05
ILE 644,R ILE 644,0.0,0.0,0.0,-2.9850746268653428e-05,0.00017017543658194215,1.2003249811989581e-05,-0.029830845771144237,0.03438198133584215,0.0024251179799768415,0.02989552238805972,0.03432829547906876,0.0024213312716059687,0.0,0.0,0.0,3.4825870646578954e-05,0.0006338550570601515,4.470868855871795e-05
ASP 645,R ASP 645,0.0,0.0,0.0,-2.9850746268653428e-05,0.00017017543658194215,1.2003249811989581e-05,55.45453233830842,0.2496472341065268,0.017608758208826382,-55.45386069651736,0.2495967105438577,0.01760519455148376,0.0,0.0,0.0,0.000641791044776073,0.0005825358666543517,4.10889119625036e-05
ASN 646,R ASN 646,0.0,0.0,0.0,-2.4875621890542316e-05,0.00015574602828353647,1.098547782371817e-05,0.4293233830845772,0.17299463627407488,0.012202100826297154,-0.42931840796019916,0.17298378870196005,0.012201335697553764,0.0,0.0,0.0,-1.990049751239143e-05,0.0006226264302866267,4.3916682292036127e-05
GLU 647,R GLU 647,0.0,0.0,0.0,-2.985074626865785e-05,0.00017017543658196733,1.2003249811991358e-05,53.19215920398012,0.4411563553606647,0.03111677011618027,-53.19177611940298,0.4411409727497033,0.03111568511046006,0.0,0.0,0.0,0.00035323383084653865,0.0006145839429548404,4.334940897402876e-05
ALA 648,R ALA 648,0.0,0.0,0.0,-4.975124378106696e-06,7.035888370011499e-05,4.96273301545811e-06,-0.1401741293532338,0.05423079963652655,0.0038251456768130065,0.14013432835820894,0.05422834405710506,0.0038249724735950727,0.0,0.0,0.0,-4.4776119402975727e-05,0.0006092039293121214,4.296993207041362e-05
LEU 649,R LEU 649,0.0,0.0,0.0,-3.980099502487345e-05,0.00019549137019290975,1.3788898090375914e-05,0.012885572139303305,0.042106969215481196,0.0029699966133232623,-0.012925373134328365,0.04209914149258874,0.0029694444883208273,0.0,0.0,0.0,-7.96019900499126e-05,0.0006015170215049138,4.2427739398281316e-05
TYR 650,R TYR 650,0.0,0.0,0.0,-3.482587064676896e-05,0.00018333856490238565,1.293170529717048e-05,-0.10686567164179087,0.07106571036528826,0.005012588724403302,0.10690547263681592,0.07106598447326759,0.005012608058489451,0.0,0.0,0.0,4.975124378255001e-06,0.0006189182702517296,4.3655128849684457e-05
ASP 651,R ASP 651,0.0,0.0,0.0,-1.49253731343234e-05,0.00012125430454676511,8.552619211604408e-06,54.04876616915425,0.5088357993443603,0.035890510025945,-54.04829353233833,0.5088196059976365,0.035889367835333225,0.0,0.0,0.0,0.00045771144278818445,0.0005725501445118845,4.0384573429066456e-05
ILE 652,R ILE 652,0.0,0.0,0.0,-5.970149253731127e-05,0.00023693295322965626,1.6711961981296836e-05,-0.08996019900497518,0.03826704293624984,0.0026991490966956568,0.08994029850746274,0.03819883067042099,0.0026943377744306405,0.0,0.0,0.0,-7.960199004970713e-05,0.0006178375390604895,4.357889994891817e-05
CYS 653,R CYS 653,0.0,0.0,0.0,-9.95024875621781e-06,9.925341961819804e-05,7.000796438666977e-06,0.07395522388059704,0.0822433168666517,0.005800996298556229,-0.07393532338308455,0.08222618239141702,0.005799787725857547,0.0,0.0,0.0,9.95024875625316e-06,0.0005729390905713653,4.0412007568852485e-05
PHE 654,R PHE 654,0.0,0.0,0.0,-1.4925373134328925e-05,0.00012125430454680997,8.55261921160757e-06,-0.03595024875621889,0.04885451559444608,0.003445931838943806,0.0358955223880597,0.04894909559992395,0.003452602998164976,0.0,0.0,0.0,-6.965174129367049e-05,0.0006109485147468079,4.309298563919832e-05
ARG 655,R ARG 655,0.0,0.0,0.0,-2.4875621890542316e-05,0.00015574602828353647,1.098547782371817e-05,-53.94849253731349,0.7360788482449807,0.051918998853584364,53.948044776119445,0.7359930800706987,0.051912949233013365,0.0,0.0,0.0,-0.00047263681591940254,0.0005647149700994437,3.98319228369362e-05
THR 656,R THR 656,0.0,0.0,0.0,-4.477611940298677e-05,0.0002068120367246499,1.4587396341051922e-05,-0.2893930348258705,0.06518271106768377,0.004597633948136847,0.2893233830845773,0.06519545737385765,0.004598533003254661,0.0,0.0,0.0,-0.00011442786069640981,0.0005746214813124172,4.053067426218869e-05
LEU 657,R LEU 657,0.0,0.0,0.0,-4.975124378109126e-05,0.00021743058092945993,1.533637070121827e-05,-0.05665671641791054,0.03840471269749712,0.002708859572948864,0.05669651741293533,0.03839507169104057,0.002708179548785204,0.0,0.0,0.0,-9.950248756341812e-06,0.0005641887563118543,3.9794806578128146e-05
LYS 658,R LYS 658,0.0,0.0,0.0,-1.9900497512439485e-05,0.0001396583964937252,9.85074376846909e-06,-54.64712935323382,0.6173974853445946,0.043547860952993296,54.64649751243782,0.6172637592629905,0.04353842864245475,0.0,0.0,0.0,-0.0006517412935324808,0.0005885384990899836,4.151230500971196e-05
LEU 659,R LEU 659,0.0,0.0,0.0,-2.4875621890549496e-05,0.00015574602828358143,1.098547782372134e-05,-0.1605024875621891,0.058713582923227266,0.004141336830624861,0.16054726368159206,0.05877589620839151,0.004145732070874896,0.0,0.0,0.0,1.990049751239585e-05,0.0006613735067814828,4.664969034533458e-05
THR 660,R THR 660,0.0,0.0,0.0,-1.4925373134327818e-05,0.00012125430454680099,8.552619211606937e-06,-0.0548606965174132,0.08973543478599331,0.0063294495513465535,0.05493034825870645,0.08970035870951146,0.006326975475669754,0.0,0.0,0.0,5.47263681588334e-05,0.0006245317049587987,4.4051070005738425e-05
THR 661,R THR 661,0.0,0.0,0.0,-4.975124378108905e-06,7.035888370014624e-05,4.962733015460314e-06,-0.09553233830845777,0.1343414754973714,0.009475717077004623,0.0955323383084577,0.1344611512409431,0.009484158353109914,0.0,0.0,0.0,-4.975124378195071e-06,0.0006189182702522838,4.365512884972354e-05
PRO 662,R PRO 662,0.0,0.0,0.0,-4.975124378111114e-06,7.035888370017748e-05,4.962733015462517e-06,-0.3540646766169157,0.07244370465608539,0.005109784947572495,0.35397512437810946,0.07247078243386462,0.005111694866756873,0.0,0.0,0.0,-9.452736318412443e-05,0.0006197575360412023,4.371432609419892e-05
THR 663,R THR 663,0.0,0.0,0.0,-1.4925373134327266e-05,0.00012125430454679651,8.552619211606622e-06,0.444328358208955,0.07619379351979004,0.0053742958214819175,-0.44428855721393046,0.07620289960929033,0.005374938115512582,0.0,0.0,0.0,2.487562189037219e-05,0.0005768141267071931,4.068533154382246e-05
TYR 664,R TYR 664,0.0,0.0,0.0,-2.4875621890548943e-05,0.00015574602828357796,1.0985477823721097e-05,0.28276616915422886,0.10402707287192031,0.007337503978081191,-0.2827313432835822,0.10397836295533874,0.007334068245470227,0.0,0.0,0.0,9.950248756195716e-06,0.0005984228837315981,4.2209495746954245e-05
GLY 665,R GLY 665,0.0,0.0,0.0,0.0,0.0,0.0,0.3677761194029851,0.027756665227345295,0.0019578042128962805,-0.3677164179104478,0.02779820995533338,0.001960734552071124,0.0,0.0,0.0,5.970149253735546e-05,0.0005148712928554918,3.6316220914706954e-05
ASP 666,R ASP 666,0.0,0.0,0.0,-2.4875621890546734e-05,0.0001557460282835641,1.098547782372012e-05,54.03433830845774,0.3657912774744365,0.025800927388590984,-54.03370646766168,0.36574118626791385,0.0257973942272996,0.0,0.0,0.0,0.000606965174130201,0.0006147047536096302,4.335793030059925e-05
LEU 667,R LEU 667,0.0,0.0,0.0,-3.4825870646757915e-05,0.00018333856490232748,1.2931705297166377e-05,0.44347263681592014,0.028682521894028066,0.0020231091069720956,-0.4433930348258707,0.028681641661551016,0.002023047020160233,0.0,0.0,0.0,4.477611940278792e-05,0.0006253238560951253,4.4106944038848966e-05
ASN 668,R ASN 668,0.0,0.0,0.0,-2.4875621890537895e-05,0.0001557460282835088,1.0985477823716218e-05,0.5091641791044772,0.07733578596930658,0.005454845758242929,-0.5090945273631841,0.07730591823997597,0.0054527390510490294,0.0,0.0,0.0,4.4776119402739316e-05,0.0006092039293121789,4.2969932070417675e-05
HIE 669,R HIE 669,0.0,0.0,0.0,-2.985074626864901e-05,0.00017017543658191697,1.2003249811987806e-05,0.2136567164179105,0.17154018883409788,0.012099512013768701,-0.21367164179104467,0.17147847475780953,0.012095159038454026,0.0,0.0,0.0,-4.4776119402898396e-05,0.0005926457035844367,4.180200487807168e-05
LEU 670,R LEU 670,0.0,0.0,0.0,-2.4875621890551152e-05,0.0001557460282835918,1.098547782372207e-05,0.4974776119402986,0.02370445612260246,0.0016719834202390154,-0.4974925373134326,0.0236935491783476,0.001671214103707757,0.0,0.0,0.0,-3.980099502465472e-05,0.0005971807398257068,4.2121881671125646e-05
VAL 671,R VAL 671,0.0,0.0,0.0,-3.9800995024877866e-05,0.00019549137019293143,1.3788898090377444e-05,0.5010796019900502,0.020238223818409947,0.0014274942443080517,-0.5010447761194031,0.020235995343367036,0.0014273370597978948,0.0,0.0,0.0,-4.975124377874847e-06,0.000634791558516913,4.4774744278395136e-05
SER 672,R SER 672,0.0,0.0,0.0,-4.975124378109347e-05,0.00021743058092946958,1.5336370701218952e-05,0.4923184079601989,0.09618379022446064,0.006784281475148641,-0.49222885572139324,0.09613039115009657,0.006780514994849281,0.0,0.0,0.0,3.980099502489913e-05,0.0005971807398257441,4.2121881671128275e-05
ALA 673,R ALA 673,0.0,0.0,0.0,-3.482587064676675e-05,0.000183338564902374,1.2931705297169657e-05,0.48945273631840763,0.019793938591163702,0.0013961567805851635,-0.4893134328358208,0.01971832162276635,0.0013908231708708045,0.0,0.0,0.0,0.00010447761194026546,0.0006495538849847807,4.581599850379353e-05
THR 674,R THR 674,0.0,0.0,0.0,-4.975124378109347e-05,0.00021743058092946958,1.5336370701218952e-05,0.571885572139304,0.0508307291475069,0.003585323195508986,-0.571771144278607,0.050842037716718885,0.0035861208404805163,0.0,0.0,0.0,6.467661691568048e-05,0.0006697411840645795,4.723990079398977e-05
MET 675,R MET 675,0.0,0.0,0.0,-5.9701492537324534e-05,0.0002369329532297089,1.671196198130055e-05,0.3380597014925373,0.04590154310709287,0.003237645219173242,-0.3379502487562189,0.045867942744141646,0.003235275232303351,0.0,0.0,0.0,4.97512437810374e-05,0.000620954519457732,4.379875479470939e-05
SER 676,R SER 676,0.0,0.0,0.0,-4.975124378109789e-05,0.00021743058092948885,1.533637070122031e-05,0.8235970149253736,0.06763372080622264,0.00477051484548736,-0.8233333333333333,0.06759811982823052,0.0047680037461126585,0.0,0.0,0.0,0.00021393034825889113,0.0006141004626549901,4.331530690304341e-05
GLY 677,R GLY 677,0.0,0.0,0.0,-3.980099502487179e-05,0.00019549137019290162,1.3788898090375341e-05,0.5171144278606965,0.04135289026332007,0.0029168079850314527,-0.5170248756218905,0.04133318542072651,0.0029154181125979977,0.0,0.0,0.0,4.9751243781122464e-05,0.0005964342117670328,4.206922564179554e-05
VAL 678,R VAL 678,0.0,0.0,0.0,-7.462686567164242e-05,0.0002627883113680471,1.8535658332233625e-05,0.5895970149253731,0.03505563156644137,0.0024726336036543705,-0.5893880597014923,0.03509019872391824,0.002475071782952271,0.0,0.0,0.0,0.00013432835820881685,0.0006041857903785738,4.261597984075891e-05
THR 679,R THR 679,0.0,0.0,0.0,-5.97014925373157e-05,0.0002369329532296738,1.6711961981298073e-05,0.5145174129353232,0.07766563712046003,0.0054781116645781286,-0.5143034825870647,0.07769901385500759,0.005480465877916609,0.0,0.0,0.0,0.00015422885572111312,0.0006473017300415617,4.5657143742250145e-05
THR 680,R THR 680,0.0,0.0,0.0,-0.00010945273631840087,0.00031220639780569587,2.2021341393525308e-05,0.7404477611940293,0.06192089727921981,0.00436756334259283,-0.7400895522388057,0.06191931791166436,0.004367451942594723,0.0,0.0,0.0,0.00024875621890533254,0.0006211936393636154,4.381562101243733e-05
CYX 681,R CYX 681,0.0,0.0,0.0,-0.0001293532338294838,0.0003355904866440297,2.367072784782198e-05,0.45663184079601976,0.041341121651420676,0.0029159778911506547,-0.45638308457711446,0.041331899097701214,0.0029153273823673506,0.0,0.0,0.0,0.00011940298507745942,0.0006879717408488678,4.8525785124235665e-05
LEU 682,R LEU 682,0.0,0.0,0.0,-0.00016417910447761154,0.00037043801928330825,2.6128683284882435e-05,0.6267562189054728,0.10672890880058533,0.007528076790786503,-0.6264278606965173,0.10671567291486458,0.00752714320338999,0.0,0.0,0.0,0.00016417910447798714,0.0006600998324628077,4.655985228566366e-05
ARG 683,R ARG 683,0.0,0.0,0.0,-0.00019402985074628044,0.0003954519790893306,2.7893031973326542e-05,-64.82006467661694,0.36522292080776786,0.02576083860028311,64.81740298507461,0.3651443138607189,0.025755294093735406,0.0,0.0,0.0,-0.002855721393032059,0.0007082172994732365,4.995379672586633e-05
PHE 684,R PHE 684,0.0,0.0,0.0,-0.00013930348258708468,0.00034626293813547893,2.442350453481771e-05,0.1991592039800995,0.09046730272893026,0.006381071535840356,-0.19912437810945277,0.09047442371193225,0.006381573811254462,0.0,0.0,0.0,-0.00010447761194012571,0.0006340502755984724,4.4722458212731846e-05
PRO 685,R PRO 685,0.0,0.0,0.0,-0.00020895522388061818,0.000406562342444108,2.8676696581615368e-05,-0.8421194029850746,0.04109600059999582,0.002898688385252937,0.8415174129353231,0.04105221702491882,0.0028956001299802196,0.0,0.0,0.0,-0.0008109452736319923,0.0007289873041024318,5.14187998965229e-05
GLY 686,R GLY 686,0.0,0.0,0.0,-0.0001243781094527436,0.00033001241695080545,2.327728114751504e-05,0.31915920398009956,0.06347902483806066,0.004477465186850515,-0.3188109452736321,0.06338976862059813,0.004471169538682983,0.0,0.0,0.0,0.00022388059701487642,0.0006799377098128683,4.795910826734425e-05
GLN 687,R GLN 687,0.0,0.0,0.0,-0.00040298507462685886,0.0004904978126911851,3.459704817699593e-05,0.824308457711443,0.6231331237612607,0.04395242169412786,-0.8235124378109453,0.6224985932526436,0.043907665362889696,0.0,0.0,0.0,0.00039303482587059685,0.0009973852600655515,7.035013205092246e-05
LEU 688,R LEU 688,0.0,0.0,0.0,-0.00039800995024875935,0.000489487517462644,3.45257874459785e-05,-0.5680646766169153,0.0465636118260677,0.003284343946005843,0.5677263681592039,0.04658090646401074,0.0032855638157109415,0.0,0.0,0.0,-0.0007363184079601819,0.0008073816029893626,5.6948307399343425e-05
ASN 689,R ASN 689,0.0,0.0,0.0,-0.00024378109452738051,0.0004293621693610538,3.0284872377435627e-05,0.2291641791044779,0.18052578793595733,0.012733307307004654,-0.22904975124378107,0.18036656294142037,0.012722076441821478,0.0,0.0,0.0,-0.00012935323383015545,0.0007283758799477402,5.137567336182872e-05
ALA 690,R ALA 690,0.0,0.0,0.0,-0.00013432835820896032,0.0003410047659342178,2.40526216638588e-05,-0.5242835820895521,0.0451157072856596,0.0031822166340299816,0.523875621890547,0.04509105715725514,0.0031804779480299385,0.0,0.0,0.0,-0.0005422885572139512,0.0007119818435820329,5.021932719415092e-05
ASP 691,R ASP 691,0.0,0.0,0.0,-0.0001890547263681428,0.00039155208696416507,2.7617954792045845e-05,74.96981592039805,0.5168076144811067,0.03645279851165892,-74.96220895522389,0.5163694598059597,0.03642189346374063,0.0,0.0,0.0,0.007417910447761121,0.0009220772633276293,6.503831551710376e-05
LEU 692,R LEU 692,0.0,0.0,0.0,-0.000174129353233847,0.0003792206766201249,2.6748164169693633e-05,0.22397512437810962,0.08284694500478727,0.00584357294464051,-0.22391542288557217,0.08278514906922135,0.005839214195417579,0.0,0.0,0.0,-0.00011442786069659595,0.0006995668852122148,4.93436435484291e-05
ARG 693,R ARG 693,0.0,0.0,0.0,-0.0002139303482586807,0.0004100782295520875,2.8924688137362078e-05,-74.13896019900498,0.48515754061093497,0.03422037442706628,74.13194527363186,0.48481402495651255,0.03419614470098372,0.0,0.0,0.0,-0.007228855721395312,0.000827008746474646,5.833269936026066e-05
LYS 694,R LYS 694,0.0,0.0,0.0,-0.00040298507462686325,0.0004904978126911903,3.4597048176996295e-05,-81.90525870646768,0.629940029315606,0.04443254379315995,81.8939751243781,0.6294366069491097,0.044397035117246623,0.0,0.0,0.0,-0.011686567164183153,0.001122483323997731,7.91738691456186e-05
LEU 695,R LEU 695,0.0,0.0,0.0,-0.00018905472636815827,0.0003915520869641971,2.7617954792048105e-05,0.06592039800995018,0.08330566883197713,0.005875928828680334,-0.06600497512437806,0.08331618714226405,0.005876670733085046,0.0,0.0,0.0,-0.0002736318407961201,0.000668964629411999,4.7185126852022535e-05
ALA 696,R ALA 696,0.0,0.0,0.0,-9.452736318408244e-05,0.0002925610035420816,2.063566212195991e-05,-0.2827910447761193,0.0668207382784911,0.004713171479316851,0.28255721393034827,0.06677919329337821,0.0047102411220058225,0.0,0.0,0.0,-0.0003283582089551982,0.0006242542145814459,4.403149734362755e-05
VAL 697,R VAL 697,0.0,0.0,0.0,-0.0002835820895522186,0.0004507363841952367,3.17924932500067e-05,-0.400313432835821,0.16650198710557812,0.01174414466366644,0.4000945273631843,0.16641426466047893,0.011737957199460127,0.0,0.0,0.0,-0.0005024875621889943,0.0007132322761177199,5.030752590484829e-05
ASN 698,R ASN 698,0.0,0.0,0.0,-0.0002537313432835718,0.0004351456637944079,3.069280862172652e-05,0.07918407960199017,0.1622426502418094,0.01144371420533402,-0.07936318407960194,0.1621808229757927,0.01143935324623148,0.0,0.0,0.0,-0.0004328358208953974,0.0007170395313108723,5.057606898074279e-05
MET 699,R MET 699,0.0,0.0,0.0,-0.00018905472636815163,0.0003915520869641834,2.7617954792047136e-05,-0.1566666666666667,0.1345408751935415,0.009489781647154333,0.15658208955223885,0.13443929802459248,0.009482616946075382,0.0,0.0,0.0,-0.0002736318407960875,0.0007529386830802929,5.3108199912103114e-05
VAL 700,R VAL 700,0.0,0.0,0.0,-0.00010447761194030025,0.00030587912734208274,2.1575050145339195e-05,0.3951492537313434,0.04970277439967687,0.0035057634018821056,-0.39498009950248764,0.04964490426411415,0.003501681557241275,0.0,0.0,0.0,6.46766169155174e-05,0.0006547157827027929,4.618009069628457e-05
PRO 701,R PRO 701,0.0,0.0,0.0,-0.00016915422885573813,0.0003748880842544551,2.644256666665087e-05,0.42645771144278594,0.05968565627445207,0.0042099015982828,-0.426313432835821,0.05969229779941371,0.004210370055334231,0.0,0.0,0.0,-2.487562189070581e-05,0.0006649565948898863,4.6902421894184335e-05
PHE 702,R PHE 702,0.0,0.0,0.0,-0.00020895522388062482,0.00040656234244412087,2.8676696581616276e-05,-0.09498009950248756,0.07320896012631353,0.005163761906666218,0.09493034825870647,0.07323508881138907,0.005165604882012836,0.0,0.0,0.0,-0.00025870646766176027,0.0006561885410463023,4.628397106036592e-05
PRO 703,R PRO 703,0.0,0.0,0.0,-9.452736318407582e-05,0.00029256100354206106,2.063566212195846e-05,-0.05170149253731347,0.07387706911522617,0.005210886681290743,0.05174626865671642,0.07379317809149598,0.005204969464710945,0.0,0.0,0.0,-4.9751243781243705e-05,0.000604718130803381,4.2653528239237115e-05
ARG 704,R ARG 704,0.0,0.0,0.0,-0.00010945273631842077,0.0003122063978057526,2.202134139352931e-05,-62.30589054726373,0.37258354160921103,0.026280016761512662,62.30433830845773,0.37241809673918497,0.026268347180138745,0.0,0.0,0.0,-0.00166169154228928,0.0006578837807942991,4.6403544052773796e-05
LEU 705,R LEU 705,0.0,0.0,0.0,-7.960199004975131e-05,0.00027067603002458614,1.9092015109585213e-05,0.22996019900497552,0.08228919038179767,0.005804231966835452,-0.2299203980099503,0.08231473171041741,0.005806033513251966,0.0,0.0,0.0,-3.9800995024632626e-05,0.0006216716032502882,4.384933398563767e-05
HIP 706,R HIP 706,0.0,0.0,0.0,-0.00011940298507459604,0.00032426210421484814,2.2871685359702704e-05,-64.46984079601988,0.3444958166522592,0.024298861395729853,64.46765174129352,0.3443696933281787,0.02428996534236008,0.0,0.0,0.0,-0.002308457711446456,0.0006498205718278726,4.583480914335172e-05
PHE 707,R PHE 707,0.0,0.0,0.0,-5.970149253729802e-05,0.00023693295322960365,1.6711961981293123e-05,0.37960199004975115,0.09191035431261586,0.006482856546641401,-0.37951741293532326,0.09190856880711833,0.006482730606793923,0.0,0.0,0.0,2.487562189055999e-05,0.0006021339411104902,4.247125355219437e-05
PHE 708,R PHE 708,0.0,0.0,0.0,-0.00012437810945272482,0.00033001241695075563,2.3277281147511523e-05,-0.389402985074627,0.1292371871341715,0.009115688335098512,0.38930348258706465,0.12918902205956706,0.009112291032677536,0.0,0.0,0.0,-0.00022388059701462454,0.0006345185550386581,4.4755488097745016e-05
MET 709,R MET 709,0.0,0.0,0.0,-7.462686567164462e-05,0.0002627883113680549,1.8535658332234177e-05,0.5466815920398013,0.11719723609671431,0.00826645566715625,-0.5465422885572141,0.11721481513995859,0.008267695597264584,0.0,0.0,0.0,6.467661691569636e-05,0.0006235797952909897,4.398392747465018e-05
PRO 710,R PRO 710,0.0,0.0,0.0,-4.975124378108463e-05,0.00021743058092943095,1.5336370701216228e-05,-0.37966666666666665,0.05592054894545857,0.003944331403508536,0.3795970149253735,0.05591546383216796,0.003943972727271969,0.0,0.0,0.0,-0.00011940298507450766,0.0006274576688192901,4.4257451583854254e-05
GLY 711,R GLY 711,0.0,0.0,0.0,-3.4825870646760124e-05,0.0001833385649023391,1.2931705297167197e-05,0.3210348258706468,0.05530884593715458,0.0039011851999970625,-0.32103482587064686,0.055306777009500346,0.0039010392690920184,0.0,0.0,0.0,-3.482587064678664e-05,0.0005933135676684218,4.1849112378434505e-05
PHE 712,R PHE 712,0.0,0.0,0.0,-8.457711442786242e-05,0.00027825137222109154,1.962633855027859e-05,-0.24831840796019897,0.05054585730797115,0.003565229885199174,0.24821393034825867,0.050495248828024274,0.0035616602382535943,0.0,0.0,0.0,-0.00018905472636810745,0.000626194064931572,4.416832383761587e-05
ALA 713,R ALA 713,0.0,0.0,0.0,-6.965174129353571e-05,0.0002545591802082916,1.7955220173647733e-05,0.2718258706467662,0.041331381682737804,0.0029152908867297483,-0.2717562189054727,0.04136026975324859,0.002917328494118288,0.0,0.0,0.0,1.8558952053435452e-16,0.0006464599351553965,4.559776810900927e-05
PRO 714,R PRO 714,0.0,0.0,0.0,-7.46268656716402e-05,0.00026278831136803934,1.853565833223308e-05,-0.022104477611940305,0.057415341353483744,0.004049765930670464,0.02205970149253733,0.057399069262050746,0.004048618185835152,0.0,0.0,0.0,-0.00011940298507460487,0.0006879717408514315,4.8525785124416497e-05
LEU 715,R LEU 715,0.0,0.0,0.0,-9.452736318409128e-05,0.00029256100354210893,2.0635662121961837e-05,-0.21969651741293555,0.10437019092653184,0.007361705659635408,0.2196268656716418,0.10427806815021635,0.0073552078199959235,0.0,0.0,0.0,-0.00016417910447776729,0.0006525193790693993,4.602516832893756e-05
THR 716,R THR 716,0.0,0.0,0.0,-3.48258706467778e-05,0.00018333856490243216,1.293170529717376e-05,-0.0496567164179103,0.07203534626560874,0.005080981567530318,0.04965671641791044,0.0719734373829719,0.005076614851635258,0.0,0.0,0.0,-3.4825870646696055e-05,0.0006098536603908572,4.3015760567200956e-05
SER 717,R SER 717,0.0,0.0,0.0,-2.9850746268653428e-05,0.00017017543658194215,1.2003249811989581e-05,0.33889552238806003,0.09902114970754237,0.006984413382349293,-0.3388208955223881,0.09905472511875572,0.0069867816092592915,0.0,0.0,0.0,4.4776119403042005e-05,0.0005841906206203668,4.1205629308028935e-05
ARG 718,R ARG 718,0.0,0.0,0.0,-4.477611940298898e-05,0.0002068120367246601,1.4587396341052642e-05,-57.20464676616913,1.26376232084418,0.08913892124947295,57.20367164179105,1.2635825447517988,0.08912624082161323,0.0,0.0,0.0,-0.0010199004975088237,0.000630566348962591,4.447672097487265e-05
GLY 719,R GLY 719,0.0,0.0,0.0,0.0,0.0,0.0,0.3344776119402986,0.05534191097816443,0.003903517428168511,-0.33446268656716405,0.055286048105923656,0.003899577164966081,0.0,0.0,0.0,1.4925373134386369e-05,0.0005684719147098184,4.0096917277931336e-05
SER 720,R SER 720,0.0,0.0,0.0,-2.98507462686584e-05,0.00017017543658197048,1.200324981199158e-05,0.4285472636815919,0.06670249538452663,0.004704831268630425,-0.4284875621890547,0.06669572322902177,0.004704353597610898,0.0,0.0,0.0,2.985074626871971e-05,0.0005545869132876457,3.911754478999935e-05
GLN 721,R GLN 721,0.0,0.0,0.0,-5.97014925373157e-05,0.0002369329532296738,1.6711961981298073e-05,0.14681592039801025,0.09638237976739081,0.006798288901494757,-0.14679104477611934,0.09636087911741777,0.006796772362575097,0.0,0.0,0.0,-3.4825870646296153e-05,0.0006179577136407203,4.358737641024852e-05
GLN 722,R GLN 722,0.0,0.0,0.0,-4.477611940298456e-05,0.00020681203672463973,1.4587396341051205e-05,0.49187562189054745,0.33835435729017893,0.023865676252128147,-0.4917711442786071,0.33819302881562524,0.023854297018904184,0.0,0.0,0.0,5.970149253735104e-05,0.0006664810018438397,4.700994527035987e-05
TYR 723,R TYR 723,0.0,0.0,0.0,-5.472636815920458e-05,0.00022744536220224053,1.604275890767213e-05,0.04534328358208959,0.0818284005190535,0.005771730355883583,-0.04538805970149259,0.08185728787849186,0.005773767913116941,0.0,0.0,0.0,-9.950248756223995e-05,0.0005816854488781032,4.1028928117491086e-05
ARG 724,R ARG 724,0.0,0.0,0.0,-4.9751243781100096e-05,0.00021743058092949855,1.5336370701220995e-05,-59.65667661691543,0.3666230863725093,0.02585959866453976,59.65540796019897,0.36652280679071986,0.025852525488202233,0.0,0.0,0.0,-0.0013184079602021894,0.0006751520578624764,4.7621554405120835e-05
ALA 725,R ALA 725,0.0,0.0,0.0,-3.980099502487676e-05,0.000195491370192926,1.3788898090377063e-05,-0.19939800995024884,0.06976728050365377,0.004921004543362925,0.1992736318407961,0.06970863135092847,0.004916867751088063,0.0,0.0,0.0,-0.00016417910447760048,0.0006050454921108394,4.267661852553887e-05
LEU 726,R LEU 726,0.0,0.0,0.0,-0.00010945273631841413,0.00031220639780573365,2.202134139352797e-05,0.2915522388059701,0.061182936744807195,0.0043155116198303695,-0.2914776119402986,0.06119019160393227,0.004316023338138124,0.0,0.0,0.0,-3.4825870646923066e-05,0.0006569801972887407,4.633981018635302e-05
THR 727,R THR 727,0.0,0.0,0.0,-0.00010447761194029695,0.00030587912734207303,2.157505014533851e-05,-0.4749601990049755,0.1049898758822543,0.0074054148663086445,0.47477611940298475,0.10492240500249841,0.007400655837385251,0.0,0.0,0.0,-0.0002885572139305573,0.0006738309633171714,4.752837158055428e-05
VAL 728,R VAL 728,0.0,0.0,0.0,-0.0001641791044776292,0.00037043801928334815,2.612868328488525e-05,-0.47755721393034806,0.051648621084206314,0.0036430128446886885,0.47737810945273634,0.05159714133012409,0.003639381742803951,0.0,0.0,0.0,-0.0003432835820896426,0.0006958063178923512,4.90783935812084e-05
PRO 729,R PRO 729,0.0,0.0,0.0,-0.00010447761194029805,0.0003058791273420763,2.157505014533874e-05,-0.2564776119402984,0.0493322651451057,0.003479629694047424,0.25640796019900497,0.04935557589531931,0.0034812739075939787,0.0,0.0,0.0,-0.000174129353233752,0.0006499348326951291,4.5842868483530086e-05
GLU 730,R GLU 730,0.0,0.0,0.0,-9.950248756218306e-05,0.00029933550162169987,2.1113498373970035e-05,61.84882587064677,0.3847256495201752,0.02713645501974072,-61.84715422885568,0.3845687525978138,0.02712538836410779,0.0,0.0,0.0,0.0015721393034831652,0.0007025326610183958,4.9552833244680023e-05
LEU 731,R LEU 731,0.0,0.0,0.0,-0.00010945273631844451,0.00031220639780582033,2.2021341393534087e-05,-0.4681990049751247,0.0647452735477346,0.0045667794844460275,0.4680000000000001,0.06475387769560134,0.004567386374243628,0.0,0.0,0.0,-0.00030845771144319395,0.0006343234806173047,4.4741728608958246e-05
THR 732,R THR 732,0.0,0.0,0.0,-0.00010945273631840696,0.0003122063978057132,2.202134139352653e-05,-0.03904477611940307,0.06557364918727611,0.0046252085970094935,0.03899502487562192,0.06555795715542397,0.004624101766422412,0.0,0.0,0.0,-0.00015920398009955123,0.0006650682553412247,4.6910297815165964e-05
GLN 733,R GLN 733,0.0,0.0,0.0,-7.46268656716391e-05,0.00026278831136803543,1.85356583322328e-05,-0.7836766169154221,0.1926452670219736,0.013588149450985808,0.7834577114427858,0.19255095456067153,0.013581497162875784,0.0,0.0,0.0,-0.00029353233830780895,0.0006753719890413276,4.763706715440017e-05
GLN 734,R GLN 734,0.0,0.0,0.0,-4.975124378109347e-05,0.00021743058092946958,1.5336370701218952e-05,-0.49169651741293524,0.09404805820192719,0.006633638553274363,0.49162189054726385,0.09402035514980542,0.006631684530638364,0.0,0.0,0.0,-0.00012437810945301205,0.0006144631085423664,4.3340885971720415e-05
MET 735,R MET 735,0.0,0.0,0.0,-6.965174129353792e-05,0.0002545591802082997,1.7955220173648305e-05,-0.20683084577114416,0.11744024094328584,0.008283595907472411,0.20682089552238808,0.11742726238585666,0.008282680470614128,0.0,0.0,0.0,-7.960199004961655e-05,0.0006178375390607085,4.357889994893362e-05
PHE 736,R PHE 736,0.0,0.0,0.0,-0.00013432835820894706,0.0003410047659341842,2.405262166385643e-05,-0.18264179104477604,0.051425171883619565,0.0036272519532885915,0.18253233830845772,0.05135410381955295,0.003622239198546897,0.0,0.0,0.0,-0.0002437810945274932,0.0006948808064445906,4.901311303699792e-05
ASP 737,R ASP 737,0.0,0.0,0.0,-4.477611940298456e-05,0.00020681203672463973,1.4587396341051205e-05,59.450711442786094,0.44574217422910856,0.031440228839578116,-59.449592039800976,0.4456159276349619,0.03143132409140827,0.0,0.0,0.0,0.0010746268656723894,0.0006062715227346622,4.276309605808105e-05
ALA 738,R ALA 738,0.0,0.0,0.0,-3.482587064676896e-05,0.00018333856490238565,1.293170529717048e-05,-0.05344278606965178,0.059605902744518956,0.004204276218014043,0.05340796019900496,0.05949357368463895,0.004196353137022056,0.0,0.0,0.0,-6.965174129337e-05,0.0005860096768847678,4.133393564413847e-05
LYS 739,R LYS 739,0.0,0.0,0.0,-2.985074626865785e-05,0.00017017543658196733,1.2003249811991358e-05,-57.310766169154235,1.0304428116639741,0.07268183196001914,57.30989552238806,1.0303062743343763,0.07267220135933586,0.0,0.0,0.0,-0.0009004975124361718,0.0006149463037216607,4.337496793185233e-05
ASN 740,R ASN 740,0.0,0.0,0.0,-5.9701492537306855e-05,0.00023693295322963872,1.67119619812956e-05,-0.48703980099502464,0.1141616136789041,0.008052339370775798,0.4869104477611942,0.11420005985961139,0.008055051155276638,0.0,0.0,0.0,-0.0001890547263683549,0.0006572062096334175,4.635575186799779e-05
MET 741,R MET 741,0.0,0.0,0.0,-2.985074626865785e-05,0.00017017543658196733,1.2003249811991358e-05,-0.2481592039800994,0.1602919430052589,0.011306121925621566,0.24814427860696528,0.16025506435475045,0.011303520706176075,0.0,0.0,0.0,-4.477611940289177e-05,0.0006563771172327854,4.6297272199005036e-05
MET 742,R MET 742,0.0,0.0,0.0,-5.9701492537320116e-05,0.00023693295322969136,1.671196198129931e-05,-0.41857711442786044,0.1552922626515401,0.010953471663802575,0.4185323383084575,0.15529660338811624,0.010953777835753933,0.0,0.0,0.0,-0.00010447761194021022,0.0006495538849847601,4.5815998503792074e-05
ALA 743,R ALA 743,0.0,0.0,0.0,-4.975124378109126e-05,0.00021743058092945993,1.533637070121827e-05,0.24808457711442788,0.06577942797880743,0.004639723113853823,-0.24802487562189054,0.06577683042686375,0.004639539896666279,0.0,0.0,0.0,9.950248756133852e-06,0.0005984228837315253,4.22094957469491e-05
ALA 744,R ALA 744,0.0,0.0,0.0,-9.95024875621781e-06,9.925341961819804e-05,7.000796438666977e-06,-0.03048756218905475,0.05321458572476228,0.003753467474069262,0.03049253731343283,0.053189244358729015,0.003751680031926119,0.0,0.0,0.0,-4.975124378201976e-06,0.0005858829492544047,4.132499696628999e-05
CYS 745,R CYS 745,0.0,0.0,0.0,-6.46766169154246e-05,0.0002459543700359921,1.734828366061504e-05,0.3338706467661691,0.10158251888668049,0.007165078434459334,-0.33376616915422885,0.10150518968058102,0.007159624052809325,0.0,0.0,0.0,3.9800995024818215e-05,0.0006216716032499707,4.384933398561527e-05
ASP 746,R ASP 746,0.0,0.0,0.0,-5.472636815919961e-05,0.00022744536220221988,1.6042758907670674e-05,57.07329353233831,0.3317976191995597,0.023403199605473008,-57.07263184079603,0.33178075806431234,0.0234020103126905,0.0,0.0,0.0,0.0006069651741289992,0.0005640571261631284,3.9785522103296285e-05
PRO 747,R PRO 747,0.0,0.0,0.0,-3.482587064676675e-05,0.000183338564902374,1.2931705297169657e-05,-0.071363184079602,0.08165211021338911,0.005759295796461708,0.0712587064676617,0.0816625914486423,0.00576003508579517,0.0,0.0,0.0,-0.00013930348258719958,0.0006233415907386216,4.396712582098113e-05
ARG 748,R ARG 748,0.0,0.0,0.0,-6.467661691542184e-05,0.0002459543700359816,1.7348283660614302e-05,-55.947930348258716,0.5905434760762902,0.04165372518243083,55.94735323383082,0.5904675267141789,0.04164836812747159,0.0,0.0,0.0,-0.000641791044773952,0.0006157507864076378,4.343171176541115e-05
HIE 749,R HIE 749,0.0,0.0,0.0,-4.975124378108684e-05,0.0002174305809294406,1.533637070121691e-05,0.26411442786069655,0.23872280776261343,0.016838208586081434,-0.2640845771144276,0.2386858044474405,0.016835598573468488,0.0,0.0,0.0,-1.990049751231189e-05,0.0005897988442398151,4.160120290230218e-05
GLY 750,R GLY 750,0.0,0.0,0.0,-2.9850746268656744e-05,0.00017017543658196104,1.2003249811990914e-05,-0.1261940298507463,0.06414347385345723,0.004524331806847668,0.12620895522388062,0.06419595405334272,0.00452803347473853,0.0,0.0,0.0,-1.492537313427645e-05,0.0005941473420647094,4.190792228993817e-05
ARG 751,R ARG 751,0.0,0.0,0.0,-0.00013432835820895367,0.000341004765934201,2.4052621663857615e-05,-64.51321890547266,0.40999712635363567,0.028918967558816067,64.51174129353234,0.4098625455024642,0.028909474957480835,0.0,0.0,0.0,-0.0016119402985055441,0.000653088122639117,4.606528440728237e-05
TYR 752,R TYR 752,0.0,0.0,0.0,-0.00011442786069652911,0.00031833021438901546,2.245328211146197e-05,0.16011940298507468,0.09172685860040303,0.006469913757027584,-0.1601144278606965,0.09165488937891278,0.006464837439542093,0.0,0.0,0.0,-0.00010945273631842463,0.0006968016477617138,4.9148598737177206e-05
LEU 753,R LEU 753,0.0,0.0,0.0,-0.000109452736318418,0.0003122063978057447,2.2021341393528754e-05,0.36052238805970127,0.16019726877091417,0.011299444120008585,-0.36040298507462687,0.16006342583362662,0.011290003567105644,0.0,0.0,0.0,9.95024875612391e-06,0.0006540349295469727,4.613206701743443e-05
THR 754,R THR 754,0.0,0.0,0.0,-0.00015422885572139813,0.0003611679883160625,2.5474825714720415e-05,-0.8078905472636811,0.1250826908984126,0.008822652764499152,0.8075820895522389,0.12502288139874865,0.008818434127661685,0.0,0.0,0.0,-0.0004626865671639058,0.0006764339817090974,4.771197434162871e-05
VAL 755,R VAL 755,0.0,0.0,0.0,-0.000119402985074622,0.00032426210421491867,2.2871685359707678e-05,0.46288557213930354,0.048909621603210066,0.0034498187171127207,-0.4626567164179104,0.048894002187533786,0.003448717008475767,0.0,0.0,0.0,0.00010945273631846109,0.0006601373285479597,4.656249705559104e-05
ALA 756,R ALA 756,0.0,0.0,0.0,-0.00010447761194029142,0.00030587912734205677,2.1575050145337365e-05,-0.5169203980099503,0.03571060619572842,0.0025188319519809936,0.5167611940298509,0.03565928718795922,0.002515212188266972,0.0,0.0,0.0,-0.00026368159203979597,0.0006655147098033043,4.69417882849168e-05
ALA 757,R ALA 757,0.0,0.0,0.0,-7.960199004975794e-05,0.00027067603002460874,1.909201510958681e-05,0.4680348258706467,0.04208973807046493,0.0029687812220639174,-0.46788059701492496,0.04211469380714744,0.0029705414640098706,0.0,0.0,0.0,7.4626865671638e-05,0.0006382524220894932,4.501885477319556e-05
VAL 758,R VAL 758,0.0,0.0,0.0,-0.00010945273631840529,0.00031220639780570844,2.2021341393526196e-05,-0.42909452736318443,0.037566604465203726,0.002649743976222549,0.42894527363184065,0.03762120697133366,0.002653595340053913,0.0,0.0,0.0,-0.0002587064676616973,0.0007142726310384082,5.0380906883072736e-05
PHE 759,R PHE 759,0.0,0.0,0.0,-0.0001840796019900582,0.00038754909640102177,2.7335605607642195e-05,0.2927014925373136,0.06495532676681853,0.004581595496163811,-0.292502487562189,0.06494552821867734,0.0045809043598664945,0.0,0.0,0.0,1.4925373134505677e-05,0.0006652543144456024,4.69234214125223e-05
ARG 760,R ARG 760,0.0,0.0,0.0,-0.00012437810945274694,0.0003300124169508142,2.3277281147515653e-05,-65.96680597014924,0.43545398871356433,0.03071455618472521,65.96368159203975,0.43524330488225266,0.030699695693050415,0.0,0.0,0.0,-0.003248756218907552,0.0007382990706246355,5.207560126575642e-05
GLY 761,R GLY 761,0.0,0.0,0.0,-4.477611940298456e-05,0.0002068120367246397,1.4587396341051204e-05,0.2675671641791044,0.07095417003384673,0.0050047212760259314,-0.2674676616915422,0.07084809760560515,0.0049972395038035645,0.0,0.0,0.0,5.4726368159196845e-05,0.000640265841671391,4.5160870440693104e-05
ARG 762,R ARG 762,0.0,0.0,0.0,-0.0002686567164179129,0.0004432609673109743,3.126521799740371e-05,-76.06534825870649,1.0017290266807395,0.07065651772475603,76.05656218905473,1.0008766343443118,0.07059639460500697,0.0,0.0,0.0,-0.009054726368159453,0.001164136581270062,8.21118633859455e-05
MET 763,R MET 763,0.0,0.0,0.0,-0.00018407960199005378,0.0003875490964010124,2.7335605607641534e-05,0.3018507462686569,0.1381055102165706,0.009741211615717293,-0.3017064676616916,0.1380474660886345,0.009737117498600685,0.0,0.0,0.0,-3.980099502487124e-05,0.0007454058029979896,5.257687151801899e-05
SER 764,R SER 764,0.0,0.0,0.0,-0.00018407960199002892,0.0003875490964009602,2.733560560763785e-05,-0.8279303482587067,0.10451844144155162,0.0073721624447172064,0.8272835820895522,0.10441780875491573,0.007365064362284137,0.0,0.0,0.0,-0.0008308457711442733,0.0006847622103118498,4.829940229491067e-05
MET 765,R MET 765,0.0,0.0,0.0,-0.00045771144278604353,0.0004982084683430576,3.514091589294029e-05,-0.3257512437810944,0.1402857702132462,0.009894995298725994,0.3254378109452735,0.14021407713226883,0.009889938458690515,0.0,0.0,0.0,-0.000771144278606909,0.0008025848688587391,5.6609971860395965e-05
LYS 766,R LYS 766,0.0,0.0,0.0,-0.00048756218905473235,0.0004998452769196635,3.5256367468291164e-05,-81.59449253731341,0.7981961947831888,0.056300418658533795,81.58231343283583,0.797465922020376,0.0562489091893707,0.0,0.0,0.0,-0.01266666666666931,0.0011300214999653212,7.970557108264965e-05
GLU 767,R GLU 767,0.0,0.0,0.0,-0.0002636815920398051,0.0004406286532434802,3.1079548878696724e-05,72.06222388059697,0.5849923966295747,0.04126218222732848,-72.05676616915426,0.5846883083790062,0.04124073349589121,0.0,0.0,0.0,0.005194029850744627,0.0007578210313309232,5.345257420547081e-05
VAL 768,R VAL 768,0.0,0.0,0.0,-0.0002487562189054872,0.00043229221883044246,3.0491542132183838e-05,-0.48527363184079586,0.056011990109828026,0.0039507811659482365,0.4849999999999999,0.056051859427442466,0.003953593330786898,0.0,0.0,0.0,-0.0005223880597014522,0.0007058717969207287,4.9788357731626675e-05
ASP 769,R ASP 769,0.0,0.0,0.0,-0.0003233830845771462,0.00046776753327539553,3.299377788367912e-05,77.60996517412937,0.6182829085495265,0.043610313890571115,-77.60121890547265,0.6176196094121873,0.04356352837671862,0.0,0.0,0.0,0.008422885572138798,0.001117599431547535,7.882938593281155e-05
GLU 770,R GLU 770,0.0,0.0,0.0,-0.00037313432835822034,0.0004836373655528399,3.411314954580979e-05,75.80641293532341,1.098953814405897,0.0775142255022283,-75.79923880597018,1.0981374474153818,0.07745664341445915,0.0,0.0,0.0,0.006800995024876846,0.0011547862781630946,8.145234385560066e-05
GLN 771,R GLN 771,0.0,0.0,0.0,-0.000208955223880574,0.00040656234244402205,2.8676696581609307e-05,-0.8938955223880598,0.13856260696740452,0.009773452734639684,0.8933830845771141,0.13850149526803296,0.009769142247716744,0.0,0.0,0.0,-0.0007213930348266285,0.0007067478948081088,4.985015291201933e-05
MET 772,R MET 772,0.0,0.0,0.0,-0.0002388059701492893,0.0004263539360324725,3.007268795845617e-05,-0.6480199004975125,0.08187886697861115,0.0057752899854832725,0.6476069651741294,0.08184805575023121,0.005773116728997572,0.0,0.0,0.0,-0.0006517412935323306,0.0007040108637336752,4.9657097625137286e-05
LEU 773,R LEU 773,0.0,0.0,0.0,-0.000288557213930333,0.0004530915450756966,3.19586134901741e-05,-0.4868358208955222,0.07849959856948244,0.005536934769764433,0.48654228855721393,0.0784676594834599,0.00553468196033438,0.0,0.0,0.0,-0.0005820895522384557,0.0007494459724440027,5.286184309862611e-05
ASN 774,R ASN 774,0.0,0.0,0.0,-0.00015422885572138211,0.00036116798831602496,2.5474825714717765e-05,-0.35964676616915403,0.28983105321025393,0.02044310627215327,0.3593930348258707,0.2896829966678256,0.020432663168843172,0.0,0.0,0.0,-0.0004079601990041304,0.0006637270901188078,4.6815699314188586e-05
VAL 775,R VAL 775,0.0,0.0,0.0,-0.00017412935323383817,0.00037922067662010564,2.6748164169692274e-05,-0.3515273631840798,0.04666084360449364,0.0032912021468693305,0.3514228855721393,0.04659997302789829,0.0032869086674356986,0.0,0.0,0.0,-0.00027860696517449716,0.000706747894809175,4.985015291209453e-05
GLN 776,R GLN 776,0.0,0.0,0.0,-0.00022388059701493386,0.0004168429863811783,2.940183729453695e-05,-0.5560248756218897,0.12718175335392493,0.008970709214540053,0.5558756218905471,0.12714847924323408,0.008968362239730314,0.0,0.0,0.0,-0.00037313432835772817,0.0006426582131820143,4.532961531634542e-05
ASN 777,R ASN 777,0.0,0.0,0.0,-0.00026368159203979624,0.0004406286532434654,3.107954887869568e-05,-0.467731343283582,0.29929352547412885,0.02111053760480405,0.46747761194029863,0.2992304237768949,0.02110608675425433,0.0,0.0,0.0,-0.0005174129353235205,0.0007404081660610334,5.222436538770549e-05
LYS 778,R LYS 778,0.0,0.0,0.0,-0.00012935323383085417,0.00033559048664758505,2.367072784807276e-05,-65.32306965174133,1.0535198690790821,0.0743095620874855,65.32086567164176,1.053185302056861,0.07428596354925204,0.0,0.0,0.0,-0.0023333333333345765,0.0007875482032684364,5.554936724527078e-05
ASN 779,R ASN 779,0.0,0.0,0.0,-0.00011940298507462919,0.0003242621042149382,2.2871685359709054e-05,-0.41265671641790963,0.21994163985578538,0.015513487141702895,0.41246766169154236,0.21984712055635458,0.015506820264356142,0.0,0.0,0.0,-0.0003084577114416076,0.0006574321442789276,4.63716880691659e-05
SER 780,R SER 780,0.0,0.0,0.0,-0.0001094527363184075,0.0003122063978057148,2.2021341393526643e-05,-0.2549651741293531,0.18603785465402783,0.013122098516395765,0.2549004975124379,0.18595818834000746,0.013116479287863176,0.0,0.0,0.0,-0.00017412935323378293,0.0006185582363248453,4.3629734014495634e-05
SER 781,R SER 781,0.0,0.0,0.0,-5.970149253731293e-05,0.0002369329532296629,1.6711961981297304e-05,-0.08756218905472644,0.20396360362858437,0.014386483361414288,0.08752238805970138,0.20393285097730096,0.014384314236638409,0.0,0.0,0.0,-9.950248756235485e-05,0.000669186594123696,4.7200783035649615e-05
TYR 782,R TYR 782,0.0,0.0,0.0,-0.00014925373134327542,0.00035633839959142304,2.5134172791387955e-05,-0.1256069651741293,0.13537679038288622,0.009548742558557725,0.12560696517412936,0.1353376825193017,0.009545984102545231,0.0,0.0,0.0,-0.0001492537313432561,0.0006747853465944305,4.759568858660062e-05
PHE 783,R PHE 783,0.0,0.0,0.0,-0.00017412935323382714,0.0003792206766200816,2.674816416969058e-05,-0.24797014925373131,0.09137146916619909,0.0064448465190937625,0.24787562189054738,0.09138176142497281,0.006445572479054094,0.0,0.0,0.0,-0.00026865671641794714,0.0006892657327297199,4.8617056274247224e-05
VAL 784,R VAL 784,0.0,0.0,0.0,-0.00012935323383084698,0.0003355904866475664,2.367072784807144e-05,0.4279701492537317,0.056430903502661556,0.003980329038454194,-0.42778109452736307,0.05639000511978224,0.003977444288948231,0.0,0.0,0.0,5.970149253731127e-05,0.0006200769575476303,4.3736856350115916e-05
GLU 785,R GLU 785,0.0,0.0,0.0,-0.00015920398009950209,0.0003658661952407998,2.5806211680396407e-05,67.28705970149251,0.45404986512579354,0.03202620817476663,-67.28513432835824,0.45376902190030094,0.03200639902098215,0.0,0.0,0.0,0.001766169154229936,0.0007531358993116035,5.312211047251622e-05
TRP 786,R TRP 786,0.0,0.0,0.0,-0.0003432835820895448,0.0004748051856891498,3.3490175611276944e-05,0.8499004975124387,0.10090239631366789,0.0071171062869472435,-0.849701492537314,0.1008930296433173,0.007116445612960545,0.0,0.0,0.0,-0.00014427860696506766,0.0007289873041026399,5.1418799896537585e-05
ILE 787,R ILE 787,0.0,0.0,0.0,-0.000238805970149265,0.0004263539360324291,3.0072687958453113e-05,-0.25850248756218897,0.08402849104467439,0.005926912776557457,0.2583781094527364,0.08391387623797113,0.005918828471415394,0.0,0.0,0.0,-0.00036318407960160315,0.0007480906448288682,5.27662456594874e-05
PRO 788,R PRO 788,0.0,0.0,0.0,-0.00032338308457710753,0.00046776753327533964,3.299377788367518e-05,-0.2052189054726369,0.15304534443598206,0.010794986272548907,0.20519402985074636,0.15297431633086192,0.010789976336293982,0.0,0.0,0.0,-0.0003482587064679548,0.0007584413532403396,5.34963283393936e-05
ASN 789,R ASN 789,0.0,0.0,0.0,-0.00031840796019898314,0.00046585870291418203,3.285913937100915e-05,-0.21403482587064684,0.27463204470925906,0.019371050870995842,0.21390049751243773,0.27455005261843846,0.019365267594816302,0.0,0.0,0.0,-0.0004527363184082837,0.0007655550941082298,5.3998092932745646e-05
ASN 790,R ASN 790,0.0,0.0,0.0,-0.00020895522388059167,0.0004065623424440564,2.867669658161173e-05,0.30347761194029843,0.14840458598225986,0.010467652409589738,-0.3033930348258707,0.1483080354678133,0.01046084226138236,0.0,0.0,0.0,-0.00012437810945244645,0.0007119818435825979,5.021932719419077e-05
VAL 791,R VAL 791,0.0,0.0,0.0,-0.00022388059701496367,0.0004168429863812338,2.9401837294540866e-05,0.5381144278606966,0.05544511732892091,0.003910797042871996,-0.5378706467661691,0.05537069275347498,0.0039055475380717036,0.0,0.0,0.0,1.9900497512374586e-05,0.000719038876224336,5.071709189767287e-05
LYS 792,R LYS 792,0.0,0.0,0.0,-0.00024875621890549604,0.00043229221883045785,3.0491542132184922e-05,-76.92036815920399,0.6569570616670215,0.04633817832541804,76.91331840796016,0.656275203253737,0.04629008374117339,0.0,0.0,0.0,-0.007298507462681683,0.001088358918515831,7.676691916557468e-05
THR 793,R THR 793,0.0,0.0,0.0,-0.0002089552238805983,0.0004065623424440693,2.867669658161264e-05,0.5039203980099506,0.25794566058140433,0.01819408408208436,-0.5035472636815922,0.2577205069575231,0.01817820296993443,0.0,0.0,0.0,0.00016417910447767562,0.0007841149574070479,5.5307204753621275e-05
ALA 794,R ALA 794,0.0,0.0,0.0,-0.00013432835820895367,0.000341004765934201,2.4052621663857615e-05,-0.44945273631840776,0.054665140783600435,0.0038557817392005627,0.4490995024875623,0.054588738744931364,0.003850392754898774,0.0,0.0,0.0,-0.0004875621890547809,0.0006473017300413658,4.565714374223633e-05
VAL 795,R VAL 795,0.0,0.0,0.0,-0.00027860696517413623,0.0004483136448186703,3.1621606390243785e-05,0.4872388059701494,0.05286227940269659,0.003728617702098432,-0.4869601990049748,0.05284557817167823,0.003727439688090608,0.0,0.0,0.0,3.755978391766699e-17,0.000726197758244756,5.1222040502428084e-05
CYX 796,R CYX 796,0.0,0.0,0.0,-0.00013930348258730564,0.0003462629381360281,2.4423504534856442e-05,0.06624378109452743,0.09728363043124187,0.006861858221948457,-0.06628855721393029,0.09720346572864404,0.006856203839796058,0.0,0.0,0.0,-0.00018407960198498985,0.000684545296032627,4.8284102341323974e-05
ASP 797,R ASP 797,0.0,0.0,0.0,-0.00014925373134328591,0.00035633839959144814,2.5134172791389727e-05,74.42899999999999,0.5893086175891369,0.041566624980418895,-74.42128358208957,0.5887813742350462,0.041529436101589046,0.0,0.0,0.0,0.007567164179106673,0.0008385704596689834,5.914819973160469e-05
ILE 798,R ILE 798,0.0,0.0,0.0,-0.00013432835820895367,0.000341004765934201,2.4052621663857615e-05,-0.010577114427860749,0.05886721100049635,0.004152172919702315,0.010577114427860706,0.05884168212969934,0.004150372251992866,0.0,0.0,0.0,-0.0001343283582093845,0.0006815738821710006,4.807451496730401e-05
PRO 799,R PRO 799,0.0,0.0,0.0,-9.45273631840714e-05,0.0002925610035420474,2.0635662121957497e-05,0.09673134328358211,0.04655588267478578,0.003283798773708742,-0.09669154228855723,0.046571449179898375,0.003284896750322283,0.0,0.0,0.0,-5.472636815928854e-05,0.000670627574019901,4.730242192088248e-05
PRO 800,R PRO 800,0.0,0.0,0.0,-6.46766169154224e-05,0.00024595437003598373,1.734828366061445e-05,0.4507661691542286,0.07024923681709645,0.0049549991206351415,-0.4506069651741292,0.07021424038951438,0.004952530662958568,0.0,0.0,0.0,9.452736318427467e-05,0.0006736105289956124,4.7512823342324645e-05
ARG 801,R ARG 801,0.0,0.0,0.0,-6.965174129352784e-05,0.0002545591802082628,1.7955220173645703e-05,-61.08998507462687,0.835771276512049,0.0589507605748318,61.08821890547264,0.8355752877691978,0.05893693659477903,0.0,0.0,0.0,-0.0018358208955175793,0.0006448498207375996,4.548419939444689e-05
GLY 802,R GLY 802,0.0,0.0,0.0,-3.482587064676675e-05,0.00018333856490237402,1.293170529716966e-05,-0.14873631840796023,0.12856926090682588,0.00906857645148099,0.14872636815920393,0.1285072340579225,0.009064201414887037,0.0,0.0,0.0,-4.477611940303759e-05,0.0006639135250789834,4.682884942236884e-05
LEU 803,R LEU 803,0.0,0.0,0.0,-6.467661691542238e-05,0.0002459543700359837,1.7348283660614448e-05,0.19505970149253737,0.09142790116998559,0.006448826925740254,-0.1949402985074626,0.09143829400126172,0.006449559979537951,0.0,0.0,0.0,5.4726368159264235e-05,0.0006001575661691755,4.233185081217945e-05
LYS 804,R LYS 804,0.0,0.0,0.0,-0.00012935323383084257,0.00033559048664755497,2.3670727848070635e-05,-66.7682388059701,1.4799878790325742,0.10439029619994918,66.76483582089557,1.4793740097080565,0.1043469971962733,0.0,0.0,0.0,-0.0035323383084565492,0.0009251591257381894,6.525569333110055e-05
MET 805,R MET 805,0.0,0.0,0.0,-0.00011442786069652248,0.00031833021438899703,2.2453282111460674e-05,-0.30416915422885565,0.21363380870702062,0.015068567037067142,0.30404477611940306,0.21353700550833632,0.015061739065887836,0.0,0.0,0.0,-0.00023880597014922964,0.0006408068352969908,4.5199029188895535e-05
SER 806,R SER 806,0.0,0.0,0.0,-6.965174129353792e-05,0.0002545591802082997,1.7955220173648305e-05,0.5756119402985078,0.07081900872458088,0.004995187732333495,-0.5754179104477612,0.07087171844421174,0.00499890558929897,0.0,0.0,0.0,0.00012437810945274664,0.0006144631085424867,4.33408859717289e-05
ALA 807,R ALA 807,0.0,0.0,0.0,-6.965174129352908e-05,0.0002545591802082674,1.7955220173646025e-05,-0.4465124378109449,0.01893905109149914,0.0013358576655910918,0.44639800995024903,0.0189332631564393,0.0013354494161291587,0.0,0.0,0.0,-0.00018407960198997038,0.0006394534930571126,4.51035717873301e-05
THR 808,R THR 808,0.0,0.0,0.0,-7.462686567163357e-05,0.00026278831136801597,1.853565833223143e-05,0.34127860696517454,0.08139280097036064,0.005741005532689534,-0.3411890547263683,0.081374351941092,0.005739704238498385,0.0,0.0,0.0,1.4925373134607585e-05,0.0006501252228424126,4.5856297569098996e-05
PHE 809,R PHE 809,0.0,0.0,0.0,-0.00012437810945275135,0.0003300124169508259,2.327728114751648e-05,-0.2649402985074627,0.05025157028719434,0.003544472479208273,0.2648706467661691,0.05021340710224259,0.0035417806556889814,0.0,0.0,0.0,-0.00019402985074645277,0.0006962330620712865,4.910849379477892e-05
ILE 810,R ILE 810,0.0,0.0,0.0,-0.00010447761194029805,0.0003058791273420763,2.157505014533874e-05,0.3615323383084578,0.04167620029047341,0.002939612516053026,-0.36144278606965174,0.041653127673370496,0.0029379850991210336,0.0,0.0,0.0,-1.4925373134054958e-05,0.0006187582810365655,4.364384408053439e-05
GLY 811,R GLY 811,0.0,0.0,0.0,-6.96517412935335e-05,0.0002545591802082835,1.795522017364716e-05,-0.2193880597014926,0.0929381576692886,0.006555352205800787,0.21940298507462674,0.09294679262753545,0.006555961268795042,0.0,0.0,0.0,-5.472636815923358e-05,0.0006165140726232654,4.3485549823994976e-05
ASN 812,R ASN 812,0.0,0.0,0.0,-7.462686567163136e-05,0.00026278831136800816,1.853565833223088e-05,-0.44067661691542287,0.0817080709368204,0.005763242961554962,0.4405074626865669,0.08170783525659267,0.0057632263379534246,0.0,0.0,0.0,-0.0002437810945282444,0.0006271420065330496,4.4235186482885096e-05
SER 813,R SER 813,0.0,0.0,0.0,-6.965174129352688e-05,0.00025455918020825924,1.7955220173645453e-05,-0.05635323383084577,0.07995408882845281,0.005639526602511812,0.056368159203980146,0.07997912526841626,0.005641292536828304,0.0,0.0,0.0,-5.4726368159222256e-05,0.0006556224870484917,4.6244044689796426e-05
THR 814,R THR 814,0.0,0.0,0.0,-6.467661691541963e-05,0.0002459543700359732,1.734828366061371e-05,-0.3407960199004975,0.10550368734722221,0.007441656332727945,0.34071144278606974,0.10552713601830918,0.007443310274462836,0.0,0.0,0.0,-0.00014925373134347042,0.0006129708589555877,4.3235630801340296e-05
ALA 815,R ALA 815,0.0,0.0,0.0,-4.477611940298456e-05,0.0002068120367246397,1.4587396341051204e-05,-0.38589552238805985,0.021712367336928433,0.0015314723111013897,0.3858557213930349,0.021722448200485637,0.001532183360392804,0.0,0.0,0.0,-8.457711442789115e-05,0.0006211936393636128,4.381562101243714e-05
ILE 816,R ILE 816,0.0,0.0,0.0,-5.9701492537322325e-05,0.0002369329532297001,1.6711961981299926e-05,-0.45700995024875635,0.03636944073532812,0.0025653025573892803,0.45697512437810955,0.036399174148817603,0.002567399790674212,0.0,0.0,0.0,-9.452736318395651e-05,0.0006116773289275142,4.3144392227911986e-05
GLN 817,R GLN 817,0.0,0.0,0.0,-6.467661691543123e-05,0.00024595437003601734,1.7348283660616823e-05,-0.14221890547263724,0.30240701352917965,0.02133014611976987,0.1422537313432837,0.3023451625410067,0.021325783487435437,0.0,0.0,0.0,-2.9850746268693197e-05,0.0006457703776949014,4.5549130475844986e-05
GLU 818,R GLU 818,0.0,0.0,0.0,-4.4776119402982354e-05,0.00020681203672462953,1.4587396341050485e-05,56.15165671641793,0.4170442029652239,0.029416030018076408,-56.15110447761194,0.416997648478634,0.02941274631777494,0.0,0.0,0.0,0.0005074626865688803,0.000599497326622965,4.228528110524585e-05
LEU 819,R LEU 819,0.0,0.0,0.0,-4.477611940298456e-05,0.0002068120367246397,1.4587396341051204e-05,-0.4481990049751246,0.028494569597069738,0.0020098519741070845,0.4481343283582089,0.028509173973800546,0.0020108820874170266,0.0,0.0,0.0,-0.0001094527363186776,0.0006050863998216833,4.267950393298872e-05
PHE 820,R PHE 820,0.0,0.0,0.0,-2.9850746268671103e-05,0.00017017543658204293,1.200324981199669e-05,-0.40127363184079595,0.037337372088452184,0.0026335751710270944,0.4012189054726366,0.037392257702840416,0.0026374465037753386,0.0,0.0,0.0,-8.457711442794638e-05,0.0006211936393633212,4.381562101241658e-05
LYS 821,R LYS 821,0.0,0.0,0.0,-3.482587064676233e-05,0.00018333856490235077,1.2931705297168019e-05,-55.51944278606966,0.8084253830493687,0.05702192996826802,55.51891044776121,0.8083803178251133,0.0570187513124324,0.0,0.0,0.0,-0.0005671641791047112,0.0005873597369649827,4.1429161540011e-05
ARG 822,R ARG 822,0.0,0.0,0.0,-3.980099502490217e-05,0.0001954913701930508,1.3788898090385863e-05,-54.05182089552244,0.43896233108837196,0.030962015576025362,54.05140298507467,0.4388743876629385,0.030955812525068058,0.0,0.0,0.0,-0.0004577114427858513,0.0006225071570016982,4.39082694031748e-05
ILE 823,R ILE 823,0.0,0.0,0.0,-3.482587064676233e-05,0.00018333856490235077,1.2931705297168019e-05,-0.4102636815920397,0.026104747369052828,0.001841286910985769,0.41026865671641805,0.026061493729436887,0.001838236034478466,0.0,0.0,0.0,-2.985074626861366e-05,0.000572247448139912,4.036322287317575e-05
SER 824,R SER 824,0.0,0.0,0.0,-1.4925373134328925e-05,0.00012125430454680997,8.55261921160757e-06,-0.4009203980099502,0.14690076398556623,0.010361580984349781,0.4009203980099504,0.14685086905811962,0.010358061667516976,0.0,0.0,0.0,-1.4925373134279764e-05,0.0005941473420648952,4.1907922289951276e-05
GLU 825,R GLU 825,0.0,0.0,0.0,-1.9900497512440038e-05,0.00013965839649372904,9.85074376846936e-06,52.010353233830834,0.48543206338372796,0.03423973777049057,-52.01002985074623,0.48546738940640816,0.03424222947601289,0.0,0.0,0.0,0.0003034825870637926,0.0005921861101020745,4.1769587653285536e-05
GLN 826,R GLN 826,0.0,0.0,0.0,-9.950248756222228e-06,9.925341961824211e-05,7.000796438670086e-06,0.012542288557214712,0.09593239458640054,0.006766549394033475,-0.012552238805970093,0.09594390207685956,0.0067673610698279546,0.0,0.0,0.0,-1.990049751140162e-05,0.0005459958176452414,3.851157562532017e-05
PHE 827,R PHE 827,0.0,0.0,0.0,-1.4925373134333343e-05,0.00012125430454684589,8.552619211610105e-06,-0.3527363184079601,0.030209140397572592,0.00213078847382847,0.3527164179104477,0.030163801228980856,0.0021275904954491847,0.0,0.0,0.0,-3.482587064672919e-05,0.0006338550570598782,4.470868855869867e-05
THR 828,R THR 828,0.0,0.0,0.0,-4.975124378108905e-06,7.035888370014624e-05,4.962733015460314e-06,-0.3227213930348259,0.10111784165292957,0.007132302629497783,0.3227164179104479,0.10115174640165056,0.007134694086084497,0.0,0.0,0.0,-9.95024875627194e-06,0.0005553005528472065,3.9167881043463296e-05
ALA 829,R ALA 829,0.0,0.0,0.0,0.0,0.0,0.0,-0.24100995024875627,0.02366368631989275,0.0016691077400789438,0.24101492537313415,0.02372971301387574,0.0016737649039919977,0.0,0.0,0.0,4.975124378206118e-06,0.0006108269611727307,4.308441191114158e-05
MET 830,R MET 830,0.0,0.0,0.0,-2.9850746268662267e-05,0.00017017543658199254,1.2003249811993135e-05,-0.30252238805970155,0.14121632516745267,0.009960631584452498,0.3025671641791045,0.1411989060195312,0.009959402932490657,0.0,0.0,0.0,1.492537313434439e-05,0.0006346355709095896,4.476374176089976e-05
PHE 831,R PHE 831,0.0,0.0,0.0,-4.9751243781102305e-05,0.00021743058092950818,1.5336370701221672e-05,-0.27873134328358223,0.03168058027960123,0.002234575840807309,0.27870646766169177,0.03162699910831061,0.0022307965163810687,0.0,0.0,0.0,-7.462686567164462e-05,0.0006382524220892642,4.501885477317941e-05
ARG 832,R ARG 832,0.0,0.0,0.0,-1.990049751244059e-05,0.00013965839649373292,9.850743768469635e-06,-49.86798507462685,0.48843007186481197,0.03445120098433452,49.867756218905456,0.4884502401361373,0.0344526235445104,0.0,0.0,0.0,-0.000248756218909347,0.0006131323583259692,4.324702208862655e-05
ARG 833,R ARG 833,0.0,0.0,0.0,-4.975124378111114e-06,7.035888370017748e-05,4.962733015462517e-06,-46.63110447761194,0.4384775606293138,0.030927822504225922,46.63106467661693,0.438461626377094,0.0309266985887314,0.0,0.0,0.0,-4.4776119399098227e-05,0.0005926457035870053,4.1802004878252855e-05
LYS 834,R LYS 834,0.0,0.0,0.0,-4.975124378111114e-06,7.035888370017748e-05,4.962733015462517e-06,-47.83014925373133,0.40063644344138616,0.0282587158934563,47.83001492537312,0.400606610646997,0.02825661165038318,0.0,0.0,0.0,-0.00013930348258772983,0.0005283010528348095,3.726348314705145e-05
ALA 835,R ALA 835,0.0,0.0,0.0,0.0,0.0,0.0,0.269174129353234,0.019964758188254973,0.0014082054659762696,-0.2691542288557214,0.019939487923069623,0.0014064230389002625,0.0,0.0,0.0,1.9900497512402477e-05,0.0005726798225483405,4.03937202125152e-05
PHE 836,R PHE 836,0.0,0.0,0.0,-4.975124378108905e-06,7.035888370014624e-05,4.962733015460314e-06,0.19993034825870643,0.03729531367701289,0.0026306085994152258,-0.19998009950248763,0.03724972338860201,0.0026273929084095916,0.0,0.0,0.0,-5.472636815895271e-05,0.0005571695078238728,3.929970696336617e-05
LEU 837,R LEU 837,0.0,0.0,0.0,-9.9502487562156e-06,9.9253419618176e-05,7.000796438665423e-06,0.1569303482587065,0.02984145709529359,0.0021048540932997795,-0.1569154228855722,0.029843669144480663,0.002105010119219396,0.0,0.0,0.0,4.975124378080183e-06,0.0006108269611727571,4.308441191114345e-05
HIE 838,R HIE 838,0.0,0.0,0.0,0.0,0.0,0.0,0.31184577114427875,0.05599130258088066,0.003949321980163639,-0.31187562189054724,0.05594995500810805,0.003946405547245483,0.0,0.0,0.0,-2.985074626865785e-05,0.0005545869132878006,3.911754479001027e-05
TRP 839,R TRP 839,0.0,0.0,0.0,-1.4925373134331134e-05,0.00012125430454682793,8.552619211608838e-06,0.11100497512437814,0.04565079407988181,0.003219958746470829,-0.11101492537313429,0.04562244773608994,0.003217959349538907,0.0,0.0,0.0,-2.487562189022416e-05,0.000576814126707621,4.068533154385265e-05
TYR 840,R TYR 840,0.0,0.0,0.0,-1.4925373134324505e-05,0.00012125430454677407,8.55261921160504e-06,-0.07425870646766174,0.05160298823078642,0.0036397941513788045,0.07421393034825867,0.05159909564727893,0.003639519589707667,0.0,0.0,0.0,-5.970149253741291e-05,0.0005785708163224858,4.080923887567957e-05
THR 841,R THR 841,0.0,0.0,0.0,0.0,0.0,0.0,0.014597014925373105,0.08747350297337227,0.006169905182606219,-0.014621890547263644,0.08742864222326077,0.006166740949264692,0.0,0.0,0.0,-2.4875621890604177e-05,0.0005938139727904769,4.188440823433398e-05
GLY 842,R GLY 842,0.0,0.0,0.0,-4.975124378109457e-06,7.035888370015405e-05,4.962733015460865e-06,-0.02990547263681585,0.03796353343075115,0.002677741186788165,0.029930348258706444,0.03797858946943225,0.0026788031578757563,0.0,0.0,0.0,1.9900497512486435e-05,0.0005726798225483298,4.039372021251444e-05
GLU 843,R GLU 843,0.0,0.0,0.0,-9.950248756222228e-06,9.925341961824211e-05,7.000796438670086e-06,49.229009950248766,0.27372125106495737,0.019306808440599836,-49.22876119402985,0.2736500337718179,0.019301785160050912,0.0,0.0,0.0,0.00023880597014897998,0.0006170758899000241,4.352517735930251e-05
GLY 844,R GLY 844,0.0,0.0,0.0,-1.4925373134327266e-05,0.00012125430454679651,8.552619211606622e-06,0.16135820895522385,0.06617826855269736,0.0046678551588758025,-0.16133333333333333,0.06623201592632513,0.004671646206311029,0.0,0.0,0.0,9.95024875621781e-06,0.000590050590218675,4.161895969455207e-05
MET 845,R MET 845,0.0,0.0,0.0,-1.9900497512440038e-05,0.00013965839649372904,9.85074376846936e-06,-0.35749751243781114,0.06711741581921786,0.004734097499584385,0.35751741293532346,0.06711696885091666,0.004734065972871217,0.0,0.0,0.0,2.5408089120774728e-17,0.0005642764926868439,3.980099502487317e-05
ASP 846,R ASP 846,0.0,0.0,0.0,-1.4925373134328925e-05,0.00012125430454680997,8.55261921160757e-06,50.238039800995004,0.46379260505885084,0.032713408064589874,-50.23780099502487,0.46378266290089065,0.03271270679883694,0.0,0.0,0.0,0.00022388059701783258,0.0006266287161730194,4.419898177237411e-05
GLU 847,R GLU 847,0.0,0.0,0.0,-1.9900497512437276e-05,0.0001396583964937097,9.850743768467997e-06,48.75292039800995,0.2667055574239663,0.018811959565411825,-48.75275621890545,0.2666485104710772,0.01880793578359998,0.0,0.0,0.0,0.00014427860696416623,0.0006018872491487748,4.245385324282802e-05
MET 848,R MET 848,0.0,0.0,0.0,-1.990049751243783e-05,0.00013965839649371356,9.85074376846827e-06,0.21848756218905493,0.11257882189307673,0.007940697846080765,-0.21844776119402992,0.11256356306024853,0.007939621570996916,0.0,0.0,0.0,1.9900497512316313e-05,0.000581302354984069,4.100190675762916e-05
GLU 849,R GLU 849,0.0,0.0,0.0,-3.980099502486682e-05,0.0001954913701928772,1.3788898090373618e-05,53.456199004975126,0.4611628609038697,0.03252792021353531,-53.45573631840796,0.4610832854741697,0.03252230739548841,0.0,0.0,0.0,0.0004228855721404743,0.0006110700441392479,4.310155766161387e-05
PHE 850,R PHE 850,0.0,0.0,0.0,-4.975124378106696e-06,7.035888370011499e-05,4.96273301545811e-06,0.3119303482587063,0.04920871504314308,0.0034709151417716025,-0.31195024875621874,0.04920145927170843,0.003470403359114492,0.0,0.0,0.0,-2.4875621890621853e-05,0.0006021339411105319,4.2471253552197305e-05
THR 851,R THR 851,0.0,0.0,0.0,-2.9850746268655084e-05,0.0001701754365819516,1.2003249811990249e-05,0.2652537313432835,0.12949569346268072,0.00913392196564708,-0.2651940298507464,0.1294823876848744,0.009132983448442952,0.0,0.0,0.0,2.9850746268323125e-05,0.0005893790286522557,4.1571591393886776e-05
GLU 852,R GLU 852,0.0,0.0,0.0,-3.980099502487124e-05,0.00019549137019289888,1.3788898090375148e-05,55.60196517412938,0.460625589939002,0.03249002404157555,-55.60137313432836,0.4605533931424752,0.03248493167218463,0.0,0.0,0.0,0.0005522388059733517,0.0006217512281719348,4.385495029457732e-05
ALA 853,R ALA 853,0.0,0.0,0.0,-9.95024875621781e-06,9.925341961819804e-05,7.000796438666977e-06,0.3573432835820896,0.029581770761017194,0.002086537231561755,-0.35732338308457734,0.0295597867976034,0.002084986602340443,0.0,0.0,0.0,9.950248756252538e-06,0.0006148255405283783,4.3366449952958455e-05
GLU 854,R GLU 854,0.0,0.0,0.0,-1.9900497512440038e-05,0.00013965839649372904,9.85074376846936e-06,53.89220398009948,0.4915455806904299,0.03467095203346636,-53.89179104477612,0.4915834868004646,0.03467362572431908,0.0,0.0,0.0,0.00039303482587153365,0.0005814300809943943,4.101091585577057e-05
SER 855,R SER 855,0.0,0.0,0.0,-1.4925373134328925e-05,0.00012125430454680997,8.55261921160757e-06,0.3757562189054728,0.11692769068695752,0.008247443399851574,-0.3757363184079602,0.11686014571314529,0.0082426791447364,0.0,0.0,0.0,4.975124378153093e-06,0.0005773288330500022,4.072163613005797e-05
ASN 856,R ASN 856,0.0,0.0,0.0,-1.9900497512440038e-05,0.00013965839649372904,9.85074376846936e-06,0.6921791044776121,0.18993347293326523,0.013396874243827636,-0.6920497512437812,0.18996320018706542,0.013398971042641584,0.0,0.0,0.0,0.00010945273631885988,0.0006371267897943162,4.4939458792748365e-05
MET 857,R MET 857,0.0,0.0,0.0,-2.4875621890533476e-05,0.00015574602828348114,1.0985477823714266e-05,0.586179104477612,0.08261471904075532,0.005827192988078662,-0.5861293532338312,0.08253009813750448,0.005821224289766865,0.0,0.0,0.0,2.4875621890577665e-05,0.0005768141267070636,4.068533154381333e-05
ASN 858,R ASN 858,0.0,0.0,0.0,-2.487562189054342e-05,0.00015574602828354338,1.0985477823718657e-05,0.41764179104477617,0.23648209685746968,0.016680161024746464,-0.41766169154228866,0.23639046662580643,0.016673697926528085,0.0,0.0,0.0,-4.4776119403163524e-05,0.0005580572864429263,3.93623260390464e-05
ASP 859,R ASP 859,0.0,0.0,0.0,-4.477611940298125e-05,0.0002068120367246244,1.4587396341050124e-05,60.46698507462686,0.280480175997832,0.019783546247531883,-60.46588557213932,0.280419340995292,0.01977925527729865,0.0,0.0,0.0,0.0010547263681561802,0.0006165140726211952,4.348554982384895e-05
LEU 860,R LEU 860,0.0,0.0,0.0,-2.4875621890551152e-05,0.0001557460282835918,1.098547782372207e-05,0.43390049751243764,0.03396090889664139,0.0023954178200819272,-0.4338706467661692,0.033969889858440676,0.002396051288285059,0.0,0.0,0.0,4.97512437801832e-06,0.0005858829492545007,4.132499696629676e-05
VAL 861,R VAL 861,0.0,0.0,0.0,-2.487562189055336e-05,0.00015574602828360564,1.0985477823723048e-05,0.3420248756218903,0.07828818034798524,0.005522022478199866,-0.34197014925373137,0.07825725598248368,0.005519841241636892,0.0,0.0,0.0,2.9850746268600403e-05,0.0005808763987793253,4.0971862123472795e-05
SER 862,R SER 862,0.0,0.0,0.0,-3.9800995024874e-05,0.00019549137019291243,1.3788898090376104e-05,0.2987960199004975,0.14095453973787456,0.009942166663947639,-0.2988208955223882,0.14100124469721206,0.009945460977778396,0.0,0.0,0.0,-6.467661691552043e-05,0.000654715782702617,4.6180090696272156e-05
GLU 863,R GLU 863,0.0,0.0,0.0,-8.4577114427858e-05,0.000278251372221077,1.9626338550277562e-05,64.08492039800997,0.40225914721863415,0.028373172592968204,-64.08320895522387,0.4021201599079998,0.028363369183946614,0.0,0.0,0.0,0.0016268656716443273,0.0006654775167055962,4.6939164886075936e-05
TYR 864,R TYR 864,0.0,0.0,0.0,-9.950248756217368e-05,0.00029933550162167163,2.1113498373968043e-05,0.2105273631840794,0.09178040251645285,0.0064736904536717476,-0.21051741293532336,0.09171913077717778,0.0064693686784043775,0.0,0.0,0.0,-8.955223880600005e-05,0.0006083501041844775,4.2909707889364265e-05
GLN 865,R GLN 865,0.0,0.0,0.0,-5.472636815921121e-05,0.00022744536220226807,1.6042758907674072e-05,0.040517412935323516,0.2146790522336398,0.015142292830967685,-0.040527363184079554,0.21467789245742713,0.015142211026660987,0.0,0.0,0.0,-6.467661691491865e-05,0.0006393373589955768,4.5095380322214485e-05
GLN 866,R GLN 866,0.0,0.0,0.0,-6.965174129352908e-05,0.0002545591802082674,1.7955220173646025e-05,0.4638805970149254,0.32728029837300987,0.023084572361429644,-0.4638258706467662,0.3272227694144265,0.023080514581557476,0.0,0.0,0.0,-1.4925373134152172e-05,0.0006267472051054234,4.4207339337274004e-05
TYR 867,R TYR 867,0.0,0.0,0.0,-0.00015920398009953356,0.00036586619524087215,2.5806211680401513e-05,-0.004084577114427709,0.08408623748434658,0.0059309858963628795,0.00406965174129354,0.08406787783665247,0.005929690906661904,0.0,0.0,0.0,-0.0001741293532337255,0.0006725072735807784,4.7435005705322095e-05
GLN 868,R GLN 868,0.0,0.0,0.0,-7.960199004975022e-05,0.00027067603002458245,1.9092015109584956e-05,0.1260597014925374,0.2923787947505966,0.020622810104735424,-0.12601990049751244,0.29237680928716847,0.02062267006094298,0.0,0.0,0.0,-3.9800995025065664e-05,0.0005628710696011563,3.970186412368155e-05
ASP 869,R ASP 869,0.0,0.0,0.0,-7.462686567164958e-05,0.0002627883113680724,1.853565833223541e-05,126.64446268656715,2.411305053194476,0.17008034477684078,-126.64224378109445,2.4108717205675454,0.17004977984997938,0.0,0.0,0.0,0.002144278606968484,0.000831039391147178,5.861699911514608e-05
gdp 870,R gdp 870,0.0,0.0,0.0,-5.472636815923551e-05,0.00022744536220236906,1.6042758907681194e-05,156.31351243781094,0.5743044515516965,0.04050831270700659,-156.31227860696515,0.5743308041745095,0.04051017147770334,0.0,0.0,0.0,0.0011791044776151664,0.0006130919874721545,4.324417454815188e-05
MET 871,L MET   1,0.0,0.0,0.0,-4.975124378111114e-06,7.035888370017748e-05,4.962733015462517e-06,-46.24965174129352,0.23695243368947985,0.016713336026989982,46.24957213930347,0.23697019150779014,0.016714588566919222,0.0,0.0,0.0,-8.457711442642632e-05,0.0006131323583288117,4.324702208882704e-05
ARG 872,L ARG   2,0.0,0.0,0.0,-1.9900497512440038e-05,0.00013965839649372904,9.85074376846936e-06,-46.51792537313434,0.16567593916686302,0.011685879734460265,46.517746268656694,0.16573151668487668,0.011689799870327389,0.0,0.0,0.0,-0.0001990049751225003,0.0006466130702820514,4.5608569428031265e-05
GLU 873,L GLU   3,0.0,0.0,0.0,-3.980099502486903e-05,0.000195491370192888,1.378889809037438e-05,48.24445273631844,0.1894784646298541,0.013364780432628606,-48.24429850746272,0.18949401189103796,0.013365877051880071,0.0,0.0,0.0,0.00011442786069444786,0.0006323302840128881,4.460113936031129e-05
CYS 874,L CYS   4,0.0,0.0,0.0,-2.4875621890551152e-05,0.0001557460282835918,1.098547782372207e-05,0.0355223880597015,0.053753636889742495,0.0037914892116634887,-0.03547761194029852,0.05376205866139338,0.00379208323763466,0.0,0.0,0.0,1.990049751251516e-05,0.0005981746613010802,4.2191987486641885e-05
ILE 875,L ILE   5,0.0,0.0,0.0,-4.477611940298456e-05,0.00020681203672463973,1.4587396341051205e-05,-0.04914925373134319,0.044887006972680644,0.0031660853577194625,0.04916915422885572,0.04485267474324112,0.00316366374896768,0.0,0.0,0.0,-2.4875621890347888e-05,0.0006343234806173426,4.474172860896091e-05
SER 876,L SER   6,0.0,0.0,0.0,-2.985074626864901e-05,0.00017017543658191697,1.2003249811987806e-05,0.013985074626865724,0.0711429419211311,0.005018036218335271,-0.014049751243781093,0.07114694703272534,0.005018318717125672,0.0,0.0,0.0,-9.45273631840065e-05,0.0005334762561894273,3.7628513846787094e-05
ILE 877,L ILE   7,0.0,0.0,0.0,-5.4726368159197956e-05,0.00022744536220221297,1.6042758907670186e-05,-0.1253980099502489,0.044497535244166546,0.0031386141400986333,0.12533830845771138,0.04454887165010912,0.003142235130985187,0.0,0.0,0.0,-0.0001144278606968075,0.0006244127956114742,4.404268278705644e-05
HID 878,L HID   8,0.0,0.0,0.0,-8.457711442787569e-05,0.00027825137222113513,1.9626338550281662e-05,-0.15084577114427875,0.06485246244439613,0.004574340006278921,0.15080099502487565,0.06485828561518,0.0045747507410772,0.0,0.0,0.0,-0.000129353233830942,0.0006093664270288977,4.298139377562514e-05
VAL 879,L VAL   9,0.0,0.0,0.0,-8.457711442787569e-05,0.00027825137222113513,1.9626338550281662e-05,-0.16682587064676593,0.035600527238579836,0.0025110675809986898,0.16679104477611942,0.03555552198582586,0.002507893155226627,0.0,0.0,0.0,-0.00011940298507440935,0.0005864741105788663,4.136669427113741e-05
GLY 880,L GLY  10,0.0,0.0,0.0,-5.970149253732674e-05,0.00023693295322971765,1.6711961981301166e-05,-0.5249950248756218,0.029144091763186507,0.0020556657353344287,0.5248855721393035,0.029115516042546613,0.002053650159407094,0.0,0.0,0.0,-0.00016915422885576905,0.0006239369316056195,4.400911792802898e-05
GLN 881,L GLN  11,0.0,0.0,0.0,-0.00016417910447762257,0.0003704380192833332,2.6128683284884193e-05,-0.4311990049751247,0.21720165149451645,0.015320223263890433,0.4311492537313434,0.21709421484998961,0.015312645267270478,0.0,0.0,0.0,-0.0002139303482593391,0.0007323410123244616,5.165535223565067e-05
ALA 882,L ALA  12,0.0,0.0,0.0,-9.950248756219136e-05,0.0002993355016217248,2.1113498373971794e-05,-0.24457711442786054,0.046461081703577996,0.0032771120287666874,0.2445472636815921,0.04647322028819694,0.0032779682185110574,0.0,0.0,0.0,-0.00012935323383079389,0.0006489057606241499,4.577028333616331e-05
GLY 883,L GLY  13,0.0,0.0,0.0,-5.97014925373157e-05,0.0002369329532296738,1.6711961981298073e-05,-0.3560497512437814,0.022203211466822647,0.0015660937866104712,0.3560199004975123,0.02225607641305203,0.0015698225924160206,0.0,0.0,0.0,-8.955223880594924e-05,0.00061647392322576,4.348271790384399e-05
VAL 884,L VAL  14,0.0,0.0,0.0,-9.950248756219136e-05,0.0002993355016217248,2.1113498373971794e-05,-0.426338308457711,0.035640897955703854,0.002513915111831939,0.42626368159203976,0.0356474601800979,0.002514377975452601,0.0,0.0,0.0,-0.000174129353233372,0.0007224387685559694,5.095690181272375e-05
GLN 885,L GLN  15,0.0,0.0,0.0,-9.452736318409349e-05,0.0002925610035421158,2.063566212196232e-05,-0.6545572139303476,0.21970422895134095,0.015496741467642206,0.6544477611940298,0.21969351901224302,0.015495986046783322,0.0,0.0,0.0,-0.00020398009950169403,0.0007215131140411514,5.08916111773411e-05
ILE 886,L ILE  16,0.0,0.0,0.0,-9.950248756218694e-05,0.0002993355016217115,2.111349837397085e-05,-0.22174626865671637,0.03502266925434072,0.002470308621421495,0.2217363184079601,0.03497127640665391,0.0024666836494412567,0.0,0.0,0.0,-0.0001094527363182766,0.0006750420653964515,4.761379613475203e-05
GLY 887,L GLY  17,0.0,0.0,0.0,-4.4776119402982354e-05,0.00020681203672462948,1.4587396341050482e-05,-0.36518407960199,0.030000679018414078,0.0021160847418419406,0.3651890547263681,0.030059047687223877,0.0021202017503067897,0.0,0.0,0.0,-3.980099502496237e-05,0.0005971807398257823,4.212188167113098e-05
ASN 888,L ASN  18,0.0,0.0,0.0,-6.965174129354234e-05,0.0002545591802083158,1.795522017364944e-05,-0.6430447761194027,0.13151907333849347,0.009276640178109183,0.6430547263681593,0.1314862306320353,0.009274323632207862,0.0,0.0,0.0,-5.9701492538411555e-05,0.0005871068371740291,4.141132336413093e-05
ALA 889,L ALA  19,0.0,0.0,0.0,-3.980099502488449e-05,0.00019549137019296399,1.378889809037974e-05,-0.2364975124378109,0.03148025115397779,0.0022204457137585815,0.23645273631840807,0.03156087074470937,0.0022261321812460646,0.0,0.0,0.0,-8.45771144278279e-05,0.000637010231549029,4.493123740801781e-05
CYS 890,L CYS  20,0.0,0.0,0.0,-2.985074626865785e-05,0.00017017543658196733,1.2003249811991358e-05,-0.37315422885572147,0.030940499703749423,0.0021823745818513912,0.3731194029850747,0.030870708905049227,0.002177451918462346,0.0,0.0,0.0,-6.467661691530308e-05,0.0006235797952909878,4.398392747465004e-05
TRP 891,L TRP  21,0.0,0.0,0.0,-6.965174129352908e-05,0.0002545591802082673,1.7955220173646022e-05,-0.47045771144278586,0.04689990880064442,0.0033080645056702634,0.47040298507462686,0.04682285650819176,0.0033026296560029296,0.0,0.0,0.0,-0.0001243781094526939,0.0006063123477244225,4.2765975630835535e-05
GLU 892,L GLU  22,0.0,0.0,0.0,-7.462686567163357e-05,0.00026278831136801597,1.853565833223143e-05,54.57053233830844,0.3418347338621334,0.024111163087784653,-54.56999502487561,0.34180630075986623,0.024109157571381712,0.0,0.0,0.0,0.00046268656716278264,0.0006386013528286795,4.5043466449907896e-05
LEU 893,L LEU  23,0.0,0.0,0.0,-6.965174129354013e-05,0.0002545591802083077,1.795522017364887e-05,-0.22961691542288554,0.03425014090014032,0.002415818672645324,0.2296119402985075,0.034315461561887306,0.0024204260368841457,0.0,0.0,0.0,-7.462686567160485e-05,0.0006304093158791308,4.446564471517631e-05
TYR 894,L TYR  24,0.0,0.0,0.0,-4.975124378108021e-05,0.00021743058092941163,1.5336370701214862e-05,-0.2923184079601992,0.13763828183438337,0.009708255866619246,0.2923233830845771,0.13762111771198504,0.009707045202770874,0.0,0.0,0.0,-4.4776119403177334e-05,0.0006487531666745214,4.575952018882561e-05
CYS 895,L CYS  25,0.0,0.0,0.0,-3.482587064676454e-05,0.00018333856490236237,1.2931705297168837e-05,-0.3420248756218907,0.04424720670959098,0.003120957326659915,0.34199999999999986,0.04423703677785959,0.0031202399949838834,0.0,0.0,0.0,-5.9701492537200807e-05,0.0006436972732192905,4.540290496053609e-05
LEU 896,L LEU  26,0.0,0.0,0.0,-6.467661691542349e-05,0.0002459543700359879,1.7348283660614746e-05,-0.3012288557213928,0.025556052202234426,0.0018025849379499528,0.30124378109452726,0.025510416829166965,0.0017993660669178323,0.0,0.0,0.0,-4.9751243780843804e-05,0.000596434211766963,4.206922564179061e-05
GLU 897,L GLU  27,0.0,0.0,0.0,-4.975124378108684e-05,0.0002174305809294406,1.533637070121691e-05,48.50595522388063,0.24728941085017325,0.01744245017914254,-48.5058258706468,0.24728812635766823,0.017442359578026836,0.0,0.0,0.0,7.9601990048081e-05,0.0006097318885513168,4.300717144388547e-05
HIP 898,L HIP  28,0.0,0.0,0.0,-1.4925373134328925e-05,0.00012125430454680997,8.55261921160757e-06,-48.464318407960185,0.2796695422211539,0.019726368549487207,48.46412437810944,0.2796203172963985,0.019722896491000487,0.0,0.0,0.0,-0.00020895522388223104,0.000595271085020981,4.198718500669399e-05
GLY 899,L GLY  29,0.0,0.0,0.0,-1.4925373134328372e-05,0.0001212543045468055,8.552619211607255e-06,-0.09020398009950244,0.05373829326712267,0.0037904069559688606,0.09020895522388064,0.053733135680441364,0.0037900431678534532,0.0,0.0,0.0,-9.950248756207591e-06,0.0005370830536146268,3.788291772190255e-05
ILE 900,L ILE  30,0.0,0.0,0.0,-1.990049751243783e-05,0.00013965839649371356,9.85074376846827e-06,0.10321890547263683,0.03721180255709547,0.0026247181791843066,-0.10319402985074626,0.03718485708185692,0.0026228175919016327,0.0,0.0,0.0,4.975124378005063e-06,0.0005773288330500447,4.0721636130060965e-05
GLN 901,L GLN  31,0.0,0.0,0.0,-3.980099502487345e-05,0.00019549137019290972,1.3788898090375912e-05,0.250557213930348,0.19438275305892083,0.013710702266863434,-0.25055721393034824,0.19437141437610148,0.013709902497841809,0.0,0.0,0.0,-3.9800995024853566e-05,0.0005971807398260488,4.2121881671149777e-05
PRO 902,L PRO  32,0.0,0.0,0.0,-4.477611940298456e-05,0.00020681203672463973,1.4587396341051205e-05,0.14723880597014932,0.05090438492452707,0.003590518473449369,-0.14719402985074634,0.0508436992694481,0.0035862380373738235,0.0,0.0,0.0,8.837596215921644e-18,0.0006464599351553216,4.5597768109003984e-05
ASP 903,L ASP  33,0.0,0.0,0.0,-2.9850746268654532e-05,0.00017017543658194847,1.2003249811990027e-05,52.723711442786055,0.33053783447356183,0.023314341242132188,-52.72307960199005,0.33045453941202346,0.02330846606148431,0.0,0.0,0.0,0.0006019900497503004,0.0006622710962114566,4.671300142226188e-05
GLY 904,L GLY  34,0.0,0.0,0.0,-1.4925373134331134e-05,0.00012125430454682793,8.552619211608838e-06,-0.15047761194029854,0.031095435608626525,0.0021933029179758063,0.15048258706467652,0.03109847855493086,0.002193517550859312,0.0,0.0,0.0,-9.95024875630591e-06,0.000572939090571491,4.0412007568861355e-05
GLN 905,L GLN  35,0.0,0.0,0.0,-1.9900497512434515e-05,0.0001396583964936903,9.85074376846663e-06,0.404796019900498,0.16613476272936917,0.011718242653286899,-0.40474129353233784,0.1661600940420369,0.011720029386320312,0.0,0.0,0.0,3.4825870647604115e-05,0.000549790638151423,3.8779241626020715e-05
MET 906,L MET  36,0.0,0.0,0.0,-1.990049751243562e-05,0.00013965839649369806,9.850743768467175e-06,-0.09892039800995026,0.08471135439845531,0.005975078243839444,0.09894029850746265,0.08467101343041661,0.005972232811344885,0.0,0.0,0.0,1.5023913567066796e-16,0.000527832326761113,3.723042175893941e-05
PRO 907,L PRO  37,0.0,0.0,0.0,-1.4925373134328925e-05,0.00012125430454680997,8.55261921160757e-06,-0.22067164179104473,0.03157667193890715,0.002227246711551338,0.22066169154228857,0.031605386768090306,0.002229272099438785,0.0,0.0,0.0,-2.4875621890586504e-05,0.0006343234806174586,4.4741728608969095e-05
SER 908,L SER  38,0.0,0.0,0.0,0.0,0.0,0.0,-0.1410398009950249,0.10401749952255905,0.007336828726081087,0.1410149253731344,0.10407729989939046,0.007341046719443559,0.0,0.0,0.0,-2.4875621890540104e-05,0.0005681234795470297,4.007234055648294e-05
ASP 909,L ASP  39,0.0,0.0,0.0,-9.950248756213392e-06,9.925341961815396e-05,7.000796438663869e-06,47.66419402985072,0.23238139256202975,0.016390919645074355,-47.66399502487563,0.2323171724858336,0.016386389910154852,0.0,0.0,0.0,0.0001890547263687791,0.0005500606949701343,3.879828996533179e-05
LYS 910,L LYS  40,0.0,0.0,0.0,-1.990049751243838e-05,0.00013965839649371744,9.850743768468542e-06,-47.49883084577115,0.5045520265608886,0.03558835599072938,47.498601990049735,0.5045302832969946,0.03558682233914317,0.0,0.0,0.0,-0.000248756218905812,0.0006131323583284413,4.3247022088800916e-05
THR 911,L THR  41,0.0,0.0,0.0,-4.975124378109457e-06,7.035888370015405e-05,4.962733015460865e-06,-0.16849253731343322,0.07693132683624984,0.005426317410613375,0.1685074626865671,0.07691457556509092,0.005425135867046175,0.0,0.0,0.0,9.95024875584884e-06,0.0005729390905713647,4.0412007568852444e-05
ILE 912,L ILE  42,0.0,0.0,0.0,-4.975124378109457e-06,7.035888370015405e-05,4.962733015460865e-06,-0.05529850746268655,0.06788071515761786,0.004787936483777205,0.05533333333333328,0.06785236632024749,0.0047859369109618174,0.0,0.0,0.0,2.9850746269135078e-05,0.0005893790286520555,4.157159139387265e-05
GLY 913,L GLY  43,0.0,0.0,0.0,0.0,0.0,0.0,0.017671641791044756,0.14420249596514675,0.010171259832488348,-0.017646766169154213,0.14425295500216204,0.010174818938542265,0.0,0.0,0.0,2.4875621890551152e-05,0.0005681234795470602,4.007234055648509e-05
GLY 914,L GLY  44,0.0,0.0,0.0,-4.975124378110009e-06,7.035888370016185e-05,4.962733015461415e-06,0.037238805970149294,0.09902008784877575,0.006984338484606723,-0.03722388059701496,0.0990684703514533,0.0069877511232215115,0.0,0.0,0.0,9.950248756235486e-06,0.000598422883731542,4.220949574695028e-05
GLY 915,L GLY  45,0.0,0.0,0.0,-2.4875621890546734e-05,0.00015574602828356414,1.0985477823720121e-05,0.01659701492537312,0.05330408206899999,0.003759780059473606,-0.016577114427860706,0.05331176747095761,0.003760322145931298,0.0,0.0,0.0,-4.975124378140941e-06,0.0005230746494846526,3.689484107807727e-05
ASP 916,L ASP  46,0.0,0.0,0.0,-1.4925373134327818e-05,0.00012125430454680099,8.552619211606937e-06,45.23581592039803,0.2755405920260674,0.019435134857666927,-45.235756218905486,0.27554805681467803,0.01943566138325891,0.0,0.0,0.0,4.47761194056734e-05,0.0006092039293129497,4.296993207047205e-05
ASP 917,L ASP  47,0.0,0.0,0.0,0.0,0.0,0.0,47.42992039800996,0.21378394642921453,0.01507915693547959,-47.42978606965176,0.21380632190341323,0.01508073517974247,0.0,0.0,0.0,0.00013432835820853612,0.0005615062114642998,3.960559445337148e-05
SER 918,L SER  48,0.0,0.0,0.0,-4.975124378108905e-06,7.035888370014624e-05,4.962733015460314e-06,0.21765671641791048,0.10190809715540275,0.007188042954905542,-0.21764179104477616,0.10189620631050843,0.007187204239374035,0.0,0.0,0.0,9.950248756319994e-06,0.0006066796490157281,4.27918830663877e-05
PHE 919,L PHE  49,0.0,0.0,0.0,-3.4825870646760124e-05,0.0001833385649023391,1.2931705297167197e-05,0.22038805970149236,0.01805708627913179,0.0012736486642166058,-0.22039303482587075,0.018057391955170234,0.0012736702249419645,0.0,0.0,0.0,-3.980099502476519e-05,0.0005539617245244648,3.9073447374679975e-05
ASN 920,L ASN  50,0.0,0.0,0.0,-2.985074626865785e-05,0.00017017543658196733,1.2003249811991358e-05,0.24448258706467652,0.15400765938590824,0.010862862735649468,-0.2444427860696517,0.1540020286750111,0.01086246557592492,0.0,0.0,0.0,9.950248755842212e-06,0.0006386401111386954,4.504620025031267e-05
THR 921,L THR  51,0.0,0.0,0.0,-1.9900497512440038e-05,0.00013965839649372904,9.85074376846936e-06,0.04201492537313447,0.04206456511043189,0.0029670056583641687,-0.04204975124378111,0.04202791671639472,0.002964420679957931,0.0,0.0,0.0,-5.472636815917531e-05,0.0005833426152082776,4.1145815618064786e-05
PHE 922,L PHE  52,0.0,0.0,0.0,-6.467661691542019e-05,0.0002459543700359753,1.7348283660613855e-05,0.259094527363184,0.01257677002173488,0.0008870969596492546,-0.25911940298507463,0.012542293490894047,0.000884665172661395,0.0,0.0,0.0,-8.95522388057526e-05,0.0006001163224782774,4.2328941706523774e-05
PHE 923,L PHE  53,0.0,0.0,0.0,-1.9900497512444456e-05,0.00013965839649376008,9.85074376847155e-06,-0.23802487562189048,0.029235607984755062,0.0020621207919007613,0.23803482587064684,0.02915584784868415,0.0020564949456709706,0.0,0.0,0.0,-9.95024875629293e-06,0.0006228649083405471,4.393350323701725e-05
SER 924,L SER  54,0.0,0.0,0.0,-1.990049751243341e-05,0.00013965839649368256,9.850743768466082e-06,0.07710945273631835,0.12478015676615438,0.00880131365211556,-0.07706467661691546,0.12474711054000209,0.008798982751041842,0.0,0.0,0.0,2.48756218905274e-05,0.0005592978090931041,3.9449825760314024e-05
GLU 925,L GLU  55,0.0,0.0,0.0,-2.9850746268655084e-05,0.0001701754365819516,1.2003249811990249e-05,48.96246766169154,0.30454474660721376,0.021480930185216594,-48.96219402985073,0.30451471411166475,0.021478811856309715,0.0,0.0,0.0,0.0002437810945283858,0.0005689071585657505,4.012761701249245e-05
THR 926,L THR  56,0.0,0.0,0.0,-3.482587064676731e-05,0.0001833385649023769,1.2931705297169862e-05,-0.31537810945273637,0.10556456286907664,0.007445950160973258,0.31538805970149253,0.10555679736222356,0.007445402424351884,0.0,0.0,0.0,-2.4875621890652786e-05,0.0005938139727904004,4.188440823432859e-05
GLY 927,L GLY  57,0.0,0.0,0.0,-1.4925373134328372e-05,0.0001212543045468055,8.552619211607255e-06,-0.22548258706467664,0.05509775072179131,0.0038862956915285416,0.22544278606965182,0.05506439432687927,0.003883942912837336,0.0,0.0,0.0,-5.472636815917807e-05,0.000566028364311595,3.9924562521879696e-05
ALA 928,L ALA  58,0.0,0.0,0.0,-9.950248756218914e-06,9.925341961820907e-05,7.000796438667756e-06,-0.0909054726368159,0.04660969535830004,0.0032875944277481793,0.09086069651741292,0.04659159381734264,0.0032863176434927205,0.0,0.0,0.0,-5.472636815916702e-05,0.0005918098136007086,4.174304574453541e-05
GLY 929,L GLY  59,0.0,0.0,0.0,-2.4875621890545623e-05,0.00015574602828355717,1.098547782371963e-05,-0.07505970149253725,0.05324837528561472,0.003755850805930168,0.07511940298507463,0.0532711609475361,0.0037574579826042363,0.0,0.0,0.0,3.482587064675129e-05,0.0005497906381508822,3.877924162598257e-05
LYS 930,L LYS  60,0.0,0.0,0.0,-3.482587064676068e-05,0.000183338564902342,1.2931705297167402e-05,-52.484771144278625,0.4483939359016413,0.0316272696865804,52.484194029850755,0.4483085925897324,0.031621250033490624,0.0,0.0,0.0,-0.0006119402985072737,0.0006454253227019981,4.5524792173197536e-05
HIE 931,L HIE  61,0.0,0.0,0.0,-2.4875621890542316e-05,0.00015574602828353647,1.098547782371817e-05,0.46061194029850744,0.06374598734199148,0.004496295270025139,-0.46060696517412913,0.06375731155998678,0.00449709401877674,0.0,0.0,0.0,-1.990049751247539e-05,0.0005813023549843752,4.1001906757650765e-05
VAL 932,L VAL  62,0.0,0.0,0.0,-4.477611940298677e-05,0.0002068120367246499,1.4587396341051922e-05,-0.35187562189054755,0.022477173666987236,0.0015854175902901778,0.3518507462686567,0.022444793786083703,0.0015831336895864448,0.0,0.0,0.0,-6.965174129361387e-05,0.0006190382350285392,4.366359051262247e-05
PRO 933,L PRO  63,0.0,0.0,0.0,-2.9850746268666685e-05,0.00017017543658201775,1.2003249811994914e-05,0.15151243781094526,0.036016871316512135,0.0025404342280045135,-0.15146268656716422,0.03597815604203906,0.002537703463092879,0.0,0.0,0.0,1.9900497512338407e-05,0.0005726798225480418,4.039372021249413e-05
ARG 934,L ARG  64,0.0,0.0,0.0,-3.4825870646755706e-05,0.00018333856490231586,1.2931705297165557e-05,-49.90165671641792,0.18660978139438114,0.013162439118285815,49.901412935323386,0.18658660409018488,0.01316080431729559,0.0,0.0,0.0,-0.0002786069651771565,0.0005660283643144247,3.992456252207929e-05
ALA 935,L ALA  65,0.0,0.0,0.0,-3.482587064676454e-05,0.00018333856490236237,1.2931705297168837e-05,-0.06015422885572129,0.03194757980271919,0.0022534085351140687,0.060159203980099475,0.03191881067628062,0.0022513793173935155,0.0,0.0,0.0,-2.985074626857044e-05,0.0006222287637515663,4.3888633057328276e-05
VAL 936,L VAL  66,0.0,0.0,0.0,-4.9751243781102305e-05,0.00021743058092950818,1.5336370701221672e-05,-0.20459203980099483,0.03208993481973364,0.0022634494838287304,0.20453731343283568,0.03209578095282108,0.0022638618382630257,0.0,0.0,0.0,-0.00010447761194024668,0.0005935221210747381,4.1863822601516264e-05
PHE 937,L PHE  67,0.0,0.0,0.0,-7.462686567165346e-05,0.00026278831136808596,1.8535658332236366e-05,0.06728358208955225,0.04405338438446978,0.0031072861539319396,-0.06719900497512436,0.04408596531004381,0.0031095842352333648,0.0,0.0,0.0,9.950248756416656e-06,0.0006615980183036045,4.666552616711841e-05
VAL 938,L VAL  68,0.0,0.0,0.0,-0.0001144278606965026,0.00031833021438894174,2.2453282111456774e-05,-0.18849751243781102,0.03562618584959798,0.0025128773998777565,0.18843781094527362,0.035660189533934336,0.0025152758348447254,0.0,0.0,0.0,-0.00017412935323375477,0.0006022572491990672,4.247995103416214e-05
ASP 939,L ASP  69,0.0,0.0,0.0,-0.00013930348258705597,0.00034626293813540753,2.4423504534812674e-05,62.62862686567166,0.3416290139236434,0.024096652722113792,-62.62703482587071,0.3414690588923459,0.02408537036410777,0.0,0.0,0.0,0.0014527363184075439,0.0006975472131340283,4.9201186863847006e-05
LEU 940,L LEU  70,0.0,0.0,0.0,-0.0001791044776119471,0.0003834397784676303,2.704575666879352e-05,0.29120398009950277,0.04767200524061539,0.0033625239895656188,-0.29104975124378113,0.04764365564084693,0.0033605243629748157,0.0,0.0,0.0,-2.4875621890290442e-05,0.0006870356754607944,4.8459760162472206e-05
GLU 941,L GLU  71,0.0,0.0,0.0,-0.0003034825870646763,0.0004597617931203149,3.2429096511670194e-05,65.93890547263682,0.4266125463401328,0.030090928923128576,-65.93635323383083,0.42626839652634496,0.030066654466893196,0.0,0.0,0.0,0.0022487562189060293,0.0008509935342304642,6.002445584934719e-05
PRO 942,L PRO  72,0.0,0.0,0.0,-0.00024875621890545847,0.00043229221883039264,3.049154213218032e-05,-0.46487562189054726,0.06730275735065505,0.004747170483247959,0.4645174129353232,0.06728036642840185,0.004745591149363326,0.0,0.0,0.0,-0.0006069651741294985,0.000690915640055029,4.87334317640952e-05
THR 943,L THR  73,0.0,0.0,0.0,-0.00019402985074626773,0.0003954519790893047,2.7893031973324713e-05,-0.03144278606965188,0.052855175831117054,0.0037281166547913757,0.0315323383084577,0.05286573812656589,0.0037288616616702,0.0,0.0,0.0,-0.00010447761194039526,0.0007491486715504645,5.284087311044131e-05
VAL 944,L VAL  74,0.0,0.0,0.0,-0.00014427860696518034,0.0003513720116021958,2.4783870791902534e-05,-0.24030845771144296,0.04025162619142413,0.002839130806530014,0.24030348258706447,0.04028360205886289,0.002841386210321134,0.0,0.0,0.0,-0.00014925373134337403,0.0006821184008182554,4.8112922351363454e-05
ILE 945,L ILE  75,0.0,0.0,0.0,-0.0002238805970148941,0.00041684298638110424,2.9401837294531724e-05,-0.41718407960198983,0.03554425376058326,0.0025070983558992898,0.4171194029850744,0.035526539328489315,0.0025058488761978007,0.0,0.0,0.0,-0.0002885572139301972,0.0006664067214309288,4.700470593400078e-05
ASP 946,L ASP  76,0.0,0.0,0.0,-0.00018905472636814613,0.00039155208696417196,2.761795479204633e-05,64.08115422885572,0.5138319130986008,0.03624290871923343,-64.07834328358204,0.5136356477885845,0.03622906523163692,0.0,0.0,0.0,0.002621890547261212,0.0007372926189326727,5.200461163690648e-05
GLU 947,L GLU  77,0.0,0.0,0.0,-0.00019402985074627545,0.00039545197908932053,2.789303197332583e-05,61.1860746268657,0.5001804444533997,0.03528000836334106,-61.18454726368157,0.500064631652153,0.03527183955817909,0.0,0.0,0.0,0.0013333333333320641,0.0007006275320325307,4.941845580689751e-05
VAL 948,L VAL  78,0.0,0.0,0.0,-0.0001144278606965236,0.0003183302143890001,2.245328211146089e-05,-0.23563681592039787,0.04322914115024716,0.003049148518765936,0.23562189054726365,0.043251852039924946,0.003050750421412583,0.0,0.0,0.0,-0.00012935323383066956,0.0006093664270288941,4.298139377562489e-05
ARG 949,L ARG  79,0.0,0.0,0.0,-0.00019402985074626718,0.00039545197908930356,2.7893031973324635e-05,-61.777547263681555,0.8543719924603312,0.060262753919427,61.77551243781088,0.8540730281516319,0.06024166660298307,0.0,0.0,0.0,-0.0022288557213925066,0.0008148883170306303,5.747779018319466e-05
THR 950,L THR  80,0.0,0.0,0.0,-0.00011940298507462583,0.00032426210421492897,2.2871685359708403e-05,0.02982089552238836,0.19281540101055128,0.013600149777280988,-0.02980597014925374,0.19279354349178432,0.013598608066777406,0.0,0.0,0.0,-0.00010447761194013234,0.0006181579526904069,4.360150018383053e-05
GLY 951,L GLY  81,0.0,0.0,0.0,-3.48258706467651e-05,0.0001833385649023653,1.2931705297169043e-05,0.14606467661691538,0.08662127090475039,0.006109793367276564,-0.14599502487562177,0.08660831354580317,0.006108879425643912,0.0,0.0,0.0,3.482587064677946e-05,0.000601640456033041,4.2436445798607324e-05
THR 952,L THR  82,0.0,0.0,0.0,-5.970149253731127e-05,0.00023693295322965632,1.671196198129684e-05,0.1491492537313433,0.14355721591315662,0.010125745286921123,-0.14905472636815914,0.14347125837654376,0.010119682309761133,0.0,0.0,0.0,3.482587064684077e-05,0.0006416560465833815,4.525892793467486e-05
TYR 953,L TYR  83,0.0,0.0,0.0,-6.965174129354013e-05,0.0002545591802083077,1.795522017364887e-05,-0.03289552238805986,0.061857596289840916,0.004363098435059038,0.03290049751243783,0.06188176858602677,0.0043648034173730315,0.0,0.0,0.0,-6.467661691557704e-05,0.0006155497643072222,4.3417532759689264e-05
ARG 954,L ARG  84,0.0,0.0,0.0,-0.00014925373134328703,0.00035633839959145074,2.513417279138991e-05,-58.489552238805935,0.779247231162201,0.05496386181702101,58.48796517412937,0.7790526290202576,0.05495013564025537,0.0,0.0,0.0,-0.0017363184079592987,0.0006803016437422002,4.798477818749589e-05
GLN 955,L GLN  85,0.0,0.0,0.0,-9.452736318408134e-05,0.00029256100354207824,2.0635662121959672e-05,-0.23686069651741284,0.3048113689551147,0.021499736275634777,0.2369154228855719,0.30473609463612117,0.021494426834545898,0.0,0.0,0.0,-3.9800995025065664e-05,0.000621671603250296,4.3849333985638224e-05
LEU 956,L LEU  86,0.0,0.0,0.0,-5.472636815921342e-05,0.00022744536220227726,1.604275890767472e-05,-0.2070796019900497,0.03662739142809259,0.002583496996414191,0.20709452736318393,0.036573323338200354,0.0025796833273978572,0.0,0.0,0.0,-3.980099502488449e-05,0.0006604746975234599,4.658629322837062e-05
PHE 957,L PHE  87,0.0,0.0,0.0,-8.457711442788286e-05,0.00027825137222115876,1.962633855028333e-05,0.10667661691542296,0.05544267713824988,0.003910624925092828,-0.10666169154228866,0.055426029547203916,0.003909450694556941,0.0,0.0,0.0,-6.965174129403283e-05,0.0006270235922067629,4.4226834180294976e-05
HIE 958,L HIE  88,0.0,0.0,0.0,-7.960199004975794e-05,0.0002706760300246087,1.9092015109586806e-05,0.2382089552238805,0.07812928512047085,0.005510814872989053,-0.23819900497512428,0.07811338995685844,0.005509693714592316,0.0,0.0,0.0,-6.965174129384724e-05,0.0006579966414868603,4.6411504632243876e-05
PRO 959,L PRO  89,0.0,0.0,0.0,-9.452736318407472e-05,0.00029256100354205764,2.063566212195822e-05,0.15820398009950248,0.05248608613613859,0.0037020830749702107,-0.15825870646766171,0.0525033307289191,0.003703299414761711,0.0,0.0,0.0,-0.00014925373134340412,0.0006129708589560398,4.3235630801372185e-05
GLU 960,L GLU  90,0.0,0.0,0.0,-0.00012935323383085197,0.00033559048664757936,2.3670727848072356e-05,57.805676616915456,0.7290045212067775,0.051420014297429706,-57.80460199004977,0.728845458436241,0.05140879487464528,0.0,0.0,0.0,0.0009452736318416331,0.0007343661088602454,5.1798191531971226e-05
GLN 961,L GLN  91,0.0,0.0,0.0,-6.96517412935335e-05,0.0002545591802082835,1.795522017364716e-05,0.046164179104478016,0.07237958200343979,0.005105262084380415,-0.04622388059701492,0.07240326967456535,0.005106932883878247,0.0,0.0,0.0,-0.00012935323383057965,0.0006411929798551013,4.522626572601062e-05
LEU 962,L LEU  92,0.0,0.0,0.0,-9.452736318407582e-05,0.00029256100354206106,2.063566212195846e-05,0.06347263681592034,0.10591153962803346,0.0074704240145467594,-0.06347263681592043,0.10590961366269604,0.007470288167426055,0.0,0.0,0.0,-9.452736318409128e-05,0.0007504691073535353,5.293400947091318e-05
ILE 963,L ILE  93,0.0,0.0,0.0,-0.00017412935323382934,0.0003792206766200864,2.674816416969092e-05,-0.06762189054726366,0.048578257307081256,0.003426446081760068,0.06756716417910448,0.04861388860798902,0.003428959319948331,0.0,0.0,0.0,-0.0002288557213931024,0.0007243890437096763,5.109446361566227e-05
THR 964,L THR  94,0.0,0.0,0.0,-0.0001492537313432942,0.0003563383995914679,2.5134172791391123e-05,0.10291044776119392,0.0676554921069777,0.004772050474641272,-0.10287064676616917,0.06768402726159155,0.0047740631892617446,0.0,0.0,0.0,-0.00010945273631848318,0.0006750420653959549,4.7613796134716996e-05
GLY 965,L GLY  95,0.0,0.0,0.0,-7.462686567163191e-05,0.00026278831136801017,1.8535658332231023e-05,0.07028855721393036,0.07027583406931055,0.004956875146159451,-0.07021393034825871,0.07023442625818233,0.004953954464355292,0.0,0.0,0.0,-2.4303389593784522e-17,0.0005985056016645028,4.221533022008696e-05
LYS 966,L LYS  96,0.0,0.0,0.0,-0.00040796019900498764,0.0004914556694482331,3.4664610183416366e-05,-67.78427363184078,1.137520752532456,0.08023452757469413,67.78114427860699,1.1370608546343925,0.08020208887807997,0.0,0.0,0.0,-0.003537313432837581,0.0009670444001719998,6.821005280019279e-05
GLU 967,L GLU  97,0.0,0.0,0.0,-0.0003631840796019694,0.00048091725268035345,3.39212875768849e-05,70.29177114427861,0.4609299785607494,0.03251149395956223,-70.28808955223879,0.46056289585465104,0.03248560194182183,0.0,0.0,0.0,0.003318407960198306,0.0009661481467802423,6.814683596013534e-05
ASP 968,L ASP  98,0.0,0.0,0.0,-0.00025870646766170725,0.00043792400168491,3.088877746677047e-05,66.69144776119406,0.3987935643491503,0.028128729224629695,-66.68898507462686,0.39845531941239787,0.028104871266307226,0.0,0.0,0.0,0.002203980099502689,0.0008541290286684263,6.024561657488374e-05
ALA 969,L ALA  99,0.0,0.0,0.0,-0.00015920398009950263,0.0003658661952408011,2.5806211680396498e-05,0.35583582089552207,0.07295570734546124,0.005145898832798402,-0.355646766169154,0.07284236098740271,0.005137903997125389,0.0,0.0,0.0,2.9850746268673038e-05,0.0007117384488099183,5.020215945060753e-05
ALA 970,L ALA 100,0.0,0.0,0.0,-0.00016915422885572872,0.0003748880842544343,2.6442566666649404e-05,0.4020845771144281,0.049376891597444836,0.0034827774012982974,-0.40189054726368173,0.04928693488589623,0.003476432344087511,0.0,0.0,0.0,2.4875621890573246e-05,0.0006264311848129082,4.418504898448921e-05
ASN 971,L ASN 101,0.0,0.0,0.0,-0.0002636815920398084,0.0004406286532434857,3.1079548878697117e-05,0.4236368159203974,0.12187283331534304,0.008596246867124293,-0.42354726368159196,0.12187914658837114,0.008596692171069502,0.0,0.0,0.0,-0.0001741293532345916,0.0007883021386978314,5.56025457502472e-05
ASN 972,L ASN 102,0.0,0.0,0.0,-0.0002288557213930759,0.0004200961558724048,2.9631298178365105e-05,-0.8021542288557209,0.07765532401444797,0.00547738423416698,0.8020398009950249,0.0775921112569688,0.005472925550031553,0.0,0.0,0.0,-0.00034328358208935317,0.0007099626254472898,5.00769025282706e-05
TYR 973,L TYR 103,0.0,0.0,0.0,-0.0001840796019900847,0.00038754909640107755,2.7335605607646132e-05,-0.11038805970149262,0.1274619391311815,0.008990471995501438,0.11039800995024882,0.12740779827277568,0.008986653193789901,0.0,0.0,0.0,-0.0001741293532339354,0.0006575450824900124,4.637965411637106e-05
ALA 974,L ALA 104,0.0,0.0,0.0,-0.0001691542288557337,0.00037488808425444536,2.6442566666650183e-05,-0.3323980099502486,0.053481766047152574,0.0037723129209734302,0.3323233830845768,0.05347468737215723,0.0037718136297360248,0.0,0.0,0.0,-0.00024378109452740483,0.0006581094828249635,4.641946384655575e-05
ARG 975,L ARG 105,0.0,0.0,0.0,-0.0004079601990050451,0.0004914556694483023,3.4664610183421245e-05,-69.08073134328356,0.49868416655513664,0.035174469057776464,69.0776119402985,0.49835059155119427,0.03515094049111739,0.0,0.0,0.0,-0.0035273631840787695,0.0008755936223405486,6.175961227916551e-05
GLY 976,L GLY 106,0.0,0.0,0.0,-5.9701492537306855e-05,0.00023693295322963872,1.67119619812956e-05,-0.11409950248756218,0.05145088997631106,0.0036290659676814106,0.11403980099502488,0.05143859216716079,0.0036281985471045297,0.0,0.0,0.0,-0.00011940298507462145,0.000619477907115435,4.36946025905132e-05
HIP 977,L HIP 107,0.0,0.0,0.0,-0.0001641791044775784,0.00037043801928323355,2.6128683284877166e-05,-60.760353233830855,0.4472876127933599,0.031549235671165465,60.759114427860716,0.44721922661655716,0.03154441208216615,0.0,0.0,0.0,-0.0014029850746255048,0.0006630181591650149,4.6765695180168155e-05
TYR 978,L TYR 108,0.0,0.0,0.0,-0.00020895522388059056,0.00040656234244405436,2.8676696581611584e-05,-0.20129353233830843,0.19878641356208387,0.014021312529827006,0.20120398009950266,0.19867246773746755,0.014013275411043155,0.0,0.0,0.0,-0.0002985074626864437,0.0007056613715780193,4.977351547233212e-05
THR 979,L THR 109,0.0,0.0,0.0,-0.00017910447761193053,0.0003834397784675948,2.7045756668791016e-05,-0.06106467661691543,0.11747886777692891,0.008286320434248876,0.061049751243781106,0.11738408069425607,0.008279634668928544,0.0,0.0,0.0,-0.00019402985074623956,0.0006817917418159821,4.808988160185003e-05
ILE 980,L ILE 110,0.0,0.0,0.0,-0.00018407960199005378,0.0003875490964010125,2.733560560764154e-05,-0.05550248756218911,0.051733446592118724,0.0036489959747005884,0.055417910447761176,0.05171674168736993,0.0036478177015677985,0.0,0.0,0.0,-0.0002686567164180797,0.0006597622718001314,4.6536042592313157e-05
GLY 981,L GLY 111,0.0,0.0,0.0,-6.965174129352688e-05,0.0002545591802082593,1.7955220173645456e-05,-0.1631144278606966,0.046031698366705696,0.003246825663348126,0.1630746268656716,0.04603459009872137,0.0032470296303980756,0.0,0.0,0.0,-0.00010945273631840399,0.0006213131648059016,4.3824051687107345e-05
LYS 982,L LYS 112,0.0,0.0,0.0,-0.00017412935323383763,0.00037922067662010445,2.674816416969219e-05,-65.83827860696516,0.6440048144117628,0.04542459724371671,65.83606965174131,0.6437071775804213,0.04540360356030623,0.0,0.0,0.0,-0.002383084577113222,0.000744807857163838,5.253469567075502e-05
GLU 983,L GLU 113,0.0,0.0,0.0,-0.00013432835820895094,0.00034100476593419395,2.4052621663857117e-05,65.26747761194031,0.5492743478434478,0.03874282531549666,-65.26521890547262,0.5489567689459158,0.03872042502719032,0.0,0.0,0.0,0.002124378109452982,0.0008038791129132747,5.670126079736774e-05
ILE 984,L ILE 114,0.0,0.0,0.0,-0.00016417910447761097,0.00037043801928330705,2.612868328488235e-05,-0.2442288557213932,0.029853495727439165,0.002105703232940261,0.24421890547263683,0.02983940165853386,0.0021047091139690644,0.0,0.0,0.0,-0.0001741293532338669,0.0006499348326950919,4.5842868483527464e-05
ILE 985,L ILE 115,0.0,0.0,0.0,-0.00010945273631839148,0.0003122063978056691,2.2021341393523417e-05,-0.3409452736318407,0.031477418108793176,0.0022202458861585316,0.34096517412935307,0.03149751283072962,0.0022216632585605085,0.0,0.0,0.0,-8.955223880607959e-05,0.0006555847327375377,4.624138170602531e-05
ASP 986,L ASP 116,0.0,0.0,0.0,-7.462686567164242e-05,0.00026278831136804714,1.8535658332233628e-05,57.98342288557217,0.5129919701735948,0.03618366371326099,-57.982487562189036,0.5128940723475146,0.036176758533018216,0.0,0.0,0.0,0.0008606965174139342,0.0006312725144498639,4.452653004792451e-05
LEU 987,L LEU 117,0.0,0.0,0.0,-9.452736318407802e-05,0.00029256100354206794,2.0635662121958947e-05,-0.4448208955223877,0.04214884500809949,0.002972950303996654,0.44470646766169186,0.04208459152399105,0.002968418212664701,0.0,0.0,0.0,-0.00020895522388057896,0.0006356877444492532,4.4837956360232175e-05
VAL 988,L VAL 118,0.0,0.0,0.0,-9.452736318407802e-05,0.0002925610035420679,2.0635662121958944e-05,-0.33607462686567174,0.03314328013180872,0.0023377467336144664,0.3360547263681592,0.03311613801554226,0.0023358322763430994,0.0,0.0,0.0,-0.00011442786069650923,0.0006555092175922083,4.6236055278356405e-05
LEU 989,L LEU 119,0.0,0.0,0.0,-7.960199004974248e-05,0.00027067603002455616,1.90920151095831e-05,-0.3641990049751246,0.02515089187670694,0.0017740071320168874,0.36413432835820914,0.025116185058881458,0.0017715591018375265,0.0,0.0,0.0,-0.00014427860696511626,0.0006418874546740074,4.527525020289458e-05
ASP 990,L ASP 120,0.0,0.0,0.0,-4.4776119402982354e-05,0.00020681203672462948,1.4587396341050482e-05,55.55407462686569,0.3795609658115563,0.026772166318623652,-55.553303482587054,0.3795170568714249,0.026769069220781785,0.0,0.0,0.0,0.0007263681592039841,0.0006227456807291968,4.392509356972173e-05
ARG 991,L ARG 121,0.0,0.0,0.0,-5.97014925373157e-05,0.0002369329532296738,1.6711961981298073e-05,-55.567771144278595,0.31252146969517713,0.022043564851117897,55.5670497512438,0.3124574677676626,0.02203905050322001,0.0,0.0,0.0,-0.0007810945273638029,0.0006478750539988561,4.5697582896224574e-05
ILE 992,L ILE 122,0.0,0.0,0.0,-5.970149253730962e-05,0.0002369329532296497,1.6711961981296372e-05,-0.347965174129353,0.020529163362223726,0.0014480155374789465,0.34790049751243785,0.020471556526511274,0.00144395226457762,0.0,0.0,0.0,-0.00012437810945257018,0.000661261222435403,4.6641770418210885e-05
ARG 993,L ARG 123,0.0,0.0,0.0,-3.9800995024877866e-05,0.00019549137019293143,1.3788898090377444e-05,-53.39294029850746,0.27574589286481493,0.019449615662321194,53.392388059701496,0.2756393538485274,0.019442100979515563,0.0,0.0,0.0,-0.000592039800996155,0.0005666839199109531,3.997080184867558e-05
LYS 994,L LYS 124,0.0,0.0,0.0,-5.472636815920679e-05,0.0002274453622022497,1.6042758907672775e-05,-54.62254726368162,0.42952973127734384,0.03029669128373963,54.62195024875625,0.4294601117359036,0.030291780699906335,0.0,0.0,0.0,-0.0006517412935331878,0.0006293876458073514,4.439358166457796e-05
LEU 995,L LEU 125,0.0,0.0,0.0,-4.4776119402982354e-05,0.00020681203672462953,1.4587396341050485e-05,-0.3665174129353233,0.021961543622483704,0.001549047851160624,0.3665223880597015,0.021987575556987646,0.0015508840022480912,0.0,0.0,0.0,-3.98009950248624e-05,0.0006374763366593974,4.496411392763058e-05
ALA 996,L ALA 126,0.0,0.0,0.0,-1.4925373134331134e-05,0.00012125430454682793,8.552619211608838e-06,-0.32360696517412924,0.012623509270890938,0.0008903936920973294,0.32362686567164195,0.012598470831420988,0.0008886276167465224,0.0,0.0,0.0,4.9751243780362015e-06,0.0005773288330499029,4.0721636130050964e-05
ASP 997,L ASP 127,0.0,0.0,0.0,-2.9850746268656744e-05,0.00017017543658196104,1.2003249811990914e-05,50.754666666666694,0.25722967906414573,0.018143582639660944,-50.75431840796019,0.2572177158396179,0.018142738818863722,0.0,0.0,0.0,0.0003184079601993234,0.0005969320008752211,4.210433697830382e-05
GLN 998,L GLN 128,0.0,0.0,0.0,-1.4925373134331134e-05,0.00012125430454682793,8.552619211608838e-06,-0.3077611940298512,0.15559055428800556,0.010974511533605395,0.3077412935323384,0.15556196550173948,0.010972495036099844,0.0,0.0,0.0,-3.482587064710921e-05,0.0005933135676685927,4.184911237844657e-05
CYS 999,L CYS 129,0.0,0.0,0.0,-9.95024875621781e-06,9.925341961819804e-05,7.000796438666977e-06,0.00038805970149256364,0.04510836765560962,0.003181698936442204,-0.00037810945273633975,0.04511109910096927,0.003181891597743143,0.0,0.0,0.0,-1.7675192431843288e-17,0.0005816428953502876,4.102592662306268e-05
THR1000,L THR 130,0.0,0.0,0.0,-2.487562189054784e-05,0.00015574602828357105,1.0985477823720609e-05,-0.14318905472636825,0.07508763755130923,0.005296273595199542,0.14313930348258708,0.07499466314353555,0.00528971568610852,0.0,0.0,0.0,-7.462686567167334e-05,0.0005725069119702298,4.03815240406946e-05
GLY1001,L GLY 131,0.0,0.0,0.0,0.0,0.0,0.0,-0.10226865671641788,0.033446288160690354,0.0023591192720886283,0.10230845771144276,0.03344564727288067,0.0023590740673479463,0.0,0.0,0.0,3.9800995024856324e-05,0.0005263295982263315,3.712442746055604e-05
LEU1002,L LEU 132,0.0,0.0,0.0,-2.4875621890544525e-05,0.0001557460282835503,1.0985477823719143e-05,-0.17020398009950255,0.05034925962075108,0.0035513629535223125,0.17016915422885573,0.05034242193764987,0.003550880660542506,0.0,0.0,0.0,-5.970149253743721e-05,0.0006038169720774508,4.258996540358436e-05
GLN1003,L GLN 133,0.0,0.0,0.0,-1.9900497512434515e-05,0.0001396583964936903,9.85074376846663e-06,-0.031726368159203676,0.0829115680149059,0.005848131100327586,0.031756218905472644,0.0829734434145738,0.0058524954545161115,0.0,0.0,0.0,9.950248756690622e-06,0.000590050590218862,4.1618959694565265e-05
GLY1004,L GLY 134,0.0,0.0,0.0,-9.95024875621781e-06,9.925341961819804e-05,7.000796438666977e-06,-0.10408955223880603,0.03400061369505385,0.002398218380630805,0.10406467661691547,0.03404256621419204,0.0024011774831756397,0.0,0.0,0.0,-3.482587064673168e-05,0.0005933135676684173,4.1849112378434194e-05
PHE1005,L PHE 135,0.0,0.0,0.0,-3.482587064676454e-05,0.00018333856490236237,1.2931705297168837e-05,-0.17943283582089556,0.07821476185196835,0.0055168439367710214,0.17944278606965172,0.07826913613832592,0.005520679203220797,0.0,0.0,0.0,-2.48756218904451e-05,0.0006103405047951565,4.305009992381874e-05
SER1006,L SER 136,0.0,0.0,0.0,-1.990049751243783e-05,0.00013965839649371354,9.850743768468268e-06,0.07971144278606962,0.1317456327914133,0.009292620449794014,-0.07966666666666664,0.1317810008023577,0.009295115116940141,0.0,0.0,0.0,2.4875621890549218e-05,0.0005853757643814733,4.1289222903634804e-05
VAL1007,L VAL 137,0.0,0.0,0.0,-5.9701492537309064e-05,0.0002369329532296475,1.6711961981296216e-05,-0.14199502487562177,0.09376823855822833,0.006613901597382952,0.1420497512437811,0.09378215209823734,0.006614882982827595,0.0,0.0,0.0,-4.9751243779977445e-06,0.0006108269611727665,4.3084411911144106e-05
PHE1008,L PHE 138,0.0,0.0,0.0,-5.9701492537324534e-05,0.0002369329532297089,1.671196198130055e-05,0.18795522388059707,0.037704045008784826,0.0026594382847081642,-0.18793532338308458,0.03770559951579707,0.002659547931178755,0.0,0.0,0.0,-3.980099502477403e-05,0.0006216716032498174,4.384933398560446e-05
HIP1009,L HIP 139,0.0,0.0,0.0,-9.45273631840493e-05,0.000292561003541979,2.0635662121952672e-05,-57.17323383084577,0.30017399606251355,0.021172641211745006,57.172611940298516,0.3001021860060091,0.02116757612089201,0.0,0.0,0.0,-0.0007164179104472227,0.0007082871950854478,4.995872678223043e-05
SER1010,L SER 140,0.0,0.0,0.0,-6.467661691541577e-05,0.00024595437003595847,1.734828366061267e-05,-0.42885074626865693,0.07111071608575659,0.005015763183165391,0.42891044776119397,0.07110766792764323,0.005015548182669221,0.0,0.0,0.0,-4.975124378281238e-06,0.0006425811789343503,4.5324181739459346e-05
PHE1011,L PHE 141,0.0,0.0,0.0,-0.00012437810945277344,0.00033001241695088454,2.3277281147520616e-05,-0.018572139303482595,0.06473325304395133,0.004565931623481633,0.018676616915422866,0.06473043914371984,0.0045657331462624585,0.0,0.0,0.0,-1.9900497512550508e-05,0.0007050648253956315,4.973143834889168e-05
GLY1012,L GLY 142,0.0,0.0,0.0,-7.960199004975243e-05,0.00027067603002459,1.9092015109585484e-05,0.23870646766169143,0.043980529477198466,0.0031021473649881785,-0.23860696517412944,0.04404181359255239,0.0031064700131968447,0.0,0.0,0.0,1.990049751233288e-05,0.0006538078209352805,4.611604801107636e-05
GLY1013,L GLY 143,0.0,0.0,0.0,-9.452736318408521e-05,0.00029256100354209017,2.0635662121960512e-05,-0.31437313432835823,0.05413255404642319,0.0038182159671873222,0.31441293532338294,0.054135757413075664,0.003818441915249753,0.0,0.0,0.0,-5.472636815931063e-05,0.0006165140726231102,4.3485549823984025e-05
GLY1014,L GLY 144,0.0,0.0,0.0,-8.457711442783591e-05,0.0002782513722210043,1.9626338550272436e-05,-0.3938407960199006,0.04996411177072983,0.0035241967187753273,0.39385572139303476,0.04999407009216229,0.003526309815843414,0.0,0.0,0.0,-6.965174129352025e-05,0.0006426967268438811,4.533233186060026e-05
THR1015,L THR 145,0.0,0.0,0.0,-0.00015920398009948937,0.00036586619524077066,2.5806211680394354e-05,-0.1209353233830845,0.08403730986160841,0.005927534807943604,0.12096517412935322,0.08405419822885145,0.005928726021522992,0.0,0.0,0.0,-0.00012935323383086024,0.0006640626353622318,4.6839366850825715e-05
GLY1016,L GLY 146,0.0,0.0,0.0,-3.482587064677338e-05,0.0001833385649024089,1.293170529717212e-05,-0.36708457711442777,0.02635158025688879,0.0018586971605142504,0.3670398009950248,0.026402894609144734,0.0018623165958536858,0.0,0.0,0.0,-7.960199004986841e-05,0.0006178375390607851,4.357889994893903e-05
SER1017,L SER 147,0.0,0.0,0.0,-8.45771144278558e-05,0.00027825137222106975,1.962633855027705e-05,-0.3267860696517414,0.06646840423215429,0.004688319751826713,0.32677114427860704,0.06638720552858479,0.0046825924368690975,0.0,0.0,0.0,-9.950248756210947e-05,0.0006309195305059018,4.45016324801903e-05
GLY1018,L GLY 148,0.0,0.0,0.0,-3.482587064676896e-05,0.00018333856490238565,1.293170529717048e-05,-0.4210796019900496,0.043322964299117694,0.0030557662934381238,0.42104477611940294,0.04336967077760437,0.0030590607144214007,0.0,0.0,0.0,-6.965174129355394e-05,0.0005944388868157749,4.192848627113723e-05
PHE1019,L PHE 149,0.0,0.0,0.0,-9.452736318408907e-05,0.00029256100354210204,2.0635662121961353e-05,-0.24640796019900502,0.03952885131001052,0.002788150197144233,0.24636815920398003,0.0395072105150582,0.0027866237731599013,0.0,0.0,0.0,-0.00013432835820883658,0.0007240472701386056,5.1070356766665165e-05
THR1020,L THR 150,0.0,0.0,0.0,-6.965174129354455e-05,0.00025455918020832386,1.795522017365001e-05,-0.1939701492537314,0.07731359611193106,0.005453280606381294,0.19396019900497508,0.07732646054526167,0.005454187993546319,0.0,0.0,0.0,-7.960199004980323e-05,0.0006492489658810148,4.579449116849024e-05
SER1021,L SER 151,0.0,0.0,0.0,-7.96019900497469e-05,0.0002706760300245712,1.909201510958416e-05,-0.3122139303482587,0.11388834981619454,0.008033064824022322,0.31224378109452744,0.11389593431883341,0.008033599793590801,0.0,0.0,0.0,-4.975124378121064e-05,0.0006672975406609535,4.7067539477842825e-05
LEU1022,L LEU 152,0.0,0.0,0.0,-0.0001144278606965269,0.00031833021438900934,2.245328211146154e-05,-0.4233830845771147,0.03728080231608343,0.0026295850469340524,0.42336815920398035,0.0373135668322605,0.002631896077718175,0.0,0.0,0.0,-0.00012935323383097514,0.0006411929798546771,4.52262657259807e-05
LEU1023,L LEU 153,0.0,0.0,0.0,-8.457711442785138e-05,0.00027825137222105517,1.962633855027602e-05,-0.265805970149254,0.03229816260471961,0.00227813673935271,0.2657761194029852,0.03227023067667769,0.0022761665730540257,0.0,0.0,0.0,-0.0001144278606967589,0.0006323302840124626,4.460113936028128e-05
MET1024,L MET 154,0.0,0.0,0.0,-8.457711442785359e-05,0.0002782513722210625,1.962633855027654e-05,-0.34772139303482597,0.1612344234138039,0.011372599368041551,0.34770149253731325,0.16120488631213012,0.011370515981524474,0.0,0.0,0.0,-0.00010447761194038008,0.0006340502755982553,4.472245821271653e-05
GLU1025,L GLU 155,0.0,0.0,0.0,-5.970149253731625e-05,0.000236932953229676,1.671196198129823e-05,56.527925373134345,0.8374440083181469,0.059068745979425644,-56.527228855721404,0.8373530716079574,0.05906233179844036,0.0,0.0,0.0,0.0006368159204017576,0.0006168752996094663,4.351102881109963e-05
ARG1026,L ARG 156,0.0,0.0,0.0,-7.462686567164242e-05,0.0002627883113680471,1.8535658332233625e-05,-57.76730348258708,0.7701975016049033,0.05432554311022642,57.76646766169153,0.7700378876761226,0.054314284811736877,0.0,0.0,0.0,-0.0009104477611928624,0.0006244920710248747,4.4048274443585176e-05
LEU1027,L LEU 157,0.0,0.0,0.0,-3.482587064677338e-05,0.0001833385649024089,1.293170529717212e-05,-0.2828606965174128,0.03377582663957267,0.0023823631242222633,0.2829203980099502,0.03377248477976956,0.0023821274076061697,0.0,0.0,0.0,2.4875621890436264e-05,0.0005853757643816858,4.128922290364979e-05
SER1028,L SER 158,0.0,0.0,0.0,-2.4875621890551152e-05,0.0001557460282835918,1.098547782372207e-05,-0.48636318407960194,0.0547538357120748,0.0038620377970953914,0.4862935323383087,0.05482580653895338,0.0038671142278162434,0.0,0.0,0.0,-9.452736318396066e-05,0.000635609865398886,4.48324631955578e-05
VAL1029,L VAL 159,0.0,0.0,0.0,-1.9900497512438933e-05,0.00013965839649372132,9.850743768468817e-06,-0.36361691542288543,0.051845325954431205,0.0036568873364718046,0.3636069651741293,0.05181002180511467,0.003654397173777601,0.0,0.0,0.0,-2.9850746268556215e-05,0.0006222287637516403,4.38886330573335e-05
ASP1030,L ASP 160,0.0,0.0,0.0,-3.48258706467662e-05,0.0001833385649023711,1.2931705297169453e-05,53.90057711442786,0.5396020417467307,0.03806059344544048,-53.900154228855705,0.5395356406756514,0.03805590987500307,0.0,0.0,0.0,0.0003880597014891584,0.0005359296720189346,3.7801564456709203e-05
TYR1031,L TYR 161,0.0,0.0,0.0,-3.980099502488063e-05,0.00019549137019294499,1.37888980903784e-05,-0.3338955223880597,0.1428890744315021,0.010078618220435293,0.33390049751243756,0.1428197209292883,0.010073726401562198,0.0,0.0,0.0,-3.482587064681715e-05,0.0006179577136404934,4.358737641023251e-05
GLY1032,L GLY 162,0.0,0.0,0.0,-4.975124378108905e-06,7.035888370014624e-05,4.962733015460314e-06,0.15148756218905485,0.05174873367861867,0.003650074242644787,-0.15144278606965172,0.05175879726892203,0.0036507840735748144,0.0,0.0,0.0,3.980099502481159e-05,0.0005971807398257776,4.212188167113064e-05
LYS1033,L LYS 163,0.0,0.0,0.0,-9.950248756218914e-06,9.925341961820907e-05,7.000796438667756e-06,-49.0626368159204,1.0157245740775098,0.07164368752454135,49.06230845771147,1.015658997096731,0.071639062080952,0.0,0.0,0.0,-0.00033830845771263396,0.0005858829492553406,4.132499696635601e-05
LYS1034,L LYS 164,0.0,0.0,0.0,-2.985074626864901e-05,0.00017017543658191697,1.2003249811987806e-05,-49.01976119402987,0.5276236434604034,0.03721570237381357,49.01956218905473,0.5276226295053288,0.03721563085493691,0.0,0.0,0.0,-0.00022885572139285496,0.0005963096995621825,4.2060443228014336e-05
SER1035,L SER 165,0.0,0.0,0.0,-3.482587064676454e-05,0.00018333856490236237,1.2931705297168837e-05,0.29801990049751226,0.08575482581892363,0.006048679043009551,-0.2980149253731344,0.08581644634800666,0.006053025420013111,0.0,0.0,0.0,-2.9850746268837362e-05,0.0005977607281940207,4.216279089640957e-05
LYS1036,L LYS 166,0.0,0.0,0.0,-2.985074626865122e-05,0.00017017543658192955,1.2003249811988693e-05,-52.22804975124375,0.3949814751217152,0.027859845182246382,52.227701492537285,0.39501187141536687,0.027861989171492938,0.0,0.0,0.0,-0.0003781094527358614,0.0006199971175964791,4.373122487416443e-05
LEU1037,L LEU 167,0.0,0.0,0.0,-3.980099502488284e-05,0.00019549137019295585,1.3788898090379167e-05,0.1948059701492539,0.06425707978632214,0.004532344951515848,-0.1948557213930347,0.06425403624468579,0.004532130276640859,0.0,0.0,0.0,-8.955223880576145e-05,0.0006083501041847872,4.290970788938612e-05
GLU1038,L GLU 168,0.0,0.0,0.0,-4.9751243781100096e-05,0.00021743058092949855,1.5336370701220995e-05,54.51196019900494,0.28010960614429403,0.019757408265375646,-54.511532338308456,0.28010516894756,0.01975709528964934,0.0,0.0,0.0,0.00037810945273713403,0.0006037349818585343,4.2584182259438754e-05
PHE1039,L PHE 169,0.0,0.0,0.0,-6.965174129353792e-05,0.0002545591802082997,1.7955220173648305e-05,0.17495024875621892,0.029186269388766322,0.0020586407156634335,-0.1749850746268658,0.029235444583916758,0.002062109266494269,0.0,0.0,0.0,-0.00010447761194050574,0.0006418488924527499,4.527253023352441e-05
SER1040,L SER 170,0.0,0.0,0.0,-5.472636815920679e-05,0.0002274453622022497,1.6042758907672775e-05,-0.17024378109452734,0.10049596053183324,0.00708843851726273,0.17024378109452737,0.10042861019105713,0.007083687990503429,0.0,0.0,0.0,-5.4726368159226674e-05,0.0006631674707642073,4.677622680835688e-05
ILE1041,L ILE 171,0.0,0.0,0.0,-0.00010945273631842463,0.00031220639780576363,2.2021341393530085e-05,0.24465174129353218,0.028996622027535793,0.002045264022183123,-0.24463184079601996,0.02897732483033731,0.0020439029028388924,0.0,0.0,0.0,-8.955223880592935e-05,0.0006324085669329738,4.46066610117592e-05
TYR1042,L TYR 172,0.0,0.0,0.0,-0.00012935323383083154,0.00033559048664752634,2.3670727848068615e-05,0.1060696517412935,0.10301458682576768,0.007266088718704015,-0.10608457711442791,0.10302710753249694,0.007266971861263908,0.0,0.0,0.0,-0.00014427860696509571,0.0006795371573714808,4.7930855476498834e-05
PRO1043,L PRO 173,0.0,0.0,0.0,-9.950248756216926e-05,0.00029933550162165835,2.1113498373967104e-05,-0.42632338308457685,0.05593982108109349,0.003945690755146368,0.42636318407960205,0.055869361104809646,0.003940720891609837,0.0,0.0,0.0,-5.970149253726267e-05,0.0006664810018435954,4.7009945270342635e-05
ALA1044,L ALA 174,0.0,0.0,0.0,-0.00011442786069651972,0.0003183302143889894,2.2453282111460135e-05,0.28218407960199005,0.07760283464890909,0.005473681919780775,-0.28217412935323394,0.07753814357346328,0.005469118963135687,0.0,0.0,0.0,-0.00010447761194055875,0.0006495538849848234,4.581599850379653e-05
PRO1045,L PRO 175,0.0,0.0,0.0,-0.0001194029850746325,0.00032426210421494713,2.2871685359709684e-05,0.3672835820895521,0.06539230392060133,0.004612417488128917,-0.36717910447761176,0.06538350516343457,0.004611796871649659,0.0,0.0,0.0,-1.4925373134443813e-05,0.0006726912751363541,4.7447984174375745e-05
GLN1046,L GLN 176,0.0,0.0,0.0,-0.00022885572139304497,0.0004200961558723481,2.9631298178361103e-05,0.3731243781094531,0.415494382085981,0.0293067140818224,-0.37319900497512426,0.41558360355203916,0.029313007278814862,0.0,0.0,0.0,-0.00030348258706451727,0.000707063024307353,4.987238043309129e-05
VAL1047,L VAL 177,0.0,0.0,0.0,-0.00021393034825871162,0.00041007822955214685,2.8924688137366265e-05,-0.19092537313432825,0.3112815580164989,0.021956108224457142,0.19087064676616894,0.31120550901274247,0.02195074414131814,0.0,0.0,0.0,-0.00026865671641787726,0.0007244573790751752,5.109928362070854e-05
SER1048,L SER 178,0.0,0.0,0.0,-0.00017412935323382273,0.00037922067662007203,2.6748164169689902e-05,0.4907910447761193,0.12541432277700662,0.008846044273663676,-0.490820895522388,0.12541087799547593,0.00884580129750865,0.0,0.0,0.0,-0.0002039800995024811,0.0007283758799475372,5.137567336181441e-05
THR1049,L THR 179,0.0,0.0,0.0,-0.0002288557213930527,0.00042009615587236223,2.9631298178362103e-05,0.3729651741293534,0.1104591222698761,0.007791185762464597,-0.37281094527363184,0.11053508067263261,0.007796543455101789,0.0,0.0,0.0,-7.462686567144025e-05,0.000725788632714755,5.119318301253589e-05
ALA1050,L ALA 180,0.0,0.0,0.0,-0.0001940298507462517,0.0003954519790892721,2.7893031973322416e-05,-0.25904477611940296,0.09652712342802004,0.006808498332139572,0.25896019900497524,0.09648302203112669,0.006805387659444375,0.0,0.0,0.0,-0.0002786069651741274,0.0007275598484561257,5.1318114938327436e-05
VAL1051,L VAL 181,0.0,0.0,0.0,-0.00028358208955222306,0.0004507363841952437,3.1792493250007194e-05,-0.5036218905472637,0.0627191189272692,0.004423865556586336,0.5036467661691545,0.06277750018392808,0.004427983452929602,0.0,0.0,0.0,-0.00025870646766173094,0.0006785529807388492,4.7861437009193116e-05
VAL1052,L VAL 182,0.0,0.0,0.0,-0.0002537313432835718,0.0004351456637944079,3.069280862172652e-05,-0.3163880597014924,0.036806859850523656,0.0025961557229088723,0.31640298507462683,0.03678012916694432,0.0025942702858617133,0.0,0.0,0.0,-0.0002388059701490794,0.0006785165023375137,4.7858864021147565e-05
GLU1053,L GLU 183,0.0,0.0,0.0,-0.00020895522388057842,0.0004065623424440306,2.867669658160991e-05,61.9788208955224,0.5025633078236514,0.03544808258648077,-61.97804975124379,0.5024088417705985,0.03543718739114879,0.0,0.0,0.0,0.0005621890547252347,0.0008087599894140462,5.704553128150438e-05
PRO1054,L PRO 184,0.0,0.0,0.0,-0.00016915422885569392,0.0003748880842543572,2.6442566666643966e-05,-0.36649253731343306,0.03321797742051942,0.0023430154741253283,0.36647263681592046,0.03316715538796754,0.0023394307643403787,0.0,0.0,0.0,-0.0001890547263680235,0.0006572062096328335,4.635575186795659e-05
TYR1055,L TYR 185,0.0,0.0,0.0,-0.00031840796019904944,0.000465858702914279,3.285913937101599e-05,-0.6971243781094529,0.058726361415555664,0.004142238155978973,0.6969303482587065,0.05879160535380651,0.0041468401085596315,0.0,0.0,0.0,-0.0005124378109452868,0.0007733718428586533,5.454944387888359e-05
ASN1056,L ASN 186,0.0,0.0,0.0,-0.0001194029850746314,0.00032426210421494415,2.2871685359709474e-05,-0.11112935323383079,0.09151376583548912,0.006454883352277262,0.11111940298507463,0.09148365632596865,0.0064527595912236705,0.0,0.0,0.0,-0.0001293532338308978,0.0006011465658504107,4.240160947110393e-05
SER1057,L SER 187,0.0,0.0,0.0,-6.96517412935556e-05,0.0002545591802083643,1.7955220173652862e-05,-0.49563681592039766,0.04063761017833272,0.0028663560178257734,0.4955572139303487,0.04066949619303728,0.00286860508389368,0.0,0.0,0.0,-0.0001492537313431919,0.0006129708589557759,4.323563080135357e-05
ILE1058,L ILE 188,0.0,0.0,0.0,-9.452736318409128e-05,0.00029256100354210893,2.0635662121961837e-05,-0.44272636815920396,0.034870617308653214,0.0024595837040941497,0.4426965174129353,0.03482597014911173,0.002456434536269837,0.0,0.0,0.0,-0.00012437810945306507,0.0006536942370410226,4.610803642089166e-05
LEU1059,L LEU 189,0.0,0.0,0.0,-0.00010945273631841192,0.00031220639780572736,2.2021341393527527e-05,-0.38784079601990057,0.04158925578056371,0.002933479923164248,0.38781592039801,0.041520011901874904,0.0029285958365384284,0.0,0.0,0.0,-0.00013432835820901333,0.0006888346721921085,4.8586651608209846e-05
THR1060,L THR 190,0.0,0.0,0.0,-8.955223880597464e-05,0.00028553920104044706,2.0140382360964624e-05,-0.42563184079601935,0.09255630950372747,0.006528418712850568,0.42560199004975113,0.0925708054728407,0.006529441179676732,0.0,0.0,0.0,-0.0001194029850741177,0.0007022859914037873,4.953543451155706e-05
THR1061,L THR 191,0.0,0.0,0.0,-6.965174129352908e-05,0.0002545591802082674,1.7955220173646025e-05,-0.3656268656716417,0.06838008405340816,0.004823159249911389,0.36562189054726346,0.06831967817749626,0.004818898547936734,0.0,0.0,0.0,-7.462686567185672e-05,0.0006834234754825621,4.8204975220647145e-05
HID1062,L HID 192,0.0,0.0,0.0,-5.97014925373157e-05,0.00023693295322967383,1.6711961981298073e-05,0.06633333333333327,0.1474905961529938,0.010403184537688523,-0.0663482587064677,0.14752575661601294,0.010405664565532732,0.0,0.0,0.0,-7.462686567190975e-05,0.0006460003119654767,4.5565348788813574e-05
THR1063,L THR 193,0.0,0.0,0.0,-4.477611940298401e-05,0.00020681203672463715,1.4587396341051022e-05,-0.11046268656716421,0.15450534084296635,0.010897966479032474,0.11052238805970152,0.15442295329305789,0.010892155309319546,0.0,0.0,0.0,1.492537313434439e-05,0.0006024627065954554,4.2494442881540953e-05
THR1064,L THR 194,0.0,0.0,0.0,-5.4726368159197956e-05,0.00022744536220221297,1.6042758907670186e-05,-0.14141293532338317,0.05001834123142343,0.0035280217700103876,0.14146766169154237,0.04997412463803898,0.003524902971981195,0.0,0.0,0.0,-6.296787303844171e-17,0.0005553896933169185,3.917416852741399e-05
LEU1065,L LEU 195,0.0,0.0,0.0,-6.467661691541852e-05,0.00024595437003596904,1.7348283660613414e-05,-0.3318159203980098,0.022339108452253505,0.0015756792208986767,0.3318358208955223,0.022429500617666746,0.001582054992656896,0.0,0.0,0.0,-4.477611940303068e-05,0.0006410385499441818,4.5215373079948174e-05
GLU1066,L GLU 196,0.0,0.0,0.0,-5.970149253731404e-05,0.00023693295322966724,1.671196198129761e-05,54.21479104477612,0.7326275523523298,0.05167556321089315,-54.214303482587084,0.7325172658106911,0.051667784198029844,0.0,0.0,0.0,0.00042786069651394126,0.0006197575360410975,4.3714326094191535e-05
HID1067,L HID 197,0.0,0.0,0.0,-4.975124378108463e-05,0.00021743058092943095,1.5336370701216228e-05,-0.08587064676616905,0.14018063394567945,0.0098875795581864,0.08581592039801,0.14015570923482945,0.00988582150463394,0.0,0.0,0.0,-0.00010447761194006828,0.0005765136691289738,4.066413890026761e-05
SER1068,L SER 198,0.0,0.0,0.0,-1.9900497512438933e-05,0.0001396583964937213,9.850743768468815e-06,-0.2931940298507462,0.11756838663729552,0.0082926346078185,0.2931343283582089,0.11756969718930846,0.008292727047030168,0.0,0.0,0.0,-7.960199004977561e-05,0.0005931884004293906,4.184028376210453e-05
ASP1069,L ASP 199,0.0,0.0,0.0,-2.4875621890544525e-05,0.0001557460282835503,1.0985477823719143e-05,51.08779601990052,0.28949728803853864,0.020419564292093705,-51.08748258706469,0.28943573676229717,0.020415222799808962,0.0,0.0,0.0,0.00028855721392918084,0.0005698200885302694,4.019201012729839e-05
CYS1070,L CYS 200,0.0,0.0,0.0,-1.9900497512442247e-05,0.00013965839649374454,9.850743768470455e-06,-0.02611940298507464,0.1115744209690059,0.007869852867244996,0.026144278606965173,0.11154783495071088,0.007867977634100244,0.0,0.0,0.0,4.975124377952038e-06,0.0006874678640181503,4.8490244392887734e-05
ALA1071,L ALA 201,0.0,0.0,0.0,-2.4875621890546734e-05,0.0001557460282835641,1.098547782372012e-05,-0.06779601990049751,0.05427975428695622,0.0038285986716186525,0.0678059701492537,0.05430040968280536,0.003830055590909254,0.0,0.0,0.0,-1.4925373134395207e-05,0.0006267472051054136,4.420733933727332e-05
PHE1072,L PHE 202,0.0,0.0,0.0,-5.4726368159209e-05,0.0002274453622022589,1.6042758907673425e-05,0.3446965174129352,0.034659286017958306,0.0024446775441556105,-0.34472139303482585,0.03460310845108284,0.002440715084105089,0.0,0.0,0.0,-7.960199004949502e-05,0.0006337378970720062,4.4700424730318714e-05
MET1073,L MET 203,0.0,0.0,0.0,-6.467661691543123e-05,0.0002459543700360173,1.734828366061682e-05,-0.2775970149253732,0.10883271105722044,0.007676467560621602,0.27756218905472635,0.108867290443647,0.007678906602483108,0.0,0.0,0.0,-9.95024875622731e-05,0.0006149463037222937,4.337496793189699e-05
VAL1074,L VAL 204,0.0,0.0,0.0,-2.9850746268660058e-05,0.00017017543658197993,1.2003249811992248e-05,0.19582089552238835,0.033154211684669276,0.0023385177859029387,-0.19578606965174142,0.033088438782597984,0.00233387852309111,0.0,0.0,0.0,4.9751243783817655e-06,0.0005943139565778504,4.191967437157641e-05
ASP1075,L ASP 205,0.0,0.0,0.0,-7.96019900497469e-05,0.0002706760300245712,1.909201510958416e-05,55.94299502487559,0.3576930018317002,0.02522971906652913,-55.94287064676615,0.35761114987521775,0.025223945674663694,0.0,0.0,0.0,4.477611940249187e-05,0.0006487531666746252,4.575952018883294e-05
ASN1076,L ASN 206,0.0,0.0,0.0,-0.00012437810945272482,0.0003300124169507556,2.327728114751152e-05,-0.620313432835822,0.11834592295998504,0.008347477791456488,0.6202089552238805,0.11832031791390141,0.008345671750756593,0.0,0.0,0.0,-0.00022885572139363266,0.0006671862533012562,4.7059689872716534e-05
GLU1077,L GLU 207,0.0,0.0,0.0,-8.95522388059625e-05,0.0002855392010404083,2.014038236096189e-05,58.07360199004976,0.4516290367759252,0.03185545610843405,-58.07376616915425,0.45149282518172107,0.03184584848335395,0.0,0.0,0.0,-0.00025373134328479364,0.0007981935496782443,5.630023208721619e-05
ALA1078,L ALA 208,0.0,0.0,0.0,-3.482587064677338e-05,0.0001833385649024089,1.293170529717212e-05,-0.06289054726368164,0.041632459114725656,0.002936527251398408,0.0628258706467662,0.04169570563047311,0.002940988316658488,0.0,0.0,0.0,-9.950248756216485e-05,0.0006068020333727284,4.2800515393353684e-05
ILE1079,L ILE 209,0.0,0.0,0.0,-8.955223880597133e-05,0.0002855392010404365,2.014038236096388e-05,-0.1819651741293533,0.03592714824737144,0.002534105650658537,0.1819154228855722,0.03599803492349959,0.0025391056112815144,0.0,0.0,0.0,-0.00013930348258728794,0.0006233415907379073,4.3967125820930756e-05
TYR1080,L TYR 210,0.0,0.0,0.0,-0.00018905472636816489,0.0003915520869642108,2.761795479204907e-05,-0.24899999999999997,0.0729403763869003,0.005144817470357615,0.24898009950248745,0.07290619340499198,0.005142406388715015,0.0,0.0,0.0,-0.0002089552238806607,0.0007096487835578488,5.00547658281916e-05
ASP1081,L ASP 211,0.0,0.0,0.0,-5.9701492537306855e-05,0.00023693295322963872,1.67119619812956e-05,55.95949253731342,0.39505892399299125,0.02786530800442716,-55.95971641791042,0.39496981959404714,0.027859023064712263,0.0,0.0,0.0,-0.0002835820895514011,0.0006868915521792994,4.844959448999764e-05
ILE1082,L ILE 212,0.0,0.0,0.0,-8.955223880597022e-05,0.00028553920104043296,2.0140382360963628e-05,-0.11490049751243772,0.028764268356431952,0.0020288750578589484,0.11493532338308454,0.028691371907079665,0.002023733338762719,0.0,0.0,0.0,-5.4726368159164813e-05,0.0006083907896956269,4.291257762405609e-05
CYS1083,L CYS 213,0.0,0.0,0.0,-4.477611940299561e-05,0.0002068120367246907,1.45873963410548e-05,-0.22950248756218888,0.0641428849936194,0.004524290271877172,0.22947263681592023,0.06411332083095263,0.004522204976624818,0.0,0.0,0.0,-7.46268656716623e-05,0.0006224673941589048,4.3905464748490953e-05
ARG1084,L ARG 214,0.0,0.0,0.0,-0.00013930348258706757,0.00034626293813543637,2.4423504534814707e-05,-57.55436318407961,0.4957228125698749,0.03496559125272549,57.55489054726368,0.4955914080612061,0.03495632269331613,0.0,0.0,0.0,0.0003880597014931176,0.0007321043861737305,5.16386619138491e-05
ARG1085,L ARG 215,0.0,0.0,0.0,-3.980099502487732e-05,0.00019549137019292872,1.3788898090377252e-05,-51.97259203980101,0.9199261395480689,0.06488658694439554,51.97275621890551,0.9200071248211354,0.06489229920512621,0.0,0.0,0.0,0.000124378109450785,0.0006304485778196188,4.4468414038935646e-05
ASN1086,L ASN 216,0.0,0.0,0.0,-4.975124378109126e-05,0.00021743058092945993,1.533637070121827e-05,0.07320398009950332,0.1250923765491966,0.008823335937630876,-0.0732686567164179,0.1250592594366063,0.00882100003661333,0.0,0.0,0.0,-0.00011442786069575583,0.0006163936165852991,4.347705351016665e-05
LEU1087,L LEU 217,0.0,0.0,0.0,-3.980099502488449e-05,0.00019549137019296399,1.378889809037974e-05,-0.060109452736318625,0.04417218638407272,0.003115665800889456,0.060079601990049726,0.04418024627631248,0.003116234301855017,0.0,0.0,0.0,-6.965174129370142e-05,0.000610948514746573,4.309298563918174e-05
ASP1088,L ASP 218,0.0,0.0,0.0,-5.970149253731349e-05,0.00023693295322966504,1.6711961981297456e-05,52.896965174129356,0.2804878368977579,0.019784086605749512,-52.897124378109474,0.280450365331667,0.019781443565263353,0.0,0.0,0.0,-0.00021890547263581084,0.0006630554902142455,4.6768328309359174e-05
ILE1089,L ILE 219,0.0,0.0,0.0,-9.95024875621792e-05,0.00029933550162168827,2.1113498373969215e-05,-0.025378109452736226,0.05037537025932554,0.003553204655966889,0.025398009950248768,0.05035397879134577,0.0035516958181512574,0.0,0.0,0.0,-7.96019900497248e-05,0.0006337378970717403,4.4700424730299964e-05
GLU1090,L GLU 220,0.0,0.0,0.0,-0.0001492537313432804,0.0003563383995914349,2.5134172791388792e-05,57.7456616915423,0.6853118003182652,0.04833816738506515,-57.74633830845769,0.6853041776451027,0.048337629723155515,0.0,0.0,0.0,-0.0008258706467658705,0.0007560879698109107,5.333033347095541e-05
ARG1091,L ARG 221,0.0,0.0,0.0,-0.0002487562189054646,0.00043229221883040315,3.0491542132181063e-05,-59.99597014925376,0.4134495211854928,0.029162480714702396,59.99665671641791,0.41329491062783574,0.029151575326801512,0.0,0.0,0.0,0.00043781094526808664,0.0008389540894820816,5.9175258892282844e-05
PRO1092,L PRO 222,0.0,0.0,0.0,-0.00014925373134328703,0.00035633839959145074,2.513417279138991e-05,0.5105771144278606,0.0307159231338115,0.002166534171948364,-0.5106169154228859,0.030731504771326107,0.0021676332159192464,0.0,0.0,0.0,-0.00018905472636813285,0.0007491817108092337,5.2843203520073714e-05
THR1093,L THR 223,0.0,0.0,0.0,-0.00012935323383083373,0.00033559048664753204,2.367072784806902e-05,-0.5960049751243781,0.08410260835115194,0.005932140608275775,0.5960000000000002,0.08405683933390189,0.005928912310709827,0.0,0.0,0.0,-0.00013432835820902109,0.0006362715334825226,4.487913366375246e-05
TYR1094,L TYR 224,0.0,0.0,0.0,-0.0001890547263682135,0.0003915520869643115,2.7617954792056172e-05,-0.5964925373134328,0.05295084732906263,0.0037348648019552293,0.5965223880597017,0.052922272359657546,0.0037328492790159123,0.0,0.0,0.0,-0.00015920398009958825,0.0006725072735807808,4.7435005705322264e-05
THR1095,L THR 225,0.0,0.0,0.0,-9.4527363184083e-05,0.00029256100354208334,2.063566212196003e-05,-0.22970646766169167,0.10242763934335723,0.007224688635358269,0.22968159203980099,0.10244366542895725,0.007225819028280004,0.0,0.0,0.0,-0.00011940298507471922,0.0006659236967861225,4.6970636002444204e-05
ASN1096,L ASN 226,0.0,0.0,0.0,-0.0001243781094527204,0.0003300124169507439,2.32772811475107e-05,0.11133333333333312,0.04272151325572402,0.003013343207776993,-0.11133830845771145,0.04274132509376061,0.0030147406270871137,0.0,0.0,0.0,-0.0001293532338306857,0.0006640626353614374,4.683936685076968e-05
LEU1097,L LEU 227,0.0,0.0,0.0,-9.950248756214937e-05,0.00029933550162159855,2.1113498373962886e-05,-0.4562288557213929,0.024035988009363195,0.0016953678765234167,0.4562537313432833,0.02401492691917029,0.0016938823417601398,0.0,0.0,0.0,-7.462686567162031e-05,0.0006382524220895302,4.501885477319817e-05
ASN1098,L ASN 228,0.0,0.0,0.0,-8.457711442786242e-05,0.00027825137222109154,1.962633855027859e-05,-0.4714477611940299,0.04876125722774678,0.003439353900934458,0.47134825870646724,0.048763395755679416,0.0034395047410646254,0.0,0.0,0.0,-0.00018407960199039845,0.0006075358217908504,4.28522728377227e-05
ARG1099,L ARG 229,0.0,0.0,0.0,-8.45771144278558e-05,0.00027825137222106975,1.962633855027705e-05,-55.55959701492539,0.31917878423577944,0.022513135613578452,55.55911442786069,0.3191672651237971,0.02251232311806492,0.0,0.0,0.0,-0.0005671641791044991,0.0006741247636177906,4.7549094655952254e-05
LEU1100,L LEU 230,0.0,0.0,0.0,-6.467661691542019e-05,0.0002459543700359753,1.7348283660613855e-05,-0.34185074626865647,0.019272273072823278,0.0013593613319545614,0.3418905472636813,0.019250326874504446,0.0013578133664776664,0.0,0.0,0.0,-2.4875621890462776e-05,0.0006343234806172754,4.474172860895617e-05
ILE1101,L ILE 231,0.0,0.0,0.0,-7.4626865671638e-05,0.0002627883113680316,1.853565833223253e-05,-0.38210447761194016,0.025246526382434048,0.0017807526699508292,0.38209452736318394,0.025233556192301054,0.0017798378232761133,0.0,0.0,0.0,-8.457711442784917e-05,0.0005966831582314311,4.208678497152022e-05
GLY1102,L GLY 232,0.0,0.0,0.0,-3.482587064676233e-05,0.00018333856490235074,1.2931705297168017e-05,-0.2697761194029846,0.020249307508971626,0.001428276027562573,0.2698208955223882,0.020250612943096206,0.0014283681057862296,0.0,0.0,0.0,9.950248756323308e-06,0.0006066796490155567,4.279188306637561e-05
GLN1103,L GLN 233,0.0,0.0,0.0,-2.4875621890537895e-05,0.0001557460282835088,1.0985477823716218e-05,-0.6317960199004975,0.054150087940463956,0.0038194527127163804,0.6317810945273634,0.05412195405969104,0.0038174683017703536,0.0,0.0,0.0,-3.9800995025207064e-05,0.0005628710696018373,3.970186412372958e-05
ILE1104,L ILE 234,0.0,0.0,0.0,-3.980099502487566e-05,0.0001954913701929206,1.378889809037668e-05,-0.3738059701492541,0.01853481769116303,0.001307345239920023,0.37382089552238795,0.018550395556900124,0.0013084440178502323,0.0,0.0,0.0,-2.4875621890506964e-05,0.0006021339411108595,4.247125355222041e-05
VAL1105,L VAL 235,0.0,0.0,0.0,-1.990049751243783e-05,0.00013965839649371356,9.85074376846827e-06,-0.311945273631841,0.02874353901097521,0.0020274129225651954,0.3119552238805972,0.02872295154310757,0.0020259607945449882,0.0,0.0,0.0,-9.950248756426046e-06,0.0006386401111386196,4.5046200250307325e-05
SER1106,L SER 236,0.0,0.0,0.0,-3.482587064677117e-05,0.00018333856490239728,1.29317052971713e-05,-0.38402985074626894,0.03622935650976856,0.002555421777954342,0.3840099502487561,0.03629302936645754,0.0025599129149858186,0.0,0.0,0.0,-5.4726368159195056e-05,0.0006083907896953912,4.2912577624039466e-05
SER1107,L SER 237,0.0,0.0,0.0,-1.4925373134324505e-05,0.00012125430454677407,8.55261921160504e-06,-0.4000646766169152,0.029695650149991742,0.0020945696643367403,0.4000398009950251,0.029692426760462177,0.002094342303969452,0.0,0.0,0.0,-3.980099502474723e-05,0.0005887907839484492,4.153009981159858e-05
ILE1108,L ILE 238,0.0,0.0,0.0,-1.9900497512444456e-05,0.00013965839649376008,9.85074376847155e-06,-0.35179601990049764,0.018710233028468064,0.0013197180838322694,0.3517860696517411,0.01868910356371197,0.0013182277262991544,0.0,0.0,0.0,-2.9850746268710873e-05,0.0005722474481396058,4.0363222873154156e-05
THR1109,L THR 239,0.0,0.0,0.0,-9.9502487562156e-06,9.9253419618176e-05,7.000796438665423e-06,-0.19868656716417923,0.056455382538504656,0.003982055656515432,0.19873134328358213,0.05646182581016549,0.003982510129857207,0.0,0.0,0.0,3.48258706466596e-05,0.0005848681396893058,4.1253417818522605e-05
ALA1110,L ALA 240,0.0,0.0,0.0,-1.4925373134333343e-05,0.00012125430454684587,8.552619211610103e-06,-0.20902985074626865,0.032894964826292096,0.0023202319224047926,0.20902985074626862,0.032802728688791014,0.002313726086883781,0.0,0.0,0.0,-1.4925373134388578e-05,0.000602462706595852,4.2494442881568926e-05
SER1111,L SER 241,0.0,0.0,0.0,-4.975124378106696e-06,7.035888370011499e-05,4.96273301545811e-06,-0.260318407960199,0.09625581643963353,0.00678936181265855,0.2603532338308458,0.09625990729906149,0.00678965035963481,0.0,0.0,0.0,2.9850746268711012e-05,0.0005545869132876784,3.9117544790001656e-05
LEU1112,L LEU 242,0.0,0.0,0.0,-4.477611940298677e-05,0.0002068120367246499,1.4587396341051922e-05,-0.2644427860696516,0.0474162048018396,0.0033444812177630973,0.26439800995024876,0.04745357297485053,0.0033471169654636884,0.0,0.0,0.0,-8.955223880597312e-05,0.0005833001825754483,4.114282265091124e-05
ARG1113,L ARG 243,0.0,0.0,0.0,-1.990049751243341e-05,0.00013965839649368256,9.850743768466082e-06,-48.507014925373134,0.2485801166741421,0.017533489548572496,48.50689054726366,0.24857351828755916,0.017533024134267695,0.0,0.0,0.0,-0.00014427860696755986,0.0005678620128718921,4.0053898119182795e-05
PHE1114,L PHE 244,0.0,0.0,0.0,-3.980099502487345e-05,0.00019549137019290972,1.3788898090375912e-05,0.014587064676616949,0.04381886769430194,0.0030907446220063838,-0.01459701492537314,0.04384279686402863,0.0030924324555021694,0.0,0.0,0.0,-4.975124378090788e-05,0.0005964342117667354,4.206922564177456e-05
ASP1115,L ASP 245,0.0,0.0,0.0,-9.950248756218362e-06,9.925341961820355e-05,7.000796438667366e-06,44.10406965174128,0.2104063236245536,0.01484091779175043,-44.104039800995,0.21041971421607344,0.014841862291252656,0.0,0.0,0.0,1.9900497513381244e-05,0.0005459958176450396,3.8511575625305936e-05
GLY1116,L GLY 246,0.0,0.0,0.0,-9.95024875621781e-06,9.925341961819804e-05,7.000796438666977e-06,-0.09451243781094526,0.04369786695760053,0.0030822098880915836,0.09450746268656712,0.04376294343323066,0.0030868000287697078,0.0,0.0,0.0,-1.4925373134457069e-05,0.0005506903125181769,3.884269976304974e-05
ALA1117,L ALA 247,0.0,0.0,0.0,-4.975124378110009e-06,7.035888370016185e-05,4.962733015461415e-06,-0.1445273631840796,0.03626272976023904,0.0025577757455449725,0.14449751243781092,0.03620699533550103,0.002553844542330837,0.0,0.0,0.0,-3.482587064681315e-05,0.0005676004257493048,4.003544718617459e-05
LEU1118,L LEU 248,0.0,0.0,0.0,-1.4925373134328372e-05,0.0001212543045468055,8.552619211607255e-06,0.07387064676616917,0.04614850767119353,0.0032550647564293248,-0.07392039800995018,0.046139671492260705,0.0032544415004222035,0.0,0.0,0.0,-6.467661691531412e-05,0.0005823233786426996,4.107392421375946e-05
ASN1119,L ASN 249,0.0,0.0,0.0,-9.950248756219467e-06,9.925341961821457e-05,7.000796438668144e-06,-0.00351741293532321,0.06440984246403993,0.0045431200000153535,0.003477611940298524,0.06443663821573818,0.004545010026613753,0.0,0.0,0.0,-4.975124378034227e-05,0.0005620789748257563,3.964599406596426e-05
VAL1120,L VAL 250,0.0,0.0,0.0,-1.990049751243562e-05,0.00013965839649369806,9.850743768467175e-06,-0.05385572139303482,0.04217924414234899,0.0029750944936035324,0.05386069651741295,0.04221916870901221,0.002977910555409628,0.0,0.0,0.0,-1.4925373134349912e-05,0.0006106648521038812,4.307297761904119e-05
ASP1121,L ASP 251,0.0,0.0,0.0,0.0,0.0,0.0,47.20918905472636,0.20109997038413893,0.014184498245974635,-47.20908457711441,0.20110811877042406,0.014185072988828889,0.0,0.0,0.0,0.0001044776119428477,0.0006261545362225047,4.416553569745176e-05
LEU1122,L LEU 252,0.0,0.0,0.0,-1.990049751243341e-05,0.00013965839649368256,9.850743768466082e-06,0.05603980099502482,0.042468113973168325,0.0029954698004757553,-0.05599999999999998,0.042516019807814893,0.002998848817519956,0.0,0.0,0.0,1.9900497512413525e-05,0.0006613735067816627,4.6649690345347267e-05
THR1123,L THR 253,0.0,0.0,0.0,-1.9900497512437276e-05,0.0001396583964937097,9.850743768467997e-06,0.2233084577114427,0.05445043734876824,0.0038406377265536953,-0.22334825870646774,0.05442780703427156,0.003839041507242122,0.0,0.0,0.0,-5.970149253745268e-05,0.0006359213243740331,4.4854431817821776e-05
GLU1124,L GLU 254,0.0,0.0,0.0,-2.985074626865785e-05,0.00017017543658196733,1.2003249811991358e-05,45.576676616915414,0.1855860152516929,0.013090228222244855,-45.57659203980098,0.18554486855760013,0.013087325958216314,0.0,0.0,0.0,5.4726368159748094e-05,0.0006165140726224049,4.3485549823934274e-05
PHE1125,L PHE 255,0.0,0.0,0.0,-1.9900497512448877e-05,0.00013965839649379108,9.850743768473738e-06,-0.0669303482587065,0.04934057824015383,0.0034802160545620658,0.0669601990049751,0.04934928216004409,0.0034808299817356034,0.0,0.0,0.0,9.950248756301766e-06,0.0006148255405283199,4.3366449952954335e-05
GLN1126,L GLN 256,0.0,0.0,0.0,-3.980099502486682e-05,0.0001954913701928772,1.3788898090373618e-05,0.060024875621890184,0.16984006049037037,0.011979594206404187,-0.0600547263681592,0.16979188897658967,0.011976196449798738,0.0,0.0,0.0,-6.965174129368816e-05,0.0006027502292948958,4.251472316909196e-05
THR1127,L THR 257,0.0,0.0,0.0,-1.990049751243838e-05,0.00013965839649371744,9.850743768468542e-06,-0.008089552238805905,0.10378432449193485,0.007320381827523239,0.008129353233830815,0.10372237717314124,0.007316012400550713,0.0,0.0,0.0,1.990049751247318e-05,0.0005726798225483033,4.039372021251258e-05
ASN1128,L ASN 258,0.0,0.0,0.0,-1.4925373134326714e-05,0.00012125430454679203,8.552619211606305e-06,-0.2607263681592039,0.03517475563630138,0.00248103596769627,0.26078109452736314,0.035200941880151985,0.0024828830029258527,0.0,0.0,0.0,3.980099502513637e-05,0.0005887907839490273,4.153009981163935e-05
LEU1129,L LEU 259,0.0,0.0,0.0,0.0,0.0,0.0,0.08573631840795992,0.03654677537657708,0.0025778107785637615,-0.08573631840796021,0.03658759168150916,0.0025806897387377005,0.0,0.0,0.0,-2.7175608363959055e-16,0.0005642764926868479,3.9800995024873455e-05
VAL1130,L VAL 260,0.0,0.0,0.0,-9.95024875621781e-06,9.925341961819804e-05,7.000796438666977e-06,-0.15762189054726372,0.02698417296223245,0.0019033168096480783,0.15757711442786068,0.026945223108928076,0.0019005694988214208,0.0,0.0,0.0,-5.4726368159107364e-05,0.0005481675033168843,3.8664754522071797e-05
PRO1131,L PRO 261,0.0,0.0,0.0,-4.975124378111114e-06,7.035888370017748e-05,4.962733015462517e-06,-0.1741542288557214,0.022754390413979742,0.0016049709520035526,0.17412437810945283,0.02280895025374715,0.0016088193063817414,0.0,0.0,0.0,-3.482587064698548e-05,0.0005406657905232002,3.8135624499026256e-05
TYR1132,L TYR 262,0.0,0.0,0.0,-2.4875621890549496e-05,0.00015574602828358143,1.098547782372134e-05,0.13986069651741298,0.03540133085606412,0.002497017351488454,-0.1397761194029851,0.03547593433976445,0.002502279475504035,0.0,0.0,0.0,5.9701492537404074e-05,0.0005785708163225172,4.080923887568178e-05
PRO1133,L PRO 263,0.0,0.0,0.0,-2.4875621890546734e-05,0.00015574602828356414,1.0985477823720121e-05,0.18567164179104476,0.05548198256949562,0.00391339731645369,-0.18564179104477624,0.0555220456844945,0.0039162231507059,0.0,0.0,0.0,4.975124378416011e-06,0.0006026270220786472,4.250603280210965e-05
ARG1134,L ARG 264,0.0,0.0,0.0,-1.990049751243783e-05,0.00013965839649371356,9.85074376846827e-06,-50.490845771144286,0.31423550298465425,0.022164463437734733,50.49051243781094,0.31419462088892053,0.022161579837035445,0.0,0.0,0.0,-0.0003532338308415189,0.0006384075259612015,4.502979495678677e-05
GLY1135,L GLY 265,0.0,0.0,0.0,-9.95024875621781e-06,9.925341961819804e-05,7.000796438666977e-06,0.1405024875621891,0.03968684938002147,0.002799294521743867,-0.14041293532338311,0.039678103186498004,0.0027986776128181446,0.0,0.0,0.0,7.960199004970602e-05,0.0005586335859747352,3.940297507386468e-05
HIE1136,L HIE 266,0.0,0.0,0.0,-2.9850746268666685e-05,0.00017017543658201772,1.2003249811994912e-05,-0.15109452736318418,0.10089359953813556,0.0071164858102417015,0.15110447761194043,0.10089058173307601,0.0071162729506848744,0.0,0.0,0.0,-1.9900497512568184e-05,0.0006305663489650698,4.447672097504749e-05
PHE1137,L PHE 267,0.0,0.0,0.0,-5.9701492537320116e-05,0.00023693295322969136,1.671196198129931e-05,-0.09773134328358206,0.060988682276774,0.004301809966091553,0.09770149253731344,0.06087602970625809,0.004293864066418694,0.0,0.0,0.0,-8.955223880639775e-05,0.0006001163224781518,4.232894170651491e-05
PRO1138,L PRO 268,0.0,0.0,0.0,-9.95024875621781e-06,9.925341961819804e-05,7.000796438666977e-06,0.42169651741293535,0.03734873222502677,0.0026343764532799382,-0.4217164179104476,0.03738443791357573,0.0026368949383678603,0.0,0.0,0.0,-2.985074626894949e-05,0.0005808763987792798,4.097186212346958e-05
LEU1139,L LEU 269,0.0,0.0,0.0,-3.9800995024877866e-05,0.00019549137019293143,1.3788898090377444e-05,-0.24471144278606968,0.023813042924862034,0.0016796425427304047,0.24471641791044774,0.023832211554252608,0.0016809945936006707,0.0,0.0,0.0,-3.482587064678443e-05,0.0005762989606679715,4.0648994533102046e-05
ALA1140,L ALA 270,0.0,0.0,0.0,-1.990049751243562e-05,0.00013965839649369806,9.850743768467175e-06,0.20603980099502492,0.027753147962905764,0.001957556124191057,-0.20607960199004977,0.027774565691367197,0.0019590668142782488,0.0,0.0,0.0,-5.9701492537364304e-05,0.000552171570466722,3.894717964304594e-05
THR1141,L THR 271,0.0,0.0,0.0,-2.4875621890546734e-05,0.0001557460282835641,1.098547782372012e-05,-0.12011940298507448,0.043474652895908274,0.0030664655821103213,0.12015920398009951,0.043491802022305785,0.00306767518822235,0.0,0.0,0.0,1.492537313449021e-05,0.0006106648521036717,4.307297761902641e-05
TYR1142,L TYR 272,0.0,0.0,0.0,-2.985074626864901e-05,0.00017017543658191697,1.2003249811987806e-05,0.1370895522388062,0.04884386679696975,0.0034451807306823965,-0.1370895522388058,0.048864743165959484,0.0034466532362165923,0.0,0.0,0.0,-2.985074626842365e-05,0.0005722474481397444,4.036322287316393e-05
ALA1143,L ALA 273,0.0,0.0,0.0,-1.4925373134331134e-05,0.00012125430454682793,8.552619211608838e-06,-0.0712835820895523,0.026735747197589328,0.0018857942072523436,0.07129850746268657,0.026782716037947855,0.0018891071338152285,0.0,0.0,0.0,-9.721355837513809e-17,0.0005553896933171372,3.917416852742941e-05
PRO1144,L PRO 274,0.0,0.0,0.0,-1.990049751243562e-05,0.00013965839649369806,9.850743768467175e-06,0.09468159203980107,0.03800377186638671,0.0026805793872046206,-0.0946169154228855,0.03798019269634588,0.002678916240783232,0.0,0.0,0.0,4.4776119403119336e-05,0.0005841906206204138,4.1205629308032256e-05
VAL1145,L VAL 275,0.0,0.0,0.0,-4.477611940298677e-05,0.0002068120367246499,1.4587396341051922e-05,-0.15206965174129344,0.04581951532323125,0.0032318594254007026,0.15206467661691545,0.045793075537508596,0.003229994506706331,0.0,0.0,0.0,-4.975124378100254e-05,0.0006445426762467244,4.5462535092439494e-05
ILE1146,L ILE 276,0.0,0.0,0.0,-2.4875621890552257e-05,0.0001557460282835987,1.0985477823722559e-05,0.0542885572139304,0.039120636464925446,0.0027593569420133173,-0.054189054726368105,0.0391240415405879,0.0027595971175323353,0.0,0.0,0.0,7.462686567183021e-05,0.0006304093158786276,4.446564471514082e-05
SER1147,L SER 277,0.0,0.0,0.0,-5.472636815919132e-05,0.00022744536220218543,1.604275890766824e-05,-0.3848059701492534,0.061130047852321644,0.004311781124986139,0.3848258706467664,0.06111040923426324,0.0043103959236712374,0.0,0.0,0.0,-3.4825870646676166e-05,0.0006098536603906865,4.301576056718892e-05
ALA1148,L ALA 278,0.0,0.0,0.0,-3.9800995024882284e-05,0.00019549137019295314,1.3788898090378975e-05,-0.24717412935323377,0.03917373634550188,0.0027631023188100378,0.2472139303482586,0.03911507458355173,0.0027589646371490298,0.0,0.0,0.0,-2.0989291012813905e-17,0.0005985056016646559,4.2215330220097755e-05
GLU1149,L GLU 279,0.0,0.0,0.0,-4.975124378109347e-05,0.0002174305809294696,1.5336370701218952e-05,52.504999999999995,0.6752881750810127,0.04763115537345458,-52.50492039800995,0.6751826608441911,0.0476237129730193,0.0,0.0,0.0,2.9850746269082053e-05,0.0005808763987802162,4.097186212353563e-05
LYS1150,L LYS 280,0.0,0.0,0.0,-5.472636815920348e-05,0.00022744536220223595,1.6042758907671806e-05,-51.907457711442795,0.34633604515042343,0.02442866110606567,51.907507462686574,0.34635679012115944,0.024430124343481647,0.0,0.0,0.0,-4.97512438011283e-06,0.0005773288330482278,4.072163612993281e-05
ALA1151,L ALA 281,0.0,0.0,0.0,-2.9850746268656744e-05,0.00017017543658196104,1.2003249811990914e-05,0.2374477611940299,0.019037237859941943,0.0013427832262567373,-0.237497512437811,0.019045931488110228,0.0013433964275081777,0.0,0.0,0.0,-7.960199004971582e-05,0.0005847411646599705,4.124446169049609e-05
TYR1152,L TYR 282,0.0,0.0,0.0,-2.9850746268657297e-05,0.00017017543658196421,1.2003249811991138e-05,-0.07286567164179097,0.08931534421425619,0.006299818647042722,0.07291542288557208,0.0893674165189357,0.006303491544224057,0.0,0.0,0.0,1.9900497512488644e-05,0.0006688536194330117,4.717729681182301e-05
HIE1153,L HIE 283,0.0,0.0,0.0,-1.4925373134324505e-05,0.00012125430454677407,8.55261921160504e-06,0.03522885572139297,0.047973431320064805,0.0033837849459301276,-0.03522885572139309,0.04796264470137493,0.0033830241165098435,0.0,0.0,0.0,-1.492537313445265e-05,0.0006267472051053032,4.420733933726553e-05
GLU1154,L GLU 284,0.0,0.0,0.0,-2.4875621890542316e-05,0.00015574602828353647,1.098547782371817e-05,47.623960199005005,0.2380563468640654,0.01679120005878823,-47.623975124378106,0.23808400703211025,0.016793151056614664,0.0,0.0,0.0,-3.980099502534847e-05,0.0005971807398259269,4.212188167114117e-05
GLN1155,L GLN 285,0.0,0.0,0.0,0.0,0.0,0.0,-0.0912636815920398,0.1637564175929107,0.01155048712178694,0.09129850746268652,0.16369474821993288,0.011546137299600674,0.0,0.0,0.0,3.482587064670268e-05,0.000492512185901185,3.473913110823358e-05
LEU1156,L LEU 286,0.0,0.0,0.0,-1.4925373134328925e-05,0.00012125430454680997,8.55261921160757e-06,-0.17802487562189048,0.04141579454652351,0.0029212449110690803,0.178049751243781,0.041329010114598316,0.0029151236092107586,0.0,0.0,0.0,9.950248756353687e-06,0.0006148255405283655,4.3366449952957554e-05
SER1157,L SER 287,0.0,0.0,0.0,-2.4875621890550048e-05,0.00015574602828358487,1.0985477823721583e-05,0.3156417910447761,0.06337632249908946,0.00447022112239734,-0.31558706467661696,0.0633754792878594,0.004470161646862903,0.0,0.0,0.0,2.9850746268653428e-05,0.0006060265150365945,4.274581454751268e-05
VAL1158,L VAL 288,0.0,0.0,0.0,-9.95024875621781e-06,9.925341961819804e-05,7.000796438666977e-06,0.2625024875621891,0.021203849359088346,0.0014956042184759114,-0.26252736318407965,0.02115309035000866,0.001492023954023943,0.0,0.0,0.0,-3.482587064674908e-05,0.000567600425749227,4.003544718616911e-05
ALA1159,L ALA 289,0.0,0.0,0.0,-9.950248756220019e-06,9.925341961822007e-05,7.000796438668532e-06,0.22063184079601988,0.020305472661197147,0.001432237611951203,-0.22058706467661685,0.020328487274426325,0.0014338609376053915,0.0,0.0,0.0,3.482587064674245e-05,0.0005933135676684428,4.184911237843599e-05
GLU1160,L GLU 290,0.0,0.0,0.0,-3.4825870646772274e-05,0.00018333856490240308,1.2931705297171708e-05,47.400641791044805,0.2595388582573996,0.018306459581680295,-47.40063184079603,0.2595285886709508,0.018305735220902463,0.0,0.0,0.0,-2.487562189052464e-05,0.0006264311848118101,4.418504898441175e-05
ILE1161,L ILE 291,0.0,0.0,0.0,-1.492537313433776e-05,0.00012125430454688177,8.552619211612636e-06,0.24462686567164188,0.016873101872296088,0.001190136843155955,-0.24462686567164169,0.0168462486671703,0.0011882427641052326,0.0,0.0,0.0,-1.4925373134099146e-05,0.000618758281036493,4.3643844080529276e-05
THR1162,L THR 292,0.0,0.0,0.0,-4.975124378111114e-06,7.035888370017748e-05,4.962733015462517e-06,0.2528109452736315,0.03999743871901772,0.0028212018046032093,-0.2528109452736319,0.04001186490201689,0.0028222193490964136,0.0,0.0,0.0,-4.975124378480084e-06,0.0005943139565784889,4.191967437162145e-05
ASN1163,L ASN 293,0.0,0.0,0.0,-2.9850746268664476e-05,0.00017017543658200512,1.2003249811994023e-05,0.2296865671641796,0.10634233778055444,0.007500810173366825,-0.2296915422885573,0.10630849868962122,0.007498423347923387,0.0,0.0,0.0,-3.4825870646755706e-05,0.0005762989606682572,4.06489945331222e-05
ALA1164,L ALA 294,0.0,0.0,0.0,-9.950248756222228e-06,9.925341961824211e-05,7.000796438670086e-06,0.23709950248756217,0.02386612849426423,0.0016833869100947244,-0.2370796019900498,0.02386036560088169,0.0016829804269365208,0.0,0.0,0.0,9.950248756246533e-06,0.0005815577789533545,4.101992297532124e-05
CYS1165,L CYS 295,0.0,0.0,0.0,-2.487562189055557e-05,0.00015574602828361946,1.0985477823724022e-05,0.29375124378109435,0.053758792509551206,0.0037918528610463996,-0.29379601990049753,0.053781511037088316,0.0037934553024261057,0.0,0.0,0.0,-6.965174129358653e-05,0.0006109485147468898,4.309298563920409e-05
PHE1166,L PHE 296,0.0,0.0,0.0,-2.4875621890546734e-05,0.0001557460282835641,1.098547782372012e-05,0.11514427860696531,0.0724996076819166,0.005113728042990822,-0.11516915422885576,0.07256632748292623,0.005118434094904132,0.0,0.0,0.0,-4.975124378111998e-05,0.0005348663643123576,3.7726564513794926e-05
GLU1167,L GLU 297,0.0,0.0,0.0,-1.4925373134331134e-05,0.00012125430454682793,8.552619211608838e-06,49.65145273631844,0.4290646415967025,0.030263886387017484,-49.65140796019905,0.42911064192912624,0.0302671310002978,0.0,0.0,0.0,2.9850746267809437e-05,0.0005174607708449876,3.649886860943228e-05
PRO1168,L PRO 298,0.0,0.0,0.0,-2.9850746268655637e-05,0.00017017543658195473,1.2003249811990469e-05,0.21608457711442797,0.032223686645696414,0.0022728836102343226,-0.21609452736318402,0.032211922947885205,0.0022720538629665806,0.0,0.0,0.0,-3.980099502492426e-05,0.000571641574546878,4.0320487844914646e-05
ALA1169,L ALA 299,0.0,0.0,0.0,-2.9850746268655637e-05,0.00017017543658195473,1.2003249811990469e-05,0.22235820895522396,0.05158445757647184,0.0036384870998008266,-0.22229353233830856,0.051618466439563415,0.0036408859000490244,0.0,0.0,0.0,3.482587064672698e-05,0.0006416560465831738,4.5258927934660215e-05
ASN1170,L ASN 300,0.0,0.0,0.0,-3.980099502487842e-05,0.00019549137019293414,1.3788898090377635e-05,0.3251492537313428,0.15312842986128145,0.010800846666596572,-0.32511442786069644,0.15317505947954865,0.010804135666277966,0.0,0.0,0.0,-4.975124377779705e-06,0.0006502774948254437,4.58670380066639e-05
GLN1171,L GLN 301,0.0,0.0,0.0,-3.980099502486682e-05,0.0001954913701928772,1.3788898090373618e-05,0.49827860696517356,0.11878741406960242,0.008378618173317403,-0.4982288557213931,0.11879635722836966,0.008379248975100244,0.0,0.0,0.0,9.95024875555941e-06,0.0005641887563118467,3.979480657812761e-05
MET1172,L MET 302,0.0,0.0,0.0,-4.975124378109789e-05,0.00021743058092948885,1.533637070122031e-05,0.20976616915422894,0.08210901653757269,0.005791523483723804,-0.2097562189054727,0.08204934368801275,0.005787314485441515,0.0,0.0,0.0,-3.9800995024922054e-05,0.0006679648754425899,4.711460964409655e-05
VAL1173,L VAL 303,0.0,0.0,0.0,-4.477611940298677e-05,0.0002068120367246499,1.4587396341051922e-05,-0.27137313432835847,0.029666388415489627,0.0020925057007223917,0.2713631840796021,0.02967606935477087,0.0020931885415303333,0.0,0.0,0.0,-5.4726368159292404e-05,0.0006001575661691784,4.233185081217966e-05
LYS1174,L LYS 304,0.0,0.0,0.0,-5.970149253730299e-05,0.00023693295322962338,1.6711961981294515e-05,-55.177517412935316,0.45017622966671633,0.03175298299591718,55.17754726368158,0.45022391223813324,0.031756346265187356,0.0,0.0,0.0,-2.9850746267243833e-05,0.0006976181778034915,4.920619232569568e-05
CYS1175,L CYS 305,0.0,0.0,0.0,-2.9850746268666685e-05,0.00017017543658201772,1.2003249811994912e-05,-0.12895024875621897,0.09557132478849845,0.006741081494136556,0.12893034825870647,0.09553476158458232,0.006738502524578157,0.0,0.0,0.0,-4.975124378114649e-05,0.0006367770510527083,4.4914790123939465e-05
ASP1176,L ASP 306,0.0,0.0,0.0,-5.970149253731293e-05,0.00023693295322966287,1.67119619812973e-05,51.75736815920397,0.33875947789666316,0.02389425125649591,-51.75722388059702,0.3386938543760293,0.023889622530238276,0.0,0.0,0.0,8.457711442784033e-05,0.0005797674480410505,4.089364276932826e-05
PRO1177,L PRO 307,0.0,0.0,0.0,-2.9850746268660058e-05,0.00017017543658197993,1.2003249811992248e-05,-0.031099502487562204,0.05448748132959559,0.0038432506075007475,0.03109950248756217,0.05442069449944788,0.0038385398277165695,0.0,0.0,0.0,-2.985074626865785e-05,0.0005808763987789905,4.097186212344918e-05
ARG1178,L ARG 308,0.0,0.0,0.0,-4.4776119402986216e-05,0.00020681203672464737,1.4587396341051744e-05,-51.20322885572138,0.5081747920427229,0.035843886165718944,51.20312935323384,0.5081244443322336,0.035840334912032736,0.0,0.0,0.0,-0.00014427860696402482,0.0006261940649289131,4.416832383742833e-05
HIE1179,L HIE 309,0.0,0.0,0.0,-3.482587064676896e-05,0.00018333856490238565,1.293170529717048e-05,-0.22298507462686581,0.1074851130551436,0.007581415326351133,0.2229552238805968,0.10744292936124791,0.007578439917996128,0.0,0.0,0.0,-6.467661691568752e-05,0.000582323378642715,4.1073924213760554e-05
GLY1180,L GLY 310,0.0,0.0,0.0,-9.950248756220019e-06,9.925341961822007e-05,7.000796438668532e-06,-0.03390049751243782,0.07436196300556513,0.005245088459261464,0.03397014925373134,0.07428712017140525,0.005239809452766153,0.0,0.0,0.0,5.9701492537307275e-05,0.0005955205177092974,4.200477863200956e-05
LYS1181,L LYS 311,0.0,0.0,0.0,-4.975124378108905e-05,0.00021743058092945025,1.5336370701217586e-05,-47.798218905472645,0.528551133134385,0.03728112245134327,47.798084577114416,0.5285532283843761,0.037281270238882815,0.0,0.0,0.0,-0.00018407960199029238,0.0006394534930561349,4.510357178726113e-05
TYR1182,L TYR 312,0.0,0.0,0.0,-5.472636815919574e-05,0.00022744536220220378,1.6042758907669536e-05,-0.12027860696517423,0.059438517003136036,0.004192469738129875,0.12026865671641791,0.059431615141228494,0.0041919829183261,0.0,0.0,0.0,-6.467661691544779e-05,0.000631507727467427,4.454312069499761e-05
MET1183,L MET 313,0.0,0.0,0.0,-2.985074626865785e-05,0.00017017543658196733,1.2003249811991358e-05,-0.3204875621890548,0.04970931516783347,0.003506224752096466,0.32046268656716437,0.04967556283557288,0.003503844046137965,0.0,0.0,0.0,-5.472636815922999e-05,0.0006479896579171087,4.570566643335454e-05
ALA1184,L ALA 314,0.0,0.0,0.0,-9.950248756216705e-06,9.925341961818702e-05,7.0007964386662e-06,0.22013432835820898,0.020563380136990005,0.0014504290026859682,-0.22016417910447744,0.020604252820144563,0.0014533119394731127,0.0,0.0,0.0,-3.980099502476961e-05,0.0005356986977073469,3.778527278490377e-05
CYS1185,L CYS 315,0.0,0.0,0.0,-2.4875621890546734e-05,0.0001557460282835641,1.098547782372012e-05,-0.22378109452736328,0.07571064214577347,0.005340216951136054,0.22381592039800988,0.07568112566133532,0.0053381350188466525,0.0,0.0,0.0,9.95024875632828e-06,0.0005815577789533494,4.101992297532088e-05
CYS1186,L CYS 316,0.0,0.0,0.0,-9.950248756213392e-06,9.925341961815396e-05,7.000796438663869e-06,0.25590049751243793,0.03580530617102902,0.0025255115732210134,-0.25599004975124384,0.0358139179218482,0.002526118999289531,0.0,0.0,0.0,-9.950248756214716e-05,0.0005643203557591326,3.980408888744687e-05
LEU1187,L LEU 317,0.0,0.0,0.0,-3.9800995024880075e-05,0.0001954913701929423,1.3788898090378211e-05,-0.1292238805970149,0.02720540308615692,0.0019189211794486763,0.12925373134328355,0.027194532273594134,0.0019181544114504781,0.0,0.0,0.0,-9.950248756189087e-06,0.0005900505902187545,4.1618959694557676e-05
LEU1188,L LEU 318,0.0,0.0,0.0,-2.4875621890542316e-05,0.00015574602828353647,1.098547782371817e-05,0.12685572139303491,0.019553831287293513,0.001379220917173117,-0.1269402985074626,0.019531742703743145,0.001377662908616339,0.0,0.0,0.0,-0.00010945273631824567,0.0005968075925226998,4.2095561889701104e-05
TYR1189,L TYR 319,0.0,0.0,0.0,-2.4875621890568828e-05,0.00015574602828370246,1.0985477823729877e-05,-0.03355721393034819,0.05063161225363059,0.0035712785726950817,0.03357213930348254,0.050584504145068813,0.0035679558229105377,0.0,0.0,0.0,-9.950248756205658e-06,0.0006228649083408603,4.393350323703935e-05
ARG1190,L ARG 320,0.0,0.0,0.0,-3.4825870646760124e-05,0.00018333856490233914,1.2931705297167199e-05,-47.846472636815925,0.2306677964859215,0.01627005189711081,47.84635820895522,0.23066997606242967,0.01627020563258426,0.0,0.0,0.0,-0.0001492537313396128,0.0005621670404699885,3.9652205737570954e-05
GLY1191,L GLY 321,0.0,0.0,0.0,-1.4925373134333343e-05,0.00012125430454684587,8.552619211610103e-06,-0.04632338308457713,0.0285744188642631,0.0020154841071615202,0.0463582089552239,0.028539943986670806,0.002013052436784822,0.0,0.0,0.0,1.9900497512451086e-05,0.0006145839429524882,4.334940897386284e-05
ASP1192,L ASP 322,0.0,0.0,0.0,-2.4875621890545077e-05,0.00015574602828355373,1.0985477823719387e-05,44.63562686567165,0.19369254262601898,0.013662018576576715,-44.635542288557225,0.19367611433999038,0.013660859814624081,0.0,0.0,0.0,5.970149253689149e-05,0.0005521715704688476,3.8947179643195866e-05
VAL1193,L VAL 323,0.0,0.0,0.0,-1.990049751243838e-05,0.00013965839649371744,9.850743768468542e-06,-0.10481592039800985,0.033192352791785555,0.0023412080521717847,0.10482587064676611,0.03319585371464299,0.0023414549882306793,0.0,0.0,0.0,-9.950248756104302e-06,0.0006148255405282494,4.336644995294936e-05
VAL1194,L VAL 324,0.0,0.0,0.0,-9.950248756218362e-06,9.925341961820355e-05,7.000796438667366e-06,0.17954726368159218,0.024255255469396508,0.0017108338106869114,-0.1794925373134328,0.024272728878185695,0.001712066289915267,0.0,0.0,0.0,4.477611940304863e-05,0.0005926457035842986,4.180200487806194e-05
PRO1195,L PRO 325,0.0,0.0,0.0,-1.4925373134327266e-05,0.00012125430454679651,8.552619211606622e-06,0.1457114427860696,0.033282393690346024,0.002347559047476544,-0.1457611940298507,0.033230727951195166,0.002343914827216529,0.0,0.0,0.0,-6.467661691554612e-05,0.000564977893197366,3.985046800237895e-05
LYS1196,L LYS 326,0.0,0.0,0.0,-9.950248756218362e-06,9.925341961820355e-05,7.000796438667366e-06,-41.76433830845773,0.3065593284590926,0.0216230278329177,41.764283582089575,0.3064833989127768,0.0216176721756569,0.0,0.0,0.0,-6.467661691589078e-05,0.0005470827380640407,3.85882410805389e-05
ASP1197,L ASP 327,0.0,0.0,0.0,-1.4925373134333343e-05,0.00012125430454684587,8.552619211610103e-06,43.26299502487559,0.19303149790591032,0.013615392077055203,-43.26298009950248,0.19299361885605418,0.013612720294880311,0.0,0.0,0.0,-1.3079642399564033e-15,0.0005730254871769054,4.041810151554676e-05
VAL1198,L VAL 328,0.0,0.0,0.0,-9.950248756222228e-06,9.925341961824211e-05,7.000796438670086e-06,0.12385572139303486,0.019488587797230374,0.0013746189962051821,-0.12377114427860691,0.019460314590578117,0.0013726247579693388,0.0,0.0,0.0,7.462686567167307e-05,0.0006144228251246783,4.33380445985146e-05
ASN1199,L ASN 329,0.0,0.0,0.0,-9.950248756218362e-06,9.925341961820355e-05,7.000796438667366e-06,0.016472636815920007,0.13743373074243276,0.0096938279450266,-0.0165273631840796,0.13741526741566182,0.009692525642367396,0.0,0.0,0.0,-6.467661691559031e-05,0.000556102302678903,3.922443211634355e-05
ALA1200,L ALA 330,0.0,0.0,0.0,0.0,0.0,0.0,0.07092039800995031,0.02343326783939073,0.001652855273575454,-0.07094527363184079,0.023383712281190544,0.0016493598940036612,0.0,0.0,0.0,-2.487562189049509e-05,0.0006103405047953415,4.305009992383179e-05
ALA1201,L ALA 331,0.0,0.0,0.0,-4.975124378111114e-06,7.035888370017748e-05,4.962733015462517e-06,0.05518407960199005,0.03108311671230668,0.0021924340100246643,-0.05518905472636815,0.031090368677125568,0.0021929455241838005,0.0,0.0,0.0,-9.950248756223885e-06,0.0005729390905715681,4.041200756886679e-05
ILE1202,L ILE 332,0.0,0.0,0.0,-9.95024875621781e-06,9.925341961819804e-05,7.000796438666977e-06,0.14806467661691547,0.02816424457812758,0.0019865526437151584,-0.14804477611940295,0.028174880048473988,0.0019873028119533017,0.0,0.0,0.0,9.950248756354792e-06,0.0005553005528474458,3.9167881043480176e-05
ALA1203,L ALA 333,0.0,0.0,0.0,-9.95024875621781e-06,9.925341961819804e-05,7.000796438666977e-06,0.09675621890547263,0.03354769788621144,0.0023662721626188004,-0.096771144278607,0.033606404317159985,0.0023704129949880266,0.0,0.0,0.0,-2.487562189053472e-05,0.000550330619264648,3.8817328957106697e-05
THR1204,L THR 334,0.0,0.0,0.0,0.0,0.0,0.0,0.02490049751243841,0.10831780240643922,0.007640148704681983,-0.02484577114427861,0.10838291752151255,0.007644741570776293,0.0,0.0,0.0,5.472636815980222e-05,0.0005660283643112694,3.992456252185673e-05
ILE1205,L ILE 335,0.0,0.0,0.0,-1.990049751243783e-05,0.00013965839649371356,9.85074376846827e-06,0.06648756218905474,0.032380528122928465,0.002283946355069364,-0.06642288557213927,0.03241099981621075,0.0022860956625958087,0.0,0.0,0.0,4.47761194029691e-05,0.0005399328082636789,3.80839239167007e-05
LYS1206,L LYS 336,0.0,0.0,0.0,-1.990049751243341e-05,0.00013965839649368256,9.850743768466082e-06,-44.02261194029851,0.21866689871180925,0.015423573833977081,44.02262686567163,0.2186657302074941,0.015423491414037503,0.0,0.0,0.0,-4.9751243770726964e-06,0.0006026270220788046,4.250603280212075e-05
THR1207,L THR 337,0.0,0.0,0.0,-2.4875621890546182e-05,0.0001557460282835607,1.0985477823719879e-05,0.056358208955223775,0.12228016540111304,0.008624977857213934,-0.056318407960199025,0.12225557647631023,0.008623243488183099,0.0,0.0,0.0,1.49253731342527e-05,0.0006187582810364694,4.3643844080527616e-05
LYS1208,L LYS 338,0.0,0.0,0.0,-2.4875621890546182e-05,0.00015574602828356067,1.0985477823719877e-05,-43.33545273631842,0.40982195989368797,0.02890661226935911,43.335467661691546,0.40984823085929195,0.028908465280400423,0.0,0.0,0.0,-9.950248757309252e-06,0.000590050590217863,4.16189596944948e-05
ARG1209,L ARG 339,0.0,0.0,0.0,-2.985074626864901e-05,0.00017017543658191697,1.2003249811987806e-05,-47.25007960199001,0.5186646685912605,0.03658378500915984,47.25007960199003,0.5186687260643223,0.03658407120124341,0.0,0.0,0.0,-2.9850746267243833e-05,0.0006457703776949139,4.554913047584587e-05
THR1210,L THR 340,0.0,0.0,0.0,-1.4925373134328372e-05,0.0001212543045468055,8.552619211607255e-06,0.133512437810945,0.05615464693740016,0.003960843402738267,-0.13352238805970135,0.05617448604001099,0.003962242745143178,0.0,0.0,0.0,-2.4875621890833956e-05,0.0005768141267072346,4.0685331543825394e-05
ILE1211,L ILE 341,0.0,0.0,0.0,-9.95024875621781e-06,9.925341961819804e-05,7.000796438666977e-06,-0.2326915422885574,0.021331647432826176,0.0015046183995785266,0.2326417910447761,0.0213960763775594,0.001509162866948724,0.0,0.0,0.0,-5.970149253761617e-05,0.000569906957971098,4.019813742522244e-05
GLN1212,L GLN 342,0.0,0.0,0.0,-9.95024875621781e-06,9.925341961819804e-05,7.000796438666977e-06,0.1513781094527361,0.16973343548869213,0.011972073458656722,-0.1513283582089552,0.16965892516267522,0.011966817905477498,0.0,0.0,0.0,3.980099502474751e-05,0.0006136166014149226,4.3281177962606865e-05
PHE1213,L PHE 343,0.0,0.0,0.0,-2.9850746268653428e-05,0.00017017543658194215,1.2003249811989581e-05,-0.04111940298507464,0.03890050673859139,0.0027438301882743298,0.04115920398009951,0.038883350583510466,0.0027426200863971974,0.0,0.0,0.0,9.950248756345954e-06,0.0006148255405283767,4.336644995295834e-05
VAL1214,L VAL 344,0.0,0.0,0.0,-9.950248756213392e-06,9.925341961815396e-05,7.000796438663869e-06,-0.22363681592039816,0.033493928131863415,0.002362479536569283,0.22355721393034816,0.033482719389417805,0.002361688932834953,0.0,0.0,0.0,-8.955223880602367e-05,0.0006001163224785209,4.232894170654095e-05
ASP1215,L ASP 345,0.0,0.0,0.0,-1.9900497512436724e-05,0.00013965839649370578,9.85074376846772e-06,45.98592537313436,0.3055477577052158,0.02155167713327992,-45.98585572139305,0.3055881110401297,0.021554523438066596,0.0,0.0,0.0,4.97512437828875e-05,0.0006209545194556203,4.379875479456044e-05
TRP1216,L TRP 346,0.0,0.0,0.0,-2.4875621890546734e-05,0.0001557460282835641,1.098547782372012e-05,-0.30284079601990066,0.05067312600253493,0.003574206726773835,0.3028159203980098,0.05066474477836035,0.0035736155608011282,0.0,0.0,0.0,-4.97512437808902e-05,0.0006128900933106446,4.322993403198304e-05
CYS1217,L CYS 347,0.0,0.0,0.0,-1.4925373134328925e-05,0.00012125430454680997,8.55261921160757e-06,-0.21597512437810953,0.0366709772876764,0.002586571305911278,0.2159601990049751,0.03665569815084155,0.002585493598693221,0.0,0.0,0.0,-2.9850746268587145e-05,0.0006301736928784989,4.4449025150127194e-05
PRO1218,L PRO 348,0.0,0.0,0.0,-9.950248756218914e-06,9.925341961820907e-05,7.000796438667756e-06,-0.09284577114427851,0.023052419057559396,0.0016259922717184719,0.09291542288557213,0.023074782404827215,0.0016275696606136,0.0,0.0,0.0,5.970149253737756e-05,0.0005699069579714485,4.0198137425247164e-05
THR1219,L THR 349,0.0,0.0,0.0,-4.975124378108905e-06,7.035888370014624e-05,4.962733015460314e-06,-0.16071641791044727,0.08184461785447941,0.005772874238527941,0.16071144278606964,0.08187830016687501,0.0057752500056659625,0.0,0.0,0.0,-9.950248755708267e-06,0.0005984228837316902,4.220949574696074e-05
GLY1220,L GLY 350,0.0,0.0,0.0,-9.950248756218914e-06,9.925341961820907e-05,7.000796438667756e-06,0.21702985074626857,0.026544042149032873,0.0018722723756986182,-0.21696019900497512,0.026576808952350355,0.001874583567805187,0.0,0.0,0.0,5.9701492537324534e-05,0.000533847305621363,3.765468565579536e-05
PHE1221,L PHE 351,0.0,0.0,0.0,-1.990049751243562e-05,0.00013965839649369806,9.850743768467175e-06,0.17922885572139308,0.020279327100420394,0.0014303934462843984,-0.17922885572139316,0.020315113683271185,0.0014329176372164351,0.0,0.0,0.0,-1.9900497512444456e-05,0.000638407525961019,4.50297949567739e-05
LYS1222,L LYS 352,0.0,0.0,0.0,-1.4925373134328925e-05,0.00012125430454680997,8.55261921160757e-06,-44.96583582089552,0.2002632792245933,0.014125482601853319,44.96571641791045,0.20022451124493168,0.014122748119404317,0.0,0.0,0.0,-0.00013432835820888963,0.0005615062114676148,3.960559445360531e-05
VAL1223,L VAL 353,0.0,0.0,0.0,-1.4925373134328925e-05,0.00012125430454680997,8.55261921160757e-06,-0.1647164179104478,0.021693802657344403,0.0015301628595659484,0.16475621890547282,0.021643315552181557,0.0015266017737375478,0.0,0.0,0.0,2.487562189060749e-05,0.0006103405047953308,4.305009992383103e-05
GLY1224,L GLY 354,0.0,0.0,0.0,-4.975124378108905e-06,7.035888370014624e-05,4.962733015460314e-06,0.024203980099502465,0.043718265637236346,0.0030836487000166263,-0.024199004975124394,0.043745307626172104,0.0030855560948506197,0.0,0.0,0.0,-1.4637268732620224e-17,0.0005642764926868812,3.98009950248758e-05
ILE1225,L ILE 355,0.0,0.0,0.0,-2.4875621890552257e-05,0.0001557460282835987,1.0985477823722559e-05,-0.03499502487562185,0.058047972741752586,0.00409438830828746,0.035034825870646776,0.05808780265261785,0.004097197693588345,0.0,0.0,0.0,1.4925373134328925e-05,0.0005857139364281875,4.1313075720690374e-05
ASN1226,L ASN 356,0.0,0.0,0.0,-2.4875621890551152e-05,0.0001557460282835918,1.098547782372207e-05,0.03551741293532364,0.12861806990366795,0.009072019172674691,-0.03553233830845771,0.12857574262297589,0.009069033636487955,0.0,0.0,0.0,-3.980099502460611e-05,0.0005449067291568706,3.843475724626473e-05
TYR1227,L TYR 357,0.0,0.0,0.0,-9.950248756220019e-06,9.925341961822007e-05,7.000796438668532e-06,0.006527363184079767,0.07046611335850139,0.004970296412401396,-0.006537313432835821,0.07047422767871757,0.004970868752420411,0.0,0.0,0.0,-1.9900497512307474e-05,0.0006145839429526512,4.334940897387434e-05
GLU1228,L GLU 358,0.0,0.0,0.0,-1.990049751243783e-05,0.00013965839649371354,9.850743768468268e-06,46.52596517412934,0.32339117877562495,0.022810255015673124,-46.525810945273605,0.32339014849002534,0.022810182344930048,0.0,0.0,0.0,0.00013432835821072784,0.0006517223042305463,4.5968947004627946e-05
PRO1229,L PRO 359,0.0,0.0,0.0,-2.9850746268660058e-05,0.00017017543658197993,1.2003249811992248e-05,0.11042786069651746,0.03376913159465599,0.002381890892164268,-0.11039303482587066,0.03375725094386895,0.0023810528956696494,0.0,0.0,0.0,4.975124378380661e-06,0.0006425811789341899,4.532418173944803e-05
PRO1230,L PRO 360,0.0,0.0,0.0,-2.4875621890542316e-05,0.00015574602828353647,1.098547782371817e-05,-0.07597512437810938,0.039672720531087495,0.0027982979495785962,0.0759701492537313,0.03967691791710409,0.0027985940103610837,0.0,0.0,0.0,-2.9850746268635755e-05,0.000606026515036515,4.274581454750707e-05
THR1231,L THR 361,0.0,0.0,0.0,-3.4825870646769516e-05,0.00018333856490238858,1.2931705297170687e-05,-0.058094527363183955,0.0658646737157489,0.004645735884536054,0.058104477611940354,0.06586971937240771,0.004646091777716395,0.0,0.0,0.0,-2.4875621890408648e-05,0.0006264311848130083,4.4185048984496274e-05
VAL1232,L VAL 362,0.0,0.0,0.0,-4.477611940299257e-05,0.0002068120367246767,1.4587396341053812e-05,-0.2260497512437811,0.06252320971982697,0.004410047186528765,0.2260398009950248,0.06260361288479346,0.004415718388519793,0.0,0.0,0.0,-5.472636815938755e-05,0.0006402658416714655,4.516087044069836e-05
VAL1233,L VAL 363,0.0,0.0,0.0,-5.472636815920513e-05,0.00022744536220224284,1.6042758907672294e-05,-0.03800497512437796,0.09721436013287416,0.006856972271822168,0.03786069651741292,0.09727700866821135,0.006861391158796173,0.0,0.0,0.0,-0.00019900497512428107,0.0005465395480541882,3.854992741133613e-05
PRO1234,L PRO 364,0.0,0.0,0.0,-5.472636815920513e-05,0.00022744536220224284,1.6042758907672294e-05,0.32642786069651725,0.037353175518208485,0.002634689859016508,-0.3263880597014925,0.037301896724165784,0.0026310729317600545,0.0,0.0,0.0,-1.4925373134187523e-05,0.0005941473420645288,4.190792228992543e-05
GLY1235,L GLY 365,0.0,0.0,0.0,-9.950248756218914e-06,9.925341961820907e-05,7.000796438667756e-06,0.2752985074626865,0.08966987795630008,0.0063248255291051825,-0.2752388059701492,0.08968847514423832,0.006326137273603136,0.0,0.0,0.0,4.975124378112882e-05,0.0006445426762468191,4.546253509244617e-05
GLY1236,L GLY 366,0.0,0.0,0.0,-1.9900497512441142e-05,0.00013965839649373682,9.85074376846991e-06,-0.096726368159204,0.10091994636035485,0.007118344171796119,0.09669154228855718,0.10088727948704912,0.007116040028209119,0.0,0.0,0.0,-5.472636815924435e-05,0.0006245317049588153,4.40510700057396e-05
ASP1237,L ASP 367,0.0,0.0,0.0,-7.46268656716402e-05,0.00026278831136803934,1.853565833223308e-05,53.926383084577054,0.24561322893570922,0.01732422142266767,-53.92620895522381,0.2454816893948847,0.01731494333882441,0.0,0.0,0.0,9.950248756075525e-05,0.0006229841131342585,4.394191129488062e-05
LEU1238,L LEU 368,0.0,0.0,0.0,-6.46766169154224e-05,0.00024595437003598373,1.734828366061445e-05,0.04062686567164188,0.03558446017012027,0.0025099342973689243,-0.040601990049751235,0.03563344055226697,0.0025133891071499495,0.0,0.0,0.0,-3.980099502482263e-05,0.0005971807398257178,4.2121881671126426e-05
ALA1239,L ALA 369,0.0,0.0,0.0,-9.950248756220019e-06,9.925341961822007e-05,7.000796438668532e-06,0.02806965174129352,0.03502643102041612,0.002470573955942412,-0.028064676616915404,0.03508214661284391,0.0024745038308278022,0.0,0.0,0.0,-4.97512437808902e-06,0.0006026270220786717,4.250603280211138e-05
LYS1240,L LYS 370,0.0,0.0,0.0,-2.985074626865785e-05,0.00017017543658196733,1.2003249811991358e-05,-48.37150746268655,0.48816193096173627,0.03443228778329284,48.37131840796022,0.4881390472586211,0.03443067369132615,0.0,0.0,0.0,-0.00021890547263814396,0.0005746214813129713,4.053067426222778e-05
VAL1241,L VAL 371,0.0,0.0,0.0,-2.4875621890544525e-05,0.0001557460282835503,1.0985477823719143e-05,0.09247263681592027,0.02779993373971897,0.0019608561384470303,-0.0925174129353234,0.027718933042750526,0.001955142789798212,0.0,0.0,0.0,-6.965174129371633e-05,0.0006027502292950456,4.251472316910253e-05
GLN1242,L GLN 372,0.0,0.0,0.0,-1.9900497512440038e-05,0.00013965839649372904,9.85074376846936e-06,0.22562686567164203,0.1070218514658154,0.007548739373248299,-0.22561691542288556,0.10707382264103116,0.0075524051373072444,0.0,0.0,0.0,-9.950248755877562e-06,0.0005984228837320391,4.220949574698534e-05
ARG1243,L ARG 373,0.0,0.0,0.0,-3.4825870646755706e-05,0.00018333856490231586,1.2931705297165557e-05,-44.94392039800993,0.24131485519304482,0.017021037515196666,44.9439054726368,0.24137093112021038,0.017024992806134807,0.0,0.0,0.0,-4.975124378571553e-05,0.000674711980422753,4.7590513735846124e-05
ALA1244,L ALA 374,0.0,0.0,0.0,-9.95024875621781e-06,9.925341961819804e-05,7.000796438666977e-06,-0.2468855721393033,0.020087664609128458,0.001416874616488668,0.24684079601990047,0.020073609004632176,0.0014158832105876985,0.0,0.0,0.0,-5.4726368159053235e-05,0.0005833426152079073,4.114581561803867e-05
VAL1245,L VAL 375,0.0,0.0,0.0,-2.9850746268666685e-05,0.00017017543658201775,1.2003249811994914e-05,0.1767213930348258,0.020855389082461113,0.001471025725633922,-0.1766716417910448,0.02089494313340658,0.0014738156532763053,0.0,0.0,0.0,1.990049751242278e-05,0.0005459958176444545,3.851157562526467e-05
CYS1246,L CYS 376,0.0,0.0,0.0,-2.4875621890542316e-05,0.00015574602828353647,1.098547782371817e-05,-0.19982587064676616,0.06653958928825687,0.004693340758550373,0.19979601990049747,0.0665702276399849,0.004695501821257222,0.0,0.0,0.0,-5.4726368159164813e-05,0.0005571695078242563,3.929970696339321e-05
MET1247,L MET 377,0.0,0.0,0.0,-1.4925373134320087e-05,0.00012125430454673817,8.552619211602507e-06,0.2555074626865673,0.08430778245876332,0.005946612474004914,-0.25545273631840804,0.08437507474829964,0.005951358906145467,0.0,0.0,0.0,3.980099502501043e-05,0.0006054544448387853,4.2705463826913874e-05
LEU1248,L LEU 378,0.0,0.0,0.0,-1.4925373134320087e-05,0.00012125430454673817,8.552619211602507e-06,-0.23329353233830832,0.022668021790635245,0.0015988789790211742,0.23334328358208944,0.02263811269589573,0.0015967693541362924,0.0,0.0,0.0,3.4825870646861755e-05,0.000601640456033424,4.2436445798634334e-05
SER1249,L SER 379,0.0,0.0,0.0,-2.9850746268660058e-05,0.00017017543658197993,1.2003249811992248e-05,0.2454726368159204,0.09853171066958598,0.006949891014384034,-0.24545771144278605,0.09854483260208749,0.006950816564140187,0.0,0.0,0.0,-1.4925373134299097e-05,0.0006267472051054534,4.4207339337276125e-05
ASN1250,L ASN 380,0.0,0.0,0.0,-4.975124378106696e-06,7.035888370011499e-05,4.96273301545811e-06,0.007199004975123968,0.05104266286005997,0.00360027184700918,-0.007119402985074619,0.05101805037749079,0.003598535816341623,0.0,0.0,0.0,7.462686567164462e-05,0.0005548546356845753,3.91364284718935e-05
THR1251,L THR 381,0.0,0.0,0.0,-3.482587064676675e-05,0.000183338564902374,1.2931705297169657e-05,0.269179104477612,0.06674006726324558,0.004707481384623823,-0.26917412935323387,0.06671827251902983,0.004705944101895688,0.0,0.0,0.0,-2.985074626853412e-05,0.00061418106913471,4.332099244575143e-05
THR1252,L THR 382,0.0,0.0,0.0,-1.4925373134328925e-05,0.00012125430454680997,8.55261921160757e-06,0.27748258706467654,0.06217941417813446,0.004385797718720311,-0.2774577114427861,0.06218436280808101,0.0043861467681640415,0.0,0.0,0.0,9.95024875614711e-06,0.0005462677504997848,3.853075628999618e-05
ALA1253,L ALA 383,0.0,0.0,0.0,-1.4925373134333343e-05,0.00012125430454684587,8.552619211610103e-06,0.29574626865671627,0.019307676366516747,0.0013618584877539257,-0.29575124378109446,0.019301684790880597,0.0013614358745932214,0.0,0.0,0.0,-1.99004975125019e-05,0.0005459958176445658,3.851157562527252e-05
ILE1254,L ILE 384,0.0,0.0,0.0,-3.48258706467651e-05,0.00018333856490236527,1.2931705297169042e-05,0.3470447761194032,0.019097888322603875,0.001347061180050576,-0.3471044776119402,0.01912680986398149,0.0013491011482920335,0.0,0.0,0.0,-9.452736318398302e-05,0.0005951879175619008,4.198131882642955e-05
ALA1255,L ALA 385,0.0,0.0,0.0,-2.9850746268655637e-05,0.00017017543658195473,1.2003249811990469e-05,0.3602636815920397,0.02274791826631623,0.0016045144419055877,-0.36025870646766145,0.02272707934690202,0.0016030445778607836,0.0,0.0,0.0,-2.4875621890551705e-05,0.0005853757643814438,4.128922290363272e-05
GLU1256,L GLU 386,0.0,0.0,0.0,-6.46766169154257e-05,0.0002459543700359963,1.734828366061534e-05,55.750691542288564,0.3992183586570144,0.028158691904899058,-55.75039800995024,0.39919347894283114,0.02815693702516676,0.0,0.0,0.0,0.00022885572139059253,0.000652101985186523,4.599572763440025e-05
ALA1257,L ALA 387,0.0,0.0,0.0,-4.9751243781102305e-05,0.00021743058092950818,1.5336370701221672e-05,0.40386567164179143,0.016022275093612592,0.0011301241493360055,-0.4038507462686571,0.016056108458954194,0.0011325105709273494,0.0,0.0,0.0,-3.4825870646738034e-05,0.0005848681396890236,4.12534178185027e-05
TRP1258,L TRP 388,0.0,0.0,0.0,-7.960199004973806e-05,0.0002706760300245411,1.9092015109582035e-05,0.6197562189054727,0.03768335306393016,0.0026579787874494816,-0.6197213930348261,0.03767050114831748,0.0026570722832162026,0.0,0.0,0.0,-4.4776119403181196e-05,0.0006092039293121464,4.296993207041539e-05
ALA1259,L ALA 389,0.0,0.0,0.0,-6.965174129352522e-05,0.0002545591802082532,1.7955220173645026e-05,0.4127661691542292,0.02675222685204465,0.0018869565924544364,-0.4127114427860699,0.02675234343029898,0.0018869648152504959,0.0,0.0,0.0,-1.4925373134258223e-05,0.0005857139364283024,4.131307572069848e-05
ARG1260,L ARG 390,0.0,0.0,0.0,-9.452736318406698e-05,0.00029256100354203374,2.0635662121956535e-05,-56.2487412935324,0.3992586696646439,0.02816153522414929,56.248517412935335,0.3991761552623087,0.028155715106956056,0.0,0.0,0.0,-0.0003184079601989699,0.0006450033381324894,4.549502767659124e-05
LEU1261,L LEU 391,0.0,0.0,0.0,-0.00011940298507463802,0.00032426210421496215,2.2871685359710744e-05,0.4661741293532341,0.026586655975941738,0.0018752781232971307,-0.46616915422885546,0.026535646611224966,0.00187168020012006,0.0,0.0,0.0,-0.00011442786069642306,0.0006705168393563335,4.7294611299935386e-05
ASP1262,L ASP 392,0.0,0.0,0.0,-7.960199004975131e-05,0.0002706760300245862,1.9092015109585217e-05,59.1765223880597,0.3888620990632202,0.02742821767478143,-59.17542288557215,0.38875733299119036,0.027420828045821733,0.0,0.0,0.0,0.0010199004975100963,0.0007050648253954585,4.9731438348879475e-05
HID1263,L HID 393,0.0,0.0,0.0,-0.00011442786069651807,0.0003183302143889847,2.2453282111459803e-05,0.6794228855721396,0.18736001812466124,0.013215356737141732,-0.6793084577114428,0.18737809802644917,0.013216631995087859,0.0,0.0,0.0,-9.721355837513809e-17,0.0006616728385488733,4.667080358031619e-05
LYS1264,L LYS 394,0.0,0.0,0.0,-0.0001691542288557116,0.00037488808425439635,2.6442566666646727e-05,-60.879457711442754,0.5128518444769621,0.036173780008682085,60.878875621890586,0.5125966861297452,0.036155782526526174,0.0,0.0,0.0,-0.0007512437810947208,0.0007776805322395199,5.485335539537267e-05
PHE1265,L PHE 395,0.0,0.0,0.0,-0.00020398009950249382,0.0004029543628122828,2.8422209320073864e-05,0.5551293532338311,0.038136481588364524,0.002689940009262507,-0.5550298507462685,0.038133166829094324,0.0026897062041706206,0.0,0.0,0.0,-0.000104477611940097,0.0006795007318049873,4.792828621513569e-05
ASP1266,L ASP 396,0.0,0.0,0.0,-0.00016417910447762368,0.0003704380192833357,2.612868328488437e-05,61.45814427860698,0.45657045586549955,0.03220399693752917,-61.45637810945273,0.4564155241311037,0.032193068895567827,0.0,0.0,0.0,0.0016019900497505504,0.0007198645670710963,5.0775331639554564e-05
LEU1267,L LEU 397,0.0,0.0,0.0,-0.00023383084577113732,0.0004232658518438323,2.985487129407021e-05,0.42313432835820886,0.0443599800105777,0.0031289117420036034,-0.4229203980099503,0.044330437549993405,0.003126827977498123,0.0,0.0,0.0,-1.9900497512600218e-05,0.0006908081575208232,4.8725850530666864e-05
MET1268,L MET 398,0.0,0.0,0.0,-0.00030845771144280955,0.0004618566354338732,3.257685529584854e-05,0.7161293532338304,0.05746020196649221,0.004052930154341488,-0.7158457711442784,0.05750787179106791,0.004056292524518811,0.0,0.0,0.0,-2.4875621890635385e-05,0.0007493799157715193,5.2857183820192675e-05
TYR1269,L TYR 399,0.0,0.0,0.0,-0.0001691542288557138,0.0003748880842544013,2.6442566666647076e-05,0.39865671641791034,0.1161438744373447,0.00819215726432126,-0.3985174129353236,0.116091193118492,0.008188441410592221,0.0,0.0,0.0,-2.985074626859847e-05,0.0006832061361622139,4.818964528697101e-05
ALA1270,L ALA 400,0.0,0.0,0.0,-0.00012437810945273807,0.00033001241695079076,2.3277281147514003e-05,0.275094527363184,0.07409598467646282,0.0052263277944268926,-0.2748457711442786,0.07404765908150042,0.005222919169772844,0.0,0.0,0.0,0.00012437810945279995,0.0006761411848198434,4.769132204141147e-05
LYS1271,L LYS 401,0.0,0.0,0.0,-0.0004676616915422945,0.0004989531378858138,3.519344083266494e-05,-70.56705472636816,1.5350757875814907,0.10827589767812892,70.56086069651734,1.5341496066007403,0.10821056990870254,0.0,0.0,0.0,-0.006661691542290106,0.0014159627016708115,9.987430838428032e-05
ARG1272,L ARG 402,0.0,0.0,0.0,-0.00034328358208956855,0.0004748051856891827,3.349017561127927e-05,-65.3710746268657,0.5293703472764497,0.037338905361698746,65.36801990049752,0.5291141847490474,0.0373208370501337,0.0,0.0,0.0,-0.0033980099502468816,0.0008468825007348191,5.973448590406708e-05
ALA1273,L ALA 403,0.0,0.0,0.0,-0.00021393034825871603,0.0004100782295521553,2.8924688137366862e-05,-0.541049751243781,0.043900356557873575,0.003096492403272539,0.5409004975124379,0.043818259327574216,0.00309070171112596,0.0,0.0,0.0,-0.0003631840796019371,0.0007346693918820913,5.181958346695356e-05
PHE1274,L PHE 404,0.0,0.0,0.0,-0.0005273631840796367,0.0004992506946986234,3.521442887200335e-05,-0.2134676616915423,0.07933329277354807,0.005595739024944875,0.21338308457711452,0.07927192015971818,0.005591410134535005,0.0,0.0,0.0,-0.0006119402985075389,0.0008033863134103228,5.666650140047729e-05
VAL1275,L VAL 405,0.0,0.0,0.0,-0.00022885572139302895,0.0004200961558723186,2.9631298178359023e-05,-0.08251243781094504,0.0524922272808352,0.0037025162379190216,0.0824676616915423,0.052492218793224875,0.0037025156392491484,0.0,0.0,0.0,-0.0002736318407958478,0.0007396054103144545,5.2167743363060015e-05
HIE1276,L HIE 406,0.0,0.0,0.0,-0.000587064676616948,0.0004923613937806437,3.472849505212059e-05,-0.644323383084577,0.1440476355030771,0.01016033681768928,0.6441542288557216,0.1438484937313664,0.010146290440128235,0.0,0.0,0.0,-0.0007562189054729822,0.0007950553858116331,5.607888307470018e-05
TRP1277,L TRP 407,0.0,0.0,0.0,-0.0007611940298507354,0.00042635393603240087,3.007268795845112e-05,0.04423880597014926,0.09527646437211507,0.0067202836439379295,-0.04438308457711447,0.09516389377827389,0.006712343526453882,0.0,0.0,0.0,-0.0009054726368159134,0.0007570694352888966,5.33995607081568e-05
TYR1278,L TYR 408,0.0,0.0,0.0,-0.0002736318407959743,0.00044582222521823134,3.1445875201000405e-05,0.14448756218905476,0.08281731435360391,0.005841482959649788,-0.14456218905472643,0.08278803097561847,0.0058394174694218325,0.0,0.0,0.0,-0.00034825870646750624,0.0007714491453214673,5.4413827251035966e-05
VAL1279,L VAL 409,0.0,0.0,0.0,-0.00021890547263683213,0.00041350437323744657,2.9166349680139043e-05,-0.121771144278607,0.08643875906007001,0.006096919974327807,0.12170646766169155,0.0864478009927252,0.00609755774308353,0.0,0.0,0.0,-0.0002835820895523954,0.0007358476375915475,5.1902690511510464e-05
GLY1280,L GLY 410,0.0,0.0,0.0,-0.00019900497512438022,0.0003992517939848575,2.816105025108995e-05,0.029865671641791085,0.07717433173199652,0.005443457654398085,-0.029786069651741295,0.07716306314168771,0.005442662829320962,0.0,0.0,0.0,-0.00011940298507463802,0.0007163142545243332,5.052491190057585e-05
GLU1281,L GLU 411,0.0,0.0,0.0,-0.0002835820895522338,0.00045073638419526076,3.179249325000839e-05,68.96373631840794,0.551228375106146,0.03888065177179789,-68.96065174129355,0.5509453730515202,0.03886069034594697,0.0,0.0,0.0,0.0028009950248735834,0.0008810887684469138,6.214721000062823e-05
GLY1282,L GLY 412,0.0,0.0,0.0,-0.00010447761194029805,0.0003058791273420763,2.157505014533874e-05,-0.3889054726368155,0.07960553257042963,0.005614941339664139,0.3887960199004972,0.07956144209814307,0.005611831437531294,0.0,0.0,0.0,-0.00021393034825871937,0.0005976779071713974,4.215694915188874e-05
MET1283,L MET 413,0.0,0.0,0.0,-0.00017910447761193603,0.00038343977846760674,2.7045756668791856e-05,0.555820895522388,0.12240658032418286,0.008633894478390573,-0.5557064676616915,0.12235422195335525,0.008630201403658899,0.0,0.0,0.0,-6.467661691558036e-05,0.0006470722582245285,4.56409580482394e-05
GLU1284,L GLU 414,0.0,0.0,0.0,-0.00017910447761193272,0.0003834397784675996,2.704575666879135e-05,65.56622388059701,0.9584879855985979,0.06760652984951103,-65.56347263681589,0.9581376943299708,0.06758182220845106,0.0,0.0,0.0,0.00257213930348893,0.0008017517515677826,5.655120829752875e-05
GLU1285,L GLU 415,0.0,0.0,0.0,-0.00020398009950248552,0.0004029543628122664,2.842220932007271e-05,66.67206467661693,1.2282066369618228,0.08663101667494547,-66.66862686567164,1.2276609215821879,0.08659252487989226,0.0,0.0,0.0,0.0032338308457704654,0.0009410747276519059,6.637829333445962e-05
GLY1286,L GLY 416,0.0,0.0,0.0,-5.472636815920513e-05,0.00022744536220224284,1.6042758907672294e-05,-0.30231343283582085,0.057486890295765807,0.004054812603946261,0.3022437810945274,0.057478140111509826,0.004054195413535969,0.0,0.0,0.0,-0.00012437810945270715,0.0006063123477247373,4.276597563085774e-05
GLU1287,L GLU 417,0.0,0.0,0.0,-6.467661691543123e-05,0.00024595437003601734,1.7348283660616823e-05,60.848771144278615,0.5822030448511009,0.04106543652252508,-60.84741293532339,0.5820685822623821,0.04105595226278011,0.0,0.0,0.0,0.0012935323383108162,0.0006528985964978468,4.605191626399882e-05
PHE1288,L PHE 418,0.0,0.0,0.0,-0.00016915422885570275,0.0003748880842543768,2.6442566666645345e-05,-0.4453333333333334,0.05213752702909722,0.003677497611168289,0.44523880597014903,0.05219941371897154,0.0036818627617065747,0.0,0.0,0.0,-0.0002636815920399377,0.0006947739373274412,4.900557507067272e-05
SER1289,L SER 419,0.0,0.0,0.0,-7.960199004975076e-05,0.00027067603002458435,1.9092015109585088e-05,-0.41655223880597053,0.13651886865910723,0.009629298549067708,0.41642288557213947,0.13648270086518097,0.00962674746957959,0.0,0.0,0.0,-0.00020895522388072674,0.0006278125991780277,4.428248644110132e-05
GLU1290,L GLU 420,0.0,0.0,0.0,-5.4726368159200165e-05,0.00022744536220222216,1.6042758907670833e-05,59.22696019900498,0.5569771723803475,0.039286140667179684,-59.22579601990047,0.5568150484631843,0.03927470532776,0.0,0.0,0.0,0.0011094527363170595,0.0007109381364309398,5.014570976782454e-05
ALA1291,L ALA 421,0.0,0.0,0.0,-6.96517412935335e-05,0.00025455918020828353,1.7955220173647164e-05,-0.43138308457711444,0.035239444098000144,0.0024855987399818556,0.43129850746268655,0.035214770303433764,0.0024838583846994566,0.0,0.0,0.0,-0.00015422885572143128,0.0006238179088851543,4.4000722712622216e-05
ARG1292,L ARG 422,0.0,0.0,0.0,-0.0001144278606965142,0.000318330214388974,2.2453282111459048e-05,-60.60018905472631,0.5177717702388472,0.03652080481533163,60.598626865671655,0.517551453996178,0.03650526490574471,0.0,0.0,0.0,-0.0016766169154239625,0.0007052754287191395,4.974629316198384e-05
GLU1293,L GLU 423,0.0,0.0,0.0,-6.467661691542626e-05,0.0002459543700359984,1.7348283660615488e-05,56.938885572139306,0.5511064238341958,0.03887204999229606,-56.93791044776116,0.5509437059346756,0.038860572756591216,0.0,0.0,0.0,0.0009104477611951248,0.0006244920710274627,4.4048274443767715e-05
ASP1294,L ASP 424,0.0,0.0,0.0,-4.4776119402976275e-05,0.00020681203672460143,1.4587396341048503e-05,56.010203980099554,0.34384456915816547,0.02425292593925006,-56.00951243781098,0.343730704337844,0.024244894534068633,0.0,0.0,0.0,0.0006467661691567514,0.0006305663489685098,4.4476720975290136e-05
MET1295,L MET 425,0.0,0.0,0.0,-7.960199004973364e-05,0.000270676030024526,1.9092015109580975e-05,-0.3689800995024872,0.0937391830017789,0.006611852176447159,0.36895024875621885,0.09370626017751127,0.006609529979471273,0.0,0.0,0.0,-0.00010945273631840475,0.0005968075925224894,4.2095561889686264e-05
ALA1296,L ALA 426,0.0,0.0,0.0,-2.9850746268653428e-05,0.00017017543658194215,1.2003249811989581e-05,-0.3160049751243783,0.02625222047228845,0.0018516888616681999,0.31600995024875617,0.02625780908241346,0.0018520830518332417,0.0,0.0,0.0,-2.4875621890533476e-05,0.0006103405047952468,4.305009992382511e-05
ALA1297,L ALA 427,0.0,0.0,0.0,-1.4925373134328925e-05,0.00012125430454680997,8.55261921160757e-06,-0.3293681592039804,0.01706072797097889,0.0012033709677686118,0.32935820895522405,0.017016849851882343,0.0012002760438749249,0.0,0.0,0.0,-2.4875621890641737e-05,0.0006343234806172856,4.474172860895689e-05
LEU1298,L LEU 428,0.0,0.0,0.0,-3.482587064676233e-05,0.00018333856490235077,1.2931705297168019e-05,-0.40831840796019897,0.02583468510896573,0.001822238187869639,0.4082686567164178,0.025904291173100315,0.0018271478210870893,0.0,0.0,0.0,-8.457711442786021e-05,0.0006049636683912223,4.267084712534835e-05
GLU1299,L GLU 429,0.0,0.0,0.0,-6.467661691542681e-05,0.0002459543700360005,1.7348283660615634e-05,54.98524378109456,0.695581724597655,0.049062551991631884,-54.98460199004978,0.6955542768402772,0.049060615976098725,0.0,0.0,0.0,0.0005771144278613311,0.000602873411332309,4.252341176009615e-05
LYS1300,L LYS 430,0.0,0.0,0.0,-3.980099502487621e-05,0.00019549137019292327,1.378889809037687e-05,-52.99377611940301,1.0944871238641156,0.07719916944312405,52.993303482587066,1.0944062805480002,0.07719346719526471,0.0,0.0,0.0,-0.0005124378109468721,0.0005825783549541233,4.109190885610052e-05
ASP1301,L ASP 431,0.0,0.0,0.0,-2.9850746268653428e-05,0.00017017543658194215,1.2003249811989581e-05,51.6984378109453,0.24791235283134938,0.017486389118678225,-51.69803482587068,0.2479447334036797,0.017488673068151443,0.0,0.0,0.0,0.000373134328358718,0.0006503536174478474,4.587240728246192e-05
TYR1302,L TYR 432,0.0,0.0,0.0,-3.980099502487566e-05,0.0001954913701929206,1.378889809037668e-05,-0.178084577114428,0.04043332218887189,0.002851946654051897,0.1780995024875621,0.04051447809210821,0.002857670950106775,0.0,0.0,0.0,-2.4875621890727352e-05,0.0005938139727906757,4.1884408234348006e-05
GLU1303,L GLU 433,0.0,0.0,0.0,-3.482587064676565e-05,0.0001833385649023682,1.2931705297169248e-05,51.43003980099503,0.4770723511855143,0.033650089135605604,-51.42973134328357,0.4769769933684242,0.03364336311378337,0.0,0.0,0.0,0.00027363184079619524,0.0006836769506991976,4.8222853983925405e-05
GLU1304,L GLU 434,0.0,0.0,0.0,-1.9900497512433963e-05,0.0001396583964936864,9.850743768466353e-06,49.106477611940335,0.5765388499614584,0.04066591501924729,-49.10629353233834,0.5765425671591786,0.04066617721015881,0.0,0.0,0.0,0.00016417910447542644,0.0005798528272371047,4.08996649534905e-05
VAL1305,L VAL 435,0.0,0.0,0.0,-4.975124378109347e-05,0.00021743058092946958,1.5336370701218952e-05,-0.2292039800995026,0.04314712980059627,0.0030433638841732454,0.22924378109452734,0.04318749212735773,0.0030462108231959504,0.0,0.0,0.0,-9.950248756463881e-06,0.0006066796490157313,4.279188306638792e-05
GLY1306,L GLY 436,0.0,0.0,0.0,-4.975124378109457e-06,7.035888370015405e-05,4.962733015460865e-06,-0.14243781094527366,0.05505607601033496,0.003883356184026751,0.14239800995024873,0.05509377619245393,0.0038860153498442196,0.0,0.0,0.0,-4.477611940294977e-05,0.0005841906206203633,4.120562930802869e-05
VAL1307,L VAL 437,0.0,0.0,0.0,-4.975124378109457e-06,7.035888370015405e-05,4.962733015460865e-06,0.024880597014925468,0.04671705529423888,0.003295167013761511,-0.02490049751243785,0.04674254722568624,0.0032969650759701275,0.0,0.0,0.0,-2.4875621890492602e-05,0.0005768141267071764,4.068533154382128e-05
ASP1308,L ASP 438,0.0,0.0,0.0,-9.95024875621781e-06,9.925341961819804e-05,7.000796438666977e-06,47.00169651741297,0.3211605857301254,0.022652921113132343,-47.00159203980101,0.3211427864479861,0.022651665648570105,0.0,0.0,0.0,9.452736318552077e-05,0.0005951879175598896,4.1981318826287694e-05
SER1309,L SER 439,0.0,0.0,0.0,-9.95024875621781e-06,9.925341961819804e-05,7.000796438666977e-06,-0.052104477611940335,0.09338772773439656,0.006587062433245304,0.05207960199004973,0.09335895329873628,0.006585032841041126,0.0,0.0,0.0,-3.4825870646760124e-05,0.0006259568552259961,4.415159235502917e-05
VAL1310,L VAL 440,0.0,0.0,0.0,-1.4925373134328925e-05,0.00012125430454680997,8.55261921160757e-06,44.31261691542287,0.4489159718327355,0.0316640912621122,-44.31261194029851,0.44888203710989993,0.03166169769131445,0.0,0.0,0.0,-9.950248756054314e-06,0.0006148255405295888,4.3366449953043836e-05
gtp1311,L gtp 441,0.0,0.0,0.0,-0.0005920398009951541,0.000491455669448325,3.466461018342285e-05,253.18981094527345,1.4066350462826094,0.0992163863008495,-253.18604975124393,1.4056706469056253,0.09914836281360025,0.0,0.0,0.0,0.0031691542288458255,0.0015457351955003786,0.00010902775434245253
Mg+1312,L Mg+ 442,0.0,0.0,0.0,-1.4925373134324505e-05,0.00012125430454677407,8.55261921160504e-06,-128.3471194029851,0.7076664726286505,0.04991494439587373,128.3439850746269,0.7072189206775151,0.049883376515213504,0.0,0.0,0.0,-0.0031492537313381,0.0008964340301719773,6.322958130882586e-05
MET1313,L MET 443,0.0,0.0,0.0,-0.000407960199004981,0.0004914556694482251,3.46646101834158e-05,-70.47178606965171,0.4656585546937034,0.0328450220040255,70.46853731343282,0.4653041265680544,0.03282002257156915,0.0,0.0,0.0,-0.003656716417905708,0.0010301751598064388,7.266295325359024e-05
ARG1314,L ARG 444,0.0,0.0,0.0,-0.0006965174129353279,0.0004597617931203167,3.242909651167032e-05,-69.66657711442782,0.46542889360392675,0.03282882295974477,69.66364179104478,0.465083174547836,0.03280443781769153,0.0,0.0,0.0,-0.003631840796020981,0.0009483062117112177,6.688836289219831e-05
GLU1315,L GLU 445,0.0,0.0,0.0,-0.000860696517412882,0.00034626293813540607,2.442350453481257e-05,73.65214925373137,0.6636753144415772,0.04681204733949432,-73.64313432835819,0.6630102142135992,0.04676513478650323,0.0,0.0,0.0,0.008154228855719887,0.0012057468226621534,8.504682352001847e-05
ILE1316,L ILE 446,0.0,0.0,0.0,-0.0015820895522388372,0.0004932152728913115,3.478872304083887e-05,-0.1143482587064676,0.07555155802399752,0.005328996022351315,0.11967661691542289,0.07533659065183604,0.00531383339300064,0.0,0.0,0.0,0.0037462686567165068,0.0012460079567645714,8.788662496288203e-05
VAL1317,L VAL 447,0.0,0.0,0.0,-0.0021542288557213976,0.0003746899578858051,2.6428591910099546e-05,-0.34092537313432814,0.10736110732548589,0.007572668636575591,0.3482388059701495,0.10749510083279007,0.007582119809868643,0.0,0.0,0.0,0.005159203980099384,0.0017145927277563114,0.00012093804635059494
HID1318,L HID 448,0.0,0.0,0.0,-0.005860696517412833,0.00045765736215233816,3.228066139595625e-05,-0.34431343283582105,0.14376115580733642,0.01014013009794696,0.3639850746268655,0.14465028947394099,0.010202844751312142,0.0,0.0,0.0,0.013810945273632007,0.005371203817557549,0.00037885550645971834
ILE1319,L ILE 449,0.0,0.0,0.0,-0.006900497512437776,0.000478440409160955,3.3746584505127355e-05,-0.474412935323383,0.0896466453734176,0.00632318682905706,0.5036965174129353,0.09361396565142374,0.006603020025536914,0.0,0.0,0.0,0.022383084577114402,0.011246558896071105,0.000793271101083927
GLN1320,L GLN 450,0.0,0.0,0.0,-0.016044776119403057,0.0011430016669163284,8.062112146785021e-05,-0.9593532338308461,0.19183517905321162,0.013531010251263203,1.0614427860696525,0.19625282698524119,0.013842607111389588,0.0,0.0,0.0,0.08604477611940294,0.017876663825417936,0.001260922645543654
ALA1321,L ALA 451,0.0,0.0,0.0,-0.022920398009950247,0.0018483909476407073,0.00013037544513110928,-0.4764427860696517,0.12869029489513978,0.0090771135307837,0.6434975124378106,0.13316029036141253,0.009392402701288029,0.0,0.0,0.0,0.14413432835820902,0.030268892224348153,0.0021350030427340384
GLY1322,L GLY 452,0.0,0.0,0.0,-0.06540298507462683,0.009136433601249003,0.0006444343385224168,-0.9278557213930354,0.17247266444194206,0.012165283771957499,1.042572139303483,0.17120656407389775,0.012075979937573797,0.0,0.0,0.0,0.049313432835820785,0.056706245487339026,0.003999750164629601
GLN1323,L GLN 453,0.0,0.0,0.0,-2.557422885572138,0.4142206916207917,0.029216874883264184,5.282233830845773,1.1397567035701281,0.08039223940086379,-3.17571144278607,0.9351760503204417,0.06596223271494835,-0.4239196656716421,0.0456540483515696,0.0032201882850976084,-0.8748201631840798,0.7174310621167557,0.05060368543448313
CYS1324,L CYS 454,0.0,0.0,0.0,-0.1898059701492538,0.02740605235437636,0.0019330738876150578,-0.08231840796019901,0.27855861787332176,0.019648009987657807,0.03034328358208957,0.28534341109597183,0.020126572403068144,-4.7641791044776136e-06,6.737566703126747e-05,4.752313135605321e-06,-0.2417858587064675,0.07407336147906779,0.005224732077116964
GLY1325,L GLY 455,0.0,0.0,0.0,-0.027562189054726332,0.0024489541242270186,0.00017273590549623605,-0.5915621890547262,0.13904416909166784,0.009807419507950952,0.5885970149253729,0.14636841607710616,0.0103240320580154,0.0,0.0,0.0,-0.030527363184079677,0.02488301979546948,0.0017551128922057113
ASN1326,L ASN 456,0.0,0.0,0.0,-0.06145273631840793,0.007093477136474492,0.0005003352999405487,-2.683223880597016,0.3414109218217309,0.024081269691320052,2.924820895522391,0.3440867901639775,0.024270010891701894,0.0,0.0,0.0,0.18014427860696447,0.05445061736057089,0.0038406504236072757
GLN1327,L GLN 457,0.0,0.0,0.0,-0.6581442786069652,0.237963319385022,0.016784638406338464,-1.627134328358208,2.487570451886775,0.17545969123777289,2.6118805970149266,2.2068560572417772,0.15565962448064793,-0.1879339343283582,0.06382162023859837,0.004501630003228774,0.1386680557213929,0.5985339506129161,0.04221732980073472
ILE1328,L ILE 458,0.0,0.0,0.0,-0.05270149253731334,0.00594505921884888,0.00041933214560348003,-0.29587562189054734,0.18340678615226547,0.012936517253121591,0.3504676616915421,0.18581184030898043,0.01310615669365573,0.0,0.0,0.0,0.0018905472636813927,0.017231752485755793,0.001215434106938835
GLY1329,L GLY 459,0.0,0.0,0.0,-0.0097213930348259,0.0008534332476592847,6.0196539966444175e-05,-1.0915422885572137,0.12463283170594269,0.008790922143582918,1.1252636815920394,0.1281135423198917,0.00903643254074506,0.0,0.0,0.0,0.023999999999999886,0.00943160770391749,0.0006652543144456381
ALA1330,L ALA 460,0.0,0.0,0.0,-0.018064676616915402,0.0021396042829137747,0.0001509160500625511,-1.3429900497512435,0.2097064517865265,0.014791552638488898,1.4021791044776117,0.20945636280998214,0.014773912722170886,0.0,0.0,0.0,0.04112437810945279,0.011291235219073935,0.0007964223259401999
LYS1331,L LYS 461,0.0,0.0,0.0,-0.03497512437810944,0.004125443212667996,0.0002909863283528982,-100.56629353233829,2.877973267383789,0.20299658267074008,100.77811442786066,2.9004852247776163,0.20458445371595327,0.0,0.0,0.0,0.17684577114427602,0.046021962035311795,0.0032461389154818028
PHE1332,L PHE 462,0.0,0.0,0.0,-0.009796019900497475,0.0007283758799477196,5.137567336182727e-05,-0.6897363184079605,0.08035416086634761,0.005667745508307483,0.6910945273631839,0.08227345509237184,0.005803122085094374,0.0,0.0,0.0,-0.008437810945273648,0.006487443914314229,0.0004575890123090085
TRP1333,L TRP 463,0.0,0.0,0.0,-0.010497512437810934,0.0007062223664964955,4.981308500295873e-05,-1.4702388059701483,0.14408466515527107,0.010162948687972458,1.4529203980099508,0.14439185776523375,0.010184616384038593,0.0,0.0,0.0,-0.027815920398009716,0.0055584586855381745,0.0003920634464775498
GLU1334,L GLU 464,0.0,0.0,0.0,-0.014318407960199044,0.0015121759396228031,0.00010666066694198006,96.56148756218906,1.9094138928013682,0.13467967181469445,-96.38766666666672,1.8932737508999644,0.1335412339817454,0.0,0.0,0.0,0.1595024875621899,0.02358453080547559,0.0016635245405724262
VAL1335,L VAL 465,0.0,0.0,0.0,-0.006049751243781078,0.000596434211767003,4.206922564179343e-05,-0.6074875621890542,0.10776698233743594,0.007601296852602143,0.6230646766169156,0.10663104565058378,0.007521174056405732,0.0,0.0,0.0,0.009527363184079754,0.006132897792704428,0.0004325812570592943
ILE1336,L ILE 466,0.0,0.0,0.0,-0.0036019900497512494,0.0004894875174626701,3.452578744598034e-05,-0.7794079601990046,0.05898463191634815,0.004160455152522932,0.7814975124378105,0.05936011394986467,0.004186939613140386,0.0,0.0,0.0,-0.0015124378109455578,0.002629926228533043,0.00018550069353273199
SER1337,L SER 467,0.0,0.0,0.0,-0.002542288557213944,0.000498208468343056,3.5140915892940183e-05,-1.1948855721393037,0.1782425867801683,0.012572262714468745,1.1949054726368156,0.17687434339987174,0.012475754267496772,0.0,0.0,0.0,-0.0025223880597013055,0.002846092943569964,0.0002007479180073167
ASP1338,L ASP 468,0.0,0.0,0.0,-0.002651741293532356,0.00047641849233331755,3.3603969488126874e-05,80.07292537313431,0.9410459457654856,0.06637626321671936,-80.04874129353236,0.9377958559275648,0.06614701955488694,0.0,0.0,0.0,0.021532338308457726,0.003877502274086669,0.00027349792295087766
GLU1339,L GLU 469,0.0,0.0,0.0,-0.002174129353233844,0.0004046094649024425,2.853895122038312e-05,77.94253233830847,0.7382233211157827,0.052070258307359146,-77.93518407960201,0.7367723079587283,0.051967911730471,0.0,0.0,0.0,0.005174129353232024,0.002500652126524545,0.00017638240142315686
HID1340,L HID 470,0.0,0.0,0.0,-0.0016069651741293508,0.0004884244583592054,3.4450805038177604e-05,-0.16108955223880592,0.12754986124953102,0.008996673543572921,0.1592537313432836,0.12747240574873683,0.00899121025378199,0.0,0.0,0.0,-0.0034427860696516605,0.0009914862450556966,6.993404761341394e-05
GLY1341,L GLY 471,0.0,0.0,0.0,-0.0006716417910447905,0.00046961590216574884,3.3124151773009135e-05,-0.4985223880597017,0.13448657017886997,0.009485951266752564,0.49824378109452744,0.13439969821110362,0.009479823790592062,0.0,0.0,0.0,-0.0009502487562189909,0.0008210613431194957,5.791320187203086e-05
ILE1342,L ILE 472,0.0,0.0,0.0,-0.002452736318407926,0.0005076577519930217,3.5807416972490943e-05,0.18651243781094523,0.13165309871975978,0.009286093599618178,-0.1820995024875622,0.1313732294747984,0.009266353145123463,0.0,0.0,0.0,0.001960199004974913,0.0011583175138472094,8.170141801643604e-05
[truncated: 119,246 more chars]
