# Supplementary material for: Detailed Per-residue Energetic Analysis Explains the Driving Force for Microtubule Disassembly
Source: PLoS Comput Biol. 2015 Jun 1;11(6):e1004313. doi: 10.1371/journal.pcbi.1004313 (PMC4452272; doi:10.1371/journal.pcbi.1004313)
Supplement: S3 Dataset — 13 text files with energy contribution per residue in the 13 longitudinal GDP subsystems, plus one text file with the overall residual contributions, per MT ring. (ZIP) [file pcbi.1004313.s003.zip › LongGDP/R4_L4.txt]

| Run on Thu Jan 22 14:50:52 2015
| GB non-polar solvation energies calculated with gbsa=2
idecomp = 2: Per-residue decomp adding 1-4 interactions to EEL and VDW.
Energy Decomposition Analysis (All units kcal/mol): Generalized Born solvent
DELTAS:
Total Energy Decomposition:
Residue,Location,Internal,,,van der Waals,,,Electrostatic,,,Polar Solvation,,,Non-Polar Solv.,,,TOTAL,,
,,Avg.,Std. Dev.,Std. Err. of Mean,Avg.,Std. Dev.,Std. Err. of Mean,Avg.,Std. Dev.,Std. Err. of Mean,Avg.,Std. Dev.,Std. Err. of Mean,Avg.,Std. Dev.,Std. Err. of Mean
MET   1,R MET   1,0.0,0.0,0.0,-1.13207960199005,0.47555369522968377,0.03354297140356134,-195.19346766169159,7.407700726265835,0.5224989230864161,201.1889900497513,7.662737529605939,0.5404878321982695,-0.3785823761194027,0.12096780816842068,0.008532411315161945,4.484860409950247,1.1133063140558055,0.07852657277269581
ARG   2,R ARG   2,0.0,0.0,0.0,-0.7561293532338302,1.0025365705586722,0.07071347747814737,-218.80690049751243,4.928046356880495,0.34759758925735945,213.67997512437807,4.962195298804327,0.35000626990457795,-0.3756039402985077,0.0639871378102638,0.004513304712580952,-6.258658666666664,1.7849651820004981,0.12590173655842962
GLU   3,R GLU   3,0.0,0.0,0.0,-0.06377114427860699,0.008772830240687509,0.0006187877348940666,147.3054278606965,3.220389531151687,0.22714876371547693,-147.15358208955232,3.2031745687465616,0.22593451388951433,0.0,0.0,0.0,0.08807462686567237,0.08086004986803987,0.0057034281672529545
CYS   4,R CYS   4,0.0,0.0,0.0,-0.018870646766169178,0.0019529755533651402,0.00013775227444451217,-1.3185273631840793,0.5205015286154863,0.036713347125663195,1.3464228855721383,0.5188244991987073,0.0365950585909841,0.0,0.0,0.0,0.009024875621890548,0.017368536146437446,0.0012250820824771245
ILE   5,R ILE   5,0.0,0.0,0.0,-0.009348258706467643,0.0008030473383296546,5.6642591941773834e-05,0.8505273631840798,0.3384176384402483,0.02387013976030494,-0.8490945273631838,0.34012696783503793,0.023990706559772246,0.0,0.0,0.0,-0.0079154228855721,0.008812463524939132,0.0006215832512229626
SER   6,R SER   6,0.0,0.0,0.0,-0.00416417910447763,0.00046564612763374814,3.284414546679975e-05,-0.20263681592039806,0.35243390042244255,0.024858770654291564,0.21365671641791048,0.3522049897335332,0.024842624539207027,0.0,0.0,0.0,0.006855721393034948,0.0047351842364605195,0.00033399414414701713
ILE   7,R ILE   7,0.0,0.0,0.0,-0.0040049751243781346,0.0003526377143615536,2.487314658113185e-05,0.8959054726368159,0.16003745214622012,0.011288171524451657,-0.8926517412935326,0.15957745233267512,0.011255725639273684,0.0,0.0,0.0,-0.0007512437810944998,0.003099961634375468,0.00021865443481365913
HID   8,R HID   8,0.0,0.0,0.0,-0.0029651741293532344,0.00032134836342203314,2.266616593030666e-05,0.44229850746268634,0.29185926624197606,0.02058616538914852,-0.4480597014925371,0.2914344800074701,0.02055620327832993,0.0,0.0,0.0,-0.008726368159203784,0.0027911999673068777,0.0001968760659924569
VAL   9,R VAL   9,0.0,0.0,0.0,-0.001517412935323374,0.0004996966976911401,3.52458874975465e-05,0.36734825870646753,0.10203076362462278,0.007196695180533262,-0.3647313432835822,0.10194661300489909,0.007190759653463873,0.0,0.0,0.0,0.0010995024875619498,0.001233870967089623,8.703054771718744e-05
GLY  10,R GLY  10,0.0,0.0,0.0,-0.0005223880597015035,0.0004994985233039351,3.523190935402745e-05,1.1797661691542287,0.09104211506863373,0.006421615672215482,-1.1782487562189043,0.0910393704727096,0.006421422083345244,0.0,0.0,0.0,0.000995024875621896,0.0008375367367765817,5.9075286540587874e-05
GLN  11,R GLN  11,0.0,0.0,0.0,-0.0006915422885572063,0.0004618566354338313,3.257685529584558e-05,-0.07097512437810934,0.14178251994972055,0.010000567885191963,0.0735671641791045,0.14149899957953008,0.009980569900179918,0.0,0.0,0.0,0.0019004975124379772,0.0009304413713482824,6.56282742093973e-05
ALA  12,R ALA  12,0.0,0.0,0.0,-0.0007562189054726552,0.00042936216936103195,3.0284872377434085e-05,0.27314427860696516,0.1556244813121752,0.010976904561381114,-0.27014427860696516,0.15553513490095627,0.010970602551436516,0.0,0.0,0.0,0.0022437810945274595,0.0009698302830655267,6.840655382871726e-05
GLY  13,R GLY  13,0.0,0.0,0.0,-0.0007313432835820709,0.00044326096731095736,3.126521799740252e-05,0.7914079601990051,0.10751287201111516,0.007583373292140668,-0.7871990049751241,0.10734924729374239,0.007571832094436169,0.0,0.0,0.0,0.0034776119402985823,0.0010560162956006233,7.448564643771372e-05
VAL  14,R VAL  14,0.0,0.0,0.0,-0.0010696517412935008,0.0002545591802082781,1.795522017364678e-05,1.0507960199004978,0.13986078075754324,0.009865018853789372,-1.0474776119402986,0.13931899309528067,0.009826804098559055,0.0,0.0,0.0,0.0022487562189058966,0.0012369964205895144,8.725100020955927e-05
GLN  15,R GLN  15,0.0,0.0,0.0,-0.0010149253731342432,0.00015701227699561703,1.1074792121483431e-05,-0.20858706467661686,0.2005634194109482,0.01414665285831216,0.20998009950248758,0.20015295047555412,0.014117700611909523,0.0,0.0,0.0,0.0003781094527368512,0.0010396700624552841,7.333267204922697e-05
ILE  16,R ILE  16,0.0,0.0,0.0,-0.002129353233830839,0.000335590486647583,2.3670727848072613e-05,0.34767661691542306,0.17283215882720732,0.012190640550814761,-0.3412636815920398,0.17276520495793485,0.012185917988999151,0.0,0.0,0.0,0.0042835820895521185,0.0018832012293237294,0.00013283077308830153
GLY  17,R GLY  17,0.0,0.0,0.0,-0.0009999999999999274,0.00014106912317170234,9.950248756217684e-06,0.9513084577114428,0.12998011473673288,0.009168090407835212,-0.948378109452737,0.12959272720213855,0.009140766197918773,0.0,0.0,0.0,0.0019303482587065682,0.0012479333674765608,8.802243296332492e-05
ASN  18,R ASN  18,0.0,0.0,0.0,-0.0011791044776119806,0.00038343977846762046,2.7045756668792825e-05,1.565771144278608,0.33230305559742257,0.023438850340205805,-1.5630049751243786,0.3315259682693621,0.02338403882620713,0.0,0.0,0.0,0.0015870646766163274,0.0014225028187846685,0.0001003356126776264
ALA  19,R ALA  19,0.0,0.0,0.0,-0.0011542288557213852,0.0003611679883160207,2.5474825714717464e-05,0.547676616915423,0.13402483582310523,0.009453383036399568,-0.5421293532338308,0.13360308478012695,0.009423635011484716,0.0,0.0,0.0,0.004393034825870717,0.0014176398449995853,9.999260495369203e-05
CYS  20,R CYS  20,0.0,0.0,0.0,-0.0026417910447760957,0.00047947398221522675,3.381948712737737e-05,0.9051592039800995,0.2744758814175906,0.019360035961682204,-0.8971691542288563,0.2740827874418987,0.01933230925044473,0.0,0.0,0.0,0.0053482587064676975,0.00282633483679644,0.00019935428860827958
TRP  21,R TRP  21,0.0,0.0,0.0,-0.006218905472636816,0.0005200849490696166,3.668396387002964e-05,1.088402985074627,0.21755029564532158,0.015344814726216948,-1.093074626865671,0.2171289352673533,0.015315094256687303,0.0,0.0,0.0,-0.010890547263681927,0.003041661008487535,0.00021454222572647255
GLU  22,R GLU  22,0.0,0.0,0.0,-0.0020547263681591687,0.0003025431999106459,2.1339751966480552e-05,97.92551243781098,0.888191460631252,0.06264819527992983,-97.88212437810944,0.8862322951974024,0.06251000640497908,0.0,0.0,0.0,0.041333333333332375,0.002797179342118046,0.0001972978185733202
LEU  23,R LEU  23,0.0,0.0,0.0,-0.004293532338308502,0.00045538017598008377,3.212004106764691e-05,0.4742238805970147,0.16710128792065748,0.01178641608391611,-0.4564577114427859,0.1674010569958261,0.011807560164210128,0.0,0.0,0.0,0.013472636815920513,0.004290507573266368,0.0003026290706611546
TYR  24,R TYR  24,0.0,0.0,0.0,-0.00854726368159207,0.0005976779071714661,4.215694915189359e-05,1.3031492537313438,0.4042531811127037,0.028513820899473744,-1.304810945273632,0.4041867876158092,0.028509137863278137,0.0,0.0,0.0,-0.01020895522388031,0.00452699140127868,0.0003193093537921489
CYS  25,R CYS  25,0.0,0.0,0.0,-0.0030995024875621726,0.00043486116185893433,3.0672741402437565e-05,1.5488706467661693,0.24930784419706412,0.017584819490355764,-1.547104477611941,0.24869196921511139,0.01754137901851203,0.0,0.0,0.0,-0.0013333333333334825,0.002961331778746426,0.0002088762387241536
LEU  26,R LEU  26,0.0,0.0,0.0,-0.0035572139303482833,0.0005066328206209444,3.5735123887505875e-05,0.7952935323383086,0.15972756161122825,0.0112663135314264,-0.7873681592039795,0.15940443816457048,0.01124352216077828,0.0,0.0,0.0,0.004368159203980259,0.0023739425180766154,0.0001674449947425662
GLU  27,R GLU  27,0.0,0.0,0.0,-0.009084577114427856,0.0006749320550094972,4.760603660033831e-05,125.5514378109452,1.4719295548044766,0.10382190583340359,-125.39689054726367,1.4627094391744906,0.10317156901967159,0.0,0.0,0.0,0.1454626865671651,0.014998834141966037,0.0010579361905026004
HIP  28,R HIP  28,0.0,0.0,0.0,-0.01401990049751241,0.0012215323506282504,8.616024881450844e-05,-129.4312835820896,1.400531759057942,0.098785893612225,129.3311990049752,1.3966849522721418,0.09851456078208308,0.0,0.0,0.0,-0.1141044776119396,0.009800194426475348,0.0006912524173276256
GLY  29,R GLY  29,0.0,0.0,0.0,-0.0022139303482586873,0.0004449886522387495,3.138707949634284e-05,-0.5289253731343286,0.20284457055579494,0.014307552854225006,0.5296666666666666,0.2021258987330422,0.014256861652283032,0.0,0.0,0.0,-0.0014726368159202695,0.0010974858253088614,7.741068153485609e-05
ILE  30,R ILE  30,0.0,0.0,0.0,-0.004497512437811011,0.0005474897769049193,3.8616951386728687e-05,-0.4979154228855718,0.18466378702860783,0.013025179258847441,0.4983283582089552,0.18453281508332892,0.013015941210107147,0.0,0.0,0.0,-0.0040845771144282835,0.0010917196008317569,7.700396341935786e-05
GLN  31,R GLN  31,0.0,0.0,0.0,-0.0020298507462686486,0.00031402455399121113,2.2149584242965246e-05,0.33875124378109495,0.9674281326546622,0.06823711920262364,-0.3371791044776121,0.9654875126462354,0.06810023842112452,0.0,0.0,0.0,-0.0004577114427856746,0.002097013449949787,0.00014791192433185964
PRO  32,R PRO  32,0.0,0.0,0.0,-0.0010945273631840188,0.00029256100354208155,2.0635662121959906e-05,0.12304477611940316,0.2391486204679341,0.016868243098568915,-0.12333830845771143,0.2386344755281003,0.01683197811064615,0.0,0.0,0.0,-0.0013880597014924926,0.000868839631285934,6.128322248117345e-05
ASP  33,R ASP  33,0.0,0.0,0.0,-0.001189054726368138,0.0004040585174974662,2.850009038671625e-05,97.72438805970147,2.1181051347498254,0.14939961707233748,-97.68678109452739,2.1136353610868266,0.14908434354662983,0.0,0.0,0.0,0.0364179104477606,0.004520211945449651,0.0003188311678474577
GLY  34,R GLY  34,0.0,0.0,0.0,-0.000960199004975112,0.0002410754515340604,1.700415128306815e-05,0.5175223880597016,0.19874772315418823,0.014018583518868508,-0.5150597014925373,0.1980599346896396,0.013970070661057758,0.0,0.0,0.0,0.0015024875621890731,0.0009728880845039582,6.862223451259364e-05
GLN  35,R GLN  35,0.0,0.0,0.0,-0.002407960199004977,0.0004914556694482372,3.466461018341666e-05,0.5911542288557223,1.064707275817459,0.0750986609170596,-0.5860995024875622,1.0629296088092266,0.07497327395398828,0.0,0.0,0.0,0.002646766169155307,0.0024916980543554772,0.00017575082986830351
MET  36,R MET  36,0.0,0.0,0.0,-0.007771144278606946,0.0009449331672803055,6.66504466820543e-05,-0.35557711442786044,0.4008715942769472,0.028275302154549143,0.37076119402985075,0.39930575659551354,0.028164856480174603,0.0,0.0,0.0,0.0074129353233832,0.003683178359333377,0.00025979137081810625
PRO  37,R PRO  37,0.0,0.0,0.0,-0.006283582089552268,0.0008370637525592116,5.9041924806178644e-05,0.22070149253731344,0.2203705618387709,0.015543740965727318,-0.21439800995024877,0.21931199701758386,0.015469075560154675,0.0,0.0,0.0,1.9900497512387013e-05,0.0035937483016721065,0.0002534834609083704
SER  38,R SER  38,0.0,0.0,0.0,-0.013407960199004983,0.00227308200673908,0.00016033084279404747,-0.0768009950248756,0.6619576275680547,0.046690891048928616,0.12608457711442794,0.6564122353349746,0.04629974923894668,0.0,0.0,0.0,0.035875621890547174,0.011247971745801505,0.0007933707558202475
ASP  39,R ASP  39,0.0,0.0,0.0,-0.010527363184079616,0.001977610375793366,0.00013948988084423256,116.78459701492544,2.3341354119162334,0.16463721796154185,-116.65182587064673,2.3163410060383387,0.1633820973442637,0.0,0.0,0.0,0.12224378109453012,0.017513186890355123,0.0012352849592824264
LYS  40,R LYS  40,0.0,0.0,0.0,-0.008378109452736317,0.0013844618934043325,9.7652412683604e-05,-107.96009950248757,2.2992958948311673,0.16217982789808363,107.93127860696505,2.3001074195132407,0.1622370684357498,0.0,0.0,0.0,-0.03719900497512567,0.0063957541112609545,0.00045112171224875197
THR  41,R THR  41,0.0,0.0,0.0,-0.02108955223880597,0.005549590124124395,0.0003914379063863316,-0.3852985074626868,0.6612667930493803,0.04664216333902554,0.4235870646766169,0.6541783222070363,0.04614218115584665,0.0,0.0,0.0,0.017199004975124395,0.013339806849093661,0.0009409174277408716
ILE  42,R ILE  42,0.0,0.0,0.0,-0.027333333333333338,0.011536372647587898,0.0008137129869887174,1.3802885572139305,0.384405978798104,0.027113907185507595,-1.2982835820895524,0.3839688059716677,0.027083071391857658,0.0,0.0,0.0,0.05467164179104455,0.01570726110858856,0.0011079047760089206
GLY  43,R GLY  43,0.0,0.0,0.0,-0.07981094527363185,0.06000973453040714,0.004232760315986101,1.686960199004976,1.0140453091273296,0.0715252413074939,-1.461228855721393,0.9886926678225912,0.06973700386802062,-0.01899675223880597,0.03739939975034461,0.0026379502649648725,0.1269236457711443,0.03647241210085777,0.0025725655975128115
GLY  44,R GLY  44,0.0,0.0,0.0,-0.07675621890547266,0.05221392347457522,0.003682886200956798,-0.18627363184079607,0.714407439632478,0.050390415548153454,0.38112935323383096,0.7223223141758104,0.05094868775407449,-0.004718865671641792,0.020363563722313002,0.0014363350394790673,0.11338063681592024,0.04115130276672486,0.0029025890993379182
GLY  45,R GLY  45,0.0,0.0,0.0,-0.10566169154228855,0.04437733919417218,0.0031301361644079286,-2.787313432835822,0.4446270573950859,0.03136157456257332,2.7976865671641806,0.43024733863978204,0.030347307404439996,-0.008126328358208956,0.019715923559282346,0.0013906540245143054,-0.10341488557213935,0.06223429508351435,0.004389668719320716
ASP  46,R ASP  46,0.0,0.0,0.0,-0.05634825870646767,0.012891360424129212,0.000909286455761258,135.2503880597015,2.1592221048713487,0.15229978453359802,-134.7920099502487,2.1239124369229,0.14980923258511192,0.0,0.0,0.0,0.4020298507462669,0.047026816785667884,0.003317015904755638
ASP  47,R ASP  47,0.0,0.0,0.0,-0.1269154228855722,0.06548007034877763,0.00461860805466229,154.38284079601985,5.6260670934363075,0.3968321758881626,-153.31799004975122,5.329613239577705,0.3759219332758076,-0.011256788059701492,0.03075136733953794,0.002169034213460037,0.9266785353233833,0.27547596979430955,0.019430576756881188
SER  48,R SER  48,0.0,0.0,0.0,-0.12121890547263678,0.03089094669732128,0.002178879382267721,-1.055786069651741,0.9727732163013174,0.06861413233428021,1.3888258706467655,0.9833490265350484,0.06936009247253168,-0.0016657074626865668,0.00754179484131276,0.0005319571927024948,0.21015518805970157,0.0368279672183493,0.0025976445218446856
PHE  49,R PHE  49,0.0,0.0,0.0,-0.034651741293532295,0.004504073275644425,0.00031769283384816706,-0.22958706467661674,0.3853286297013283,0.027178985962463317,0.2234626865671642,0.38270221442541424,0.026993732912434315,0.0,0.0,0.0,-0.040776119402984624,0.014412357428002731,0.001016569312602883
ASN  50,R ASN  50,0.0,0.0,0.0,-0.025049751243781088,0.003616918844565049,0.00025511778499303045,-1.8771094527363197,1.0985905298149978,0.07748860138287834,1.9464776119402982,1.1021605786096078,0.07774041320944629,0.0,0.0,0.0,0.04431840796019922,0.012571313370267938,0.0008867120771303069
THR  51,R THR  51,0.0,0.0,0.0,-0.05050746268656718,0.007038712712323042,0.000496472515292524,-3.339756218905472,1.049308559485052,0.07401251921156826,3.4682487562189035,1.0412530328497778,0.07344432617200597,0.0,0.0,0.0,0.07798507462686538,0.030964829609666136,0.002184090681098652
PHE  52,R PHE  52,0.0,0.0,0.0,-0.023985074626865666,0.002496719463417711,0.00017610501275505143,-1.7391194029850736,0.18018444301360523,0.012709230692556988,1.6941741293532335,0.1776865833927125,0.0125330452592943,0.0,0.0,0.0,-0.06893034825870673,0.018900238867060624,0.0013331200623561492
PHE  53,R PHE  53,0.0,0.0,0.0,-0.009417910447761238,0.0008192203622534252,5.778334909375462e-05,1.7009850746268658,0.20596868519199787,0.01452791091043355,-1.68689552238806,0.2049712612542256,0.014457558050267539,0.0,0.0,0.0,0.004671641791044335,0.004235791794976579,0.0002987697172276553
SER  54,R SER  54,0.0,0.0,0.0,-0.0036318407960199287,0.0005219377352996332,3.6814649334476186e-05,0.8480796019900501,0.27219449739072865,0.01919911953953851,-0.8541592039800997,0.27215238365247524,0.019196149065474066,0.0,0.0,0.0,-0.009711442786069516,0.003288199677992165,0.0002319317226939428
GLU  55,R GLU  55,0.0,0.0,0.0,-0.005059701492537329,0.0008264398925318046,5.8292575496795953e-05,117.61555721393034,3.428391904769323,0.2418201199474151,-117.48906965174132,3.4051494477216173,0.240180723429377,0.0,0.0,0.0,0.12142786069651888,0.023134390413440398,0.001631774085368137
THR  56,R THR  56,0.0,0.0,0.0,-0.001696517412935326,0.0004597617931203294,3.242909651167122e-05,1.1187960199004974,0.5123809830828566,0.036140568006681154,-1.1163980099502488,0.5113749496216228,0.03606960787755232,0.0,0.0,0.0,0.0007014925373132076,0.001304583485576481,9.201822420728997e-05
GLY  57,R GLY  57,0.0,0.0,0.0,-0.0006716417910447759,0.00046961590216573816,3.312415177300838e-05,0.12262189054726363,0.3585787538392139,0.025292195196052903,-0.12261194029850751,0.3579408893315197,0.025247203702651513,0.0,0.0,0.0,-0.0006616915422885529,0.000999987623992103,7.053368864956863e-05
ALA  58,R ALA  58,0.0,0.0,0.0,-0.0007412935323383138,0.00043792400168488424,3.088877746676865e-05,-0.2840547263681591,0.18537970175007037,0.013075675989858666,0.28350746268656724,0.18511494665922185,0.013057001605598039,0.0,0.0,0.0,-0.001288557213930328,0.000770293223202373,5.433229479113825e-05
GLY  59,R GLY  59,0.0,0.0,0.0,-0.0009651741293532397,0.00025192017713775627,1.7769079249043785e-05,0.33002487562189053,0.38301715844046774,0.0270159473504602,-0.3273930348258705,0.3816307373010972,0.026918156743221334,0.0,0.0,0.0,0.0016666666666666989,0.0016094661929354668,0.00011352299230596604
LYS  60,R LYS  60,0.0,0.0,0.0,-0.0020348258706467557,0.0004036908014945633,2.847415369966339e-05,-94.92884577114424,1.3636682243010052,0.09618574034963936,94.89894029850745,1.3615675946647197,0.09603757335918969,0.0,0.0,0.0,-0.03194029850746319,0.0024910622143328566,0.00017570598117106924
HIE  61,R HIE  61,0.0,0.0,0.0,-0.005313432835820845,0.0006884033417349364,4.855622790351458e-05,-3.2315621890547264,0.35992968821823773,0.025387482760208614,3.238621890547265,0.3591344297408328,0.02533138955215742,0.0,0.0,0.0,0.0017462686567168244,0.002940588919163013,0.00020741315021740052
VAL  62,R VAL  62,0.0,0.0,0.0,-0.002482587064676624,0.0004996966976911299,3.524588749754578e-05,1.4640348258706466,0.14807969409100227,0.010444736302477083,-1.4567711442786067,0.1478074495836539,0.010425533655507108,0.0,0.0,0.0,0.004781094527363171,0.0017987947308133786,0.0001268771977208764
PRO  63,R PRO  63,0.0,0.0,0.0,-0.002925373134328363,0.00035883030687082013,2.5309938378852843e-05,-1.2501144278606966,0.15487983414785858,0.010924381200109887,1.2496815920398006,0.15420596845104118,0.01087685037861712,0.0,0.0,0.0,-0.0033582089552239547,0.002566730265307625,0.00018104319397263102
ARG  64,R ARG  64,0.0,0.0,0.0,-0.012452736318407974,0.0010785124153086523,7.607240037870256e-05,-127.51583582089549,1.5337266674542556,0.10818073808142774,127.48045771144281,1.5341373382386603,0.10820970456516185,0.0,0.0,0.0,-0.04783084577114161,0.016414447094375874,0.001157785829476093
ALA  65,R ALA  65,0.0,0.0,0.0,-0.0020199004975124295,0.0003449738472310093,2.4332579073026624e-05,-0.07224875621890549,0.1969714675171659,0.013893296106246726,0.07404477611940302,0.19646313690932807,0.01385744122968221,0.0,0.0,0.0,-0.00022388059701505537,0.0018105898727310001,0.00012770916288487884
VAL  66,R VAL  66,0.0,0.0,0.0,-0.0020149253731343007,0.0002904381993895499,2.0485931061728446e-05,0.8014975124378113,0.13981153356996065,0.009861545225003899,-0.7990945273631833,0.13962792069893562,0.009848594171644626,0.0,0.0,0.0,0.00038805970149268074,0.0013228405725996923,9.330597983630708e-05
PHE  67,R PHE  67,0.0,0.0,0.0,-0.0019054726368158675,0.0002925610035421543,2.063566212196504e-05,-0.1387164179104479,0.12813520602857179,0.009037960580939133,0.13668656716417912,0.1279484748155234,0.009024789576692371,0.0,0.0,0.0,-0.00393532338308465,0.0009037214491270033,6.37435962099111e-05
VAL  68,R VAL  68,0.0,0.0,0.0,-0.0010248756218905382,0.00018495154522828284,1.3045476157304254e-05,0.40896517412935285,0.10741662869636148,0.0075765848121289465,-0.4080298507462686,0.10733802609164797,0.007571040611865972,0.0,0.0,0.0,-8.955223880614173e-05,0.0007343324030147302,5.179581410493492e-05
ASP  69,R ASP  69,0.0,0.0,0.0,-0.0006019900497512482,0.0004894875174626427,3.4525787445978403e-05,86.37477611940298,0.6097019209985594,0.04300505769568993,-86.35578109452732,0.6089555056091386,0.042952409613436195,0.0,0.0,0.0,0.018393034825868255,0.00116317939812322,8.204434889232562e-05
LEU  70,R LEU  70,0.0,0.0,0.0,-0.0004676616915422835,0.0004989531378858015,3.5193440832664074e-05,-0.5726865671641789,0.07274391987830164,0.00513096049665292,0.5719353233830846,0.07270878871387364,0.00512848253537199,0.0,0.0,0.0,-0.0012189054726367988,0.0007802543251785737,5.5034896751941606e-05
GLU  71,R GLU  71,0.0,0.0,0.0,-0.00035820895522388973,0.00047947398221520637,3.3819487127375935e-05,78.57761691542288,0.5466226176122196,0.038555786686193014,-78.56656218905471,0.5461756932748275,0.03852426307399301,0.0,0.0,0.0,0.010696517412932807,0.0009785957097491209,6.902481935695758e-05
PRO  72,R PRO  72,0.0,0.0,0.0,-0.0003134328358208853,0.0004638886647140164,3.272018359025307e-05,0.7923731343283583,0.09643421222878142,0.00680194488143486,-0.7917512437810945,0.0963069709195902,0.006792969971475446,0.0,0.0,0.0,0.0003084577114427521,0.000762542297629668,5.3785586653982874e-05
THR  73,R THR  73,0.0,0.0,0.0,-0.00024875621890547067,0.0004322922188304137,3.0491542132181808e-05,-0.044432835820895265,0.10958454659374706,0.007729497950575178,0.04453731343283583,0.10949908494016103,0.007723469950307084,0.0,0.0,0.0,-0.00014427860696487985,0.000686819479197511,4.844451085382501e-05
VAL  74,R VAL  74,0.0,0.0,0.0,-0.0004776119402985029,0.0004994985233039202,3.52319093540264e-05,0.3495373134328358,0.0991897014130708,0.00699630210300329,-0.3482587064676618,0.09908463007315838,0.006988890942107328,0.0,0.0,0.0,0.0008009950248755055,0.0007727955358780608,5.450879431866863e-05
ILE  75,R ILE  75,0.0,0.0,0.0,-0.0006218905472636794,0.00048491514153278087,3.420327691435987e-05,0.6692985074626867,0.07677032003041938,0.005414960866151784,-0.6684228855721395,0.0766174529928766,0.005404178456677775,0.0,0.0,0.0,0.0002537313432833973,0.0008347541166634645,5.887901565084916e-05
ASP  76,R ASP  76,0.0,0.0,0.0,-0.00033830845771143814,0.00047313406678481894,3.337230397200213e-05,80.90756218905476,0.5700044840166836,0.04020501638209102,-80.89421393034824,0.5694821414757192,0.04016817317996645,0.0,0.0,0.0,0.013009950248759092,0.0008809201981655335,6.213531996973465e-05
GLU  77,R GLU  77,0.0,0.0,0.0,-0.0005422885572139414,0.0004982084683430953,3.514091589294295e-05,84.019631840796,0.7633647653358088,0.05384359905305404,-84.00267661691541,0.7624144091292101,0.0537765660946712,0.0,0.0,0.0,0.01641293532338312,0.001255290036370599,8.854133237849824e-05
VAL  78,R VAL  78,0.0,0.0,0.0,-0.0008059701492537277,0.0003954519790893029,2.7893031973324588e-05,0.0748358208955223,0.12863612110207165,0.009073292406040195,-0.07458706467661692,0.12849849925306264,0.00906358530925571,0.0,0.0,0.0,-0.0005572139303483531,0.0007648758225264548,5.3950180809527415e-05
ARG  79,R ARG  79,0.0,0.0,0.0,-0.0006616915422885445,0.00047313406678481563,3.337230397200189e-05,-83.45786567164176,1.4522649789300865,0.10243487359533161,83.44135323383087,1.450622590508956,0.10231902844809349,0.0,0.0,0.0,-0.017174129353232124,0.0018296962647073609,0.00012905682386641902
THR  80,R THR  80,0.0,0.0,0.0,-0.000393034825870646,0.0004884244583591983,3.4450805038177096e-05,-0.7688656716417914,0.1490218417517252,0.010511190274675317,0.767900497512438,0.14881859821232538,0.010496854580728594,0.0,0.0,0.0,-0.0013582089552240293,0.0007537929140903612,5.316845272189133e-05
GLY  81,R GLY  81,0.0,0.0,0.0,-0.0003084577114427775,0.00046185663543382504,3.257685529584514e-05,-0.682353233830846,0.13621284778785492,0.009607713501077803,0.681268656716418,0.1360564978589343,0.009596685427387407,0.0,0.0,0.0,-0.00139303482587067,0.0007260273172917835,5.1210018524533896e-05
THR  82,R THR  82,0.0,0.0,0.0,-0.0007711442786069767,0.0004200961558723349,2.9631298178360175e-05,-0.39144776119402996,0.5662571085141,0.0399406968939187,0.3908258706467664,0.5654284814978091,0.03988225005060642,0.0,0.0,0.0,-0.0013930348258708587,0.001128443318102362,7.959425471684306e-05
TYR  83,R TYR  83,0.0,0.0,0.0,-0.0020945273631840454,0.0003090989963583448,2.1802162194765132e-05,0.01819402985074625,0.18713409979915716,0.01319942168709809,-0.018766169154228844,0.18673103025861562,0.013170991353767378,0.0,0.0,0.0,-0.00266666666666644,0.0007683628219810831,5.419613478730976e-05
ARG  84,R ARG  84,0.0,0.0,0.0,-0.0008407960199004613,0.00036586619524078324,2.580621168039524e-05,-84.37961691542289,1.162895471707531,0.08202432226707236,84.36241791044775,1.1614311314551558,0.08192103566935854,0.0,0.0,0.0,-0.018039800995024474,0.001706997002448721,0.00012040228519609743
GLN  85,R GLN  85,0.0,0.0,0.0,-0.0008059701492537359,0.0003954519790893084,2.7893031973324974e-05,0.8592985074626878,0.6114007084688238,0.04312488092513258,-0.8579850746268655,0.6105584139880975,0.04306547005320836,0.0,0.0,0.0,0.0005074626865680671,0.0011334770306248307,7.994930542276465e-05
LEU  86,R LEU  86,0.0,0.0,0.0,-0.0018407960199004628,0.00036586619524079425,2.5806211680396017e-05,0.3199402985074628,0.18426847819858427,0.01299729632383071,-0.3183084577114428,0.1838341085889828,0.01296665825385125,0.0,0.0,0.0,-0.00020895522388058506,0.0008262601730793067,5.827989906400556e-05
PHE  87,R PHE  87,0.0,0.0,0.0,-0.0017014925373134288,0.0004576032751269915,3.227684639133594e-05,-1.039149253731343,0.12314561865923358,0.00868602222334852,1.0366119402985075,0.12292795550845566,0.008670669448435002,0.0,0.0,0.0,-0.0042388059701493706,0.0008361761860361212,5.8979320690594176e-05
HIE  88,R HIE  88,0.0,0.0,0.0,-0.001303482587064702,0.00045976179312030705,3.2429096511669645e-05,-0.26549751243781083,0.46847770963160335,0.03304386986161288,0.26483582089552243,0.4675608645940637,0.03297920059884785,0.0,0.0,0.0,-0.0019651741293529312,0.0012353745759135937,8.713660410638284e-05
PRO  89,R PRO  89,0.0,0.0,0.0,-0.0006467661691542482,0.00047797457211843963,3.371372689356308e-05,-0.008567164179104473,0.22778194320045872,0.01606649950081958,0.008432835820895514,0.22736051262895982,0.016036774080220025,0.0,0.0,0.0,-0.0007810945273634936,0.0008236798851823554,5.8097899588428797e-05
GLU  90,R GLU  90,0.0,0.0,0.0,-0.0008308457711442882,0.0003748880842544224,2.6442566666648564e-05,88.40738805970152,1.2175904304708611,0.08588220720440053,-88.38441791044774,1.2156920697439833,0.08574830716279838,0.0,0.0,0.0,0.0221393034825822,0.00209488776280289,0.00014776198992088455
GLN  91,R GLN  91,0.0,0.0,0.0,-0.0016169154228855775,0.00048613864677834524,3.4289576320453745e-05,-0.5681890547263675,0.29064728599339373,0.020500678893664043,0.5697512437810945,0.2899440464307587,0.02045107619942375,0.0,0.0,0.0,-5.472636815865223e-05,0.0012975254096954504,9.152038591938176e-05
LEU  92,R LEU  92,0.0,0.0,0.0,-0.000910447761194019,0.00028553920104042727,2.0140382360963228e-05,-0.2657960199004972,0.23496660752291068,0.016573266648945296,0.26529850746268646,0.23464852608484982,0.016550830914163074,0.0,0.0,0.0,-0.0014079601990048577,0.00070020346609993,4.938854450225802e-05
ILE  93,R ILE  93,0.0,0.0,0.0,-0.0009154228855721285,0.0002782513722210811,1.962633855027785e-05,0.0878059701492538,0.1280209760649246,0.009029903420533312,-0.08760199004975124,0.1279106917762021,0.00902212456657846,0.0,0.0,0.0,-0.0007114427860693989,0.0006884392962615637,4.855876394028726e-05
THR  94,R THR  94,0.0,0.0,0.0,-0.000412935323383075,0.0004923613937806056,3.472849505211791e-05,-0.2505820895522394,0.1530499039922978,0.010795307878854661,0.2504228855721392,0.15287570235905046,0.01078302064302602,0.0,0.0,0.0,-0.0005721393034833184,0.0007892435451933953,5.566894744468589e-05
GLY  95,R GLY  95,0.0,0.0,0.0,-0.00011940298507462752,0.00032426210421493363,2.2871685359708732e-05,0.36350746268656725,0.21338974967812122,0.015051352440462653,-0.3632388059701493,0.21312965872778006,0.01503300703930789,0.0,0.0,0.0,0.00014925373134328925,0.0006893734557488607,4.862465447017503e-05
LYS  96,R LYS  96,0.0,0.0,0.0,-0.00031840796019901854,0.00046585870291423375,3.2859139371012796e-05,-78.53374626865673,1.8658241880710178,0.13160509110188212,78.52291044776122,1.8642196884222968,0.13149191842259492,0.0,0.0,0.0,-0.01115422885572092,0.001770710998487494,0.0001248963239735755
GLU  97,R GLU  97,0.0,0.0,0.0,-0.00025870646766170557,0.0004379240016849072,3.088877746677027e-05,74.8338407960199,0.4187625629258197,0.02953723378454373,-74.82591542288559,0.4185021238550584,0.029518863828867755,0.0,0.0,0.0,0.007666666666668631,0.0008483717699400735,5.9839530854543016e-05
ASP  98,R ASP  98,0.0,0.0,0.0,-0.0003034825870646686,0.00045976179312030326,3.2429096511669374e-05,77.50943781094526,0.5319675366675729,0.03752209697675707,-77.49984577114428,0.5315649112003952,0.037493697965946385,0.0,0.0,0.0,0.009288557213929452,0.0008203375157594809,5.786214702652836e-05
ALA  99,R ALA  99,0.0,0.0,0.0,-0.000263681592039783,0.00044062865324344326,3.107954887869412e-05,-0.6868258706467661,0.09595419993381334,0.006768087424653463,0.686283582089552,0.095910427631526,0.006764999964502023,0.0,0.0,0.0,-0.0008059701492537873,0.0007578210313306395,5.3452574205450795e-05
ALA 100,R ALA 100,0.0,0.0,0.0,-0.00022885572139303613,0.0004200961558723318,2.9631298178359958e-05,-0.6323532338308454,0.08291336725548064,0.005848258008972713,0.6319253731343278,0.08280703098819703,0.005840757626979187,0.0,0.0,0.0,-0.0006567164179105169,0.000688619040735064,4.857144213792309e-05
ASN 101,R ASN 101,0.0,0.0,0.0,-0.0004378109452736322,0.0004961174472564342,3.499342663732852e-05,-0.7796865671641793,0.19658919024212912,0.01386633234624777,0.7796766169154233,0.19648708362216946,0.013859130300573902,0.0,0.0,0.0,-0.0004477611940288072,0.000803293879845652,5.665998163951743e-05
ASN 102,R ASN 102,0.0,0.0,0.0,-0.00040298507462687707,0.0004904978126912071,3.459704817699748e-05,1.2399950248756226,0.12260787706153237,0.008648092855508185,-1.238273631840795,0.1224904900410391,0.008639813013481821,0.0,0.0,0.0,0.0013184079602007754,0.0008092189298044019,5.7077902440732164e-05
TYR 103,R TYR 103,0.0,0.0,0.0,-0.0013482587064675728,0.00047641849233335626,3.3603969488129604e-05,0.34636318407960187,0.3830761098114444,0.02702010545956693,-0.34664179104477616,0.38326149581441993,0.02703318158001096,0.0,0.0,0.0,-0.0016268656716416803,0.0010246099254688395,7.22704118894651e-05
ALA 104,R ALA 104,0.0,0.0,0.0,-0.0003532338308457919,0.00047797457211845373,3.371372689356407e-05,0.6654378109452741,0.09018426335232216,0.006361107477499768,-0.6647611940298508,0.09011608150512157,0.006356298300799361,0.0,0.0,0.0,0.00032338308457715615,0.0007661368475452655,5.403912665637803e-05
ARG 105,R ARG 105,0.0,0.0,0.0,-0.00048258706467664553,0.0004996966976911623,3.5245887497548067e-05,-77.53801990049746,0.6391690186790796,0.04508350651179313,77.52911940298505,0.6385104133353598,0.045037052072615755,0.0,0.0,0.0,-0.009383084577116386,0.0010915835581777587,7.699436771040112e-05
GLY 106,R GLY 106,0.0,0.0,0.0,-0.00030348258706463214,0.00045976179312024807,3.2429096511665485e-05,0.34037810945273617,0.13451337139107422,0.00948784167850536,-0.33910945273631865,0.13444230840310273,0.00948282928180381,0.0,0.0,0.0,0.0009651741293532761,0.0007814905356055261,5.5122092312434564e-05
HIP 107,R HIP 107,0.0,0.0,0.0,-0.001263681592039768,0.0004406286532436096,3.107954887870585e-05,-91.25946268656723,0.9999417793210538,0.07053045501579512,91.23720398009948,0.9983028848668514,0.07041485631398246,0.0,0.0,0.0,-0.02352238805969701,0.0019801870027415873,0.00013967162209639568
TYR 108,R TYR 108,0.0,0.0,0.0,-0.0008009950248756187,0.000399251793984851,2.8161050251089494e-05,0.6263432835820899,0.29427280565222336,0.020756403333320506,-0.6259452736318404,0.29387952652320426,0.020728663562374277,0.0,0.0,0.0,-0.0004029850746271798,0.0008236498342916094,5.809577996202476e-05
THR 109,R THR 109,0.0,0.0,0.0,-0.00034328358208954757,0.00047480518568915363,3.3490175611277215e-05,0.2099054726368156,0.20226982131997964,0.014267013168854967,-0.20976616915422888,0.20202120486147693,0.014249477115951448,0.0,0.0,0.0,-0.00020398009950265843,0.0007552035603164411,5.326795203500062e-05
ILE 110,R ILE 110,0.0,0.0,0.0,-0.00045771144278606234,0.000498208468343078,3.514091589294173e-05,0.034089552238806,0.1054917031954793,0.007440811035838781,-0.03361691542288558,0.10530716744297842,0.007427794887439215,0.0,0.0,0.0,1.4925373134205197e-05,0.0007821237317354936,5.5166754523859685e-05
GLY 111,R GLY 111,0.0,0.0,0.0,-0.00026865671641792063,0.00044326096731098696,3.1265217997404606e-05,0.33726368159203984,0.11124203867484325,0.007846408427847331,-0.33646268656716427,0.11109880793744158,0.007836305710579085,0.0,0.0,0.0,0.0005323383084576191,0.0006912379873814436,4.875616839144223e-05
LYS 112,R LYS 112,0.0,0.0,0.0,-0.0005820895522388064,0.0004932152728912921,3.47887230408375e-05,-82.84377114427863,2.5997860412079428,0.18337476863364036,82.82892039800994,2.5967233952954656,0.18315874624691106,0.0,0.0,0.0,-0.015432835820892854,0.0032271726328000176,0.00022762720681643425
GLU 113,R GLU 113,0.0,0.0,0.0,-0.0004328358208955145,0.0004954684379909709,3.494764905332391e-05,81.09285074626868,0.9031602490291433,0.0637040122070466,-81.07972139303476,0.90221156800043,0.06363709740660149,0.0,0.0,0.0,0.012696517412936982,0.0012666553328713004,8.934297858446852e-05
ILE 114,R ILE 114,0.0,0.0,0.0,-0.000756218905472611,0.00042936216936100767,3.028487237743237e-05,0.4139054726368159,0.1101372098562786,0.007768479811502451,-0.41264676616915413,0.10989003821772265,0.007751045668340449,0.0,0.0,0.0,0.0005024875621889176,0.0007472961417520932,5.271020573328845e-05
ILE 115,R ILE 115,0.0,0.0,0.0,-0.0012189054726368348,0.00041350437323741166,2.916634968013658e-05,0.9380995024875627,0.11656079083444194,0.00822156427960847,-0.9357164179104481,0.11631713459376053,0.008204378093494348,0.0,0.0,0.0,0.0011641791044778946,0.0007450736701102864,5.2553444670396604e-05
ASP 116,R ASP 116,0.0,0.0,0.0,-0.0008258706467661732,0.0003792206766200908,2.6748164169691227e-05,93.87430348258712,2.3170968502335434,0.16343541048319968,-93.84346766169145,2.3132417240406364,0.16316349084732484,0.0,0.0,0.0,0.030009950248759243,0.003966263263595075,0.0002797586404317802
LEU 117,R LEU 117,0.0,0.0,0.0,-0.0007910447761193872,0.00040656234244405766,2.8676696581611817e-05,1.0031144278606965,0.14807216151497837,0.010444204995529626,-1.0006915422885572,0.14784607559137525,0.010428258124027544,0.0,0.0,0.0,0.0016318407960199048,0.000700945413114593,4.944087740965722e-05
VAL 118,R VAL 118,0.0,0.0,0.0,-0.0013333333333333654,0.0004714045207910936,3.3250311203592134e-05,0.871432835820895,0.12590182828138488,0.00888043026068569,-0.8667562189054727,0.12565318008432969,0.008862891969117288,0.0,0.0,0.0,0.0033432835820892304,0.001127038634546657,7.949517597807456e-05
LEU 119,R LEU 119,0.0,0.0,0.0,-0.0022139303482587255,0.00042203602110344905,2.9768125721972465e-05,1.2368407960199,0.12136337660702214,0.008560312561555903,-1.23387064676617,0.121107999103457,0.008542299621303045,0.0,0.0,0.0,0.0007562189054727082,0.0009332304306320366,6.582499928321387e-05
ASP 120,R ASP 120,0.0,0.0,0.0,-0.0012288557213930315,0.0004200961558723131,2.963129817835864e-05,98.2651442786069,1.1392958871596417,0.08035973591737855,-98.22534825870649,1.1369456587501752,0.0801939635868902,0.0,0.0,0.0,0.03856716417910297,0.0026309895264828016,0.00018557569278745335
ARG 121,R ARG 121,0.0,0.0,0.0,-0.0021542288557214097,0.00040036615997470474,2.8239651567630018e-05,-97.66879601990055,1.2901586516553938,0.09100077487071724,97.63473134328352,1.2880143758169795,0.09084952931453555,0.0,0.0,0.0,-0.03621890547263357,0.0027303054694028856,0.00019258089927980777
ILE 122,R ILE 122,0.0,0.0,0.0,-0.003716417910447752,0.0004722962900022365,3.331321175393586e-05,1.2112437810945271,0.1495467289942136,0.010548212966206248,-1.202865671641791,0.14849713756951707,0.010474180495221001,0.0,0.0,0.0,0.00466169154228858,0.002426014712948397,0.00017111788417866077
ARG 123,R ARG 123,0.0,0.0,0.0,-0.005004975124378145,0.0007822503094565859,5.517568262792346e-05,-115.25487562189055,2.6644003328691075,0.18793230936814148,115.18404975124378,2.660472796329881,0.1876552823002347,0.0,0.0,0.0,-0.07583084577114281,0.005670140326702077,0.00039994086207423496
LYS 124,R LYS 124,0.0,0.0,0.0,-0.002636815920397999,0.0004809172526803731,3.3921287576886284e-05,-100.92758208955222,1.6011215082130792,0.11293440362750021,100.89120398009953,1.598599867226366,0.11275654078602546,0.0,0.0,0.0,-0.039014925373133974,0.0033907653518119307,0.0002391661475305783
LEU 125,R LEU 125,0.0,0.0,0.0,-0.004626865671641796,0.0005325939777541501,3.7566282724158164e-05,1.4134726368159196,0.17469202608484033,0.0123218254724398,-1.4017910447761197,0.17421764314639437,0.012288365079852703,0.0,0.0,0.0,0.00705472636815875,0.004514431260052814,0.00031842342973732594
ALA 126,R ALA 126,0.0,0.0,0.0,-0.0048656716417910155,0.0006284037042889157,4.4324179780948976e-05,1.7832537313432835,0.15087449991594012,0.010641866706056682,-1.76589552238806,0.14924931237238526,0.010527234815177238,0.0,0.0,0.0,0.012492537313432852,0.0036828490525854405,0.0002597681433110133
ASP 127,R ASP 127,0.0,0.0,0.0,-0.0045223880597014925,0.0006770923117739602,4.77584093641326e-05,116.21263184079598,1.7670104144461638,0.12463530490060863,-116.11202487562191,1.7581369137062175,0.12400941641618472,0.0,0.0,0.0,0.09608457711442774,0.009191593116819363,0.0006483249907704606
GLN 128,R GLN 128,0.0,0.0,0.0,-0.006169154228855717,0.0007338603586273836,5.176251866102436e-05,1.9710348258706465,0.46626019659248547,0.03288745855158778,-1.9389054726368151,0.4653648929623843,0.03282430870255236,0.0,0.0,0.0,0.025960199004975638,0.004748229097505055,0.0003349142577017419
CYS 129,R CYS 129,0.0,0.0,0.0,-0.014079601990049677,0.0020329699962781385,0.00014339464740468558,-1.2188507462686564,0.5065737879114427,0.03573096004122195,1.2640298507462686,0.5008034332060073,0.03532395060187916,0.0,0.0,0.0,0.031099502487562408,0.01778953937557878,0.0012547773606708399
THR 130,R THR 130,0.0,0.0,0.0,-0.05776119402985077,0.01759021343032937,0.0012407179925099856,-0.1568855721393036,1.4057263351004066,0.09915229075600465,0.3788606965174131,1.3991139984270544,0.09868589248769166,-0.000694423880597015,0.0047734771025307035,0.00033669511466714365,0.16351950646766153,0.03998670531937977,0.002820444728965421
GLY 131,R GLY 131,0.0,0.0,0.0,-0.06066666666666671,0.023988250302397558,0.0016920007182914811,1.8099552238805972,0.5280584949742801,0.03724637443469982,-1.7742537313432833,0.5276423109050473,0.03721701907383746,-0.0013502686567164177,0.004906414699213609,0.00034607180976745024,-0.026315442786069565,0.08987666499749417,0.006339411162397444
LEU 132,R LEU 132,0.0,0.0,0.0,-0.04358208955223881,0.008006494727583866,0.0005647345954496261,2.553805970149254,0.5716635036080149,0.04032203460162793,-2.3708855721393034,0.5834960357381911,0.0411566370678805,0.0,0.0,0.0,0.13933830845771158,0.04407191065272154,0.003108592896140899
GLN 133,R GLN 133,0.0,0.0,0.0,-0.14633333333333334,0.036916920756512574,0.002603918820660543,-2.9857761194029853,2.435296023283771,0.17177253733410866,3.6120646766169164,2.482881180406333,0.17512893552974282,-0.0013004059701492543,0.00813192395159911,0.000573581690775596,0.4786548179104482,0.11452359906548962,0.008077871851319095
GLY 134,R GLY 134,0.0,0.0,0.0,-0.014029850746268682,0.00153211214975109,0.00010806685878306234,0.38344776119402996,0.29892303957626815,0.0210844055444247,-0.37169651741293525,0.3073175913093329,0.02167651157062624,0.0,0.0,0.0,-0.0022786069651740924,0.017283183960448284,0.0012190618034579842
PHE 135,R PHE 135,0.0,0.0,0.0,-0.016905472636815928,0.001358965036578977,9.585400306561011e-05,1.856034825870647,0.31485358483219344,0.02220805956987509,-1.862855721393035,0.30888487297991774,0.021787059096142498,0.0,0.0,0.0,-0.023726368159204203,0.014807546524438426,0.0010444438022634867
SER 136,R SER 136,0.0,0.0,0.0,-0.007691542288557202,0.0006421187793691798,4.529156658885255e-05,-1.1392636815920398,0.5957590543751965,0.04202160371116091,1.1615223880597019,0.5957812219465696,0.04202316729108913,0.0,0.0,0.0,0.014567164179104338,0.007111529173250988,0.0005016085924403106
VAL 137,R VAL 137,0.0,0.0,0.0,-0.005263681592039789,0.0005232165900551406,3.690485279398788e-05,0.2981492537313433,0.24071361074924827,0.01697862900194754,-0.2872835820895523,0.24112174456195642,0.017007416541495277,0.0,0.0,0.0,0.005601990049751203,0.004618887895688327,0.00032579123273661077
PHE 138,R PHE 138,0.0,0.0,0.0,-0.005711442786069674,0.0005610211088162978,3.957137795077052e-05,-0.545492537313433,0.1430686130979155,0.010091281901558473,0.5344228855721395,0.14211996639946364,0.010024369522583298,0.0,0.0,0.0,-0.016781094527363313,0.0038777129223909403,0.00027351278093666826
HIP 139,R HIP 139,0.0,0.0,0.0,-0.0033731343283581908,0.0004836373655528278,3.4113149545808933e-05,-101.32415422885579,1.009353870011843,0.07119433270627629,101.29811442786068,1.0072784977274658,0.07104794723207031,0.0,0.0,0.0,-0.029412935323381278,0.004369003420279007,0.00030816574081650184
SER 140,R SER 140,0.0,0.0,0.0,-0.0010547263681592043,0.00022744536220222394,1.604275890767096e-05,1.422034825870647,0.17011194377240305,0.011998771374504887,-1.4191542288557206,0.17035406819847196,0.012015849514746886,0.0,0.0,0.0,0.0018258706467662272,0.0014743334317054895,0.00010399146223672291
PHE 141,R PHE 141,0.0,0.0,0.0,-0.0030199004975124256,0.0003591061180619846,2.5329392600302102e-05,-0.11487562189054733,0.11598910333421382,0.008181240552415764,0.11041293532338303,0.11604079584499195,0.008184886661000772,0.0,0.0,0.0,-0.0074825870646767914,0.0015806495527437886,0.00011149042322366855
GLY 142,R GLY 142,0.0,0.0,0.0,-0.0005273631840796046,0.0004992506946985928,3.52144288720012e-05,-0.49276119402985097,0.09966552364558744,0.007029864015566656,0.49158208955223875,0.09950151616441227,0.007018295819785164,0.0,0.0,0.0,-0.0017064676616915533,0.0008513424927718539,6.004906948707575e-05
GLY 143,R GLY 143,0.0,0.0,0.0,-0.0005174129353234067,0.0004996966976911555,3.5245887497547585e-05,0.7041442786069647,0.16362915868433783,0.011541510970462857,-0.7028805970149254,0.16343509573848183,0.011527822825656843,0.0,0.0,0.0,0.0007462686567163556,0.0008227477971854846,5.803215517021007e-05
GLY 144,R GLY 144,0.0,0.0,0.0,-0.000348258706467641,0.0004764184923332695,3.3603969488123485e-05,0.8883582089552237,0.11494104499981131,0.008107316217282277,-0.8867313432835818,0.11488725800725265,0.00810352237534313,0.0,0.0,0.0,0.0012786069651741852,0.0007803494878165238,5.5041609006888766e-05
THR 145,R THR 145,0.0,0.0,0.0,-0.0006616915422885743,0.0004731340667848364,3.3372303972003355e-05,0.42775124378109497,0.10601965372545268,0.0074780497950094746,-0.42440796019900495,0.10582418883039185,0.007464262764330934,0.0,0.0,0.0,0.002681592039801597,0.0011321223202446326,7.985375152002156e-05
GLY 146,R GLY 146,0.0,0.0,0.0,-0.0005870646766169104,0.000492361393780612,3.472849505211836e-05,0.994278606965174,0.09736954272664507,0.006867918008039556,-0.9914825870646765,0.09740866851448544,0.006870677728331579,0.0,0.0,0.0,0.0022089552238806188,0.0011744033747192696,8.283602716077793e-05
SER 147,R SER 147,0.0,0.0,0.0,-0.001059701492537369,0.00023693295322965125,1.671196198129648e-05,1.4362238805970158,0.38011084351812824,0.026810951701582545,-1.4339253731343278,0.379870086987707,0.02679397004526035,0.0,0.0,0.0,0.0012388059701490262,0.0010136808289835572,7.149953286034617e-05
GLY 148,R GLY 148,0.0,0.0,0.0,-0.0005223880597014582,0.0004994985233038917,3.523190935402439e-05,0.989776119402985,0.10491960735168479,0.007400458506311642,-0.9883184079601992,0.10481003004228523,0.007392729518833386,0.0,0.0,0.0,0.0009353233830846837,0.0008814258122992593,6.217098324098864e-05
PHE 149,R PHE 149,0.0,0.0,0.0,-0.00165174129353228,0.0004764184923333269,3.360396948812753e-05,0.6759800995024876,0.10468930389604676,0.007384214153036505,-0.6734328358208954,0.10456599104870615,0.007375516335411431,0.0,0.0,0.0,0.0008955223880596117,0.0010808278800141314,7.623572066657106e-05
THR 150,R THR 150,0.0,0.0,0.0,-0.002208955223880609,0.00041862057647685315,2.9527218832614742e-05,1.3001393034825879,0.22132021442009184,0.01561072429420967,-1.2889651741293529,0.22019770352550352,0.015531548480384532,0.0,0.0,0.0,0.008965174129353172,0.002569197775276627,0.00018121723870650328
SER 151,R SER 151,0.0,0.0,0.0,-0.0017164179104477136,0.00045073638419527464,3.1792493250009376e-05,1.101980099502487,0.5221746620752706,0.03683136086072372,-1.097945273631841,0.5216560140600548,0.03679477825035309,0.0,0.0,0.0,0.0023184079601992103,0.0019286036122722553,0.00013603321026452913
LEU 152,R LEU 152,0.0,0.0,0.0,-0.0016965174129352988,0.0004597617931203308,3.242909651167132e-05,1.1763631840796014,0.1398400381025775,0.009863555779715238,-1.1725174129353242,0.1396316794846134,0.009848859295944505,0.0,0.0,0.0,0.002149253731343207,0.0012726014177491841,8.976238307448236e-05
LEU 153,R LEU 153,0.0,0.0,0.0,-0.003034825870646749,0.00041583231231781716,2.933054984257157e-05,0.8361940298507462,0.15392747909349663,0.01085720725387639,-0.8237512437810942,0.15387139364428876,0.010853251291305165,0.0,0.0,0.0,0.009407960199005081,0.0026677988240456424,0.00018817202045333178
MET 154,R MET 154,0.0,0.0,0.0,-0.0075621890547264235,0.0008148883170308938,5.747779018321325e-05,1.9547910447761214,0.4216726656243213,0.02974249660255237,-1.9483233830845763,0.42230356191779456,0.029786996596018647,0.0,0.0,0.0,-0.0010945273631843158,0.004524781944170004,0.0003191535107036457
GLU 155,R GLU 155,0.0,0.0,0.0,-0.0036119402985074537,0.0005265646822517946,3.714100900922792e-05,102.30130348258707,1.2705348591411432,0.0896166192690727,-102.25464676616916,1.2670455388853092,0.0893705015945948,0.0,0.0,0.0,0.043044776119406596,0.004059628328290579,0.000286344104337513
ARG 156,R ARG 156,0.0,0.0,0.0,-0.0033930348258706614,0.0005180822307242063,3.654270300955617e-05,-100.18771144278607,1.0808281909840627,0.07623574260069883,100.15252736318402,1.0791175962663175,0.07611508655223159,0.0,0.0,0.0,-0.03857711442786192,0.002718148629488368,0.00019172342190616778
LEU 157,R LEU 157,0.0,0.0,0.0,-0.006721393034825919,0.0007411098640541283,5.2273859348014114e-05,1.303054726368158,0.1954799222173522,0.013788090612438917,-1.2825820895522384,0.19361621390312891,0.013656634763571256,0.0,0.0,0.0,0.0137512437810944,0.005012205098112581,0.00035353368917378245
SER 158,R SER 158,0.0,0.0,0.0,-0.006726368159204006,0.0009249183068839343,6.523870727879406e-05,2.3897014925373132,0.5820526471270647,0.04105482828499669,-2.359243781094528,0.5842480690960118,0.041209681411072334,0.0,0.0,0.0,0.023731343283582007,0.008984644871625187,0.0006337279870247264
VAL 159,R VAL 159,0.0,0.0,0.0,-0.004422885572139305,0.0006804107859613279,4.7992476486072573e-05,1.7085771144278612,0.358744723155159,0.025303901768989796,-1.6953930348258686,0.35664846712936227,0.025156043269238506,0.0,0.0,0.0,0.008761194029850506,0.0027576553901657985,0.0001945100139502278
ASP 160,R ASP 160,0.0,0.0,0.0,-0.004009950248756234,0.00063080182529736,4.449333019490943e-05,109.7790099502487,1.3023605968749883,0.09186143372727602,-109.69414925373133,1.295204341480745,0.09135667039044663,0.0,0.0,0.0,0.08085074626865547,0.007560542502073799,0.0005332795507350352
TYR 161,R TYR 161,0.0,0.0,0.0,-0.013412935323383066,0.0016002586360599846,0.00011287354131847704,2.5153980099502484,0.47396227655587764,0.033430721385104875,-2.467621890547261,0.4711540888512146,0.03323264709650567,0.0,0.0,0.0,0.03436318407960205,0.008673309995586747,0.0006117681180369671
GLY 162,R GLY 162,0.0,0.0,0.0,-0.010472636815920405,0.0017649144166072466,0.0001244874646119557,-0.26764676616915406,0.497977481160819,0.03512462331330914,0.3102238805970151,0.4950739978127655,0.034919827388282344,0.0,0.0,0.0,0.032104477611940255,0.01132047982786425,0.0007984850815999749
LYS 163,R LYS 163,0.0,0.0,0.0,-0.18584577114427867,0.13238279748208015,0.00933756258190819,-159.05037313432837,11.396093570681451,0.803818463799452,159.58805472636826,11.670692954225009,0.8231872109294442,-0.0465345671641791,0.07995623107971978,0.005639677705265734,0.3053012537313454,0.3334353496858107,0.02351871620731652
LYS 164,R LYS 164,0.0,0.0,0.0,-0.05797014925373135,0.010548117866472058,0.0007440068692675817,-152.99241791044778,3.993819454518724,0.28170230427755605,153.21515920398002,4.0563222276432205,0.28611090997779287,0.0,0.0,0.0,0.16477114427860823,0.09231337156843948,0.006511283192092456
SER 165,R SER 165,0.0,0.0,0.0,-0.04458706467661691,0.0076433974265176785,0.0005391236865059137,-2.1565522388059697,0.7826918778352818,0.05520682845992496,2.314716417910448,0.7936048706538263,0.055976571623970635,0.0,0.0,0.0,0.11357711442786074,0.031200607112855806,0.002200721143917944
LYS 166,R LYS 166,0.0,0.0,0.0,-0.03138308457711436,0.004466293045688206,0.00031502802189159224,-131.9758258706467,2.113160299712915,0.1490508353008946,131.9822388059702,2.1115709962753444,0.14893873447969866,0.0,0.0,0.0,-0.02497014925373322,0.03358732739694382,0.002369067412784171
LEU 167,R LEU 167,0.0,0.0,0.0,-0.03693034825870648,0.008817391474581793,0.0006219308419905249,-1.0687064676616922,0.2695043883340343,0.019009373876606422,1.102452736318408,0.27012746024991635,0.019053321981029627,0.0,0.0,0.0,-0.0031840796019901056,0.02302002038619248,0.0016237070456376422
GLU 168,R GLU 168,0.0,0.0,0.0,-0.010796019900497522,0.0008995211991186093,6.344733341701803e-05,110.55217412935332,1.281982643029241,0.09042408368674934,-110.48883084577108,1.2766043427897564,0.09004472763728018,0.0,0.0,0.0,0.05254726368159337,0.012292415854400983,0.0008670401631212459
PHE 169,R PHE 169,0.0,0.0,0.0,-0.011179104477611997,0.0009130132681898087,6.439899059384122e-05,-0.639671641791045,0.15606438154127775,0.01100793273118238,0.6096766169154229,0.15690593531733713,0.011067291357827655,0.0,0.0,0.0,-0.0411741293532338,0.00983417370706236,0.0006936491309868334
SER 170,R SER 170,0.0,0.0,0.0,-0.0031194029850746432,0.00039356976003121773,2.7760270477254e-05,0.007845771144278408,0.36843940224802635,0.025987711708520794,-0.0036218905472636897,0.3679087415485919,0.02595028178873534,0.0,0.0,0.0,0.0011044776119400485,0.004010437855370371,0.00028287447589588505
ILE 171,R ILE 171,0.0,0.0,0.0,-0.0022935323383084503,0.0004553801759800391,3.2120041067643756e-05,-0.3155522388059704,0.12501115774067584,0.008817607204579338,0.31467661691542287,0.12484740895542491,0.008806057255801447,0.0,0.0,0.0,-0.0031691542288557768,0.001957570781421117,0.00013807639684082753
TYR 172,R TYR 172,0.0,0.0,0.0,-0.002815920398009945,0.00040018064780478993,2.8226566548056235e-05,-0.6127512437810942,0.15989199654189998,0.01127791187717073,0.6115970149253733,0.15988808832151588,0.011277636212559358,0.0,0.0,0.0,-0.0039701492537315055,0.0010599467167740264,7.476287697202748e-05
PRO 173,R PRO 173,0.0,0.0,0.0,-0.0011194029850746716,0.00033925825116879003,2.392943201057612e-05,0.6708656716417911,0.17859138404022912,0.012596864976289484,-0.6732089552238806,0.17841392456032648,0.012584347949675298,0.0,0.0,0.0,-0.0034626865671640275,0.0009356673443974362,6.599688592727888e-05
ALA 174,R ALA 174,0.0,0.0,0.0,-0.0004825870646766002,0.000499696697691116,3.52458874975448e-05,-0.2065522388059702,0.2159613898315454,0.015232741951241021,0.20629353233830866,0.21589943395029976,0.015228371920319695,0.0,0.0,0.0,-0.0007412935323383218,0.0007614703754868703,5.3709979095586464e-05
PRO 175,R PRO 175,0.0,0.0,0.0,-0.0006517412935323218,0.00047641849233328486,3.360396948812457e-05,-0.4936766169154228,0.15091320658210453,0.010644596863785038,0.49276616915422905,0.1508339340844565,0.010639005412917618,0.0,0.0,0.0,-0.0015621890547263507,0.0007900898519841787,5.572864132314093e-05
GLN 176,R GLN 176,0.0,0.0,0.0,-0.0004328358208955128,0.000495468437990969,3.494764905332377e-05,-0.5323582089552231,0.6277351780614947,0.044277025576589184,0.5319601990049753,0.6272881366454173,0.044245493706295436,0.0,0.0,0.0,-0.0008308457711432968,0.0009257207927681114,6.529531026881333e-05
VAL 177,R VAL 177,0.0,0.0,0.0,-0.0003383084577114508,0.0004731340667848366,3.3372303972003376e-05,0.648786069651741,0.08078026829767398,0.0056978008091645655,-0.6482388059701489,0.0807337783812268,0.005694521663289801,0.0,0.0,0.0,0.00020895522388054099,0.000750535068162959,5.293866198768773e-05
SER 178,R SER 178,0.0,0.0,0.0,-0.0002985074626865564,0.0004576032751270251,3.227684639133831e-05,-0.9262089552238809,0.2125437411683855,0.014991679601130539,0.925641791044776,0.2124143398780953,0.014982552337851274,0.0,0.0,0.0,-0.0008656716417911027,0.0007641635570558087,5.389994147682265e-05
THR 179,R THR 179,0.0,0.0,0.0,-0.00028855721393035737,0.00045309154507573474,3.195861349017679e-05,-0.682318407960199,0.1026468035452749,0.007240147286255848,0.6819253731343284,0.10257927114501134,0.007235383918010416,0.0,0.0,0.0,-0.0006815920398012014,0.0006824811718916725,4.8138510249982964e-05
ALA 180,R ALA 180,0.0,0.0,0.0,-0.00020398009950249162,0.00040295436281227845,2.842220932007356e-05,-0.0062238805970149715,0.1479165914854796,0.010433231931703028,0.006343283582089556,0.14779027956363266,0.010424322575672489,0.0,0.0,0.0,-8.457711442789557e-05,0.0007177985590794955,5.062960667163412e-05
VAL 181,R VAL 181,0.0,0.0,0.0,-0.0003432835820895597,0.00047480518568917044,3.34901756112784e-05,0.4695024875621891,0.0975566234036996,0.006881113661576783,-0.4690895522388063,0.09755280208341795,0.006880844126426038,0.0,0.0,0.0,6.96517412934171e-05,0.0007364864673072663,5.194775008543671e-05
VAL 182,R VAL 182,0.0,0.0,0.0,-0.0003930348258706493,0.0004884244583592019,3.445080503817736e-05,0.4701343283582092,0.05975219861623581,0.004214595133187413,-0.46953731343283567,0.05976962281701248,0.0042158241415501795,0.0,0.0,0.0,0.0002039800995025043,0.00076826617459525,5.41893178063216e-05
GLU 183,R GLU 183,0.0,0.0,0.0,-0.0007661691542288906,0.0004232658518438625,2.985487129407234e-05,84.54757213930354,0.9419152057039896,0.06643757608538588,-84.53328358208955,0.9407581859110485,0.06635596620154462,0.0,0.0,0.0,0.013522388059702005,0.0014662865638138218,0.0001034238799378448
PRO 184,R PRO 184,0.0,0.0,0.0,-0.0007164179104477508,0.0004507363841952603,3.1792493250008366e-05,0.8843781094527361,0.08719193854749692,0.006150045159268927,-0.8848457711442785,0.08697498407732546,0.0061347423708312905,0.0,0.0,0.0,-0.0011840796019901181,0.0007923422508107009,5.5887513286886175e-05
TYR 185,R TYR 185,0.0,0.0,0.0,-0.0008457711442785712,0.0003611679883160329,2.5474825714718324e-05,1.0208308457711444,0.11125105508485636,0.007847044396374684,-1.0201791044776118,0.11117525835742569,0.00784169810743572,0.0,0.0,0.0,-0.00019402985074601419,0.0007445751929887961,5.25182848051717e-05
ASN 186,R ASN 186,0.0,0.0,0.0,-0.0008507462686566558,0.0003563383995914148,2.5134172791387376e-05,0.4930398009950249,0.15219694104561404,0.01073514451136134,-0.49085572139303485,0.1519149542113509,0.010715254693633606,0.0,0.0,0.0,0.0013333333333336902,0.0009375172745784005,6.612736994155765e-05
SER 187,R SER 187,0.0,0.0,0.0,-0.001194029850746305,0.00039545197908926973,2.789303197332225e-05,0.941880597014926,0.3717073899626904,0.026218217789242604,-0.9382189054726372,0.3708950876066458,0.026160922398683832,0.0,0.0,0.0,0.002467661691542146,0.0017563527918185696,0.00012388357416102374
ILE 188,R ILE 188,0.0,0.0,0.0,-0.0018009950248756058,0.00039925179398482704,2.8161050251087803e-05,1.0812487562189055,0.1059831856134798,0.007475477532719604,-1.079810945273632,0.10583228109134192,0.007464833548409285,0.0,0.0,0.0,-0.0003631840796018506,0.0017934202047458483,0.0001264981078809714
LEU 189,R LEU 189,0.0,0.0,0.0,-0.0015970149253731617,0.000490497812691148,3.459704817699331e-05,0.956601990049751,0.144392433740183,0.010184657010179123,-0.9561592039800997,0.14426231817469584,0.01017547936581199,0.0,0.0,0.0,-0.0011542288557216548,0.0013349844977810848,9.416254627490808e-05
THR 190,R THR 190,0.0,0.0,0.0,-0.002621890547263704,0.0005243507313932291,3.698484895604636e-05,1.1335970149253731,0.3582916372238145,0.02527194355146169,-1.1236666666666673,0.35724120275884913,0.02519785161700068,0.0,0.0,0.0,0.00730845771144265,0.0033449119464948425,0.00023593189768931873
THR 191,R THR 191,0.0,0.0,0.0,-0.003995024875621886,0.0005230746494846166,3.689484107807473e-05,1.2326119402985074,0.33527621145390296,0.02364856058506908,-1.2192537313432836,0.33415536991390193,0.02356950251843789,0.0,0.0,0.0,0.009363184079601794,0.003203300196702487,0.00022594337500230846
HID 192,R HID 192,0.0,0.0,0.0,-0.003343283582089595,0.0005052630113376253,3.563850499025073e-05,0.24179601990049762,0.40585063691787704,0.028626496744344435,-0.23434328358208964,0.4043112029403205,0.028517913443647108,0.0,0.0,0.0,0.004109452736318547,0.0023790043904027987,0.00016780203168789712
THR 193,R THR 193,0.0,0.0,0.0,-0.002776119402985102,0.0005595190415725509,3.9465430296260356e-05,0.24641791044776137,0.489366200393096,0.03451723039966505,-0.23260199004975132,0.48782160795732454,0.03440828324937908,0.0,0.0,0.0,0.011039800995024857,0.00321817103896291,0.00022699228334155987
THR 194,R THR 194,0.0,0.0,0.0,-0.005064676616915396,0.0005823233786427218,4.1073924213761035e-05,0.7660497512437813,0.21890273064768445,0.015440208136181984,-0.7472338308457712,0.2203517316057285,0.015542412783495111,0.0,0.0,0.0,0.013751243781094418,0.005255445973783403,0.0003706905776989845
LEU 195,R LEU 195,0.0,0.0,0.0,-0.016721393034825848,0.0017080407005040225,0.00012047590198085614,1.7985721393034824,0.13340208185289396,0.009409457358134862,-1.7436318407960194,0.13087487389872818,0.009231201853051482,0.0,0.0,0.0,0.038218905472637274,0.007601508150702058,0.0005361690448011097
GLU 196,R GLU 196,0.0,0.0,0.0,-0.01767164179104479,0.003871267008331472,0.00027305812121446356,114.6297860696517,4.366677408632113,0.3080016766047446,-114.41598009950253,4.318996231458682,0.3046385056769189,0.0,0.0,0.0,0.19613432835820954,0.05504486515355513,0.003882565431158784
HID 197,R HID 197,0.0,0.0,0.0,-0.012363184079602036,0.0016337357035944612,0.00011523483160020156,-0.06033333333333334,0.3630974998007088,0.025610922961364822,0.11031840796019904,0.3592448382931222,0.02533917717098848,0.0,0.0,0.0,0.03762189054726348,0.00987817929967763,0.0006967530461692775
SER 198,R SER 198,0.0,0.0,0.0,-0.018800995024875637,0.002459664460588425,0.00017349135437592494,0.4824776119402983,0.49062311963326327,0.03460588664721908,-0.38059701492537307,0.49199513789516486,0.0347026613538101,0.0,0.0,0.0,0.08307960199004971,0.018231339040911617,0.001285939506373871
ASP 199,R ASP 199,0.0,0.0,0.0,-0.11545273631840798,0.026659433191362106,0.0018804114322802461,136.31716417910445,2.233704570299847,0.1575533725784311,-135.75252736318413,2.187741464820634,0.1543113850843302,-0.008686495522388062,0.014841424577572433,0.0010468333758886764,0.44049758407960227,0.06551792131515509,0.004621277855981325
CYS 200,R CYS 200,0.0,0.0,0.0,-0.07665174129353229,0.013677090168429993,0.0009647075588004833,-0.1320497512437811,0.5928671522452404,0.041817624662275246,0.23513930348258713,0.5942253626273155,0.04191342543611627,-0.00059684776119403,0.002167212722091096,0.00015286339921599334,0.025840963184079562,0.021692780380771763,0.0015300907537360777
ALA 201,R ALA 201,0.0,0.0,0.0,-0.014766169154228851,0.0013858021192346185,9.774694492496925e-05,0.2103631840796019,0.29161250517073367,0.020568760205171982,-0.17714925373134335,0.29411325129785504,0.020745149236886022,0.0,0.0,0.0,0.01844776119402982,0.011385969696649576,0.0008031043807830632
PHE 202,R PHE 202,0.0,0.0,0.0,-0.02966666666666668,0.002994743875348828,0.00021123294630966843,-1.2620199004975128,0.18082615714120578,0.012754493717210746,1.182960199004975,0.18344537980310371,0.012939239439363466,0.0,0.0,0.0,-0.1087263681592041,0.024122402445550056,0.0017014630808945461
MET 203,R MET 203,0.0,0.0,0.0,-0.00702487562189056,0.0005681234795469661,4.0072340556478456e-05,0.9161691542288556,0.2795601222172276,0.01971865065748154,-0.9051194029850745,0.27995933548289165,0.019746808990154414,0.0,0.0,0.0,0.0040248756218905,0.005987082123014024,0.0004222962127253331
VAL 204,R VAL 204,0.0,0.0,0.0,-0.0035223880597014786,0.0004994985233039163,3.523190935402612e-05,-0.3033034825870643,0.11306381079397104,0.007974906325579354,0.30372139303482587,0.1129405778250334,0.007966214142142413,0.0,0.0,0.0,-0.0031044776119401544,0.0040695483449745,0.00028704380836523777
ASP 205,R ASP 205,0.0,0.0,0.0,-0.0019452736318407938,0.0003025431999106781,2.1339751966482826e-05,93.53711442786069,0.9463489894282283,0.06675031107654159,-93.51930348258705,0.9446143557188893,0.0666279594483413,0.0,0.0,0.0,0.015865671641788887,0.0028922379689976098,0.00020400273714522404
ASN 206,R ASN 206,0.0,0.0,0.0,-0.0011990049751243598,0.0003992517939848302,2.8161050251088023e-05,1.372059701492537,0.27083500221681667,0.01910322814346854,-1.3681243781094536,0.27069363537323426,0.019093256895133675,0.0,0.0,0.0,0.002736318407961033,0.0011991391514701328,8.458075432938577e-05
GLU 207,R GLU 207,0.0,0.0,0.0,-0.001169154228855723,0.00037488808425447306,2.6442566666652138e-05,85.25669651741296,1.093702731144445,0.07714384264653094,-85.24046766169161,1.0921978025909909,0.07703769317079502,0.0,0.0,0.0,0.015059701492538238,0.0019690182189907156,0.00013888383683108066
ALA 208,R ALA 208,0.0,0.0,0.0,-0.001273631840796032,0.00044582222521827194,3.144587520100327e-05,-0.4985373134328355,0.157236140348167,0.011090582224910684,0.5027014925373134,0.15698372843322722,0.01107277846115136,0.0,0.0,0.0,0.0028905472636816527,0.001352337279828079,9.53865171488878e-05
ILE 209,R ILE 209,0.0,0.0,0.0,-0.0020597014925373674,0.0002932370552893835,2.06833471355652e-05,-0.07309950248756217,0.12634927523728157,0.00891199073555279,0.07239800995024874,0.12615437434030555,0.008898243486231897,0.0,0.0,0.0,-0.002761194029850842,0.0016519810411632745,0.00011652175848660382
TYR 210,R TYR 210,0.0,0.0,0.0,-0.0011641791044776208,0.00037043801928331356,2.612868328488281e-05,-0.08769154228855716,0.21623134464290567,0.015251783095508311,0.08708457711442781,0.21586885140268783,0.015226214793731707,0.0,0.0,0.0,-0.0017711442786068508,0.0009554052481217766,6.738909031309914e-05
ASP 211,R ASP 211,0.0,0.0,0.0,-0.0012537313432835855,0.00043514566379443,3.069280862172808e-05,90.94694527363184,1.0909036338288887,0.07694640954454203,-90.9220746268657,1.088924911133948,0.07680684120675439,0.0,0.0,0.0,0.023616915422885854,0.002317468261294537,0.000163461607799555
ILE 212,R ILE 212,0.0,0.0,0.0,-0.0022686567164178994,0.00044326096731099997,3.126521799740553e-05,-0.5782835820895527,0.1330111063297671,0.009381880071020306,0.5806865671641792,0.13275914775297426,0.009364108283268427,0.0,0.0,0.0,0.00013432835820907521,0.0013846585410364708,9.766628313812377e-05
CYS 213,R CYS 213,0.0,0.0,0.0,-0.0008855721393035243,0.00031833021438899654,2.2453282111460637e-05,-0.027885572139303448,0.23225668130484922,0.016382123191224306,0.02726368159203981,0.23187939720925507,0.016355511622948255,0.0,0.0,0.0,-0.001507462686567133,0.0011933455750716305,8.417210695810323e-05
ARG 214,R ARG 214,0.0,0.0,0.0,-0.00096517412935318,0.00023132990920520866,1.6316753727486153e-05,-81.2647064676617,1.0113347460463096,0.07133405292892334,81.2519701492538,1.0102707873533245,0.07125900706896816,0.0,0.0,0.0,-0.013701492537313953,0.0013823506410179604,9.750349642213413e-05
ARG 215,R ARG 215,0.0,0.0,0.0,-0.00216417910447758,0.00037043801928329155,2.612868328488126e-05,-95.54483084577119,1.1899030443523684,0.08392928956307422,95.52469651741293,1.1882520723739047,0.08381283897838275,0.0,0.0,0.0,-0.02229850746268331,0.0034927711789684156,0.00024636108382826395
ASN 216,R ASN 216,0.0,0.0,0.0,-0.0018208955223880392,0.0003962023630261589,2.7945959975331795e-05,-1.0980248756218904,0.7877962109758895,0.0555668603601859,1.099935323383084,0.7868877803737415,0.055502784605932214,0.0,0.0,0.0,8.955223880632705e-05,0.002088094729773749,0.00014728284631433582
LEU 217,R LEU 217,0.0,0.0,0.0,-0.0013681592039800868,0.0004823048874983682,3.4019163790414846e-05,-0.4037611940298512,0.13620697846167326,0.009607299510728775,0.4025174129353236,0.1357971890815902,0.009578395196462076,0.0,0.0,0.0,-0.002611940298507438,0.0009612681903341326,6.78026303716509e-05
ASP 218,R ASP 218,0.0,0.0,0.0,-0.0007213930348258663,0.0004483136448186561,3.162160639024279e-05,84.77078109452736,1.3756194992814204,0.097028718290775,-84.75492039800992,1.3739052715410471,0.09690780598864945,0.0,0.0,0.0,0.015139303482585187,0.0019058687870038406,0.00013442961933149035
ILE 219,R ILE 219,0.0,0.0,0.0,-0.0007164179104477502,0.00045073638419526087,3.17924932500084e-05,0.31135820895522376,0.18809559082640512,0.013267240035173763,-0.3109950248756218,0.18786984744029084,0.013251317324403284,0.0,0.0,0.0,-0.0003532338308459289,0.0007659429788278,5.4025452211386384e-05
GLU 220,R GLU 220,0.0,0.0,0.0,-0.0005024875621890568,0.0004999938119960659,3.526684432478533e-05,78.0527810945274,1.1746537424969608,0.0828536867422126,-78.04333830845773,1.1736573974279374,0.08278340997958081,0.0,0.0,0.0,0.008940298507462955,0.0012876829089785147,9.082614944640417e-05
ARG 221,R ARG 221,0.0,0.0,0.0,-0.00044278606965174496,0.000496715780073583,3.503562978026854e-05,-76.36412437810947,0.6101716498169132,0.043038189811956756,76.3558905472637,0.6096388686808439,0.0430006103281029,0.0,0.0,0.0,-0.00867661691542557,0.0009515112344932588,6.711442776900228e-05
PRO 222,R PRO 222,0.0,0.0,0.0,-0.0005174129353233835,0.0004996966976911324,3.524588749754596e-05,-1.0001691542288558,0.13178069088953923,0.009295093257375361,0.9988457711442787,0.1315795773237037,0.009280907800180184,0.0,0.0,0.0,-0.001840796019900635,0.0008008250491756402,5.6485843750578424e-05
THR 223,R THR 223,0.0,0.0,0.0,-0.0004278606965174266,0.0004947685528538192,3.489828296201445e-05,1.1928109452736317,0.15872076948613403,0.011195299890274782,-1.190830845771144,0.15846961271176221,0.011177584657305147,0.0,0.0,0.0,0.0015522388059700733,0.0008455369883641892,5.963958077889635e-05
TYR 224,R TYR 224,0.0,0.0,0.0,-0.0008905472636815625,0.0003122063978057016,2.202134139352571e-05,1.2081343283582078,0.3299435906343253,0.023272426513456543,-1.2065223880597018,0.3296129657798928,0.023249106034299756,0.0,0.0,0.0,0.0007213930348257196,0.0007929979953618117,5.593376594131109e-05
THR 225,R THR 225,0.0,0.0,0.0,-0.0007114427860696369,0.0004530915450757107,3.19586134901751e-05,1.0751044776119394,0.17086913915705026,0.012052179818995815,-1.0728706467661697,0.17065111825962784,0.012036801810579568,0.0,0.0,0.0,0.001522388059701188,0.0007795561108775313,5.49856485123246e-05
ASN 226,R ASN 226,0.0,0.0,0.0,-0.0008407960199004536,0.0003658661952407796,2.5806211680394984e-05,0.7847910447761185,1.0223293596105874,0.07210955317648561,-0.7818805970149253,1.0209205804145944,0.07201018555352497,0.0,0.0,0.0,0.0020696517412929155,0.0016069266665130883,0.00011334386792312786
LEU 227,R LEU 227,0.0,0.0,0.0,-0.0012288557213930454,0.0004200961558723814,2.9631298178363455e-05,1.3840945273631846,0.08328770504008498,0.0058746617604948015,-1.3788606965174126,0.08342345672443473,0.005884236946034954,0.0,0.0,0.0,0.004004975124378046,0.0012597777283137124,8.885786976223814e-05
ASN 228,R ASN 228,0.0,0.0,0.0,-0.0012885572139304184,0.00045309154507575957,3.195861349017855e-05,1.9899303482587065,0.1992137908180985,0.014051457397211765,-1.9832786069651742,0.19893322960442286,0.014031668135007157,0.0,0.0,0.0,0.005363184079601828,0.0012508456088813121,8.822784663404124e-05
ARG 229,R ARG 229,0.0,0.0,0.0,-0.0019950248756218695,0.0002907788894766925,2.0509961487661694e-05,-91.36314427860702,0.8815305516549623,0.06217837098552392,91.33676616915422,0.8802607653274888,0.06208880716360786,0.0,0.0,0.0,-0.028373134328356385,0.001846086253294082,0.00013021288452578066
LEU 230,R LEU 230,0.0,0.0,0.0,-0.0024825870646765754,0.0004996966976911613,3.5245887497548e-05,1.7109800995024875,0.11566020571510188,0.00815804190304507,-1.7003432835820902,0.11635340986505384,0.00820693675385143,0.0,0.0,0.0,0.008154228855721377,0.002341725036512406,0.00016517254880503416
ILE 231,R ILE 231,0.0,0.0,0.0,-0.003099502487562183,0.0004113438131063779,2.9013955518514228e-05,1.7912985074626877,0.08602013213251462,0.006067392307524652,-1.7826318407960198,0.08578681073808123,0.006050935085259691,0.0,0.0,0.0,0.005567164179104265,0.0035078754917446647,0.00024742645990799236
GLY 232,R GLY 232,0.0,0.0,0.0,-0.0018507462686567081,0.00035633839959145193,2.5134172791389995e-05,1.9746318407960202,0.07796742387156039,0.005499398060759414,-1.9692985074626874,0.0779026720734155,0.0054948308210653685,0.0,0.0,0.0,0.0034825870646766543,0.002773532559631219,0.00019562990313769566
GLN 233,R GLN 233,0.0,0.0,0.0,-0.004781094527363203,0.0005005875115663553,3.5308720663689404e-05,4.022427860696518,0.30973995836965923,0.021847372169226387,-3.984263681592041,0.3067071384569946,0.02163345354631772,0.0,0.0,0.0,0.03338308457711433,0.0052335991095632545,0.00036914961870919053
ILE 234,R ILE 234,0.0,0.0,0.0,-0.006885572139303472,0.0006401498549836898,4.5152689370526305e-05,2.308223880597015,0.1240587432147567,0.008750429063545626,-2.2669104477611937,0.12281500038148331,0.008662702208075133,0.0,0.0,0.0,0.034427860696517244,0.006973012646885782,0.0004918383899807446
VAL 235,R VAL 235,0.0,0.0,0.0,-0.0076368159203980225,0.0006005286319205709,4.2358023772273656e-05,2.125213930348258,0.22114289071639318,0.015598216844510503,-2.1227114427860703,0.2264327216443107,0.015971332749874487,0.0,0.0,0.0,-0.005134328358209078,0.011378904531192434,0.0008026060424350122
SER 236,R SER 236,0.0,0.0,0.0,-0.007253731343283576,0.0005645396200000802,3.981955459455356e-05,2.4435970149253725,0.35811877430331085,0.025259750741149514,-2.409248756218907,0.3623153402521572,0.025555753680517542,0.0,0.0,0.0,0.027094527363184066,0.012222075285282118,0.0008620787219167468
SER 237,R SER 237,0.0,0.0,0.0,-0.015447761194029849,0.0011711742895927093,8.260826505705258e-05,3.500875621890549,0.3204586101955674,0.022603407576558293,-3.3709353233830828,0.3174023621502219,0.02238783646058221,0.0,0.0,0.0,0.11449253731343283,0.020956035334602423,0.0014781247649039693
ILE 238,R ILE 238,0.0,0.0,0.0,-0.030074626865671618,0.0027189043346850807,0.00019177672524090607,1.8426467661691546,0.44461667721051723,0.03136084240080559,-1.7583731343283575,0.4412227865125975,0.03112145580835749,0.0,0.0,0.0,0.054199004975124414,0.02853190932545851,0.0020124857154787215
THR 239,R THR 239,0.0,0.0,0.0,-0.015169154228855716,0.0013350401194315515,9.416646952363843e-05,0.893323383084577,0.6131193223048671,0.04324610259859329,-0.803233830845771,0.6074125615675076,0.042843578731908236,0.0,0.0,0.0,0.07492039800995015,0.022605719168942304,0.001594484490914413
ALA 240,R ALA 240,0.0,0.0,0.0,-0.011696517412935292,0.0009423363634267726,6.646728226072089e-05,1.883845771144279,0.3778186027863995,0.026649269506520808,-1.778960199004975,0.3831585131209717,0.027025917740877658,0.0,0.0,0.0,0.09318905472636828,0.01985855655028028,0.0014007145800020244
SER 241,R SER 241,0.0,0.0,0.0,-0.014766169154228861,0.0010123858580676666,7.140819265452737e-05,0.7248507462686564,0.3094297396711828,0.021825491029333618,-0.6062935323383082,0.31557999736087367,0.022259296759116025,0.0,0.0,0.0,0.10379104477611927,0.017646222642121758,0.0012446685777085312
LEU 242,R LEU 242,0.0,0.0,0.0,-0.06775124378109453,0.005807681561490389,0.00040964227277000644,1.4960348258706466,0.5329673935319633,0.03759262144233546,-1.274462686567164,0.5352630913540714,0.03775454748175146,0.0,0.0,0.0,0.15382089552238834,0.039111242816112744,0.002758694365112622
ARG 243,R ARG 243,0.0,0.0,0.0,0.2557562189054728,0.8431156358392649,0.05946879174010599,-215.10912935323375,5.047683757582573,0.35603616086515233,209.6228059701493,3.794733059410996,0.2676598326809232,-0.14216854925373126,0.035927637635559555,0.002534140169439831,-5.372735713432833,1.6227864824204226,0.11446253308498412
PHE 244,R PHE 244,0.0,0.0,0.0,-0.10917412935323388,0.02384453226149207,0.001681863629284234,2.4832039800995047,1.7620056536703388,0.12428229629344371,-2.270621890547264,1.7478498336850457,0.1232838217368927,-1.1820895522388006e-05,0.0001671727076715651,1.179145364473495e-05,0.10339613930348258,0.04535865296617592,0.003199352701094379
ASP 245,R ASP 245,0.0,0.0,0.0,-0.4288059701492534,0.25371882263518103,0.017895945920653022,154.71230845771152,3.4849323846685722,0.24580817790896275,-153.17697512437803,3.2952546575495103,0.23242934258401737,-0.05275937910447761,0.0736726565783642,0.005196468532620531,1.0537679840796046,0.22431279075397378,0.015821804353932253
GLY 246,R GLY 246,0.0,0.0,0.0,-0.7412537313432837,0.24966050640064416,0.017609694364273187,0.3249353233830846,1.1309956036689213,0.07977427906032224,1.0838457711442788,1.0040522429444185,0.07082038476538378,-0.1320851820895522,0.06473310904861117,0.004565921466833444,0.5354421810945275,0.34067931797247625,0.024029666334558348
ALA 247,R ALA 247,0.0,0.0,0.0,-2.154616915422886,0.5201865217643676,0.036691128255523,2.9465870646766192,1.3262516527415995,0.09354657887865073,-2.0870746268656712,1.2122069341276882,0.08550248465003575,-0.5402090149253731,0.1036395103299737,0.0073101674240978855,-1.8353134925373134,0.7379371053641998,0.052050070204802276
LEU 248,R LEU 248,0.0,0.0,0.0,-0.9196318407960199,0.23267412306351823,0.016411567262659656,-2.9191044776119415,1.1045908605379289,0.07791183207979045,3.790258706467662,1.0181443723370969,0.07181436693390755,-0.05592999402985073,0.045386421071071076,0.003201311312199229,-0.1044076059701494,0.325439085883404,0.022954703245688882
ASN 249,R ASN 249,0.0,0.0,0.0,-2.118303482587065,0.42498236713530857,0.02997594494760991,-3.2288159203980094,2.3959899419520916,0.16900010011972053,5.624885572139302,2.2372958294998284,0.15780668047164298,-0.41332427462686583,0.09868782446899134,0.006960902432782594,-0.13555810547263636,0.8532427703385002,0.06018310473213059
VAL 250,R VAL 250,0.0,0.0,0.0,-0.2970248756218906,0.05349156606335051,0.003773004160819486,0.15015920398009944,1.0359431900746554,0.07306979873977287,0.09729850746268662,1.069185052767971,0.07541449895114323,-0.005566388059701495,0.012073562810717269,0.0008516034596332841,-0.05513355223880604,0.12621431057766744,0.008902471062457323
ASP 251,R ASP 251,0.0,0.0,0.0,-0.31704477611940296,0.10091587050842053,0.007118056683366843,174.7727313432836,3.7187610569176193,0.262301180792253,-175.17808955223882,3.720317228480786,0.26241094467121334,-0.0007996298507462685,0.0037466926006659586,0.00026427131998495835,-0.7232026149253732,0.3393118285704158,0.023933211069110706
LEU 252,R LEU 252,0.0,0.0,0.0,-0.0878905472636815,0.012831784239348401,0.0009050842756867853,0.13628358208955202,0.8768401059044303,0.06184753245086789,-0.06761691542288548,0.9207002242844577,0.06494118667190704,0.0,0.0,0.0,-0.01922388059701504,0.07862939474696659,0.005546089886238798
THR 253,R THR 253,0.0,0.0,0.0,-0.30359701492537305,0.08292772007753807,0.0058492703789840535,-0.441268656716418,1.1854452141217935,0.08361485846213643,1.2925373134328355,1.2252768434664367,0.0864243649752113,-0.009957850746268659,0.020770694947013748,0.0014650518619212488,0.537713791044776,0.1917943858031191,0.013528132917252264
GLU 254,R GLU 254,0.0,0.0,0.0,-2.394114427860697,0.6130037226809345,0.04323794882979971,190.10108457711442,7.679194321714942,0.5416486048147876,-185.97921890547272,7.654977069991698,0.5399404515816743,-0.42819582089552244,0.05987917077615181,0.004223551058820698,1.2995554228855741,1.229955922912388,0.08675440179255689
PHE 255,R PHE 255,0.0,0.0,0.0,-0.48263184079601995,0.1672201569091206,0.01179480045590351,0.06794527363184076,0.6822620351208278,0.04812305353392409,-0.25714427860696515,0.7419339821776946,0.052331988158554825,-0.009382889552238809,0.020684430161905028,0.0014589672131233068,-0.6812137353233828,0.2792654787322446,0.019697868108444136
GLN 256,R GLN 256,0.0,0.0,0.0,-1.5247910447761197,0.2713158577123205,0.01913714507503005,-4.575646766169153,1.4119440814551465,0.09959085676918832,4.996656716417912,1.282232725659963,0.09044172315546757,-0.15262452537313428,0.026424912204462508,0.0018638695972865997,-1.256405619900498,0.40547857769805723,0.028600253710390468
THR 257,R THR 257,0.0,0.0,0.0,-5.237522388059703,0.658620237813848,0.04645548972577451,-6.4257313432835845,1.8434049118728797,0.13002375728417415,9.997925373134333,1.4131924197809334,0.09967890776570852,-0.8539937194029852,0.04089575590174286,0.002884564213251772,-2.519322077611941,0.9816040491955128,0.06923701126091028
ASN 258,R ASN 258,0.0,0.0,0.0,-4.3415621890547245,0.6629097605331716,0.04675804933019458,-7.818557213930353,1.8850593318348006,0.13296183353430152,10.795378109452736,1.5762541106091827,0.1111803926397281,-0.7371266865671642,0.052469794289181665,0.0037009339366876805,-2.101867980099503,1.0914757696075732,0.07698676489085912
LEU 259,R LEU 259,0.0,0.0,0.0,-0.8712238805970152,0.1240220034516633,0.008747837640463064,-1.6161393034825873,0.3519067754455576,0.024821590125146027,1.7769800995024876,0.3289045886874979,0.023199140966650215,-0.002302423880597014,0.0034953192546557225,0.00024654081122975574,-0.7126855084577114,0.14052837236596138,0.009912107135207545
VAL 260,R VAL 260,0.0,0.0,0.0,-2.1061393034825873,0.4007815753522122,0.028268952709158534,-1.930542288557215,0.7324724839568804,0.051664625529604304,2.180069651741292,0.42969727296367777,0.03030850876313255,-0.20331997611940314,0.028863218026594254,0.002035854429462912,-2.0599319164179093,0.5136276803382681,0.03622850325102189
PRO 261,R PRO 261,0.0,0.0,0.0,-3.1849850746268675,0.5631005448921359,0.039718050062725586,-1.1635870646766167,0.8280012279366009,0.05840270360506174,1.779517412935324,0.40709066178274966,0.02871396135454379,-0.32836964776119393,0.025887756865039382,0.0018259815809168857,-2.8974243741293506,0.5789377804118059,0.04083512252683751
TYR 262,R TYR 262,0.0,0.0,0.0,-4.10602985074627,0.6576448777102682,0.04638669312848017,-6.480980099502487,1.4992516772189273,0.10574905975950206,6.5724776119402994,1.0659345283144737,0.07518522463389168,-0.5499431641791044,0.04776124569138333,0.00336881852563626,-4.564475502487559,0.7708210528680279,0.05436952502519723
PRO 263,R PRO 263,0.0,0.0,0.0,-1.9164278606965168,0.26261758516844186,0.01852361623459325,-0.9137512437810945,0.3585967368958947,0.02529346362307186,1.2159601990049747,0.3537566811533854,0.02495207241322284,-0.29870976716417896,0.030649949585070044,0.002161880756611622,-1.9129286726368158,0.25829104289476407,0.018218445472136698
ARG 264,R ARG 264,0.0,0.0,0.0,-0.19545273631840793,0.025440184551709127,0.0017944122640181671,-107.13440298507463,2.05994477098059,0.14529730131220034,107.44115920398015,2.0551581567543358,0.14495967957627087,0.0,0.0,0.0,0.11130348258706772,0.0726575997662462,0.005124871945393046
GLY 265,R GLY 265,0.0,0.0,0.0,-0.028059701492537326,0.005633624877831941,0.0003973652608970691,-0.4935323383084579,0.348024131660314,0.024547729547959807,0.5560845771144282,0.3626178145291205,0.025577088571034145,0.0,0.0,0.0,0.0344925373134328,0.016980855302247622,0.0011977371840969592
HIE 266,R HIE 266,0.0,0.0,0.0,-0.12088059701492532,0.013895332680089304,0.0009801011986797696,3.801890547263683,0.2745719924989997,0.019366815114672937,-3.6928009950248764,0.27893924907695844,0.01967485764273222,0.0,0.0,0.0,-0.011791044776119673,0.04759014613715955,0.0033567500935915494
PHE 267,R PHE 267,0.0,0.0,0.0,-0.02534825870646766,0.0020632075334552796,0.00014552743883291137,-0.2755970149253732,0.16437489546687484,0.011594111187477555,0.34088557213930337,0.16476143417027794,0.011621375525458059,0.0,0.0,0.0,0.039940298507462856,0.013885330600350833,0.0009793957063704698
PRO 268,R PRO 268,0.0,0.0,0.0,-0.04114925373134332,0.004216481750056129,0.0002974076916749881,-2.3273681592039797,0.21024729287268745,0.01482970062738888,2.4178557213930354,0.21508236089866753,0.015170740030839194,0.0,0.0,0.0,0.04933830845771132,0.017981886273542323,0.0012683444647910984
LEU 269,R LEU 269,0.0,0.0,0.0,-0.018900497512437896,0.001567724767461155,0.0001105787791601666,2.0774626865671624,0.17917838980715978,0.01263826917070831,-2.0503731343283573,0.17516603374439613,0.012355259394894909,0.0,0.0,0.0,0.008189054726368074,0.021140705580462413,0.0014911503997336567
ALA 270,R ALA 270,0.0,0.0,0.0,-0.008786069651741302,0.0006758116366880763,4.766807750841584e-05,-1.7666467661691552,0.08787858880373459,0.006198477734055469,1.770920398009951,0.08931343228153185,0.00629968378970623,0.0,0.0,0.0,-0.004512437810945197,0.009058741114221626,0.0006389543330114257
THR 271,R THR 271,0.0,0.0,0.0,-0.009611940298507463,0.0008630944653612399,6.087798972143714e-05,1.9416467661691543,0.3788534806531057,0.026722264163143838,-1.9203283582089539,0.3795977730378833,0.02677476250019582,0.0,0.0,0.0,0.011706467661691596,0.011978770938382233,0.0008449173564762295
TYR 272,R TYR 272,0.0,0.0,0.0,-0.011213930348258731,0.000929882555642442,6.558885838857856e-05,-0.8478955223880602,0.5487907865415431,0.03870871753106693,0.8450000000000001,0.5491015637959733,0.038730638068459014,0.0,0.0,0.0,-0.014109452736318695,0.005055705628495112,0.0003566019800130666
ALA 273,R ALA 273,0.0,0.0,0.0,-0.005532338308457697,0.0005185120358472985,3.657301912548083e-05,1.6854328358208952,0.09381195712657499,0.006616985267434445,-1.6729999999999996,0.09399793582999648,0.006630103193744586,0.0,0.0,0.0,0.0069004975124378485,0.0043765601057731566,0.0003086987483148739
PRO 274,R PRO 274,0.0,0.0,0.0,-0.00570149253731345,0.0005282541989427118,3.726017832831376e-05,0.9811990049751238,0.2608224843782072,0.01839699958735162,-0.9876467661691536,0.26047776540549167,0.0183726849857408,0.0,0.0,0.0,-0.012149253731343382,0.0035865436652834756,0.00025297528503931275
VAL 275,R VAL 275,0.0,0.0,0.0,-0.002855721393034815,0.00043944741645722394,3.099623085984905e-05,-0.29743283582089547,0.26313221751988675,0.018559915601880316,0.29679601990049753,0.2618444967565124,0.018469086782390697,0.0,0.0,0.0,-0.003492537313432695,0.0021233583720065945,0.0001497701518591502
ILE 276,R ILE 276,0.0,0.0,0.0,-0.0026019900497512025,0.0004894875174626614,3.4525787445979725e-05,0.5868706467661692,0.16313490795385877,0.011506649211875025,-0.5862935323383085,0.16304786224006418,0.011500509480614596,0.0,0.0,0.0,-0.002024875621890742,0.0014470344040895843,0.00010206593729211476
SER 277,R SER 277,0.0,0.0,0.0,-0.0009154228855721113,0.0002782513722210757,1.962633855027747e-05,0.40806965174129356,0.3634316884416667,0.02563449481064176,-0.4072537313432834,0.3628546030899835,0.025593790348363166,0.0,0.0,0.0,-9.950248756217505e-05,0.0010123858580678598,7.1408192654541e-05
ALA 278,R ALA 278,0.0,0.0,0.0,-0.0007263681592039719,0.00044582222521830057,3.144587520100529e-05,-0.08895522388059708,0.16902115910132337,0.011921833355945705,0.08795522388059702,0.1687034048000189,0.011899420695611174,0.0,0.0,0.0,-0.0017263681592039806,0.0008864660924792425,6.252649719375365e-05
GLU 279,R GLU 279,0.0,0.0,0.0,-0.0007512437810945225,0.00043229221883041345,3.049154213218179e-05,82.387895522388,1.5764402824774122,0.1111935241908333,-82.37429850746273,1.5747165204697207,0.11107193939334241,0.0,0.0,0.0,0.012845771144279847,0.0019777605626430245,0.0001395004742078292
LYS 280,R LYS 280,0.0,0.0,0.0,-0.0012835820895522399,0.00045073638419525653,3.1792493250008095e-05,-86.20811940298505,2.0444918126068647,0.1442073336681051,86.19081094527363,2.0423231830836075,0.14405437033544,0.0,0.0,0.0,-0.018592039800993946,0.002551506494496341,0.00017996939197277348
ALA 281,R ALA 281,0.0,0.0,0.0,-0.001114427860696504,0.0004012924344293371,2.8304985930195692e-05,0.48982089552238817,0.28139349011623355,0.019847966458463512,-0.4882288557213932,0.2808243681280373,0.01980782368853722,0.0,0.0,0.0,0.00047761194029843386,0.0009571653156322476,6.751323590331173e-05
TYR 282,R TYR 282,0.0,0.0,0.0,-0.001661691542288557,0.0004731340667848268,3.3372303972002684e-05,0.24784079601990058,0.4049476528142424,0.028562805156475562,-0.24645771144278597,0.40436033811137884,0.028521379171396154,0.0,0.0,0.0,-0.00027860696517411195,0.0010471425462612407,7.385974041843755e-05
HIE 283,R HIE 283,0.0,0.0,0.0,-0.002069651741293538,0.00042918919057093383,3.0272671394310862e-05,0.5966467661691541,0.3588758285263685,0.02531314922886961,-0.5929303482587065,0.35874660901114147,0.025304034787014734,0.0,0.0,0.0,0.0016467661691541822,0.0009085563367040673,6.408462288547624e-05
GLU 284,R GLU 284,0.0,0.0,0.0,-0.0036567164179104467,0.0005956451948837975,4.201357268185269e-05,96.26854228855721,1.3753163288580674,0.097007334297878,-96.22124875621886,1.3705442423412646,0.09667073726756552,0.0,0.0,0.0,0.043636815920399,0.005426344234582752,0.0003827448116002525
GLN 285,R GLN 285,0.0,0.0,0.0,-0.011358208955223877,0.002558965271319714,0.00018049549352597687,0.9308706467661689,1.098950120047456,0.07751396492227534,-0.8674726368159209,1.1036041184438738,0.07784223265878797,0.0,0.0,0.0,0.05203980099502481,0.010080196237143435,0.0007110022222863461
LEU 286,R LEU 286,0.0,0.0,0.0,-0.00954228855721392,0.0013819924819685025,9.747823383060262e-05,1.014149253731343,0.24270705395956502,0.017119235644833544,-0.991253731343284,0.24551663529681297,0.01731740823269614,0.0,0.0,0.0,0.013353233830845777,0.005823233786427661,0.0004107392421376416
SER 287,R SER 287,0.0,0.0,0.0,-0.017422885572139304,0.003011631453511817,0.0002124241042316418,0.05540796019900497,0.4788915505107243,0.03377840556244659,0.040835820895522325,0.4853831003854059,0.03423628418686999,0.0,0.0,0.0,0.07882089552238794,0.01875205491078641,0.0013226679719662892
VAL 288,R VAL 288,0.0,0.0,0.0,-0.06628358208955222,0.013466530432706273,0.0009498558201535761,-0.33918407960199,0.309540071181324,0.02183327321403053,0.41719402985074655,0.30960892868355094,0.021838130047762007,0.0,0.0,0.0,0.011726368159203786,0.01716614020089551,0.0012108061731915683
ALA 289,R ALA 289,0.0,0.0,0.0,-0.018666666666666696,0.0028131413954473592,0.0001984236950069134,0.5096716417910446,0.31055032461935245,0.021904530997372475,-0.5143432835820894,0.3113591878328387,0.02196158380951866,0.0,0.0,0.0,-0.02333830845771143,0.007914026537999426,0.0005582123922366495
GLU 290,R GLU 290,0.0,0.0,0.0,-0.010527363184079621,0.0011419183965224388,8.054471346553826e-05,104.25457213930353,1.5271170953450415,0.1077145348104342,-104.1841144278607,1.522601901053533,0.10739605756060767,0.0,0.0,0.0,0.059930348258705156,0.008017091467615698,0.0005654820318620108
ILE 291,R ILE 291,0.0,0.0,0.0,-0.017850746268656733,0.0018998852911953396,0.0001340075760778869,-0.6467462686567161,0.26694339552876273,0.018828735371862054,0.7008407960199003,0.265403915449047,0.01872014881936914,0.0,0.0,0.0,0.03624378109452731,0.012475060638815781,0.0008799229329158875
THR 292,R THR 292,0.0,0.0,0.0,-0.025134328358208953,0.00248315031646726,0.00017514791892380725,1.1706318407960203,0.32046988787702746,0.022604203042875786,-1.0953134328358205,0.31443474715363456,0.0221785170378423,0.0,0.0,0.0,0.05018407960199041,0.021831579328890745,0.0015398808766902286
ASN 293,R ASN 293,0.0,0.0,0.0,-0.010129353233830827,0.0010477096933760842,7.389974389153773e-05,0.8078805970149247,0.43051514401414,0.03036619693911067,-0.7923283582089549,0.43003018711786783,0.030331990717044073,0.0,0.0,0.0,0.005422885572138366,0.007901462402073393,0.0005573261864174017
ALA 294,R ALA 294,0.0,0.0,0.0,-0.004800995024875602,0.0004785955874155947,3.3757529935286024e-05,-0.6988855721393035,0.1626805062239164,0.011474598185069683,0.7155223880597016,0.1634448824475006,0.01152851312688685,0.0,0.0,0.0,0.011835820895522408,0.004479684429157575,0.0003159725772536323
CYS 295,R CYS 295,0.0,0.0,0.0,-0.011766169154228843,0.0011018075385402144,7.771551168292937e-05,-0.5140398009950247,0.6131813529048394,0.04325047789976724,0.5655323383084576,0.6109285080834416,0.04309157447796897,0.0,0.0,0.0,0.03972636815920404,0.011688738946225711,0.0008244600770635957
PHE 296,R PHE 296,0.0,0.0,0.0,-0.038144278606965176,0.004496995083174714,0.0003171935766454957,-0.8807412935323383,0.2144422888798262,0.015125592831606844,0.8565970149253733,0.21035502278999504,0.014837299309875852,0.0,0.0,0.0,-0.0622885572139304,0.01783970412288257,0.001258315709128978
GLU 297,R GLU 297,0.0,0.0,0.0,-0.005925373134328362,0.000668705577461376,4.716685473625739e-05,102.05175621890548,1.5831183332237602,0.11166455757247506,-102.0002786069652,1.5760661942782186,0.11116713804370873,0.0,0.0,0.0,0.04555223880596912,0.007758064811191802,0.0005472117002121001
PRO 298,R PRO 298,0.0,0.0,0.0,-0.005378109452736329,0.0007767251112638704,5.47859651957253e-05,0.41910447761194036,0.24695691011305543,0.017418997385422956,-0.42415920398009976,0.24636023966727763,0.017376911497118782,0.0,0.0,0.0,-0.010432835820895613,0.0033866457697933356,0.0002388755746189797
ALA 299,R ALA 299,0.0,0.0,0.0,-0.002064676616915432,0.00033203131768086685,2.341968342539529e-05,-0.2730447761194029,0.15309072192454287,0.01079818695381041,0.27905472636815937,0.15286530991423064,0.01078228761648685,0.0,0.0,0.0,0.003945273631840777,0.0021468454353156803,0.0001514268015725959
ASN 300,R ASN 300,0.0,0.0,0.0,-0.004144278606965161,0.0004161893010619261,2.9355729887128384e-05,-1.5665124378109454,0.31008657288106317,0.021871820471827563,1.581940298507463,0.311086870844544,0.02194237605013691,0.0,0.0,0.0,0.0112835820895521,0.004258346104621045,0.0003003605755702994
GLN 301,R GLN 301,0.0,0.0,0.0,-0.00846766169154232,0.0008166178307918763,5.759978067810086e-05,-2.9184577114427857,1.225071495305352,0.08640988083269674,2.9798059701492523,1.2276405299639346,0.08659108656603874,0.0,0.0,0.0,0.052880597014925784,0.009413955536730807,0.0006640092265720852
MET 302,R MET 302,0.0,0.0,0.0,-0.006691542288557164,0.0005319429414774636,3.7520362165805585e-05,-0.7399950248756221,0.426150564305428,0.030058343222850132,0.7481442786069646,0.43064189516377926,0.030375137275880978,0.0,0.0,0.0,0.00145771144278615,0.006405023893859842,0.00045177555230036074
VAL 303,R VAL 303,0.0,0.0,0.0,-0.00430348258706468,0.0005206557393811236,3.672422431440924e-05,0.832253731343284,0.14550857901058128,0.010263383827492796,-0.8180646766169156,0.145685618025673,0.010275871196805883,0.0,0.0,0.0,0.009885572139303555,0.004613611787675959,0.0003254190847710788
LYS 304,R LYS 304,0.0,0.0,0.0,-0.0025223880597014937,0.0005093613879545842,3.592758218814166e-05,-90.35592039800994,2.024125594307073,0.14277081138916736,90.34024875621893,2.0212844489803823,0.1425704124491475,0.0,0.0,0.0,-0.01819402985074696,0.004639991012502357,0.0003272797318291836
CYS 305,R CYS 305,0.0,0.0,0.0,-0.0036666666666666727,0.0006335035120929667,4.468389248857985e-05,-0.36702985074626865,0.49037660327474963,0.03458849872394758,0.3688805970149254,0.4890561481989423,0.03449536100408168,0.0,0.0,0.0,-0.0018159203980100164,0.0041825205180860085,0.0002950122510670599
ASP 306,R ASP 306,0.0,0.0,0.0,-0.0031293532338308415,0.000609366427028945,4.298139377562848e-05,93.5273980099503,1.4445711997084794,0.10189219625099716,-93.51567661691537,1.4430722167631096,0.10178646614612082,0.0,0.0,0.0,0.00859203980099455,0.004744490003303018,0.000334650522331473
PRO 307,R PRO 307,0.0,0.0,0.0,-0.0027611940298507306,0.0006250863161603807,4.409018926369262e-05,0.9987761194029847,0.2462316076458236,0.017367838493879618,-0.9957860696517415,0.24370426782106866,0.017189573687362045,0.0,0.0,0.0,0.0002288557213931908,0.003030091732036739,0.00021372619188415003
ARG 308,R ARG 308,0.0,0.0,0.0,-0.0046616915422885655,0.0007295982158661998,5.1461890289947925e-05,-89.92263184079594,1.2971224999570945,0.09149196685762814,89.93546268656719,1.2963127462777606,0.09143485123686379,0.0,0.0,0.0,0.008169154228851741,0.007071155322375517,0.0004987608405692764
HIE 309,R HIE 309,0.0,0.0,0.0,-0.007467661691542285,0.001334650719201045,9.413900334909822e-05,0.8977562189054727,0.41472641017560774,0.029252545519813968,-0.858044776119403,0.41806625791260543,0.029488120215706626,0.0,0.0,0.0,0.03224378109452762,0.008527116456139128,0.0006014564208253441
GLY 310,R GLY 310,0.0,0.0,0.0,-0.006522388059701494,0.000829041446525082,5.847607496715371e-05,0.14189054726368158,0.1995392153634461,0.014074411074847136,-0.0648258706467662,0.19908050954565695,0.014042056461092495,0.0,0.0,0.0,0.07054228855721388,0.01180182348404591,0.000832436445360883
LYS 311,R LYS 311,0.0,0.0,0.0,-0.050348258706467704,0.008236438239818225,0.0005809535602745895,-102.25076616915419,3.1095233113660052,0.21932886350821226,102.65923880597013,3.0530810687940124,0.215347734673474,0.0,0.0,0.0,0.35812437810945597,0.1361064459516456,0.009600208494208848
TYR 312,R TYR 312,0.0,0.0,0.0,-0.08273631840796014,0.010713599688558218,0.0007556790570388583,-0.43510447761194027,0.7069195905422262,0.049862263395351464,0.5979104477611941,0.7147277475895459,0.050413008329477704,0.0,0.0,0.0,0.08006965174129377,0.0346073227861675,0.002441012340382662
MET 313,R MET 313,0.0,0.0,0.0,-0.4933482587064677,0.11263982183110045,0.007945000449966034,0.7230995024875622,0.45839535180558555,0.03233271517260296,-0.022562189054726397,0.47208511476772663,0.03329831660135192,-0.010876513432835813,0.010873670347300402,0.000766969570775998,0.19631254129353232,0.09840636450042924,0.006941049777296096
ALA 314,R ALA 314,0.0,0.0,0.0,-0.6264676616915426,0.1988169242097948,0.014023464584986997,-2.965462686567162,0.2295685545638455,0.016192517350060383,3.2623582089552245,0.25328665656289456,0.017865463276212013,-0.06928760597014928,0.028921284703777833,0.0020399501370808033,-0.39885974527363216,0.22269661399328836,0.01570780803467205
CYS 315,R CYS 315,0.0,0.0,0.0,-0.3048805970149253,0.053743315415801865,0.0037907611910241662,2.7622139303482567,1.0665741450879658,0.07523033972259291,-2.2037562189054722,1.0887932364388808,0.07679755358986588,-0.019075128358208945,0.010008900094562224,0.0007059733801266174,0.23450198606965145,0.11477468988780423,0.00809558243238929
CYS 316,R CYS 316,0.0,0.0,0.0,-0.2775970149253729,0.055170489182728585,0.0038914262669811827,-3.4290248756218897,1.4260137022424402,0.10058325130309938,3.662099502487564,1.4393267082854533,0.10152227834773321,-0.0071283223880597045,0.009604351967849494,0.0006774387553685541,-0.051650710447760956,0.10058680539350469,0.007094846219753054
LEU 317,R LEU 317,0.0,0.0,0.0,-0.14833333333333326,0.020603900836611864,0.0014532871124689484,3.900587064676618,0.5289041648106654,0.03730602338585563,-3.6344179104477625,0.5552175267116183,0.03916202483138941,0.0,0.0,0.0,0.11783582089552247,0.04964027724362192,0.003501355192379406
LEU 318,R LEU 318,0.0,0.0,0.0,-0.08106467661691544,0.008234788238517374,0.0005808371781562179,-2.451796019900498,0.2244099907852888,0.01582866031552719,2.5583034825870645,0.23116321136023715,0.01630499576807378,0.0,0.0,0.0,0.025442786069651842,0.030810090099500316,0.002173176197589095
TYR 319,R TYR 319,0.0,0.0,0.0,-0.09941293532338312,0.008886998264320344,0.0006268405263881327,2.801671641791046,0.3506761367378707,0.024734787563428742,-2.8074925373134336,0.35421909232449916,0.024984688382449754,0.0,0.0,0.0,-0.10523383084577097,0.031752150391412125,0.0022396240072665415
ARG 320,R ARG 320,0.0,0.0,0.0,-0.03515422885572135,0.0025937342271631627,0.00018294790658319264,-133.41167164179097,1.6323449974523812,0.11513673875217519,133.4196069651742,1.6330788855714005,0.11518850322890328,0.0,0.0,0.0,-0.02721890547263641,0.024815374803990115,0.001750341582388235
GLY 321,R GLY 321,0.0,0.0,0.0,-0.021557213930348276,0.0029604289387684655,0.00020881255730212598,2.4543781094527355,0.232256133954765,0.016382084584126082,-2.362721393034825,0.23186362004109343,0.016354398787308908,0.0,0.0,0.0,0.07009950248756219,0.014028402239892783,0.0009894872017409315
ASP 322,R ASP 322,0.0,0.0,0.0,-0.07633333333333335,0.020592790443311026,0.0014525034457484273,125.52849253731344,2.364950163281737,0.16681072293948493,-125.04788059701488,2.3042274896530737,0.1625276757767659,-0.0012745791044776137,0.006163576000714063,0.0004347451310114937,0.40300402786069667,0.0732540629801182,0.005166943216685602
VAL 323,R VAL 323,0.0,0.0,0.0,-0.19638308457711431,0.04047967996400105,0.0028552164793967283,0.3033034825870643,0.45681165484017805,0.03222100980146308,0.18077611940298513,0.4940315060620689,0.03484629568969008,-0.0005620656716417908,0.0016901037192894083,0.00011921072487470951,0.2871344517412933,0.08906273600034316,0.00628200103742138
VAL 324,R VAL 324,0.0,0.0,0.0,-2.4741940298507443,0.4075905993528083,0.028749224231868174,-2.471417910447762,0.7334815461786918,0.05173579929103262,2.9512935323383087,0.6666619291433347,0.04702270689810866,-0.4124261731343283,0.04448923063628825,0.0031380283782227953,-2.406744581094527,0.4873944296534228,0.034378152414994374
PRO 325,R PRO 325,0.0,0.0,0.0,-3.044701492537314,0.40816799834552725,0.028789950816679722,-2.696905472636816,0.8697007296902656,0.061343959679605264,2.981452736318409,0.7906707077944323,0.05576961173306176,-0.478811570149254,0.05179133869842878,0.00365307936903845,-3.2389657990049754,0.41308565289374605,0.029136815424269047
LYS 326,R LYS 326,0.0,0.0,0.0,-4.901990049751245,0.6291992224983309,0.04438029130908364,-163.71298009950252,11.605952800506202,0.8186207925698871,168.32857711442787,12.443909490119164,0.8777257002996758,-0.9392759999999999,0.09430827263905463,0.006651992664515458,-1.2256690348258703,1.18539300873804,0.08361117617828095
ASP 327,R ASP 327,0.0,0.0,0.0,-0.7888805970149254,0.2926697588289174,0.020643333128437014,135.2259452736319,4.167559555511936,0.29395698613099525,-132.89293532338303,3.6808289747151504,0.25962565800406306,-0.12701978507462688,0.06882504028604194,0.004854544042705109,1.4171095681592019,0.5442318252613432,0.03838715319588111
VAL 328,R VAL 328,0.0,0.0,0.0,-0.21334825870646776,0.02239354272272197,0.001579518718301416,-3.2910597014925353,0.48162719260299847,0.03397136287808097,3.5377064676616894,0.48212172902698647,0.0340062447879352,0.0,0.0,0.0,0.03329850746268663,0.06528079759841882,0.0046045524385797225
ASN 329,R ASN 329,0.0,0.0,0.0,-1.2745174129353227,0.3028612820491472,0.021362187750668036,-3.506751243781096,2.220293902335273,0.15660745699297635,5.463890547263682,2.1289677264016706,0.15016580521218661,-0.35278413134328346,0.07582025157724422,0.005347948204330518,0.32983775920398145,0.4296049833324203,0.030301999154452884
ALA 330,R ALA 330,0.0,0.0,0.0,-0.19058706467661696,0.052664654207795494,0.0037146782956177632,-1.3355572139303487,0.4725394063013786,0.03333035985551023,1.426626865671642,0.47980496148881124,0.03384283260533366,-0.0031104358208955247,0.0135585594637869,0.0009563470475140197,-0.10262784875621873,0.06245377201763302,0.004405149428646985
ALA 331,R ALA 331,0.0,0.0,0.0,-0.05223880597014929,0.0066544180937424535,0.000469366462851137,-2.157437810945273,0.2495660260460196,0.017603030233881267,2.2453880597014924,0.2636942271449457,0.018599556704390886,0.0,0.0,0.0,0.0357114427860696,0.026346831701448154,0.0018583622232380788
ILE 332,R ILE 332,0.0,0.0,0.0,-0.1924079601990051,0.04664177804311519,0.0032898573658561125,-3.271522388059701,0.3502757985800874,0.024706549886983405,3.4143383084577104,0.34425565383757917,0.024281921616887168,-0.009019522388059701,0.018021797294800312,0.0012711595711779745,-0.05861156218905466,0.050039179399002175,0.0035294915810248073
ALA 333,R ALA 333,0.0,0.0,0.0,-0.10922885572139308,0.030019021551501757,0.0021173785243716542,-1.7189950248756207,0.38850563936196014,0.027403074946030025,1.7839651741293534,0.3902076291053691,0.027523124046405004,-0.0029820179104477623,0.010344773913271096,0.0007296640926774163,-0.047240724378109375,0.04048328022983596,0.002855470422568986
THR 334,R THR 334,0.0,0.0,0.0,-0.036139303482587065,0.005583424074032593,0.00039382436920982426,-1.1529402985074628,0.9708465436726372,0.06847823532509678,1.2809303482587076,0.9922437186189095,0.06998747567910804,0.0,0.0,0.0,0.09185074626865652,0.041298664789233046,0.002912983214989939
ILE 335,R ILE 335,0.0,0.0,0.0,-0.03174626865671642,0.004398133763818415,0.00031022043682689946,-2.2754179104477603,0.23479883308382982,0.016561432752439417,2.3465970149253716,0.23710604255054338,0.0167241707606608,0.0,0.0,0.0,0.03943283582089546,0.019665529516442747,0.001387099502796075
LYS 336,R LYS 336,0.0,0.0,0.0,-0.23005970149253718,0.15289519845097707,0.010784395791322702,-145.444696517413,8.817612734788348,0.6219464484821906,146.44421890547264,9.206831877239908,0.6493998500558358,-0.09886896716417905,0.09587143030932284,0.0067622493054774,0.670593719402987,0.4130768172709285,0.029136192207487272
THR 337,R THR 337,0.0,0.0,0.0,-0.020865671641791036,0.0055428557102381575,0.0003909628974553281,-0.708149253731343,0.6797337696656106,0.04794472343846767,0.7840398009950251,0.671377116266801,0.04735529055465765,0.0,0.0,0.0,0.05502487562189095,0.027874173179793713,0.001966092584805082
LYS 338,R LYS 338,0.0,0.0,0.0,-0.012417910447761162,0.0016067264120331098,0.00011332974306117697,-107.05784079601985,2.891985183749996,0.20398490704860825,107.08922885572143,2.9015960674530654,0.20466280651705693,0.0,0.0,0.0,0.018970149253730754,0.021045771120755175,0.0014844542392388161
ARG 339,R ARG 339,0.0,0.0,0.0,-0.013641791044776077,0.0016754133004969632,0.00011817454262567173,-105.70294029850737,1.651195299425685,0.11646633653762324,105.71914427860695,1.6505772317871847,0.11642274140771121,0.0,0.0,0.0,0.002562189054724745,0.013464061734565026,0.0009496816916124955
THR 340,R THR 340,0.0,0.0,0.0,-0.00902487562189054,0.0016882320551666777,0.00011907870786637673,0.034761194029851214,0.5267591732032753,0.03715472734322302,0.005258706467661658,0.5230335955043304,0.03689194535357389,0.0,0.0,0.0,0.030995024875622754,0.013487970506435179,0.0009513680863544131
ILE 341,R ILE 341,0.0,0.0,0.0,-0.03524378109452736,0.008698674550594167,0.0006135571958042358,0.5425024875621891,0.7712797991655026,0.05440188249416874,-0.4527611940298509,0.7561812430396184,0.05333691245725,0.0,0.0,0.0,0.05449751243781052,0.015848513083137148,0.0011178679221068423
GLN 342,R GLN 342,0.0,0.0,0.0,-0.03138805970149256,0.003847678982019394,0.0002713943501198654,-1.0154129353233825,1.2786524831900197,0.09018919232247904,1.1651144278606962,1.2764680873218255,0.09003511691758599,0.0,0.0,0.0,0.11831343283582003,0.030798434228093228,0.002172354055809495
PHE 343,R PHE 343,0.0,0.0,0.0,-0.23572636815920398,0.046439922686714985,0.003275619586788667,-1.745950248756219,0.3789848282086978,0.0267315287053929,1.7404477611940292,0.38105097987166836,0.026877263807110426,-0.0015941014925373123,0.0025266361589766973,0.00017821517376040219,-0.24282295721393027,0.08757972312536184,0.006177397374458387
VAL 344,R VAL 344,0.0,0.0,0.0,-0.2847164179104478,0.03167126197248565,0.0022339185781001893,4.111691542288555,0.3013139292471093,0.021253045899157642,-3.6408358208955214,0.2817820828219117,0.019875375674593986,-3.2453731343283563e-05,0.00032612605489305336,2.3003158303607574e-05,0.18610684975124378,0.09591423687013304,0.006765268647477146
ASP 345,R ASP 345,0.0,0.0,0.0,-0.577353233830846,0.31953067200229524,0.02253795586291707,102.44336318407959,5.926303148456227,0.4180091944012607,-102.80068159203981,5.2410741140308,0.36967686487216117,-0.021775486567164156,0.0332384891321631,0.002344462258713491,-0.9564471283582088,1.0849007300019309,0.07652299735486548
TRP 346,R TRP 346,0.0,0.0,0.0,-5.826079601990051,0.6664023881389096,0.04700440028714798,7.7254726368159226,0.8708301526267038,0.061423623031271954,-5.62428855721393,0.7888133706081306,0.05563860526890886,-0.7084261253731342,0.07361533029108991,0.005192425048080294,-4.433321647761194,0.8673444970618036,0.0611777638441624
CYS 347,R CYS 347,0.0,0.0,0.0,-1.343114427860697,0.21735893656409436,0.015331317297317112,0.7228407960199005,0.5578454238789177,0.0393473824059776,-0.2867114427860696,0.5839761345208879,0.04119050062503593,-0.06758421492537314,0.022206643320245655,0.0015663358508870898,-0.9745692895522388,0.28867758875587946,0.020361747162559094
PRO 348,R PRO 348,0.0,0.0,0.0,-4.489417910447763,0.5293280396970554,0.03733592121513441,-0.34290547263681587,0.9331362866018205,0.06581835887531665,1.976064676616914,0.996770556888907,0.07030677423185241,-0.8324105910447763,0.052206632795429385,0.0036823719560995834,-3.6886692975124356,0.5575477418349393,0.0393263855335136
THR 349,R THR 349,0.0,0.0,0.0,-1.0959203980099506,0.15642604671659713,0.011033442625764407,1.8723830845771139,1.6100393362248888,0.1135634187166113,-0.5641144278606962,1.6728201712122923,0.11799163738844201,-0.019310650746268653,0.017889402744352977,0.0012618211796058148,0.19303760796019906,0.2305297118830308,0.01626031216018416
GLY 350,R GLY 350,0.0,0.0,0.0,-2.8460845771144285,0.4162452011418003,0.029359672774754923,-7.767626865671641,1.0317953849926655,0.07277723512677112,8.631432835820894,0.9636862615307451,0.06797318796338736,-0.415836752238806,0.04167920303380538,0.002939824313237501,-2.39811535920398,0.6365047761578849,0.04489558533360226
PHE 351,R PHE 351,0.0,0.0,0.0,-2.323651741293531,0.35868382688811634,0.025299606477491726,-0.40245771144278586,1.4674790477803645,0.10350799127162305,0.5120845771144277,1.2137070010463813,0.08560829121249522,-0.19241129552238814,0.03443786573948111,0.0024290597618870026,-2.4064361711442785,0.544767551757418,0.03842494042941168
LYS 352,R LYS 352,0.0,0.0,0.0,-1.0761542288557215,1.1939956711733186,0.08421796120162447,-291.2671741293531,6.170693149467918,0.4352471359785882,272.4193582089552,4.014811210479786,0.2831829485811869,-0.8084068656716421,0.03744145553137311,0.0026409166510418685,-20.732377014925376,2.7521969966135704,0.19412500855405834
VAL 353,R VAL 353,0.0,0.0,0.0,-0.8599502487562187,0.30118718252583127,0.02124410587473985,-2.69839303482587,0.9957711278481458,0.07023627994262614,3.3234527363184068,0.9733022105388371,0.06865144471090512,-0.1148005611940299,0.07666372800928774,0.005407442444672713,-0.3496911084577113,0.34422216426611035,0.024279559444645916
GLY 354,R GLY 354,0.0,0.0,0.0,-0.19946766169154242,0.03922812727060979,0.0027669387588667737,-4.667064676616915,0.5633788884368526,0.03973768290262243,4.9651442786069655,0.5963094409221852,0.04206042498495551,-0.008691008955223881,0.016458104727628615,0.0011608652014974514,0.08992093134328366,0.06071749274621071,0.004282681731446597
ILE 355,R ILE 355,0.0,0.0,0.0,-0.3081044776119404,0.05461000609797204,0.0038518928383215897,2.903527363184081,0.5375462590275647,0.037915589712628324,-2.5797711442786073,0.5326179754984464,0.03756797539453115,-0.004707474626865674,0.008081830705627954,0.0005700483856326079,0.010944266666666456,0.057679612517813506,0.004068406181386248
ASN 356,R ASN 356,0.0,0.0,0.0,-0.07789552238805965,0.007218965475610412,0.0005091865649256385,2.199447761194029,0.8152379980961191,0.05750245478384379,-1.8604477611940289,0.7981473813124913,0.05629697562177866,0.0,0.0,0.0,0.26110447761193967,0.03800371845973564,0.0026805756201899013
TYR 357,R TYR 357,0.0,0.0,0.0,-0.46259701492537325,0.14709269352555093,0.010375118650307977,-2.9779104477611926,1.7410735299683715,0.12280585812506446,3.5363631840796024,1.679546605023385,0.11846608344834374,-0.10227782686567166,0.04618469246837826,0.003257617035234823,-0.006422105472636755,0.2763630329465297,0.019493145367422006
GLU 358,R GLU 358,0.0,0.0,0.0,-0.02808955223880593,0.003264758346829457,0.00023027829867739225,131.52520895522383,2.0267722460691378,0.14295749181087505,-131.2668706467662,1.998000670615145,0.14092810135009318,0.0,0.0,0.0,0.23024875621890237,0.0327188811700578,0.002307811938909871
PRO 359,R PRO 359,0.0,0.0,0.0,-0.013870646766169167,0.0015138445931931642,0.00010677836469000415,0.9854975124378103,0.2802596188784826,0.019767989347813934,-0.9595373134328359,0.2816500419317303,0.019866062228293634,0.0,0.0,0.0,0.012089552238805774,0.006573877165991275,0.00046368554382248924
PRO 360,R PRO 360,0.0,0.0,0.0,-0.008781094527363231,0.0009206534538627573,6.49378877407172e-05,-0.4936417910447763,0.2802956169482036,0.019770528455879642,0.4847164179104477,0.2807468082231163,0.019802353034646974,0.0,0.0,0.0,-0.01770646766169153,0.0058325222998547996,0.00041139440336000917
THR 361,R THR 361,0.0,0.0,0.0,-0.004248756218905466,0.0005064862325422287,3.5724784361639955e-05,-0.22924378109452717,0.2584065894020504,0.018226595494370917,0.23294527363184078,0.2582010516529249,0.018212097979347006,0.0,0.0,0.0,-0.0005472636815917199,0.0017644936345005205,0.0001244577849305346
VAL 362,R VAL 362,0.0,0.0,0.0,-0.0025024875621890703,0.0004999938119960772,3.526684432478612e-05,0.6106467661691543,0.16041144114352085,0.0113145506744142,-0.6106517412935325,0.16021607955729297,0.011300770930578899,0.0,0.0,0.0,-0.002507462686567107,0.0011378578240327597,8.025830276519115e-05
VAL 363,R VAL 363,0.0,0.0,0.0,-0.001507462686567188,0.0004999443052072835,3.5263352385143036e-05,-0.1519850746268657,0.1566464624723264,0.011048989554461385,0.1516119402985075,0.15631760199430575,0.011025793524821284,0.0,0.0,0.0,-0.0018805970149253339,0.0008555767551026823,6.034773132422026e-05
PRO 364,R PRO 364,0.0,0.0,0.0,-0.0011442786069651685,0.0003513720116021743,2.478387079190102e-05,-0.34263184079602,0.22259313838216221,0.01570050942780644,0.34139800995024866,0.22212826467198885,0.01566771976446657,0.0,0.0,0.0,-0.0023781094527364675,0.0009176643550978608,6.472705296979841e-05
GLY 365,R GLY 365,0.0,0.0,0.0,-0.0004328358208955221,0.0004954684379909793,3.49476490533245e-05,-0.6225074626865672,0.16431159330842154,0.011589646197483613,0.6216119402985074,0.16406214287001378,0.01157205132017312,0.0,0.0,0.0,-0.001328358208955345,0.000811387725345039,5.723087748336037e-05
GLY 366,R GLY 366,0.0,0.0,0.0,-0.000507462686567163,0.000499944305207289,3.526335238514343e-05,-0.7777761194029852,0.2973127984568341,0.020970827893017897,0.7765721393034825,0.29685914045811806,0.02093882932496854,0.0,0.0,0.0,-0.001711442786069649,0.0009122267370893808,6.434351296749889e-05
ASP 367,R ASP 367,0.0,0.0,0.0,-0.0009701492537313496,0.00022104338200519324,1.559119804119204e-05,89.43890547263683,2.292615019552777,0.16170859528931256,-89.41451243781093,2.288806893582633,0.16143999079354474,0.0,0.0,0.0,0.0234228855721417,0.003861440149955307,0.0002723649880671344
LEU 368,R LEU 368,0.0,0.0,0.0,-0.0022139303482586812,0.0004220360211034661,2.9768125721973668e-05,-0.7880646766169148,0.19521979141781381,0.013769742400538498,0.7890895522388057,0.19497884038864835,0.01375274702533265,0.0,0.0,0.0,-0.0011890547263681034,0.001125940006173847,7.94176847074526e-05
ALA 369,R ALA 369,0.0,0.0,0.0,-0.0013731343283581985,0.0004836373655528199,3.411314954580838e-05,1.0634975124378108,0.16126400974670044,0.01137468622706134,-1.058930348258706,0.16101507955826252,0.011357128045354388,0.0,0.0,0.0,0.003194029850746381,0.00096566126087294,6.811249367612144e-05
LYS 370,R LYS 370,0.0,0.0,0.0,-0.003940298507462688,0.0006956995909467671,4.9070865642892236e-05,-105.58476616915414,5.418038305022965,0.38215895650018994,105.54740796019907,5.415204741352557,0.38195909232897207,0.0,0.0,0.0,-0.04129850746268743,0.006975468582930328,0.0004920116183529296
VAL 371,R VAL 371,0.0,0.0,0.0,-0.005656716417910446,0.0006438126208187308,4.541104095289259e-05,0.38673631840796024,0.26972824932136436,0.01902516381320393,-0.36001492537313423,0.2697346674456389,0.019025616512785837,0.0,0.0,0.0,0.0210646766169154,0.004666040756166519,0.0003291171390779593
GLN 372,R GLN 372,0.0,0.0,0.0,-0.014950248756218918,0.0023579045503303395,0.00016631376371885445,0.9788557213930346,1.2282463630873959,0.08663381873979627,-0.9035721393034828,1.2295495377134842,0.08672573759071722,0.0,0.0,0.0,0.06033333333333268,0.01566576688429122,0.0011049779990897626
ARG 373,R ARG 373,0.0,0.0,0.0,-0.04196517412935323,0.010775584207801971,0.0007600511079288267,-121.35992537313435,2.5806756027362816,0.18202682223432817,121.48347761194036,2.6164253767247208,0.18454841686939633,-0.0004033432835820896,0.0036283888864632624,0.00025592681936969234,0.08118372139303494,0.056548195979304425,0.0039886022118715185
ALA 374,R ALA 374,0.0,0.0,0.0,-0.011049751243781093,0.0009074114064240795,6.400386573013091e-05,1.6855870646766162,0.12887107843715082,0.009089865018661386,-1.6521691542288557,0.13162619030387973,0.00928419562630111,0.0,0.0,0.0,0.022368159203980078,0.012662624954598814,0.0008931526996987956
VAL 375,R VAL 375,0.0,0.0,0.0,-0.022303482587064747,0.0015396703824238696,0.00010859997541100078,-2.48828855721393,0.1304069646768421,0.009198198081223765,2.574179104477611,0.13547722086879496,0.009555826378851152,0.0,0.0,0.0,0.063587064676617,0.017479017466175736,0.001232874833928292
CYS 376,R CYS 376,0.0,0.0,0.0,-0.02004975124378108,0.0013521725425724449,9.537489747878478e-05,2.615970149253731,0.5031030567151207,0.03548615353790701,-2.542442786069652,0.5089543645888411,0.03589887297348377,0.0,0.0,0.0,0.05347761194029868,0.026647332784838274,0.0018795579354110767
MET 377,R MET 377,0.0,0.0,0.0,-0.037597014925373116,0.004758003578656106,0.00033560369644446055,-2.148094527363185,0.7904951505887781,0.0557572288825277,2.2801641791044776,0.7899218475798883,0.05571679120613981,0.0,0.0,0.0,0.09447263681592037,0.02850487428881827,0.0020105788110218446
LEU 378,R LEU 378,0.0,0.0,0.0,-0.06995522388059704,0.007141288056024686,0.0005037076221900384,1.2115671641791042,0.4668303373785089,0.03292767318197216,-1.151059701492537,0.4636495357035519,0.032703316730337495,0.0,0.0,0.0,-0.00944776119403001,0.05634328424104624,0.003974148852249682
SER 379,R SER 379,0.0,0.0,0.0,-0.04139303482587061,0.004576573621522458,0.00032280661395949736,-1.1386666666666663,0.8545368961018232,0.06027438532548354,1.2738109452736321,0.893405739294626,0.06301598213943742,0.0,0.0,0.0,0.09375124378109456,0.05780571173680253,0.004077300534513958
ASN 380,R ASN 380,0.0,0.0,0.0,-0.1189203980099502,0.015494618929227481,0.0010929061531130251,-1.2435472636815919,0.2943709356681556,0.0207633248909727,1.4659154228855713,0.3100653081759969,0.021870320575178463,0.0,0.0,0.0,0.10344776119402964,0.047987959802773414,0.003384809706088487
THR 381,R THR 381,0.0,0.0,0.0,-0.030616915422885586,0.0029316445451513023,0.00020678226271782455,-0.5978457711442786,0.2436874294626971,0.017188386001136483,0.6849004975124381,0.2473667288803531,0.017447903772503957,0.0,0.0,0.0,0.05643781094527353,0.02105518367023029,0.0014851181492894485
THR 382,R THR 382,0.0,0.0,0.0,-0.030865671641791066,0.00428892658080822,0.00030251755605124864,-0.3363930348258707,0.20826494738600485,0.014689876757574015,0.3630746268656716,0.21550828360292243,0.015200782302053278,0.0,0.0,0.0,-0.004184079601990042,0.019260480645615027,0.0013585295582713944
ALA 383,R ALA 383,0.0,0.0,0.0,-0.006641791044776139,0.0007060821595531001,4.980319556767505e-05,-1.355388059701492,0.1035766289583936,0.007305732114121566,1.3781044776119404,0.10685450204280912,0.007536935455064905,0.0,0.0,0.0,0.01607462686567163,0.007145217444099079,0.0005039847798551664
ILE 384,R ILE 384,0.0,0.0,0.0,-0.011303482587064682,0.0010754787483972913,7.585842201311219e-05,-1.1784527363184079,0.11047148617938106,0.007792057845401016,1.2039104477611948,0.11249451922656696,0.00793475159445798,0.0,0.0,0.0,0.014154228855721441,0.0076034225422229795,0.0005363040755677417
ALA 385,R ALA 385,0.0,0.0,0.0,-0.004890547263681573,0.0005066328206209861,3.573512388750882e-05,-0.6841094527363183,0.10108913342056423,0.007130277706913989,0.6882288557213931,0.09992747301850695,0.007048340499743224,0.0,0.0,0.0,-0.0007711442786068858,0.004080942626462267,0.0002878474990145633
GLU 386,R GLU 386,0.0,0.0,0.0,-0.003248756218905441,0.00044365167780317354,3.1292776590677986e-05,89.67141791044776,1.0530633657178372,0.07427736282303762,-89.66394527363185,1.0514007865303208,0.07416009352894437,0.0,0.0,0.0,0.004223880597014732,0.0036493885353903162,0.00025740802040021904
ALA 387,R ALA 387,0.0,0.0,0.0,-0.00196019900497516,0.0002793167929874394,1.9701487536937403e-05,-1.0784378109452735,0.10350445162241351,0.007300641117371775,1.0847263681592036,0.10366214616967054,0.00731176403312703,0.0,0.0,0.0,0.004328358208955226,0.0026563809950926652,0.0001873666688938712
TRP 388,R TRP 388,0.0,0.0,0.0,-0.007507462686567215,0.0008232891380472061,5.807033841056011e-05,-1.5095373134328354,0.13717450791832228,0.009675543776774919,1.5041592039800995,0.1372262703747315,0.009679194818944352,0.0,0.0,0.0,-0.01288557213930357,0.004199246650751543,0.0002961920215016503
ALA 389,R ALA 389,0.0,0.0,0.0,-0.0013681592039800885,0.00048230488749841257,3.4019163790417977e-05,-0.715592039800995,0.06773075711243218,0.004777359258803761,0.7161094527363185,0.06759911065533429,0.00476807363366803,0.0,0.0,0.0,-0.0008507462686566249,0.0011319036667248985,7.98383288898679e-05
ARG 390,R ARG 390,0.0,0.0,0.0,-0.0021840796019901073,0.00038754909640097233,2.733560560763871e-05,-90.78296517412939,1.0345960991304841,0.07297478227060947,90.77840796019896,1.0332852802542443,0.07288232423585542,0.0,0.0,0.0,-0.006741293532338116,0.0034167769163240486,0.00024100086182960283
LEU 391,R LEU 391,0.0,0.0,0.0,-0.0016815920398009204,0.00046585870291419927,3.2859139371010363e-05,-1.0649701492537311,0.08694390657215442,0.006132550332628869,1.066487562189055,0.08685701118829608,0.006126421204824586,0.0,0.0,0.0,-0.0001641791044774414,0.0011751618699814993,8.288952729156425e-05
ASP 392,R ASP 392,0.0,0.0,0.0,-0.0011641791044775898,0.0003704380192833224,2.6128683284883434e-05,83.69936318407954,0.8387125661414159,0.059158223149336234,-83.69703980099507,0.8375705143845774,0.05907766902935927,0.0,0.0,0.0,0.0011592039800990986,0.0021171010319002803,0.0001493287931180577
HID 393,R HID 393,0.0,0.0,0.0,-0.0009452736318408134,0.00026764134639429443,1.8877965030170804e-05,-1.0612985074626857,0.2549674068483808,0.017984014260734094,1.061248756218905,0.2548181046914718,0.017973483298552695,0.0,0.0,0.0,-0.0009950248756215865,0.0007497761685091548,5.2885133333318994e-05
LYS 394,R LYS 394,0.0,0.0,0.0,-0.0008308457711442887,0.0003748880842544214,2.6442566666648493e-05,-82.26135323383086,1.4819962534108548,0.10453195600622146,82.25408955223878,1.4810671767463377,0.1044664239910101,0.0,0.0,0.0,-0.008094527363183985,0.001572784677661535,0.00011093567770781423
PHE 395,R PHE 395,0.0,0.0,0.0,-0.0010049751243781226,0.00021154519030323088,1.4921247253635675e-05,-0.7582139303482583,0.07689521852375623,0.005423770526622034,0.7577860696517411,0.07686797497716394,0.005421848915007102,0.0,0.0,0.0,-0.0014328358208956916,0.0006439279477558664,4.5419175487842485e-05
ASP 396,R ASP 396,0.0,0.0,0.0,-0.000517412935323404,0.0004996966976911526,3.524588749754738e-05,79.87930348258705,0.7840852213056833,0.05530510733074825,-79.87730845771144,0.7831863635028576,0.05524170678969791,0.0,0.0,0.0,0.0014776119403025934,0.0015423527510279777,0.00010878917510450322
LEU 397,R LEU 397,0.0,0.0,0.0,-0.0003631840796020119,0.00048091725268041,3.392128757688889e-05,-0.5942786069651745,0.05362168928929925,0.003782182345513918,0.5940746268656717,0.05364392833999068,0.003783750967204524,0.0,0.0,0.0,-0.0005671641791045676,0.0007239447066038677,5.1063122492707725e-05
MET 398,R MET 398,0.0,0.0,0.0,-0.00038308457711438786,0.0004861386467783019,3.4289576320450696e-05,-0.9581542288557217,0.07217971693517757,0.005091164689414211,0.9580248756218908,0.07210608808149788,0.005085971310499845,0.0,0.0,0.0,-0.0005124378109451641,0.0007924359618259385,5.589412315226173e-05
TYR 399,R TYR 399,0.0,0.0,0.0,-0.0006169154228855782,0.0004861386467783556,3.428957632045448e-05,-0.4792388059701495,0.13915567247030905,0.009815284349878753,0.47900995024875626,0.13917886376852617,0.009816920137931104,0.0,0.0,0.0,-0.0008457711442790163,0.0008048945589996122,5.6772884841881634e-05
ALA 400,R ALA 400,0.0,0.0,0.0,-0.00020398009950248604,0.00040295436281226755,2.842220932007279e-05,-0.31400497512437814,0.08571423641091855,0.006045816086910883,0.31389552238805984,0.08567672684130415,0.006043170365862857,0.0,0.0,0.0,-0.00031343283582113717,0.0006884033417349531,4.855622790351576e-05
LYS 401,R LYS 401,0.0,0.0,0.0,-0.00020398009950248002,0.00040295436281225557,2.8422209320071946e-05,-68.96108955223882,0.7840499349133979,0.055302618420538456,68.95938308457711,0.7839957340201508,0.055298795384295704,0.0,0.0,0.0,-0.0019104477611955164,0.0007992162196041986,5.637236566209042e-05
ARG 402,R ARG 402,0.0,0.0,0.0,-0.0003631840796019777,0.0004809172526803646,3.392128757688569e-05,-75.1858407960199,1.425614618096893,0.10055510207785733,75.18250746268656,1.4251878120794736,0.10052499750253645,0.0,0.0,0.0,-0.0036965174129347327,0.0011384015200438418,8.02966521249688e-05
ALA 403,R ALA 403,0.0,0.0,0.0,-0.00015920398009949932,0.0003658661952407935,2.5806211680395963e-05,0.6424129353233832,0.05947375885112129,0.004194955506426991,-0.6421492537313434,0.05948382958443337,0.004195665841186007,0.0,0.0,0.0,0.00010447761194027761,0.0006867834398701794,4.844196883567183e-05
PHE 404,R PHE 404,0.0,0.0,0.0,-0.0003631840796020141,0.000480917252680413,3.39212875768891e-05,0.3961641791044775,0.09687945995741153,0.006833350234770884,-0.3959253731343285,0.09682034140836665,0.006829180333832412,0.0,0.0,0.0,-0.0001243781094529237,0.0007461028008065999,5.262603395287563e-05
VAL 405,R VAL 405,0.0,0.0,0.0,-0.000318407960199013,0.0004658587029142257,3.2859139371012234e-05,0.30340298507462676,0.07684779679136144,0.005420425655517925,-0.3030646766169155,0.07685775965977817,0.005421128382073837,0.0,0.0,0.0,1.990049751231576e-05,0.0008461807612128588,5.968498901453813e-05
HIE 406,R HIE 406,0.0,0.0,0.0,-0.0002189054726368581,0.00041350437323749563,2.9166349680142503e-05,0.5147711442786068,0.14486156494458124,0.010217746974007598,-0.51455223880597,0.14476348357434612,0.010210828847558324,0.0,0.0,0.0,-2.6512788647764932e-17,0.0007464676351645784,5.26517673843671e-05
TRP 407,R TRP 407,0.0,0.0,0.0,-0.0003482587064676631,0.00047641849233329993,3.3603969488125634e-05,0.08552736318407958,0.13065423015815963,0.009215638843543815,-0.08534825870646771,0.1305779655379597,0.0092102595519935,0.0,0.0,0.0,-0.00016915422885575138,0.0007734678522742471,5.455621586092061e-05
TYR 408,R TYR 408,0.0,0.0,0.0,-0.0005771144278606992,0.0004940175756141872,3.484531311165605e-05,-0.2756567164179105,0.10353088114380195,0.007302505312075832,0.275407960199005,0.10347510449411522,0.00729857113054345,0.0,0.0,0.0,-0.0008258706467661809,0.0008192505756212841,5.778548018041058e-05
VAL 409,R VAL 409,0.0,0.0,0.0,-0.0002039800995024789,0.00040295436281225335,2.8422209320071787e-05,0.18872636815920407,0.09608821481385307,0.006777540105463048,-0.18861194029850736,0.09595686560342769,0.0067682754464910445,0.0,0.0,0.0,-8.95522388058465e-05,0.0007137179637979958,5.034178367244421e-05
GLY 410,R GLY 410,0.0,0.0,0.0,-0.00012437810945273753,0.0003300124169507893,2.3277281147513898e-05,-0.12457213930348256,0.06790911412318333,0.0047899395923628576,0.12456716417910445,0.06785437081151653,0.004786078296874682,0.0,0.0,0.0,-0.00012935323383086908,0.0006715127939509128,4.7364860520623456e-05
GLU 411,R GLU 411,0.0,0.0,0.0,-0.00027860696517413623,0.0004483136448186702,3.162160639024378e-05,77.10154228855725,0.8179178694931992,0.057691478337943324,-77.0928905472637,0.8172604753264667,0.05764510932860374,0.0,0.0,0.0,0.008373134328355486,0.0009697281902975532,6.839935276008717e-05
GLY 412,R GLY 412,0.0,0.0,0.0,-0.00012935323383084864,0.00033559048664757074,2.367072784807175e-05,0.42503482587064684,0.1437760965923672,0.010141183939668855,-0.42478109452736346,0.14362354690186527,0.010130423914129242,0.0,0.0,0.0,0.0001243781094528088,0.0007258227353168537,5.119558842462385e-05
MET 413,R MET 413,0.0,0.0,0.0,-0.000532338308457718,0.0004989531378858129,3.519344083266488e-05,-0.7479502487562187,0.26341871689457785,0.018580123709668776,0.7474179104477608,0.26316195281719507,0.018562012968039582,0.0,0.0,0.0,-0.0010646766169153782,0.0007602016097477157,5.362048726042003e-05
GLU 414,R GLU 414,0.0,0.0,0.0,-0.0004228855721392967,0.0004940175756141775,3.484531311165537e-05,80.20331343283586,2.990468291629958,0.2109313698865343,-80.19422388059705,2.987761103662196,0.2107404195700977,0.0,0.0,0.0,0.008666666666664073,0.0028360390943389675,0.00020003877415955803
GLU 415,R GLU 415,0.0,0.0,0.0,-0.00036815920398011357,0.00048230488749841294,3.4019163790418004e-05,75.85421393034821,1.173744901392403,0.08278958203335142,-75.8490049751244,1.173313814981614,0.0827591755423608,0.0,0.0,0.0,0.004840796019897311,0.00106248903450422,7.494219823853865e-05
GLY 416,R GLY 416,0.0,0.0,0.0,-0.000288557213930348,0.00045309154507571983,3.195861349017574e-05,0.44541293532338316,0.12711358822049368,0.008965901216738037,-0.44533333333333364,0.127023064984838,0.008959516199997731,0.0,0.0,0.0,-0.00020895522388063255,0.0007893062657039413,5.567337140839969e-05
GLU 417,R GLU 417,0.0,0.0,0.0,-0.0009303482587064531,0.00027340560525440145,1.928454450173586e-05,87.9305422885572,1.4608688648376866,0.10304174491575895,-87.9147810945274,1.4589717267121975,0.10290793110980975,0.0,0.0,0.0,0.014830845771140858,0.002303197816120468,0.000162455048205567
PHE 418,R PHE 418,0.0,0.0,0.0,-0.0008507462686567575,0.00035633839959145773,2.51341727913904e-05,0.7554079601990048,0.11472525144762068,0.008092095313685455,-0.755597014925373,0.11468859759780096,0.008089509950457988,0.0,0.0,0.0,-0.0010398009950249975,0.0007387012673515474,5.210397003556042e-05
SER 419,R SER 419,0.0,0.0,0.0,-0.0006218905472636921,0.00048491514153279166,3.420327691436063e-05,0.6060447761194033,0.30896383240824854,0.02179262846480288,-0.6063482587064679,0.30867303558130516,0.02177211723810387,0.0,0.0,0.0,-0.0009253731343283093,0.0009084473578936754,6.407693611286309e-05
GLU 420,R GLU 420,0.0,0.0,0.0,-0.0017363184079601808,0.00046265981841048004,3.2633507454976725e-05,90.61723383084573,2.01673195570222,0.14224930433164978,-90.59841293532345,2.010465791829641,0.14180732321007225,0.0,0.0,0.0,0.01708457711443011,0.006370626853983584,0.00044934937217283756
ALA 421,R ALA 421,0.0,0.0,0.0,-0.001109452736318385,0.00032775460879603754,2.3118027639173503e-05,0.7914328358208956,0.09876590100037644,0.006966409526693987,-0.7909701492537314,0.09849988814539125,0.006947646426591403,0.0,0.0,0.0,-0.0006467661691541665,0.0010022869322587292,7.069586935010585e-05
ARG 422,R ARG 422,0.0,0.0,0.0,-0.001835820895522378,0.0004865457981452291,3.4318294563615984e-05,-81.96217910447761,1.6739370839293057,0.11807041833726623,81.96051243781095,1.6751671903183063,0.11815718335211835,0.0,0.0,0.0,-0.0035024875621923455,0.002695351402912268,0.00019011542952424905
GLU 423,R GLU 423,0.0,0.0,0.0,-0.002537313432835806,0.0005276916277511807,3.722049761595828e-05,88.95388059701496,1.5433792077020239,0.10886157577599395,-88.94389552238809,1.5384769279178059,0.10851579562064291,0.0,0.0,0.0,0.0074477611940292135,0.005295121895033481,0.0003734891014098739
ASP 424,R ASP 424,0.0,0.0,0.0,-0.003990049751243785,0.0005462677504999393,3.853075629000708e-05,97.35719900497513,1.2239396874062838,0.08633004925873655,-97.31059203980101,1.2175989024724068,0.08588280477331531,0.0,0.0,0.0,0.04261691542288346,0.007195044759579504,0.0005074993277075785
MET 425,R MET 425,0.0,0.0,0.0,-0.0034975124378109424,0.0005474897769049394,3.861695138673011e-05,0.9478706467661691,0.22838244346199718,0.01610885552349939,-0.9438407960199006,0.22798274903613255,0.016080663252402715,0.0,0.0,0.0,0.0005323383084580019,0.0028231803464588675,0.00019913178801529206
ALA 426,R ALA 426,0.0,0.0,0.0,-0.00267661691542288,0.0004986554035154976,3.517244026938565e-05,0.3752686567164177,0.11164820132180713,0.007875056932083482,-0.37325870646766174,0.1126344094199968,0.007944618687921715,0.0,0.0,0.0,-0.0006666666666666099,0.0023696533603236704,0.0001671424608808896
ALA 427,R ALA 427,0.0,0.0,0.0,-0.005980099502487567,0.0007050648253953076,4.973143834886883e-05,0.20624378109452726,0.18144386430563325,0.012798063421242081,-0.1918407960199006,0.17916388041993153,0.012637245757441287,0.0,0.0,0.0,0.008422885572139447,0.005500363952846434,0.0003879657599766902
LEU 428,R LEU 428,0.0,0.0,0.0,-0.014039800995024825,0.0014756423545042978,0.00010408378653248659,0.45212437810945294,0.137204207225342,0.009677638604374959,-0.425218905472637,0.13592645743797555,0.00958751308330664,0.0,0.0,0.0,0.01286567164179132,0.010729457552680441,0.0007567975845324074
GLU 429,R GLU 429,0.0,0.0,0.0,-0.008238805970149261,0.000968502237603399,6.831288072428e-05,91.46682089552236,1.4943096503418858,0.1054004760603844,-91.45744278606965,1.4891923878811153,0.10503953219619418,0.0,0.0,0.0,0.0011393034825858588,0.008949860195823242,0.0006312744651671299
LYS 430,R LYS 430,0.0,0.0,0.0,-0.020338308457711448,0.0043952682748993055,0.0003100183208222609,-92.98087064676616,2.4707937720227005,0.17427635547869408,93.08736815920402,2.497175364240797,0.17613716951973443,0.0,0.0,0.0,0.08615920398010395,0.051872734883002,0.003658820613232084
ASP 431,R ASP 431,0.0,0.0,0.0,-0.043945273631840844,0.0057191299872178785,0.00040339632630095716,103.24504477611936,1.911131623562857,0.13480083120087863,-103.1032189054726,1.906259709861416,0.13445719290386332,0.0,0.0,0.0,0.09788059701492569,0.05073387469368873,0.003578491609071283
TYR 432,R TYR 432,0.0,0.0,0.0,-0.048910447761194034,0.0062915832822526664,0.0004437740684946168,-0.23415422885572146,0.3579289252308936,0.025246359820059083,0.18839800995024883,0.35036904608391306,0.024713127058784725,0.0,0.0,0.0,-0.09466666666666652,0.042938036267866415,0.0030286155635117066
GLU 433,R GLU 433,0.0,0.0,0.0,-0.06610945273631838,0.01883756066321505,0.0013286990827269124,90.82240796019907,1.6855905125051105,0.11889238781283275,-90.89460696517416,1.6964460949233173,0.11965808155946013,0.0,0.0,0.0,-0.13830845771144198,0.13983467273752911,0.009863177336043801
GLU 434,R GLU 434,0.0,0.0,0.0,-0.13540298507462675,0.42733311809633373,0.03014175413604336,89.25052736318408,4.5862956394063445,0.3234923522286672,-89.77628358208949,4.231073255066414,0.29843689708376636,-0.07373974925373132,0.02558829770002086,0.0018048593599994367,-0.7348989532338325,0.7436006632780395,0.05244954677927109
VAL 435,R VAL 435,0.0,0.0,0.0,-0.8500049751243787,0.2542011679872721,0.017929967938595744,-1.5537661691542286,1.430131191160483,0.10087367657876817,2.112383084577116,1.064839948972517,0.07510801895988584,-0.035187295522388064,0.015597651685491626,0.0011001735234050995,-0.32657535522388087,0.44877663514574556,0.03165426320998253
GLY 436,R GLY 436,0.0,0.0,0.0,-0.2273283582089553,0.06421017759868544,0.0045290367262734756,0.7433930348258706,0.3330060728103929,0.02348843735110998,-0.4620497512437812,0.2671603344266933,0.018844037061918506,0.0,0.0,0.0,0.05401492537313447,0.16734831187877572,0.011803839810503184
VAL 437,R VAL 437,0.0,0.0,0.0,-0.037029850746268654,0.6276787046912323,0.04427304225217645,-7.2125074626865695,1.4793225763065248,0.10434336936384539,3.8842636815920373,0.5710781765273996,0.04028074881261239,-0.061517731343283547,0.017111381718943955,0.0012069438076740084,-3.4267913631840825,0.8575992039589833,0.06049038386762927
ASP 438,R ASP 438,0.0,0.0,0.0,-0.5653383084577114,0.14331423559612538,0.01010860677678533,92.88295024875622,3.132783969652179,0.22096954384262604,-92.38681094527364,3.039140567191132,0.21436444750462785,-0.008042328358208948,0.009490265706907442,0.0006693917309700365,-0.07724133333333263,0.3505464637339598,0.024725641134948368
SER 439,R SER 439,0.0,0.0,0.0,-0.9208656716417905,0.6477794729979367,0.045690841132228786,-3.032756218905474,1.6665272514646305,0.11754776905294569,1.9529004975124362,0.9385852750056689,0.06620270088346854,-0.22685358805970157,0.07315730992996193,0.005160118782710735,-2.227574981094527,0.921634300570238,0.06500707133321229
VAL 440,R VAL 440,0.0,0.0,0.0,-0.021228855721392943,0.7316133928382412,0.05160402991418878,87.55082587064676,9.98806935833925,0.7045040932796192,-88.53239303482589,8.831416255863004,0.6229200737895327,-0.2563238686567165,0.1346916282248444,0.009500414946125023,-1.2591198885572141,1.3225745978835437,0.0932872194263106
gtp 441,R gtp 441,0.0,0.0,0.0,-0.0028507462686566906,0.00035633839959150365,2.513417279139364e-05,338.72597512437795,2.3279737638622833,0.1642026088174101,-338.69052238805955,2.3243282902561013,0.16394547693482525,0.0,0.0,0.0,0.03260199004976481,0.007352584141115279,0.0005186112989167119
Mg+ 442,R Mg+ 442,0.0,0.0,0.0,-1.4925373134324505e-05,0.00012125430454677407,8.55261921160504e-06,-167.07020398009942,1.1364362789694398,0.08015803470737533,167.04066169154225,1.1350899826194774,0.08006307428456609,0.0,0.0,0.0,-0.029557213930341907,0.0016354165410259489,0.00011535338873152865
MET 443,R MET 443,0.0,0.0,0.0,-0.00028358208955223574,0.0004507363841952639,3.179249325000862e-05,-74.60095024875622,0.4966436879144872,0.035030544791432944,74.59330348258709,0.49632317993192615,0.03500793790139823,0.0,0.0,0.0,-0.00793034825870757,0.0007498751989732233,5.289211840368571e-05
ARG 444,R ARG 444,0.0,0.0,0.0,-0.0002487562189054541,0.00043229221883038494,3.049154213217978e-05,-76.22348258706464,0.460120718478831,0.03245441315447518,76.21493034825866,0.4597683551837634,0.03242955936393863,0.0,0.0,0.0,-0.008800995024881022,0.0008346948111954756,5.8874832565664914e-05
GLU 445,R GLU 445,0.0,0.0,0.0,-7.462686567165125e-05,0.0002627883113680782,1.853565833223582e-05,69.58194029850745,0.4997336269758357,0.035248492288452185,-69.57718407960199,0.49948191162636024,0.0352307376566325,0.0,0.0,0.0,0.004681592039802563,0.0006824811718916827,4.813851024998368e-05
ILE 446,R ILE 446,0.0,0.0,0.0,-6.46766169154246e-05,0.0002459543700359921,1.734828366061504e-05,0.031492537313432864,0.04677065025636107,0.0032989473109180105,-0.03144776119402982,0.04671431654867319,0.0032949738375437397,0.0,0.0,0.0,-1.990049751232073e-05,0.0006305663489653441,4.447672097506684e-05
VAL 447,R VAL 447,0.0,0.0,0.0,-8.457711442786242e-05,0.00027825137222109154,1.962633855027859e-05,0.24436815920397972,0.05573608548301335,0.003931320354056353,-0.24432338308457704,0.055791633500501495,0.003935238409116843,0.0,0.0,0.0,-3.980099502509604e-05,0.000588790783948498,4.1530099811602014e-05
HID 448,R HID 448,0.0,0.0,0.0,-3.482587064674687e-05,0.00018333856490226934,1.2931705297162276e-05,0.23561691542288554,0.09023864166856066,0.006364943028195428,-0.23553233830845763,0.0901949806052039,0.0063618634142331865,0.0,0.0,0.0,4.9751243781223823e-05,0.0005880336046606178,4.1476692502489496e-05
ILE 449,R ILE 449,0.0,0.0,0.0,-3.482587064675129e-05,0.0001833385649022926,1.2931705297163916e-05,0.18439800995024858,0.039250449767933,0.0027685132664289677,-0.1844029850746268,0.03932745285806437,0.00277394464563214,0.0,0.0,0.0,-3.9800995025074507e-05,0.0005971807398259896,4.21218816711456e-05
GLN 450,R GLN 450,0.0,0.0,0.0,-2.9850746268666685e-05,0.00017017543658201775,1.2003249811994914e-05,0.3557860696517411,0.08610931964847619,0.006073683109861934,-0.3557114427860695,0.086054282986418,0.00606980112303251,0.0,0.0,0.0,4.4776119402562564e-05,0.0005580572864426579,3.9362326039027475e-05
ALA 451,R ALA 451,0.0,0.0,0.0,-9.950248756213392e-06,9.925341961815396e-05,7.000796438663869e-06,0.1774328358208955,0.035028300092653716,0.002470705790133263,-0.17740796019900487,0.03499641397860124,0.0024684567170578948,0.0,0.0,0.0,1.4925373134343009e-05,0.0005684719147098574,4.0096917277934094e-05
GLY 452,R GLY 452,0.0,0.0,0.0,-2.4875621890544525e-05,0.0001557460282835503,1.0985477823719143e-05,0.4432487562189054,0.019091760900296777,0.0013466289850044937,-0.44317412935323364,0.01915229685934748,0.0013508988623363147,0.0,0.0,0.0,4.9751243781066045e-05,0.000652215846372644,4.600375878324495e-05
GLN 453,R GLN 453,0.0,0.0,0.0,-3.482587064676289e-05,0.00018333856490235367,1.2931705297168224e-05,0.24731840796019935,0.10173273985135924,0.007175674204343954,-0.24722885572139303,0.10177801110975199,0.0071788673927071275,0.0,0.0,0.0,5.4726368159748094e-05,0.000557169507824683,3.9299706963423306e-05
CYS 454,R CYS 454,0.0,0.0,0.0,-1.4925373134333343e-05,0.00012125430454684589,8.552619211610105e-06,0.3509154228855723,0.04125563807023615,0.002909948344229015,-0.3508905472636814,0.04126697401647832,0.002910747920227367,0.0,0.0,0.0,9.95024875629293e-06,0.0005984228837315743,4.220949574695256e-05
GLY 455,R GLY 455,0.0,0.0,0.0,-1.4925373134331134e-05,0.00012125430454682793,8.552619211608838e-06,0.2262437810945273,0.028511414727841407,0.0020110401380209206,-0.22616915422885575,0.02849022253127662,0.002009545355727182,0.0,0.0,0.0,5.9701492537288356e-05,0.0006280491079824704,4.429916848593389e-05
ASN 456,R ASN 456,0.0,0.0,0.0,-9.95024875621781e-06,9.925341961819804e-05,7.000796438666977e-06,0.7667114427860703,0.04814681442951078,0.0033960144475412924,-0.7665472636815928,0.048147358849193155,0.0033960528479449075,0.0,0.0,0.0,0.00015422885572205877,0.0005910565018857905,4.168991123298616e-05
GLN 457,R GLN 457,0.0,0.0,0.0,-2.4875621890546734e-05,0.0001557460282835641,1.098547782372012e-05,0.23500995024875676,0.2515680177659402,0.017744239842144387,-0.23510945273631836,0.2515609140799406,0.01774373878676676,0.0,0.0,0.0,-0.00012437810945216364,0.0006063123477255807,4.276597563091723e-05
ILE 458,R ILE 458,0.0,0.0,0.0,-9.95024875621781e-06,9.925341961819804e-05,7.000796438666977e-06,0.11899004975124372,0.04596299507123048,0.003241979706522278,-0.11896517412935322,0.045998959333832155,0.003244516430017646,0.0,0.0,0.0,1.4925373134479163e-05,0.0006024627065957125,4.249444288155908e-05
GLY 459,R GLY 459,0.0,0.0,0.0,-2.4875621890544525e-05,0.0001557460282835503,1.0985477823719143e-05,0.2829253731343284,0.03473194298720824,0.002449802371627812,-0.28287562189054744,0.034770168673567074,0.002452498603656451,0.0,0.0,0.0,2.4875621890511935e-05,0.0005768141267070586,4.068533154381298e-05
ALA 460,R ALA 460,0.0,0.0,0.0,-3.4825870646757915e-05,0.00018333856490232748,1.2931705297166377e-05,0.27217910447761207,0.06601174146421443,0.0046561092436974896,-0.2721044776119403,0.06596217844284796,0.004652613337714535,0.0,0.0,0.0,3.9800995024840305e-05,0.0005716415745468684,4.0320487844913975e-05
LYS 461,R LYS 461,0.0,0.0,0.0,-3.980099502487566e-05,0.0001954913701929206,1.378889809037668e-05,-55.852199004975105,0.528591068421647,0.03728393926932211,55.851407960199005,0.5284781612345869,0.03727597541038293,0.0,0.0,0.0,-0.0008308457711438623,0.0006077802210584798,4.286951143291684e-05
PHE 462,R PHE 462,0.0,0.0,0.0,-7.462686567163579e-05,0.0002627883113680237,1.8535658332231978e-05,0.15443283582089548,0.04105883070090133,0.002896066622716117,-0.15441293532338313,0.041083504719541517,0.0028978069938034637,0.0,0.0,0.0,-5.472636815931505e-05,0.0006479896579170301,4.5705666433349e-05
TRP 463,R TRP 463,0.0,0.0,0.0,-6.467661691543123e-05,0.0002459543700360173,1.734828366061682e-05,0.3622238805970149,0.07435731019187586,0.0052447602750877505,-0.3622139303482587,0.07433358323792884,0.00524308670479333,0.0,0.0,0.0,-5.4726368159262026e-05,0.0006165140726235662,4.3485549824016185e-05
GLU 464,R GLU 464,0.0,0.0,0.0,-4.975124378109568e-05,0.00021743058092947923,1.5336370701219633e-05,56.85701990049748,0.4552441470671758,0.03211044632791194,-56.85606965174127,0.45521676551823875,0.03210851498236212,0.0,0.0,0.0,0.0009004975124375858,0.0006229841131351587,4.394191129494412e-05
VAL 465,R VAL 465,0.0,0.0,0.0,-4.975124378109789e-05,0.00021743058092948885,1.533637070122031e-05,0.18413930348258728,0.04953786930255684,0.00349413189315347,-0.18408955223880602,0.049464012148323244,0.0034889224111596243,0.0,0.0,0.0,1.2372634702290302e-16,0.0006765437478729763,4.771971664987487e-05
ILE 466,R ILE 466,0.0,0.0,0.0,-5.472636815920127e-05,0.00022744536220222676,1.604275890767116e-05,0.28302985074626846,0.03411013920369191,0.0024059437143650587,-0.28296019900497515,0.03410808701701617,0.002405798964277593,0.0,0.0,0.0,1.4925373134320087e-05,0.0006024627065957899,4.249444288156454e-05
SER 467,R SER 467,0.0,0.0,0.0,-2.4875621890544525e-05,0.0001557460282835503,1.0985477823719143e-05,0.4848208955223879,0.0905507073862668,0.006386954446779808,-0.48476616915422893,0.09048294993316768,0.006382175204531286,0.0,0.0,0.0,2.9850746268578448e-05,0.0005634863735230637,3.974526431605535e-05
ASP 468,R ASP 468,0.0,0.0,0.0,-2.4875621890543973e-05,0.00015574602828354682,1.09854778237189e-05,60.492532338308465,0.7526949328170942,0.05309100709415195,-60.49087562189052,0.752542952251039,0.05308028721155568,0.0,0.0,0.0,0.0016318407960186426,0.0005933135676685301,4.184911237844214e-05
GLU 469,R GLU 469,0.0,0.0,0.0,-2.985074626864901e-05,0.00017017543658191697,1.2003249811987806e-05,65.52985572139305,0.4982494171310621,0.03514380419774966,-65.52682587064676,0.49802988434136486,0.035128319548674646,0.0,0.0,0.0,0.0029999999999997602,0.0006229443807369264,4.393910878765405e-05
HID 470,R HID 470,0.0,0.0,0.0,-5.4726368159200165e-05,0.00022744536220222216,1.6042758907670833e-05,0.16692039800995026,0.08778775644095298,0.00619207091316886,-0.16680597014925366,0.08779939348706013,0.006192891727114183,0.0,0.0,0.0,5.97014925374571e-05,0.0006038169720775587,4.258996540359197e-05
GLY 471,R GLY 471,0.0,0.0,0.0,-4.477611940298677e-05,0.00020681203672464992,1.4587396341051924e-05,0.04447263681592036,0.08832211792601974,0.0062297618662464135,-0.044502487562189066,0.08831829165341798,0.00622949198178594,0.0,0.0,0.0,-7.462686567166671e-05,0.0006304093158789458,4.4465644715163264e-05
ILE 472,R ILE 472,0.0,0.0,0.0,-5.472636815920679e-05,0.0002274453622022497,1.6042758907672775e-05,-0.07007462686567159,0.054463730256180384,0.0038415753359502124,0.07009452736318407,0.05447502526856173,0.0038423720246966377,0.0,0.0,0.0,-3.4825870646640814e-05,0.0006493633273237838,4.580255760271828e-05
ASP 473,R ASP 473,0.0,0.0,0.0,-4.477611940298677e-05,0.00020681203672464992,1.4587396341051924e-05,58.08561691542288,0.40306861200266786,0.028430267836629216,-58.08451243781097,0.4029176441321064,0.028419619384065613,0.0,0.0,0.0,0.0010597014925364345,0.0006280491079824287,4.429916848593094e-05
PRO 474,R PRO 474,0.0,0.0,0.0,-1.4925373134326714e-05,0.00012125430454679203,8.552619211606305e-06,-0.009731343283582052,0.0649873119088708,0.004583851554135729,0.009716417910447785,0.06504123589899057,0.004587655059137787,0.0,0.0,0.0,-2.9850746268790413e-05,0.0005455422949997314,3.847958660434987e-05
THR 475,R THR 475,0.0,0.0,0.0,-2.4875621890546734e-05,0.0001557460282835641,1.098547782372012e-05,-0.2783333333333334,0.068558384410432,0.004835735587424668,0.27827860696517415,0.06852128252779195,0.004833118622398642,0.0,0.0,0.0,-7.960199004980268e-05,0.0005761700971860518,4.063990520390041e-05
GLY 476,R GLY 476,0.0,0.0,0.0,-4.975124378108905e-06,7.035888370014624e-05,4.962733015460314e-06,0.1915671641791045,0.062000535356522814,0.004373180579460938,-0.1915323383084577,0.062022546045090846,0.004374733093729287,0.0,0.0,0.0,2.9850746268659506e-05,0.0005808763987792156,4.0971862123465056e-05
SER 477,R SER 477,0.0,0.0,0.0,-3.482587064676123e-05,0.00018333856490234494,1.2931705297167609e-05,-0.27186069651741296,0.12995851039999481,0.00916656655541504,0.27180099502487565,0.12993017718868688,0.009164568084777114,0.0,0.0,0.0,-9.452736318405428e-05,0.0005951879175616557,4.198131882641227e-05
TYR 478,R TYR 478,0.0,0.0,0.0,-6.46766169154224e-05,0.00024595437003598373,1.734828366061445e-05,-0.2818805970149254,0.11277554722272391,0.007954573780960263,0.28185572139303494,0.11268890863326851,0.007948462766036609,0.0,0.0,0.0,-8.955223880587301e-05,0.0006001163224782133,4.2328941706519254e-05
HID 479,R HID 479,0.0,0.0,0.0,-3.482587064676675e-05,0.000183338564902374,1.2931705297169657e-05,-0.3755920398009951,0.11157427410968351,0.007869842508587077,0.3754875621890547,0.11157770018527116,0.007870084165326611,0.0,0.0,0.0,-0.00013930348258693443,0.0006071690384331697,4.28264019343917e-05
GLY 480,R GLY 480,0.0,0.0,0.0,-3.980099502487511e-05,0.00019549137019291785,1.3788898090376487e-05,-0.31242786069651723,0.1066166519243722,0.007520158801237811,0.3123383084577116,0.1065432198062864,0.007514979298982308,0.0,0.0,0.0,-0.000129353233830805,0.0005928127401445245,4.181378672860628e-05
ASP 481,R ASP 481,0.0,0.0,0.0,-6.467661691542238e-05,0.00024595437003598373,1.734828366061445e-05,64.43852238805972,0.5721752251727651,0.040358128657851614,-64.43579601990047,0.5719019966036326,0.04033885660051512,0.0,0.0,0.0,0.0026616915422883283,0.0006801924840066204,4.7977078653403945e-05
SER 482,R SER 482,0.0,0.0,0.0,-8.457711442786298e-05,0.0002782513722210934,1.9626338550278718e-05,-0.17544278606965194,0.12847377323079656,0.00906184127011541,0.17525870646766178,0.1284001159944239,0.009056645889240239,0.0,0.0,0.0,-0.00026865671641797365,0.0006746752943477173,4.758792609962717e-05
ASP 483,R ASP 483,0.0,0.0,0.0,-0.00010945273631840419,0.00031220639780570535,2.2021341393525975e-05,68.71796019900499,0.8610749202682283,0.06073554199369869,-68.71352238805972,0.8606520787983255,0.060705717055998774,0.0,0.0,0.0,0.00432835820895666,0.0007541868482241273,5.3196238693310224e-05
LEU 484,R LEU 484,0.0,0.0,0.0,-0.0001691542288557276,0.0003748880842544319,2.6442566666649235e-05,-0.05558208955223878,0.07397965618980726,0.005218122615620696,0.05545771144278599,0.07393865584789429,0.005215230674478995,0.0,0.0,0.0,-0.0002935323383085933,0.0006604746975233595,4.658629322836354e-05
GLN 485,R GLN 485,0.0,0.0,0.0,-0.00010447761194029363,0.0003058791273420633,2.1575050145337822e-05,-0.26005970149253677,0.13401784398125258,0.009452889869899813,0.2598756218905473,0.13396134235854656,0.009448904552713355,0.0,0.0,0.0,-0.00028855721392988785,0.0006664067214301611,4.700470593394663e-05
LEU 486,R LEU 486,0.0,0.0,0.0,-0.00013432835820894926,0.0003410047659341898,2.4052621663856822e-05,-0.05453233830845769,0.06829996903479678,0.004817508372197192,0.05446766169154229,0.06825566656996636,0.0048143835172632056,0.0,0.0,0.0,-0.00019900497512432083,0.0007054859691812534,4.976114354117513e-05
GLU 487,R GLU 487,0.0,0.0,0.0,-0.00016915422885572154,0.00037488808425441836,2.644256666664828e-05,73.80655223880596,0.8393027896099217,0.05919985430292497,-73.79918905472636,0.8387640777877842,0.05916185650072939,0.0,0.0,0.0,0.007194029850750218,0.0008328839658676465,5.8747105384366684e-05
ARG 488,R ARG 488,0.0,0.0,0.0,-0.00021393034825874365,0.00041007822955220816,2.892468813737059e-05,-74.43480597014921,0.9435781096045862,0.06655486828297388,74.42705970149251,0.9428377755828536,0.06650264914732387,0.0,0.0,0.0,-0.007960199004974954,0.001073612936079109,7.57268177592477e-05
ILE 489,R ILE 489,0.0,0.0,0.0,-0.00013930348258708248,0.0003462629381354734,2.442350453481732e-05,-0.15791044776119406,0.05504491101957299,0.003882568666298245,0.1577412935323383,0.054993466245273806,0.0038789400316971688,0.0,0.0,0.0,-0.00030845771144290675,0.0006723968484783815,4.742721691913646e-05
ASN 490,R ASN 490,0.0,0.0,0.0,-4.975124378109678e-05,0.00021743058092948403,1.533637070121997e-05,-0.12766666666666704,0.4794791985312942,0.033819855057944284,0.1275572139303483,0.47926648759281215,0.033804851585153936,0.0,0.0,0.0,-0.0001592039800990961,0.0006650682553416,4.691029781519243e-05
VAL 491,R VAL 491,0.0,0.0,0.0,-0.00011442786069650923,0.00031833021438896017,2.2453282111458072e-05,-0.24750746268656706,0.056301084655298046,0.003971172322969827,0.24733830845771143,0.05626284242672672,0.003968474924143483,0.0,0.0,0.0,-0.0002835820895521855,0.0006262731148671863,4.417389959016782e-05
TYR 492,R TYR 492,0.0,0.0,0.0,-9.950248756220019e-05,0.0002993355016217514,2.111349837397367e-05,-0.511194029850746,0.10744998681177134,0.0075789377121747116,0.5110099502487563,0.10745810198438731,0.007579510112317373,0.0,0.0,0.0,-0.00028358208955211355,0.0006496681927525382,4.582406115207815e-05
TYR 493,R TYR 493,0.0,0.0,0.0,-7.462686567165788e-05,0.0002627883113681015,1.8535658332237463e-05,0.6491940298507466,0.05697513784552296,0.0040187163692278925,-0.6489950248756219,0.05688466970010453,0.004012335238253317,0.0,0.0,0.0,0.00012437810945273365,0.0005896729309463626,4.1592321663350684e-05
ASN 494,R ASN 494,0.0,0.0,0.0,-3.4825870646760124e-05,0.0001833385649023391,1.2931705297167197e-05,0.49845273631840814,0.16796981784369186,0.01184767746126154,-0.4983134328358213,0.16790718316339803,0.011843259551546945,0.0,0.0,0.0,0.00010447761194097413,0.0006018461239894014,4.245095249774146e-05
GLU 495,R GLU 495,0.0,0.0,0.0,-6.467661691542128e-05,0.0002459543700359795,1.7348283660614153e-05,65.31034328358209,0.5429520622110241,0.03829688567019308,-65.3072039800995,0.5427473993360556,0.03828244986403427,0.0,0.0,0.0,0.0030746268656734552,0.0006224673941563559,4.3905464748311166e-05
ALA 496,R ALA 496,0.0,0.0,0.0,-9.950248756220571e-06,9.925341961822559e-05,7.0007964386689205e-06,0.3800348258706469,0.05433884641713262,0.0038327667091138194,-0.37987562189054713,0.05433679248582884,0.0038326218359697795,0.0,0.0,0.0,0.00014925373134338867,0.0005621670404706445,3.965220573761723e-05
ALA 497,R ALA 497,0.0,0.0,0.0,-2.4875621890547287e-05,0.00015574602828356758,1.0985477823720363e-05,-0.07584079601990053,0.09474855189884712,0.006683047569080268,0.07583582089552238,0.09475970085388706,0.006683833955736151,0.0,0.0,0.0,-2.9850746268666685e-05,0.0005269875692285643,3.7170837156734734e-05
GLY 498,R GLY 498,0.0,0.0,0.0,-1.4925373134329477e-05,0.00012125430454681446,8.552619211607887e-06,-0.16314427860696532,0.08619423904980567,0.006079672862604841,0.16308955223880597,0.08617038507502797,0.006077990332951817,0.0,0.0,0.0,-6.965174129356168e-05,0.0005687766203792652,4.01184095587385e-05
ASN 499,R ASN 499,0.0,0.0,0.0,-5.970149253731625e-05,0.00023693295322967605,1.6711961981298232e-05,-0.03229850746268588,0.3631325573077654,0.02561339572725535,0.032333333333333325,0.36297302413825877,0.0256021431250858,0.0,0.0,0.0,-2.4875621889605528e-05,0.0006264311848130314,4.41850489844979e-05
LYS 500,R LYS 500,0.0,0.0,0.0,-5.970149253730796e-05,0.00023693295322964312,1.6711961981295908e-05,-57.467656716417906,0.6138648437051031,0.04329868762371181,57.46663681592036,0.6137391495783634,0.04328982184358831,0.0,0.0,0.0,-0.0010796019900498864,0.0006492489658794762,4.579449116838172e-05
TYR 501,R TYR 501,0.0,0.0,0.0,-6.965174129352908e-05,0.0002545591802082673,1.7955220173646022e-05,-0.4697960199004977,0.10756862062591764,0.0075873054962447796,0.46967164179104426,0.10758350518944484,0.007588355372407567,0.0,0.0,0.0,-0.00019402985074640886,0.0006126073297003657,4.320998942469958e-05
VAL 502,R VAL 502,0.0,0.0,0.0,-3.980099502487732e-05,0.0001954913701929287,1.378889809037725e-05,0.4378109452736316,0.027970561632048325,0.0019728913020268003,-0.4376567164179104,0.028063654850119357,0.0019794575913500575,0.0,0.0,0.0,0.00011442786069636782,0.0006082687249982177,4.290396784413922e-05
PRO 503,R PRO 503,0.0,0.0,0.0,-3.482587064676896e-05,0.00018333856490238565,1.293170529717048e-05,-0.2018457711442787,0.04316174709699561,0.0030443949087663436,0.20180597014925386,0.04324576491707317,0.003050321068870914,0.0,0.0,0.0,-7.462686567179485e-05,0.0005725069119700945,4.038152404068506e-05
ARG 504,R ARG 504,0.0,0.0,0.0,-8.457711442787569e-05,0.00027825137222113513,1.9626338550281662e-05,-65.21705970149252,0.3426241670149273,0.024166845409118315,65.21400497512444,0.34251011528681863,0.024158800820478058,0.0,0.0,0.0,-0.0031393034825849446,0.0006071690384314391,4.282640193426963e-05
ALA 505,R ALA 505,0.0,0.0,0.0,-3.482587064676454e-05,0.00018333856490236237,1.2931705297168837e-05,-0.04556218905472643,0.044419051123034285,0.003133078297023118,0.04551243781094528,0.04441853289119683,0.003133041743767663,0.0,0.0,0.0,-8.457711442788515e-05,0.0006211936393635134,4.381562101243014e-05
ILE 506,R ILE 506,0.0,0.0,0.0,-1.990049751243783e-05,0.00013965839649371356,9.85074376846827e-06,0.1799303482587064,0.043283229254581015,0.0030529635994921344,-0.1798557213930348,0.043225477096855265,0.003048890076366311,0.0,0.0,0.0,5.472636815903225e-05,0.00060839078969545,4.291257762404361e-05
LEU 507,R LEU 507,0.0,0.0,0.0,-3.4825870646760124e-05,0.0001833385649023391,1.2931705297167197e-05,0.014910447761194153,0.05127258090379123,0.0036164890154244426,-0.01492039800995024,0.05125726383995737,0.003615408633042139,0.0,0.0,0.0,-4.477611940280339e-05,0.0006487531666746953,4.575952018883788e-05
VAL 508,R VAL 508,0.0,0.0,0.0,-5.472636815921563e-05,0.00022744536220228642,1.6042758907675367e-05,0.04705970149253744,0.033834781743529774,0.0023865214966331265,-0.04699502487562193,0.03384269985472625,0.0023870799971349582,0.0,0.0,0.0,9.950248756383515e-06,0.0005900505902192415,4.1618959694592025e-05
ASP 509,R ASP 509,0.0,0.0,0.0,-1.4925373134333343e-05,0.00012125430454684587,8.552619211610103e-06,52.211930348258704,0.2088045221776395,0.014727935428944747,-52.211477611940296,0.20879078711358157,0.014726966632223067,0.0,0.0,0.0,0.0004378109452704905,0.0005879073133030768,4.146778459695326e-05
LEU 510,R LEU 510,0.0,0.0,0.0,-2.4875621890540104e-05,0.00015574602828352264,1.0985477823717194e-05,-0.14068159203980118,0.030103273477851644,0.0021233211970595077,0.14072636815920408,0.030095366682679307,0.0021227634947284775,0.0,0.0,0.0,1.990049751225666e-05,0.000598174661300775,4.219198748662036e-05
GLU 511,R GLU 511,0.0,0.0,0.0,-4.975124378108905e-06,7.035888370014624e-05,4.962733015460314e-06,49.328776119402995,0.17921119208646372,0.01264058286509803,-49.32850746268656,0.17919466386366067,0.012639417054148824,0.0,0.0,0.0,0.00026368159204148424,0.0005774574379492923,4.0730707220247186e-05
PRO 512,R PRO 512,0.0,0.0,0.0,-9.950248756220019e-06,9.925341961822007e-05,7.000796438668532e-06,-0.12405472636815915,0.04699806273185124,0.0033149877501758647,0.12403980099502487,0.04701231349190229,0.003315992921288331,0.0,0.0,0.0,-2.4875621890692553e-05,0.0006103405047954071,4.305009992383641e-05
GLY 513,R GLY 513,0.0,0.0,0.0,-4.975124378110009e-06,7.035888370016185e-05,4.962733015461415e-06,-0.07933830845771139,0.06997010715760088,0.004935310832477011,0.07934825870646767,0.07003196220868542,0.00493967375138713,0.0,0.0,0.0,4.975124378139836e-06,0.0005325010213039365,3.755972608169576e-05
THR 514,R THR 514,0.0,0.0,0.0,-1.4925373134328372e-05,0.0001212543045468055,8.552619211607255e-06,0.1265472636815919,0.06005900088279829,0.004236235296552945,-0.1266169154228856,0.060087891781490266,0.0042382731034260055,0.0,0.0,0.0,-8.457711442807784e-05,0.0005711217427558708,4.0283821737437556e-05
MET 515,R MET 515,0.0,0.0,0.0,-2.9850746268640173e-05,0.00017017543658186658,1.2003249811984252e-05,0.2565373134328356,0.08351560077543543,0.005890736286275033,-0.25650746268656716,0.083500833814944,0.005889694705190814,0.0,0.0,0.0,2.761748817475514e-18,0.0005985056016645525,4.221533022009047e-05
ASP 516,R ASP 516,0.0,0.0,0.0,-4.975124378109457e-06,7.035888370015405e-05,4.962733015460865e-06,51.057830845771164,0.4280325012548558,0.03019108482051025,-51.05740796019903,0.42802241389725953,0.030190373313164636,0.0,0.0,0.0,0.0004179104477631895,0.0005504205646125051,3.882367321278448e-05
SER 517,R SER 517,0.0,0.0,0.0,-1.4925373134331134e-05,0.00012125430454682793,8.552619211608838e-06,0.16669651741293517,0.1150750239285234,0.008116766362280727,-0.1666766169154228,0.11511720136559224,0.008119741329313193,0.0,0.0,0.0,4.975124378114428e-06,0.0005686460522280412,4.0109199991434835e-05
VAL 518,R VAL 518,0.0,0.0,0.0,-2.4875621890546734e-05,0.0001557460282835641,1.098547782372012e-05,0.05999999999999999,0.059716327758788185,0.004212064997983636,-0.06000497512437807,0.05964768014258746,0.004207222968471003,0.0,0.0,0.0,-2.985074626870535e-05,0.0005808763987792893,4.0971862123470254e-05
ARG 519,R ARG 519,0.0,0.0,0.0,-1.990049751243562e-05,0.00013965839649369806,9.850743768467175e-06,-52.532313432835835,0.7534901982597855,0.05314710079349657,52.53180099502488,0.7533412738096881,0.053136596472699534,0.0,0.0,0.0,-0.0005323383084536074,0.0006150670432072508,4.338348423853454e-05
SER 520,R SER 520,0.0,0.0,0.0,-2.985074626865839e-05,0.00017017543658197042,1.2003249811991577e-05,0.01461194029850739,0.12072001510306407,0.008514933339933,-0.014636815920397991,0.12067877033580564,0.008512024158356717,0.0,0.0,0.0,-5.472636815931505e-05,0.0005918098136004934,4.174304574452023e-05
GLY 521,R GLY 521,0.0,0.0,0.0,0.0,0.0,0.0,0.038437810945273626,0.06423671524336991,0.004530908547406815,-0.03845273631840793,0.06417411797512837,0.004526493276534926,0.0,0.0,0.0,-1.4925373134214035e-05,0.0005596517390821464,3.9474790056923206e-05
PRO 522,R PRO 522,0.0,0.0,0.0,-1.9900497512438933e-05,0.00013965839649372132,9.850743768468817e-06,0.0536119402985075,0.05457596519377601,0.0038494917780681364,-0.05364179104477607,0.054565411426611116,0.003848747372728081,0.0,0.0,0.0,-4.9751243781040444e-05,0.0005348663643123485,3.772656451379428e-05
PHE 523,R PHE 523,0.0,0.0,0.0,-3.482587064676565e-05,0.0001833385649023682,1.2931705297169248e-05,0.17041293532338306,0.040741432354414756,0.0028736790694986096,-0.17043283582089547,0.040689415989298566,0.0028700101179898493,0.0,0.0,0.0,-5.4726368159209e-05,0.0005747506920060694,4.053978808181765e-05
GLY 524,R GLY 524,0.0,0.0,0.0,-9.950248756220019e-06,9.925341961822007e-05,7.000796438668532e-06,0.17965174129353237,0.05748976209486397,0.004055015165036612,-0.1795721393034825,0.05749865687291805,0.004055642554307061,0.0,0.0,0.0,6.965174129348352e-05,0.000551004851500966,3.886488563230243e-05
GLN 525,R GLN 525,0.0,0.0,0.0,-1.9900497512438933e-05,0.00013965839649372132,9.850743768468817e-06,-0.019940298507462807,0.34566562282629626,0.02438137316135599,0.019955223880596982,0.34557605377163025,0.02437505544735346,0.0,0.0,0.0,-4.97512437830996e-06,0.0006269051555124939,4.421848029998903e-05
ILE 526,R ILE 526,0.0,0.0,0.0,-3.9800995024877866e-05,0.00019549137019293143,1.3788898090377444e-05,0.13006467661691543,0.04146833349203805,0.0029249507225571317,-0.12994029850746264,0.041440557655711974,0.0029229915661191912,0.0,0.0,0.0,8.457711442791987e-05,0.0006131323583286924,4.324702208881863e-05
PHE 527,R PHE 527,0.0,0.0,0.0,-2.985074626864459e-05,0.00017017543658189176,1.2003249811986027e-05,-0.26460199004975116,0.04007667770090434,0.0028267908914510922,0.26454726368159204,0.0400597688407868,0.002825598232415785,0.0,0.0,0.0,-8.457711442789336e-05,0.00060496366839113,4.267084712534184e-05
ARG 528,R ARG 528,0.0,0.0,0.0,-4.9751243781102854e-05,0.00021743058092951062,1.5336370701221845e-05,-58.895218905472646,0.3427072229104389,0.024172703720295344,58.89387064676616,0.3426456231591013,0.02416835880884095,0.0,0.0,0.0,-0.0013980099502497755,0.0005823233786443164,4.10739242138735e-05
PRO 529,R PRO 529,0.0,0.0,0.0,-4.975124378108905e-06,7.035888370014624e-05,4.962733015460314e-06,-0.018218905472636833,0.053300815716234025,0.003759549668713274,0.018169154228855705,0.05332469995839476,0.003761234333262892,0.0,0.0,0.0,-5.472636815950064e-05,0.0005833426152078278,4.114581561803306e-05
ASP 530,R ASP 530,0.0,0.0,0.0,-2.4875621890545623e-05,0.00015574602828355717,1.098547782371963e-05,56.91156218905473,0.4052729899504455,0.028585752668745246,-56.91060199004978,0.40519785818019183,0.028580453282269234,0.0,0.0,0.0,0.0009353233830835285,0.0005823233786415347,4.10739242136773e-05
ASN 531,R ASN 531,0.0,0.0,0.0,-4.4776119403000026e-05,0.00020681203672471115,1.4587396341056242e-05,-0.06741293532338229,0.05560068749208843,0.003921770116126857,0.06740298507462686,0.055558331061086645,0.003918782523835805,0.0,0.0,0.0,-5.472636815879363e-05,0.0006245317049597504,4.405107000580555e-05
PHE 532,R PHE 532,0.0,0.0,0.0,-3.4825870646760124e-05,0.0001833385649023391,1.2931705297167197e-05,0.07828358208955223,0.058941443064720746,0.004157408845807996,-0.07829850746268659,0.058915239290508646,0.004155560574082051,0.0,0.0,0.0,-4.975124378122603e-05,0.0006367770510523729,4.49147901239158e-05
VAL 533,R VAL 533,0.0,0.0,0.0,-4.975124378106696e-06,7.035888370011499e-05,4.96273301545811e-06,0.07962189054726367,0.05443492000387985,0.0038395432174350166,-0.07955721393034826,0.05445211470841069,0.0038407560383806973,0.0,0.0,0.0,5.970149253728642e-05,0.0005430867283183898,3.830638428503659e-05
PHE 534,R PHE 534,0.0,0.0,0.0,-1.4925373134326714e-05,0.00012125430454679203,8.552619211606305e-06,0.07445771144278598,0.045428084906202065,0.0032042500525441787,-0.07449751243781093,0.045414522451892245,0.0032032934307754074,0.0,0.0,0.0,-5.472636815933273e-05,0.0006165140726236172,4.3485549824019783e-05
GLY 535,R GLY 535,0.0,0.0,0.0,-4.975124378108905e-06,7.035888370014624e-05,4.962733015460314e-06,0.0003482587064676631,0.031806287270022895,0.0022434425282649795,-0.0003731343283581976,0.03174172943757829,0.002238888969856566,0.0,0.0,0.0,-2.9850746268640586e-05,0.0005977607281940721,4.2162790896413194e-05
GLN 536,R GLN 536,0.0,0.0,0.0,-4.975124378108905e-06,7.035888370014624e-05,4.962733015460314e-06,-0.3154278606965178,0.23201172131116868,0.016364845045463972,0.31540298507462683,0.23203767877049378,0.016366675943477352,0.0,0.0,0.0,-2.9850746268887625e-05,0.0006301736928779797,4.4449025150090575e-05
SER 537,R SER 537,0.0,0.0,0.0,0.0,0.0,0.0,-0.2551542288557214,0.1313466837717573,0.00926448075559747,0.255129353233831,0.1312883090136407,0.009260363317626035,0.0,0.0,0.0,-2.48756218904393e-05,0.000576814126707108,4.0685331543816456e-05
GLY 538,R GLY 538,0.0,0.0,0.0,-4.975124378108905e-06,7.035888370014624e-05,4.962733015460314e-06,-0.14900000000000005,0.06566915418174095,0.0046319449999233315,0.14898507462686564,0.06568479515494201,0.004633048229110844,0.0,0.0,0.0,-1.990049751251129e-05,0.0005639254652857632,3.977623546103332e-05
ALA 539,R ALA 539,0.0,0.0,0.0,-4.975124378108905e-06,7.035888370014624e-05,4.962733015460314e-06,0.010810945273631826,0.05137409455789731,0.0036236492365117937,-0.010805970149253741,0.05140916893827874,0.0036261231925548937,0.0,0.0,0.0,4.7502079660578837e-17,0.0006149060519595063,4.3372128791455715e-05
GLY 540,R GLY 540,0.0,0.0,0.0,-4.975124378108905e-06,7.035888370014624e-05,4.962733015460314e-06,-0.017890547263681663,0.030993787857732866,0.0021861332384303335,0.017910447761194027,0.030971210195817944,0.0021845407329455307,0.0,0.0,0.0,1.4925373134263195e-05,0.0005684719147097983,4.009691727792993e-05
ASN 541,R ASN 541,0.0,0.0,0.0,-1.4925373134333343e-05,0.00012125430454684587,8.552619211610103e-06,0.10463184079601923,0.2297220335917023,0.016203342926002885,-0.10464179104477617,0.2297084482313004,0.016202384688562953,0.0,0.0,0.0,-2.487562189073674e-05,0.0006021339411111436,4.247125355224045e-05
ASN 542,R ASN 542,0.0,0.0,0.0,-9.95024875621781e-06,9.925341961819804e-05,7.000796438666977e-06,0.23765671641790997,0.0670559027728418,0.004729758703826439,-0.23757711442786067,0.06706160584670028,0.004730160967640738,0.0,0.0,0.0,6.965174129312256e-05,0.0005860096768846312,4.133393564412884e-05
TRP 543,R TRP 543,0.0,0.0,0.0,-5.97014925373157e-05,0.0002369329532296738,1.6711961981298073e-05,0.12650746268656715,0.03636850085934353,0.0025652362636487624,-0.12658706467661696,0.036336783329391574,0.0025629990815790146,0.0,0.0,0.0,-0.00013930348258684607,0.0005989190199645423,4.224449049863182e-05
ALA 544,R ALA 544,0.0,0.0,0.0,-4.975124378111114e-06,7.035888370017748e-05,4.962733015462517e-06,0.21934825870646768,0.04423004212434271,0.003119746630164625,-0.21935323383084576,0.044202942226538165,0.00311783515075396,0.0,0.0,0.0,-9.95024875614269e-06,0.000606679649015673,4.279188306638381e-05
LYS 545,R LYS 545,0.0,0.0,0.0,-4.975124378111114e-06,7.035888370017748e-05,4.962733015462517e-06,-48.75707960199005,0.2757425319277003,0.019449378600095296,48.756746268656734,0.2756822027503435,0.019445123308019598,0.0,0.0,0.0,-0.00033830845771206833,0.0006026270220769467,4.250603280198971e-05
GLY 546,R GLY 546,0.0,0.0,0.0,-9.950248756222228e-06,9.925341961824211e-05,7.000796438670086e-06,0.20294029850746265,0.036938922533295906,0.0026054707063400654,-0.20296517412935317,0.0369352503376788,0.0026052116896321553,0.0,0.0,0.0,-3.482587064676233e-05,0.0006098536603906142,4.301576056718382e-05
HIE 547,R HIE 547,0.0,0.0,0.0,-2.9850746268666685e-05,0.00017017543658201772,1.2003249811994912e-05,-0.33351741293532333,0.060094626420758204,0.004238748128254209,0.3335124378109451,0.06007997236294128,0.004237714510710638,0.0,0.0,0.0,-3.482587064682641e-05,0.0005933135676684008,4.184911237843303e-05
TYR 548,R TYR 548,0.0,0.0,0.0,-1.990049751243783e-05,0.00013965839649371356,9.85074376846827e-06,0.09662686567164182,0.1241385643498131,0.008756059212312116,-0.09665174129353234,0.12423003902627724,0.008762511338512722,0.0,0.0,0.0,-4.477611940297352e-05,0.0005490698372662984,3.872840025159776e-05
THR 549,R THR 549,0.0,0.0,0.0,-9.950248756218362e-06,9.925341961820355e-05,7.000796438667366e-06,0.20438805970149226,0.16534841446438786,0.011662777923162641,-0.20439303482587054,0.1652769716700476,0.011657738736985382,0.0,0.0,0.0,-1.4925373134578586e-05,0.0005506903125181013,3.884269976304441e-05
GLU 550,R GLU 550,0.0,0.0,0.0,-1.9900497512428992e-05,0.00013965839649365155,9.850743768463895e-06,50.21450746268658,0.26532557901170145,0.018714623393104774,-50.21421393034828,0.26536191188670716,0.018717186116514455,0.0,0.0,0.0,0.00027363184079647805,0.0006227456807274596,4.39250935695992e-05
GLY 551,R GLY 551,0.0,0.0,0.0,-4.975124378106696e-06,7.035888370011499e-05,4.96273301545811e-06,0.1269203980099503,0.04179544634484677,0.002948023484219094,-0.1268606965174128,0.041819923095028674,0.002949749941062222,0.0,0.0,0.0,5.472636815926865e-05,0.0005007358264710027,3.531918199046536e-05
ALA 552,R ALA 552,0.0,0.0,0.0,-1.4925373134333343e-05,0.00012125430454684587,8.552619211610103e-06,0.2012039800995025,0.054447411152172755,0.0038404242751035604,-0.2012189054726367,0.054431862932335935,0.0038393275882339295,0.0,0.0,0.0,-2.9850746268699825e-05,0.0005722474481397878,4.036322287316699e-05
GLU 553,R GLU 553,0.0,0.0,0.0,-2.9850746268656744e-05,0.00017017543658196104,1.2003249811990914e-05,51.63515422885572,0.6696771116923692,0.047235381477306146,-51.634701492537296,0.6696291172560974,0.04723199621078515,0.0,0.0,0.0,0.0004228855721413227,0.000568907158565317,4.012761701246187e-05
LEU 554,R LEU 554,0.0,0.0,0.0,-2.985074626865122e-05,0.00017017543658192955,1.2003249811988693e-05,0.13277114427860695,0.04277765450046678,0.003017303105861808,-0.13272139303482586,0.04277619636169028,0.003017200256682476,0.0,0.0,0.0,1.9900497512510738e-05,0.0005813023549838647,4.1001906757614756e-05
VAL 555,R VAL 555,0.0,0.0,0.0,-2.9850746268662267e-05,0.00017017543658199254,1.2003249811993135e-05,0.24536318407960198,0.027701723958260992,0.0019539289545684488,-0.2453681592039801,0.0276992336243733,0.0019537532999594777,0.0,0.0,0.0,-3.48258706468117e-05,0.0006569801972880991,4.6339810186307764e-05
ASP 556,R ASP 556,0.0,0.0,0.0,-1.4925373134328925e-05,0.00012125430454680997,8.55261921160757e-06,55.620766169154216,0.7568431556406363,0.053383600172370954,-55.61997512437813,0.7567730026166735,0.053378651959581816,0.0,0.0,0.0,0.0007761194029882149,0.0006105432420507173,4.3064399907256845e-05
SER 557,R SER 557,0.0,0.0,0.0,0.0,0.0,0.0,0.36056218905472637,0.14926752291172748,0.010528519287585985,-0.36051243781094544,0.14934614071276897,0.01053406455971529,0.0,0.0,0.0,4.975124378114318e-05,0.0005348663643122356,3.772656451378632e-05
VAL 558,R VAL 558,0.0,0.0,0.0,-3.9800995024880075e-05,0.00019549137019294228,1.378889809037821e-05,0.26210447761194045,0.03716233086974582,0.0026212287154061863,-0.2620348258706467,0.03717303603493166,0.002621983799539274,0.0,0.0,0.0,2.985074626875658e-05,0.0006534291311724692,4.608933729467941e-05
LEU 559,R LEU 559,0.0,0.0,0.0,-2.9850746268662267e-05,0.00017017543658199254,1.2003249811993135e-05,0.3629452736318408,0.029076361807659306,0.0020508884326150877,-0.36290049751243775,0.029094289155159346,0.0020521529302114003,0.0,0.0,0.0,1.4925373134397416e-05,0.0006106648521037862,4.307297761903449e-05
ASP 560,R ASP 560,0.0,0.0,0.0,-3.482587064676731e-05,0.0001833385649023769,1.2931705297169862e-05,57.94471144278608,0.3624534505257848,0.025565495228118365,-57.9435223880597,0.3624472385636852,0.025565057070095085,0.0,0.0,0.0,0.0011542288557242176,0.0005825783549562728,4.109190885625213e-05
VAL 561,R VAL 561,0.0,0.0,0.0,-2.4875621890548943e-05,0.00015574602828357796,1.0985477823721097e-05,0.37443283582089565,0.033116209020934394,0.0023358372846773038,-0.37432835820895505,0.03310907109610491,0.0023353338142788234,0.0,0.0,0.0,7.960199004984065e-05,0.0005931884004293919,4.1840283762104626e-05
VAL 562,R VAL 562,0.0,0.0,0.0,-4.4776119402980145e-05,0.0002068120367246193,1.4587396341049764e-05,0.37585572139303497,0.0348875104824566,0.0024607752567021653,-0.3757562189054726,0.03484700424866249,0.002457918167260003,0.0,0.0,0.0,5.472636815922799e-05,0.0006083907896954128,4.2912577624040984e-05
ARG 563,R ARG 563,0.0,0.0,0.0,-3.980099502486903e-05,0.000195491370192888,1.378889809037438e-05,-59.38573134328365,0.3425981755710468,0.02416501211401922,59.38438308457714,0.34259213455198934,0.02416458601338847,0.0,0.0,0.0,-0.0013880597014911053,0.0006138182566203738,4.329540162411487e-05
LYS 564,R LYS 564,0.0,0.0,0.0,-1.99004975124428e-05,0.00013965839649374845,9.85074376847073e-06,-58.79663184079599,0.7157402067546295,0.050484421692810456,58.7953134328358,0.7156104211757814,0.050475267323906246,0.0,0.0,0.0,-0.0013383084577130253,0.0006425811789334511,4.532418173939592e-05
GLU 565,R GLU 565,0.0,0.0,0.0,-3.482587064676233e-05,0.00018333856490235077,1.2931705297168019e-05,61.41093532338305,0.35644276340039865,0.02514153404689948,-61.40904975124381,0.35631168577629846,0.02513228854414986,0.0,0.0,0.0,0.0018507462686584834,0.0006210342363238687,4.380437758891334e-05
SER 566,R SER 566,0.0,0.0,0.0,-3.9800995024880075e-05,0.00019549137019294228,1.378889809037821e-05,0.6508756218905474,0.13536363207410818,0.009547814443016854,-0.6507462686567166,0.13521297112593697,0.009537187639089487,0.0,0.0,0.0,8.955223880600226e-05,0.0006479514588625432,4.5702972079787776e-05
GLU 567,R GLU 567,0.0,0.0,0.0,-3.4825870646767856e-05,0.00018333856490237982,1.2931705297170068e-05,64.67022885572142,1.3148319255315868,0.09274109342646236,-64.6674278606965,1.3144539134442395,0.09271443050960716,0.0,0.0,0.0,0.0027661691542296206,0.000719348621362303,5.0738939635182726e-05
SER 568,R SER 568,0.0,0.0,0.0,-5.4726368159200714e-05,0.00022744536220222446,1.6042758907670996e-05,0.3204527363184078,0.22061235222715703,0.015560795544767808,-0.3203084577114427,0.22054957222598337,0.015556367384908664,0.0,0.0,0.0,8.955223880594483e-05,0.0005833001825754525,4.114282265091154e-05
CYS 569,R CYS 569,0.0,0.0,0.0,-5.970149253733116e-05,0.0002369329532297352,1.6711961981302403e-05,0.0236616915422886,0.1891515883050753,0.013341724354367538,-0.023741293532338274,0.18909157731970022,0.01333749150582377,0.0,0.0,0.0,-0.00013930348258716865,0.0006233415907383449,4.3967125820961615e-05
ASP 570,R ASP 570,0.0,0.0,0.0,-9.950248756219136e-05,0.0002993355016217248,2.1113498373971794e-05,70.61772139303478,1.1098529739913372,0.07828299294524166,-70.6122935323383,1.1092550628402964,0.0782408195443357,0.0,0.0,0.0,0.005328358208951679,0.0008705472579965232,6.140366918255717e-05
CYM 571,R CYM 571,0.0,0.0,0.0,-0.00011940298507463526,0.0003242621042149546,2.2871685359710212e-05,73.33370646766167,0.7295682621710446,0.05145977751919228,-73.3268905472637,0.7291462519099313,0.05143001121043991,0.0,0.0,0.0,0.006696517412929402,0.0007932788628028551,5.595357680312883e-05
LEU 572,R LEU 572,0.0,0.0,0.0,-0.00010447761194029695,0.00030587912734207303,2.157505014533851e-05,0.5727910447761185,0.07103020252715196,0.0050100841946074965,-0.5726218905472635,0.070982559124819,0.005006723688111482,0.0,0.0,0.0,6.467661691496726e-05,0.0006470722582243781,4.564095804822879e-05
GLN 573,R GLN 573,0.0,0.0,0.0,-0.00010945273631840254,0.0003122063978057006,2.202134139352564e-05,-0.47226368159203974,0.20300642129975513,0.014318968925492585,0.4719303482587065,0.20281841282652485,0.014305707830258859,0.0,0.0,0.0,-0.00044278606965176984,0.0006213131648064642,4.382405168714703e-05
GLY 574,R GLY 574,0.0,0.0,0.0,-2.98507462686468e-05,0.00017017543658190437,1.2003249811986916e-05,0.07132338308457711,0.04948068521605437,0.003490098438682331,-0.07120398009950249,0.0495256422259232,0.00349326946166364,0.0,0.0,0.0,8.955223880601034e-05,0.0006244920710254463,4.404827444362549e-05
PHE 575,R PHE 575,0.0,0.0,0.0,-6.467661691541356e-05,0.00024595437003595007,1.7348283660612076e-05,0.37815920398009945,0.06405240801484928,0.004517908517846008,-0.37803482587064663,0.06397001615025022,0.004512097043798272,0.0,0.0,0.0,5.970149253743058e-05,0.000651380402150564,4.594483109131109e-05
GLN 576,R GLN 576,0.0,0.0,0.0,-8.457711442788011e-05,0.00027825137222114966,1.9626338550282685e-05,0.47446766169154125,0.10610025390924857,0.007483734893637258,-0.47420398009950276,0.10604984833754921,0.007480179558735959,0.0,0.0,0.0,0.00017910447761131077,0.0006369713740613267,4.4928496612158406e-05
LEU 577,R LEU 577,0.0,0.0,0.0,-4.4776119403004444e-05,0.00020681203672473156,1.4587396341057682e-05,0.35631840796019887,0.03229802312778518,0.002278126901408289,-0.35629850746268643,0.03231330529774033,0.002279204822566156,0.0,0.0,0.0,-2.4875621890660518e-05,0.0005853757643816233,4.1289222903645375e-05
THR 578,R THR 578,0.0,0.0,0.0,-3.980099502486903e-05,0.000195491370192888,1.378889809037438e-05,-0.2844676616915422,0.04572109041200409,0.003224917067438168,0.28443283582089557,0.045712455343704474,0.0032243079966813902,0.0,0.0,0.0,-7.462686567154077e-05,0.000598009122440909,4.218031127571428e-05
HIE 579,R HIE 579,0.0,0.0,0.0,-4.9751243781102305e-05,0.0002174305809295082,1.5336370701221676e-05,0.5514875621890549,0.046330750075026336,0.003267919144486025,-0.5514975124378111,0.04631421177908046,0.0032667526230321054,0.0,0.0,0.0,-5.970149253718534e-05,0.0004951686083489422,3.492650070097297e-05
SER 580,R SER 580,0.0,0.0,0.0,-1.9900497512440038e-05,0.00013965839649372904,9.85074376846936e-06,-0.05639303482587063,0.05990232307427912,0.004225184096018813,0.05638308457711445,0.05991343267883258,0.0042259677071053835,0.0,0.0,0.0,-2.985074626867773e-05,0.0006141810691347247,4.3320992445752476e-05
LEU 581,R LEU 581,0.0,0.0,0.0,-2.9850746268662267e-05,0.00017017543658199254,1.2003249811993135e-05,-0.15681592039800996,0.0418298013843522,0.002950446701868875,0.15684577114427867,0.04186285467475623,0.002952778101216493,0.0,0.0,0.0,-5.744437540349068e-17,0.0005985056016645655,4.2215330220091385e-05
GLY 582,R GLY 582,0.0,0.0,0.0,-4.975124378108905e-06,7.035888370014624e-05,4.962733015460314e-06,-0.1691940298507464,0.03415951990555752,0.0024094267605219515,0.16914925373134324,0.03417175831892868,0.0024102899916435927,0.0,0.0,0.0,-4.975124378118626e-05,0.0005964342117670161,4.206922564179436e-05
GLY 583,R GLY 583,0.0,0.0,0.0,0.0,0.0,0.0,0.27322885572139316,0.0359403508481566,0.0025350368903167115,-0.2732139303482585,0.0359586413195418,0.002536327000697065,0.0,0.0,0.0,1.4925373134253805e-05,0.0005941473420647202,4.1907922289938937e-05
GLY 584,R GLY 584,0.0,0.0,0.0,-9.950248756220019e-06,9.925341961822007e-05,7.000796438668532e-06,0.31968656716417915,0.04336947901584837,0.003059047188590012,-0.31972636815920397,0.04335334116642301,0.003057908912455856,0.0,0.0,0.0,-4.975124378100475e-05,0.0005795112349675926,4.0875570892519345e-05
THR 585,R THR 585,0.0,0.0,0.0,-1.99004975124312e-05,0.00013965839649366705,9.850743768464988e-06,0.12878109452736322,0.038976990798897805,0.002749224957936349,-0.12874129353233824,0.03896206518781995,0.0027481721865025717,0.0,0.0,0.0,1.9900497512458818e-05,0.0006226264302863041,4.391668229201338e-05
GLY 586,R GLY 586,0.0,0.0,0.0,-9.95024875621781e-06,9.925341961819804e-05,7.000796438666977e-06,0.300144278606965,0.02743303161308643,0.0019349768578000841,-0.3000845771144278,0.02737100566638386,0.0019306018848424707,0.0,0.0,0.0,4.975124378102553e-05,0.0005440884821689263,3.8377042553701125e-05
SER 587,R SER 587,0.0,0.0,0.0,-4.975124378106696e-06,7.035888370011499e-05,4.96273301545811e-06,0.30615920398009944,0.04373307237397032,0.0030846930867006743,-0.30614427860696536,0.04365324786719908,0.0030790627001117577,0.0,0.0,0.0,9.950248756222228e-06,0.0005984228837315219,4.2209495746948865e-05
GLY 588,R GLY 588,0.0,0.0,0.0,-9.950248756220019e-06,9.925341961822007e-05,7.000796438668532e-06,0.3972686567164179,0.042052649571775125,0.0029661652010689542,-0.3972139303482588,0.04209476403519952,0.0029691357262830176,0.0,0.0,0.0,4.4776119403009696e-05,0.0005756113553991628,4.060049459692249e-05
MET 589,R MET 589,0.0,0.0,0.0,-3.980099502487566e-05,0.0001954913701929206,1.378889809037668e-05,0.20167661691542296,0.07862993429769098,0.005546127943212596,-0.20162686567164176,0.07861351443212575,0.0055449697751936535,0.0,0.0,0.0,9.950248756321651e-06,0.0006386401111382344,4.504620025028015e-05
GLY 590,R GLY 590,0.0,0.0,0.0,-2.487562189055557e-05,0.00015574602828361946,1.0985477823724022e-05,0.3534975124378108,0.028633926295666867,0.002019681437746686,-0.3534228855721394,0.028600443124140798,0.0020173197169225904,0.0,0.0,0.0,4.975124378108905e-05,0.0005795112349676329,4.087557089252219e-05
THR 591,R THR 591,0.0,0.0,0.0,-3.980099502487566e-05,0.0001954913701929206,1.378889809037668e-05,0.47562189054726356,0.056219243163692936,0.003965399669239929,-0.4756069651741293,0.056155432402416695,0.003960898805168849,0.0,0.0,0.0,-2.487562189073177e-05,0.0006264311848128833,4.418504898448746e-05
LEU 592,R LEU 592,0.0,0.0,0.0,-9.950248756213392e-06,9.925341961815396e-05,7.000796438663869e-06,0.40575621890547287,0.04357329587105324,0.0030734233211156966,-0.40572139303482563,0.043510643634659965,0.003069004173089323,0.0,0.0,0.0,2.4875621890546734e-05,0.0005853757643814396,4.1289222903632425e-05
LEU 593,R LEU 593,0.0,0.0,0.0,-2.4875621890544525e-05,0.0001557460282835503,1.0985477823719143e-05,0.3347164179104473,0.03790921571234379,0.0026739099103339583,-0.3346467661691541,0.03790049294091412,0.0026732946534753525,0.0,0.0,0.0,4.477611940276473e-05,0.0006639135250792517,4.6828849422387774e-05
ILE 594,R ILE 594,0.0,0.0,0.0,-5.472636815920679e-05,0.0002274453622022497,1.6042758907672775e-05,0.3821144278606962,0.03518383619150273,0.0024816764606763533,-0.38200995024875595,0.03521462129193019,0.002483847874238381,0.0,0.0,0.0,4.975124378105812e-05,0.0006289155459922778,4.436028231109698e-05
SER 595,R SER 595,0.0,0.0,0.0,-1.990049751243341e-05,0.00013965839649368256,9.850743768466082e-06,0.43100000000000005,0.1312687418506961,0.009258983156366259,-0.43093532338308455,0.13125112004646913,0.009257740210130759,0.0,0.0,0.0,4.477611940303096e-05,0.0005756113553993776,4.060049459693765e-05
LYS 596,R LYS 596,0.0,0.0,0.0,-2.4875621890548943e-05,0.00015574602828357794,1.0985477823721095e-05,-57.69164179104476,0.5485270108561798,0.038690112228742815,57.69066666666667,0.5484340922711907,0.03868355825708743,0.0,0.0,0.0,-0.0010000000000039264,0.0006464599351550407,4.559776810898417e-05
ILE 597,R ILE 597,0.0,0.0,0.0,-2.9850746268664476e-05,0.00017017543658200512,1.2003249811994023e-05,0.3108805970149253,0.04755427034977316,0.0033542196106567026,-0.3107810945273632,0.047609124097271645,0.0033580886956878497,0.0,0.0,0.0,6.96517412934142e-05,0.0005860096768846117,4.133393564412746e-05
ARG 598,R ARG 598,0.0,0.0,0.0,-0.00010945273631842021,0.000312206397805751,2.2021341393529197e-05,-65.57297014925369,0.3487311029965792,0.024597595461217044,65.570144278607,0.3486339426150683,0.024590742296303657,0.0,0.0,0.0,-0.002935323383084877,0.000647072258226593,4.564095804838502e-05
GLU 599,R GLU 599,0.0,0.0,0.0,-7.462686567164296e-05,0.00026278831136804904,1.8535658332233764e-05,61.2918258706468,1.308289435974829,0.09227962179389639,-61.29010945273629,1.3080386281385976,0.09226193117312552,0.0,0.0,0.0,0.001641791044778444,0.0006624579409294123,4.672618043252752e-05
GLU 600,R GLU 600,0.0,0.0,0.0,-7.960199004975187e-05,0.0002706760300245881,1.9092015109585352e-05,62.10702985074628,0.4105374939422008,0.02895708214977072,-62.10512437810944,0.41041026610228454,0.028948108189860707,0.0,0.0,0.0,0.0018258706467623026,0.0006943462963734898,4.8975411603469594e-05
TYR 601,R TYR 601,0.0,0.0,0.0,-7.462686567164904e-05,0.00026278831136807045,1.8535658332235275e-05,-0.20011940298507455,0.17973857652763633,0.012677781695443344,0.20010447761194025,0.17966058111842934,0.01267228032344922,0.0,0.0,0.0,-8.955223880611937e-05,0.0006705906644975576,4.729981852390564e-05
PRO 602,R PRO 602,0.0,0.0,0.0,-7.960199004975131e-05,0.00027067603002458625,1.9092015109585224e-05,0.06396517412935328,0.1243070095288456,0.008767940419166424,-0.06397014925373128,0.12427945201645395,0.008765996662111482,0.0,0.0,0.0,-8.457711442764591e-05,0.0006211936393633903,4.381562101242145e-05
ASP 603,R ASP 603,0.0,0.0,0.0,-9.950248756218694e-05,0.0002993355016217115,2.111349837397085e-05,70.80304975124378,0.6996004527896679,0.04934601122278825,-70.79785074626861,0.6992379843978118,0.04932044467367995,0.0,0.0,0.0,0.005099502487562642,0.0006982919824722493,4.9253718842601015e-05
ARG 604,R ARG 604,0.0,0.0,0.0,-0.0001840796019900499,0.0003875490964010043,2.7335605607640965e-05,-70.95412935323382,0.7986582985226105,0.056333012943201095,70.94879601990051,0.7984047422954827,0.05631512846588327,0.0,0.0,0.0,-0.005517412935323145,0.0007537272383853149,5.3163820314829043e-05
ILE 605,R ILE 605,0.0,0.0,0.0,-0.000109452736318418,0.0003122063978057447,2.2021341393528754e-05,-0.3408059701492536,0.055193437891182896,0.0038930449440709694,0.34067164179104475,0.05523699857642852,0.003896117477907149,0.0,0.0,0.0,-0.00024378109452736065,0.000694880806444688,4.9013113037004785e-05
MET 606,R MET 606,0.0,0.0,0.0,-9.452736318408465e-05,0.0002925610035420884,2.0635662121960387e-05,0.026134328358208985,0.11615407020653193,0.008192876418430911,-0.0260995024875622,0.11619755030236184,0.008195943267927986,0.0,0.0,0.0,-5.970149253723671e-05,0.0006664810018438603,4.700994527036132e-05
ASN 607,R ASN 607,0.0,0.0,0.0,-8.4577114427858e-05,0.00027825137222107696,1.962633855027756e-05,-0.5465074626865667,0.11548561192297378,0.008145727006461703,0.5463134328358209,0.11543138328643383,0.008141902013357958,0.0,0.0,0.0,-0.0002786069651737982,0.0006780055986435085,4.782282765307831e-05
THR 608,R THR 608,0.0,0.0,0.0,-6.467661691542681e-05,0.0002459543700360005,1.7348283660615634e-05,0.4581144278606966,0.07466183691377642,0.005266239933908186,-0.458094527363184,0.07460847070138006,0.005262475771513311,0.0,0.0,0.0,-4.477611940303538e-05,0.0005756113553993426,4.060049459693518e-05
PHE 609,R PHE 609,0.0,0.0,0.0,-0.00011442786069650923,0.00031833021438896017,2.2453282111458072e-05,-0.20856716417910454,0.051295618856279056,0.0036181139873030076,0.20849253731343279,0.051395464054747514,0.0036251565246034336,0.0,0.0,0.0,-0.00018905472636817814,0.0006647332177171734,4.6886666083238734e-05
SER 610,R SER 610,0.0,0.0,0.0,-9.950248756222228e-06,9.925341961824211e-05,7.000796438670086e-06,0.4887313432835821,0.04148484663326421,0.002926115469733924,-0.48868159203980105,0.04139769635060479,0.002919968362754458,0.0,0.0,0.0,3.980099502471547e-05,0.0005887907839486173,4.153009981161044e-05
VAL 611,R VAL 611,0.0,0.0,0.0,-3.482587064676896e-05,0.00018333856490238565,1.293170529717048e-05,-0.05447761194029842,0.05578682547685189,0.003934899277276624,0.054497512437810945,0.05574588081323032,0.003932011263378795,0.0,0.0,0.0,-1.4925373134190836e-05,0.0006424270827259886,4.5313312630960505e-05
VAL 612,R VAL 612,0.0,0.0,0.0,-9.95024875621781e-06,9.925341961819804e-05,7.000796438666977e-06,-0.07077611940298519,0.04621951330138164,0.0032600731074247705,0.07074129353233835,0.04618621982593248,0.0032577247667302947,0.0,0.0,0.0,-4.477611940312928e-05,0.0005841906206202976,4.1205629308024056e-05
PRO 613,R PRO 613,0.0,0.0,0.0,-3.4825870646755706e-05,0.00018333856490231586,1.2931705297165557e-05,0.31045273631840786,0.056634632487465184,0.00399469897307965,-0.3104278606965175,0.056543436567,0.00398826650881122,0.0,0.0,0.0,-9.950248756372468e-06,0.0005815577789533107,4.101992297531815e-05
SER 614,R SER 614,0.0,0.0,0.0,-1.990049751243783e-05,0.00013965839649371354,9.850743768468268e-06,-0.3891592039800997,0.056873907204967086,0.0040115761103772275,0.38909950248756175,0.05681881870434098,0.004007690467137144,0.0,0.0,0.0,-7.960199004958782e-05,0.0005761700971862637,4.063990520391536e-05
PRO 615,R PRO 615,0.0,0.0,0.0,-1.9900497512436172e-05,0.00013965839649370194,9.85074376846745e-06,-0.31676119402985076,0.02612413318930769,0.0018426542813184277,0.31679601990049755,0.026146985672934654,0.0018442661712322038,0.0,0.0,0.0,1.4925373134629403e-05,0.0005941473420646664,4.1907922289935135e-05
LYS 616,R LYS 616,0.0,0.0,0.0,-1.9900497512439485e-05,0.0001396583964937252,9.85074376846909e-06,-52.90481094527363,0.7281262697878612,0.051358067218634285,52.90437810945272,0.7280565804917136,0.051353151714683284,0.0,0.0,0.0,-0.0004527363184085665,0.0005892950296443056,4.156566656068736e-05
VAL 617,R VAL 617,0.0,0.0,0.0,-9.950248756218914e-06,9.925341961820907e-05,7.000796438667756e-06,0.047582089552238735,0.11395051940752948,0.008037449928891103,-0.04759701492537322,0.11391404541290377,0.008034877251670893,0.0,0.0,0.0,-2.4875621890716856e-05,0.0006103405047954892,4.305009992384221e-05
SER 618,R SER 618,0.0,0.0,0.0,-9.950248756218914e-06,9.925341961820907e-05,7.000796438667756e-06,-0.2839452736318409,0.07790549185866853,0.005495029713381957,0.28392039800995006,0.07792280675628292,0.005496251012094092,0.0,0.0,0.0,-3.4825870646936876e-05,0.0006338550570600584,4.4708688558711384e-05
ASP 619,R ASP 619,0.0,0.0,0.0,0.0,0.0,0.0,50.76562686567163,0.19490287177995785,0.013747388612824379,-50.76530348258704,0.1948955133773603,0.013746869591123187,0.0,0.0,0.0,0.00032338308458021393,0.0005729390905716438,4.041200756887213e-05
THR 620,R THR 620,0.0,0.0,0.0,0.0,0.0,0.0,0.23077611940298498,0.05683881921728885,0.004009101194549413,-0.23075124378109438,0.05683490808526084,0.004008825324566513,0.0,0.0,0.0,2.4875621890542316e-05,0.0005768141267070631,4.068533154381329e-05
VAL 621,R VAL 621,0.0,0.0,0.0,-9.950248756219467e-06,9.925341961821457e-05,7.000796438668144e-06,0.18380597014925384,0.04774045880742421,0.003367352331889467,-0.1837910447761194,0.04771240667425771,0.00336537368697502,0.0,0.0,0.0,4.975124378217165e-06,0.0006347915585169055,4.477474427839461e-05
VAL 622,R VAL 622,0.0,0.0,0.0,-1.99004975124312e-05,0.00013965839649366705,9.850743768464988e-06,0.1861243781094526,0.027565019521672816,0.0019442865670668595,-0.18614427860696514,0.027616673880482067,0.0019479299846194688,0.0,0.0,0.0,-3.9800995024973425e-05,0.000597180739825961,4.212188167114358e-05
GLU 623,R GLU 623,0.0,0.0,0.0,-9.950248756222228e-06,9.925341961824211e-05,7.000796438670086e-06,52.48721393034824,0.21394293888974267,0.015090371398978399,-52.4868656716418,0.2139142825101277,0.01508835013380562,0.0,0.0,0.0,0.00033830845771150276,0.000585882949255149,4.1324996966342495e-05
PRO 624,R PRO 624,0.0,0.0,0.0,-1.9900497512440038e-05,0.00013965839649372904,9.85074376846936e-06,0.3334179104477613,0.029195421122824423,0.002059286229212972,-0.333407960199005,0.029179027708753108,0.0020581299269385564,0.0,0.0,0.0,-9.950248756242113e-06,0.0006308018252973144,4.449333019490621e-05
TYR 625,R TYR 625,0.0,0.0,0.0,0.0,0.0,0.0,0.39041293532338317,0.04260945673001041,0.003005439349862949,-0.3903781094527364,0.042667712033304814,0.0030095483621408706,0.0,0.0,0.0,3.482587064676675e-05,0.0005406657905232592,3.8135624499030417e-05
ASN 626,R ASN 626,0.0,0.0,0.0,-1.990049751243562e-05,0.00013965839649369806,9.850743768467175e-06,0.17339800995024832,0.06412341021291061,0.0045229166267578965,-0.1734328358208955,0.0641045222084996,0.004521584369647534,0.0,0.0,0.0,-5.472636815882898e-05,0.0006001575661696129,4.23318508122103e-05
ALA 627,R ALA 627,0.0,0.0,0.0,-2.9850746268660058e-05,0.00017017543658197993,1.2003249811992248e-05,0.3632985074626864,0.01573728493342674,0.0011100224933310123,-0.3632786069651738,0.01576702239088353,0.0011121200118554052,0.0,0.0,0.0,-9.950248756183978e-06,0.0005641887563118687,3.979480657812916e-05
THR 628,R THR 628,0.0,0.0,0.0,-1.9900497512440038e-05,0.00013965839649372904,9.85074376846936e-06,0.5522487562189058,0.09940508516250081,0.007011494101342054,-0.5521691542288558,0.09937962414551758,0.0070096982196716125,0.0,0.0,0.0,5.97014925373632e-05,0.0006038169720773812,4.258996540357945e-05
LEU 629,R LEU 629,0.0,0.0,0.0,-3.980099502487124e-05,0.00019549137019289888,1.3788898090375148e-05,0.43376119402985086,0.027896801410243484,0.0019676886571193203,-0.43375621890547283,0.027932136552182515,0.001970181005864564,0.0,0.0,0.0,-3.4825870646738034e-05,0.0005406657905233101,3.8135624499034e-05
SER 630,R SER 630,0.0,0.0,0.0,-1.990049751243341e-05,0.00013965839649368256,9.850743768466082e-06,0.6061492537313433,0.06942476949076416,0.0048968456792304275,-0.6061243781094529,0.06945917196372706,0.004899272242578335,0.0,0.0,0.0,4.975124378069412e-06,0.0006108269611728313,4.308441191114868e-05
VAL 631,R VAL 631,0.0,0.0,0.0,-4.975124378111114e-06,7.035888370017748e-05,4.962733015462517e-06,0.4367910447761193,0.019960062597808356,0.0014078742645627308,-0.4368059701492538,0.019974291042880482,0.0014088778616979417,0.0,0.0,0.0,-1.990049751257923e-05,0.0006145839429524975,4.33494089738635e-05
HIE 632,R HIE 632,0.0,0.0,0.0,-1.990049751243562e-05,0.00013965839649369806,9.850743768467175e-06,0.8594079601990048,0.0923592528035324,0.006514519404894753,-0.8592686567164178,0.09236084039513014,0.006514631384972077,0.0,0.0,0.0,0.00011940298507435743,0.0005864741105788013,4.136669427113283e-05
GLN 633,R GLN 633,0.0,0.0,0.0,-4.4776119402982354e-05,0.00020681203672462948,1.4587396341050482e-05,0.7086815920398012,0.2209711223776277,0.01558610124004135,-0.7085074626865676,0.2209453933887976,0.01558428645709417,0.0,0.0,0.0,0.0001293532338311099,0.0006093664270287533,4.298139377561495e-05
LEU 634,R LEU 634,0.0,0.0,0.0,-5.970149253731349e-05,0.00023693295322966504,1.6711961981297456e-05,0.42239303482587076,0.03182179470352374,0.0022445363382882833,-0.42236318407960205,0.03184231106470194,0.002245983450829325,0.0,0.0,0.0,-2.9850746268410393e-05,0.0005722474481395829,4.0363222873152537e-05
VAL 635,R VAL 635,0.0,0.0,0.0,-3.482587064676675e-05,0.00018333856490237402,1.293170529716966e-05,0.47102487562189027,0.03190446526102139,0.002250367469817439,-0.47091044776119384,0.03187166336528936,0.002248053802482795,0.0,0.0,0.0,7.960199004969386e-05,0.0005761700971864022,4.063990520392513e-05
GLU 636,R GLU 636,0.0,0.0,0.0,-6.96517412935418e-05,0.0002545591802083138,1.7955220173649298e-05,62.5435223880597,0.7335848533464812,0.05174308601682132,-62.54181094527359,0.7334571881501144,0.05173408120816582,0.0,0.0,0.0,0.0016417910447754746,0.0007200364668212986,5.07874565130718e-05
ASN 637,R ASN 637,0.0,0.0,0.0,-3.9800995024880075e-05,0.00019549137019294228,1.378889809037821e-05,0.6808258706467661,0.14629185892395535,0.010318632132781646,-0.6806368159203984,0.14625382569409814,0.010315949475587973,0.0,0.0,0.0,0.00014925373134321853,0.0006446194760890675,4.546795213564903e-05
THR 638,R THR 638,0.0,0.0,0.0,-7.462686567162915e-05,0.00026278831136800036,1.8535658332230328e-05,0.22831840796019937,0.11079683396815083,0.007815006109044821,-0.22829353233830846,0.11081165234973177,0.007816051317093044,0.0,0.0,0.0,-4.9751243780662634e-05,0.0006128900933107567,4.322993403199095e-05
ASP 639,R ASP 639,0.0,0.0,0.0,-7.960199004975076e-05,0.0002706760300245843,1.9092015109585085e-05,67.02747761194033,0.40522739852844764,0.028582536897782552,-67.02431343283585,0.40512001324983066,0.02857496252423453,0.0,0.0,0.0,0.0030845771144301457,0.000667520059714654,4.7083234761740094e-05
GLU 640,R GLU 640,0.0,0.0,0.0,-0.00010945273631839369,0.0003122063978056754,2.202134139352386e-05,67.93208955223879,0.3577640373369263,0.02523472952474728,-67.9285273631841,0.3576375920677781,0.02522581076312331,0.0,0.0,0.0,0.0034527363184094577,0.0006533533668848597,4.6083993293869e-05
THR 641,R THR 641,0.0,0.0,0.0,-5.970149253731791e-05,0.00023693295322968258,1.6711961981298693e-05,-0.04758706467661701,0.08125865361856137,0.005731543508042468,0.04752238805970147,0.08124883923407296,0.005730851254735343,0.0,0.0,0.0,-0.00012437810945284744,0.0006225071569995796,4.390826940302536e-05
TYR 642,R TYR 642,0.0,0.0,0.0,-0.00010945273631839148,0.0003122063978056691,2.2021341393523417e-05,-0.2564825870646764,0.09702844095164141,0.006843858543883515,0.25641293532338316,0.0970895039279523,0.006848165594146732,0.0,0.0,0.0,-0.0001791044776117814,0.0006599873314249109,4.655191707427766e-05
CYS 643,R CYS 643,0.0,0.0,0.0,-4.975124378110672e-05,0.0002174305809295275,1.5336370701223038e-05,0.1335124378109453,0.14048781783389164,0.009909246639067686,-0.13347263681592042,0.1405225163789245,0.009911694085729245,0.0,0.0,0.0,-9.950248756248742e-06,0.0005984228837315898,4.2209495746953656e-05
ILE 644,R ILE 644,0.0,0.0,0.0,-5.472636815920458e-05,0.00022744536220224053,1.604275890767213e-05,-0.14300995024875623,0.05488993872859916,0.0038716377636964497,0.14300000000000002,0.054864555069599086,0.003869847338437435,0.0,0.0,0.0,-6.467661691548425e-05,0.0006235797952907706,4.398392747463472e-05
ASP 645,R ASP 645,0.0,0.0,0.0,-1.4925373134333343e-05,0.00012125430454684589,8.552619211610105e-06,55.50341791044775,0.2576325519447534,0.018171999101669438,-55.50282587064675,0.25762521378521575,0.018171481507803604,0.0,0.0,0.0,0.0005771144278602,0.0005861363771170079,4.134287238947235e-05
ASN 646,R ASN 646,0.0,0.0,0.0,-1.492537313433776e-05,0.00012125430454688177,8.552619211612636e-06,0.466597014925373,0.08309325691247957,0.005860946447062963,-0.4665273631840795,0.08306210885760805,0.005858749432668348,0.0,0.0,0.0,5.4726368159323886e-05,0.0005833426152066929,4.114581561795301e-05
GLU 647,R GLU 647,0.0,0.0,0.0,-3.980099502487455e-05,0.00019549137019291517,1.3788898090376297e-05,52.94387562189057,0.4501601588417817,0.03175184944732609,-52.943457711442804,0.4501446196046862,0.03175075339405018,0.0,0.0,0.0,0.0003781094527358614,0.0006119200740873455,4.316151415133778e-05
ALA 648,R ALA 648,0.0,0.0,0.0,-3.980099502488449e-05,0.00019549137019296399,1.378889809037974e-05,-0.12183582089552236,0.06466182915522309,0.00456089377080343,0.1218308457711443,0.0645854845896714,0.004555508840342778,0.0,0.0,0.0,-4.477611940293596e-05,0.0006173165122088603,4.3542149548364046e-05
LEU 649,R LEU 649,0.0,0.0,0.0,-1.99004975124312e-05,0.00013965839649366705,9.850743768464988e-06,-0.0152039800995029,0.03858779721118524,0.0027217733588550154,0.015243781094527379,0.038628029335962016,0.002724611114137813,0.0,0.0,0.0,1.990049751206002e-05,0.0006064348062063802,4.277461318617289e-05
TYR 650,R TYR 650,0.0,0.0,0.0,-3.482587064676896e-05,0.00018333856490238565,1.293170529717048e-05,-0.04331343283582084,0.06352588901997219,0.004480770731375725,0.0433084577114428,0.063505273633088,0.004479316634099926,0.0,0.0,0.0,-3.980099502478784e-05,0.000562871069601272,3.970186412368971e-05
ASP 651,R ASP 651,0.0,0.0,0.0,-1.4925373134331686e-05,0.0001212543045468324,8.552619211609153e-06,54.5132039800995,0.3733809535894496,0.026336261865942102,-54.512671641791066,0.37336298963724496,0.026334994786449,0.0,0.0,0.0,0.0005174129353243689,0.0005992908525931706,4.2270717550075435e-05
ILE 652,R ILE 652,0.0,0.0,0.0,-3.4825870646757915e-05,0.00018333856490232748,1.2931705297166377e-05,-0.12001492537313434,0.043839085858113434,0.0030921707013268985,0.1200099502487562,0.04384061930439095,0.0030922788622877984,0.0,0.0,0.0,-3.9800995025039155e-05,0.0006216716032501841,4.384933398563033e-05
CYS 653,R CYS 653,0.0,0.0,0.0,-1.4925373134328925e-05,0.00012125430454680997,8.55261921160757e-06,0.11137810945273632,0.05311394227589879,0.003746368632527187,-0.11134328358208949,0.053067276995579546,0.003743077117438588,0.0,0.0,0.0,1.9900497512387013e-05,0.0005813023549842947,4.100190675764509e-05
PHE 654,R PHE 654,0.0,0.0,0.0,-2.9850746268657297e-05,0.00017017543658196421,1.2003249811991138e-05,-0.04087064676616912,0.04551663830148552,0.0032104961274574367,0.040920398009950246,0.04553347280968416,0.0032116835421127413,0.0,0.0,0.0,1.9900497512568184e-05,0.0005813023549847143,4.100190675767468e-05
ARG 655,R ARG 655,0.0,0.0,0.0,-5.472636815920182e-05,0.00022744536220222907,1.604275890767132e-05,-54.632796019900475,0.4443894723894063,0.031344816608358333,54.63221393034823,0.44428910068237837,0.031337736934007494,0.0,0.0,0.0,-0.0006368159203975156,0.0006327998362667522,4.463425902267925e-05
THR 656,R THR 656,0.0,0.0,0.0,-1.4925373134324505e-05,0.00012125430454677407,8.55261921160504e-06,-0.3037213930348257,0.06974796125731536,0.004919641868792276,0.3037014925373133,0.0697232656927863,0.004917899977975103,0.0,0.0,0.0,-3.4825870646685e-05,0.0005497906381516738,3.8779241626038414e-05
LEU 657,R LEU 657,0.0,0.0,0.0,-1.9900497512442247e-05,0.00013965839649374454,9.850743768470455e-06,-0.07446268656716414,0.03886703767536155,0.0027414694625727235,0.0744825870646766,0.038886631312054123,0.0027428514911467068,0.0,0.0,0.0,4.3635631316113116e-17,0.0005816428953504889,4.102592662307688e-05
LYS 658,R LYS 658,0.0,0.0,0.0,-2.9850746268659506e-05,0.00017017543658197676,1.2003249811992024e-05,-53.98434328358208,0.9149898439302702,0.06453840749713591,53.98380597014925,0.9148399730465875,0.06452783642006087,0.0,0.0,0.0,-0.0005671641791039688,0.0006203164157362792,4.375374642847041e-05
LEU 659,R LEU 659,0.0,0.0,0.0,-3.4825870646772274e-05,0.00018333856490240308,1.2931705297171708e-05,-0.11557213930348241,0.0675424025276309,0.004764073750742116,0.11563184079601989,0.06751586348395916,0.004762201830931822,0.0,0.0,0.0,2.487562189059755e-05,0.0006343234806173118,4.474172860895874e-05
THR 660,R THR 660,0.0,0.0,0.0,-4.975124378110009e-06,7.035888370016185e-05,4.962733015461415e-06,-0.02726368159203975,0.09986809770732474,0.007044152488199964,0.027343283582089515,0.09986456782876518,0.007043903509763314,0.0,0.0,0.0,7.46268656716888e-05,0.0005366219984574526,3.7850397398524364e-05
THR 661,R THR 661,0.0,0.0,0.0,-2.487562189054563e-05,0.0001557460282835572,1.0985477823719631e-05,0.015616915422885569,0.14339607852294636,0.010114379531747552,-0.015616915422885553,0.14336026883011416,0.010111853710763109,0.0,0.0,0.0,-2.487562189041417e-05,0.0006421187793691575,4.529156658885098e-05
PRO 662,R PRO 662,0.0,0.0,0.0,-9.95024875621781e-06,9.925341961819804e-05,7.000796438666977e-06,-0.37040298507462655,0.038524680866500224,0.0027173214751537557,0.37036318407960167,0.038436384579113844,0.002711093535233298,0.0,0.0,0.0,-4.9751243781040444e-05,0.0006128900933108919,4.322993403200048e-05
THR 663,R THR 663,0.0,0.0,0.0,-9.950248756218362e-06,9.925341961820355e-05,7.000796438667366e-06,0.3369004975124382,0.0448515522701957,0.00316358457582353,-0.33686567164179093,0.04486083362693195,0.003164239232251843,0.0,0.0,0.0,2.4875621890953263e-05,0.0005592978090935197,3.944982576034333e-05
TYR 664,R TYR 664,0.0,0.0,0.0,-3.482587064677117e-05,0.00018333856490239728,1.29317052971713e-05,0.37799004975124406,0.13446903100343305,0.009484714148702543,-0.3779054726368157,0.13454291893194156,0.009489925801346378,0.0,0.0,0.0,4.9751243781156434e-05,0.0006128900933107634,4.3229934031991415e-05
GLY 665,R GLY 665,0.0,0.0,0.0,-4.975124378108905e-06,7.035888370014624e-05,4.962733015460314e-06,0.4002139303482585,0.019952406181035963,0.0014073342225623714,-0.40010945273631876,0.019876433211534934,0.0014019755024662405,0.0,0.0,0.0,9.950248756207425e-05,0.0005816854488781236,4.102892811749252e-05
ASP 666,R ASP 666,0.0,0.0,0.0,-1.9900497512442247e-05,0.00013965839649374454,9.850743768470455e-06,54.35727363184081,0.4087544479972092,0.028831315785753292,-54.356621890547274,0.4087034910515875,0.028827721559934107,0.0,0.0,0.0,0.0006318407960202308,0.0005933135676665189,4.184911237830029e-05
LEU 667,R LEU 667,0.0,0.0,0.0,-1.9900497512444456e-05,0.00013965839649376008,9.85074376847155e-06,0.4568955223880597,0.0239272119664722,0.0016876954060270556,-0.4568557213930347,0.02391036494583223,0.0016865071088121872,0.0,0.0,0.0,1.9900497512702957e-05,0.0006145839429526202,4.334940897387215e-05
ASN 668,R ASN 668,0.0,0.0,0.0,-1.9900497512442247e-05,0.00013965839649374454,9.850743768470455e-06,0.5785771144278601,0.05801882756375174,0.004092332565934829,-0.5784975124378108,0.05795933764013167,0.004088136470253511,0.0,0.0,0.0,5.9701492536679387e-05,0.0006359213243756205,4.485443181793375e-05
HIE 669,R HIE 669,0.0,0.0,0.0,-2.4875621890542316e-05,0.00015574602828353647,1.098547782371817e-05,0.3566865671641789,0.20795611924394497,0.014668093699968446,-0.3565771144278606,0.2079250134484644,0.014665899666321444,0.0,0.0,0.0,8.457711442781382e-05,0.0006447730483316646,4.547878428645237e-05
LEU 670,R LEU 670,0.0,0.0,0.0,-2.4875621890551152e-05,0.0001557460282835918,1.098547782372207e-05,0.5106019900497509,0.023988197678873373,0.0016919970065142737,-0.5104726368159207,0.023958307432639388,0.0016898887111004661,0.0,0.0,0.0,0.000104477611940192,0.0005850797035009053,4.126834037922121e-05
VAL 671,R VAL 671,0.0,0.0,0.0,-5.9701492537309064e-05,0.00023693295322964748,1.6711961981296216e-05,0.5127611940298502,0.02493120258343407,0.001758511444030778,-0.5125771144278607,0.024972726887364727,0.001761440342603685,0.0,0.0,0.0,0.00012437810945266215,0.0005980505114510097,4.218323063139621e-05
SER 672,R SER 672,0.0,0.0,0.0,-1.4925373134333343e-05,0.00012125430454684587,8.552619211610103e-06,0.5078159203980099,0.051062452691768914,0.003601667714112628,-0.5077412935323388,0.051016656496848826,0.0035984374995816394,0.0,0.0,0.0,5.970149253724292e-05,0.0006038169720776943,4.258996540360154e-05
ALA 673,R ALA 673,0.0,0.0,0.0,-3.980099502487124e-05,0.00019549137019289888,1.3788898090375148e-05,0.5110099502487564,0.019702258892577987,0.0013896901932390964,-0.5108855721393039,0.01972300323259906,0.001391153386167871,0.0,0.0,0.0,8.457711442789502e-05,0.0006291516401805936,4.43769351111628e-05
THR 674,R THR 674,0.0,0.0,0.0,-4.975124378108463e-05,0.00021743058092943095,1.5336370701216228e-05,0.6091393034825876,0.09994765046435823,0.007049763707040267,-0.6090049751243779,0.09995772725972675,0.007050474469383776,0.0,0.0,0.0,8.457711442832032e-05,0.0006211936393635064,4.381562101242964e-05
MET 675,R MET 675,0.0,0.0,0.0,-8.457711442787569e-05,0.00027825137222113513,1.9626338550281662e-05,0.4011293532338308,0.14748368046688867,0.01040269674280103,-0.40102985074626857,0.14745738605092984,0.010400842077699219,0.0,0.0,0.0,1.4925373134324367e-05,0.0006346355709093701,4.4763741760884274e-05
SER 676,R SER 676,0.0,0.0,0.0,-7.462686567164628e-05,0.00026278831136806075,1.853565833223459e-05,0.7919552238805971,0.11536230182198227,0.008137029382549158,-0.7917114427860704,0.11538413592988137,0.00813856944177744,0.0,0.0,0.0,0.0001691542288558149,0.0006474164354493061,4.566523443789692e-05
GLY 677,R GLY 677,0.0,0.0,0.0,-4.975124378109347e-05,0.00021743058092946958,1.5336370701218952e-05,0.4439701492537312,0.08221606714017488,0.005799074251045851,-0.44377114427860714,0.08217877225983194,0.005796443673011465,0.0,0.0,0.0,0.00014925373134320127,0.0005965172054655422,4.2075079565934285e-05
VAL 678,R VAL 678,0.0,0.0,0.0,-0.00011940298507461592,0.00032426210421490214,2.2871685359706513e-05,0.5047014925373138,0.05375280113271004,0.003791430261907612,-0.5044328358208954,0.053693776253641474,0.0037872669679398525,0.0,0.0,0.0,0.0001492537313431622,0.0006821184008181514,4.8112922351356116e-05
THR 679,R THR 679,0.0,0.0,0.0,-6.46766169154224e-05,0.00024595437003598373,1.734828366061445e-05,0.5048805970149256,0.10457592957468567,0.007376217344984206,-0.5046517412935322,0.10456866205528621,0.007375704733689549,0.0,0.0,0.0,0.00016417910447779932,0.0006050454921105191,4.2676618525516276e-05
THR 680,R THR 680,0.0,0.0,0.0,-0.00011940298507462034,0.0003242621042149141,2.2871685359707356e-05,0.3534925373134327,0.0885208533996188,0.006243779585748282,-0.3532338308457711,0.08846800050967805,0.006240051630327766,0.0,0.0,0.0,0.0001393034825868991,0.0006914528021130961,4.877132025436152e-05
CYX 681,R CYX 681,0.0,0.0,0.0,-0.0001343283582091724,0.0003410047659347562,2.405262166389678e-05,0.6529253731343283,0.12256049132090172,0.00864475052306738,-0.65247263681592,0.1225194085447766,0.008641852767464665,0.0,0.0,0.0,0.0003184079602012323,0.0006450033381361957,4.549502767685266e-05
LEU 682,R LEU 682,0.0,0.0,0.0,-0.00018407960199005158,0.0003875490964010078,2.733560560764121e-05,0.6183582089552238,0.1058290701289317,0.007464607064583411,-0.617950248756219,0.1056946579013952,0.007455126357042346,0.0,0.0,0.0,0.00022388059701489518,0.0006944175881542131,4.8980440137967585e-05
ARG 683,R ARG 683,0.0,0.0,0.0,-0.00014925373134328925,0.00035633839959145594,2.5134172791390276e-05,-67.12481094527365,0.4716716372766088,0.033269152147790304,67.12116417910447,0.4714717909522454,0.03325505607491678,0.0,0.0,0.0,-0.0037960199004951345,0.0006640626353607196,4.6839366850719056e-05
PHE 684,R PHE 684,0.0,0.0,0.0,-0.00017910447761192941,0.00038343977846759254,2.7045756668790853e-05,0.20836815920398002,0.1130654887987843,0.007975024682913195,-0.2083184079601988,0.11299886896564615,0.007970325682189873,0.0,0.0,0.0,-0.00012935323383015545,0.0006333862870779664,4.467562407353992e-05
PRO 685,R PRO 685,0.0,0.0,0.0,-0.00020398009950249162,0.00040295436281227845,2.842220932007356e-05,-0.8825721393034824,0.054244847703618655,0.003826136551066477,0.8819402985074629,0.05423026653876621,0.0038251080749961987,0.0,0.0,0.0,-0.0008358208955224418,0.0007178675218078942,5.063447092744748e-05
GLY 686,R GLY 686,0.0,0.0,0.0,-0.00016915422885571492,0.0003748880842544037,2.6442566666647246e-05,0.47135323383084593,0.0692053660386757,0.004881370152926944,-0.4708557213930349,0.0691196531195382,0.004875324429753336,0.0,0.0,0.0,0.00032835820895516784,0.0006922756410770987,4.8829358839943216e-05
GLN 687,R GLN 687,0.0,0.0,0.0,-0.0003980099502487615,0.0004894875174626467,3.452578744597869e-05,1.4299353233830843,0.19036380670051387,0.01342722764743611,-1.428641791044776,0.19026140970952057,0.013420005120568687,0.0,0.0,0.0,0.0008955223880587457,0.0007752578455660776,5.4682472253001505e-05
LEU 688,R LEU 688,0.0,0.0,0.0,-0.0003283582089551833,0.0004696159021656815,3.3124151773004385e-05,-0.45616417910447815,0.08167468481572959,0.0057608880861407695,0.45593532338308507,0.08159486616873655,0.005755258112868739,0.0,0.0,0.0,-0.000557213930348499,0.0007904656974913592,5.575515142121392e-05
ASN 689,R ASN 689,0.0,0.0,0.0,-0.00025870646766168513,0.0004379240016848726,3.0888777466767824e-05,0.6245771144278612,0.13330474298060965,0.009402591603453027,-0.6240049751243777,0.13322720269313512,0.00939712233327077,0.0,0.0,0.0,0.00031343283582108416,0.0007894003371267539,5.5680006694965534e-05
ALA 690,R ALA 690,0.0,0.0,0.0,-0.0001442786069651737,0.00035137201160217964,2.4783870791901392e-05,-0.46622388059701486,0.06556706055419256,0.004624743870663496,0.46590049751243773,0.06546542173192356,0.004617574820894648,0.0,0.0,0.0,-0.00046766169154233205,0.0006692975488752624,4.720860918040722e-05
ASP 691,R ASP 691,0.0,0.0,0.0,-0.00014925373134329586,0.0003563383995914718,2.5134172791391398e-05,74.22824378109449,0.4803076390609247,0.03387828874750173,-74.22129850746269,0.47988399349483046,0.03384840709322948,0.0,0.0,0.0,0.006796019900495885,0.0007874539105830802,5.5542716352048424e-05
LEU 692,R LEU 692,0.0,0.0,0.0,-0.0001442786069651781,0.00035137201160219037,2.478387079190215e-05,0.18318905472636807,0.08221228485268178,0.005798807469055734,-0.1831592039800994,0.0821680993125678,0.0057956908613553595,0.0,0.0,0.0,-0.00011442786069648727,0.0006924186436898064,4.883944546653618e-05
ARG 693,R ARG 693,0.0,0.0,0.0,-0.00021393034825872932,0.0004100782295521807,2.892468813736865e-05,-70.77436318407959,0.4151857133378309,0.029284942266996378,70.76957213930349,0.4149761319288125,0.029270159534194717,0.0,0.0,0.0,-0.005004975124380232,0.0008134290322002849,5.737486016745735e-05
LYS 694,R LYS 694,0.0,0.0,0.0,-0.0003233830845771186,0.0004677675332753556,3.2993777883676304e-05,-81.26637313432833,0.5626578408321447,0.03968682412594182,81.25591044776125,0.5620050830431458,0.039640782141473034,0.0,0.0,0.0,-0.01078606965173878,0.001249479483715983,8.813148759443335e-05
LEU 695,R LEU 695,0.0,0.0,0.0,-0.0001890547263681671,0.0003915520869642154,2.7617954792049392e-05,0.21220895522388072,0.08854476406421255,0.006245466113992628,-0.21217412935323365,0.08844265943155814,0.006238264208492464,0.0,0.0,0.0,-0.00015422885572147546,0.0006918822314906827,4.8801609867241685e-05
ALA 696,R ALA 696,0.0,0.0,0.0,-0.00010945273631840033,0.0003122063978056943,2.2021341393525196e-05,-0.09971144278606973,0.0531869538337867,0.0037515184707535114,0.09958208955223881,0.053139396873801474,0.003748164061430597,0.0,0.0,0.0,-0.00023880597014928792,0.0007072380355786556,4.988472477638521e-05
VAL 697,R VAL 697,0.0,0.0,0.0,-0.0001741293532338404,0.0003792206766201104,2.674816416969261e-05,-0.27136815920398005,0.14156170105317745,0.009984992521134422,0.271228855721393,0.1415680746650255,0.009985442081051843,0.0,0.0,0.0,-0.0003134328358208889,0.0007236369287792517,5.104141351878259e-05
ASN 698,R ASN 698,0.0,0.0,0.0,-0.0002686567164179162,0.0004432609673109797,3.12652179974041e-05,0.23946268656716427,0.1030476866413589,0.007268423399685314,-0.23952736318407952,0.10299200808251183,0.007264496136947304,0.0,0.0,0.0,-0.00033333333333435936,0.0007553018791789979,5.327488691286669e-05
MET 699,R MET 699,0.0,0.0,0.0,-0.0001492537313433025,0.0003563383995914876,2.513417279139251e-05,-0.48946268656716413,0.14295850509797287,0.010083515482055423,0.48921393034825855,0.14287147271724054,0.010077376691236695,0.0,0.0,0.0,-0.00039800995024887476,0.0006622710962107105,4.671300142220926e-05
VAL 700,R VAL 700,0.0,0.0,0.0,-0.00011442786069651586,0.0003183302143889786,2.2453282111459373e-05,0.3892238805970151,0.06021110975704341,0.004246964229311144,-0.38910447761194006,0.06019780024287035,0.004246025448564027,0.0,0.0,0.0,4.975124378276819e-06,0.0006946670517695198,4.899803594470487e-05
PRO 701,R PRO 701,0.0,0.0,0.0,-0.00017412935323383156,0.0003792206766200912,2.6748164169691258e-05,0.39110447761194034,0.05642019000896312,0.003979573366873122,-0.3909800995024876,0.05641688821276698,0.003979340476125982,0.0,0.0,0.0,-4.9751243780982995e-05,0.000652215846372635,4.600375878324431e-05
PHE 702,R PHE 702,0.0,0.0,0.0,-0.00020895522388060273,0.00040656234244407794,2.8676696581613247e-05,-0.06706965174129349,0.06735843917238148,0.004751097976131735,0.06710447761194033,0.06735680613853973,0.004750982790805652,0.0,0.0,0.0,-0.00017412935323404366,0.0007155190602326688,5.046882321983772e-05
PRO 703,R PRO 703,0.0,0.0,0.0,-9.452736318407693e-05,0.00029256100354206453,2.0635662121958706e-05,-0.10726865671641787,0.06917328059982313,0.004879107020564187,0.10735323383084575,0.06904659614920279,0.004870171388379936,0.0,0.0,0.0,-9.950248756001288e-06,0.0005900505902185742,4.161895969454496e-05
ARG 704,R ARG 704,0.0,0.0,0.0,-0.00010447761194030855,0.00030587912734210697,2.1575050145340906e-05,-62.269412935323345,0.5486643244549027,0.03869979758322851,62.26797014925374,0.5485421285258304,0.03869117854694382,0.0,0.0,0.0,-0.0015472636815909437,0.0007116688921564551,5.019725330255012e-05
LEU 705,R LEU 705,0.0,0.0,0.0,-0.00010945273631839591,0.0003122063978056817,2.202134139352431e-05,0.19564676616915422,0.09608567695246248,0.0067773610985224966,-0.19557213930348263,0.09609373543551478,0.006777929500091638,0.0,0.0,0.0,-3.482587064662314e-05,0.000625956855225718,4.415159235500955e-05
HIP 706,R HIP 706,0.0,0.0,0.0,-0.000134328358208978,0.0003410047659342627,2.4052621663861966e-05,-65.05400995024877,0.5851666258403929,0.04127447140832899,65.05168159203981,0.5849464219283764,0.04125893942193541,0.0,0.0,0.0,-0.0024626865671701407,0.0006690386258318526,4.719034615705584e-05
PHE 707,R PHE 707,0.0,0.0,0.0,-7.960199004976015e-05,0.0002706760300246162,1.9092015109587338e-05,0.46628855721393053,0.08477952863768225,0.005979886883914765,-0.4662537313432835,0.08477597225129052,0.005979636035759795,0.0,0.0,0.0,-4.477611940271281e-05,0.0006563771172328952,4.629727219901279e-05
PHE 708,R PHE 708,0.0,0.0,0.0,-0.0001343283582089338,0.0003410047659341505,2.4052621663854054e-05,-0.43211940298507495,0.05371868562905296,0.003789023939813879,0.43201492537313435,0.053668456842172814,0.0037854810743522985,0.0,0.0,0.0,-0.00023880597014897998,0.0006485242084298423,4.574337071941571e-05
MET 709,R MET 709,0.0,0.0,0.0,-0.00010447761194030688,0.0003058791273421021,2.157505014534056e-05,0.604218905472637,0.06350509707122517,0.004479304180386339,-0.6040696517412937,0.0634289285695458,0.004473931668513732,0.0,0.0,0.0,4.477611940301329e-05,0.0006713653383510982,4.735445980453715e-05
PRO 710,R PRO 710,0.0,0.0,0.0,-5.472636815920458e-05,0.0002274453622022405,1.6042758907672127e-05,-0.15660199004975126,0.0952378577472136,0.006717560542576196,0.15654228855721392,0.09523602234958926,0.006717431083609427,0.0,0.0,0.0,-0.00011442786069669261,0.0006630554902152918,4.676832830943298e-05
GLY 711,R GLY 711,0.0,0.0,0.0,-3.482587064676896e-05,0.00018333856490238565,1.293170529717048e-05,0.28986567164179117,0.05983590218023738,0.0042204991273774375,-0.28984577114427873,0.05986469897702022,0.004222530296813592,0.0,0.0,0.0,-1.4925373134321191e-05,0.0005857139364282704,4.131307572069622e-05
PHE 712,R PHE 712,0.0,0.0,0.0,-7.960199004978666e-05,0.0002706760300247064,1.9092015109593694e-05,-0.2627960199004975,0.05419830167594562,0.0038228534474109965,0.26271144278606956,0.054172346293044585,0.0038210226958572784,0.0,0.0,0.0,-0.000164179104477627,0.0006212733255467252,4.382124164242743e-05
ALA 713,R ALA 713,0.0,0.0,0.0,-4.975124378109568e-05,0.00021743058092947923,1.5336370701219633e-05,0.3069701492537314,0.047422406951484204,0.0033449186836691696,-0.30691542288557194,0.04748089755661122,0.003349044292858696,0.0,0.0,0.0,4.975124378106696e-06,0.0005598286201672748,3.9487266286715575e-05
PRO 714,R PRO 714,0.0,0.0,0.0,-6.467661691542681e-05,0.0002459543700360005,1.7348283660615634e-05,-0.06244278606965175,0.06135361951069953,0.004327550653892847,0.06238805970149253,0.06129285915828553,0.004323264949073523,0.0,0.0,0.0,-0.00011940298507462255,0.0006431202248978414,4.536220311016882e-05
LEU 715,R LEU 715,0.0,0.0,0.0,-4.975124378109126e-05,0.00021743058092945993,1.533637070121827e-05,-0.2555223880597014,0.133117576975281,0.009389389931323395,0.25543781094527374,0.1330805963974332,0.009386781522477707,0.0,0.0,0.0,-0.00013432835820901499,0.0006362715334823527,4.487913366374048e-05
THR 716,R THR 716,0.0,0.0,0.0,-5.4726368159202374e-05,0.00022744536220223134,1.604275890767148e-05,-0.07798507462686566,0.09068821870046885,0.0063966537470401446,0.07795522388059693,0.09069539520569418,0.0063971599386899326,0.0,0.0,0.0,-8.457711442791987e-05,0.0005966831582311692,4.208678497150175e-05
SER 717,R SER 717,0.0,0.0,0.0,-2.985074626865785e-05,0.00017017543658196733,1.2003249811991358e-05,0.44178109452736314,0.13787250524410088,0.009724776712136816,-0.4417164179104476,0.1378962555424966,0.00972645192902169,0.0,0.0,0.0,3.482587064678664e-05,0.0006016404560330353,4.243644579860692e-05
ARG 718,R ARG 718,0.0,0.0,0.0,-4.4776119402989537e-05,0.00020681203672466268,1.4587396341052825e-05,-56.210129353233846,1.2290590475932621,0.08669114108512517,56.20932835820897,1.2289104714766919,0.08668066133388076,0.0,0.0,0.0,-0.0008457711442795345,0.0005994147455467879,4.2279456285242404e-05
GLY 719,R GLY 719,0.0,0.0,0.0,-1.9900497512437276e-05,0.0001396583964937097,9.850743768467997e-06,0.22670646766169156,0.10575795329211642,0.007459590869677272,-0.22664179104477608,0.10565865929188833,0.007452587210903078,0.0,0.0,0.0,4.477611940295142e-05,0.0005926457035842238,4.180200487805666e-05
SER 720,R SER 720,0.0,0.0,0.0,-1.9900497512440038e-05,0.00013965839649372904,9.85074376846936e-06,0.3539651741293535,0.14917695853017227,0.010522131368637694,-0.3538955223880599,0.14907954412817115,0.010515260286500395,0.0,0.0,0.0,4.975124378108353e-05,0.0006209545194575807,4.3798754794698724e-05
GLN 721,R GLN 721,0.0,0.0,0.0,-5.472636815919353e-05,0.0002274453622021946,1.604275890766889e-05,0.3712587064676616,0.2803113811182069,0.01977164037469959,-0.37120398009950245,0.28027708959052094,0.019769221636828153,0.0,0.0,0.0,-3.5350384863686576e-17,0.0006229443807372714,4.3939108787678383e-05
GLN 722,R GLN 722,0.0,0.0,0.0,-4.47761194029829e-05,0.00020681203672463203,1.4587396341050662e-05,0.32204975124378105,0.3295435974183692,0.02324421316733176,-0.3219950248756217,0.3295455259999617,0.023244349198988868,0.0,0.0,0.0,9.950248755842212e-06,0.0005984228837314491,4.220949574694373e-05
TYR 723,R TYR 723,0.0,0.0,0.0,-2.9850746268653428e-05,0.00017017543658194215,1.2003249811989581e-05,0.07311442786069655,0.06534974289401944,0.00460941546477832,-0.07310447761194039,0.06538073742106407,0.004611601650154973,0.0,0.0,0.0,-1.9900497512400268e-05,0.0005897988442393325,4.1601202902268145e-05
ARG 724,R ARG 724,0.0,0.0,0.0,-5.472636815920569e-05,0.00022744536220224514,1.6042758907672456e-05,-59.58173631840796,0.43586515455816643,0.030743557587313303,59.580502487562185,0.4357531836468367,0.030735659768172288,0.0,0.0,0.0,-0.0012885572139287238,0.0005610211088167147,3.9571377950799934e-05
ALA 725,R ALA 725,0.0,0.0,0.0,-2.9850746268656192e-05,0.0001701754365819579,1.2003249811990692e-05,-0.18950248756218907,0.09465129111235046,0.006676187322145231,0.18945273631840803,0.0946087465846763,0.006673186462537856,0.0,0.0,0.0,-7.960199004962318e-05,0.0006337378970718788,4.470042473030973e-05
LEU 726,R LEU 726,0.0,0.0,0.0,-9.950248756218694e-05,0.00029933550162171153,2.1113498373970855e-05,0.3205820895522386,0.06423343991717995,0.004530677523709956,-0.3204676616915423,0.06424200357932132,0.004531281557864667,0.0,0.0,0.0,1.4925373134146648e-05,0.0006577332697470327,4.639292782204103e-05
THR 727,R THR 727,0.0,0.0,0.0,-0.00011940298507462034,0.00032426210421491417,2.287168535970736e-05,-0.5995373134328359,0.12896700125876281,0.009096630892829867,0.5992736318407961,0.12894065028054502,0.009094772238133916,0.0,0.0,0.0,-0.00038308457711443426,0.0006747119804245562,4.7590513735973314e-05
VAL 728,R VAL 728,0.0,0.0,0.0,-0.00015920398009952694,0.0003658661952408569,2.580621168040044e-05,-0.5023582089552241,0.0550473432129272,0.0038827402199901767,0.5021442786069654,0.055046195702295075,0.0038826592808308244,0.0,0.0,0.0,-0.00037313432835803863,0.0006729120105894834,4.746355365278868e-05
PRO 729,R PRO 729,0.0,0.0,0.0,-0.0001243781094527403,0.00033001241695079667,2.327728114751442e-05,-0.2604975124378109,0.051485990402656924,0.0036315417608651927,0.2603880597014924,0.05143056621320988,0.0036276324399612935,0.0,0.0,0.0,-0.00023383084577138145,0.0006691865941238516,4.720078303566059e-05
GLU 730,R GLU 730,0.0,0.0,0.0,-8.457711442785138e-05,0.00027825137222105517,1.962633855027602e-05,61.74188557213928,0.3693394962946377,0.02605119944748457,-61.74025870646765,0.3692159539249736,0.026042485440603034,0.0,0.0,0.0,0.0015422885572135882,0.0006761411848186341,4.7691322041326184e-05
LEU 731,R LEU 731,0.0,0.0,0.0,-6.467661691544007e-05,0.0002459543700360509,1.7348283660619188e-05,-0.4280995024875619,0.06647784241453017,0.004688985469882763,0.4279004975124377,0.06650178653008423,0.0046906743575759295,0.0,0.0,0.0,-0.00026368159203998625,0.0006729487927928121,4.746614806937463e-05
THR 732,R THR 732,0.0,0.0,0.0,-7.462686567162915e-05,0.0002627883113680004,1.853565833223033e-05,-0.0806467661691544,0.06776150451781195,0.004779528013562125,0.08066666666666664,0.0677378127558648,0.004777856925519987,0.0,0.0,0.0,-5.472636815926865e-05,0.0006556224870481427,4.624404468977181e-05
GLN 733,R GLN 733,0.0,0.0,0.0,-8.457711442785083e-05,0.0002782513722210533,1.9626338550275892e-05,-0.7552985074626867,0.16936043123886513,0.01194576376742551,0.7550248756218907,0.1692781995235652,0.011939963589438378,0.0,0.0,0.0,-0.0003582089552242477,0.0006237782295985438,4.39979239515371e-05
GLN 734,R GLN 734,0.0,0.0,0.0,-5.472636815919132e-05,0.0002274453622021854,1.604275890766824e-05,-0.4617263681592035,0.13331670201465104,0.009403435128676127,0.46168159203980114,0.13323752070955336,0.009397850110035265,0.0,0.0,0.0,-9.95024875613562e-05,0.0006149463037220867,4.3374967931882386e-05
MET 735,R MET 735,0.0,0.0,0.0,-7.46268656716402e-05,0.0002627883113680393,1.8535658332233076e-05,-0.43902487562189085,0.12031899713987584,0.008486647713711465,0.4389651741293535,0.12031866387518951,0.008486624207032922,0.0,0.0,0.0,-0.00013432835820889624,0.0006123648569697388,4.319288671694828e-05
PHE 736,R PHE 736,0.0,0.0,0.0,-9.452736318408244e-05,0.0002925610035420816,2.063566212195991e-05,-0.17809452736318404,0.04901046715190792,0.003456931813678009,0.17808457711442788,0.04908189735235128,0.0034619701115502716,0.0,0.0,0.0,-0.00010447761194012571,0.0006181579526898825,4.3601500183793545e-05
ASP 737,R ASP 737,0.0,0.0,0.0,-3.482587064676289e-05,0.00018333856490235364,1.2931705297168222e-05,59.44365174129351,0.5388300834390465,0.03800614370464541,-59.44253233830845,0.5388028652115985,0.03800422387890522,0.0,0.0,0.0,0.0010845771144315547,0.0005966831582314184,4.208678497151933e-05
ALA 738,R ALA 738,0.0,0.0,0.0,-3.482587064676233e-05,0.00018333856490235074,1.2931705297168017e-05,-0.07199502487562186,0.0637325332631903,0.004495346292475356,0.07202985074626869,0.06373771741575583,0.00449571195440376,0.0,0.0,0.0,3.5350384863686576e-17,0.0006149060519593071,4.337212879144167e-05
LYS 739,R LYS 739,0.0,0.0,0.0,-3.9800995024874e-05,0.00019549137019291243,1.3788898090376104e-05,-57.56717412935326,0.5453429196613316,0.0384655237522648,57.56634825870651,0.5451737028458014,0.03845358811836842,0.0,0.0,0.0,-0.0008656716417921735,0.0006123648569697228,4.319288671694716e-05
ASN 740,R ASN 740,0.0,0.0,0.0,-2.487562189054784e-05,0.00015574602828357105,1.0985477823720609e-05,-0.4787114427860695,0.07873904452521736,0.005553823985275703,0.47865671641791036,0.0787478283182478,0.005554443546266165,0.0,0.0,0.0,-7.960199004956573e-05,0.0006097318885525144,4.3007171443969945e-05
MET 741,R MET 741,0.0,0.0,0.0,-8.955223880597796e-05,0.00028553920104045763,2.014038236096537e-05,-0.4311094527363185,0.05839297272685798,0.004118722730983997,0.4310497512437812,0.05839126487216121,0.004118602268201708,0.0,0.0,0.0,-0.000149253731343276,0.0006289942539017462,4.4365833938984674e-05
MET 742,R MET 742,0.0,0.0,0.0,-6.467661691539587e-05,0.00024595437003588285,1.7348283660607336e-05,-0.16510447761194028,0.09663365723853294,0.006816012647758171,0.16507960199004978,0.09656613557114657,0.006811250036551527,0.0,0.0,0.0,-8.955223880584318e-05,0.0006083501041843571,4.290970788935578e-05
ALA 743,R ALA 743,0.0,0.0,0.0,-3.482587064676454e-05,0.00018333856490236237,1.2931705297168837e-05,-0.35700000000000015,0.05382198407852596,0.0037963100506599565,0.356945273631841,0.05386524544375562,0.003799361472090036,0.0,0.0,0.0,-8.955223880600447e-05,0.0005917679881073648,4.174009560169929e-05
ALA 744,R ALA 744,0.0,0.0,0.0,-2.9850746268660058e-05,0.0001701754365819799,1.2003249811992246e-05,-0.28393034825870644,0.05135579844776132,0.0036223587284046252,0.2838606965174128,0.05138083830367629,0.003624124903663761,0.0,0.0,0.0,-9.950248756217589e-05,0.0005643203557591902,3.980408888745093e-05
CYS 745,R CYS 745,0.0,0.0,0.0,-4.9751243781102305e-05,0.00021743058092950818,1.5336370701221672e-05,0.40066169154228864,0.06668754629591196,0.004703776841218881,-0.40063184079602,0.06662737982528312,0.004699533025590907,0.0,0.0,0.0,-1.9900497512621208e-05,0.0005813023549841499,4.1001906757634875e-05
ASP 746,R ASP 746,0.0,0.0,0.0,-4.47761194029829e-05,0.00020681203672463205,1.4587396341050663e-05,57.61614925373133,0.38466351208444877,0.027132072182953687,-57.615338308457744,0.3846369160458559,0.02713019624303162,0.0,0.0,0.0,0.0007661691542316657,0.0006149463037221841,4.337496793188926e-05
PRO 747,R PRO 747,0.0,0.0,0.0,-4.4776119402977936e-05,0.00020681203672460907,1.4587396341049042e-05,0.1281144278606964,0.05507933528031575,0.0038849967664376533,-0.12812437810945274,0.05508527493950204,0.0038854157176943277,0.0,0.0,0.0,-5.4726368159200165e-05,0.0006245317049589222,4.405107000574713e-05
ARG 748,R ARG 748,0.0,0.0,0.0,-6.965174129353571e-05,0.0002545591802082916,1.7955220173647733e-05,-57.50313432835824,1.4219993201572472,0.10030009862268216,57.502537313432825,1.4218376378865423,0.10028869443460178,0.0,0.0,0.0,-0.0006666666666641938,0.0006413087778796167,4.523443348890232e-05
HIE 749,R HIE 749,0.0,0.0,0.0,-5.97014925373157e-05,0.0002369329532296738,1.6711961981298073e-05,0.19836318407960174,0.09617641562875505,0.0067837613112736745,-0.19834328358208944,0.09618579950818647,0.006784423199095344,0.0,0.0,0.0,-3.980099502486903e-05,0.0006528985965007437,4.605191626420315e-05
GLY 750,R GLY 750,0.0,0.0,0.0,-4.975124378109291e-05,0.00021743058092946714,1.533637070121878e-05,-0.22579601990049752,0.03930165497356647,0.0027721250031592383,0.22574626865671643,0.03939821318911487,0.002778935694560458,0.0,0.0,0.0,-9.95024875621792e-05,0.0006691865941237778,4.720078303565539e-05
ARG 751,R ARG 751,0.0,0.0,0.0,-0.00011940298507463802,0.00032426210421496215,2.2871685359710744e-05,-64.75279601990053,0.44716254480226775,0.03154041405524536,64.75153731343282,0.44698236395133306,0.031527705077918515,0.0,0.0,0.0,-0.0013781094527341318,0.0006738309633139116,4.7528371580324354e-05
TYR 752,R TYR 752,0.0,0.0,0.0,-0.00010447761194028921,0.0003058791273420504,2.157505014533691e-05,0.17252736318407952,0.08157193509130307,0.005753640679375277,-0.17257711442786056,0.08157348897231438,0.005753750281691166,0.0,0.0,0.0,-0.00015422885572147988,0.0006238179088852454,4.400072271262864e-05
LEU 753,R LEU 753,0.0,0.0,0.0,-0.00017910447761194486,0.00038343977846762566,2.704575666879319e-05,0.05701990049751238,0.1896284127638927,0.013375356958523637,-0.05697512437810949,0.18959893354159169,0.013373277654502743,0.0,0.0,0.0,-0.000134328358209073,0.000688834672192071,4.8586651608207196e-05
THR 754,R THR 754,0.0,0.0,0.0,-0.00014427860696516486,0.00035137201160215806,2.478387079189987e-05,-0.7267711442786069,0.09354477132354523,0.006598139433955775,0.7264029850746263,0.09350846286783833,0.00659557843295063,0.0,0.0,0.0,-0.0005124378109452393,0.0006846537617627752,4.8291752924047066e-05
VAL 755,R VAL 755,0.0,0.0,0.0,-9.950248756218362e-05,0.00029933550162170155,2.111349837397015e-05,0.5344925373134324,0.047895732462190206,0.0033783044910542207,-0.5343084577114428,0.0479493345593654,0.0033820852914785557,0.0,0.0,0.0,8.45771144276165e-05,0.0006370102315489613,4.493123740801304e-05
ALA 756,R ALA 756,0.0,0.0,0.0,-0.00011940298507462919,0.00032426210421493813,2.287168535970905e-05,-0.5106069651741294,0.04249705580956393,0.002997511200217409,0.5103333333333336,0.042508100876569324,0.002998290259176321,0.0,0.0,0.0,-0.0003930348258707082,0.0006836769506985361,4.822285398387874e-05
ALA 757,R ALA 757,0.0,0.0,0.0,-0.00010447761194031572,0.000305879127342128,2.1575050145342386e-05,0.5267014925373139,0.03103906137603598,0.002189326586195293,-0.5264179104477615,0.031031591632004675,0.002188799711074886,0.0,0.0,0.0,0.0001791044776119515,0.0006524055708571893,4.6017140916584455e-05
VAL 758,R VAL 758,0.0,0.0,0.0,-0.00012935323383083262,0.00033559048664752916,2.3670727848068815e-05,-0.45752736318407944,0.04334772624555229,0.0030575128664739005,0.45732835820895495,0.04331065202576506,0.00305489785263507,0.0,0.0,0.0,-0.00032835820895527165,0.0007065026969099689,4.983285798577226e-05
PHE 759,R PHE 759,0.0,0.0,0.0,-0.0001741293532337962,0.00037922067662001424,2.6748164169685826e-05,0.43384577114427864,0.06406434183734404,0.0045187502647837195,-0.43363184079602024,0.06402233581864829,0.004515787388671047,0.0,0.0,0.0,3.980099502515404e-05,0.0006826987420064075,4.8153856462639976e-05
ARG 760,R ARG 760,0.0,0.0,0.0,-0.00014427860696520023,0.0003513720116022442,2.4783870791905945e-05,-67.8482686567164,0.4522868013857559,0.03190185124681515,67.84427363184079,0.4520642755272501,0.03188615548294393,0.0,0.0,0.0,-0.004139303482585336,0.000719658233171824,5.076077796842909e-05
GLY 761,R GLY 761,0.0,0.0,0.0,-5.97014925373157e-05,0.0002369329532296738,1.6711961981298073e-05,0.3286965174129354,0.07152915724465198,0.005045277746857557,-0.3285124378109455,0.07150479992605269,0.005043559714068748,0.0,0.0,0.0,0.00012437810945272482,0.0006144631085423738,4.334088597172093e-05
ARG 762,R ARG 762,0.0,0.0,0.0,-0.00025373134328359007,0.0004351456637944391,3.0692808621728716e-05,-74.12863184079603,1.4168892750294768,0.09993966382991092,74.12115920398011,1.415912161218002,0.09987074353559904,0.0,0.0,0.0,-0.007726368159202411,0.0012377765508549306,8.730602635581026e-05
MET 763,R MET 763,0.0,0.0,0.0,-0.00021890547263680727,0.0004135043732373996,2.916634968013573e-05,0.23385572139303473,0.16864294195207458,0.011895155975139187,-0.23372636815920383,0.16849069464021504,0.01188441727774455,0.0,0.0,0.0,-8.95522388058697e-05,0.0007410764649299113,5.227150355543012e-05
SER 764,R SER 764,0.0,0.0,0.0,-0.00017412935323382769,0.0003792206766200828,2.6748164169690665e-05,-0.8421044776119405,0.11980757386772241,0.008450574697425316,0.8414676616915426,0.11969850266940622,0.00844288140827044,0.0,0.0,0.0,-0.0008109452736317631,0.0007357803600928684,5.189794512263655e-05
MET 765,R MET 765,0.0,0.0,0.0,-0.00039303482587061013,0.0004884244583591535,3.445080503817394e-05,-0.765601990049751,0.13855545002762806,0.009772947923030255,0.7649303482587063,0.13843268071136136,0.009764288443131187,0.0,0.0,0.0,-0.001064676616915173,0.0008047100277468521,5.67598690108693e-05
LYS 766,R LYS 766,0.0,0.0,0.0,-0.0005024875621890701,0.0004999938119960788,3.526684432478624e-05,-81.39124875621889,0.9287871178372016,0.06551159216324134,81.3792786069652,0.9278320486150048,0.06544422677436955,0.0,0.0,0.0,-0.012472636815919721,0.0013084104185300046,9.228815524538524e-05
GLU 767,R GLU 767,0.0,0.0,0.0,-0.00019900497512439266,0.0003992517939848825,2.8161050251091713e-05,72.18572636815918,0.5167069473242821,0.03644569799788621,-72.18024378109456,0.5163813385822439,0.036422731328018015,0.0,0.0,0.0,0.005283582089553146,0.0007753536214451932,5.4689227762645425e-05
VAL 768,R VAL 768,0.0,0.0,0.0,-0.00024378109452737168,0.00042936216936103824,3.028487237743453e-05,-0.477333333333333,0.054563517537847696,0.003848613788114461,0.4769800995024877,0.054599761284536565,0.0038511702248973895,0.0,0.0,0.0,-0.0005970149253730724,0.0007476603937975776,5.2735898091623444e-05
ASP 769,R ASP 769,0.0,0.0,0.0,-0.00028855721393035406,0.0004530915450757295,3.1958613490176426e-05,77.53149751243785,0.6011882357160827,0.04240454863681045,-77.52284079601989,0.6006697377581437,0.042367976610664056,0.0,0.0,0.0,0.008368159203981453,0.0009217013764744071,6.501180250270584e-05
GLU 770,R GLU 770,0.0,0.0,0.0,-0.00033333333333330047,0.0004714045207909852,3.325031120358448e-05,76.03045273631838,1.1355088144415524,0.08009261640351435,-76.02309950248751,1.1345718635172708,0.08002652898084268,0.0,0.0,0.0,0.0070199004975136465,0.0011926816600979315,8.412527800650308e-05
GLN 771,R GLN 771,0.0,0.0,0.0,-0.00017412935323382934,0.00037922067662008645,2.6748164169690922e-05,-0.8863980099502486,0.11256918622599006,0.007940018198527219,0.8859203980099503,0.11252884044625888,0.00793717242664204,0.0,0.0,0.0,-0.0006517412935319859,0.0006897324109694757,4.864997321929006e-05
MET 772,R MET 772,0.0,0.0,0.0,-0.00017910447761196918,0.00038343977846767765,2.7045756668796857e-05,-0.6734328358208953,0.08553243669964769,0.006032992923979957,0.6730348258706469,0.0854960578131318,0.006030426955168577,0.0,0.0,0.0,-0.0005771144278607103,0.0007298017394785489,5.147624573871734e-05
LEU 773,R LEU 773,0.0,0.0,0.0,-0.0002686567164179223,0.0004432609673109897,3.12652179974048e-05,-0.501830845771144,0.06367822752306249,0.004491515860903845,0.5015024875621888,0.06367768061682022,0.0044914772851118185,0.0,0.0,0.0,-0.0005970149253730067,0.0007342312761938879,5.178868116896224e-05
ASN 774,R ASN 774,0.0,0.0,0.0,-0.00012935323383085804,0.0003355904866475951,2.3670727848073464e-05,-0.32273631840795985,0.2944125192090903,0.020766257967801717,0.32251741293532327,0.2943433216336359,0.020761377147154238,0.0,0.0,0.0,-0.00034825870646688537,0.0006526710924816559,4.603586936795777e-05
VAL 775,R VAL 775,0.0,0.0,0.0,-0.00014925373134328483,0.0003563383995914454,2.5134172791389534e-05,-0.3571741293532341,0.053339842830639146,0.0037623024291178007,0.357039800995025,0.05331328984026553,0.0037604295255830042,0.0,0.0,0.0,-0.0002835820895526064,0.0006796100026481677,4.7935993586153546e-05
GLN 776,R GLN 776,0.0,0.0,0.0,-0.00017910447761192058,0.0003834397784675736,2.704575666878952e-05,-0.5981592039800994,0.14829993316411524,0.010460270768943182,0.5979502487562187,0.14829618578656725,0.010460006449310739,0.0,0.0,0.0,-0.0003880597014922692,0.0007043974994514601,4.9684368805984674e-05
ASN 777,R ASN 777,0.0,0.0,0.0,-0.00018407960199004218,0.000387549096400988,2.7335605607639813e-05,-0.3694776119402978,0.2929290249836625,0.020661620352996016,0.36925870646766185,0.29286545012502535,0.02065713612821416,0.0,0.0,0.0,-0.00040298507462624466,0.0006923828958044291,4.883692400511347e-05
LYS 778,R LYS 778,0.0,0.0,0.0,-0.0001393034825870532,0.00034626293813540065,2.4423504534812187e-05,-65.03780597014925,1.3068423403965266,0.092177551541708,65.03571641791046,1.3064501879938752,0.09214989124391214,0.0,0.0,0.0,-0.0022288557213917997,0.0007709677217212335,5.437987024845638e-05
ASN 779,R ASN 779,0.0,0.0,0.0,-9.452736318408465e-05,0.00029256100354208844,2.063566212196039e-05,-0.4307114427860698,0.3235294573443975,0.022820008433898212,0.43059203980099514,0.3234236362634141,0.022812544390344507,0.0,0.0,0.0,-0.00021393034825873815,0.0007046434299055412,4.97017154027439e-05
SER 780,R SER 780,0.0,0.0,0.0,-7.960199004975463e-05,0.00027067603002459747,1.9092015109586013e-05,-0.15484079601990053,0.21608231462545402,0.015241271328564225,0.1547412935323383,0.21598952604124302,0.015234726526456731,0.0,0.0,0.0,-0.00017910447761193383,0.0006748953808953947,4.760344980777854e-05
SER 781,R SER 781,0.0,0.0,0.0,-6.467661691542515e-05,0.00024595437003599425,1.7348283660615193e-05,0.05785074626865672,0.20033625368176403,0.014130629823196822,-0.057860696517412956,0.20024405630898773,0.014124126721928677,0.0,0.0,0.0,-7.462686567166671e-05,0.0006460003119653339,4.5565348788803505e-05
TYR 782,R TYR 782,0.0,0.0,0.0,-0.00014925373134329697,0.00035633839959147443,2.513417279139158e-05,-0.09148756218905472,0.07604405043456636,0.0053637337586151515,0.0914179104477612,0.07602882719592612,0.005362659994151745,0.0,0.0,0.0,-0.00021890547263687355,0.0006555092175923063,4.6236055278363324e-05
PHE 783,R PHE 783,0.0,0.0,0.0,-0.00019402985074626277,0.0003954519790892946,2.7893031973324005e-05,-0.12845771144278623,0.09837292964177068,0.00693869146419893,0.1284726368159205,0.09835209618201055,0.006937221985248432,0.0,0.0,0.0,-0.00017910447761186753,0.0007712245183735943,5.439798328774737e-05
VAL 784,R VAL 784,0.0,0.0,0.0,-0.00014427860696517592,0.000351372011602185,2.478387079190177e-05,0.4695870646766167,0.0500469792413597,0.003530041739485934,-0.4694278606965171,0.04996990158663277,0.0035246051009017038,0.0,0.0,0.0,1.4925373134399625e-05,0.0006873238313616279,4.848008511260587e-05
GLU 785,R GLU 785,0.0,0.0,0.0,-0.00012437810945273864,0.00033001241695079217,2.32772811475141e-05,67.51093034825871,0.57737421159804,0.04072483688604922,-67.50922885572143,0.5772210293908289,0.040714032246220826,0.0,0.0,0.0,0.0015771144278617225,0.0007499742163684171,5.289910255224508e-05
TRP 786,R TRP 786,0.0,0.0,0.0,-0.0003333333333333458,0.00047140452079104926,3.3250311203589e-05,0.7597611940298507,0.13365993340406718,0.009427644804251099,-0.7595870646766164,0.13357809734902154,0.009421872533986539,0.0,0.0,0.0,-0.0001592039800990254,0.0007224387685556008,5.095690181269776e-05
ILE 787,R ILE 787,0.0,0.0,0.0,-0.00022885572139301182,0.00042009615587228726,2.9631298178356814e-05,-0.16344278606965176,0.08975410277737797,0.006330766289934559,0.16340298507462683,0.0897010057850553,0.006327021116859552,0.0,0.0,0.0,-0.0002686567164177262,0.0006597622718001146,4.653604259231197e-05
PRO 788,R PRO 788,0.0,0.0,0.0,-0.0003084577114427477,0.0004618566354337805,3.2576855295842e-05,0.060119402985074566,0.10147923676383722,0.007157793475204927,-0.059950248756218925,0.10141588437920226,0.007153324942529282,0.0,0.0,0.0,-0.00013930348258727027,0.0007793973385768892,5.4974449577706835e-05
ASN 789,R ASN 789,0.0,0.0,0.0,-0.00026368159203981836,0.0004406286532435023,3.107954887869829e-05,0.41440796019900467,0.7338433907351691,0.051761321838185985,-0.41426865671641794,0.7334596120103914,0.05173425217408781,0.0,0.0,0.0,-0.00012437810945279995,0.0008161630509218224,5.756770297934853e-05
ASN 790,R ASN 790,0.0,0.0,0.0,-0.0001492537313433025,0.00035633839959148765,2.5134172791392512e-05,0.46774129353233856,0.1779577140680806,0.012552169342613866,-0.4675223880597015,0.17788050308949477,0.012546723300089697,0.0,0.0,0.0,6.965174129390026e-05,0.0006947739373259434,4.900557507056707e-05
VAL 791,R VAL 791,0.0,0.0,0.0,-0.00017412935323383706,0.0003792206766201033,2.674816416969211e-05,0.5736517412935325,0.058071221578115756,0.0040960281547677176,-0.573462686567164,0.05804450043366303,0.004094143390558672,0.0,0.0,0.0,1.4925373134182137e-05,0.0006726912751365154,4.7447984174387116e-05
LYS 792,R LYS 792,0.0,0.0,0.0,-0.0002885572139303297,0.0004530915450756913,3.195861349017373e-05,-76.55986069651746,0.552846375513532,0.03899477672117861,76.55328358208952,0.5523935832565385,0.038962839217842105,0.0,0.0,0.0,-0.0068656716417910225,0.0008620614375025858,6.0805125554320993e-05
THR 793,R THR 793,0.0,0.0,0.0,-0.00021393034825870224,0.0004100782295521288,2.892468813736499e-05,0.23868656716417921,0.21364672162323226,0.015069477843950926,-0.23847761194029835,0.21351898967424682,0.015060468326928731,0.0,0.0,0.0,-4.9751243779432e-06,0.0007563825431756018,5.335111107408877e-05
ALA 794,R ALA 794,0.0,0.0,0.0,-0.0001442786069651781,0.00035137201160219037,2.478387079190215e-05,-0.46378606965174146,0.04979039653426925,0.003511943790730796,0.4635373134328357,0.04979040498533194,0.0035119443868227977,0.0,0.0,0.0,-0.00039303482587070955,0.0006065572399652992,4.278324899768156e-05
VAL 795,R VAL 795,0.0,0.0,0.0,-0.00017910447761194486,0.0003834397784676256,2.7045756668793187e-05,0.5028258706467663,0.046776748565192885,0.0032993774524578776,-0.5024228855721397,0.046797385580241636,0.0033008330752667824,0.0,0.0,0.0,0.00022388059701489187,0.0006799377098128896,4.795910826734575e-05
CYX 796,R CYX 796,0.0,0.0,0.0,-0.00014925373134470327,0.0003563383995948318,2.5134172791628394e-05,-0.2071940298507464,0.12903779832743995,0.009101624533030574,0.2070248756218905,0.12896053767228893,0.00909617498659166,0.0,0.0,0.0,-0.0003184079601974145,0.000689732410974404,4.864997321963768e-05
ASP 797,R ASP 797,0.0,0.0,0.0,-0.00016915422885570275,0.00037488808425437684,2.6442566666645352e-05,76.59790049751241,0.5197286414548863,0.03665883186863494,-76.58866666666667,0.5192942238084387,0.036628190410397596,0.0,0.0,0.0,0.00906467661691685,0.0007795878614573475,5.498788802555203e-05
ILE 798,R ILE 798,0.0,0.0,0.0,-0.0001492537313432898,0.0003563383995914573,2.513417279139037e-05,-0.019089552238805964,0.09908050870013296,0.006988600242867848,0.01902487562189055,0.09902798427596438,0.006984895455636568,0.0,0.0,0.0,-0.00021393034825870278,0.0007323410123245027,5.165535223565357e-05
PRO 799,R PRO 799,0.0,0.0,0.0,-0.00010447761194028921,0.0003058791273420504,2.157505014533691e-05,0.23426865671641806,0.06867993010110751,0.004844308759429116,-0.23414427860696535,0.06864331399938262,0.004841726058746967,0.0,0.0,0.0,1.9900497512568184e-05,0.0007050648253954806,4.973143834888103e-05
PRO 800,R PRO 800,0.0,0.0,0.0,-8.457711442786242e-05,0.00027825137222109154,1.962633855027859e-05,0.24847761194029852,0.09510188695162615,0.006707969902120954,-0.24832338308457702,0.09514032527289572,0.006710681132259799,0.0,0.0,0.0,6.965174129370584e-05,0.0006803016437410356,4.798477818741375e-05
ARG 801,R ARG 801,0.0,0.0,0.0,-9.452736318407195e-05,0.00029256100354204913,2.063566212195762e-05,-62.91557213930348,0.48200794364153277,0.033998218985657344,62.91322885572138,0.4818527751054679,0.03398727424099409,0.0,0.0,0.0,-0.002437810945275091,0.0006208349249650364,4.3790319249599026e-05
GLY 802,R GLY 802,0.0,0.0,0.0,-3.980099502487511e-05,0.00019549137019291788,1.3788898090376488e-05,-0.22274626865671654,0.2048440501311589,0.014448585269473185,0.22266666666666657,0.20471053057109656,0.01443916752584105,0.0,0.0,0.0,-0.00011940298507471977,0.000611394004425838,4.312440805839972e-05
LEU 803,R LEU 803,0.0,0.0,0.0,-9.452736318408521e-05,0.00029256100354209017,2.0635662121960512e-05,0.2713383084577114,0.06767117580587532,0.00477315671746706,-0.27118407960199,0.06758235032091735,0.004766891450827898,0.0,0.0,0.0,5.9701492537364304e-05,0.0007028144631405315,4.957271003381883e-05
LYS 804,R LYS 804,0.0,0.0,0.0,-9.950248756219024e-05,0.0002993355016217215,2.111349837397156e-05,-65.73765174129355,1.2318847704515905,0.0868904522081005,65.73460199004973,1.2314474316488393,0.08685960470738396,0.0,0.0,0.0,-0.0031492537313410696,0.0007581149312959347,5.3473304310653e-05
MET 805,R MET 805,0.0,0.0,0.0,-0.00011442786069653795,0.00031833021438904,2.2453282111463706e-05,-0.5229253731343284,0.10141687478192431,0.007153394800151074,0.5227761194029851,0.10142273792412407,0.00715380835431565,0.0,0.0,0.0,-0.0002636815920399466,0.0006729487927925517,4.746614806935626e-05
SER 806,R SER 806,0.0,0.0,0.0,-2.985074626864459e-05,0.00017017543658189176,1.2003249811986027e-05,0.5705323383084575,0.1878919457629629,0.01325287601990474,-0.5703134328358206,0.18778954100297074,0.013245652945054389,0.0,0.0,0.0,0.00018905472636812762,0.0005765566012265544,4.066716709694843e-05
ALA 807,R ALA 807,0.0,0.0,0.0,-5.472636815919574e-05,0.0002274453622022038,1.604275890766954e-05,-0.44919900497512444,0.02199638593121116,0.0015515054381313542,0.4490796019900497,0.02195118129032457,0.0015483169486047723,0.0,0.0,0.0,-0.0001741293532338537,0.0005855026017880945,4.129816932450351e-05
THR 808,R THR 808,0.0,0.0,0.0,-8.955223880597575e-05,0.0002855392010404506,2.014038236096487e-05,0.6418308457711444,0.23121076780297417,0.01630835014091282,-0.6415174129353235,0.23109611393507604,0.0163002630806065,0.0,0.0,0.0,0.00022388059701500843,0.0006423114863085186,4.530515908833337e-05
PHE 809,R PHE 809,0.0,0.0,0.0,-0.00010447761194030246,0.0003058791273420892,2.157505014533965e-05,-0.27268656716417916,0.05810452297974031,0.0040983770545315,0.2726268656716418,0.058121891771614836,0.0040996021546516465,0.0,0.0,0.0,-0.00016417910447740606,0.0006370879394154908,4.493671849831047e-05
ILE 810,R ILE 810,0.0,0.0,0.0,-8.955223880598128e-05,0.00028553920104046815,2.014038236096611e-05,0.2783383084577116,0.06261002236560281,0.004416170478438673,-0.27828358208955223,0.0625481639620968,0.0044118073230669744,0.0,0.0,0.0,-3.4825870646685e-05,0.0006416560465833832,4.525892793467498e-05
GLY 811,R GLY 811,0.0,0.0,0.0,-4.477611940298677e-05,0.00020681203672464992,1.4587396341051924e-05,-0.2759303482587067,0.08419826828662007,0.005938887939885351,0.2758706467661692,0.08416764356309804,0.005936727838438037,0.0,0.0,0.0,-0.00010447761194037703,0.000540894643778229,3.81517665630372e-05
ASN 812,R ASN 812,0.0,0.0,0.0,-5.970149253730244e-05,0.0002369329532296212,1.6711961981294363e-05,-0.41794029850746256,0.09337958920188534,0.006586488385422673,0.41784079601990054,0.09341010272400183,0.006588640643327599,0.0,0.0,0.0,-0.00015920398009969705,0.0006422344104704763,4.529972257788819e-05
SER 813,R SER 813,0.0,0.0,0.0,-4.477611940298898e-05,0.0002068120367246601,1.4587396341052642e-05,-0.14004975124378113,0.10003580211063538,0.007055981444763498,0.139995024875622,0.09997136393532358,0.0070514363263184865,0.0,0.0,0.0,-9.950248756223112e-05,0.0006387563719683377,4.5054400656961105e-05
THR 814,R THR 814,0.0,0.0,0.0,-3.482587064676233e-05,0.00018333856490235077,1.2931705297168019e-05,-0.35356218905472625,0.10285679250473621,0.007254958765449322,0.3535721393034824,0.10284343517748265,0.007254016612227533,0.0,0.0,0.0,-2.487562189075e-05,0.0005938139727907945,4.188440823435639e-05
ALA 815,R ALA 815,0.0,0.0,0.0,-3.482587064677559e-05,0.00018333856490242053,1.293170529717294e-05,-0.4021442786069651,0.022134461989489925,0.0015612445723675505,0.4020000000000001,0.022130773693624508,0.0015609844200356845,0.0,0.0,0.0,-0.00017910447761195343,0.0005533805596611295,3.903245516583552e-05
ILE 816,R ILE 816,0.0,0.0,0.0,-8.457711442785359e-05,0.0002782513722210625,1.962633855027654e-05,-0.4472985074626863,0.0351092176208986,0.0024764132725126273,0.44718905472636783,0.035110260999671856,0.002476486866776967,0.0,0.0,0.0,-0.00019402985074649695,0.0006206754298011151,4.3779069328136767e-05
GLN 817,R GLN 817,0.0,0.0,0.0,-4.975124378107579e-05,0.0002174305809293923,1.53363707012135e-05,-0.5201890547263676,0.2843325151713807,0.020055269302218175,0.5201293532338307,0.28438057533163225,0.020058659204551264,0.0,0.0,0.0,-0.00010945273631779937,0.0006601373285478482,4.656249705558318e-05
GLU 818,R GLU 818,0.0,0.0,0.0,-2.9850746268660058e-05,0.00017017543658197993,1.2003249811992248e-05,55.38063184079597,0.23868060589063392,0.016835231895543257,-55.38012437810942,0.2386547694078396,0.01683340953055644,0.0,0.0,0.0,0.0004776119402995861,0.0005822808717353824,4.107092600768747e-05
LEU 819,R LEU 819,0.0,0.0,0.0,-3.482587064676233e-05,0.00018333856490235077,1.2931705297168019e-05,-0.4970199004975123,0.03052182323391701,0.0021528434206054465,0.49700995024875644,0.030566783592674493,0.0021560146797991488,0.0,0.0,0.0,-4.477611940291386e-05,0.0005841906206203994,4.120562930803124e-05
PHE 820,R PHE 820,0.0,0.0,0.0,-5.4726368159182486e-05,0.00022744536220214867,1.604275890766565e-05,-0.42224875621890556,0.03851442594555543,0.002716598148800817,0.42215422885572135,0.03850103176917417,0.002715653396441961,0.0,0.0,0.0,-0.00014925373134325388,0.0006129708589555431,4.323563080133715e-05
LYS 821,R LYS 821,0.0,0.0,0.0,-4.9751243781102305e-05,0.00021743058092950818,1.5336370701221672e-05,-55.86545771144276,1.0930063745388805,0.07709472543865004,55.86499004975121,1.0929733146655516,0.0770923935749787,0.0,0.0,0.0,-0.0005174129353255002,0.0006316253011307251,4.455141370179239e-05
ARG 822,R ARG 822,0.0,0.0,0.0,-6.467661691541798e-05,0.00024595437003596687,1.7348283660613262e-05,-54.27754228855719,0.2652737241211738,0.01871096583113532,54.27715920398008,0.26530625226799637,0.018713260189710652,0.0,0.0,0.0,-0.00044776119403297857,0.0006297021823759855,4.4415767363549284e-05
ILE 823,R ILE 823,0.0,0.0,0.0,-2.4875621890546734e-05,0.0001557460282835641,1.098547782372012e-05,-0.4304079601990047,0.018240863215986242,0.0012866112898872266,0.43041293532338326,0.018238159979654132,0.0012864206182976784,0.0,0.0,0.0,-1.9900497512409107e-05,0.0006145839429525472,4.334940897386701e-05
SER 824,R SER 824,0.0,0.0,0.0,-9.950248756220019e-06,9.925341961822007e-05,7.000796438668532e-06,-0.41177611940298464,0.09645061441876455,0.006803101802714368,0.41175621890547237,0.09644153887990585,0.006802461663559814,0.0,0.0,0.0,-2.9850746268600956e-05,0.0005363451751229923,3.7830871785991475e-05
GLU 825,R GLU 825,0.0,0.0,0.0,-9.950248756220571e-06,9.925341961822559e-05,7.0007964386689205e-06,51.95610945273633,0.3569489531908408,0.025177237921847558,-51.955815920398024,0.3569300849118884,0.02517590705606377,0.0,0.0,0.0,0.00028358208955097693,0.0005679491818046008,4.006004654163531e-05
GLN 826,R GLN 826,0.0,0.0,0.0,-2.4875621890546734e-05,0.0001557460282835641,1.098547782372012e-05,-0.36799502487562186,0.2128986047292144,0.015016709746816402,0.3679452736318412,0.2128684502328303,0.015014582812634106,0.0,0.0,0.0,-7.462686567160927e-05,0.0005548546356855359,3.913642847196125e-05
PHE 827,R PHE 827,0.0,0.0,0.0,-2.9850746268662267e-05,0.00017017543658199254,1.2003249811993135e-05,-0.3530696517412934,0.02731036149801927,0.0019263243750141353,0.3530199004975122,0.02733429682788441,0.0019280126430125859,0.0,0.0,0.0,-7.960199004978666e-05,0.0006258382166575202,4.414322423561455e-05
THR 828,R THR 828,0.0,0.0,0.0,-4.975124378108905e-06,7.035888370014624e-05,4.962733015460314e-06,-0.14498507462686566,0.05847417064785642,0.004124449990743306,0.1449701492537313,0.0584032056681484,0.00411944450701165,0.0,0.0,0.0,-1.9900497512489748e-05,0.0005813023549841401,4.100190675763418e-05
ALA 829,R ALA 829,0.0,0.0,0.0,-9.950248756220019e-06,9.925341961822007e-05,7.000796438668532e-06,-0.21278109452736305,0.036008178186552234,0.002539821061893983,0.21272139303482576,0.036001824028552815,0.0025393728741452464,0.0,0.0,0.0,-6.965174129343187e-05,0.0005944388868157137,4.192848627113292e-05
MET 830,R MET 830,0.0,0.0,0.0,-4.975124378106696e-06,7.035888370011499e-05,4.96273301545811e-06,-0.4110945273631842,0.039736645742014846,0.002802806886305641,0.4110298507462688,0.03977297645633961,0.002805369457312639,0.0,0.0,0.0,-6.96517412935799e-05,0.0005860096768847237,4.133393564413536e-05
PHE 831,R PHE 831,0.0,0.0,0.0,-9.950248756222228e-06,9.925341961824212e-05,7.000796438670087e-06,-0.26674626865671636,0.03003381673661566,0.0021184220962672446,0.2667661691542289,0.029999669148277876,0.002116013511094625,0.0,0.0,0.0,9.950248756248742e-06,0.0005984228837315604,4.220949574695158e-05
ARG 832,R ARG 832,0.0,0.0,0.0,-2.487562189054784e-05,0.00015574602828357105,1.0985477823720609e-05,-49.465398009950256,0.3689686187025155,0.026025039759122213,49.465258706467644,0.3689041897721329,0.02602049529276423,0.0,0.0,0.0,-0.00016417910447825447,0.0006212733255461896,4.382124164238965e-05
ARG 833,R ARG 833,0.0,0.0,0.0,-9.950248756221123e-06,9.925341961823109e-05,7.0007964386693084e-06,-46.28294527363183,0.183900421871778,0.012971335632180529,46.282825870646754,0.18390367510773187,0.01297156509775227,0.0,0.0,0.0,-0.00012935323383231182,0.0005670768895035035,3.9998519786602695e-05
LYS 834,R LYS 834,0.0,0.0,0.0,0.0,0.0,0.0,-47.96338308457714,0.7631096681881936,0.0538256058875852,47.96321393034828,0.763054485775352,0.05382171362028816,0.0,0.0,0.0,-0.00016915422885497365,0.0005653720485910788,3.9878269580271185e-05
ALA 835,R ALA 835,0.0,0.0,0.0,-4.975124378110009e-06,7.035888370016185e-05,4.962733015461415e-06,0.2841990049751243,0.021653770345004417,0.0015273391979657791,-0.2841840796019901,0.021654017247587903,0.0015273566131312599,0.0,0.0,0.0,9.95024875621781e-06,0.0005815577789533207,4.1019922975318855e-05
PHE 836,R PHE 836,0.0,0.0,0.0,-1.4925373134331134e-05,0.00012125430454682793,8.552619211608838e-06,0.18681094527363173,0.03756618146223747,0.0026497141398937746,-0.18680597014925382,0.03758171414383788,0.0026508097307807125,0.0,0.0,0.0,-9.95024875625758e-06,0.0005729390905718589,4.04120075688873e-05
LEU 837,R LEU 837,0.0,0.0,0.0,-1.4925373134333343e-05,0.00012125430454684587,8.552619211610103e-06,0.1377313432835821,0.028826077585094163,0.0020332347447045976,-0.13776616915422876,0.028822497600168587,0.0020329822320373885,0.0,0.0,0.0,-4.975124378104928e-05,0.0005708616493489305,4.026547616300766e-05
HIE 838,R HIE 838,0.0,0.0,0.0,-4.975124378111114e-06,7.035888370017748e-05,4.962733015462517e-06,0.31663184079601986,0.05962397745585507,0.004205551109853927,-0.31657711442786085,0.05964518032458257,0.004207046644903984,0.0,0.0,0.0,4.9751243781164165e-05,0.0005964342117669956,4.2069225641792916e-05
TRP 839,R TRP 839,0.0,0.0,0.0,-9.95024875621781e-06,9.925341961819804e-05,7.000796438666977e-06,0.11307462686567162,0.060226763880747845,0.004248068386063647,-0.11297512437810944,0.06014844305631663,0.004242544061049348,0.0,0.0,0.0,8.955223880659218e-05,0.0005917679881078999,4.174009560173703e-05
TYR 840,R TYR 840,0.0,0.0,0.0,-4.975124378106696e-06,7.035888370011499e-05,4.96273301545811e-06,-0.131407960199005,0.04096768215815185,0.0028896375002140924,0.13137810945273634,0.04101651552337877,0.0028930819402211354,0.0,0.0,0.0,-3.482587064674466e-05,0.0005848681396889609,4.1253417818498285e-05
THR 841,R THR 841,0.0,0.0,0.0,-4.975124378111114e-06,7.035888370017748e-05,4.962733015462517e-06,-0.05030348258706475,0.05944630452938154,0.00419301902787944,0.05028358208955223,0.05944397570709035,0.00419285476542012,0.0,0.0,0.0,-2.487562189067046e-05,0.0005681234795469849,4.0072340556479784e-05
GLY 842,R GLY 842,0.0,0.0,0.0,0.0,0.0,0.0,-0.03987562189054725,0.035879004139553326,0.0025307098271206436,0.03986567164179107,0.03582123756055609,0.002526635286796759,0.0,0.0,0.0,-9.950248756151528e-06,0.0006066796490157235,4.279188306638737e-05
GLU 843,R GLU 843,0.0,0.0,0.0,-4.975124378108905e-06,7.035888370014624e-05,4.962733015460314e-06,48.82068656716421,0.3117173203820827,0.02198684453186921,-48.820462686567176,0.311716815370275,0.02198680891108276,0.0,0.0,0.0,0.00021890547263771977,0.0006163936165871137,4.347705351029464e-05
GLY 844,R GLY 844,0.0,0.0,0.0,-4.975124378108905e-06,7.035888370014624e-05,4.962733015460314e-06,0.11929850746268658,0.058337331329330305,0.004114798089403358,-0.11935323383084567,0.058372108806837526,0.0041172511035323925,0.0,0.0,0.0,-5.9701492537205225e-05,0.0005338473056213639,3.765468565579542e-05
MET 845,R MET 845,0.0,0.0,0.0,-9.950248756226648e-06,9.92534196182862e-05,7.0007964386731955e-06,-0.37351741293532364,0.07696320077741022,0.005428565625079136,0.37354228855721383,0.07696752208210411,0.005428870426411199,0.0,0.0,0.0,1.4925373134232539e-05,0.0006346355709096191,4.476374176090184e-05
ASP 846,R ASP 846,0.0,0.0,0.0,-2.9850746268658954e-05,0.00017017543658197362,1.2003249811991802e-05,51.37397014925373,0.4959219958574268,0.03497964055858819,-51.373656716417884,0.49592406994684113,0.03497978685357572,0.0,0.0,0.0,0.0002835820895568451,0.0005766424558363659,4.06732228142116e-05
GLU 847,R GLU 847,0.0,0.0,0.0,-4.975124378110009e-06,7.035888370016185e-05,4.962733015461415e-06,49.49518407960195,0.3610384978967161,0.025465692164762244,-49.49498009950247,0.36104778367081464,0.02546634713276727,0.0,0.0,0.0,0.00019900497512575255,0.0005903022288349271,4.163670891402749e-05
MET 848,R MET 848,0.0,0.0,0.0,-2.4875621890544525e-05,0.0001557460282835503,1.0985477823719143e-05,0.1778905472636817,0.12687718024085193,0.008949226283538607,-0.17781592039801003,0.12686142769216008,0.008948115184422768,0.0,0.0,0.0,4.9751243781175766e-05,0.0005531568721301066,3.901667746390259e-05
GLU 849,R GLU 849,0.0,0.0,0.0,-1.990049751243783e-05,0.00013965839649371356,9.85074376846827e-06,54.34437313432837,0.4409188224965999,0.031100015839751225,-54.34386069651743,0.44085416920203335,0.03109545554796389,0.0,0.0,0.0,0.0004925373134323596,0.0005911402505900053,4.169581841112134e-05
PHE 850,R PHE 850,0.0,0.0,0.0,-3.4825870646760124e-05,0.0001833385649023391,1.2931705297167197e-05,0.2968159203980099,0.045152378220628626,0.003184803202350966,-0.29680099502487567,0.045206768733325485,0.003188639613318469,0.0,0.0,0.0,-1.990049751250632e-05,0.0006226264302864952,4.391668229202685e-05
THR 851,R THR 851,0.0,0.0,0.0,-4.975124378108905e-06,7.035888370014624e-05,4.962733015460314e-06,0.217985074626866,0.1429291818384697,0.010081447178802098,-0.2180199004975123,0.1429259962357798,0.01008122248371298,0.0,0.0,0.0,-3.980099502450006e-05,0.0005802795347990638,4.092976258429866e-05
GLU 852,R GLU 852,0.0,0.0,0.0,-3.482587064676454e-05,0.00018333856490236237,1.2931705297168837e-05,56.100427860696506,0.4399244010373477,0.031029874758091297,-56.099766169154265,0.43993936720029087,0.031030930389833115,0.0,0.0,0.0,0.0006268656716411077,0.0005943972463180308,4.192554917688464e-05
ALA 853,R ALA 853,0.0,0.0,0.0,-4.975124378111114e-06,7.035888370017748e-05,4.962733015462517e-06,0.3475174129353232,0.03140572158908501,0.002215188803573684,-0.3474776119402986,0.031422347567222425,0.002216361509652543,0.0,0.0,0.0,3.482587064674452e-05,0.0006098536603906707,4.30157605671878e-05
GLU 854,R GLU 854,0.0,0.0,0.0,-2.4875621890540104e-05,0.00015574602828352264,1.0985477823717194e-05,53.9174726368159,0.39123371709290733,0.027595498712754532,-53.917074626865656,0.39123923462194765,0.02759588788924643,0.0,0.0,0.0,0.000373134328358718,0.0005509599283531292,3.8861716997764715e-05
SER 855,R SER 855,0.0,0.0,0.0,-1.9900497512437276e-05,0.0001396583964937097,9.850743768467997e-06,0.29016417910447756,0.13046018019825423,0.009201951614696134,-0.2901741293532338,0.13049555196233098,0.009204446546567805,0.0,0.0,0.0,-2.9850746268703968e-05,0.0006222287637515155,4.38886330573247e-05
ASN 856,R ASN 856,0.0,0.0,0.0,-2.4875621890542316e-05,0.00015574602828353647,1.098547782371817e-05,0.7135472636815929,0.19199655108058664,0.01354239255646632,-0.7135373134328356,0.19191265594843163,0.01353647505010058,0.0,0.0,0.0,-1.4925373133515864e-05,0.0005771573152699924,4.07095381986408e-05
MET 857,R MET 857,0.0,0.0,0.0,-2.9850746268653428e-05,0.00017017543658194215,1.2003249811989581e-05,0.38013930348258684,0.10091556244600632,0.007118034954319515,-0.3801691542288556,0.10090057785130661,0.007116978022501831,0.0,0.0,0.0,-5.970149253728642e-05,0.0006120009677484579,4.316721995025942e-05
ASN 858,R ASN 858,0.0,0.0,0.0,-1.4925373134327266e-05,0.00012125430454679651,8.552619211606622e-06,0.30573631840796,0.20707997139177894,0.014606294995331523,-0.30577611940298516,0.2069640404915373,0.014598117860108725,0.0,0.0,0.0,-5.472636815907644e-05,0.0005747506920066816,4.053978808186084e-05
ASP 859,R ASP 859,0.0,0.0,0.0,-4.4776119402990085e-05,0.00020681203672466518,1.4587396341053e-05,60.231238805970165,0.5579448007495156,0.039354391909977,-60.23024875621893,0.5578245482903771,0.03934590995549204,0.0,0.0,0.0,0.000945273631840502,0.0006324477047587293,4.4609421581140283e-05
LEU 860,R LEU 860,0.0,0.0,0.0,-5.97014925373157e-05,0.0002369329532296738,1.6711961981298073e-05,0.39286069651741273,0.03862925575920482,0.0027246976193635625,-0.3928407960199004,0.03860199421759596,0.0027227747384780273,0.0,0.0,0.0,-3.980099502480716e-05,0.0005971807398258593,4.212188167113641e-05
VAL 861,R VAL 861,0.0,0.0,0.0,-2.4875621890545077e-05,0.00015574602828355376,1.0985477823719389e-05,0.3633980099502486,0.05749402561235632,0.004055315890373749,-0.3633731343283585,0.057443851665393994,0.0040517768930217295,0.0,0.0,0.0,-2.4027214712036968e-17,0.0005816428953499717,4.1025926623040405e-05
SER 862,R SER 862,0.0,0.0,0.0,-7.960199004974469e-05,0.00027067603002456364,1.9092015109583628e-05,0.3500597014925376,0.1739814035293428,0.01227170202203476,-0.35007960199004967,0.17402119626097348,0.012274508784914633,0.0,0.0,0.0,-9.950248756215186e-05,0.00073305043248118,5.170539087538497e-05
GLU 863,R GLU 863,0.0,0.0,0.0,-8.457711442786353e-05,0.0002782513722210952,1.9626338550278843e-05,63.745537313432834,0.41098089174976477,0.028988357019735372,-63.744024875621896,0.41084764262507817,0.028978958351143905,0.0,0.0,0.0,0.0014278606965147569,0.0006356098653966353,4.483246319539905e-05
TYR 864,R TYR 864,0.0,0.0,0.0,-9.950248756217368e-05,0.00029933550162167163,2.1113498373968043e-05,0.15588059701492563,0.10077162828053464,0.007107882621060744,-0.15586069651741294,0.10079253356968196,0.007109357166465576,0.0,0.0,0.0,-7.960199004951711e-05,0.0006337378970717347,4.4700424730299565e-05
GLN 865,R GLN 865,0.0,0.0,0.0,-5.472636815919574e-05,0.0002274453622022038,1.604275890766954e-05,0.18638308457711447,0.1885226341701846,0.013297361350205409,-0.1864477611940298,0.18846757908360404,0.013293478063810376,0.0,0.0,0.0,-0.000119402985075197,0.0005948967398932072,4.196078073722466e-05
GLN 866,R GLN 866,0.0,0.0,0.0,-0.0001243781094527414,0.00033001241695079954,2.3277281147514623e-05,0.1275472636815915,0.4496879725340295,0.03171854399312195,-0.12761691542288536,0.44964351552886006,0.0317154082377529,0.0,0.0,0.0,-0.00019402985074696533,0.0006817917418148439,4.808988160176975e-05
TYR 867,R TYR 867,0.0,0.0,0.0,-0.00016915422885570056,0.0003748880842543719,2.6442566666645003e-05,-0.005920398009950397,0.07673637517803066,0.005412566580870449,0.0059502487562189165,0.07671882832356808,0.0054113289211837196,0.0,0.0,0.0,-0.00013930348258708248,0.0006544889103482338,4.616408835421979e-05
GLN 868,R GLN 868,0.0,0.0,0.0,-8.955223880596857e-05,0.0002855392010404277,2.014038236096326e-05,0.27214925373134335,0.39399100630180267,0.027789982898269387,-0.2721094527363185,0.3939304405605108,0.02778571092026024,0.0,0.0,0.0,-4.975124378108463e-05,0.0007244915443412677,5.110169345277384e-05
ASP 869,R ASP 869,0.0,0.0,0.0,-8.955223880597078e-05,0.0002855392010404347,2.014038236096375e-05,127.04157711442794,1.992408309283748,0.14053364659535336,-127.03992537313432,1.9923351881358353,0.1405284890272427,0.0,0.0,0.0,0.0015621890547290198,0.0007963618668436265,5.617103514151208e-05
gdp 870,R gdp 870,0.0,0.0,0.0,-4.975124378109347e-05,0.00021743058092946955,1.533637070121895e-05,155.0357611940298,0.5006924585263569,0.03531612305150289,-155.0346368159203,0.5006102668573308,0.03531032569816212,0.0,0.0,0.0,0.0010746268656773386,0.0006382524220876052,4.5018854773062384e-05
MET 871,L MET   1,0.0,0.0,0.0,-2.487562189055557e-05,0.00015574602828361946,1.0985477823724022e-05,-46.813208955223864,0.24552671804736834,0.017318119415086142,46.81319402985074,0.24554823859596608,0.01731963735754657,0.0,0.0,0.0,-3.9800995024075855e-05,0.0006296235629669498,4.441022197800081e-05
ARG 872,L ARG   2,0.0,0.0,0.0,-2.4875621890546734e-05,0.0001557460282835641,1.098547782372012e-05,-46.65989054726371,0.20277830935386698,0.014302879149396866,46.65986069651743,0.2028404526973473,0.01430726240288473,0.0,0.0,0.0,-5.47263681607379e-05,0.0006245317049591836,4.405107000576557e-05
GLU 873,L GLU   3,0.0,0.0,0.0,-9.95024875621781e-06,9.925341961819804e-05,7.000796438666977e-06,48.57281094527361,0.25111943221447663,0.017712599056938155,-48.57272636815918,0.2511388780592509,0.017713970661073972,0.0,0.0,0.0,7.462686567157392e-05,0.0005548546356849669,3.913642847192112e-05
CYS 874,L CYS   4,0.0,0.0,0.0,-3.482587064676896e-05,0.00018333856490238565,1.293170529717048e-05,0.07449253731343285,0.05508818072645978,0.003885620676103454,-0.07445273631840794,0.05502942681780041,0.0038814764949147095,0.0,0.0,0.0,4.975124378177396e-06,0.0005858829492540996,4.132499696626848e-05
ILE 875,L ILE   5,0.0,0.0,0.0,-5.472636815919353e-05,0.00022744536220219462,1.6042758907668892e-05,-0.05593034825870646,0.05127668701488031,0.0036167786381699337,0.05591542288557214,0.051297957161087544,0.0036182789186075285,0.0,0.0,0.0,-6.965174129335233e-05,0.0005860096768847396,4.133393564413649e-05
SER 876,L SER   6,0.0,0.0,0.0,-4.975124378109347e-05,0.00021743058092946955,1.533637070121895e-05,0.03192537313432834,0.05660018988932392,0.003992269579519879,-0.031925373134328354,0.05657574857086125,0.003990545621837534,0.0,0.0,0.0,-4.97512437811175e-05,0.0005880336046604275,4.147669250247607e-05
ILE 877,L ILE   7,0.0,0.0,0.0,-5.4726368159202374e-05,0.00022744536220223132,1.604275890767148e-05,-0.2115074626865671,0.03905795150989288,0.002754935486192066,0.21145273631840797,0.03909548210942378,0.0027575826905760327,0.0,0.0,0.0,-0.00010945273631831195,0.0005798955121225757,4.0902675713173534e-05
HID 878,L HID   8,0.0,0.0,0.0,-7.960199004974248e-05,0.0002706760300245561,1.9092015109583096e-05,-0.10388059701492534,0.05560222687513904,0.003921878695835445,0.10398009950248752,0.05568219703510958,0.003927519356008918,0.0,0.0,0.0,1.9900497512599114e-05,0.0007050648253953479,4.9731438348871675e-05
VAL 879,L VAL   9,0.0,0.0,0.0,-6.467661691540914e-05,0.00024595437003593326,1.734828366061089e-05,-0.17363184079601987,0.03265474116406479,0.0023032878517070397,0.1736318407960199,0.032697829299359896,0.0023063270544396324,0.0,0.0,0.0,-6.467661691534285e-05,0.0006393373589956598,4.509538032222034e-05
GLY 880,L GLY  10,0.0,0.0,0.0,-7.96019900497491e-05,0.00027067603002457866,1.9092015109584688e-05,-0.5034378109452737,0.029699278232749163,0.002094825569563432,0.5033781094527363,0.029663222759596816,0.0020922824125718604,0.0,0.0,0.0,-0.0001393034825871576,0.0006391050275630855,4.50789929264811e-05
GLN 881,L GLN  11,0.0,0.0,0.0,-0.00021890547263681392,0.0004135043732374121,2.916634968013661e-05,-0.1636965174129355,0.07355197463662098,0.005187956284768343,0.1637114427860696,0.07358912637614287,0.005190576766427671,0.0,0.0,0.0,-0.0002039800995027899,0.0007351745855545664,5.185521708115754e-05
ALA 882,L ALA  12,0.0,0.0,0.0,-0.00011442786069652027,0.0003183302143889909,2.245328211146024e-05,-0.1810199004975124,0.04467783630287533,0.0031513315962281236,0.18099502487562194,0.04474566017617088,0.0031561155233960805,0.0,0.0,0.0,-0.0001393034825871192,0.0006153084510941181,4.340051183799809e-05
GLY 883,L GLY  13,0.0,0.0,0.0,-1.4925373134328925e-05,0.00012125430454680997,8.55261921160757e-06,-0.33167661691542305,0.02847570144235458,0.0020085211170863164,0.33163184079602004,0.02860928738140856,0.0020179435427315246,0.0,0.0,0.0,-5.9701492537217374e-05,0.0005871068371739623,4.141132336412622e-05
VAL 884,L VAL  14,0.0,0.0,0.0,-7.462686567163579e-05,0.0002627883113680238,1.853565833223198e-05,-0.42946268656716435,0.03740021351398645,0.0026380076634265844,0.42952238805970167,0.037379734130277786,0.002636563159075145,0.0,0.0,0.0,-1.4925373134594051e-05,0.0006424270827259113,4.531331263095506e-05
GLN 885,L GLN  15,0.0,0.0,0.0,-0.0001542288557213871,0.00036116798831603656,2.547482571471858e-05,-0.1472039800995029,0.12760699611226484,0.00900070352606712,0.1472139303482587,0.12762171638288117,0.009001741813901468,0.0,0.0,0.0,-0.00014427860696554487,0.0006795371573720954,4.793085547654218e-05
ILE 886,L ILE  16,0.0,0.0,0.0,-9.452736318409128e-05,0.00029256100354210893,2.0635662121961837e-05,-0.23244776119402993,0.033727153792573114,0.002378930006298014,0.23249751243781097,0.033727636685648155,0.002378964066949355,0.0,0.0,0.0,-4.477611940293375e-05,0.0006563771172327322,4.629727219900128e-05
GLY 887,L GLY  17,0.0,0.0,0.0,-1.990049751243783e-05,0.00013965839649371356,9.85074376846827e-06,-0.36477611940298504,0.024581970233545015,0.001733878493339754,0.3647661691542287,0.024551905616556617,0.0017317578987612304,0.0,0.0,0.0,-2.9850746268527494e-05,0.0005808763987791855,4.097186212346293e-05
ASN 888,L ASN  18,0.0,0.0,0.0,-7.96019900497469e-05,0.0002706760300245712,1.909201510958416e-05,-0.6350796019900498,0.10854580907846288,0.007656231055331823,0.6350796019900498,0.1085181216122429,0.007654278132040573,0.0,0.0,0.0,-7.960199004921222e-05,0.0005931884004296228,4.18402837621209e-05
ALA 889,L ALA  19,0.0,0.0,0.0,-4.975124378109347e-05,0.00021743058092946958,1.5336370701218952e-05,-0.27807462686567147,0.025553366320967486,0.0018023954904923174,0.278094527363184,0.02560698015652773,0.0018061771188784955,0.0,0.0,0.0,-2.9850746268678767e-05,0.0005977607281940948,4.2162790896414793e-05
CYS 890,L CYS  20,0.0,0.0,0.0,-5.9701492537320116e-05,0.00023693295322969136,1.671196198129931e-05,-0.35409950248756206,0.04416443775190107,0.0031151192545163385,0.35412935323383066,0.04416289593305371,0.0031150105029998953,0.0,0.0,0.0,-2.985074626853854e-05,0.0006060265150365273,4.274581454750794e-05
TRP 891,L TRP  21,0.0,0.0,0.0,-7.462686567162694e-05,0.0002627883113679926,1.8535658332229783e-05,-0.4557661691542292,0.037582811379606076,0.0026508871238245784,0.45571641791044776,0.037608009349980834,0.002652664451617815,0.0,0.0,0.0,-0.00012437810945284413,0.0006761411848196131,4.769132204139523e-05
GLU 892,L GLU  22,0.0,0.0,0.0,-6.46766169154224e-05,0.00024595437003598373,1.734828366061445e-05,54.23547761194031,0.3150600838930587,0.02222262489060111,-54.23523383084578,0.3150128008914361,0.022219289804811197,0.0,0.0,0.0,0.00017910447761131077,0.0006369713740646565,4.492849661239327e-05
LEU 893,L LEU  23,0.0,0.0,0.0,-2.4875621890546734e-05,0.0001557460282835641,1.098547782372012e-05,-0.25051741293532354,0.019412540063451705,0.0013692550026435054,0.25048258706467663,0.019520647195699063,0.0013768802918208774,0.0,0.0,0.0,-5.9701492537545474e-05,0.0005871068371742828,4.1411323364148826e-05
TYR 894,L TYR  24,0.0,0.0,0.0,-2.4875621890546734e-05,0.0001557460282835641,1.098547782372012e-05,-0.3589402985074628,0.05820290822015623,0.004105316614330757,0.35890049751243785,0.05817575061786036,0.004103401064759094,0.0,0.0,0.0,-6.46766169153771e-05,0.0006470722582244822,4.564095804823613e-05
CYS 895,L CYS  25,0.0,0.0,0.0,-1.9900497512440038e-05,0.00013965839649372904,9.85074376846936e-06,-0.3574527363184078,0.03443443557268108,0.002428817816575596,0.35749751243781086,0.03448759592112814,0.002432567458447061,0.0,0.0,0.0,2.487562189062406e-05,0.00058537576438127,4.1289222903620465e-05
LEU 896,L LEU  26,0.0,0.0,0.0,-1.9900497512440038e-05,0.00013965839649372904,9.85074376846936e-06,-0.32202487562189097,0.020161151207690024,0.001422057961500644,0.3219751243781097,0.020146339694688688,0.0014210132379246718,0.0,0.0,0.0,-6.965174129405492e-05,0.0005326404498963499,3.756956061633418e-05
GLU 897,L GLU  27,0.0,0.0,0.0,-5.472636815920679e-05,0.00022744536220224967,1.6042758907672775e-05,48.88520398009951,0.25843752323793023,0.01822877739892287,-48.885174129353224,0.25842364564025344,0.01822779854865487,0.0,0.0,0.0,-2.487562188868642e-05,0.000618438178437368,4.36212657840375e-05
HIP 898,L HIP  28,0.0,0.0,0.0,-2.985074626865785e-05,0.00017017543658196733,1.2003249811991358e-05,-49.143149253731366,0.226970591405483,0.016009271157669067,49.14307960199004,0.22693189114183882,0.01600654145153967,0.0,0.0,0.0,-9.950248756033104e-05,0.0005985469563433024,4.221824715422562e-05
GLY 899,L GLY  29,0.0,0.0,0.0,-9.95024875621781e-06,9.925341961819804e-05,7.000796438666977e-06,-0.04290547263681598,0.04060311509139266,0.00286392292199159,0.04293532338308456,0.04066549377665792,0.002868322775209078,0.0,0.0,0.0,1.9900497512349453e-05,0.0006461535560220829,4.557615779116193e-05
ILE 900,L ILE  30,0.0,0.0,0.0,-3.4825870646757915e-05,0.00018333856490232748,1.2931705297166377e-05,0.09515422885572149,0.03703945851510118,0.0026125619677403043,-0.0950945273631841,0.03702299970779884,0.002611401052983008,0.0,0.0,0.0,2.487562189078093e-05,0.0005681234795469181,4.0072340556475075e-05
GLN 901,L GLN  31,0.0,0.0,0.0,-6.46766169154246e-05,0.00024595437003599213,1.7348283660615044e-05,0.17406467661691521,0.22895440636739156,0.01614919867627476,-0.17408457711442796,0.22888996207186307,0.016144653126142945,0.0,0.0,0.0,-8.457711442769894e-05,0.0006370102315486448,4.4931237407990714e-05
PRO 902,L PRO  32,0.0,0.0,0.0,-4.4776119402977936e-05,0.00020681203672460907,1.4587396341049042e-05,0.07420398009950245,0.07008731714054829,0.004943578187237692,-0.07417412935323381,0.07011039289154042,0.0049452058252171865,0.0,0.0,0.0,-1.4925373134346599e-05,0.0005857139364282624,4.131307572069566e-05
ASP 903,L ASP  33,0.0,0.0,0.0,-3.482587064676344e-05,0.00018333856490235654,1.2931705297168427e-05,51.39569154228854,0.632369306403645,0.044603891787535356,-51.39535323383082,0.63239121307416,0.04460543696493594,0.0,0.0,0.0,0.0003034825870657015,0.0005921861101047971,4.176958765347758e-05
GLY 904,L GLY  34,0.0,0.0,0.0,-9.95024875621781e-06,9.925341961819804e-05,7.000796438666977e-06,-0.1043980099502488,0.03502125574916811,0.0024702089204538457,0.10438308457711448,0.035041091904058345,0.0024716080549425775,0.0,0.0,0.0,-2.4875621890567378e-05,0.0006264311848129389,4.418504898449138e-05
GLN 905,L GLN  35,0.0,0.0,0.0,-1.4925373134331134e-05,0.00012125430454682793,8.552619211608838e-06,-0.09528358208955147,0.2560379017711788,0.01805952115079354,0.0951940298507463,0.2560649738057286,0.01806143066488175,0.0,0.0,0.0,-0.00010447761193987826,0.0006018461239890629,4.245095249771758e-05
MET 906,L MET  36,0.0,0.0,0.0,-2.4875621890542316e-05,0.00015574602828353647,1.098547782371817e-05,-0.15546766169154227,0.07914021940434669,0.005582120679494351,0.15544278606965165,0.07910920696773359,0.005579933230874136,0.0,0.0,0.0,-4.9751243781358597e-05,0.00057086164934895,4.0265476163009035e-05
PRO 907,L PRO  37,0.0,0.0,0.0,-1.9900497512440038e-05,0.00013965839649372904,9.85074376846936e-06,-0.22441791044776135,0.019951545224062155,0.0014072734953396795,0.22442786069651735,0.01995108495660933,0.0014072410305766823,0.0,0.0,0.0,-9.950248756297348e-06,0.0005729390905713337,4.0412007568850256e-05
SER 908,L SER  38,0.0,0.0,0.0,-9.950248756213392e-06,9.925341961815396e-05,7.000796438663869e-06,-0.14913930348258705,0.0998153543932455,0.007040432261664799,0.14914925373134325,0.09978547941673763,0.007038325043294429,0.0,0.0,0.0,5.0816178241549456e-17,0.0005901344816799322,4.162487694199265e-05
ASP 909,L ASP  39,0.0,0.0,0.0,-1.4925373134327266e-05,0.00012125430454679651,8.552619211606622e-06,46.91527363184081,0.32274414145772395,0.022764616522125285,-46.915164179104494,0.32278097854419663,0.022767214809869735,0.0,0.0,0.0,9.452736318467236e-05,0.0005867694678956451,4.1387527169987576e-05
LYS 910,L LYS  40,0.0,0.0,0.0,-2.4875621890549496e-05,0.00015574602828358143,1.098547782372134e-05,-47.42158208955225,0.5576988742183362,0.03933704558991793,47.42148756218907,0.5577175956595758,0.039338366098568014,0.0,0.0,0.0,-0.0001194029850758333,0.0005692551140435234,4.015215989956856e-05
THR 911,L THR  41,0.0,0.0,0.0,-2.487562189054784e-05,0.00015574602828357105,1.0985477823720609e-05,-0.2617611940298504,0.04854369408471368,0.0034240081800233765,0.2617910447761192,0.048498408646027835,0.003420813991459447,0.0,0.0,0.0,4.975124378402755e-06,0.0006425811789344233,4.5324181739464496e-05
ILE 912,L ILE  42,0.0,0.0,0.0,0.0,0.0,0.0,0.12114925373134329,0.04163675677053198,0.0029368303846665543,-0.12114427860696526,0.04157202081961906,0.0029322642627500678,0.0,0.0,0.0,4.975124378239259e-06,0.0005943139565776918,4.1919674371565226e-05
GLY 913,L GLY  43,0.0,0.0,0.0,-9.950248756218914e-06,9.925341961820907e-05,7.000796438667756e-06,-0.01545273631840796,0.049410041932347555,0.003485115645637085,0.015422885572139262,0.04942168309388784,0.0034859367498626796,0.0,0.0,0.0,-3.98009950248624e-05,0.0005449067291579305,3.843475724633949e-05
GLY 914,L GLY  44,0.0,0.0,0.0,-4.975124378109457e-06,7.035888370015405e-05,4.962733015460865e-06,0.0330547263681592,0.05121772848821285,0.0036126200243396965,-0.03302487562189056,0.0512221226509126,0.00361292996467926,0.0,0.0,0.0,2.4875621890546734e-05,0.0005592978090932059,3.94498257603212e-05
GLY 915,L GLY  45,0.0,0.0,0.0,-9.950248756218362e-06,9.925341961820355e-05,7.000796438667366e-06,0.1007363184079603,0.03235938004648922,0.0022824546847693378,-0.10078109452736314,0.032379156749934766,0.0022838496258764827,0.0,0.0,0.0,-5.472636815918911e-05,0.0005833426152079628,4.114581561804259e-05
ASP 916,L ASP  46,0.0,0.0,0.0,-1.4925373134329477e-05,0.00012125430454681447,8.552619211607889e-06,46.22297014925372,0.23030472806209543,0.01624444302501057,-46.22287064676616,0.23031854036250388,0.016245417269564372,0.0,0.0,0.0,8.45771144251537e-05,0.0005966831582299914,4.208678497141867e-05
ASP 917,L ASP  47,0.0,0.0,0.0,-2.4875621890547287e-05,0.00015574602828356758,1.0985477823720363e-05,45.79324378109453,0.23873333918301617,0.016838951415202415,-45.79322388059704,0.2386569273650364,0.016833561741121234,0.0,0.0,0.0,-4.975124377991807e-06,0.0006502774948235397,4.5867038006529605e-05
SER 918,L SER  48,0.0,0.0,0.0,-4.975124378108905e-06,7.035888370014624e-05,4.962733015460314e-06,0.2766616915422885,0.04687651795352497,0.0033064146425235705,-0.27669154228855725,0.04690335546992111,0.003308307614976626,0.0,0.0,0.0,-3.482587064681964e-05,0.0005676004257493331,4.003544718617659e-05
PHE 919,L PHE  49,0.0,0.0,0.0,-2.4875621890551152e-05,0.0001557460282835918,1.098547782372207e-05,0.17271144278606965,0.021336823060530568,0.0015049834602095876,-0.17269651741293537,0.021323904270658126,0.0015040722390297148,0.0,0.0,0.0,-9.950248756018964e-06,0.0005815577789533015,4.10199229753175e-05
ASN 920,L ASN  50,0.0,0.0,0.0,-2.9850746268655637e-05,0.00017017543658195473,1.2003249811990469e-05,0.3135572139303483,0.10999641767210208,0.007758549096516844,-0.313592039800995,0.11002497561925802,0.007760563418799281,0.0,0.0,0.0,-6.467661691576706e-05,0.0006074135852803542,4.284365093904507e-05
THR 921,L THR  51,0.0,0.0,0.0,-2.4875621890546734e-05,0.0001557460282835641,1.098547782372012e-05,0.2525920398009948,0.08324030271651345,0.005871318258383533,-0.2525273631840795,0.08322970968734232,0.0058705710837150815,0.0,0.0,0.0,3.9800995024619365e-05,0.0005716415745468914,4.0320487844915594e-05
PHE 922,L PHE  52,0.0,0.0,0.0,-2.487562189055557e-05,0.00015574602828361946,1.0985477823724022e-05,0.26039303482587056,0.013989681742894795,0.0009867560684607918,-0.26036815920398004,0.013993736377592556,0.0009870420603415892,0.0,0.0,0.0,1.9442711675027617e-16,0.0005730254871774761,4.041810151558702e-05
PHE 923,L PHE  53,0.0,0.0,0.0,-4.477611940297352e-05,0.0002068120367245887,1.4587396341047605e-05,-0.23111940298507466,0.02782506961619425,0.0019626290864742904,0.23106965174129346,0.027754523173622845,0.0019576531240760742,0.0,0.0,0.0,-9.452736318393884e-05,0.0005427219957532238,3.828065803345652e-05
SER 924,L SER  54,0.0,0.0,0.0,-1.990049751243783e-05,0.00013965839649371354,9.850743768468268e-06,-0.06801492537313412,0.06393945189455831,0.0045099412074228445,0.06796019900497516,0.06398778185580482,0.00451335014005083,0.0,0.0,0.0,-7.462686567144025e-05,0.0005896309538733845,4.1589360828911513e-05
GLU 925,L GLU  55,0.0,0.0,0.0,-1.9900497512438933e-05,0.00013965839649372132,9.850743768468817e-06,49.198452736318416,0.3935474065457274,0.027758693783955023,-49.19839800995023,0.3935651321348342,0.02775994405061152,0.0,0.0,0.0,3.482587064608405e-05,0.0005848681396877121,4.12534178184102e-05
THR 926,L THR  56,0.0,0.0,0.0,-3.4825870646763993e-05,0.00018333856490235947,1.2931705297168632e-05,-0.46999502487562145,0.10200534068119849,0.007194901984364607,0.4700049751243781,0.10198939060580617,0.0071937769527895485,0.0,0.0,0.0,-2.4875621890312536e-05,0.0006103405047955601,4.305009992384721e-05
GLY 927,L GLY  57,0.0,0.0,0.0,-1.4925373134327818e-05,0.000121254304546801,8.552619211606938e-06,-0.25628358208955215,0.07889815955520464,0.005565047094157577,0.25627363184079616,0.07889888832139513,0.0055650984973613215,0.0,0.0,0.0,-2.487562189052906e-05,0.0006184381784382153,4.362126578409727e-05
ALA 928,L ALA  58,0.0,0.0,0.0,-1.990049751243783e-05,0.00013965839649371356,9.85074376846827e-06,-0.09999004975124377,0.07875991543356307,0.005555296105645767,0.0999900497512437,0.07881750380447027,0.005559358076140149,0.0,0.0,0.0,-1.990049751229422e-05,0.000622626430286509,4.391668229202783e-05
GLY 929,L GLY  59,0.0,0.0,0.0,-4.975124378108905e-06,7.035888370014624e-05,4.962733015460314e-06,-0.1259701492537314,0.04496066942895859,0.003171281106778365,0.1260099502487563,0.0449279124145321,0.0031689706051269305,0.0,0.0,0.0,3.48258706468902e-05,0.0005848681396889744,4.1253417818499226e-05
LYS 930,L LYS  60,0.0,0.0,0.0,-4.975124378109402e-05,0.00021743058092947196,1.5336370701219118e-05,-52.14431343283581,0.7104009772856836,0.05010782148301206,52.1438905472637,0.7103309914196752,0.05010288506063595,0.0,0.0,0.0,-0.00047263681592152356,0.0006468427050012141,4.5624766612272295e-05
HIE 931,L HIE  61,0.0,0.0,0.0,-3.4825870646755706e-05,0.00018333856490231586,1.2931705297165557e-05,0.32563184079601976,0.07200016432467798,0.005078500024751026,-0.3255920398009949,0.072023508712656,0.005080146610922547,0.0,0.0,0.0,4.975124378031576e-06,0.0006108269611727795,4.308441191114502e-05
VAL 932,L VAL  62,0.0,0.0,0.0,-3.980099502487511e-05,0.00019549137019291788,1.3788898090376488e-05,-0.3106666666666668,0.02904796742074887,0.0020488856469828612,0.31067164179104473,0.02912388433224479,0.002054240413052178,0.0,0.0,0.0,-3.482587064683338e-05,0.0006493633273237134,4.580255760271332e-05
PRO 933,L PRO  63,0.0,0.0,0.0,-5.970149253730244e-05,0.00023693295322962121,1.6711961981294363e-05,0.19202487562189058,0.03809577323558841,0.002687068663446561,-0.19201990049751252,0.03806147948892148,0.002684649769060273,0.0,0.0,0.0,-5.4726368159262026e-05,0.0006324477047591219,4.460942158116798e-05
ARG 934,L ARG  64,0.0,0.0,0.0,-4.4776119402982354e-05,0.00020681203672462953,1.4587396341050485e-05,-50.274915422885556,0.23665432904339265,0.016692309346471514,50.27478606965171,0.23667352455000287,0.016693663293114686,0.0,0.0,0.0,-0.00017412935323310688,0.0006022572491964436,4.247995103397708e-05
ALA 935,L ALA  65,0.0,0.0,0.0,-2.4875621890546734e-05,0.0001557460282835641,1.098547782372012e-05,-0.06441791044776114,0.037716729961873086,0.0026603330123129818,0.0644626865671642,0.03773143971585382,0.0026613705583610485,0.0,0.0,0.0,1.990049751248809e-05,0.000598174661301109,4.219198748664391e-05
VAL 936,L VAL  66,0.0,0.0,0.0,-8.457711442785359e-05,0.00027825137222106243,1.9626338550276536e-05,-0.16113432835820904,0.039142384118741845,0.0027608909032407784,0.1611293532338308,0.0391856556159185,0.0027639430393232973,0.0,0.0,0.0,-8.955223880607517e-05,0.0006555847327376208,4.624138170603116e-05
PHE 937,L PHE  67,0.0,0.0,0.0,-9.452736318406698e-05,0.00029256100354203374,2.0635662121956535e-05,0.04031343283582092,0.03774918889651786,0.0026626224890376952,-0.04026865671641791,0.03769301851091589,0.002658660535515151,0.0,0.0,0.0,-4.975124378117301e-05,0.0006893016422736429,4.8619589138184583e-05
VAL 938,L VAL  68,0.0,0.0,0.0,-7.462686567163357e-05,0.00026278831136801597,1.853565833223143e-05,-0.13887064676616892,0.038407648285795536,0.002709066633382489,0.13885572139303481,0.03836761278795898,0.0027062427470947157,0.0,0.0,0.0,-8.955223880574072e-05,0.0006001163224784539,4.232894170653622e-05
ASP 939,L ASP  69,0.0,0.0,0.0,-0.00010447761194029363,0.0003058791273420633,2.1575050145337822e-05,62.489562189054766,0.3639301192543407,0.025669651409494607,-62.48917910447762,0.36375690006766803,0.02565743347010439,0.0,0.0,0.0,0.00027860696517602524,0.000663167470763975,4.677622680834049e-05
LEU 940,L LEU  70,0.0,0.0,0.0,-0.00022388059701491895,0.00041684298638115054,2.940183729453499e-05,0.2981890547263684,0.05320395451207876,0.003752717606143504,-0.29812935323383094,0.05326908304109691,0.0037573114183845316,0.0,0.0,0.0,-0.0001641791044775099,0.0006675942162523162,4.708846536061282e-05
GLU 941,L GLU  71,0.0,0.0,0.0,-0.00033333333333334465,0.00047140452079104763,3.325031120358889e-05,66.26324378109449,0.44271686681181044,0.031226840107236545,-66.26276119402982,0.44246367328617264,0.031208981212909305,0.0,0.0,0.0,0.00014925373134300643,0.0008331513872805108,5.876596783648174e-05
PRO 942,L PRO  72,0.0,0.0,0.0,-0.00019402985074627602,0.0003954519790893216,2.789303197332591e-05,-0.5328606965174129,0.040843841647304625,0.0028809024640749146,0.5326965174129356,0.04090873762097842,0.002885479873126683,0.0,0.0,0.0,-0.00035820895522384555,0.000713093447449459,5.0297733685596966e-05
THR 943,L THR  73,0.0,0.0,0.0,-0.00026368159203980784,0.00044062865324348473,3.107954887869705e-05,-0.15517910447761188,0.06977061036596913,0.0049212394137414794,0.15517910447761188,0.06983539823727826,0.00492580919784035,0.0,0.0,0.0,-0.00026368159203974984,0.0007432109830213221,5.242206085320487e-05
VAL 944,L VAL  74,0.0,0.0,0.0,-0.00018407960199006538,0.0003875490964010369,2.7335605607643262e-05,-0.3007064676616919,0.03685467504397802,0.002599528346616319,0.3007761194029852,0.03696932474370456,0.002607615112922481,0.0,0.0,0.0,-0.00011442786069683319,0.000699566885212165,4.934364354842558e-05
ILE 945,L ILE  75,0.0,0.0,0.0,-0.00013930348258707806,0.0003462629381354625,2.442350453481655e-05,-0.4289900497512435,0.026771929691390257,0.0018883463235896754,0.4289054726368159,0.02677966147205195,0.0018888916813489258,0.0,0.0,0.0,-0.0002238805970148543,0.0006186382619717307,4.363537858841432e-05
ASP 946,L ASP  76,0.0,0.0,0.0,-0.00015920398009950317,0.0003658661952408024,2.580621168039659e-05,62.9160845771144,0.39233250419058224,0.02767300117896523,-62.91479601990052,0.39216480846321417,0.027661172834355503,0.0,0.0,0.0,0.0011293532338298752,0.0007075879282598826,4.9909404303257654e-05
GLU 947,L GLU  77,0.0,0.0,0.0,-0.000174129353233847,0.00037922067662012494,2.6748164169693636e-05,60.869601990049745,0.41108958580534577,0.02899602370729277,-60.86934825870646,0.4110416910101371,0.02899264546891048,0.0,0.0,0.0,7.96019900465963e-05,0.0007148961172826686,5.042488421196646e-05
VAL 948,L VAL  78,0.0,0.0,0.0,-7.462686567165235e-05,0.0002627883113680821,1.8535658332236095e-05,-0.2533781094527364,0.03358713800269343,0.002369054053943753,0.253412935323383,0.033576727782763924,0.0023683197736450124,0.0,0.0,0.0,-3.980099502508251e-05,0.0005971807398259853,4.212188167114529e-05
ARG 949,L ARG  79,0.0,0.0,0.0,-0.00022885572139304608,0.00042009615587235003,2.9631298178361242e-05,-61.602223880597,0.6969181444960252,0.04915681578325805,61.6011293532338,0.6967329182603184,0.049143750931928264,0.0,0.0,0.0,-0.0013233830845755148,0.0007853766073893446,5.539619468199738e-05
THR 950,L THR  80,0.0,0.0,0.0,-0.00014427860696517093,0.00035137201160217286,2.4783870791900914e-05,0.10890049751243769,0.07636824930715694,0.005386600983959958,-0.10887064676616912,0.07632591276416674,0.005383614794461084,0.0,0.0,0.0,-0.00011442786069676883,0.0006630554902150404,4.676832830941524e-05
GLY 951,L GLY  81,0.0,0.0,0.0,-8.457711442785912e-05,0.0002782513722210807,1.9626338550277823e-05,0.09500497512437811,0.04510998141220333,0.0031818127620560476,-0.09505970149253738,0.04515409126668191,0.0031849240313033106,0.0,0.0,0.0,-0.00013930348258707668,0.0005989190199646909,4.22444904986423e-05
THR 952,L THR  82,0.0,0.0,0.0,-8.457711442786242e-05,0.00027825137222109154,1.962633855027859e-05,0.03812935323383103,0.13814684372767985,0.009744127056802188,-0.03805970149253729,0.13814091305119341,0.00974370873913631,0.0,0.0,0.0,-1.4925373134183103e-05,0.0006652543144456426,4.692342141252513e-05
TYR 953,L TYR  83,0.0,0.0,0.0,-9.452736318409128e-05,0.00029256100354210893,2.0635662121961837e-05,-0.04786069651741294,0.045171541447340376,0.0031861548721456496,0.04788059701492542,0.04511859079652716,0.003182420021204853,0.0,0.0,0.0,-7.46268656716402e-05,0.0006687055774614694,4.7166854736263974e-05
ARG 954,L ARG  84,0.0,0.0,0.0,-8.955223880598017e-05,0.0002855392010404646,2.014038236096586e-05,-57.766960199004984,0.6392867048145268,0.04509180745176163,57.76616417910448,0.6392226528438245,0.04508728957408944,0.0,0.0,0.0,-0.0008855721392993683,0.0006555092175943842,4.623605527850988e-05
GLN 955,L GLN  85,0.0,0.0,0.0,-7.462686567164351e-05,0.000262788311368051,1.85356583322339e-05,-0.06231840796019934,0.23593368684128202,0.016641479164685374,0.06226865671641784,0.23590601776259018,0.01663952753835036,0.0,0.0,0.0,-0.00012437810945315346,0.0006536942370415196,4.610803642092671e-05
LEU 956,L LEU  86,0.0,0.0,0.0,-5.9701492537304646e-05,0.00023693295322962997,1.671196198129498e-05,-0.11654726368159211,0.03996228327501308,0.0028187221307729863,0.11655721393034825,0.04000805839473371,0.0028219508587740212,0.0,0.0,0.0,-4.9751243781100096e-05,0.0006209545194576313,4.379875479470229e-05
PHE 957,L PHE  87,0.0,0.0,0.0,-0.00012437810945272482,0.0003300124169507556,2.327728114751152e-05,0.09941791044776116,0.054822776230721175,0.003866900486353615,-0.09933333333333337,0.05476420130532616,0.003862768929670953,0.0,0.0,0.0,-3.980099502475635e-05,0.0007319353206605842,5.162673695200004e-05
HIE 958,L HIE  88,0.0,0.0,0.0,-7.960199004975352e-05,0.0002706760300245937,1.9092015109585745e-05,0.48397512437810924,0.10669421773283537,0.0075256298715318136,-0.4838955223880595,0.10669538184623757,0.007525711981760275,0.0,0.0,0.0,-5.3025577295529864e-17,0.0005901344816803106,4.162487694201934e-05
PRO 959,L PRO  89,0.0,0.0,0.0,-4.975124378109678e-05,0.00021743058092948403,1.533637070121997e-05,0.23992537313432843,0.0651618681262019,0.0045961638003972636,-0.24000497512437816,0.06509377067141911,0.004591360576279047,0.0,0.0,0.0,-0.00012935323383103921,0.0006093664270288553,4.298139377562215e-05
GLU 960,L GLU  90,0.0,0.0,0.0,-0.0001194029850746336,0.0003242621042149501,2.2871685359709897e-05,58.87352736318409,0.5542429649318936,0.0390932845435182,-58.87267661691541,0.5541371401142947,0.03908582023640396,0.0,0.0,0.0,0.0007313432835817637,0.0006746752943489764,4.758792609971598e-05
GLN 961,L GLN  91,0.0,0.0,0.0,-8.45771144278558e-05,0.00027825137222106975,1.962633855027705e-05,0.04863681592039806,0.08758928600404037,0.006178071887913476,-0.048701492537313464,0.08765445754849312,0.006182668734229324,0.0,0.0,0.0,-0.00014925373134314784,0.0006893734557480773,4.862465447011977e-05
LEU 962,L LEU  92,0.0,0.0,0.0,-0.0001592039800995181,0.00036586619524083664,2.5806211680399005e-05,0.06058706467661713,0.11396535928193069,0.008038496652925982,-0.06054228855721395,0.11408000794038337,0.008046583345786349,0.0,0.0,0.0,-0.00011442786069629823,0.0007476934988205814,5.273823313990731e-05
ILE 963,L ILE  93,0.0,0.0,0.0,-0.00010945273631840254,0.0003122063978057006,2.202134139352564e-05,-0.003273631840796026,0.050118067081679894,0.0035350558891370045,0.0032636815920397896,0.05009041699769621,0.003533105602585403,0.0,0.0,0.0,-0.00011940298507447232,0.0005864741105786804,4.13666942711243e-05
THR 964,L THR  94,0.0,0.0,0.0,-0.00011442786069651807,0.0003183302143889848,2.245328211145981e-05,0.041527363184079305,0.057213230365608034,0.0040355101207489655,-0.04150248756218908,0.057210367183011646,0.004035308167419789,0.0,0.0,0.0,-8.955223880622652e-05,0.0006705906644969071,4.7299818523859764e-05
GLY 965,L GLY  95,0.0,0.0,0.0,-0.00012437810945273642,0.00033001241695078637,2.327728114751369e-05,-0.13190049751243788,0.09994351663397376,0.007049472129126428,0.1317910447761194,0.09989983102193875,0.007046390783633929,0.0,0.0,0.0,-0.00023383084577114946,0.0006387563719683589,4.5054400656962596e-05
LYS 966,L LYS  96,0.0,0.0,0.0,-0.00028855721393037113,0.00045309154507575637,3.1958613490178324e-05,-66.0349054726368,1.4422587439851726,0.101729088200367,66.03377114427867,1.4420319092232077,0.10171308850987937,0.0,0.0,0.0,-0.0014228855721390274,0.0007950553858125386,5.607888307476405e-05
GLU 967,L GLU  97,0.0,0.0,0.0,-0.0003333333333333364,0.0004714045207910361,3.3250311203588075e-05,69.54229850746263,0.46454157626245424,0.03276623642007648,-69.5415273631841,0.46427556632660605,0.03274747352587394,0.0,0.0,0.0,0.0004378109452737427,0.0008794860462537328,6.203416269338828e-05
ASP 968,L ASP  98,0.0,0.0,0.0,-0.00023383084577113455,0.00042326585184382734,2.985487129406986e-05,67.76439800995026,0.45683571058230243,0.03222270656268745,-67.76408955223884,0.4565752262746681,0.03220433341624846,0.0,0.0,0.0,7.46268656707255e-05,0.0008222060999035568,5.799394678991704e-05
ALA 969,L ALA  99,0.0,0.0,0.0,-0.000139303482587067,0.000346262938135435,2.4423504534814613e-05,0.4066567164179102,0.06097292904872225,0.004300698819057361,-0.4065174129353233,0.06093999124229239,0.004298375565321231,0.0,0.0,0.0,1.5465793377862878e-17,0.0006910947404651717,4.8746064533004466e-05
ALA 970,L ALA 100,0.0,0.0,0.0,-0.0002537313432835674,0.0004351456637944003,3.0692808621725985e-05,0.4302736318407963,0.05192435898461951,0.0036624618966069385,-0.43008955223880596,0.05196307472258931,0.003665192694211112,0.0,0.0,0.0,-6.965174129342304e-05,0.0007432109830209665,5.242206085317978e-05
ASN 971,L ASN 101,0.0,0.0,0.0,-0.00021890547263682384,0.00041350437323743085,2.9166349680137932e-05,0.2948358208955225,0.11142263188404788,0.007859146490683965,-0.29486069651741287,0.11144840404283035,0.007860964318604807,0.0,0.0,0.0,-0.0002437810945275374,0.000687683856440599,4.8505479323711016e-05
ASN 972,L ASN 102,0.0,0.0,0.0,-0.00022388059701491895,0.0004168429863811506,2.9401837294534994e-05,-0.7741691542288551,0.07652568419864467,0.005397705585009362,0.7740995024875623,0.07656662334658404,0.005400593209860965,0.0,0.0,0.0,-0.0002935323383087281,0.0006604746975232829,4.658629322835814e-05
TYR 973,L TYR 103,0.0,0.0,0.0,-0.00012935323383083595,0.0003355904866475378,2.3670727848069425e-05,-0.12062189054726372,0.11677961690204741,0.00823699908035058,0.12058208955223879,0.11677266461635581,0.008236508703927304,0.0,0.0,0.0,-0.00016915422885590436,0.0006991421759439325,4.9313686866389355e-05
ALA 974,L ALA 104,0.0,0.0,0.0,-0.00010447761194029363,0.00030587912734206333,2.1575050145337826e-05,-0.35263681592039814,0.04632228048642931,0.0032673217457675208,0.35263184079602,0.04629962746692965,0.0032657239249685166,0.0,0.0,0.0,-0.00010945273631847544,0.000613253454947312,4.3255563585722495e-05
ARG 975,L ARG 105,0.0,0.0,0.0,-0.0003233830845770589,0.00046776753327526944,3.2993777883670225e-05,-68.07354228855718,0.517913350150472,0.03653079109232745,68.07267661691539,0.5177215390010257,0.03651726177699398,0.0,0.0,0.0,-0.001189054726366201,0.0007943078604068502,5.602615669799953e-05
GLY 976,L GLY 106,0.0,0.0,0.0,-8.457711442786685e-05,0.00027825137222110607,1.9626338550279612e-05,-0.1492587064676617,0.05466189825385519,0.0038555530287865524,0.14926368159203993,0.054586688775020625,0.0038502481611698554,0.0,0.0,0.0,-7.960199004973585e-05,0.0005931884004294629,4.1840283762109634e-05
HIP 977,L HIP 107,0.0,0.0,0.0,-0.0001492537313432583,0.00035633839959138216,2.5134172791385072e-05,-60.499129353233826,0.3662013599160334,0.02582985237382308,60.4983880597015,0.366126692391937,0.025824585732746236,0.0,0.0,0.0,-0.0008905472636844303,0.000682372360820234,4.813083530876336e-05
TYR 978,L TYR 108,0.0,0.0,0.0,-0.00014925373134327323,0.0003563383995914178,2.5134172791387586e-05,-0.3483034825870647,0.15414383164318554,0.01087246758611668,0.34828358208955223,0.15407756068155004,0.010867793192891845,0.0,0.0,0.0,-0.00016915422885580163,0.0006550559439060585,4.620408381762543e-05
THR 979,L THR 109,0.0,0.0,0.0,-0.0001741293532338299,0.00037922067662008764,2.6748164169691003e-05,-0.18444278606965153,0.15576212237372464,0.010986613013313716,0.18442288557213918,0.15573627176069899,0.010984789651657225,0.0,0.0,0.0,-0.00019402985074608268,0.000644273804703534,4.544357035601764e-05
ILE 980,L ILE 110,0.0,0.0,0.0,-0.00023383084577113827,0.000423265851843834,2.985487129407033e-05,-0.08764179104477601,0.05315087924909023,0.0037489739657375542,0.08774129353233831,0.05313310738903131,0.003747720435379733,0.0,0.0,0.0,-0.00013432835820885425,0.0007171430824028527,5.0583372911617364e-05
GLY 981,L GLY 111,0.0,0.0,0.0,-4.4776119402977936e-05,0.00020681203672460907,1.4587396341049042e-05,-0.17842288557213923,0.04384771559406259,0.0030927793959686744,0.17834825870646762,0.04389140952739241,0.0030958613284000546,0.0,0.0,0.0,-0.00011940298507461817,0.0005692551140452672,4.015215989969156e-05
LYS 982,L LYS 112,0.0,0.0,0.0,-0.00016417910447761485,0.00037043801928331573,2.6128683284882963e-05,-63.42506965174131,1.588072330370198,0.11201398558929666,63.42423880597017,1.5879020555418957,0.11200197532893325,0.0,0.0,0.0,-0.0009950248756205615,0.0007088461118810991,4.9998149733374664e-05
GLU 983,L GLU 113,0.0,0.0,0.0,-0.00015422885572139095,0.0003611679883160456,2.5474825714719222e-05,64.3018855721393,0.6514440918589678,0.04594932341697089,-64.30095522388058,0.6513603545110032,0.045943417039843844,0.0,0.0,0.0,0.0007761194029875079,0.0006799377098119119,4.795910826727678e-05
ILE 984,L ILE 114,0.0,0.0,0.0,-0.0001791044776119366,0.0003834397784676079,2.7045756668791937e-05,-0.21884577114427856,0.038538100221519385,0.0027182680034767972,0.21884079601990064,0.038594518304383756,0.0027222474282171502,0.0,0.0,0.0,-0.00018407960198994774,0.0006471870043033882,4.564905161260546e-05
ILE 985,L ILE 115,0.0,0.0,0.0,-0.00012437810945274252,0.00033001241695080247,2.327728114751483e-05,-0.31620398009950257,0.0354217402967642,0.002498456922440447,0.3161990049751245,0.035387832732133216,0.0024960652672347565,0.0,0.0,0.0,-0.0001293532338308448,0.0006489057606241974,4.5770283336166666e-05
ASP 986,L ASP 116,0.0,0.0,0.0,-6.467661691541907e-05,0.0002459543700359711,1.734828366061356e-05,58.19756218905473,0.833041658823133,0.0587582281878471,-58.19706965174126,0.833046059017249,0.05875853855360997,0.0,0.0,0.0,0.00042786069652171835,0.0006510763384611586,4.592338409228471e-05
LEU 987,L LEU 117,0.0,0.0,0.0,-0.00010447761194030357,0.0003058791273420924,2.1575050145339876e-05,-0.4373830845771142,0.041131478454328484,0.002901190800154299,0.4374129353233833,0.041165406331631765,0.0029035838881054246,0.0,0.0,0.0,-7.462686567172553e-05,0.00063825242208951,4.5018854773196744e-05
VAL 988,L VAL 118,0.0,0.0,0.0,-5.472636815921784e-05,0.0002274453622022956,1.6042758907676014e-05,-0.3229950248756221,0.028565452033442688,0.002014851635680788,0.3229850746268656,0.028583033900978237,0.0020160917649992686,0.0,0.0,0.0,-6.46766169155207e-05,0.000564977893197056,3.9850468002357076e-05
LEU 989,L LEU 119,0.0,0.0,0.0,-5.4726368159200165e-05,0.00022744536220222216,1.6042758907670833e-05,-0.3463432835820894,0.023901884169037674,0.001685908920939076,0.34636318407960187,0.02390492024149573,0.0016861230689788477,0.0,0.0,0.0,-3.482587064666733e-05,0.0006179577136404562,4.358737641022989e-05
ASP 990,L ASP 120,0.0,0.0,0.0,-5.970149253730244e-05,0.00023693295322962124,1.6711961981294366e-05,55.94072139303481,0.37244900414502374,0.02627052722045934,-55.94034328358211,0.3724242439456408,0.026268780770651083,0.0,0.0,0.0,0.00031840796020151513,0.0006372433267175889,4.494767867353997e-05
ARG 991,L ARG 121,0.0,0.0,0.0,-6.965174129352467e-05,0.00025455918020825117,1.7955220173644883e-05,-56.14857711442792,0.482381339280941,0.03402455628338108,56.14811442786073,0.48232714464829446,0.034020733688727045,0.0,0.0,0.0,-0.0005323383084603946,0.0006231032951249614,4.395031774434378e-05
ILE 992,L ILE 122,0.0,0.0,0.0,-3.980099502487676e-05,0.000195491370192926,1.3788898090377063e-05,-0.31901492537313425,0.02048066133395146,0.0014445944681787373,0.3190298507462685,0.020455730734399036,0.0014428359992692346,0.0,0.0,0.0,-2.4875621890621853e-05,0.000626431184813104,4.418504898450303e-05
ARG 993,L ARG 123,0.0,0.0,0.0,-2.9850746268660058e-05,0.00017017543658197993,1.2003249811992248e-05,-52.252368159203975,0.3783781490301933,0.026688736855513817,52.252039800995,0.37842820833913876,0.026692267766923575,0.0,0.0,0.0,-0.00035820895522092476,0.0006157507864111,4.343171176565535e-05
LYS 994,L LYS 124,0.0,0.0,0.0,-5.9701492537322325e-05,0.00023693295322970012,1.671196198129993e-05,-53.73721890547261,0.45659652856231586,0.03220583596376847,53.73689552238803,0.4565873236438932,0.0322051866988831,0.0,0.0,0.0,-0.00038308457711611565,0.0006209545194598173,4.379875479485648e-05
LEU 995,L LEU 125,0.0,0.0,0.0,-6.96517412935335e-05,0.0002545591802082835,1.795522017364716e-05,-0.3573731343283583,0.018068005163103047,0.0012744188229105251,0.35731343283582084,0.018074920605146875,0.001274906600583259,0.0,0.0,0.0,-0.00012935323383080058,0.0006333862870782813,4.467562407356212e-05
ALA 996,L ALA 126,0.0,0.0,0.0,-1.4925373134328925e-05,0.00012125430454680997,8.55261921160757e-06,-0.31667661691542287,0.012800804564947772,0.0009028991379348641,0.3166766169154229,0.01282022269493208,0.0009042687872201247,0.0,0.0,0.0,-1.4925373134286946e-05,0.000585713936428326,4.1313075720700146e-05
ASP 997,L ASP 127,0.0,0.0,0.0,-9.950248756220019e-06,9.925341961822007e-05,7.000796438668532e-06,51.0929552238806,0.3044184456223715,0.021472021600622886,-51.09271641791046,0.3044443338550118,0.0214738476157624,0.0,0.0,0.0,0.00022885572139384478,0.0005793830859443823,4.0866531957349547e-05
GLN 998,L GLN 128,0.0,0.0,0.0,-2.487562189054784e-05,0.00015574602828357105,1.0985477823720609e-05,-0.2553134328358213,0.09552450790558345,0.00673777928582533,0.2552736318407961,0.09557050353281696,0.006741023567227112,0.0,0.0,0.0,-6.467661691597916e-05,0.0005561023026783494,3.92244321163045e-05
CYS 999,L CYS 129,0.0,0.0,0.0,-4.975124378106696e-06,7.035888370011499e-05,4.96273301545811e-06,0.019213930348258728,0.04082250141607927,0.0028793972402212935,-0.019189054726368164,0.040857769067048993,0.0028818848285206058,0.0,0.0,0.0,1.9900497512413525e-05,0.0005726798225482785,4.039372021251083e-05
THR1000,L THR 130,0.0,0.0,0.0,-1.990049751243783e-05,0.00013965839649371356,9.85074376846827e-06,-0.0782736318407959,0.10592205785173385,0.0074711659128441285,0.07826865671641788,0.10588028282560645,0.007468219329690995,0.0,0.0,0.0,-2.4875621890425216e-05,0.0006421187793692876,4.5291566588860157e-05
GLY1001,L GLY 131,0.0,0.0,0.0,-4.975124378108905e-06,7.035888370014624e-05,4.962733015460314e-06,-0.09270646766169155,0.04496387060365105,0.003171506900231857,0.09272139303482585,0.04489625398560603,0.0031667375917221333,0.0,0.0,0.0,9.950248756260202e-06,0.000622864908340649,4.393350323702444e-05
LEU1002,L LEU 132,0.0,0.0,0.0,-1.990049751243783e-05,0.00013965839649371356,9.85074376846827e-06,-0.22904477611940313,0.045773539305714775,0.003228616527161714,0.2290597014925374,0.04573486665304217,0.00322588876856009,0.0,0.0,0.0,-4.975124378416011e-06,0.0005858829492540071,4.132499696626195e-05
GLN1003,L GLN 133,0.0,0.0,0.0,-2.4875621890546734e-05,0.0001557460282835641,1.098547782372012e-05,0.1750049751243784,0.14479254322050913,0.010212878556960273,-0.174955223880597,0.14482445364374272,0.010215129344673073,0.0,0.0,0.0,2.4875621891337697e-05,0.0005592978090928707,3.944982576029756e-05
GLY1004,L GLY 134,0.0,0.0,0.0,-4.975124378111114e-06,7.035888370017748e-05,4.962733015462517e-06,-0.07132835820895524,0.032268797087336945,0.002276065455458382,0.07135820895522385,0.032174756718994675,0.0022694323593059874,0.0,0.0,0.0,2.487562189056938e-05,0.000576814126707127,4.0685331543817805e-05
PHE1005,L PHE 135,0.0,0.0,0.0,-5.472636815919353e-05,0.00022744536220219462,1.6042758907668892e-05,-0.2256666666666668,0.041420586769043546,0.0029215829283835526,0.22572636815920405,0.041355271235345596,0.0029169759258494215,0.0,0.0,0.0,4.975124378336473e-06,0.0006654031242702826,4.6933917648265785e-05
SER1006,L SER 136,0.0,0.0,0.0,-1.990049751243341e-05,0.00013965839649368256,9.850743768466082e-06,0.1873880597014925,0.0874788881806904,0.006170285025843452,-0.1873980099502489,0.08746712699350155,0.0061694554556613575,0.0,0.0,0.0,-2.9850746268698168e-05,0.0006141810691347451,4.332099244575391e-05
VAL1007,L VAL 137,0.0,0.0,0.0,-4.477611940298677e-05,0.00020681203672464992,1.4587396341051924e-05,-0.08227363184079588,0.050968429905273296,0.0035950358580880792,0.08223383084577121,0.05101302194256548,0.0035981811378887037,0.0,0.0,0.0,-8.457711442776993e-05,0.0006131323583284996,4.324702208880503e-05
PHE1008,L PHE 138,0.0,0.0,0.0,-4.975124378108905e-05,0.00021743058092945025,1.5336370701217586e-05,0.18196019900497504,0.029787446151343155,0.002101044455047397,-0.1819353233830845,0.029824374752424714,0.0021036491977346637,0.0,0.0,0.0,-2.4875621890436264e-05,0.0006103405047949976,4.305009992380753e-05
HIP1009,L HIP 139,0.0,0.0,0.0,-9.452736318408907e-05,0.0002925610035421021,2.0635662121961356e-05,-57.384875621890565,0.32059706340444877,0.022613173312946898,57.38461691542289,0.3205431762975944,0.022609372409489795,0.0,0.0,0.0,-0.0003532338308451954,0.000697972892921111,4.923121200100485e-05
SER1010,L SER 140,0.0,0.0,0.0,-7.462686567165898e-05,0.0002627883113681054,1.8535658332237738e-05,-0.4154875621890549,0.057180791181362156,0.0040332220371099795,0.41555223880597014,0.05722164732728697,0.004036103807450874,0.0,0.0,0.0,-9.950248756316128e-06,0.0006066796490157946,4.279188306639239e-05
PHE1011,L PHE 141,0.0,0.0,0.0,-0.00012935323383082712,0.0003355904866475148,2.3670727848067802e-05,0.11132338308457718,0.05334446308464039,0.0037626283167081936,-0.11132835820895527,0.05338326308780245,0.00376536505792076,0.0,0.0,0.0,-0.00013432835820874822,0.0006815738821709704,4.807451496730188e-05
GLY1012,L GLY 142,0.0,0.0,0.0,-5.472636815919353e-05,0.00022744536220219462,1.6042758907668892e-05,0.27916417910447777,0.04158128059557438,0.002932917396987459,-0.2791243781094527,0.04160677629387354,0.002934715724889316,0.0,0.0,0.0,-1.492537313421514e-05,0.0006106648521038538,4.307297761903925e-05
GLY1013,L GLY 143,0.0,0.0,0.0,-5.4726368159202374e-05,0.00022744536220223134,1.604275890767148e-05,-0.3123781094527361,0.059241359076929706,0.004178563290241734,0.3123930348258706,0.05925658643613781,0.004179637345347589,0.0,0.0,0.0,-3.980099502499497e-05,0.0006296235629674179,4.4410221978033824e-05
GLY1014,L GLY 144,0.0,0.0,0.0,-5.9701492537306855e-05,0.00023693295322963872,1.67119619812956e-05,-0.41021393034825865,0.053976676416673586,0.003807221206911891,0.41042786069651743,0.053941335555332495,0.0038047284547511303,0.0,0.0,0.0,0.0001542288557213871,0.000607658033710961,4.286089300192826e-05
THR1015,L THR 145,0.0,0.0,0.0,-0.00011940298507462698,0.0003242621042149321,2.2871685359708627e-05,-0.12111442786069664,0.048681642629951304,0.003433738320183119,0.121228855721393,0.04867730439709309,0.003433432324830408,0.0,0.0,0.0,-4.975124378221584e-06,0.0006946670517691704,4.899803594468022e-05
GLY1016,L GLY 146,0.0,0.0,0.0,-2.9850746268662267e-05,0.00017017543658199254,1.2003249811993135e-05,-0.30303980099502464,0.0392349525354362,0.002767420175929012,0.30303980099502476,0.03928171511338296,0.002770718553863111,0.0,0.0,0.0,-2.985074626853633e-05,0.000614181069134746,4.3320992445753974e-05
SER1017,L SER 147,0.0,0.0,0.0,-6.965174129352908e-05,0.0002545591802082673,1.7955220173646022e-05,-0.4704328358208959,0.1363542967610171,0.009617690542386568,0.47047263681592055,0.13631632256820866,0.009615012049345248,0.0,0.0,0.0,-2.9850746268695684e-05,0.0005977607281939281,4.2162790896403043e-05
GLY1018,L GLY 148,0.0,0.0,0.0,-6.46766169154246e-05,0.0002459543700359921,1.734828366061504e-05,-0.40012935323383064,0.037642772116525086,0.0026551164281155256,0.4000945273631841,0.03769247150109845,0.002658621952417495,0.0,0.0,0.0,-9.95024875621897e-05,0.0006464982223380615,4.56004686786529e-05
PHE1019,L PHE 149,0.0,0.0,0.0,-0.00015422885572135618,0.0003611679883159642,2.547482571471348e-05,-0.23180099502487547,0.03357889942467177,0.0023684729494549044,0.23182587064676627,0.033507770352459366,0.0023634558915303933,0.0,0.0,0.0,-0.00012935323383090664,0.0005928127401445361,4.18137867286071e-05
THR1020,L THR 150,0.0,0.0,0.0,-6.96517412935208e-05,0.00025455918020823707,1.7955220173643887e-05,-0.3573432835820895,0.06548864598842422,0.00461921293364508,0.3572985074626865,0.06538299296389437,0.004611760743879647,0.0,0.0,0.0,-0.00011442786069654016,0.0005916843282511214,4.173419469041682e-05
SER1021,L SER 151,0.0,0.0,0.0,-5.472636815921121e-05,0.00022744536220226807,1.6042758907674072e-05,-0.35087562189054716,0.165692004186922,0.011687012873606994,0.3509104477611941,0.1657331426343598,0.01168991455596134,0.0,0.0,0.0,-1.99004975124602e-05,0.000630566348965406,4.447672097507121e-05
LEU1022,L LEU 152,0.0,0.0,0.0,-8.955223880597575e-05,0.00028553920104045053,2.0140382360964868e-05,-0.4040149253731345,0.0362870641002326,0.0025594921575478997,0.40400497512437855,0.03630050059443954,0.002560439894776037,0.0,0.0,0.0,-9.950248756234158e-05,0.0006982919824686126,4.9253718842344506e-05
LEU1023,L LEU 153,0.0,0.0,0.0,-0.0001044776119403102,0.0003058791273421118,2.1575050145341244e-05,-0.24845273631840797,0.033402252210167266,0.0023560132156244654,0.24836815920398023,0.03345783387870717,0.002359933644247138,0.0,0.0,0.0,-0.0001890547263682621,0.0007221303488889945,5.093514756672922e-05
MET1024,L MET 154,0.0,0.0,0.0,-3.980099502487566e-05,0.0001954913701929206,1.378889809037668e-05,-0.4166467661691546,0.07854269429966498,0.005539974508199081,0.41663184079601995,0.07850426221020569,0.0055372637176182415,0.0,0.0,0.0,-5.472636815926092e-05,0.0006001575661692403,4.233185081218402e-05
GLU1025,L GLU 155,0.0,0.0,0.0,-4.975124378109568e-05,0.00021743058092947923,1.5336370701219633e-05,56.42925373134328,0.410471819644432,0.028952449841970138,-56.42878606965173,0.41040767137271,0.028947925171747733,0.0,0.0,0.0,0.0004179104477583818,0.0006185182196196525,4.3626911453738756e-05
ARG1026,L ARG 156,0.0,0.0,0.0,-6.467661691543786e-05,0.00024595437003604255,1.73482836606186e-05,-56.678552238805985,0.3635393023966304,0.025642085313775646,56.67811940298506,0.36354931597809276,0.025642791617353996,0.0,0.0,0.0,-0.0004975124378114826,0.0005827058012763863,4.110089822656706e-05
LEU1027,L LEU 157,0.0,0.0,0.0,-2.985074626867552e-05,0.0001701754365820681,1.2003249811998466e-05,-0.2855223880597015,0.02273797853656012,0.0016038133474249588,0.2855621890547264,0.022785116971545314,0.001607138236270483,0.0,0.0,0.0,9.950248756222228e-06,0.0006066796490151984,4.279188306635033e-05
SER1028,L SER 158,0.0,0.0,0.0,-4.4776119402982354e-05,0.00020681203672462948,1.4587396341050482e-05,-0.4508955223880599,0.077057864345974,0.005435242678385936,0.4508905472636818,0.07701804376166932,0.005432433950929912,0.0,0.0,0.0,-4.9751243781050934e-05,0.000612890093310679,4.3229934031985466e-05
VAL1029,L VAL 159,0.0,0.0,0.0,-4.4776119402984495e-05,0.0002068120367246394,1.4587396341051182e-05,-0.3717313432835823,0.042853649625851135,0.0030226633887134556,0.37168656716417914,0.0428380761103073,0.003021564917622221,0.0,0.0,0.0,-8.955223880609506e-05,0.0005917679881075118,4.174009560170966e-05
ASP1030,L ASP 160,0.0,0.0,0.0,-2.487562189054784e-05,0.00015574602828357105,1.0985477823720609e-05,54.0112039800995,0.3257838510373868,0.022979021104675142,-54.01089552238807,0.32577148238688275,0.02297814868733443,0.0,0.0,0.0,0.0002835820895499164,0.0006019694910367798,4.245965413834244e-05
TYR1031,L TYR 161,0.0,0.0,0.0,-3.980099502487566e-05,0.0001954913701929206,1.378889809037668e-05,-0.3915522388059701,0.0911595752876778,0.006429900677269535,0.39154726368159215,0.09109974307883555,0.006425680438650133,0.0,0.0,0.0,-4.477611940313038e-05,0.0006009818455938457,4.238999100002281e-05
GLY1032,L GLY 162,0.0,0.0,0.0,0.0,0.0,0.0,0.09587562189054728,0.05641291843103659,0.003979060469312037,-0.09580597014925386,0.05638396409568394,0.003977018187961928,0.0,0.0,0.0,6.965174129339321e-05,0.0005860096768846969,4.133393564413347e-05
LYS1033,L LYS 163,0.0,0.0,0.0,-1.990049751243838e-05,0.00013965839649371744,9.850743768468542e-06,-48.649427860696534,0.6331486397515949,0.044658861723562246,48.64933830845775,0.63317522899956,0.044660737184510364,0.0,0.0,0.0,-0.00010945273632013249,0.000637126789792211,4.4939458792599877e-05
LYS1034,L LYS 164,0.0,0.0,0.0,-3.4825870646757915e-05,0.00018333856490232748,1.2931705297166377e-05,-48.956840796019925,0.3301181976245158,0.023284742340959452,48.956791044776146,0.33007399459435893,0.023281624499606572,0.0,0.0,0.0,-8.457711442656772e-05,0.0006131323583282157,4.3247022088785006e-05
SER1035,L SER 165,0.0,0.0,0.0,-4.975124378108905e-06,7.035888370014624e-05,4.962733015460314e-06,0.23105970149253738,0.09218436220279856,0.006502183573046504,-0.23102487562189059,0.0921952523470311,0.006502951704595553,0.0,0.0,0.0,2.9850746268655637e-05,0.0005545869132877009,3.911754479000324e-05
LYS1036,L LYS 166,0.0,0.0,0.0,-3.980099502486682e-05,0.0001954913701928772,1.3788898090373618e-05,-51.639611940298465,0.3132442002890456,0.022094542336701096,51.63953731343278,0.31325369982392204,0.022095212382228877,0.0,0.0,0.0,-0.0001144278606979122,0.0006244127956099557,4.4042682786949324e-05
LEU1037,L LEU 167,0.0,0.0,0.0,-2.4875621890542316e-05,0.00015574602828353647,1.098547782371817e-05,0.21265671641791048,0.038871347530923715,0.002741773456345299,-0.21265671641791062,0.03879794023311615,0.0027365957047772397,0.0,0.0,0.0,-2.4875621890568828e-05,0.0006498205718308335,4.583480914356057e-05
GLU1038,L GLU 168,0.0,0.0,0.0,-3.4825870646755706e-05,0.00018333856490231586,1.2931705297165557e-05,54.86073134328359,0.2918932665640796,0.020588563586961872,-54.86054726368159,0.2917537280237774,0.020578721297197327,0.0,0.0,0.0,0.00014925373134244083,0.000636854787369645,4.492027322097389e-05
PHE1039,L PHE 169,0.0,0.0,0.0,-8.457711442787127e-05,0.00027825137222112055,1.9626338550280632e-05,0.2085522388059701,0.02602655565889138,0.0018357716929898824,-0.20853731343283585,0.02604855494404485,0.001837323402923385,0.0,0.0,0.0,-6.9651741293697e-05,0.000610948514746617,4.3092985639184846e-05
SER1040,L SER 170,0.0,0.0,0.0,-4.975124378109789e-05,0.00021743058092948885,1.533637070122031e-05,-0.08420895522388051,0.08230235556014946,0.005805160566918695,0.08420895522388061,0.08229153441406876,0.005804397302124037,0.0,0.0,0.0,-4.975124378102235e-05,0.0005708616493489441,4.0265476163008614e-05
ILE1041,L ILE 171,0.0,0.0,0.0,-0.0001144278606965026,0.00031833021438894174,2.2453282111456774e-05,0.20332835820895528,0.033395141330269454,0.0023555116528283836,-0.20330845771144263,0.03340903411216758,0.0023564915741087758,0.0,0.0,0.0,-9.452736318376209e-05,0.00066618383049801,4.698898441976589e-05
TYR1042,L TYR 172,0.0,0.0,0.0,-0.00012437810945273365,0.00033001241695077905,2.3277281147513176e-05,0.24247761194029852,0.07921914152745509,0.005587687416847226,-0.2424925373134328,0.07917894082820563,0.005584851878150221,0.0,0.0,0.0,-0.0001393034825870659,0.000698610926271953,4.9276215403683646e-05
PRO1043,L PRO 173,0.0,0.0,0.0,-0.00012935323383085804,0.0003355904866475951,2.3670727848073464e-05,-0.45154228855721396,0.058959041797573546,0.004158650164714235,0.4514726368159201,0.058975081148992185,0.00415978149333467,0.0,0.0,0.0,-0.00019900497512418829,0.0006618224536643917,4.66813566168959e-05
ALA1044,L ALA 174,0.0,0.0,0.0,-7.462686567164075e-05,0.0002627883113680413,1.8535658332233215e-05,0.1540646766169155,0.17720034139658028,0.012498748393272478,-0.15398009950248753,0.17715389380855398,0.012495472233014322,0.0,0.0,0.0,9.950248756672946e-06,0.0006981856354897456,4.924621770481414e-05
PRO1045,L PRO 175,0.0,0.0,0.0,-9.452736318407802e-05,0.0002925610035420679,2.0635662121958944e-05,0.4858208955223883,0.07073211857567178,0.004989058973774062,-0.48586567164179084,0.07077866042680418,0.004992341782839079,0.0,0.0,0.0,-0.00013930348258710235,0.0006769095065351805,4.7745515276759674e-05
GLN1046,L GLN 176,0.0,0.0,0.0,-0.00019402985074626496,0.0003954519790892991,2.789303197332432e-05,0.42793532338308465,0.342727893163452,0.02417416168752949,-0.4280497512437812,0.3427709844394209,0.024177201111788133,0.0,0.0,0.0,-0.0003084577114427742,0.0006942393449765375,4.896786783357457e-05
VAL1047,L VAL 177,0.0,0.0,0.0,-0.00020895522388058506,0.00040656234244404357,2.8676696581610825e-05,-0.4049950248756217,0.032750146786719406,0.0023100172454738094,0.40513432835820895,0.03281755484707707,0.00231477184345849,0.0,0.0,0.0,-6.965174129352315e-05,0.0007159340544058542,5.049809465190404e-05
SER1048,L SER 178,0.0,0.0,0.0,-0.00017910447761194432,0.00038343977846762447,2.7045756668793106e-05,0.3990796019900498,0.10220613076528605,0.007209064624916511,-0.3991641791044776,0.10221316089013216,0.007209560491690426,0.0,0.0,0.0,-0.0002636815920398312,0.0007089508597229077,5.0005538076473704e-05
THR1049,L THR 179,0.0,0.0,0.0,-0.0003034825870646973,0.00045976179312034684,3.242909651167245e-05,0.5856517412935325,0.05345326790946797,0.0037703028173258334,-0.5855671641791047,0.05344087462806348,0.0037694286626553577,0.0,0.0,0.0,-0.00021890547263697795,0.0007738517708213428,5.458329538732469e-05
ALA1050,L ALA 180,0.0,0.0,0.0,-0.0001940298507462716,0.0003954519790893126,2.7893031973325272e-05,-0.20465671641791053,0.07438401480741538,0.0052466438734371495,0.204636815920398,0.07432008518898844,0.005242134625829054,0.0,0.0,0.0,-0.0002139303482586785,0.0006831336743560843,4.8184534225243935e-05
VAL1051,L VAL 181,0.0,0.0,0.0,-0.0002786069651741357,0.00044831364481866937,3.1621606390243724e-05,-0.42737313432835816,0.055914425328600595,0.003943899476878139,0.4274378109452738,0.05590002948747509,0.0039428840725356925,0.0,0.0,0.0,-0.0002139303482585531,0.0007255157541891179,5.117393564536387e-05
VAL1052,L VAL 182,0.0,0.0,0.0,-0.00023880597014924843,0.00042635393603239957,3.007268795845103e-05,-0.32190049751243793,0.03545131971315268,0.002500543293607374,0.3220199004975125,0.035388949029645504,0.002496144004790385,0.0,0.0,0.0,-0.00011940298507470871,0.0007022859914043352,4.953543451159571e-05
GLU1053,L GLU 183,0.0,0.0,0.0,-0.00015920398009951588,0.00036586619524083154,2.5806211680398646e-05,62.15335323383081,0.45642277643626744,0.032193580433733035,-62.15334825870645,0.45626409402252227,0.032182387839248136,0.0,0.0,0.0,-0.00015422885572198805,0.0007269472236916645,5.1274903719149526e-05
PRO1054,L PRO 184,0.0,0.0,0.0,-0.0001492537313432804,0.00035633839959143485,2.513417279138879e-05,-0.3315373134328357,0.03802604306250293,0.002682150276258671,0.3314825870646763,0.03803769988068098,0.0026829724848183457,0.0,0.0,0.0,-0.00020398009950237008,0.0006788811981457835,4.788458768009607e-05
TYR1055,L TYR 185,0.0,0.0,0.0,-0.0002139303482586851,0.000410078229552096,2.8924688137362677e-05,-0.6567462686567164,0.07333512185861227,0.005172660669142822,0.6566268656716417,0.07330699487184662,0.005170676744462576,0.0,0.0,0.0,-0.0003333333333335176,0.0007076928623326365,4.9916805782074766e-05
ASN1056,L ASN 186,0.0,0.0,0.0,-0.00015422885572138046,0.0003611679883160211,2.5474825714717494e-05,-0.12634825870646688,0.06459493464308882,0.0045561753957175394,0.12648756218905466,0.06460758773212752,0.00455706787580559,0.0,0.0,0.0,-1.4925373132844208e-05,0.0006346355709088107,4.476374176084482e-05
SER1057,L SER 187,0.0,0.0,0.0,-7.96019900497491e-05,0.00027067603002457866,1.9092015109584688e-05,-0.3233830845771145,0.13416781469465036,0.009463467988420045,0.32331343283582076,0.1341668459638127,0.009463399659415115,0.0,0.0,0.0,-0.00014925373134335636,0.0006598748112076865,4.654398051008619e-05
ILE1058,L ILE 188,0.0,0.0,0.0,-0.00012437810945275135,0.0003300124169508259,2.327728114751648e-05,-0.40816915422885575,0.03309613982663199,0.0023344217128558023,0.40816417910447766,0.03312839353420168,0.002336696713978749,0.0,0.0,0.0,-0.0001293532338308978,0.0006933831399080011,4.8907475784437765e-05
LEU1059,L LEU 189,0.0,0.0,0.0,-0.00011442786069650039,0.00031833021438893556,2.2453282111456337e-05,-0.406223880597015,0.05733687331602249,0.004044231222049631,0.40615422885572133,0.057306117813312366,0.00404206189614962,0.0,0.0,0.0,-0.0001840796019903896,0.0006623832093670236,4.672090927453781e-05
THR1060,L THR 190,0.0,0.0,0.0,-7.462686567163579e-05,0.0002627883113680238,1.853565833223198e-05,-0.3207213930348256,0.13109307767756057,0.009246592760927801,0.32068656716417926,0.1310574530071183,0.009244079990416515,0.0,0.0,0.0,-0.00010945273631821473,0.0006132534549471927,4.325556358571408e-05
THR1061,L THR 191,0.0,0.0,0.0,-6.965174129352467e-05,0.0002545591802082512,1.7955220173644887e-05,-0.3624825870646768,0.11728118588444311,0.008272377028628927,0.3625124378109454,0.11730574540491297,0.008274109323638028,0.0,0.0,0.0,-3.980099502495464e-05,0.0006604746975234123,4.6586293228367264e-05
HID1062,L HID 192,0.0,0.0,0.0,-0.00010447761194029805,0.00030587912734207623,2.1575050145338737e-05,0.005149253731343161,0.11152367444686209,0.007866273483553576,-0.005203980099502442,0.11151749827704073,0.007865837850122947,0.0,0.0,0.0,-0.00015920398009976332,0.0006650682553411943,4.6910297815163816e-05
THR1063,L THR 193,0.0,0.0,0.0,-3.980099502486903e-05,0.000195491370192888,1.378889809037438e-05,-0.08036815920398002,0.17328842830429728,0.012222823318346312,0.08044278606965176,0.17325969913249184,0.01222079691880829,0.0,0.0,0.0,3.4825870646887166e-05,0.0006259568552256061,4.415159235500166e-05
THR1064,L THR 194,0.0,0.0,0.0,-8.457711442785359e-05,0.0002782513722210625,1.962633855027654e-05,-0.09185572139303468,0.08752468922243918,0.006173515582243379,0.0918457711442786,0.08759427668510902,0.006178423903414668,0.0,0.0,0.0,-9.452736318389023e-05,0.000569559400714883,4.017362262652933e-05
LEU1065,L LEU 195,0.0,0.0,0.0,-5.970149253731625e-05,0.00023693295322967602,1.671196198129823e-05,-0.29872636815920395,0.026275799948413968,0.0018533520296791374,0.29871144278606965,0.026302229601269808,0.0018552162336561906,0.0,0.0,0.0,-7.46268656716623e-05,0.0005811320099680262,4.098989154660425e-05
GLU1066,L GLU 196,0.0,0.0,0.0,-3.4825870646763993e-05,0.00018333856490235947,1.2931705297168632e-05,52.77743283582085,0.6245133482248755,0.044049775221559,-52.77714427860694,0.6245333335060265,0.04405118487460316,0.0,0.0,0.0,0.000253731343280693,0.0006389500930068035,4.5068064685479246e-05
HID1067,L HID 197,0.0,0.0,0.0,-4.4776119402977936e-05,0.0002068120367246091,1.4587396341049044e-05,0.08066169154228857,0.06953860000511237,0.0049048746646550715,-0.08069651741293532,0.06954716669880796,0.00490547891263913,0.0,0.0,0.0,-7.960199004948619e-05,0.0006097318885512202,4.300717144387866e-05
SER1068,L SER 198,0.0,0.0,0.0,-1.990049751243562e-05,0.00013965839649369806,9.850743768467175e-06,-0.23419900497512436,0.0883067933414733,0.006228680953393945,0.23420398009950252,0.08826043091754528,0.006225410800148124,0.0,0.0,0.0,-1.4925373134328925e-05,0.0005857139364283684,4.131307572070314e-05
ASP1069,L ASP 199,0.0,0.0,0.0,-1.4925373134333343e-05,0.00012125430454684587,8.552619211610103e-06,50.828681592039814,0.25489006138097103,0.017978558732099692,-50.82856218905472,0.2548356945304772,0.01797472399013531,0.0,0.0,0.0,0.00010447761194164578,0.0006261545362188662,4.4165535697195114e-05
CYS1070,L CYS 200,0.0,0.0,0.0,-1.990049751243783e-05,0.00013965839649371354,9.850743768468268e-06,0.1015422885572139,0.07456386926479629,0.005259329828737775,-0.10159203980099495,0.0745450061814035,0.005257999329420507,0.0,0.0,0.0,-6.96517412935335e-05,0.0005510048515009752,3.886488563230308e-05
ALA1071,L ALA 201,0.0,0.0,0.0,-2.985074626865122e-05,0.00017017543658192955,1.2003249811988693e-05,-0.14241293532338317,0.05089237137841185,0.0035896711032410403,0.14244278606965177,0.05091577241675741,0.0035913216852213985,0.0,0.0,0.0,4.7502079660578837e-17,0.0005816428953502685,4.1025926623061336e-05
PHE1072,L PHE 202,0.0,0.0,0.0,-2.9850746268653428e-05,0.00017017543658194215,1.2003249811989581e-05,0.3131393034825872,0.029099939264309094,0.0020525514581831903,-0.31311442786069654,0.02910047512555952,0.0020525892549215596,0.0,0.0,0.0,-4.975124378195071e-06,0.0005508700710714911,3.8855378953799066e-05
MET1073,L MET 203,0.0,0.0,0.0,-7.462686567164462e-05,0.00026278831136805484,1.8535658332234174e-05,-0.2829253731343284,0.08164404846488395,0.0057587271645652815,0.28298507462686556,0.08157421780847265,0.005753801689830058,0.0,0.0,0.0,-1.4925373134315667e-05,0.000618758281036516,4.3643844080530896e-05
VAL1074,L VAL 204,0.0,0.0,0.0,-4.477611940298456e-05,0.0002068120367246397,1.4587396341051204e-05,0.1874925373134326,0.030162762354691036,0.002127517218906609,-0.18748258706467652,0.030189467130862832,0.0021294008285861355,0.0,0.0,0.0,-3.4825870646924726e-05,0.0006645097654553649,4.6870904975916704e-05
ASP1075,L ASP 205,0.0,0.0,0.0,-8.955223880595587e-05,0.00028553920104038716,2.01403823609604e-05,56.41711940298506,0.3613105163507773,0.025484878867162716,-56.4171492537313,0.3612073006539513,0.025477598593238313,0.0,0.0,0.0,-0.00011940298507448999,0.0006807017463295561,4.801299924808441e-05
ASN1076,L ASN 206,0.0,0.0,0.0,-6.965174129352908e-05,0.0002545591802082674,1.7955220173646025e-05,-0.6803631840796025,0.06429775603127101,0.0045352140326202755,0.6803681592039799,0.06433644295138369,0.00453794279756953,0.0,0.0,0.0,-6.467661691555495e-05,0.0006235797952916136,4.398392747469418e-05
GLU1077,L GLU 207,0.0,0.0,0.0,-0.00010945273631840475,0.0003122063978057069,2.2021341393526087e-05,57.771781094527405,0.5280850431207741,0.03724824699657368,-57.77213930348265,0.5279286007109361,0.037237212399782324,0.0,0.0,0.0,-0.00046766169154183494,0.0007331517221823853,5.171253530005265e-05
ALA1078,L ALA 208,0.0,0.0,0.0,-5.472636815921342e-05,0.00022744536220227723,1.604275890767472e-05,-0.09790547263681595,0.03658284430458378,0.002580354884587586,0.09781592039800989,0.036642429057548234,0.0025845576690151357,0.0,0.0,0.0,-0.00014427860696516377,0.0006018872491476691,4.245385324275003e-05
ILE1079,L ILE 209,0.0,0.0,0.0,-7.462686567164242e-05,0.0002627883113680471,1.8535658332233625e-05,-0.24620398009950253,0.038463178542104424,0.0027129834356659868,0.24620398009950242,0.03849278777286723,0.0027150719097767356,0.0,0.0,0.0,-7.462686567176835e-05,0.0006536563713568364,4.6105365581458437e-05
TYR1080,L TYR 210,0.0,0.0,0.0,-0.00016915422885572043,0.000374888084254416,2.644256666664811e-05,-0.2331691542288558,0.06343117274183105,0.004474089960221995,0.23322388059701482,0.06348490341849365,0.004477879829944104,0.0,0.0,0.0,-0.00011442786069665064,0.0007476934988209596,5.273823313993398e-05
ASP1081,L ASP 211,0.0,0.0,0.0,-2.9850746268660058e-05,0.00017017543658197993,1.2003249811992248e-05,53.7198805970149,0.36487408811025623,0.025736233838897313,-53.720054726368105,0.3648199064967621,0.02573241216254349,0.0,0.0,0.0,-0.00020398009950296664,0.0006011465658486928,4.240160947098276e-05
ILE1082,L ILE 212,0.0,0.0,0.0,-4.9751243781102305e-05,0.00021743058092950818,1.5336370701221672e-05,-0.14624378109452746,0.03295293302057579,0.002324320683574517,0.1461940298507463,0.03299912804786646,0.0023275790295719115,0.0,0.0,0.0,-9.950248756246532e-05,0.0005816854488781329,4.102892811749318e-05
CYS1083,L CYS 213,0.0,0.0,0.0,-2.9850746268653428e-05,0.00017017543658194215,1.2003249811989581e-05,-0.21454228855721397,0.07984131932389002,0.005631572454947221,0.2145373134328357,0.07989121864549958,0.0056350920817203835,0.0,0.0,0.0,-3.4825870646835246e-05,0.0006016404560331464,4.243644579861476e-05
ARG1084,L ARG 214,0.0,0.0,0.0,-0.0001442786069651726,0.0003513720116021769,2.4783870791901202e-05,-56.27750746268654,0.8172077877477777,0.05764139303333989,56.27812437810944,0.817308213512096,0.05764847652059801,0.0,0.0,0.0,0.0004726368159169987,0.0007127115291764238,5.02707952476468e-05
ARG1085,L ARG 215,0.0,0.0,0.0,-6.467661691542405e-05,0.00024595437003599,1.7348283660614895e-05,-52.36990049751243,0.3294054950217656,0.02323447217533337,52.37008457711443,0.32932744341633075,0.023228966839562947,0.0,0.0,0.0,0.00011940298507166196,0.0006508101661997772,4.5904609748521856e-05
ASN1086,L ASN 216,0.0,0.0,0.0,-4.477611940298456e-05,0.0002068120367246397,1.4587396341051204e-05,-0.16374626865671696,0.22928756260790503,0.016172697705638967,0.16372139303482594,0.22933607829127026,0.01617611973809517,0.0,0.0,0.0,-6.965174129474868e-05,0.0006190382350276809,4.366359051256193e-05
LEU1087,L LEU 217,0.0,0.0,0.0,-6.965174129353571e-05,0.0002545591802082916,1.7955220173647733e-05,-0.06581592039800982,0.08104074858131853,0.005716173671773194,0.06579104477611947,0.08101689596770398,0.005714491238129215,0.0,0.0,0.0,-9.452736318379301e-05,0.0005607563304919024,3.955270192774186e-05
ASP1088,L ASP 218,0.0,0.0,0.0,-5.472636815920569e-05,0.00022744536220224514,1.6042758907672456e-05,52.857860696517406,0.4496084205600717,0.031712932829515546,-52.85805970149255,0.4496240291389325,0.03171403377378247,0.0,0.0,0.0,-0.0002537313432836624,0.0006389500930066203,4.506806468546632e-05
ILE1089,L ILE 219,0.0,0.0,0.0,-8.45771144278674e-05,0.00027825137222110786,1.9626338550279738e-05,-0.05099004975124373,0.0661667567739841,0.00466704318061119,0.051004975124378106,0.066172659541313,0.004667459529716877,0.0,0.0,0.0,-6.965174129354676e-05,0.00061094851474688,4.30929856392034e-05
GLU1090,L GLU 220,0.0,0.0,0.0,-0.00013930348258705486,0.0003462629381354048,2.442350453481248e-05,57.061308457711434,0.4915514421466602,0.034671365468711815,-57.06204975124379,0.49155333799029566,0.03467149919121148,0.0,0.0,0.0,-0.0008805970149244874,0.0006807017463303041,4.801299924813717e-05
ARG1091,L ARG 221,0.0,0.0,0.0,-0.0002537313432835823,0.0004351456637944259,3.069280862172779e-05,-59.529696517412965,0.4150005004291911,0.029271878355685427,59.53098009950251,0.41484655150164834,0.029261019635574585,0.0,0.0,0.0,0.0010298507462667868,0.0007458705405752864,5.26096515792861e-05
PRO1092,L PRO 222,0.0,0.0,0.0,-9.452736318408465e-05,0.0002925610035420884,2.0635662121960387e-05,0.43647761194029855,0.03450475122333169,0.002433777500166861,-0.4365721393034827,0.034468328817093524,0.00243120846171095,0.0,0.0,0.0,-0.00018905472636813396,0.0006647332177171524,4.688666608323726e-05
THR1093,L THR 223,0.0,0.0,0.0,-0.00013432835820895977,0.0003410047659342164,2.40526216638587e-05,-0.5691990049751244,0.0916048196553238,0.006461305793540019,0.5692338308457712,0.09167175951343844,0.006466027367084755,0.0,0.0,0.0,-9.950248756233993e-05,0.000669186594124121,4.720078303567959e-05
TYR1094,L TYR 224,0.0,0.0,0.0,-0.00022388059701495595,0.0004168429863812195,2.9401837294539856e-05,-0.46775621890547264,0.1573587506040694,0.01109923048555669,0.46780099502487565,0.15738639652128525,0.01110118047820715,0.0,0.0,0.0,-0.00017910447761195178,0.0006966595448440884,4.913857557018243e-05
THR1095,L THR 225,0.0,0.0,0.0,-7.960199004974745e-05,0.000270676030024573,1.909201510958429e-05,-0.16120398009950254,0.06781694107372122,0.004783438206729016,0.16116915422885564,0.06784589828582178,0.004785480690989278,0.0,0.0,0.0,-0.00011442786069659319,0.000692418643689764,4.883944546653319e-05
ASN1096,L ASN 226,0.0,0.0,0.0,-7.960199004975352e-05,0.0002706760300245937,1.9092015109585745e-05,-0.07881094527363153,0.35804700222261177,0.0252546883289033,0.07888059701492532,0.358149452769436,0.025261914633307778,0.0,0.0,0.0,-9.950248756443168e-06,0.000581557778953674,4.101992297534378e-05
LEU1097,L LEU 227,0.0,0.0,0.0,-9.452736318406698e-05,0.00029256100354203374,2.0635662121956535e-05,-0.4432736318407958,0.02486300276937856,0.0017537010000461355,0.44324378109452706,0.024846899836291934,0.0017525651867206238,0.0,0.0,0.0,-0.00012437810945245529,0.0006304485778174247,4.446841403878088e-05
ASN1098,L ASN 228,0.0,0.0,0.0,-0.00010447761194029363,0.0003058791273420633,2.1575050145337822e-05,-0.4632189054726369,0.045454387402376215,0.0032061052875804364,0.4631791044776125,0.04549296333094071,0.0032088262237895,0.0,0.0,0.0,-0.00014427860696603978,0.0006721759438508873,4.741163550808387e-05
ARG1099,L ARG 229,0.0,0.0,0.0,-0.000109452736318418,0.0003122063978057447,2.2021341393528754e-05,-55.559880597014924,0.3786468387959152,0.02670768877034162,55.5596567164179,0.37857685401356633,0.02670275242440096,0.0,0.0,0.0,-0.0003333333333320969,0.0006175971197470887,4.356194207805067e-05
LEU1100,L LEU 230,0.0,0.0,0.0,-0.00011442786069650039,0.0003183302143889356,2.245328211145634e-05,-0.3471492537313435,0.021139141313285377,0.0014910400648341213,0.34715920398009936,0.021217061738589487,0.0014965361478715303,0.0,0.0,0.0,-0.00010447761194052783,0.0006795007318050512,4.7928286215140204e-05
ILE1101,L ILE 231,0.0,0.0,0.0,-9.452736318407802e-05,0.0002925610035420679,2.0635662121958944e-05,-0.3885970149253731,0.023483068761398402,0.0016563679597758367,0.3886268656716418,0.023445184818443647,0.0016536958324683793,0.0,0.0,0.0,-6.467661691541356e-05,0.0006547157827022497,4.618009069624625e-05
GLY1102,L GLY 232,0.0,0.0,0.0,-1.990049751243341e-05,0.00013965839649368256,9.850743768466082e-06,-0.2735223880597015,0.021764701585207456,0.0015351636843596763,0.27349751243781095,0.021767912936545005,0.0015353901956183685,0.0,0.0,0.0,-4.4776119402926565e-05,0.0005580572864429413,3.9362326039047465e-05
GLN1103,L GLN 233,0.0,0.0,0.0,-6.467661691540914e-05,0.00024595437003593326,1.734828366061089e-05,-0.5992388059701497,0.035400658938788424,0.002496969958097991,0.5992089552238805,0.035403096238701734,0.00249714187197883,0.0,0.0,0.0,-9.45273631840007e-05,0.0006586733995405759,4.6459239464862406e-05
ILE1104,L ILE 234,0.0,0.0,0.0,-4.477611940298456e-05,0.0002068120367246397,1.4587396341051204e-05,-0.36453233830845755,0.0215187110297812,0.0015178128483784232,0.3645074626865672,0.021569307335544994,0.0015213816366233365,0.0,0.0,0.0,-6.965174129359979e-05,0.0006270235922063881,4.4226834180268535e-05
VAL1105,L VAL 235,0.0,0.0,0.0,-2.9850746268653428e-05,0.00017017543658194212,1.200324981198958e-05,-0.24942786069651723,0.038744680519495124,0.0027328390542267923,0.24941791044776124,0.03873836821231858,0.0027323938184075,0.0,0.0,0.0,-3.9800995024711055e-05,0.0005802795347988782,4.092976258428556e-05
SER1106,L SER 236,0.0,0.0,0.0,-4.477611940298456e-05,0.00020681203672463973,1.4587396341051205e-05,-0.07885074626865678,0.04686879762683655,0.0033058700926653036,0.07877114427860696,0.04685425017420664,0.003304843994471862,0.0,0.0,0.0,-0.00012437810945276239,0.0005548992435263618,3.91395748664572e-05
SER1107,L SER 237,0.0,0.0,0.0,-4.975124378111114e-06,7.035888370017748e-05,4.962733015462517e-06,-0.3070945273631842,0.03394531774657332,0.0023943181051472562,0.30711940298507473,0.03394560576698041,0.0023943384205403983,0.0,0.0,0.0,1.9900497512523443e-05,0.0005459958176445296,3.851157562526997e-05
ILE1108,L ILE 238,0.0,0.0,0.0,-5.4726368159196845e-05,0.00022744536220220839,1.604275890766986e-05,-0.11842288557213929,0.04342174608954058,0.0030627338237182683,0.11841791044776118,0.04342230984930091,0.0030627735882658024,0.0,0.0,0.0,-5.970149253722732e-05,0.0005521715704666347,3.894717964303979e-05
THR1109,L THR 239,0.0,0.0,0.0,-2.4875621890542316e-05,0.00015574602828353644,1.0985477823718168e-05,0.03961194029850769,0.06321650909065095,0.004458948753697587,-0.039592039800995064,0.0631649718434079,0.0044553135965579565,0.0,0.0,0.0,-4.975124377882441e-06,0.0006425811789344357,4.5324181739465364e-05
ALA1110,L ALA 240,0.0,0.0,0.0,-9.95024875621781e-06,9.925341961819804e-05,7.000796438666977e-06,-0.15650746268656718,0.030447919714737138,0.002147630668280442,0.15648756218905469,0.03043991054123815,0.0021470657447390257,0.0,0.0,0.0,-2.9850746268693197e-05,0.0006060265150366105,4.2745814547513815e-05
SER1111,L SER 241,0.0,0.0,0.0,-1.4925373134331134e-05,0.00012125430454682793,8.552619211608838e-06,-0.1474726368159203,0.03993178882442998,0.0028165712180703057,0.1474875621890548,0.03987955865521421,0.002812887185983116,0.0,0.0,0.0,3.811213368116209e-17,0.0006067612413298599,4.279763814449376e-05
LEU1112,L LEU 242,0.0,0.0,0.0,-1.9900497512440038e-05,0.00013965839649372904,9.85074376846936e-06,-0.20514925373134327,0.021520038375475014,0.0015179064721250093,0.20508955223880604,0.02146921758657261,0.0015143218500603306,0.0,0.0,0.0,-7.960199004978072e-05,0.0005312445172522874,3.7471099119281834e-05
ARG1113,L ARG 243,0.0,0.0,0.0,-3.482587064676454e-05,0.00018333856490236237,1.2931705297168837e-05,-46.13707462686566,0.20047800937475366,0.014140628498854146,46.137059701492525,0.20050115424637824,0.014142261012227146,0.0,0.0,0.0,-4.975124378119068e-05,0.0006209545194532511,4.379875479439333e-05
PHE1114,L PHE 244,0.0,0.0,0.0,-1.9900497512440038e-05,0.00013965839649372904,9.85074376846936e-06,-0.06934328358208948,0.02613829593893265,0.0018436532446540748,0.06926368159203983,0.02622169403732667,0.0018495356929613914,0.0,0.0,0.0,-9.950248756193065e-05,0.000638756371968122,4.5054400656945886e-05
ASP1115,L ASP 245,0.0,0.0,0.0,-1.4925373134327266e-05,0.00012125430454679651,8.552619211606622e-06,44.986875621890555,0.216895782687701,0.015298648941698915,-44.98687064676617,0.2169078103546515,0.01529949730791417,0.0,0.0,0.0,-9.950248759942856e-06,0.00057293909056999,4.041200756875548e-05
GLY1116,L GLY 246,0.0,0.0,0.0,-4.975124378109457e-06,7.035888370015405e-05,4.962733015460865e-06,0.09727860696517411,0.06327191567735521,0.004462856832999741,-0.09729353233830847,0.06325954125789567,0.004461984008748282,0.0,0.0,0.0,-1.9900497512347243e-05,0.0005550330455400646,3.914901253283303e-05
ALA1117,L ALA 247,0.0,0.0,0.0,-4.975124378109457e-06,7.035888370015405e-05,4.962733015460865e-06,0.03222885572139302,0.049059891950483464,0.0034604179701770046,-0.03219402985074628,0.04901433605065629,0.0034572047047550457,0.0,0.0,0.0,2.9850746268693197e-05,0.0005977607281940298,4.216279089641021e-05
LEU1118,L LEU 248,0.0,0.0,0.0,-4.975124378108905e-06,7.035888370014624e-05,4.962733015460314e-06,-0.03159203980099503,0.06326413661318217,0.004462308140118747,0.03158706467661691,0.06325627911601171,0.004461753915000667,0.0,0.0,0.0,-9.950248756226648e-06,0.0005984228837317601,4.220949574696567e-05
ASN1119,L ASN 249,0.0,0.0,0.0,0.0,0.0,0.0,0.16036815920398015,0.07226129880213676,0.005096919030633534,-0.16040796019900483,0.07228469651019225,0.005098569377713341,0.0,0.0,0.0,-3.980099502517172e-05,0.0005628710696015257,3.9701864123707605e-05
VAL1120,L VAL 250,0.0,0.0,0.0,-1.9900497512438933e-05,0.00013965839649372132,9.850743768468817e-06,0.009781094527363225,0.04512395135475929,0.003182798125829612,-0.009830845771144275,0.04508522878403244,0.0031800668462799164,0.0,0.0,0.0,-6.965174129345742e-05,0.0005774574379520082,4.073070722043875e-05
ASP1121,L ASP 251,0.0,0.0,0.0,-1.4925373134333343e-05,0.00012125430454684587,8.552619211610103e-06,47.91784577114429,0.2788749806278137,0.01967032449584799,-47.91778109452736,0.27887410780172905,0.01967026293144277,0.0,0.0,0.0,4.9751243778786855e-05,0.0005254824249364889,3.706467246396974e-05
LEU1122,L LEU 252,0.0,0.0,0.0,-3.4825870646760124e-05,0.0001833385649023391,1.2931705297167197e-05,-0.06452736318407935,0.07599306395105455,0.0053601374493538415,0.06451243781094528,0.07602180293782679,0.005362164541186243,0.0,0.0,0.0,-4.9751243780921135e-05,0.0006047181308035244,4.265352823924723e-05
THR1123,L THR 253,0.0,0.0,0.0,-2.487562189054784e-05,0.00015574602828357102,1.0985477823720607e-05,-0.05884079601990033,0.09569585177596539,0.006749864950603144,0.05882089552238804,0.09568396238609954,0.006749026337701433,0.0,0.0,0.0,-4.4776119402863044e-05,0.0006487531666745244,4.5759520188825825e-05
GLU1124,L GLU 254,0.0,0.0,0.0,-1.4925373134328925e-05,0.00012125430454680997,8.55261921160757e-06,46.308527363184105,0.36502620432838667,0.025746963289653244,-46.308442786069676,0.3649628863544214,0.025742497184119098,0.0,0.0,0.0,6.965174129322861e-05,0.0006027502292957115,4.2514723169149496e-05
PHE1125,L PHE 255,0.0,0.0,0.0,-1.4925373134328925e-05,0.00012125430454680997,8.55261921160757e-06,-0.10812437810945284,0.04888924891465518,0.0034483817384571764,0.10816915422885566,0.04894012225108702,0.0034519700669388064,0.0,0.0,0.0,2.985074626842807e-05,0.0004978605747122064,3.5116377368209686e-05
GLN1126,L GLN 256,0.0,0.0,0.0,-1.9900497512444456e-05,0.00013965839649376008,9.85074376847155e-06,0.02010945273631909,0.1222601742561882,0.00862356779057106,-0.020144278606965164,0.12225840865628082,0.008623443254755657,0.0,0.0,0.0,-5.4726368158440126e-05,0.0006165140726230371,4.348554982397887e-05
THR1127,L THR 257,0.0,0.0,0.0,-1.9900497512437276e-05,0.0001396583964937097,9.850743768467997e-06,0.15017910447761187,0.05083499559661157,0.0035856241276261114,-0.1501293532338309,0.05090927628654218,0.0035908634835246627,0.0,0.0,0.0,2.9850746268653428e-05,0.0006222287637513922,4.3888633057316e-05
ASN1128,L ASN 258,0.0,0.0,0.0,-1.4925373134326714e-05,0.00012125430454679203,8.552619211606305e-06,-0.16088059701492533,0.04173686430997947,0.002943891426072922,0.16087064676616922,0.0417830595308771,0.002947149785726298,0.0,0.0,0.0,-2.4875621890171136e-05,0.0006264311848130656,4.418504898450031e-05
LEU1129,L LEU 259,0.0,0.0,0.0,-2.985074626865785e-05,0.00017017543658196733,1.2003249811991358e-05,0.0689601990049751,0.0370191345972399,0.002611128429104252,-0.06895522388059704,0.0370162393443557,0.0026109242137113847,0.0,0.0,0.0,-2.4875621890650574e-05,0.0006021339411108755,4.247125355222154e-05
VAL1130,L VAL 260,0.0,0.0,0.0,-1.9900497512436724e-05,0.00013965839649370578,9.85074376846772e-06,-0.1809303482587065,0.026284420680804582,0.0018539600892588585,0.18093532338308463,0.026275630387463177,0.0018533400697718114,0.0,0.0,0.0,-1.4925373134386369e-05,0.0006346355709095402,4.4763741760896275e-05
PRO1131,L PRO 261,0.0,0.0,0.0,-4.975124378111114e-06,7.035888370017748e-05,4.962733015462517e-06,-0.20189054726368166,0.022998333493572314,0.0016221773701745191,0.20185572139303473,0.02299478806623239,0.001621927295011463,0.0,0.0,0.0,-3.980099502488449e-05,0.0005716415745466026,4.032048784489522e-05
TYR1132,L TYR 262,0.0,0.0,0.0,-2.4875621890550048e-05,0.00015574602828358487,1.0985477823721583e-05,0.13150746268656718,0.044740169647970895,0.0031557282513966197,-0.13155223880597022,0.04475781715499831,0.0031569730105678816,0.0,0.0,0.0,-6.965174129340536e-05,0.0006027502292947381,4.251472316908084e-05
PRO1133,L PRO 263,0.0,0.0,0.0,-2.9850746268657297e-05,0.00017017543658196421,1.2003249811991138e-05,0.23313930348258713,0.038138533777779364,0.0026900847595431737,-0.23311940298507458,0.03812020359378591,0.002688791848051407,0.0,0.0,0.0,-9.950248756407818e-06,0.0005984228837312624,4.220949574693056e-05
ARG1134,L ARG 264,0.0,0.0,0.0,-4.975124378109512e-05,0.00021743058092947682,1.533637070121946e-05,-52.02091044776124,0.5610025070098235,0.03957006588050615,52.02064179104481,0.5610628427126104,0.039574321632850205,0.0,0.0,0.0,-0.0003184079601984043,0.0006214326672612341,4.3832480740402656e-05
GLY1135,L GLY 265,0.0,0.0,0.0,-9.950248756218914e-06,9.925341961820907e-05,7.000796438667756e-06,0.13579104477611942,0.034022323947213724,0.00239974970374882,-0.13575124378109454,0.033992358095618604,0.002397636075544011,0.0,0.0,0.0,2.9850746268724683e-05,0.0005722474481396813,4.0363222873159475e-05
HIE1136,L HIE 266,0.0,0.0,0.0,-5.4726368159222256e-05,0.00022744536220231401,1.604275890767731e-05,-0.1672189054726368,0.09043852171363283,0.006379041479544356,0.16726368159203975,0.0904017298538875,0.006376446381847291,0.0,0.0,0.0,-9.950248756319442e-06,0.0005900505902187035,4.1618959694554085e-05
PHE1137,L PHE 267,0.0,0.0,0.0,-5.4726368159209e-05,0.00022744536220225888,1.6042758907673425e-05,-0.1572537313432836,0.044434873786983235,0.0031341943416878775,0.15720398009950257,0.044359714412580964,0.0031288930081653458,0.0,0.0,0.0,-0.00010447761194023176,0.0006018461239897943,4.245095249776918e-05
PRO1138,L PRO 268,0.0,0.0,0.0,-3.980099502488891e-05,0.00019549137019298567,1.3788898090381269e-05,0.42749751243781126,0.021734289660478478,0.0015330185925819357,-0.42749751243781114,0.021662523379907307,0.0015279565894452004,0.0,0.0,0.0,-3.980099502488449e-05,0.0005802795347990415,4.092976258429708e-05
LEU1139,L LEU 269,0.0,0.0,0.0,-4.975124378108021e-05,0.00021743058092941163,1.5336370701214862e-05,-0.24757213930348287,0.019380351641590483,0.0013669846064193836,0.24758706467661684,0.019318839098668352,0.0013626458461723397,0.0,0.0,0.0,-3.482587064692362e-05,0.0005933135676682908,4.184911237842527e-05
ALA1140,L ALA 270,0.0,0.0,0.0,-2.9850746268662267e-05,0.00017017543658199254,1.2003249811993135e-05,0.23088059701492541,0.024712791451698298,0.0017431059106083238,-0.2309054726368159,0.024715415454631483,0.001743290993504816,0.0,0.0,0.0,-5.472636815919077e-05,0.0005918098136005908,4.174304574452709e-05
THR1141,L THR 271,0.0,0.0,0.0,-3.980099502486903e-05,0.000195491370192888,1.378889809037438e-05,-0.19395522388059705,0.08423452799500886,0.005941445502519785,0.19394029850746272,0.08427505557960627,0.005944304097931498,0.0,0.0,0.0,-5.472636815917696e-05,0.0006083907896955241,4.2912577624048844e-05
TYR1142,L TYR 272,0.0,0.0,0.0,-2.9850746268655637e-05,0.00017017543658195473,1.2003249811990469e-05,0.12813432835820918,0.06313869173259098,0.004453459940463057,-0.12816417910447758,0.063130346957016,0.004452871345376344,0.0,0.0,0.0,-5.970149253711243e-05,0.0006038169720774791,4.258996540358635e-05
ALA1143,L ALA 273,0.0,0.0,0.0,-2.487562189054784e-05,0.00015574602828357105,1.0985477823720609e-05,-0.0878606965174129,0.02421587196935635,0.001708055912777862,0.08789054726368162,0.024223420273575075,0.0017085883291066465,0.0,0.0,0.0,4.97512437801832e-06,0.0005508700710711398,3.885537895377429e-05
PRO1144,L PRO 274,0.0,0.0,0.0,-1.4925373134328925e-05,0.00012125430454680997,8.55261921160757e-06,0.09118905472636817,0.037304102979517674,0.0026312285490140462,-0.09119900497512436,0.037277902154757514,0.0026293804853264008,0.0,0.0,0.0,-2.4875621890356724e-05,0.0005768141267070023,4.068533154380901e-05
VAL1145,L VAL 275,0.0,0.0,0.0,-2.9850746268657297e-05,0.00017017543658196421,1.2003249811991138e-05,0.01433830845771122,0.12554040389481783,0.008854937350032744,-0.014378109452736303,0.12559393748403722,0.008858713318278451,0.0,0.0,0.0,-6.965174129374782e-05,0.0006349085240721283,4.47829943925529e-05
ILE1146,L ILE 276,0.0,0.0,0.0,0.0,0.0,0.0,0.06789054726368163,0.051765236997352214,0.003651238296996369,-0.06787064676616918,0.05176836260925565,0.003651458760661666,0.0,0.0,0.0,1.990049751236492e-05,0.0005639254652855764,3.977623546102015e-05
SER1147,L SER 277,0.0,0.0,0.0,-4.975124378109568e-05,0.00021743058092947923,1.5336370701219633e-05,-0.4033880597014928,0.08154868311705459,0.005752000611565654,0.40333830845771157,0.08159452580850425,0.005755234105708972,0.0,0.0,0.0,-9.950248756229271e-05,0.0005985469563442035,4.2218247154289176e-05
ALA1148,L ALA 278,0.0,0.0,0.0,-3.48258706467651e-05,0.00018333856490236524,1.293170529716904e-05,-0.2647860696517413,0.04152178598540831,0.002928720970742674,0.2647761194029852,0.04144713862697543,0.002923455752042068,0.0,0.0,0.0,-4.477611940306355e-05,0.0005841906206203056,4.120562930802462e-05
GLU1149,L GLU 279,0.0,0.0,0.0,-7.960199004975238e-05,0.0002706760300245899,1.9092015109585478e-05,52.45951741293534,0.9674689607398094,0.06823999899370989,-52.45961691542289,0.9675006871392667,0.0682422368013863,0.0,0.0,0.0,-0.0001791044776133611,0.0006291122973002557,4.437416007834664e-05
LYS1150,L LYS 280,0.0,0.0,0.0,-5.9701492537312384e-05,0.00023693295322966068,1.6711961981297148e-05,-51.8489253731343,0.8556464021891949,0.06035264385093315,51.84905472636813,0.8556468804788332,0.060352677586883105,0.0,0.0,0.0,6.965174129591524e-05,0.0006655147098016332,4.694178828479893e-05
ALA1151,L ALA 281,0.0,0.0,0.0,-1.4925373134331686e-05,0.0001212543045468324,8.552619211609153e-06,-0.21876119402985095,0.044284052435010685,0.003123556223748707,0.21878606965174124,0.044257939164400004,0.00312171433565461,0.0,0.0,0.0,9.95024875614048e-06,0.0005729390905715388,4.041200756886473e-05
TYR1152,L TYR 282,0.0,0.0,0.0,-3.980099502487566e-05,0.0001954913701929206,1.378889809037668e-05,0.08908457711442787,0.07401867325878185,0.005220874667475184,-0.08909950248756204,0.07400517697200623,0.005219922712804429,0.0,0.0,0.0,-5.4726368159001316e-05,0.0005833426152080486,4.114581561804864e-05
HIE1153,L HIE 283,0.0,0.0,0.0,-9.950248756219467e-06,9.925341961821457e-05,7.000796438668144e-06,0.09855223880597005,0.12752776892983575,0.008995115271488802,-0.09860199004975129,0.12757984835969377,0.008998788671241478,0.0,0.0,0.0,-5.97014925374571e-05,0.0005699069579715179,4.0198137425252056e-05
GLU1154,L GLU 284,0.0,0.0,0.0,-1.4925373134328372e-05,0.0001212543045468055,8.552619211607255e-06,47.44669651741294,0.43349130198026953,0.03057611893646188,-47.446726368159204,0.4334612743604914,0.030574000951465365,0.0,0.0,0.0,-4.4776119404047284e-05,0.0006092039293115606,4.296993207037407e-05
GLN1155,L GLN 285,0.0,0.0,0.0,-9.95024875621781e-06,9.925341961819804e-05,7.000796438666977e-06,0.22268159203980054,0.09444600505104551,0.006661707559811398,-0.22261194029850728,0.09440185435776949,0.006658593410017462,0.0,0.0,0.0,5.9701492536944515e-05,0.0005148712928553893,3.631622091469973e-05
LEU1156,L LEU 286,0.0,0.0,0.0,-4.975124378108905e-06,7.035888370014624e-05,4.962733015460314e-06,-0.11262686567164165,0.04703428488722447,0.0033175426640248105,0.11258208955223889,0.04708227664146259,0.0033209277413697325,0.0,0.0,0.0,-4.975124378089849e-05,0.000612890093310897,4.322993403200084e-05
SER1157,L SER 287,0.0,0.0,0.0,-1.4925373134330029e-05,0.00012125430454681894,8.552619211608204e-06,0.4127363184079601,0.06063392417265483,0.004276787258748476,-0.41282587064676635,0.06063211410678154,0.004276659586545663,0.0,0.0,0.0,-0.00010447761194015223,0.0005316171243589594,3.7497380798194725e-05
VAL1158,L VAL 288,0.0,0.0,0.0,-3.482587064676344e-05,0.00018333856490235654,1.2931705297168427e-05,0.25274626865671646,0.02249621966047688,0.0015867609910909372,-0.2527810945273633,0.0224995708261115,0.0015869973640897765,0.0,0.0,0.0,-6.965174129353461e-05,0.0006349085240724546,4.478299439257592e-05
ALA1159,L ALA 289,0.0,0.0,0.0,-1.4925373134328925e-05,0.00012125430454680997,8.55261921160757e-06,0.19352736318407965,0.020364355199684946,0.0014363908659885025,-0.19354228855721384,0.020384352909002795,0.0014378013956479585,0.0,0.0,0.0,-2.9850746268681048e-05,0.000630173692878354,4.4449025150116975e-05
GLU1160,L GLU 290,0.0,0.0,0.0,-2.985074626865785e-05,0.00017017543658196733,1.2003249811991358e-05,47.552398009950245,0.28079402481887555,0.01980568343652843,-47.552492537313434,0.2807746235813997,0.01980431497874885,0.0,0.0,0.0,-0.0001243781094544614,0.0006612612224337645,4.664177041809531e-05
ILE1161,L ILE 291,0.0,0.0,0.0,-3.482587064676454e-05,0.00018333856490236237,1.2931705297168837e-05,0.2313930348258709,0.018007177984040737,0.0012701284045028606,-0.23141293532338314,0.018063559200385798,0.0012741052288794369,0.0,0.0,0.0,-5.472636815891736e-05,0.0005747506920058817,4.053978808180442e-05
THR1162,L THR 292,0.0,0.0,0.0,-1.4925373134322296e-05,0.00012125430454675613,8.552619211603774e-06,0.22641791044776144,0.040270533869336246,0.0028404644513021515,-0.22642288557213935,0.04030783627665131,0.0028430955602482167,0.0,0.0,0.0,-1.9900497512303055e-05,0.000598174661301021,4.219198748663771e-05
ASN1163,L ASN 293,0.0,0.0,0.0,0.0,0.0,0.0,0.20261691542288593,0.10481947291855175,0.007393395567970955,-0.20258706467661697,0.10486263761703087,0.0073964401710541645,0.0,0.0,0.0,2.985074626823364e-05,0.0005893790286519211,4.1571591393863174e-05
ALA1164,L ALA 294,0.0,0.0,0.0,-4.975124378111114e-06,7.035888370017748e-05,4.962733015462517e-06,0.21741293532338332,0.02243206730603781,0.0015822360328958767,-0.21742288557213957,0.022481728869615976,0.001585738889510531,0.0,0.0,0.0,-1.4925373134336656e-05,0.0005771573152703808,4.070953819866819e-05
CYS1165,L CYS 295,0.0,0.0,0.0,-1.4925373134328925e-05,0.00012125430454680997,8.55261921160757e-06,0.27024378109452735,0.08865403310455394,0.006253173357848016,-0.2702487562189053,0.08860824288636111,0.006249943564882864,0.0,0.0,0.0,-1.9900497512417944e-05,0.0005082424990694999,3.584866185116895e-05
PHE1166,L PHE 296,0.0,0.0,0.0,-2.4875621890544525e-05,0.0001557460282835503,1.0985477823719143e-05,0.08302985074626862,0.042583708660252934,0.0030036232210509228,-0.08304975124378108,0.042532603969609374,0.0030000185741013985,0.0,0.0,0.0,-4.477611940285421e-05,0.0006253238560950995,4.410694403884714e-05
GLU1167,L GLU 297,0.0,0.0,0.0,-1.9900497512436724e-05,0.00013965839649370578,9.85074376846772e-06,49.998099502487555,0.32056019071407676,0.022610572513897018,-49.99817412935322,0.32052720024735454,0.022608245545790252,0.0,0.0,0.0,-9.452736318325834e-05,0.0005867694678975597,4.138752717012262e-05
PRO1168,L PRO 298,0.0,0.0,0.0,-1.990049751243783e-05,0.00013965839649371354,9.850743768468268e-06,0.1951492537313434,0.03213370097341803,0.002266536510291158,-0.1952139303482586,0.03218771133785841,0.0022703461076680523,0.0,0.0,0.0,-8.45771144280215e-05,0.0005797674480381582,4.089364276912426e-05
ALA1169,L ALA 299,0.0,0.0,0.0,-4.4776119402982354e-05,0.00020681203672462948,1.4587396341050482e-05,0.24962686567164186,0.022780699577944156,0.001606826657349473,-0.24961691542288567,0.022688842951228,0.001600347590455293,0.0,0.0,0.0,-3.482587064672919e-05,0.0005848681396888938,4.125341781849355e-05
ASN1170,L ASN 300,0.0,0.0,0.0,-3.980099502487566e-05,0.0001954913701929206,1.378889809037668e-05,0.46339800995024805,0.0990890387882523,0.006989201908893635,-0.4633482587064676,0.0990382513642405,0.006985619640206888,0.0,0.0,0.0,9.950248756018964e-06,0.0005984228837315052,4.2209495746947686e-05
GLN1171,L GLN 301,0.0,0.0,0.0,-3.482587064676896e-05,0.00018333856490238565,1.293170529717048e-05,0.5003333333333334,0.167821936354354,0.01183724670524443,-0.5003383084577114,0.16780661392430518,0.011836165944358507,0.0,0.0,0.0,-3.980099502527777e-05,0.0005539617245244601,3.907344737467965e-05
MET1172,L MET 302,0.0,0.0,0.0,-4.4776119403000026e-05,0.00020681203672471115,1.4587396341056242e-05,0.23197512437810944,0.07403343589189715,0.0052219159433298246,-0.23198507462686566,0.07399983041609845,0.005219545595827479,0.0,0.0,0.0,-5.472636815921784e-05,0.0005660283643116225,3.992456252188164e-05
VAL1173,L VAL 303,0.0,0.0,0.0,-4.975124378108905e-05,0.00021743058092945025,1.5336370701217586e-05,-0.30784079601990066,0.020799553366883466,0.00146708737791482,0.3078905472636813,0.02075461850415286,0.0014639179170721959,0.0,0.0,0.0,-1.6100995605882245e-16,0.0005463583647079878,3.853714772344523e-05
LYS1174,L LYS 304,0.0,0.0,0.0,-0.00010447761194030025,0.00030587912734208274,2.1575050145339195e-05,-54.88873134328358,0.7411642632616091,0.05227769637226439,54.88888059701493,0.7411447617566385,0.05227632084216102,0.0,0.0,0.0,4.4776119401855556e-05,0.0006487531666721627,4.5759520188659244e-05
CYS1175,L CYS 305,0.0,0.0,0.0,-3.482587064676675e-05,0.00018333856490237402,1.293170529716966e-05,0.12932338308457705,0.1355075217772301,0.009557963640143278,-0.1294029850746269,0.13544300554950547,0.009553413016305547,0.0,0.0,0.0,-0.0001144278606965733,0.000600033826591908,4.232312289534607e-05
ASP1176,L ASP 306,0.0,0.0,0.0,-6.965174129352881e-05,0.00025455918020826635,1.7955220173645954e-05,52.26346766169157,0.39073362584310983,0.02756022499569714,-52.26329850746273,0.3907104390833345,0.027558589527761794,0.0,0.0,0.0,9.950248756238136e-05,0.0006149463037235878,4.3374967931988265e-05
PRO1177,L PRO 307,0.0,0.0,0.0,-3.4825870646767856e-05,0.0001833385649023798,1.2931705297170067e-05,-0.27167164179104475,0.03615791294376377,0.0025503825373480635,0.2716965174129352,0.036155447114243296,0.0025502086111438916,0.0,0.0,0.0,-9.950248756125016e-06,0.0005641887563118366,3.97948065781269e-05
ARG1178,L ARG 308,0.0,0.0,0.0,-6.467661691542128e-05,0.0002459543700359795,1.7348283660614153e-05,-52.14605970149258,0.604243234946527,0.042620031668174976,52.1459154228856,0.6042394568405131,0.04261976518112366,0.0,0.0,0.0,-0.00020895522388159475,0.0005783140731033708,4.079112960527915e-05
HIE1179,L HIE 309,0.0,0.0,0.0,-9.95024875621781e-06,9.925341961819804e-05,7.000796438666977e-06,-0.2036019900497512,0.1726072261621826,0.012174775023900904,0.20351741293532327,0.17263195528449238,0.012176519281701428,0.0,0.0,0.0,-9.452736318385267e-05,0.000586769467896033,4.138752717001494e-05
GLY1180,L GLY 310,0.0,0.0,0.0,-9.95024875621781e-06,9.925341961819804e-05,7.000796438666977e-06,-0.0968457711442787,0.0646478489407346,0.004559907682503608,0.09677114427860695,0.06462026362395894,0.004557961964278629,0.0,0.0,0.0,-8.45771144279138e-05,0.0005711217427557866,4.028382173743163e-05
LYS1181,L LYS 311,0.0,0.0,0.0,-4.975124378111114e-06,7.035888370017748e-05,4.962733015462517e-06,-47.8232039800995,0.46316951882434515,0.032669458950208834,47.82310447761198,0.46317450374606506,0.03266981055947689,0.0,0.0,0.0,-0.00010447761194079737,0.0006018461239877874,4.245095249762762e-05
TYR1182,L TYR 312,0.0,0.0,0.0,-2.9850746268653428e-05,0.00017017543658194218,1.2003249811989584e-05,-0.12345771144278599,0.06747145667176051,0.004759069615901964,0.12353233830845774,0.06744690337687355,0.004757337760011624,0.0,0.0,0.0,4.4776119403183405e-05,0.0005756113553993425,4.060049459693517e-05
MET1183,L MET 313,0.0,0.0,0.0,-1.990049751243562e-05,0.00013965839649369806,9.850743768467175e-06,-0.26939800995024876,0.06845313460924002,0.0048283118388405925,0.26940298507462695,0.06849651762252304,0.004831371840662784,0.0,0.0,0.0,-1.4925373134491314e-05,0.0006346355709094435,4.476374176088945e-05
ALA1184,L ALA 314,0.0,0.0,0.0,-4.975124378111114e-06,7.035888370017748e-05,4.962733015462517e-06,0.21180099502487573,0.0285305143270519,0.002012387319877698,-0.21189054726368164,0.02852262713889581,0.0020118310005189633,0.0,0.0,0.0,-9.452736318407195e-05,0.0005695594007148889,4.0173622626529744e-05
CYS1185,L CYS 315,0.0,0.0,0.0,-9.950248756222228e-06,9.925341961824211e-05,7.000796438670086e-06,-0.22313930348258723,0.09037407333883474,0.006374495641683051,0.223134328358209,0.09035406785409637,0.006373084563587718,0.0,0.0,0.0,-1.4925373134328925e-05,0.0005596517390822381,3.947479005692968e-05
CYS1186,L CYS 316,0.0,0.0,0.0,-1.990049751243783e-05,0.00013965839649371356,9.85074376846827e-06,0.1984726368159204,0.060453596344284016,0.004264067914432611,-0.19851741293532343,0.060470879840878365,0.004265286998287565,0.0,0.0,0.0,-6.467661691549308e-05,0.0006074135852799177,4.2843650939014275e-05
LEU1187,L LEU 317,0.0,0.0,0.0,-1.9900497512444456e-05,0.00013965839649376008,9.85074376847155e-06,-0.09436815920398017,0.045653069636753196,0.0032201192518771155,0.09434328358208956,0.045638385772119,0.0032190835319227565,0.0,0.0,0.0,-4.477611940303648e-05,0.000633229953301368,4.4664597139146484e-05
LEU1188,L LEU 318,0.0,0.0,0.0,-1.990049751243562e-05,0.00013965839649369806,9.850743768467175e-06,0.17042288557213922,0.024120453813536977,0.0017013256349898114,-0.17040796019900498,0.024137515160591105,0.0017025290496243384,0.0,0.0,0.0,-4.975124378203909e-06,0.0005417634044915697,3.821304421907571e-05
TYR1189,L TYR 319,0.0,0.0,0.0,-4.975124378107579e-05,0.0002174305809293923,1.53363707012135e-05,0.029865671641791117,0.04705016763307164,0.0033186629465399202,-0.029890547263681597,0.047052399711449096,0.0033188203852096993,0.0,0.0,0.0,-7.462686567157944e-05,0.0005725069119697713,4.038152404066226e-05
ARG1190,L ARG 320,0.0,0.0,0.0,-1.4925373134324505e-05,0.00012125430454677407,8.55261921160504e-06,-47.915194029850724,0.229219760647115,0.01616791532405998,47.91514427860695,0.2291621426876599,0.016163851266550344,0.0,0.0,0.0,-6.467661691233807e-05,0.0005379119570437733,3.7941384061874414e-05
GLY1191,L GLY 321,0.0,0.0,0.0,0.0,0.0,0.0,-0.11960696517412926,0.03297367789727766,0.002325783914357836,0.11958208955223877,0.03300195196416001,0.002327778213269632,0.0,0.0,0.0,-2.4875621890586504e-05,0.0006343234806175004,4.474172860897205e-05
ASP1192,L ASP 322,0.0,0.0,0.0,-1.990049751243838e-05,0.00013965839649371744,9.850743768468542e-06,44.345592039801,0.2296433374245628,0.016197792126355214,-44.34562686567165,0.22962120023162758,0.016196230689156786,0.0,0.0,0.0,-5.47263681605258e-05,0.0005747506920050059,4.053978808174264e-05
VAL1193,L VAL 323,0.0,0.0,0.0,-1.4925373134333343e-05,0.00012125430454684587,8.552619211610103e-06,-0.05082587064676616,0.03796194123659797,0.002677628882071611,0.05087562189054726,0.03801583138060411,0.0026814299997528833,0.0,0.0,0.0,3.4825870646757915e-05,0.0006016404560331912,4.2436445798617915e-05
VAL1194,L VAL 324,0.0,0.0,0.0,-4.975124378108905e-06,7.035888370014624e-05,4.962733015460314e-06,0.16289054726368152,0.025009012508807587,0.0017639997330040275,-0.16287064676616925,0.024998172750727212,0.0017632351554201316,0.0,0.0,0.0,1.4925373134408463e-05,0.0005684719147098878,4.0096917277936235e-05
PRO1195,L PRO 325,0.0,0.0,0.0,-1.4925373134328925e-05,0.00012125430454680997,8.55261921160757e-06,0.13310945273631833,0.026425111684933507,0.0018638836675541664,-0.1331144278606965,0.02643629046459371,0.0018646721578765638,0.0,0.0,0.0,-1.990049751247097e-05,0.0006384075259608383,4.502979495676115e-05
LYS1196,L LYS 326,0.0,0.0,0.0,0.0,0.0,0.0,-41.616114427860694,0.24310019194544905,0.01714696546031062,41.61619900497515,0.2430651903556472,0.01714449663851914,0.0,0.0,0.0,8.457711442764591e-05,0.0006049636683916027,4.267084712537518e-05
ASP1197,L ASP 327,0.0,0.0,0.0,-9.950248756220019e-06,9.925341961822007e-05,7.000796438668532e-06,43.10777114427858,0.2144117658572732,0.015123439903592793,-43.107781094527354,0.21443175360966513,0.015124849730944846,0.0,0.0,0.0,-1.9900497511755123e-05,0.0005897988442373314,4.1601202902126995e-05
VAL1198,L VAL 328,0.0,0.0,0.0,-4.975124378111114e-06,7.035888370017748e-05,4.962733015462517e-06,0.07737810945273645,0.026836826231821244,0.001892923772617414,-0.07741791044776122,0.026847912870175,0.001893705763793157,0.0,0.0,0.0,-4.477611940284261e-05,0.0005580572864429145,3.936232603904557e-05
ASN1199,L ASN 329,0.0,0.0,0.0,-9.9502487562156e-06,9.9253419618176e-05,7.000796438665423e-06,0.27147761194029896,0.10866402987797841,0.0076645697075959805,-0.2714875621890547,0.10864608248038982,0.007663303795775462,0.0,0.0,0.0,-1.9900497511684423e-05,0.0006064348062068592,4.277461318620668e-05
ALA1200,L ALA 330,0.0,0.0,0.0,-4.975124378108905e-06,7.035888370014624e-05,4.962733015460314e-06,0.04510945273631841,0.03159520021799085,0.0022285535955934477,-0.0450547263681592,0.031589279465729064,0.002228135977928404,0.0,0.0,0.0,4.9751243781100096e-05,0.0005880336046604281,4.147669250247612e-05
ALA1201,L ALA 331,0.0,0.0,0.0,-1.4925373134328925e-05,0.00012125430454680997,8.55261921160757e-06,0.019601990049751203,0.03025120031367045,0.0021337551515707705,-0.01964676616915422,0.03023966625006753,0.002132941601451235,0.0,0.0,0.0,-5.970149253739302e-05,0.0006120009677484959,4.31672199502621e-05
ILE1202,L ILE 332,0.0,0.0,0.0,-1.4925373134328925e-05,0.00012125430454680997,8.55261921160757e-06,0.11807462686567179,0.03081285838373615,0.002173371457304015,-0.11802487562189065,0.03076430020775805,0.0021699464276499904,0.0,0.0,0.0,3.4825870647003155e-05,0.0005933135676687032,4.184911237845436e-05
ALA1203,L ALA 333,0.0,0.0,0.0,-4.975124378108905e-06,7.035888370014624e-05,4.962733015460314e-06,0.09306467661691543,0.05300662491233433,0.0037387990493376174,-0.09312935323383086,0.05302485274882355,0.0037400847417930435,0.0,0.0,0.0,-6.965174129349374e-05,0.0005599612443140165,3.9496620872761694e-05
THR1204,L THR 334,0.0,0.0,0.0,-1.4925373134328925e-05,0.00012125430454680997,8.55261921160757e-06,0.028089552238806097,0.11555430736474441,0.00815057240932994,-0.028044776119402964,0.11557140320546523,0.008151778256960125,0.0,0.0,0.0,2.9850746268842885e-05,0.0006060265150368484,4.274581454753059e-05
ILE1205,L ILE 335,0.0,0.0,0.0,-2.4875621890540104e-05,0.00015574602828352261,1.0985477823717192e-05,0.10499502487562194,0.0338048978629833,0.002384413650220297,-0.10498009950248754,0.03380658480399209,0.002384532637864773,0.0,0.0,0.0,-9.95024875617804e-06,0.0005729390905715979,4.04120075688689e-05
LYS1206,L LYS 336,0.0,0.0,0.0,-4.975124378108905e-06,7.035888370014624e-05,4.962733015460314e-06,-44.19226368159205,0.4514508233389099,0.03184288590178547,44.19216417910449,0.45147808981272247,0.03184480913056183,0.0,0.0,0.0,-0.0001044776119387117,0.0005316171243582035,3.749738079814141e-05
THR1207,L THR 337,0.0,0.0,0.0,-9.950248756221123e-06,9.925341961823109e-05,7.0007964386693084e-06,0.10037313432835823,0.10426442214867386,0.0073542453052597235,-0.10037810945273631,0.10426008579966352,0.007353939442783396,0.0,0.0,0.0,-1.4925373134271479e-05,0.0006024627065957983,4.249444288156513e-05
LYS1208,L LYS 338,0.0,0.0,0.0,-2.487562189054563e-05,0.0001557460282835572,1.0985477823719631e-05,-45.57287064676619,0.615916695909487,0.043443414119387014,45.57284577114428,0.6159084711787033,0.04344283399160702,0.0,0.0,0.0,-4.975124378073113e-05,0.0005795112349674941,4.08755708925124e-05
ARG1209,L ARG 339,0.0,0.0,0.0,-9.95024875621781e-06,9.925341961819804e-05,7.000796438666977e-06,-48.52546268656717,0.30047228140509885,0.021193680637611748,48.52554228855723,0.300457179756682,0.021192615449461445,0.0,0.0,0.0,6.96517412918853e-05,0.0005687766203799367,4.0118409558785856e-05
THR1210,L THR 340,0.0,0.0,0.0,-4.975124378110009e-06,7.035888370016185e-05,4.962733015461415e-06,-0.0060149253731343446,0.09365701571774333,0.006606056543091009,0.005999999999999956,0.09371832466550732,0.006610380942842832,0.0,0.0,0.0,-1.9900497512482017e-05,0.0005981746613010223,4.21919874866378e-05
ILE1211,L ILE 341,0.0,0.0,0.0,-9.9502487562156e-06,9.9253419618176e-05,7.000796438665423e-06,-0.17799004975124377,0.05206864872069846,0.003672639309882607,0.17798507462686575,0.05213525059254653,0.003677337043714208,0.0,0.0,0.0,-1.4925373134240548e-05,0.000522885335454081,3.688148789592885e-05
GLN1212,L GLN 342,0.0,0.0,0.0,-1.990049751243341e-05,0.00013965839649368256,9.850743768466082e-06,0.333592039800995,0.21626193979362593,0.015253941111051017,-0.3335621890547264,0.21616590588906442,0.015247167401695395,0.0,0.0,0.0,9.95024875563011e-06,0.0006066796490153245,4.279188306635923e-05
PHE1213,L PHE 343,0.0,0.0,0.0,-2.4875621890551152e-05,0.0001557460282835918,1.098547782372207e-05,-0.02915422885572145,0.03836394314793611,0.002705983910644525,0.029154228855721404,0.03835564258277622,0.002705398433920057,0.0,0.0,0.0,-2.487562189078093e-05,0.0005412148757597194,3.8174353985457406e-05
VAL1214,L VAL 344,0.0,0.0,0.0,-9.95024875621781e-06,9.925341961819804e-05,7.000796438666977e-06,-0.20558706467661694,0.023907650513494305,0.0016863156475172773,0.20556218905472637,0.023915010444515362,0.0016868347770251499,0.0,0.0,0.0,-3.482587064679686e-05,0.0005676004257493477,4.003544718617762e-05
ASP1215,L ASP 345,0.0,0.0,0.0,-9.950248756220019e-06,9.925341961822007e-05,7.000796438668532e-06,45.863726368159185,0.22432452449845833,0.01582263198845523,-45.86369651741293,0.22433650638757366,0.01582347712575095,0.0,0.0,0.0,1.9900497510694614e-05,0.0005813023549836533,4.100190675759984e-05
TRP1216,L TRP 346,0.0,0.0,0.0,-3.48258706467778e-05,0.00018333856490243216,1.293170529717376e-05,-0.3230597014925374,0.03037438725152872,0.0021424440882257083,0.32312437810945294,0.030394249468155065,0.0021438450609675705,0.0,0.0,0.0,2.9850746268516445e-05,0.0006301736928782219,4.444902515010766e-05
CYS1217,L CYS 347,0.0,0.0,0.0,0.0,0.0,0.0,-0.21210447761194035,0.03318130549989523,0.0023404288362815894,0.21210945273631848,0.03320774291114542,0.002342293587493587,0.0,0.0,0.0,4.975124378168559e-06,0.0005773288330500203,4.0721636130059244e-05
PRO1218,L PRO 348,0.0,0.0,0.0,-1.4925373134328372e-05,0.0001212543045468055,8.552619211607255e-06,-0.09234825870646773,0.017650507284938034,0.0012449707931111293,0.09231343283582093,0.017626197956019465,0.0012432561452534116,0.0,0.0,0.0,-4.9751243780881365e-05,0.0005880336046602036,4.147669250246028e-05
THR1219,L THR 349,0.0,0.0,0.0,-2.9850746268656192e-05,0.0001701754365819579,1.2003249811990692e-05,-0.16556716417910436,0.06735557031275966,0.004750895622376058,0.16561194029850734,0.06737065112902446,0.004751959341139653,0.0,0.0,0.0,1.4925373134405147e-05,0.0006577332697470119,4.639292782203957e-05
GLY1220,L GLY 350,0.0,0.0,0.0,-1.9900497512437276e-05,0.0001396583964937097,9.850743768467997e-06,0.2639253731343284,0.02828074258183698,0.001994769779332429,-0.2639203980099504,0.02821917826110623,0.0019904273669603544,0.0,0.0,0.0,-1.492537313437753e-05,0.0006187582810364359,4.364384408052525e-05
PHE1221,L PHE 351,0.0,0.0,0.0,0.0,0.0,0.0,-0.16887562189054717,0.027327923006643867,0.0019275630683257574,0.16879601990049747,0.027335090055419876,0.0019280685929690378,0.0,0.0,0.0,-7.960199004984853e-05,0.0005761700971860821,4.0639905203902546e-05
LYS1222,L LYS 352,0.0,0.0,0.0,0.0,0.0,0.0,-44.05427860696515,0.19678258324154255,0.013879973236675171,44.054233830845746,0.19686343993372724,0.0138856764280097,0.0,0.0,0.0,-4.477611940337563e-05,0.0005490698372670061,3.8728400251647675e-05
VAL1223,L VAL 353,0.0,0.0,0.0,-1.9900497512436724e-05,0.0001396583964937058,9.850743768467722e-06,-0.043467661691542175,0.04444159002987022,0.0031346680689354153,0.043402985074626865,0.04445089851902918,0.0031353246391372692,0.0,0.0,0.0,-8.45771144277597e-05,0.0006291516401806138,4.4376935111164226e-05
GLY1224,L GLY 354,0.0,0.0,0.0,-4.975124378108905e-06,7.035888370014624e-05,4.962733015460314e-06,0.193139303482587,0.039934903467240414,0.002816790908035436,-0.19312437810945274,0.039937132844473644,0.0028169481561811914,0.0,0.0,0.0,9.950248756306186e-06,0.0005815577789533459,4.101992297532063e-05
ILE1225,L ILE 355,0.0,0.0,0.0,-1.4925373134324505e-05,0.00012125430454677407,8.55261921160504e-06,-0.12289552238805973,0.018928091993598663,0.0013350846704253052,0.12284079601990053,0.018930733320264407,0.0013352709752436785,0.0,0.0,0.0,-6.965174129352025e-05,0.0006027502292947102,4.2514723169078867e-05
ASN1226,L ASN 356,0.0,0.0,0.0,-4.975124378106696e-06,7.035888370011499e-05,4.96273301545811e-06,-0.2336467661691537,0.03982098751608607,0.0028087558963631283,0.23368656716417904,0.039863401944437854,0.0028117475794718363,0.0,0.0,0.0,3.482587064767482e-05,0.0006016404560330245,4.243644579860615e-05
TYR1227,L TYR 357,0.0,0.0,0.0,-2.4875621890548943e-05,0.00015574602828357794,1.0985477823721095e-05,0.006970149253731431,0.04686902576963443,0.0033058861846175305,-0.006970149253731318,0.046784667136597236,0.00329993598542027,0.0,0.0,0.0,-2.4875621890476034e-05,0.0006574321442789539,4.637168806916776e-05
GLU1228,L GLU 358,0.0,0.0,0.0,-1.990049751243341e-05,0.00013965839649368256,9.850743768466082e-06,46.58504477611941,0.263598543289691,0.01859280768560965,-46.584985074626864,0.2635471858696042,0.018589185212499644,0.0,0.0,0.0,3.980099502478286e-05,0.0005887907839491713,4.153009981164951e-05
PRO1229,L PRO 359,0.0,0.0,0.0,-4.975124378111114e-06,7.035888370017748e-05,4.962733015462517e-06,0.14581592039800995,0.0313824260050719,0.002213545659768433,-0.1458407960199005,0.03136662559722373,0.0022124311849279843,0.0,0.0,0.0,-2.9850746268375045e-05,0.0005545869132876085,3.911754478999673e-05
PRO1230,L PRO 360,0.0,0.0,0.0,-1.4925373134326714e-05,0.00012125430454679203,8.552619211606305e-06,-0.182407960199005,0.033465549767071445,0.002360477881050158,0.18246766169154238,0.033461795234318026,0.0023602130567284356,0.0,0.0,0.0,4.477611940284979e-05,0.0005926457035843954,4.1802004878068765e-05
THR1231,L THR 361,0.0,0.0,0.0,-2.4875621890546734e-05,0.0001557460282835641,1.098547782372012e-05,0.12369651741293515,0.05804743674999543,0.004094350502343856,-0.12372139303482588,0.05810953792674178,0.004098730781619626,0.0,0.0,0.0,-4.975124378116527e-05,0.0006047181308034586,4.265352823924259e-05
VAL1232,L VAL 362,0.0,0.0,0.0,-4.9751243781098436e-05,0.00021743058092949132,1.5336370701220483e-05,-0.2100099502487562,0.027287120875409132,0.0019246851078873468,0.2099353233830846,0.02732703718323376,0.0019275005871598832,0.0,0.0,0.0,-0.00012437810945277483,0.0006225071569998083,4.3908269403041495e-05
VAL1233,L VAL 363,0.0,0.0,0.0,-7.462686567164351e-05,0.00026278831136805104,1.8535658332233906e-05,-0.1552437810945274,0.05358886490143918,0.003779867091706884,0.1551890547263682,0.053624399284364285,0.0037823734938277303,0.0,0.0,0.0,-0.0001293532338308779,0.0006174768749890638,4.355346066676039e-05
PRO1234,L PRO 364,0.0,0.0,0.0,-5.472636815920127e-05,0.0002274453622022268,1.6042758907671162e-05,0.35493034825870656,0.033193464626465545,0.0023412864749434935,-0.3549154228855722,0.033208639572164786,0.002342356833085479,0.0,0.0,0.0,-3.98009950249331e-05,0.0006753719890410987,4.763706715438403e-05
GLY1235,L GLY 365,0.0,0.0,0.0,-2.4875621890547287e-05,0.00015574602828356758,1.0985477823720363e-05,0.2966567164179105,0.047006790735888725,0.0033156033761141683,-0.2966119402985077,0.04704257261804065,0.0033181272354844715,0.0,0.0,0.0,1.990049751239585e-05,0.0005726798225483792,4.039372021251793e-05
GLY1236,L GLY 366,0.0,0.0,0.0,-3.980099502487621e-05,0.0001954913701929233,1.3788898090376871e-05,-0.12109452736318406,0.1020072966851657,0.0071950399502468945,0.12109452736318405,0.10209387943851721,0.00720114702679544,0.0,0.0,0.0,-3.9800995024880075e-05,0.0006136166014143627,4.328117796256737e-05
ASP1237,L ASP 367,0.0,0.0,0.0,-3.482587064676454e-05,0.00018333856490236237,1.2931705297168837e-05,54.34758208955222,0.39766261666657277,0.028048958325662544,-54.34765174129352,0.39762597504327285,0.028046373824827293,0.0,0.0,0.0,-0.00010447761194129227,0.0006495538849860253,4.581599850388131e-05
LEU1238,L LEU 368,0.0,0.0,0.0,-3.482587064676896e-05,0.00018333856490238565,1.293170529717048e-05,0.06788557213930353,0.04981290209094831,0.003513531210304399,-0.0678507462686567,0.04985498983934199,0.0035164998511854834,0.0,0.0,0.0,3.9769182971647396e-17,0.0006229443807378176,4.3939108787716906e-05
ALA1239,L ALA 369,0.0,0.0,0.0,-2.487562189054784e-05,0.00015574602828357102,1.0985477823720607e-05,0.07333333333333332,0.03850674597916338,0.0027160564457383595,-0.0733830845771144,0.0384663387438425,0.0027132063391101047,0.0,0.0,0.0,-7.462686567163579e-05,0.0005366219984575423,3.7850397398530694e-05
LYS1240,L LYS 370,0.0,0.0,0.0,-2.4875621890546734e-05,0.0001557460282835641,1.098547782372012e-05,-48.5760049751244,0.8076665331864015,0.05696840482587413,48.5759104477612,0.8076559732239429,0.05696765998355176,0.0,0.0,0.0,-0.0001194029850754798,0.0005779287444157382,4.0763950615230524e-05
VAL1241,L VAL 371,0.0,0.0,0.0,-9.950248756221123e-06,9.925341961823109e-05,7.0007964386693084e-06,0.09526865671641811,0.04131781279804743,0.0029143338113969035,-0.09530348258706461,0.04129679541144426,0.0029128513592471686,0.0,0.0,0.0,-4.477611940280422e-05,0.0005669022699798128,3.998620307505484e-05
GLN1242,L GLN 372,0.0,0.0,0.0,-3.482587064677117e-05,0.00018333856490239728,1.29317052971713e-05,0.12660199004975084,0.17082038163553373,0.012048740728591632,-0.12663184079601986,0.1708566760834446,0.012051300741563027,0.0,0.0,0.0,-6.467661691574938e-05,0.0005908051845322238,4.167218467363342e-05
ARG1243,L ARG 373,0.0,0.0,0.0,-2.985074626865785e-05,0.00017017543658196733,1.2003249811991358e-05,-45.164228855721404,0.24576898784162954,0.017335207808809854,45.16420398009949,0.24578118567201085,0.0173360681774281,0.0,0.0,0.0,-5.472636815861688e-05,0.0005297047424556473,3.736249177905987e-05
ALA1244,L ALA 374,0.0,0.0,0.0,-4.975124378108905e-06,7.035888370014624e-05,4.962733015460314e-06,-0.2472935323383084,0.01647486878408995,0.001162047646870352,0.2473034825870648,0.016429025334563557,0.0011588140992564245,0.0,0.0,0.0,4.975124378095649e-06,0.0005773288330499348,4.0721636130053213e-05
VAL1245,L VAL 375,0.0,0.0,0.0,-1.4925373134328925e-05,0.00012125430454680997,8.55261921160757e-06,0.17999999999999997,0.018352003157707856,0.0012944504969512388,-0.17997014925373142,0.018363632253177158,0.001295270750101806,0.0,0.0,0.0,1.4925373134353228e-05,0.0006267472051053302,4.420733933726743e-05
CYS1246,L CYS 376,0.0,0.0,0.0,-2.4875621890548943e-05,0.00015574602828357794,1.0985477823721095e-05,-0.2377313432835821,0.049082502000949206,0.00346201276017404,0.23771144278606945,0.04905673756889588,0.0034601954772546495,0.0,0.0,0.0,-4.4776119403044214e-05,0.0006410385499439603,4.521537307993255e-05
MET1247,L MET 377,0.0,0.0,0.0,-2.985074626865785e-05,0.00017017543658196736,1.200324981199136e-05,0.23836318407960208,0.10788081888083223,0.00760932626328305,-0.23836318407960191,0.10784045908070554,0.007606479502475422,0.0,0.0,0.0,-2.985074626880146e-05,0.0006380196955832947,4.500243951111144e-05
LEU1248,L LEU 378,0.0,0.0,0.0,-1.9900497512444456e-05,0.00013965839649376008,9.85074376847155e-06,-0.23952736318407944,0.026311386361254626,0.0018558621017072667,0.23955721393034846,0.026229146375757836,0.0018500613403854233,0.0,0.0,0.0,9.950248756369154e-06,0.0006228649083405243,4.3933503237015645e-05
SER1249,L SER 379,0.0,0.0,0.0,-1.4925373134324505e-05,0.00012125430454677407,8.55261921160504e-06,0.2398756218905472,0.10247970046647197,0.007228360743852835,-0.2398756218905473,0.10250334033016731,0.007230028171274536,0.0,0.0,0.0,-1.4925373134387197e-05,0.0006346355709095037,4.47637417608937e-05
ASN1250,L ASN 380,0.0,0.0,0.0,-1.4925373134328925e-05,0.00012125430454680997,8.55261921160757e-06,-0.03804975124378122,0.0547801350532794,0.0038638928095972545,0.03797512437810946,0.05482477177434402,0.0038670412411481777,0.0,0.0,0.0,-8.955223880625634e-05,0.000565984633606945,3.992147799579937e-05
THR1251,L THR 381,0.0,0.0,0.0,-1.9900497512440038e-05,0.00013965839649372904,9.85074376846936e-06,0.2547064676616916,0.06803707218862487,0.004798965058410151,-0.2546567164179106,0.06801928733759693,0.004797710611740026,0.0,0.0,0.0,2.985074626868436e-05,0.0005634863735233844,3.974526431607797e-05
THR1252,L THR 382,0.0,0.0,0.0,-4.975124378111114e-06,7.035888370017748e-05,4.962733015462517e-06,0.24402487562189065,0.06447495080805371,0.0045477123885159475,-0.24408457711442783,0.06446664308456192,0.004547126406881677,0.0,0.0,0.0,-6.467661691530308e-05,0.0005561023026794848,3.922443211638458e-05
ALA1253,L ALA 383,0.0,0.0,0.0,-2.98507462686468e-05,0.00017017543658190437,1.2003249811986916e-05,0.2881791044776119,0.02129133991595963,0.0015017753265477302,-0.2881343283582089,0.021241723367316254,0.0014982756450417662,0.0,0.0,0.0,1.4925373134470325e-05,0.0005771573152703659,4.0709538198667144e-05
ILE1254,L ILE 384,0.0,0.0,0.0,-6.467661691543123e-05,0.00024595437003601734,1.7348283660616823e-05,0.3376318407960199,0.01820540024564182,0.0012841099248214506,-0.3375820895522387,0.018228087167966936,0.0012857101369413851,0.0,0.0,0.0,-1.4925373134284736e-05,0.0006652543144455143,4.692342141251609e-05
ALA1255,L ALA 385,0.0,0.0,0.0,-2.9850746268662267e-05,0.00017017543658199254,1.2003249811993135e-05,0.3479850746268658,0.02378959963650063,0.0016779889806637024,-0.34793034825870645,0.023787933819504056,0.0016778714829921665,0.0,0.0,0.0,2.487562189050807e-05,0.000602133941110676,4.247125355220747e-05
GLU1256,L GLU 386,0.0,0.0,0.0,-4.477611940298456e-05,0.0002068120367246397,1.4587396341051204e-05,55.447243781094514,0.3955811082530692,0.02790214004227879,-55.447029850746226,0.39551822433547795,0.02789770455272069,0.0,0.0,0.0,0.00016915422885511506,0.0006239369316046641,4.400911792796159e-05
ALA1257,L ALA 387,0.0,0.0,0.0,-3.980099502487124e-05,0.00019549137019289888,1.3788898090375148e-05,0.39174626865671647,0.015792192116618968,0.0011138953474253907,-0.39175621890547263,0.01579644375973837,0.0011141952352088371,0.0,0.0,0.0,-4.9751243781017656e-05,0.000596434211766986,4.206922564179223e-05
TRP1258,L TRP 388,0.0,0.0,0.0,-6.965174129351141e-05,0.0002545591802082027,1.7955220173641465e-05,0.5833980099502488,0.04685184435454515,0.0033046743010367837,-0.5833432835820894,0.04684903846546269,0.003304476388880494,0.0,0.0,0.0,-1.4925373134647077e-05,0.0006267472051050731,4.42073393372493e-05
ALA1259,L ALA 389,0.0,0.0,0.0,-5.4726368159209e-05,0.0002274453622022589,1.6042758907673425e-05,0.3921990049751245,0.02775067027122473,0.00195738136129459,-0.39216915422885573,0.02773167888376835,0.001956041812106447,0.0,0.0,0.0,-2.48756218903037e-05,0.0005768141267072267,4.068533154382483e-05
ARG1260,L ARG 390,0.0,0.0,0.0,-0.00011940298507463581,0.00032426210421495613,2.287168535971032e-05,-55.97546766169156,0.40586495094652375,0.028627506378079558,55.97540298507463,0.4057558290742865,0.02861980951466187,0.0,0.0,0.0,-0.0001840796019890905,0.0006845452960340028,4.828410234142102e-05
LEU1261,L LEU 391,0.0,0.0,0.0,-0.00012935323383085804,0.0003355904866475951,2.3670727848073464e-05,0.4716467661691546,0.025192188673063196,0.0017769199834427763,-0.4715820895522385,0.025168575479237704,0.0017752544371686533,0.0,0.0,0.0,-6.467661691505122e-05,0.0006844368131133749,4.827645054617497e-05
ASP1262,L ASP 392,0.0,0.0,0.0,-0.00010447761194028921,0.0003058791273420504,2.157505014533691e-05,58.929701492537326,0.42140789902208375,0.029723821406340965,-58.928810945273625,0.42128066309293954,0.02971484687586081,0.0,0.0,0.0,0.000786069651739108,0.0006533533668805455,4.608399329356471e-05
HID1263,L HID 393,0.0,0.0,0.0,-0.00010945273631840033,0.0003122063978056943,2.2021341393525196e-05,0.5285771144278606,0.17974007012790436,0.012677887045883433,-0.5284925373134328,0.17971531161225676,0.012676140714836715,0.0,0.0,0.0,-2.4875621890533476e-05,0.0006421187793692836,4.529156658885987e-05
LYS1264,L LYS 394,0.0,0.0,0.0,-0.00014427860696516708,0.0003513720116021635,2.4783870791900253e-05,-60.5760547263682,0.9007297715624413,0.06353257954448846,60.57591044776122,0.9005477945605999,0.06351974387644488,0.0,0.0,0.0,-0.00028855721393073624,0.0007506669723927525,5.2947965794707534e-05
PHE1265,L PHE 395,0.0,0.0,0.0,-0.0002189054726367653,0.00041350437323732037,2.916634968013014e-05,0.5377363184079598,0.035359773141179246,0.0024940860962885396,-0.5375920398009952,0.03531539114971996,0.0024909556319786517,0.0,0.0,0.0,-7.462686567179485e-05,0.000732611348624768,5.167442028807352e-05
ASP1266,L ASP 396,0.0,0.0,0.0,-6.96517412935335e-05,0.0002545591802082835,1.795522017364716e-05,61.21874129353234,0.44488925642518623,0.03138006865620968,-61.21717910447763,0.44473995728789745,0.03136953790701587,0.0,0.0,0.0,0.0014925373134326097,0.0006550181569411519,4.620141853062207e-05
LEU1267,L LEU 397,0.0,0.0,0.0,-0.00016915422885572484,0.00037488808425442574,2.64425666666488e-05,0.4483084577114426,0.044383161816675024,0.0031305468605334467,-0.44806965174129343,0.044384403208082075,0.0031306344215320994,0.0,0.0,0.0,6.965174129316454e-05,0.0006426967268440058,4.5332331860609054e-05
MET1268,L MET 398,0.0,0.0,0.0,-0.00028855721393033416,0.00045309154507569826,3.1958613490174224e-05,0.699099502487562,0.04239097869098151,0.002990029097163907,-0.6988805970149253,0.042380480718272065,0.002989288627261306,0.0,0.0,0.0,-6.965174129350516e-05,0.0007564807088056526,5.33580351437672e-05
TYR1269,L TYR 399,0.0,0.0,0.0,-0.00022885572139304055,0.00042009615587233995,2.963129817836053e-05,0.3499502487562187,0.14104657680460175,0.00994865845809889,-0.3498059701492537,0.14104015575890658,0.009948205552455859,0.0,0.0,0.0,-8.457711442812866e-05,0.0006822635323945898,4.812315914347246e-05
ALA1270,L ALA 400,0.0,0.0,0.0,-0.00013432835820895977,0.0003410047659342164,2.40526216638587e-05,0.25235323383084585,0.0606114745551634,0.004275203784820949,-0.25216915422885555,0.060599338647863,0.004274347783920068,0.0,0.0,0.0,4.975124378111114e-05,0.0006893016422733911,4.861958913816682e-05
LYS1271,L LYS 401,0.0,0.0,0.0,-0.00035323383084578193,0.00047797457211844034,3.371372689356313e-05,-69.79903980099508,1.3132337885866177,0.09262836953769481,69.7935024875622,1.312422499485398,0.09257114561662089,0.0,0.0,0.0,-0.005890547263682569,0.0012959793158362945,9.141133286685559e-05
ARG1272,L ARG 402,0.0,0.0,0.0,-0.00027860696517413515,0.00044831364481866845,3.1621606390243656e-05,-65.27260696517416,1.3730199310611897,0.09684535888604849,65.26957213930345,1.3722849108841448,0.09679351456010388,0.0,0.0,0.0,-0.0033134328358214453,0.0010396462547638094,7.333099278414643e-05
ALA1273,L ALA 403,0.0,0.0,0.0,-0.00022388059701493605,0.0004168429863811824,2.940183729453724e-05,-0.5289502487562191,0.047861195578741425,0.003375868447121619,0.5288656716417908,0.0478063763276811,0.003372001795281614,0.0,0.0,0.0,-0.00030845771144287097,0.0007013690304457773,4.9470757072392474e-05
PHE1274,L PHE 404,0.0,0.0,0.0,-0.0004676616915422724,0.0004989531378857905,3.5193440832663294e-05,-0.21903980099502474,0.08430156958673003,0.005946174251799857,0.21890547263681576,0.0842141077266724,0.005940005167845208,0.0,0.0,0.0,-0.0006019900497512459,0.0007129198735969521,5.028549073000762e-05
VAL1275,L VAL 405,0.0,0.0,0.0,-0.00023880597014922577,0.0004263539360323592,3.007268795844818e-05,-0.1085373134328359,0.061846221189086836,0.004362296097314354,0.10844278606965171,0.06176490462215655,0.00435656046891626,0.0,0.0,0.0,-0.0003333333333334082,0.0006716233644053262,4.7372659559149856e-05
HIE1276,L HIE 406,0.0,0.0,0.0,-0.0005323383084576992,0.0004989531378857959,3.519344083266368e-05,-0.545034825870647,0.13916582964360216,0.009816000781643934,0.5450995024875623,0.13908850416120666,0.009810546662643752,0.0,0.0,0.0,-0.0004676616915423696,0.0007194518401006661,5.074622012364061e-05
TRP1277,L TRP 407,0.0,0.0,0.0,-0.0006865671641790907,0.00046388866471402116,3.2720183590253404e-05,0.05568656716417909,0.10380859859829533,0.007322093990973264,-0.05574626865671645,0.10380622158765784,0.007321926329570064,0.0,0.0,0.0,-0.0007462686567163225,0.0007399734481338916,5.219370274930103e-05
TYR1278,L TYR 408,0.0,0.0,0.0,-0.00030348258706472934,0.0004597617931203952,3.242909651167586e-05,0.15065671641791045,0.07104239199143603,0.005010943973126739,-0.15070149253731335,0.07097326556974164,0.005006068171278526,0.0,0.0,0.0,-0.0003482587064677349,0.0007317323904814724,5.161242336078384e-05
VAL1279,L VAL 409,0.0,0.0,0.0,-0.00020398009950248162,0.0004029543628122587,2.8422209320072167e-05,-0.16197014925373132,0.07865517099881833,0.005547908002862487,0.16192537313432837,0.07862265445795505,0.005545614462908407,0.0,0.0,0.0,-0.0002487562189055634,0.000674932055009534,4.7606036600340906e-05
GLY1280,L GLY 410,0.0,0.0,0.0,-0.00013432835820895479,0.00034100476593420376,2.4052621663857808e-05,0.036512437810945264,0.06899939501160511,0.00486684207683313,-0.03653233830845766,0.06898994229823216,0.004866175333839572,0.0,0.0,0.0,-0.0001542288557213628,0.0006076580337110325,4.286089300193331e-05
GLU1281,L GLU 411,0.0,0.0,0.0,-0.00023383084577112957,0.00042326585184381834,2.9854871294069224e-05,68.15736318407961,0.5837172204684324,0.04117223823585756,-68.1560696517413,0.5836225055461054,0.04116555756033559,0.0,0.0,0.0,0.0010597014925395453,0.0008081782907869628,5.7004501423867954e-05
GLY1282,L GLY 412,0.0,0.0,0.0,-0.00012935323383084587,0.00033559048664756353,2.367072784807124e-05,-0.38853731343283593,0.07409433177202278,0.005226211207536871,0.38848756218905495,0.07403724418758924,0.005222184559796856,0.0,0.0,0.0,-0.00017910447761193383,0.0006894811619374338,4.8632251478966115e-05
MET1283,L MET 413,0.0,0.0,0.0,-0.00022388059701494711,0.00041684298638120296,2.940183729453869e-05,0.5097960199004974,0.13913085999541697,0.00981353421284038,-0.5096815920398009,0.13915712193962645,0.009815386587561589,0.0,0.0,0.0,-0.00010945273631860911,0.0007039053807720191,4.964965743068209e-05
GLU1284,L GLU 414,0.0,0.0,0.0,-0.00012437810945273975,0.00033001241695079515,2.327728114751431e-05,63.49485572139305,1.3985755383216758,0.0986479124402273,-63.493109452736356,1.3981412636031125,0.09861728106334562,0.0,0.0,0.0,0.0016218905472603965,0.0007702932231998114,5.433229479095757e-05
GLU1285,L GLU 415,0.0,0.0,0.0,-0.0001542288557213987,0.0003611679883160637,2.54748257147205e-05,65.99192039800998,1.2009029785138818,0.0847051650966299,-65.98891542288554,1.200419502882615,0.08467106335494104,0.0,0.0,0.0,0.0028507462686544914,0.0009658919216379951,6.812876323205966e-05
GLY1286,L GLY 416,0.0,0.0,0.0,-6.467661691542515e-05,0.00024595437003599425,1.7348283660615193e-05,-0.2873482587064675,0.05877893579325692,0.0041459464666607805,0.2872786069651744,0.05876660971980406,0.004145077052473708,0.0,0.0,0.0,-0.00013432835820882663,0.0006204361101739534,4.376218902315603e-05
GLU1287,L GLU 417,0.0,0.0,0.0,-0.00012935323383084755,0.00033559048664756787,2.3670727848071546e-05,59.92481592039804,0.5339274746639282,0.03766034034406546,-59.92388557213929,0.5338514819876289,0.03765498023395895,0.0,0.0,0.0,0.0008009950248769013,0.0006618224536694866,4.668135661725526e-05
PHE1288,L PHE 418,0.0,0.0,0.0,-0.0001641791044776314,0.00037043801928335313,2.6128683284885603e-05,-0.4387512437810944,0.051175707574168686,0.0036096560975901544,0.43858706467661696,0.05117634745803129,0.003609701231517869,0.0,0.0,0.0,-0.0003283582089552893,0.0006553581611969233,4.6225400581740236e-05
SER1289,L SER 419,0.0,0.0,0.0,-4.47761194029829e-05,0.00020681203672463203,1.4587396341050662e-05,-0.4071691542288554,0.15195695660442438,0.0107182173140146,0.4071741293532341,0.15195569047595067,0.010718128008197795,0.0,0.0,0.0,-3.9800995024639254e-05,0.0005971807398256873,4.212188167112427e-05
GLU1290,L GLU 420,0.0,0.0,0.0,-8.4577114427858e-05,0.000278251372221077,1.9626338550277562e-05,57.192587064676616,0.707158115719745,0.04987908766417494,-57.191731343283614,0.7070966757919519,0.04987475402580419,0.0,0.0,0.0,0.0007711442786124855,0.0006208349249646881,4.3790319249574455e-05
ALA1291,L ALA 421,0.0,0.0,0.0,-5.9701492537306855e-05,0.00023693295322963872,1.67119619812956e-05,-0.4048557213930345,0.04191799717503712,0.002956667553298554,0.40473631840796015,0.04187193368148759,0.0029534184849759246,0.0,0.0,0.0,-0.00017910447761190732,0.0006748953808953491,4.760344980777533e-05
ARG1292,L ARG 422,0.0,0.0,0.0,-0.00012437810945272482,0.00033001241695075563,2.3277281147511523e-05,-59.85558208955225,0.9587449686449769,0.06762465603602237,59.854278606965195,0.9585087879116921,0.0676079971315451,0.0,0.0,0.0,-0.0014278606965164537,0.0007025326610180937,4.955283324465872e-05
GLU1293,L GLU 423,0.0,0.0,0.0,-5.472636815920458e-05,0.00022744536220224053,1.604275890767213e-05,56.39872139303488,0.5477052281116198,0.03863214814313645,-56.397945273631834,0.547611949972795,0.0386255688105089,0.0,0.0,0.0,0.0007213930348243661,0.0006853041956334233,4.8337630991953825e-05
ASP1294,L ASP 424,0.0,0.0,0.0,-4.4776119402980145e-05,0.0002068120367246193,1.4587396341049764e-05,55.449671641791056,0.30864734845755964,0.021770305408092078,-55.449174129353274,0.30861756353286013,0.021768204541486532,0.0,0.0,0.0,0.00045273631840998053,0.0006221491999435726,4.388302105901334e-05
MET1295,L MET 425,0.0,0.0,0.0,-9.452736318409792e-05,0.0002925610035421294,2.0635662121963284e-05,-0.451437810945274,0.11922973085428766,0.008409816793807244,0.4513383084577116,0.11917220691344547,0.00840575936785925,0.0,0.0,0.0,-0.00019402985074627602,0.0006206754298011358,4.377906932813823e-05
ALA1296,L ALA 426,0.0,0.0,0.0,-1.9900497512440038e-05,0.00013965839649372904,9.85074376846936e-06,-0.30915920398009933,0.02333456700427326,0.0016458934534422849,0.30912437810945276,0.02334362500969576,0.0016465323558836034,0.0,0.0,0.0,-5.472636815919643e-05,0.0006165140726234032,4.348554982400469e-05
ALA1297,L ALA 427,0.0,0.0,0.0,-3.482587064676344e-05,0.00018333856490235654,1.2931705297168427e-05,-0.3052338308457712,0.022733367978656004,0.0016034881437445257,0.30523880597014935,0.022759890673063218,0.0016053589103666142,0.0,0.0,0.0,-2.985074626871971e-05,0.0005722474481397597,4.0363222873165005e-05
LEU1298,L LEU 428,0.0,0.0,0.0,-3.980099502486903e-05,0.000195491370192888,1.378889809037438e-05,-0.3841293532338312,0.026625151466729047,0.0018779933858628461,0.3841343283582089,0.026633253924344742,0.001878564889158537,0.0,0.0,0.0,-3.4825870646919204e-05,0.0006493633273238231,4.5802557602721056e-05
GLU1299,L GLU 429,0.0,0.0,0.0,-5.9701492537309064e-05,0.0002369329532296475,1.6711961981296216e-05,53.7935721393035,0.5102474241462238,0.03599007836246816,-53.793184079602,0.510209059623155,0.035987372337653055,0.0,0.0,0.0,0.0003283582089566503,0.0005830455219300165,4.1124860273932536e-05
LYS1300,L LYS 430,0.0,0.0,0.0,-3.482587064676454e-05,0.00018333856490236237,1.2931705297168837e-05,-52.45649751243784,0.8923391203524684,0.06294074863997316,52.45602985074632,0.8922492451788475,0.06293440933400436,0.0,0.0,0.0,-0.0005024875621883432,0.0006550559439059008,4.62040838176143e-05
ASP1301,L ASP 431,0.0,0.0,0.0,-2.9850746268653428e-05,0.00017017543658194212,1.200324981198958e-05,51.429064676616946,0.2575136392880419,0.018163611649561283,-51.42879104477614,0.2574844169893619,0.01816155046753536,0.0,0.0,0.0,0.00024378109452555778,0.0005861363771164879,4.134287238943567e-05
TYR1302,L TYR 432,0.0,0.0,0.0,-5.9701492537320116e-05,0.00023693295322969136,1.671196198129931e-05,-0.22207462686567134,0.07907814261719955,0.005577742120528268,0.22202985074626871,0.0791126730007965,0.00558017770599667,0.0,0.0,0.0,-0.00010447761193993377,0.0006018461239895483,4.245095249775182e-05
GLU1303,L GLU 433,0.0,0.0,0.0,-1.4925373134326714e-05,0.00012125430454679203,8.552619211606305e-06,50.653308457711425,0.47172581881835307,0.03327297381908328,-50.65309452736319,0.47167767265836286,0.033269577850796324,0.0,0.0,0.0,0.00019900497512363152,0.0005555679313476794,3.918674046877164e-05
GLU1304,L GLU 434,0.0,0.0,0.0,-2.4875621890546734e-05,0.0001557460282835641,1.098547782372012e-05,49.27782089552235,0.4115609380574435,0.029029270331746987,-49.27763184079598,0.41156524879258877,0.029029574387560573,0.0,0.0,0.0,0.0001641791044812239,0.0005798528272364385,4.089966495344351e-05
VAL1305,L VAL 435,0.0,0.0,0.0,-2.487562189054784e-05,0.00015574602828357105,1.0985477823720609e-05,-0.28050746268656723,0.022764885109737162,0.0016057111907677793,0.28044278606965195,0.02282527097807991,0.0016099704815173163,0.0,0.0,0.0,-8.955223880598044e-05,0.0006164739232259115,4.348271790385468e-05
GLY1306,L GLY 436,0.0,0.0,0.0,-2.487562189054784e-05,0.00015574602828357102,1.0985477823720607e-05,-0.243651741293532,0.04100889491491041,0.002892544423943802,0.2436517412935323,0.041027937447510605,0.0028938875806322414,0.0,0.0,0.0,-2.4875621890501442e-05,0.0006103405047953404,4.305009992383171e-05
VAL1307,L VAL 437,0.0,0.0,0.0,-9.950248756218914e-06,9.925341961820907e-05,7.000796438667756e-06,-0.11260696517412935,0.03815339230686025,0.0026911327993777044,0.11256218905472651,0.03816366122365742,0.002691857112921955,0.0,0.0,0.0,-5.472636815917144e-05,0.0006245317049589458,4.40510700057488e-05
ASP1308,L ASP 438,0.0,0.0,0.0,-1.4925373134327266e-05,0.00012125430454679651,8.552619211606622e-06,47.00712935323385,0.28546363297894256,0.02013505220087651,-47.006995024875636,0.2853963029277347,0.020130303105233012,0.0,0.0,0.0,0.0001194029850753384,0.000577928744414911,4.076395061517219e-05
SER1309,L SER 439,0.0,0.0,0.0,-9.950248756218362e-06,9.925341961820355e-05,7.000796438667366e-06,0.030502487562188967,0.07596622215981871,0.005358244175376842,-0.03055223880597015,0.07601628856257418,0.005361775587145381,0.0,0.0,0.0,-5.9701492537401865e-05,0.000620076957547411,4.373685635010045e-05
VAL1310,L VAL 440,0.0,0.0,0.0,-1.990049751243562e-05,0.00013965839649369806,9.850743768467175e-06,44.59682587064676,0.43948382718547946,0.030998799074603577,-44.59672139303482,0.4395473610189298,0.03100328040569187,0.0,0.0,0.0,8.45771144254365e-05,0.0006211936393689265,4.381562101281195e-05
gtp1311,L gtp 441,0.0,0.0,0.0,-0.0006915422885572802,0.0004618566354338815,3.257685529584912e-05,253.15207960199,1.4977764559770732,0.10564500567596574,-253.15461194029845,1.4970738552420217,0.10559544804114898,0.0,0.0,0.0,-0.0032238805970235315,0.0015786595692096235,0.00011135006060752313
Mg+1312,L Mg+ 442,0.0,0.0,0.0,-4.975124378106696e-06,7.035888370011499e-05,4.96273301545811e-06,-127.8863233830845,0.7670633409758634,0.05410447646431743,127.88622885572127,0.7666180543049572,0.054073068364205036,0.0,0.0,0.0,-9.950248756068454e-05,0.0008346058450910659,5.886855738049437e-05
MET1313,L MET 443,0.0,0.0,0.0,-0.000402985074626834,0.0004904978126911546,3.459704817699378e-05,-69.24726368159203,0.5082860822622424,0.03585173597256155,69.24704975124372,0.5079792544074182,0.035830094004339196,0.0,0.0,0.0,-0.0006169154228899318,0.0009019119756158792,6.361596578910274e-05
ARG1314,L ARG 444,0.0,0.0,0.0,-0.0006467661691542636,0.0004779745721184504,3.371372689356384e-05,-68.3728507462687,0.46578612477767595,0.032854020103969976,68.37274129353236,0.4655287078624087,0.032835863314706816,0.0,0.0,0.0,-0.0007562189054722884,0.0008839495448558409,6.234899361042707e-05
GLU1315,L GLU 445,0.0,0.0,0.0,-0.0007860696517413174,0.0004100782295521481,2.8924688137366353e-05,72.52996019900499,0.5942258548541114,0.04191346015511752,-72.52478109452736,0.5936106500251261,0.041870066952219544,0.0,0.0,0.0,0.00439303482587013,0.0012175136738658047,8.587679321091405e-05
ILE1316,L ILE 446,0.0,0.0,0.0,-0.00154228855721394,0.0004982084683431291,3.514091589294534e-05,-0.11511940298507459,0.057683090908497596,0.004068651528148175,0.12092537313432836,0.057594390645409096,0.004062395093978677,0.0,0.0,0.0,0.004263681592039683,0.0013177413127291478,9.294630577692585e-05
VAL1317,L VAL 447,0.0,0.0,0.0,-0.001975124378109453,0.00023261034283705764,1.640706855234841e-05,-0.2864328358208958,0.08203079579720175,0.005786006218094818,0.29626368159203975,0.08207656372445231,0.00578923443877813,0.0,0.0,0.0,0.007855721393034584,0.0021473296159631415,0.00015146095304229294
HID1318,L HID 448,0.0,0.0,0.0,-0.0053134328358209115,0.0005520370748927009,3.8937693056697125e-05,-0.3867412935323385,0.11289828441212957,0.007963230994805271,0.3946517412935322,0.11488215077469466,0.008103162138933735,0.0,0.0,0.0,0.0025970149253734427,0.0064985104335914525,0.00045836958439450894
ILE1319,L ILE 449,0.0,0.0,0.0,-0.006363184079601883,0.0005011805078393687,3.535054739582845e-05,-0.4399104477611939,0.0695803479167605,0.004907819335300297,0.4681343283582089,0.07260111744594329,0.005120887989693129,0.0,0.0,0.0,0.021860696517413077,0.008507561606593972,0.0006000771280857991
GLN1320,L GLN 450,0.0,0.0,0.0,-0.015398009950248759,0.0010976211364147998,7.742022564439115e-05,-0.5517014925373138,0.17859693759181647,0.012597256693615942,0.6573830845771138,0.1830720911543875,0.012912909688181288,0.0,0.0,0.0,0.0902835820895517,0.019301848933283006,0.001361447452305613
ALA1321,L ALA 451,0.0,0.0,0.0,-0.01875621890547264,0.0014019437933960545,9.888549083520795e-05,-0.594592039800995,0.09099780072963401,0.0064184899797421705,0.7260447761194033,0.09825463408652439,0.006930347539072077,0.0,0.0,0.0,0.11269651741293533,0.022247196431586968,0.0015691962468164919
GLY1322,L GLY 452,0.0,0.0,0.0,-0.04628855721393037,0.005907775330964646,0.0004167023429173492,-0.5248407960199005,0.19256541055096013,0.013582516809813079,0.6016119402985073,0.20278007756540017,0.01430300386942215,0.0,0.0,0.0,0.030482587064676634,0.03692335675292961,0.002604372780846187
GLN1323,L GLN 453,0.0,0.0,0.0,-1.3950348258706462,0.27657434253083624,0.019508049996309958,1.9088109452736322,0.9601590840823578,0.06772440004842983,-0.9117810945273634,1.1347323491992283,0.08003784876806036,-0.31312925373134315,0.04714025985376144,0.003325017561828572,-0.7111342288557212,0.4621772459660024,0.03259946941917208
CYS1324,L CYS 454,0.0,0.0,0.0,-0.10545771144278601,0.011221401582199229,0.0007914966409792964,0.7229900497512438,0.22043696970434712,0.015548425015411588,-0.8293681592039797,0.21855111719449055,0.015415407235413263,0.0,0.0,0.0,-0.21183582089552247,0.0709261258901036,0.005002743194641959
GLY1325,L GLY 455,0.0,0.0,0.0,-0.021303482587064694,0.0018182156829149641,0.00012824704606294172,-0.4241044776119402,0.08249959463100037,0.005819072738308766,0.4431144278606964,0.08748066931202467,0.0061704106571612415,0.0,0.0,0.0,-0.002293532338308494,0.019819042251867043,0.0013979274562870739
ASN1326,L ASN 456,0.0,0.0,0.0,-0.06906965174129359,0.01042027894595678,0.000734989807055427,-1.2400049751243767,0.3174179487743357,0.02238893585628068,1.5190099502487573,0.30780883435657563,0.02171116118359561,-2.851343283582089e-05,0.00040324083426232244,2.8442415458209278e-05,0.20990680995024905,0.05388732753731766,0.0038009190228783327
GLN1327,L GLN 457,0.0,0.0,0.0,-0.5337213930348258,0.20289536550481652,0.01431113565368502,0.2087014925373144,1.3338956900328895,0.09408574769773784,0.5806766169154228,1.4342090925991329,0.10116130956893367,-0.09278765373134329,0.03553003709827615,0.0025060955898562436,0.16286906268656817,0.23677516199400864,0.01670083224566834
ILE1328,L ILE 458,0.0,0.0,0.0,-0.03550746268656717,0.0030972936396793556,0.00021846624897745544,-0.02015920398009965,0.10819019795110683,0.00763114818036871,0.04810447761194029,0.1117589090902623,0.007882865655995617,0.0,0.0,0.0,-0.007562189054726666,0.015034863735543228,0.0010604775220896844
GLY1329,L GLY 459,0.0,0.0,0.0,-0.008736318407960193,0.0009850243718021216,6.947826221644963e-05,-0.6466567164179104,0.09847663847601844,0.006946006521355176,0.6896467661691545,0.09812013958930166,0.006920861028674761,0.0,0.0,0.0,0.034253731343283536,0.00975063710164749,0.0006877569131475247
ALA1330,L ALA 460,0.0,0.0,0.0,-0.02002985074626866,0.0037812189034270344,0.0002667066176133915,-0.5784726368159203,0.20360815087319728,0.014361411657148573,0.6499651741293534,0.19814842866443172,0.01397631254477271,0.0,0.0,0.0,0.05146268656716408,0.012307011743554362,0.0008680696777636352
LYS1331,L LYS 461,0.0,0.0,0.0,-0.028960199004975158,0.003326122742430035,0.00023460660941806028,-90.81621890547261,2.0775553831356097,0.14653945811981328,91.06610447761196,2.1103736256478904,0.14885427846743543,0.0,0.0,0.0,0.22092537313432895,0.05620714533802329,0.003964546354410178
PHE1332,L PHE 462,0.0,0.0,0.0,-0.008855721393034796,0.0007221303488887444,5.093514756671158e-05,-0.4285771144278608,0.07605375994402643,0.005364418614608131,0.4312089552238807,0.07782820805822976,0.005489578534400319,0.0,0.0,0.0,-0.006223880597015029,0.005903420617804473,0.00041639518513376424
TRP1333,L TRP 463,0.0,0.0,0.0,-0.009293532338308423,0.0007319353206609032,5.1626736952022535e-05,-0.9060995024875622,0.1777678626322173,0.012538778254818802,0.8956965174129353,0.1773555678589145,0.012509697223739746,0.0,0.0,0.0,-0.019696517412935155,0.005461984204817577,0.000385258661275699
GLU1334,L GLU 464,0.0,0.0,0.0,-0.012094527363184084,0.0014510315083781761,0.00010234787129072354,89.58015920398016,1.6591385238455119,0.11702660838965381,-89.47320398009946,1.6433083737212335,0.1159100356907995,0.0,0.0,0.0,0.0948606965174117,0.022653797140610825,0.0015978756495679894
VAL1335,L VAL 465,0.0,0.0,0.0,-0.005323383084577101,0.0006148255405283702,4.336644995295788e-05,-0.45718905472636806,0.08045655840668754,0.00567496807392283,0.4775323383084577,0.07977667958730153,0.005627013119465926,0.0,0.0,0.0,0.015019900497512735,0.004090956169180956,0.00028855379986014734
ILE1336,L ILE 466,0.0,0.0,0.0,-0.00325373134328356,0.0004681906609361199,3.302362300772317e-05,-0.6561442786069647,0.07092013642716918,0.005002320730499746,0.6608905472636816,0.0724520631378738,0.005110374509420965,0.0,0.0,0.0,0.0014925373134329896,0.0031875369910799966,0.00022483152420453835
SER1337,L SER 467,0.0,0.0,0.0,-0.00230845771144274,0.00046185663543381566,3.257685529584448e-05,-0.9857064676616916,0.16595071619889612,0.011705261011948584,0.9879900497512442,0.16471878614158153,0.011618367365451457,0.0,0.0,0.0,-2.4875621890506825e-05,0.0025654377317867036,0.00018095202568739778
ASP1338,L ASP 468,0.0,0.0,0.0,-0.002611940298507446,0.0004873082900690905,3.437207659717831e-05,78.93837313432836,1.777391625422907,0.12536753906558354,-78.91687064676614,1.7681419438277068,0.1247151168294573,0.0,0.0,0.0,0.018890547263683697,0.009691148969919728,0.000683560943856545
GLU1339,L GLU 469,0.0,0.0,0.0,-0.0017611940298507848,0.0004263539360324299,3.007268795845317e-05,72.99486069651745,0.6716865314316276,0.04737711501765671,-72.99251243781092,0.6710758949718822,0.047334044042680226,0.0,0.0,0.0,0.0005870646766163956,0.0017488110647230265,0.0001233516217467394
HID1340,L HID 470,0.0,0.0,0.0,-0.0015472636815919158,0.0004977611318718675,3.510936321106353e-05,-0.21025373134328357,0.116457112292423,0.008214251359101303,0.20843283582089558,0.1164846912685023,0.008216196630088045,0.0,0.0,0.0,-0.003368159203979987,0.0010142178784675509,7.153741341024956e-05
GLY1341,L GLY 471,0.0,0.0,0.0,-0.0006766169154228824,0.00046776753327534647,3.299377788367566e-05,-0.2974626865671643,0.1248154452536895,0.008803802710112878,0.297960199004975,0.12462767797473168,0.008790558627411418,0.0,0.0,0.0,-0.0001791044776118982,0.0008567909548590813,6.0433374371715515e-05
[truncated: 119,183 more chars]
