# Supplementary material for: Detailed Per-residue Energetic Analysis Explains the Driving Force for Microtubule Disassembly
Source: PLoS Comput Biol. 2015 Jun 1;11(6):e1004313. doi: 10.1371/journal.pcbi.1004313 (PMC4452272; doi:10.1371/journal.pcbi.1004313)
Supplement: S3 Dataset — 13 text files with energy contribution per residue in the 13 longitudinal GDP subsystems, plus one text file with the overall residual contributions, per MT ring. (ZIP) [file pcbi.1004313.s003.zip › LongGDP/R11_L11.txt]

| Run on Thu Jan 22 12:53:05 2015
| GB non-polar solvation energies calculated with gbsa=2
idecomp = 2: Per-residue decomp adding 1-4 interactions to EEL and VDW.
Energy Decomposition Analysis (All units kcal/mol): Generalized Born solvent
DELTAS:
Total Energy Decomposition:
Residue,Location,Internal,,,van der Waals,,,Electrostatic,,,Polar Solvation,,,Non-Polar Solv.,,,TOTAL,,
,,Avg.,Std. Dev.,Std. Err. of Mean,Avg.,Std. Dev.,Std. Err. of Mean,Avg.,Std. Dev.,Std. Err. of Mean,Avg.,Std. Dev.,Std. Err. of Mean,Avg.,Std. Dev.,Std. Err. of Mean
MET   1,R MET   1,0.0,0.0,0.0,-2.240980099502488,1.0758208110621468,0.07588254925321265,-232.8883134328359,6.986368412716883,0.49278043306828473,239.680542288557,6.523732178120903,0.46014858908732426,-0.8235048358208955,0.09033213682081034,0.006371537667769763,3.727743920398006,2.228298379239095,0.15717204926211156
ARG   2,R ARG   2,0.0,0.0,0.0,-1.9720597014925363,0.4626260069498733,0.03263112257842626,-181.57727363184077,13.709343012362481,0.9669824990071585,183.1603233830845,12.57994234220798,0.8873207178830345,-0.41091539104477615,0.10406389141896315,0.007340100958155086,-0.7999253412935318,1.6473367959276997,0.11619417868501533
GLU   3,R GLU   3,0.0,0.0,0.0,-0.11828855721393033,0.025715363478160166,0.0018138218889530587,155.9337014925373,3.3360161050547776,0.23530443341340643,-155.9062139303483,3.3251804438392183,0.23454014480007404,-0.000266973134328358,0.0011876606002422518,8.377111975088637e-05,-0.09106796815920386,0.21272535249162117,0.015004489476193993
CYS   4,R CYS   4,0.0,0.0,0.0,-0.026517412935323424,0.0026298979935256285,0.00018549870198886263,-0.7641840796019895,0.48155405656923195,0.033966204260003116,0.8068656716417915,0.4825018205473568,0.03403305437668702,0.0,0.0,0.0,0.016164179104477545,0.02591025288231755,0.0018275683276330293
ILE   5,R ILE   5,0.0,0.0,0.0,-0.012646766169154312,0.0011631155579067468,8.203984595064514e-05,0.8270995024875618,0.3479973838320942,0.02454584290162295,-0.8262189054726367,0.35062571196553755,0.024731230874219155,0.0,0.0,0.0,-0.011766169154229069,0.011548730832090797,0.0008145846661146265
SER   6,R SER   6,0.0,0.0,0.0,-0.005208955223880633,0.0004948685970471379,3.49053395353294e-05,-0.1128009950248757,0.29677721714431726,0.02093305089994594,0.1253830845771144,0.2964306526882332,0.02090860612797481,0.0,0.0,0.0,0.007373134328358172,0.005217181205231884,0.0003679915890250187
ILE   7,R ILE   7,0.0,0.0,0.0,-0.004661691542288556,0.0005325010213038831,3.7559726081692e-05,0.6807810945273628,0.2174004532090921,0.015334245655670544,-0.6784975124378112,0.21700097724011538,0.015306068793334685,0.0,0.0,0.0,-0.0023781094527364497,0.003286686305930352,0.00023182497765904654
HID   8,R HID   8,0.0,0.0,0.0,-0.0033930348258707195,0.0004884244583592947,3.4450805038183906e-05,0.6708656716417909,0.28222926861922915,0.019906917728755195,-0.676726368159204,0.2819070093870251,0.019884187315094688,0.0,0.0,0.0,-0.009253731343283805,0.0027805827277625804,0.00019612718365594783
VAL   9,R VAL   9,0.0,0.0,0.0,-0.0016169154228855554,0.00048613864677838926,3.4289576320456856e-05,0.268915422885572,0.12390325953070654,0.008739462090057394,-0.2659402985074626,0.12387076565915602,0.00873717014907335,0.0,0.0,0.0,0.0013582089552240165,0.0013608033828899433,9.598367001669709e-05
GLY  10,R GLY  10,0.0,0.0,0.0,-0.0005174129353233736,0.0004996966976911234,3.524588749754532e-05,1.3155273631840794,0.07520314443458498,0.005304420822571545,-1.3141641791044765,0.07524400050761051,0.005307302587770522,0.0,0.0,0.0,0.0008457711442786883,0.0008815942859040058,6.218286645283821e-05
GLN  11,R GLN  11,0.0,0.0,0.0,-0.0008557213930348002,0.0003513720116021674,2.4783870791900528e-05,0.156706467661691,0.1378053945754292,0.009720043090544325,-0.15381592039800993,0.1376932958667214,0.00971213625727128,0.0,0.0,0.0,0.0020348258706463012,0.000932434407828712,6.576885216376902e-05
ALA  12,R ALA  12,0.0,0.0,0.0,-0.0008656716417910444,0.00034100476593420343,2.4052621663857788e-05,0.5582139303482592,0.13378500241290683,0.009436466491957583,-0.5544875621890548,0.13358356281092693,0.0094222580379459,0.0,0.0,0.0,0.0028606965174129773,0.0009725063851164621,6.859531151363901e-05
GLY  13,R GLY  13,0.0,0.0,0.0,-0.0008009950248756242,0.00039925179398485274,2.8161050251089616e-05,0.92292039800995,0.0964028324341934,0.006799731521380939,-0.9183184079601991,0.0962000822780362,0.006785430628004927,0.0,0.0,0.0,0.0038009950248756976,0.0011417883350102087,8.053553963379392e-05
VAL  14,R VAL  14,0.0,0.0,0.0,-0.0011791044776120003,0.0003834397784676566,2.7045756668795373e-05,1.1194029850746268,0.13672775648738864,0.009644032360456158,-1.1164477611940302,0.1363254027329829,0.009615652514786726,0.0,0.0,0.0,0.0017761194029848387,0.0012195043710935037,8.601720616712e-05
GLN  15,R GLN  15,0.0,0.0,0.0,-0.0011542288557214603,0.0003611679883160503,2.547482571471955e-05,1.2963233830845775,0.3792287799767904,0.026748735736403406,-1.2918159203980102,0.3785806051191908,0.026703017006991642,0.0,0.0,0.0,0.0033532338308460514,0.0012457298166822612,8.786700647411682e-05
ILE  16,R ILE  16,0.0,0.0,0.0,-0.002323383084577115,0.00046776753327531687,3.299377788367357e-05,0.5454427860696521,0.16466522032981754,0.011614589124402693,-0.5394427860696519,0.16467661045226933,0.011615392521696239,0.0,0.0,0.0,0.0036766169154229603,0.002162525816717795,0.00015253281040029313
GLY  17,R GLY  17,0.0,0.0,0.0,-0.001134328358208996,0.000341004765934205,2.4052621663857896e-05,1.112875621890548,0.12750572888401443,0.008993560686519462,-1.1089950248756222,0.12706552145022507,0.008962510848170293,0.0,0.0,0.0,0.002746268656716302,0.0015741375297761203,0.00011103110053860701
ASN  18,R ASN  18,0.0,0.0,0.0,-0.0015024875621890749,0.0004999938119960783,3.5266844324786204e-05,1.6323930348258706,0.7440914121283944,0.052484161534279636,-1.6289850746268641,0.7427583891501067,0.05239013734292224,0.0,0.0,0.0,0.0019054726368156862,0.001943485073098127,0.0001370828675796391
ALA  19,R ALA  19,0.0,0.0,0.0,-0.0013283582089552543,0.00046961590216572943,3.3124151773007766e-05,0.6073084577114428,0.1440402596364246,0.01015981656416863,-0.6016368159203982,0.14378661095651024,0.010141925565734039,0.0,0.0,0.0,0.004343283582089524,0.001579270933302873,0.00011139318290580981
CYS  20,R CYS  20,0.0,0.0,0.0,-0.0032437810945273714,0.0004628202877436205,3.2644826089037766e-05,1.195358208955224,0.3745975765046556,0.026422075829881465,-1.1822238805970142,0.3722557493341182,0.026256896077097757,0.0,0.0,0.0,0.009890547263681378,0.006408790620151468,0.0004520412366879545
TRP  21,R TRP  21,0.0,0.0,0.0,-0.008199004975124373,0.0005903022288355644,4.163670891407244e-05,1.3697064676616906,0.22613523098909247,0.01595034937693278,-1.3766815920398006,0.22563138191953436,0.015914810603706055,0.0,0.0,0.0,-0.015174129353233888,0.004842240277871473,0.0003415452950930564
GLU  22,R GLU  22,0.0,0.0,0.0,-0.0023781094527363074,0.00048491514153278873,3.420327691436042e-05,98.03846268656713,1.0484750024224205,0.07395372462959875,-97.99695024875618,1.0452598560581767,0.07372694569036245,0.0,0.0,0.0,0.03913432835821157,0.004078442985466957,0.0002876711879328371
LEU  23,R LEU  23,0.0,0.0,0.0,-0.004412935323383091,0.0005496555599854186,3.876971394680178e-05,0.4880995024875615,0.27060670741734266,0.019087125469875305,-0.4743781094527362,0.27265633849919785,0.019231695299646714,0.0,0.0,0.0,0.009308457711442298,0.0046214272858781215,0.0003259703475103434
TYR  24,R TYR  24,0.0,0.0,0.0,-0.01613432835820903,0.0017094602655935607,0.0001205760303820893,0.8051741293532337,0.46143230884834885,0.032546925606169355,-0.7742388059701495,0.46031607428520216,0.03246819249063082,0.0,0.0,0.0,0.014800995024875759,0.010365950720185205,0.0007311577894688914
CYS  25,R CYS  25,0.0,0.0,0.0,-0.003940298507462654,0.0004640487091088949,3.27314722514801e-05,1.4898258706467657,0.30975786487690654,0.02184863519686461,-1.4884228855721386,0.30734119836522356,0.021678176683963823,0.0,0.0,0.0,-0.0025373134328359613,0.005291488589123622,0.00037323282777041464
LEU  26,R LEU  26,0.0,0.0,0.0,-0.00468159203980099,0.0005536935703860569,3.9054533240089944e-05,0.919442786069652,0.18287779123655634,0.0128992048286609,-0.9078557213930352,0.18224638639171223,0.012854668964746633,0.0,0.0,0.0,0.006905472636816424,0.0033332367996714045,0.000235108396326677
GLU  27,R GLU  27,0.0,0.0,0.0,-0.01115422885572136,0.0009625290729540698,6.78915661744594e-05,125.29861691542291,1.6594643107094535,0.11704958762327237,-125.16163681592045,1.651334748068338,0.11647617248649651,0.0,0.0,0.0,0.12582587064676642,0.01570418480092981,0.0011076877899969077
HIP  28,R HIP  28,0.0,0.0,0.0,-0.0197960199004975,0.0027918117799253283,0.000196919219927272,-132.23024378109457,2.260419246385182,0.1594376805440185,132.1319402985075,2.258799365489977,0.1593234229552539,0.0,0.0,0.0,-0.1180995024875619,0.014587531299167815,0.00102892512480681
GLY  29,R GLY  29,0.0,0.0,0.0,-0.0032587064676616916,0.0005304051942219935,3.741189783731114e-05,-0.3897661691542288,0.44863216109626125,0.031644072796241624,0.39242288557213933,0.44631686229158185,0.031480764210113296,0.0,0.0,0.0,-0.0006019900497513855,0.0027392114963602173,0.000193209081986715
ILE  30,R ILE  30,0.0,0.0,0.0,-0.0059154228855721105,0.0006749320550094018,4.760603660033158e-05,-0.5800099502487563,0.22620094069794242,0.015954984182438445,0.5802786069651741,0.22590737323874932,0.015934277530408388,0.0,0.0,0.0,-0.005646766169154303,0.0015770751913758792,0.00011123830721163362
GLN  31,R GLN  31,0.0,0.0,0.0,-0.002587064676616903,0.0005023644004522751,3.5434052742244545e-05,0.33837810945273666,0.9581450758556741,0.06758234286113038,-0.33535820895522384,0.9562501395543883,0.06744868435988606,0.0,0.0,0.0,0.00043283582089635183,0.002236449838140109,0.00015774700884197977
PRO  32,R PRO  32,0.0,0.0,0.0,-0.0013582089552239011,0.0004794739822152009,3.381948712737555e-05,0.34802487562189055,0.2583479168628472,0.01822245705254109,-0.34790547263681587,0.25769886012041976,0.018176676119769624,0.0,0.0,0.0,-0.0012388059701495349,0.0010755938159360625,7.586653825151218e-05
ASP  33,R ASP  33,0.0,0.0,0.0,-0.00125870646766167,0.0004379240016848798,3.088877746676833e-05,95.3987512437811,2.377434276507277,0.16769128439263664,-95.36432835820901,2.3728765194896564,0.16736980499958387,0.0,0.0,0.0,0.033164179104476256,0.004554578959713145,0.0003212552301315482
GLY  34,R GLY  34,0.0,0.0,0.0,-0.0012139303482586977,0.0004100782295521408,2.8924688137365835e-05,0.27894527363184096,0.4384203348840592,0.03092378611137296,-0.2762039800995025,0.43706190367709963,0.030827969761745518,0.0,0.0,0.0,0.001527363184079861,0.0016209135414613945,0.00011433042601556289
GLN  35,R GLN  35,0.0,0.0,0.0,-0.0028656716417910463,0.0005615062114654075,3.960559445344962e-05,0.18395024875621865,1.1031393634696645,0.07780945137043725,-0.17962189054726363,1.1004198684520328,0.07761763298163367,0.0,0.0,0.0,0.0014626865671638811,0.0031685410655138764,0.00022349165492281442
MET  36,R MET  36,0.0,0.0,0.0,-0.008681592039801062,0.0015317890079615572,0.00010804406611860758,-1.2377014925373133,0.6842038045909109,0.04826001539219721,1.2453980099502495,0.6814556491710096,0.04806617545448467,0.0,0.0,0.0,-0.0009850746268650992,0.004197224399066834,0.0002960493828656531
PRO  37,R PRO  37,0.0,0.0,0.0,-0.00450746268656716,0.0008645558085630724,6.098106492350487e-05,1.1558308457711444,0.5655814612390461,0.039893040409586085,-1.1454378109452734,0.5629166647965366,0.03970508016079812,0.0,0.0,0.0,0.00588557213930312,0.003549485394138551,0.00025036139613097557
SER  38,R SER  38,0.0,0.0,0.0,-0.002517412935323388,0.0008231388012971221,5.8059734473802694e-05,0.40496517412935307,0.6699927851256997,0.04725764736453041,-0.39901990049751224,0.668777558302865,0.04717193187335439,0.0,0.0,0.0,0.0034278606965173464,0.0044828051697066535,0.0003161926973200848
ASP  39,R ASP  39,0.0,0.0,0.0,-0.004253731343283588,0.0013966194107808444,9.850993784172873e-05,105.4030199004975,4.0436973339955795,0.2852204186392884,-105.33118905472637,4.024170555626769,0.2838431058878601,0.0,0.0,0.0,0.06757711442786134,0.019080225329870817,0.0013458153286018558
LYS  40,R LYS  40,0.0,0.0,0.0,-0.008557213930348249,0.003503794701811569,0.00024713862317913746,-106.211592039801,5.08920234322465,0.3589646561010812,106.20252736318409,5.1033694917819785,0.3599639297134941,0.0,0.0,0.0,-0.01762189054726192,0.016750029877686735,0.0011814560139726872
THR  41,R THR  41,0.0,0.0,0.0,-0.011507462686567166,0.005670135961398729,0.0003999405541694771,1.4545671641791045,0.567260096105174,0.04001144218393116,-1.404860696517413,0.5638533475204007,0.03977114866607093,0.0,0.0,0.0,0.03819900497512433,0.01822551377173626,0.0012855286235664677
ILE  42,R ILE  42,0.0,0.0,0.0,-0.024442786069651733,0.009870200399151362,0.00069619025791872,2.0412985074626873,0.7221444229582529,0.05093614027503409,-1.9931393034825864,0.716559337443262,0.050542198716814674,0.0,0.0,0.0,0.023716417910447724,0.010720983242967606,0.0007561998528120698
GLY  43,R GLY  43,0.0,0.0,0.0,-0.007497512437810948,0.002419087402675978,0.00017062926938562646,-0.3404527363184079,0.5934320525552822,0.04185746965798376,0.3742537313432837,0.5940660802972247,0.04190219052679495,0.0,0.0,0.0,0.026303482587064792,0.009708304790303955,0.0006847710221259923
GLY  44,R GLY  44,0.0,0.0,0.0,-0.011487562189054739,0.00498466249872868,0.000351590984001304,0.32566169154228825,0.5881352308155771,0.041483860658775205,-0.28058208955223896,0.579202663882315,0.04085380596630122,0.0,0.0,0.0,0.033592039800994955,0.020018716026798573,0.0014120113584620631
GLY  45,R GLY  45,0.0,0.0,0.0,-0.03705472636815922,0.03463817222622868,0.0024431882921125466,1.8611243781094522,1.0695870265741179,0.07544285199732881,-1.7334975124378107,0.9847276974136118,0.06945733641852234,-0.0015924537313432834,0.008804816092400426,0.0006210438429215875,0.08897968557213946,0.06884559492329861,0.004855993855032565
ASP  46,R ASP  46,0.0,0.0,0.0,-0.15133830845771143,0.08229364347471009,0.00580454606379173,151.25086069651732,5.842743149664456,0.4121153265203682,-150.33432338308455,5.535217219905894,0.39042411988856407,-0.00894734328358209,0.023772824941744153,0.0016768057849233175,0.7562516616915461,0.27657654130827436,0.019508205086112583
ASP  47,R ASP  47,0.0,0.0,0.0,-0.7052786069651744,0.22344432229132177,0.015760547311667948,180.64216915422887,6.238422234136602,0.44002437727230537,-176.68192039800988,5.153651351457537,0.36351053864143135,-0.196137671641791,0.05328496912200289,0.003758431936136552,3.0588324776119373,1.030535462026283,0.07268836701270537
SER  48,R SER  48,0.0,0.0,0.0,-0.2702686567164179,0.074610480788353,0.005262617552116696,-2.599810945273632,1.2172354347297785,0.08585716773543842,2.8975174129353265,1.2114394796608068,0.08544835258567716,-0.04211412537313433,0.03715796619289919,0.002620920854838345,-0.014676314427860574,0.12466200829364174,0.008792980101404842
PHE  49,R PHE  49,0.0,0.0,0.0,-0.06942786069651734,0.010045469754449376,0.0007085528050541017,-0.9119850746268656,0.3558833097034644,0.025102073225658633,0.8353830845771149,0.34832098696837693,0.02456866810696846,0.0,0.0,0.0,-0.1460298507462688,0.0397652202404784,0.0028048223760273033
ASN  50,R ASN  50,0.0,0.0,0.0,-0.060507462686567225,0.010468678421385883,0.0007384036428358044,-3.2509950248756216,2.6671408667260765,0.188125611722254,3.4846915422885574,2.664392728432035,0.18793177299250646,0.0,0.0,0.0,0.17318905472636806,0.049076588328774096,0.003461595641899806
THR  51,R THR  51,0.0,0.0,0.0,-0.10846268656716408,0.014460784188609487,0.0010199850729313037,-3.121179104477611,0.7347916872440673,0.051828209516694514,3.3003532338308452,0.7651016968803239,0.05396611275805106,-4.7283582089552096e-06,6.686908306862614e-05,4.716581457893987e-06,0.07070671442786035,0.06095873392372825,0.0042996975721392525
PHE  52,R PHE  52,0.0,0.0,0.0,-0.03584577114427864,0.0031069004450552462,0.00021914386078288457,-1.8313631840796023,0.19251468235745497,0.01357893871892415,1.743865671641791,0.19187873675209832,0.013534082574457864,0.0,0.0,0.0,-0.12334328358208975,0.03493827630847197,0.002464356001983703
PHE  53,R PHE  53,0.0,0.0,0.0,-0.017263681592039885,0.001343909933204829,9.479209794948478e-05,2.0900447761194028,0.20682035607415883,0.014587983142722215,-2.099985074626867,0.21299035265591226,0.015023181146602447,0.0,0.0,0.0,-0.02720398009950257,0.01848606262896424,0.00130390632298274
SER  54,R SER  54,0.0,0.0,0.0,-0.007194029850746288,0.0008679845581222832,6.122291027045151e-05,-0.335805970149254,1.0293970689371992,0.07260807095525447,0.34500497512437805,1.031541210341092,0.07275930702915613,0.0,0.0,0.0,0.0020049751243779597,0.005729818585198276,0.00040415024187347203
GLU  55,R GLU  55,0.0,0.0,0.0,-0.00923383084577116,0.0017955305903103085,0.0001266469630015377,124.49528855721393,3.597022282364114,0.25371438970112165,-124.2982786069652,3.561682286285936,0.2512216985713014,0.0,0.0,0.0,0.1877761194029835,0.03506830047741095,0.00247352719973538
THR  56,R THR  56,0.0,0.0,0.0,-0.002965174129353237,0.0006259568552259372,4.415159235502501e-05,1.5931044776119403,0.5153293918643248,0.03634853272745791,-1.5844825870646773,0.5132011533756918,0.03619841835871203,0.0,0.0,0.0,0.005656716417910609,0.002779915021461569,0.00019608008728473787
GLY  57,R GLY  57,0.0,0.0,0.0,-0.0013432835820895517,0.00048517029290089624,3.422127390424792e-05,0.18636318407960198,0.44082140926172547,0.031093144839936693,-0.18472636815920407,0.43884550001886746,0.030953774947758257,0.0,0.0,0.0,0.0002935323383084983,0.0021038718062924575,0.0001483956754896895
ALA  58,R ALA  58,0.0,0.0,0.0,-0.0013134328358208995,0.0004638886647140333,3.2720183590254265e-05,-0.3865024875621894,0.23903702172468133,0.01686037153014005,0.386761194029851,0.23829189568431164,0.016807814391556365,0.0,0.0,0.0,-0.0010547263681593,0.0012466831814763166,8.793425164189691e-05
GLY  59,R GLY  59,0.0,0.0,0.0,-0.001716417910447754,0.0005127034040990329,3.6163309831703214e-05,-0.16882089552238802,0.469266048886987,0.03309947502537229,0.17397512437810936,0.46682478242982794,0.03292728136610231,0.0,0.0,0.0,0.0034378109452736145,0.0027943374127328163,0.00019709736433007503
LYS  60,R LYS  60,0.0,0.0,0.0,-0.0030149253731343436,0.0004935162892592306,3.480995509838021e-05,-98.67611442786072,1.4740855945741298,0.10397398115331775,98.6385970149254,1.4714385595785244,0.1037872737004003,0.0,0.0,0.0,-0.040532338308455686,0.003433837909835547,0.0002422042515271556
HIE  61,R HIE  61,0.0,0.0,0.0,-0.00775621890547262,0.0012238401481808143,8.632302830310746e-05,-2.3821293532338306,1.405256324127941,0.09911913873812125,2.397990049751243,1.399602356428391,0.09872033860521288,0.0,0.0,0.0,0.008104477611940324,0.008059729132069472,0.0005684894608313027
VAL  62,R VAL  62,0.0,0.0,0.0,-0.0039601990049751585,0.0004661773840844294,3.288161740763821e-05,1.617721393034827,0.12656605846068106,0.008927281445174443,-1.60712935323383,0.12639491607669429,0.008915209992151178,0.0,0.0,0.0,0.0066318407960197666,0.0027668580694793737,0.00019515912090102612
PRO  63,R PRO  63,0.0,0.0,0.0,-0.0042089552238805845,0.0004417507040879783,3.115869224309045e-05,-1.1081492537313433,0.16458809618230522,0.011609149206470227,1.1141890547263682,0.16406722344986593,0.011572409676645594,0.0,0.0,0.0,0.0018308457711444836,0.004143116785417419,0.00029223292605843454
ARG  64,R ARG  64,0.0,0.0,0.0,-0.022611940298507424,0.002103930630020561,0.00014839982459556212,-134.17319900497512,1.8936913359409389,0.13357068815953532,134.2157114427861,1.8985833383953536,0.1339157434079344,0.0,0.0,0.0,0.019900497512434417,0.03376580226705234,0.002381656059501369
ALA  65,R ALA  65,0.0,0.0,0.0,-0.0027014925373134886,0.00045760327512702343,3.2276846391338195e-05,-0.03460199004975128,0.1668412144579716,0.011768071916245444,0.03471641791044777,0.16669943213978217,0.011758071362591327,0.0,0.0,0.0,-0.002587064676617025,0.0021587797918840835,0.00015226858618095753
VAL  66,R VAL  66,0.0,0.0,0.0,-0.0024626865671642044,0.0004986057638355336,3.5168938956322124e-05,0.7891840796019901,0.1568793970512935,0.011065419492867018,-0.7862189054726373,0.15661621451036767,0.011046856027725762,0.0,0.0,0.0,0.0005024875621886493,0.0015392845081752544,0.00010857275794004744
PHE  67,R PHE  67,0.0,0.0,0.0,-0.002268656716417926,0.0004432609673109503,3.1265217997402024e-05,-0.1008258706467662,0.15088302123459355,0.010642467753532035,0.09789552238805967,0.15058580149466877,0.010621503489481777,0.0,0.0,0.0,-0.005199004975124572,0.0011761303465243175,8.295783835991813e-05
VAL  68,R VAL  68,0.0,0.0,0.0,-0.0011442786069651718,0.0003513720116021668,2.4783870791900487e-05,0.43463184079601985,0.10880387111333975,0.007674433347823818,-0.43355223880597005,0.10867766254287801,0.007665531281637921,0.0,0.0,0.0,-6.467661691554473e-05,0.0008108689644524841,5.7194286911236124e-05
ASP  69,R ASP  69,0.0,0.0,0.0,-0.000562189054726388,0.0004961174472564502,3.4993426637329654e-05,86.92054726368164,0.6256098867027952,0.044127119082361096,-86.90127860696522,0.6248619763840786,0.04407436555592488,0.0,0.0,0.0,0.01870646766168485,0.0011189938445224353,7.892774024066576e-05
LEU  70,R LEU  70,0.0,0.0,0.0,-0.0005472636815920656,0.0004977611318718935,3.510936321106537e-05,-0.47987562189054733,0.09055741947310618,0.00638742788088235,0.47928855721393027,0.090455323176435,0.006380226563357108,0.0,0.0,0.0,-0.0011343283582090997,0.000770646605577762,5.435722046205848e-05
GLU  71,R GLU  71,0.0,0.0,0.0,-0.0003582089552238632,0.00047947398221517086,3.381948712737343e-05,81.17174626865678,0.6962100960186067,0.0491068738943218,-81.15868656716415,0.6954831001213884,0.049055595557436785,0.0,0.0,0.0,0.012701492537315116,0.0011243340809350376,7.930441147479351e-05
PRO  72,R PRO  72,0.0,0.0,0.0,-0.0003482587064676769,0.0004764184923333187,3.3603969488126955e-05,0.7103432835820894,0.1256033659559608,0.008859378351412006,-0.7098457711442786,0.12544234605430915,0.00884802088324241,0.0,0.0,0.0,0.00014925373134313017,0.000667371721922921,4.707277182063359e-05
THR  73,R THR  73,0.0,0.0,0.0,-0.0002736318407960246,0.0004458222252183131,3.144587520100617e-05,-0.020626865671641566,0.2230752167163837,0.015734512611760794,0.02064676616915423,0.2229108864222703,0.015722921646510228,0.0,0.0,0.0,-0.00025373134328351824,0.000698469191450915,4.926621820022028e-05
VAL  74,R VAL  74,0.0,0.0,0.0,-0.0004776119402984858,0.0004994985233039024,3.523190935402514e-05,0.25997512437810955,0.1365056242462381,0.009628364360212522,-0.25896019900497513,0.13625034906326253,0.00961035863709759,0.0,0.0,0.0,0.0005373134328359863,0.0008976756864692895,6.33171609913971e-05
ILE  75,R ILE  75,0.0,0.0,0.0,-0.0007263681592039233,0.00044582222521826945,3.1445875201003095e-05,0.6054179104477607,0.1172496357868613,0.008270151656328002,-0.6044676616915421,0.11708894522343863,0.008258817417886,0.0,0.0,0.0,0.00022388059701484547,0.0007361503102460714,5.1924039394501346e-05
ASP  76,R ASP  76,0.0,0.0,0.0,-0.0004278606965174133,0.0004947685528538041,3.489828296201339e-05,82.39962189054725,0.7573766758863701,0.05342123178900097,-82.38467661691543,0.7564705292295812,0.05335731713183187,0.0,0.0,0.0,0.014517412935323415,0.0011289696238492685,7.963137746196123e-05
GLU  77,R GLU  77,0.0,0.0,0.0,-0.0006169154228855705,0.00048613864677834995,3.4289576320454084e-05,83.75679601990048,1.3078680586728344,0.09224990013063797,-83.74003980099504,1.306287138407167,0.09213839061279692,0.0,0.0,0.0,0.016139303482590173,0.0017046899055423708,0.00012023955512727192
VAL  78,R VAL  78,0.0,0.0,0.0,-0.0009104477611940246,0.0002855392010404289,2.0140382360963343e-05,0.10908457711442775,0.14786913607621324,0.01042988468521555,-0.10813432835820899,0.14762665315606574,0.010412781258750886,0.0,0.0,0.0,3.9800995024882006e-05,0.0006899476944621618,4.866515814606335e-05
ARG  79,R ARG  79,0.0,0.0,0.0,-0.0006815920398009973,0.00046585870291421445,3.2859139371011434e-05,-82.89205472636816,0.9331607082673223,0.06582008144678603,82.87604975124383,0.9318917887681925,0.06573057876622715,0.0,0.0,0.0,-0.016686567164174788,0.0015569675388860545,0.00010982002275874301
THR  80,R THR  80,0.0,0.0,0.0,-0.0004029850746268681,0.0004904978126911965,3.4597048176996735e-05,-0.41853731343283607,0.31324343981607516,0.02209448869707353,0.418004975124378,0.31285463853181056,0.022067064768943906,0.0,0.0,0.0,-0.000935323383084642,0.0008230485860658611,5.8053371182017334e-05
GLY  81,R GLY  81,0.0,0.0,0.0,-0.0003084577114427891,0.00046185663543384244,3.257685529584637e-05,-0.4156119402985072,0.21808613172885227,0.015382609689450669,0.4150547263681594,0.2177835247939824,0.015361265441966783,0.0,0.0,0.0,-0.000865671641791085,0.000744375708673638,5.2504214266458774e-05
THR  82,R THR  82,0.0,0.0,0.0,-0.0007761194029850675,0.00041684298638115775,2.94018372945355e-05,-0.5197562189054727,0.5569913272042286,0.03928713907147646,0.519238805970149,0.5561317738961541,0.039226510855731755,0.0,0.0,0.0,-0.00129353233830869,0.0011322534920888395,7.98630036685451e-05
TYR  83,R TYR  83,0.0,0.0,0.0,-0.002462686567164207,0.0004986057638354878,3.516893895631889e-05,0.292134328358209,0.41939503560037533,0.029581844967358547,-0.2925273631840795,0.41843321892984586,0.02951400365017678,0.0,0.0,0.0,-0.0028557213930350735,0.001336096490836376,9.424098021754956e-05
ARG  84,R ARG  84,0.0,0.0,0.0,-0.001064676616915469,0.00026541251081296595,1.8720755089594834e-05,-85.87383582089552,0.9616990343884009,0.06783301976813058,85.85478606965171,0.9603709114575116,0.06773934119946819,0.0,0.0,0.0,-0.02011442786069584,0.001568293046791084,0.00011061886249356145
GLN  85,R GLN  85,0.0,0.0,0.0,-0.0011542288557213809,0.00036116798831604534,2.54748257147192e-05,-0.14588059701492564,0.7804500459991912,0.05504870183421709,0.14619402985074634,0.7792233709629764,0.05496217884832936,0.0,0.0,0.0,-0.000840796019900553,0.0014505196746509798,0.00010231176932317089
LEU  86,R LEU  86,0.0,0.0,0.0,-0.0026567164179104375,0.0004748051856891973,3.34901756112803e-05,0.49403980099502504,0.16233893175741773,0.011450505379826276,-0.4892985074626866,0.16193767748985155,0.01142220308597904,0.0,0.0,0.0,0.0020845771144279383,0.0013669193839659422,9.641505947125133e-05
PHE  87,R PHE  87,0.0,0.0,0.0,-0.002243781094527326,0.0004293621693610474,3.0284872377435176e-05,0.42155223880597,0.697760125361674,0.049216204534480265,-0.42198507462686563,0.6963657790878987,0.049117854931360644,0.0,0.0,0.0,-0.0026766169154228163,0.0016898586880518482,0.00011919344170379337
HIE  88,R HIE  88,0.0,0.0,0.0,-0.001656716417910421,0.0004851702929009183,3.422127390424947e-05,0.7411691542288557,0.6378488734153219,0.044990390644384336,-0.7400895522388061,0.6365493590506225,0.04489872996839573,0.0,0.0,0.0,-0.0005771144278606771,0.0016285004034452678,0.00011486556199940782
PRO  89,R PRO  89,0.0,0.0,0.0,-0.0007313432835820786,0.0004432609673109632,3.126521799740293e-05,0.10803980099502486,0.18196002624807245,0.012834470677559337,-0.10828855721393033,0.18157261151436702,0.012807144549165522,0.0,0.0,0.0,-0.0009800995024875669,0.0007788254902915229,5.4934114509604896e-05
GLU  90,R GLU  90,0.0,0.0,0.0,-0.0010199004975124375,0.00019850683923640044,1.4001592877334263e-05,92.02411442786068,1.937383782898152,0.1366525157502758,-91.99519900497518,1.9338711055613833,0.1364047505943342,0.0,0.0,0.0,0.027895522388058425,0.003602656544808025,0.0002541117999324626
GLN  91,R GLN  91,0.0,0.0,0.0,-0.002213930348258699,0.00042203602110340893,2.9768125721969636e-05,0.7186567164179118,0.7844803309319284,0.0553329762150138,-0.7107412935323384,0.7831612064955217,0.05523993235121466,0.0,0.0,0.0,0.005701492537314002,0.002014980651536059,0.0001421257768600861
LEU  92,R LEU  92,0.0,0.0,0.0,-0.0011442786069651982,0.0003513720116021812,2.4783870791901504e-05,-0.24644776119402978,0.2475375814624548,0.017459954784478312,0.2460149253731343,0.24718674789407147,0.01743520889254279,0.0,0.0,0.0,-0.0015771144278608144,0.0007365872845102699,5.1954861182650884e-05
ILE  93,R ILE  93,0.0,0.0,0.0,-0.0010000000000000395,0.0001410691231717121,9.950248756218372e-06,0.1849651741293533,0.14510683585563572,0.01023504705018859,-0.18463184079601988,0.14492816467654582,0.010222444556903456,0.0,0.0,0.0,-0.0006666666666663855,0.0005759122837209759,4.0621720444170355e-05
THR  94,R THR  94,0.0,0.0,0.0,-0.00047263681592041225,0.0004992506946986057,3.5214428872002106e-05,-0.3728805970149253,0.14773886358226454,0.010420695971968182,0.37258706467661706,0.14754843586837693,0.010407264236655321,0.0,0.0,0.0,-0.0007661691542288487,0.0007465007930829614,5.265410616360334e-05
GLY  95,R GLY  95,0.0,0.0,0.0,-0.00019900497512438436,0.0003992517939848659,2.8161050251090544e-05,0.010825870646766184,0.09472891160513623,0.006681662249573953,-0.010691542288557206,0.09468199920387842,0.006678353303918293,0.0,0.0,0.0,-6.46766169152854e-05,0.0006916675501286669,4.878646741149124e-05
LYS  96,R LYS  96,0.0,0.0,0.0,-0.00033333333333333473,0.0004714045207910337,3.3250311203587905e-05,-75.71956716417911,1.5184236447350674,0.10710134608299135,75.71112437810943,1.5171458406988068,0.10701121673550107,0.0,0.0,0.0,-0.008776119402985831,0.0014471199277333283,0.00010207196966483147
GLU  97,R GLU  97,0.0,0.0,0.0,-0.00027860696517412295,0.00044831364481864893,3.162160639024228e-05,74.65373134328364,0.46995231837746987,0.03314788074301325,-74.64610945273635,0.46965301890138644,0.03312676978568483,0.0,0.0,0.0,0.007343283582090396,0.0008443945484259196,5.955899927871232e-05
ASP  98,R ASP  98,0.0,0.0,0.0,-0.000278606965174134,0.0004483136448186667,3.1621606390243534e-05,77.37460199004974,0.5579916998620367,0.03935769991831744,-77.36535820895523,0.5575784361698625,0.03932855054497058,0.0,0.0,0.0,0.0089651741293556,0.0008943054196481232,6.307944069873876e-05
ALA  99,R ALA  99,0.0,0.0,0.0,-0.0002935323383084541,0.00045538017598005054,3.212004106764456e-05,-0.6520348258706468,0.10139604524407521,0.0071519255978308525,0.651597014925373,0.10135652944305469,0.007149138368130156,0.0,0.0,0.0,-0.0007313432835820554,0.0007514249723835845,5.3001430991742955e-05
ALA 100,R ALA 100,0.0,0.0,0.0,-0.00018407960199004494,0.00038754909640099385,2.7335605607640227e-05,-0.633427860696517,0.06861208297559133,0.004839523192175971,0.6330248756218907,0.06857384716881311,0.004836826246307988,0.0,0.0,0.0,-0.000587064676616875,0.0007422111919989379,5.235154103176352e-05
ASN 101,R ASN 101,0.0,0.0,0.0,-0.0004328358208955123,0.0004954684379909679,3.49476490533237e-05,0.5487761194029842,0.13008869774297607,0.00917574926257625,-0.5482786069651744,0.13007771113981312,0.009174974327338834,0.0,0.0,0.0,6.467661691438839e-05,0.000760201609746871,5.362048726036045e-05
ASN 102,R ASN 102,0.0,0.0,0.0,-0.0003830845771144895,0.0004861386467784305,3.428957632045976e-05,1.0458109452736315,0.1291896060372543,0.00911233222328768,-1.0444378109452739,0.12910548490293905,0.00910639877595865,0.0,0.0,0.0,0.0009900497512440544,0.0007530372976516334,5.3115155647658596e-05
TYR 103,R TYR 103,0.0,0.0,0.0,-0.0012288557213930254,0.00042009615587234743,2.963129817836106e-05,0.585592039800995,0.2933247953353511,0.02068953584124105,-0.5855621890547262,0.2933638790572328,0.02069229259442912,0.0,0.0,0.0,-0.0011990049751245742,0.000759810794054032,5.359292124680518e-05
ALA 104,R ALA 104,0.0,0.0,0.0,-0.000273631840796003,0.0004458222252182781,3.1445875201003705e-05,0.5634527363184082,0.10308509263398921,0.007271061814976177,-0.5629104477611944,0.10297414030928331,0.007263235841396115,0.0,0.0,0.0,0.0002686567164179118,0.0007580169773017343,5.3466395168616484e-05
ARG 105,R ARG 105,0.0,0.0,0.0,-0.0004527363184079523,0.0004977611318718622,3.510936321106315e-05,-75.7132686567164,0.5159583340313681,0.03639289488747317,75.70583582089556,0.5155176000186313,0.03636180790710881,0.0,0.0,0.0,-0.007885572139305219,0.0009472877207539743,6.681652407904998e-05
GLY 106,R GLY 106,0.0,0.0,0.0,-0.0002885572139303496,0.00045309154507572254,3.195861349017593e-05,0.1562288557213929,0.14834753924881336,0.010463628643256184,-0.15545273631840795,0.1481678119648894,0.010450951658079589,0.0,0.0,0.0,0.000487562189054721,0.0006918822314902602,4.880160986721188e-05
HIP 107,R HIP 107,0.0,0.0,0.0,-0.0011343283582088569,0.0003410047659341662,2.405262166385516e-05,-90.48469154228857,0.9155842461605412,0.06458033339785374,90.46546766169149,0.914311507388988,0.06449056132658891,0.0,0.0,0.0,-0.020358208955225218,0.001795806274416197,0.00012666640825908273
TYR 108,R TYR 108,0.0,0.0,0.0,-0.0007860696517412981,0.00041007822955213807,2.8924688137365645e-05,0.4830000000000008,0.3030306947984799,0.021374137204669272,-0.4826965174129351,0.30261367657717203,0.021344723007256008,0.0,0.0,0.0,-0.00048258706467614343,0.0007923422508109516,5.5887513286903854e-05
THR 109,R THR 109,0.0,0.0,0.0,-0.00032338308457710807,0.00046776753327534045,3.299377788367524e-05,0.34990049751243785,0.13506364834488244,0.009526655222193025,-0.34951741293532346,0.1349947518614073,0.0095217956389363,0.0,0.0,0.0,5.970149253729581e-05,0.0007028144631405283,4.9572710033818605e-05
ILE 110,R ILE 110,0.0,0.0,0.0,-0.00039800995024873837,0.0004894875174626185,3.45257874459767e-05,0.07333333333333336,0.09973124748397463,0.007034499817693036,-0.07295024875621894,0.09963224673513266,0.007027516843276796,0.0,0.0,0.0,-1.4925373134311249e-05,0.0007947440023405887,5.6056919778084974e-05
GLY 111,R GLY 111,0.0,0.0,0.0,-0.00026865671641791234,0.0004432609673109733,3.1265217997403643e-05,0.35793034825870645,0.12269257428814054,0.008654066937254531,-0.357238805970149,0.12248522171622568,0.008639441414500815,0.0,0.0,0.0,0.0004228855721392806,0.0007160377653683131,5.050540985917273e-05
LYS 112,R LYS 112,0.0,0.0,0.0,-0.000562189054726389,0.0004961174472564523,3.4993426637329796e-05,-79.88056218905467,0.9124027147058635,0.06435592547152642,79.86924875621887,0.9114606820610912,0.06428947961192784,0.0,0.0,0.0,-0.011875621890550801,0.0012888549186417313,9.090881663417355e-05
GLU 113,R GLU 113,0.0,0.0,0.0,-0.00043781094527362615,0.0004961174472564276,3.4993426637328054e-05,80.53832338308456,0.9497808806749267,0.0669923780210378,-80.52599004975129,0.9488869886915442,0.0669293277418848,0.0,0.0,0.0,0.011895522388058244,0.001206957381246282,8.513220973902397e-05
ILE 114,R ILE 114,0.0,0.0,0.0,-0.0007960199004975143,0.0004029543628122705,2.8422209320072997e-05,0.4952139303482588,0.10288731702668724,0.007257111799222756,-0.4939004975124375,0.1028126347315805,0.007251844116279176,0.0,0.0,0.0,0.0005174129353236796,0.0006917748991371202,4.8794039226739174e-05
ILE 115,R ILE 115,0.0,0.0,0.0,-0.0012288557213930055,0.00042009615587237714,2.9631298178363153e-05,1.0315373134328363,0.09152201078675988,0.006455464906300442,-1.0289402985074625,0.09132630479861845,0.006441660870227159,0.0,0.0,0.0,0.00136815920397996,0.0008187972580432188,5.775350562378257e-05
ASP 116,R ASP 116,0.0,0.0,0.0,-0.0008805970149253673,0.0003242621042149292,2.287168535970842e-05,95.2576616915423,1.5433130625151092,0.10885691025423391,-95.22529353233828,1.5404958846274341,0.10865820184701737,0.0,0.0,0.0,0.031487562189054484,0.003009288196590957,0.00021225882363204592
LEU 117,R LEU 117,0.0,0.0,0.0,-0.0009203980099502402,0.0003052310776154721,2.1529340241986878e-05,1.1008059701492534,0.14091939463839884,0.009939687719764228,-1.0981542288557213,0.14064415099279748,0.009920273529892443,0.0,0.0,0.0,0.001731343283582027,0.0007105898933873876,5.0121146597422254e-05
VAL 118,R VAL 118,0.0,0.0,0.0,-0.0014626865671641882,0.0004986057638355489,3.51689389563232e-05,1.0052686567164177,0.13804940878669072,0.009737254525956375,-1.0002338308457708,0.1377052156516349,0.00971297701407435,0.0,0.0,0.0,0.003572139303482589,0.001174361221729621,8.283305391813355e-05
LEU 119,R LEU 119,0.0,0.0,0.0,-0.0023482587064677,0.00047641849233330687,3.360396948812612e-05,1.3731542288557224,0.12152542511662795,0.008571742582136591,-1.3689751243781099,0.12131610114130549,0.008556978007307812,0.0,0.0,0.0,0.0018308457711443333,0.0011202539606769556,7.901662198117212e-05
ASP 120,R ASP 120,0.0,0.0,0.0,-0.0013781094527362777,0.0004849151415328086,3.420327691436182e-05,100.30404975124377,1.6293626252891993,0.11492637843915927,-100.26052736318411,1.6253845164632943,0.11464578427718322,0.0,0.0,0.0,0.04214427860696505,0.004144657845792906,0.00029234162407639684
ARG 121,R ARG 121,0.0,0.0,0.0,-0.002517412935323353,0.0004996966976912545,3.524588749755457e-05,-99.09156716417908,1.4572157964193748,0.10278407733643016,99.0565671641791,1.4547571497971596,0.10261065777483766,0.0,0.0,0.0,-0.03751741293532393,0.003159278410215915,0.00022283831759225176
ILE 122,R ILE 122,0.0,0.0,0.0,-0.004373134328358208,0.0005509599283544907,3.886171699786074e-05,1.403646766169154,0.16016316183798188,0.011297038402447166,-1.3940049751243782,0.1592698982003823,0.011234032443388489,0.0,0.0,0.0,0.005268656716417641,0.0028367633940456225,0.0002000898623218237
ARG 123,R ARG 123,0.0,0.0,0.0,-0.004437810945273653,0.0008851248241395622,6.24318914194453e-05,-105.56713432835822,3.913200244823685,0.276015863666318,105.514487562189,3.9042322820935107,0.2753833123468268,0.0,0.0,0.0,-0.05708457711442851,0.010048034432936375,0.0007087337035267909
LYS 124,R LYS 124,0.0,0.0,0.0,-0.0034776119402985177,0.0005190368698803882,3.6610038063910155e-05,-104.63524378109446,2.239016071948146,0.15792801701855647,104.59585572139298,2.236028801265402,0.15771731119061083,0.0,0.0,0.0,-0.04286567164178977,0.004383013987379867,0.00030915397002453026
LEU 125,R LEU 125,0.0,0.0,0.0,-0.006189054726368172,0.0007082172994736468,4.995379672589527e-05,1.600990049751243,0.22946277275431462,0.016185056076501364,-1.5829502487562195,0.22859997325802134,0.016124198892293815,0.0,0.0,0.0,0.011850746268656608,0.006025452807269892,0.0004250026721170702
ALA 126,R ALA 126,0.0,0.0,0.0,-0.006865671641791083,0.0009340787739063811,6.588483680414408e-05,2.0418258706467665,0.19324069111820796,0.013630147428571356,-2.0222189054726365,0.1912524882699534,0.01348991041232596,0.0,0.0,0.0,0.012741293532338226,0.004973835653984104,0.0003508273172538872
ASP 127,R ASP 127,0.0,0.0,0.0,-0.0069651741293532314,0.0010432350634155246,7.35841278290107e-05,120.27506467661688,2.4716397926254805,0.17433602917100377,-120.13706965174121,2.454350651300866,0.1731165471674761,0.0,0.0,0.0,0.13102985074626838,0.01755160421230721,0.0012379947082436196
GLN 128,R GLN 128,0.0,0.0,0.0,-0.011597014925373171,0.0021767178370349243,0.00015353383833137946,1.6021393034825877,1.0167767922563706,0.07171790527247998,-1.5401542288557217,1.0142100036172674,0.07153685796113726,0.0,0.0,0.0,0.050388059701492294,0.012541618545376089,0.0008846175656751915
CYS 129,R CYS 129,0.0,0.0,0.0,-0.02902487562189054,0.006499474001637679,0.00045843754924420764,-1.301756218905473,0.5536955134957331,0.03905467029647906,1.4024079601990054,0.5486096789495533,0.038695943186466054,0.0,0.0,0.0,0.0716268656716418,0.0342258386961458,0.0024141045273410005
THR 130,R THR 130,0.0,0.0,0.0,-0.36429353233830847,0.2045482302914968,0.01442771974677422,-0.5302139303482588,1.1098489113276184,0.07828270638703738,1.1280348258706467,1.101589098110414,0.07770010408298078,-0.12946871641791044,0.0778182348008344,0.005488875075062355,0.1040586467661686,0.22599578022910932,0.015940513278714555
GLY 131,R GLY 131,0.0,0.0,0.0,-0.15006467661691544,0.08380622518121364,0.00591123535132275,1.9016666666666673,0.6796024323112108,0.04793545961575523,-1.8219054726368165,0.6981302434615755,0.04924231065239181,-0.013489146268656719,0.020618107229994725,0.0014542891541979247,-0.0837926288557214,0.17432700024092185,0.012296078534571504
LEU 132,R LEU 132,0.0,0.0,0.0,-0.06672636815920394,0.013099305030511018,0.0009239537374065428,1.9700248756218908,0.6272892358799518,0.04424557124032141,-1.7061393034825867,0.6104141408753648,0.043055293812453134,0.0,0.0,0.0,0.19715920398009953,0.07725653156218001,0.00544925558338251
GLN 133,R GLN 133,0.0,0.0,0.0,-0.28803482587064644,0.06971850851065213,0.004917564432218885,1.7058706467661697,1.7951137668694013,0.1266175625428746,-0.8692985074626871,1.7981494358034766,0.12683168212025941,-0.009014400000000002,0.01787370598306225,0.0012607140154298555,0.5395229134328348,0.17786238180356906,0.012545445123131556
GLY 134,R GLY 134,0.0,0.0,0.0,-0.02002487562189054,0.0026903879225095577,0.00018976533261010387,0.8478905472636814,0.31159236024872705,0.02197803052364726,-0.8519104477611938,0.3196587763130071,0.02254699164431039,0.0,0.0,0.0,-0.024044776119403005,0.023295270697937322,0.001643121705702936
PHE 135,R PHE 135,0.0,0.0,0.0,-0.020631840796019884,0.0022089328132968472,0.00015580610755851307,1.612815920398011,0.43278657539951715,0.03052641135605061,-1.6203383084577108,0.4319171366252732,0.030465085873283566,0.0,0.0,0.0,-0.028154228855721095,0.015244315294018887,0.00107525109594024
SER 136,R SER 136,0.0,0.0,0.0,-0.008776119402985073,0.0008253609888178419,5.821647549633823e-05,-1.1962437810945272,0.5799072453484214,0.04090350331111455,1.221771144278608,0.5786077623484949,0.040811844847426455,0.0,0.0,0.0,0.016751243781094487,0.006954565481758997,0.0004905372272760248
VAL 137,R VAL 137,0.0,0.0,0.0,-0.0058407960199005045,0.0006185582363249411,4.3629734014502396e-05,0.18456716417910454,0.2316136487880052,0.01633676717456326,-0.17402985074626856,0.23165991780386433,0.016340030739311895,0.0,0.0,0.0,0.004696517412935457,0.005214068016867778,0.00036777200164862225
PHE 138,R PHE 138,0.0,0.0,0.0,-0.005985074626865741,0.0005228853354540585,3.688148789592726e-05,-0.46314427860696505,0.14681488693071865,0.010355523683935821,0.4515323383084577,0.1473129143197503,0.01039065182747892,0.0,0.0,0.0,-0.017597014925373137,0.0036937207770594976,0.00026053497563047315
HIP 139,R HIP 139,0.0,0.0,0.0,-0.003268656716417862,0.00047574261046293056,3.35562964567153e-05,-99.91683582089549,1.0244637708716748,0.07226010293903033,99.89137313432826,1.0226828851987029,0.07213448894885272,0.0,0.0,0.0,-0.028731343283584662,0.0034809306650757754,0.00024552591837189526
SER 140,R SER 140,0.0,0.0,0.0,-0.0010298507462687023,0.0002210433820052186,1.5591198041193833e-05,1.4299004975124383,0.1993654861414766,0.014062157160340864,-1.4299751243781087,0.19962670231391344,0.014080581928542833,0.0,0.0,0.0,-0.0011044776119406945,0.0013618942948682648,9.606061701481676e-05
PHE 141,R PHE 141,0.0,0.0,0.0,-0.0027661691542288694,0.00044615521833721506,3.146936272465903e-05,-0.2017512437810946,0.1087800181522289,0.007672750889669339,0.19570646766169153,0.10839818988391667,0.007645818800162848,0.0,0.0,0.0,-0.00881094527363241,0.0017432398504248238,0.0001229586585887148
GLY 142,R GLY 142,0.0,0.0,0.0,-0.00035820895522387374,0.00047947398221518506,3.381948712737443e-05,-0.4465771144278607,0.09830941748277656,0.006934211661908908,0.44585572139303487,0.09822131614307401,0.006927997472537862,0.0,0.0,0.0,-0.0010796019900498268,0.000824760988019676,5.817415470308843e-05
GLY 143,R GLY 143,0.0,0.0,0.0,-0.000328358208955233,0.0004696159021657526,3.31241517730094e-05,0.6890895522388062,0.13510402088023793,0.009529502881274434,-0.6880149253731341,0.1348815392408453,0.009513810236378973,0.0,0.0,0.0,0.0007462686567163689,0.0008465901799564302,5.971386718612098e-05
GLY 144,R GLY 144,0.0,0.0,0.0,-0.00034825870646767635,0.00047641849233331793,3.36039694881269e-05,0.7452189054726368,0.0958328864750785,0.006759530633027137,-0.7437661691542293,0.09576733855589836,0.006754907239284901,0.0,0.0,0.0,0.0011044776119402166,0.0008128506748769437,5.7334065987215506e-05
THR 145,R THR 145,0.0,0.0,0.0,-0.0007114427860696242,0.00045309154507570124,3.1958613490174434e-05,0.474611940298507,0.10791865674824214,0.007611995140672152,-0.4710746268656717,0.10771193110548524,0.007597413838091739,0.0,0.0,0.0,0.002825870646766132,0.0010388126417505805,7.327219425572606e-05
GLY 146,R GLY 146,0.0,0.0,0.0,-0.0005373134328358236,0.000498605763835526,3.516893895632159e-05,0.9778557213930343,0.07406185447423125,0.005223920435575652,-0.975258706467662,0.07405606815222256,0.005223512299889575,0.0,0.0,0.0,0.0020597014925372303,0.0010155105132079224,7.162858883495233e-05
SER 147,R SER 147,0.0,0.0,0.0,-0.0008805970149253767,0.000324262104214931,2.2871685359708545e-05,0.9346019900497512,0.15167588117879433,0.010698391782095225,-0.9329651741293535,0.15146716564901314,0.01068367012370595,0.0,0.0,0.0,0.000756218905472779,0.0010343713123350342,7.295892703254212e-05
GLY 148,R GLY 148,0.0,0.0,0.0,-0.0005472636815920381,0.0004977611318718683,3.5109363211063594e-05,0.8772835820895523,0.12073005198311337,0.008515641286866969,-0.8763233830845775,0.12051679720460148,0.008500599454558543,0.0,0.0,0.0,0.0004129353233830344,0.0008426632979001785,5.9436886281883886e-05
PHE 149,R PHE 149,0.0,0.0,0.0,-0.0015074626865671417,0.0004999443052072712,3.5263352385142175e-05,0.6099004975124376,0.10524820249821909,0.00742363582091168,-0.6083980099502486,0.10514884402134346,0.007416627614305419,0.0,0.0,0.0,-4.975124378080183e-06,0.0010390270632603575,7.328731838291276e-05
THR 150,R THR 150,0.0,0.0,0.0,-0.001985074626865663,0.0002904381993895733,2.0485931061730092e-05,0.9045970149253729,0.17863819236709788,0.012600166581103741,-0.8947761194029853,0.17832714815200018,0.012578227213758005,0.0,0.0,0.0,0.00783582089552274,0.0019414080256736816,0.00013693636395016283
SER 151,R SER 151,0.0,0.0,0.0,-0.001562189054726397,0.0004961174472564105,3.4993426637326855e-05,0.7828208955223881,0.24297156593300037,0.017137892880914017,-0.7796069651741294,0.24247283225002159,0.017102714919237007,0.0,0.0,0.0,0.0016517412935322467,0.001525279340776491,0.00010758490959763909
LEU 152,R LEU 152,0.0,0.0,0.0,-0.0016766169154229153,0.0004677675332753282,3.299377788367437e-05,1.1365970149253737,0.13007713666753795,0.009174933807188762,-1.133592039800995,0.12979065707130868,0.009154727094465435,0.0,0.0,0.0,0.001328358208955133,0.0011851661054708333,8.359517165580613e-05
LEU 153,R LEU 153,0.0,0.0,0.0,-0.0028557213930347986,0.0004615349708780738,3.255416682742752e-05,0.8603631840796027,0.12594428381108308,0.008883424842859849,-0.848422885572139,0.12547285795428556,0.008850173026730397,0.0,0.0,0.0,0.009084577114428172,0.002918087519492521,0.00020582602385657415
MET 154,R MET 154,0.0,0.0,0.0,-0.007368159203980174,0.0009843456773232489,6.94303907989316e-05,2.0610348258706477,0.2507960337175382,0.017689788285739076,-2.055313432835822,0.25130769681064413,0.017725878217690966,0.0,0.0,0.0,-0.0016467661691544004,0.005052914236226124,0.0003564050903831594
GLU 155,R GLU 155,0.0,0.0,0.0,-0.003582089552238818,0.000626510204830315,4.4190622626773505e-05,100.65753731343277,1.853461024950098,0.13073306081133357,-100.61686567164178,1.8475149120154157,0.13031365434234574,0.0,0.0,0.0,0.037089552238806035,0.00657614718051758,0.0004638456583018957
ARG 156,R ARG 156,0.0,0.0,0.0,-0.0032587064676616855,0.0005578354742451023,3.934668061291849e-05,-98.09395024875622,1.4668551521293347,0.10346398506540234,98.06270646766168,1.464516492100059,0.10329902870553902,0.0,0.0,0.0,-0.03450248756218765,0.0033265468897991706,0.00023463652646679007
LEU 157,R LEU 157,0.0,0.0,0.0,-0.006606965174129328,0.000816344993272373,5.7580536203278516e-05,1.2441691542288562,0.2427754141899564,0.01712405740371411,-1.220860696517413,0.24018641288142903,0.016941443331471913,0.0,0.0,0.0,0.016701492537313668,0.005077552566039022,0.00035814294417472
SER 158,R SER 158,0.0,0.0,0.0,-0.0066417910447761075,0.0012463058951149807,8.790763991380776e-05,2.1804975124378103,0.5818040319436224,0.04103729232202899,-2.157646766169153,0.5834501599590253,0.04115340123990963,0.0,0.0,0.0,0.01620895522388047,0.010572004681612977,0.000745691715301229
VAL 159,R VAL 159,0.0,0.0,0.0,-0.00450746268656716,0.000988085253160446,6.969416014112538e-05,1.5694825870646765,0.3973238349209522,0.028025062503761904,-1.5573781094527364,0.39411031654900364,0.027798398394248407,0.0,0.0,0.0,0.007597014925373311,0.003449968064568362,0.00024334198491954675
ASP 160,R ASP 160,0.0,0.0,0.0,-0.004681592039801005,0.0012045144983984363,8.495990206834556e-05,110.34991542288554,2.871695061315598,0.20255375215817453,-110.25844776119403,2.8519850254831685,0.20116351342189254,0.0,0.0,0.0,0.0867860696517435,0.019155530097301827,0.0013511269173579273
TYR 161,R TYR 161,0.0,0.0,0.0,-0.01622885572139301,0.0034087045706294714,0.00024043148246506634,1.9955920398009954,0.9478518224646557,0.06685631274590273,-1.9433781094527376,0.9400634340395926,0.06630696218288051,0.0,0.0,0.0,0.035985074626865635,0.01130071877780035,0.0007970912445972413
GLY 162,R GLY 162,0.0,0.0,0.0,-0.012074626865671659,0.0048968873233703825,0.00034539980048928454,-0.6112686567164178,0.5293968195032777,0.037340772568612256,0.6675273631840796,0.5394950379914774,0.03805304598247564,0.0,0.0,0.0,0.04418407960199005,0.024575620838053293,0.00173343064151241
LYS 163,R LYS 163,0.0,0.0,0.0,-0.22100000000000006,0.35666049187940846,0.025156891429711194,-152.1266965174129,22.811923022457975,1.6090289893194556,152.55724378109454,22.86734188881553,1.6129379347615713,-0.0951233910447761,0.1748268350505584,0.012331334163734569,0.11442387263681608,0.6192372028080033,0.04367762461771668
LYS 164,R LYS 164,0.0,0.0,0.0,-0.07187064676616915,0.022630345146997546,0.0015962214734801625,-152.03699502487564,4.691832397765358,0.330936341210713,152.2944626865672,4.728982039950873,0.3335566749353399,0.0,0.0,0.0,0.18559701492537126,0.09935449267632394,0.007007925582510031
SER 165,R SER 165,0.0,0.0,0.0,-0.07690049751243778,0.02380894204171031,0.0016793532887351829,-1.6328557213930346,0.8399151248755014,0.059243045102426194,1.7580398009950249,0.8545207661077712,0.06027324760342471,-0.001711844776119404,0.005672574580902886,0.00040011256112707763,0.046571737313432726,0.05439548294381799,0.003836761541693318
LYS 166,R LYS 166,0.0,0.0,0.0,-0.03656218905472641,0.011775147248356477,0.0008305548487717678,-126.30515422885576,3.135332713597415,0.22114931837939789,126.38757711442786,3.1454384052877398,0.2218621189122968,0.0,0.0,0.0,0.045860696517412744,0.029640642017618807,0.0020906896898361584
LEU 167,R LEU 167,0.0,0.0,0.0,-0.044950248756218905,0.00953847993343848,0.0006727925003006046,-1.15271144278607,0.29250060393424215,0.020631401862100995,1.1867114427860699,0.2938360904960736,0.020725599821243584,0.0,0.0,0.0,-0.010950248756218762,0.018313943045897185,0.0012917659436507644
GLU 168,R GLU 168,0.0,0.0,0.0,-0.011228855721393018,0.0010638160840935208,7.503580109952267e-05,109.50559203980099,1.269859369632801,0.08956897391274594,-109.44853731343284,1.2649424504036604,0.08922216117056542,0.0,0.0,0.0,0.045825870646765667,0.010840982100282672,0.0007646639196035921
PHE 169,R PHE 169,0.0,0.0,0.0,-0.006930348258706486,0.0006947739373274195,4.9005575070671186e-05,-0.0738955223880596,0.15347041470233339,0.010824968417429182,0.06948258706467662,0.15276669346461969,0.010775331748448387,0.0,0.0,0.0,-0.01134328358208931,0.005313698355487681,0.00037479938390382793
SER 170,R SER 170,0.0,0.0,0.0,-0.002447761194029819,0.0004972636193719,3.5074271384994836e-05,0.39258706467661675,0.2345346268165133,0.016542797079206008,-0.3924129353233834,0.2342736496434339,0.016524389168718935,0.0,0.0,0.0,-0.0022736318407960464,0.0029758148252889034,0.00020989779406245485
ILE 171,R ILE 171,0.0,0.0,0.0,-0.0020796019900497266,0.0002884714231706626,2.0347205363391735e-05,-0.08213930348258719,0.19148926810273165,0.01350661157402335,0.08299999999999991,0.19144545746525193,0.01350352140991592,0.0,0.0,0.0,-0.0012189054726370065,0.00159346950729117,0.00011239467309721874
TYR 172,R TYR 172,0.0,0.0,0.0,-0.0026119402985074268,0.0004873082900691,3.437207659717898e-05,-0.4694676616915425,0.13717258693330464,0.009675408280938887,0.4677661691542286,0.13727660296330854,0.009682745006013113,0.0,0.0,0.0,-0.004313432835820966,0.0010864468797890528,7.66320543522462e-05
PRO 173,R PRO 173,0.0,0.0,0.0,-0.0010199004975125156,0.0001716237642851872,1.2105406971570627e-05,0.637621890547264,0.09467969736402115,0.00667819094465312,-0.6394129353233832,0.09453206901091049,0.006667778043488817,0.0,0.0,0.0,-0.0028109452736317453,0.0007880194974414928,5.5582609773145284e-05
ALA 174,R ALA 174,0.0,0.0,0.0,-0.0005223880597014936,0.0004994985233039267,3.5231909354026855e-05,-0.04471144278606965,0.12830074401124394,0.009049636729972723,0.0445820895522388,0.12817748297537454,0.009040942566847055,0.0,0.0,0.0,-0.0006517412935321981,0.0007968279480802644,5.620390997720173e-05
PRO 175,R PRO 175,0.0,0.0,0.0,-0.0006318407960199043,0.00048230488749839744,3.4019163790416906e-05,-0.15336815920398003,0.11542822620171453,0.008141679329771393,0.15263681592039788,0.1152574554319491,0.008129634088394308,0.0,0.0,0.0,-0.0013631840796018797,0.000774235498995887,5.4610361485884304e-05
GLN 176,R GLN 176,0.0,0.0,0.0,-0.00041791044776121484,0.000493215272891317,3.4788723040839264e-05,-0.12197014925373151,0.5776097936633331,0.040741453563742154,0.1218706467661691,0.5772649901387406,0.040717132998301764,0.0,0.0,0.0,-0.0005174129353235205,0.0008351394995525448,5.890619846397312e-05
VAL 177,R VAL 177,0.0,0.0,0.0,-0.00028855721393035016,0.0004530915450757234,3.1958613490176e-05,0.6952935323383086,0.0766763464014325,0.005408332477430562,-0.6948756218905472,0.07671585780361105,0.005411119396860869,0.0,0.0,0.0,0.00012935323383093757,0.0007351745855546449,5.1855217081163074e-05
SER 178,R SER 178,0.0,0.0,0.0,-0.0003631840796019959,0.00048091725268038863,3.392128757688738e-05,-1.322805970149253,0.04875665194245556,0.003439029069155464,1.3219303482587068,0.04869577733975803,0.00343473530574248,0.0,0.0,0.0,-0.0012388059701490444,0.0006858096621518001,4.837328385122386e-05
THR 179,R THR 179,0.0,0.0,0.0,-0.000333333333333343,0.0004714045207910453,3.3250311203588725e-05,-0.9199701492537313,0.10097799920212094,0.007122438903538904,0.9196069651741295,0.10095232977405415,0.007120628321684053,0.0,0.0,0.0,-0.0006965174129355294,0.0007346693918822487,5.181958346696466e-05
ALA 180,R ALA 180,0.0,0.0,0.0,-0.0002736318407960063,0.0004458222252182835,3.1445875201004084e-05,0.4664079601990049,0.08173524018973774,0.005765159332898102,-0.466049751243781,0.0817632032482269,0.005767131694969235,0.0,0.0,0.0,8.457711442785138e-05,0.0007315294040085037,5.1598105798905135e-05
VAL 181,R VAL 181,0.0,0.0,0.0,-0.000303482587064694,0.00045976179312034175,3.242909651167209e-05,0.5910149253731343,0.07824998069473167,0.005519328082404893,-0.5907860696517414,0.07815247888070329,0.005512450834698575,0.0,0.0,0.0,-7.462686567152897e-05,0.0007786983558653422,5.492514713859177e-05
VAL 182,R VAL 182,0.0,0.0,0.0,-0.0004378109452736488,0.0004961174472564528,3.4993426637329837e-05,0.5268059701492538,0.05350582024582254,0.0037740095733309153,-0.5263134328358208,0.05340799750663301,0.003767109689309054,0.0,0.0,0.0,5.4726368159328304e-05,0.0007674925573730238,5.41347510547166e-05
GLU 183,R GLU 183,0.0,0.0,0.0,-0.0006915422885571731,0.00046185663543380927,3.257685529584403e-05,82.62300497512437,0.4842950613406087,0.03415953982985692,-82.611487562189,0.4836913010725506,0.034116953864046486,0.0,0.0,0.0,0.010825870646768371,0.0011349391739382967,8.005243706035567e-05
PRO 184,R PRO 184,0.0,0.0,0.0,-0.0006965174129353571,0.00045976179312033616,3.24290965116717e-05,0.9007164179104478,0.08731782274119827,0.006158924345682241,-0.9009452736318405,0.08712918292663482,0.006145618719064371,0.0,0.0,0.0,-0.0009253731343284508,0.0008749714906941945,6.171573049624124e-05
TYR 185,R TYR 185,0.0,0.0,0.0,-0.0007711442786070504,0.0004200961558723741,2.963129817836294e-05,1.0844278606965172,0.08343380621667724,0.005884966942932916,-1.0838109452736322,0.08340349730549303,0.005882829117170392,0.0,0.0,0.0,-0.00015422885572149536,0.000779778337787332,5.500132318997998e-05
ASN 186,R ASN 186,0.0,0.0,0.0,-0.0007512437810945639,0.0004322922188304366,3.0491542132183424e-05,0.5522487562189046,0.13653996484890632,0.00963078655956632,-0.5504577114427867,0.1364388932627418,0.009623657519547418,0.0,0.0,0.0,0.0010398009950234775,0.0009024058282196432,6.365079946599726e-05
SER 187,R SER 187,0.0,0.0,0.0,-0.0010547263681592006,0.0002274453622022612,1.6042758907673588e-05,1.031875621890547,0.10047226518982638,0.007086767176702649,-1.0278557213930348,0.10021555911214887,0.00706866052605724,0.0,0.0,0.0,0.002965174129353136,0.0014740815825345511,0.00010397369816586501
ILE 188,R ILE 188,0.0,0.0,0.0,-0.001691542288557222,0.0004618566354338253,3.257685529584516e-05,1.0273582089552236,0.09955738386162105,0.007022236423314597,-1.0270049751243782,0.099202265737665,0.006997188322130164,0.0,0.0,0.0,-0.00133830845771185,0.0013982843518880784,9.862737373279377e-05
LEU 189,R LEU 189,0.0,0.0,0.0,-0.001273631840796001,0.00044582222521830496,3.14458752010056e-05,0.9452686567164176,0.10635829552766306,0.0075019357460630294,-0.9440248756218909,0.106479411403544,0.007510478601269379,0.0,0.0,0.0,-2.9850746268361787e-05,0.0011924741108662287,8.411063861243745e-05
THR 190,R THR 190,0.0,0.0,0.0,-0.0019253731343283583,0.00034468672787436335,2.4312327235082788e-05,0.7413184079601984,0.1432888329952739,0.01010681501547113,-0.733154228855721,0.14338894360718332,0.010113876273592254,0.0,0.0,0.0,0.0062388059701493,0.002793504649367012,0.00019703862573116327
THR 191,R THR 191,0.0,0.0,0.0,-0.003368159203980104,0.0005123170412679571,3.613605789880021e-05,0.8493383084577109,0.5091548601526252,0.03591301484017519,-0.8402786069651741,0.5090975353383786,0.03590897145953432,0.0,0.0,0.0,0.005691542288556924,0.0030590178421608734,0.00021576648238014017
HID 192,R HID 192,0.0,0.0,0.0,-0.0029154228855721408,0.0004547274568065517,3.2074001806903136e-05,0.31312935323383084,0.24034051959104433,0.016952313180672068,-0.30729353233830836,0.2397080695656402,0.01690770359540522,0.0,0.0,0.0,0.002920398009950261,0.001497471115610049,0.00010562346862704323
THR 193,R THR 193,0.0,0.0,0.0,-0.0025970149253731344,0.0005658534212184204,3.9912222987500155e-05,0.5002537313432837,0.39141637218750136,0.027608382209773148,-0.4906119402985075,0.3925334838925616,0.027687177194132002,0.0,0.0,0.0,0.00704477611940299,0.0028743132555745397,0.00020273842534237563
THR 194,R THR 194,0.0,0.0,0.0,-0.005189054726368142,0.0006418874546738713,4.5275250202884984e-05,1.1506815920398017,0.20445308213738134,0.014421008513437982,-1.1311243781094538,0.20222402594495958,0.014263783012155267,0.0,0.0,0.0,0.014368159203980768,0.006128295120919166,0.0004322566096227972
LEU 195,R LEU 195,0.0,0.0,0.0,-0.015159203980099501,0.002015987681392483,0.00014219680726951285,1.5323631840796017,0.18066643472056249,0.012743227766295238,-1.4839900497512435,0.17616528845438528,0.0124257413877766,0.0,0.0,0.0,0.03321393034825847,0.008612094063254892,0.0006074502790878699
GLU 196,R GLU 196,0.0,0.0,0.0,-0.01581094527363183,0.004806098903335911,0.0003389960790850802,108.67412935323374,3.935731148699001,0.2776050710932965,-108.50764676616912,3.87734448666448,0.27348679348422983,0.0,0.0,0.0,0.15067164179104575,0.05857674849690002,0.0041316852743540165
HID 197,R HID 197,0.0,0.0,0.0,-0.01516915422885578,0.003149862791151264,0.00022217419102946715,2.2105671641791065,0.36644047756547815,0.025846718432394104,-2.142358208955223,0.36148907216994297,0.02549747322358617,0.0,0.0,0.0,0.05303980099502491,0.014835697434510992,0.001046429414363698
SER 198,R SER 198,0.0,0.0,0.0,-0.020601990049751245,0.003913339353470798,0.0002760256756337549,0.1858955223880597,0.6134582130301788,0.04327000610732866,-0.09674626865671637,0.6184274957189414,0.04362051228317674,0.0,0.0,0.0,0.0685472636815921,0.01959005242984591,0.0013817757595831891
ASP 199,R ASP 199,0.0,0.0,0.0,-0.18162686567164177,0.08840417739970374,0.006235549895246681,133.23232338308455,2.1838462235841565,0.1540366359514441,-132.59924875621894,2.1284141967282797,0.1501267622393492,-0.01827979701492537,0.02650529374692417,0.0018695392741437283,0.4331679641791044,0.14696261999566718,0.010365943970903702
CYS 200,R CYS 200,0.0,0.0,0.0,-0.06302487562189052,0.011696594653020614,0.0008250141758983213,1.0621293532338305,0.6905868246442433,0.048710238913252754,-1.0005572139303487,0.6923590777174146,0.048835244006788084,0.0,0.0,0.0,-0.0014527363184079682,0.03752768802010661,0.0026469990218291437
ALA 201,R ALA 201,0.0,0.0,0.0,-0.010487562189054745,0.0017763214623695857,0.00012529205558379215,-0.18283084577114425,0.22516369113326717,0.015881822239138952,0.2095970149253731,0.22841670437352113,0.016111272101873263,0.0,0.0,0.0,0.01627860696517416,0.0088958590651615,0.0006274655190907632
PHE 202,R PHE 202,0.0,0.0,0.0,-0.025124378109452727,0.002796489045466152,0.00019724912880161467,-1.3306915422885572,0.1844261622749125,0.013008418501023593,1.2459900497512435,0.18697042600235098,0.013187877027597272,0.0,0.0,0.0,-0.10982587064676594,0.020725030588607075,0.0014618309464209344
MET 203,R MET 203,0.0,0.0,0.0,-0.006119402985074558,0.000569255114045232,4.0152159899689075e-05,0.8938557213930345,0.3257152314822033,0.02297418105443406,-0.8871442786069653,0.32751694207000515,0.023101263920849262,0.0,0.0,0.0,0.0005920398009949111,0.005466563794542928,0.0003855816806292197
VAL 204,R VAL 204,0.0,0.0,0.0,-0.0030995024875621973,0.00043486116185898496,3.0672741402441136e-05,-0.17280099502487575,0.11235157239623077,0.007924668902450128,0.17617412935323387,0.11244830554642359,0.007931491932789797,0.0,0.0,0.0,0.00027363184079570474,0.002909882157908837,0.00020524726227461555
ASP 205,R ASP 205,0.0,0.0,0.0,-0.0016069651741293586,0.0004884244583591716,3.445080503817522e-05,91.30407462686568,0.8571287423708267,0.06045720006576566,-91.28588059701494,0.8557515074244374,0.06036005740262136,0.0,0.0,0.0,0.016587064676618486,0.002373911238434086,0.00016744278844669383
ASN 206,R ASN 206,0.0,0.0,0.0,-0.0011094527363184315,0.00031220639780568784,2.2021341393524742e-05,1.378641791044777,0.19526971026261145,0.013773263404371171,-1.37523880597015,0.19503269960952715,0.013756545961864692,0.0,0.0,0.0,0.0022935323383090514,0.0010874260815274402,7.670112191756747e-05
GLU 207,R GLU 207,0.0,0.0,0.0,-0.0009999999999999595,0.0001727736851162692,1.2186516133249443e-05,83.6377910447761,0.6827359476759008,0.0481564807482262,-83.62360199004978,0.6816594113060437,0.048080547727347094,0.0,0.0,0.0,0.013189054726366726,0.0014909610250106837,0.00010516428224073276
ALA 208,R ALA 208,0.0,0.0,0.0,-0.0010447761194029694,0.00020681203672464924,1.4587396341051876e-05,-0.3784029850746265,0.17405172157187743,0.012276661874336516,0.3821840796019898,0.1736984318270546,0.012251742737072658,0.0,0.0,0.0,0.002736318407960209,0.0012519137104519365,8.83031847100544e-05
ILE 209,R ILE 209,0.0,0.0,0.0,-0.001850746268656737,0.0003563383995914573,2.513417279139037e-05,-0.11913432835820893,0.12127476662755869,0.008554062495502316,0.11954726368159209,0.12104297581850884,0.008537713232406353,0.0,0.0,0.0,-0.0014378109452735685,0.0014203086988677502,0.00010018085139121977
TYR 210,R TYR 210,0.0,0.0,0.0,-0.0010945273631841911,0.0002925610035420852,2.0635662121960163e-05,0.014378109452736144,0.19473200443341296,0.013735336559446495,-0.014701492537313423,0.1943404471559057,0.013707718238541769,0.0,0.0,0.0,-0.001417910447761519,0.0008778522025336647,6.191892024289347e-05
ASP 211,R ASP 211,0.0,0.0,0.0,-0.000990049751243746,0.0001992535760647074,1.4054263632138909e-05,88.56431343283582,0.9278949783334719,0.06544866549447234,-88.54255721393038,0.9265395191506378,0.06535305877526361,0.0,0.0,0.0,0.020766169154230303,0.0018010637407496646,0.0001270372413419663
ILE 212,R ILE 212,0.0,0.0,0.0,-0.0019104477611940006,0.00028553920104047416,2.0140382360966535e-05,-0.6841940298507461,0.1403516449599515,0.009899641745104432,0.6851243781094525,0.14018991898780522,0.009888234474562047,0.0,0.0,0.0,-0.0009800995024871603,0.001180101180437218,8.323791938909482e-05
CYS 213,R CYS 213,0.0,0.0,0.0,-0.0008308457711442644,0.00037488808425440996,2.6442566666647686e-05,0.06573134328358207,0.2514345062002148,0.017734822662389304,-0.06621890547263681,0.25123181469951206,0.01772052590625006,0.0,0.0,0.0,-0.0013184079601987868,0.0008855441887254901,6.246147111665836e-05
ARG 214,R ARG 214,0.0,0.0,0.0,-0.000950248756218824,0.0002174305809294511,1.5336370701217647e-05,-83.47790049751242,0.7209186925376079,0.05084968391719145,83.46331840796016,0.7202290045681623,0.050801037078635564,0.0,0.0,0.0,-0.015532338308455802,0.0011330402042579125,7.991849406648492e-05
ARG 215,R ARG 215,0.0,0.0,0.0,-0.0016567164179104752,0.00047480518568914247,3.349017561127643e-05,-92.31557711442788,1.1040050946540372,0.07787051533997819,92.29314427860697,1.1032900883178958,0.07782008268152735,0.0,0.0,0.0,-0.02408955223881268,0.002331258558414302,0.00016443430036103637
ASN 216,R ASN 216,0.0,0.0,0.0,-0.0011393034825870607,0.0003462629381354374,2.4423504534814782e-05,-0.5068706467661699,0.41222441502459345,0.02907606838874723,0.5071094527363185,0.4115336538110866,0.029027345849392004,0.0,0.0,0.0,-0.0009004975124383282,0.001017288245470871,7.175398040073644e-05
LEU 217,R LEU 217,0.0,0.0,0.0,-0.0008457711442786055,0.0003611679883160494,2.547482571471949e-05,-0.5529353233830844,0.09435879864438554,0.006655556494150158,0.5521890547263683,0.09430549531901637,0.006651796767464176,0.0,0.0,0.0,-0.001592039800994907,0.0006711809732950918,4.7341455696139995e-05
ASP 218,R ASP 218,0.0,0.0,0.0,-0.000477611940298504,0.0004994985233039221,3.5231909354026536e-05,80.81386069651742,0.8044449713539819,0.056741173374402674,-80.80209950248758,0.8036082620585815,0.0566821564510768,0.0,0.0,0.0,0.011283582089552949,0.0012555069161072586,8.855662989564038e-05
ILE 219,R ILE 219,0.0,0.0,0.0,-0.0004975124378109393,0.0004999938119960579,3.526684432478476e-05,0.759905472636816,0.07769583518999598,0.005480241672173587,-0.7592388059701493,0.07758784260415706,0.005472624462476915,0.0,0.0,0.0,0.00016915422885552158,0.0007604945897180027,5.364115247417766e-05
GLU 220,R GLU 220,0.0,0.0,0.0,-0.0004129353233830844,0.0004923613937806167,3.472849505211869e-05,76.80631840796019,1.361741929552203,0.09604986999404747,-76.79795024875624,1.3607470685564151,0.09597969790987068,0.0,0.0,0.0,0.00795522388059668,0.0012707912975824947,8.96347070421072e-05
ARG 221,R ARG 221,0.0,0.0,0.0,-0.00043283582089554323,0.0004954684379910033,3.494764905332619e-05,-74.16950746268655,0.5712991141299523,0.04029633254954628,74.16280099502487,0.5709281961637638,0.04027017001341686,0.0,0.0,0.0,-0.007139303482586793,0.0008698930639575305,6.135752589282473e-05
PRO 222,R PRO 222,0.0,0.0,0.0,-0.0005223880597015057,0.000499498523303937,3.523190935402758e-05,-0.7024378109452739,0.3011440662209418,0.02124106468507727,0.7015721393034827,0.3008523976868568,0.02122049197289719,0.0,0.0,0.0,-0.001388059701492453,0.0008217544127311657,5.796208723323848e-05
THR 223,R THR 223,0.0,0.0,0.0,-0.00041293532338308107,0.0004923613937806127,3.472849505211841e-05,0.9088955223880593,0.16460758108634022,0.01161052356563388,-0.9076666666666673,0.164485670059907,0.01160192462483193,0.0,0.0,0.0,0.000815920398009931,0.0008170723575326258,5.763184052248867e-05
TYR 224,R TYR 224,0.0,0.0,0.0,-0.00092039800995026,0.000270676030024587,1.9092015109585274e-05,0.893373134328359,0.3241019817921782,0.022860391194819613,-0.8919104477611939,0.3237299285010004,0.02283414857903981,0.0,0.0,0.0,0.000542288557213906,0.0007119818435819326,5.0219327194143844e-05
THR 225,R THR 225,0.0,0.0,0.0,-0.0006865671641791001,0.0004638886647140281,3.272018359025389e-05,1.033442786069652,0.22251141836696858,0.015694745342361968,-1.0312338308457707,0.22211905742505425,0.015667070335340625,0.0,0.0,0.0,0.0015223880597016993,0.0008926155143027707,6.296024396608272e-05
ASN 226,R ASN 226,0.0,0.0,0.0,-0.0008805970149253458,0.0003242621042149197,2.287168535970775e-05,0.3827263681592035,0.47096835751707583,0.03321954661827943,-0.3804378109452735,0.4704567668932035,0.033183461797913164,0.0,0.0,0.0,0.0014079601990039914,0.000931876787281322,6.572952064292761e-05
LEU 227,R LEU 227,0.0,0.0,0.0,-0.0012537313432836208,0.00043514566379445577,3.0692808621729895e-05,1.3647412935323378,0.07235637849406669,0.0051036254350195305,-1.3595771144278612,0.07216706208086175,0.005090272084813113,0.0,0.0,0.0,0.0039104477611938485,0.0013501207974358292,9.523017853508767e-05
ASN 228,R ASN 228,0.0,0.0,0.0,-0.0013134328358209099,0.00046388866471399904,3.2720183590251845e-05,1.8080845771144278,0.2560068753176295,0.018057332713494877,-1.8042587064676625,0.25573262766423815,0.018037988775496967,0.0,0.0,0.0,0.002512437810946064,0.001168021044997397,8.238585233194926e-05
ARG 229,R ARG 229,0.0,0.0,0.0,-0.002109452736318432,0.00032775460879601976,2.311802763917225e-05,-91.27493532338306,2.4334377952369626,0.1716414680335005,91.2510945273632,2.429882722641286,0.17139071254655855,0.0,0.0,0.0,-0.02595024875621343,0.0040454522636805355,0.00028534420183523075
LEU 230,R LEU 230,0.0,0.0,0.0,-0.0027263681592039606,0.0005083885807489464,3.5858965658384427e-05,1.7027661691542284,0.08356372162543331,0.005894130469332772,-1.6918407960198993,0.08376901745835041,0.005908610920902984,0.0,0.0,0.0,0.008199004975124342,0.0027572065690935153,0.00019447835655266382
ILE 231,R ILE 231,0.0,0.0,0.0,-0.0029353233830845516,0.00034669156995394997,2.4453737892215315e-05,1.7662537313432836,0.09245351285004855,0.006521167995950832,-1.7575174129353226,0.09186590349067092,0.006479721227403383,0.0,0.0,0.0,0.005800995024875491,0.003571612649822391,0.0002519221324097334
GLY 232,R GLY 232,0.0,0.0,0.0,-0.0017562189054726345,0.0004293621693610479,3.028487237743521e-05,1.7807213930348271,0.09832948971344627,0.006935627447899246,-1.7769751243781078,0.09844691666633673,0.006943910106539738,0.0,0.0,0.0,0.001990049751243808,0.003213760912312114,0.00022668121699170787
GLN 233,R GLN 233,0.0,0.0,0.0,-0.006064676616915409,0.0005379119570458502,3.79413840620209e-05,2.009412935323384,0.8660077232612282,0.06108347509019935,-1.9601890547263672,0.8612038052105097,0.06074463283659752,0.0,0.0,0.0,0.043159203980098884,0.012095578212787554,0.000853156306366448
ILE 234,R ILE 234,0.0,0.0,0.0,-0.006960199004975151,0.0006753719890409172,4.763706715437122e-05,2.3203482587064674,0.12574901208064307,0.00886965143696315,-2.2860447761194025,0.12581322722333813,0.008874180823900318,0.0,0.0,0.0,0.027343283582089456,0.010937932861731434,0.0007715022990577959
VAL 235,R VAL 235,0.0,0.0,0.0,-0.007129353233830859,0.0006861704816969193,4.839873409965045e-05,2.128482587064677,0.22853581307092738,0.016119673381625878,-2.0926268656716402,0.2317510782355044,0.016346460700391603,0.0,0.0,0.0,0.028726368159203798,0.011571097603298278,0.0008161622965158374
SER 236,R SER 236,0.0,0.0,0.0,-0.006721393034825849,0.000583342615207935,4.114581561804062e-05,2.336039800995025,0.5208151364698212,0.036735467318178595,-2.3050796019900504,0.5216282712478463,0.03679282142325681,0.0,0.0,0.0,0.024238805970149283,0.00997422980815233,0.0007035279266746393
SER 237,R SER 237,0.0,0.0,0.0,-0.012094527363184076,0.001412812691756324,9.965212381597082e-05,3.4179701492537307,0.31765352241548667,0.02240555193978045,-3.3553930348258705,0.3251640684243506,0.022935305009786095,0.0,0.0,0.0,0.05048258706467663,0.02565715295555419,0.0018097160352613625
ILE 238,R ILE 238,0.0,0.0,0.0,-0.030034825870646747,0.0044491355406675506,0.0003138178247970531,2.989915422885573,0.24624909083538915,0.017369071662990745,-2.9373582089552244,0.2445844095151719,0.017251654095889052,0.0,0.0,0.0,0.022522388059701453,0.033204338658373925,0.0023420534700168217
THR 239,R THR 239,0.0,0.0,0.0,-0.019069651741293523,0.0020864701268311207,0.00014716825565802644,2.758621890547263,0.6054953864426997,0.0427083516249966,-2.656751243781096,0.5981220676183707,0.042188277814289785,0.0,0.0,0.0,0.08280099502487531,0.029192791978286847,0.0020591007836556685
ALA 240,R ALA 240,0.0,0.0,0.0,-0.018497512437810934,0.0017538142600630497,0.00012370451993657636,2.8165820895522384,0.28983222883808124,0.02044318919454666,-2.7524228855721398,0.29779948389910926,0.021005156037318996,0.0,0.0,0.0,0.04566169154228845,0.02651808685542793,0.0018704416304433612
SER 241,R SER 241,0.0,0.0,0.0,-0.04290547263681593,0.004937018245329868,0.0003482304174757332,3.515064676616916,1.4546454529633248,0.1026027792876326,-3.2238507462686563,1.46036489599847,0.10300619769463187,0.0,0.0,0.0,0.24830845771144266,0.056749378133306244,0.004002792506902936
LEU 242,R LEU 242,0.0,0.0,0.0,-0.1208208955223881,0.013108721079963219,0.0009246178943265246,4.3505572139303474,0.4553230420231463,0.03211601114904265,-4.130159203980105,0.404221030280115,0.028511553154592483,0.0,0.0,0.0,0.09957711442786052,0.08981348984889582,0.006334955130987939
ARG 243,R ARG 243,0.0,0.0,0.0,-0.35353731343283595,0.05874313636838133,0.004143421369922155,-176.25938805970156,2.873827063115501,0.202704131970431,177.5232537313433,2.883818824966646,0.2034088965120718,-0.06576422686567164,0.02461957905705828,0.0017365312152180221,0.8445641313432835,0.30218938425275643,0.02131479573416911
PHE 244,R PHE 244,0.0,0.0,0.0,-0.1163830845771144,0.02064139473376305,0.0014559317280666527,4.112527363184082,0.5029708363181288,0.035476827430172476,-3.894308457711441,0.4897580318172154,0.03454486805738088,0.0,0.0,0.0,0.10183582089552215,0.06910197173712189,0.004874077281196369
ASP 245,R ASP 245,0.0,0.0,0.0,-0.42156218905472653,0.3123090339706577,0.022028580790423743,158.9417164179105,5.923869202852528,0.41783751711518,-157.37992039800992,5.557810907471435,0.39201775573560743,-0.12707691940298507,0.09220978173464629,0.0065039765285811015,1.0131569114427859,0.34935504572966025,0.024641604988349598
GLY 246,R GLY 246,0.0,0.0,0.0,-0.39480099502487565,0.07934978423232357,0.005596902242759516,3.263000000000002,0.993127829421839,0.07004983604698599,-2.232273631840796,0.9908532479416224,0.0698893994394876,-0.08956821492537315,0.03956662540794082,0.002790814576581048,0.5463571582089551,0.11220858749051422,0.007914583524812016
ALA 247,R ALA 247,0.0,0.0,0.0,-1.498467661691541,0.20603863859972824,0.014532845043379247,7.09710447761194,1.0366737729259206,0.073121330080889,-4.985363184079604,0.95016829744548,0.0670197042930998,-0.2989568955223881,0.05071935468463162,0.003577467446598217,0.31431673631840806,0.26209458917674366,0.018486726941607655
LEU 248,R LEU 248,0.0,0.0,0.0,-2.4999402985074632,0.31151227412935006,0.021972381684327892,-4.9069701492537305,1.4400260463041348,0.10157160584828123,4.970845771144279,1.2829571372475612,0.09049281920920653,-0.4220519283582089,0.04649770799499532,0.0032796954481743245,-2.858116604975126,0.45359863878633,0.03199438112273658
ASN 249,R ASN 249,0.0,0.0,0.0,-1.914378109452736,0.7814396755258712,0.055118504919013885,13.744835820895522,6.433117753295953,0.4537571403589416,-7.3447860696517395,3.858157720212435,0.2721334633242845,-0.4300314985074628,0.07825399141104782,0.005519610976521898,4.055640143283584,2.5664335579212376,0.1810222658472129
VAL 250,R VAL 250,0.0,0.0,0.0,-0.40007960199004966,0.03488864491665419,0.0024608552735209403,-1.2304427860696516,0.8952649336665292,0.0631471195993625,1.669487562189054,0.828256095838155,0.05842068060076016,0.0,0.0,0.0,0.03896517412935338,0.2003668123309748,0.01413278526412156
ASP 251,R ASP 251,0.0,0.0,0.0,-1.2747213930348258,0.26040269616347045,0.01836739000966625,190.04020398009945,4.655602855000028,0.3283809062953043,-188.88845771144275,4.378254907982508,0.30881829044568526,-0.1904677970149255,0.06443816019272905,0.004545117378593548,-0.31344292139303226,0.7287873450956529,0.051404695875644606
LEU 252,R LEU 252,0.0,0.0,0.0,-0.2510248756218907,0.03566823883794101,0.0025158435889739077,-1.6649999999999985,0.6363388830877463,0.0448838841386299,1.8115422885572137,0.7065871161359305,0.04983881245886488,0.0,0.0,0.0,-0.10448258706467652,0.1201163239898287,0.008472352251927665
THR 253,R THR 253,0.0,0.0,0.0,-1.7701492537313437,0.3657370770979049,0.025797104388794536,-3.977333333333334,1.331396130029691,0.09390944232875469,5.183278606965174,1.3740577493313706,0.0969185609427415,-0.355423056716418,0.08900413146300479,0.006277867392073275,-0.9196270368159203,0.5712018996176077,0.04028947556653827
GLU 254,R GLU 254,0.0,0.0,0.0,-3.420781094527363,0.2514284797683297,0.017734397590658365,222.3933582089553,3.7545555521266603,0.2648259298190099,-214.4756915422887,3.2135301421454945,0.22666493971917825,-0.3566060417910447,0.03663857725798973,0.00258428598402196,4.140279530348257,1.2702022478366866,0.08959315867653435
PHE 255,R PHE 255,0.0,0.0,0.0,-0.3345124378109455,0.03345586079329114,0.002359794473532347,-0.8283283582089552,0.5069605866923912,0.035758242723658094,0.7233731343283581,0.5826285480045396,0.041095449200906284,0.0,0.0,0.0,-0.43946766169154206,0.1538926750105273,0.010854752363142749
GLN 256,R GLN 256,0.0,0.0,0.0,-1.6355820895522388,0.33124271433288477,0.023364059633980232,-3.882656716417907,2.7539935447174653,0.19425172728693446,4.322358208955226,2.762696964643877,0.19486561919574152,-0.15474239999999997,0.029320370857136315,0.002068099503942931,-1.350622997014924,0.45749866787569676,0.03226946796472716
THR 257,R THR 257,0.0,0.0,0.0,-4.807029850746268,0.5761034137961304,0.04063520172022725,-1.663756218905472,1.8921734391052414,0.13346362397169684,5.657248756218901,1.8369314337637241,0.1295671533438092,-0.8026414567164177,0.043145214574274886,0.003043228794524329,-1.616178770149254,0.735737751129889,0.05189493971811317
ASN 258,R ASN 258,0.0,0.0,0.0,-2.77212935323383,0.507211382219308,0.03577593247619686,-4.181497512437809,1.530363209658552,0.10794349806039524,6.971880597014924,1.2751743128025648,0.08994386109907898,-0.3199034865671642,0.047212794876916285,0.003330133787886419,-0.30164975522388054,0.7279401518759502,0.051344939473314366
LEU 259,R LEU 259,0.0,0.0,0.0,-0.8546766169154233,0.1667361543715791,0.011760661549111578,-1.4905273631840796,0.25813319578018806,0.018207311795112487,1.7738109452736321,0.2801339126818251,0.01975912271634407,-0.007152680597014923,0.005563558858877171,0.00039242318496802785,-0.5785457154228857,0.12353349331590086,0.008713380792206812
VAL 260,R VAL 260,0.0,0.0,0.0,-2.0127263681592047,0.5287242034696044,0.03729332989156149,-2.0658805970149268,0.7370796318939165,0.05198958868950434,2.0065621890547263,0.3978651830004251,0.028063246253212874,-0.20774804776119396,0.02506276081101196,0.0017677908459359972,-2.2797928238805962,0.4463659962420276,0.03148422985176697
PRO 261,R PRO 261,0.0,0.0,0.0,-3.3925323383084574,0.5533709543636557,0.0390317776603893,-0.6196417910447758,0.8387006540531791,0.05915738293541487,1.4176019900497518,0.4273654346369254,0.030144033569065965,-0.33826395223880595,0.027643046416345015,0.0019497901598744692,-2.932836091542289,0.597142144575252,0.04211915937205553
TYR 262,R TYR 262,0.0,0.0,0.0,-4.077109452736317,0.6680538512867904,0.04712088551625896,-6.8812935323383115,2.0755798682442026,0.14640011604304154,6.945089552238806,1.2680730717760382,0.08944297817655741,-0.5366526805970155,0.05251232329536232,0.003703933701493315,-4.549966113432835,1.0005292721634702,0.07057189356586979
PRO 263,R PRO 263,0.0,0.0,0.0,-1.9856567164179106,0.26542247665110474,0.018721458025618788,-0.7780895522388055,0.43780911120149657,0.03088067371689251,1.0779303482587062,0.46713077326134134,0.0329488642952524,-0.30045671641791044,0.028956312649605492,0.0020424208178830105,-1.986272636815921,0.2734768445595864,0.01928956933489476
ARG 264,R ARG 264,0.0,0.0,0.0,-0.16831840796019895,0.020770676552066995,0.001465050564441744,-103.76275621890547,1.7824333429777712,0.12572315440295562,104.07971144278605,1.7694686546327358,0.12480869579444123,-9.49253731343294e-06,0.00013424475009989525,9.468894593499424e-06,0.14862732338308482,0.05437498309047923,0.003835315593525494
GLY 265,R GLY 265,0.0,0.0,0.0,-0.032825870646766175,0.005916040036596347,0.00041728529030571744,-1.145482587064676,0.2234154396007913,0.01575851008375396,1.242179104477612,0.22433041941701645,0.015823047783951313,0.0,0.0,0.0,0.06387064676616917,0.01810371403250577,0.001276937532358573
HIE 266,R HIE 266,0.0,0.0,0.0,-0.10677114427860696,0.014454504477347188,0.0010195421362505317,2.5650348258706472,0.3531555599639138,0.02490967259366349,-2.5152089552238803,0.37241235386711086,0.026267942109174755,0.0,0.0,0.0,-0.05694527363184078,0.07455227549273051,0.005258512067107988
PHE 267,R PHE 267,0.0,0.0,0.0,-0.018248756218905447,0.001607758225825638,0.00011340252159467119,-0.37117910447761193,0.1475739051249404,0.010409060699500943,0.41841293532338303,0.15183168093373986,0.010709381049505494,0.0,0.0,0.0,0.028985074626865198,0.012981991971253397,0.0009156791122035106
PRO 268,R PRO 268,0.0,0.0,0.0,-0.030029850746268613,0.004202475517505929,0.0002964197682025901,-2.0760895522388063,0.2081204730051266,0.01467968632045838,2.1505273631840796,0.21052599489110083,0.014849358752070762,0.0,0.0,0.0,0.044407960199005066,0.018897806772594988,0.00133294851563928
LEU 269,R LEU 269,0.0,0.0,0.0,-0.015004975124378091,0.0013401474354094592,9.45267118170206e-05,1.968393034825871,0.20484914908740695,0.014448944922116687,-1.971786069651742,0.20967797865135387,0.014789544298382522,0.0,0.0,0.0,-0.018398009950248657,0.01576761578306934,0.0011121618665130798
ALA 270,R ALA 270,0.0,0.0,0.0,-0.0074029850746268515,0.0007476603937977148,5.273589809163313e-05,-1.534004975124378,0.16379253646037453,0.011553034750268478,1.556248756218906,0.16332678779942852,0.01152018337265945,0.0,0.0,0.0,0.014840796019900515,0.008728322250959784,0.0006156483833515536
THR 271,R THR 271,0.0,0.0,0.0,-0.008910447761194028,0.0006324085669326562,4.4606661011736794e-05,1.6382985074626877,0.7793646286085395,0.0549721423944298,-1.608457711442785,0.7839848774132552,0.05529802961828802,0.0,0.0,0.0,0.020930348258706294,0.01462891311354669,0.0010318439729416515
TYR 272,R TYR 272,0.0,0.0,0.0,-0.01058208955223881,0.0006871077257653436,4.846484219911571e-05,-0.4505572139303483,0.18491944719376208,0.013043212136511564,0.44368159203980073,0.1856047748502638,0.01309155142230558,0.0,0.0,0.0,-0.01745771144278597,0.006099461907293921,0.0004302228715406291
ALA 273,R ALA 273,0.0,0.0,0.0,-0.005447761194029834,0.0004972636193718446,3.507427138499093e-05,1.587353233830846,0.09446608068502596,0.006663123585852767,-1.5720497512437808,0.09470875761298962,0.006680240696573687,0.0,0.0,0.0,0.009855721393034825,0.0059244060182136555,0.0004178753811513297
PRO 274,R PRO 274,0.0,0.0,0.0,-0.005358208955223874,0.0004997957554178875,3.525287449087432e-05,0.5459800995024875,0.20998154290363064,0.014810956069830003,-0.5551641791044776,0.21013650600187148,0.014821886324026406,0.0,0.0,0.0,-0.014542288557213895,0.003997443553261723,0.0002819579284935373
VAL 275,R VAL 275,0.0,0.0,0.0,-0.002990049751243789,0.0002819627326428841,1.9888117730516837e-05,-0.5303333333333335,0.15660684790036059,0.011046195357995366,0.5282388059701497,0.15635087052204696,0.011028140105840117,0.0,0.0,0.0,-0.005084577114428056,0.0021643449356035056,0.00015266112115336927
ILE 276,R ILE 276,0.0,0.0,0.0,-0.002726368159203987,0.00044582222521832133,3.1445875201006754e-05,1.0841044776119404,0.12439378985735111,0.008774061431591837,-1.0814825870646765,0.12411662364064742,0.008754511634010231,0.0,0.0,0.0,-0.00010447761193999315,0.0014015023391751795,9.88543530552783e-05
SER 277,R SER 277,0.0,0.0,0.0,-0.0010796019900497847,0.0002706760300245937,1.9092015109585745e-05,0.8180547263681591,0.21842708174548955,0.015406658449396872,-0.8168009950248759,0.21810196665712483,0.015383726599174119,0.0,0.0,0.0,0.00017412935323374263,0.0009897622022983297,6.981244301336779e-05
ALA 278,R ALA 278,0.0,0.0,0.0,-0.0009651741293532231,0.00018333856490236828,1.2931705297169254e-05,0.1371641791044776,0.14110430816080732,0.009952730513998607,-0.13778606965174123,0.14072745970633507,0.009926149673478098,0.0,0.0,0.0,-0.0015870646766169493,0.0007422111919988274,5.2351541031755727e-05
GLU 279,R GLU 279,0.0,0.0,0.0,-0.001029850746268658,0.00019725599603580504,1.3913365200567612e-05,84.16588059701486,1.1428017746757957,0.08060702215629982,-84.15125373134329,1.1412552355775127,0.08049793769902704,0.0,0.0,0.0,0.013597014925372306,0.00179878097051151,0.0001268762271440168
LYS 280,R LYS 280,0.0,0.0,0.0,-0.0014378109452736342,0.0004961174472564536,3.499342663732989e-05,-85.24705472636808,0.9056247517864267,0.06387784482855872,85.23145273631837,0.9046303326862809,0.06380770391329735,0.0,0.0,0.0,-0.017039800995023023,0.0014890672763281842,0.00010503070750765887
ALA 281,R ALA 281,0.0,0.0,0.0,-0.001492537313432814,0.0004999443052073301,3.526335238514633e-05,0.31244776119402984,0.10513984294543023,0.007415992727362078,-0.3111940298507463,0.10470007942224276,0.007384974200052597,0.0,0.0,0.0,-0.00023880597014928597,0.0008881119596647802,6.26425877141141e-05
TYR 282,R TYR 282,0.0,0.0,0.0,-0.0020646766169154247,0.000346691569953895,2.4453737892211436e-05,-0.027905472636815972,0.25117769575675325,0.017716708650349074,0.028761194029850872,0.2509767638777232,0.01770253600835307,0.0,0.0,0.0,-0.0012089552238807577,0.0007096487835580222,5.005476582820382e-05
HIE 283,R HIE 283,0.0,0.0,0.0,-0.002203980099502489,0.0004384323947635408,3.092463674968498e-05,0.2761741293532338,0.20210453560177502,0.014255354813185,-0.2728059701492536,0.20172114431526478,0.01422831247687516,0.0,0.0,0.0,0.001164179104477603,0.00097629131110616,6.886227960895728e-05
GLU 284,R GLU 284,0.0,0.0,0.0,-0.0034427860696517377,0.0004967157800735729,3.503562978026783e-05,95.59701990049747,1.3338796180464105,0.09408461406721773,-95.5556119402985,1.329026770935927,0.09374232062383656,0.0,0.0,0.0,0.03796517412935352,0.0051101091005410345,0.0003604393050625744
GLN 285,R GLN 285,0.0,0.0,0.0,-0.006412935323383085,0.0008367384208172179,5.901897767438716e-05,0.5771044776119404,0.8602843068351973,0.060679776421815955,-0.5435671641791048,0.8575703888644542,0.060488351407569606,0.0,0.0,0.0,0.027124378109452268,0.006670604762451008,0.0004705081824320305
LEU 286,R LEU 286,0.0,0.0,0.0,-0.009845771144278615,0.0010702185239092972,7.548739438500832e-05,0.9560696517412933,0.1954077128803067,0.013782997358508008,-0.9341791044776115,0.1982685694532287,0.013984786622639087,0.0,0.0,0.0,0.012044776119402679,0.005963653182256559,0.0004206436626605842
SER 287,R SER 287,0.0,0.0,0.0,-0.019477611940298522,0.002970961662937288,0.00020955547838367864,-0.44030845771144284,0.7449391002375935,0.052543952843423544,0.5448756218905473,0.749718202086648,0.05288104469712077,0.0,0.0,0.0,0.08508955223880602,0.01918674761076264,0.0013533288309836862
VAL 288,R VAL 288,0.0,0.0,0.0,-0.060044776119403016,0.011059449712122051,0.0007800734368253925,-0.4847164179104476,0.3000202881682195,0.02116179949280869,0.5754129353233833,0.3020804374309071,0.021307111217853794,0.0,0.0,0.0,0.030651741293532382,0.021236364883974526,0.001497897686768492
ALA 289,R ALA 289,0.0,0.0,0.0,-0.019064676616915386,0.002215008960798626,0.00015623468595868208,0.4586766169154233,0.30484709469629734,0.021502256175126428,-0.47003980099502507,0.30533473745787226,0.021536651843524632,0.0,0.0,0.0,-0.03042786069651733,0.009374784635695405,0.00066124632424063
GLU 290,R GLU 290,0.0,0.0,0.0,-0.01229353233830845,0.0016656936344298496,0.00011748897024086691,106.17783084577108,2.4321470238316034,0.1715504240383159,-106.08097014925372,2.411625182115739,0.170102924929953,0.0,0.0,0.0,0.08456716417910655,0.024319325002453818,0.0017153529271121196
ILE 291,R ILE 291,0.0,0.0,0.0,-0.01557711442786064,0.0015502442856256632,0.0001093458010375906,-0.9945273631840793,0.28565743408717176,0.02014872187708031,1.058960199004975,0.2879129885280348,0.020307816420699624,0.0,0.0,0.0,0.04885572139303497,0.013657650694373899,0.000963336404020477
THR 292,R THR 292,0.0,0.0,0.0,-0.0246716417910448,0.0027986567124381567,0.00019740202424114916,0.8176169154228853,0.3146643596220506,0.022194712652636672,-0.7453830845771143,0.311973732011386,0.022004930413727634,0.0,0.0,0.0,0.047562189054725805,0.021230724079957308,0.001497499815130146
ASN 293,R ASN 293,0.0,0.0,0.0,-0.010054726368159182,0.001151244211096595,8.120250570795739e-05,0.00616915422885612,0.8347955040462919,0.05888193489175207,0.013169154228855716,0.8374728398321338,0.059070779597624565,0.0,0.0,0.0,0.00928358208955266,0.01166506794040105,0.0008227904530454568
ALA 294,R ALA 294,0.0,0.0,0.0,-0.004537313432835817,0.000527691627751188,3.722049761595879e-05,-0.8518507462686562,0.1729965565238101,0.012202236270270363,0.8680845771144279,0.17450888532010958,0.012308907718891019,0.0,0.0,0.0,0.011696517412935228,0.0048563891148436416,0.0003425432771058381
CYS 295,R CYS 295,0.0,0.0,0.0,-0.010213930348258701,0.0011148053731591047,7.863230824933832e-05,-0.6655074626865675,0.5382573606210281,0.03796574695176627,0.7000348258706466,0.5358575809353316,0.03779647954373302,0.0,0.0,0.0,0.024313432835820877,0.010171967559746668,0.0007174752722923196
PHE 296,R PHE 296,0.0,0.0,0.0,-0.033940298507462684,0.005953085065866361,0.00041989824520421325,-0.9962835820895517,0.2187261951319993,0.015427756280978798,0.9572437810945277,0.21628635264833732,0.015255663061055144,0.0,0.0,0.0,-0.07298009950248739,0.02293359659378385,0.001617611181329512
GLU 297,R GLU 297,0.0,0.0,0.0,-0.004920398009950242,0.0005761700971862187,4.063990520391218e-05,99.78239303482586,1.2850717887493301,0.09064197522579068,-99.73542288557218,1.2804199735714248,0.09031386148163867,0.0,0.0,0.0,0.042049751243780305,0.005568882310381494,0.00039279867228600885
PRO 298,R PRO 298,0.0,0.0,0.0,-0.003681592039800975,0.0005713817177678224,4.0302158960928847e-05,0.10663184079601983,0.21323169324953606,0.015040203999566572,-0.11156218905472644,0.21266402475748875,0.015000163751353908,0.0,0.0,0.0,-0.00861194029850779,0.0020390849368086845,0.00014382596205413125
ALA 299,R ALA 299,0.0,0.0,0.0,-0.0014875621890547265,0.000499845276919668,3.525636746829148e-05,-0.3778855721393037,0.13619828185733945,0.009606686099554805,0.3813233830845772,0.13537157230216257,0.009548374503521561,0.0,0.0,0.0,0.0019502487562187713,0.001835935495081477,0.0001294969052454905
ASN 300,R ASN 300,0.0,0.0,0.0,-0.003407960199004993,0.000491455669448251,3.4664610183417627e-05,-1.2141044776119407,0.29490909979878327,0.02080128406198776,1.2235870646766176,0.2951045411052413,0.020815069428854548,0.0,0.0,0.0,0.006074626865673109,0.003741578003369808,0.0002639105641069862
GLN 301,R GLN 301,0.0,0.0,0.0,-0.0053233830845771345,0.0006066796490157329,4.2791883066388036e-05,-1.6808557213930346,1.2628074637990028,0.08907157082641422,1.7168407960198993,1.259207499538064,0.08881764892554413,0.0,0.0,0.0,0.030661691542289107,0.008398944207776165,0.0005924158474795886
MET 302,R MET 302,0.0,0.0,0.0,-0.004527363184079698,0.0005558351812311212,3.920559082213408e-05,-1.0731990049751237,0.5526822341448206,0.03898319908169845,1.073597014925373,0.555692971342134,0.03919556010996119,0.0,0.0,0.0,-0.00412935323383104,0.004468038411135802,0.0003151511304782455
VAL 303,R VAL 303,0.0,0.0,0.0,-0.0035621890547263297,0.0005060462135304382,3.569374781355387e-05,0.9911492537313428,0.14614552691327082,0.010308310668562035,-0.9804925373134336,0.14559102807778157,0.010269199336300931,0.0,0.0,0.0,0.007094527363184309,0.004193814433541956,0.000295808862442333
LYS 304,R LYS 304,0.0,0.0,0.0,-0.002781094527363192,0.00044814798109009483,3.1609921371778035e-05,-92.51111442786072,2.321237378427531,0.1637274608240965,92.49234825870641,2.3173570462321678,0.16345376329388905,0.0,0.0,0.0,-0.02154726368159142,0.005329818957946806,0.00037593644353078225
CYS 305,R CYS 305,0.0,0.0,0.0,-0.0036069651741293656,0.000572809471228821,4.040286492535308e-05,1.1495472636815922,0.28969230374782295,0.020433319639650428,-1.1417213930348251,0.28926116552459863,0.020402909494092396,0.0,0.0,0.0,0.004218905472636568,0.003981529593822893,0.0002808354443414243
ASP 306,R ASP 306,0.0,0.0,0.0,-0.0030497512437810854,0.0004544007456231018,3.20509573768133e-05,91.43517910447761,0.7333282662156227,0.05172498775603765,-91.42792039800995,0.7325950763524021,0.05167327253047618,0.0,0.0,0.0,0.004208955223882171,0.004158085021706154,0.000293288704042774
PRO 307,R PRO 307,0.0,0.0,0.0,-0.004761194029850742,0.0006561508193059068,4.628131037394487e-05,0.48600000000000004,0.21707366289897573,0.015311195644415979,-0.4776517412935324,0.2162982511307977,0.015256502315299025,0.0,0.0,0.0,0.0035870646766169513,0.0024298377074145733,0.00017138753741727768
ARG 308,R ARG 308,0.0,0.0,0.0,-0.005606965174129359,0.0010508235310053222,7.411937706356558e-05,-91.18185074626864,2.3299455308499923,0.16434168653743764,91.19830845771143,2.337708333628764,0.1648892324281158,0.0,0.0,0.0,0.01085074626865225,0.016536936253040136,0.0011664255485814975
HIE 309,R HIE 309,0.0,0.0,0.0,-0.006756218905472683,0.0007631263478135441,5.382678237764671e-05,-0.6339651741293535,0.22901563913030706,0.016153517702361692,0.6678109452736319,0.2328266583008147,0.016422326268748757,0.0,0.0,0.0,0.027089552238806183,0.005079658026891329,0.00035829145193287367
GLY 310,R GLY 310,0.0,0.0,0.0,-0.006646766169154225,0.0005897988442396315,4.160120290228924e-05,-0.27132835820895523,0.13840869484158963,0.009762596610322583,0.34273134328358207,0.13511807058161382,0.009530493870801396,0.0,0.0,0.0,0.06475621890547263,0.009359342241624907,0.0006601571017450314
LYS 311,R LYS 311,0.0,0.0,0.0,-0.03845771144278609,0.003597878415241937,0.00025377477665831813,-103.10465174129357,2.069328255967034,0.14595916131186665,103.37789054726375,2.067945580360307,0.1458616348941307,0.0,0.0,0.0,0.2347810945273663,0.06797769491360246,0.0047947769083482835
TYR 312,R TYR 312,0.0,0.0,0.0,-0.0752885572139303,0.0061154984914533455,0.0004313540049736489,-0.7425671641791041,0.6236469905900758,0.043988667065611844,0.8589601990049749,0.6207342774424505,0.043783220120718724,0.0,0.0,0.0,0.0411044776119403,0.035415290705737276,0.002498002003364955
MET 313,R MET 313,0.0,0.0,0.0,-0.45673134328358206,0.08384407147247276,0.005913904822884363,0.8700895522388056,0.3825129555121313,0.026980383617959687,-0.2217114427860696,0.444878871454998,0.03137933615689037,-0.008740155223880594,0.008843451442907898,0.000623768970431348,0.1829066109452737,0.09335889190048687,0.0065850285103425206
ALA 314,R ALA 314,0.0,0.0,0.0,-0.45297512437810966,0.1596692301691073,0.011262199148729727,-2.887567164179105,0.21777896667215338,0.015360943936841917,3.176771144278607,0.22362285539701085,0.01577314006600629,-0.07414266268656719,0.022265752572650992,0.0015705050960911683,-0.23791380696517408,0.17405530919520787,0.012276914925775264
CYS 315,R CYS 315,0.0,0.0,0.0,-0.21564179104477604,0.02491979262461653,0.00175770664758787,1.4563134328358198,0.8575090712246123,0.06048402639472587,-1.2931791044776124,0.8418652222884012,0.059380594368494806,-0.0010155940298507463,0.002403915275525461,0.00016955911004873982,-0.05352305671641796,0.10745828618800049,0.007579523105038471
CYS 316,R CYS 316,0.0,0.0,0.0,-0.1423383084577115,0.014109203627045933,0.0009951864921593082,-1.2894577114427863,0.8415137151519224,0.059355800966728975,1.594497512437812,0.9062967023444246,0.06392524056657449,0.0,0.0,0.0,0.16270149253731328,0.11452289283303553,0.00807782203752257
LEU 317,R LEU 317,0.0,0.0,0.0,-0.1251641791044777,0.017699478881716916,0.0012484249832200873,2.887253731343284,0.2765963171936253,0.019509599969515783,-2.8407611940298514,0.2938681511075854,0.020727861202420744,0.0,0.0,0.0,-0.07867164179104487,0.06022050395263647,0.004247626844778752
LEU 318,R LEU 318,0.0,0.0,0.0,-0.06917412935323385,0.006121044960311165,0.00043174522272288477,-2.104995024875622,0.19070253717947439,0.013451119853265359,2.1942288557213936,0.1983757863252976,0.013992349117705073,0.0,0.0,0.0,0.02005970149253734,0.02968032696696766,0.0020934888503400364
TYR 319,R TYR 319,0.0,0.0,0.0,-0.09815920398009952,0.007244454208515657,0.0005109844015264891,2.9733731343283583,0.31400534753919307,0.02214822952429253,-2.9976865671641786,0.3223285093332835,0.02273530009244688,0.0,0.0,0.0,-0.1224726368159205,0.038607741567820375,0.0027231801253063868
ARG 320,R ARG 320,0.0,0.0,0.0,-0.03917910447761199,0.003154048364972587,0.0002224694186439394,-132.91001990049756,2.17313442598864,0.15328108400424786,132.97889054726363,2.187293708934195,0.15427980281918272,0.0,0.0,0.0,0.029691542288557728,0.03964022754614228,0.0027960060711308696
GLY 321,R GLY 321,0.0,0.0,0.0,-0.027223880597014905,0.003121841984914904,0.00022019775574630318,2.345099502487563,0.21053575357189855,0.014850047076342486,-2.226069651741293,0.2043579561776699,0.014414298845574302,0.0,0.0,0.0,0.09180597014925371,0.02165645754531552,0.001527528738461616
ASP 322,R ASP 322,0.0,0.0,0.0,-0.12781094527363185,0.03321966808778598,0.0023431347245997628,125.13593532338308,2.5887731973761885,0.18259798252215403,-124.58377611940293,2.5220589284226045,0.17789232080999184,-0.0065254925373134315,0.013893997816831684,0.0009800070446851165,0.41782276616915165,0.11934267027637704,0.008417782926430079
VAL 323,R VAL 323,0.0,0.0,0.0,-0.2273333333333334,0.030263574041485584,0.0021346279270373935,0.9173681592039796,0.7026293006347959,0.04955964967765463,-0.23510945273631853,0.7138842722663475,0.050353514167347416,-0.00129030447761194,0.0037132426368913342,0.00026191194145505235,0.4536350686567163,0.06901249898364949,0.004867766359756313
VAL 324,R VAL 324,0.0,0.0,0.0,-2.862059701492537,0.4328569632853294,0.030531376134717333,-1.9970298507462683,0.3662711785321984,0.02583477699930481,3.0217810945273618,0.33083018120604557,0.023334961790738986,-0.48828304477611956,0.040714006685877956,0.0028717446119921673,-2.3255915024875637,0.45878187694957356,0.032359978554176064
PRO 325,R PRO 325,0.0,0.0,0.0,-2.989174129353234,0.46661538225030424,0.03291251141624361,-1.3749552238805973,0.76073453832207,0.05365807714376869,1.9507661691542297,0.6402641091008731,0.04516074823459121,-0.4407592835820898,0.04920425915429462,0.0034706008476052008,-2.854122467661693,0.500980462199649,0.035336437264333664
LYS 326,R LYS 326,0.0,0.0,0.0,-4.420129353233832,0.6866690116252802,0.04843389768958482,-158.93118905472636,13.81389070400441,0.9743567246019356,162.64299502487566,13.561500477050025,0.9565544905951524,-0.8888959164179107,0.09802831702165966,0.006914384364122445,-1.5972192995024885,1.2635464622562231,0.08912369575860687
ASP 327,R ASP 327,0.0,0.0,0.0,-0.8199154228855722,0.2351162257541594,0.016583819905291678,136.83202487562193,4.04089959990037,0.28502308169144897,-134.42314427860694,4.036935664125586,0.2847434872194201,-0.13319455522388055,0.058216469177550446,0.004106273130515242,1.4557706189054733,0.5408092453139685,0.038145743019800483
VAL 328,R VAL 328,0.0,0.0,0.0,-0.24972636815920404,0.033316210794972934,0.0023499443221255065,-1.9662189054726358,0.5110286980100534,0.03604518517193187,2.2577412935323395,0.5108223617949447,0.036030631337459894,-0.00011810149253731344,0.0014089742751051985,9.938138278029982e-05,0.0416779184079602,0.06763120991263434,0.004770337740708921
ASN 329,R ASN 329,0.0,0.0,0.0,-1.536059701492537,0.5045886817292523,0.03559094144695977,-4.909174129353236,2.9038219821482367,0.20481981043420835,6.410358208955222,2.5635130573237697,0.18081626961795924,-0.4287689910447762,0.09514398135083343,0.006710939012114259,-0.4636446129353235,0.8491134239593551,0.05989184309564143
ALA 330,R ALA 330,0.0,0.0,0.0,-0.16588059701492533,0.0319538795695306,0.002253852886404204,-1.0747661691542294,0.4245261450260699,0.029943765521148986,1.1542985074626866,0.42532240091975054,0.029999929081519907,-0.0004304597014925373,0.004565978937198809,0.0003220593225455882,-0.0867787184079601,0.04787746881399163,0.003377016272635576
ALA 331,R ALA 331,0.0,0.0,0.0,-0.055467661691542255,0.007456687472641551,0.0005259541817655449,-2.0231791044776117,0.29480407147527793,0.020793875935235212,2.128776119402984,0.307626048471798,0.021698268461348733,0.0,0.0,0.0,0.050129353233830894,0.028368632107336252,0.0020009690284815093
ILE 332,R ILE 332,0.0,0.0,0.0,-0.3821442786069652,0.13879557995314296,0.009789885382050093,-3.4749552238805963,0.6437073691512178,0.04540361707266838,3.5983134328358224,0.6187111433248031,0.04364051924270107,-0.04034682985074628,0.031191228905139968,0.0022000596561482463,-0.29913289950248784,0.2015872640448826,0.014218869290698759
ALA 333,R ALA 333,0.0,0.0,0.0,-0.13329850746268654,0.05499453114159416,0.0038790151436922595,-1.760592039800995,0.5025333262742245,0.03544596785103628,1.8680646766169153,0.5075573548415492,0.03580033550342736,-0.009192214925373135,0.029333405091191787,0.0020690188679276414,-0.03501808557213928,0.06465361467581678,0.004560314366099849
THR 334,R THR 334,0.0,0.0,0.0,-0.03972139303482588,0.00759234951736173,0.000535523044613724,-1.793562189054727,0.9664168509057621,0.0681657888878252,1.9530746268656716,0.9912107222600891,0.06991461373381885,0.0,0.0,0.0,0.11979104477611992,0.04348346880260851,0.0030670874082244044
ILE 335,R ILE 335,0.0,0.0,0.0,-0.04252238805970155,0.006337187588826383,0.000446990748265221,-2.6171044776119397,0.34532445487423014,0.02435730902942986,2.702999999999998,0.35792935460169517,0.025246390105540327,0.0,0.0,0.0,0.04337313432835772,0.02904080290659233,0.0020483803011178536
LYS 336,R LYS 336,0.0,0.0,0.0,0.031970149253731324,0.6995543137704914,0.049342756827298634,-178.40730845771142,15.846358384942889,1.1177159414143605,176.77421890547262,14.79793593687607,1.0437659236831935,-0.21248819104477623,0.09379164821884554,0.006615552787531461,-1.8136075940298504,1.2104508222173855,0.08537861806634685
THR 337,R THR 337,0.0,0.0,0.0,-0.024129353233830825,0.006493255902743281,0.0004579989583647938,0.3227014925373133,0.7789548620186211,0.05494323968765737,-0.23279601990049742,0.7787539563695794,0.0549290688957821,0.0,0.0,0.0,0.06577611940298499,0.026931174982462516,0.0018995786203800699
LYS 338,R LYS 338,0.0,0.0,0.0,-0.011741293532338314,0.0016965684764933644,0.00011966671368984958,-101.60553233830842,2.402385561949178,0.16945121237228478,101.61951741293538,2.4068748447602974,0.169767861967202,0.0,0.0,0.0,0.002243781094528643,0.01210424347414697,0.0008537675067774614
ARG 339,R ARG 339,0.0,0.0,0.0,-0.01443781094527365,0.0015573172442004332,0.00010984468906977696,-106.03962686567172,1.78815041190015,0.12612640535295175,106.03993532338309,1.7867116967670245,0.1260249262117898,0.0,0.0,0.0,-0.014129353233831004,0.012127563444653449,0.0008554123706733311
THR 340,R THR 340,0.0,0.0,0.0,-0.036567164179104446,0.00822668370571897,0.0005802655284884242,-3.3058805970149265,0.8598439437673949,0.060648715605889914,3.4034278606965165,0.8567733325118143,0.06043213138717692,0.0,0.0,0.0,0.0609800995024875,0.022726791824997223,0.0016030242976292823
ILE 341,R ILE 341,0.0,0.0,0.0,-0.03681094527363182,0.008171914017440917,0.0005764023725375375,2.0281094527363193,0.3283913118396018,0.02316293720921169,-1.9155422885572149,0.32732134537339336,0.02308746759360611,0.0,0.0,0.0,0.07575621890547246,0.013132515327904952,0.00092629621117336
GLN 342,R GLN 342,0.0,0.0,0.0,-0.028671641791044766,0.003481527912857474,0.0002455680449823355,-0.5855174129353238,1.2180406339754006,0.08591396211121764,0.7294029850746268,1.2086114321079109,0.08524887749138968,0.0,0.0,0.0,0.11521393034825847,0.03363084649241117,0.0023721370131035736
PHE 343,R PHE 343,0.0,0.0,0.0,-0.218223880597015,0.028272213155008958,0.0019941681599505356,-1.604965174129353,0.35317904326007876,0.024911328977663075,1.556716417910448,0.3657471793236238,0.02579781694485666,0.0,0.0,0.0,-0.2664726368159203,0.09323767573588082,0.006576478581314914
VAL 344,R VAL 344,0.0,0.0,0.0,-0.2494825870646765,0.0306850628135962,0.0021643574527915785,3.5343930348258707,0.3962312252108414,0.02794799575687479,-3.1260199004975115,0.38021517814722844,0.026818310898904348,0.0,0.0,0.0,0.15889054726368151,0.09385045774053768,0.00661970089136109
ASP 345,R ASP 345,0.0,0.0,0.0,-0.2716965174129354,0.844158665875054,0.05954236140640126,78.22833830845774,9.406239835119663,0.6634650029416159,-80.54674129353232,7.665306343262378,0.5406690223433221,-0.27080901492537307,0.058351299228542285,0.00411578330905055,-2.8609085174129363,1.779970993512619,0.12554947366295993
TRP 346,R TRP 346,0.0,0.0,0.0,-6.385174129353234,0.5702089994136256,0.04021944178595188,5.943552238805971,0.9968200926056489,0.07031026821191563,-4.374114427860697,0.9209644694940392,0.06495982509191603,-0.7474955820895522,0.05692406904256361,0.00401511425360044,-5.56323190049751,0.6964623620574506,0.049124667368774654
CYS 347,R CYS 347,0.0,0.0,0.0,-1.3777014925373143,0.22495262176193936,0.015866934553568142,0.019452736318407986,0.5557321637406779,0.03919832452860998,0.5230447761194029,0.5952880342878089,0.04198838051579889,-0.04603683582089551,0.030980210762412405,0.002185175583964295,-0.8812408159203979,0.2798708551915377,0.019740568071594772
PRO 348,R PRO 348,0.0,0.0,0.0,-4.079955223880594,0.8345836528575229,0.058866992061030805,3.3675124378109453,0.9056080890977832,0.06387666953312042,-1.8761094527363191,0.8383722370883911,0.0591342181887862,-0.7548819940298508,0.09564415263354273,0.006746218374257997,-3.3434342328358215,0.6420489013588155,0.045286637774027014
THR 349,R THR 349,0.0,0.0,0.0,-1.297109452736318,0.5104375724643346,0.0360034903907224,1.5219054726368175,4.342202831383573,0.30627537302851954,-0.6492189054726372,4.064019870069437,0.28665385981157077,-0.09674618507462684,0.06767370456936186,0.0047733350826909375,-0.5211690706467662,0.8459202216820781,0.059666611972958736
GLY 350,R GLY 350,0.0,0.0,0.0,-1.1137462686567159,0.37005698135726556,0.026101806941821428,-4.686169154228857,1.2228911348136147,0.08625609006131292,5.0894477611940285,1.067336000432103,0.07528407685528349,-0.1607222686567164,0.03649213293275077,0.002573956597744493,-0.871189930348259,0.517739741026405,0.03651854564887408
PHE 351,R PHE 351,0.0,0.0,0.0,-2.469064676616917,0.5451048744738389,0.038448733339327384,1.380109452736318,1.4678437524315857,0.10353371555430527,-0.11926865671641783,1.0046267035051912,0.07086090408918624,-0.30409912835820907,0.05203348995934132,0.003670159402064379,-1.5123230089552242,0.7697955441814606,0.05429719121958771
LYS 352,R LYS 352,0.0,0.0,0.0,-2.406721393034826,0.3364616911950575,0.023732177878880333,-214.40389054726373,5.540846829681184,0.39082120194596365,218.05151243781097,5.05159834526489,0.356312274591114,-0.31396896716417916,0.06050184282758597,0.004267470958980374,0.9269315303482599,1.234944440547265,0.08710626469689627
VAL 353,R VAL 353,0.0,0.0,0.0,-0.7358407960199005,0.21446020291464865,0.01512685639019928,3.80794527363184,0.4305131174176974,0.03036605399401908,-3.228696517412937,0.45477026340277427,0.032077021151400674,-0.08614438208955218,0.06308075849686175,0.0044493736450796455,-0.24273642189054734,0.2282499087151877,0.01609950724323829
GLY 354,R GLY 354,0.0,0.0,0.0,-0.10892039800995025,0.010508638088185543,0.0007412221804146354,-2.3626119402985077,0.3482780079228393,0.024565636598834085,2.50586567164179,0.3491966001237465,0.024630429097001263,0.0,0.0,0.0,0.03433333333333351,0.04905762002909174,0.003460257721197682
ILE 355,R ILE 355,0.0,0.0,0.0,-0.36495522388059676,0.05954815756785641,0.004200203187294453,2.976805970149256,0.5100646599964382,0.035977187173289425,-2.9084228855721372,0.5035891431990012,0.03552043943494033,-4.280597014925384e-05,0.0003059916338143216,2.1582985740034135e-05,-0.2966149452736318,0.09942634058467098,0.007012993343226149
ASN 356,R ASN 356,0.0,0.0,0.0,-0.09912935323383083,0.011622725384041577,0.0008198038393962168,-3.161965174129356,0.8824006399218006,0.06223974227996636,3.585771144278607,0.8666692330787744,0.061130134395164716,0.0,0.0,0.0,0.3246766169154227,0.07330716335734226,0.005170688628513145
TYR 357,R TYR 357,0.0,0.0,0.0,-0.5072985074626867,0.0948352876771989,0.006689165439180119,-2.7572089552238794,1.2536537550026496,0.08842591798957881,3.3821442786069653,1.2441439799578164,0.08775515017601136,-0.08371579701492532,0.051728116650886835,0.0036486200296325186,0.033921018905472805,0.11492475328626758,0.008106167088409987
GLU 358,R GLU 358,0.0,0.0,0.0,-0.03871641791044779,0.006906207396355062,0.0004871263109229267,133.95719900497514,3.685478020418852,0.2599535764045663,-133.62707960199,3.6011879415951724,0.2540082126487005,0.0,0.0,0.0,0.29140298507463125,0.08661024832817167,0.0061090158946700375
PRO 359,R PRO 359,0.0,0.0,0.0,-0.016855721393034855,0.0016096968603061621,0.00011353926232783019,1.4333034825870643,0.2542957936820638,0.01793664232049263,-1.4114228855721402,0.2553325512249731,0.018009769559252573,0.0,0.0,0.0,0.005024875621890431,0.010715422377387615,0.0007558076195963473
PRO 360,R PRO 360,0.0,0.0,0.0,-0.009134328358208951,0.0008445704090027785,5.95714035274013e-05,-0.8058258706467656,0.29568990838000364,0.020856358052946618,0.7899353233830845,0.29538685452620494,0.02083498228223202,0.0,0.0,0.0,-0.025024875621890638,0.006218602977717781,0.00043862643470984615
THR 361,R THR 361,0.0,0.0,0.0,-0.005940298507462693,0.0006589739578029729,4.6480439210131584e-05,-0.4223582089552234,0.2971706564409223,0.020960801968242623,0.4366716417910449,0.2948434640623556,0.02079665447409447,0.0,0.0,0.0,0.008373134328358399,0.005933719700109697,0.00041853231762061714
VAL 362,R VAL 362,0.0,0.0,0.0,-0.0035472636815920226,0.0004977611318718544,3.5109363211062604e-05,0.5109950248756218,0.20115674187339302,0.014188502598079748,-0.5086019900497512,0.2016368115626074,0.014222364103139144,0.0,0.0,0.0,-0.001154228855721477,0.002181125394704816,0.00015384472347928967
VAL 363,R VAL 363,0.0,0.0,0.0,-0.0018905472636815896,0.0003836979001922125,2.706396317147271e-05,0.3456815920398012,0.20904325556203146,0.014744774383548742,-0.3452089552238807,0.20878124455756994,0.014726293552218378,0.0,0.0,0.0,-0.001417910447761429,0.0008721664065626034,6.151787511680801e-05
PRO 364,R PRO 364,0.0,0.0,0.0,-0.0017114427860696663,0.0004530915450757154,3.195861349017543e-05,-0.49208955223880624,0.1753616077507668,0.012369054121691855,0.49026865671641795,0.17507106577708695,0.012348560870956055,0.0,0.0,0.0,-0.00353233830845791,0.000919765817575063,6.4875278704317e-05
GLY 365,R GLY 365,0.0,0.0,0.0,-0.0006169154228855726,0.0004861386467783524,3.4289576320454254e-05,-0.6165273631840796,0.5421855078044293,0.038242817091192205,0.6156368159203981,0.5413092773719715,0.03818101256179061,0.0,0.0,0.0,-0.001507462686567228,0.0011933455750715697,8.417210695809895e-05
GLY 366,R GLY 366,0.0,0.0,0.0,-0.0005472636815920347,0.0004977611318718665,3.5109363211063465e-05,-0.21824875621890544,0.32531484605781086,0.022945940044059168,0.21786069651741294,0.32492332122231804,0.022918324011437705,0.0,0.0,0.0,-0.0009353233830845802,0.0008643267416428763,6.0964907788715016e-05
ASP 367,R ASP 367,0.0,0.0,0.0,-0.0010945273631840864,0.0002925610035420577,2.0635662121958222e-05,92.27534328358213,0.9442461188130422,0.06660198601962763,-92.24633333333334,0.942515456848569,0.06647991453671019,0.0,0.0,0.0,0.027915422885569897,0.0019516062896324231,0.00013765569402742953
LEU 368,R LEU 368,0.0,0.0,0.0,-0.002701492537313465,0.00045760327512705954,3.2276846391340736e-05,-0.6551243781094528,0.24177873082498325,0.017053756779525805,0.6585621890547263,0.24077887166027262,0.016983232151695338,0.0,0.0,0.0,0.0007363184079600737,0.0018079769013267428,0.00012752485809244316
ALA 369,R ALA 369,0.0,0.0,0.0,-0.0018656716417910558,0.0003950762526585403,2.7866530274254527e-05,1.2862189054726367,0.12008194482697263,0.008469927332747922,-1.2787263681592043,0.11971196672163077,0.008443831089291268,0.0,0.0,0.0,0.005626865671641766,0.001287163809893069,9.078953501999265e-05
LYS 370,R LYS 370,0.0,0.0,0.0,-0.0048457711442786025,0.000599414745545472,4.227945628514959e-05,-108.07256218905468,2.4208659807793644,0.17075472061239502,108.03919402985069,2.4222018142658617,0.17084894304171683,0.0,0.0,0.0,-0.03821393034825862,0.0053270178691486566,0.0003757388699604417
VAL 371,R VAL 371,0.0,0.0,0.0,-0.006771144278606985,0.0006366604287779459,4.490656422291795e-05,0.655378109452736,0.2793535471350308,0.019704079974624224,-0.6190845771144278,0.2795867736338586,0.01972053050346925,0.0,0.0,0.0,0.029522388059701768,0.005428022579452093,0.0003828631929198014
GLN 372,R GLN 372,0.0,0.0,0.0,-0.01781592039800994,0.0024128481289061657,0.0001701891849456586,1.5749800995024883,1.42221297661347,0.10031516878715181,-1.4881990049751246,1.4205916713522666,0.10020081073135599,0.0,0.0,0.0,0.06896517412935306,0.017110230307876787,0.0012068625933991807
ARG 373,R ARG 373,0.0,0.0,0.0,-0.04338308457711443,0.007061739982462569,0.0004980967336963348,-119.25717412935319,2.2588072105556622,0.1593239763035226,119.34730348258707,2.2725810501058716,0.1602955080375506,0.0,0.0,0.0,0.04674626865671522,0.03734510695446553,0.002634120746410271
ALA 374,R ALA 374,0.0,0.0,0.0,-0.01155721393034821,0.0007777760097856825,5.486008986223254e-05,1.6450696517412928,0.13404879606229347,0.009455073061366203,-1.6068756218905464,0.13576446333710973,0.009576086900422574,0.0,0.0,0.0,0.02663681592039804,0.012445800419040745,0.0008778590761421495
VAL 375,R VAL 375,0.0,0.0,0.0,-0.022084577114427816,0.001488867794241847,0.00010501663712615484,-2.197522388059702,0.11433554853139394,0.00806460778934067,2.3022985074626865,0.11814743486818442,0.008333477520921317,0.0,0.0,0.0,0.08269154228855737,0.017428014792609015,0.0012292773827085567
CYS 376,R CYS 376,0.0,0.0,0.0,-0.017572139303482583,0.0013589650365788374,9.585400306560026e-05,1.6976567164179104,0.5526113643125034,0.03897820030914629,-1.6282985074626866,0.556570558433685,0.03925746033071715,0.0,0.0,0.0,0.05178606965174136,0.02695673712807548,0.001901381635114074
MET 377,R MET 377,0.0,0.0,0.0,-0.03310447761194035,0.0033700509836772463,0.0002377050686556702,-1.1924676616915422,0.6031167887685867,0.04254057828086389,1.3424925373134335,0.6063869273538964,0.042771236072303716,0.0,0.0,0.0,0.11692039800995031,0.03164233626990413,0.0022318783163500387
LEU 378,R LEU 378,0.0,0.0,0.0,-0.04904477611940295,0.0059985889779179125,0.00042310784369121096,1.267671641791045,0.3677416376770299,0.025938495190415415,-1.2415223880597015,0.38407945222073075,0.02709087577652644,0.0,0.0,0.0,-0.02289552238805954,0.03970718733705074,0.0028007290506264788
SER 379,R SER 379,0.0,0.0,0.0,-0.033159203980099444,0.0028133525552591766,0.0001984385890716645,-1.4747761194029851,0.42158141583327097,0.029736060338545832,1.594582089552238,0.4332341116534042,0.03055797812951231,0.0,0.0,0.0,0.08664676616915425,0.031682969388045816,0.0022347443555240294
ASN 380,R ASN 380,0.0,0.0,0.0,-0.10816915422885585,0.013084160937708263,0.0009228855554600849,-1.4497512437810938,0.26141061619537465,0.018438483207230218,1.6828059701492541,0.269730189796653,0.01902530068377768,0.0,0.0,0.0,0.12488557213930347,0.03640665622805152,0.002567927535852727
THR 381,R THR 381,0.0,0.0,0.0,-0.026383084577114507,0.00211545190303176,0.00014921247253631804,-0.3053631840796022,0.2701338021840264,0.019053769306571683,0.37621393034825873,0.27281322133704133,0.01924276096183435,0.0,0.0,0.0,0.0444676616915423,0.017128725371164482,0.001208167134579681
THR 382,R THR 382,0.0,0.0,0.0,-0.031383084577114466,0.003707933197191818,0.0002615374424535804,-0.3615323383084579,0.2273732771527669,0.01603767442031061,0.3837313432835822,0.23271821720610616,0.0164146774236756,0.0,0.0,0.0,-0.009184079601990183,0.015974511578534963,0.0011267551707402053
ALA 383,R ALA 383,0.0,0.0,0.0,-0.006497512437810939,0.0005565027444421481,3.9252677100554705e-05,-1.2291741293532334,0.07604891413202575,0.005364076817383136,1.2495522388059703,0.07810917545978138,0.005509396446888681,0.0,0.0,0.0,0.01388059701492543,0.006667338645868888,0.0004702778083308223
ILE 384,R ILE 384,0.0,0.0,0.0,-0.00963184079601992,0.0008003612956096307,5.645313309611606e-05,-1.205636815920397,0.1177302441426328,0.008304051155996847,1.229273631840796,0.11705337367968038,0.00825630839464208,0.0,0.0,0.0,0.014004975124377974,0.006145416536115711,0.00043346426113741496
ALA 385,R ALA 385,0.0,0.0,0.0,-0.004014925373134325,0.00047292476172401367,3.335754073130053e-05,-0.6708109452736317,0.08769658275252228,0.006185640017027235,0.6742388059701494,0.08701754090092716,0.006137744097726523,0.0,0.0,0.0,-0.0005870646766169607,0.003334372749503707,0.00023518852005008196
GLU 386,R GLU 386,0.0,0.0,0.0,-0.0030995024875622034,0.0004232658518438623,2.9854871294072328e-05,88.94253731343281,0.6756608188623751,0.047657439639200674,-88.9373482587065,0.6748814143870937,0.047602464686238646,0.0,0.0,0.0,0.002089552238805201,0.0031483929879336627,0.00022207051910389617
ALA 387,R ALA 387,0.0,0.0,0.0,-0.001731343283582058,0.00044326096731098664,3.1265217997404585e-05,-1.070845771144279,0.09474365043650904,0.006682701846583121,1.0756567164179103,0.0952304174365418,0.006717035743524897,0.0,0.0,0.0,0.003079601990049919,0.0021564739602163378,0.0001521059453551823
TRP 388,R TRP 388,0.0,0.0,0.0,-0.0052786069651740986,0.0005297047424559257,3.736249177907951e-05,-1.577537313432836,0.11529399949324878,0.008132211707736647,1.5732686567164178,0.11480698690185057,0.008097860488115581,0.0,0.0,0.0,-0.009547263681591618,0.0026540131960668826,0.0001871996572276642
ALA 389,R ALA 389,0.0,0.0,0.0,-0.0011741293532338225,0.00037922067662006623,2.6748164169689496e-05,-0.7302636815920397,0.05567804683965492,0.003927226623792027,0.7312139303482583,0.055531435272811756,0.003916885441201329,0.0,0.0,0.0,-0.0002238805970150841,0.000953979288692953,6.728851088994784e-05
ARG 390,R ARG 390,0.0,0.0,0.0,-0.0019452736318408149,0.00026764134639427545,1.8877965030169466e-05,-89.51912935323377,0.7631907119987652,0.05383132227723311,89.5141791044776,0.7627564687465079,0.05380069311981353,0.0,0.0,0.0,-0.006895522388057276,0.0025045292008989686,0.0001766558691643926
LEU 391,R LEU 391,0.0,0.0,0.0,-0.001278606965174078,0.0004483136448187039,3.1621606390246157e-05,-1.0311393034825873,0.07860627054293837,0.0055444588306456455,1.0320895522388056,0.07840107332687427,0.005529985334971925,0.0,0.0,0.0,-0.000328358208955307,0.0010229417101344361,7.215274505222216e-05
ASP 392,R ASP 392,0.0,0.0,0.0,-0.001134328358208922,0.0003410047659342143,2.405262166385855e-05,83.53492039800994,0.7203085254059556,0.05080664604606625,-83.53300995024875,0.7194122116333803,0.05074342494707429,0.0,0.0,0.0,0.0007761194029843971,0.0018050859230861053,0.00012732094420968553
HID 393,R HID 393,0.0,0.0,0.0,-0.0009004975124378575,0.00033091122683217655,2.334067830844659e-05,-0.481268656716418,0.5299650673390537,0.03738085368058083,0.48126865671641833,0.5299449022920769,0.03737943134783297,0.0,0.0,0.0,-0.0009004975124380985,0.0006982919824688232,4.925371884235936e-05
LYS 394,R LYS 394,0.0,0.0,0.0,-0.0007213930348258155,0.00044831364481862324,3.162160639024047e-05,-81.3953930348259,0.6596832571380283,0.04653046932776286,81.38957711442785,0.6590574871894147,0.04648633091878379,0.0,0.0,0.0,-0.006537313432834231,0.0013382437240454495,9.439243437057416e-05
PHE 395,R PHE 395,0.0,0.0,0.0,-0.0009303482587064028,0.00025455918020825735,1.7955220173645317e-05,-0.8179154228855714,0.06153062426413552,0.004340035606575068,0.8175373134328355,0.061468431008876244,0.004335648832581757,0.0,0.0,0.0,-0.0013084577114424983,0.000694239344975478,4.896786783349984e-05
ASP 396,R ASP 396,0.0,0.0,0.0,-0.0005174129353233686,0.0004996966976911184,3.524588749754497e-05,79.52678109452735,0.9355980245410954,0.06599199648160269,-79.5256218905473,0.9350357836646974,0.06595233906788031,0.0,0.0,0.0,0.0006417910447749418,0.0012856052550259893,9.067960303573566e-05
LEU 397,R LEU 397,0.0,0.0,0.0,-0.0003631840796019909,0.0004809172526803821,3.392128757688692e-05,-0.5161492537313431,0.05356028464714305,0.003777851196000094,0.5159054726368161,0.05348627963649836,0.0037726312850191136,0.0,0.0,0.0,-0.000606965174129441,0.0007595175503134826,5.357223742812773e-05
MET 398,R MET 398,0.0,0.0,0.0,-0.00037313432835823194,0.00048363736555285516,3.4113149545810865e-05,-0.9319800995024877,0.09435699966120682,0.0066554296036603474,0.9317711442786073,0.094328511188654,0.0066534201817385836,0.0,0.0,0.0,-0.000582089552238867,0.0007292588836232786,5.143795563896153e-05
TYR 399,R TYR 399,0.0,0.0,0.0,-0.0006567164179104992,0.0004748051856891956,3.3490175611280176e-05,-0.5022786069651745,0.15362586843622897,0.010835933278396392,0.502089552238806,0.15362065425336555,0.010835565498294092,0.0,0.0,0.0,-0.0008457711442790126,0.0007669118323318569,5.4093789868535966e-05
ALA 400,R ALA 400,0.0,0.0,0.0,-0.0001691542288557232,0.0003748880842544221,2.6442566666648543e-05,-0.3090845771144277,0.08795378598219838,0.006203781734070907,0.30903980099502476,0.08793495112758752,0.006202453225858396,0.0,0.0,0.0,-0.00021393034825883535,0.0007186256750357137,5.068794693298664e-05
LYS 401,R LYS 401,0.0,0.0,0.0,-0.0001741293532338194,0.0003792206766200648,2.6748164169689394e-05,-68.19586069651743,0.6044523120240286,0.04263477882817421,68.194592039801,0.6043263860139239,0.04262589669225921,0.0,0.0,0.0,-0.0014427860696538228,0.0007383996403438709,5.2082694906811504e-05
ARG 402,R ARG 402,0.0,0.0,0.0,-0.0004029850746268511,0.0004904978126911756,3.4597048176995265e-05,-74.54958706467667,0.6340928127302066,0.04472545855066984,74.54684079601988,0.6336618795888035,0.04469506287046816,0.0,0.0,0.0,-0.003149253731346443,0.001040288871240683,7.337631945561056e-05
ALA 403,R ALA 403,0.0,0.0,0.0,-0.0001791044776119515,0.0003834397784676398,2.704575666879419e-05,0.6199900497512437,0.059328161498262144,0.004184685860975009,-0.6197412935323382,0.059294884431289906,0.004182338677645259,0.0,0.0,0.0,6.965174129359578e-05,0.0007089508597230667,5.000553807648492e-05
PHE 404,R PHE 404,0.0,0.0,0.0,-0.0002587064676616896,0.0004379240016848801,3.088877746676836e-05,0.3872189054726369,0.08434619397816912,0.005949321813686049,-0.3870199004975127,0.08430730097094064,0.005946578512472432,0.0,0.0,0.0,-5.970149253715662e-05,0.0007098580269008207,5.006952471565288e-05
VAL 405,R VAL 405,0.0,0.0,0.0,-0.00023880597014926886,0.00042635393603243605,3.00726879584536e-05,0.27277114427860677,0.07508288861233453,0.005295938630870963,-0.27253731343283577,0.07505613057612955,0.005294051264518347,0.0,0.0,0.0,-4.975124378223794e-06,0.0007694251419938771,5.427106506367606e-05
HIE 406,R HIE 406,0.0,0.0,0.0,-0.00017910447761193383,0.00038343977846760197,2.704575666879152e-05,0.5404925373134327,0.16330370691009166,0.011518555372249063,-0.5402935323383085,0.16322273158914827,0.011512843813487047,0.0,0.0,0.0,1.9900497512219098e-05,0.000668853619433,4.717729681182219e-05
TRP 407,R TRP 407,0.0,0.0,0.0,-0.0003333333333333165,0.000471404520791008,3.3250311203586096e-05,0.21893034825870655,0.11892242182328988,0.00838814088603444,-0.21867164179104476,0.11890420761624394,0.008386856154925822,0.0,0.0,0.0,-7.462686567182138e-05,0.0007786983558656023,5.4925147138610114e-05
TYR 408,R TYR 408,0.0,0.0,0.0,-0.0005771144278606771,0.0004940175756141678,3.484531311165468e-05,-0.20979104477611937,0.10047482355575542,0.0070869476299218305,0.2095572139303481,0.10039716136499252,0.0070814697613445715,0.0,0.0,0.0,-0.0008109452736317482,0.000722130348888897,5.093514756672235e-05
VAL 409,R VAL 409,0.0,0.0,0.0,-0.0001840796019900466,0.00038754909640099737,2.7335605607640477e-05,0.1906119402985074,0.16228204259857804,0.01144649272794853,-0.19055721393034833,0.1621929873161178,0.011440211252643294,0.0,0.0,0.0,-0.00012935323383070338,0.000664062635361836,4.68393668507978e-05
GLY 410,R GLY 410,0.0,0.0,0.0,-0.00010447761194030192,0.00030587912734208756,2.1575050145339537e-05,-0.06657711442786075,0.10207018984676694,0.007199476091827187,0.06662686567164179,0.10201865537442079,0.0071958411304136926,0.0,0.0,0.0,-5.472636815918801e-05,0.0006780055986436835,4.782282765309065e-05
GLU 411,R GLU 411,0.0,0.0,0.0,-0.00024875621890546725,0.00043229221883040787,3.0491542132181398e-05,75.9653233830846,0.578509510403626,0.04080491468957017,-75.9578009950249,0.5780704739288433,0.04077394744430117,0.0,0.0,0.0,0.007273631840795542,0.0009031461007984031,6.370301426779414e-05
GLY 412,R GLY 412,0.0,0.0,0.0,-0.00014925373134328095,0.0003563383995914362,2.5134172791388884e-05,0.4256169154228855,0.1515801267918941,0.010691637788395294,-0.42526865671641767,0.1514422125563636,0.010681910068255702,0.0,0.0,0.0,0.00019900497512448213,0.0006983983132534726,4.926121883763768e-05
MET 413,R MET 413,0.0,0.0,0.0,-0.0005373134328358479,0.0004986057638355481,3.516893895632315e-05,-0.6850149253731346,0.24210222497825631,0.017076574297802512,0.6847014925373137,0.24192042696483196,0.017063751254628445,0.0,0.0,0.0,-0.000850746268656908,0.0007775532106047804,5.484437481968592e-05
GLU 414,R GLU 414,0.0,0.0,0.0,-0.00036318407960198485,0.0004809172526803739,3.3921287576886345e-05,76.81158208955225,1.455214075129212,0.10264288680281144,-76.80525373134329,1.4541021131692304,0.102564455053464,0.0,0.0,0.0,0.005965174129351174,0.0013942958045494202,9.834604329489706e-05
GLU 415,R GLU 415,0.0,0.0,0.0,-0.0003084577114427891,0.0004618566354338424,3.257685529584637e-05,75.39343283582089,1.080683926027713,0.07622556693525051,-75.38939800995024,1.0801126626317867,0.0761852731220688,0.0,0.0,0.0,0.0037263681592053705,0.0010971474745323495,7.738681611117259e-05
GLY 416,R GLY 416,0.0,0.0,0.0,-0.000218905472636815,0.0004135043732374142,2.916634968013676e-05,0.47829850746268626,0.12259564424490149,0.008647230019150166,-0.4782537313432834,0.12246498250035992,0.008638013850282882,0.0,0.0,0.0,-0.0001741293532338255,0.0007819654807718358,5.515559236151754e-05
GLU 417,R GLU 417,0.0,0.0,0.0,-0.0006815920398009829,0.00046585870291420415,3.285913937101071e-05,85.2413233830846,1.2520287933575327,0.08831130203234666,-85.22909452736317,1.2504609641670008,0.08820071588775097,0.0,0.0,0.0,0.011547263681591322,0.0019620795585697614,0.0001383944214602955
PHE 418,R PHE 418,0.0,0.0,0.0,-0.0007562189054725889,0.0004293621693609945,3.0284872377431443e-05,0.7387263681592038,0.1281995092827666,0.009042496182782309,-0.7387313432835817,0.12808760785593484,0.0090346032646999,0.0,0.0,0.0,-0.0007611940298506072,0.0007415772938474643,5.230682930355924e-05
SER 419,R SER 419,0.0,0.0,0.0,-0.0005621890547263505,0.0004961174472564181,3.499342663732739e-05,0.5457960199004973,0.29979854460511157,0.021146158907800385,-0.5461442786069656,0.29968534755955634,0.021138174603819334,0.0,0.0,0.0,-0.0009104477611940544,0.0007992162196044878,5.6372365662110815e-05
GLU 420,R GLU 420,0.0,0.0,0.0,-0.0013681592039800903,0.00048230488749840183,3.401916379041722e-05,88.69091542288554,1.548208326649942,0.10920219556383132,-88.67723383084575,1.546121637987608,0.1090550118938674,0.0,0.0,0.0,0.012313432835816485,0.002893854984853745,0.00020411679264971394
ALA 421,R ALA 421,0.0,0.0,0.0,-0.0008905472636816132,0.0003277546087960335,2.311802763917322e-05,0.7742786069651743,0.08288277395789301,0.005846100124139903,-0.7739601990049756,0.08289115567726363,0.0058466913250410455,0.0,0.0,0.0,-0.0005721393034826235,0.0007370911636831812,5.199040207920443e-05
ARG 422,R ARG 422,0.0,0.0,0.0,-0.0014079601990049642,0.000491455669448232,3.466461018341629e-05,-79.81252238805968,0.7142179529584191,0.05037705018867235,79.81069651741298,0.7138270986732475,0.050349481453023814,0.0,0.0,0.0,-0.003233830845770748,0.0016751178027138787,0.00011815369981909226
GLU 423,R GLU 423,0.0,0.0,0.0,-0.002004975124378119,0.00033823528620465453,2.385727762531313e-05,86.57825373134327,1.3228314951187012,0.09330533956016507,-86.57399999999998,1.3202117197937626,0.09312055485616706,0.0,0.0,0.0,0.0022487562189016457,0.0035404992965614142,0.0002497275656780045
ASP 424,R ASP 424,0.0,0.0,0.0,-0.0031442786069651907,0.00048261270896630596,3.4040875842702555e-05,95.15828855721394,1.0837532931063463,0.07644206339648797,-95.12648756218913,1.0788030824122985,0.07609290245542569,0.0,0.0,0.0,0.028656716417906868,0.005449594184917313,0.00038438473665399376
MET 425,R MET 425,0.0,0.0,0.0,-0.0033233830845771153,0.0004986554035154644,3.51724402693833e-05,0.8839104477611943,0.19751980048184145,0.013931972531513192,-0.8836965174129359,0.19767484844882002,0.013942908771888803,0.0,0.0,0.0,-0.003109452736318374,0.0016139812642648051,0.0001138414608827098
ALA 426,R ALA 426,0.0,0.0,0.0,-0.002159203980099492,0.0004284965771170936,3.0223818207995773e-05,0.33152238805970147,0.10135343188807759,0.007148919883447858,-0.3295721393034824,0.10213836103991984,0.007204284517049012,0.0,0.0,0.0,-0.00020895522388055744,0.0019177410537502039,0.00013526702446147547
ALA 427,R ALA 427,0.0,0.0,0.0,-0.0046169154228855565,0.0006367770510525821,4.491479012393056e-05,0.18568656716417914,0.17245917036055072,0.012164331972842557,-0.1769900497512439,0.17053944233968235,0.012028924798526516,0.0,0.0,0.0,0.00407960199004987,0.0042780978523899345,0.0003017537564397325
LEU 428,R LEU 428,0.0,0.0,0.0,-0.010746268656716412,0.0016239190074474263,0.00011454241524124884,0.39211940298507486,0.14627172856963117,0.010317212247064821,-0.3744626865671641,0.14550074746605418,0.010262831432933037,0.0,0.0,0.0,0.006910447761194109,0.005742565195397586,0.0004050493184355862
GLU 429,R GLU 429,0.0,0.0,0.0,-0.006636815920397996,0.000993730501392738,7.009234525023345e-05,88.5837313432836,1.115666437363812,0.07869304303551462,-88.58068159203984,1.1141656441873802,0.07858718524678396,0.0,0.0,0.0,-0.0035870646766172163,0.0065618854104653665,0.00046283971060382447
LYS 430,R LYS 430,0.0,0.0,0.0,-0.016184079601990056,0.0031260334050334055,0.00022049339572678383,-91.79865671641784,2.76234056725987,0.19484048086251027,91.87850248756213,2.7742165639209104,0.19567814908039188,0.0,0.0,0.0,0.06366169154228767,0.03293586372826328,0.002323116708524673
ASP 431,R ASP 431,0.0,0.0,0.0,-0.037751243781094505,0.009094189875837566,0.0006414546958707678,99.59900995024879,2.28091477456826,0.1608833236388825,-99.48396019900491,2.256115670534024,0.15913412970810556,0.0,0.0,0.0,0.07729850746268405,0.048962981729692136,0.003453582450240299
TYR 432,R TYR 432,0.0,0.0,0.0,-0.041716417910447785,0.005589095558199467,0.00039422440485907594,-0.16841293532338314,0.17050155346264415,0.012026252323195645,0.1944129353233831,0.17049154465207816,0.012025546356130378,0.0,0.0,0.0,-0.015716417910447825,0.01857549284493745,0.001310214244058939
GLU 433,R GLU 433,0.0,0.0,0.0,-0.058582089552238814,0.022145706492044486,0.0015620376984254876,90.54654726368165,1.261195945493824,0.08895790308927085,-90.45389054726371,1.258148963310419,0.08874298553680444,-0.0002660059701492548,0.001102175956898158,7.774149791028711e-05,0.03380862089552527,0.05285026630431935,0.0037277703634711053
GLU 434,R GLU 434,0.0,0.0,0.0,0.017587064676616915,0.5772643872334416,0.04071709047264083,84.38462686567166,5.596777595883269,0.39476625401918897,-85.22361194029853,4.963559279894638,0.3501024777127944,-0.1281881552238806,0.05498890633002009,0.0038786184000738793,-0.9495861651741274,1.028020948629067,0.07251100691263097
VAL 435,R VAL 435,0.0,0.0,0.0,-0.8560995024875624,0.31742131088935593,0.022389173001589633,-0.20009950248756217,0.9394203357462957,0.06626160152670621,0.9083731343283581,0.9302227278761467,0.0656128522879466,-0.05625359999999999,0.032763610059250596,0.002310966871499308,-0.20407947064676626,0.347565964552947,0.024515412931908617
GLY 436,R GLY 436,0.0,0.0,0.0,-0.347865671641791,0.41994322865028494,0.029620511523798337,-2.4889353233830844,3.4088813970130296,0.2404439548365074,2.151547263681592,2.326970288890274,0.16413182915019708,-0.0464370985074627,0.03454808775433224,0.002436834223381637,-0.7316908298507465,1.096817377600553,0.07736353286880747
VAL 437,R VAL 437,0.0,0.0,0.0,-0.37662686567164194,0.24025930244750984,0.016946584565059604,0.6620348258706469,0.6395810536283049,0.045112569216294786,-0.654328358208955,0.5315557207110919,0.03749304971881262,-0.0542275343283582,0.05017809126051453,0.0035392896682756568,-0.42314793233830783,0.32512186556237843,0.02293232824941922
ASP 438,R ASP 438,0.0,0.0,0.0,-0.03101492537313431,0.016271171470251686,0.001147679946142553,90.3132288557214,1.4250639882178988,0.10051626364074641,-90.29725870646766,1.4101639623566045,0.09946529684900203,0.0,0.0,0.0,-0.015044776119403273,0.035960356628244955,0.0025364479892444262
SER 439,R SER 439,0.0,0.0,0.0,-0.02244278606965176,0.01369526047222158,0.0009659891932123048,0.37499004975124345,0.5470361388559494,0.038584954225825925,-0.28346766169154214,0.5221537679763931,0.036829887104619666,0.0,0.0,0.0,0.0690796019900495,0.03962251774281158,0.002794756917917167
VAL 440,R VAL 440,0.0,0.0,0.0,-0.05126368159203978,0.03511070090142276,0.0024765178950541078,97.8013830845771,2.490021194642107,0.17563255330357994,-97.74105472636816,2.459541779107739,0.17348270109147007,-3.8041791044776934e-05,0.000537992168324869,3.7947041729420735e-05,0.009026634825868334,0.042963260854913844,0.0030303947687002814
gtp 441,R gtp 441,0.0,0.0,0.0,-0.002840796019900512,0.00036586619524083187,2.580621168039867e-05,336.5892238805968,2.117576605776593,0.1493623375129251,-336.54818905472644,2.1160259885278463,0.1492529654050973,0.0,0.0,0.0,0.03819402985074354,0.0045094885236954645,0.00031807479599532586
Mg+ 442,R Mg+ 442,0.0,0.0,0.0,-3.482587064678222e-05,0.00018333856490245542,1.2931705297175401e-05,-167.44435820895518,1.0871589113766598,0.07668227718811334,167.41466666666665,1.0860366958914578,0.07660312221085974,0.0,0.0,0.0,-0.029726368159202113,0.001455731934957352,0.00010267941381875224
MET 443,R MET 443,0.0,0.0,0.0,-0.000278606965174139,0.00044831364481867474,3.16216063902441e-05,-74.32049751243777,0.4713236693009862,0.03324460837918384,74.31310447761194,0.47102848624814736,0.033223787771964275,0.0,0.0,0.0,-0.007671641791047188,0.0007927794741117131,5.5918352640738193e-05
ARG 444,R ARG 444,0.0,0.0,0.0,-0.00025870646766170725,0.00043792400168491,3.088877746677047e-05,-75.21990547263685,0.5415229822597959,0.03819608614236205,75.2121741293532,0.5412323091543131,0.03817558364230202,0.0,0.0,0.0,-0.007990049751247712,0.0008463562506424375,5.9697367084516424e-05
GLU 445,R GLU 445,0.0,0.0,0.0,-9.950248756219136e-05,0.0002993355016217248,2.1113498373971794e-05,69.00259203980096,0.4752966423741133,0.03352484029308929,-68.99823383084579,0.4750713275041184,0.03350894780751542,0.0,0.0,0.0,0.004258706467662372,0.0006930617903047176,4.8884809531054375e-05
ILE 446,R ILE 446,0.0,0.0,0.0,-9.950248756218473e-05,0.0002993355016217048,2.111349837397038e-05,-0.03125870646766176,0.050757277607921106,0.003580142323366495,0.03125373134328356,0.050641362152927354,0.0035719662775674853,0.0,0.0,0.0,-0.00010447761194010804,0.0007151730478034344,5.044441738483842e-05
VAL 447,R VAL 447,0.0,0.0,0.0,-5.4726368159197956e-05,0.00022744536220221297,1.6042758907670186e-05,0.2317910447761195,0.0619981232214972,0.00437301044057442,-0.23170149253731342,0.06193906850064466,0.004368845041729511,0.0,0.0,0.0,3.482587064674079e-05,0.000617957713640822,4.3587376410255695e-05
HID 448,R HID 448,0.0,0.0,0.0,-6.96517412935335e-05,0.0002545591802082835,1.795522017364716e-05,-0.24693034825870638,0.15008854807433783,0.010586429937481665,0.24688059701492532,0.15006710164675827,0.010584917223114757,0.0,0.0,0.0,-0.00011940298507457395,0.000643120224897651,4.536220311015539e-05
ILE 449,R ILE 449,0.0,0.0,0.0,-3.482587064676454e-05,0.00018333856490236237,1.2931705297168837e-05,0.19335323383084585,0.0416489666125176,0.0029376916005180425,-0.19333830845771144,0.041593806646753766,0.0029338009165157993,0.0,0.0,0.0,-1.9900497512479807e-05,0.0006226264302866098,4.3916682292034934e-05
GLN 450,R GLN 450,0.0,0.0,0.0,-3.9800995024880075e-05,0.0001954913701929423,1.3788898090378211e-05,0.2376019900497515,0.164697584452225,0.011616871913587814,-0.23755223880597018,0.16463920604348609,0.011612754218121335,0.0,0.0,0.0,9.950248756337118e-06,0.0006386401111376913,4.5046200250241846e-05
ALA 451,R ALA 451,0.0,0.0,0.0,-2.4875621890546734e-05,0.0001557460282835641,1.098547782372012e-05,0.09996019900497516,0.0407671266449546,0.002875491405017097,-0.09996019900497516,0.040769323263495194,0.0028756463425428295,0.0,0.0,0.0,-2.4875621890599484e-05,0.0006343234806172984,4.474172860895779e-05
GLY 452,R GLY 452,0.0,0.0,0.0,-9.95024875621781e-06,9.925341961819804e-05,7.000796438666977e-06,0.4034875621890545,0.03121010638917049,0.002201391171208183,-0.40346268656716433,0.031235581362138973,0.002203188037257927,0.0,0.0,0.0,1.4925373134320087e-05,0.0006267472051054898,4.420733933727869e-05
GLN 453,R GLN 453,0.0,0.0,0.0,-2.985074626864459e-05,0.00017017543658189176,1.2003249811986027e-05,0.15059203980099506,0.06015455000982021,0.0042429748123373485,-0.15061691542288555,0.060202539676663495,0.004246359742448791,0.0,0.0,0.0,-5.472636815911179e-05,0.0005481675033162229,3.866475452202515e-05
CYS 454,R CYS 454,0.0,0.0,0.0,-9.95024875621781e-06,9.925341961819804e-05,7.000796438666977e-06,0.3421492537313432,0.0493182134817872,0.0034786385661357017,-0.3421542288557212,0.04928080867850504,0.003476000234734989,0.0,0.0,0.0,-1.4925373134355437e-05,0.0006024627065957851,4.24944428815642e-05
GLY 455,R GLY 455,0.0,0.0,0.0,-9.950248756213392e-06,9.925341961815396e-05,7.000796438663869e-06,0.24151741293532336,0.029904008038885058,0.0021092660966827853,-0.2415174129353234,0.02999819140939112,0.002115909279430109,0.0,0.0,0.0,-9.950248756210076e-06,0.0006066796490156171,4.279188306637987e-05
ASN 456,R ASN 456,0.0,0.0,0.0,-4.975124378115533e-06,7.035888370023997e-05,4.962733015466925e-06,0.5298009950248761,0.09754371490474376,0.006880203166262202,-0.5297014925373132,0.09756100501360822,0.006881422716510728,0.0,0.0,0.0,9.45273631850612e-05,0.0005782284666975706,4.078509139497709e-05
GLN 457,R GLN 457,0.0,0.0,0.0,-2.4875621890544525e-05,0.0001557460282835503,1.0985477823719143e-05,0.2623781094527352,0.12409956810716913,0.008753308629433727,-0.26241791044776114,0.1241130301633566,0.008754258169664955,0.0,0.0,0.0,-6.467661691654476e-05,0.0005823233786426047,4.1073924213752775e-05
ILE 458,R ILE 458,0.0,0.0,0.0,-3.980099502488449e-05,0.00019549137019296399,1.378889809037974e-05,0.12249253731343292,0.047199599395696866,0.0033292030504036927,-0.1224726368159204,0.047193899781955775,0.003328801030647256,0.0,0.0,0.0,-1.990049751236492e-05,0.0006064348062064579,4.2774613186178375e-05
GLY 459,R GLY 459,0.0,0.0,0.0,-1.990049751243562e-05,0.00013965839649369806,9.850743768467175e-06,0.3042885572139302,0.03426450113772217,0.0024168315657074283,-0.3042089552238805,0.03422861564187557,0.0024143003979905974,0.0,0.0,0.0,5.9701492537324256e-05,0.0005785708163227143,4.080923887569569e-05
ALA 460,R ALA 460,0.0,0.0,0.0,-3.980099502487566e-05,0.0001954913701929206,1.378889809037668e-05,0.27735820895522384,0.06136588778675707,0.00432841599136598,-0.2773731343283582,0.06134094486590215,0.0043266566533788076,0.0,0.0,0.0,-5.472636815924877e-05,0.0005660283643116117,3.9924562521880875e-05
LYS 461,R LYS 461,0.0,0.0,0.0,-2.9850746268671103e-05,0.00017017543658204293,1.200324981199669e-05,-55.42351243781093,0.41754817530604665,0.029451577486187742,55.422835820895486,0.4175704163965537,0.02945314625175585,0.0,0.0,0.0,-0.0007064676616902493,0.0006136166014155497,4.328117796265109e-05
PHE 462,R PHE 462,0.0,0.0,0.0,-5.472636815919132e-05,0.00022744536220218543,1.604275890766824e-05,0.1649850746268655,0.04260468262073313,0.003005102610158113,-0.1649353233830846,0.04254316854760056,0.0030007637419783464,0.0,0.0,0.0,-4.975124378122161e-06,0.0006425811789339611,4.532418173943189e-05
TRP 463,R TRP 463,0.0,0.0,0.0,-9.452736318408907e-05,0.00029256100354210204,2.0635662121961353e-05,0.42507462686567143,0.07099876954287496,0.005007867082842183,-0.42500995024875626,0.07104262542558941,0.0050109604383024075,0.0,0.0,0.0,-2.9850746268852274e-05,0.0006457703776947983,4.5549130475837715e-05
GLU 464,R GLU 464,0.0,0.0,0.0,-1.9900497512444456e-05,0.00013965839649376008,9.85074376847155e-06,56.49720895522392,0.3050900790486231,0.02151939496988995,-56.49631840796022,0.30508543474710986,0.02151906738611884,0.0,0.0,0.0,0.0008706467661661,0.0006011465658520285,4.2401609471218044e-05
VAL 465,R VAL 465,0.0,0.0,0.0,-3.980099502488449e-05,0.00019549137019296399,1.378889809037974e-05,0.20820398009950244,0.04769329024514364,0.003364025318028372,-0.20813930348258705,0.04767260336873451,0.0033625661782702727,0.0,0.0,0.0,2.4875621890341535e-05,0.0006264311848130211,4.4185048984497175e-05
ILE 466,R ILE 466,0.0,0.0,0.0,-5.970149253733337e-05,0.00023693295322974395,1.671196198130302e-05,0.3013781094527362,0.04748674932652366,0.0033494570448839704,-0.3012487562189054,0.047377890291810325,0.003341778720595806,0.0,0.0,0.0,6.965174129332582e-05,0.0006426967268440604,4.533233186061291e-05
SER 467,R SER 467,0.0,0.0,0.0,-3.9800995024880075e-05,0.00019549137019294228,1.378889809037821e-05,0.4133930348258705,0.08190134674260688,0.0057768755857812645,-0.4133631840796023,0.08186521161912132,0.00577432681068836,0.0,0.0,0.0,-9.95024875626752e-06,0.0005729390905716811,4.041200756887476e-05
ASP 468,R ASP 468,0.0,0.0,0.0,-3.980099502486903e-05,0.000195491370192888,1.378889809037438e-05,60.39272139303486,0.6606280834645688,0.046597112238480176,-60.391208955223895,0.660469376376981,0.0465859179036366,0.0,0.0,0.0,0.0014726368159193697,0.0006233415907378116,4.3967125820924e-05
GLU 469,R GLU 469,0.0,0.0,0.0,-9.950248756218694e-05,0.00029933550162171153,2.1113498373970855e-05,64.57975621890542,0.40542586820437493,0.028596535869362172,-64.5770547263682,0.40530363531395724,0.028587914226025187,0.0,0.0,0.0,0.002601990049753558,0.0006393373589944514,4.50953803221351e-05
HID 470,R HID 470,0.0,0.0,0.0,-6.965174129352908e-05,0.0002545591802082673,1.7955220173646022e-05,0.077412935323383,0.07542136118650135,0.005319812645498657,-0.07738805970149254,0.0754800797859537,0.005323954336167965,0.0,0.0,0.0,-4.4776119403029855e-05,0.0006563771172327625,4.629727219900342e-05
GLY 471,R GLY 471,0.0,0.0,0.0,-2.9850746268653428e-05,0.00017017543658194215,1.2003249811989581e-05,0.014557213930348277,0.07823849213743382,0.005518517742052636,-0.014611940298507457,0.0782101942479044,0.005516521762820873,0.0,0.0,0.0,-8.457711442786021e-05,0.000588286106040951,4.1494502576651126e-05
ILE 472,R ILE 472,0.0,0.0,0.0,-2.9850746268662267e-05,0.00017017543658199254,1.2003249811993135e-05,-0.06728358208955217,0.049065031260983355,0.0034607804691899682,0.06729850746268654,0.049049274115981326,0.003459669045875405,0.0,0.0,0.0,-1.4925373134320087e-05,0.0005506903125182447,3.884269976305453e-05
ASP 473,R ASP 473,0.0,0.0,0.0,-3.48258706467651e-05,0.0001833385649023653,1.2931705297169043e-05,57.414845771144286,0.4207773440035217,0.029679345484550926,-57.41379104477613,0.42068931365767936,0.029673136302700687,0.0,0.0,0.0,0.0010199004975112273,0.0006064348062080785,4.277461318629268e-05
PRO 474,R PRO 474,0.0,0.0,0.0,-5.472636815921342e-05,0.00022744536220227726,1.604275890767472e-05,0.09675621890547255,0.07827763621860326,0.005521278752656603,-0.09675621890547269,0.07830153016068281,0.005522964101385742,0.0,0.0,0.0,-5.4726368159045504e-05,0.0006324477047591685,4.4609421581171265e-05
THR 475,R THR 475,0.0,0.0,0.0,-3.482587064676675e-05,0.000183338564902374,1.2931705297169657e-05,-0.1708358208955223,0.12491675998767546,0.008810948900456765,0.17078606965174128,0.12489716767209957,0.008809566965067168,0.0,0.0,0.0,-8.457711442777184e-05,0.0006211936393636898,4.381562101244258e-05
GLY 476,R GLY 476,0.0,0.0,0.0,-4.975124378108905e-06,7.035888370014624e-05,4.962733015460314e-06,0.2264726368159204,0.054466754637199244,0.0038417886593394464,-0.2264029850746269,0.05446557898867734,0.003841705735486375,0.0,0.0,0.0,6.467661691538967e-05,0.0005379119570457682,3.794138406201512e-05
SER 477,R SER 477,0.0,0.0,0.0,-2.487562189054839e-05,0.00015574602828357452,1.0985477823720853e-05,-0.06953233830845763,0.1314982556644421,0.009275171812596732,0.06950746268656721,0.13147673003738436,0.009273653511929353,0.0,0.0,0.0,-4.9751243781000674e-05,0.0006047181308033333,4.2653528239233754e-05
TYR 478,R TYR 478,0.0,0.0,0.0,-5.9701492537306855e-05,0.00023693295322963872,1.67119619812956e-05,-0.35867164179104466,0.10667037450858588,0.007523948100162583,0.3585771144278608,0.10665779786030513,0.007523061011789881,0.0,0.0,0.0,-0.00015422885572139594,0.0005910565018853764,4.1689911232956956e-05
HID 479,R HID 479,0.0,0.0,0.0,-5.472636815920679e-05,0.0002274453622022497,1.6042758907672775e-05,-0.4063930348258706,0.1360339427618243,0.009595094513501226,0.4063631840796022,0.13593722006432477,0.009588272220437696,0.0,0.0,0.0,-8.457711442760173e-05,0.0006131323583283326,4.3247022088793245e-05
GLY 480,R GLY 480,0.0,0.0,0.0,-1.4925373134326714e-05,0.00012125430454679203,8.552619211606305e-06,-0.3092089552238806,0.11669838709958584,0.008231269571846247,0.3091144278606967,0.11669913623845667,0.008231322412028067,0.0,0.0,0.0,-0.00010945273631845777,0.0005798955121227213,4.090267571318381e-05
ASP 481,R ASP 481,0.0,0.0,0.0,-8.457711442786242e-05,0.00027825137222109154,1.962633855027859e-05,63.51445273631844,0.6006785623993337,0.04236859905286155,-63.51204477611943,0.6005408863684104,0.04235888813437949,0.0,0.0,0.0,0.002323383084577886,0.0007192453878026287,5.0731658101310154e-05
SER 482,R SER 482,0.0,0.0,0.0,-4.4776119402986216e-05,0.00020681203672464737,1.4587396341051744e-05,-0.2015572139303483,0.10213983177012217,0.007204388254359044,0.20148756218905467,0.10203458146849123,0.007196964470476726,0.0,0.0,0.0,-0.00011442786069648161,0.0005658971620619867,3.99153082287245e-05
ASP 483,R ASP 483,0.0,0.0,0.0,-0.0001492537313432898,0.0003563383995914573,2.513417279139037e-05,70.11423383084578,0.9671957927660974,0.06822073121044481,-70.10902985074627,0.966681500539385,0.06818445583370664,0.0,0.0,0.0,0.005054726368157604,0.0008877216910441002,6.26150602880537e-05
LEU 484,R LEU 484,0.0,0.0,0.0,-0.0001393034825870637,0.00034626293813542683,2.4423504534814033e-05,0.007731343283581905,0.06518467804192486,0.0045977726878025935,-0.007865671641791026,0.06518406289419727,0.004597729298627318,0.0,0.0,0.0,-0.00027363184079610026,0.0007051701349213745,4.973886631012077e-05
GLN 485,R GLN 485,0.0,0.0,0.0,-6.965174129351583e-05,0.0002545591802082189,1.7955220173642606e-05,-0.2404228855721398,0.17205493532527005,0.01213581943185139,0.24029353233830855,0.17201963444556617,0.012133329499777882,0.0,0.0,0.0,-0.00019900497512469203,0.0006231032951235833,4.3950317744246575e-05
LEU 486,R LEU 486,0.0,0.0,0.0,-0.00010945273631840143,0.0003122063978056975,2.2021341393525423e-05,0.013820895522388053,0.07389974223017014,0.005212485919513101,-0.013805970149253728,0.0738804140909339,0.005211122617685804,0.0,0.0,0.0,-9.452736318406919e-05,0.0007025326610191985,4.9552833244736646e-05
GLU 487,R GLU 487,0.0,0.0,0.0,-0.00019900497512437718,0.0003992517939848515,2.8161050251089528e-05,73.46334825870649,0.7330114251222846,0.05170263950842666,-73.45630348258709,0.7324425587912449,0.05166251477116582,0.0,0.0,0.0,0.006845771144277782,0.0009363284533200151,6.604351695529349e-05
ARG 488,R ARG 488,0.0,0.0,0.0,-0.00017412935323381167,0.0003792206766200479,2.67481641696882e-05,-73.24200995024874,1.2837899271365976,0.09055155967892284,73.2350298507462,1.282810343436269,0.09048246517208351,0.0,0.0,0.0,-0.007154228855721193,0.0012503112159311315,8.819015346158568e-05
ILE 489,R ILE 489,0.0,0.0,0.0,-9.452736318407858e-05,0.0002925610035420696,2.0635662121959066e-05,-0.20075621890547257,0.051974594574905435,0.0036660052419437636,0.20074129353233833,0.05197524033880945,0.0036660507906176214,0.0,0.0,0.0,-0.00010945273631845777,0.0006676312914314686,4.7091080442120054e-05
ASN 490,R ASN 490,0.0,0.0,0.0,-9.950248756218252e-05,0.00029933550162169825,2.111349837396992e-05,-0.22433830845771144,0.13736962149824614,0.009689306027594297,0.22420895522388057,0.13729115707266526,0.009683771573735863,0.0,0.0,0.0,-0.0002288557213930317,0.0005793830859448253,4.08665319573808e-05
VAL 491,R VAL 491,0.0,0.0,0.0,-6.467661691542681e-05,0.0002459543700360005,1.7348283660615634e-05,-0.2539850746268657,0.04844440601091787,0.0034170049392674845,0.25398009950248757,0.048418774389930565,0.00341519702411841,0.0,0.0,0.0,-6.96517412936252e-05,0.0006503916754175222,4.5875091684667776e-05
TYR 492,R TYR 492,0.0,0.0,0.0,-9.950248756219577e-05,0.0002993355016217381,2.111349837397273e-05,-0.13137810945273654,0.06545498106087551,0.004616838392739612,0.13128855721393037,0.0654712448248343,0.004617985550200181,0.0,0.0,0.0,-0.00018905472636832342,0.0006647332177170073,4.688666608322702e-05
TYR 493,R TYR 493,0.0,0.0,0.0,-9.950248756220461e-05,0.00029933550162176465,2.1113498373974602e-05,0.6131243781094526,0.057135776601854205,0.004030046953479414,-0.6129004975124379,0.057109827418859886,0.004028216639233399,0.0,0.0,0.0,0.0001243781094525989,0.0006304485778173576,4.4468414038776146e-05
ASN 494,R ASN 494,0.0,0.0,0.0,-6.965174129352246e-05,0.0002545591802082431,1.795522017364431e-05,0.36937810945273664,0.1897041590965128,0.013380699692886733,-0.3692487562189053,0.1896924922155086,0.013379876774550027,0.0,0.0,0.0,5.97014925380934e-05,0.0006120009677479948,4.3167219950226755e-05
GLU 495,R GLU 495,0.0,0.0,0.0,-7.462686567164517e-05,0.00026278831136805685,1.8535658332234312e-05,63.96460696517417,0.948714332830371,0.06691714953641172,-63.96202487562189,0.9483846357322747,0.06689389449614137,0.0,0.0,0.0,0.002507462686567259,0.00072701531860575,5.127970676406078e-05
ALA 496,R ALA 496,0.0,0.0,0.0,-3.9800995024872343e-05,0.0001954913701929043,1.3788898090375531e-05,0.3755273631840798,0.056562038299809665,0.003989578573879687,-0.37549751243781126,0.05661101666409252,0.00399303324133157,0.0,0.0,0.0,-9.950248756237695e-06,0.000581557778953351,4.101992297532099e-05
ALA 497,R ALA 497,0.0,0.0,0.0,-3.48258706467651e-05,0.0001833385649023653,1.2931705297169043e-05,0.06488059701492538,0.10836581528338003,0.007643535271907479,-0.06486069651741293,0.10835670087442906,0.007642892391068008,0.0,0.0,0.0,-1.4925373134222873e-05,0.0005857139364284541,4.131307572070918e-05
GLY 498,R GLY 498,0.0,0.0,0.0,-2.487562189054784e-05,0.00015574602828357105,1.0985477823720609e-05,-0.05204477611940299,0.08340193982898984,0.0058827192612480594,0.0520049751243781,0.08334388973012741,0.005878624722974782,0.0,0.0,0.0,-6.467661691541577e-05,0.0005823233786427487,4.107392421376293e-05
ASN 499,R ASN 499,0.0,0.0,0.0,-4.477611940298677e-05,0.00020681203672464994,1.4587396341051925e-05,-0.037497512437811256,0.33925134321680916,0.023928944761211695,0.03754228855721386,0.33920169589822985,0.02392544290936179,0.0,0.0,0.0,-4.595550032279255e-16,0.0006149060519594796,4.337212879145384e-05
LYS 500,R LYS 500,0.0,0.0,0.0,-2.4875621890548943e-05,0.00015574602828357796,1.0985477823721097e-05,-56.77228358208954,0.6909346933160401,0.0487347756775074,56.77128855721395,0.690825828044531,0.04872709691330958,0.0,0.0,0.0,-0.0010199004975114396,0.0006305663489650871,4.447672097504872e-05
TYR 501,R TYR 501,0.0,0.0,0.0,-5.4726368159209e-05,0.00022744536220225888,1.6042758907673425e-05,-0.4724228855721397,0.12127028844418186,0.00855374662880113,0.47225870646766166,0.12125066645482717,0.008552362600384555,0.0,0.0,0.0,-0.00021890547263686251,0.0006555092175918902,4.623605527833397e-05
VAL 502,R VAL 502,0.0,0.0,0.0,-1.990049751243783e-05,0.00013965839649371356,9.85074376846827e-06,0.42813930348258705,0.02525217093297402,0.0017811508058485153,-0.42806965174129347,0.02530952909603021,0.001785196538733054,0.0,0.0,0.0,4.975124378106861e-05,0.0005964342117670406,4.206922564179609e-05
PRO 503,R PRO 503,0.0,0.0,0.0,-2.985074626865785e-05,0.00017017543658196733,1.2003249811991358e-05,-0.20265671641791036,0.0421792734836221,0.002975096563177367,0.20257711442786067,0.04211752419610862,0.0029707411042543645,0.0,0.0,0.0,-0.00010945273631840917,0.0006050863998215766,4.2679503932981196e-05
ARG 504,R ARG 504,0.0,0.0,0.0,-9.452736318413326e-05,0.00029256100354223887,2.0635662121971002e-05,-65.07030348258706,0.423493610628264,0.02987093616007743,65.06739303482588,0.4233176709010335,0.02985852632855169,0.0,0.0,0.0,-0.003004975124380863,0.0006728384401530218,4.745836439430718e-05
ALA 505,R ALA 505,0.0,0.0,0.0,-4.4776119402982354e-05,0.00020681203672462948,1.4587396341050482e-05,0.03197014925373141,0.04963678126356081,0.0035011086049584832,-0.03197014925373136,0.049596371883010026,0.0034982583470173773,0.0,0.0,0.0,-4.477611940291483e-05,0.0006173165122088157,4.35421495483609e-05
ILE 506,R ILE 506,0.0,0.0,0.0,-5.4726368159209e-05,0.0002274453622022589,1.6042758907673425e-05,0.14341791044776125,0.042340769640420904,0.002986487623794972,-0.1434179104477612,0.042297153940361945,0.0029834112095130532,0.0,0.0,0.0,-5.472636815925319e-05,0.0006165140726233662,4.348554982400208e-05
LEU 507,R LEU 507,0.0,0.0,0.0,-4.975124378109789e-05,0.00021743058092948885,1.533637070122031e-05,-0.015203980099502475,0.04843637858292524,0.003416438728153362,0.015203980099502483,0.048455993104474675,0.003417822229831568,0.0,0.0,0.0,-4.9751243781171904e-05,0.000628915545992564,4.436028231111716e-05
VAL 508,R VAL 508,0.0,0.0,0.0,-9.950248756222228e-06,9.925341961824211e-05,7.000796438670086e-06,0.06461194029850714,0.034917509851723365,0.0024628912490612487,-0.06456218905472641,0.03486016648193648,0.002458846559613475,0.0,0.0,0.0,3.980099502457628e-05,0.0005449067291579651,3.843475724634193e-05
ASP 509,R ASP 509,0.0,0.0,0.0,-4.975124378106696e-06,7.035888370011499e-05,4.96273301545811e-06,52.43603482587062,0.202971859885167,0.014316531151266822,-52.435606965174124,0.20284354128341636,0.014307480254949032,0.0,0.0,0.0,0.00042288557213863607,0.0006271420065352588,4.4235186483040916e-05
LEU 510,R LEU 510,0.0,0.0,0.0,-1.990049751243562e-05,0.00013965839649369806,9.850743768467175e-06,-0.17339303482587037,0.02796479220783976,0.0019724843582196467,0.17334825870646775,0.0279268431194722,0.0019698076359090577,0.0,0.0,0.0,-6.46766169150247e-05,0.0006155497643072661,4.341753275969236e-05
GLU 511,R GLU 511,0.0,0.0,0.0,-2.487562189055557e-05,0.00015574602828361946,1.0985477823724022e-05,49.68037313432833,0.17207531926267022,0.012137257203939305,-49.68009452736316,0.17205190129093864,0.012135605427569987,0.0,0.0,0.0,0.0002537313432887529,0.0006389500930106845,4.506806468575299e-05
PRO 512,R PRO 512,0.0,0.0,0.0,-1.4925373134322296e-05,0.00012125430454675613,8.552619211603774e-06,0.2195323383084578,0.046345449566568435,0.003268955966677482,-0.21947761194029852,0.0464260043174536,0.003274637860714825,0.0,0.0,0.0,3.980099502501264e-05,0.000562871069601105,3.970186412367793e-05
GLY 513,R GLY 513,0.0,0.0,0.0,-9.950248756220019e-06,9.925341961822007e-05,7.000796438668532e-06,0.11265671641791039,0.03301554838237955,0.002328737230667885,-0.11264676616915423,0.032985291490548914,0.0023266030740676604,0.0,0.0,0.0,-3.4798035100191475e-17,0.0005730254871777208,4.041810151560428e-05
THR 514,R THR 514,0.0,0.0,0.0,-4.975124378108905e-06,7.035888370014624e-05,4.962733015460314e-06,-0.141910447761194,0.050022402347502784,0.003528308219052594,0.14191044776119396,0.05003672223913509,0.0035293182663308363,0.0,0.0,0.0,-4.975124378133208e-06,0.0005686460522282896,4.010919999145236e-05
MET 515,R MET 515,0.0,0.0,0.0,-2.985074626865785e-05,0.00017017543658196736,1.200324981199136e-05,0.25579601990049733,0.0727804794784575,0.005133539212021668,-0.2557910447761195,0.07273140198859618,0.005130077552790565,0.0,0.0,0.0,-2.4875621890694762e-05,0.0006021339411108057,4.2471253552216624e-05
ASP 516,R ASP 516,0.0,0.0,0.0,-4.975124378111114e-06,7.035888370017748e-05,4.962733015462517e-06,50.09319402985074,0.24898154173407283,0.01756180388918429,-50.09280597014923,0.24896541582507734,0.017560666455263118,0.0,0.0,0.0,0.0003830845771130048,0.0005795112349686166,4.087557089259157e-05
SER 517,R SER 517,0.0,0.0,0.0,-1.990049751243783e-05,0.00013965839649371354,9.850743768468268e-06,0.14620895522388053,0.11319417613925095,0.007984101588054661,-0.14615920398009952,0.11320392609334902,0.00798478929679245,0.0,0.0,0.0,2.985074626864473e-05,0.0006301736928782723,4.444902515011121e-05
VAL 518,R VAL 518,0.0,0.0,0.0,-4.975124378106696e-06,7.035888370011499e-05,4.96273301545811e-06,0.05008457711442788,0.05307816268649853,0.0037438449348751175,-0.0500049751243781,0.05308900791423579,0.0037446098982588643,0.0,0.0,0.0,7.462686567163144e-05,0.0005896309538732838,4.158936082890441e-05
ARG 519,R ARG 519,0.0,0.0,0.0,-2.9850746268660058e-05,0.00017017543658197993,1.2003249811992248e-05,-53.13603482587064,0.7199328283908208,0.05078014642181461,53.13548258706463,0.7198257742154867,0.050772595402491474,0.0,0.0,0.0,-0.0005820895522414439,0.000602216149311196,4.247705207158991e-05
SER 520,R SER 520,0.0,0.0,0.0,-9.95024875621781e-06,9.925341961819804e-05,7.000796438666977e-06,-0.04968656716417909,0.1047772632501241,0.0073904183275137255,0.04968159203980094,0.10477470788501768,0.007390238085956253,0.0,0.0,0.0,-1.4925373134262642e-05,0.0006024627065956115,4.249444288155196e-05
GLY 521,R GLY 521,0.0,0.0,0.0,-4.975124378109457e-06,7.035888370015405e-05,4.962733015460865e-06,0.04475621890547262,0.05405741625688371,0.0038129161561436245,-0.04471641791044777,0.05406320402047664,0.003813324393511214,0.0,0.0,0.0,3.482587064685071e-05,0.0005587664937650986,3.941234966658931e-05
PRO 522,R PRO 522,0.0,0.0,0.0,-2.4875621890547287e-05,0.00015574602828356758,1.0985477823720363e-05,0.04798507462686568,0.04418251129798329,0.0031163940641655502,-0.0479651741293533,0.0441368719301182,0.00311317491136213,0.0,0.0,0.0,-4.975124377876918e-06,0.0005686460522281949,4.010919999144568e-05
PHE 523,R PHE 523,0.0,0.0,0.0,-4.975124378110672e-05,0.0002174305809295275,1.5336370701223038e-05,0.1728308457711443,0.0322723368406335,0.0022763151304052765,-0.17281094527363186,0.032236595495743564,0.0022737941303129757,0.0,0.0,0.0,-2.9850746268304345e-05,0.0006457703776948511,4.5549130475841435e-05
GLY 524,R GLY 524,0.0,0.0,0.0,0.0,0.0,0.0,0.18186567164179096,0.0446661119628992,0.003150504625048024,-0.18186567164179104,0.044596776824742244,0.003145614101475628,0.0,0.0,0.0,-1.1046995269902056e-17,0.0006067612413297585,4.279763814448661e-05
GLN 525,R GLN 525,0.0,0.0,0.0,-3.482587064676123e-05,0.0001833385649023449,1.2931705297167605e-05,-0.08033333333333337,0.23670441153710636,0.01669584189320874,0.08029850746268653,0.23673897805202176,0.01669828002718385,0.0,0.0,0.0,-6.965174129368816e-05,0.0006349085240725249,4.478299439258087e-05
ILE 526,R ILE 526,0.0,0.0,0.0,-2.985074626864459e-05,0.00017017543658189176,1.2003249811986027e-05,0.15092039800995022,0.03915543247595279,0.002761811263396068,-0.15092039800995022,0.039100249160570824,0.0027579189324387467,0.0,0.0,0.0,-2.9850746268622497e-05,0.0005545869132875793,3.911754478999466e-05
PHE 527,R PHE 527,0.0,0.0,0.0,-5.4726368159200165e-05,0.00022744536220222216,1.6042758907670833e-05,-0.2912537313432836,0.04106396295100193,0.002896428623726912,0.2912636815920398,0.04113616660994677,0.002901521477155481,0.0,0.0,0.0,-4.4776119403039796e-05,0.000609203929312157,4.296993207041613e-05
ARG 528,R ARG 528,0.0,0.0,0.0,-2.985074626865785e-05,0.00017017543658196733,1.2003249811991358e-05,-59.356910447761194,0.4826163581919258,0.034041133239231774,59.355482587064685,0.4825660792490509,0.034037586836039094,0.0,0.0,0.0,-0.0014577114427877982,0.0005811746009067113,4.0992895679791935e-05
PRO 529,R PRO 529,0.0,0.0,0.0,-1.4925373134327818e-05,0.00012125430454680099,8.552619211606937e-06,0.03620398009950249,0.04306761066783735,0.003037755037006407,-0.036169154228855686,0.04308491261804502,0.003038975422478886,0.0,0.0,0.0,1.990049751251516e-05,0.0006305663489653658,4.447672097506837e-05
ASP 530,R ASP 530,0.0,0.0,0.0,-1.4925373134328925e-05,0.00012125430454680997,8.55261921160757e-06,56.46872139303479,0.3835890369247907,0.027056284548632306,-56.46779104477609,0.3835344479419646,0.027052434138661253,0.0,0.0,0.0,0.0009154228855739651,0.0005966831582306096,4.208678497146228e-05
ASN 531,R ASN 531,0.0,0.0,0.0,-2.9850746268662267e-05,0.00017017543658199254,1.2003249811993135e-05,-0.13023383084577103,0.061072585879600204,0.0043077280699323735,0.13016915422885572,0.06111119661748572,0.0043104514614016355,0.0,0.0,0.0,-9.452736318332904e-05,0.0005695594007159053,4.0173622626601437e-05
PHE 532,R PHE 532,0.0,0.0,0.0,-2.985074626865785e-05,0.00017017543658196733,1.2003249811991358e-05,0.13009452736318405,0.05886180814086872,0.00415179183136717,-0.13000995024875625,0.05891177230331733,0.004155316031660488,0.0,0.0,0.0,5.4726368159482966e-05,0.0006001575661692294,4.233185081218325e-05
VAL 533,R VAL 533,0.0,0.0,0.0,-3.9800995024882284e-05,0.00019549137019295314,1.3788898090378975e-05,0.08429353233830844,0.050399680248138866,0.003554919350369994,-0.08432338308457712,0.050389230276500774,0.0035541822662019163,0.0,0.0,0.0,-6.965174129356278e-05,0.0006349085240723139,4.478299439256599e-05
PHE 534,R PHE 534,0.0,0.0,0.0,-1.9900497512436724e-05,0.0001396583964937058,9.850743768467722e-06,0.07906965174129353,0.04321777693452431,0.003048346948792157,-0.07908955223880597,0.043175356204455374,0.003045354821194593,0.0,0.0,0.0,-3.9800995024897754e-05,0.0006216716032502217,4.384933398563297e-05
GLY 535,R GLY 535,0.0,0.0,0.0,-9.950248756220019e-06,9.925341961822007e-05,7.000796438668532e-06,0.04341791044776119,0.03417928262570616,0.0024108207153233797,-0.043373134328358175,0.03422423968064555,0.002413991741483721,0.0,0.0,0.0,3.4825870646795476e-05,0.0005848681396890088,4.125341781850166e-05
GLN 536,R GLN 536,0.0,0.0,0.0,-9.950248756218914e-06,9.925341961820907e-05,7.000796438667756e-06,0.0029502487562185343,0.25511064327245025,0.01799411737910896,-0.002855721393034728,0.25511174817970544,0.017994195313257796,0.0,0.0,0.0,8.457711442752219e-05,0.0006291516401811061,4.4376935111198954e-05
SER 537,R SER 537,0.0,0.0,0.0,-4.975124378109457e-06,7.035888370015405e-05,4.962733015460865e-06,-0.17538805970149274,0.13228665789651337,0.009330781418389193,0.17537313432835824,0.13225809636598837,0.00932876684335539,0.0,0.0,0.0,-1.9900497512423192e-05,0.0005897988442395722,4.160120290228505e-05
GLY 538,R GLY 538,0.0,0.0,0.0,-4.975124378109457e-06,7.035888370015405e-05,4.962733015460865e-06,-0.21318407960198998,0.07911664633084775,0.005580457963089871,0.21317910447761185,0.07907718857187523,0.005577674827359585,0.0,0.0,0.0,-9.950248756164784e-06,0.0005815577789532975,4.1019922975317216e-05
ALA 539,R ALA 539,0.0,0.0,0.0,-9.950248756218914e-06,9.925341961820907e-05,7.000796438667756e-06,-0.046402985074626854,0.06196268971294316,0.004370511153583112,0.046442786069651784,0.06199749601907986,0.0043729662011268875,0.0,0.0,0.0,2.985074626866337e-05,0.0005722474481397299,4.0363222873162904e-05
GLY 540,R GLY 540,0.0,0.0,0.0,-4.975124378109457e-06,7.035888370015405e-05,4.962733015460865e-06,-0.0493781094527363,0.037099252629663106,0.0026167795193963446,0.04932338308457713,0.03712959555619583,0.0026189197444165617,0.0,0.0,0.0,-5.9701492537257144e-05,0.0005785708163226507,4.0809238875691195e-05
ASN 541,R ASN 541,0.0,0.0,0.0,-4.975124378108905e-06,7.035888370014624e-05,4.962733015460314e-06,-0.3035920398009947,0.09071124564181031,0.006398277942252328,0.30356716417910445,0.0906825786250447,0.006396255926792791,0.0,0.0,0.0,-2.9850746268410393e-05,0.0005808763987778774,4.097186212337066e-05
ASN 542,R ASN 542,0.0,0.0,0.0,-4.975124378111114e-06,7.035888370017748e-05,4.962733015462517e-06,0.42563681592039854,0.06856440076707622,0.004836159948502912,-0.425641791044776,0.06854109450974112,0.004834516051859574,0.0,0.0,0.0,-9.950248755877562e-06,0.0006228649083397308,4.393350323695968e-05
TRP 543,R TRP 543,0.0,0.0,0.0,-2.4875621890551152e-05,0.0001557460282835918,1.098547782372207e-05,0.23330348258706474,0.04133256022962104,0.002915374015017466,-0.23326865671641797,0.04136366399620044,0.0029175679055568125,0.0,0.0,0.0,9.950248756407818e-06,0.0006148255405282893,4.3366449952952174e-05
ALA 544,R ALA 544,0.0,0.0,0.0,-1.4925373134328925e-05,0.00012125430454680997,8.55261921160757e-06,0.21340298507462685,0.0405523038103038,0.0028603389705563714,-0.21338308457711444,0.040517762365440475,0.0028579026048863947,0.0,0.0,0.0,4.975124378177396e-06,0.0005598286201671636,3.948726628670773e-05
LYS 545,R LYS 545,0.0,0.0,0.0,-1.492537313433776e-05,0.00012125430454688179,8.552619211612637e-06,-48.943746268656746,0.23889855107803307,0.016850604563786203,48.9434875621891,0.23889172194911848,0.0168501228741722,0.0,0.0,0.0,-0.0002736318407974679,0.0005814300809951177,4.10109158558216e-05
GLY 546,R GLY 546,0.0,0.0,0.0,0.0,0.0,0.0,0.17128855721393035,0.04110508700295332,0.002899329290701937,-0.1712636815920398,0.04105481258265748,0.002895783206507387,0.0,0.0,0.0,2.4875621890565515e-05,0.0005592978090931182,3.944982576031501e-05
HIE 547,R HIE 547,0.0,0.0,0.0,-2.4875621890546734e-05,0.0001557460282835641,1.098547782372012e-05,-0.28471144278606986,0.05448982120847233,0.0038434156498314827,0.2846169154228857,0.05451648627761582,0.003845296458793175,0.0,0.0,0.0,-0.00011940298507441929,0.0005424026535682565,3.825813337244398e-05
TYR 548,R TYR 548,0.0,0.0,0.0,-3.980099502487345e-05,0.00019549137019290975,1.3788898090375914e-05,0.14929353233830842,0.1126595647087206,0.007946393005183414,-0.14925373134328354,0.11260404938905812,0.00794247725644972,0.0,0.0,0.0,0.0,0.0006387176207097845,4.5051667353928154e-05
THR 549,R THR 549,0.0,0.0,0.0,-4.975124378108905e-06,7.035888370014624e-05,4.962733015460314e-06,0.05777611940298518,0.10920556464812181,0.007702766625191544,-0.05774129353233827,0.10917151933152087,0.007700365253711046,0.0,0.0,0.0,2.9850746268894253e-05,0.0005977607281939126,4.2162790896401946e-05
GLU 550,R GLU 550,0.0,0.0,0.0,-2.4875621890542316e-05,0.00015574602828353647,1.098547782371817e-05,50.01278606965173,0.32906887937029855,0.0232107291379342,-50.01251243781093,0.3290509813905359,0.02320946671177837,0.0,0.0,0.0,0.0002487562189046808,0.0006049636683882986,4.267084712514213e-05
GLY 551,R GLY 551,0.0,0.0,0.0,-4.975124378111114e-06,7.035888370017748e-05,4.962733015462517e-06,0.11990547263681595,0.043461494593936924,0.003065537467049558,-0.11992537313432834,0.04341365769676665,0.003062163312480025,0.0,0.0,0.0,-2.4875621890598654e-05,0.0005853757643814467,4.128922290363292e-05
ALA 552,R ALA 552,0.0,0.0,0.0,0.0,0.0,0.0,0.20717412935323373,0.055113763189413405,0.0038874251239121743,-0.207139303482587,0.05504751902455468,0.0038827526207862425,0.0,0.0,0.0,3.4825870646839664e-05,0.0006179577136407039,4.358737641024736e-05
GLU 553,R GLU 553,0.0,0.0,0.0,-1.9900497512437276e-05,0.0001396583964937097,9.850743768467997e-06,51.74831840796019,0.6576978605203024,0.04639043024775752,-51.74791044776118,0.6576230694208891,0.046385154890349875,0.0,0.0,0.0,0.000388059701487603,0.0005630908981867442,3.971736963659003e-05
LEU 554,R LEU 554,0.0,0.0,0.0,-2.4875621890550048e-05,0.00015574602828358487,1.0985477823721583e-05,0.1476517412935324,0.04128662233139277,0.002912133805505759,-0.1476318407960199,0.04128861866107666,0.0029122746157447927,0.0,0.0,0.0,-4.975124378087363e-06,0.0006578837807952024,4.640354405283751e-05
VAL 555,R VAL 555,0.0,0.0,0.0,-4.975124378111114e-06,7.035888370017748e-05,4.962733015462517e-06,0.25676616915422856,0.036201069907380395,0.0025534265948561393,-0.25674626865671624,0.03619777484856777,0.002553194179327391,0.0,0.0,0.0,1.4925373133999171e-05,0.0005857139364280184,4.1313075720678455e-05
ASP 556,R ASP 556,0.0,0.0,0.0,-2.4875621890551705e-05,0.00015574602828359526,1.0985477823722316e-05,56.417706467661695,0.9063267004601478,0.06392735647051542,-56.41682587064675,0.906202587111037,0.06391860218984895,0.0,0.0,0.0,0.0008557213930332557,0.0006495919898072965,4.581868621074398e-05
SER 557,R SER 557,0.0,0.0,0.0,-4.975124378111114e-06,7.035888370017748e-05,4.962733015462517e-06,0.3463233830845771,0.16530023912632844,0.01165937989681337,-0.34629353233830845,0.16537693537549097,0.011664789633123328,0.0,0.0,0.0,2.4875621890490945e-05,0.000550330619264666,3.8817328957107964e-05
VAL 558,R VAL 558,0.0,0.0,0.0,-3.980099502487566e-05,0.0001954913701929206,1.378889809037668e-05,0.2542238805970148,0.04116541835719801,0.0029035847363234678,-0.2541542288557215,0.041159211497208116,0.0029031469381752555,0.0,0.0,0.0,2.9850746268627813e-05,0.0006380196955831759,4.5002439511103056e-05
LEU 559,R LEU 559,0.0,0.0,0.0,-1.9900497512440038e-05,0.00013965839649372904,9.85074376846936e-06,0.35642288557213947,0.032093229763432665,0.002263681891237991,-0.356318407960199,0.032137579085942614,0.00226681005125786,0.0,0.0,0.0,8.457711442780499e-05,0.0006211936393637671,4.3815621012448035e-05
ASP 560,R ASP 560,0.0,0.0,0.0,-3.980099502487124e-05,0.00019549137019289888,1.3788898090375148e-05,57.75700000000001,0.3188965739460305,0.02249323003451599,-57.75592537313433,0.318790296488335,0.02248573380063098,0.0,0.0,0.0,0.0010348258706481723,0.0006016404560354452,4.24364457987769e-05
VAL 561,R VAL 561,0.0,0.0,0.0,-1.4925373134325057e-05,0.00012125430454677857,8.552619211605356e-06,0.35841791044776133,0.03844922318842006,0.0027119991009120848,-0.3583781094527365,0.038435787614670223,0.0027110514286079854,0.0,0.0,0.0,2.487562189061854e-05,0.0005592978090932204,3.944982576032223e-05
VAL 562,R VAL 562,0.0,0.0,0.0,-2.487562189055336e-05,0.0001557460282836056,1.0985477823723047e-05,0.3588407960199005,0.035306399112226515,0.0024903213825562876,-0.35872636815920383,0.03529350638966642,0.0024894120000228635,0.0,0.0,0.0,8.955223880590891e-05,0.0005571250817580526,3.929657339029055e-05
ARG 563,R ARG 563,0.0,0.0,0.0,-5.4726368159196845e-05,0.00022744536220220839,1.604275890766986e-05,-59.1063631840796,0.3512805039773278,0.024777416341700706,59.10509950248758,0.3511754958751102,0.024770009641247825,0.0,0.0,0.0,-0.0013184079601986543,0.0006052091063626633,4.268815898506046e-05
LYS 564,R LYS 564,0.0,0.0,0.0,-3.9800995024877866e-05,0.00019549137019293143,1.3788898090377444e-05,-57.87073134328357,1.255819582323313,0.08857868367011248,57.8696616915423,1.2555183009232316,0.08855743291864376,0.0,0.0,0.0,-0.001109452736317625,0.0006601373285492048,4.656249705567886e-05
GLU 565,R GLU 565,0.0,0.0,0.0,-2.487562189055999e-05,0.00015574602828364714,1.0985477823725976e-05,61.29140796019903,0.4121309659168407,0.029069476996901294,-61.289582089552276,0.4121188116249816,0.029068619699253628,0.0,0.0,0.0,0.0018009950248750303,0.0005986710032458393,4.222699674811214e-05
SER 566,R SER 566,0.0,0.0,0.0,-2.4875621890548943e-05,0.00015574602828357796,1.0985477823721097e-05,0.680781094527363,0.08571891958559344,0.006046146412583406,-0.6805671641791047,0.08566884475472644,0.006042614406341716,0.0,0.0,0.0,0.00018905472636810967,0.0005765566012265995,4.066716709695161e-05
GLU 567,R GLU 567,0.0,0.0,0.0,-6.965174129352964e-05,0.0002545591802082694,1.7955220173646167e-05,63.62662686567165,1.1915723192958056,0.08404703113937584,-63.62420398009951,1.1912548604184696,0.08402463931664139,0.0,0.0,0.0,0.0023532338308449884,0.0006613735067811883,4.664969034531381e-05
SER 568,R SER 568,0.0,0.0,0.0,-4.975124378109512e-05,0.00021743058092947684,1.5336370701219463e-05,0.11238308457711435,0.16638574587471833,0.011735945639409542,-0.11237810945273632,0.16638625062313833,0.011735981241618058,0.0,0.0,0.0,-4.477611940304215e-05,0.0006410385499440573,4.521537307993939e-05
CYS 569,R CYS 569,0.0,0.0,0.0,-4.4776119403000026e-05,0.00020681203672471112,1.458739634105624e-05,-0.22325870646766172,0.15382232024414377,0.010849789920540412,0.22317910447761208,0.15383899240204862,0.010850965883888921,0.0,0.0,0.0,-0.0001243781094524597,0.0005725501445101413,4.03845734289435e-05
ASP 570,R ASP 570,0.0,0.0,0.0,-0.000124378109452732,0.00033001241695077466,2.3277281147512868e-05,70.07916417910448,1.1462038308262648,0.08084698469536362,-70.07403980099498,1.1456311338905263,0.08080658976807975,0.0,0.0,0.0,0.0050000000000029465,0.0008696084782658894,6.133745276583121e-05
CYM 571,R CYM 571,0.0,0.0,0.0,-0.000124378109452737,0.0003300124169507878,2.3277281147513793e-05,73.64465671641791,0.5177243610211179,0.036517460826943966,-73.63767164179104,0.517399536374824,0.036494549462925345,0.0,0.0,0.0,0.0068606965174138786,0.0007127115291743289,5.0270795247499035e-05
LEU 572,R LEU 572,0.0,0.0,0.0,-0.00011442786069652248,0.00031833021438899703,2.2453282111460674e-05,0.5893930348258706,0.09062354339879208,0.006392091902990941,-0.5891890547263681,0.09069189040194572,0.00639691272889409,0.0,0.0,0.0,8.955223880557475e-05,0.0006324085669327512,4.4606661011743496e-05
GLN 573,R GLN 573,0.0,0.0,0.0,-0.00016417910447760048,0.0003704380192832833,2.6128683284880676e-05,-0.3897313432835816,0.1989962060257009,0.01403611014927225,0.38952238805970135,0.19882863630071698,0.014024290692185446,0.0,0.0,0.0,-0.0003731343283576575,0.0007228155472096368,5.09834777298751e-05
GLY 574,R GLY 574,0.0,0.0,0.0,-3.9800995024877866e-05,0.00019549137019293143,1.3788898090377444e-05,0.04884577114427865,0.06256499978849746,0.004412994830701081,-0.04878606965174131,0.06254987267864379,0.004411927846639491,0.0,0.0,0.0,1.99004975124486e-05,0.0006064348062065855,4.2774613186187374e-05
PHE 575,R PHE 575,0.0,0.0,0.0,-8.955223880596913e-05,0.00028553920104042944,2.014038236096338e-05,0.4225273631840798,0.06343893132355655,0.004474637208382531,-0.4223731343283582,0.06349086254331611,0.004478300154200891,0.0,0.0,0.0,6.467661691522797e-05,0.0006393373589956559,4.509538032222007e-05
GLN 576,R GLN 576,0.0,0.0,0.0,-5.4726368159200165e-05,0.00022744536220222216,1.6042758907670833e-05,0.4798109452736326,0.12075230220234372,0.00851721069632557,-0.4796766169154227,0.12070415253132873,0.008513814480390024,0.0,0.0,0.0,7.960199005037878e-05,0.0005847411646605125,4.124446169053432e-05
LEU 577,R LEU 577,0.0,0.0,0.0,-2.9850746268671103e-05,0.00017017543658204293,1.200324981199669e-05,0.30427860696517445,0.044693338625150784,0.0031524250457333858,-0.3042338308457712,0.044695320686786756,0.0031525648495819153,0.0,0.0,0.0,1.4925373134629403e-05,0.0006187582810364728,4.3643844080527853e-05
THR 578,R THR 578,0.0,0.0,0.0,-3.980099502487566e-05,0.0001954913701929206,1.378889809037668e-05,0.0710348258706466,0.0557292118714724,0.003930835526879801,-0.0711094527363184,0.05573871132791392,0.0039315055668752074,0.0,0.0,0.0,-0.00011442786069679589,0.0006478750539974385,4.569758289612458e-05
HIE 579,R HIE 579,0.0,0.0,0.0,-3.4825870646755706e-05,0.00018333856490231586,1.2931705297165557e-05,0.3977562189054729,0.21721987227020928,0.015321508458315682,-0.3977064676616915,0.2171902859393765,0.015319421599441458,0.0,0.0,0.0,1.4925373134536607e-05,0.0006106648521039998,4.307297761904955e-05
SER 580,R SER 580,0.0,0.0,0.0,-4.975124378106696e-06,7.035888370011499e-05,4.96273301545811e-06,0.012890547263681633,0.07380644284324472,0.005205905088160088,-0.012955223880597002,0.07385357966226129,0.005209229863023974,0.0,0.0,0.0,-6.965174129348172e-05,0.0005510048515009241,3.8864885632299484e-05
LEU 581,R LEU 581,0.0,0.0,0.0,-3.4825870646760124e-05,0.0001833385649023391,1.2931705297167197e-05,-0.241870646766169,0.033976040490946796,0.002396485120452354,0.24194029850746265,0.03401282195911331,0.002399079485183963,0.0,0.0,0.0,3.482587064695013e-05,0.0005406657905232024,3.813562449902641e-05
GLY 582,R GLY 582,0.0,0.0,0.0,-4.975124378111114e-06,7.035888370017748e-05,4.962733015462517e-06,-0.25556716417910447,0.022029530529297865,0.0015538432778263395,0.25555721393034814,0.022097881760647118,0.0015586644019634126,0.0,0.0,0.0,-1.4925373134251595e-05,0.0006346355709095048,4.476374176089378e-05
GLY 583,R GLY 583,0.0,0.0,0.0,-2.4875621890551152e-05,0.0001557460282835918,1.098547782372207e-05,0.13028358208955224,0.05036843538061344,0.0035527155073372795,-0.1303333333333333,0.05034560490911808,0.003551105170039556,0.0,0.0,0.0,-7.462686567154741e-05,0.0005637498696204546,3.976384989776441e-05
GLY 584,R GLY 584,0.0,0.0,0.0,0.0,0.0,0.0,0.31763681592039805,0.035533775367270065,0.002506359267020819,-0.31766169154228846,0.035513503494755606,0.0025049293993804874,0.0,0.0,0.0,-2.487562189061136e-05,0.0005412148757601774,3.817435398548971e-05
THR 585,R THR 585,0.0,0.0,0.0,-2.9850746268662267e-05,0.00017017543658199254,1.2003249811993135e-05,0.13798507462686596,0.03879112038874797,0.0027361146700446465,-0.1379502487562189,0.038818848481769364,0.0027380704589295224,0.0,0.0,0.0,4.97512437842043e-06,0.0006347915585167055,4.4774744278380506e-05
GLY 586,R GLY 586,0.0,0.0,0.0,-1.9900497512440038e-05,0.00013965839649372904,9.85074376846936e-06,0.32557213930348256,0.030635816516494968,0.002160883886815816,-0.32549253731343286,0.03064255802342129,0.002161359396051292,0.0,0.0,0.0,5.970149253735731e-05,0.0005871068371740548,4.1411323364132746e-05
SER 587,R SER 587,0.0,0.0,0.0,-2.985074626864901e-05,0.00017017543658191697,1.2003249811987806e-05,0.33873631840796053,0.051951614729601296,0.003664384368629925,-0.33868656716417905,0.051973551144441084,0.003665931644033415,0.0,0.0,0.0,1.990049751263336e-05,0.000527457045998052,3.72039514948453e-05
GLY 588,R GLY 588,0.0,0.0,0.0,-9.950248756222228e-06,9.925341961824211e-05,7.000796438670086e-06,0.4176169154228854,0.04023002903624052,0.002837607460657636,-0.4175920398009949,0.040271006524372266,0.0028404977898178986,0.0,0.0,0.0,1.4925373134292883e-05,0.0006024627065958111,4.249444288156603e-05
MET 589,R MET 589,0.0,0.0,0.0,-2.9850746268662267e-05,0.00017017543658199254,1.2003249811993135e-05,0.4077860696517416,0.15250700662470165,0.010757014851045152,-0.4077512437810947,0.15245535293244508,0.010753371480507543,0.0,0.0,0.0,4.975124378184715e-06,0.0005858829492543054,4.132499696628299e-05
GLY 590,R GLY 590,0.0,0.0,0.0,0.0,0.0,0.0,0.36692039800995035,0.03294369736173346,0.0023236692504271165,-0.36688059701492537,0.03298493055054897,0.0023265776153230055,0.0,0.0,0.0,3.9800995024908386e-05,0.0005716415745466626,4.032048784489946e-05
THR 591,R THR 591,0.0,0.0,0.0,-2.4875621890542316e-05,0.00015574602828353647,1.098547782371817e-05,0.5372985074626864,0.056725668268947885,0.0040011201420151596,-0.5372338308457711,0.056664940416356877,0.003996836729556602,0.0,0.0,0.0,3.980099502486351e-05,0.000562871069601399,3.9701864123698674e-05
LEU 592,R LEU 592,0.0,0.0,0.0,-2.4875621890542316e-05,0.00015574602828353647,1.098547782371817e-05,0.41968656716417874,0.03886020702731436,0.0027409876658073674,-0.41969154228855693,0.038809323110667183,0.0027373985910548876,0.0,0.0,0.0,-2.9850746268934022e-05,0.0005977607281939365,4.2162790896403626e-05
LEU 593,R LEU 593,0.0,0.0,0.0,-4.975124378108905e-05,0.00021743058092945025,1.5336370701217586e-05,0.3255223880597019,0.0397076473738845,0.0028007614991228612,-0.3255223880597015,0.039677189284537194,0.0027986131511440063,0.0,0.0,0.0,-4.9751243780876947e-05,0.0006289155459920462,4.436028231108064e-05
ILE 594,R ILE 594,0.0,0.0,0.0,-4.975124378109126e-05,0.0002174305809294599,1.5336370701218267e-05,0.3646666666666668,0.04026248866334973,0.0028398969862250246,-0.36451243781094533,0.0402625845661635,0.002839903750687949,0.0,0.0,0.0,0.00010447761194024061,0.0006261545362209073,4.416553569733908e-05
SER 595,R SER 595,0.0,0.0,0.0,-4.975124378108905e-06,7.035888370014624e-05,4.962733015460314e-06,0.3996666666666667,0.16412367419472815,0.011576391405185646,-0.3995771144278607,0.1639929475295651,0.011567170657170788,0.0,0.0,0.0,8.457711442771661e-05,0.0005534252863177835,3.9035609940953804e-05
LYS 596,R LYS 596,0.0,0.0,0.0,-5.9701492537306855e-05,0.00023693295322963872,1.67119619812956e-05,-57.59146268656716,0.6206678956330678,0.04377853790889664,57.59051741293531,0.6205749067391535,0.04377197897803204,0.0,0.0,0.0,-0.0010049751243788073,0.0006347915585159322,4.477474427832596e-05
ILE 597,R ILE 597,0.0,0.0,0.0,-5.4726368159200165e-05,0.00022744536220222216,1.6042758907670833e-05,0.3057064676616915,0.055803478983187584,0.003936073925044879,-0.3056318407960198,0.05577722016779199,0.003934221771013187,0.0,0.0,0.0,1.9900497512550508e-05,0.0006145839429526146,4.334940897387176e-05
ARG 598,R ARG 598,0.0,0.0,0.0,-0.00013930348258707142,0.000346262938135446,2.442350453481539e-05,-63.548631840796,1.3516026653422102,0.0953347014381924,63.54662686567167,1.3512730187566189,0.09531144996079946,0.0,0.0,0.0,-0.0021442786069665043,0.0007491817108082622,5.28432035200052e-05
GLU 599,R GLU 599,0.0,0.0,0.0,-5.970149253731183e-05,0.00023693295322965846,1.671196198129699e-05,61.77021890547267,1.148100226974455,0.08098074616626934,-61.76845273631842,1.147838123263383,0.08096225879591885,0.0,0.0,0.0,0.0017064676616961555,0.0006679648754434745,4.7114609644158937e-05
GLU 600,R GLU 600,0.0,0.0,0.0,-8.457711442786021e-05,0.0002782513722210843,1.9626338550278074e-05,61.80971641791046,0.45333971773771836,0.031976118240087406,-61.80788557213927,0.4532070813139696,0.03196676278808797,0.0,0.0,0.0,0.0017462686567164135,0.0006466896242531608,4.561396912882112e-05
TYR 601,R TYR 601,0.0,0.0,0.0,-8.955223880597243e-05,0.00028553920104044,2.0140382360964126e-05,-0.15507960199004978,0.11846520001153049,0.0083558909459945,0.15508955223880597,0.1184230209076513,0.008352915861394297,0.0,0.0,0.0,-7.960199004985736e-05,0.0006097318885514907,4.3007171443897744e-05
PRO 602,R PRO 602,0.0,0.0,0.0,-6.965174129353461e-05,0.00025455918020828754,1.7955220173647448e-05,0.1678059701492537,0.10089996604774919,0.007116934869206131,-0.1678557213930347,0.10086912894306857,0.007114759787546906,0.0,0.0,0.0,-0.00011940298507448115,0.0006951657104361337,4.903320861513547e-05
ASP 603,R ASP 603,0.0,0.0,0.0,-0.00010447761194030357,0.0003058791273420924,2.1575050145339876e-05,70.2078009950249,0.7803957792901426,0.05504487415568563,-70.20297512437806,0.779999518041166,0.0550169240422156,0.0,0.0,0.0,0.004721393034828053,0.0007866991622547146,5.54894805095995e-05
ARG 604,R ARG 604,0.0,0.0,0.0,-0.0001343283582089581,0.00034100476593421216,2.40526216638584e-05,-69.6917064676617,1.249202268198918,0.08811193431947237,69.68686567164178,1.2486638936361834,0.0880739603057209,0.0,0.0,0.0,-0.004975124378109735,0.0009111679178839279,6.426882961904358e-05
ILE 605,R ILE 605,0.0,0.0,0.0,-8.457711442785856e-05,0.00027825137222107886,1.962633855027769e-05,-0.3792338308457713,0.07065605888010502,0.004983694136492906,0.37908955223880614,0.07066733741560693,0.004984489663049864,0.0,0.0,0.0,-0.00022885572139289914,0.0006671862533030707,4.705968987284452e-05
MET 606,R MET 606,0.0,0.0,0.0,-4.975124378108905e-05,0.00021743058092945025,1.5336370701217586e-05,0.38573631840796013,0.11832228996627715,0.00834581084860634,-0.38563184079601975,0.11829898785895142,0.008344167244682092,0.0,0.0,0.0,5.472636815929738e-05,0.000632447704759077,4.460942158116481e-05
ASN 607,R ASN 607,0.0,0.0,0.0,-7.462686567165346e-05,0.000262788311368086,1.853565833223637e-05,0.10227363184079638,0.12596011273906318,0.0088845413293553,-0.10229353233830839,0.12594758606571732,0.008883657765942719,0.0,0.0,0.0,-9.452736318364719e-05,0.0006197575360410756,4.371432609418999e-05
THR 608,R THR 608,0.0,0.0,0.0,-4.975124378110672e-05,0.0002174305809295275,1.5336370701223038e-05,0.10367164179104509,0.07601094214101842,0.005361398479644891,-0.10374129353233835,0.07596544603542844,0.005358189431783239,0.0,0.0,0.0,-0.00011940298507432594,0.0005692551140451688,4.0152159899684616e-05
PHE 609,R PHE 609,0.0,0.0,0.0,-3.980099502486682e-05,0.0001954913701928772,1.3788898090373618e-05,-0.15322388059701494,0.06124166814579157,0.004319654213450126,0.15318407960199013,0.06121709956277918,0.004317921279218561,0.0,0.0,0.0,-7.960199004988388e-05,0.0005931884004291153,4.184028376208512e-05
SER 610,R SER 610,0.0,0.0,0.0,-2.4875621890551152e-05,0.0001557460282835918,1.098547782372207e-05,0.24246766169154227,0.13210948346315046,0.009318284497407717,-0.24245771144278616,0.13213787256463105,0.009320286910234466,0.0,0.0,0.0,-1.4925373134446713e-05,0.0006187582810366368,4.364384408053942e-05
VAL 611,R VAL 611,0.0,0.0,0.0,-3.9800995024882284e-05,0.00019549137019295314,1.3788898090378975e-05,-0.026487562189054806,0.06154083783084819,0.004340756016025374,0.0264278606965174,0.061416496883599854,0.004331985681824042,0.0,0.0,0.0,-9.95024875622771e-05,0.0006149463037219969,4.337496793187605e-05
VAL 612,R VAL 612,0.0,0.0,0.0,-1.4925373134328925e-05,0.00012125430454680997,8.55261921160757e-06,-0.02484079601990027,0.044381594133985444,0.0031304362847222314,0.024875621890547265,0.04432578904951391,0.00312650009755477,0.0,0.0,0.0,1.990049751265214e-05,0.0005639254652857739,3.977623546103408e-05
PRO 613,R PRO 613,0.0,0.0,0.0,-9.95024875621781e-06,9.925341961819804e-05,7.000796438666977e-06,0.33741293532338285,0.12435622732884598,0.008771411975111672,-0.33734825870646773,0.12434396247679465,0.008770546879149315,0.0,0.0,0.0,5.472636815924877e-05,0.0005747506920060963,4.053978808181955e-05
SER 614,R SER 614,0.0,0.0,0.0,-3.482587064677117e-05,0.00018333856490239728,1.29317052971713e-05,-0.31834825870646766,0.059163809274029075,0.004173093348893068,0.31831343283582103,0.059221283896290555,0.0041771472961765945,0.0,0.0,0.0,-6.965174129360862e-05,0.0006190382350285516,4.3663590512623336e-05
PRO 615,R PRO 615,0.0,0.0,0.0,-1.9900497512444456e-05,0.00013965839649376008,9.85074376847155e-06,-0.241318407960199,0.024868372077876205,0.0017540797218670362,0.24140298507462682,0.02493198291720666,0.0017585664845313183,0.0,0.0,0.0,6.467661691525448e-05,0.000654715782702495,4.618009069626355e-05
LYS 616,R LYS 616,0.0,0.0,0.0,-2.4875621890548943e-05,0.00015574602828357796,1.0985477823721097e-05,-52.68979601990048,0.7675012069526596,0.05413536114902411,52.68948258706467,0.7674403024711909,0.054131065278125105,0.0,0.0,0.0,-0.00033830845771207056,0.000541763404490609,3.8213044219007946e-05
VAL 617,R VAL 617,0.0,0.0,0.0,-2.98507462686584e-05,0.0001701754365819705,1.2003249811991582e-05,-0.2338059701492537,0.057146727133483045,0.004030819344426987,0.23373134328358197,0.05712304483682081,0.0040291489240145695,0.0,0.0,0.0,-0.00010447761194010527,0.0005221747965532651,3.68313703460701e-05
SER 618,R SER 618,0.0,0.0,0.0,-1.4925373134330029e-05,0.00012125430454681894,8.552619211608204e-06,0.025019900497512362,0.11189845077373618,0.007892708167462398,-0.024960199004975148,0.11191307220031821,0.007893739483376122,0.0,0.0,0.0,4.4776119402821065e-05,0.000558057286443115,3.936232603905972e-05
ASP 619,R ASP 619,0.0,0.0,0.0,-4.975124378108905e-06,7.035888370014624e-05,4.962733015460314e-06,49.23804975124379,0.225265719293677,0.015889018750702873,-49.23788557213931,0.22527942149944072,0.015889985229779177,0.0,0.0,0.0,0.00015920398009913145,0.0006022572491991106,4.2479951034165195e-05
THR 620,R THR 620,0.0,0.0,0.0,-1.9900497512438933e-05,0.00013965839649372132,9.850743768468817e-06,0.18897014925373143,0.11090944315778412,0.007822948948866143,-0.18890547263681587,0.11097351223517912,0.007827468033151411,0.0,0.0,0.0,4.4776119402938166e-05,0.0006332299533017533,4.4664597139173664e-05
VAL 621,R VAL 621,0.0,0.0,0.0,-1.4925373134327266e-05,0.00012125430454679651,8.552619211606622e-06,0.23208457711442793,0.048273452124796445,0.003404946781858511,-0.23198507462686555,0.048335526896040384,0.0034093251986337444,0.0,0.0,0.0,8.457711442785359e-05,0.0005443613678246581,3.839629042379124e-05
VAL 622,R VAL 622,0.0,0.0,0.0,-1.990049751243341e-05,0.00013965839649368256,9.850743768466082e-06,0.20892537313432863,0.029373040791826587,0.0020718145546950654,-0.20889054726368156,0.029368442809142355,0.002071490238002254,0.0,0.0,0.0,1.4925373134626087e-05,0.0005857139364283211,4.131307572069981e-05
GLU 623,R GLU 623,0.0,0.0,0.0,-9.950248756213392e-06,9.925341961815396e-05,7.000796438663869e-06,51.7117860696517,0.31610773245154494,0.02229652032237,-51.71141293532335,0.3160709405139864,0.02229392521918441,0.0,0.0,0.0,0.00036318407960160315,0.0005837243700965435,4.117274253174188e-05
PRO 624,R PRO 624,0.0,0.0,0.0,-1.4925373134328925e-05,0.00012125430454680997,8.55261921160757e-06,0.3221940298507463,0.03141136410923724,0.0022155867962588612,-0.3221741293532337,0.03146734115818255,0.002219535112865089,0.0,0.0,0.0,4.975124378124371e-06,0.0005417634044912156,3.821304421905073e-05
TYR 625,R TYR 625,0.0,0.0,0.0,-2.985074626864901e-05,0.00017017543658191697,1.2003249811987806e-05,0.43042288557213926,0.04089855516469047,0.0028847616580365454,-0.43041791044776123,0.0408897860668055,0.002884143133561726,0.0,0.0,0.0,-2.4875621890548943e-05,0.0006021339411108467,4.247125355221951e-05
ASN 626,R ASN 626,0.0,0.0,0.0,-1.4925373134324505e-05,0.00012125430454677407,8.55261921160504e-06,0.1676019900497514,0.05974215572080654,0.004213886761961256,-0.16760696517412932,0.05977628068540982,0.004216293751378682,0.0,0.0,0.0,-1.990049751140162e-05,0.0006064348062066351,4.277461318619087e-05
ALA 627,R ALA 627,0.0,0.0,0.0,-2.985074626865785e-05,0.00017017543658196733,1.2003249811991358e-05,0.31934825870646755,0.023528708186134794,0.001659587116590649,-0.3192835820895523,0.02359387261514033,0.0016641834610215472,0.0,0.0,0.0,3.4825870646720354e-05,0.0006259568552259382,4.415159235502508e-05
THR 628,R THR 628,0.0,0.0,0.0,-1.9900497512444456e-05,0.00013965839649376008,9.85074376847155e-06,0.43850746268656715,0.049488640779464355,0.0034906595808596227,-0.4384527363184079,0.04945372232417503,0.0034881966229245347,0.0,0.0,0.0,3.4825870646819776e-05,0.0005497906381510867,3.8779241625997005e-05
LEU 629,R LEU 629,0.0,0.0,0.0,-1.4925373134328925e-05,0.00012125430454680997,8.55261921160757e-06,0.35243781094527366,0.040978787901725364,0.0028904208389681353,-0.35235820895522385,0.040972276086855046,0.002889961530961129,0.0,0.0,0.0,6.467661691551961e-05,0.0005908051845321517,4.1672184673628335e-05
SER 630,R SER 630,0.0,0.0,0.0,-9.950248756222228e-06,9.925341961824211e-05,7.000796438670086e-06,0.46779601990049746,0.035024130758704815,0.002470411707991072,-0.46775621890547237,0.03498351102183903,0.0024675466126595114,0.0,0.0,0.0,2.9850746268718676e-05,0.0006380196955834228,4.500243951112047e-05
VAL 631,R VAL 631,0.0,0.0,0.0,-2.9850746268666685e-05,0.00017017543658201772,1.2003249811994912e-05,0.38721393034825846,0.021824925386689165,0.0015394115437942224,-0.3871442786069651,0.02178419892920259,0.0015365389209704618,0.0,0.0,0.0,3.980099502482567e-05,0.0005628710696013938,3.970186412369831e-05
HIE 632,R HIE 632,0.0,0.0,0.0,-1.99004975124312e-05,0.00013965839649366705,9.850743768464988e-06,0.712029850746268,0.08180962675218845,0.005770406156468442,-0.711970149253731,0.08181260655620604,0.005770616335638434,0.0,0.0,0.0,3.980099502521149e-05,0.0005802795347991333,4.092976258430356e-05
GLN 633,R GLN 633,0.0,0.0,0.0,-3.980099502487345e-05,0.00019549137019290972,1.3788898090375912e-05,0.7830447761194034,0.19112388986906106,0.01348083978049838,-0.7829004975124381,0.1910697823860316,0.01347702333290438,0.0,0.0,0.0,0.00010447761194118622,0.0005589879365249048,3.94279690345686e-05
LEU 634,R LEU 634,0.0,0.0,0.0,-4.4776119402980145e-05,0.0002068120367246193,1.4587396341049764e-05,0.445457711442786,0.02452918766487744,0.001730155497999411,-0.4453631840796019,0.024567147051292253,0.001732832946678248,0.0,0.0,0.0,4.975124378097858e-05,0.0006047181308036439,4.265352823925566e-05
VAL 635,R VAL 635,0.0,0.0,0.0,-4.477611940299119e-05,0.0002068120367246703,1.4587396341053362e-05,0.48574129353233875,0.023993422322468604,0.0016923655244597056,-0.48561691542288543,0.02394578271613744,0.001689005285713014,0.0,0.0,0.0,7.960199004993331e-05,0.0006337378970717612,4.4700424730301435e-05
GLU 636,R GLU 636,0.0,0.0,0.0,-5.970149253731349e-05,0.00023693295322966504,1.6711961981297456e-05,60.8384378109453,0.4270272660236857,0.030120180994189005,-60.837278606965135,0.4269654255609169,0.03011581910425934,0.0,0.0,0.0,0.001099502487558672,0.0005816854488773414,4.102892811743736e-05
ASN 637,R ASN 637,0.0,0.0,0.0,-1.4925373134331134e-05,0.00012125430454682793,8.552619211608838e-06,0.5794676616915424,0.17773032900930583,0.01253613083718201,-0.5792885572139306,0.17776656479947092,0.012538686712755024,0.0,0.0,0.0,0.00016417910447768887,0.0006292303185573,4.438248465597008e-05
THR 638,R THR 638,0.0,0.0,0.0,-4.9751243781098436e-05,0.0002174305809294913,1.5336370701220483e-05,-0.0021243781094527343,0.11222431983719798,0.007915693198988072,0.002049751243781098,0.1122572007349798,0.007918012438697662,0.0,0.0,0.0,-0.00012437810945273146,0.0006144631085427177,4.334088597174519e-05
ASP 639,R ASP 639,0.0,0.0,0.0,-6.965174129352688e-05,0.0002545591802082593,1.7955220173645456e-05,66.56195024875619,0.4630776747463077,0.0326629807684302,-66.559039800995,0.46292187794969847,0.03265199170968489,0.0,0.0,0.0,0.002840796019898225,0.0006871437480812949,4.8467383017378646e-05
GLU 640,R GLU 640,0.0,0.0,0.0,-0.00010447761194030246,0.0003058791273420892,2.157505014533965e-05,66.53462686567165,0.4703501660231854,0.033175942752281765,-66.53175124378106,0.47022402601447694,0.033167045522069075,0.0,0.0,0.0,0.002771144278602946,0.0006891939080311739,4.8611990150624244e-05
THR 641,R THR 641,0.0,0.0,0.0,-3.482587064676896e-05,0.00018333856490238565,1.293170529717048e-05,0.08412935323383122,0.17686879411704443,0.012475362851265432,-0.08415422885572149,0.17681181804260054,0.01247134406883365,0.0,0.0,0.0,-5.970149253702847e-05,0.0005430867283180001,3.83063842850091e-05
TYR 642,R TYR 642,0.0,0.0,0.0,-0.0001144278606965026,0.00031833021438894174,2.2453282111456774e-05,-0.3170447761194032,0.0763734799708652,0.005386969926531424,0.31698507462686554,0.07634671356879547,0.005385081970096204,0.0,0.0,0.0,-0.00017412935323390502,0.0006650682553410958,4.691029781515687e-05
CYS 643,R CYS 643,0.0,0.0,0.0,-3.980099502487566e-05,0.0001954913701929206,1.378889809037668e-05,0.22210945273631846,0.16335621109003032,0.011522258731562462,-0.22201990049751236,0.16335201315253264,0.011521962631881499,0.0,0.0,0.0,4.9751243781022765e-05,0.0005795112349675454,4.087557089251602e-05
ILE 644,R ILE 644,0.0,0.0,0.0,-1.9900497512442247e-05,0.00013965839649374454,9.850743768470455e-06,-0.06343283582089555,0.03838113026755255,0.002707196196591594,0.06338805970149254,0.03837324753113797,0.002706640191234495,0.0,0.0,0.0,-6.4676616915661e-05,0.0005823233786429607,4.107392421377788e-05
ASP 645,R ASP 645,0.0,0.0,0.0,-3.4825870646760124e-05,0.0001833385649023391,1.2931705297167197e-05,55.505447761194034,0.24934155780099812,0.01758719746462873,-55.504805970149235,0.24935592090774755,0.017588210560066313,0.0,0.0,0.0,0.0006069651741297062,0.0006306840981210782,4.448502636014365e-05
ASN 646,R ASN 646,0.0,0.0,0.0,-1.9900497512440038e-05,0.00013965839649372904,9.85074376846936e-06,0.461771144278607,0.06575415816966299,0.004637940718944462,-0.4617661691542291,0.06575750756185557,0.004638176966854345,0.0,0.0,0.0,-1.4925373134965231e-05,0.0006187582810370862,4.364384408057112e-05
GLU 647,R GLU 647,0.0,0.0,0.0,-3.482587064677117e-05,0.00018333856490239728,1.29317052971713e-05,53.47890049751242,0.4692962552338035,0.03310160561680211,-53.47843781094529,0.4692912061626215,0.033101249482779864,0.0,0.0,0.0,0.00042786069651733487,0.0005951879175582458,4.198131882617175e-05
ALA 648,R ALA 648,0.0,0.0,0.0,-1.99004975124312e-05,0.00013965839649366705,9.850743768464988e-06,-0.11709452736318418,0.05350246211752592,0.0037737727092237642,0.11708955223880593,0.05350186624632185,0.0037737306797096235,0.0,0.0,0.0,-2.487562189052685e-05,0.0005768141267070945,4.068533154381551e-05
LEU 649,R LEU 649,0.0,0.0,0.0,-3.9800995024877866e-05,0.00019549137019293143,1.3788898090377444e-05,0.0070746268656714855,0.03903053279846958,0.0027530015194025745,-0.007059701492537318,0.03903125954669461,0.0027530527802700103,0.0,0.0,0.0,-2.4875621890657204e-05,0.000602133941110934,4.247125355222567e-05
TYR 650,R TYR 650,0.0,0.0,0.0,-4.975124378109347e-05,0.00021743058092946958,1.5336370701218952e-05,-0.03445273631840791,0.06514697508832876,0.004595113326500201,0.034462686567164176,0.06515782485662056,0.004595878610149971,0.0,0.0,0.0,-3.980099502486875e-05,0.0006216716032501541,4.384933398562821e-05
ASP 651,R ASP 651,0.0,0.0,0.0,-3.9800995024880075e-05,0.00019549137019294228,1.378889809037821e-05,53.58472139303482,0.28158847922725366,0.019861719929923333,-53.58429850746268,0.28157753975533745,0.019860948319067744,0.0,0.0,0.0,0.0003830845771139946,0.0006367770510514221,4.4914790123848744e-05
ILE 652,R ILE 652,0.0,0.0,0.0,-6.965174129355118e-05,0.0002545591802083481,1.7955220173651717e-05,-0.11960199004975121,0.03648349720324259,0.0025733474803496595,0.11957711442786065,0.03647742126741218,0.0025729189168796373,0.0,0.0,0.0,-9.452736318412443e-05,0.0005867694678964711,4.1387527170045845e-05
CYS 653,R CYS 653,0.0,0.0,0.0,-2.4875621890542316e-05,0.00015574602828353647,1.098547782371817e-05,0.0817910447761195,0.06165984460908812,0.004349150106954273,-0.08182587064676614,0.06163650891482379,0.004347504133990037,0.0,0.0,0.0,-5.970149253723174e-05,0.000635921324374387,4.485443181784674e-05
PHE 654,R PHE 654,0.0,0.0,0.0,-2.9850746268656744e-05,0.00017017543658196104,1.2003249811990914e-05,-0.014970149253731385,0.05028069572573842,0.0035465268292469757,0.014930348258706466,0.050321208295869946,0.003549384365619919,0.0,0.0,0.0,-6.965174129347607e-05,0.0005232165900548332,3.6904852793966206e-05
ARG 655,R ARG 655,0.0,0.0,0.0,-3.4825870646760124e-05,0.0001833385649023391,1.2931705297167197e-05,-55.20605472636814,0.37210358317632075,0.026246163103869312,55.20548756218903,0.3720383828425753,0.026241564226913323,0.0,0.0,0.0,-0.000601990049755815,0.0005908051845280434,4.1672184673338555e-05
THR 656,R THR 656,0.0,0.0,0.0,-3.482587064676675e-05,0.00018333856490237402,1.293170529716966e-05,-0.3153184079601988,0.053526931980234706,0.0037754986802619947,0.315313432835821,0.05363499515364102,0.003783120868821786,0.0,0.0,0.0,-3.980099502460169e-05,0.0006136166014143414,4.328117796256586e-05
LEU 657,R LEU 657,0.0,0.0,0.0,-5.472636815920458e-05,0.00022744536220224053,1.604275890767213e-05,-0.06627363184079617,0.04437380509210383,0.003129886888067938,0.06632338308457715,0.04428379644249915,0.0031235381674291364,0.0,0.0,0.0,-4.975124378235945e-06,0.0005858829492540256,4.1324996966263254e-05
LYS 658,R LYS 658,0.0,0.0,0.0,-1.9900497512438933e-05,0.00013965839649372132,9.850743768468817e-06,-54.07235323383083,0.7378986768644128,0.0520473596674174,54.071845771144304,0.7378679324000891,0.05204519112010514,0.0,0.0,0.0,-0.0005273631840799284,0.0005820682906365144,4.1055931693077376e-05
LEU 659,R LEU 659,0.0,0.0,0.0,-2.487562189054563e-05,0.0001557460282835572,1.0985477823719631e-05,-0.10341293532338292,0.062099211520625267,0.0043801406594348785,0.10338805970149241,0.062086111414418894,0.004379216649186884,0.0,0.0,0.0,-4.975124378083276e-05,0.0005795112349676074,4.087557089252039e-05
THR 660,R THR 660,0.0,0.0,0.0,-9.950248756218914e-06,9.925341961820907e-05,7.000796438667756e-06,-0.008388059701492537,0.10544140178631502,0.007437263047996227,0.008383084577114413,0.1054504081053737,0.007437898304762534,0.0,0.0,0.0,-1.492537313434218e-05,0.0005596517390820245,3.947479005691461e-05
THR 661,R THR 661,0.0,0.0,0.0,-1.9900497512436172e-05,0.00013965839649370194,9.85074376846745e-06,0.00029353233830843644,0.13870509325000546,0.009783502942114941,-0.0003283582089552319,0.13867472102203177,0.00978136065033043,0.0,0.0,0.0,-5.472636815924877e-05,0.0005747506920059732,4.053978808181087e-05
PRO 662,R PRO 662,0.0,0.0,0.0,-9.950248756222228e-06,9.925341961824211e-05,7.000796438670086e-06,-0.3085373134328357,0.052867522883779626,0.003728987548737808,0.3085024875621892,0.05288870548558785,0.0037304816542695985,0.0,0.0,0.0,-4.477611940288072e-05,0.0006253238560950126,4.410694403884101e-05
THR 663,R THR 663,0.0,0.0,0.0,0.0,0.0,0.0,0.4577960199004976,0.0663053631178388,0.0046768197183079995,-0.4578258706467663,0.06629681882587446,0.004676217050420233,0.0,0.0,0.0,-2.9850746268631334e-05,0.0005808763987791403,4.0971862123459744e-05
TYR 664,R TYR 664,0.0,0.0,0.0,-2.4875621890548943e-05,0.00015574602828357794,1.0985477823721095e-05,0.47155223880597025,0.10574431053917613,0.007458628584079805,-0.47146766169154214,0.1058428394634082,0.00746557827855404,0.0,0.0,0.0,5.9701492537421747e-05,0.0006200769575475412,4.373685635010963e-05
GLY 665,R GLY 665,0.0,0.0,0.0,-1.4925373134328925e-05,0.00012125430454680997,8.55261921160757e-06,0.40163681592039807,0.020409792738114472,0.0014395957828411698,-0.40155223880597024,0.020441118142314342,0.0014418053064929077,0.0,0.0,0.0,6.965174129346943e-05,0.0005944388868158356,4.192848627114151e-05
ASP 666,R ASP 666,0.0,0.0,0.0,-2.4875621890542316e-05,0.00015574602828353647,1.098547782371817e-05,54.068074626865695,0.2769561982005552,0.019534984018562664,-54.0676218905473,0.27695628247756815,0.01953498996300482,0.0,0.0,0.0,0.0004278606965180419,0.0006116773289272589,4.314439222789398e-05
LEU 667,R LEU 667,0.0,0.0,0.0,-1.990049751243562e-05,0.00013965839649369806,9.850743768467175e-06,0.44659203980099493,0.016720789821575075,0.0011793935794341052,-0.44658208955223877,0.016771347208143286,0.001182959622530621,0.0,0.0,0.0,-9.950248756160366e-06,0.0006148255405287532,4.3366449952984896e-05
ASN 668,R ASN 668,0.0,0.0,0.0,-3.482587064676454e-05,0.00018333856490236237,1.2931705297168837e-05,0.5974477611940301,0.05562738961237947,0.003923653538474999,-0.5973432835820899,0.055656878519471084,0.003925733525608352,0.0,0.0,0.0,6.965174129315791e-05,0.0006190382350293448,4.366359051267929e-05
HIE 669,R HIE 669,0.0,0.0,0.0,-3.9800995024880075e-05,0.00019549137019294228,1.378889809037821e-05,0.20241293532338303,0.18045380503906086,0.01272823002493038,-0.2024427860696516,0.1804495435609144,0.012727929443437612,0.0,0.0,0.0,-6.965174129353792e-05,0.0005860096768844915,4.133393564411898e-05
LEU 670,R LEU 670,0.0,0.0,0.0,-2.4875621890550048e-05,0.00015574602828358487,1.0985477823721583e-05,0.49308457711442794,0.023834374836066357,0.0016811471797349902,-0.4930348258706466,0.02387704368257678,0.0016841568081169772,0.0,0.0,0.0,2.4875621890714647e-05,0.0006184381784385009,4.3621265784117406e-05
VAL 671,R VAL 671,0.0,0.0,0.0,-2.9850746268660058e-05,0.00017017543658197993,1.2003249811992248e-05,0.5057810945273631,0.022115073106451902,0.001559876986002824,-0.5056965174129352,0.022034401818375515,0.0015541868720657895,0.0,0.0,0.0,5.472636815931892e-05,0.0006001575661691411,4.233185081217703e-05
SER 672,R SER 672,0.0,0.0,0.0,-1.4925373134333343e-05,0.00012125430454684587,8.552619211610103e-06,0.5371293532338307,0.08295460116717847,0.005851166424856789,-0.5370796019900497,0.08295652300030038,0.005851301980513484,0.0,0.0,0.0,3.482587064661748e-05,0.0005762989606680729,4.06489945331092e-05
ALA 673,R ALA 673,0.0,0.0,0.0,-2.4875621890544525e-05,0.0001557460282835503,1.0985477823719143e-05,0.4931442786069652,0.022060163768079143,0.001556003979893732,-0.49306467661691517,0.02206978520342809,0.0015566826236178965,0.0,0.0,0.0,5.472636815911621e-05,0.0005918098136004501,4.174304574451717e-05
THR 674,R THR 674,0.0,0.0,0.0,-8.457711442786464e-05,0.0002782513722210988,1.96263385502791e-05,0.589497512437811,0.053952634872933836,0.0038055254471643604,-0.5892885572139301,0.05390978569277349,0.003802503099027437,0.0,0.0,0.0,0.00012437810945253123,0.0006612612224354451,4.6641770418213853e-05
MET 675,R MET 675,0.0,0.0,0.0,-4.4776119403004444e-05,0.00020681203672473156,1.4587396341057682e-05,0.48897512437810925,0.12157058583967821,0.008574927973937841,-0.488910447761194,0.1215123683498458,0.008570821628815882,0.0,0.0,0.0,1.9900497512332193e-05,0.0006461535560220081,4.557615779115665e-05
SER 676,R SER 676,0.0,0.0,0.0,-4.4776119402980145e-05,0.0002068120367246193,1.4587396341049764e-05,0.6944477611940303,0.14518051384212838,0.010240243894664379,-0.6943283582089556,0.14514011635284005,0.010237394475468257,0.0,0.0,0.0,7.462686567145324e-05,0.0005811320099680817,4.098989154660817e-05
GLY 677,R GLY 677,0.0,0.0,0.0,-3.9800995024877866e-05,0.00019549137019293143,1.3788898090377444e-05,0.5560248756218903,0.03566154301008753,0.002515371301691808,-0.5558308457711443,0.03564991809918618,0.002514551343697907,0.0,0.0,0.0,0.00015422885572132013,0.0005739749915358568,4.048507438922926e-05
VAL 678,R VAL 678,0.0,0.0,0.0,-0.0001343283582089625,0.00034100476593422344,2.4052621663859197e-05,0.5740497512437809,0.042393882883126524,0.0029902339430836165,-0.5738756218905472,0.042384516237101474,0.0029895732708127096,0.0,0.0,0.0,3.980099502482208e-05,0.0006971212734164566,4.917114339260608e-05
THR 679,R THR 679,0.0,0.0,0.0,-0.00010945273631840917,0.00031220639780571945,2.202134139352697e-05,0.2797014925373136,0.12273909734747439,0.008657348420848277,-0.27955223880597013,0.12278407414297268,0.008660520839400285,0.0,0.0,0.0,3.980099502492868e-05,0.0006452335457464416,4.551126526971509e-05
THR 680,R THR 680,0.0,0.0,0.0,-7.960199004974248e-05,0.0002706760300245561,1.9092015109583096e-05,0.10845273631840814,0.26002686237998435,0.018340880738518903,-0.10836815920398009,0.2599426913134089,0.01833494376923979,0.0,0.0,0.0,4.975124378337163e-06,0.0006347915585168218,4.4774744278388705e-05
CYX 681,R CYX 681,0.0,0.0,0.0,-0.00011442786069663958,0.0003183302143893228,2.245328211148365e-05,0.5043233830845774,0.0580797179085401,0.0040966274397092875,-0.5039900497512441,0.05808057450493436,0.004096687859360413,0.0,0.0,0.0,0.0002189054726327707,0.0006478750540009733,4.569758289637391e-05
LEU 682,R LEU 682,0.0,0.0,0.0,-0.00014427860696519137,0.0003513720116022226,2.4783870791904424e-05,0.5107711442786066,0.0981347807214555,0.006921893734512352,-0.5105771144278602,0.09807645141430323,0.00691777950240476,0.0,0.0,0.0,4.975124378098189e-05,0.0006893016422734223,4.8619589138169025e-05
ARG 683,R ARG 683,0.0,0.0,0.0,-0.00015920398009952914,0.000365866195240862,2.5806211680400798e-05,-66.05081094527362,0.43281222483922893,0.030528220528035603,66.04761691542288,0.43261871521005235,0.03051457141117899,0.0,0.0,0.0,-0.0033532338308491978,0.0006835683299764253,4.821519246886552e-05
PHE 684,R PHE 684,0.0,0.0,0.0,-0.0001840796019900626,0.00038754909640103104,2.733560560764285e-05,0.11093532338308454,0.10807446666210488,0.007622985124637191,-0.11085572139303486,0.10801945687828925,0.007619105033652823,0.0,0.0,0.0,-0.00010447761194039084,0.000735746719036998,5.1895572265509445e-05
PRO 685,R PRO 685,0.0,0.0,0.0,-0.00015920398009948496,0.00036586619524076047,2.5806211680393635e-05,-0.7134577114427865,0.14112934490307794,0.009954496469638204,0.7129900497512442,0.14104330480863086,0.009948427669297573,0.0,0.0,0.0,-0.0006268656716417044,0.0007228155472106624,5.098347772994744e-05
GLY 686,R GLY 686,0.0,0.0,0.0,-0.00013930348258706812,0.0003462629381354378,2.4423504534814806e-05,0.32064179104477614,0.11517372145678488,0.008123727949166258,-0.3203084577114428,0.11507183297570062,0.00811654128982233,0.0,0.0,0.0,0.00019402985074637544,0.0006670378412773827,4.704922169567854e-05
GLN 687,R GLN 687,0.0,0.0,0.0,-0.0003532338308457389,0.00047797457211838233,3.371372689355904e-05,1.19063184079602,0.5537278044077457,0.03905694792180108,-1.1894975124378109,0.5532139755376122,0.03902070522771606,0.0,0.0,0.0,0.000781094527362919,0.0009042964313986056,6.37841523323582e-05
LEU 688,R LEU 688,0.0,0.0,0.0,-0.00033333333333332535,0.0004714045207910203,3.325031120358696e-05,-0.5382935323383087,0.07824091133751833,0.005518688379269985,0.538089552238806,0.07821142375808857,0.005516608485782678,0.0,0.0,0.0,-0.0005373134328359911,0.0007661045394994441,5.403684782253032e-05
ASN 689,R ASN 689,0.0,0.0,0.0,-0.0002636815920398084,0.0004406286532434857,3.1079548878697117e-05,-0.38318905472636844,0.1278036198757119,0.00901457229701922,0.3829353233830843,0.12764639745057255,0.00900348268219055,0.0,0.0,0.0,-0.0005174129353236973,0.0007060120456399286,4.979825011354842e-05
ALA 690,R ALA 690,0.0,0.0,0.0,-0.00010945273631840861,0.00031220639780571793,2.2021341393526863e-05,-0.4263432835820899,0.183312219228755,0.012929847016631258,0.42600995024875615,0.18322087885461188,0.012923404363385984,0.0,0.0,0.0,-0.000442786069651845,0.0006823723608198367,4.813083530873533e-05
ASP 691,R ASP 691,0.0,0.0,0.0,-0.00015422885572139095,0.00036116798831604567,2.5474825714719225e-05,73.0277263681592,0.5335525262449858,0.037633893521718045,-73.02160696517412,0.5333017028100648,0.03761620180070043,0.0,0.0,0.0,0.005965174129353295,0.0007878310136035743,5.5569315148271685e-05
LEU 692,R LEU 692,0.0,0.0,0.0,-0.00013432835820893492,0.0003410047659341533,2.405262166385425e-05,0.23680597014925361,0.08354232796237021,0.005892621476687901,-0.2367512437810946,0.08342469307031271,0.005884324151149425,0.0,0.0,0.0,-7.960199004982202e-05,0.0007079026838112378,4.993160544807921e-05
ARG 693,R ARG 693,0.0,0.0,0.0,-0.00029850746268654093,0.0004576032751270014,3.227684639133664e-05,-74.88930348258705,0.5206832885785856,0.036726167484974266,74.88201492537316,0.520359304464199,0.036703315407505224,0.0,0.0,0.0,-0.007587064676615105,0.0008367384208152136,5.901897767424578e-05
LYS 694,R LYS 694,0.0,0.0,0.0,-0.0003432835820895432,0.00047480518568914756,3.349017561127679e-05,-79.92714427860699,0.5185685560652021,0.036577005754271405,79.91715422885574,0.5182445600055344,0.0365541528342472,0.0,0.0,0.0,-0.010333333333335587,0.0009105972745137573,6.422857953910672e-05
LEU 695,R LEU 695,0.0,0.0,0.0,-0.00018905472636815938,0.0003915520869641994,2.7617954792048264e-05,0.24817910447761182,0.08146340484871932,0.005745985546295825,-0.2481442786069652,0.08149598823933861,0.005748283801468137,0.0,0.0,0.0,-0.00015422885572156385,0.0006699628914971233,4.725553883054456e-05
ALA 696,R ALA 696,0.0,0.0,0.0,-9.452736318408465e-05,0.00029256100354208844,2.063566212196039e-05,-0.16315422885572145,0.05117603114455839,0.0036096789204857344,0.16303980099502488,0.05119194596129059,0.003610801465106659,0.0,0.0,0.0,-0.00020895522388055302,0.0006356877444491644,4.4837956360225914e-05
VAL 697,R VAL 697,0.0,0.0,0.0,-0.00021393034825871603,0.00041007822955215525,2.892468813736686e-05,-0.30951243781094495,0.15411787533262428,0.010870636769130854,0.3093283582089554,0.15412113747538758,0.010870866862940495,0.0,0.0,0.0,-0.0003980099502486668,0.0007403078691966878,5.221729099235043e-05
ASN 698,R ASN 698,0.0,0.0,0.0,-0.00021890547263680066,0.0004135043732373871,2.916634968013485e-05,0.3138159203980107,0.10300369961608569,0.007265320794142202,-0.3138109452736319,0.10295651441409824,0.007261992606606677,0.0,0.0,0.0,-0.000213930348257112,0.0006903780600478891,4.869551379397427e-05
MET 699,R MET 699,0.0,0.0,0.0,-0.00011940298507459604,0.0003242621042148482,2.2871685359702708e-05,-0.09028855721393036,0.05380595611861909,0.0037951795255348093,0.09021393034825873,0.05378211991787613,0.0037934982495655325,0.0,0.0,0.0,-0.00019402985074626884,0.0006962330620710334,4.9108493794761074e-05
VAL 700,R VAL 700,0.0,0.0,0.0,-9.950248756219136e-05,0.0002993355016217248,2.1113498373971794e-05,0.3722288557213931,0.058255120528970104,0.004108999386642329,-0.3721393034825869,0.05825676991823383,0.00410911572559093,0.0,0.0,0.0,-9.950248756150423e-06,0.0006463833539864707,4.5592366489833354e-05
PRO 701,R PRO 701,0.0,0.0,0.0,-0.000149253731343276,0.00035633839959142434,2.5134172791388047e-05,0.44016915422885583,0.06306208931077076,0.004448056822223553,-0.4400696517412936,0.06302968679353853,0.004445771324876299,0.0,0.0,0.0,-4.9751243780943225e-05,0.0007106247253713938,5.01236034561433e-05
PHE 702,R PHE 702,0.0,0.0,0.0,-0.0001741293532338183,0.0003792206766200624,2.6748164169689225e-05,-0.12830845771144278,0.05314201735038948,0.0037483488955978783,0.12829353233830848,0.05312978952794532,0.0037474864115026297,0.0,0.0,0.0,-0.00018905472636816047,0.0007221303488884214,5.09351475666888e-05
PRO 703,R PRO 703,0.0,0.0,0.0,-9.452736318407914e-05,0.00029256100354207136,2.0635662121959187e-05,-0.1845074626865672,0.05651980847701497,0.003986599911843015,0.18446268656716405,0.056514867068299744,0.0039862513717456695,0.0,0.0,0.0,-0.00013930348258700515,0.0006071690384331826,4.282640193439261e-05
ARG 704,R ARG 704,0.0,0.0,0.0,-0.00011940298507464298,0.00032426210421497565,2.2871685359711696e-05,-61.390313432835825,0.4043998763179841,0.028524167981464944,61.38905472636814,0.40434583492737775,0.028520356195671035,0.0,0.0,0.0,-0.0013781094527337075,0.0006811742918527894,4.804633003939503e-05
LEU 705,R LEU 705,0.0,0.0,0.0,-0.00010447761194029363,0.00030587912734206333,2.1575050145337826e-05,0.23838308457711438,0.07199362542564594,0.005078038806374548,-0.2383134328358209,0.0719401787740791,0.005074268970238048,0.0,0.0,0.0,-3.482587064687059e-05,0.0006719549666024523,4.7396048974745054e-05
HIP 706,R HIP 706,0.0,0.0,0.0,-0.0001492537313432627,0.0003563383995913927,2.5134172791385814e-05,-63.27231840796019,0.35370568211741243,0.024948475218579187,63.270577114427866,0.35359777761242395,0.024940864221626682,0.0,0.0,0.0,-0.001890547263684256,0.0006448882035129371,4.548690670667777e-05
PHE 707,R PHE 707,0.0,0.0,0.0,-7.960199004975131e-05,0.00027067603002458614,1.9092015109585213e-05,0.31353233830845767,0.08304383664655728,0.005857460610272677,-0.3134825870646765,0.08302700480949253,0.005856273384024631,0.0,0.0,0.0,-2.9850746268640173e-05,0.000614181069134885,4.332099244576378e-05
PHE 708,R PHE 708,0.0,0.0,0.0,-9.950248756217368e-05,0.00029933550162167163,2.1113498373968043e-05,-0.18739303482587066,0.07216440427952459,0.005090084617961013,0.18734825870646765,0.07208893146146954,0.0050847611758278516,0.0,0.0,0.0,-0.0001442786069652179,0.0006940253927353336,4.895277680604094e-05
MET 709,R MET 709,0.0,0.0,0.0,-4.477611940299119e-05,0.00020681203672467033,1.4587396341053364e-05,0.35425870646766144,0.15744866568089752,0.011105572606080721,-0.3542338308457709,0.15741585464394903,0.01110325829397438,0.0,0.0,0.0,-1.990049751232073e-05,0.0005981746613011608,4.219198748664757e-05
PRO 710,R PRO 710,0.0,0.0,0.0,-4.4776119402982354e-05,0.00020681203672462948,1.4587396341050482e-05,-0.3387014925373134,0.05319737441395459,0.003752253481807124,0.3386368159203979,0.05324291873884981,0.003755465930796332,0.0,0.0,0.0,-0.00010945273631845777,0.0006050863998214728,4.267950393297388e-05
GLY 711,R GLY 711,0.0,0.0,0.0,-4.477611940298677e-05,0.00020681203672464992,1.4587396341051924e-05,0.24855721393034821,0.051513297903498005,0.003633467883465024,-0.2484975124378109,0.051595935315446505,0.0036392966770874015,0.0,0.0,0.0,1.4925373134299097e-05,0.0006187582810365092,4.364384408053042e-05
PHE 712,R PHE 712,0.0,0.0,0.0,-7.960199004975573e-05,0.00027067603002460115,1.9092015109586274e-05,-0.25359701492537323,0.06340952571410878,0.004472563096611968,0.25350248756218907,0.06329415842970332,0.004464425715785077,0.0,0.0,0.0,-0.00017412935323391992,0.0006499348326952545,4.584286848353893e-05
ALA 713,R ALA 713,0.0,0.0,0.0,-5.4726368159197956e-05,0.00022744536220221297,1.6042758907670186e-05,0.31963184079602003,0.044765767183605316,0.003157533762350272,-0.31953233830845773,0.04469465447135004,0.003152517858368165,0.0,0.0,0.0,4.477611940292491e-05,0.0006009818455935523,4.2389991000002115e-05
PRO 714,R PRO 714,0.0,0.0,0.0,-7.462686567164242e-05,0.0002627883113680471,1.8535658332233625e-05,-0.04531343283582091,0.04883545597061044,0.0034445874767325677,0.04527363184079601,0.04878187567398801,0.0034408082140006645,0.0,0.0,0.0,-0.00011442786069668377,0.0006705168393564734,4.729461129994526e-05
LEU 715,R LEU 715,0.0,0.0,0.0,-5.472636815921784e-05,0.00022744536220229564,1.6042758907676017e-05,-0.2762189054726366,0.047025470401302394,0.003316920938124692,0.27623383084577136,0.04700926181370867,0.003315777672504843,0.0,0.0,0.0,-3.9800995024721e-05,0.0006452335457464407,4.5511265269715026e-05
THR 716,R THR 716,0.0,0.0,0.0,-3.482587064676675e-05,0.000183338564902374,1.2931705297169657e-05,-0.10466666666666664,0.059684604991307975,0.00420982744648713,0.10459701492537303,0.0596330553017509,0.004206191411734334,0.0,0.0,0.0,-0.00010447761194024945,0.0005678184233860697,4.0050823553910564e-05
SER 717,R SER 717,0.0,0.0,0.0,-2.487562189055336e-05,0.0001557460282836056,1.0985477823723047e-05,0.4915422885572138,0.14173371940598067,0.00999712576023412,-0.4915074626865669,0.1417519773358981,0.00999841357531631,0.0,0.0,0.0,9.950248756171413e-06,0.0005984228837315542,4.220949574695115e-05
ARG 718,R ARG 718,0.0,0.0,0.0,-6.467661691542515e-05,0.00024595437003599425,1.7348283660615193e-05,-55.243432835820876,1.3386156421962965,0.09441866745428998,55.242721393034834,1.3383626374208746,0.09440082187337646,0.0,0.0,0.0,-0.0007761194029855282,0.0006799377098120923,4.795910826728951e-05
GLY 719,R GLY 719,0.0,0.0,0.0,-4.975124378108905e-06,7.035888370014624e-05,4.962733015460314e-06,0.2857661691542288,0.06431282417205977,0.004536276857324725,-0.2857064676616914,0.06429207612681968,0.0045348134030499514,0.0,0.0,0.0,5.472636815916923e-05,0.0005833426152078813,4.1145815618036834e-05
SER 720,R SER 720,0.0,0.0,0.0,-1.9900497512428992e-05,0.00013965839649365155,9.850743768463895e-06,0.44135820895522393,0.06767364651482169,0.004773330987839399,-0.44124378109452755,0.06764360271813077,0.00477121186181143,0.0,0.0,0.0,9.452736318415977e-05,0.0005867694678961567,4.138752717002367e-05
GLN 721,R GLN 721,0.0,0.0,0.0,-5.9701492537322325e-05,0.00023693295322970012,1.671196198129993e-05,0.37768159203980023,0.32568364852242476,0.022971953364212493,-0.37763184079601975,0.3255818729614554,0.022964774669639365,0.0,0.0,0.0,-9.950248756973424e-06,0.0006386401111382348,4.5046200250280186e-05
GLN 722,R GLN 722,0.0,0.0,0.0,-5.970149253731017e-05,0.0002369329532296519,1.6711961981296528e-05,0.3217661691542294,0.31905190714441595,0.022504186393563837,-0.3217164179104478,0.31899583456021935,0.022500231338420544,0.0,0.0,0.0,-9.950248756054314e-06,0.0006837855541704099,4.8230514282154064e-05
TYR 723,R TYR 723,0.0,0.0,0.0,-5.9701492537308515e-05,0.00023693295322964534,1.6711961981296064e-05,0.14921890547263683,0.0895912877827035,0.006319282205665591,-0.14921890547263678,0.08956051813579612,0.006317111882110827,0.0,0.0,0.0,-5.970149253714778e-05,0.0005871068371740976,4.141132336413577e-05
ARG 724,R ARG 724,0.0,0.0,0.0,-7.462686567162694e-05,0.0002627883113679926,1.8535658332229783e-05,-59.41352736318407,0.32405490674299514,0.022857070776863855,59.41227363184079,0.3240405044240451,0.02285605491561089,0.0,0.0,0.0,-0.0013283582089600112,0.0006081059339532249,4.289248544915055e-05
ALA 725,R ALA 725,0.0,0.0,0.0,-7.960199004975187e-05,0.0002706760300245881,1.9092015109585352e-05,-0.22620398009950235,0.08464337351899602,0.005970283242310561,0.22616915422885558,0.08465975944587815,0.005971439016479371,0.0,0.0,0.0,-0.00011442786069649377,0.0006924186436898217,4.883944546653726e-05
LEU 726,R LEU 726,0.0,0.0,0.0,-8.955223880596857e-05,0.0002855392010404277,2.014038236096326e-05,0.35964179104477584,0.04748051231324904,0.00334901711988704,-0.3595223880597013,0.04744864462642051,0.0033467693465678346,0.0,0.0,0.0,2.9850746268602612e-05,0.000645770377694844,4.5549130475840934e-05
THR 727,R THR 727,0.0,0.0,0.0,-8.955223880596194e-05,0.00028553920104040656,2.0140382360961768e-05,-0.6105422885572139,0.11703530722414947,0.008255034085121796,0.6103781094527362,0.11697929535052043,0.008251083312171769,0.0,0.0,0.0,-0.00025373134328336526,0.0006070059524674478,4.2814898737298694e-05
VAL 728,R VAL 728,0.0,0.0,0.0,-0.00015920398009949656,0.0003658661952407871,2.5806211680395512e-05,-0.5338955223880595,0.056271057129738636,0.003969054344618987,0.533636815920398,0.056237435857724866,0.0039666828829375365,0.0,0.0,0.0,-0.0004179104477610917,0.0006650310372739932,4.690767265511071e-05
PRO 729,R PRO 729,0.0,0.0,0.0,-0.00016417910447759387,0.00037043801928326846,2.612868328487963e-05,-0.33271144278606984,0.041310573717914446,0.002913823206053439,0.3325870646766168,0.04130331479163514,0.002913311200870744,0.0,0.0,0.0,-0.00028855721393047554,0.0006738309633168258,4.75283715805299e-05
GLU 730,R GLU 730,0.0,0.0,0.0,-7.4626865671638e-05,0.0002627883113680316,1.853565833223253e-05,61.767935323383064,0.330625414895758,0.0233205186888153,-61.76630845771143,0.33050482173783874,0.02331201270329121,0.0,0.0,0.0,0.0015522388059707737,0.0006217512281739176,4.3854950294717175e-05
LEU 731,R LEU 731,0.0,0.0,0.0,-7.96019900497469e-05,0.0002706760300245712,1.909201510958416e-05,-0.4572985074626864,0.06285132459023896,0.004433190625063076,0.457169154228856,0.06283510160580402,0.004432046343968344,0.0,0.0,0.0,-0.0002089552238804989,0.000586853828398262,4.1393477501054825e-05
THR 732,R THR 732,0.0,0.0,0.0,-7.462686567163579e-05,0.0002627883113680238,1.853565833223198e-05,-0.08107960199004968,0.06748689669641224,0.004760158671271649,0.08106467661691542,0.06749623756619288,0.004760817525426457,0.0,0.0,0.0,-8.955223880583655e-05,0.0006001163224781174,4.2328941706512485e-05
GLN 733,R GLN 733,0.0,0.0,0.0,-0.00011940298507462477,0.0003242621042149261,2.2871685359708203e-05,-0.7153681592039793,0.2086250744103681,0.014715278159352698,0.715154228855721,0.20850439010023972,0.0147067657444475,0.0,0.0,0.0,-0.0003333333333330514,0.0006641744461062474,4.684725337263545e-05
GLN 734,R GLN 734,0.0,0.0,0.0,-3.980099502487124e-05,0.00019549137019289888,1.3788898090375148e-05,-0.5538308457711443,0.08804398066378931,0.006210143576394299,0.5537462686567165,0.08796392464138701,0.006204496859951845,0.0,0.0,0.0,-0.000124378109452906,0.0006063123477249618,4.2765975630873576e-05
MET 735,R MET 735,0.0,0.0,0.0,-7.46268656716402e-05,0.00026278831136803934,1.853565833223308e-05,-0.4523830845771143,0.06775811172043097,0.004779288704086309,0.45227860696517436,0.0677197325685353,0.004776581647433311,0.0,0.0,0.0,-0.00017910447761175266,0.0005966416743672337,4.208385892534617e-05
PHE 736,R PHE 736,0.0,0.0,0.0,-0.00010945273631841138,0.00031220639780572585,2.2021341393527422e-05,-0.1485522388059701,0.0465863399732387,0.0032859470659022086,0.1485223880597015,0.04655132241062286,0.003283477117475295,0.0,0.0,0.0,-0.00013930348258691676,0.0005820682906350264,4.1055931692972426e-05
ASP 737,R ASP 737,0.0,0.0,0.0,-5.970149253731514e-05,0.00023693295322967166,1.671196198129792e-05,59.221368159203955,0.2968790627420923,0.020940234534534453,-59.220323383084555,0.2968744980075172,0.020939912562982443,0.0,0.0,0.0,0.0009850746268674057,0.0006024627065952443,4.249444288152606e-05
ALA 738,R ALA 738,0.0,0.0,0.0,-3.980099502487345e-05,0.00019549137019290972,1.3788898090375912e-05,-0.09216417910447763,0.05157343130300647,0.0036377093664360207,0.0921741293532338,0.05152243898312007,0.0036341126455085877,0.0,0.0,0.0,-2.985074626889646e-05,0.0005977607281940641,4.216279089641263e-05
LYS 739,R LYS 739,0.0,0.0,0.0,-4.975124378109678e-05,0.00021743058092948408,1.5336370701219975e-05,-57.869691542288514,0.3836207631646014,0.027058522345048127,57.86893532338304,0.3835777643342827,0.02705548944140289,0.0,0.0,0.0,-0.0008059701492547517,0.000579212176475943,4.085447693292231e-05
ASN 740,R ASN 740,0.0,0.0,0.0,-3.980099502487179e-05,0.0001954913701929016,1.378889809037534e-05,-0.5199850746268652,0.08192069199679207,0.005778240094803985,0.519905472636816,0.08184037381372565,0.005772574886974022,0.0,0.0,0.0,-0.00011940298507392439,0.0006032017737790602,4.254657266131901e-05
MET 741,R MET 741,0.0,0.0,0.0,-3.482587064676896e-05,0.00018333856490238565,1.293170529717048e-05,-0.4700099502487562,0.07460963018215536,0.005262557554981463,0.4699253731343283,0.07461356100306106,0.0052628348137107196,0.0,0.0,0.0,-0.00011940298507463028,0.0005948967398930014,4.1960780737210144e-05
MET 742,R MET 742,0.0,0.0,0.0,-3.980099502487566e-05,0.0001954913701929206,1.378889809037668e-05,-0.25989552238805985,0.18046530249008136,0.012729040992597467,0.25975621890547257,0.18047917224863957,0.012730019289936672,0.0,0.0,0.0,-0.0001791044776119714,0.000588244030004294,4.149153476185225e-05
ALA 743,R ALA 743,0.0,0.0,0.0,-3.482587064676896e-05,0.00018333856490238562,1.2931705297170478e-05,0.26579601990049756,0.059895374650775435,0.004224693992013267,-0.26574626865671647,0.059859123990273794,0.004222137067567586,0.0,0.0,0.0,1.4925373134345494e-05,0.000585713936428417,4.131307572070656e-05
ALA 744,R ALA 744,0.0,0.0,0.0,-2.9850746268656744e-05,0.00017017543658196104,1.2003249811990914e-05,-0.023985074626865686,0.08103690441234615,0.005715902525000065,0.023900497512437804,0.08101692010337136,0.005714492940527932,0.0,0.0,0.0,-0.00011442786069658435,0.0006000338265919904,4.232312289535188e-05
CYS 745,R CYS 745,0.0,0.0,0.0,-3.482587064676233e-05,0.00018333856490235077,1.2931705297168019e-05,0.2797562189054723,0.11467694305001112,0.008088687902039149,-0.27971641791044766,0.11469177461042322,0.00808973403965045,0.0,0.0,0.0,4.975124378203909e-06,0.0005858829492542351,4.132499696627803e-05
ASP 746,R ASP 746,0.0,0.0,0.0,-5.9701492537310724e-05,0.0002369329532296541,1.6711961981296684e-05,57.38433333333335,0.5444918515889735,0.0384054940389013,-57.38373631840799,0.5444632256629701,0.03840347492176066,0.0,0.0,0.0,0.0005373134328363362,0.0006066388487429153,4.2789005237032264e-05
PRO 747,R PRO 747,0.0,0.0,0.0,-6.467661691542902e-05,0.00024595437003600894,1.734828366061623e-05,-0.09064676616915426,0.07126008422651624,0.005026298799488768,0.09062189054726363,0.07133061080782135,0.005031273360981274,0.0,0.0,0.0,-8.955223880637123e-05,0.0006324085669327434,4.460666101174294e-05
ARG 748,R ARG 748,0.0,0.0,0.0,-4.47761194029818e-05,0.00020681203672462696,1.4587396341050304e-05,-56.28370149253735,1.1443780341380532,0.08071820292641571,56.28311940298511,1.1442281048324106,0.08070762772857333,0.0,0.0,0.0,-0.0006268656716423804,0.0006269841157961047,4.4224049728976215e-05
HIE 749,R HIE 749,0.0,0.0,0.0,-3.9800995024877866e-05,0.00019549137019293143,1.3788898090377444e-05,0.08014427860696532,0.15612443716536173,0.011012168728297909,-0.08014427860696507,0.15601375777962465,0.011004362006348353,0.0,0.0,0.0,-3.98009950248624e-05,0.0006296235629676719,4.441022197805175e-05
GLY 750,R GLY 750,0.0,0.0,0.0,-1.9900497512440038e-05,0.00013965839649372904,9.85074376846936e-06,-0.1569601990049751,0.04049259385584409,0.002856127355096244,0.15695024875621885,0.04053752652977307,0.0028592966615527053,0.0,0.0,0.0,-2.9850746268735454e-05,0.0005808763987791766,4.0971862123462305e-05
ARG 751,R ARG 751,0.0,0.0,0.0,-0.00010447761194029805,0.0003058791273420763,2.157505014533874e-05,-64.07388557213932,0.6086201438026663,0.04292875501544403,64.07270646766173,0.6085859300282987,0.04292634176186882,0.0,0.0,0.0,-0.0012835820895491766,0.0006868915521781764,4.844959448991843e-05
TYR 752,R TYR 752,0.0,0.0,0.0,-0.0001194029850746314,0.00032426210421494415,2.2871685359709474e-05,0.20298507462686574,0.11061130355325652,0.007801919802569408,-0.20296517412935328,0.11054003025893508,0.007796892572001665,0.0,0.0,0.0,-9.950248756214274e-05,0.0006464982223379996,4.560046867864853e-05
LEU 753,R LEU 753,0.0,0.0,0.0,-9.950248756217368e-05,0.00029933550162167163,2.1113498373968043e-05,0.49355721393034874,0.04662775165154503,0.00328886802047608,-0.4934676616915428,0.046504696162630546,0.0032801883555147633,0.0,0.0,0.0,-9.950248756158157e-06,0.0006981856354900978,4.924621770483898e-05
THR 754,R THR 754,0.0,0.0,0.0,-0.00010945273631840917,0.0003122063978057195,2.2021341393526975e-05,-0.6561691542288562,0.23752888537364616,0.016753995793808086,0.655960199004975,0.23742029489037175,0.01674633641167793,0.0,0.0,0.0,-0.00031840796019929084,0.000682481171891497,4.8138510249970584e-05
VAL 755,R VAL 755,0.0,0.0,0.0,-0.00012935323383082544,0.00033559048664751057,2.3670727848067504e-05,0.4910398009950248,0.03442315557530133,0.002428022186905726,-0.4908656716417911,0.034410123259846125,0.002427102958248644,0.0,0.0,0.0,4.4776119402876854e-05,0.0006787353433375334,4.7874299875140964e-05
ALA 756,R ALA 756,0.0,0.0,0.0,-6.96517412935313e-05,0.0002545591802082754,1.795522017364659e-05,-0.5333283582089554,0.025539972412602818,0.0018014507570378944,0.5331641791044778,0.025581163593423037,0.0018043561589182525,0.0,0.0,0.0,-0.00023383084577118093,0.0006982919824685471,4.9253718842339885e-05
ALA 757,R ALA 757,0.0,0.0,0.0,-8.4577114427858e-05,0.00027825137222107696,1.962633855027756e-05,0.49805472636815884,0.02640013549735166,0.0018621219831129949,-0.49784079601990017,0.02645891450117876,0.001866267934378393,0.0,0.0,0.0,0.0001293532338308934,0.0006640626353616824,4.683936685078697e-05
VAL 758,R VAL 758,0.0,0.0,0.0,-8.955223880597133e-05,0.00028553920104043643,2.0140382360963875e-05,-0.4390497512437812,0.031967139727008834,0.002254788185798491,0.43889552238805984,0.03194746978591631,0.00225340077512711,0.0,0.0,0.0,-0.00024378109452722696,0.0006428122539836101,4.534048051675231e-05
PHE 759,R PHE 759,0.0,0.0,0.0,-0.0001940298507462539,0.0003954519790892767,2.7893031973322738e-05,0.34177611940298513,0.06897915632153961,0.004865414549702288,-0.3415671641791046,0.0689332124416829,0.004862173918279041,0.0,0.0,0.0,1.4925373134028446e-05,0.0007156920037151326,5.048102171255244e-05
ARG 760,R ARG 760,0.0,0.0,0.0,-0.00011940298507461813,0.0003242621042149081,2.2871685359706933e-05,-66.46958208955225,0.3656469417960413,0.025790746734794177,66.4662736318408,0.3655320388057725,0.025782642102750664,0.0,0.0,0.0,-0.0034278606965162466,0.0006433895785229046,4.538120185002421e-05
GLY 761,R GLY 761,0.0,0.0,0.0,-8.955223880597575e-05,0.0002855392010404506,2.014038236096487e-05,0.2910597014925374,0.05148729658239485,0.0036316338916803598,-0.29094029850746267,0.05148662018060887,0.0036315861819769296,0.0,0.0,0.0,2.985074626861587e-05,0.0006301736928784165,4.444902515012138e-05
ARG 762,R ARG 762,0.0,0.0,0.0,-0.0003084577114427902,0.0004618566354338441,3.257685529584649e-05,-73.01040298507463,1.345987913937946,0.09493866740947905,73.00372636815919,1.3450813915919477,0.09487472625323627,0.0,0.0,0.0,-0.00698507462686325,0.0011864811133094092,8.368792515718205e-05
MET 763,R MET 763,0.0,0.0,0.0,-0.00017412935323386027,0.0003792206766201537,2.6748164169695666e-05,0.33441791044776115,0.17762306917765905,0.012528565311981033,-0.33414427860696494,0.17748515200907275,0.012518837384959635,0.0,0.0,0.0,9.95024875622267e-05,0.0007123988982952254,5.024874396550326e-05
SER 764,R SER 764,0.0,0.0,0.0,-0.00020895522388058614,0.00040656234244404574,2.8676696581610977e-05,-0.9101343283582084,0.24651448216299954,0.017387790923932434,0.909363184079602,0.24625124175823618,0.017369223377390768,0.0,0.0,0.0,-0.000980099502487565,0.0007259250335111548,5.1202803982909906e-05
MET 765,R MET 765,0.0,0.0,0.0,-0.0003582089552238323,0.0004794739822151296,3.381948712737052e-05,-0.6781343283582093,0.10297918867021415,0.007263591925321098,0.6775472636815922,0.10293575741307827,0.007260528520639896,0.0,0.0,0.0,-0.0009452736318407273,0.0007343661088599438,5.179819153194995e-05
LYS 766,R LYS 766,0.0,0.0,0.0,-0.0004427860696517146,0.0004967157800735488,3.503562978026614e-05,-81.48690049751242,0.7375042828437192,0.052019541258075695,81.47505472636821,0.7368014725343555,0.051969968841026705,0.0,0.0,0.0,-0.012288557213930625,0.0011357240257393942,8.010779623805595e-05
GLU 767,R GLU 767,0.0,0.0,0.0,-0.0002288557213930356,0.00042009615587233084,2.963129817835989e-05,72.6587860696518,0.4911938740354011,0.03464614455874707,-72.65301492537311,0.4908411145981594,0.034621262826495955,0.0,0.0,0.0,0.005542288557212185,0.0008222362035598342,5.79960701381147e-05
VAL 768,R VAL 768,0.0,0.0,0.0,-0.0002487562189054817,0.0004322922188304329,3.0491542132183163e-05,-0.4712636815920394,0.05015562967839261,0.0035377053504281625,0.4709651741293534,0.05006497053550423,0.003531310747530781,0.0,0.0,0.0,-0.0005472636815918895,0.0007391032452164786,5.213232336803057e-05
ASP 769,R ASP 769,0.0,0.0,0.0,-0.00030348258706465426,0.00045976179312028146,3.2429096511667836e-05,77.0913184079602,0.5043220049584424,0.03557213151784556,-77.08315422885573,0.503858910891585,0.03553946738086676,0.0,0.0,0.0,0.007860696517411867,0.0008812573064853001,6.215909775727635e-05
GLU 770,R GLU 770,0.0,0.0,0.0,-0.00026368159203979185,0.000440628653243458,3.1079548878695165e-05,75.23845771144282,0.6841487134663902,0.04825612956388187,-75.23182089552236,0.6836144994389646,0.04821844901166438,0.0,0.0,0.0,0.006373134328361491,0.0008781904885589586,6.19427810993782e-05
GLN 771,R GLN 771,0.0,0.0,0.0,-0.00017412935323383376,0.00037922067662009604,2.6748164169691596e-05,0.14706965174129336,0.2680727144325987,0.01890839138563475,-0.14705970149253736,0.26801295063739666,0.018904175972541463,0.0,0.0,0.0,-0.00016417910447761815,0.0006750053972594183,4.761120976378222e-05
MET 772,R MET 772,0.0,0.0,0.0,-0.00024378109452736065,0.0004293621693610188,3.0284872377433157e-05,-0.6375920398009954,0.10630413861596931,0.007498115812039867,0.6372487562189055,0.10627706122317197,0.007496205920010018,0.0,0.0,0.0,-0.0005870646766168905,0.0007354775351921407,5.1876585501026436e-05
LEU 773,R LEU 773,0.0,0.0,0.0,-0.0002835820895522374,0.0004507363841952665,3.17924932500088e-05,-0.5194228855721391,0.06392303576275435,0.004508783302763116,0.5190646766169156,0.06386748404648156,0.0045048649868104735,0.0,0.0,0.0,-0.0006417910447761283,0.0007603643903348013,5.36319689177648e-05
ASN 774,R ASN 774,0.0,0.0,0.0,-0.0001592039800994982,0.00036586619524079094,2.5806211680395783e-05,-0.47527860696517404,0.36068639924048257,0.025440857040409843,0.4749402985074628,0.3605279937073915,0.025429683975580493,0.0,0.0,0.0,-0.0004975124378105988,0.0006847622103115231,4.829940229488762e-05
VAL 775,R VAL 775,0.0,0.0,0.0,-0.00013432835820894484,0.0003410047659341785,2.405262166385603e-05,-0.35067164179104454,0.044371359614295794,0.00312971439736288,0.35053233830845776,0.044351156395709426,0.0031282893721972676,0.0,0.0,0.0,-0.0002736318407960063,0.0006909156400547119,4.8733431764072834e-05
GLN 776,R GLN 776,0.0,0.0,0.0,-0.0002089552238805519,0.0004065623424439791,2.8676696581606278e-05,-0.6553681592039801,0.2389448484027293,0.01685387012528625,0.6550895522388059,0.23889443106595612,0.01685031396054063,0.0,0.0,0.0,-0.0004875621890541203,0.0006699628914975054,4.7255538830571525e-05
ASN 777,R ASN 777,0.0,0.0,0.0,-0.0001293532338308376,0.00033559048664754207,2.3670727848069726e-05,-0.45965174129353237,0.28172965784402026,0.019871677901762263,0.45937313432835875,0.2816155861856956,0.019863631907352963,0.0,0.0,0.0,-0.0004079601990045546,0.0006408454602236102,4.5201753581160916e-05
LYS 778,R LYS 778,0.0,0.0,0.0,-0.00017412935323383265,0.0003792206766200936,2.6748164169691427e-05,-65.53272636815922,1.477777940537485,0.10423441915706633,65.5305671641791,1.4773339428926888,0.10420310197784548,0.0,0.0,0.0,-0.002333333333332526,0.0008828568131766639,6.227191826050534e-05
ASN 779,R ASN 779,0.0,0.0,0.0,-6.96517412935313e-05,0.00025455918020827545,1.7955220173646594e-05,-0.7557263681592049,0.1888165282609553,0.013318091041050594,0.7554577114427863,0.18879921539578942,0.013316869885696324,0.0,0.0,0.0,-0.00033830845771228046,0.000642581178935014,4.532418173950616e-05
SER 780,R SER 780,0.0,0.0,0.0,-8.955223880596692e-05,0.0002855392010404224,2.0140382360962882e-05,-0.22654228855721406,0.19542070818314589,0.013783913976496445,0.22633333333333341,0.195370430994046,0.013780367697005514,0.0,0.0,0.0,-0.00029850746268653426,0.0006390662974461148,4.50762611146604e-05
SER 781,R SER 781,0.0,0.0,0.0,-6.467661691542405e-05,0.00024595437003599,1.7348283660614895e-05,-0.0941940298507463,0.21717417904520633,0.015318285506722654,0.09424875621890548,0.2171206827012618,0.015314512165556082,0.0,0.0,0.0,-9.950248756306186e-06,0.0006540349295466458,4.613206701741138e-05
TYR 782,R TYR 782,0.0,0.0,0.0,-0.00010447761194029528,0.00030587912734206815,2.1575050145338168e-05,-0.1900348258706467,0.11496317290970709,0.008108876999705587,0.1899800995024876,0.11495514851947405,0.008108311002858505,0.0,0.0,0.0,-0.00015920398009939437,0.0006798648996489196,4.7953972634351125e-05
PHE 783,R PHE 783,0.0,0.0,0.0,-0.00018905472636816489,0.0003915520869642108,2.761795479204907e-05,-0.20671144278606965,0.12846768693130797,0.009061411975649301,0.2066218905472636,0.12844785735121234,0.009060013304910824,0.0,0.0,0.0,-0.000278606965174134,0.0006083907896957133,4.2912577624062187e-05
VAL 784,R VAL 784,0.0,0.0,0.0,-0.00010945273631840475,0.00031220639780570687,2.2021341393526084e-05,0.468592039800995,0.04960433234488172,0.0034988198347055185,-0.4684626865671638,0.049513854041433054,0.003492437987238734,0.0,0.0,0.0,1.9900497512442247e-05,0.000646153556022011,4.557615779115686e-05
GLU 785,R GLU 785,0.0,0.0,0.0,-0.00018905472636815716,0.00039155208696419483,2.7617954792047942e-05,67.81169154228851,1.4648534113700717,0.10332279315853918,-67.81019402985075,1.4646334359342836,0.10330727728761621,0.0,0.0,0.0,0.0013084577114430948,0.0007625422976310976,5.3785586654083704e-05
TRP 786,R TRP 786,0.0,0.0,0.0,-0.0002736318407960207,0.0004458222252183069,3.144587520100574e-05,0.8073233830845775,0.08829772060014449,0.006228041011561935,-0.8072238805970156,0.08828923874670574,0.006227442747748198,0.0,0.0,0.0,-0.00017412935323369015,0.0007560879698119021,5.3330333471025336e-05
ILE 787,R ILE 787,0.0,0.0,0.0,-0.00018407960199004052,0.0003875490964009846,2.7335605607639573e-05,-0.29004477611940294,0.07553756263100811,0.005328008863442585,0.2898756218905471,0.07549853843754425,0.00532525630906537,0.0,0.0,0.0,-0.00035323383084611445,0.0007190388762246738,5.0717091897696696e-05
PRO 788,R PRO 788,0.0,0.0,0.0,-0.00023383084577113398,0.0004232658518438263,2.9854871294069787e-05,-0.24968656716417909,0.11288759111398874,0.007962476747709002,0.24967164179104476,0.11289303545621607,0.00796286076200113,0.0,0.0,0.0,-0.0002487562189056706,0.0006895170602614673,4.863478355151349e-05
ASN 789,R ASN 789,0.0,0.0,0.0,-0.00024875621890547614,0.00043229221883042327,3.0491542132182482e-05,-0.2633184079601987,0.133146267191826,0.0093914135831692,0.26329850746268646,0.13304063811785938,0.009383963082746243,0.0,0.0,0.0,-0.0002686567164181681,0.0007244573790758895,5.1099283620758925e-05
ASN 790,R ASN 790,0.0,0.0,0.0,-0.0001741293532338205,0.0003792206766200672,2.6748164169689564e-05,0.2149502487562189,0.18066176723847563,0.012742898547492533,-0.21486567164179105,0.18058307129264412,0.012737347763454723,0.0,0.0,0.0,-8.955223880508978e-05,0.0006924901339214234,4.8844487998680956e-05
VAL 791,R VAL 791,0.0,0.0,0.0,-0.00017910447761193825,0.00038343977846761146,2.7045756668792188e-05,0.5271144278606965,0.05346623838982855,0.0037712176844716247,-0.5268855721393034,0.05354322976370157,0.0037766482372736513,0.0,0.0,0.0,4.975124378096625e-05,0.0007106247253715964,5.01236034561576e-05
LYS 792,R LYS 792,0.0,0.0,0.0,-0.00031343283582086986,0.0004638886647139935,3.272018359025145e-05,-76.91359701492534,0.6430028835504754,0.04535392648967646,76.9071343283582,0.6426013882199543,0.04532560719255938,0.0,0.0,0.0,-0.006776119402985192,0.0009382034624644781,6.617576990326767e-05
THR 793,R THR 793,0.0,0.0,0.0,-0.00018905472636815662,0.00039155208696419375,2.7617954792047868e-05,0.27961691542288564,0.21291024786096338,0.015017530990009803,-0.2794228855721393,0.2127124873210792,0.015003582037030089,0.0,0.0,0.0,4.975124378287866e-06,0.000701792392072179,4.9500618699102994e-05
ALA 794,R ALA 794,0.0,0.0,0.0,-0.0001492537313433014,0.000356338399591485,2.5134172791392326e-05,-0.3739303482587063,0.06331674402563758,0.004466018780892456,0.373731343283582,0.06329467892945352,0.004464462429006764,0.0,0.0,0.0,-0.0003482587064677349,0.0006897324109701615,4.864997321933844e-05
VAL 795,R VAL 795,0.0,0.0,0.0,-0.00020398009950247834,0.00040295436281225226,2.8422209320071713e-05,0.39650746268656706,0.08596957227556594,0.0060638260901809335,-0.3962885572139303,0.08584027930205444,0.006054706466978168,0.0,0.0,0.0,1.4925373134385264e-05,0.0007294625019109688,5.145231776561462e-05
CYX 796,R CYX 796,0.0,0.0,0.0,-0.00011442786069593258,0.0003183302143873559,2.2453282111344915e-05,-0.20487064676616917,0.09900285529868913,0.006983122994241357,0.20476616915422885,0.0989200393189214,0.0069772816054161375,0.0,0.0,0.0,-0.00021890547263885097,0.0006778960691856666,4.7815102040788697e-05
ASP 797,R ASP 797,0.0,0.0,0.0,-0.00017910447761193272,0.0003834397784675997,2.7045756668791358e-05,75.15547263681592,0.5174297082514425,0.03649667762301485,-75.14733830845769,0.5170611413162219,0.036470680915824026,0.0,0.0,0.0,0.007955223880599225,0.000761632884906008,5.372144162621891e-05
ILE 798,R ILE 798,0.0,0.0,0.0,-0.00017412935323380947,0.00037922067662004313,2.6748164169687866e-05,0.0009751243781094635,0.06187738138025127,0.004364493967737069,-0.0010248756218905518,0.061845372724821476,0.0043622362512593755,0.0,0.0,0.0,-0.0002238805970149162,0.0006872157870582023,4.84724642550319e-05
PRO 799,R PRO 799,0.0,0.0,0.0,-0.0001194029850746314,0.00032426210421494415,2.2871685359709474e-05,0.19047761194029852,0.06260959145019904,0.0044161400840095864,-0.1904029850746269,0.0626285884448292,0.004417480028697274,0.0,0.0,0.0,-4.4776119402756996e-05,0.0006639135250791808,4.6828849422382766e-05
PRO 800,R PRO 800,0.0,0.0,0.0,-6.46766169154224e-05,0.00024595437003598373,1.734828366061445e-05,0.375084577114428,0.07275104287737968,0.005131462914270067,-0.37496517412935326,0.07273966241776995,0.005130660198540848,0.0,0.0,0.0,5.472636815917365e-05,0.0006324477047591856,4.460942158117247e-05
ARG 801,R ARG 801,0.0,0.0,0.0,-0.00010447761194029639,0.0003058791273420714,2.1575050145338395e-05,-61.78662189054729,0.8842698684865572,0.06237158749728524,61.78467661691545,0.8840261302146092,0.06235439552513169,0.0,0.0,0.0,-0.002049751243782822,0.0007175916311314713,5.0615011099540363e-05
GLY 802,R GLY 802,0.0,0.0,0.0,-3.482587064676565e-05,0.0001833385649023682,1.2931705297169248e-05,-0.15779104477611938,0.11839240815129842,0.008350756604046012,0.1577860696517413,0.11829926216099547,0.008344186592456513,0.0,0.0,0.0,-3.9800995024828155e-05,0.0006136166014143662,4.3281177962567616e-05
LEU 803,R LEU 803,0.0,0.0,0.0,-7.4626865671638e-05,0.0002627883113680316,1.853565833223253e-05,0.22399004975124392,0.09202443921823338,0.006490903475442697,-0.22387562189054722,0.09193659643426394,0.0064847075231869306,0.0,0.0,0.0,3.9800995025021475e-05,0.000637476336658687,4.4964113927580476e-05
LYS 804,R LYS 804,0.0,0.0,0.0,-8.95522388059741e-05,0.00028553920104044527,2.01403823609645e-05,-66.16140298507462,1.661823715526085,0.11721600720761705,66.15827860696517,1.6612940385664112,0.11717864667548432,0.0,0.0,0.0,-0.0032139303482590638,0.0008279958270868711,5.840232265849385e-05
MET 805,R MET 805,0.0,0.0,0.0,-0.00014427860696518695,0.0003513720116022119,2.478387079190367e-05,-0.5432885572139302,0.10999469149745353,0.007758427341544788,0.5429950248756218,0.10996442199457693,0.007756292295429965,0.0,0.0,0.0,-0.00043781094527369104,0.0006963752520169469,4.9118523100257995e-05
SER 806,R SER 806,0.0,0.0,0.0,-7.960199004974027e-05,0.00027067603002454857,1.9092015109582564e-05,0.6770099502487561,0.09940159212964333,0.007011247721800847,-0.6767014925373132,0.09938117206471599,0.0070098074014736415,0.0,0.0,0.0,0.00022885572139304952,0.0006287974656560627,4.435195356635013e-05
ALA 807,R ALA 807,0.0,0.0,0.0,-8.457711442786242e-05,0.00027825137222109154,1.962633855027859e-05,-0.4347661691542287,0.024040389930518363,0.0016956783641022318,0.4345721393034825,0.024033890248942785,0.001695219911911851,0.0,0.0,0.0,-0.0002786069651740827,0.0007067478948091182,4.985015291209053e-05
THR 808,R THR 808,0.0,0.0,0.0,-7.960199004974469e-05,0.00027067603002456364,1.9092015109583628e-05,0.22220895522388018,0.06923344401768727,0.0048833506208667415,-0.22209452736318414,0.06922496328774405,0.004882752436298268,0.0,0.0,0.0,3.4825870646403306e-05,0.0006493633273235616,4.580255760270261e-05
PHE 809,R PHE 809,0.0,0.0,0.0,-9.452736318407802e-05,0.0002925610035420679,2.0635662121958944e-05,-0.2569651741293532,0.04582818638955485,0.0032324710352623193,0.2569402985074627,0.04582821501491388,0.003232473054339469,0.0,0.0,0.0,-0.0001194029850749407,0.0006508101661997325,4.5904609748518705e-05
ILE 810,R ILE 810,0.0,0.0,0.0,-8.955223880598901e-05,0.00028553920104049287,2.0140382360967853e-05,0.3489800995024876,0.04762508643248373,0.0033592145920039213,-0.34885572139303506,0.04757726451895169,0.0033558414942987413,0.0,0.0,0.0,3.4825870646799894e-05,0.0006569801972886433,4.6339810186346144e-05
GLY 811,R GLY 811,0.0,0.0,0.0,-3.980099502488449e-05,0.00019549137019296399,1.378889809037974e-05,-0.30683084577114444,0.034724663175009704,0.0024492888932659608,0.3067810945273632,0.03474629928819537,0.002450814987023934,0.0,0.0,0.0,-8.955223880601359e-05,0.0006324085669327208,4.4606661011741355e-05
ASN 812,R ASN 812,0.0,0.0,0.0,-6.467661691542681e-05,0.0002459543700360005,1.7348283660615634e-05,-0.39049253731343253,0.06861183044957866,0.004839505380364379,0.3903233830845772,0.06856126214679545,0.004835938567297424,0.0,0.0,0.0,-0.00023383084577105888,0.000646498222337705,4.560046867862775e-05
SER 813,R SER 813,0.0,0.0,0.0,-3.980099502487345e-05,0.00019549137019290975,1.3788898090375914e-05,-0.12328358208955222,0.070863362174056,0.004998316183447043,0.123273631840796,0.07089063647299307,0.005000239964165131,0.0,0.0,0.0,-4.975124378109789e-05,0.0006128900933109445,4.3229934032004195e-05
THR 814,R THR 814,0.0,0.0,0.0,-5.4726368159200165e-05,0.00022744536220222216,1.6042758907670833e-05,-0.2689751243781091,0.10228982518524182,0.007214967974135275,0.26896517412935317,0.10226360329219325,0.007213118424405142,0.0,0.0,0.0,-6.467661691516168e-05,0.000590805184532333,4.167218467364112e-05
ALA 815,R ALA 815,0.0,0.0,0.0,-1.990049751243562e-05,0.00013965839649369806,9.850743768467175e-06,-0.3855771144278608,0.020008587052872808,0.0014112969157268947,0.38557213930348266,0.01998272935656344,0.001409473054454093,0.0,0.0,0.0,-2.4875621890497576e-05,0.0006103405047952836,4.3050099923827706e-05
ILE 816,R ILE 816,0.0,0.0,0.0,-2.9850746268671103e-05,0.00017017543658204293,1.200324981199669e-05,-0.4461542288557216,0.035618362620260656,0.0025123255918262626,0.4460646766169154,0.035572654207733895,0.002509101568987902,0.0,0.0,0.0,-0.00011940298507472861,0.000569255114045137,4.015215989968237e-05
GLN 817,R GLN 817,0.0,0.0,0.0,-6.46766169154489e-05,0.00024595437003608456,1.7348283660621563e-05,-0.692746268656716,0.08478054960044897,0.0059799588970759114,0.6926119402985076,0.08474491227168907,0.005977445233715741,0.0,0.0,0.0,-0.00019900497512419712,0.0006231032951226636,4.3950317744181705e-05
GLU 818,R GLU 818,0.0,0.0,0.0,-1.4925373134328925e-05,0.00012125430454680997,8.55261921160757e-06,55.531223880597004,0.3037332467831667,0.021423691400900433,-55.5307014925373,0.3036961863120595,0.021421077356818724,0.0,0.0,0.0,0.0005074626865680318,0.0005826633222669711,4.109790198826137e-05
LEU 819,R LEU 819,0.0,0.0,0.0,-3.482587064677338e-05,0.0001833385649024089,1.293170529717212e-05,-0.45166169154228825,0.03647482570995575,0.002572735840372377,0.45158706467661686,0.036455024179134564,0.002571339148077176,0.0,0.0,0.0,-0.00010945273631829317,0.000605086399821163,4.267950393295202e-05
PHE 820,R PHE 820,0.0,0.0,0.0,-3.48258706467778e-05,0.00018333856490243216,1.293170529717376e-05,-0.3731940298507463,0.03538258790063684,0.002495695325344568,0.37313432835820887,0.03538609876410562,0.002495942962560126,0.0,0.0,0.0,-9.45273631840714e-05,0.0006433895785205763,4.538120184985999e-05
LYS 821,R LYS 821,0.0,0.0,0.0,-5.97014925373157e-05,0.0002369329532296738,1.6711961981298073e-05,-54.31127860696513,0.4599315566592745,0.03244107070846398,54.310840796019896,0.4599628413799155,0.03244327736251872,0.0,0.0,0.0,-0.0004975124378099272,0.0006239369316063069,4.4009117928077465e-05
ARG 822,R ARG 822,0.0,0.0,0.0,-1.990049751243562e-05,0.00013965839649369806,9.850743768467175e-06,-54.405487562189094,0.2539300861388728,0.017910847299265013,54.40506467661693,0.25381068040519805,0.01790242506818943,0.0,0.0,0.0,-0.0004427860696515931,0.0005798955121233176,4.090267571322587e-05
ILE 823,R ILE 823,0.0,0.0,0.0,-2.4875621890544525e-05,0.0001557460282835503,1.0985477823719143e-05,-0.43201990049751243,0.019982569568436827,0.0014094617838686359,0.4319900497512437,0.019973861040697427,0.0014088475316824788,0.0,0.0,0.0,-5.472636815937692e-05,0.0006165140726235917,4.348554982401799e-05
SER 824,R SER 824,0.0,0.0,0.0,-9.9502487562156e-06,9.9253419618176e-05,7.000796438665423e-06,-0.4285820895522385,0.13218697927617992,0.00932375063060449,0.4285771144278607,0.1321784383920202,0.009323148203084728,0.0,0.0,0.0,-1.4925373134200918e-05,0.000568471914709722,4.009691727792454e-05
GLU 825,R GLU 825,0.0,0.0,0.0,-1.4925373134322296e-05,0.00012125430454675613,8.552619211603774e-06,52.508099502487575,0.23564907725883677,0.016621404352564463,-52.507835820895565,0.23560521813689586,0.01661831076862682,0.0,0.0,0.0,0.0002487562189055999,0.0005966831582320069,4.208678497156083e-05
GLN 826,R GLN 826,0.0,0.0,0.0,-1.4925373134322296e-05,0.00012125430454675613,8.552619211603774e-06,-0.3673034825870644,0.3115676817902174,0.021976289839395664,0.36728855721393017,0.31153076769766536,0.02197368612006117,0.0,0.0,0.0,-2.9850746268339693e-05,0.00056348637352305,3.974526431605439e-05
PHE 827,R PHE 827,0.0,0.0,0.0,-2.4875621890551152e-05,0.0001557460282835918,1.098547782372207e-05,-0.34520895522388073,0.028476159521558877,0.002008553427502163,0.3451343283582089,0.02852243361941331,0.002011817350707107,0.0,0.0,0.0,-9.950248756223995e-05,0.0005901764229388422,4.1627835250302224e-05
THR 828,R THR 828,0.0,0.0,0.0,-2.985074626866047e-05,0.0001701754365819823,1.2003249811992414e-05,-0.41140796019900516,0.05717271325217365,0.004032652263916146,0.4113283582089552,0.0571664380001319,0.004032209641764541,0.0,0.0,0.0,-0.00010945273631863894,0.0005798955121228414,4.090267571319228e-05
ALA 829,R ALA 829,0.0,0.0,0.0,0.0,0.0,0.0,-0.2133880597014925,0.02383376627063413,0.0016811042548390317,0.21345273631840783,0.023831268497171727,0.0016809280754829202,0.0,0.0,0.0,6.467661691545111e-05,0.0006155497643074401,4.341753275970463e-05
MET 830,R MET 830,0.0,0.0,0.0,-1.4925373134328925e-05,0.00012125430454680999,8.552619211607572e-06,-0.3813681592039798,0.03952936789859187,0.0027881866344933387,0.38139303482587056,0.039500736831010665,0.0027861671546937634,0.0,0.0,0.0,9.950248756284092e-06,0.00059842288373153,4.220949574694944e-05
PHE 831,R PHE 831,0.0,0.0,0.0,-9.95024875621781e-06,9.925341961819804e-05,7.000796438666977e-06,-0.23374129353233825,0.032878227553855166,0.002319051366231311,0.23373631840796028,0.032959724017979676,0.0023247996835991307,0.0,0.0,0.0,-1.492537313411682e-05,0.0005684719147098023,4.0096917277930204e-05
ARG 832,R ARG 832,0.0,0.0,0.0,-1.4925373134328925e-05,0.00012125430454680997,8.55261921160757e-06,-48.058900497512454,0.2745198251042553,0.019363135510355567,48.05881094527362,0.27448432714926607,0.019360631677663203,0.0,0.0,0.0,-0.00010447761193980757,0.0005850797034988291,4.126834037907477e-05
ARG 833,R ARG 833,0.0,0.0,0.0,-1.4925373134330029e-05,0.00012125430454681893,8.552619211608202e-06,-45.87366666666667,0.2751320503095538,0.019406318546803105,45.87356716417912,0.2750543080090451,0.01940083502772005,0.0,0.0,0.0,-0.00011442786069678098,0.0005832153080516537,4.113683606358558e-05
LYS 834,R LYS 834,0.0,0.0,0.0,0.0,0.0,0.0,-48.0759950248756,0.3967730468696511,0.027986212910036654,48.07587562189052,0.3967489769380512,0.027984515147963854,0.0,0.0,0.0,-0.00011940298507434858,0.0005692551140456979,4.015215989972193e-05
ALA 835,R ALA 835,0.0,0.0,0.0,0.0,0.0,0.0,0.29031343283582095,0.01856108025293507,0.0013091976582007352,-0.29026368159203986,0.018582480498324498,0.0013107071151271085,0.0,0.0,0.0,4.975124378120835e-05,0.0005708616493490017,4.026547616301268e-05
PHE 836,R PHE 836,0.0,0.0,0.0,-1.4925373134333343e-05,0.00012125430454684587,8.552619211610103e-06,0.18364676616915418,0.041836445369846514,0.002950915332472899,-0.183592039800995,0.041786388037164474,0.0029473845604580137,0.0,0.0,0.0,3.980099502457076e-05,0.0005887907839485853,4.1530099811608174e-05
LEU 837,R LEU 837,0.0,0.0,0.0,-9.95024875621781e-06,9.925341961819804e-05,7.000796438666977e-06,0.13241791044776124,0.035505790679172,0.002504385379314705,-0.13236815920398015,0.035607782998163376,0.002511579362819887,0.0,0.0,0.0,3.980099502488449e-05,0.0006452335457461019,4.5511265269691126e-05
HIE 838,R HIE 838,0.0,0.0,0.0,-4.975124378111114e-06,7.035888370017748e-05,4.962733015462517e-06,0.338139303482587,0.0641302351640901,0.004523398021697186,-0.33812437810945234,0.06413139072525056,0.004523479528697026,0.0,0.0,0.0,9.950248756319442e-06,0.0005182255387062041,3.655281117523814e-05
TRP 839,R TRP 839,0.0,0.0,0.0,-9.950248756222228e-06,9.925341961824211e-05,7.000796438670086e-06,0.13929353233830843,0.04914045670862791,0.003466100570071994,-0.13935820895522408,0.04913299085972668,0.0034655739696928794,0.0,0.0,0.0,-7.46268656721572e-05,0.0006144228251247005,4.3338044598516175e-05
TYR 840,R TYR 840,0.0,0.0,0.0,0.0,0.0,0.0,-0.07352238805970149,0.049757928904090594,0.003509653700670413,0.07355721393034825,0.049756301235480034,0.00350953889377856,0.0,0.0,0.0,3.482587064681536e-05,0.000576298960667916,4.0648994533098136e-05
THR 841,R THR 841,0.0,0.0,0.0,-9.950248756220019e-06,9.925341961822007e-05,7.000796438668532e-06,0.0032039800995025502,0.06306786350467548,0.004448464102459134,-0.0031940298507462882,0.06301257210243276,0.004444564147642476,0.0,0.0,0.0,8.837596215921644e-18,0.0005816428953502725,4.1025926623061614e-05
GLY 842,R GLY 842,0.0,0.0,0.0,0.0,0.0,0.0,-0.010388059701492487,0.04103449170113552,0.002894349882038197,0.010333333333333352,0.04111473248359215,0.0029000096304500817,0.0,0.0,0.0,-5.472636815913388e-05,0.0006001575661691541,4.2331850812177945e-05
GLU 843,R GLU 843,0.0,0.0,0.0,-9.950248756220019e-06,9.925341961822007e-05,7.000796438668532e-06,49.05317412935324,0.31943033019344597,0.022530878297421154,-49.05293532338308,0.3194177862691505,0.022529993517220407,0.0,0.0,0.0,0.0002288557213965314,0.0005530226161817856,3.900720777944748e-05
GLY 844,R GLY 844,0.0,0.0,0.0,0.0,0.0,0.0,0.16516417910447753,0.0673930175638838,0.004753536947816695,-0.16507462686567165,0.06738099443411621,0.004752688901629648,0.0,0.0,0.0,8.955223880597796e-05,0.0005296580127356915,3.735919571874976e-05
MET 845,R MET 845,0.0,0.0,0.0,-1.492537313433776e-05,0.00012125430454688179,8.552619211612637e-06,-0.36431343283582096,0.05729200988509052,0.004041066799617607,0.3643482587064675,0.0572848178635887,0.004040559513534061,0.0,0.0,0.0,1.9900497512321558e-05,0.0005550330455402047,3.914901253284291e-05
ASP 846,R ASP 846,0.0,0.0,0.0,-1.4925373134329477e-05,0.00012125430454681447,8.552619211607889e-06,50.67566666666669,0.49806467574372965,0.035130773544987406,-50.67543781094527,0.4980290080909223,0.03512825774273384,0.0,0.0,0.0,0.00021393034825831393,0.0006141004626520812,4.3315306902838234e-05
GLU 847,R GLU 847,0.0,0.0,0.0,-9.950248756220019e-06,9.925341961822007e-05,7.000796438668532e-06,48.98757213930349,0.41717114855044346,0.029424984069275132,-48.98738308457711,0.41720376628043615,0.029427284746560093,0.0,0.0,0.0,0.0001791044776129369,0.0006049227523818986,4.266796113256886e-05
MET 848,R MET 848,0.0,0.0,0.0,-3.482587064676675e-05,0.000183338564902374,1.2931705297169657e-05,0.20972636815920398,0.1241088823487444,0.008753965605379744,-0.2096666666666668,0.12405713389796837,0.008750315551091509,0.0,0.0,0.0,2.4875621890648365e-05,0.0006184381784380749,4.362126578408736e-05
GLU 849,R GLU 849,0.0,0.0,0.0,-1.4925373134332238e-05,0.00012125430454683689,8.55261921160947e-06,53.856626865671664,0.6259917783308566,0.04415405564091972,-53.85624875621893,0.6259481069907986,0.04415097530209486,0.0,0.0,0.0,0.0003631840796013204,0.0005837243700969613,4.117274253177135e-05
PHE 850,R PHE 850,0.0,0.0,0.0,-2.4875621890551152e-05,0.0001557460282835918,1.098547782372207e-05,0.30437810945273625,0.040455445899082655,0.002853507140252266,-0.30436815920398014,0.04048356685333836,0.0028554906394320676,0.0,0.0,0.0,-1.4925373134629403e-05,0.0006346355709095208,4.4763741760894906e-05
THR 851,R THR 851,0.0,0.0,0.0,-9.95024875621781e-06,9.925341961819804e-05,7.000796438666977e-06,0.12486567164179115,0.09984194905806425,0.0070423081046883124,-0.12485074626865668,0.09985988996499652,0.007043573558693232,0.0,0.0,0.0,4.975124378169663e-06,0.0005858829492544316,4.132499696629189e-05
GLU 852,R GLU 852,0.0,0.0,0.0,-3.482587064676123e-05,0.00018333856490234494,1.2931705297167609e-05,55.59768656716419,0.489607088148601,0.034534221311890996,-55.59713432835821,0.489540221762551,0.03452950492066613,0.0,0.0,0.0,0.000517412935325288,0.000631625301128996,4.455141370167043e-05
ALA 853,R ALA 853,0.0,0.0,0.0,-9.95024875621781e-06,9.925341961819804e-05,7.000796438666977e-06,0.3370696517412937,0.027803237657810273,0.0019610891788611156,-0.33698009950248764,0.027775209999876396,0.0019591122602964713,0.0,0.0,0.0,7.960199004977507e-05,0.0005586335859748549,3.9402975073873125e-05
GLU 854,R GLU 854,0.0,0.0,0.0,-9.950248756213392e-06,9.925341961815396e-05,7.000796438663869e-06,53.19297014925373,0.45254371065599047,0.03191997222955849,-53.19267661691542,0.4524795148335706,0.03191544420536846,0.0,0.0,0.0,0.00028358208955316864,0.0006101782664876157,4.303865651592392e-05
SER 855,R SER 855,0.0,0.0,0.0,-1.4925373134328925e-05,0.00012125430454680997,8.55261921160757e-06,0.31040796019900513,0.12637424770853767,0.008913752157864555,-0.31041293532338315,0.12631420049073128,0.00890951675368213,0.0,0.0,0.0,-1.9900497512441142e-05,0.0006064348062065916,4.27746131861878e-05
ASN 856,R ASN 856,0.0,0.0,0.0,-5.97014925373157e-05,0.0002369329532296738,1.6711961981298073e-05,0.6210348258706466,0.17812758516890112,0.012564151126236347,-0.6209800995024872,0.1781331315036424,0.012564542334525733,0.0,0.0,0.0,-4.97512437830996e-06,0.000577328833050509,4.0721636130093715e-05
MET 857,R MET 857,0.0,0.0,0.0,-2.9850746268640173e-05,0.00017017543658186658,1.2003249811984252e-05,0.4899850746268655,0.12987052402706367,0.00916036047517481,-0.4899850746268658,0.12989078755884112,0.009161789754504913,0.0,0.0,0.0,-2.985074626857831e-05,0.000580876398779241,4.0971862123466845e-05
ASN 858,R ASN 858,0.0,0.0,0.0,-3.482587064676675e-05,0.000183338564902374,1.2931705297169657e-05,0.3063432835820894,0.10922652789129633,0.007704245258358277,-0.30628855721393033,0.10913862798211665,0.007698045276800852,0.0,0.0,0.0,1.990049751225003e-05,0.0006538078209347578,4.611604801103949e-05
ASP 859,R ASP 859,0.0,0.0,0.0,-4.975124378109789e-05,0.0002174305809294889,1.5336370701220314e-05,58.699626865671604,0.896940019226479,0.06326527102495239,-58.6988358208955,0.8968447387824949,0.06325855046060826,0.0,0.0,0.0,0.0007412935323376059,0.000625125912416229,4.409298216823932e-05
LEU 860,R LEU 860,0.0,0.0,0.0,-6.965174129353792e-05,0.0002545591802082997,1.7955220173648305e-05,0.3684228855721393,0.033554074181252884,0.0023667219117940908,-0.36841791044776145,0.0335518382263891,0.002366564199698048,0.0,0.0,0.0,-6.467661691540693e-05,0.0006622710962107406,4.671300142221138e-05
VAL 861,R VAL 861,0.0,0.0,0.0,-2.4875621890551152e-05,0.0001557460282835918,1.098547782372207e-05,0.40365174129353215,0.04559139428978255,0.0032157690083178853,-0.4036467661691541,0.04555658667025927,0.003213313868134963,0.0,0.0,0.0,-1.990049751239005e-05,0.0005813023549843021,4.10019067576456e-05
SER 862,R SER 862,0.0,0.0,0.0,-1.990049751243783e-05,0.00013965839649371356,9.85074376846827e-06,0.33221393034825875,0.16405368313519833,0.01157145461648678,-0.33216417910447754,0.164091370950291,0.011574112910001471,0.0,0.0,0.0,2.9850746268690714e-05,0.0006060265150364851,4.2745814547504965e-05
GLU 863,R GLU 863,0.0,0.0,0.0,-7.960199004975794e-05,0.00027067603002460874,1.909201510958681e-05,62.7376019900498,0.5212520239091061,0.03676628298217092,-62.73644776119407,0.5211486629144801,0.036758992459729904,0.0,0.0,0.0,0.0010746268656769145,0.0007049243882213758,4.97215326743752e-05
TYR 864,R TYR 864,0.0,0.0,0.0,-6.467661691540472e-05,0.00024595437003591646,1.7348283660609704e-05,0.24380597014925365,0.07665771414858853,0.005407018259644856,-0.24374626865671647,0.07668888039751451,0.005409216557349126,0.0,0.0,0.0,-4.975124378019631e-06,0.0006347915585167587,4.477474427838425e-05
GLN 865,R GLN 865,0.0,0.0,0.0,-4.4776119402980145e-05,0.0002068120367246193,1.4587396341049764e-05,0.15340298507462666,0.14983191840253499,0.010568328676091128,-0.15334328358208954,0.14981108025884649,0.010566858866761796,0.0,0.0,0.0,1.4925373134152172e-05,0.0006577332697469453,4.639292782203487e-05
GLN 866,R GLN 866,0.0,0.0,0.0,-6.467661691541907e-05,0.0002459543700359711,1.734828366061356e-05,-0.17057711442786064,0.3168908741868679,0.02235175888133059,0.17053233830845765,0.3168396964284001,0.022348149080574118,0.0,0.0,0.0,-0.00010945273631875383,0.0006292696540565672,4.4385259168165643e-05
TYR 867,R TYR 867,0.0,0.0,0.0,-0.00012437810945273146,0.00033001241695077325,2.3277281147512766e-05,0.25553233830845795,0.08499891833672264,0.005995361440153033,-0.2555621890547264,0.0849448598627287,0.00599154844938987,0.0,0.0,0.0,-0.0001542288557213998,0.0006238179088854883,4.400072271264577e-05
GLN 868,R GLN 868,0.0,0.0,0.0,-6.965174129353682e-05,0.0002545591802082956,1.7955220173648017e-05,0.4870298507462684,0.20186449103488666,0.014238423374898461,-0.48691044776119424,0.20182262036216145,0.014235470045354484,0.0,0.0,0.0,4.97512437808902e-05,0.000588033604660834,4.147669250250474e-05
ASP 869,R ASP 869,0.0,0.0,0.0,-5.97014925373157e-05,0.00023693295322967385,1.6711961981298076e-05,124.29216417910442,2.130207844464828,0.1502532763960861,-124.29084577114426,2.1299574917173016,0.15023561787479753,0.0,0.0,0.0,0.001258706467660773,0.0007614703754940558,5.370997909609328e-05
gdp 870,R gdp 870,0.0,0.0,0.0,-5.4726368159200165e-05,0.00022744536220222216,1.6042758907670833e-05,156.0270895522388,0.5883480389029722,0.04149887098392154,-156.0259651741293,0.5883396604082864,0.041498280010472136,0.0,0.0,0.0,0.0010696517413038716,0.0005774574379566899,4.073070722076897e-05
MET 871,L MET   1,0.0,0.0,0.0,-2.9850746268661156e-05,0.0001701754365819862,1.2003249811992688e-05,-45.99602985074628,0.21951048910890936,0.01548307611279458,45.99597512437811,0.21953611060272593,0.015484883313628106,0.0,0.0,0.0,-8.457711442872409e-05,0.0006131323583282643,4.324702208878843e-05
ARG 872,L ARG   2,0.0,0.0,0.0,-2.9850746268662267e-05,0.00017017543658199254,1.2003249811993135e-05,-47.279139303482566,0.3776592879952309,0.026638032307571585,47.27895522388061,0.37769331709142306,0.026640432534952664,0.0,0.0,0.0,-0.00021393034825774833,0.000622149199941423,4.388302105886172e-05
GLU 873,L GLU   3,0.0,0.0,0.0,-1.4925373134328925e-05,0.00012125430454680997,8.55261921160757e-06,48.15364179104476,0.22864361250354923,0.01612727696734506,-48.15346268656716,0.22864789644235642,0.016127579133090687,0.0,0.0,0.0,0.00016417910447783025,0.0005798528272384968,4.0899664953588695e-05
CYS 874,L CYS   4,0.0,0.0,0.0,-2.4875621890546734e-05,0.0001557460282835641,1.098547782372012e-05,0.038552238805970154,0.04758452555297967,0.003356353648150565,-0.03851741293532337,0.047540095099434916,0.003353219765588725,0.0,0.0,0.0,9.950248756116178e-06,0.0006308018252973061,4.4493330194905634e-05
ILE 875,L ILE   5,0.0,0.0,0.0,-3.482587064676675e-05,0.000183338564902374,1.2931705297169657e-05,-0.05701990049751244,0.05203767867593779,0.0036704548513531187,0.057049751243781095,0.051981316127107456,0.0036664793436815093,0.0,0.0,0.0,-4.975124378000644e-06,0.0005858829492544933,4.132499696629624e-05
SER 876,L SER   6,0.0,0.0,0.0,-2.9850746268653428e-05,0.00017017543658194215,1.2003249811989581e-05,0.005059701492537373,0.04711208628937756,0.003323030351816444,-0.0050049751243780955,0.047106685048336414,0.003322649377647587,0.0,0.0,0.0,2.487562189057352e-05,0.0006343234806173194,4.4741728608959276e-05
ILE 877,L ILE   7,0.0,0.0,0.0,-6.965174129352908e-05,0.0002545591802082673,1.7955220173646022e-05,-0.15016915422885557,0.05211316850970099,0.0036757794936817956,0.15011442786069654,0.05209121201269217,0.003674230801791317,0.0,0.0,0.0,-0.0001243781094526497,0.0006612612224355218,4.664177041821927e-05
HID 878,L HID   8,0.0,0.0,0.0,-9.452736318408907e-05,0.00029256100354210204,2.0635662121961353e-05,-0.15467164179104484,0.057118029511831495,0.004028795170265238,0.15463681592039796,0.05718993786363744,0.004033867194334232,0.0,0.0,0.0,-0.00012935323383107898,0.000648905760624348,4.5770283336177285e-05
VAL 879,L VAL   9,0.0,0.0,0.0,-6.46766169154246e-05,0.0002459543700359921,1.734828366061504e-05,-0.1280099502487561,0.04106904634465258,0.002896787178669429,0.12798009950248754,0.04103850396822836,0.0028946328855385564,0.0,0.0,0.0,-9.452736318404324e-05,0.0006034889443624449,4.2566828112518404e-05
GLY 880,L GLY  10,0.0,0.0,0.0,-6.965174129352246e-05,0.00025455918020824314,1.7955220173644314e-05,-0.5475920398009951,0.024294682101770368,0.0017136147509162084,0.5475223880597015,0.02432861154218878,0.0017160079491209746,0.0,0.0,0.0,-0.00013930348258702394,0.0006153084510940345,4.3400511837992194e-05
GLN 881,L GLN  11,0.0,0.0,0.0,-0.00012935323383083595,0.0003355904866475378,2.3670727848069425e-05,0.05977114427860744,0.107123898895676,0.00755593724397448,-0.05979104477611944,0.10710703308709184,0.007554747621560205,0.0,0.0,0.0,-0.00014925373134265293,0.0006446194760885951,4.546795213561571e-05
ALA 882,L ALA  12,0.0,0.0,0.0,-9.950248756218694e-05,0.0002993355016217115,2.111349837397085e-05,-0.2666815920398009,0.03626434332054597,0.0025578895573138143,0.26670149253731357,0.03624145736036418,0.00255627530614592,0.0,0.0,0.0,-7.960199004972764e-05,0.0006178375390607143,4.3578899948934034e-05
GLY 883,L GLY  13,0.0,0.0,0.0,-5.472636815920679e-05,0.00022744536220224967,1.6042758907672775e-05,-0.36750746268656737,0.02345740702439674,0.001654557920406893,0.3675323383084575,0.023434681086308074,0.0016529549563271814,0.0,0.0,0.0,-2.985074626866337e-05,0.0006060265150365776,4.274581454751149e-05
VAL 884,L VAL  14,0.0,0.0,0.0,-9.950248756220019e-05,0.0002993355016217514,2.111349837397367e-05,-0.45814925373134313,0.036504993346725,0.0025748637014059777,0.45803482587064676,0.03648081048205142,0.002573157973648337,0.0,0.0,0.0,-0.00021393034825876908,0.0005892950296450348,4.15656665607388e-05
GLN 885,L GLN  15,0.0,0.0,0.0,-0.0001243781094527602,0.00033001241695084936,2.3277281147518136e-05,-0.6502189054726364,0.21553081953620104,0.015202371864227012,0.6501343283582086,0.21552175927748402,0.015201732802850552,0.0,0.0,0.0,-0.00020895522388056958,0.000673684015117285,4.7518006653699464e-05
ILE 886,L ILE  16,0.0,0.0,0.0,-6.467661691542902e-05,0.0002459543700360089,1.7348283660616227e-05,-0.26245273631840804,0.03074965525794846,0.002168913452535724,0.26240796019900525,0.03075424553174996,0.002169237225485872,0.0,0.0,0.0,-0.00010945273631838264,0.000588412316098767,4.15034047477469e-05
GLY 887,L GLY  17,0.0,0.0,0.0,-1.990049751243783e-05,0.00013965839649371354,9.850743768468268e-06,-0.3909751243781094,0.02446470456112698,0.0017256072105466768,0.3909203980099505,0.024489689816412096,0.0017273695345743233,0.0,0.0,0.0,-7.462686567165788e-05,0.0005548546356847897,3.9136428471908615e-05
ASN 888,L ASN  18,0.0,0.0,0.0,-8.457711442786242e-05,0.00027825137222109154,1.962633855027859e-05,-0.6651393034825877,0.25440221708394467,0.017944148848486777,0.6650646766169152,0.25431232178360075,0.01793780812288839,0.0,0.0,0.0,-0.00015920398009990915,0.0006650682553411395,4.6910297815159954e-05
ALA 889,L ALA  19,0.0,0.0,0.0,-2.985074626865785e-05,0.00017017543658196733,1.2003249811991358e-05,-0.2966019900497513,0.025530993671041866,0.0018008174454382999,0.29659701492537305,0.025509178741085648,0.0017992787389178118,0.0,0.0,0.0,-3.4825870646761784e-05,0.0006179577136406897,4.358737641024636e-05
CYS 890,L CYS  20,0.0,0.0,0.0,-1.990049751243562e-05,0.00013965839649369806,9.850743768467175e-06,-0.3717512437810944,0.07995669108149592,0.005639710151289343,0.3717263681592039,0.07993498447195212,0.005638179085101656,0.0,0.0,0.0,-4.477611940288514e-05,0.0005580572864429961,3.936232603905133e-05
TRP 891,L TRP  21,0.0,0.0,0.0,-5.970149253733337e-05,0.00023693295322974395,1.671196198130302e-05,-0.4937114427860699,0.03446876613996488,0.0024312393080879527,0.4937064676616914,0.034458113702878795,0.002430487943108265,0.0,0.0,0.0,-6.467661691555495e-05,0.0006235797952909052,4.3983927474644214e-05
GLU 892,L GLU  22,0.0,0.0,0.0,-5.970149253731127e-05,0.00023693295322965626,1.6711961981296836e-05,54.61994029850745,0.3970147890263073,0.02800326408707322,-54.61926865671637,0.39694068565534935,0.027998037238290665,0.0,0.0,0.0,0.0006119402985086878,0.000629820093097166,4.442408414457402e-05
LEU 893,L LEU  23,0.0,0.0,0.0,-3.482587064677338e-05,0.0001833385649024089,1.293170529717212e-05,-0.2680099502487563,0.03691053996752151,0.0026034687545064866,0.2679900497512437,0.03691566158349083,0.0026038300054434934,0.0,0.0,0.0,-5.472636815917365e-05,0.0005660283643114393,3.992456252186872e-05
TYR 894,L TYR  24,0.0,0.0,0.0,-3.482587064676896e-05,0.00018333856490238565,1.293170529717048e-05,-0.288358208955224,0.06206809809211337,0.004377946087395359,0.28829353233830846,0.06209195882885464,0.00437962909400052,0.0,0.0,0.0,-9.95024875622673e-05,0.0006149463037219396,4.337496793187201e-05
CYS 895,L CYS  25,0.0,0.0,0.0,-2.4875621890542316e-05,0.00015574602828353647,1.098547782371817e-05,-0.34071641791044766,0.03860211861152278,0.0027227835125491194,0.3407412935323383,0.038593721763012435,0.0027221912445207393,0.0,0.0,0.0,3.9769182971647396e-17,0.0005901344816799512,4.162487694199398e-05
LEU 896,L LEU  26,0.0,0.0,0.0,-4.975124378109347e-05,0.00021743058092946958,1.5336370701218952e-05,-0.3098805970149254,0.02245605263934691,0.0015839278278653246,0.3098358208955224,0.02247647549537591,0.0015853683450616613,0.0,0.0,0.0,-9.452736318417965e-05,0.0006197575360414185,4.3714326094214174e-05
GLU 897,L GLU  27,0.0,0.0,0.0,-3.482587064676675e-05,0.000183338564902374,1.2931705297169657e-05,48.91512935323384,0.24786752838303833,0.017483227445868277,-48.91501492537314,0.2478281678361568,0.017480451166950208,0.0,0.0,0.0,7.960199005034344e-05,0.0006097318885509056,4.300717144385647e-05
HIP 898,L HIP  28,0.0,0.0,0.0,-2.4875621890551152e-05,0.0001557460282835918,1.098547782372207e-05,-48.629527363184096,0.30513843281386044,0.02152280558152199,48.62931840796021,0.30512937979943666,0.021522167031118578,0.0,0.0,0.0,-0.00023383084577162448,0.0005901764229410144,4.1627835250455436e-05
GLY 899,L GLY  29,0.0,0.0,0.0,-9.950248756218223e-06,9.925341961820217e-05,7.000796438667269e-06,-0.0863233830845771,0.06882358947451621,0.004854441710350197,0.08632835820895522,0.06882302375511457,0.004854401807580222,0.0,0.0,0.0,-4.975124378107248e-06,0.0005943139565778772,4.1919674371578304e-05
ILE 900,L ILE  30,0.0,0.0,0.0,-4.9751243781102305e-05,0.00021743058092950818,1.5336370701221672e-05,0.10862189054726373,0.04269848376498632,0.0030117188327442633,-0.10859203980099505,0.042714984336693636,0.003012882693335555,0.0,0.0,0.0,-1.990049751265656e-05,0.000653807820935178,4.611604801106912e-05
GLN 901,L GLN  31,0.0,0.0,0.0,-3.9800995024882284e-05,0.00019549137019295314,1.3788898090378975e-05,0.13476119402985073,0.19667411914347688,0.013872322769070303,-0.1347562189054727,0.1966968657317355,0.013873927189700699,0.0,0.0,0.0,-3.482587064691478e-05,0.0006016404560323339,4.243644579855745e-05
PRO 902,L PRO  32,0.0,0.0,0.0,-3.980099502487124e-05,0.00019549137019289888,1.3788898090375148e-05,0.11642786069651742,0.04783081730932575,0.0033737257292066475,-0.11641791044776119,0.047790738685350734,0.003370898801035605,0.0,0.0,0.0,-2.9850746268582727e-05,0.0006457703776949682,4.5549130475849696e-05
ASP 903,L ASP  33,0.0,0.0,0.0,-4.975124378109512e-05,0.00021743058092947682,1.533637070121946e-05,52.20953233830846,0.6462348665038771,0.04558189299034762,-52.209024875621914,0.6461816468864242,0.045578139167962814,0.0,0.0,0.0,0.0004577114427861341,0.0006063123477242608,4.276597563082413e-05
GLY 904,L GLY  34,0.0,0.0,0.0,-2.4875621890548943e-05,0.00015574602828357796,1.0985477823721097e-05,-0.0997114427860696,0.05803538394342422,0.004093500362916476,0.09973631840796023,0.05798271422273133,0.004089785327258554,0.0,0.0,0.0,4.9711478714559245e-18,0.0005816428953502769,4.102592662306193e-05
GLN 905,L GLN  35,0.0,0.0,0.0,-3.482587064676675e-05,0.000183338564902374,1.2931705297169657e-05,0.12170149253731341,0.2541199827240329,0.017924241571645936,-0.12168656716417915,0.2540463903040627,0.017919050762567293,0.0,0.0,0.0,-1.9900497512709584e-05,0.0006145839429520055,4.334940897382879e-05
MET 906,L MET  36,0.0,0.0,0.0,-2.9850746268655637e-05,0.00017017543658195473,1.2003249811990469e-05,0.13748756218905483,0.12498529702395612,0.008815783130263216,-0.13746766169154231,0.12496630470828031,0.008814443515603522,0.0,0.0,0.0,-9.950248755983614e-06,0.0006308018252973222,4.4493330194906765e-05
PRO 907,L PRO  37,0.0,0.0,0.0,-4.975124378108905e-06,7.035888370014624e-05,4.962733015460314e-06,-0.17458706467661703,0.05355996901080649,0.003777828932729474,0.1745771144278608,0.053620791928102124,0.0037821190505352947,0.0,0.0,0.0,-1.4925373134311249e-05,0.0005941473420647189,4.190792228993884e-05
SER 908,L SER  38,0.0,0.0,0.0,-1.4925373134328372e-05,0.0001212543045468055,8.552619211607255e-06,-0.19704975124378118,0.11700013825070597,0.008252553456998534,0.1970149253731343,0.11698456238724289,0.008251454820297845,0.0,0.0,0.0,-4.97512437810791e-05,0.0005620789748257776,3.964599406596577e-05
ASP 909,L ASP  39,0.0,0.0,0.0,-2.9850746268655084e-05,0.00017017543658195164,1.200324981199025e-05,47.28262189054726,0.7339864208461494,0.05177141040435755,-47.28243781094526,0.7339626499394167,0.05176973373387267,0.0,0.0,0.0,0.00015422885572170526,0.0005910565018850454,4.168991123293361e-05
LYS 910,L LYS  40,0.0,0.0,0.0,-1.990049751243838e-05,0.0001396583964937174,9.85074376846854e-06,-44.72964179104479,0.8209103132085814,0.05790254904347816,44.72960199004974,0.820869682482314,0.05789968317301397,0.0,0.0,0.0,-5.970149253685614e-05,0.0006200769575480732,4.3736856350147155e-05
THR 911,L THR  41,0.0,0.0,0.0,-1.4925373134327818e-05,0.00012125430454680099,8.552619211606937e-06,-0.12585074626865675,0.07848108820544421,0.005535629149352202,0.12584079601990047,0.07847212977615141,0.005534997270469536,0.0,0.0,0.0,-2.4875621890542316e-05,0.0005592978090929534,3.944982576030339e-05
ILE 912,L ILE  42,0.0,0.0,0.0,-2.98507462686584e-05,0.0001701754365819705,1.2003249811991582e-05,-0.060437810945273604,0.09022088628236924,0.006363690659814629,0.0604776119402985,0.09027581146459275,0.006367564783462788,0.0,0.0,0.0,9.95024875610734e-06,0.0005984228837313856,4.2209495746939256e-05
GLY 913,L GLY  43,0.0,0.0,0.0,-9.95024875621781e-06,9.925341961819804e-05,7.000796438666977e-06,-0.06167661691542295,0.11680979096024711,0.008239127394316962,0.061701492537313454,0.11687438699766856,0.008243683647496667,0.0,0.0,0.0,1.4925373134341076e-05,0.0006106648521038544,4.30729776190393e-05
GLY 914,L GLY  44,0.0,0.0,0.0,-1.990049751243838e-05,0.00013965839649371744,9.850743768468542e-06,0.04700497512437807,0.07738856520830052,0.005458568518726202,-0.04700497512437812,0.07728795401577566,0.005451471952370831,0.0,0.0,0.0,-1.9900497512458266e-05,0.000589798844239675,4.16012029022923e-05
GLY 915,L GLY  45,0.0,0.0,0.0,-4.975124378111114e-06,7.035888370017748e-05,4.962733015462517e-06,-0.04053233830845767,0.05644246133715286,0.00398114426524292,0.04052736318407959,0.056409929064193134,0.003978849615632315,0.0,0.0,0.0,-9.950248756155946e-06,0.0006228649083408007,4.393350323703514e-05
ASP 916,L ASP  46,0.0,0.0,0.0,-4.975124378108905e-06,7.035888370014624e-05,4.962733015460314e-06,46.16525373134328,0.3349382957942366,0.023624725852161518,-46.165089552238804,0.3349806438913107,0.023627712856622636,0.0,0.0,0.0,0.00015920398010012127,0.0006104621552327577,4.305868048410167e-05
ASP 917,L ASP  47,0.0,0.0,0.0,-2.487562189054563e-05,0.0001557460282835572,1.0985477823719631e-05,45.44373631840798,0.209789577406183,0.014797415867627922,-45.443626865671675,0.2097840753720572,0.014797027784063029,0.0,0.0,0.0,8.457711442854734e-05,0.0005623431303867448,3.966462616264905e-05
SER 918,L SER  48,0.0,0.0,0.0,-4.975124378111114e-06,7.035888370017748e-05,4.962733015462517e-06,0.2232089552238806,0.06525385651783892,0.00460265216127237,-0.2232238805970151,0.0652575809199819,0.004602914860344695,0.0,0.0,0.0,-1.9900497512420705e-05,0.000517938883090122,3.653259204703166e-05
PHE 919,L PHE  49,0.0,0.0,0.0,-2.4875621890546734e-05,0.0001557460282835641,1.098547782372012e-05,0.21871641791044785,0.014932157661977974,0.001053233194218554,-0.2187363184079602,0.014920856696427037,0.0010524360855679218,0.0,0.0,0.0,-4.477611940311492e-05,0.0005580572864429461,3.93623260390478e-05
ASN 920,L ASN  50,0.0,0.0,0.0,-3.4825870646757915e-05,0.00018333856490232748,1.2931705297166377e-05,0.32986567164179104,0.20142019854958151,0.014207085399231571,-0.3298656716417906,0.20147134622304824,0.014210693077955684,0.0,0.0,0.0,-3.482587064703851e-05,0.0006179577136401067,4.358737641020523e-05
THR 921,L THR  51,0.0,0.0,0.0,-2.4875621890548943e-05,0.00015574602828357796,1.0985477823721097e-05,0.22321393034825895,0.05120526446985685,0.003611740880269358,-0.22320398009950254,0.05127327219780509,0.0036165377755446376,0.0,0.0,0.0,-1.4925373134125659e-05,0.0006106648521039196,4.3072977619043895e-05
PHE 922,L PHE  52,0.0,0.0,0.0,-4.975124378109789e-05,0.0002174305809294889,1.5336370701220314e-05,0.25222388059701495,0.014783163304219684,0.0010427239425153064,-0.25230845771144284,0.014884108795498832,0.0010498440884867503,0.0,0.0,0.0,-0.00013432835820905754,0.0006742349057275386,4.755686348137546e-05
PHE 923,L PHE  53,0.0,0.0,0.0,-2.985074626865785e-05,0.00017017543658196733,1.2003249811991358e-05,-0.1792636815920399,0.044929409800851285,0.003169076222614479,0.17921890547263686,0.044894479275839075,0.0031666124133467788,0.0,0.0,0.0,-7.462686567181254e-05,0.0005725069119700766,4.03815240406838e-05
SER 924,L SER  54,0.0,0.0,0.0,-2.4875621890551705e-05,0.00015574602828359526,1.0985477823722316e-05,0.004000000000000001,0.15738557400687223,0.011101122462513628,-0.00391044776119404,0.15742227629825423,0.011103711242545455,0.0,0.0,0.0,6.467661691539366e-05,0.0006155497643074642,4.3417532759706334e-05
GLU 925,L GLU  55,0.0,0.0,0.0,-1.9900497512438933e-05,0.00013965839649372132,9.850743768468817e-06,48.11480099502485,0.34829903690029845,0.024567119868539766,-48.11461194029848,0.34832735883822374,0.02456911754401459,0.0,0.0,0.0,0.00016915422885568066,0.0005995386128965657,4.228819321445379e-05
THR 926,L THR  56,0.0,0.0,0.0,-2.98507462686584e-05,0.0001701754365819705,1.2003249811991582e-05,-0.4615373134328355,0.07271521394489111,0.0051289357362248955,0.4615024875621889,0.07274593725320225,0.005131102791307089,0.0,0.0,0.0,-6.467661691540029e-05,0.0005823233786429442,4.1073924213776715e-05
GLY 927,L GLY  57,0.0,0.0,0.0,-1.4925373134328925e-05,0.00012125430454680997,8.55261921160757e-06,-0.22385074626865673,0.05360151119073668,0.003780759092178171,0.22379104477611947,0.053597784533212046,0.00378049623402349,0.0,0.0,0.0,-7.46268656716402e-05,0.0005725069119699601,4.0381524040675585e-05
ALA 928,L ALA  58,0.0,0.0,0.0,-1.4925373134328372e-05,0.0001212543045468055,8.552619211607255e-06,-0.09378109452736319,0.06057068434306395,0.00427232666509352,0.09379601990049752,0.06057332371884393,0.004272512832307021,0.0,0.0,0.0,-1.5686733283260918e-16,0.0005730254871776996,4.041810151560278e-05
GLY 929,L GLY  59,0.0,0.0,0.0,-4.975124378108905e-06,7.035888370014624e-05,4.962733015460314e-06,-0.0468905472636816,0.05137219528070809,0.0036235152718279225,0.04690049751243778,0.05137783219972917,0.0036239128694397693,0.0,0.0,0.0,4.975124378140941e-06,0.0005598286201672389,3.948726628671304e-05
LYS 930,L LYS  60,0.0,0.0,0.0,-5.97014925373168e-05,0.0002369329532296782,1.671196198129838e-05,-51.24925373134326,0.7165128796934399,0.05053892183979871,51.24887064676616,0.7164937312009921,0.050537571209278875,0.0,0.0,0.0,-0.00044278606965039117,0.0006371267897933271,4.4939458792678596e-05
HIE 931,L HIE  61,0.0,0.0,0.0,-4.975124378111998e-05,0.00021743058092958545,1.5336370701227124e-05,0.4584577114427862,0.07121287164059356,0.005022968680439378,-0.4584726368159205,0.07119590027824789,0.00502177161283681,0.0,0.0,0.0,-6.467661691573612e-05,0.0005823233786429979,4.10739242137805e-05
VAL 932,L VAL  62,0.0,0.0,0.0,-9.95024875621781e-06,9.925341961819804e-05,7.000796438666977e-06,-0.3147960199004975,0.025819757641315666,0.0018211852854833547,0.3148159203980099,0.0258262650309023,0.0018216442813549162,0.0,0.0,0.0,9.950248756264759e-06,0.0005815577789534149,4.10199229753255e-05
PRO 933,L PRO  63,0.0,0.0,0.0,-2.9850746268662267e-05,0.00017017543658199254,1.2003249811993135e-05,0.09634825870646757,0.038662438988121224,0.0027270381838671847,-0.09636318407960191,0.03867896233322561,0.0027282036507700544,0.0,0.0,0.0,-4.477611940276583e-05,0.0005669022699798783,3.998620307505946e-05
ARG 934,L ARG  64,0.0,0.0,0.0,-2.985074626864901e-05,0.00017017543658191697,1.2003249811987806e-05,-49.735263681591995,0.23846291601776443,0.016819877235798725,49.73507960199002,0.2384508536085139,0.01681902641905057,0.0,0.0,0.0,-0.0002139303482561929,0.0005544976437640528,3.911124820328975e-05
ALA 935,L ALA  65,0.0,0.0,0.0,-1.990049751243341e-05,0.00013965839649368256,9.850743768466082e-06,-0.08302487562189051,0.03433192352961363,0.002421587174560563,0.08310945273631842,0.0343758558131224,0.002424685918917319,0.0,0.0,0.0,6.467661691549185e-05,0.0005823233786427928,4.107392421376604e-05
VAL 936,L VAL  66,0.0,0.0,0.0,-7.960199004974248e-05,0.00027067603002455616,1.90920151095831e-05,-0.13638308457711443,0.041320823565572026,0.002914546174564288,0.13631343283582098,0.041307441762133225,0.002913602294925504,0.0,0.0,0.0,-0.00014925373134321606,0.000667371721922841,4.7072771820627944e-05
PHE 937,L PHE  67,0.0,0.0,0.0,-7.960199004976015e-05,0.0002706760300246162,1.9092015109587338e-05,0.0005970149253730863,0.04289767752871931,0.003025768877539807,-0.0006169154228855746,0.04291768718223817,0.003027180249678245,0.0,0.0,0.0,-9.950248756212507e-05,0.0006309195305062541,4.4501632480215147e-05
VAL 938,L VAL  68,0.0,0.0,0.0,-0.00011940298507462034,0.00032426210421491417,2.287168535970736e-05,-0.13757213930348264,0.03954550272749916,0.0027893246975765774,0.13751741293532338,0.039583288916742225,0.0027919899298688372,0.0,0.0,0.0,-0.0001741293532339072,0.0006650682553413389,4.6910297815174014e-05
ASP 939,L ASP  69,0.0,0.0,0.0,-0.0001194029850746314,0.00032426210421494415,2.2871685359709474e-05,62.600666666666704,0.36873960844281756,0.026008886620855754,-62.59889054726365,0.3685203545279527,0.025993421642094776,0.0,0.0,0.0,0.001656716417910864,0.0006514943894465436,4.595287113525937e-05
LEU 940,L LEU  70,0.0,0.0,0.0,-0.00017412935323381608,0.00037922067662005755,2.6748164169688882e-05,0.21737313432835825,0.0646299460389832,0.004558644909177458,-0.21731840796019888,0.06461095288947792,0.004557305235703969,0.0,0.0,0.0,-0.00011940298507467116,0.000673353264414225,4.749467729786491e-05
GLU 941,L GLU  71,0.0,0.0,0.0,-0.00027363184079602843,0.0004458222252183195,3.1445875201006626e-05,65.46118407960198,0.49099278140523606,0.03463196057824024,-65.45859701492536,0.4907116487101245,0.03461213100684309,0.0,0.0,0.0,0.002313432835816812,0.0007956777871812168,5.61227838824342e-05
PRO 942,L PRO  72,0.0,0.0,0.0,-0.00019402985074626496,0.0003954519790892991,2.789303197332432e-05,-0.4668457711442787,0.05830440870257304,0.00411247590635878,0.4666467661691542,0.05830465195669296,0.004112493064181482,0.0,0.0,0.0,-0.00039303482587071617,0.000668964629411933,4.7185126852017886e-05
THR 943,L THR  73,0.0,0.0,0.0,-0.0002189054726368205,0.00041350437323742456,2.916634968013749e-05,-0.15766666666666665,0.12404690708576979,0.00874959420737666,0.15766169154228865,0.1240223257671011,0.008747860374841161,0.0,0.0,0.0,-0.00022388059701495706,0.0006799377098129917,4.7959108267352954e-05
VAL 944,L VAL  74,0.0,0.0,0.0,-0.00015920398009950152,0.0003658661952407986,2.5806211680396322e-05,-0.2553482587064679,0.04726813647504572,0.0033340372832479396,0.25534328358208946,0.04722305035404334,0.0033308571534694294,0.0,0.0,0.0,-0.00016417910447769668,0.0006600998324624201,4.6559852285636325e-05
ILE 945,L ILE  75,0.0,0.0,0.0,-0.0001442786069651737,0.00035137201160217964,2.4783870791901392e-05,-0.4157661691542291,0.03849920913772065,0.0027155248379314542,0.41569651741293534,0.0385023413103546,0.0027157457643550015,0.0,0.0,0.0,-0.00021393034825888837,0.0006533533668808449,4.608399329358582e-05
ASP 946,L ASP  76,0.0,0.0,0.0,-0.0001940298507462705,0.0003954519790893103,2.789303197332511e-05,62.51082587064675,0.5068485643586332,0.03575034127745865,-62.50843781094527,0.5066186485791752,0.03573412426875291,0.0,0.0,0.0,0.0021940298507478364,0.0007173501397426886,5.059797761030582e-05
GLU 947,L GLU  77,0.0,0.0,0.0,-0.0001442786069651715,0.00035137201160217427,2.4783870791901016e-05,61.15935323383078,0.6123530585136195,0.043192054518018524,-61.15753233830848,0.6121474151749385,0.04317754955528161,0.0,0.0,0.0,0.0016766169154214172,0.0007192453877984498,5.0731658101015393e-05
VAL 948,L VAL  78,0.0,0.0,0.0,-9.950248756218915e-05,0.00029933550162171814,2.1113498373971323e-05,-0.26954726368159204,0.036505693755799186,0.002574913104452956,0.26951741293532333,0.03650844576550182,0.0025751072162508116,0.0,0.0,0.0,-0.00012935323383085997,0.0006011465658506015,4.240160947111739e-05
ARG 949,L ARG  79,0.0,0.0,0.0,-0.0001641791044776176,0.000370438019283322,2.6128683284883407e-05,-61.69944776119404,0.5316581388669092,0.03750027373853162,61.69730348258711,0.5314675565042034,0.03748683109513217,0.0,0.0,0.0,-0.0023084577114450416,0.0007493799157703459,5.2857183820109916e-05
THR 950,L THR  80,0.0,0.0,0.0,-0.000134328358208957,0.00034100476593420934,2.4052621663858205e-05,-0.07608955223880602,0.1310859045376589,0.009246086806649643,0.07607960199004976,0.13109771385857977,0.009246919771923424,0.0,0.0,0.0,-0.00014427860696530407,0.0006495919898089559,4.581868621086102e-05
GLY 951,L GLY  81,0.0,0.0,0.0,-4.477611940298567e-05,0.0002068120367246448,1.4587396341051563e-05,0.015980099502487535,0.06109522460587107,0.004309324882564752,-0.0159502487562189,0.06106572197588131,0.004307243927492794,0.0,0.0,0.0,-1.4925373134364275e-05,0.0005771573152703839,4.070953819866841e-05
THR 952,L THR  82,0.0,0.0,0.0,-4.477611940298346e-05,0.0002068120367246346,1.4587396341050843e-05,0.0465920398009945,0.15928541527310272,0.01123512693330992,-0.046582089552238776,0.1591898471649806,0.011228386078701937,0.0,0.0,0.0,-3.482587064730281e-05,0.0006179577136406693,4.3587376410244914e-05
TYR 953,L TYR  83,0.0,0.0,0.0,-6.965174129353792e-05,0.00025455918020829963,1.79552201736483e-05,-0.09314925373134302,0.10020832832957183,0.007068150505978246,0.09313432835820898,0.10021552329914285,0.0070686580000025616,0.0,0.0,0.0,-8.457711442763486e-05,0.0005711217427555262,4.0283821737413256e-05
ARG 954,L ARG  84,0.0,0.0,0.0,-7.462686567164242e-05,0.0002627883113680471,1.8535658332233625e-05,-57.02073631840795,0.5593133629152166,0.03945092284233771,57.019497512437844,0.5591679864355513,0.03944066877607963,0.0,0.0,0.0,-0.0013134328358182586,0.0006955928476239214,4.9063336549413095e-05
GLN 955,L GLN  85,0.0,0.0,0.0,-3.980099502487621e-05,0.0001954913701929233,1.3788898090376871e-05,0.21135820895522453,0.3038982073697757,0.021435326823555843,-0.21138805970149255,0.30390922095882095,0.021436103662230636,0.0,0.0,0.0,-6.96517412927337e-05,0.0006109485147463071,4.309298563916299e-05
LEU 956,L LEU  86,0.0,0.0,0.0,-5.970149253729802e-05,0.00023693295322960368,1.6711961981293126e-05,-0.07801492537313424,0.051249606489152104,0.0036148685251601803,0.07800497512437808,0.05123650143916691,0.003613944166204914,0.0,0.0,0.0,-6.965174129328384e-05,0.0006426967268440477,4.5332331860612015e-05
PHE 957,L PHE  87,0.0,0.0,0.0,-6.467661691544449e-05,0.00024595437003606776,1.7348283660620377e-05,-0.04230348258706464,0.10308062071010747,0.007270746389785733,0.04230845771144277,0.10306894942914337,0.007269923161099785,0.0,0.0,0.0,-5.97014925373157e-05,0.0006038169720777226,4.258996540360353e-05
HIE 958,L HIE  88,0.0,0.0,0.0,-6.965174129352467e-05,0.00025455918020825117,1.7955220173644883e-05,0.31639800995024875,0.14933188119858523,0.010533058771133913,-0.31633333333333313,0.14919263094300253,0.010523236815405668,0.0,0.0,0.0,-4.975124378150883e-06,0.0006347915585169862,4.4774744278400306e-05
PRO 959,L PRO  89,0.0,0.0,0.0,-7.96019900497491e-05,0.00027067603002457866,1.9092015109584688e-05,0.19655223880597036,0.0560569052333513,0.003953949234494525,-0.19656716417910453,0.05605715559099594,0.003953966893361229,0.0,0.0,0.0,-9.452736318416861e-05,0.0006586733995395856,4.6459239464792556e-05
GLU 960,L GLU  90,0.0,0.0,0.0,-5.472636815920458e-05,0.00022744536220224053,1.604275890767213e-05,57.14702985074626,0.8655697511667996,0.06105258292053199,-57.1459651741294,0.8654441494964635,0.06104372366178039,0.0,0.0,0.0,0.0010099502487565164,0.000698185635490449,4.9246217704863755e-05
GLN 961,L GLN  91,0.0,0.0,0.0,-7.96019900497469e-05,0.0002706760300245712,1.909201510958416e-05,-0.16619402985074613,0.09076905890175074,0.006402355775196076,0.16611940298507463,0.09082904871893059,0.006406587130650472,0.0,0.0,0.0,-0.00015422885572131639,0.0005910565018862233,4.168991123301669e-05
LEU 962,L LEU  92,0.0,0.0,0.0,-6.96517412935335e-05,0.00025455918020828353,1.7955220173647164e-05,0.027905472636815875,0.11316626266196173,0.007982132723171729,-0.0278905472636816,0.11319923861090483,0.00798445866727331,0.0,0.0,0.0,-5.4726368159224465e-05,0.0006631674707643355,4.677622680836592e-05
ILE 963,L ILE  93,0.0,0.0,0.0,-0.00011940298507464298,0.00032426210421497565,2.2871685359711696e-05,-0.025930348258706458,0.05472432153567921,0.0038599560276027602,0.02594029850746268,0.054746965820742635,0.0038615532323221344,0.0,0.0,0.0,-0.00010945273631850638,0.0006601373285479186,4.656249705558814e-05
THR 964,L THR  94,0.0,0.0,0.0,-0.00013432835820896362,0.00034100476593422626,2.4052621663859397e-05,0.09126368159203985,0.061053887985837066,0.0043064092221932115,-0.09122885572139307,0.06101168115204724,0.004303432181675919,0.0,0.0,0.0,-9.950248756223995e-05,0.0006617102454997613,4.667344206319734e-05
GLY 965,L GLY  95,0.0,0.0,0.0,-8.955223880597243e-05,0.00028553920104044,2.0140382360964126e-05,-0.15217910447761196,0.059404656342898966,0.004190081391305046,0.15229850746268658,0.05947799833828934,0.004195254536795738,0.0,0.0,0.0,2.9850746268642382e-05,0.0006457703776949821,4.554913047585068e-05
LYS 966,L LYS  96,0.0,0.0,0.0,-0.0003781094527363276,0.000484915141532796,3.420327691436093e-05,-67.9149552238806,1.2807498009838607,0.09033712571357384,67.91134825870648,1.28009689780437,0.09029107347405045,0.0,0.0,0.0,-0.003985074626865328,0.0010195970911385987,7.191683381767903e-05
GLU 967,L GLU  97,0.0,0.0,0.0,-0.0004029850746269075,0.000490497812691244,3.459704817700008e-05,70.37013930348253,0.5178959638378113,0.036529564756386336,-70.36586567164183,0.5174964194448584,0.03650138306779531,0.0,0.0,0.0,0.003870646766168971,0.0010139249776493413,7.151675377944901e-05
ASP 968,L ASP  98,0.0,0.0,0.0,-0.00032338308457713127,0.00046776753327537406,3.2993777883677605e-05,68.526592039801,0.4987549899843255,0.03517946455730431,-68.52350248756217,0.49840524905576933,0.03515479573423997,0.0,0.0,0.0,0.0027661691542307516,0.0009515892709259186,6.711993203456765e-05
ALA 969,L ALA  99,0.0,0.0,0.0,-0.00015422885572140477,0.000361167988316078,2.5474825714721506e-05,0.3999651741293532,0.07018925220763629,0.00495076813250497,-0.399781094527363,0.0701972476164944,0.004951332085163476,0.0,0.0,0.0,2.9850746268710873e-05,0.0006904497615654034,4.870057122907718e-05
ALA 970,L ALA 100,0.0,0.0,0.0,-0.00013432835820896032,0.0003410047659342178,2.40526216638588e-05,0.4531293532338308,0.04889050802766838,0.0034484705494415495,-0.4528109452736319,0.04888156139465955,0.0034478395026046023,0.0,0.0,0.0,0.00018407960199009134,0.0006623832093672629,4.672090927455469e-05
ASN 971,L ASN 101,0.0,0.0,0.0,-0.00024378109452736726,0.0004293621693610305,3.028487237743398e-05,-0.43790547263681645,0.09226107246525135,0.006507594297777748,0.4376766169154231,0.09222204385953048,0.006504841432183919,0.0,0.0,0.0,-0.0004726368159216296,0.0007333542596097897,5.172682118869935e-05
ASN 972,L ASN 102,0.0,0.0,0.0,-0.00022388059701491177,0.00041684298638113715,2.9401837294534045e-05,-0.7166666666666667,0.08827903146472892,0.006226722781588979,0.7165472636815923,0.08828013420074807,0.006226800562590635,0.0,0.0,0.0,-0.0003432835820904844,0.0007099626254479876,5.007690252831981e-05
TYR 973,L TYR 103,0.0,0.0,0.0,-0.0002338308457711119,0.0004232658518437863,2.9854871294066964e-05,-0.195572139303483,0.11378257182733297,0.008025603819952536,0.19552238805970135,0.11377209805042156,0.008024865056689942,0.0,0.0,0.0,-0.00028358208955256274,0.0006868915521789961,4.844959448997625e-05
ALA 974,L ALA 104,0.0,0.0,0.0,-0.00010945273631840475,0.0003122063978057069,2.2021341393526087e-05,-0.3336467661691542,0.05616925029406237,0.003961873444098117,0.33359203980099494,0.05615315531702598,0.003960738191949121,0.0,0.0,0.0,-0.00016417910447754305,0.0006895888513035165,4.8639847301190215e-05
ARG 975,L ARG 105,0.0,0.0,0.0,-0.0004029850746268235,0.000490497812691142,3.459704817699289e-05,-69.91814427860699,0.5056899568089749,0.035668619401893434,69.91483084577109,0.5052703539661827,0.03563902289933691,0.0,0.0,0.0,-0.0037164179104467003,0.0009794805733180298,6.908723282085386e-05
GLY 976,L GLY 106,0.0,0.0,0.0,-6.46766169154224e-05,0.0002459543700359837,1.7348283660614448e-05,-0.08816915422885563,0.0655963932677127,0.004626812840751763,0.08816915422885566,0.06558122261731016,0.004625742785576647,0.0,0.0,0.0,-6.467661691536715e-05,0.0006988234746037277,4.929120740708119e-05
HIP 977,L HIP 107,0.0,0.0,0.0,-0.00015422885572139152,0.0003611679883160469,2.5474825714719313e-05,-60.90115422885578,0.3954853697624769,0.027895387169817973,60.9000099502488,0.3954147515765132,0.027890406147031033,0.0,0.0,0.0,-0.001298507462683435,0.0006914170042933536,4.8768795270840255e-05
TYR 978,L TYR 108,0.0,0.0,0.0,-0.00018407960199005543,0.00038754909640101597,2.733560560764179e-05,-0.2808557213930348,0.14169687385156204,0.009994526875206813,0.2808109452736318,0.14169171243491363,0.009994162816946355,0.0,0.0,0.0,-0.0002288557213929555,0.0007105202242964663,5.0116232518638044e-05
THR 979,L THR 109,0.0,0.0,0.0,-0.00019402985074627214,0.00039545197908931375,2.7893031973325353e-05,-0.3770447761194033,0.0834281827483437,0.005884570294059417,0.3768756218905472,0.08344038568296362,0.005885431022702894,0.0,0.0,0.0,-0.0003631840796021108,0.0007070630243079217,4.987238043313141e-05
ILE 980,L ILE 110,0.0,0.0,0.0,-0.00015920398009949268,0.00036586619524077825,2.580621168039489e-05,-0.13498009950248752,0.04923958689309925,0.003473092674173605,0.1349253731343283,0.049222708457030875,0.0034719021610852678,0.0,0.0,0.0,-0.00021393034825872048,0.0007391032452161174,5.213232336800509e-05
GLY 981,L GLY 111,0.0,0.0,0.0,-9.950248756218694e-05,0.00029933550162171153,2.1113498373970855e-05,-0.19538308457711442,0.05316909580474673,0.0037502588625043893,0.19536815920398024,0.053214797825009805,0.0037534824344672337,0.0,0.0,0.0,-0.00011442786069651269,0.0006401498549837174,4.515268937052825e-05
LYS 982,L LYS 112,0.0,0.0,0.0,-0.00016915422885572818,0.00037488808425443305,2.6442566666649316e-05,-65.2708109452736,0.667335858726573,0.04707024222580211,65.26891044776119,0.6670786999914635,0.047052103647163196,0.0,0.0,0.0,-0.002069651741295072,0.0007759599274835656,5.473199329324888e-05
GLU 983,L GLU 113,0.0,0.0,0.0,-0.00016915422885571877,0.0003748880842544123,2.6442566666647852e-05,64.70595024875618,0.6952274029483752,0.04903756006943955,-64.70402985074631,0.6949828582282153,0.04902031121481494,0.0,0.0,0.0,0.0017512437810945467,0.0007450072257617386,5.254875804740193e-05
ILE 984,L ILE 114,0.0,0.0,0.0,-0.00015422885572139152,0.00036116798831604697,2.5474825714719317e-05,-0.2596318407960197,0.03893883174935581,0.002746533426106371,0.2596417910447761,0.0388843296114192,0.0027426891417015207,0.0,0.0,0.0,-0.0001442786069649616,0.0006795371573717772,4.793085547651974e-05
ILE 985,L ILE 115,0.0,0.0,0.0,-9.950248756219798e-05,0.00029933550162174476,2.11134983739732e-05,-0.34212437810945284,0.031562611749255856,0.0022262549822384702,0.3420497512437808,0.031650414982983606,0.0022324481448352776,0.0,0.0,0.0,-0.00017412935323402599,0.0006185582363247983,4.362973401449233e-05
ASP 986,L ASP 116,0.0,0.0,0.0,-8.457711442785463e-05,0.0002782513722210659,1.962633855027678e-05,57.70754228855717,0.5389448872552459,0.038014241341489424,-57.7067910447761,0.53878431993242,0.038002915795768887,0.0,0.0,0.0,0.0006666666666675875,0.0006175971197473175,4.3561942078066814e-05
LEU 987,L LEU 117,0.0,0.0,0.0,-7.462686567164572e-05,0.0002627883113680588,1.853565833223445e-05,-0.4568656716417905,0.03775828946806479,0.002663264393861938,0.45685074626865635,0.037680215217622666,0.0026577574608358584,0.0,0.0,0.0,-8.955223880562943e-05,0.0006555847327373185,4.6241381706009845e-05
VAL 988,L VAL 118,0.0,0.0,0.0,-6.96517412935313e-05,0.0002545591802082754,1.795522017364659e-05,-0.35567661691542296,0.02971975071538619,0.002096269587150809,0.355597014925373,0.02975173879353242,0.0020985258522188276,0.0,0.0,0.0,-0.0001492537313433997,0.0006289942539016956,4.4365833938981096e-05
LEU 989,L LEU 119,0.0,0.0,0.0,-3.980099502487124e-05,0.00019549137019289888,1.3788898090375148e-05,-0.36134328358208967,0.02122695571483554,0.0014972340151483865,0.3613681592039801,0.021263889954907002,0.0014998391555793341,0.0,0.0,0.0,-1.4925373134514513e-05,0.0006267472051055838,4.420733933728532e-05
ASP 990,L ASP 120,0.0,0.0,0.0,-3.48258706467651e-05,0.00018333856490236527,1.2931705297169042e-05,55.3643333333333,0.511870983565267,0.036104595414298966,-55.36376616915422,0.5118100258260154,0.036100295786885596,0.0,0.0,0.0,0.0005323383084578495,0.0006388726116403298,4.506259957126395e-05
ARG 991,L ARG 121,0.0,0.0,0.0,-8.457711442788453e-05,0.0002782513722211642,1.9626338550283712e-05,-55.77608955223877,0.5133328150899918,0.036207705060007825,55.77540796019896,0.513318239174695,0.03620667695421265,0.0,0.0,0.0,-0.000766169154228979,0.000646498222338615,4.5600468678691936e-05
ILE 992,L ILE 122,0.0,0.0,0.0,-3.9800995024882284e-05,0.00019549137019295314,1.3788898090378975e-05,-0.3348656716417911,0.02267501014873701,0.0015993718997960873,0.33484577114427855,0.02262876025270633,0.0015961096836561715,0.0,0.0,0.0,-5.970149253735104e-05,0.0006200769575473414,4.373685635009555e-05
ARG 993,L ARG 123,0.0,0.0,0.0,-3.980099502487732e-05,0.00019549137019292872,1.3788898090377252e-05,-54.243716417910434,1.062183067946657,0.07492061702154101,54.24326865671641,1.0621358410016633,0.07491728588968084,0.0,0.0,0.0,-0.000487562189056206,0.0006317428529093182,4.455970516495909e-05
LYS 994,L LYS 124,0.0,0.0,0.0,-4.975124378109126e-05,0.00021743058092945993,1.533637070121827e-05,-52.93668159203977,0.6792906148447616,0.04791346570746442,52.936174129353226,0.6792244586299219,0.04790879940785452,0.0,0.0,0.0,-0.0005572139303468894,0.00060508639982068,4.267950393291796e-05
LEU 995,L LEU 125,0.0,0.0,0.0,-4.477611940298677e-05,0.00020681203672464992,1.4587396341051924e-05,-0.3580049751243784,0.024588857548627004,0.0017343642870895656,0.3579651741293531,0.024572236509102532,0.0017331919293536058,0.0,0.0,0.0,-8.45771144282778e-05,0.0005797674480379685,4.0893642769110875e-05
ALA 996,L ALA 126,0.0,0.0,0.0,-1.4925373134324505e-05,0.00012125430454677407,8.55261921160504e-06,-0.31645771144278617,0.013170880466956728,0.0009290022794365575,0.31639800995024886,0.013162240430642538,0.0009283928582630503,0.0,0.0,0.0,-7.462686567164552e-05,0.0005637498696205341,3.976384989777001e-05
ASP 997,L ASP 127,0.0,0.0,0.0,-4.975124378109568e-05,0.00021743058092947926,1.5336370701219633e-05,50.40845273631841,0.3512580361536939,0.024775831583610897,-50.40819900497513,0.3511839962193737,0.024770609209303778,0.0,0.0,0.0,0.00020398009950494626,0.000592812740147273,4.181378672880014e-05
GLN 998,L GLN 128,0.0,0.0,0.0,-2.487562189054784e-05,0.00015574602828357105,1.0985477823720609e-05,-0.19953233830845726,0.22768941095208192,0.01605997277924777,0.1994975124378109,0.22770588790553237,0.016061134973935666,0.0,0.0,0.0,-5.9701492536644035e-05,0.0006120009677481361,4.3167219950236716e-05
CYS 999,L CYS 129,0.0,0.0,0.0,-1.4925373134333343e-05,0.00012125430454684587,8.552619211610103e-06,0.03271144278606967,0.04602893658766196,0.003246630862474079,-0.03265671641791042,0.04604547359914256,0.0032477972933288033,0.0,0.0,0.0,3.980099502491543e-05,0.0005628710696011747,3.970186412368285e-05
THR1000,L THR 130,0.0,0.0,0.0,-2.9850746268655637e-05,0.00017017543658195475,1.200324981199047e-05,-0.11202487562189033,0.08051608644999678,0.005679166858359712,0.11199502487562185,0.08052412249510314,0.005679733677278173,0.0,0.0,0.0,-5.970149253699533e-05,0.0005955205177095163,4.2004778632025005e-05
GLY1001,L GLY 131,0.0,0.0,0.0,-4.975124378109457e-06,7.035888370015405e-05,4.962733015460865e-06,-0.11231840796019894,0.0399692432679887,0.0028192130508261624,0.11230845771144284,0.039984753040762835,0.002820307025849082,0.0,0.0,0.0,-1.4925373134286393e-05,0.0005506903125182692,3.8842699763056255e-05
LEU1002,L LEU 132,0.0,0.0,0.0,-2.4875621890551152e-05,0.0001557460282835918,1.098547782372207e-05,-0.18019402985074598,0.04669118578520972,0.003293342319283698,0.18024875621890543,0.04669865084764577,0.0032938688641898357,0.0,0.0,0.0,2.985074626889646e-05,0.000614181069135232,4.3320992445788255e-05
GLN1003,L GLN 133,0.0,0.0,0.0,-4.975124378111114e-06,7.035888370017748e-05,4.962733015462517e-06,-0.0871940298507459,0.12111142505061277,0.008542541268983694,0.0871940298507463,0.12109823800509815,0.008541611126509707,0.0,0.0,0.0,-4.975124377885756e-06,0.0005858829492539513,4.1324996966258016e-05
GLY1004,L GLY 134,0.0,0.0,0.0,-4.975124378106696e-06,7.035888370011499e-05,4.96273301545811e-06,-0.10952238805970159,0.030698027652600705,0.0021652719220267925,0.10952736318407959,0.030675974644832238,0.002163716422792194,0.0,0.0,0.0,3.314098580970616e-17,0.0006149060519593863,4.337212879144725e-05
PHE1005,L PHE 135,0.0,0.0,0.0,-4.975124378108021e-05,0.00021743058092941163,1.5336370701214862e-05,-0.205,0.05992159055737252,0.0042265431194916684,0.20505472636815922,0.05987642323779023,0.004223357262406923,0.0,0.0,0.0,4.975124378195071e-06,0.0006108269611729083,4.308441191115411e-05
SER1006,L SER 136,0.0,0.0,0.0,-1.9900497512442247e-05,0.00013965839649374454,9.850743768470455e-06,0.20919900497512436,0.08661638533190552,0.006109448765537855,-0.20918407960199,0.08659611141795055,0.006108018753905413,0.0,0.0,0.0,-4.975124378123266e-06,0.0006347915585170505,4.477474427840484e-05
VAL1007,L VAL 137,0.0,0.0,0.0,-4.975124378108905e-05,0.00021743058092945025,1.5336370701217586e-05,-0.06509950248756217,0.05275098782174977,0.003720767799228151,0.06506965174129355,0.05275179018327635,0.0037208243934466617,0.0,0.0,0.0,-7.960199004965618e-05,0.000576170097186024,4.0639905203898446e-05
PHE1008,L PHE 138,0.0,0.0,0.0,-3.482587064676675e-05,0.00018333856490237402,1.293170529716966e-05,0.16828358208955232,0.03390305434081536,0.002391337074350993,-0.16823880597014923,0.03396929673929612,0.0023960094528862295,0.0,0.0,0.0,9.950248756045476e-06,0.0006540349295465822,4.6132067017406894e-05
HIP1009,L HIP 139,0.0,0.0,0.0,-0.00013432835820894264,0.00034100476593417297,2.4052621663855636e-05,-57.87378109452737,0.34048654365548053,0.02401606908262404,57.873039800995,0.3404148455561158,0.02401101188861881,0.0,0.0,0.0,-0.0008756218905455058,0.0007049595001411081,4.972400927823995e-05
SER1010,L SER 140,0.0,0.0,0.0,-8.955223880598017e-05,0.0002855392010404646,2.014038236096586e-05,-0.4906169154228859,0.07647168052830638,0.005393896459798025,0.4905771144278608,0.07648194449972809,0.005394620424522384,0.0,0.0,0.0,-0.0001293532338308351,0.0006788811981459002,4.7884587680104305e-05
PHE1011,L PHE 141,0.0,0.0,0.0,-0.000109452736318418,0.0003122063978057447,2.2021341393528754e-05,0.13429353233830843,0.04716087011084658,0.003326471297276244,-0.13430845771144276,0.04719889511007009,0.003329153373925777,0.0,0.0,0.0,-0.0001243781094528618,0.000690700658261088,4.871826811751063e-05
GLY1012,L GLY 142,0.0,0.0,0.0,-4.477611940298125e-05,0.0002068120367246244,1.4587396341050124e-05,0.28583084577114437,0.04841755822076065,0.003415111242159196,-0.28570149253731336,0.04839432193741654,0.003413472281100634,0.0,0.0,0.0,8.457711442797953e-05,0.0005797674480381718,4.0893642769125214e-05
GLY1013,L GLY 143,0.0,0.0,0.0,-8.955223880597685e-05,0.0002855392010404541,2.014038236096512e-05,-0.3610945273631841,0.05576064715410997,0.003933052800758969,0.36107462686567166,0.05570166983915951,0.003928892861705427,0.0,0.0,0.0,-0.00010945273631842684,0.0006292696540572558,4.438525916821422e-05
GLY1014,L GLY 144,0.0,0.0,0.0,-7.462686567162915e-05,0.0002627883113680004,1.853565833223033e-05,-0.3975771144278606,0.04710858921410438,0.003322783687145217,0.39749253731343265,0.04710854612952682,0.003322780648193428,0.0,0.0,0.0,-0.0001592039800994496,0.0006499348326950095,4.584286848352165e-05
THR1015,L THR 145,0.0,0.0,0.0,-0.00013432835820895148,0.0003410047659341954,2.4052621663857222e-05,-0.18461691542288516,0.04995368514075926,0.0035234612810015353,0.18462686567164185,0.04999915496427081,0.0035266684750683086,0.0,0.0,0.0,-0.00012437810945240227,0.0006460386263873412,4.556805127976221e-05
GLY1016,L GLY 146,0.0,0.0,0.0,-6.965174129353792e-05,0.0002545591802082997,1.7955220173648305e-05,-0.35111442786069674,0.029332573047516314,0.0020689601800917717,0.3510000000000001,0.02928620139314213,0.0020656893757804774,0.0,0.0,0.0,-0.00018407960199013333,0.0006623832093672581,4.672090927455435e-05
SER1017,L SER 147,0.0,0.0,0.0,-0.00010945273631840917,0.0003122063978057195,2.2021341393526975e-05,-0.3559452736318409,0.05318045866790824,0.003751060337075847,0.3558507462686568,0.05313652379611024,0.0037479614101552437,0.0,0.0,0.0,-0.00020398009950253496,0.0006861704816969063,4.839873409964954e-05
GLY1018,L GLY 148,0.0,0.0,0.0,-2.9850746268660058e-05,0.00017017543658197993,1.2003249811992248e-05,-0.4149402985074631,0.0458707509091077,0.0032354733049880925,0.41488059701492547,0.045933606332273745,0.0032399067847044033,0.0,0.0,0.0,-8.955223880598901e-05,0.0006083501041843267,4.2909707889353626e-05
PHE1019,L PHE 149,0.0,0.0,0.0,-0.00012437810945272924,0.00033001241695076734,2.327728114751235e-05,-0.23829850746268652,0.03798311287195967,0.0026791222140899046,0.23834328358208962,0.03795829823817828,0.0026773719247752204,0.0,0.0,0.0,-7.960199004982202e-05,0.0006718444507218081,4.738825378555554e-05
THR1020,L THR 150,0.0,0.0,0.0,-3.980099502487345e-05,0.00019549137019290972,1.3788898090375912e-05,-0.26583582089552243,0.05821779241502867,0.004106366464490642,0.2657860696517413,0.05821694719129247,0.0041063068470049684,0.0,0.0,0.0,-8.955223880607752e-05,0.0005659846336080467,3.9921477995877084e-05
SER1021,L SER 151,0.0,0.0,0.0,-5.9701492537320116e-05,0.00023693295322969136,1.671196198129931e-05,-0.2795323383084578,0.0647039965009038,0.004563868026044258,0.27945771144278597,0.06467068859167774,0.004561518667269656,0.0,0.0,0.0,-0.0001343283582087812,0.0006204361101738921,4.37621890231517e-05
LEU1022,L LEU 152,0.0,0.0,0.0,-8.955223880596471e-05,0.00028553920104041534,2.0140382360962388e-05,-0.42277114427860657,0.03266606807022678,0.0023040867900673,0.4227711442786071,0.03272343574488004,0.002308133193848168,0.0,0.0,0.0,-8.955223880602878e-05,0.0006631301460153781,4.6773594123561906e-05
LEU1023,L LEU 153,0.0,0.0,0.0,-5.97014925373157e-05,0.0002369329532296738,1.6711961981298073e-05,-0.28044776119402975,0.026999143296942373,0.0019043727356436364,0.2803880597014925,0.026984953550558504,0.0019033718681034355,0.0,0.0,0.0,-0.0001194029850745386,0.0006194779071154615,4.3694602590515076e-05
MET1024,L MET 154,0.0,0.0,0.0,-5.472636815923551e-05,0.00022744536220236906,1.6042758907681194e-05,-0.47305970149253695,0.0506990576409704,0.003576035803522084,0.47307960199004906,0.05066182516644681,0.0035734096272548054,0.0,0.0,0.0,-3.4825870646767856e-05,0.0006416560465832749,4.5258927934667344e-05
GLU1025,L GLU 155,0.0,0.0,0.0,-4.4776119402994504e-05,0.0002068120367246856,1.458739634105444e-05,56.736601990049756,0.5766698192144495,0.04067515287808824,-56.73598507462686,0.576568062869332,0.040667975538896804,0.0,0.0,0.0,0.0005721393034822082,0.0006510763384625555,4.592338409238324e-05
ARG1026,L ARG 156,0.0,0.0,0.0,-8.457711442786464e-05,0.0002782513722210988,1.96263385502791e-05,-57.31213432835819,0.46948760771730763,0.033115102580334434,57.31143283582086,0.469444550284227,0.033112065543169075,0.0,0.0,0.0,-0.000786069651741229,0.0006609242549416956,4.661800256377355e-05
LEU1027,L LEU 157,0.0,0.0,0.0,-6.965174129352908e-05,0.0002545591802082673,1.7955220173646022e-05,-0.29175621890547243,0.030568335869696994,0.0021561241689783905,0.2917810945273632,0.03048761008920168,0.0021504302114424773,0.0,0.0,0.0,-4.4776119402801184e-05,0.0006332299533020791,4.466459713919664e-05
SER1028,L SER 158,0.0,0.0,0.0,-3.980099502487842e-05,0.00019549137019293414,1.3788898090377635e-05,-0.44848258706467653,0.07632778844450788,0.005383747094751621,0.44843781094527363,0.07633513020012957,0.005384264942265667,0.0,0.0,0.0,-8.457711442788397e-05,0.0005797674480379581,4.0893642769110144e-05
VAL1029,L VAL 159,0.0,0.0,0.0,-4.975124378109622e-05,0.00021743058092948164,1.5336370701219802e-05,-0.3697562189054727,0.046602108226731394,0.0032870592727492903,0.3697960199004975,0.046656927029972046,0.0032909258930025314,0.0,0.0,0.0,-9.950248756199582e-06,0.0006540349295467977,4.6132067017422094e-05
ASP1030,L ASP 160,0.0,0.0,0.0,-3.482587064676731e-05,0.0001833385649023769,1.2931705297169862e-05,53.843338308457696,0.7041501528699893,0.04966692232330087,-53.84287064676616,0.704099271596453,0.04966333343497906,0.0,0.0,0.0,0.00043283582089490247,0.0006203164157380049,4.375374642859213e-05
TYR1031,L TYR 161,0.0,0.0,0.0,-4.975124378109126e-05,0.00021743058092945993,1.533637070121827e-05,-0.2596268656716417,0.16783732669897825,0.011838332256455157,0.25960199004975115,0.16782616805077474,0.011837545186096232,0.0,0.0,0.0,-7.462686567150681e-05,0.000676104576292965,4.768873987501781e-05
GLY1032,L GLY 162,0.0,0.0,0.0,-9.950248756218362e-06,9.925341961820355e-05,7.000796438667366e-06,0.1518059701492537,0.0618773233780916,0.004364489876580166,-0.15180597014925373,0.06188689059921256,0.004365164696327528,0.0,0.0,0.0,-9.950248756227752e-06,0.0005729390905714197,4.041200756885632e-05
LYS1033,L LYS 163,0.0,0.0,0.0,-3.980099502487566e-05,0.0001954913701929206,1.378889809037668e-05,-49.160184079602,1.3195586179530878,0.09307448860416415,49.15996019900499,1.3194958287909713,0.09307005979814191,0.0,0.0,0.0,-0.0002636815920403884,0.0006027502292954039,4.25147231691278e-05
LYS1034,L LYS 164,0.0,0.0,0.0,-3.482587064676123e-05,0.0001833385649023449,1.2931705297167605e-05,-49.04189054726369,0.34592953292672696,0.024399987944587948,49.041676616915446,0.34596767441433723,0.02440267823769477,0.0,0.0,0.0,-0.0002487562189064483,0.0006524435091340974,4.601981687631349e-05
SER1035,L SER 165,0.0,0.0,0.0,-1.4925373134326714e-05,0.00012125430454679203,8.552619211606305e-06,0.22251243781094532,0.08343455202832062,0.005885019548430207,-0.222492537313433,0.08343675886788678,0.0058851752068914956,0.0,0.0,0.0,4.9751243782073614e-06,0.0005943139565777157,4.1919674371566906e-05
LYS1036,L LYS 166,0.0,0.0,0.0,-9.95024875621781e-06,9.925341961819804e-05,7.000796438666977e-06,-52.21513930348261,0.5302917909767545,0.03740389898912579,52.214835820895516,0.5302472509830763,0.03740075738019867,0.0,0.0,0.0,-0.0003134328358187158,0.0006199571937708182,4.372840886462461e-05
LEU1037,L LEU 167,0.0,0.0,0.0,-4.477611940298677e-05,0.00020681203672464992,1.4587396341051924e-05,0.23605472636815947,0.0429256210825556,0.0030277398638588007,-0.23600497512437818,0.043017351296442186,0.0030342100142794685,0.0,0.0,0.0,4.975124378336473e-06,0.0006502774948257655,4.5867038006686604e-05
GLU1038,L GLU 168,0.0,0.0,0.0,-4.975124378108905e-05,0.00021743058092945025,1.5336370701217586e-05,55.044273631840795,0.29131040316608375,0.02054745157271979,-55.043776119403006,0.2911693949231107,0.020537505618121694,0.0,0.0,0.0,0.0004477611940281709,0.000645310263368372,4.551667651354386e-05
PHE1039,L PHE 169,0.0,0.0,0.0,-6.965174129352467e-05,0.00025455918020825117,1.7955220173644883e-05,0.12838805970149242,0.03194489435480632,0.002253219118222872,-0.12843781094527365,0.031946587313501605,0.0022533385303222272,0.0,0.0,0.0,-0.00011940298507441929,0.0006032017737802075,4.254657266139993e-05
SER1040,L SER 170,0.0,0.0,0.0,-2.985074626864901e-05,0.00017017543658191697,1.2003249811987806e-05,-0.19212437810945282,0.06130487756021437,0.004324112661784537,0.19208457711442775,0.061302916513653175,0.004323974340225093,0.0,0.0,0.0,-6.965174129338975e-05,0.0005944388868156726,4.192848627113002e-05
ILE1041,L ILE 171,0.0,0.0,0.0,-8.955223880597022e-05,0.00028553920104043296,2.0140382360963628e-05,0.144273631840796,0.05980831529438039,0.004218553298477996,-0.1442338308457712,0.0597046632657187,0.004211242248078858,0.0,0.0,0.0,-4.975124378105812e-05,0.0006522158463726297,4.600375878324394e-05
TYR1042,L TYR 172,0.0,0.0,0.0,-0.00012437810945274694,0.00033001241695081423,2.3277281147515656e-05,0.1637562189054726,0.0650917093071705,0.0045912151788555025,-0.16376119402985065,0.06516708480404727,0.004596531756482022,0.0,0.0,0.0,-0.00012935323383076524,0.0006640626353617377,4.6839366850790864e-05
PRO1043,L PRO 173,0.0,0.0,0.0,-0.00010447761194029584,0.0003058791273420698,2.157505014533828e-05,-0.47741293532338275,0.03443002322602163,0.0024285065936384066,0.4773084577114427,0.03435148114456285,0.002422966662356671,0.0,0.0,0.0,-0.00020895522388061376,0.0006198374068498512,4.371995974667048e-05
ALA1044,L ALA 174,0.0,0.0,0.0,-8.95522388059741e-05,0.00028553920104044527,2.01403823609645e-05,0.14687064676616915,0.07164161207827274,0.005053209699245208,-0.14681592039801,0.07165326227951618,0.005054031441082301,0.0,0.0,0.0,-3.4825870646817567e-05,0.000625956855225852,4.4151592355019004e-05
PRO1045,L PRO 175,0.0,0.0,0.0,-0.00014925373134329475,0.0003563383995914692,2.5134172791391215e-05,0.1957960199004976,0.06741055015882866,0.0047547736017145925,-0.19577114427860712,0.06735897272931261,0.004751135610335953,0.0,0.0,0.0,-0.00012437810945300321,0.0006761411848197147,4.76913220414024e-05
GLN1046,L GLN 176,0.0,0.0,0.0,-0.0002487562189054657,0.000432292218830405,3.0491542132181195e-05,0.18128358208955136,0.42821263860353953,0.030203790729424897,-0.18123383084577105,0.42821172757363063,0.030203726470329678,0.0,0.0,0.0,-0.0001990049751255758,0.0006912379873815902,4.875616839145257e-05
VAL1047,L VAL 177,0.0,0.0,0.0,-0.00023880597014923517,0.00042635393603237593,3.0072687958449363e-05,-0.4740845771144279,0.037170011597184166,0.0026217704721487106,0.47416417910447756,0.0371694775339562,0.0026217328022330668,0.0,0.0,0.0,-0.0001592039800996331,0.0007014748948064236,4.947822416865823e-05
SER1048,L SER 178,0.0,0.0,0.0,-0.00014925373134328648,0.00035633839959144944,2.513417279138982e-05,0.6885920398009949,0.05632433384782872,0.003972812194572204,-0.6885621890547263,0.056297427662170864,0.00397091437856288,0.0,0.0,0.0,-0.00011940298507462255,0.0007093348028110206,5.003261933386767e-05
THR1049,L THR 179,0.0,0.0,0.0,-0.0002139303482587072,0.00041007822955213834,2.8924688137365666e-05,0.489179104477612,0.055433863253593986,0.003910003241602757,-0.4889651741293536,0.05546567923705644,0.003912247368047704,0.0,0.0,0.0,3.3361925715104207e-16,0.0007330166661377418,5.17030091811542e-05
ALA1050,L ALA 180,0.0,0.0,0.0,-0.00018905472636815385,0.00039155208696418795,2.7617954792047458e-05,-0.4250796019900499,0.032165208357744966,0.0022687588698313754,0.425129353233831,0.032249542926753735,0.0022747073716829413,0.0,0.0,0.0,-0.0001393034825870626,0.0006842197956752269,4.826114331631872e-05
VAL1051,L VAL 181,0.0,0.0,0.0,-0.00032338308457713626,0.00046776753327538117,3.2993777883678106e-05,-0.5521243781094529,0.04825975995156816,0.0034039810104226956,0.5519900497512435,0.04823377875960529,0.003402148438438117,0.0,0.0,0.0,-0.0004577114427858707,0.0007461028008067834,5.262603395288857e-05
VAL1052,L VAL 182,0.0,0.0,0.0,-0.0002835820895522109,0.0004507363841952244,3.179249325000583e-05,-0.32890049751243783,0.036546297901424205,0.0025777771000631854,0.32889552238805964,0.03654921074143236,0.00257798255595613,0.0,0.0,0.0,-0.00028855721393015185,0.0006956284305524996,4.9065846375680294e-05
GLU1053,L GLU 183,0.0,0.0,0.0,-0.00021890547263681115,0.00041350437323740694,2.9166349680136248e-05,63.21246766169156,0.3858404668596223,0.027215088172026936,-63.211487562189085,0.38564367732629595,0.027201207708569076,0.0,0.0,0.0,0.0007611940298509872,0.0007871395200618271,5.552054095446509e-05
PRO1054,L PRO 184,0.0,0.0,0.0,-0.0001393034825870891,0.00034626293813548993,2.4423504534818485e-05,-0.37712935323383107,0.032642236535647254,0.002302405843223815,0.37707462686567167,0.03266670834069233,0.002304131951263884,0.0,0.0,0.0,-0.00019402985074635996,0.0006595371353761672,4.6520162693351834e-05
TYR1055,L TYR 185,0.0,0.0,0.0,-0.00023383084577115166,0.0004232658518438583,2.9854871294072043e-05,-0.7645074626865674,0.044620469100134966,0.003147285225733425,0.7643134328358211,0.04460736691110989,0.0031463610685747265,0.0,0.0,0.0,-0.00042786069651773093,0.0007025326610193062,4.9552833244744235e-05
ASN1056,L ASN 186,0.0,0.0,0.0,-0.00011940298507460046,0.0003242621042148602,2.287168535970355e-05,-0.24872139303482563,0.0682081390953854,0.004811031187680354,0.24874129353233826,0.06823811642806522,0.00481314562569844,0.0,0.0,0.0,-9.950248756252277e-05,0.0007053807068076764,4.975371890580339e-05
SER1057,L SER 187,0.0,0.0,0.0,-7.96019900497469e-05,0.0002706760300245712,1.909201510958416e-05,-0.43503482587064646,0.049866326598742794,0.0035172994845396235,0.43497014925373134,0.049828552869537565,0.0035146351311106695,0.0,0.0,0.0,-0.00014427860696515906,0.0006418874546737944,4.527525020287956e-05
ILE1058,L ILE 188,0.0,0.0,0.0,-8.45771144278558e-05,0.00027825137222106975,1.962633855027705e-05,-0.39316915422885584,0.034828667265108665,0.002456624776164227,0.3930845771144279,0.0348618854290319,0.00245896780479324,0.0,0.0,0.0,-0.00016915422885585742,0.0006318603828199163,4.4567995085676357e-05
LEU1059,L LEU 189,0.0,0.0,0.0,-0.00014925373134328483,0.0003563383995914454,2.5134172791389534e-05,-0.43069154228855727,0.056591267175307054,0.003991640219798543,0.4306318407960199,0.056575611195845345,0.003990535932151014,0.0,0.0,0.0,-0.00020895522388065355,0.000737158321550033,5.199513902989986e-05
THR1060,L THR 190,0.0,0.0,0.0,-6.965174129352688e-05,0.00025455918020825924,1.7955220173645453e-05,-0.16769651741293526,0.05021478680371171,0.003541877972327225,0.16771641791044783,0.05024362714574505,0.0035439122132085326,0.0,0.0,0.0,-4.975124378098741e-05,0.0006597997870684671,4.653868871531799e-05
THR1061,L THR 191,0.0,0.0,0.0,-4.975124378108905e-05,0.00021743058092945025,1.5336370701217586e-05,-0.18225870646766187,0.156295175316395,0.011024211668927022,0.1821940298507462,0.15632641308187128,0.011026415011019813,0.0,0.0,0.0,-0.00011442786069669482,0.0006000338265920764,4.232312289535795e-05
HID1062,L HID 192,0.0,0.0,0.0,-9.452736318410234e-05,0.00029256100354214313,2.063566212196425e-05,-0.014283582089552188,0.07243541765222457,0.005109200427388312,0.014343283582089578,0.07241681841408176,0.005107888538280078,0.0,0.0,0.0,-3.48258706468485e-05,0.0006719549666027626,4.739604897476694e-05
THR1063,L THR 193,0.0,0.0,0.0,-4.9751243781092364e-05,0.00021743058092946478,1.5336370701218613e-05,-0.1768308457711445,0.13825443860797745,0.009751716214512863,0.17676119402985088,0.13820416322565182,0.009748170062461961,0.0,0.0,0.0,-0.00011940298507482471,0.0006431202248978277,4.5362203110167855e-05
THR1064,L THR 194,0.0,0.0,0.0,-3.980099502486903e-05,0.000195491370192888,1.378889809037438e-05,-0.1724577114427857,0.07611368462896373,0.005368645375988354,0.17242786069651742,0.07606566958525518,0.0053652586559308465,0.0,0.0,0.0,-6.96517412931706e-05,0.0006190382350288881,4.366359051264708e-05
LEU1065,L LEU 195,0.0,0.0,0.0,-4.975124378109347e-05,0.00021743058092946958,1.5336370701218952e-05,-0.31925373134328366,0.021422782741871215,0.0015110465886470103,0.31922388059701495,0.021481326539952033,0.001515175949778212,0.0,0.0,0.0,-7.960199004989935e-05,0.000558633585974667,3.940297507385987e-05
GLU1066,L GLU 196,0.0,0.0,0.0,-3.48258706467662e-05,0.0001833385649023711,1.2931705297169453e-05,53.52194029850744,1.0385145133549207,0.07325116590004191,-53.52150248756216,1.038434576369059,0.07324552757978965,0.0,0.0,0.0,0.0004029850746258204,0.0005999925743914167,4.2320213189469965e-05
HID1067,L HID 197,0.0,0.0,0.0,-3.980099502487566e-05,0.0001954913701929206,1.378889809037668e-05,-0.5008159203980099,0.09728319917163675,0.00686182780324128,0.5007562189054728,0.0972870056394991,0.006862096290783141,0.0,0.0,0.0,-9.950248756216041e-05,0.0005901764229390803,4.1627835250319016e-05
SER1068,L SER 198,0.0,0.0,0.0,-3.9800995024880075e-05,0.00019549137019294228,1.378889809037821e-05,-0.23827860696517394,0.10003756503414113,0.007056105791800085,0.23828358208955222,0.09999041834247409,0.007052780320573127,0.0,0.0,0.0,-3.482587064674687e-05,0.0006416560465832452,4.525892793466525e-05
ASP1069,L ASP 199,0.0,0.0,0.0,-2.4875621890546734e-05,0.0001557460282835641,1.098547782372012e-05,50.853213930348275,0.25256234933647465,0.017814374583543013,-50.853000000000016,0.2525080167157329,0.017810542255959187,0.0,0.0,0.0,0.00018905472637005172,0.00061009713115678,4.30329336709343e-05
CYS1070,L CYS 200,0.0,0.0,0.0,-3.980099502486682e-05,0.0001954913701928772,1.3788898090373618e-05,-0.08876119402985078,0.08815732593487183,0.006218138335397935,0.08876616915422883,0.08813281502556018,0.006216409469155567,0.0,0.0,0.0,-3.482587064670268e-05,0.0006416560465832166,4.525892793466323e-05
ALA1071,L ALA 201,0.0,0.0,0.0,-2.9850746268655637e-05,0.00017017543658195475,1.200324981199047e-05,-0.06654726368159201,0.05013195528077624,0.0035360354871714827,0.06655223880597015,0.0501681600821928,0.0035385891769667025,0.0,0.0,0.0,-2.487562189058429e-05,0.0006021339411106525,4.2471253552205816e-05
PHE1072,L PHE 202,0.0,0.0,0.0,-5.97014925373157e-05,0.0002369329532296738,1.6711961981298073e-05,0.3421343283582091,0.03314174091260028,0.002337638165462415,-0.3421293532338309,0.033157594210233114,0.002338756370860637,0.0,0.0,0.0,-5.472636815912946e-05,0.0006631674707643469,4.677622680836672e-05
MET1073,L MET 203,0.0,0.0,0.0,-9.452736318406256e-05,0.00029256100354202,2.0635662121955566e-05,-0.22115920398009958,0.11252349462733267,0.007936795361647764,0.2212089552238807,0.11251885909103042,0.007936468396126968,0.0,0.0,0.0,-4.477611940305084e-05,0.0006787353433375205,4.7874299875140056e-05
VAL1074,L VAL 204,0.0,0.0,0.0,-4.9751243781104514e-05,0.00021743058092951783,1.5336370701222354e-05,0.20652736318407963,0.02581970587468339,0.0018211816341466424,-0.20647263681592037,0.02585629050577138,0.001823762115061214,0.0,0.0,0.0,4.9751243781497784e-06,0.0005686460522281244,4.0109199991440704e-05
ASP1075,L ASP 205,0.0,0.0,0.0,-7.462686567164683e-05,0.00026278831136806265,1.8535658332234722e-05,57.27558208955224,0.3476073505078183,0.024518332072091274,-57.275194029850724,0.3475099156276261,0.024511459545533746,0.0,0.0,0.0,0.0003134328358219679,0.0006512663949043334,4.593678964018061e-05
ASN1076,L ASN 206,0.0,0.0,0.0,-0.00010447761194030909,0.00030587912734210854,2.1575050145341014e-05,-0.7504875621890541,0.05825720201481172,0.004109146203333615,0.7504328358208957,0.058226583629912745,0.004106986548978298,0.0,0.0,0.0,-0.0001592039800989547,0.0006499348326955256,4.584286848355805e-05
GLU1077,L GLU 207,0.0,0.0,0.0,-7.960199004975408e-05,0.00027067603002459557,1.909201510958588e-05,58.671452736318386,0.6759694633875507,0.04767920974546981,-58.67117412935319,0.6757884906631505,0.04766644491369525,0.0,0.0,0.0,0.0001990049751237729,0.0007125031238307567,5.025609546795802e-05
ALA1078,L ALA 208,0.0,0.0,0.0,-3.980099502487124e-05,0.00019549137019289888,1.3788898090375148e-05,-0.12080597014925372,0.04490185166299138,0.003167132421442408,0.12079104477611936,0.04483065004531577,0.003162110246555455,0.0,0.0,0.0,-5.472636815920679e-05,0.0006402658416713333,4.516087044068904e-05
ILE1079,L ILE 209,0.0,0.0,0.0,-5.970149253732343e-05,0.00023693295322970448,1.6711961981300238e-05,-0.24892039800995022,0.03591384981865396,0.0025331676518191687,0.24887064676616913,0.035913982145009786,0.002533176985400663,0.0,0.0,0.0,-0.00010945273631833846,0.0005968075925224017,4.209556188968008e-05
TYR1080,L TYR 210,0.0,0.0,0.0,-0.00019900497512438713,0.00039925179398487144,2.8161050251090934e-05,-0.2575074626865673,0.09262845696024367,0.006533507602065474,0.25745273631840804,0.09266694766220539,0.006536222526853475,0.0,0.0,0.0,-0.0002537313432837284,0.000719520644369885,5.07510732026052e-05
ASP1081,L ASP 211,0.0,0.0,0.0,-5.472636815920458e-05,0.00022744536220224053,1.604275890767213e-05,54.661950248756256,0.3634373590295944,0.025634894783075176,-54.66174129353234,0.36338687734252756,0.0256313340794098,0.0,0.0,0.0,0.00015422885572057403,0.0006157909829552793,4.3434547011276307e-05
ILE1082,L ILE 212,0.0,0.0,0.0,-6.46766169154246e-05,0.0002459543700359921,1.734828366061504e-05,-0.11125870646766176,0.03515272628816926,0.0024794821372837485,0.11127860696517407,0.035180020195347314,0.0024814073010605174,0.0,0.0,0.0,-4.477611940317236e-05,0.0006092039293122342,4.296993207042158e-05
CYS1083,L CYS 213,0.0,0.0,0.0,-6.467661691541135e-05,0.00024595437003594166,1.7348283660611483e-05,-0.2569502487562189,0.08636263652471657,0.006091550704669848,0.2569900497512436,0.08630168017191263,0.006087251175048949,0.0,0.0,0.0,-2.487562189059534e-05,0.000626431184812837,4.418504898448419e-05
ARG1084,L ARG 214,0.0,0.0,0.0,-0.00015422885572140808,0.0003611679883160858,2.5474825714722054e-05,-57.30625373134331,0.3948765917111259,0.027852447276862834,57.30612935323386,0.3947814348155871,0.027845735426954135,0.0,0.0,0.0,-0.00027860696517531823,0.0006996730222482617,4.935112987773468e-05
ARG1085,L ARG 215,0.0,0.0,0.0,-7.462686567163357e-05,0.00026278831136801597,1.853565833223143e-05,-53.28057711442784,0.3644609121607323,0.02570709065443982,53.28041791044777,0.36442305588393353,0.025704420478552547,0.0,0.0,0.0,-0.00023383084576985696,0.0006464982223322342,4.560046867824188e-05
ASN1086,L ASN 216,0.0,0.0,0.0,-8.955223880595366e-05,0.0002855392010403801,2.01403823609599e-05,-0.476213930348258,0.08272545858130809,0.005835003953021772,0.4762238805970149,0.08269445424604038,0.005832817075826403,0.0,0.0,0.0,-7.960199004892942e-05,0.0006258382166584201,4.414322423567802e-05
LEU1087,L LEU 217,0.0,0.0,0.0,-8.955223880596029e-05,0.00028553920104040125,2.014038236096139e-05,0.019089552238806075,0.0508657577720991,0.0035877939241875517,-0.019104477611940295,0.0507765961469396,0.003581504948046644,0.0,0.0,0.0,-0.00010447761194012129,0.0006721391193553508,4.7409038108435576e-05
ASP1088,L ASP 218,0.0,0.0,0.0,-4.975124378109347e-05,0.00021743058092946958,1.5336370701218952e-05,54.00880099502491,0.40195424381749845,0.02835166636524306,-54.00857711442791,0.4018999346626152,0.02834783569281327,0.0,0.0,0.0,0.0001741293532343795,0.0006022572491983063,4.2479951034108464e-05
ILE1089,L ILE 219,0.0,0.0,0.0,-0.00014427860696517315,0.0003513720116021782,2.4783870791901293e-05,-0.29913930348258727,0.06042075108523372,0.004261751188485325,0.2991442786069653,0.060454531078836686,0.004264133845524483,0.0,0.0,0.0,-0.00013930348258714656,0.0007196582331738091,5.076077796856911e-05
GLU1090,L GLU 220,0.0,0.0,0.0,-0.00014427860696517757,0.00035137201160218907,2.478387079190206e-05,58.76135323383083,0.8558422982101365,0.06036646129088668,-58.76137313432836,0.8558837189535474,0.06036938288486373,0.0,0.0,0.0,-0.00016417910447938568,0.000764843461213554,5.394789821850961e-05
ARG1091,L ARG 221,0.0,0.0,0.0,-0.00019900497512438713,0.00039925179398487144,2.8161050251090934e-05,-61.203298507462684,0.4217364724425815,0.02974699718850454,61.203288557213945,0.42159403301545023,0.029736950285959296,0.0,0.0,0.0,-0.00020895522388173616,0.0008262601730773637,5.8279899063868515e-05
PRO1092,L PRO 222,0.0,0.0,0.0,-8.457711442785359e-05,0.00027825137222106243,1.9626338550276536e-05,0.49861691542288583,0.0925257393928126,0.0065262624634795565,-0.49865671641791026,0.09256535444187404,0.006529056693597308,0.0,0.0,0.0,-0.00012437810945275135,0.0006144631085423472,4.334088597171906e-05
THR1093,L THR 223,0.0,0.0,0.0,-0.00012935323383085363,0.0003355904866475836,2.3670727848072654e-05,-0.3569402985074626,0.08703871396834928,0.00613923753075457,0.3568407960199005,0.08708247664524595,0.0061423243119833005,0.0,0.0,0.0,-0.00022885572139284393,0.0007105202242962134,5.01162325186202e-05
TYR1094,L TYR 224,0.0,0.0,0.0,-0.0002636815920398802,0.0004406286532436056,3.107954887870557e-05,-0.34639800995024866,0.1713329097581344,0.012084891675019695,0.34635820895522385,0.1712720074678458,0.012080595958674613,0.0,0.0,0.0,-0.00030348258706476306,0.0007480906448294826,5.276624565953073e-05
THR1095,L THR 225,0.0,0.0,0.0,-7.46268656716413e-05,0.00026278831136804324,1.8535658332233354e-05,-0.26626368159203956,0.128976009664716,0.009097266296794363,0.2661840796019899,0.1289563192862389,0.009095877444581022,0.0,0.0,0.0,-0.00015422885572135176,0.0006395696060309456,4.511176176503384e-05
ASN1096,L ASN 226,0.0,0.0,0.0,-8.955223880598901e-05,0.00028553920104049287,2.0140382360967853e-05,-0.01997014925373118,0.2922490233452396,0.02061365673555219,0.019945273631840784,0.2922249389006223,0.020611957949810068,0.0,0.0,0.0,-0.00011442786069692239,0.0006630554902156188,4.676832830945604e-05
LEU1097,L LEU 227,0.0,0.0,0.0,-9.452736318408023e-05,0.0002925610035420747,2.0635662121959425e-05,-0.45513432835820855,0.029868981992120076,0.002106795549830132,0.4551343283582087,0.029827812085416183,0.0021038916485102417,0.0,0.0,0.0,-9.452736318371789e-05,0.0006809562346654925,4.8030949471288395e-05
ASN1098,L ASN 228,0.0,0.0,0.0,-9.45273631840736e-05,0.00029256100354205423,2.0635662121957978e-05,-0.4113084577114423,0.05967777804299304,0.004209345910680766,0.4111990049751245,0.05971049724794521,0.004211653745457505,0.0,0.0,0.0,-0.0002039800995027899,0.0006174768749892562,4.355346066677396e-05
ARG1099,L ARG 229,0.0,0.0,0.0,-7.4626865671638e-05,0.00026278831136803153,1.8535658332232527e-05,-55.455044776119365,0.6487645304032883,0.045760321724452165,55.45441293532338,0.6487144299101577,0.045756787908133964,0.0,0.0,0.0,-0.0007064676616909563,0.0006528985965010625,4.6051916264225635e-05
LEU1100,L LEU 230,0.0,0.0,0.0,-4.975124378109347e-05,0.00021743058092946958,1.5336370701218952e-05,-0.32728855721393074,0.027232120309026588,0.00192080566705058,0.32727363184079594,0.027235653966974104,0.0019210549120647024,0.0,0.0,0.0,-6.467661691591287e-05,0.0005470827380653386,3.8588241080630445e-05
ILE1101,L ILE 231,0.0,0.0,0.0,-7.960199004975573e-05,0.0002706760300246012,1.9092015109586277e-05,-0.37005970149253775,0.03200756157410985,0.0022576393230622515,0.37000000000000016,0.031977292938606024,0.002255504338127187,0.0,0.0,0.0,-0.00013930348258729677,0.0006544889103482152,4.616408835421847e-05
GLY1102,L GLY 232,0.0,0.0,0.0,-3.482587064676454e-05,0.00018333856490236237,1.2931705297168837e-05,-0.22996019900497525,0.03326223873002954,0.002346137426186841,0.22982089552238796,0.03328600263380057,0.0023478136027208986,0.0,0.0,0.0,-0.00017412935323382576,0.0006185582363250334,4.36297340145089e-05
GLN1103,L GLN 233,0.0,0.0,0.0,-3.4825870646760124e-05,0.0001833385649023391,1.2931705297167197e-05,-0.08123383084577152,0.10004660630220369,0.0070567435136790575,0.0812786069651742,0.10003159694871025,0.0070556848355107105,0.0,0.0,0.0,9.95024875654922e-06,0.0005462677505011122,3.853075629008981e-05
ILE1104,L ILE 234,0.0,0.0,0.0,-6.96517412935335e-05,0.0002545591802082835,1.795522017364716e-05,-0.36095522388059714,0.02941642998917431,0.0020748749927075494,0.36095522388059703,0.029490920857266643,0.002080129173430592,0.0,0.0,0.0,-6.965174129336117e-05,0.0006426967268438229,4.533233186059615e-05
VAL1105,L VAL 235,0.0,0.0,0.0,-5.4726368159202374e-05,0.00022744536220223134,1.604275890767148e-05,-0.28462686567164164,0.04406875084029195,0.0031083700201564846,0.28456218905472636,0.044042012543023944,0.0031064840460811333,0.0,0.0,0.0,-0.0001194029850745136,0.0005948967398931937,4.196078073722371e-05
SER1106,L SER 236,0.0,0.0,0.0,-2.9850746268662267e-05,0.00017017543658199254,1.2003249811993135e-05,-0.25671641791044775,0.10389649546665754,0.0073282937580479626,0.2567412935323385,0.10385434086132164,0.00732532040144177,0.0,0.0,0.0,-4.975124378031092e-06,0.0005598286201672635,3.9487266286714775e-05
SER1107,L SER 237,0.0,0.0,0.0,-1.4925373134331134e-05,0.00012125430454682793,8.552619211608838e-06,-0.3503980099502485,0.04558760410222442,0.0032155016691001446,0.35043283582089546,0.04562432270518016,0.003218091599661673,0.0,0.0,0.0,1.9900497512460888e-05,0.0005639254652857638,3.977623546103336e-05
ILE1108,L ILE 238,0.0,0.0,0.0,-4.4776119402977936e-05,0.0002068120367246091,1.4587396341049044e-05,-0.3446218905472637,0.03320532113456658,0.0023421227685443396,0.34454228855721386,0.033191880754129814,0.002341174757202685,0.0,0.0,0.0,-0.00012437810945295903,0.0005980505114514934,4.218323063143033e-05
THR1109,L THR 239,0.0,0.0,0.0,-1.4925373134324505e-05,0.00012125430454677407,8.55261921160504e-06,-0.2538457711442789,0.05746537867097412,0.00405329529092258,0.2537860696517412,0.057428380705214284,0.004050685655628141,0.0,0.0,0.0,-7.462686567199177e-05,0.0005725069119700726,4.038152404068351e-05
ALA1110,L ALA 240,0.0,0.0,0.0,-1.4925373134328925e-05,0.00012125430454680997,8.55261921160757e-06,-0.22309452736318408,0.02155026566309061,0.0015200385406049048,0.22309452736318386,0.021577951246598955,0.0015219913310999147,0.0,0.0,0.0,-1.4925373134332651e-05,0.0006346355709095673,4.4763741760898186e-05
SER1111,L SER 241,0.0,0.0,0.0,-1.4925373134333343e-05,0.00012125430454684587,8.552619211610103e-06,-0.2799950248756221,0.09578684345061758,0.0067562830084827,0.2799900497512438,0.09582654261295101,0.006759083171493214,0.0,0.0,0.0,-1.990049751246241e-05,0.000589798844239656,4.160120290229097e-05
LEU1112,L LEU 242,0.0,0.0,0.0,-3.9800995024880075e-05,0.00019549137019294228,1.378889809037821e-05,-0.2599253731343282,0.0394331653603088,0.0027814010306320956,0.2599850746268657,0.03949979250678393,0.002786100547198436,0.0,0.0,0.0,1.9900497512557687e-05,0.0006064348062067873,4.277461318620161e-05
ARG1113,L ARG 243,0.0,0.0,0.0,-2.985074626864901e-05,0.00017017543658191697,1.2003249811987806e-05,-47.366611940298476,0.23603789783534837,0.01664882964146427,47.36650248756218,0.23600940457724462,0.01664681988199577,0.0,0.0,0.0,-0.00013930348258801262,0.0006769095065339098,4.7745515276670044e-05
PHE1114,L PHE 244,0.0,0.0,0.0,-1.4925373134324505e-05,0.00012125430454677407,8.55261921160504e-06,-0.06078109452736336,0.03100989796720299,0.0021872695579389085,0.060721393034825905,0.031057673682632212,0.0021906393970811595,0.0,0.0,0.0,-7.462686567170206e-05,0.0006224673941586301,4.390546474847158e-05
ASP1115,L ASP 245,0.0,0.0,0.0,-1.990049751243783e-05,0.00013965839649371354,9.850743768468268e-06,45.23962189054725,0.3695876367167967,0.026068701923373284,-45.23962686567161,0.36960662842939923,0.02607004149549547,0.0,0.0,0.0,-2.4875621889817632e-05,0.0006421187793670543,4.529156658870263e-05
GLY1116,L GLY 246,0.0,0.0,0.0,0.0,0.0,0.0,-0.04407960199004977,0.0344967174419458,0.002433210840918931,0.04406965174129353,0.034445358334962775,0.002429588248824442,0.0,0.0,0.0,-9.950248756235486e-06,0.0006228649083406645,4.393350323702554e-05
ALA1117,L ALA 247,0.0,0.0,0.0,-9.950248756218914e-06,9.925341961820907e-05,7.000796438667756e-06,-0.13615422885572137,0.023972228843989744,0.0016908706517467199,0.1361144278606966,0.0239853155905051,0.0016917937196747658,0.0,0.0,0.0,-4.97512437810537e-05,0.0006209545194575529,4.379875479469676e-05
LEU1118,L LEU 248,0.0,0.0,0.0,-4.975124378108905e-06,7.035888370014624e-05,4.962733015460314e-06,0.13037810945273617,0.026677478872879152,0.0018816842765145688,-0.13034328358208963,0.026669463171105898,0.0018811188925041895,0.0,0.0,0.0,2.9850746268569473e-05,0.0005977607281939066,4.216279089640152e-05
ASN1119,L ASN 249,0.0,0.0,0.0,-2.4875621890546734e-05,0.0001557460282835641,1.098547782372012e-05,-0.3194079601990045,0.10391137984844698,0.007329343621391957,0.3193482587064677,0.1039135600853162,0.007329497403443681,0.0,0.0,0.0,-8.457711442723937e-05,0.0005797674480379674,4.08936427691108e-05
VAL1120,L VAL 250,0.0,0.0,0.0,-1.4925373134333343e-05,0.00012125430454684587,8.552619211610103e-06,0.03756218905472644,0.03911225537579208,0.002758765785565683,-0.03759701492537313,0.03911396527643985,0.0027588863926582296,0.0,0.0,0.0,-4.9751243781040444e-05,0.0005795112349677001,4.087557089252693e-05
ASP1121,L ASP 251,0.0,0.0,0.0,-1.4925373134333343e-05,0.00012125430454684587,8.552619211610103e-06,46.76561691542285,0.187783318334053,0.013245214031830382,-46.76549751243778,0.18784997520054464,0.013249915644685056,0.0,0.0,0.0,0.00010447761194009037,0.0005589879365247932,3.942796903456073e-05
LEU1122,L LEU 252,0.0,0.0,0.0,-4.4776119402982354e-05,0.00020681203672462948,1.4587396341050482e-05,0.06830348258706453,0.05041758397564515,0.003556182181940402,-0.06828358208955224,0.050404771343924376,0.0035552784485792166,0.0,0.0,0.0,-2.4875621890730113e-05,0.0006264311848128458,4.418504898448481e-05
THR1123,L THR 253,0.0,0.0,0.0,0.0,0.0,0.0,0.21432835820895502,0.10062778881789616,0.007097736967624794,-0.21430845771144263,0.10057953649872343,0.007094333511446445,0.0,0.0,0.0,1.990049751221026e-05,0.0005897988442395936,4.160120290228656e-05
GLU1124,L GLU 254,0.0,0.0,0.0,-9.95024875621781e-06,9.925341961819804e-05,7.000796438666977e-06,45.49456218905475,0.16514503609499695,0.011648432719041606,-45.494437810945314,0.16513048469563502,0.011647406342467151,0.0,0.0,0.0,0.00011442786069480137,0.00061639361658496,4.3477053510142725e-05
PHE1125,L PHE 255,0.0,0.0,0.0,-2.4875621890542316e-05,0.00015574602828353647,1.098547782371817e-05,-0.06689552238805971,0.039426157817488296,0.002780906756671457,0.06688557213930348,0.03945262088029632,0.00278277331720484,0.0,0.0,0.0,-3.482587064679106e-05,0.00065698019728898,4.63398101863699e-05
GLN1126,L GLN 256,0.0,0.0,0.0,-1.4925373134328925e-05,0.00012125430454680997,8.55261921160757e-06,0.0120845771144278,0.17120720857953667,0.012076025397496477,-0.012114427860696527,0.17123569582064402,0.012078034732558775,0.0,0.0,0.0,-4.477611940309282e-05,0.0005580572864426153,3.936232603902447e-05
THR1127,L THR 257,0.0,0.0,0.0,-2.487562189054784e-05,0.00015574602828357105,1.0985477823720609e-05,-0.05286567164179101,0.09453998004304286,0.006668336044671965,0.05290547263681593,0.09453913359554086,0.006668276340868507,0.0,0.0,0.0,1.4925373134406254e-05,0.0006024627065954722,4.249444288154213e-05
ASN1128,L ASN 258,0.0,0.0,0.0,-9.95024875621781e-06,9.925341961819804e-05,7.000796438666977e-06,-0.16870646766169126,0.04515422337409362,0.0031849333494416775,0.16873631840796022,0.04522365783787225,0.0031898308789032525,0.0,0.0,0.0,1.9900497512532832e-05,0.0006064348062063066,4.27746131861677e-05
LEU1129,L LEU 259,0.0,0.0,0.0,-4.477611940299782e-05,0.00020681203672470093,1.4587396341055522e-05,0.0531492537313433,0.03459700634017038,0.0024402846743871304,-0.053119402985074636,0.03462342794738339,0.002442148310868294,0.0,0.0,0.0,-1.4925373134330029e-05,0.0005941473420644489,4.1907922289919794e-05
VAL1130,L VAL 260,0.0,0.0,0.0,-1.4925373134327818e-05,0.00012125430454680099,8.552619211606937e-06,-0.1885671641791044,0.027724600072355252,0.0019555425112468753,0.18856716417910463,0.027659203868237715,0.0019509298186600654,0.0,0.0,0.0,-1.492537313426706e-05,0.000610664852103793,4.307297761903497e-05
PRO1131,L PRO 261,0.0,0.0,0.0,-1.990049751243783e-05,0.00013965839649371356,9.85074376846827e-06,-0.21475621890547256,0.020348585918619152,0.0014352785866620025,0.21473134328358207,0.020291592325175384,0.0014312585685352438,0.0,0.0,0.0,-4.477611940298677e-05,0.000600981845593592,4.2389991000004914e-05
TYR1132,L TYR 262,0.0,0.0,0.0,-1.990049751243838e-05,0.00013965839649371744,9.850743768468542e-06,0.12713432835820893,0.04930226464550872,0.0034775136219609946,-0.1271094527363183,0.0492524006051701,0.0034739964837368106,0.0,0.0,0.0,4.975124378115533e-06,0.0005773288330497454,4.072163613003985e-05
PRO1133,L PRO 263,0.0,0.0,0.0,-1.4925373134328925e-05,0.00012125430454680997,8.55261921160757e-06,0.22441293532338308,0.04114679015597816,0.0029022708043172922,-0.2244129353233833,0.04116045089949189,0.0029032343588719705,0.0,0.0,0.0,-1.4925373134700103e-05,0.000602462706595575,4.249444288154938e-05
ARG1134,L ARG 264,0.0,0.0,0.0,-2.4875621890548943e-05,0.00015574602828357794,1.0985477823721095e-05,-53.149248756218896,0.33311169419216924,0.023495887308967667,53.14896517412932,0.33306230840369677,0.02349240390402919,0.0,0.0,0.0,-0.0003084577114472283,0.0005938139727906806,4.188440823434835e-05
GLY1135,L GLY 265,0.0,0.0,0.0,-1.4925373134328925e-05,0.00012125430454680997,8.55261921160757e-06,-0.006641791044776066,0.06622418614541824,0.004671093936147448,0.006726368159203974,0.06620899933753263,0.004670022741311348,0.0,0.0,0.0,6.965174129357438e-05,0.000577457437952136,4.0730707220447764e-05
HIE1136,L HIE 266,0.0,0.0,0.0,-4.4776119402977936e-05,0.0002068120367246091,1.4587396341049044e-05,-0.024119402985074586,0.06772372668321265,0.004776863370561001,0.02408955223880598,0.06774984672779936,0.004778705736454528,0.0,0.0,0.0,-7.462686567135297e-05,0.0005980091224406685,4.218031127569732e-05
PHE1137,L PHE 267,0.0,0.0,0.0,-7.960199004973806e-05,0.0002706760300245411,1.9092015109582035e-05,-0.035731343283582094,0.03845987070199915,0.002712750118614365,0.03569651741293533,0.03845450161345544,0.002712371412307819,0.0,0.0,0.0,-0.00011442786069671028,0.0006555092175923435,4.6236055278365946e-05
PRO1138,L PRO 268,0.0,0.0,0.0,-4.477611940299561e-05,0.0002068120367246907,1.45873963410548e-05,0.4309651741293532,0.025099875742385636,0.0017704087313487288,-0.4309104477611942,0.025119256657459513,0.0017717757556965975,0.0,0.0,0.0,9.950248756297348e-06,0.0006690756209724832,4.719295559308102e-05
LEU1139,L LEU 269,0.0,0.0,0.0,-4.4776119403000026e-05,0.00020681203672471112,1.458739634105624e-05,-0.24788059701492543,0.029285788101367165,0.002065660224426323,0.24787064676616916,0.02927606096032824,0.002064974124797659,0.0,0.0,0.0,-5.472636815918911e-05,0.0006001575661691384,4.2331850812176834e-05
ALA1140,L ALA 270,0.0,0.0,0.0,-1.4925373134324505e-05,0.00012125430454677407,8.55261921160504e-06,0.22670149253731348,0.04407163377099789,0.0031085733664099106,-0.2265970149253732,0.044009404140261346,0.0031041840266882582,0.0,0.0,0.0,8.955223880604534e-05,0.0006083501041843711,4.2909707889356764e-05
THR1141,L THR 271,0.0,0.0,0.0,-3.482587064676565e-05,0.0001833385649023682,1.2931705297169248e-05,-0.10664179104477584,0.09731848031960598,0.006864316343545535,0.10655721393034825,0.09731892464842268,0.0068643476840838215,0.0,0.0,0.0,-0.00011940298507438283,0.0006194779071151371,4.369460259049219e-05
TYR1142,L TYR 272,0.0,0.0,0.0,-5.472636815921342e-05,0.00022744536220227726,1.604275890767472e-05,0.08388557213930356,0.05598766602619471,0.0039490654773731825,-0.08386567164179104,0.055997217998342314,0.003949739221540894,0.0,0.0,0.0,-3.482587064666512e-05,0.0006493633273235442,4.580255760270138e-05
ALA1143,L ALA 273,0.0,0.0,0.0,-2.98507462686468e-05,0.00017017543658190437,1.2003249811986916e-05,-0.10041791044776122,0.025923624478099535,0.001828511487279215,0.10037313432835819,0.025903284999360197,0.0018270768510634508,0.0,0.0,0.0,-7.462686567146787e-05,0.0005896309538735404,4.158936082892251e-05
PRO1144,L PRO 274,0.0,0.0,0.0,-9.950248756222228e-06,9.925341961824211e-05,7.000796438670086e-06,0.12615920398009953,0.03440849899874217,0.0024269883917037755,-0.12609950248756222,0.03446853132197198,0.002431222745303771,0.0,0.0,0.0,4.975124378111114e-05,0.0006047181308034503,4.2653528239242e-05
VAL1145,L VAL 275,0.0,0.0,0.0,-4.4776119402990085e-05,0.0002068120367246652,1.4587396341053003e-05,0.20838308457711446,0.022120149353040557,0.0015602350368304565,-0.2083582089552239,0.022058291043445883,0.001555871888082754,0.0,0.0,0.0,-1.990049751243783e-05,0.0006145839429525354,4.3349408973866174e-05
ILE1146,L ILE 276,0.0,0.0,0.0,-2.985074626865177e-05,0.00017017543658193272,1.2003249811988917e-05,-0.02863184079601982,0.042797147125528213,0.003018678009624674,0.028666666666666677,0.04279435185372514,0.0030184808463535307,0.0,0.0,0.0,4.975124378142046e-06,0.0006347915585169169,4.4774744278395414e-05
SER1147,L SER 277,0.0,0.0,0.0,-1.99004975124312e-05,0.00013965839649366705,9.850743768464988e-06,-0.49451741293532353,0.06307675925002862,0.004449091559957597,0.4944427860696519,0.06310780447196956,0.004451281321076537,0.0,0.0,0.0,-9.452736318409777e-05,0.0005782284666972086,4.078509139495156e-05
ALA1148,L ALA 278,0.0,0.0,0.0,-1.9900497512440038e-05,0.00013965839649372904,9.85074376846936e-06,-0.27345771144278624,0.022666947307369727,0.0015988031908151096,0.2734676616915425,0.022629180276909425,0.0015961393098791923,0.0,0.0,0.0,-9.950248756166993e-06,0.000537083053614724,3.7882917721909406e-05
GLU1149,L GLU 279,0.0,0.0,0.0,-4.975124378109568e-05,0.00021743058092947926,1.5336370701219633e-05,51.11803482587067,0.510810987016073,0.036029829022419045,-51.11778606965177,0.5108179559117064,0.03603032057041729,0.0,0.0,0.0,0.0001990049751237729,0.0005986710032427963,4.22269967478975e-05
LYS1150,L LYS 280,0.0,0.0,0.0,-4.9751243781098436e-05,0.0002174305809294913,1.5336370701220483e-05,-52.64907462686568,0.3510263833271299,0.02475949205304908,52.64892039800996,0.35101043007326505,0.02475836679728186,0.0,0.0,0.0,-0.0002039800995016233,0.0005492501261695898,3.874111685035021e-05
ALA1151,L ALA 281,0.0,0.0,0.0,-2.4875621890546734e-05,0.0001557460282835641,1.098547782372012e-05,-0.2522089552238806,0.01764114704484083,0.0012443105726795344,0.2522636815920397,0.01759650362088312,0.0012411616683429857,0.0,0.0,0.0,2.985074626875423e-05,0.0005808763987792342,4.0971862123466364e-05
TYR1152,L TYR 282,0.0,0.0,0.0,-3.980099502487566e-05,0.0001954913701929206,1.378889809037668e-05,0.11879601990049769,0.07324064597588388,0.0051659968541741385,-0.11876119402985066,0.07329021359990415,0.005169493084803261,0.0,0.0,0.0,-4.975124377912269e-06,0.0005943139565777688,4.1919674371570654e-05
HIE1153,L HIE 283,0.0,0.0,0.0,-4.477611940298677e-05,0.0002068120367246499,1.4587396341051922e-05,0.0855124378109454,0.05967408243079708,0.0042090852422947325,-0.08552736318407983,0.059732075914429875,0.004213175787237608,0.0,0.0,0.0,-5.9701492537404074e-05,0.000628049107982305,4.4299168485922226e-05
GLU1154,L GLU 284,0.0,0.0,0.0,-1.4925373134331134e-05,0.00012125430454682793,8.552619211608838e-06,48.091049751243794,0.2681641984393832,0.018914844169945412,-48.091009950248775,0.26812260486818185,0.018911910385635933,0.0,0.0,0.0,2.487562189420108e-05,0.0006264311848122284,4.4185048984441264e-05
GLN1155,L GLN 285,0.0,0.0,0.0,-9.950248756218914e-06,9.925341961820907e-05,7.000796438667756e-06,0.15559203980099467,0.2350153858334092,0.01657670720569121,-0.15561194029850745,0.235026279163055,0.016577475561921986,0.0,0.0,0.0,-2.9850746269470906e-05,0.0005363451751226638,3.78308717859683e-05
LEU1156,L LEU 286,0.0,0.0,0.0,-9.950248756218914e-06,9.925341961820907e-05,7.000796438667756e-06,-0.002915422885572026,0.03528135401652061,0.002488554837710796,0.0029054726368159204,0.035310365480248906,0.0024906011485858353,0.0,0.0,0.0,-1.9900497512349453e-05,0.0005550330455400565,3.914901253283245e-05
SER1157,L SER 287,0.0,0.0,0.0,-2.9850746268656192e-05,0.0001701754365819579,1.2003249811990692e-05,0.37691044776119387,0.08084954357826986,0.0057026871107101335,-0.37690547263681595,0.08085799861608954,0.0057032834830959365,0.0,0.0,0.0,-2.4875621890585396e-05,0.0005768141267071705,4.0685331543820875e-05
VAL1158,L VAL 288,0.0,0.0,0.0,-2.4875621890548943e-05,0.00015574602828357794,1.0985477823721095e-05,0.24502487562189054,0.02866159352500273,0.0020216329336381865,-0.24506467661691544,0.028728282665266232,0.0020263368229092105,0.0,0.0,0.0,-6.467661691543565e-05,0.0006074135852797764,4.284365093900431e-05
ALA1159,L ALA 289,0.0,0.0,0.0,0.0,0.0,0.0,0.21311940298507467,0.023267547738276783,0.0016411662788974172,-0.21312437810945267,0.023314835298823805,0.0016445016862490663,0.0,0.0,0.0,-4.975124378072173e-06,0.0005773288330499054,4.072163613005114e-05
GLU1160,L GLU 290,0.0,0.0,0.0,-2.9850746268653428e-05,0.00017017543658194212,1.200324981198958e-05,46.69208457711439,0.6104315314114792,0.043056520446293704,-46.69193034825869,0.6104368023608857,0.043056892230399234,0.0,0.0,0.0,0.00012437810945184548,0.0006063123477233136,4.276597563075732e-05
ILE1161,L ILE 291,0.0,0.0,0.0,-2.487562189055999e-05,0.0001557460282836471,1.0985477823725974e-05,0.274283582089552,0.02068441331855841,0.0014589660250852374,-0.27430845771144263,0.020678885284907935,0.0014585761076552693,0.0,0.0,0.0,-4.9751243781164165e-05,0.0005708616493492457,4.0265476163029885e-05
THR1162,L THR 292,0.0,0.0,0.0,-3.482587064676454e-05,0.00018333856490236237,1.2931705297168837e-05,0.24105472636815944,0.04044210886197389,0.002852566418186945,-0.24111442786069653,0.040480470579089094,0.0028552722450853464,0.0,0.0,0.0,-9.45273631837908e-05,0.0006510763384621349,4.592338409235357e-05
ASN1163,L ASN 293,0.0,0.0,0.0,-2.4875621890548943e-05,0.00015574602828357796,1.0985477823721097e-05,0.3811741293532335,0.10903463563712422,0.007690710222338525,-0.3811691542288559,0.10898236309811221,0.007687023201716333,0.0,0.0,0.0,-1.990049751320449e-05,0.0005813023549845404,4.1001906757662414e-05
ALA1164,L ALA 294,0.0,0.0,0.0,-1.4925373134326714e-05,0.00012125430454679203,8.552619211606305e-06,0.2428706467661691,0.02003984051931181,0.001413501365280208,-0.24281592039801014,0.020053930900220396,0.001414495224120173,0.0,0.0,0.0,3.980099502484749e-05,0.0005628710696013511,3.970186412369529e-05
CYS1165,L CYS 295,0.0,0.0,0.0,-4.975124378111114e-06,7.035888370017748e-05,4.962733015462517e-06,0.2733084577114428,0.08877163041353985,0.006261468032481014,-0.273318407960199,0.08881809970538879,0.0062647457236087835,0.0,0.0,0.0,-1.4925373134165429e-05,0.0005415806233102791,3.820015182858723e-05
PHE1166,L PHE 296,0.0,0.0,0.0,-4.477611940298677e-05,0.00020681203672464992,1.4587396341051924e-05,0.1130646766169155,0.04306573473746271,0.003037622719079866,-0.11308457711442786,0.04305472406858702,0.0030368460863779527,0.0,0.0,0.0,-6.467661691521912e-05,0.0005908051845323417,4.167218467364173e-05
GLU1167,L GLU 297,0.0,0.0,0.0,-4.47761194029934e-05,0.00020681203672468052,1.4587396341054082e-05,50.26145273631839,0.32709634499879264,0.023071597290826994,-50.261368159203954,0.32710035246093705,0.02307187995541242,0.0,0.0,0.0,3.980099502365165e-05,0.0005716415745467037,4.0320487844902354e-05
PRO1168,L PRO 298,0.0,0.0,0.0,-4.477611940298898e-05,0.0002068120367246601,1.4587396341052642e-05,0.2569701492537315,0.02929111227295131,0.0020660357625348186,-0.25701990049751255,0.029309628628461162,0.0020673418055528743,0.0,0.0,0.0,-9.45273631843542e-05,0.0005951879175617675,4.198131882642015e-05
ALA1169,L ALA 299,0.0,0.0,0.0,-4.9751243781092364e-05,0.00021743058092946475,1.533637070121861e-05,0.2820597014925372,0.02663156429551952,0.0018784457119301072,-0.28209452736318397,0.02666087038810352,0.0018805128043223145,0.0,0.0,0.0,-8.457711442783812e-05,0.0006049636683912507,4.267084712535035e-05
ASN1170,L ASN 300,0.0,0.0,0.0,-3.980099502486682e-05,0.0001954913701928772,1.3788898090373618e-05,0.4103383084577114,0.10800536643717473,0.007618111170566259,-0.41029850746268637,0.10806613254275252,0.007622397281182468,0.0,0.0,0.0,8.837596215921644e-16,0.0005642764926866912,3.98009950248624e-05
GLN1171,L GLN 301,0.0,0.0,0.0,-3.980099502487566e-05,0.0001954913701929206,1.378889809037668e-05,0.23288059701492467,0.30745476659847326,0.021686187169506172,-0.2329203980099503,0.3075134647083865,0.02169032741495482,0.0,0.0,0.0,-7.960199005074996e-05,0.0006258382166570022,4.414322423557801e-05
MET1172,L MET 302,0.0,0.0,0.0,-5.970149253730244e-05,0.0002369329532296212,1.6711961981294363e-05,0.39476616915422885,0.08922412971352311,0.0062933848722232415,-0.3948109452736319,0.08927816711818239,0.006297196376870121,0.0,0.0,0.0,-0.00010447761194024503,0.0006646959808897767,4.688403959994346e-05
VAL1173,L VAL 303,0.0,0.0,0.0,-4.975124378109789e-05,0.0002174305809294889,1.5336370701220314e-05,-0.2964825870646765,0.03267632528457164,0.002304810278184207,0.2964328358208956,0.03263405900866309,0.0023018290449431304,0.0,0.0,0.0,-9.950248756218154e-05,0.00059017642293894,4.162783525030912e-05
LYS1174,L LYS 304,0.0,0.0,0.0,-6.965174129353848e-05,0.0002545591802083017,1.7955220173648444e-05,-54.29719900497512,0.7537959066321697,0.05316866379951581,54.296955223880616,0.753737627380187,0.053164553098027666,0.0,0.0,0.0,-0.00031343283582274564,0.0006588612645210226,4.647249043889555e-05
CYS1175,L CYS 305,0.0,0.0,0.0,-5.4726368159200165e-05,0.00022744536220222216,1.6042758907670833e-05,-0.3077512437810943,0.08560808425898157,0.006038328691412613,0.30774129353233837,0.08561677159544277,0.006038941448881252,0.0,0.0,0.0,-6.467661691542902e-05,0.0006315077274675721,4.4543120695007845e-05
ASP1176,L ASP 306,0.0,0.0,0.0,-4.9751243781096226e-05,0.0002174305809294816,1.53363707012198e-05,52.96206467661693,0.3178203766862448,0.022417320932617103,-52.96189054726369,0.31775140938753116,0.022412456354438573,0.0,0.0,0.0,0.0001243781094526232,0.0006304485778172376,4.446841403876768e-05
PRO1177,L PRO 307,0.0,0.0,0.0,-4.4776119402980145e-05,0.0002068120367246193,1.4587396341049764e-05,-0.14814925373134322,0.04610519673648267,0.00325200983863762,0.14816417910447763,0.04606061235367784,0.0032488650987429054,0.0,0.0,0.0,-2.985074626839272e-05,0.0006141810691346667,4.3320992445748384e-05
ARG1178,L ARG 308,0.0,0.0,0.0,-4.9751243781098436e-05,0.0002174305809294913,1.5336370701220483e-05,-51.5167512437811,1.0991327960231276,0.0775268498921316,51.51656218905473,1.099086113975239,0.07752355719434985,0.0,0.0,0.0,-0.0002388059701527978,0.0005923950604339603,4.178432587333832e-05
HIE1179,L HIE 309,0.0,0.0,0.0,-2.985074626865785e-05,0.00017017543658196733,1.2003249811991358e-05,-0.1408308457711443,0.0896275390990754,0.006321839176372794,0.14087562189054734,0.08962725161232175,0.006321818898620663,0.0,0.0,0.0,1.4925373134390787e-05,0.0006106648521037068,4.307297761902889e-05
GLY1180,L GLY 310,0.0,0.0,0.0,-2.4875621890542316e-05,0.00015574602828353647,1.098547782371817e-05,0.06000995024875627,0.03948877163285978,0.0027853231946879027,-0.05999502487562189,0.03947951134505286,0.002784670024347283,0.0,0.0,0.0,-9.950248756212285e-06,0.0006308018252973087,4.449333019490582e-05
LYS1181,L LYS 311,0.0,0.0,0.0,-9.950248756213392e-06,9.925341961815396e-05,7.000796438663869e-06,-48.22313432835821,0.4296856039886822,0.030307685697097082,48.22305472636815,0.4296990986893156,0.03030863753988999,0.0,0.0,0.0,-8.955223880385252e-05,0.0005747076250023057,4.0536750369588364e-05
TYR1182,L TYR 312,0.0,0.0,0.0,-5.472636815921342e-05,0.00022744536220227726,1.604275890767472e-05,-0.15924875621890533,0.05359455132090207,0.003780268180810692,0.1592537313432837,0.053607754493155566,0.003781199460777135,0.0,0.0,0.0,-4.975124378101172e-05,0.0006128900933107753,4.3229934031992255e-05
MET1183,L MET 313,0.0,0.0,0.0,-3.482587064676454e-05,0.00018333856490236237,1.2931705297168837e-05,-0.3240248756218904,0.03254853823756874,0.0022957968748475058,0.3240149253731344,0.032586887698428026,0.0022985018372562696,0.0,0.0,0.0,-4.477611940289232e-05,0.0006410385499441147,4.521537307994344e-05
ALA1184,L ALA 314,0.0,0.0,0.0,-1.4925373134328925e-05,0.00012125430454680997,8.55261921160757e-06,0.24201492537313438,0.018589966162147812,0.001311235113143065,-0.2419850746268656,0.01858541599429574,0.001310914169048477,0.0,0.0,0.0,1.4925373134272585e-05,0.0005857139364282829,4.13130757206971e-05
CYS1185,L CYS 315,0.0,0.0,0.0,-9.950248756222228e-06,9.925341961824211e-05,7.000796438670086e-06,-0.11583582089552245,0.07952650867814502,0.005609367424067036,0.11592039800995027,0.0795043953967563,0.005607807673459058,0.0,0.0,0.0,7.462686567147671e-05,0.0005896309538735168,4.1589360828920844e-05
CYS1186,L CYS 316,0.0,0.0,0.0,-4.975124378111114e-06,7.035888370017748e-05,4.962733015462517e-06,0.14294527363184067,0.05695814986347806,0.004017518129362126,-0.14294527363184073,0.05696967850274601,0.004018331296878573,0.0,0.0,0.0,-4.975124378005063e-06,0.0006026270220786502,4.250603280210986e-05
LEU1187,L LEU 317,0.0,0.0,0.0,-1.4925373134333343e-05,0.00012125430454684587,8.552619211610103e-06,-0.12164676616915421,0.032121343348271936,0.0022656648706192357,0.1216218905472637,0.03212609358392537,0.00226599992640848,0.0,0.0,0.0,-3.980099502480938e-05,0.0005887907839481863,4.153009981158003e-05
LEU1188,L LEU 318,0.0,0.0,0.0,-2.4875621890551152e-05,0.0001557460282835918,1.098547782372207e-05,0.13107462686567145,0.019984307350610468,0.0014095843575723853,-0.13100497512437814,0.020051301743684063,0.001414309777716542,0.0,0.0,0.0,4.477611940281444e-05,0.0005841906206203691,4.12056293080291e-05
TYR1189,L TYR 319,0.0,0.0,0.0,-1.990049751243562e-05,0.00013965839649369806,9.850743768467175e-06,-0.002601990049751348,0.045346546172459846,0.0031984987537074052,0.002636815920398031,0.04532033510402631,0.003196649967486749,0.0,0.0,0.0,1.4925373134278108e-05,0.0005415806233103167,3.820015182858989e-05
ARG1190,L ARG 320,0.0,0.0,0.0,-1.4925373134320087e-05,0.00012125430454673817,8.552619211602507e-06,-48.07335323383086,0.24897183520924734,0.0175611192437112,48.073203980099514,0.24898437119226263,0.01756200346377723,0.0,0.0,0.0,-0.0001641791044791029,0.0005967661173091714,4.20926364536982e-05
GLY1191,L GLY 321,0.0,0.0,0.0,0.0,0.0,0.0,-0.10200995024875623,0.03312496917107385,0.0023364551780268162,0.10205472636815925,0.03320136048956349,0.0023418434061854496,0.0,0.0,0.0,4.477611940297352e-05,0.0006009818455936956,4.2389991000012225e-05
ASP1192,L ASP 322,0.0,0.0,0.0,-1.4925373134327266e-05,0.00012125430454679651,8.552619211606622e-06,44.56966169154228,0.2280521564165984,0.016085558871554696,-44.56957213930348,0.22803470544046897,0.016084327974604164,0.0,0.0,0.0,7.462686567291723e-05,0.0005458144538052698,3.849878320638025e-05
VAL1193,L VAL 323,0.0,0.0,0.0,-9.95024875621781e-06,9.925341961819804e-05,7.000796438666977e-06,-0.042238805970149194,0.04759920446016875,0.0033573890184337065,0.042288557213930336,0.0476870636359262,0.003363586126877053,0.0,0.0,0.0,3.98009950249331e-05,0.0005263295982264339,3.7124427460563256e-05
VAL1194,L VAL 324,0.0,0.0,0.0,0.0,0.0,0.0,0.18944776119403003,0.025161537959755096,0.0017747580488172957,-0.18937810945273623,0.02518856880443814,0.0017766646575963095,0.0,0.0,0.0,6.9651741293697e-05,0.0005326404498957911,3.756956061629476e-05
PRO1195,L PRO 325,0.0,0.0,0.0,-1.9900497512441142e-05,0.00013965839649373682,9.85074376846991e-06,0.1448457711442786,0.028708538687288745,0.0020249441900786072,-0.1448308457711443,0.028687564587661033,0.0020234647911567087,0.0,0.0,0.0,-4.97512437827461e-06,0.0006578837807947537,4.640354405280586e-05
LYS1196,L LYS 326,0.0,0.0,0.0,-4.975124378109457e-06,7.035888370015405e-05,4.962733015460865e-06,-41.84866666666665,0.25315895412618133,0.017856455840825,41.84864676616915,0.25312231248343187,0.01785387133861788,0.0,0.0,0.0,-2.4875621890878144e-05,0.0005768141267073477,4.068533154383337e-05
ASP1197,L ASP 327,0.0,0.0,0.0,-1.4925373134328925e-05,0.00012125430454680997,8.55261921160757e-06,43.265597014925376,0.2084209331238812,0.014700879143208771,-43.265552238805974,0.2084197556221235,0.014700796088638526,0.0,0.0,0.0,2.985074626795084e-05,0.0006301736928783887,4.444902515011942e-05
VAL1198,L VAL 328,0.0,0.0,0.0,-3.482587064676731e-05,0.0001833385649023769,1.2931705297169862e-05,0.08896517412935305,0.024403404482629336,0.0017212834363846666,-0.08900497512437812,0.02444376173353734,0.0017241300173842732,0.0,0.0,0.0,-7.462686567183214e-05,0.0006062715227340783,4.2763096058039856e-05
ASN1199,L ASN 329,0.0,0.0,0.0,-1.4925373134326714e-05,0.00012125430454679203,8.552619211606305e-06,0.0684278606965175,0.1837436187537861,0.012960275592997674,-0.0684776119402985,0.18370341862956097,0.012957440094859758,0.0,0.0,0.0,-6.467661691555495e-05,0.0005823233786430786,4.10739242137862e-05
ALA1200,L ALA 330,0.0,0.0,0.0,0.0,0.0,0.0,0.0681442786069652,0.02440463375790953,0.0017213701427776233,-0.06811940298507461,0.024411596454034293,0.0017218612534962393,0.0,0.0,0.0,2.4875621890611912e-05,0.0005319429414774985,3.7520362165808045e-05
ALA1201,L ALA 331,0.0,0.0,0.0,-4.975124378111114e-06,7.035888370017748e-05,4.962733015462517e-06,0.033049751243781074,0.03802261061327281,0.0026819081699570586,-0.03295522388059702,0.03802281306672471,0.00268192244992253,0.0,0.0,0.0,8.955223880597852e-05,0.000510526309745804,3.6009749435967156e-05
ILE1202,L ILE 332,0.0,0.0,0.0,-1.4925373134327818e-05,0.00012125430454680099,8.552619211606937e-06,0.12186567164179103,0.028607428073261082,0.002017812397246489,-0.12185572139303477,0.028584762311761547,0.0020162136776961095,0.0,0.0,0.0,-4.975124378177396e-06,0.0005417634044915537,3.821304421907458e-05
ALA1203,L ALA 333,0.0,0.0,0.0,-9.950248756220019e-06,9.925341961822007e-05,7.000796438668532e-06,0.09118407960199003,0.04422906166531979,0.0031196774739172908,-0.09121393034825875,0.04418008156330646,0.0031162226838953497,0.0,0.0,0.0,-3.980099502495188e-05,0.0005802795347989585,4.092976258429123e-05
THR1204,L THR 334,0.0,0.0,0.0,-2.4875621890545077e-05,0.00015574602828355376,1.0985477823719389e-05,-0.012965174129353206,0.10095126542613929,0.007120553248370504,0.012975124378109461,0.10092440586702203,0.007118658721143778,0.0,0.0,0.0,-1.4925373134328372e-05,0.0005857139364282335,4.131307572069363e-05
ILE1205,L ILE 335,0.0,0.0,0.0,-9.950248756222228e-06,9.925341961824211e-05,7.000796438670086e-06,0.08030845771144278,0.026135208674261865,0.0018434354857940214,-0.08033333333333334,0.02617019179601347,0.0018459030049496755,0.0,0.0,0.0,-3.4825870646720354e-05,0.000521937735299401,3.68146493344598e-05
LYS1206,L LYS 336,0.0,0.0,0.0,-1.990049751243562e-05,0.00013965839649369806,9.850743768467175e-06,-44.21906467661691,0.2963218144301925,0.02090092926916014,44.21901990049751,0.2963339006913988,0.02090178176829554,0.0,0.0,0.0,-6.467661691604986e-05,0.00053791195704635,3.794138406205616e-05
THR1207,L THR 337,0.0,0.0,0.0,0.0,0.0,0.0,-0.029164179104477744,0.10312156720267647,0.007273634532687566,0.029139303482587003,0.10312225511504482,0.007273683054284877,0.0,0.0,0.0,-2.4875621890741162e-05,0.0005768141267069475,4.068533154380514e-05
LYS1208,L LYS 338,0.0,0.0,0.0,-1.9900497512437276e-05,0.0001396583964937097,9.850743768467997e-06,-46.51168656716418,0.6490262405817514,0.04577878133715262,46.51172139303483,0.6489918411969514,0.04577635499162693,0.0,0.0,0.0,1.492537313404612e-05,0.0005323150597058434,3.754660936190246e-05
ARG1209,L ARG 339,0.0,0.0,0.0,-3.980099502488449e-05,0.00019549137019296396,1.3788898090379737e-05,-48.26629353233828,0.32828010793300166,0.023155093490413017,48.26622388059699,0.3282256150230461,0.02315124985689976,0.0,0.0,0.0,-0.00010945273631553694,0.0006132534549474979,4.32555635857356e-05
THR1210,L THR 340,0.0,0.0,0.0,-2.4875621890546734e-05,0.0001557460282835641,1.098547782372012e-05,0.25326865671641796,0.09190643881258019,0.006482580368562995,-0.25323880597014925,0.09187538979680904,0.006480390339847904,0.0,0.0,0.0,4.975124378172977e-06,0.0006189182702519482,4.365512884969987e-05
ILE1211,L ILE 341,0.0,0.0,0.0,-1.990049751243838e-05,0.00013965839649371744,9.850743768468542e-06,-0.3062786069651741,0.04273290866108551,0.003014146977698259,0.30627860696517406,0.04272021659030063,0.0030132517480498306,0.0,0.0,0.0,-1.9900497512780284e-05,0.0006461535560225924,4.557615779119787e-05
GLN1212,L GLN 342,0.0,0.0,0.0,-2.487562189054342e-05,0.00015574602828354335,1.0985477823718654e-05,0.31389552238805984,0.22238222670903898,0.015685632865409353,-0.313860696517413,0.22240109993265775,0.015686964079963013,0.0,0.0,0.0,9.95024875654922e-06,0.0006066796490156591,4.279188306638283e-05
PHE1213,L PHE 343,0.0,0.0,0.0,-9.950248756213392e-06,9.925341961815396e-05,7.000796438663869e-06,-0.01665671641791046,0.03874558639174248,0.002732902949528612,0.016646766169154233,0.03878733447161565,0.002735847632039518,0.0,0.0,0.0,-1.9900497512780284e-05,0.0005726798225481963,4.039372021250503e-05
VAL1214,L VAL 344,0.0,0.0,0.0,-3.980099502487621e-05,0.0001954913701929233,1.3788898090376871e-05,-0.24272139303482562,0.029363936829370836,0.002071172410694555,0.24269651741293527,0.02942555219872525,0.002075518423758919,0.0,0.0,0.0,-6.467661691526525e-05,0.0005823233786426646,4.1073924213756996e-05
ASP1215,L ASP 345,0.0,0.0,0.0,-1.990049751243783e-05,0.00013965839649371356,9.85074376846827e-06,46.03932835820895,0.44865334338318086,0.03164556687956289,-46.03929850746272,0.44864625611949477,0.03164506698252594,0.0,0.0,0.0,9.950248756690622e-06,0.0005815577789546424,4.101992297541208e-05
TRP1216,L TRP 346,0.0,0.0,0.0,-2.985074626864901e-05,0.00017017543658191697,1.2003249811987806e-05,-0.3349800995024874,0.03461428690153124,0.0024415035512066765,0.334955223880597,0.03463861740882133,0.0024432196928715444,0.0,0.0,0.0,-5.4726368159200165e-05,0.0005481675033167299,3.866475452206091e-05
CYS1217,L CYS 347,0.0,0.0,0.0,-1.4925373134328925e-05,0.00012125430454680997,8.55261921160757e-06,-0.12528358208955226,0.064653952018007,0.004560338160383341,0.12522885572139303,0.06470835730920547,0.004564175613745976,0.0,0.0,0.0,-6.965174129371467e-05,0.0005944388868154688,4.192848627111564e-05
PRO1218,L PRO 348,0.0,0.0,0.0,0.0,0.0,0.0,-0.016796019900497516,0.04155070251730049,0.0029307605856422722,0.016820895522388066,0.04159061032083721,0.0029335754650685894,0.0,0.0,0.0,2.4875621890506964e-05,0.0005225065016167136,3.685476701729625e-05
THR1219,L THR 349,0.0,0.0,0.0,-1.4925373134327818e-05,0.000121254304546801,8.552619211606938e-06,-0.08145273631840799,0.13179763247247053,0.009296288224499991,0.0814925373134328,0.13180564311230603,0.00929685325146881,0.0,0.0,0.0,2.4875621890539e-05,0.0005938139727903663,4.188440823432618e-05
GLY1220,L GLY 350,0.0,0.0,0.0,-4.975124378108905e-06,7.035888370014624e-05,4.962733015460314e-06,0.23305970149253735,0.04234220243886188,0.0029865886856048473,-0.2330398009950248,0.04230472737377494,0.0029839453983185387,0.0,0.0,0.0,1.4925373134329062e-05,0.0005771573152704018,4.070953819866967e-05
PHE1221,L PHE 351,0.0,0.0,0.0,-9.950248756222228e-06,9.925341961824211e-05,7.000796438670086e-06,-0.20060199004975127,0.03340942751359199,0.002356519322505774,0.2005771144278608,0.03339623826094604,0.0023555890243527463,0.0,0.0,0.0,-3.4825870647003155e-05,0.0005762989606683035,4.0648994533125465e-05
LYS1222,L LYS 352,0.0,0.0,0.0,-9.950248756220019e-06,9.925341961822007e-05,7.000796438668532e-06,-45.062213930348264,0.17885097329990604,0.012615174990913193,45.0622089552239,0.1788591711368394,0.012615753221747242,0.0,0.0,0.0,-1.492537313489453e-05,0.0005857139364279617,4.131307572067445e-05
VAL1223,L VAL 353,0.0,0.0,0.0,-4.975124378108905e-06,7.035888370014624e-05,4.962733015460314e-06,-0.10841293532338316,0.03219952769717568,0.002271179569392037,0.10839303482587061,0.03218339473641626,0.0022700416380777894,0.0,0.0,0.0,-2.487562189057173e-05,0.0006264311848129805,4.418504898449431e-05
GLY1224,L GLY 354,0.0,0.0,0.0,-4.975124378108905e-06,7.035888370014624e-05,4.962733015460314e-06,0.05533333333333339,0.031566455735398305,0.0022265261161157697,-0.05532835820895523,0.031533471781238345,0.0022241996073697292,0.0,0.0,0.0,7.898601617979969e-17,0.0005553896933169811,3.91741685274184e-05
ILE1225,L ILE 355,0.0,0.0,0.0,-2.9850746268655637e-05,0.00017017543658195473,1.2003249811990469e-05,-0.08920398009950252,0.034156257617127234,0.0024091966564377546,0.08922885572139305,0.03422107469699041,0.0024137685007491793,0.0,0.0,0.0,-4.975124378168559e-06,0.0006026270220787079,4.250603280211393e-05
ASN1226,L ASN 356,0.0,0.0,0.0,-2.4875621890546734e-05,0.0001557460282835641,1.098547782372012e-05,0.22215920398009892,0.0663116757116324,0.004677264974343701,-0.22218905472636793,0.06629531458498787,0.004676110949448778,0.0,0.0,0.0,-5.472636815939459e-05,0.0006556224870478358,4.624404468975016e-05
TYR1227,L TYR 357,0.0,0.0,0.0,-4.975124378108905e-06,7.035888370014624e-05,4.962733015460314e-06,0.01911940298507468,0.049046486950959554,0.003459472454412527,-0.019179104477611942,0.0490463052725644,0.003459459639806575,0.0,0.0,0.0,-6.467661691534285e-05,0.000564977893197229,3.9850468002369287e-05
GLU1228,L GLU 358,0.0,0.0,0.0,-9.950248756220019e-06,9.925341961822007e-05,7.000796438668532e-06,46.178850746268665,0.4732993095606135,0.033383959298748024,-46.17868159203981,0.4732997725938851,0.03338399195859684,0.0,0.0,0.0,0.00015920398009927286,0.0005320825163087719,3.753020701534034e-05
PRO1229,L PRO 359,0.0,0.0,0.0,-2.4875621890546734e-05,0.0001557460282835641,1.098547782372012e-05,0.056039800995024876,0.040652127014538485,0.0028673799565031607,-0.05602985074626869,0.04071364757649079,0.0028717192823689824,0.0,0.0,0.0,-1.4925373134594051e-05,0.000585713936428422,4.1313075720706915e-05
PRO1230,L PRO 360,0.0,0.0,0.0,-9.950248756222228e-06,9.925341961824211e-05,7.000796438670086e-06,-0.14262189054726354,0.05682605315191159,0.004008200745724852,0.14264676616915417,0.056887596266192574,0.0040125416623092896,0.0,0.0,0.0,1.4925373134404043e-05,0.0006106648521039523,4.3072977619046206e-05
THR1231,L THR 361,0.0,0.0,0.0,-2.4875621890545067e-05,0.0001557460282835537,1.0985477823719386e-05,-0.03590547263681588,0.058719808754793164,0.0041417759669248695,0.03593532338308458,0.05874687074143056,0.004143684772287981,0.0,0.0,0.0,4.975124378134313e-06,0.0005686460522279401,4.01091999914277e-05
VAL1232,L VAL 362,0.0,0.0,0.0,-9.95024875621781e-06,9.925341961819804e-05,7.000796438666977e-06,-0.32183582089552254,0.03773985199104734,0.002661963914503763,0.32177114427860704,0.03771558083861448,0.002660251959407728,0.0,0.0,0.0,-7.462686567163205e-05,0.0005366219984575094,3.7850397398528376e-05
VAL1233,L VAL 363,0.0,0.0,0.0,-1.4925373134328372e-05,0.00012125430454680549,8.552619211607255e-06,-0.027328358208955288,0.06128354816273259,0.004322608202084269,0.027313432835820894,0.06127587294872735,0.004322066834229332,0.0,0.0,0.0,-2.9850746268883207e-05,0.0006301736928785268,4.4449025150129166e-05
PRO1234,L PRO 364,0.0,0.0,0.0,-2.4875621890546182e-05,0.00015574602828356067,1.0985477823719877e-05,0.3635572139303482,0.03676275911720302,0.002593045097018486,-0.36349751243781103,0.03668856754953517,0.002587812027319667,0.0,0.0,0.0,3.482587064695897e-05,0.0006259568552259007,4.415159235502244e-05
GLY1235,L GLY 365,0.0,0.0,0.0,-1.990049751243838e-05,0.00013965839649371744,9.850743768468542e-06,0.23186567164179103,0.08444302071182071,0.005956151444893955,-0.23182089552238797,0.08444072819618825,0.00595598974330889,0.0,0.0,0.0,2.4875621890573246e-05,0.0005592978090932718,3.9449825760325855e-05
GLY1236,L GLY 366,0.0,0.0,0.0,-3.980099502487345e-05,0.00019549137019290975,1.3788898090375914e-05,-0.23414925373134332,0.0556223729275349,0.003923299688808873,0.23407960199004982,0.05554446591132083,0.003917804551575751,0.0,0.0,0.0,-0.00010945273631834288,0.0006213131648057895,4.382405168709944e-05
ASP1237,L ASP 367,0.0,0.0,0.0,-5.472636815920403e-05,0.00022744536220223823,1.6042758907671968e-05,54.36067164179106,0.37354796376717775,0.026348041855608535,-54.36028855721395,0.37344528303357477,0.026340799315080533,0.0,0.0,0.0,0.0003283582089537516,0.0006850513225082244,4.831979469693108e-05
LEU1238,L LEU 368,0.0,0.0,0.0,-4.975124378109126e-05,0.00021743058092945993,1.533637070121827e-05,0.06450746268656747,0.04192176074439496,0.002956933015013207,-0.0645771144278607,0.04192833584698243,0.0029573967869915966,0.0,0.0,0.0,-0.0001194029850743044,0.0006113940044257312,4.3124408058392193e-05
ALA1239,L ALA 369,0.0,0.0,0.0,-2.9850746268655637e-05,0.00017017543658195473,1.2003249811990469e-05,0.0158308457711443,0.03827838905229558,0.002699949390016645,-0.015830845771144266,0.03824393092398458,0.0026975189010431592,0.0,0.0,0.0,-2.985074626861366e-05,0.0005893790286521869,4.157159139388192e-05
LYS1240,L LYS 370,0.0,0.0,0.0,-3.482587064676068e-05,0.000183338564902342,1.2931705297167402e-05,-48.37823880597014,0.4659393258899588,0.03286482607725931,48.378094527363196,0.4659231418891066,0.0328636845458545,0.0,0.0,0.0,-0.00017910447761201778,0.0006130919874750252,4.324417454835437e-05
VAL1241,L VAL 371,0.0,0.0,0.0,-2.4875621890547287e-05,0.00015574602828356758,1.0985477823720363e-05,0.09906965174129354,0.034204900937401195,0.002412627691707359,-0.09908457711442792,0.034217301069529846,0.00241350232959066,0.0,0.0,0.0,-3.98009950248983e-05,0.0005887907839486229,4.153009981161083e-05
GLN1242,L GLN 372,0.0,0.0,0.0,-2.4875621890545077e-05,0.00015574602828355373,1.0985477823719387e-05,0.022064676616916,0.18817431528070758,0.013272792830044072,-0.022094527363184083,0.18818019843883177,0.013273207796023102,0.0,0.0,0.0,-5.4726368158705254e-05,0.0006245317049593335,4.405107000577615e-05
ARG1243,L ARG 373,0.0,0.0,0.0,-2.985074626865785e-05,0.00017017543658196736,1.200324981199136e-05,-45.47276119402988,0.2277046456637787,0.01606104735295819,45.472621890547295,0.22763671484679548,0.016056255882564107,0.0,0.0,0.0,-0.00016915422885624626,0.0005565027444451689,3.925267710076778e-05
ALA1244,L ALA 374,0.0,0.0,0.0,-3.482587064677559e-05,0.00018333856490242053,1.293170529717294e-05,-0.25033830845771127,0.021090541020132008,0.001487612064463604,0.2503830845771144,0.021061566053233654,0.0014855683278764639,0.0,0.0,0.0,9.950248756226163e-06,0.0005641887563118269,3.979480657812622e-05
VAL1245,L VAL 375,0.0,0.0,0.0,-9.95024875621781e-06,9.925341961819804e-05,7.000796438666977e-06,0.16946268656716418,0.021809210039192593,0.0015383030686483823,-0.1694975124378109,0.021815856294261186,0.0015387718593358334,0.0,0.0,0.0,-4.477611940296426e-05,0.0005756113553991361,4.0600494596920614e-05
CYS1246,L CYS 376,0.0,0.0,0.0,-2.9850746268653428e-05,0.00017017543658194215,1.2003249811989581e-05,-0.1932388059701493,0.07047453007731998,0.004970890081973257,0.1932835820895522,0.07048018795825772,0.004971289158124705,0.0,0.0,0.0,1.492537313433776e-05,0.0005771573152702621,4.070953819865981e-05
MET1247,L MET 377,0.0,0.0,0.0,-4.4776119402977936e-05,0.00020681203672460907,1.4587396341049042e-05,0.15197512437810934,0.10145432213910843,0.007156036133072606,-0.15192537313432833,0.10145983889422894,0.007156425254976407,0.0,0.0,0.0,4.975124378071345e-06,0.0005943139565778717,4.191967437157791e-05
LEU1248,L LEU 378,0.0,0.0,0.0,-4.9751243781098436e-05,0.0002174305809294913,1.5336370701220483e-05,-0.24619402985074623,0.023249825638443262,0.001639916258355279,0.2461542288557214,0.023261675921865416,0.0016407521129011289,0.0,0.0,0.0,-8.955223880599122e-05,0.0006083501041841358,4.290970788934017e-05
SER1249,L SER 379,0.0,0.0,0.0,-4.975124378106696e-06,7.035888370011499e-05,4.96273301545811e-06,0.319636815920398,0.043129360407558784,0.0030421105278256996,-0.3196019900497513,0.043093913365741005,0.0030396102862715667,0.0,0.0,0.0,2.985074626870314e-05,0.0005722474481397026,4.036322287316098e-05
ASN1250,L ASN 380,0.0,0.0,0.0,-3.482587064676896e-05,0.00018333856490238565,1.293170529717048e-05,0.06676119402984995,0.043528142512794216,0.0030702384487867667,-0.06681094527363186,0.043487449777621895,0.0030673682045516577,0.0,0.0,0.0,-8.457711442861804e-05,0.0005966831582308038,4.208678497147597e-05
THR1251,L THR 381,0.0,0.0,0.0,-2.4875621890546734e-05,0.00015574602828356414,1.0985477823720121e-05,0.201781094527363,0.05682907812198867,0.004008414110663049,-0.20169651741293534,0.05677530503223568,0.0040046212493522046,0.0,0.0,0.0,5.970149253718755e-05,0.0006280491079824872,4.4299168485935074e-05
THR1252,L THR 382,0.0,0.0,0.0,-2.4875621890542316e-05,0.00015574602828353647,1.098547782371817e-05,0.275407960199005,0.06257701910222221,0.004413842607725219,-0.27545771144278597,0.06257556190715656,0.004413739825110118,0.0,0.0,0.0,-7.462686567168439e-05,0.0006304093158791074,4.446564471517467e-05
ALA1253,L ALA 383,0.0,0.0,0.0,-2.9850746268655637e-05,0.00017017543658195473,1.2003249811990469e-05,0.3019900497512436,0.015457529698359966,0.0010902900804742282,-0.3019751243781093,0.015530562970432631,0.0010954414503010546,0.0,0.0,0.0,-1.4925373134253805e-05,0.00048333019666472565,3.4091483522953836e-05
ILE1254,L ILE 384,0.0,0.0,0.0,-5.970149253731791e-05,0.00023693295322968258,1.6711961981298693e-05,0.3625721393034826,0.016315179877289143,0.0011507840598390321,-0.36258208955223875,0.016272079607051505,0.0011477440011735882,0.0,0.0,0.0,-6.965174129359979e-05,0.0006190382350284671,4.366359051261738e-05
ALA1255,L ALA 385,0.0,0.0,0.0,-9.95024875621781e-06,9.925341961819804e-05,7.000796438666977e-06,0.37395522388059693,0.020848493630032303,0.0014705393579199197,-0.3739203980099499,0.020886178910791496,0.0014731974726765096,0.0,0.0,0.0,2.4875621890578495e-05,0.0005853757643814017,4.128922290362975e-05
GLU1256,L GLU 386,0.0,0.0,0.0,-4.975124378108684e-05,0.00021743058092944058,1.5336370701216905e-05,55.95430348258706,0.31399277876045756,0.022147342990994752,-55.95399502487561,0.31394057011929577,0.022143660477379413,0.0,0.0,0.0,0.00025870646766236124,0.0006637270901155008,4.681569931395533e-05
ALA1257,L ALA 387,0.0,0.0,0.0,-4.975124378109126e-05,0.00021743058092945993,1.533637070121827e-05,0.40565174129353265,0.016815300703933368,0.0011860598630863402,-0.40563681592039835,0.016838786008485908,0.001187716388746664,0.0,0.0,0.0,-3.48258706467314e-05,0.0006259568552259456,4.4151592355025604e-05
TRP1258,L TRP 388,0.0,0.0,0.0,-0.0001442786069651737,0.0003513720116021796,2.478387079190139e-05,0.6335323383084579,0.03186523549011437,0.0022476004151253982,-0.6334875621890551,0.03189755202832926,0.002249879847980358,0.0,0.0,0.0,-9.950248756238136e-05,0.0006911305549771942,4.874859069390838e-05
ALA1259,L ALA 389,0.0,0.0,0.0,-3.980099502487345e-05,0.00019549137019290972,1.3788898090375912e-05,0.41152736318407973,0.028873036493077486,0.002036546970691752,-0.4114378109452738,0.028830217756796922,0.002033526769900542,0.0,0.0,0.0,4.975124378111998e-05,0.0006289155459923642,4.436028231110307e-05
ARG1260,L ARG 390,0.0,0.0,0.0,-0.00012935323383083815,0.00033559048664754353,2.3670727848069828e-05,-56.55215422885571,0.33828667094295034,0.02386090202530103,56.551761194029865,0.3382001272247826,0.023854797702082056,0.0,0.0,0.0,-0.00052238805970229,0.0007335229980806834,5.1738723082766506e-05
LEU1261,L LEU 391,0.0,0.0,0.0,-9.452736318407582e-05,0.00029256100354206106,2.063566212195846e-05,0.46439303482587074,0.026081955624484458,0.0018396793052748621,-0.46438805970149194,0.02609166117369602,0.0018403638819334497,0.0,0.0,0.0,-8.955223880609726e-05,0.0006164739232261222,4.348271790386954e-05
ASP1262,L ASP 392,0.0,0.0,0.0,-5.970149253731791e-05,0.00023693295322968258,1.6711961981298693e-05,59.46443781094527,0.3707605835464966,0.026151435213769694,-59.46344776119401,0.37065083072345995,0.02614369384651399,0.0,0.0,0.0,0.0009303482587041227,0.0006503916754147305,4.5875091684470864e-05
HID1263,L HID 393,0.0,0.0,0.0,-0.00014925373134330912,0.00035633839959150343,2.5134172791393627e-05,0.18727363184079607,0.18799690309517592,0.013260279139317608,-0.1871940298507463,0.18800719041023256,0.013261004750575024,0.0,0.0,0.0,-6.965174129352908e-05,0.0006579966414870819,4.64115046322595e-05
LYS1264,L LYS 394,0.0,0.0,0.0,-0.000149253731343276,0.00035633839959142434,2.5134172791388047e-05,-61.090915422885594,0.4344022000949824,0.030640368735632542,61.090228855721385,0.4342635870622395,0.030630591726137933,0.0,0.0,0.0,-0.0008358208955217127,0.0007841149574032429,5.530720475335289e-05
PHE1265,L PHE 395,0.0,0.0,0.0,-0.00020895522388060493,0.0004065623424440822,2.867669658161355e-05,0.5558159203980096,0.04154852040128789,0.002930606671045994,-0.5557014925373136,0.04149855176710471,0.0029270821553408393,0.0,0.0,0.0,-9.452736318435862e-05,0.0006882235409271328,4.854354573236337e-05
ASP1266,L ASP 396,0.0,0.0,0.0,-0.0001293532338308597,0.0003355904866475994,2.3670727848073772e-05,61.550810945273604,0.4859184401001163,0.034274044138946594,-61.54941293532344,0.48579242708547477,0.03426515586620474,0.0,0.0,0.0,0.0012686567164164738,0.000652177894852826,4.6001081889433076e-05
LEU1267,L LEU 397,0.0,0.0,0.0,-0.0002636815920398106,0.0004406286532434894,3.1079548878697374e-05,0.3805422885572137,0.0505307103580568,0.0035641615017276023,-0.3804278606965173,0.05046427256853271,0.003559475341370787,0.0,0.0,0.0,-0.00014925373134338645,0.0007448743192918461,5.253938354781613e-05
MET1268,L MET 398,0.0,0.0,0.0,-0.00029850746268662707,0.0004576032751271335,3.2276846391345954e-05,0.7007363184079601,0.08656073773824513,0.006105523686915712,-0.7004676616915424,0.086489180291337,0.0061004764137698436,0.0,0.0,0.0,-2.985074626867e-05,0.0007391702202734904,5.213704742431408e-05
TYR1269,L TYR 399,0.0,0.0,0.0,-0.0002686567164179405,0.00044326096731101976,3.126521799740692e-05,0.3666467661691543,0.12775088321097475,0.009010852539492485,-0.36651243781094517,0.12774652722651728,0.009010545292038501,0.0,0.0,0.0,-0.00013432835820899788,0.0007101717763208398,5.009165489344174e-05
ALA1270,L ALA 400,0.0,0.0,0.0,-0.0001542288557213904,0.00036116798831604437,2.5474825714719134e-05,0.23905970149253739,0.06387477190161188,0.004505379032476992,-0.238960199004975,0.06384331261091138,0.0045031600651996295,0.0,0.0,0.0,-5.472636815917365e-05,0.0006479896579170216,4.5705666433348404e-05
LYS1271,L LYS 401,0.0,0.0,0.0,-0.00029850746268657736,0.00045760327512705726,3.227684639134058e-05,-69.95248258706472,0.8891189058809312,0.06271361222401085,69.94820895522385,0.8885543046758088,0.06267378832553669,0.0,0.0,0.0,-0.004572139303481513,0.001010403545062301,7.126837107576797e-05
ARG1272,L ARG 402,0.0,0.0,0.0,-0.00030845771144277697,0.0004618566354338243,3.257685529584509e-05,-65.67181592039798,0.5508560420419332,0.03885438942234973,65.66931840796019,0.5505874819096299,0.038835446651158276,0.0,0.0,0.0,-0.0028059701492517165,0.0008147668097870844,5.746921972304164e-05
ALA1273,L ALA 403,0.0,0.0,0.0,-0.00018905472636816489,0.0003915520869642108,2.761795479204907e-05,-0.5237711442786069,0.045497114480524035,0.0032091190233054373,0.5237263681592043,0.04546104068477499,0.0032065745739375405,0.0,0.0,0.0,-0.00023383084577123135,0.0006982919824685478,4.925371884233993e-05
PHE1274,L PHE 404,0.0,0.0,0.0,-0.0005522388059701216,0.0004972636193718454,3.5074271384990994e-05,-0.21986069651741297,0.07539389432180438,0.005317875282239118,0.2197213930348259,0.07531388374414505,0.005312231771221686,0.0,0.0,0.0,-0.0006915422885571223,0.0007754813042146513,5.469823381081122e-05
VAL1275,L VAL 405,0.0,0.0,0.0,-0.0002686567164179013,0.00044326096731095514,3.126521799740236e-05,-0.08758208955223887,0.05842105254707763,0.0041207033287926,0.08749253731343286,0.058396578599002685,0.004118977069594859,0.0,0.0,0.0,-0.0003582089552239605,0.0007471636424349581,5.27008599520439e-05
HIE1276,L HIE 406,0.0,0.0,0.0,-0.0006119402985074726,0.00048730829006909693,3.4372076597178763e-05,-0.6347910447761198,0.16367908207786588,0.011545032295138237,0.6345422885572138,0.1635881537048859,0.01153861870221438,0.0,0.0,0.0,-0.0008606965174128207,0.0007534316268621797,5.3142969485644976e-05
TRP1277,L TRP 407,0.0,0.0,0.0,-0.000771144278607015,0.0004200961558723551,2.9631298178361598e-05,-0.03750248756218903,0.10345057340629216,0.007296840841018627,0.03722885572139303,0.10336197980321335,0.007290591930066152,0.0,0.0,0.0,-0.0010447761194032014,0.0007074479919543245,4.9899533957295166e-05
TYR1278,L TYR 408,0.0,0.0,0.0,-0.00037810945273631654,0.00048491514153278174,3.420327691435993e-05,0.11855721393034824,0.08301805809790595,0.005855642331645237,-0.11861691542288555,0.08299719777345847,0.005854170957805794,0.0,0.0,0.0,-0.00043781094527359026,0.0007579516676067036,5.3461788577910194e-05
VAL1279,L VAL 409,0.0,0.0,0.0,-0.00025870646766169673,0.0004379240016848922,3.0888777466769213e-05,-0.13419900497512421,0.2008266751003106,0.01416522148294632,0.13410447761194022,0.20076047962424268,0.014160552414062902,0.0,0.0,0.0,-0.00035323383084538424,0.0007594197772373395,5.356534104706707e-05
GLY1280,L GLY 410,0.0,0.0,0.0,-0.00014925373134328095,0.0003563383995914362,2.5134172791388884e-05,0.013975124378109422,0.09966213759377557,0.007029625181886599,-0.01398009950248753,0.09962461684035274,0.007026978671993549,0.0,0.0,0.0,-0.0001542288557214158,0.0006918822314903505,4.880160986721825e-05
GLU1281,L GLU 411,0.0,0.0,0.0,-0.0003134328358208903,0.0004638886647140237,3.272018359025359e-05,69.442776119403,0.49081089834526836,0.03461913153634552,-69.43975124378106,0.49047297491325836,0.0345952962552191,0.0,0.0,0.0,0.00271144278606761,0.0009176643550967256,6.472705296971833e-05
GLY1282,L GLY 412,0.0,0.0,0.0,-0.00010945273631840917,0.0003122063978057195,2.2021341393526975e-05,-0.389273631840796,0.07613878236708324,0.005370415633943411,0.3892189054726368,0.07611866776869915,0.005368996859564913,0.0,0.0,0.0,-0.00016417910447755408,0.0006823360866066742,4.8128276723013045e-05
MET1283,L MET 413,0.0,0.0,0.0,-0.00021393034825872048,0.00041007822955216376,2.8924688137367458e-05,0.5374776119402984,0.1283292591442274,0.009051648032376274,-0.53736815920398,0.12828592048281817,0.009048591158894054,0.0,0.0,0.0,-0.00010447761194031518,0.0006939897276156914,4.895026118246307e-05
GLU1284,L GLU 414,0.0,0.0,0.0,-0.0001791044776119399,0.000383439778467615,2.704575666879244e-05,65.53594527363185,1.0418805767968995,0.07348858970919206,-65.53367661691546,1.041541963430377,0.07346470576383729,0.0,0.0,0.0,0.0020895522388078877,0.0007866676986922645,5.548726124101616e-05
GLU1285,L GLU 415,0.0,0.0,0.0,-0.0002139303482587072,0.00041007822955213834,2.8924688137365666e-05,65.80886567164178,0.9024531943683106,0.06365414041652753,-65.80629850746273,0.9020292437926335,0.06362423724853808,0.0,0.0,0.0,0.0023532338308449884,0.0008863823226633194,6.252058852651338e-05
GLY1286,L GLY 416,0.0,0.0,0.0,-6.96517412935313e-05,0.00025455918020827545,1.7955220173646594e-05,-0.31846766169154195,0.06181041628398245,0.004359770614030193,0.31841293532338305,0.061734172800677264,0.004354392813361483,0.0,0.0,0.0,-0.0001243781094526232,0.0006382912015908619,4.5021590068323116e-05
GLU1287,L GLU 417,0.0,0.0,0.0,-0.00010945273631840917,0.0003122063978057195,2.2021341393526975e-05,61.03737810945276,0.5920659136322055,0.04176110964797916,-61.036179104477654,0.5918833737448457,0.04174823427705231,0.0,0.0,0.0,0.0010895522388031126,0.0006555847327376112,4.624138170603049e-05
PHE1288,L PHE 418,0.0,0.0,0.0,-0.00016915422885573813,0.0003748880842544551,2.644256666665087e-05,-0.44509452736318417,0.05846831024908786,0.004124036630085447,0.4449850746268659,0.05844148986321454,0.004122144865926308,0.0,0.0,0.0,-0.0002786069651743373,0.0007137526431291129,5.0344229763860645e-05
SER1289,L SER 419,0.0,0.0,0.0,-6.965174129352467e-05,0.0002545591802082512,1.7955220173644887e-05,-0.40932338308457716,0.14720372014448413,0.010382949864198791,0.40924378109452714,0.14716784093883772,0.010380419140158472,0.0,0.0,0.0,-0.00014925373134340027,0.0006598748112076221,4.654398051008165e-05
GLU1290,L GLU 420,0.0,0.0,0.0,-8.4577114427858e-05,0.00027825137222107696,1.962633855027756e-05,58.36969651741296,0.7487219973322701,0.05281077783152098,-58.36890049751244,0.7486736597501353,0.052807368361356986,0.0,0.0,0.0,0.0007114427860700793,0.0006279702816093352,4.429360850226339e-05
ALA1291,L ALA 421,0.0,0.0,0.0,-4.975124378109347e-05,0.00021743058092946958,1.5336370701218952e-05,-0.43101990049751276,0.04089070010667062,0.002884207604962884,0.43092537313432855,0.04088473547682424,0.0028837868924116473,0.0,0.0,0.0,-0.00014427860696508533,0.0006418874546738215,4.5275250202881474e-05
ARG1292,L ARG 422,0.0,0.0,0.0,-0.00010945273631842021,0.00031220639780575094,2.202134139352919e-05,-61.167432835820904,0.5970558918765715,0.042113075575768495,61.16604975124378,0.5969051921958374,0.042102446039856786,0.0,0.0,0.0,-0.0014925373134350133,0.0006847260627035252,4.8296852639205116e-05
GLU1293,L GLU 423,0.0,0.0,0.0,-8.955223880596913e-05,0.0002855392010404295,2.0140382360963384e-05,57.14837810945273,0.5826688351571493,0.041098290837553154,-57.147597014925346,0.5825543954659537,0.04109021888410665,0.0,0.0,0.0,0.0006915422885579707,0.0006649565948933918,4.690242189443159e-05
ASP1294,L ASP 424,0.0,0.0,0.0,-3.980099502486903e-05,0.000195491370192888,1.378889809037438e-05,56.15855721393032,0.36430515605779157,0.025696104466004573,-56.157955223880585,0.36423605459805203,0.025691230424836904,0.0,0.0,0.0,0.0005621890547284869,0.000596309699565429,4.206044322824332e-05
MET1295,L MET 425,0.0,0.0,0.0,-7.462686567164904e-05,0.0002627883113680704,1.8535658332235268e-05,-0.5327910447761195,0.10322075131432255,0.007280630440518806,0.5326716417910448,0.10325826983994633,0.007283276793275027,0.0,0.0,0.0,-0.00019402985074613792,0.0006044315442183557,4.263331398010597e-05
ALA1296,L ALA 426,0.0,0.0,0.0,-1.9900497512436724e-05,0.00013965839649370578,9.85074376846772e-06,-0.3201442786069649,0.024406060734970883,0.001721470793979039,0.32002487562189047,0.024398931101891973,0.00172096790843555,0.0,0.0,0.0,-0.0001393034825869709,0.000564714970096091,3.983192283669972e-05
ALA1297,L ALA 427,0.0,0.0,0.0,-3.482587064676289e-05,0.00018333856490235367,1.2931705297168224e-05,-0.3197313432835822,0.0201088446837179,0.00141836854376419,0.319721393034826,0.020179344891457417,0.001423341245008809,0.0,0.0,0.0,-4.477611940310387e-05,0.000600981845593594,4.2389991000005056e-05
LEU1298,L LEU 428,0.0,0.0,0.0,-2.9850746268653428e-05,0.00017017543658194215,1.2003249811989581e-05,-0.40507960199004955,0.024946582370756597,0.0017595962505868562,0.40505970149253717,0.024957803551595128,0.0017603877316577777,0.0,0.0,0.0,-4.975124378087253e-05,0.0005795112349675583,4.0875570892516926e-05
GLU1299,L GLU 429,0.0,0.0,0.0,-6.965174129352908e-05,0.0002545591802082674,1.7955220173646025e-05,54.99503482587062,0.6808149300220393,0.04802098261021238,-54.99453233830841,0.6807533946163854,0.04801664223735257,0.0,0.0,0.0,0.00043283582090112416,0.0006122435845961412,4.31843328232441e-05
LYS1300,L LYS 430,0.0,0.0,0.0,-6.965174129352964e-05,0.0002545591802082694,1.7955220173646167e-05,-53.01474129353232,0.9865443900664183,0.0695854760383243,53.01431840796019,0.986484934240191,0.06958128234768764,0.0,0.0,0.0,-0.0004925373134323596,0.0006318212086156469,4.4565231950352735e-05
ASP1301,L ASP 431,0.0,0.0,0.0,-1.990049751243562e-05,0.00013965839649369806,9.850743768467175e-06,51.775910447761184,0.34644467434081117,0.024436323218385098,-51.77558706467661,0.3464225321470752,0.02443476142845738,0.0,0.0,0.0,0.00030348258706513586,0.0006005286319216662,4.235802377235091e-05
TYR1302,L TYR 432,0.0,0.0,0.0,-3.4825870646760124e-05,0.0001833385649023391,1.2931705297167197e-05,-0.16091542288557203,0.04656411415788661,0.0032843793777604605,0.16092039800995028,0.04656235995968963,0.003284255646159702,0.0,0.0,0.0,-2.9850746268539437e-05,0.0005808763987792365,4.0971862123466534e-05
GLU1303,L GLU 433,0.0,0.0,0.0,-2.487562189055336e-05,0.00015574602828360564,1.0985477823723048e-05,51.46946766169153,0.43674199745245557,0.030805405316441662,-51.46923880597014,0.43677289280336956,0.03080758450647342,0.0,0.0,0.0,0.0002039800995003507,0.0006254821659340448,4.411811035393188e-05
GLU1304,L GLU 434,0.0,0.0,0.0,-2.9850746268655084e-05,0.00017017543658195158,1.2003249811990247e-05,49.9251343283582,0.5383796925966489,0.03797437558403461,-49.924880597014905,0.5384162380972337,0.037976953304896297,0.0,0.0,0.0,0.00022388059701726698,0.0006023394405653379,4.248574836614818e-05
VAL1305,L VAL 435,0.0,0.0,0.0,-1.4925373134324505e-05,0.00012125430454677407,8.55261921160504e-06,-0.27274626865671625,0.03274050389853428,0.00230933708858325,0.2726965174129354,0.03271530196859575,0.002307559481503918,0.0,0.0,0.0,-6.467661691536218e-05,0.0006315077274673292,4.4543120694990715e-05
GLY1306,L GLY 436,0.0,0.0,0.0,-4.975124378111114e-06,7.035888370017748e-05,4.962733015462517e-06,0.06072636815920397,0.16813172918710662,0.011859097806885077,-0.0607761194029851,0.16810872052716147,0.011857474901143169,0.0,0.0,0.0,-5.472636815925761e-05,0.0005833426152080474,4.114581561804855e-05
VAL1307,L VAL 437,0.0,0.0,0.0,-9.95024875621781e-06,9.925341961819804e-05,7.000796438666977e-06,0.05459701492537324,0.12028788763415574,0.008484453418364344,-0.05461691542288554,0.12022374461226386,0.008479929118436409,0.0,0.0,0.0,-2.985074626855511e-05,0.0006380196955831098,4.5002439511098394e-05
ASP1308,L ASP 438,0.0,0.0,0.0,-2.4875621890546734e-05,0.0001557460282835641,1.098547782372012e-05,49.393164179104474,0.956816476167925,0.06748863066463189,-49.39299004975128,0.9567889237838092,0.06748668726929763,0.0,0.0,0.0,0.00014925373134187523,0.0006129708589561238,4.3235630801378114e-05
SER1309,L SER 439,0.0,0.0,0.0,-9.950248756220019e-06,9.925341961822007e-05,7.000796438668532e-06,-0.04297512437810947,0.14083151917855163,0.009933489462729749,0.04300497512437811,0.14085607126094724,0.009935221233097542,0.0,0.0,0.0,1.9900497512495274e-05,0.0005981746613009406,4.219198748663204e-05
VAL1310,L VAL 440,0.0,0.0,0.0,-2.9850746268655084e-05,0.0001701754365819516,1.2003249811990249e-05,48.13794527363186,0.6564327704180294,0.046301197672027075,-48.137820895522395,0.6564011012585812,0.046298963901749604,0.0,0.0,0.0,9.452736318417745e-05,0.000595187917562835,4.198131882649545e-05
gtp1311,L gtp 441,0.0,0.0,0.0,-0.0006716417910447298,0.00046961590216570607,3.312415177300612e-05,256.34706965174126,1.5455789928098116,0.10901673665415486,-256.34247263681584,1.5447849551798034,0.10896072955803955,0.0,0.0,0.0,0.003925373134327729,0.0015833093955016544,0.00011167803406648193
Mg+1312,L Mg+ 442,0.0,0.0,0.0,0.0,0.0,0.0,-128.70546766169153,0.7804543326690503,0.05504900419259626,128.70155223880596,0.77999823224176,0.055016833348918215,0.0,0.0,0.0,-0.003915422885574291,0.0007840518216141273,5.530275149814725e-05
MET1313,L MET 443,0.0,0.0,0.0,-0.0004427860696517395,0.000496715780073577,3.503562978026812e-05,-69.94142786069652,0.5520739784067393,0.038940296029880805,69.93890049751245,0.5518802055184587,0.038926628344158706,0.0,0.0,0.0,-0.00297014925372884,0.0011237395271985612,7.926247488765192e-05
ARG1314,L ARG 444,0.0,0.0,0.0,-0.000771144278606909,0.00042009615587229685,2.963129817835749e-05,-69.9381592039801,0.5352738774771709,0.037755308276215496,69.9346119402985,0.5349540907988023,0.03773275226305577,0.0,0.0,0.0,-0.004318407960202657,0.0010500459372729271,7.406452983055919e-05
GLU1315,L GLU 445,0.0,0.0,0.0,-0.0008308457711442446,0.0003748880842544002,2.6442566666647e-05,73.72313432835824,0.5809605332168128,0.04097779650913525,-73.71325870646764,0.5801946685989542,0.04092377658408047,0.0,0.0,0.0,0.0090447761194046,0.0012470802017027598,8.79622552895098e-05
ILE1316,L ILE 446,0.0,0.0,0.0,-0.0016368159203980616,0.0004809172526804061,3.3921287576888615e-05,-0.06311940298507465,0.0942519945637522,0.006648023115147106,0.06933830845771144,0.09417579082353482,0.00664264811773967,0.0,0.0,0.0,0.004582089552238635,0.0013802002926029595,9.73518225394252e-05
VAL1317,L VAL 447,0.0,0.0,0.0,-0.0020547263681591752,0.0002676413463943443,1.887796503017432e-05,-0.2730597014925371,0.1065942995400708,0.007518582185610714,0.2827064676616914,0.10684008791661528,0.007535918760993179,0.0,0.0,0.0,0.007592039800995152,0.002279638689711598,0.0001607933155529715
HID1318,L HID 448,0.0,0.0,0.0,-0.0060845771144279,0.0005351439526180145,3.7746144083235795e-05,0.5882786069651741,0.3778549196300174,0.026651831099163577,-0.6002089552238804,0.3824666682962257,0.026977118769478756,0.0,0.0,0.0,-0.018014925373134358,0.00985187691385635,0.0006948978189167114
ILE1319,L ILE 449,0.0,0.0,0.0,-0.006462686567164249,0.0005370369659109647,3.787966694593024e-05,-0.347179104477612,0.10493707074770342,0.007401690279293617,0.3784378109452735,0.10765809785157383,0.007593616733128358,0.0,0.0,0.0,0.024796019900497804,0.010196242800334892,0.0007191875157446013
GLN1320,L GLN 450,0.0,0.0,0.0,-0.015318407960199025,0.0012649541130788323,8.922298379224559e-05,-0.8781194029850758,0.5472284266346676,0.03859851715999614,0.9686218905472636,0.550489584285095,0.03882854148513141,0.0,0.0,0.0,0.07518407960198967,0.017102295248294607,0.0012063028974503938
ALA1321,L ALA 451,0.0,0.0,0.0,-0.016960199004975102,0.0013414212260399489,9.461655808069437e-05,-0.06194029850746264,0.15143258328874581,0.01068123087208589,0.18642786069651734,0.15551070101203407,0.010968879117793552,0.0,0.0,0.0,0.10752736318407978,0.02254570807822759,0.0015902516349405613
GLY1322,L GLY 452,0.0,0.0,0.0,-0.03720895522388061,0.004514886312071251,0.0003184555266319452,-1.459119402985075,0.18438553507235822,0.013005552879102968,1.3286417910447765,0.18248326044615512,0.012871376772327827,0.0,0.0,0.0,-0.167686567164179,0.05238060357140061,0.0036946429085114654
GLN1323,L GLN 453,0.0,0.0,0.0,-1.1731194029850742,0.5219511096523368,0.036815592688580624,-0.47697512437810946,2.2172547286497126,0.15639309020948208,2.5690199004975143,1.4399667352438867,0.10156742236864943,-0.3181518447761195,0.04177204628432063,0.0029463729712088005,0.6007735283582087,1.0396431239949373,0.07333077195673661
CYS1324,L CYS 454,0.0,0.0,0.0,-0.1357960199004975,0.018738132140080358,0.0013216859354384775,-1.4834925373134336,0.26658684973525676,0.018803586570631827,1.4173631840796008,0.24500842190381134,0.01728156162382871,0.0,0.0,0.0,-0.20192537313432837,0.08313879423859734,0.0058641584023964724
GLY1325,L GLY 455,0.0,0.0,0.0,-0.021497512437810975,0.0019086719565985523,0.00013462733966990417,-0.8567412935323385,0.12902316786950457,0.009100592580094302,0.8778955223880602,0.12889864130856515,0.009091809153712644,0.0,0.0,0.0,-0.0003432835820895752,0.016332568785969795,0.0011520105788892783
ASN1326,L ASN 456,0.0,0.0,0.0,-0.04343781094527359,0.0035920535824766264,0.00025336392463290604,-2.1923432835820886,0.40606213107810246,0.028641414392213904,2.390552238805969,0.40962096119245384,0.028892434914088234,0.0,0.0,0.0,0.15477114427860597,0.04194781599618544,0.0029587708107752576
GLN1327,L GLN 457,0.0,0.0,0.0,-0.5110099502487563,0.11129410591062418,0.007850080967496127,-1.9597910447761209,1.3499268585748954,0.09521649914255724,3.0946218905472613,1.3853795378878775,0.09771713833494253,-0.15308933731343283,0.05170307593002481,0.003646853793364722,0.4707315582089543,0.1129104303872731,0.007964087705837054
ILE1328,L ILE 458,0.0,0.0,0.0,-0.04155223880597014,0.004096899381237932,0.00028897300171699795,-0.5205174129353239,0.14888882274229107,0.010501807837162296,0.5516567164179108,0.1508878749704511,0.010642810109662802,0.0,0.0,0.0,-0.010412935323382572,0.01431429831182767,0.001009652755833978
GLY1329,L GLY 459,0.0,0.0,0.0,-0.00866666666666665,0.0008000829144428497,5.64334976025634e-05,-1.1921144278606959,0.1338443138093709,0.00944064999530422,1.2324328358208951,0.1382503919058024,0.009751430782149077,0.0,0.0,0.0,0.0316517412935326,0.009968513088058966,0.0007031247003291449
ALA1330,L ALA 460,0.0,0.0,0.0,-0.016442786069651785,0.002087146210137732,0.0001472159428976538,-1.2930995024875624,0.21252015426754514,0.014990015909420593,1.3524427860696517,0.2091548926385024,0.014752648655794348,0.0,0.0,0.0,0.042900497512437734,0.011025075433288248,0.0007776488621380201
LYS1331,L LYS 461,0.0,0.0,0.0,-0.03574626865671642,0.004305532540254178,0.0003036888501204818,-99.04929353233833,2.4108197834473133,0.17004611648797377,99.2836069651741,2.4396473829213705,0.17207945857844917,0.0,0.0,0.0,0.19856716417910464,0.05637998936161463,0.003976737831836929
PHE1332,L PHE 462,0.0,0.0,0.0,-0.008776119402985127,0.0006345185550385103,4.4755488097734594e-05,-0.7684029850746265,0.08943210432849216,0.0063080542705110714,0.7683830845771142,0.09213059902148392,0.006498391410623015,0.0,0.0,0.0,-0.008796019900497514,0.0077590059423572185,0.0005472780824862475
TRP1333,L TRP 463,0.0,0.0,0.0,-0.009532338308457683,0.0007054859691811676,4.976114354116907e-05,-1.5890696517412926,0.18589655049771175,0.013112131689679752,1.5664129353233827,0.1858419690075947,0.01310828180820364,0.0,0.0,0.0,-0.032189054726368065,0.006157475705730071,0.0004343148493792534
GLU1334,L GLU 464,0.0,0.0,0.0,-0.01219402985074625,0.0013147325093905698,9.273408115254117e-05,94.73754726368158,1.6253876442347495,0.11464600489317156,-94.59165174129356,1.614648195159371,0.11388850256096607,0.0,0.0,0.0,0.13370149253731384,0.02331549668851067,0.0016445483370806668
VAL1335,L VAL 465,0.0,0.0,0.0,-0.005402985074626838,0.0005999925743952715,4.232021318974186e-05,-0.7239751243781095,0.07680798814507954,0.005417617770105104,0.7341592039800995,0.07647680054926527,0.0053942575982316695,0.0,0.0,0.0,0.0047810945273629975,0.0032784295469850647,0.00023124259078672056
ILE1336,L ILE 466,0.0,0.0,0.0,-0.0031940298507462457,0.0004198604116585663,2.9614670063595604e-05,-0.9309900497512434,0.09961777649360995,0.00702649619113495,0.9351293532338311,0.10160396819178706,0.007166591351791348,0.0,0.0,0.0,0.0009452736318407758,0.0037152355475634437,0.00026205251053558937
SER1337,L SER 467,0.0,0.0,0.0,-0.002238805970149259,0.0004263539360323842,3.0072687958449945e-05,-1.202800995024876,0.14609361204924948,0.0103046488763885,1.2024029850746272,0.1448266824562639,0.010215286552987111,0.0,0.0,0.0,-0.0026368159203980484,0.002793460346489147,0.00019703550084709608
ASP1338,L ASP 468,0.0,0.0,0.0,-0.0025572139303482624,0.0004967157800735865,3.503562978026879e-05,80.80616417910451,1.6361886995716757,0.11540785259602626,-80.77846268656711,1.6289560341058773,0.11489769970829898,0.0,0.0,0.0,0.02514427860696589,0.007571488782931036,0.000534051641856296
GLU1339,L GLU 469,0.0,0.0,0.0,-0.0018805970149253428,0.0003674189141818814,2.591573203017166e-05,77.2050049751243,0.7503382951696083,0.0529247826908698,-77.20098507462687,0.7494415265819074,0.05286152951169235,0.0,0.0,0.0,0.0021393034825869573,0.0030907497218662632,0.00021800467660345506
HID1340,L HID 470,0.0,0.0,0.0,-0.0015621890547264348,0.0004961174472564344,3.4993426637328535e-05,-0.10845771144278593,0.11548784456179215,0.008145884484661935,0.10636318407960205,0.11531942416549619,0.008134005025847083,0.0,0.0,0.0,-0.0036567164179103643,0.0009392318043317127,6.624830354603344e-05
GLY1341,L GLY 471,0.0,0.0,0.0,-0.0006915422885572251,0.00046185663543384434,3.2576855295846504e-05,-0.3650945273631842,0.12900000393343541,0.00909895872201906,0.36504477611940306,0.12892071297470004,0.009093365969006938,0.0,0.0,0.0,-0.0007412935323383006,0.0008362057867646399,5.8981408565002864e-05
ILE1342,L ILE 472,0.0,0.0,0.0,-0.0022089552238805845,0.0004186205764768865,2.9527218832617094e-05,0.14896019900497506,0.14585192657463453,0.010287601697394864,-0.14481592039800995,0.14528270928499262,0.01024745220542288,0.0,0.0,0.0,0.0019353233830846181,0.0010793382991815894,7.613065373560102e-05
ASP1343,L ASP 473,0.0,0.0,0.0,-0.0028955223880597135,0.000482561419024176,3.403725812912065e-05,85.5808358208955,1.185447291744299,0.083615005006329,-85.54021393034826,1.1807024888476587,0.08328033241420316,0.0,0.0,0.0,0.03772636815920553,0.0056091388865470325,0.00039563815223679286
PRO1344,L PRO 474,0.0,0.0,0.0,-0.0058159203980099935,0.0007668150020669044,5.40869599882493e-05,0.12135323383084579,0.28273029111578757,0.019942257130894595,-0.11920895522388063,0.28159283283118824,0.019862027009468177,0.0,0.0,0.0,-0.003671641791044902,0.0023964405177821432,0.0001690318812883544
[truncated: 118,197 more chars]
