# Supplementary material for: Detailed Per-residue Energetic Analysis Explains the Driving Force for Microtubule Disassembly
Source: PLoS Comput Biol. 2015 Jun 1;11(6):e1004313. doi: 10.1371/journal.pcbi.1004313 (PMC4452272; doi:10.1371/journal.pcbi.1004313)
Supplement: S3 Dataset — 13 text files with energy contribution per residue in the 13 longitudinal GDP subsystems, plus one text file with the overall residual contributions, per MT ring. (ZIP) [file pcbi.1004313.s003.zip › LongGDP/R9_L9.txt]

| Run on Thu Jan 22 12:50:48 2015
| GB non-polar solvation energies calculated with gbsa=2
idecomp = 2: Per-residue decomp adding 1-4 interactions to EEL and VDW.
Energy Decomposition Analysis (All units kcal/mol): Generalized Born solvent
DELTAS:
Total Energy Decomposition:
Residue,Location,Internal,,,van der Waals,,,Electrostatic,,,Polar Solvation,,,Non-Polar Solv.,,,TOTAL,,
,,Avg.,Std. Dev.,Std. Err. of Mean,Avg.,Std. Dev.,Std. Err. of Mean,Avg.,Std. Dev.,Std. Err. of Mean,Avg.,Std. Dev.,Std. Err. of Mean,Avg.,Std. Dev.,Std. Err. of Mean
MET   1,R MET   1,0.0,0.0,0.0,-2.9015870646766184,0.8016451390652208,0.056543688431400986,-212.23558208955222,3.9092504612338175,0.27573726741244764,212.306656716418,3.8357621589272566,0.2705538022275652,-0.744081134328358,0.07781273779482897,0.005488487346153727,-3.5745935721393045,1.3710723654699326,0.09670798820090948
ARG   2,R ARG   2,0.0,0.0,0.0,-2.7132636815920397,0.9878047247574356,0.06967437319320666,-239.6056666666667,4.641714758988337,0.32740131553185736,239.38339800995033,4.207195983140615,0.29675272417661375,-0.6972351761194027,0.04532813302328354,0.0031971999903028397,-3.63276751442786,1.594230127731041,0.11244832312647828
GLU   3,R GLU   3,0.0,0.0,0.0,-0.15002985074626873,0.022149629209245587,0.0015623143855634926,177.11518407960213,3.3269183552045996,0.2346627276163063,-177.80152736318405,3.454361505899838,0.24365187437771563,0.0,0.0,0.0,-0.8363731343283585,0.2521651616123285,0.01778635912155308
CYS   4,R CYS   4,0.0,0.0,0.0,-0.030119402985074633,0.0031757275410082045,0.0002239985498211544,-1.2284278606965169,0.7653907830422776,0.05398650332374501,1.2882636815920399,0.7767781815984149,0.054789708488505603,0.0,0.0,0.0,0.029716417910447376,0.030949552582857812,0.0021830131227103915
ILE   5,R ILE   5,0.0,0.0,0.0,-0.01597014925373134,0.0012770864218865279,9.007873087502066e-05,1.0986467661691548,0.3420350998862803,0.024125295817454553,-1.1022935323383085,0.34682098326915045,0.02446286600366635,0.0,0.0,0.0,-0.01961691542288581,0.013890026932904753,0.000979726960128222
SER   6,R SER   6,0.0,0.0,0.0,-0.005641791044776093,0.0005473089081267338,3.86041938867548e-05,-0.10818407960198993,0.4170960266748341,0.029419685380713517,0.12176119402985082,0.4157467209810974,0.029324512695160496,0.0,0.0,0.0,0.007935323383084673,0.006470045484926528,0.00045636182171986453
ILE   7,R ILE   7,0.0,0.0,0.0,-0.005955223880597017,0.0005399328082639172,3.8083923916717514e-05,0.537781094527363,0.2334535266285764,0.01646654215141949,-0.536358208955224,0.23353383221884985,0.01647220647102232,0.0,0.0,0.0,-0.004532338308457904,0.004282348242800005,0.00030205355586387553
HID   8,R HID   8,0.0,0.0,0.0,-0.0036218905472637335,0.0004849151415328245,3.4203276914362945e-05,1.096388059701493,0.2955815898789025,0.020848717854959807,-1.1019353233830844,0.29483888980477807,0.020796331830841657,0.0,0.0,0.0,-0.009169154228855707,0.0033578072359689492,0.0002368414612788976
VAL   9,R VAL   9,0.0,0.0,0.0,-0.0019253731343283958,0.00031449712695086796,2.218291696949197e-05,0.32889552238805964,0.13563333668295552,0.009566837939359587,-0.325084577114428,0.13570544562061537,0.009571924111663847,0.0,0.0,0.0,0.0018855721393035145,0.0016456911312643949,0.0001160781024494718
GLY  10,R GLY  10,0.0,0.0,0.0,-0.000577114427860702,0.0004940175756141888,3.4845313111656167e-05,1.2922736318407964,0.09681859608824807,0.006829057228443021,-1.2910199004975127,0.09706098817168823,0.006846154247780356,0.0,0.0,0.0,0.000676616915422842,0.0010024350936233609,7.07063198470041e-05
GLN  11,R GLN  11,0.0,0.0,0.0,-0.0008855721393034204,0.00031833021438895816,2.245328211145793e-05,0.24642786069651795,0.3079246467555061,0.02171932996038038,-0.24052238805970136,0.30783283689191465,0.021712854191902695,0.0,0.0,0.0,0.005019900497513464,0.0013381512419437603,9.438591118607697e-05
ALA  12,R ALA  12,0.0,0.0,0.0,-0.0009751243781094514,0.00018495154522826224,1.3045476157302802e-05,0.9127512437810944,0.10684744232450652,0.0075364375009295105,-0.9071044776119399,0.10685859922677217,0.007537224448139475,0.0,0.0,0.0,0.0046716417910446836,0.0013314570595918866,9.391373996871176e-05
GLY  13,R GLY  13,0.0,0.0,0.0,-0.0009154228855721269,0.0002782513722210807,1.9626338550277823e-05,0.8930646766169157,0.127538544738637,0.00899587533843833,-0.8872985074626865,0.12735507009290709,0.00898293403473965,0.0,0.0,0.0,0.0048507462686567995,0.0014921392504004085,0.00010524738785204633
VAL  14,R VAL  14,0.0,0.0,0.0,-0.001233830845771057,0.00042326585184386826,2.9854871294072748e-05,0.938860696517413,0.14010752976918395,0.009882423187147195,-0.9349402985074624,0.13935943155057842,0.00982965640727469,0.0,0.0,0.0,0.0026865671641791854,0.0017352845858095657,0.00012239753748677807
GLN  15,R GLN  15,0.0,0.0,0.0,-0.0010597014925373999,0.0002369329532296048,1.6711961981293204e-05,0.2166766169154237,0.7504611980983706,0.052933451595067675,-0.21416417910447771,0.7488419835511387,0.05281924100686523,0.0,0.0,0.0,0.0014527363184084984,0.0019468062825085976,0.0001373171276293415
ILE  16,R ILE  16,0.0,0.0,0.0,-0.0021442786069652163,0.0003786327878694684,2.6706697694404818e-05,0.15503980099502482,0.17823601773455028,0.01257179936971604,-0.14812437810945264,0.17826021968773834,0.012573506443873683,0.0,0.0,0.0,0.004771144278606795,0.0025776234154197704,0.00018181153754008014
GLY  17,R GLY  17,0.0,0.0,0.0,-0.001084577114427871,0.0002955910602489933,2.084938584336222e-05,0.8728457711442787,0.13991525898216758,0.009868861451479227,-0.8712487562189056,0.13951856742977634,0.009840880986746495,0.0,0.0,0.0,0.0005124378109452776,0.0014110771889578955,9.952971088695265e-05
ASN  18,R ASN  18,0.0,0.0,0.0,-0.0013084577114427678,0.00046185663543376064,3.25768552958406e-05,1.811243781094527,0.3813646161110423,0.026899386001752103,-1.8069253731343287,0.3804112848938785,0.02683214320230334,0.0,0.0,0.0,0.0030099502487556376,0.0016237970664300212,0.00011453381418504685
ALA  19,R ALA  19,0.0,0.0,0.0,-0.0011542288557214117,0.0003611679883160585,2.547482571472013e-05,0.5331194029850745,0.14259648273083741,0.010057980393105249,-0.5271592039800999,0.1422346688478285,0.010032460009491538,0.0,0.0,0.0,0.004805970149253782,0.0015763059591084696,0.00011118404975089418
CYS  20,R CYS  20,0.0,0.0,0.0,-0.002701492537313469,0.000457603275127042,3.22768463913395e-05,0.9193930348258708,0.24148067246752175,0.01703273336395526,-0.9129054726368157,0.24097025274163766,0.01699673113236525,0.0,0.0,0.0,0.003786069651741334,0.0024875820894725517,0.00017546051208978356
TRP  21,R TRP  21,0.0,0.0,0.0,-0.007482587064676646,0.0005738456061808031,4.0475948249934914e-05,1.1418407960199006,0.2107513319241982,0.014865252800909345,-1.1526865671641793,0.21018654654121394,0.014825415911530446,0.0,0.0,0.0,-0.018328358208955193,0.0035340056327040565,0.0002492695379447398
GLU  22,R GLU  22,0.0,0.0,0.0,-0.0019701492537313584,0.00026222256623094993,1.8495753747019144e-05,98.20969154228857,0.8399105225829092,0.05924272048173592,-98.16455721393032,0.8374094429209147,0.05906630792428583,0.0,0.0,0.0,0.043164179104480095,0.003199488523760791,0.00022567452032245727
LEU  23,R LEU  23,0.0,0.0,0.0,-0.003139303482587067,0.0004237918296327946,2.9891970906818568e-05,0.6355671641791043,0.19454022008383437,0.01372180913442994,-0.6255373134328357,0.1942393759639691,0.013700589226329558,0.0,0.0,0.0,0.006890547263681485,0.0024933663629528972,0.00017586850328381244
TYR  24,R TYR  24,0.0,0.0,0.0,-0.01315920398009959,0.0010243441601300019,7.225166624780547e-05,0.37298009950248745,0.3070539998240536,0.021657919260774303,-0.3565223880597014,0.30334352519032665,0.021396202559208915,0.0,0.0,0.0,0.0032985074626863363,0.007830317897080915,0.0005523080399485142
CYS  25,R CYS  25,0.0,0.0,0.0,-0.0031641791044776436,0.0003836333860429759,2.705941269424022e-05,1.4589154228855723,0.30041571165950354,0.02118969051540716,-1.4571940298507469,0.29899935467105876,0.02108978839617814,0.0,0.0,0.0,-0.0014427860696518608,0.003679709078783381,0.0002595466666354939
LEU  26,R LEU  26,0.0,0.0,0.0,-0.0034129353233830844,0.000492361393780619,3.472849505211885e-05,0.7242985074626863,0.18941496851167897,0.01336030176177072,-0.7152039800995025,0.18836622312402407,0.013286328965637289,0.0,0.0,0.0,0.005681592039801012,0.0033155910082616224,0.0002338637581657525
GLU  27,R GLU  27,0.0,0.0,0.0,-0.00805970149253731,0.0006589739578028495,4.6480439210122884e-05,122.59532338308463,1.7607351782857186,0.1241926838691839,-122.4854776119403,1.754347929419488,0.12374216207066453,0.0,0.0,0.0,0.10178606965174343,0.012493939027108936,0.0008812545117575928
HIP  28,R HIP  28,0.0,0.0,0.0,-0.01316417910447763,0.0013993283562190979,9.870101212057596e-05,-130.20731343283578,1.7850372116692237,0.12590681713953436,130.08479104477615,1.7827598778890907,0.125746186399768,0.0,0.0,0.0,-0.13568656716417626,0.00913939962629233,0.0006446435457985007
GLY  29,R GLY  29,0.0,0.0,0.0,-0.002238805970149243,0.000426353936032425,3.0072687958452822e-05,-0.3397363184079602,0.28025891569270656,0.019767939748913506,0.3410447761194029,0.27894228612765776,0.019675071859771808,0.0,0.0,0.0,-0.0009303482587063458,0.001862199090015607,0.00013134939639983795
ILE  30,R ILE  30,0.0,0.0,0.0,-0.004562189054726379,0.0005530226161827096,3.900720777951265e-05,-0.8280099502487563,0.20417222731913084,0.014401198541963407,0.8272985074626866,0.20388349138042866,0.014380832679112967,0.0,0.0,0.0,-0.005273631840795841,0.0013081266251567802,9.226813800422388e-05
GLN  31,R GLN  31,0.0,0.0,0.0,-0.002144278606965189,0.00043944741645718925,3.0996230859846606e-05,0.5975422885572141,1.0670104698357192,0.07526111569738476,-0.5950199004975126,1.0644579540415762,0.0750810751149039,0.0,0.0,0.0,0.0003781094527361619,0.0027347621083048555,0.00019289524635090468
PRO  32,R PRO  32,0.0,0.0,0.0,-0.001094527363184054,0.000292561003542083,2.063566212196001e-05,0.4518905472636814,0.24574105199785834,0.017333237366316923,-0.4513980099502491,0.24512571816821302,0.01728983506441394,0.0,0.0,0.0,-0.0006019900497512725,0.000903721449127255,6.374359620992886e-05
ASP  33,R ASP  33,0.0,0.0,0.0,-0.0011741293532338457,0.0003792206766200913,2.6748164169691264e-05,98.29684079601992,1.4743296223509175,0.10399119354556825,-98.25591542288569,1.4713913873332132,0.10378394642675826,0.0,0.0,0.0,0.03975124378109274,0.0029988075482975437,0.00021151957569953442
GLY  34,R GLY  34,0.0,0.0,0.0,-0.0011194029850746068,0.0003536190177894052,2.4942362388198062e-05,0.9466368159203975,0.18610416073959551,0.013126775387071757,-0.9419601990049749,0.18501305159812848,0.013049814482136055,0.0,0.0,0.0,0.0035572139303483054,0.0012998125387245125,9.168170756273694e-05
GLN  35,R GLN  35,0.0,0.0,0.0,-0.002447761194029835,0.0005071699477561936,3.577300991450655e-05,0.5983980099502489,1.0460203572860018,0.0737805873110526,-0.5934925373134327,1.0436373968546082,0.0736125062417478,0.0,0.0,0.0,0.0024577114427858566,0.0029064095810900897,0.000205002325591132
MET  36,R MET  36,0.0,0.0,0.0,-0.007567164179104435,0.001091220694857858,7.696877330521634e-05,-2.18752736318408,0.39970474239374587,0.028192998768531905,2.1872985074626867,0.39874255144902765,0.02812513105208432,0.0,0.0,0.0,-0.00779601990049739,0.002959626183132628,0.0002087559352852916
PRO  37,R PRO  37,0.0,0.0,0.0,-0.004278606965174123,0.0007137526431288375,5.034422976384122e-05,-1.418228855721393,0.29612142420604354,0.0208867948325537,1.4142587064676617,0.29507525431282833,0.02081300369779144,0.0,0.0,0.0,-0.008248756218905307,0.0017949101462490357,0.00012660320025168728
SER  38,R SER  38,0.0,0.0,0.0,-0.0027860696517412998,0.0005633985141051772,3.973906719053353e-05,-0.9539950248756219,0.3924383590411242,0.027680467604439943,0.9542388059701487,0.39195323191234915,0.02764624937509839,0.0,0.0,0.0,-0.0025422885572139392,0.0014692377068137297,0.00010363203751552048
ASP  39,R ASP  39,0.0,0.0,0.0,-0.00893532338308458,0.0017047770224925033,0.00012024569988315622,123.24968159203979,2.8192755108530916,0.1988563621477738,-123.05304477611934,2.7892750360762517,0.19674029181202177,0.0,0.0,0.0,0.18770149253731575,0.031054765423099102,0.002190434264270014
LYS  40,R LYS  40,0.0,0.0,0.0,-0.01508955223880598,0.00578830011380456,0.0004082752108545872,-122.36884079601992,6.082963945537277,0.42905919504106393,122.35636815920391,6.099830681428423,0.4302488828625304,0.0,0.0,0.0,-0.027562189054727283,0.024920717333616265,0.0017577718715317608
THR  41,R THR  41,0.0,0.0,0.0,-0.00588557213930348,0.001301297016975003,9.178641458531903e-05,-0.1798308457711446,0.5285861186407399,0.03728359013869588,0.18980597014925388,0.5278370839833431,0.037230757307523774,0.0,0.0,0.0,0.00408955223880586,0.003127782788596885,0.00022061678772947936
ILE  42,R ILE  42,0.0,0.0,0.0,-0.003442786069651742,0.0006750420653964492,4.761379613475186e-05,1.570890547263682,0.22893692881082012,0.016147965904484397,-1.561253731343283,0.22698317885055425,0.016010159007588655,0.0,0.0,0.0,0.006194029850746486,0.002211944998349847,0.00015601857071064192
GLY  43,R GLY  43,0.0,0.0,0.0,-0.002422885572139306,0.0005420374606951283,3.82323746532436e-05,1.344278606965174,0.23312386900220441,0.016443289895269907,-1.3286368159203983,0.23077315957862346,0.016277483636661875,0.0,0.0,0.0,0.013218905472636915,0.00321406126991784,0.00022670240258374673
GLY  44,R GLY  44,0.0,0.0,0.0,-0.003985074626865675,0.0007562516358457538,5.3341877582969554e-05,-1.6103283582089551,0.22375926928028536,0.01578276195945728,1.6130248756218903,0.22377090358590448,0.01578358258010348,0.0,0.0,0.0,-0.0012885572139304342,0.0024242387958416604,0.00017099262064412425
GLY  45,R GLY  45,0.0,0.0,0.0,-0.008711442786069641,0.0016560813328622757,0.00011681097076396702,0.4892437810945275,0.30247198015639937,0.021334728512338523,-0.44293532338308456,0.29869360796445865,0.02106822268627178,0.0,0.0,0.0,0.037597014925373234,0.007947075625022589,0.0005605434951006413
ASP  46,R ASP  46,0.0,0.0,0.0,-0.03503482587064679,0.007284808775803569,0.000513830793238129,139.1109353233831,3.0377676473698183,0.21426760920693896,-138.67535820895517,2.9836986214658037,0.2104538741694248,0.0,0.0,0.0,0.4005422885572144,0.05519273739749966,0.0038929955350561285
ASP  47,R ASP  47,0.0,0.0,0.0,-0.0996865671641791,0.059441231218848915,0.004192661184145232,156.21161691542287,6.856809845056566,0.48364207629867234,-155.31355721393027,6.554901797139517,0.4623471244996005,-0.007168513432835817,0.024817184917659007,0.0017504692579622908,0.7912046208955174,0.24733992455501416,0.01744601314116757
SER  48,R SER  48,0.0,0.0,0.0,-0.16950746268656716,0.04184526333662253,0.002951537303893524,-1.077029850746269,1.4109556865322481,0.09952114076662799,1.3035820895522385,1.4128194824631615,0.09965260279550046,-0.01938820298507463,0.02906686322975537,0.0020502184545869444,0.037656573134328374,0.07845915101605319,0.00553408181931608
PHE  49,R PHE  49,0.0,0.0,0.0,-0.053179104477611955,0.007192987269883669,0.0005073542035739153,-0.26622388059701474,0.34282753830717416,0.024181190114056096,0.24363681592039813,0.34151786217835894,0.02408881268249065,0.0,0.0,0.0,-0.07576616915422904,0.02711684776275279,0.001912674968536272
ASN  50,R ASN  50,0.0,0.0,0.0,-0.06900995024875624,0.02702440210167005,0.001906154354361286,0.11739303482587067,2.9943347104092144,0.2112040860400365,0.1448955223880596,2.9851886719259264,0.21055897422537037,-0.00021947462686567164,0.0023974133147196403,0.0001691004970938528,0.19305913233830832,0.06557548911394279,0.004625338375430278
THR  51,R THR  51,0.0,0.0,0.0,-0.10625373134328354,0.017048374209627695,0.001202499600627769,-2.853243781094529,1.258939996860514,0.0887987807414601,3.0044228855721395,1.267655478908836,0.08941352344674791,-0.0001513791044776116,0.001339224927608336,9.446164313370885e-05,0.04477399402985104,0.04898791820939885,0.0034553413339039074
PHE  52,R PHE  52,0.0,0.0,0.0,-0.033970149253731347,0.003351557813721824,0.00023640066102053171,-1.5771194029850746,0.2356440220882163,0.016621047788321006,1.4874328358208957,0.23589175930050466,0.016638521823978267,0.0,0.0,0.0,-0.1236567164179105,0.02549503057936922,0.0017982808045338978
PHE  53,R PHE  53,0.0,0.0,0.0,-0.015044776119402982,0.0012902177203082733,9.100494125225157e-05,2.57447263681592,0.22392698369641645,0.015794591622270714,-2.5863532338308457,0.23076879860575059,0.0162771760373522,0.0,0.0,0.0,-0.02692537313432854,0.016217716587991877,0.0011439095294577335
SER  54,R SER  54,0.0,0.0,0.0,-0.006298507462686534,0.0007333205072559987,5.1724440481222204e-05,-1.348432835820896,0.9725788853738503,0.06860042528750875,1.3547711442786068,0.9735598918648724,0.06866962015026587,0.0,0.0,0.0,3.980099502504357e-05,0.00527628770071294,0.0003721606397706516
GLU  55,R GLU  55,0.0,0.0,0.0,-0.007920398009950265,0.0013096016791398798,9.237218029023729e-05,125.36482089552237,3.16362389468609,0.22314482443423372,-125.1803731343284,3.1348230123048397,0.22111336682218632,0.0,0.0,0.0,0.1765273631840803,0.028531042664696745,0.0020124245859418468
THR  56,R THR  56,0.0,0.0,0.0,-0.0026119402985074623,0.0005073163382767286,3.5783335505692814e-05,1.3305522388059703,0.4788611682057606,0.033776262559886,-1.3236368159203982,0.4774479653738329,0.03367658291770408,0.0,0.0,0.0,0.004303482587064634,0.0020006063287245157,0.00014111189030248028
GLY  57,R GLY  57,0.0,0.0,0.0,-0.0010945273631840784,0.00038117375740055466,2.6885923866283014e-05,0.27413432835820883,0.2535542899968224,0.01788434068313983,-0.273258706467662,0.2527154865665449,0.017825176050928492,0.0,0.0,0.0,-0.00021890547263677854,0.001098094593982432,7.74536207663536e-05
ALA  58,R ALA  58,0.0,0.0,0.0,-0.001089552238805968,0.0003337414891790719,2.3540309622257817e-05,-0.39913432835820895,0.14277375508114862,0.010070484220615744,0.39842288557213956,0.14245420063039682,0.010047944587529157,0.0,0.0,0.0,-0.001800995024875607,0.0007598107940544003,5.359292124683116e-05
GLY  59,R GLY  59,0.0,0.0,0.0,-0.0013631840796019742,0.0004809172526803724,3.3921287576886244e-05,-0.0895671641791045,0.4927119961606525,0.034753224637285474,0.09316915422885567,0.49043211857415636,0.03459241447125254,0.0,0.0,0.0,0.002238805970149216,0.0024943092578498197,0.00017593500996198843
LYS  60,R LYS  60,0.0,0.0,0.0,-0.0026119402985074884,0.0004974129253711854,3.508480261819657e-05,-98.860368159204,1.4729109479104388,0.10389112796587602,98.82237810945273,1.470206313177306,0.10370035774072461,0.0,0.0,0.0,-0.04060199004975196,0.0034004383709065446,0.00023984842969162852
HIE  61,R HIE  61,0.0,0.0,0.0,-0.007273631840796054,0.0009249183068839123,6.523870727879251e-05,-0.9634975124378105,0.7488073510581937,0.052816798219158724,0.9793930348258705,0.7439949243870393,0.05247735581374475,0.0,0.0,0.0,0.008621890547263839,0.006160079989785692,0.0004344985414133617
VAL  62,R VAL  62,0.0,0.0,0.0,-0.0036517412935323386,0.0005165032186366564,3.643132808422206e-05,1.824825870646767,0.20582404340393837,0.014517708665325776,-1.812094527363183,0.2060474418150146,0.014533465974310017,0.0,0.0,0.0,0.009079601990049797,0.0030063997808979104,0.00021205509049745916
PRO  63,R PRO  63,0.0,0.0,0.0,-0.0040796019900497926,0.0004389401990072345,3.096045449938535e-05,-1.0909054726368161,0.15360696767176088,0.010834600121260998,1.0970646766169148,0.15288828163959192,0.010783907917064078,0.0,0.0,0.0,0.0020796019900496416,0.00439285170592428,0.0003098478691890655
ARG  64,R ARG  64,0.0,0.0,0.0,-0.022532338308457606,0.0020025354587765915,0.00014124796064494556,-141.76902487562202,1.8403200279598044,0.1298061663498221,141.79611442786074,1.8570838215408472,0.1309885931805768,0.0,0.0,0.0,0.004557213930352627,0.03452964636092035,0.0024355334677822974
ALA  65,R ALA  65,0.0,0.0,0.0,-0.002850746268656714,0.00039601490034095807,2.7932737377017447e-05,0.11217910447761191,0.21923911333771737,0.015463934741748528,-0.10957213930348256,0.21852919934204476,0.015413861269300095,0.0,0.0,0.0,-0.00024378109452740765,0.00296669298973852,0.00020925438939105025
VAL  66,R VAL  66,0.0,0.0,0.0,-0.002786069651741296,0.00042203602110348017,2.976812572197466e-05,0.8873781094527372,0.16109811700295076,0.011362985055110682,-0.8837910447761197,0.16080251513899674,0.011342134907232723,0.0,0.0,0.0,0.0008009950248756976,0.0024044318543603974,0.0001695955467103866
PHE  67,R PHE  67,0.0,0.0,0.0,-0.0024925373134327402,0.0004999443052073403,3.526335238514705e-05,-0.06735820895522389,0.17024255755469114,0.012007984160375648,0.06272636815920396,0.16980234266162794,0.01197693379588987,0.0,0.0,0.0,-0.00712437810945273,0.0014927528865876988,0.00010529067041149007
VAL  68,R VAL  68,0.0,0.0,0.0,-0.0012437810945273853,0.0004293621693610237,3.0284872377433503e-05,0.5701791044776119,0.10618611166082867,0.007489790832503708,-0.568074626865672,0.10602538606641349,0.007478454123166006,0.0,0.0,0.0,0.0008606965174132362,0.000941311413165013,6.639498784336035e-05
ASP  69,R ASP  69,0.0,0.0,0.0,-0.000721393034825879,0.0004483136448186626,3.162160639024324e-05,90.31440298507461,0.6277856859335288,0.04428058812719974,-90.2899950248756,0.6270001269427093,0.04422517906818246,0.0,0.0,0.0,0.023686567164179367,0.001170222862948309,8.25411565958087e-05
LEU  70,R LEU  70,0.0,0.0,0.0,-0.0006865671641791144,0.0004638886647140367,3.27201835902545e-05,-0.5762437810945271,0.12452562833837422,0.008783360601050947,0.5752835820895521,0.1242972851818834,0.008767254516616738,0.0,0.0,0.0,-0.0016467661691543678,0.0007977592936448874,5.626960202828734e-05
GLU  71,R GLU  71,0.0,0.0,0.0,-0.0004328358208955355,0.0004954684379909949,3.49476490533256e-05,82.64364179104477,0.5095980867278975,0.03594427763234522,-82.62819900497517,0.5090513664874086,0.03590571495987222,0.0,0.0,0.0,0.01500995024875436,0.000992459379226211,7.000268720549539e-05
PRO  72,R PRO  72,0.0,0.0,0.0,-0.0003731343283582275,0.00048363736555284925,3.4113149545810445e-05,0.7012537313432838,0.13492327024733694,0.009516753714626396,-0.7005323383084578,0.1348223825070617,0.009509637642096693,0.0,0.0,0.0,0.000348258706467641,0.0007649728982526316,5.395702800331393e-05
THR  73,R THR  73,0.0,0.0,0.0,-0.000353233830845767,0.0004779745721184204,3.371372689356172e-05,-0.24237810945273655,0.10467222622878315,0.007383009587263158,0.24249253731343265,0.10452418222916925,0.007372567368654974,0.0,0.0,0.0,-0.00023880597014945388,0.0007807934267699432,5.507292204633909e-05
VAL  74,R VAL  74,0.0,0.0,0.0,-0.0006915422885572151,0.00046185663543383735,3.257685529584601e-05,0.3232089552238804,0.13274633018848558,0.00936320420197662,-0.3213233830845771,0.1325308934246572,0.009348008464290508,0.0,0.0,0.0,0.0011940298507458758,0.0008268890202711874,5.832425452498936e-05
ILE  75,R ILE  75,0.0,0.0,0.0,-0.0007960199004974938,0.00040295436281225866,2.8422209320072163e-05,0.6512139303482585,0.10214402574306718,0.007204684074402023,-0.6504029850746265,0.10197444705310355,0.007192722915851134,0.0,0.0,0.0,1.4925373134620565e-05,0.0007294625019108625,5.145231776560712e-05
ASP  76,R ASP  76,0.0,0.0,0.0,-0.00042786069651741716,0.0004947685528538086,3.48982829620137e-05,84.32595024875623,0.6863960372184774,0.048414643559476826,-84.30822388059697,0.685614061574203,0.048359487250237115,0.0,0.0,0.0,0.01729850746268588,0.0011287503596079246,7.961591175482657e-05
GLU  77,R GLU  77,0.0,0.0,0.0,-0.0005671641791044986,0.0004954684379909969,3.4947649053325736e-05,85.77761194029848,1.0051803178071013,0.07089995303125914,-85.75748756218908,1.0037784393539144,0.07080107214916694,0.0,0.0,0.0,0.019557213930346477,0.001617060843058642,0.0001140586776228022
VAL  78,R VAL  78,0.0,0.0,0.0,-0.0009502487562188904,0.00023922020458051358,1.6873292252566222e-05,0.009184079601990086,0.17587385502361988,0.0124051852585061,-0.008522388059701484,0.17571106639027778,0.012393703033622153,0.0,0.0,0.0,-0.00028855721393028554,0.0007236711327793198,5.1043826082931876e-05
ARG  79,R ARG  79,0.0,0.0,0.0,-0.000731343283582067,0.0004432609673109556,3.1265217997402397e-05,-86.9723930348259,2.045097078244782,0.14425002581451857,86.95069154228854,2.042513631462307,0.14406780352833629,0.0,0.0,0.0,-0.022432835820896727,0.0027330147401808617,0.0001927719965063497
THR  80,R THR  80,0.0,0.0,0.0,-0.00042786069651740946,0.0004947685528537997,3.489828296201308e-05,-0.8421940298507463,0.18591360311998106,0.013113334488915405,0.840985074626866,0.1856604314255821,0.013095477134445026,0.0,0.0,0.0,-0.0016368159203981026,0.0007278659674775167,5.1339706909294343e-05
GLY  81,R GLY  81,0.0,0.0,0.0,-0.00033333333333332893,0.0004714045207910256,3.3250311203587336e-05,-0.5842587064676618,0.20834711453639174,0.014695672381503313,0.5833631840796023,0.20797283222357385,0.014669272542659362,0.0,0.0,0.0,-0.0012288557213930773,0.0008907279063015259,6.282710236326896e-05
THR  82,R THR  82,0.0,0.0,0.0,-0.0006965174129353174,0.00045976179312031074,3.24290965116699e-05,-0.8907412935323377,0.4703453401928349,0.0331756023644537,0.889507462686567,0.4696101073543702,0.033123743038529066,0.0,0.0,0.0,-0.0019303482587059745,0.001085922758268462,7.65950856705736e-05
TYR  83,R TYR  83,0.0,0.0,0.0,-0.0021791044776118935,0.0003834397784676199,2.7045756668792784e-05,0.14135820895522389,0.2035816387266862,0.014359541634517713,-0.14220895522388055,0.203037619040597,0.014321169444465334,0.0,0.0,0.0,-0.003029850746268583,0.0009082838651620877,6.406540422471807e-05
ARG  84,R ARG  84,0.0,0.0,0.0,-0.0009054726368158897,0.0002925610035420615,2.063566212195849e-05,-86.54299004975118,1.0009119423454758,0.07059888503938953,86.52205970149254,0.9995188327042823,0.07050062266160692,0.0,0.0,0.0,-0.02183582089552046,0.0016046916437133718,0.00011318622156981546
GLN  85,R GLN  85,0.0,0.0,0.0,-0.0010049751243781098,0.00021154519030319334,1.4921247253633027e-05,0.7200547263681591,0.8026206714747987,0.05661249718222335,-0.718512437810946,0.8012944509410894,0.056518952798312004,0.0,0.0,0.0,0.0005373134328352049,0.0014895492477464663,0.0001050647031503443
LEU  86,R LEU  86,0.0,0.0,0.0,-0.0023333333333333955,0.0004714045207909795,3.3250311203584083e-05,0.5149900497512434,0.18637994121701382,0.013146227442140395,-0.5106616915422887,0.18582842612299033,0.013107326566775464,0.0,0.0,0.0,0.0019950248756215724,0.0011568421265881477,8.159735222294875e-05
PHE  87,R PHE  87,0.0,0.0,0.0,-0.002119402985074663,0.0003242621042149308,2.2871685359708535e-05,-1.0666069651741295,0.1720166593553214,0.012133119653091788,1.0630049751243775,0.17171686453953483,0.012111973757194569,0.0,0.0,0.0,-0.005721393034825952,0.0008650137604238523,6.101336635723241e-05
HIE  88,R HIE  88,0.0,0.0,0.0,-0.001855721393034828,0.0003915520869642013,2.7617954792048396e-05,-0.21650746268656712,0.5462810232947598,0.03853169248077076,0.2157164179104478,0.5449965303455252,0.03844109133373637,0.0,0.0,0.0,-0.0026467661691538576,0.0015580323060567867,0.00010989512564432162
PRO  89,R PRO  89,0.0,0.0,0.0,-0.0008457711442786099,0.00036116798831605206,2.5474825714719676e-05,-0.11562686567164174,0.2188596294150396,0.015437168009633571,0.11480597014925366,0.21837098645550737,0.015402701792710947,0.0,0.0,0.0,-0.001666666666666883,0.0008715134279273789,6.147181755504751e-05
GLU  90,R GLU  90,0.0,0.0,0.0,-0.001154228855721426,0.0003611679883160597,2.5474825714720215e-05,95.72334825870641,1.2220469118849833,0.08619654316716117,-95.68711940298513,1.2197225953516773,0.08603259851949767,0.0,0.0,0.0,0.03507462686566788,0.00243101906954372,0.00017147086427713118
GLN  91,R GLN  91,0.0,0.0,0.0,-0.0022786069651741037,0.0004483136448186985,3.162160639024578e-05,-0.8724726368159208,0.22396888220583017,0.015797546915263312,0.8764527363184078,0.22348617107478275,0.015763499097262268,0.0,0.0,0.0,0.0017014925373136033,0.0015063539590499278,0.0001062500160947109
LEU  92,R LEU  92,0.0,0.0,0.0,-0.0011641791044775566,0.00037043801928329984,2.6128683284881842e-05,-0.11517910447761208,0.2443507139424258,0.01723517048112085,0.11477114427860702,0.24397603536825904,0.017208742692156383,0.0,0.0,0.0,-0.0015721393034825598,0.0008322001651783234,5.869887380253318e-05
ILE  93,R ILE  93,0.0,0.0,0.0,-0.0010995024875622215,0.0002993355016216852,2.1113498373969e-05,0.07160696517412937,0.15948227728310985,0.011249012508878685,-0.07146268656716416,0.15923901697795592,0.01123185424990341,0.0,0.0,0.0,-0.0009552238805969804,0.0007003801914423854,4.9401009746809225e-05
THR  94,R THR  94,0.0,0.0,0.0,-0.0005074626865671464,0.0004999443052072725,3.526335238514226e-05,-0.2999601990049755,0.17438636810558011,0.012300266020877462,0.29968159203980077,0.17423615274916027,0.012289670646568924,0.0,0.0,0.0,-0.000786069651741998,0.0007655550941076321,5.399809293270349e-05
GLY  95,R GLY  95,0.0,0.0,0.0,-0.0001791044776119482,0.0003834397784676327,2.704575666879369e-05,-0.1275223880597015,0.12324723664070844,0.00869318980312109,0.12739800995024875,0.12310494166647565,0.008683153089497709,0.0,0.0,0.0,-0.0003034825870646962,0.0007414103884656363,5.2295056705625675e-05
LYS  96,R LYS  96,0.0,0.0,0.0,-0.00031840796019900195,0.0004658587029142097,3.28591393710111e-05,-77.71872636815915,1.2349465715524661,0.08710641500641388,77.70834825870641,1.2339782036506464,0.08703811160100519,0.0,0.0,0.0,-0.010696517412930682,0.0012976970841959625,9.153249490501084e-05
GLU  97,R GLU  97,0.0,0.0,0.0,-0.000328358208955228,0.00046961590216574537,3.312415177300889e-05,78.86810447761195,0.5528913634088275,0.038997949922649947,-78.85697512437807,0.5524359483243576,0.038965827419327276,0.0,0.0,0.0,0.010800995024873462,0.0008810887684469906,6.214721000063365e-05
ASP  98,R ASP  98,0.0,0.0,0.0,-0.000353233830845756,0.00047797457211840526,3.371372689356066e-05,79.29596019900502,0.47221688288000774,0.03330761080738266,-79.28467164179102,0.4717699199379799,0.0332760844722216,0.0,0.0,0.0,0.01093532338308532,0.0008527368989383567,6.0147423314702646e-05
ALA  99,R ALA  99,0.0,0.0,0.0,-0.00033333333333332974,0.00047140452079102665,3.325031120358741e-05,-0.3262338308457712,0.14392196631443083,0.010151472796563265,0.3260199004975123,0.14378407526735276,0.010141746712010999,0.0,0.0,0.0,-0.0005472636815919982,0.0007524454163601366,5.307340756025199e-05
ALA 100,R ALA 100,0.0,0.0,0.0,-0.00023383084577114174,0.0004232658518438403,2.9854871294070773e-05,-0.25160696517412934,0.1318291512739717,0.00929851138934559,0.2514477611940299,0.13163683839015547,0.009284946684398297,0.0,0.0,0.0,-0.00039303482587062336,0.0007660399193195624,5.4032289866472764e-05
ASN 101,R ASN 101,0.0,0.0,0.0,-0.00046268656716418337,0.0004986057638355282,3.5168938956321745e-05,-1.0232487562189052,0.25044181419932354,0.017664803567316652,1.0229402985074623,0.2504225809957008,0.01766344696173123,0.0,0.0,0.0,-0.0007711442786067234,0.000856559811412293,6.041707077003286e-05
ASN 102,R ASN 102,0.0,0.0,0.0,-0.0004925373134328323,0.0004999443052072863,3.526335238514324e-05,1.2639800995024877,0.2182910321757381,0.015397062252640507,-1.2618855721393039,0.21816507931297635,0.015388178222685124,0.0,0.0,0.0,0.0016019900497520705,0.000766718159573006,5.408012924539929e-05
TYR 103,R TYR 103,0.0,0.0,0.0,-0.0016368159203979601,0.00048091725268037394,3.3921287576886345e-05,0.7956616915422883,0.21095076168586188,0.014879319491715464,-0.7958805970149255,0.21091590286470846,0.014876860740048008,0.0,0.0,0.0,-0.0018557213930351921,0.0011170677687542974,7.879188533077901e-05
ALA 104,R ALA 104,0.0,0.0,0.0,-0.0004179104477611613,0.0004932152728912534,3.478872304083477e-05,0.7524427860696515,0.09955601918227903,0.007022140166255503,-0.7516517412935318,0.0993534226711449,0.0070078501101638315,0.0,0.0,0.0,0.00037313432835818776,0.0007886474515595721,5.562690224156005e-05
ARG 105,R ARG 105,0.0,0.0,0.0,-0.0005621890547263592,0.0004961174472564255,3.4993426637327905e-05,-79.78746268656718,0.5823854187476949,0.04107830018536605,79.77651243781095,0.5818848350743228,0.041042991735427706,0.0,0.0,0.0,-0.011512437810946087,0.000925640575486315,6.528965217801021e-05
GLY 106,R GLY 106,0.0,0.0,0.0,-0.00042786069651737905,0.000494768552853764,3.4898282962010556e-05,0.3780298507462683,0.13413169849729417,0.009460920548273377,-0.37625870646766174,0.13396562541322507,0.009449206656097352,0.0,0.0,0.0,0.0013432835820895478,0.0008020912741817717,5.6575156376254955e-05
HIP 107,R HIP 107,0.0,0.0,0.0,-0.0016417910447760623,0.0004794739822152471,3.38194871273788e-05,-96.71363681592042,1.1966471411957698,0.08440498147721612,96.6829900497513,1.195045164484892,0.0842919867522436,0.0,0.0,0.0,-0.03228855721392813,0.0021570936795260683,0.00015214965698500044
TYR 108,R TYR 108,0.0,0.0,0.0,-0.0009303482587064685,0.00025455918020827876,1.7955220173646828e-05,0.612278606965174,0.3911311342365932,0.02758826307595819,-0.6117810945273633,0.3907708313419224,0.02756284926924447,0.0,0.0,0.0,-0.0004328358208952499,0.0007575270173403569,5.343183605754611e-05
THR 109,R THR 109,0.0,0.0,0.0,-0.00028855721393035406,0.00045309154507572943,3.195861349017642e-05,0.28009950248756205,0.22366842029790085,0.015776353966314268,-0.2797611940298506,0.22335105599815236,0.015753968814568503,0.0,0.0,0.0,4.975124378098189e-05,0.0007964551049119192,5.617761164778221e-05
ILE 110,R ILE 110,0.0,0.0,0.0,-0.000432835820895536,0.000495468437990995,3.494764905332561e-05,-0.012611940298507473,0.12620570217075916,0.008901863872250095,0.01304477611940298,0.12610286800260417,0.008894610509283236,0.0,0.0,0.0,-2.7396548269357095e-16,0.0007917484901418791,5.5845632638423905e-05
GLY 111,R GLY 111,0.0,0.0,0.0,-0.0003930348258706394,0.0004884244583591898,3.44508050381765e-05,0.4078009950248757,0.11754177916705216,0.008290757861569976,-0.4067462686567164,0.11727842577705269,0.008272182345664214,0.0,0.0,0.0,0.0006616915422885511,0.0008134290322001096,5.7374860167444986e-05
LYS 112,R LYS 112,0.0,0.0,0.0,-0.0006567164179104514,0.00047480518568916247,3.349017561127784e-05,-84.5415870646766,1.1359986045286703,0.08012716353257832,84.52509452736318,1.1346451375131477,0.0800316973300175,0.0,0.0,0.0,-0.01714925373134175,0.0015477835027678133,0.00010917223079755417
GLU 113,R GLU 113,0.0,0.0,0.0,-0.00048756218905472617,0.0004998452769196575,3.5256367468290743e-05,85.50503482587071,1.1509483581597064,0.08118163785076006,-85.48690049751247,1.1494529826177615,0.08107616219250277,0.0,0.0,0.0,0.017646766169152943,0.001660067129869156,0.00011709210720841755
ILE 114,R ILE 114,0.0,0.0,0.0,-0.000895522388059699,0.00030587912734207564,2.1575050145338693e-05,0.5811243781094524,0.1216205233267208,0.00857845029269309,-0.5792189054726369,0.12136881762355263,0.008560696341271462,0.0,0.0,0.0,0.0010099502487559598,0.0007464013149089689,5.264708951421342e-05
ILE 115,R ILE 115,0.0,0.0,0.0,-0.0015671641791044962,0.0004954684379909817,3.4947649053324666e-05,1.1084875621890542,0.11483079091349563,0.00809953949364095,-1.1052338308457714,0.11468950100834117,0.008089573672124373,0.0,0.0,0.0,0.001686567164178669,0.000861716819686061,6.078081808771774e-05
ASP 116,R ASP 116,0.0,0.0,0.0,-0.0011243781094527152,0.0003300124169507753,2.3277281147512912e-05,100.08133333333338,2.6941192938467533,0.190028523251487,-100.03855223880589,2.6885360029811975,0.18963470827807868,0.0,0.0,0.0,0.041656716417911674,0.005670607394548332,0.0003999738065000014
LEU 117,R LEU 117,0.0,0.0,0.0,-0.001139303482587053,0.0003462629381354212,2.4423504534813637e-05,1.3192238805970153,0.16403386565419042,0.011570056799152151,-1.3153383084577117,0.16358147961416583,0.011538147948151454,0.0,0.0,0.0,0.002746268656716492,0.0008867731807472122,6.254815753010304e-05
VAL 118,R VAL 118,0.0,0.0,0.0,-0.0018606965174129094,0.0003603446559647575,2.541675232828166e-05,1.1935223880597003,0.14854200453311944,0.010477345166828383,-1.1864328358208955,0.14801464468494901,0.010440148071139696,0.0,0.0,0.0,0.005228855721393057,0.001560508650357442,0.00011006979350390399
LEU 119,R LEU 119,0.0,0.0,0.0,-0.003184079601990031,0.00041242550798132206,2.9090252392288084e-05,1.6597412935323375,0.12340131004055346,0.0087040573028312,-1.6540845771144277,0.12274443705036442,0.008657725054450624,0.0,0.0,0.0,0.0024726368159205874,0.0015358072771266456,0.00010832749297250107
ASP 120,R ASP 120,0.0,0.0,0.0,-0.001945273631840758,0.0003338156457157757,2.3545540221062947e-05,108.47414925373131,1.4078744741450648,0.0993038088017451,-108.40870149253739,1.4041553968602876,0.0990414853159594,0.0,0.0,0.0,0.06350248756218797,0.004126271102948878,0.00029104472323090134
ARG 121,R ARG 121,0.0,0.0,0.0,-0.0032537313432836634,0.0004681906609361525,3.3023623007725465e-05,-105.7142089552239,1.2280311330738958,0.08661863758515392,105.66556716417908,1.2267134982077548,0.08652569878754042,0.0,0.0,0.0,-0.05189552238806089,0.0030048103806470097,0.00021194298284757742
ILE 122,R ILE 122,0.0,0.0,0.0,-0.006089552238805964,0.000538969256276653,3.8015960199730654e-05,1.706547263681591,0.1693467666303025,0.011944799940251303,-1.6869950248756225,0.16731679659558177,0.011801616893819844,0.0,0.0,0.0,0.013462686567164008,0.004710510186295424,0.0003322537708360746
ARG 123,R ARG 123,0.0,0.0,0.0,-0.008641791044776114,0.0016901955423154849,0.00011921720157159731,-123.12908457711443,7.084252621960102,0.4996846528534338,123.04282587064671,7.073059179995856,0.4988951283318489,0.0,0.0,0.0,-0.09490049751243591,0.014539705450192881,0.0010255517495168915
LYS 124,R LYS 124,0.0,0.0,0.0,-0.004900497512437814,0.0005730686805963587,4.0421148144451294e-05,-113.91779601990042,2.0494549653375245,0.14455740747004583,113.86090049751253,2.045304675093744,0.1442646685672467,0.0,0.0,0.0,-0.0617960199004982,0.006394430418553919,0.00045102834616398687
LEU 125,R LEU 125,0.0,0.0,0.0,-0.008174129353233842,0.0007494789985965128,5.2864172583814285e-05,1.9411840796019888,0.2213366247101598,0.01561188178682511,-1.9085223880597006,0.22090186188294744,0.015581215981413857,0.0,0.0,0.0,0.024487562189054235,0.009140206651885334,0.0006447004689948918
ALA 126,R ALA 126,0.0,0.0,0.0,-0.011323383084577122,0.0011372921044561805,8.02183999828766e-05,2.4865174129353242,0.20931485233548358,0.014763931342892321,-2.448199004975124,0.20470969664260552,0.014439108705060542,0.0,0.0,0.0,0.02699502487562184,0.009165421450894436,0.0006464789837884743
ASP 127,R ASP 127,0.0,0.0,0.0,-0.010950248756218892,0.0012881057239337705,9.085597251390508e-05,132.81585074626867,2.5485826941388106,0.1797631629963905,-132.6031492537314,2.5285652820643616,0.17835124361163573,0.0,0.0,0.0,0.20175124378109244,0.02110640682116982,0.0014887311517840147
GLN 128,R GLN 128,0.0,0.0,0.0,-0.012457711442786068,0.001352886259139239,9.542523916392016e-05,1.492223880597016,0.8751837814825024,0.061730704333923254,-1.4095572139303485,0.8714357101790822,0.06146633576774396,0.0,0.0,0.0,0.07020895522388064,0.014042441687975452,0.00099047746805635
CYS 129,R CYS 129,0.0,0.0,0.0,-0.03719402985074625,0.004799167027548935,0.0003385071422654782,-1.6037562189054733,0.5423355382907928,0.03825339942577237,1.836383084577113,0.5395756740000242,0.03805873360798653,0.0,0.0,0.0,0.19543283582089566,0.03840911889572797,0.0027091703622093366
THR 130,R THR 130,0.0,0.0,0.0,-0.21758208955223882,0.041956201726269536,0.002959362294570317,3.575049751243782,0.8464332879546067,0.05970280087755603,-3.271507462686566,0.8309608304159801,0.05861145786841317,-0.005044764179104479,0.01138358822295333,0.0008029364045799702,0.08091543482587053,0.1014671419405902,0.00715694037214974
GLY 131,R GLY 131,0.0,0.0,0.0,-0.2528805970149255,0.06328051480410368,0.004463463368634965,2.8315472636815935,1.1274366289258775,0.0795232483371265,-2.6006019900497526,1.068053076362022,0.07533465549162409,-0.01803195223880596,0.01909588568186961,0.001346919924664371,-0.039967275621890404,0.1162539837440167,0.008199923775993894
LEU 132,R LEU 132,0.0,0.0,0.0,-0.15420895522388067,0.03248721324277545,0.002291471343225506,3.856228855721393,0.7881595649764539,0.055592489375316176,-3.5448109452736314,0.7813067024307994,0.05510912572005027,-0.00130724776119403,0.004467795270779477,0.0003151339806798083,0.15590170746268664,0.09025477682824133,0.006366081114609622
GLN 133,R GLN 133,0.0,0.0,0.0,-0.40973134328358163,0.08017026323488685,0.00565477436949572,-5.023054726368163,0.9774305701138224,0.06894263674359549,5.899910447761191,1.0210222425790334,0.07201735624972354,-0.050663570149253684,0.03708773723635003,0.002615967286177518,0.4164608079601996,0.21166216055967296,0.014929497699392403
GLY 134,R GLY 134,0.0,0.0,0.0,-0.03460199004975121,0.0038102762360392134,0.0002687561638300461,0.709696517412935,0.3089585981341286,0.02179225926757261,-0.6990049751243781,0.31700963617528166,0.022360135706116422,0.0,0.0,0.0,-0.023910447761194005,0.031876970278366674,0.0022484281232700775
PHE 135,R PHE 135,0.0,0.0,0.0,-0.035537313432835796,0.003425083177443394,0.00024158674031607354,1.6966766169154226,0.39962101436845543,0.028187093048975594,-1.758656716417911,0.3997989750672644,0.0281996454288456,0.0,0.0,0.0,-0.09751741293532346,0.03063118667775066,0.002160557323169773
SER 136,R SER 136,0.0,0.0,0.0,-0.01023383084577115,0.0007662337635096633,5.40459625814375e-05,-0.5868258706467664,0.6459009246818264,0.04555833855033409,0.6059950248756221,0.642394738439885,0.04531103124092038,0.0,0.0,0.0,0.008935323383084474,0.01293384606948582,0.0009122831621301787
VAL 137,R VAL 137,0.0,0.0,0.0,-0.0075771144278607,0.0006656262766297358,4.694965760210667e-05,0.5000149253731344,0.34049283096188226,0.024016512555024645,-0.4878706467661688,0.3391989292671777,0.023925247766253457,0.0,0.0,0.0,0.00456716417910446,0.006618736890659239,0.0004668497048348065
PHE 138,R PHE 138,0.0,0.0,0.0,-0.006641791044776108,0.0005825358666551024,4.108891196255655e-05,-0.39833333333333326,0.16373298653276516,0.011548834422232082,0.38090049751243804,0.16358961531392585,0.01153872179616722,0.0,0.0,0.0,-0.024074626865671758,0.0058095309394471635,0.00040977271783339405
HIP 139,R HIP 139,0.0,0.0,0.0,-0.004054726368159193,0.00041368391056694355,2.9179013266963408e-05,-105.86804477611948,0.8887120385871047,0.06268491401781717,105.83372139303485,0.8871994968716858,0.06257822755103977,0.0,0.0,0.0,-0.038378109452741824,0.0047322665472874165,0.0003337883462203485
SER 140,R SER 140,0.0,0.0,0.0,-0.0014029850746269017,0.0004904978126911977,3.459704817699682e-05,-0.5845671641791045,0.26621062382114224,0.01877704964072252,0.5915422885572138,0.26684905352259886,0.018822080999818153,0.0,0.0,0.0,0.005572139303482362,0.0029601028455470387,0.00020878955645971652
PHE 141,R PHE 141,0.0,0.0,0.0,-0.0036218905472636606,0.0005050180115601936,3.5621224038360946e-05,-0.627512437810945,0.12467195200383,0.008793681476643507,0.6168358208955225,0.12477505296028343,0.008800953657406033,0.0,0.0,0.0,-0.014298507462686481,0.002835532847376658,0.00020000306625201736
GLY 142,R GLY 142,0.0,0.0,0.0,-0.0006069651741293835,0.0004884244583592222,3.445080503817879e-05,-0.6016915422885573,0.1489220116381647,0.010504148801382262,0.6005572139303483,0.14866155076823004,0.01048577730811115,0.0,0.0,0.0,-0.0017412935323381919,0.0009633773088524974,6.795139612167638e-05
GLY 143,R GLY 143,0.0,0.0,0.0,-0.0005074626865671417,0.0004999443052072678,3.526335238514193e-05,0.5788756218905473,0.2336312940190404,0.01647908089637013,-0.5781940298507463,0.23335734168776717,0.01645975778878835,0.0,0.0,0.0,0.00017412935323397075,0.000905773281234883,6.388832128808818e-05
GLY 144,R GLY 144,0.0,0.0,0.0,-0.0003731343283581811,0.00048363736555278897,3.4113149545806196e-05,0.8885572139303481,0.10170847991082481,0.007173963040074259,-0.8864129353233832,0.10180736678737781,0.007180937982558521,0.0,0.0,0.0,0.0017711442786069072,0.0008962959621800346,6.321984274354515e-05
THR 145,R THR 145,0.0,0.0,0.0,-0.0008756218905473119,0.0003300124169508021,2.3277281147514802e-05,0.33829850746268636,0.2004351496164092,0.014137605404589644,-0.33332835820895534,0.20022820722105095,0.014123008813459521,0.0,0.0,0.0,0.004094527363183759,0.0013028937943297912,9.189904257598925e-05
GLY 146,R GLY 146,0.0,0.0,0.0,-0.0008059701492537293,0.0003954519790893053,2.7893031973324757e-05,1.2445522388059698,0.08342296775897397,0.005884202457070548,-1.240960199004976,0.0831120948263662,0.005862275171060148,0.0,0.0,0.0,0.0027860696517411987,0.001304033152496867,9.19794067047932e-05
SER 147,R SER 147,0.0,0.0,0.0,-0.0011243781094526987,0.00033001241695077303,2.3277281147512752e-05,1.2584477611940303,0.16688906109716023,0.01177144675796397,-1.255671641791045,0.16658266034659486,0.011749834915353264,0.0,0.0,0.0,0.0016517412935323707,0.0011962251791946118,8.437521857245856e-05
GLY 148,R GLY 148,0.0,0.0,0.0,-0.0006865671641790819,0.00046388866471401455,3.2720183590252936e-05,1.2081293532338306,0.12256549953270546,0.008645103775091287,-1.2059552238805968,0.12234911709044656,0.008629841334391678,0.0,0.0,0.0,0.0014875621890547835,0.001070218523909218,7.548739438500274e-05
PHE 149,R PHE 149,0.0,0.0,0.0,-0.0018308457711442095,0.0003748880842544208,2.6442566666648452e-05,0.9369601990049752,0.1423817949399026,0.010042837483893825,-0.9334577114427858,0.14207309958121175,0.010021063792104976,0.0,0.0,0.0,0.0016716417910445124,0.0014112701279960004,9.954331975741817e-05
THR 150,R THR 150,0.0,0.0,0.0,-0.0025273631840795822,0.0004992506946985727,3.5214428871999775e-05,1.3038507462686566,0.21914850507261843,0.015457543727493719,-1.2898855721393034,0.21865284472938937,0.01542258254248856,0.0,0.0,0.0,0.011437810945273767,0.003322973430824887,0.0002343844741046939
SER 151,R SER 151,0.0,0.0,0.0,-0.002144278606965201,0.0004721914633912217,3.3305817854885406e-05,1.71539303482587,0.5496399542923283,0.03876861320608141,-1.7070746268656718,0.548590005770094,0.03869455554737789,0.0,0.0,0.0,0.006174129353233823,0.0024886863131695787,0.0001755383980241461
LEU 152,R LEU 152,0.0,0.0,0.0,-0.0022338308457711216,0.0004461552183372445,3.146936272466111e-05,1.4979999999999996,0.15668633305165797,0.011051801808294712,-1.4927960199004966,0.15628384428392,0.011023412439519082,0.0,0.0,0.0,0.0029701492537314383,0.0015988504818450417,0.00011277421777828075
LEU 153,R LEU 153,0.0,0.0,0.0,-0.003915422885572119,0.00047610666608036676,3.358197496008403e-05,1.2486417910447742,0.1564764094399652,0.011036994938377443,-1.232402985074627,0.1555426123918963,0.010971129972981733,0.0,0.0,0.0,0.012323383084576745,0.003985034254241291,0.00028108264402754336
MET 154,R MET 154,0.0,0.0,0.0,-0.00951741293532331,0.0012301944487450073,8.67712261075876e-05,1.1942487562189061,0.592308283159578,0.04177820507633415,-1.1743283582089552,0.5927533626199886,0.041809598560945085,0.0,0.0,0.0,0.010402985074627006,0.005553161534624095,0.0003916898142601711
GLU 155,R GLU 155,0.0,0.0,0.0,-0.005776119402985131,0.0008008868626950227,5.649020374006814e-05,113.147552238806,1.6229416840909694,0.11447348016677354,-113.06769154228856,1.6166391968887086,0.11402893699506159,0.0,0.0,0.0,0.0740845771144281,0.007119296945643704,0.0005021564888605296
ARG 156,R ARG 156,0.0,0.0,0.0,-0.005587064676616919,0.0006792092569469955,4.7907727163813945e-05,-110.0054378109453,1.4283775743447764,0.10074998598548271,109.9566218905473,1.4264543442871283,0.10061433179653774,0.0,0.0,0.0,-0.05440298507463084,0.004373346572544582,0.00030847208315745484
LEU 157,R LEU 157,0.0,0.0,0.0,-0.010786069651741313,0.0011756251539548847,8.292220482351675e-05,1.8498855721393013,0.2571505199126496,0.018137999183614657,-1.8188407960198996,0.25438045805478565,0.01794261408490451,0.0,0.0,0.0,0.02025870646766136,0.0077042817014781615,0.0005434181321477243
SER 158,R SER 158,0.0,0.0,0.0,-0.013169154228855725,0.0019034516385745927,0.0001342591268267454,3.2505024875621884,0.668945774333605,0.047183796917334354,-3.1682686567164184,0.6684279749339548,0.0471472741636906,0.0,0.0,0.0,0.06906467661691547,0.014873957876280418,0.001049128097849986
VAL 159,R VAL 159,0.0,0.0,0.0,-0.0097960199004975,0.0012471595905817541,8.796785494928447e-05,1.9184179104477603,0.48381903660018555,0.034125963633487154,-1.892691542288557,0.4790356340447815,0.03378856843135305,0.0,0.0,0.0,0.01593034825870663,0.0056007395014669075,0.00039504570529257544
ASP 160,R ASP 160,0.0,0.0,0.0,-0.011930348258706466,0.002114890204061053,0.000149172853345676,128.706447761194,3.2518469085943993,0.22936759604203955,-128.4823184079602,3.2172881195019407,0.22693000700446478,0.0,0.0,0.0,0.21219900497512467,0.03448238715468411,0.0024322000603895283
TYR 161,R TYR 161,0.0,0.0,0.0,-0.03683084577114428,0.006602520533411761,0.0004657058911858359,2.1351293532338316,1.3633319672476993,0.09616202260580428,-2.0411044776119414,1.3632601632361006,0.09615695794132606,0.0,0.0,0.0,0.057194029850746154,0.022029992314393575,0.0015538758496356122
GLY 162,R GLY 162,0.0,0.0,0.0,-0.03697014925373134,0.008619029304212808,0.0006079394532683288,0.7114776119402986,0.6485271800241825,0.0457435803195197,-0.5932985074626863,0.6539813243394933,0.04612828599762616,0.0,0.0,0.0,0.08120895522388064,0.030255563517873278,0.0021340629082663267
LYS 163,R LYS 163,0.0,0.0,0.0,-0.6427064676616914,0.4583496877132418,0.03232949427586927,-191.03962189054732,17.029400367654432,1.2011612890025856,192.4161691542289,16.963607775102016,1.1965206373313038,-0.3363095641791046,0.2156742717888262,0.015212490205974432,0.39753123184080025,1.1967561071214023,0.08441266734100841
LYS 164,R LYS 164,0.0,0.0,0.0,-0.27302487562189054,0.08789735294555379,0.006199801254572221,-182.15703482587068,6.4239886838871065,0.4531132254505017,183.1139701492537,6.758438610127261,0.47670350437027414,-0.04299865074626865,0.06085766791789827,0.004292568925726801,0.6409117970149251,0.40553059513719697,0.028603922737655007
SER 165,R SER 165,0.0,0.0,0.0,-0.18295024875621896,0.030428408963950108,0.002146254486027468,-2.0892089552238824,1.0049990451317916,0.07088716704257868,2.432995024875621,1.0305366109182672,0.07268844804929778,-0.004421014925373136,0.00896431977593115,0.0006322943653107568,0.15641480597014915,0.11817991077656555,0.008335768194881082
LYS 166,R LYS 166,0.0,0.0,0.0,-0.12958706467661676,0.024556840994773954,0.0017321060135000507,-145.28620895522383,2.7335531332800302,0.19280997182756038,145.5637313432837,2.7678268317539456,0.19522745212334397,-0.0011150328358208953,0.002973499316995977,0.00020973447070016485,0.14682029054726226,0.09086343502919213,0.006409012553969325
LEU 167,R LEU 167,0.0,0.0,0.0,-0.03599502487562193,0.004772951893273242,0.00033665806926242776,-0.13159203980099518,0.28769731318911773,0.020292603855224228,0.1724925373134328,0.28983055814021835,0.020443071352605358,0.0,0.0,0.0,0.0049054726368155345,0.019508794289431846,0.0013760442522738011
GLU 168,R GLU 168,0.0,0.0,0.0,-0.015373134328358202,0.0012237592465016251,8.63173219386343e-05,117.116447761194,1.2490232556117413,0.08809930774511751,-117.0114129353234,1.2437510043461075,0.08772743181352553,0.0,0.0,0.0,0.08966169154228851,0.014865398573548462,0.001048524371184307
PHE 169,R PHE 169,0.0,0.0,0.0,-0.007228855721392957,0.0005963096995610537,4.206044322793471e-05,0.07082089552238799,0.1565243698896351,0.011040377807668372,-0.07605970149253727,0.1567900850311971,0.01105911990868517,0.0,0.0,0.0,-0.012467661691542025,0.007254451301548684,0.0005116895421007066
SER 170,R SER 170,0.0,0.0,0.0,-0.003119402985074639,0.000406014045036956,2.8638022664383238e-05,0.18932338308457713,0.23156239802610326,0.016333152224541566,-0.18761194029850753,0.23153910441295808,0.01633150921975062,0.0,0.0,0.0,-0.0014079601990051262,0.003695194717253165,0.00026063893935583725
ILE 171,R ILE 171,0.0,0.0,0.0,-0.0023084577114428455,0.0004618566354338377,3.257685529584603e-05,0.17458208955223892,0.17637035456043337,0.012440205635662822,-0.17262189054726365,0.1761435030029697,0.01242420476051205,0.0,0.0,0.0,-0.00034825870646744216,0.0026575920445694903,0.00018745208973777784
TYR 172,R TYR 172,0.0,0.0,0.0,-0.002805970149253703,0.0004429257982897033,3.1241576997431206e-05,-0.7778805970149251,0.17844297742048829,0.012586397180429625,0.7762935323383088,0.17844739015378275,0.012586708430637946,0.0,0.0,0.0,-0.004393034825870492,0.0012377765508492823,8.730602635541187e-05
PRO 173,R PRO 173,0.0,0.0,0.0,-0.0011791044776118921,0.000383439778467592,2.7045756668790816e-05,-0.21074626865671647,0.22698819812507234,0.01601051303991627,0.20571144278606968,0.22672761029933647,0.015992132591873376,0.0,0.0,0.0,-0.00621393034825833,0.0011965975707782465,8.44014850495485e-05
ALA 174,R ALA 174,0.0,0.0,0.0,-0.0005721393034825887,0.0004947685528538047,3.489828296201343e-05,-0.32987562189054737,0.14776746372613972,0.01042271327057771,0.3300895522388059,0.14777444133792172,0.01042320543336567,0.0,0.0,0.0,-0.00035820895522374396,0.0007603643903346938,5.363196891775722e-05
PRO 175,R PRO 175,0.0,0.0,0.0,-0.0005223880597015145,0.0004994985233039457,3.5231909354028196e-05,-0.43207462686567166,0.10086599850649167,0.007114538983575382,0.43113930348258667,0.1006527971278714,0.0070995009178049,0.0,0.0,0.0,-0.001457711442785845,0.0007723149515554842,5.447489651417065e-05
GLN 176,R GLN 176,0.0,0.0,0.0,-0.0006019900497512487,0.0004894875174626436,3.452578744597847e-05,-0.5740199004975121,0.24947048320799337,0.017596291161688416,0.5734427860696518,0.24922442474754627,0.01757893553605629,0.0,0.0,0.0,-0.0011791044776117729,0.0008450977711581481,5.960860078582727e-05
VAL 177,R VAL 177,0.0,0.0,0.0,-0.0005273631840796296,0.0004992506946986164,3.521442887200286e-05,-0.11432835820895532,0.37199664530904725,0.026238620288284248,0.1146019900497513,0.3716521280372905,0.026214319913562125,0.0,0.0,0.0,-0.0002537313432836287,0.0008524465857489695,6.0126946201166626e-05
SER 178,R SER 178,0.0,0.0,0.0,-0.00042288557213929586,0.0004940175756141762,3.484531311165528e-05,-0.9167512437810947,0.19646942924487226,0.013857885056811172,0.9161243781094531,0.1963751852597636,0.013851237598639429,0.0,0.0,0.0,-0.001049751243781168,0.0007580496300398268,5.346869831518242e-05
THR 179,R THR 179,0.0,0.0,0.0,-0.000313432835820882,0.0004638886647140115,3.2720183590252726e-05,-0.1287960199004976,0.19450670654152635,0.013719445271416055,0.12873631840796015,0.1943272234544112,0.01370678551055431,0.0,0.0,0.0,-0.0003731343283581546,0.0007823135906364219,5.518014613819983e-05
ALA 180,R ALA 180,0.0,0.0,0.0,-0.00024378109452733191,0.0004293621693609683,3.0284872377429596e-05,0.010980099502487586,0.14298982186228848,0.010085724396296713,-0.010875621890547263,0.14286207192520517,0.01007671361049192,0.0,0.0,0.0,-0.0001393034825869941,0.000705696446825809,4.977598948955748e-05
VAL 181,R VAL 181,0.0,0.0,0.0,-0.0003582089552238671,0.0004794739822151762,3.381948712737381e-05,0.46728358208955206,0.10332961401958983,0.0072883090237078835,-0.46684577114427817,0.10319667304660742,0.007278932090461772,0.0,0.0,0.0,7.960199004969442e-05,0.0007148961172810303,5.04248842118509e-05
VAL 182,R VAL 182,0.0,0.0,0.0,-0.0004825870646766383,0.0004996966976911545,3.524588749754752e-05,0.4776965174129358,0.06712113085144629,0.004734359537753894,-0.4769452736318406,0.06710689467918113,0.00473335539558451,0.0,0.0,0.0,0.0002686567164185061,0.0007514249723832051,5.3001430991716196e-05
GLU 183,R GLU 183,0.0,0.0,0.0,-0.0007711442786069322,0.0004200961558723101,2.9631298178358423e-05,87.27311442786065,0.690935094868803,0.04873480400085549,-87.2554825870646,0.6900485388974559,0.04867227116409519,0.0,0.0,0.0,0.01686069651741129,0.001254047184409969,8.845366836033907e-05
PRO 184,R PRO 184,0.0,0.0,0.0,-0.0007164179104477198,0.0004507363841952409,3.1792493250007e-05,1.0076119402985073,0.08233101890143975,0.005807182323130191,-1.0078955223880597,0.08212879116460409,0.005792918278371987,0.0,0.0,0.0,-0.0010000000000000733,0.0008866056912413008,6.253634373123335e-05
TYR 185,R TYR 185,0.0,0.0,0.0,-0.0008805970149255347,0.00032426210421498746,2.287168535971253e-05,1.0648308457711444,0.10155331537895888,0.007163018577845421,-1.0638109452736322,0.10152201966675031,0.007160811148505273,0.0,0.0,0.0,0.0001393034825869118,0.0007196582331741534,5.076077796859339e-05
ASN 186,R ASN 186,0.0,0.0,0.0,-0.0009452736318407758,0.00024835789003679453,1.7517814890134485e-05,0.5695223880597007,0.17041465597597988,0.012020123047070869,-0.5669402985074626,0.17008442860427342,0.011996830604183903,0.0,0.0,0.0,0.001636815920396281,0.0009836665145686455,6.938248635179022e-05
SER 187,R SER 187,0.0,0.0,0.0,-0.0012686567164178772,0.00044326096731101125,3.126521799740632e-05,1.5100696517412944,0.11107935008049287,0.007834933259169808,-1.5080099502487563,0.11084043436870057,0.007818081444182565,0.0,0.0,0.0,0.0007910447761194236,0.0014057873992628443,9.91565978899308e-05
ILE 188,R ILE 188,0.0,0.0,0.0,-0.0017860696517412724,0.0004100782295521408,2.8924688137365835e-05,1.284840796019901,0.12097207657475056,0.008532712385331095,-1.2838905472636817,0.12098011003910504,0.008533279022217352,0.0,0.0,0.0,-0.0008358208955221016,0.0013669555990275138,9.641761388474208e-05
LEU 189,R LEU 189,0.0,0.0,0.0,-0.0016218905472637074,0.0004849151415328455,3.420327691436442e-05,1.1523980099502484,0.10070157278915408,0.007102941287689534,-1.1505373134328354,0.10100342268348093,0.007124232137650617,0.0,0.0,0.0,0.00023880597014927605,0.001497157029609355,0.000105601314708684
THR 190,R THR 190,0.0,0.0,0.0,-0.0026517412935323356,0.0004764184923332971,3.360396948812543e-05,1.1215422885572146,0.14582477542276218,0.010285686602800997,-1.1108009950248754,0.14581406479330725,0.010284931133248085,0.0,0.0,0.0,0.008089552238806074,0.003086149494918463,0.00021768020161249652
THR 191,R THR 191,0.0,0.0,0.0,-0.004407960199004951,0.000539703547157015,3.806775308505348e-05,1.2614925373134338,0.4104253723427863,0.02894917370191171,-1.2446716417910448,0.4105015396699927,0.02895454613094338,0.0,0.0,0.0,0.012412935323383114,0.003325408266678838,0.00023455621418418587
HID 192,R HID 192,0.0,0.0,0.0,-0.004049751243781075,0.0004962670980910433,3.5003982193338634e-05,0.3872139303482588,0.34589818046461507,0.024397776512418246,-0.3745820895522385,0.34390346973407604,0.02425708046554907,0.0,0.0,0.0,0.00858208955223911,0.0032894339533225867,0.00023201878176325034
THR 193,R THR 193,0.0,0.0,0.0,-0.004094527363184087,0.0008262002579076321,5.827567297363915e-05,1.1397960199004973,0.6196259208386976,0.04370504267359222,-1.1172288557213932,0.6197031285426561,0.04371048848514198,0.0,0.0,0.0,0.018472636815920086,0.0045142667721330965,0.0003184118276540225
THR 194,R THR 194,0.0,0.0,0.0,-0.007691542288557224,0.0010095948201867954,7.12113280212306e-05,0.836905472636816,0.36523009311299104,0.025761344495687587,-0.7961940298507462,0.37155078687581755,0.02620717185916703,0.0,0.0,0.0,0.0330199004975124,0.011263448655362414,0.0007944624128508302
LEU 195,R LEU 195,0.0,0.0,0.0,-0.023024875621890553,0.0026977746697250437,0.00019028635358649373,1.8852039800995033,0.1838101258696466,0.012964966643257234,-1.8237114427860694,0.18101550555725276,0.012767849324723596,0.0,0.0,0.0,0.03846766169154213,0.015824918916424846,0.0011162037179018064
GLU 196,R GLU 196,0.0,0.0,0.0,-0.035736318407960196,0.009090759858454518,0.0006412127610984225,123.93716915422893,4.617371634077567,0.32568428388864634,-123.54503980099496,4.516486902308501,0.3185684235626082,0.0,0.0,0.0,0.3563930348258703,0.10669773996050354,0.0075258783103161935
HID 197,R HID 197,0.0,0.0,0.0,-0.024487562189054624,0.00370304359520969,0.00026119255652144166,1.103915422885572,0.9858377288745761,0.06953563200096798,-0.9955820895522388,0.9795015762053011,0.06908871425029958,0.0,0.0,0.0,0.08384577114427909,0.01643897487838268,0.0011595158859676858
SER 198,R SER 198,0.0,0.0,0.0,-0.04392039800995028,0.008286753311074374,0.0005845025117668033,0.9591890547263684,0.41690077094618566,0.029405913103496172,-0.8115074626865669,0.40702721704690203,0.028709486307915845,0.0,0.0,0.0,0.10376119402985079,0.030257644674707717,0.002134209701751235
ASP 199,R ASP 199,0.0,0.0,0.0,-0.5289203980099503,0.18035940799299294,0.01272157177067098,141.12645771144292,2.2865523917471133,0.16128097049498186,-139.6815771144277,2.307527505656075,0.16276044095876394,-0.10741160597014933,0.035423063338173515,0.0024985502425862133,0.8085485930348265,0.37789953285254424,0.02665497787325544
CYS 200,R CYS 200,0.0,0.0,0.0,-0.13184079601990048,0.03887272928356627,0.002741870917662162,-1.0183432835820898,1.0898580794764805,0.07687266182668073,1.1934228855721394,1.0970119049833753,0.07737725377247129,-0.0011803701492537311,0.003884714010527228,0.0002740065996189853,0.04205843582089552,0.054527187889176876,0.0038460512922728965
ALA 201,R ALA 201,0.0,0.0,0.0,-0.022044776119403,0.002800672462715045,0.00019754420430319604,1.6133233830845766,0.22332128853054814,0.01575186917929152,-1.5611393034825873,0.2184406074943504,0.015407612482162892,0.0,0.0,0.0,0.03013930348258709,0.019967398740201266,0.001408391716150146
PHE 202,R PHE 202,0.0,0.0,0.0,-0.017199004975124416,0.0017306712254273706,0.00012207213613478235,0.049248756218905475,0.1776352622061567,0.012529425341900517,-0.08147263681592035,0.17832364923958305,0.012577980419504637,0.0,0.0,0.0,-0.04942288557213944,0.013730355433497527,0.0009684646009197764
MET 203,R MET 203,0.0,0.0,0.0,-0.006815920398010026,0.0006316253011293654,4.4551413701696484e-05,0.84655223880597,0.2831518561466033,0.019971992035523113,-0.8352388059701494,0.28508634056838567,0.020108440046108206,0.0,0.0,0.0,0.004497512437810957,0.0064577651033807665,0.00045549563039142714
VAL 204,R VAL 204,0.0,0.0,0.0,-0.0032835820895522495,0.0004616422172999714,3.2561731406777715e-05,0.09792039800995017,0.12837896183809724,0.009055153790098018,-0.09777611940298506,0.12838938994176113,0.009055889331818123,0.0,0.0,0.0,-0.0031393034825870857,0.003986357021257959,0.00028117594481914424
ASP 205,R ASP 205,0.0,0.0,0.0,-0.0016965174129353045,0.0004597617931203234,3.24290965116708e-05,93.02007462686564,0.7390883650529468,0.052131273802219526,-92.99974626865675,0.7379981058747642,0.05205437284907146,0.0,0.0,0.0,0.018631840796016954,0.002213432779908815,0.00015612351073063924
ASN 206,R ASN 206,0.0,0.0,0.0,-0.0010995024875622293,0.0002993355016216611,2.11134983739673e-05,1.2204477611940312,0.20635668899262588,0.014555278588404493,-1.2175671641791053,0.20613821069098576,0.014539868317182283,0.0,0.0,0.0,0.0017810945273633106,0.0010612302988910309,7.485341387390984e-05
GLU 207,R GLU 207,0.0,0.0,0.0,-0.0010248756218905477,0.00015574602828358748,1.0985477823721768e-05,84.56664179104477,1.0698881054839164,0.0754640884662342,-84.55201990049754,1.068839590047083,0.07539013188958114,0.0,0.0,0.0,0.013597014925369903,0.001666703794045571,0.00011756022140649355
ALA 208,R ALA 208,0.0,0.0,0.0,-0.0009751243781094757,0.00021013643862630857,1.4821881571720615e-05,-0.7122487562189054,0.1393662907448056,0.009830140217532337,0.7149253731343281,0.13928891697127374,0.009824682692338023,0.0,0.0,0.0,0.0017014925373133238,0.0010076561450518319,7.107458442052854e-05
ILE 209,R ILE 209,0.0,0.0,0.0,-0.0017014925373134155,0.0004576032751270831,3.22768463913424e-05,-0.3343980099502484,0.10189654687327096,0.007187228260819183,0.3354726368159204,0.10186939495925912,0.007185313112468141,0.0,0.0,0.0,-0.0006268656716419916,0.001405417601176704,9.913051434404962e-05
TYR 210,R TYR 210,0.0,0.0,0.0,-0.000995024875621865,7.035888370013075e-05,4.962733015459221e-06,-0.113034825870647,0.15737136034175772,0.011100119907876248,0.11242288557213925,0.15721074765340684,0.011088791162318293,0.0,0.0,0.0,-0.0016069651741294835,0.0007121904014662689,5.023403773308078e-05
ASP 211,R ASP 211,0.0,0.0,0.0,-0.000791044776119402,0.0004065623424440659,2.86766965816124e-05,84.63876616915425,0.707116068529876,0.04987612188407161,-84.62297014925372,0.7061713314475125,0.0498094852681532,0.0,0.0,0.0,0.015004975124379408,0.0013176849608683746,9.294233102313167e-05
ILE 212,R ILE 212,0.0,0.0,0.0,-0.0016915422885571967,0.0004618566354338395,3.2576855295846165e-05,-0.7099303482587069,0.11186098837742292,0.007890065773762488,0.7124676616915421,0.11195192731195275,0.007896480111640633,0.0,0.0,0.0,0.0008457711442786066,0.001197466034110632,8.446274172995169e-05
CYS 213,R CYS 213,0.0,0.0,0.0,-0.000721393034825926,0.00044831364481869235,3.162160639024534e-05,0.06954228855721391,0.12708852030286788,0.008964133062158432,-0.07058706467661688,0.12686257551582444,0.008948196145661712,0.0,0.0,0.0,-0.0017661691542288844,0.0010366659873831258,7.312078093104127e-05
ARG 214,R ARG 214,0.0,0.0,0.0,-0.0007412935323383113,0.00043792400168488304,3.088877746676856e-05,-81.43043283582088,0.5897600546884947,0.04159846689830569,81.4175472636816,0.5890698030273559,0.04154978030000335,0.0,0.0,0.0,-0.013626865671642802,0.0011219539755486724,7.91365317848381e-05
ARG 215,R ARG 215,0.0,0.0,0.0,-0.001049751243781111,0.00034194707019777256,2.4119086681969122e-05,-83.37957213930348,2.177893006161177,0.15361672837048893,83.36562686567166,2.1760676055568915,0.1534879745391471,0.0,0.0,0.0,-0.014995024875622081,0.002188839880911384,0.0001543888613817301
ASN 216,R ASN 216,0.0,0.0,0.0,-0.0013532338308457745,0.0004779745721184179,3.3713726893561544e-05,-1.7035223880597004,0.23316842234824553,0.0164464324460001,1.704283582089551,0.23287176275722926,0.016425507691807527,0.0,0.0,0.0,-0.0005920398009950237,0.0012228082508377001,8.62502438764093e-05
LEU 217,R LEU 217,0.0,0.0,0.0,-0.0012935323383084247,0.0004553801759800649,3.212004106764557e-05,-0.3599054726368161,0.09335667451509834,0.006584872108036275,0.359318407960199,0.09323696931591346,0.006576428754292221,0.0,0.0,0.0,-0.0018805970149255594,0.0010248997726950851,7.229085613649522e-05
ASP 218,R ASP 218,0.0,0.0,0.0,-0.0005671641791044836,0.0004954684379909849,3.4947649053324896e-05,83.48240298507466,0.726687722862458,0.05125659994193028,-83.4675522388059,0.7259138132046761,0.05120201256351157,0.0,0.0,0.0,0.014283582089553487,0.0012028900126628077,8.484531967918051e-05
ILE 219,R ILE 219,0.0,0.0,0.0,-0.0006268656716417656,0.00048363736555280464,3.41131495458073e-05,-0.21373631840796026,0.13022023107593833,0.00918502690855067,0.21354726368159208,0.13006037252930971,0.009173751356048468,0.0,0.0,0.0,-0.0008159203980099929,0.0007985965759857699,5.632865937112507e-05
GLU 220,R GLU 220,0.0,0.0,0.0,-0.00030845771144278965,0.00046185663543384326,3.257685529584643e-05,75.84714925373135,1.1333356998582986,0.07993933671910872,-75.83883582089558,1.1324050564362216,0.07987369419333974,0.0,0.0,0.0,0.008004975124378932,0.0011263356358354381,7.94455902721833e-05
ARG 221,R ARG 221,0.0,0.0,0.0,-0.000388059701492536,0.00048730829006908777,3.437207659717811e-05,-73.37836815920396,0.5545880760626942,0.03911762680582762,73.37154726368156,0.5541767853871516,0.039088616598343874,0.0,0.0,0.0,-0.007208955223880517,0.0009011432224965963,6.356174212486636e-05
PRO 222,R PRO 222,0.0,0.0,0.0,-0.00042288557213932096,0.0004940175756142053,3.4845313111657325e-05,-0.9407960199004974,0.08836059759892778,0.006232476013104949,0.9397462686567163,0.08824682875086824,0.006224451377284942,0.0,0.0,0.0,-0.0014726368159204137,0.0007793973385771295,5.497444957772378e-05
THR 223,R THR 223,0.0,0.0,0.0,-0.0004477611940298263,0.0004972636193718435,3.507427138499085e-05,0.859069651741293,0.28288470503487106,0.019953148648979905,-0.8573184079601988,0.28257787745208596,0.019931506699945707,0.0,0.0,0.0,0.0013034825870650848,0.0008766954070602452,6.183732618133132e-05
TYR 224,R TYR 224,0.0,0.0,0.0,-0.0009751243781095199,0.00015574602828357287,1.0985477823720736e-05,1.0290845771144284,0.3187825688146145,0.02248518873255302,-1.0273383084577115,0.3184938825300712,0.022464826372036912,0.0,0.0,0.0,0.0007711442786072879,0.000710520224296283,5.011623251862511e-05
THR 225,R THR 225,0.0,0.0,0.0,-0.0005820895522387965,0.000493215272891284,3.478872304083693e-05,1.6329203980099494,0.34502406525316937,0.024336121179203394,-1.6295074626865675,0.34450531437969495,0.024299531313770596,0.0,0.0,0.0,0.0028308457711441557,0.0009931325289178668,7.0050167523878e-05
ASN 226,R ASN 226,0.0,0.0,0.0,-0.0008109452736317957,0.0003915520869641753,2.7617954792046566e-05,0.2627711442786077,0.1316710712652693,0.009287361285236276,-0.26008955223880587,0.131571564395621,0.009280342611810852,0.0,0.0,0.0,0.0018706467661698143,0.0009267629855811367,6.5368820881968e-05
LEU 227,R LEU 227,0.0,0.0,0.0,-0.001203980099502459,0.000402954362812335,2.8422209320077547e-05,1.373611940298509,0.06236586527065451,0.004398948964788417,-1.3675124378109462,0.06243078630874895,0.0044035281417481075,0.0,0.0,0.0,0.004895522388059834,0.0013097528727998324,9.238284466875661e-05
ASN 228,R ASN 228,0.0,0.0,0.0,-0.0012487562189055273,0.00043229221883045286,3.049154213218457e-05,1.8816069651741303,0.2303202826246513,0.016245540159261107,-1.877044776119405,0.2299071908467611,0.016216402911812897,0.0,0.0,0.0,0.0033134328358215867,0.0014269156301748311,0.00010064686839439261
ARG 229,R ARG 229,0.0,0.0,0.0,-0.0018457711442785428,0.0003611679883160456,2.5474825714719222e-05,-90.03228358208958,0.8529873895551147,0.060165091560537044,90.0089104477612,0.8514816129860046,0.0600588822703886,0.0,0.0,0.0,-0.02521890547263478,0.0021721532055257596,0.00015321187404907953
LEU 230,R LEU 230,0.0,0.0,0.0,-0.0024228855721392752,0.0004940175756142165,3.484531311165812e-05,1.6788358208955232,0.10414407314193266,0.007345756540831939,-1.6651343283582085,0.10537507925988424,0.007432585017671165,0.0,0.0,0.0,0.011278606965174113,0.0036009935126790527,0.00025399449869034234
ILE 231,R ILE 231,0.0,0.0,0.0,-0.0030497512437810924,0.0003270742271421723,2.307003721750706e-05,1.85012935323383,0.06988685371707902,0.0049294385875492865,-1.8372437810945268,0.06944639131947873,0.004898370765439494,0.0,0.0,0.0,0.009835820895522221,0.004110163406922332,0.00028990857395351066
GLY 232,R GLY 232,0.0,0.0,0.0,-0.001592039800995039,0.0004914556694482221,3.4664610183415594e-05,1.8444477611940295,0.14796113012317463,0.01043637344498648,-1.8408905472636807,0.14794609735168085,0.010435313115039747,0.0,0.0,0.0,0.0019651741293531984,0.0029914939269456665,0.00021100371262387476
GLN 233,R GLN 233,0.0,0.0,0.0,-0.00469651741293531,0.00048091725268039156,3.392128757688759e-05,0.5056965174129351,0.6459005302389802,0.045558310728480864,-0.4772786069651739,0.6441998175762114,0.045438351706428945,0.0,0.0,0.0,0.02372139303482552,0.008708775813448628,0.0006142696839511387
ILE 234,R ILE 234,0.0,0.0,0.0,-0.007492537313432835,0.0005740612322382006,4.049115733935994e-05,2.236577114427861,0.11555117870076076,0.008150351730387504,-2.1988358208955225,0.11215016545856966,0.007910462752401851,0.0,0.0,0.0,0.030248756218905843,0.010903366176341689,0.0007690641530583538
VAL 235,R VAL 235,0.0,0.0,0.0,-0.006776119402985078,0.0005855871447964761,4.1304132528534855e-05,2.5750597014925383,0.13669058066922266,0.009641410180420225,-2.553422885572139,0.13446209502549103,0.009484224922539234,0.0,0.0,0.0,0.014860696517412942,0.014349250591919311,0.0010121180995866681
SER 236,R SER 236,0.0,0.0,0.0,-0.005363184079601988,0.0005011805078393551,3.53505473958275e-05,2.5257661691542297,0.31855119795903897,0.02246886909069126,-2.4992786069651736,0.31956995666681726,0.022540726789506176,0.0,0.0,0.0,0.02112437810945257,0.009210606731076262,0.0006496661077162336
SER 237,R SER 237,0.0,0.0,0.0,-0.009069651741293507,0.0006947739373274877,4.9005575070676e-05,2.484741293532338,0.44638749284392726,0.03148574610515755,-2.407781094527362,0.4480425995213765,0.03160248832902926,0.0,0.0,0.0,0.06789054726368167,0.015142702959984725,0.0010680839145074245
ILE 238,R ILE 238,0.0,0.0,0.0,-0.023910447761193984,0.0020928545334109,0.00014761857697711707,2.979199004975124,0.1976915286412853,0.01394408530195151,-2.911641791044777,0.19568959847172157,0.013802880035115825,0.0,0.0,0.0,0.043646766169154354,0.0260292526214235,0.001835961922059699
THR 239,R THR 239,0.0,0.0,0.0,-0.016079601990049736,0.0012552900363734278,8.854133237869776e-05,2.241616915422885,0.7395990089516281,0.052167291845739504,-2.1400248756218905,0.732295256481147,0.05165212486730248,0.0,0.0,0.0,0.08551243781094511,0.02603692545389911,0.0018365031219344883
ALA 240,R ALA 240,0.0,0.0,0.0,-0.015646766169154197,0.0013381512419445858,9.43859111861352e-05,2.728890547263681,0.31561455168295915,0.02226173403307522,-2.6875771144278606,0.3190086716855531,0.02250113679942798,0.0,0.0,0.0,0.02566666666666672,0.01793169276188933,0.0012648040874521998
SER 241,R SER 241,0.0,0.0,0.0,-0.03791044776119402,0.003354945899498789,0.00023663963816542523,2.9630746268656725,1.7107522593696272,0.1206671605966558,-2.6712238805970157,1.722294560134102,0.12148129172077017,0.0,0.0,0.0,0.2539402985074627,0.042834709712214536,0.003021327470208624
LEU 242,R LEU 242,0.0,0.0,0.0,-0.09176616915422886,0.011154279893900708,0.0007867622421222576,3.6364676616915426,0.6791452780191685,0.04790321443818893,-3.496283582089551,0.6511413662064324,0.04592797079578851,0.0,0.0,0.0,0.04841791044776127,0.0677197508437546,0.004776582936467892
ARG 243,R ARG 243,0.0,0.0,0.0,-0.34706965174129367,0.07532117053474638,0.005312745741802119,-181.36115422885575,3.4525104315122057,0.24352130965732116,182.25430348258718,3.504233046783729,0.24716954164957217,-0.0710186149253731,0.048541671023064545,0.0034238654842568936,0.4750609870646782,0.24427111901154647,0.017229556287566818
PHE 244,R PHE 244,0.0,0.0,0.0,-0.09015422885572143,0.018790309096649176,0.0013253662141949434,4.553457711442786,0.5713506642553284,0.040299968615039386,-4.441601990049752,0.5577785637376004,0.03934266645522221,-7.49373134328358e-05,0.0006960810024993813,4.909776833953966e-05,0.021626555223880635,0.062481324260711145,0.004407092814033208
ASP 245,R ASP 245,0.0,0.0,0.0,-0.2033880597014926,0.045510467405849776,0.0032100608660391773,152.50976616915423,3.496672318580227,0.2466362490004683,-151.58108955223886,3.407295316675892,0.24033208135528747,-0.007990459701492538,0.018357364950861606,0.0012948286886806525,0.7172980975124388,0.10065449482546898,0.007099620664160651
GLY 246,R GLY 246,0.0,0.0,0.0,-0.21540298507462668,0.028670226396676272,0.0020222418494569064,2.629248756218906,0.567639362256557,0.040038193555643316,-1.8041044776119397,0.5511413431500194,0.03887451301092855,-0.0030546985074626854,0.0086351788194241,0.0006090785522435816,0.6066865950248752,0.06413824923421402,0.004523963290619895
ALA 247,R ALA 247,0.0,0.0,0.0,-1.183019900497513,0.19942504321843632,0.014066357992653555,3.9857860696517404,0.6669163156980482,0.04704064994221872,-2.385925373134329,0.7145803830109404,0.05040261403353248,-0.21804619701492553,0.03541455461782608,0.00249795008372685,0.19879459900497534,0.23212508599192289,0.016372841173520294
LEU 248,R LEU 248,0.0,0.0,0.0,-2.751547263681593,0.5452557380765892,0.038459374437406636,-5.230024875621891,0.9178373480040846,0.06473925494859636,5.72372139303483,0.9439773017709264,0.0665830251274152,-0.5442794507462686,0.08023949917472441,0.005659657896158147,-2.8021301970149235,0.5801157348666927,0.04091820902788106
ASN 249,R ASN 249,0.0,0.0,0.0,-1.2421194029850753,0.33818976049125915,0.023854066489077903,5.118139303482584,2.247989450077395,0.1585609503108472,-2.727089552238807,2.1339587233066215,0.15051784299075371,-0.32538870447761187,0.09098371374593488,0.006417496360522885,0.8235416437810953,0.3750166695141948,0.026451636371573016
VAL 250,R VAL 250,0.0,0.0,0.0,-0.3359651741293532,0.10820118437242983,0.007631923102780125,-1.6588606965174115,1.4853124905301551,0.10476586533754606,2.0601592039800987,1.428288912802724,0.10074373228248451,-0.0006837134328358208,0.003135822214581264,0.00022118384511668953,0.06464961990049736,0.19010159944263066,0.013408732973456688
ASP 251,R ASP 251,0.0,0.0,0.0,-0.4773233830845772,0.06045918734012536,0.004264462272873109,208.33669651741295,7.1332169197569755,0.5031383281318957,-207.380497512438,6.320133143093527,0.4457878204123642,-0.006664692537313431,0.011525502897867418,0.0008129462939576353,0.47221092935323483,0.9621257201384744,0.06786311586044697
LEU 252,R LEU 252,0.0,0.0,0.0,-0.18227860696517414,0.02679370220147656,0.0018898820380432364,-0.19333333333333372,0.7273620867950151,0.051304165906262515,0.2771990049751244,0.7361967683914774,0.05192731629941964,0.0,0.0,0.0,-0.09841293532338355,0.08300047132780419,0.005854401856526398
THR 253,R THR 253,0.0,0.0,0.0,-1.6020000000000003,0.30121638971482945,0.021246165991010993,-2.2358407960199,2.4468047871042713,0.17258430294458285,3.546283582089553,1.872319407675229,0.13206322856906902,-0.29847084179104494,0.0622843357942096,0.00439319831891105,-0.5900280557213928,0.7210139129764535,0.05085640024909943
GLU 254,R GLU 254,0.0,0.0,0.0,-2.6445373134328354,0.7244270543439286,0.051097144679084855,251.45213930348245,7.418397617040473,0.523253423587537,-238.50234328358223,4.252976589067956,0.2999818391448338,-0.3984624000000002,0.04602956600291294,0.0032466752580028626,9.906796306467664,4.176291987744741,0.2945729244101144
PHE 255,R PHE 255,0.0,0.0,0.0,-0.31541293532338294,0.0593991777741037,0.004189694962856954,-0.7444726368159204,0.5361138129124589,0.03781455275390396,0.7424577114427865,0.5997953211856151,0.04230630002107734,0.0,0.0,0.0,-0.31742786069651735,0.16710287003528812,0.01178652767767796
GLN 256,R GLN 256,0.0,0.0,0.0,-1.6767114427860703,0.39438076194389726,0.027817474141610146,-8.642935323383083,0.989955735879659,0.069826093819679,9.37435323383085,1.0157342268055594,0.07164436837548244,-0.2028762268656716,0.03692474758532395,0.002604470882599361,-1.1481697592039797,0.513136960770444,0.03619389056144382
THR 257,R THR 257,0.0,0.0,0.0,-4.696840796019901,0.6100801794849318,0.043031737992192336,-3.73278109452736,2.6630209852723317,0.1878350176901284,7.24909452736318,2.4839787947476895,0.17520635527610076,-0.7785638686567166,0.04760794699828277,0.0033580056695267264,-1.959091231840795,1.005349781547166,0.0709119060818693
ASN 258,R ASN 258,0.0,0.0,0.0,-2.9001492537313425,0.5778819601033452,0.04076065070426679,-1.074437810945274,1.8191193723636283,0.12831078740201302,2.1308905472636814,1.894950566561473,0.1336595074392902,-0.2728239402985075,0.03113600500078665,0.0021961644622656255,-2.1165204577114434,0.8476444274563772,0.05978822807133273
LEU 259,R LEU 259,0.0,0.0,0.0,-0.7421194029850745,0.13736241663614354,0.009688797835804603,-2.1465074626865683,0.26249855947299494,0.01851522080934745,2.4580845771144277,0.2475855906297964,0.017463341090048854,-0.001621217910447761,0.0032310352494150834,0.00022789965478595215,-0.4321635064676612,0.16296706799133492,0.01149481069370182
VAL 260,R VAL 260,0.0,0.0,0.0,-2.3320447761194014,0.5355862580258706,0.03777734190126598,-1.8046268656716402,0.8182370534852069,0.057713991840884805,2.500218905472637,0.4192147146224849,0.02956912610623831,-0.24318985074626873,0.03435920384675767,0.0024235113797702406,-1.8796425870646771,0.5588066796897553,0.03941518416316689
PRO 261,R PRO 261,0.0,0.0,0.0,-3.6519253731343304,0.6027604570309572,0.04251544457797106,-0.2617910447761194,1.0709284603945253,0.07553746944374769,1.5364726368159205,0.4760261819145785,0.03357629804473555,-0.37838314029850767,0.04960520960321597,0.003498881711737522,-2.7556269213930342,0.6616130675696145,0.04666658766049861
TYR 262,R TYR 262,0.0,0.0,0.0,-4.037109452736316,0.5568607085408609,0.039277925941320894,-5.255039800995024,1.2528774159156226,0.0883711592524334,4.702000000000001,0.864977358574061,0.061010798768716464,-0.40928435820895526,0.035936126639318035,0.002534738937598236,-4.9994336119403,0.6700955011050856,0.04726489239110426
PRO 263,R PRO 263,0.0,0.0,0.0,-2.174980099502487,0.245838436615202,0.017340106347606462,0.02022388059701497,0.41473159170849333,0.029252910996964396,0.3756417910447759,0.4225833263467041,0.029806729657359102,-0.31755245373134344,0.027663953672507204,0.0019512648440218325,-2.0966668815920397,0.25565238938041873,0.018032329203325363
ARG 264,R ARG 264,0.0,0.0,0.0,-0.18100497512437824,0.0224307663429201,0.0015821442700327296,-110.15928855721398,2.066489709075858,0.14575894565135664,110.45986069651744,2.064746427878137,0.14563598407635453,0.0,0.0,0.0,0.1195671641791054,0.05649388393276798,0.003984771335480241
GLY 265,R GLY 265,0.0,0.0,0.0,-0.037119402985074615,0.004723780386100868,0.00033318977856150835,-1.106751243781094,0.2581630242222327,0.018209415731194892,1.2262985074626869,0.2569286453545839,0.018122349358934434,0.0,0.0,0.0,0.0824278606965174,0.023830162330897183,0.0016808500525297043
HIE 266,R HIE 266,0.0,0.0,0.0,-0.07255223880597014,0.021980735741643553,0.0015504015588714674,1.4859751243781076,1.3489169211177268,0.09514526364678672,-1.3987562189054725,1.441593481686645,0.10168216421580074,0.0,0.0,0.0,0.014666666666667128,0.09946600375914488,0.00701579096784877
PHE 267,R PHE 267,0.0,0.0,0.0,-0.01976616915422884,0.0015517763056351122,0.00010945386139729786,-0.9531990049751246,0.16903333651895733,0.011922692284759765,1.0407114427860689,0.17400047554806797,0.012273047258514096,0.0,0.0,0.0,0.06774626865671632,0.01746867269938028,0.0012321451703376665
PRO 268,R PRO 268,0.0,0.0,0.0,-0.032208955223880543,0.0032455280221058013,0.00022892189615385548,-1.843890547263682,0.26730009587339865,0.018853895074288474,1.8893731343283588,0.26748693198120427,0.01886707347724095,0.0,0.0,0.0,0.013273631840796114,0.016733490452685993,0.0011802894128813777
LEU 269,R LEU 269,0.0,0.0,0.0,-0.012950248756218911,0.0009019119756120479,6.36159657888325e-05,2.2556218905472627,0.17823397423206866,0.0125716552321644,-2.259751243781095,0.18403938528008043,0.012981137355261617,0.0,0.0,0.0,-0.017079601990049365,0.015351394246589949,0.001082803862914913
ALA 270,R ALA 270,0.0,0.0,0.0,-0.006029850746268655,0.0005174607708465629,3.649886860954339e-05,-1.5846019900497506,0.08953217713376545,0.00631511286195769,1.600706467661692,0.08974545766833436,0.006330156510958306,0.0,0.0,0.0,0.010074626865671723,0.007749781122575991,0.0005466274138672701
THR 271,R THR 271,0.0,0.0,0.0,-0.007646766169154263,0.0006226264302864334,4.391668229202249e-05,1.597616915422885,0.48760525335249655,0.034393022772180454,-1.5665522388059698,0.48754308242591077,0.034388637573130335,0.0,0.0,0.0,0.02341791044776095,0.01451588519508711,0.0010238715982661428
TYR 272,R TYR 272,0.0,0.0,0.0,-0.008751243781094459,0.0006370102315490054,4.4931237408016146e-05,-0.4968159203980103,0.201006549100686,0.014177908816703493,0.4901691542288558,0.20227482719113868,0.014267366255782525,0.0,0.0,0.0,-0.015398009950248854,0.005842101102637035,0.00041207004001477156
ALA 273,R ALA 273,0.0,0.0,0.0,-0.004686567164179101,0.0004744922992066238,3.3468106300405834e-05,1.5638557213930346,0.10517071684265202,0.0074181704041670635,-1.5533333333333343,0.10553310924819316,0.0074437315936139534,0.0,0.0,0.0,0.005835820895522512,0.004570934612483939,0.00032240886892918674
PRO 274,R PRO 274,0.0,0.0,0.0,-0.004656716417910452,0.0005150154943127171,3.632639210127239e-05,0.4625572139303483,0.26088883273335783,0.018401679439494112,-0.472084577114428,0.2608566404685961,0.018399408772212685,0.0,0.0,0.0,-0.014184079601989948,0.003593934258768127,0.00025349657731061194
VAL 275,R VAL 275,0.0,0.0,0.0,-0.002701492537313441,0.000457603275127054,3.227684639134035e-05,-0.464890547263681,0.17385702927136515,0.01226292933827574,0.4658308457711444,0.1734396858296212,0.012233492201581595,0.0,0.0,0.0,-0.0017611940298507566,0.0016459467983047616,0.000116096135812076
ILE 276,R ILE 276,0.0,0.0,0.0,-0.00220895522388058,0.0004065623424440385,2.867669658161047e-05,0.8560796019900501,0.10323018587343039,0.007281295903009233,-0.8558905472636823,0.10302063726112964,0.0072665154835096744,0.0,0.0,0.0,-0.002019900497512538,0.0012694661353127496,8.95412373023806e-05
SER 277,R SER 277,0.0,0.0,0.0,-0.0008557213930348184,0.0003513720116021758,2.478387079190112e-05,1.196019900497512,0.16943537960732127,0.011951050217736141,-1.1952686567164184,0.16920283527576543,0.011934647805260573,0.0,0.0,0.0,-0.00010447761194029032,0.0007879880865997981,5.5580394223197306e-05
ALA 278,R ALA 278,0.0,0.0,0.0,-0.0007064676616915413,0.00045538017598005515,3.212004106764489e-05,0.30801990049751227,0.13526285301207153,0.009540706036059065,-0.30788059701492526,0.13504462380836987,0.009525313334850736,0.0,0.0,0.0,-0.0005671641791044108,0.0008326164585660046,5.872823687412436e-05
GLU 279,R GLU 279,0.0,0.0,0.0,-0.0008706467661691473,0.0003355904866475588,2.3670727848070906e-05,81.60374626865674,1.1592860602335335,0.08176973401117098,-81.59087562189053,1.1580466524325337,0.08168231292530136,0.0,0.0,0.0,0.012000000000002434,0.0015028993537995327,0.00010600634702792208
LYS 280,R LYS 280,0.0,0.0,0.0,-0.0013880597014925098,0.0004873082900690809,3.437207659717763e-05,-85.7224975124378,0.9344880159677241,0.0659137025135234,85.70562686567165,0.9332291422340773,0.06582490840662866,0.0,0.0,0.0,-0.018258706467661416,0.0016580082513672934,0.00011694688511593011
ALA 281,R ALA 281,0.0,0.0,0.0,-0.0012587064676616766,0.0004379240016848863,3.088877746676879e-05,0.45849253731343276,0.10708657024294843,0.00755330428381975,-0.4572885572139303,0.10673940143785499,0.0075288168843561975,0.0,0.0,0.0,-5.472636815909963e-05,0.0008357616657525577,5.895008268412457e-05
TYR 282,R TYR 282,0.0,0.0,0.0,-0.001771144278606964,0.00042009615587232575,2.9631298178359528e-05,0.2134179104477613,0.2277910242393058,0.016067140027913405,-0.21283582089552233,0.2275613916629309,0.01605094299481297,0.0,0.0,0.0,-0.0011890547263681541,0.0007557932816366597,5.330954776978007e-05
HIE 283,R HIE 283,0.0,0.0,0.0,-0.0018905472636815955,0.0003568243000406105,2.5168445566545767e-05,0.1616716417910447,0.24987935724247323,0.017625130912454295,-0.1599800995024875,0.2496252905328744,0.01760721042847918,0.0,0.0,0.0,-0.00019900497512425014,0.0008754239939192021,6.174764761283335e-05
GLU 284,R GLU 284,0.0,0.0,0.0,-0.0030447761194029757,0.0003637629136404435,2.565785763482367e-05,95.00662189054725,1.1046840642947005,0.07791840616591249,-94.96855721393035,1.101621269246973,0.07770237325999368,0.0,0.0,0.0,0.03501990049751308,0.0037041864160764367,0.0002612731648902488
GLN 285,R GLN 285,0.0,0.0,0.0,-0.007850746268656705,0.0009761391815666156,6.885154921858125e-05,0.5629104477611939,0.7824479585894482,0.05518962372285773,-0.515009950248756,0.7849327948546333,0.055364890559435206,0.0,0.0,0.0,0.04004975124378059,0.006438960427034318,0.0004541692507895664
LEU 286,R LEU 286,0.0,0.0,0.0,-0.007935323383084584,0.0009037214491270838,6.374359620991678e-05,0.8747611940298504,0.28889737661579834,0.020377249802900368,-0.8478358208955221,0.2891603351315351,0.02039579746652313,0.0,0.0,0.0,0.018990049751243816,0.00842761986651279,0.0005944384724967621
SER 287,R SER 287,0.0,0.0,0.0,-0.014199004975124354,0.0017191340539637313,0.00012125836680365368,-0.23500995024875615,0.49382043980242885,0.0348314082236008,0.30969651741293536,0.5019369670024244,0.03540390391125219,0.0,0.0,0.0,0.060487562189054545,0.016832540581126872,0.0011872758702659782
VAL 288,R VAL 288,0.0,0.0,0.0,-0.04676119402985074,0.005340420033712875,0.00037668418576228036,-0.43455721393034763,0.3170863905387223,0.022365549541491506,0.5270845771144281,0.321818430639775,0.02269932191542597,0.0,0.0,0.0,0.04576616915422879,0.017760430324871603,0.0012527241665410286
ALA 289,R ALA 289,0.0,0.0,0.0,-0.01834825870646764,0.0019078547909157561,0.00013456970124672512,0.5496268656716421,0.2854943780098834,0.02013722078815487,-0.5463781094527362,0.28398876426237657,0.020031022982556827,0.0,0.0,0.0,-0.01509950248756214,0.008263692075437978,0.0005828758976215619
GLU 290,R GLU 290,0.0,0.0,0.0,-0.01035820895522388,0.0008871917661755042,6.257768226977385e-05,103.79986567164178,1.1161885960521305,0.07872987326967341,-103.73576616915427,1.1119676030746235,0.07843214738054796,0.0,0.0,0.0,0.05374129353233799,0.009639405873312457,0.0006799112672222564
ILE 291,R ILE 291,0.0,0.0,0.0,-0.014228855721392986,0.0013667564043149645,9.64035637730222e-05,-0.789636815920398,0.31357837211853234,0.02211811300018829,0.8511194029850742,0.3186073484076373,0.022472829637965992,0.0,0.0,0.0,0.047253731343284054,0.01364876749879958,0.000962709831715161
THR 292,R THR 292,0.0,0.0,0.0,-0.0231691542288557,0.0018288032084450275,0.00012899383253448383,1.0997114427860701,0.31470381924781304,0.022197495920040167,-1.0288059701492527,0.3127377219819013,0.022058818111353927,0.0,0.0,0.0,0.04773631840796003,0.024622626902914262,0.0017367461936892551
ASN 293,R ASN 293,0.0,0.0,0.0,-0.011253731343283557,0.0010463385616210294,7.380303171431848e-05,2.1344577114427854,0.4405601922978911,0.03107472001591385,-2.0880646766169155,0.43876790496103785,0.030948301814373014,0.0,0.0,0.0,0.0351393034825874,0.00828416324736026,0.0005843198227582487
ALA 294,R ALA 294,0.0,0.0,0.0,-0.004273631840796021,0.0004781299015615118,3.372468298773155e-05,-0.70363184079602,0.14523531696740066,0.010244109409078994,0.723218905472637,0.14553757559901676,0.010265429089145578,0.0,0.0,0.0,0.015313432835821083,0.005980587889097646,0.00042183814478320534
CYS 295,R CYS 295,0.0,0.0,0.0,-0.009592039800995048,0.0008768647895271299,6.184927349937336e-05,-0.20586567164179106,0.5905027513643162,0.04165085268272603,0.24613432835820898,0.5891844746257081,0.04155786861091947,0.0,0.0,0.0,0.030676616915422908,0.01598506456202965,0.0011274995208044257
PHE 296,R PHE 296,0.0,0.0,0.0,-0.025412935323383082,0.00257497173646217,0.00018162450252733934,-0.7346268656716419,0.1900056691341373,0.013401966571204313,0.6516019900497513,0.18572715985145424,0.013100183794709232,0.0,0.0,0.0,-0.10843781094527359,0.025275149795759764,0.0017827716098608494
GLU 297,R GLU 297,0.0,0.0,0.0,-0.0048905472636815855,0.0005444977593665264,3.840591074140094e-05,102.02809950248749,1.094098556713755,0.0771717620295267,-101.9784776119403,1.0896931654191937,0.07686102968595065,0.0,0.0,0.0,0.04473134328358145,0.005516818490335114,0.00038912637356455234
PRO 298,R PRO 298,0.0,0.0,0.0,-0.003144278606965181,0.0005222221958904743,3.683471363753962e-05,0.12610945273631846,0.22329584142168424,0.015750074278624175,-0.1321293532338309,0.22210544576593608,0.01566611024293227,0.0,0.0,0.0,-0.009164179104477482,0.0027693975219507047,0.00019533824006775957
ALA 299,R ALA 299,0.0,0.0,0.0,-0.0014328358208955082,0.0004954684379909736,3.4947649053324097e-05,-0.41025870646766144,0.10931461162509284,0.00771045820590446,0.4115223880597015,0.10929607762107421,0.007709150918056575,0.0,0.0,0.0,-0.00016915422885558124,0.0011723360957877314,8.26902125476662e-05
ASN 300,R ASN 300,0.0,0.0,0.0,-0.003179104477611944,0.00040856647099801193,2.8818056910526683e-05,-1.609457711442787,0.263745013775188,0.018603138917089444,1.6278407960199015,0.2643215562564832,0.018643805088243225,0.0,0.0,0.0,0.015203980099502934,0.0037407509927362423,0.00026385223127452077
GLN 301,R GLN 301,0.0,0.0,0.0,-0.006094527363184118,0.0005427219957530805,3.828065803344641e-05,-3.51116417910448,0.45164925843755066,0.03185688243447134,3.558059701492539,0.4527266386806091,0.03193287497757673,0.0,0.0,0.0,0.04080099502487523,0.008242602533323809,0.0005813883560144924
MET 302,R MET 302,0.0,0.0,0.0,-0.003980099502487588,0.0003727029014990371,2.6288435759012478e-05,-1.2796119402985078,0.39768743027123543,0.02805070854238879,1.2809502487562192,0.39844096363816905,0.02810385868806577,0.0,0.0,0.0,-0.00264179104477619,0.0033414396123084694,0.0002356869781198033
VAL 303,R VAL 303,0.0,0.0,0.0,-0.0034228855721393147,0.0004940175756141993,3.4845313111656905e-05,0.9254378109452732,0.1518658001555978,0.010711787633860895,-0.9161293532338305,0.15131017592149426,0.010672596922101922,0.0,0.0,0.0,0.005885572139303505,0.002671359203858662,0.00018842315028252227
LYS 304,R LYS 304,0.0,0.0,0.0,-0.0022636815920398256,0.0004626598184104379,3.263350745497376e-05,-89.622343283582,1.4591025683834304,0.10291715996972732,89.60267164179108,1.4567275913015787,0.10274964200248245,0.0,0.0,0.0,-0.021935323383084394,0.0030956229763715966,0.00021834840947348508
CYS 305,R CYS 305,0.0,0.0,0.0,-0.00267164179104479,0.0005102353286394618,3.5989225211201546e-05,0.32654228855721396,0.4509345072221883,0.031806467770852796,-0.325258706467662,0.4502524142673202,0.03175835664332037,0.0,0.0,0.0,-0.0013880597014925612,0.002056093169293181,0.0001450256302757756
ASP 306,R ASP 306,0.0,0.0,0.0,-0.0023731343283582137,0.0004836373655528304,3.4113149545809116e-05,92.3837562189055,1.1051449850971302,0.07795091701263768,-92.36333830845773,1.102533028791816,0.07776668381976092,0.0,0.0,0.0,0.018044776119403704,0.003240444824606583,0.00022856335504679376
PRO 307,R PRO 307,0.0,0.0,0.0,-0.0036517412935323395,0.000535421397008452,3.776571350167976e-05,0.8448557213930347,0.18249305603800867,0.01287206770010469,-0.8411094527363188,0.18182419468085537,0.01282488985751616,0.0,0.0,0.0,9.452736318412443e-05,0.0023363917199715543,0.00016479636566102656
ARG 308,R ARG 308,0.0,0.0,0.0,-0.003960199004975123,0.0005887907839484641,4.153009981159963e-05,-88.48578606965168,1.5806044215189217,0.11148723991250872,88.47932835820896,1.5786743609599436,0.11135110393714705,0.0,0.0,0.0,-0.010417910447761164,0.003752873209332352,0.0002647072665075762
HIE 309,R HIE 309,0.0,0.0,0.0,-0.005537313432835789,0.0005900086400149183,4.161600075532165e-05,0.768462686567164,0.5094428034634921,0.035933324795368767,-0.7413432835820889,0.510561233059901,0.03601221273661612,0.0,0.0,0.0,0.021582089552238712,0.0034676152948068676,0.00024458672456762447
GLY 310,R GLY 310,0.0,0.0,0.0,-0.005223880597014946,0.0006105432420554515,4.3064399907590766e-05,-0.19852736318407962,0.1606007704222223,0.011327904932082774,0.25573134328358216,0.16008557246090557,0.01129156566975137,0.0,0.0,0.0,0.05198009950248748,0.007187579252605699,0.000506972751446165
LYS 311,R LYS 311,0.0,0.0,0.0,-0.04282089552238807,0.006715080021530086,0.00047364522533259077,-106.77072139303483,2.3903320138218906,0.1686010206395725,107.14666666666669,2.4240120218180206,0.17097662523778775,0.0,0.0,0.0,0.33312437810945456,0.09919772431958973,0.006996867995197247
TYR 312,R TYR 312,0.0,0.0,0.0,-0.052134328358208866,0.005239238263691248,0.0003695473739733236,0.45217412935323364,0.37686618833191166,0.02658209137052547,-0.39348258706467665,0.3741186537847653,0.026388295225800495,0.0,0.0,0.0,0.006557213930348036,0.025355736889959353,0.001788455785219696
MET 313,R MET 313,0.0,0.0,0.0,-1.000323383084577,0.2124640090106412,0.014986055728339748,1.1535174129353227,0.7703450676992952,0.054335951619999295,-0.3840199004975125,0.7740700018494285,0.05459868821721515,-0.07302594626865673,0.03535298212176993,0.002493607094711783,-0.30385181691542307,0.18277643119718143,0.012892055442721265
ALA 314,R ALA 314,0.0,0.0,0.0,-0.5076019900497514,0.12115505790408002,0.008545618893173745,-2.751049751243781,0.23160540192627885,0.016336185485786935,3.006054726368159,0.2592208416895142,0.01828402842248746,-0.058148382089552246,0.022978969374644973,0.0016208115305354827,-0.3107453970149257,0.1327164610290874,0.00936109739391353
CYS 315,R CYS 315,0.0,0.0,0.0,-0.1929004975124377,0.023801836330162706,0.0016788520904864172,2.759268656716417,0.7570125411940477,0.05339554770811981,-2.580024875621889,0.7513397350008574,0.052995418810321576,-0.0005039283582089554,0.001331402817007727,9.390991399181879e-05,-0.014160644776119176,0.13752434220480914,0.009700219184799972
CYS 316,R CYS 316,0.0,0.0,0.0,-0.1339701492537312,0.020908450158666683,0.0014747683653813558,-4.184636815920398,1.0402200219030486,0.07337146319776504,4.490766169154233,1.0744949016081091,0.07578902681116957,0.0,0.0,0.0,0.17215920398009957,0.13990204294171987,0.009867929263860346
LEU 317,R LEU 317,0.0,0.0,0.0,-0.10195522388059695,0.011067544100321663,0.0007806443709483579,3.5652238805970144,0.45848672200576335,0.03233915992961451,-3.510805970149253,0.46016908763855124,0.03245782485195032,0.0,0.0,0.0,-0.0475373134328357,0.05262842478423526,0.003712122869110434
LEU 318,R LEU 318,0.0,0.0,0.0,-0.060980099502487575,0.007417848717255554,0.0005232147071818532,-2.2405323383084577,0.2190957449875464,0.015453822318023929,2.3105323383084575,0.22730182489589032,0.016032634566697502,0.0,0.0,0.0,0.009019900497512242,0.03132575755759564,0.0022095485756699436
TYR 319,R TYR 319,0.0,0.0,0.0,-0.0839999999999999,0.0058886854997892,0.0004153558500446411,3.0033333333333316,0.33278822592868185,0.023473071616815642,-3.0385920398009936,0.3380667200425476,0.023845387884970707,0.0,0.0,0.0,-0.11925870646766178,0.03747108651607107,0.0026430066595568963
ARG 320,R ARG 320,0.0,0.0,0.0,-0.030845771144278625,0.0017566064432255092,0.00012390146535180786,-131.07963184079597,1.4933761122794071,0.10533462936242376,131.1159402985075,1.4987229809184763,0.10571176839773769,0.0,0.0,0.0,0.005462686567159296,0.028358575540970363,0.002000259692981832
GLY 321,R GLY 321,0.0,0.0,0.0,-0.019268656716417906,0.0018332101324231521,0.00012930467298522306,2.4098955223880587,0.22443269338613586,0.015830261633524797,-2.3272587064676635,0.22373788132235603,0.01578125336922152,0.0,0.0,0.0,0.06336815920398016,0.015977713990826956,0.001126981051487238
ASP 322,R ASP 322,0.0,0.0,0.0,-0.0823233830845771,0.016473403877793703,0.001161944320346982,122.02017412935322,1.9885901464784863,0.1402643341558208,-121.67779601990048,1.9600440860069175,0.13825085029545525,-0.0002780059701492538,0.0015448826701215722,0.0001089676218386176,0.2597767203980087,0.05598010505237726,0.003948532167399806
VAL 323,R VAL 323,0.0,0.0,0.0,-0.15674626865671643,0.026345773845341664,0.0018582876078213867,1.5173034825870655,0.46007991133469534,0.032451534840453995,-1.0580845771144274,0.4864732742690555,0.034313179123805576,-8.783283582089556e-05,0.000564650735632362,3.9827392086961894e-05,0.30238480398009954,0.07282772411870629,0.005136871592008898
VAL 324,R VAL 324,0.0,0.0,0.0,-2.051751243781095,0.36287537135394454,0.025595255228756556,-0.9975920398009944,0.3886953336794747,0.02741645495155124,1.5330597014925376,0.3867282800686871,0.027277709687498458,-0.40646679402985086,0.045461398933448596,0.003206599842850672,-1.9227503761194031,0.4089904843976423,0.02884796450977614
PRO 325,R PRO 325,0.0,0.0,0.0,-2.975796019900498,0.4075746284977715,0.02874809773461,-0.5983184079601991,0.7162568872039676,0.05052086552178451,1.1706716417910445,0.5721288965525512,0.040354860888935945,-0.42846827462686554,0.04517602916682937,0.003186471411472326,-2.8319110606965157,0.38320561241739326,0.027029239869101756
LYS 326,R LYS 326,0.0,0.0,0.0,-5.022895522388056,0.567360813386891,0.04001854623324119,-163.73638308457708,5.795756889990059,0.40880117129367527,169.14583084577117,6.29174917276399,0.44378576950910426,-0.919187605970149,0.056386589108797555,0.003977203342111054,-0.5326353671641778,1.289955344881223,0.09098643471653368
ASP 327,R ASP 327,0.0,0.0,0.0,-0.4082935323383086,0.07400200621161172,0.0052196990646101084,132.16916417910446,2.635825755027955,0.18591681404761476,-130.85756218905468,2.5321215746909016,0.17860208515291975,-0.016900083582089546,0.026614392956390957,0.0018772345390528319,0.8864083741293539,0.18319059411190503,0.012921268242336416
VAL 328,R VAL 328,0.0,0.0,0.0,-0.23945771144278605,0.039838722790376625,0.0028100068461598174,-2.0883084577114435,0.5673164238362348,0.04001541523574666,2.4088308457711443,0.5661522317330374,0.03993329945614591,-0.00035713432835820895,0.0022238976381436636,0.00015686164491829246,0.08070754228855716,0.07917283528807903,0.005584421226554146
ASN 329,R ASN 329,0.0,0.0,0.0,-1.4232437810945282,0.6209731291593378,0.0438000674218534,-9.333517412935326,2.134122787140496,0.15052941516134813,8.011925373134325,1.7387062066484542,0.12263888001256211,-0.431818101492537,0.0654917201669295,0.0046194297694781864,-3.1766539223880597,0.9031714351478817,0.06370480121502767
ALA 330,R ALA 330,0.0,0.0,0.0,-0.22879601990049764,0.04542845431852969,0.003204276108880752,-0.8339104477611935,0.5033164459032861,0.035501204850741416,1.0186318407960204,0.4939378007664162,0.034839686227742944,-0.0018894805970149256,0.005861592873222651,0.00041344488350756014,-0.04596410746268639,0.05100167180229343,0.0035973805607206763
ALA 331,R ALA 331,0.0,0.0,0.0,-0.0731791044776119,0.011223543183242101,0.0007916476978699472,-1.8007711442786063,0.341922945791724,0.024117385077564966,1.989383084577114,0.3628012455787201,0.02559002679969889,0.0,0.0,0.0,0.11543283582089586,0.042082561784971724,0.0029682750459128393
ILE 332,R ILE 332,0.0,0.0,0.0,-0.6059502487562191,0.2159434178526138,0.01523147430558625,-2.5650497512437815,0.5974697956623334,0.042142270097835936,3.0242039800995024,0.5972665206593938,0.042127932184622234,-0.09109518805970152,0.03904404331092679,0.002753954477475544,-0.23789120796019897,0.18629116006469235,0.013139965302484314
ALA 333,R ALA 333,0.0,0.0,0.0,-0.4948805970149253,0.279744118459314,0.019731628751750552,-1.1618706467661692,0.7553115683989574,0.053275570337748636,1.4791044776119413,0.7707321737230073,0.05436325597366907,-0.14846027462686567,0.08789403451061872,0.006199567190218925,-0.32610704079601976,0.2723000123949511,0.019206561994102072
THR 334,R THR 334,0.0,0.0,0.0,-0.08811940298507463,0.03192755592750996,0.0022519961598549353,-1.1985223880597022,0.7932493480020893,0.05595149498959653,1.3634278606965173,0.8175059486873502,0.05766242368449466,-0.0003867582089552238,0.002554697090794955,0.0001801944392838937,0.07639931144278599,0.06222668347162425,0.004389131837613087
ILE 335,R ILE 335,0.0,0.0,0.0,-0.0752935323383085,0.012884809520451146,0.0009088243906423344,-3.0070696517412934,0.2983271020629152,0.021042371353187782,3.2372437810945285,0.31386344794170773,0.022138220698394693,0.0,0.0,0.0,0.15488059701492557,0.04752015201369548,0.0033518130887794247
LYS 336,R LYS 336,0.0,0.0,0.0,-0.1944129353233831,0.0328858062176958,0.0023195859239627165,-143.27296517412947,3.390349785114288,0.23913683571575037,144.82563681592038,3.5024727245917595,0.24704537809551172,-0.001022794029850747,0.002702714117541547,0.00019063475537270703,1.357235912437814,0.2950118700776274,0.020808532918550088
THR 337,R THR 337,0.0,0.0,0.0,-0.044114427860696505,0.01251434364287481,0.0008826937423849667,-1.2441243781094526,0.663408205569281,0.046793206932291206,1.3453830845771135,0.6585920815369136,0.04645350373512505,-5.702686567164171e-05,0.0008064816685246438,5.688483091641848e-05,0.05708725174129335,0.042015728423571326,0.002963560984067153
LYS 338,R LYS 338,0.0,0.0,0.0,-0.022268656716417937,0.003914186811407136,0.00027608545070775695,-110.05138308457714,3.017866998626381,0.21286392567254642,110.12864179104473,3.0436142597638542,0.21467999744891475,0.0,0.0,0.0,0.054990049751245114,0.043539653116786266,0.0030710503441929347
ARG 339,R ARG 339,0.0,0.0,0.0,-0.019995024875621926,0.0017577051763431062,0.00012397896401055743,-111.59890547263679,1.4618204271472923,0.1031088629460886,111.62096517412931,1.4645009078993856,0.10329792948077685,0.0,0.0,0.0,0.0020646766169139692,0.019694451980842746,0.0013891395361425116
THR 340,R THR 340,0.0,0.0,0.0,-0.005786069651741287,0.0006456937147426275,4.554372308811647e-05,0.14984577114427863,0.4532540072839209,0.03197007269080548,-0.13988557213930364,0.4544574829636846,0.03205495932025686,0.0,0.0,0.0,0.004174129353234076,0.004448100647057373,0.0003137448290299712
ILE 341,R ILE 341,0.0,0.0,0.0,-0.014189054726368146,0.0013173467990793837,9.29184789296001e-05,0.6264129353233826,0.34091527905679014,0.024046309746191753,-0.5686567164179106,0.33848592725902504,0.023874956482198572,0.0,0.0,0.0,0.04356716417910468,0.007718731910513267,0.0005444373713068395
GLN 342,R GLN 342,0.0,0.0,0.0,-0.017417910447761194,0.0019786114061274606,0.00013956048807998208,0.11814925373134338,0.9917344410697464,0.0699515540104523,-0.036268656716417755,0.9933248542808267,0.07006373310903621,0.0,0.0,0.0,0.06446268656716446,0.022265245227061196,0.0015704693106924194
PHE 343,R PHE 343,0.0,0.0,0.0,-0.08452238805970153,0.015231570587299095,0.0010743521536392192,-1.6082487562189047,0.3380706420496588,0.02384566452202283,1.6570447761194023,0.3436961127152874,0.02424245462913706,0.0,0.0,0.0,-0.03572636815920392,0.05669048154456824,0.003998638261837399
VAL 344,R VAL 344,0.0,0.0,0.0,-0.2229751243781094,0.029159270614943403,0.002056736368988478,2.50697512437811,0.28023983044042416,0.01976659357901101,-2.3644278606965177,0.3026746377518381,0.021349022876984838,0.0,0.0,0.0,-0.08042786069651729,0.08457582790944275,0.005965518942353672
ASP 345,R ASP 345,0.0,0.0,0.0,-0.1874825870646767,0.03434216104364831,0.002422309273124728,120.73384079601983,3.3789814966596863,0.23833497847362345,-119.91272139303474,3.3721408544585456,0.23785247677500027,-0.0022643820895522394,0.005675795474498351,0.00040033974544474845,0.6313724338308463,0.10703878081997852,0.0075499334778221265
TRP 346,R TRP 346,0.0,0.0,0.0,-4.184323383084577,0.5802388081883725,0.04092688995066866,2.8029950248756244,1.7010081397564003,0.11997986339169668,-2.398641791044776,1.059579199796586,0.07473695432314836,-0.5049267223880598,0.06238188317425466,0.004400078780596378,-4.2848968716417914,0.9289131143325711,0.06552047927080358
CYS 347,R CYS 347,0.0,0.0,0.0,-1.6843233830845776,0.3001588798200407,0.02117157499420936,0.3445820895522386,0.9938315745060561,0.07009947439796944,0.6428706467661687,1.1568928334309367,0.08160092880787428,-0.127513504477612,0.043955944130585574,0.003100413248343402,-0.8243841512437816,0.3337507720791934,0.023540964387548134
PRO 348,R PRO 348,0.0,0.0,0.0,-4.520194029850745,0.46925214892192746,0.03309849459743076,-4.994940298507462,0.727680890928706,0.051326652616064165,6.50048258706468,0.8224758345708333,0.058012972406417895,-0.760605528358209,0.04478512080369173,0.0031588988614581663,-3.775257269651742,0.5471162499698043,0.038590604828119844
THR 349,R THR 349,0.0,0.0,0.0,-2.770671641791045,0.5614490063293777,0.03960155951425929,-1.774731343283583,1.8505974368017468,0.13053107887672716,3.8551641791044773,1.764389048463732,0.12445040800028172,-0.43472632835820896,0.06338603090233579,0.0044709059003640176,-1.1249651343283578,1.0248067935404417,0.07228429789258582
GLY 350,R GLY 350,0.0,0.0,0.0,-2.5444427860696535,0.4039185647201213,0.0284902188789235,-6.392671641791041,1.0450671675630503,0.07371335449183607,7.806796019900496,0.9561875340032363,0.0674442685047827,-0.253772991044776,0.026426128668886176,0.001863955400071408,-1.3840913990049755,0.7554842313943837,0.05328774904643313
PHE 351,R PHE 351,0.0,0.0,0.0,-1.2532039800995027,0.2409124098876809,0.016992651212020534,-6.024606965174128,1.3703684654485442,0.09665833892150057,5.402094527363187,0.9208894445990738,0.06495453324384162,-0.042268979104477605,0.013409308380448005,0.0009458196877844961,-1.9179853970149239,0.6098574116100581,0.04301602515780271
LYS 352,R LYS 352,0.0,0.0,0.0,-2.3149154228855715,0.9482206262420149,0.06688232615864997,-257.8775174129354,6.171903391458998,0.4353324998668418,254.4064776119404,5.6693095766004395,0.3998822654800286,-0.4555503402985072,0.06525027475781704,0.004602399523399521,-6.241505564179103,2.418359600309563,0.17057793416479022
VAL 353,R VAL 353,0.0,0.0,0.0,-0.7454228855721393,0.18065586777303366,0.012742482431283992,5.711487562189054,1.6526081395117929,0.11656599059368779,-5.089164179104476,1.2326137935663453,0.08694187353388569,-0.059431880597014916,0.019991465052301316,0.0014100892229231116,-0.18253138308457678,0.6844079819095017,0.04827441694984978
GLY 354,R GLY 354,0.0,0.0,0.0,-0.10007462686567162,0.01119032111033074,0.0007893043935221709,-1.6763681592039794,0.4529588449352448,0.031949253543944955,1.9082935323383075,0.4480337234197401,0.031601862257091745,0.0,0.0,0.0,0.13185074626865664,0.059574507987314944,0.004202061802578564
ILE 355,R ILE 355,0.0,0.0,0.0,-0.3998159203980099,0.11006543031543123,0.007763416873057947,1.901253731343284,0.9052814192604501,0.06385362801936081,-1.854805970149253,0.9012999385708617,0.06357279602445812,-0.008852131343283583,0.012109170526656415,0.0008541150342661255,-0.36222029054726324,0.13270386164809592,0.009360208702099044
ASN 356,R ASN 356,0.0,0.0,0.0,-0.08009452736318408,0.009583153746125644,0.0006759435480928626,-3.0807014925373135,1.2984820875887406,0.09158786477516385,3.397328358208955,1.2687192788788233,0.08948855811124604,0.0,0.0,0.0,0.23653233830845743,0.0645291418528379,0.004551534730101679
TYR 357,R TYR 357,0.0,0.0,0.0,-0.3355721393034825,0.140830853768041,0.009933442528291108,-1.8963283582089547,0.9259118037374241,0.06530878314379189,2.3368905472636823,0.9595626117823348,0.0676823281362496,-0.060655379104477616,0.06054441929201015,0.0042704740712324095,0.04433467064676581,0.15532573921775358,0.010955832918723842
GLU 358,R GLU 358,0.0,0.0,0.0,-0.023557213930348247,0.002236726508012814,0.00015776652363015504,128.42402487562188,2.1076803038103518,0.148664306192415,-128.21747263681587,2.084137047877405,0.1470036929568809,0.0,0.0,0.0,0.18299502487561983,0.027839714913984216,0.0019636620861332
PRO 359,R PRO 359,0.0,0.0,0.0,-0.011915422885572161,0.0010161927507811282,7.167671016307579e-05,1.339940298507462,0.23623587676421906,0.0166627939984154,-1.3226616915422886,0.23753817179523776,0.01675465080748375,0.0,0.0,0.0,0.005363184079602058,0.006772231700108048,0.0004776763939249833
PRO 360,R PRO 360,0.0,0.0,0.0,-0.007527363184079632,0.0006391050275630704,4.507899292648003e-05,-1.1531890547263681,0.21127945719929844,0.014902503885650951,1.1419253731343284,0.2119547482986733,0.01495013524728819,0.0,0.0,0.0,-0.018791044776119235,0.004595706346024562,0.0003241561322941963
THR 361,R THR 361,0.0,0.0,0.0,-0.004402985074626864,0.0005005380634987193,3.5305232865917435e-05,-0.4935024875621893,0.3358246569901738,0.023687244950523663,0.5053631840796019,0.3356109042367334,0.023672167993771975,0.0,0.0,0.0,0.007457711442785971,0.004753574484994828,0.0003352912922648396
VAL 362,R VAL 362,0.0,0.0,0.0,-0.0028855721393034684,0.00041350437323744185,2.916634968013871e-05,0.026592039800994914,0.2179966057892649,0.015376295016551312,-0.023791044776119385,0.21825674351313448,0.015394643716856397,0.0,0.0,0.0,-8.45771144278482e-05,0.0018114645802901497,0.00012777085999907928
VAL 363,R VAL 363,0.0,0.0,0.0,-0.0015323383084577063,0.0004989531378857952,3.519344083266363e-05,-0.038094527363184034,0.22356680308732568,0.01576918644091677,0.03768159203980101,0.22327839550649084,0.015748843738644547,0.0,0.0,0.0,-0.0019452736318408138,0.0008933084850730595,6.300912235555686e-05
PRO 364,R PRO 364,0.0,0.0,0.0,-0.0012388059701492439,0.00042635393603238596,3.0072687958450067e-05,-0.184044776119403,0.2612346936363511,0.018426074586656432,0.18276119402985064,0.2606891988452806,0.018387598350720902,0.0,0.0,0.0,-0.00252238805970142,0.0009414428794041905,6.640426075690409e-05
GLY 365,R GLY 365,0.0,0.0,0.0,-0.00042786069651741055,0.0004947685528538006,3.4898282962013145e-05,-0.5882686567164177,0.17096005603325198,0.012058592600999458,0.5873233830845771,0.17072103427165558,0.012041733305835776,0.0,0.0,0.0,-0.0013731343283582213,0.0008725068970721302,6.154189146562163e-05
GLY 366,R GLY 366,0.0,0.0,0.0,-0.00045771144278605735,0.0004982084683430731,3.514091589294138e-05,-1.0290348258706463,0.16010886775387687,0.011293208793028114,1.02742288557214,0.1598390212372452,0.011274175287282027,0.0,0.0,0.0,-0.0020696517412935145,0.0007498751989760241,5.2892118403883264e-05
ASP 367,R ASP 367,0.0,0.0,0.0,-0.0009701492537313353,0.0001972559960358147,1.3913365200568293e-05,89.99756716417913,0.840978219028503,0.05931802998243266,-89.97192537313437,0.8395379026294838,0.05921643789668291,0.0,0.0,0.0,0.024671641791041962,0.0016365361402538527,0.00011543235917222071
LEU 368,R LEU 368,0.0,0.0,0.0,-0.002124378109452752,0.000358899279539731,2.531480333581588e-05,-0.5881741293532339,0.25589376007464004,0.018049354179421936,0.5893880597014924,0.25505094341724466,0.017989906475995292,0.0,0.0,0.0,-0.0009104477611940732,0.001285951763797496,9.070404388001955e-05
ALA 369,R ALA 369,0.0,0.0,0.0,-0.0013731343283581985,0.00048363736555284356,3.4113149545810045e-05,1.294427860696517,0.1353344338113062,0.009545754956351047,-1.289616915422885,0.13505314049901337,0.009525914055891439,0.0,0.0,0.0,0.0034378109452735117,0.000996193343778425,7.026606075816295e-05
LYS 370,R LYS 370,0.0,0.0,0.0,-0.003268656716417892,0.0004543462709186272,3.2047115027415666e-05,-104.35262189054728,2.4593558749635167,0.17346958842416035,104.31168159203985,2.457096164234856,0.1733102007186034,0.0,0.0,0.0,-0.04420895522387973,0.003861549118552816,0.00027237267411938634
VAL 371,R VAL 371,0.0,0.0,0.0,-0.004766169154228857,0.00047844040916108956,3.374658450513685e-05,0.33982089552238837,0.19539776439239584,0.013782295646274773,-0.31903980099502505,0.1953675918066208,0.013780167436165218,0.0,0.0,0.0,0.016014925373134432,0.002811627619378267,0.00019831692147554084
GLN 372,R GLN 372,0.0,0.0,0.0,-0.012492537313432847,0.0018744668309546946,0.0001322146961286254,0.40328855721393053,1.111447398539314,0.07839545498171493,-0.3367661691542289,1.1127486205728665,0.07848723610737741,0.0,0.0,0.0,0.05402985074626922,0.011221386141778521,0.0007914955518959911
ARG 373,R ARG 373,0.0,0.0,0.0,-0.03327363184079601,0.010525957076763714,0.0007424437676811072,-118.57257711442783,2.9599771320346724,0.20878068931223634,118.65009950248758,3.0087876138946434,0.21222351525102395,0.0,0.0,0.0,0.04424875621890649,0.05335572736578275,0.00376342283784015
ALA 374,R ALA 374,0.0,0.0,0.0,-0.009054726368159181,0.000647989657917074,4.57056664333521e-05,1.5689004975124377,0.13102777818641687,0.0092419868899482,-1.5299850746268653,0.13301339017666516,0.00938204116115999,0.0,0.0,0.0,0.02986069651741302,0.010225346398416043,0.0007212403252758263
VAL 375,R VAL 375,0.0,0.0,0.0,-0.0186318407960199,0.0011346119921207026,8.002935943429281e-05,-2.3215572139303475,0.11791158657636545,0.008316842065057091,2.4204079601990056,0.12373347514702052,0.008727486422989974,0.0,0.0,0.0,0.08021890547263674,0.01877125570101957,0.0013240222912874872
CYS 376,R CYS 376,0.0,0.0,0.0,-0.014890547263681584,0.0009813992442536158,6.922256543412295e-05,2.2261243781094526,0.6688163521388343,0.04717466817956672,-2.1611144278606957,0.6686046893997691,0.047159738641062696,0.0,0.0,0.0,0.05011940298507473,0.02869925843065374,0.002024289611245453
MET 377,R MET 377,0.0,0.0,0.0,-0.026557213930348322,0.0019078158695338128,0.00013456695594411344,-1.8186368159203965,0.4487307389265064,0.031651025940280055,1.9596666666666673,0.4594121198380176,0.032404432460005066,0.0,0.0,0.0,0.11447263681592054,0.0341471864987955,0.0024085568290831325
LEU 378,R LEU 378,0.0,0.0,0.0,-0.03914925373134328,0.002812129368003014,0.00019835231209481364,1.6948208955223887,0.27570067726425984,0.0194464263997592,-1.7106169154228865,0.28206775148939356,0.019895525188813636,0.0,0.0,0.0,-0.054945273631841186,0.04719191251702666,0.003328660859786726
SER 379,R SER 379,0.0,0.0,0.0,-0.03024378109452738,0.0033790801586006734,0.0002383419375503762,-0.8484527363184083,0.9180606690435827,0.06475500680021026,1.0080945273631838,0.9883819311434457,0.06971508619258844,0.0,0.0,0.0,0.12939800995024878,0.08699551538747412,0.006136190537791409
ASN 380,R ASN 380,0.0,0.0,0.0,-0.11414925373134323,0.02199293445881532,0.001551261990039088,-1.5300995024875634,0.8918718702175332,0.06290779135655458,1.916039800995025,0.9395916221030972,0.06627368313478885,-4.764179104477609e-06,6.737566703126742e-05,4.752313135605317e-06,0.2717862805970146,0.08143703110043503,0.005744125285523216
THR 381,R THR 381,0.0,0.0,0.0,-0.02311442786069652,0.0022838042792871645,0.00016108713358743072,-0.3088507462686565,0.30992709399787954,0.02186057169872,0.3961144278606964,0.32607361412975133,0.02299945941735884,0.0,0.0,0.0,0.06414925373134335,0.023523622337999015,0.0016592283885220995
THR 382,R THR 382,0.0,0.0,0.0,-0.022437810945273643,0.002269714774655192,0.0001600933365552526,-0.605825870646766,0.2188207756773177,0.015434427478277384,0.6307512437810945,0.2262578721006362,0.01595899981396792,0.0,0.0,0.0,0.0024875621890550533,0.015068371360240237,0.0010628409677074715
ALA 383,R ALA 383,0.0,0.0,0.0,-0.005353233830845806,0.0005274570459980242,3.720395149484334e-05,-1.2206865671641793,0.08813945456716987,0.006216877786312138,1.232636815920398,0.09024517427767852,0.006365403802915569,0.0,0.0,0.0,0.0065970149253729606,0.006057912144216184,0.00042729217721794454
ILE 384,R ILE 384,0.0,0.0,0.0,-0.00997512437810949,0.0010145106947215112,7.155806707634786e-05,-1.0780995024875617,0.15100466221181535,0.01065104764653125,1.093218905472637,0.15142543882445667,0.010680726940429488,0.0,0.0,0.0,0.005144278606964816,0.006390608750423164,0.00045075878647785734
ALA 385,R ALA 385,0.0,0.0,0.0,-0.003995024875621867,0.0005598286201672083,3.9487266286710886e-05,-0.645950248756219,0.11772181355003894,0.00830345650784433,0.6462089552238807,0.11633241151783574,0.008205455644636374,0.0,0.0,0.0,-0.003736318407960236,0.0033301165141957885,0.0002348883083586317
GLU 386,R GLU 386,0.0,0.0,0.0,-0.002800995024875608,0.00042344125036722753,2.98672429520207e-05,89.96098009950245,0.9916195354525438,0.06994344919311916,-89.94717412935326,0.9898499431595337,0.06981863177654597,0.0,0.0,0.0,0.011004975124379328,0.002536298694759533,0.00017889671648565217
ALA 387,R ALA 387,0.0,0.0,0.0,-0.0017114427860696589,0.00045309154507571257,3.1958613490175234e-05,-1.0988855721393036,0.10098323510333869,0.007122808215535805,1.103955223880597,0.10127438216381289,0.007143344145803364,0.0,0.0,0.0,0.0033582089552238277,0.0020878813504248703,0.0001472677956955112
TRP 388,R TRP 388,0.0,0.0,0.0,-0.0069800995024876305,0.0006613735067814285,4.6649690345330746e-05,-0.706776119402985,0.15898939113788071,0.011214247000713204,0.7021044776119403,0.15833346644619045,0.011167981640151491,0.0,0.0,0.0,-0.011651741293532455,0.004532701461605148,0.00031971211039390516
ALA 389,R ALA 389,0.0,0.0,0.0,-0.0012487562189054616,0.0004322922188304017,3.049154213218096e-05,-0.6921990049751247,0.08037226941272572,0.005669022786687221,0.6920099502487564,0.08009515423443508,0.005649476589077703,0.0,0.0,0.0,-0.0014378109452735464,0.0009709016090250298,6.848211933558636e-05
ARG 390,R ARG 390,0.0,0.0,0.0,-0.0018457711442785942,0.000387740652107417,2.7349116905412056e-05,-90.6267263681591,1.0026437638486891,0.07072103830986366,90.61416417910453,1.001735125462762,0.07065694789967221,0.0,0.0,0.0,-0.014407960199003353,0.001807319644369308,0.00012747849876110123
LEU 391,R LEU 391,0.0,0.0,0.0,-0.0015671641791045149,0.000495468437990921,3.494764905332038e-05,-1.141686567164179,0.08796825676156503,0.006204802424149339,1.1425422885572134,0.08797557017716293,0.006205318272712232,0.0,0.0,0.0,-0.0007114427860695579,0.0010105505164163494,7.127873763579144e-05
ASP 392,R ASP 392,0.0,0.0,0.0,-0.0011840796019900728,0.0003875490964010122,2.7335605607641524e-05,85.92597014925374,0.9321261146617744,0.06574710684039917,-85.91900995024882,0.9311225076578769,0.06567631786037476,0.0,0.0,0.0,0.005776119402985223,0.0018833195171442797,0.000132839116467865
HID 393,R HID 393,0.0,0.0,0.0,-0.0009800995024875604,0.00029859036991289746,2.1060940835565933e-05,-0.6752238805970148,0.5861911839206847,0.04134673816334162,0.6747761194029852,0.585984314247527,0.041332146701640024,0.0,0.0,0.0,-0.0014278606965171694,0.000737091163683031,5.199040207919384e-05
LYS 394,R LYS 394,0.0,0.0,0.0,-0.0007014925373134152,0.0004576032751270284,3.227684639133855e-05,-81.63927860696514,1.2305824014506017,0.08679859018159275,81.63124875621888,1.2298042427300326,0.0867437030973932,0.0,0.0,0.0,-0.00873134328357945,0.0013261483099048443,9.353928963696716e-05
PHE 395,R PHE 395,0.0,0.0,0.0,-0.0009104477611940114,0.00028553920104042337,2.0140382360962954e-05,-0.8147313432835819,0.07587012641531377,0.005351466104167919,0.8142039800995028,0.07584274896931908,0.0053495350480173435,0.0,0.0,0.0,-0.0014378109452733321,0.0005879073133023931,4.146778459690503e-05
ASP 396,R ASP 396,0.0,0.0,0.0,-0.0004975124378109353,0.0004999938119960532,3.5266844324784436e-05,78.34200000000001,0.7531087148055216,0.0531201930252978,-78.33786567164182,0.7525526687639229,0.05308097256153209,0.0,0.0,0.0,0.0036368159203982657,0.0011855002139002913,8.361873784740009e-05
LEU 397,R LEU 397,0.0,0.0,0.0,-0.00035820895522388534,0.0004794739822152005,3.381948712737552e-05,-0.5471293532338306,0.06934421449307239,0.004891163767784688,0.5468756218905476,0.06929337338275508,0.004887577712357918,0.0,0.0,0.0,-0.0006119402985073367,0.0007252769012593705,5.115708825868064e-05
MET 398,R MET 398,0.0,0.0,0.0,-0.0003880597014926271,0.0004873082900692025,3.4372076597186204e-05,-0.9777661691542288,0.06792481979388595,0.0047910473849602795,0.9773383084577115,0.06783213825483576,0.0047845101332362715,0.0,0.0,0.0,-0.000815920398010021,0.0007923422508107879,5.588751328689231e-05
TYR 399,R TYR 399,0.0,0.0,0.0,-0.0006268656716418281,0.0004836373655528522,3.4113149545810655e-05,-0.49850746268656726,0.14829086382028683,0.010459631066752375,0.49826368159203993,0.14825537710375586,0.01045712802675974,0.0,0.0,0.0,-0.0008706467661693191,0.0007617628674794054,5.3730609890047294e-05
ALA 400,R ALA 400,0.0,0.0,0.0,-0.00019402985074627214,0.00039545197908931375,2.7893031973325353e-05,-0.33236318407960225,0.08726811455919738,0.006155418200857578,0.3322288557213933,0.08721733226798549,0.006151836294210622,0.0,0.0,0.0,-0.0003283582089553247,0.000692275641076961,4.882935883993349e-05
LYS 401,R LYS 401,0.0,0.0,0.0,-0.0002587064676617089,0.0004379240016849128,3.0888777466770664e-05,-69.53659701492535,0.8233431556984288,0.058074148521906996,69.53394527363186,0.8231280115320349,0.05805897342245265,0.0,0.0,0.0,-0.0029104477611967563,0.0007992162196046851,5.6372365662124733e-05
ARG 402,R ARG 402,0.0,0.0,0.0,-0.00043283582089554323,0.0004954684379910035,3.4947649053326204e-05,-76.36493532338315,0.7484118912673615,0.05278890463618754,76.35957213930345,0.7478600555660005,0.05274998114692462,0.0,0.0,0.0,-0.0057960199004973316,0.0010139249776456964,7.151675377919192e-05
ALA 403,R ALA 403,0.0,0.0,0.0,-0.00014925373134327488,0.0003563383995914217,2.513417279138786e-05,0.6780845771144277,0.059398458955715785,0.004189644261317102,-0.6778308457711438,0.05936614814901692,0.004187365232732112,0.0,0.0,0.0,0.00010447761194024557,0.0006867834398702177,4.844196883567453e-05
PHE 404,R PHE 404,0.0,0.0,0.0,-0.0003134328358209074,0.0004638886647140491,3.2720183590255376e-05,0.4851592039800995,0.09807446925558397,0.006917639691708504,-0.48472139303482564,0.09805461971682392,0.006916239613194382,0.0,0.0,0.0,0.00012437810945299438,0.0006834596919834501,4.820752973565945e-05
VAL 405,R VAL 405,0.0,0.0,0.0,-0.00030348258706468353,0.00045976179312032586,3.242909651167097e-05,0.3582835820895525,0.07882819771710887,0.005560112366579751,-0.35791044776119424,0.07881783228980617,0.005559381245709305,0.0,0.0,0.0,6.965174129360697e-05,0.0007759599274862063,5.473199329343514e-05
HIE 406,R HIE 406,0.0,0.0,0.0,-0.0001990049751243827,0.0003992517939848626,2.816105025109031e-05,0.5915572139303481,0.18010841942137773,0.01270386840180904,-0.5912885572139304,0.18002060777115586,0.012697674645558508,0.0,0.0,0.0,6.965174129347607e-05,0.0007018981925790943,4.950808129147383e-05
TRP 407,R TRP 407,0.0,0.0,0.0,-0.00035323383084582725,0.0004779745721185017,3.371372689356746e-05,0.10912935323383083,0.15372904762490816,0.010843210977234664,-0.10894029850746267,0.15358073190296756,0.010832749592811292,0.0,0.0,0.0,-0.00016417910447738838,0.0007583108013238207,5.3487119917197745e-05
TYR 408,R TYR 408,0.0,0.0,0.0,-0.0006218905472637081,0.0004849151415328041,3.42032769143615e-05,-0.26238308457711457,0.10250245725698073,0.007229965884094472,0.262,0.10242997850977224,0.007224853627435829,0.0,0.0,0.0,-0.001004975124377917,0.000722747056610032,5.0978646775459225e-05
VAL 409,R VAL 409,0.0,0.0,0.0,-0.00033333333333332535,0.0004714045207910204,3.325031120358697e-05,0.2637711442786067,0.10533305322960505,0.007429620730050229,-0.2636119402985075,0.10522276136450047,0.007421841341698591,0.0,0.0,0.0,-0.00017412935323387132,0.0007085317754341542,4.997597814989895e-05
GLY 410,R GLY 410,0.0,0.0,0.0,-0.00010945273631841192,0.00031220639780572736,2.2021341393527527e-05,-0.09684577114427874,0.07967534306836749,0.0056198653925302764,0.096776119402985,0.07965325743349644,0.005618307591957301,0.0,0.0,0.0,-0.00017910447761198466,0.0006447346587001751,4.547607649062582e-05
GLU 411,R GLU 411,0.0,0.0,0.0,-0.0003482587064676609,0.0004764184923332969,3.360396948812542e-05,79.90963681592034,0.774279573642121,0.054613470271733466,-79.89843283582094,0.7735070143220093,0.05455897813879032,0.0,0.0,0.0,0.01085572139303717,0.0011081244977322689,7.816107563009671e-05
GLY 412,R GLY 412,0.0,0.0,0.0,-0.00017910447761193936,0.0003834397784676138,2.7045756668792354e-05,0.42874626865671633,0.19842022921491437,0.013995483877439801,-0.42838805970149246,0.19819400680908894,0.013979527379224005,0.0,0.0,0.0,0.00017910447761191616,0.0007449740013692983,5.254641457944719e-05
MET 413,R MET 413,0.0,0.0,0.0,-0.0006368159203980724,0.0004809172526804266,3.392128757689006e-05,-0.8831791044776119,0.1921927353558826,0.01355623032831436,0.8825024875621891,0.19192533592761107,0.01353736942687292,0.0,0.0,0.0,-0.001313432835820942,0.0008559238450784089,6.037221316348898e-05
GLU 414,R GLU 414,0.0,0.0,0.0,-0.0004179104477611961,0.0004932152728912949,3.4788723040837705e-05,80.11256218905473,1.6335375516657664,0.11522085504078368,-80.10270149253725,1.6321793965569706,0.11512505816561917,0.0,0.0,0.0,0.009442786069655682,0.0016078044109586796,0.00011340577924278207
GLU 415,R GLU 415,0.0,0.0,0.0,-0.00030348258706468153,0.00045976179312032277,3.242909651167075e-05,76.21642786069656,1.0326328066867678,0.07283630229882711,-76.21016915422886,1.0319688236447462,0.07278946854605767,0.0,0.0,0.0,0.0059552238806008465,0.0010664420198626034,7.522102032774755e-05
GLY 416,R GLY 416,0.0,0.0,0.0,-0.0003184079601990052,0.00046585870291421423,3.285913937101142e-05,0.4150199004975126,0.11485114572185116,0.008100975211124472,-0.41501990049751236,0.11468654925096754,0.008089365471212116,0.0,0.0,0.0,-0.000318407960199066,0.0007778714756136689,5.486682350255599e-05
GLU 417,R GLU 417,0.0,0.0,0.0,-0.0008905472636815652,0.00031220639780570584,2.202134139352601e-05,89.11453233830854,1.7251426850455425,0.1216821829627404,-89.09652238805977,1.722587941053033,0.12150198521526463,0.0,0.0,0.0,0.01711940298507478,0.0027035395339711464,0.0001906929757586946
PHE 418,R PHE 418,0.0,0.0,0.0,-0.0009900497512437914,0.00019925357606468772,1.4054263632137521e-05,0.8620149253731348,0.09795183493067933,0.006908989733365976,-0.8617860696517415,0.09794576123678428,0.0069085613280298825,0.0,0.0,0.0,-0.0007611940298509076,0.0006561508193059206,4.628131037394584e-05
SER 419,R SER 419,0.0,0.0,0.0,-0.0006368159203980127,0.0004809172526803825,3.392128757688695e-05,0.7719502487562188,0.3112292871286453,0.021952421320298683,-0.7716965174129355,0.31104187371124425,0.021939202197066993,0.0,0.0,0.0,-0.0003830845771144072,0.0008390425945288576,5.918150155695532e-05
GLU 420,R GLU 420,0.0,0.0,0.0,-0.0013681592039801057,0.0004823048874983981,3.401916379041695e-05,89.41210945273635,1.5492659947049712,0.10927679771639617,-89.39584577114425,1.546319652840319,0.10906897878469086,0.0,0.0,0.0,0.014895522388058993,0.0033254678121873798,0.00023456041420052528
ALA 421,R ALA 421,0.0,0.0,0.0,-0.0011890547263681698,0.0003915520869641721,2.761795479204634e-05,1.008179104477612,0.08764961770466922,0.006182327357967061,-1.0064079601990055,0.08746372516773372,0.006169215509372232,0.0,0.0,0.0,0.000582089552238797,0.0008778522025331757,6.191892024285898e-05
ARG 422,R ARG 422,0.0,0.0,0.0,-0.002507462686567176,0.0004999443052072403,3.526335238513999e-05,-87.44221393034825,1.0318506578519535,0.07278113377366859,87.44025373134329,1.0317446415042058,0.07277365595705927,0.0,0.0,0.0,-0.004467661691541421,0.0030190438677856015,0.00021294693562273596
GLU 423,R GLU 423,0.0,0.0,0.0,-0.003059701492537276,0.000524445132461853,3.699150749403499e-05,91.00283582089556,1.2281546963291297,0.08662735306518997,-90.986407960199,1.2237978984521527,0.08632004823701919,0.0,0.0,0.0,0.013368159203982986,0.005066108351132648,0.00035733573149360453
ASP 424,R ASP 424,0.0,0.0,0.0,-0.005203980099502483,0.0007617628674795528,5.3730609890057696e-05,102.1486965174129,1.63635465278557,0.11541955803321205,-102.08065671641792,1.6267206417612148,0.11474002728929582,0.0,0.0,0.0,0.0628358208955252,0.010857645606075567,0.0007658392726791775
MET 425,R MET 425,0.0,0.0,0.0,-0.004512437810945247,0.000615790982955744,4.343454701130908e-05,0.5697164179104478,0.3626144069647713,0.0255768482199767,-0.5600497512437814,0.3621412240846514,0.025543472472977505,0.0,0.0,0.0,0.00515422885572145,0.003152996604726601,0.00022239523319609537
ALA 426,R ALA 426,0.0,0.0,0.0,-0.0035572139303482768,0.0005444977593665434,3.8405910741402137e-05,0.3148656716417909,0.13204340031910922,0.009313623351814551,-0.3107810945273633,0.13282825420527,0.009368982676583862,0.0,0.0,0.0,0.0005273631840795584,0.0034411177046350405,0.00024271772866177286
ALA 427,R ALA 427,0.0,0.0,0.0,-0.008547263681592043,0.0010265165822606547,7.24048970903705e-05,0.19820398009950244,0.22427504698600945,0.01581914211380629,-0.1667462686567164,0.22288767511889918,0.01572128444740311,0.0,0.0,0.0,0.022910447761194046,0.0077614906181368995,0.0005474533380030504
LEU 428,R LEU 428,0.0,0.0,0.0,-0.01915422885572146,0.002309636857881888,0.00016290922319324178,0.5483930348258708,0.21279712561006162,0.01500955196163684,-0.4985074626865673,0.21118071578727907,0.014895539203443796,0.0,0.0,0.0,0.03073134328358193,0.010565948436122167,0.0007452645406806782
GLU 429,R GLU 429,0.0,0.0,0.0,-0.011159203980099465,0.0015371121605832897,0.0001084195323550361,94.56602487562196,1.7167860619326059,0.12109275221513115,-94.53027860696518,1.7095423326321073,0.12058181894467383,0.0,0.0,0.0,0.024587064676615963,0.011038315532350964,0.0007785827467207621
LYS 430,R LYS 430,0.0,0.0,0.0,-0.027094527363184105,0.005732513527570447,0.00040434032845219225,-95.81757213930354,1.9468544973471518,0.13732052844184084,95.9571094527363,1.9520880332372788,0.1376896736013948,0.0,0.0,0.0,0.11244278606965301,0.04530974613397343,0.003195903079126423
ASP 431,R ASP 431,0.0,0.0,0.0,-0.0790149253731343,0.011971972913525803,0.0008444378607733314,108.2046616915423,3.006135147054318,0.21203642466532058,-107.87718905472639,2.9846187376317532,0.2105187741597981,0.0,0.0,0.0,0.24845771144278705,0.05989035963201468,0.004224340259863632
TYR 432,R TYR 432,0.0,0.0,0.0,-0.06487562189054726,0.010346699078797133,0.0007297998833837755,0.689805970149254,0.5054136054769132,0.03564912708184279,-0.6456368159203977,0.50867166045208,0.03587893256113882,0.0,0.0,0.0,-0.020706467661691284,0.03939490595096968,0.0027787024199678267
GLU 433,R GLU 433,0.0,0.0,0.0,-0.1489651741293532,0.036873102023431435,0.002600828085533417,93.86580099502487,1.841225440999336,0.12987002926161959,-93.64977114427857,1.8333065517814127,0.12931147388238637,-0.00012128955223880454,0.0007026584225966844,4.956170378246896e-05,0.06694338706467792,0.07963327928271144,0.005616898441850386
GLU 434,R GLU 434,0.0,0.0,0.0,-0.39119900497512444,0.8335338784753586,0.05879294668522078,80.34704477611943,5.797607231859073,0.40893168434619004,-82.75141791044773,5.170790642170386,0.3647194509977548,-0.2194466507462686,0.050153334003340044,0.003537543425994786,-3.0150187900497527,0.8556267728883522,0.060351259306803975
VAL 435,R VAL 435,0.0,0.0,0.0,-0.4579999999999998,0.07750307328202877,0.005466645295504665,0.07998009950248755,0.22406586540966297,0.015804387583026852,-0.08033830845771144,0.2752295739618263,0.0194131973348604,-0.00010857313432835808,0.0007285000454997656,5.13844313246049e-05,-0.4584667820895522,0.1349797442478362,0.009520737083492612
GLY 436,R GLY 436,0.0,0.0,0.0,-0.0878059701492537,0.016822667844668758,0.0011865795011282523,0.5006169154228853,0.5532077219223046,0.03902026413170201,-0.3483532338308455,0.5194383587676159,0.03663835690655236,0.0,0.0,0.0,0.06445771144278602,0.05149099764564299,0.0036318949445539686
VAL 437,R VAL 437,0.0,0.0,0.0,-1.2183980099502492,0.34791425545709914,0.02453997947813733,0.8024129353233832,0.6910365734911061,0.04874196175098998,-0.2796666666666666,0.6966018180201574,0.04913450383396471,-0.12343336119402981,0.03355725533686538,0.0023669462932105543,-0.8190851024875623,0.3437406720752819,0.024245597604058818
ASP 438,R ASP 438,0.0,0.0,0.0,-0.8054875621890549,0.1859475427406096,0.01311572840517683,102.26855223880602,3.2500169457643677,0.22923852041610485,-100.90767661691535,3.1095439348082996,0.2193303181736729,-0.03214183880597016,0.018870265229253495,0.0013310058849542899,0.5232462208955261,0.35738387969246127,0.02520791527196143
SER 439,R SER 439,0.0,0.0,0.0,-2.774796019900497,0.6157582900984373,0.04343224103495197,-2.705298507462687,3.0327676358046016,0.2139149355832622,4.611004975124377,2.4888215967147542,0.17554794018969483,-0.49830616119403,0.08337162500131597,0.005880581018168532,-1.367395713432835,1.1156977714131369,0.07869525316894646
VAL 440,R VAL 440,0.0,0.0,0.0,-0.50789552238806,0.8379874635604212,0.059107078356681,87.72922885572137,8.96915694454562,0.6326355528782954,-87.87487562189055,8.239691075782467,0.581182997633238,-0.2556322029850745,0.09633398806559791,0.006794875614024401,-0.909174491542288,1.0696252814759615,0.07544555029005885
gtp 441,R gtp 441,0.0,0.0,0.0,-0.0034029850746267296,0.0004904978126911251,3.45970481769917e-05,353.6038258706466,2.4676567438803225,0.17405508657398894,-353.54901492537306,2.4655202138930874,0.17390438736802427,0.0,0.0,0.0,0.05140796019901331,0.006915462256949741,0.0004877790984575107
Mg+ 442,R Mg+ 442,0.0,0.0,0.0,-2.9850746268653428e-05,0.00017017543658194215,1.2003249811989581e-05,-174.28683084577122,1.3057725458513345,0.09210209405247592,174.2477960199004,1.3042355505650711,0.09199368276379981,0.0,0.0,0.0,-0.03906467661691417,0.0018095369298196436,0.00012763489401825136
MET 443,R MET 443,0.0,0.0,0.0,-0.0001940298507462738,0.0003954519790893172,2.7893031973325597e-05,-77.21830845771143,0.6402139601786082,0.04515721100234525,77.20848258706471,0.6397874654397218,0.04512712838291922,0.0,0.0,0.0,-0.010019900497512346,0.0008223265079179935,5.800243971642676e-05
ARG 444,R ARG 444,0.0,0.0,0.0,-0.00028358208955224235,0.0004507363841952744,3.179249325000936e-05,-76.68001492537311,0.5981250262645867,0.04218848650110352,76.670592039801,0.5976531738047057,0.0421552045947126,0.0,0.0,0.0,-0.009706467661694338,0.0009187965090646066,6.480690895349051e-05
GLU 445,R GLU 445,0.0,0.0,0.0,-0.00012935323383083484,0.00033559048664753486,2.3670727848069218e-05,72.89903980099501,0.5095302767205552,0.035939494683206195,-72.89221393034822,0.5092304007089176,0.03591834306019522,0.0,0.0,0.0,0.006696517412934069,0.0007278659674818134,5.133970690959741e-05
ILE 446,R ILE 446,0.0,0.0,0.0,-6.96517412935302e-05,0.0002545591802082714,1.7955220173646306e-05,0.030164179104477606,0.06097228724093272,0.004300653549426304,-0.0301094527363184,0.06086693716624002,0.004293222728094817,0.0,0.0,0.0,-1.49253731344173e-05,0.0006267472051054452,4.420733933727554e-05
VAL 447,R VAL 447,0.0,0.0,0.0,-6.965174129354455e-05,0.00025455918020832386,1.795522017365001e-05,0.199547263681592,0.06967343159072183,0.00491438495143396,-0.19947761194029864,0.06968379717213288,0.004915116083174372,0.0,0.0,0.0,-4.99876535963068e-17,0.0006464599351554598,4.5597768109013735e-05
HID 448,R HID 448,0.0,0.0,0.0,-4.477611940298677e-05,0.00020681203672464992,1.4587396341051924e-05,0.14924378109452743,0.0775815108098198,0.005472177852139284,-0.14924875621890538,0.07752160867710274,0.005467952681470029,0.0,0.0,0.0,-4.975124378103602e-05,0.0006209545194576257,4.3798754794701896e-05
ILE 449,R ILE 449,0.0,0.0,0.0,-4.9751243781102305e-05,0.00021743058092950818,1.5336370701221672e-05,0.21520895522388073,0.04074903312838782,0.002874215186758513,-0.21512935323383098,0.0407112533989434,0.0028715504101053187,0.0,0.0,0.0,2.9850746268631334e-05,0.0006301736928783286,4.4449025150115186e-05
GLN 450,R GLN 450,0.0,0.0,0.0,-2.4875621890546734e-05,0.0001557460282835641,1.098547782372012e-05,0.3626766169154228,0.07709140339951705,0.0054376083408235985,-0.36259701492537316,0.07710877366528279,0.005438833544904016,0.0,0.0,0.0,5.472636815953599e-05,0.0006083907896945041,4.2912577623976894e-05
ALA 451,R ALA 451,0.0,0.0,0.0,-9.95024875621781e-06,9.925341961819804e-05,7.000796438666977e-06,0.15423383084577116,0.04278350044351499,0.0030177154468917695,-0.15423880597014936,0.04278306595958984,0.0030176848007585928,0.0,0.0,0.0,-1.4925373134313182e-05,0.0005323150597052553,3.754660936186098e-05
GLY 452,R GLY 452,0.0,0.0,0.0,-9.95024875621781e-06,9.925341961819804e-05,7.000796438666977e-06,0.43231840796019877,0.0338112717737487,0.0023848632312217215,-0.4323134328358205,0.03375999971494623,0.0023812467790324853,0.0,0.0,0.0,-4.97512437805367e-06,0.0005943139565780093,4.1919674371587614e-05
GLN 453,R GLN 453,0.0,0.0,0.0,-9.950248756222228e-06,9.925341961824211e-05,7.000796438670086e-06,0.2793532338308459,0.13459676133244874,0.009493723551460883,-0.2793233830845772,0.13452355543052333,0.009488560005263076,0.0,0.0,0.0,1.9900497512426783e-05,0.0005813023549841414,4.100190675763427e-05
CYS 454,R CYS 454,0.0,0.0,0.0,-3.482587064676454e-05,0.00018333856490236237,1.2931705297168837e-05,0.3204875621890546,0.048149033710874985,0.0033961709835793525,-0.3205074626865672,0.04816804326593951,0.0033975118142117707,0.0,0.0,0.0,-5.472636815930842e-05,0.0006165140726232177,4.348554982399161e-05
GLY 455,R GLY 455,0.0,0.0,0.0,-1.4925373134324505e-05,0.00012125430454677407,8.55261921160504e-06,0.2524875621890545,0.029362566186595006,0.0020710757330072707,-0.25241293532338316,0.029450246970232394,0.0020772602586406385,0.0,0.0,0.0,5.9701492537334475e-05,0.0005871068371739617,4.141132336412617e-05
ASN 456,R ASN 456,0.0,0.0,0.0,-1.4925373134328925e-05,0.00012125430454680997,8.55261921160757e-06,0.7925174129353233,0.051818386883204975,0.0036549872008933325,-0.7924079601990055,0.05181005046966619,0.003654399195619176,0.0,0.0,0.0,9.452736318396535e-05,0.0005334762561899876,3.762851384682661e-05
GLN 457,R GLN 457,0.0,0.0,0.0,-1.4925373134328925e-05,0.00012125430454680997,8.55261921160757e-06,-0.030223880597014162,0.08187494788644803,0.005775013554035732,0.030283582089552237,0.08190119140365293,0.005776864629016251,0.0,0.0,0.0,4.4776119403905884e-05,0.0005669022699802717,3.998620307508721e-05
ILE 458,R ILE 458,0.0,0.0,0.0,-3.48258706467778e-05,0.00018333856490243216,1.293170529717376e-05,0.17969651741293538,0.042097877397843854,0.0029693553259521935,-0.17968159203980097,0.04201525557399386,0.0029635276318295102,0.0,0.0,0.0,-1.990049751250632e-05,0.0006384075259610446,4.5029794956775705e-05
GLY 459,R GLY 459,0.0,0.0,0.0,-2.9850746268660058e-05,0.00017017543658197993,1.2003249811992248e-05,0.33666169154228853,0.030271326516673174,0.002135174744475956,-0.3366766169154227,0.030201148218716122,0.002130224748996713,0.0,0.0,0.0,-4.47761194029934e-05,0.0006173165122089975,4.354214954837372e-05
ALA 460,R ALA 460,0.0,0.0,0.0,-9.950248756220019e-06,9.925341961822007e-05,7.000796438668532e-06,0.3375024875621888,0.057997351490234446,0.004090817760504701,-0.33741293532338307,0.057953606697036364,0.00408773224069481,0.0,0.0,0.0,7.960199004983527e-05,0.0005847411646599741,4.124446169049634e-05
LYS 461,R LYS 461,0.0,0.0,0.0,-3.980099502486461e-05,0.00019549137019286633,1.3788898090372851e-05,-56.348467661691565,0.3327057627591045,0.023467255113302526,56.3475671641791,0.33266526094411275,0.02346439833553865,0.0,0.0,0.0,-0.000940298507465621,0.0006038169720772472,4.2589965403569994e-05
PHE 462,R PHE 462,0.0,0.0,0.0,-4.975124378108021e-05,0.00021743058092941163,1.5336370701214862e-05,0.20836815920398002,0.04434334358719546,0.0031277382991739804,-0.2083482587064676,0.04434810410563126,0.003128074080254771,0.0,0.0,0.0,-2.985074626868436e-05,0.0006222287637513267,4.3888633057311376e-05
TRP 463,R TRP 463,0.0,0.0,0.0,-6.96517412935556e-05,0.00025455918020836425,1.795522017365286e-05,0.4377462686567165,0.0662269601240397,0.004671289597513361,-0.43759701492537334,0.06620668520035193,0.004669859514659857,0.0,0.0,0.0,7.960199004966294e-05,0.0005847411646598693,4.1244461690488954e-05
GLU 464,R GLU 464,0.0,0.0,0.0,-4.477611940298898e-05,0.0002068120367246601,1.4587396341052642e-05,57.728691542288594,0.2941962393338697,0.02075100276162319,-57.72760199004977,0.29420057934966,0.020751308882734232,0.0,0.0,0.0,0.0010447761194058527,0.0005669022699765023,3.9986203074821336e-05
VAL 465,R VAL 465,0.0,0.0,0.0,-4.975124378109568e-05,0.00021743058092947923,1.5336370701219633e-05,0.24176119402985075,0.04668900694723087,0.003293188635902093,-0.2417164179104478,0.04662899167664437,0.0032889554851028174,0.0,0.0,0.0,-4.9751243780177675e-06,0.0006026270220784842,4.250603280209816e-05
ILE 466,R ILE 466,0.0,0.0,0.0,-6.46766169154246e-05,0.0002459543700359921,1.734828366061504e-05,0.36004975124378097,0.04282961165206264,0.0030209678807708714,-0.35995522388059703,0.042769229012491666,0.0030167088177613364,0.0,0.0,0.0,2.9850746268489933e-05,0.0006141810691347843,4.332099244575667e-05
SER 467,R SER 467,0.0,0.0,0.0,-4.477611940297352e-05,0.0002068120367245887,1.4587396341047605e-05,0.47393532338308425,0.09737796698304843,0.006868512209271654,-0.47383582089552223,0.0973310906361684,0.006865205806695725,0.0,0.0,0.0,5.4726368159318086e-05,0.0005747506920059277,4.0539788081807657e-05
ASP 468,R ASP 468,0.0,0.0,0.0,-5.4726368159202374e-05,0.00022744536220223134,1.604275890767148e-05,62.64691044776118,0.49735325538303987,0.035080593821742896,-62.64472139303484,0.4971543720415104,0.03506656567244139,0.0,0.0,0.0,0.002134328358209814,0.0006668151613034766,4.7033515061345125e-05
GLU 469,R GLU 469,0.0,0.0,0.0,-7.96019900497596e-05,0.0002706760300246144,1.9092015109587206e-05,65.94084577114431,0.3517372253713852,0.024809630984997427,-65.93756218905469,0.35165256961762636,0.024803659828520327,0.0,0.0,0.0,0.003203980099500252,0.0006489057606231077,4.57702833360898e-05
HID 470,R HID 470,0.0,0.0,0.0,-0.00012437810945274694,0.00033001241695081423,2.3277281147515656e-05,0.11556218905472629,0.07409001761125382,0.005225906910098422,-0.11554726368159204,0.07411238611794015,0.005227484662910872,0.0,0.0,0.0,-0.00010945273631858592,0.0006676312914315335,4.7091080442124635e-05
GLY 471,R GLY 471,0.0,0.0,0.0,-4.97512437811012e-05,0.00021743058092950338,1.5336370701221334e-05,0.15935323383084582,0.11470971193377807,0.00809099924088931,-0.1593084577114427,0.11470040741342406,0.008090342950625372,0.0,0.0,0.0,-4.975124378203909e-06,0.0006026270220787127,4.2506032802114265e-05
ILE 472,R ILE 472,0.0,0.0,0.0,-4.975124378109568e-05,0.00021743058092947923,1.5336370701219633e-05,-0.06131343283582089,0.054972234227624754,0.0038774424406407097,0.06132835820895525,0.05493643220916048,0.0038749171609644435,0.0,0.0,0.0,-3.482587064641104e-05,0.0006098536603906596,4.3015760567187024e-05
ASP 473,R ASP 473,0.0,0.0,0.0,-4.477611940298567e-05,0.00020681203672464482,1.4587396341051564e-05,59.596268656716425,0.42309353194694116,0.029842716785690473,-59.594706467661716,0.422983208214488,0.029834935149589372,0.0,0.0,0.0,0.0015174129353218615,0.0006845452960322867,4.828410234129997e-05
PRO 474,R PRO 474,0.0,0.0,0.0,-1.4925373134328925e-05,0.00012125430454680997,8.55261921160757e-06,0.06198507462686567,0.08062285379067553,0.0056866976459261755,-0.06197014925373139,0.08061677111835884,0.0056862686073010475,0.0,0.0,0.0,-7.070076972737315e-17,0.0005816428953501281,4.102592662305143e-05
THR 475,R THR 475,0.0,0.0,0.0,-2.9850746268655637e-05,0.00017017543658195473,1.2003249811990469e-05,0.02126368159204016,0.14953724680981942,0.010547544144487128,-0.021253731343283556,0.14953084275104678,0.01054709243700923,0.0,0.0,0.0,-1.990049751215171e-05,0.0005897988442400188,4.1601202902316554e-05
GLY 476,R GLY 476,0.0,0.0,0.0,-2.4875621890546734e-05,0.0001557460282835641,1.098547782372012e-05,0.2830398009950249,0.05714430026430219,0.004030648166273289,-0.28300995024875614,0.05711339772330136,0.004028468469091906,0.0,0.0,0.0,4.975124378174635e-06,0.0006108269611728298,4.308441191114857e-05
SER 477,R SER 477,0.0,0.0,0.0,-2.4875621890544525e-05,0.0001557460282835503,1.0985477823719143e-05,-0.03539303482587062,0.17324882100994837,0.01222002963520381,0.0354577114427861,0.17322188184805462,0.012218129493230144,0.0,0.0,0.0,3.980099502496072e-05,0.0006296235629673812,4.441022197803124e-05
TYR 478,R TYR 478,0.0,0.0,0.0,-0.00010945273631842242,0.0003122063978057573,2.2021341393529638e-05,-0.29415422885572146,0.12084866196624676,0.008524007390026988,0.2940447761194027,0.12083372476206913,0.008522953800879,0.0,0.0,0.0,-0.00021890547263678077,0.0006630554902152511,4.67683283094301e-05
HID 479,R HID 479,0.0,0.0,0.0,-7.46268656716402e-05,0.00026278831136803934,1.853565833223308e-05,-0.33381592039800995,0.19771443034196137,0.013945700663368267,0.3336815920398008,0.19766527339903,0.013942233399949702,0.0,0.0,0.0,-0.00020895522388012771,0.0006356877444491741,4.483795636022659e-05
GLY 480,R GLY 480,0.0,0.0,0.0,-4.477611940298567e-05,0.00020681203672464482,1.4587396341051564e-05,-0.11790049751243778,0.15192476551853532,0.010715946729884443,0.117865671641791,0.15189003899512937,0.010713497309780603,0.0,0.0,0.0,-7.960199004978887e-05,0.0006258382166574102,4.414322423560678e-05
ASP 481,R ASP 481,0.0,0.0,0.0,-8.955223880597133e-05,0.0002855392010404365,2.014038236096388e-05,66.65321393034827,0.6517703934485066,0.04597233895653378,-66.64944278606966,0.651501036039501,0.04595333994977967,0.0,0.0,0.0,0.0036815920398011108,0.0007249014019335345,5.113060257835702e-05
SER 482,R SER 482,0.0,0.0,0.0,-7.960199004975297e-05,0.0002706760300245919,1.909201510958562e-05,-0.2230049751243781,0.1308208488835451,0.009227391222290873,0.2228308457711442,0.13068884182246257,0.009218080162111179,0.0,0.0,0.0,-0.00025373134328353207,0.0006311156570706071,4.451546618144713e-05
ASP 483,R ASP 483,0.0,0.0,0.0,-0.00013432835820895037,0.0003410047659341926,2.4052621663857022e-05,74.07917910447765,0.7557867093353764,0.053309084195390447,-74.07126865671646,0.7552050082167289,0.05326805416201264,0.0,0.0,0.0,0.007776119402982047,0.0009167468254461553,6.466233541807333e-05
LEU 484,R LEU 484,0.0,0.0,0.0,-0.000189054726368166,0.0003915520869642131,2.7617954792049233e-05,0.008940298507462583,0.0799650198269893,0.005640297615701279,-0.008950248756218908,0.07990297295472053,0.005635921166768027,0.0,0.0,0.0,-0.00019900497512450644,0.0007263340822103504,5.1231656053574935e-05
GLN 485,R GLN 485,0.0,0.0,0.0,-0.00012437810945273365,0.00033001241695077905,2.3277281147513176e-05,-0.0354776119402983,0.29652954639771506,0.020915581552416712,0.0354129353233831,0.2964411692020046,0.020909347905663084,0.0,0.0,0.0,-0.00018905472636775395,0.0006647332177166955,4.688666608320503e-05
LEU 486,R LEU 486,0.0,0.0,0.0,-9.950248756218196e-05,0.00029933550162169657,2.11134983739698e-05,-0.048348258706467695,0.0803618564345344,0.005668288311835692,0.048298507462686574,0.08029454760992046,0.005663540713400688,0.0,0.0,0.0,-0.0001492537313432075,0.0005965172054654997,4.207507956593129e-05
GLU 487,R GLU 487,0.0,0.0,0.0,-0.0001890547263681743,0.0003915520869642303,2.7617954792050443e-05,77.1259502487563,0.7739368168790491,0.05458929407371961,-77.11574626865671,0.7733636168620027,0.05454886366181624,0.0,0.0,0.0,0.010014925373134637,0.0009329651651632208,6.580628889966707e-05
ARG 488,R ARG 488,0.0,0.0,0.0,-0.0001840796019900317,0.00038754909640096593,2.7335605607638258e-05,-77.16118407960201,0.44220883941027234,0.03119100661719545,77.15105472636816,0.44188640397183465,0.031168263774905506,0.0,0.0,0.0,-0.01031343283581966,0.0008203073424274291,5.7860018763780506e-05
ILE 489,R ILE 489,0.0,0.0,0.0,-6.46766169154224e-05,0.0002459543700359837,1.7348283660614448e-05,-0.2958557213930347,0.06271140627681757,0.004423321548168065,0.2957810945273633,0.062683536213545,0.004421355745473764,0.0,0.0,0.0,-0.0001393034825872084,0.0005905537602280221,4.165445057056452e-05
ASN 490,R ASN 490,0.0,0.0,0.0,-0.00014427860696518145,0.0003513720116021984,2.4783870791902716e-05,-0.4121442786069653,0.1652264662632256,0.011654176360257477,0.4118606965174128,0.1650297440325088,0.011640300643959675,0.0,0.0,0.0,-0.0004278606965172995,0.0007504691073526748,5.293400947085249e-05
VAL 491,R VAL 491,0.0,0.0,0.0,-6.96517412935313e-05,0.0002545591802082754,1.795522017364659e-05,-0.319601990049751,0.06139676686206161,0.004330594033404763,0.31947761194029844,0.061308215273067165,0.004324348085897308,0.0,0.0,0.0,-0.00019402985074604403,0.0006519501393386291,4.5985017254090424e-05
TYR 492,R TYR 492,0.0,0.0,0.0,-9.950248756220019e-05,0.0002993355016217514,2.111349837397367e-05,-0.15432338308457713,0.07218811729849996,0.005091757205358319,0.15430845771144272,0.07215685221447755,0.005089551936363853,0.0,0.0,0.0,-0.00011442786069656943,0.0006924186436900026,4.8839445466550025e-05
TYR 493,R TYR 493,0.0,0.0,0.0,-2.9850746268666685e-05,0.00017017543658201775,1.2003249811994914e-05,0.6547860696517412,0.08206294759594515,0.005788274031123381,-0.6545174129353232,0.08205695719530973,0.005787851500840838,0.0,0.0,0.0,0.0002388059701493843,0.0006561508193059058,4.628131037394479e-05
ASN 494,R ASN 494,0.0,0.0,0.0,-4.975124378109181e-05,0.00021743058092946234,1.533637070121844e-05,0.29600497512437773,0.18608470487437598,0.013125403076148222,-0.2958756218905473,0.1859278719955999,0.013114340937801503,0.0,0.0,0.0,7.960199004977782e-05,0.0006415403112357731,4.525076459267132e-05
GLU 495,R GLU 495,0.0,0.0,0.0,-4.477611940298677e-05,0.00020681203672464992,1.4587396341051924e-05,66.85684079601992,0.667253078800474,0.047064403380006614,-66.85303482587065,0.6669441366231078,0.047042612278970705,0.0,0.0,0.0,0.0037611940298510303,0.0006636897968388839,4.681306884903905e-05
ALA 496,R ALA 496,0.0,0.0,0.0,-1.9900497512436724e-05,0.0001396583964937058,9.850743768467722e-06,0.43968656716417914,0.047183206691451714,0.0033280467981965543,-0.43962189054726364,0.047155889650860754,0.0033261200027146476,0.0,0.0,0.0,4.4776119403061894e-05,0.0006092039293122565,4.296993207042315e-05
ALA 497,R ALA 497,0.0,0.0,0.0,-3.482587064676675e-05,0.000183338564902374,1.2931705297169657e-05,0.04407462686567162,0.09393545684522686,0.006625696265945532,-0.04411442786069654,0.09385546123045857,0.006620053810329059,0.0,0.0,0.0,-7.462686567149659e-05,0.0006687055774614426,4.716685473626208e-05
GLY 498,R GLY 498,0.0,0.0,0.0,-4.975124378109457e-06,7.035888370015405e-05,4.962733015460865e-06,-0.06305472636815922,0.08776099378368644,0.006190183220871693,0.06308457711442784,0.08779718720176946,0.006192736107748472,0.0,0.0,0.0,2.4875621890452836e-05,0.0005503306192646899,3.8817328957109644e-05
ASN 499,R ASN 499,0.0,0.0,0.0,-5.472636815920569e-05,0.00022744536220224514,1.6042758907672456e-05,-0.036044776119402655,0.37286480415051715,0.026299855491554214,0.0360398009950248,0.3727370705859763,0.026290845860579528,0.0,0.0,0.0,-5.970149253706824e-05,0.0006200769575474826,4.37368563501055e-05
LYS 500,R LYS 500,0.0,0.0,0.0,-4.4776119402982354e-05,0.00020681203672462953,1.4587396341050485e-05,-59.02947761194034,0.5099737391922069,0.03597077411422393,59.02806965174128,0.5097867421895855,0.035957584362626166,0.0,0.0,0.0,-0.0014527363184069077,0.0006684093951527649,4.714596364697001e-05
TYR 501,R TYR 501,0.0,0.0,0.0,-7.960199004976457e-05,0.00027067603002463124,1.9092015109588395e-05,-0.4924228855721392,0.12032512040562687,0.008487079615576688,0.49221393034825855,0.12025499029777406,0.00848213301916532,0.0,0.0,0.0,-0.0002885572139302469,0.0006436203633351901,4.539748015557944e-05
VAL 502,R VAL 502,0.0,0.0,0.0,-4.975124378108463e-05,0.00021743058092943098,1.5336370701216228e-05,0.4447462686567162,0.0317352276678786,0.0022384303703812656,-0.44457711442786063,0.031782458218017944,0.0022417617565288032,0.0,0.0,0.0,0.00011940298507463691,0.0006584102985106935,4.6440681749066864e-05
PRO 503,R PRO 503,0.0,0.0,0.0,-3.4825870646760124e-05,0.0001833385649023391,1.2931705297167197e-05,-0.23661691542288563,0.04622837009273243,0.003260697817319756,0.2365273631840798,0.046254008808513436,0.003262506232896994,0.0,0.0,0.0,-0.00012437810945265855,0.0006144631085422794,4.334088597171428e-05
ARG 504,R ARG 504,0.0,0.0,0.0,-4.47761194029691e-05,0.00020681203672456828,1.4587396341046165e-05,-67.01865671641792,0.32789270870601317,0.023127768455778682,67.01483084577114,0.32772048708581575,0.02311562087930245,0.0,0.0,0.0,-0.003870646766175051,0.0006788811981479759,4.788458768025071e-05
ALA 505,R ALA 505,0.0,0.0,0.0,-2.9850746268655637e-05,0.00017017543658195473,1.2003249811990469e-05,-0.005029850746268657,0.048557388773031604,0.003424974128859936,0.005034825870646759,0.048591850565579284,0.0034274048762887497,0.0,0.0,0.0,-2.487562189053541e-05,0.0005412148757600772,3.817435398548264e-05
ILE 506,R ILE 506,0.0,0.0,0.0,-5.472636815920458e-05,0.00022744536220224053,1.604275890767213e-05,0.19159203980099518,0.03769031621829683,0.002658469930489989,-0.19152238805970156,0.03766242761690544,0.0026565028202176046,0.0,0.0,0.0,1.492537313411682e-05,0.000594147342065066,4.1907922289963324e-05
LEU 507,R LEU 507,0.0,0.0,0.0,-3.98009950248624e-05,0.00019549137019285548,1.3788898090372087e-05,0.022626865671641728,0.05094710040257177,0.0035935313909661822,-0.022716417910447765,0.05086959407248088,0.0035880645159530925,0.0,0.0,0.0,-0.00012935323383088455,0.0006565279391826664,4.630791035911742e-05
VAL 508,R VAL 508,0.0,0.0,0.0,-4.975124378111114e-06,7.035888370017748e-05,4.962733015462517e-06,0.06255223880597027,0.037589541620859764,0.0026513618384407744,-0.06252736318407959,0.03760161023217192,0.0026522130926486275,0.0,0.0,0.0,1.9900497512530623e-05,0.0005179388830899231,3.6532592047017635e-05
ASP 509,R ASP 509,0.0,0.0,0.0,-1.4925373134324505e-05,0.00012125430454677407,8.55261921160504e-06,52.83915920398009,0.18732474935418464,0.013212869069878492,-52.83866666666665,0.187294041671217,0.013210703116923052,0.0,0.0,0.0,0.0004776119402985256,0.000623540100851423,4.398112764475795e-05
LEU 510,R LEU 510,0.0,0.0,0.0,-1.990049751243341e-05,0.00013965839649368256,9.850743768466082e-06,-0.16391044776119396,0.02934071492884662,0.002069534464121889,0.16391044776119407,0.02934800526837061,0.0020700486850240255,0.0,0.0,0.0,-1.990049751231189e-05,0.0005813023549843048,4.10019067576458e-05
GLU 511,R GLU 511,0.0,0.0,0.0,-9.950248756220019e-06,9.925341961822007e-05,7.000796438668532e-06,49.957278606965176,0.19429457040928544,0.013704482342331922,-49.95696517412937,0.19420892934492598,0.01369844168740358,0.0,0.0,0.0,0.0003034825870648531,0.0005751381499131702,4.056711725542798e-05
PRO 512,R PRO 512,0.0,0.0,0.0,-1.990049751243562e-05,0.00013965839649369806,9.850743768467175e-06,0.11764179104477608,0.047612250657919485,0.003358309226272417,-0.11762686567164164,0.04760497773449087,0.0033577962338069323,0.0,0.0,0.0,-4.975124378027157e-06,0.0005508700710711238,3.885537895377316e-05
GLY 513,R GLY 513,0.0,0.0,0.0,-4.975124378109457e-06,7.035888370015405e-05,4.962733015460865e-06,-0.03640796019900506,0.051135881185283526,0.0036068469607105917,0.036363184079601985,0.05117653028052198,0.003609714126822098,0.0,0.0,0.0,-4.975124378119731e-05,0.0005620789748257907,3.9645994065966685e-05
THR 514,R THR 514,0.0,0.0,0.0,-9.950248756218914e-06,9.925341961820907e-05,7.000796438667756e-06,-0.14440796019900523,0.06487747914198967,0.0045761045480760066,0.14449253731343287,0.06481171500600579,0.00457146590357631,0.0,0.0,0.0,7.462686567137452e-05,0.0005725069119699292,4.03815240406734e-05
MET 515,R MET 515,0.0,0.0,0.0,-2.4875621890551152e-05,0.0001557460282835918,1.098547782372207e-05,0.17891542288557222,0.11663024795163088,0.00822646340691841,-0.17885572139303474,0.11664034136367593,0.008227175341311913,0.0,0.0,0.0,3.482587064676233e-05,0.0005848681396889994,4.1253417818500995e-05
ASP 516,R ASP 516,0.0,0.0,0.0,-4.975124378111114e-06,7.035888370017748e-05,4.962733015462517e-06,50.882746268656746,0.21268005610582272,0.015001294515480275,-50.88237810945275,0.21272703719543784,0.015004608306039105,0.0,0.0,0.0,0.00036318407960075476,0.0005921861101018642,4.176958765327071e-05
SER 517,R SER 517,0.0,0.0,0.0,-4.975124378108905e-06,7.035888370014624e-05,4.962733015460314e-06,0.2487462686567162,0.07084191846251973,0.004996803660655059,-0.24872636815920385,0.07088551312776761,0.0049998785912558,0.0,0.0,0.0,1.492537313434218e-05,0.0006106648521038843,4.307297761904141e-05
VAL 518,R VAL 518,0.0,0.0,0.0,-1.4925373134328925e-05,0.00012125430454680997,8.55261921160757e-06,0.13871144278606976,0.05101610630863055,0.0035983986922968735,-0.1387661691542288,0.05099946394949253,0.0035972248307913185,0.0,0.0,0.0,-6.965174129341931e-05,0.0005232165900551552,3.690485279398892e-05
ARG 519,R ARG 519,0.0,0.0,0.0,-1.4925373134328925e-05,0.00012125430454680997,8.55261921160757e-06,-54.836402985074635,0.29623822568690233,0.020895033373798656,54.83563184079603,0.2962214006276079,0.020893846625617666,0.0,0.0,0.0,-0.000786069651740522,0.0005633985141018618,3.9739067190299684e-05
SER 520,R SER 520,0.0,0.0,0.0,-1.9900497512436172e-05,0.00013965839649370194,9.85074376846745e-06,0.07434825870646757,0.12217754029562597,0.0086177392403907,-0.07436318407960207,0.12218252571403834,0.00861809088469274,0.0,0.0,0.0,-3.482587064692583e-05,0.0005848681396891881,4.1253417818514304e-05
GLY 521,R GLY 521,0.0,0.0,0.0,-9.950248756220019e-06,9.925341961822007e-05,7.000796438668532e-06,0.10817910447761196,0.054575045426253556,0.003849426902669179,-0.10820895522388065,0.05462268695106648,0.0038527872767351403,0.0,0.0,0.0,-3.980099502479391e-05,0.000544906729157818,3.843475724633155e-05
PRO 522,R PRO 522,0.0,0.0,0.0,-1.9900497512437276e-05,0.0001396583964937097,9.850743768467997e-06,0.019930348258706453,0.044968813122096725,0.003171855518603553,-0.019960199004975095,0.04499616797349192,0.0031737849810539597,0.0,0.0,0.0,-4.975124378082834e-05,0.0005348663643120543,3.7726564513773533e-05
PHE 523,R PHE 523,0.0,0.0,0.0,-2.985074626865122e-05,0.00017017543658192957,1.2003249811988695e-05,0.1666567164179104,0.033253684450247345,0.0023455340538127206,-0.16665671641791047,0.03329031902012721,0.0023481180571380835,0.0,0.0,0.0,-2.9850746268640173e-05,0.0005977607281940327,4.216279089641041e-05
GLY 524,R GLY 524,0.0,0.0,0.0,-9.950248756220019e-06,9.925341961822007e-05,7.000796438668532e-06,0.1988109452736318,0.0506105418354478,0.003569792379986128,-0.1988059701492538,0.050617354546367996,0.0035702729115640952,0.0,0.0,0.0,-4.975124378118847e-06,0.0005598286201673812,3.9487266286723076e-05
GLN 525,R GLN 525,0.0,0.0,0.0,-3.482587064676233e-05,0.00018333856490235074,1.2931705297168017e-05,-0.13834825870646794,0.23790839850467177,0.01678076458612105,0.13831343283582087,0.23792547909094017,0.016781969357785125,0.0,0.0,0.0,-6.965174129365282e-05,0.0006027502292947828,4.251472316908399e-05
ILE 526,R ILE 526,0.0,0.0,0.0,-4.9751243781102305e-05,0.00021743058092950818,1.5336370701221672e-05,0.17282587064676605,0.04021824203519108,0.002836776069706202,-0.17278109452736326,0.04020299041866133,0.0028357003036208,0.0,0.0,0.0,-4.975124378106696e-06,0.0006269051555125095,4.421848029999014e-05
PHE 527,R PHE 527,0.0,0.0,0.0,-4.4776119402982354e-05,0.00020681203672462948,1.4587396341050482e-05,-0.28164179104477616,0.047340841441972176,0.0033391654962152116,0.2815671641791046,0.04728822091421598,0.0033354539303595116,0.0,0.0,0.0,-0.00011940298507450766,0.000542402653568514,3.825813337246214e-05
ARG 528,R ARG 528,0.0,0.0,0.0,-4.477611940298898e-05,0.0002068120367246601,1.4587396341052642e-05,-60.609880597014914,0.3007914033537747,0.021216189764354024,60.60809452736317,0.3007665100265727,0.021214433924433417,0.0,0.0,0.0,-0.0018308457711494856,0.0006474164354496556,4.5665234437921574e-05
PRO 529,R PRO 529,0.0,0.0,0.0,-1.990049751243562e-05,0.00013965839649369806,9.850743768467175e-06,-0.03698009950248753,0.04882163293844405,0.0034436124752189245,0.036995024875621944,0.048851027223798305,0.0034456857882495164,0.0,0.0,0.0,-4.975124378044832e-06,0.0006108269611727792,4.308441191114501e-05
ASP 530,R ASP 530,0.0,0.0,0.0,-2.487562189054784e-05,0.00015574602828357105,1.0985477823720609e-05,56.15535323383085,0.4320159380721364,0.03047205479002211,-56.154348258706484,0.43197937129175495,0.0304694755681993,0.0,0.0,0.0,0.0009800995024891312,0.0005897988442377991,4.160120290215999e-05
ASN 531,R ASN 531,0.0,0.0,0.0,-2.9850746268655637e-05,0.00017017543658195475,1.200324981199047e-05,-0.19174129353233785,0.055265192740775904,0.0038981061409286712,0.19168656716417914,0.055305090214540775,0.00390092029174906,0.0,0.0,0.0,-8.457711442748683e-05,0.0005711217427570047,4.028382173751754e-05
PHE 532,R PHE 532,0.0,0.0,0.0,-1.9900497512440038e-05,0.00013965839649372904,9.85074376846936e-06,-0.024512437810945222,0.07655753271527306,0.005399952006166906,0.024467661691542304,0.0765344535883977,0.005398324130070967,0.0,0.0,0.0,-6.467661691503353e-05,0.0005823233786425904,4.1073924213751765e-05
VAL 533,R VAL 533,0.0,0.0,0.0,-1.990049751243783e-05,0.00013965839649371356,9.85074376846827e-06,0.01119402985074618,0.042097815074051984,0.0029693509299708576,-0.011228855721393023,0.04219166599916569,0.0029759706638281804,0.0,0.0,0.0,-5.472636815930345e-05,0.0006001575661692798,4.233185081218681e-05
PHE 534,R PHE 534,0.0,0.0,0.0,-3.4825870646767856e-05,0.00018333856490237982,1.2931705297170068e-05,0.07474626865671638,0.04156347777895945,0.0029316616831225315,-0.074726368159204,0.04156227421657184,0.0029315767903771803,0.0,0.0,0.0,-1.4925373134001933e-05,0.0005771573152704701,4.070953819867449e-05
GLY 535,R GLY 535,0.0,0.0,0.0,-4.975124378108905e-06,7.035888370014624e-05,4.962733015460314e-06,-0.010950248756218908,0.03525116013669475,0.0024864251256347027,0.010885572139303476,0.035211822991773646,0.0024836504973636533,0.0,0.0,0.0,-6.965174129354883e-05,0.0005774574379521525,4.073070722044893e-05
GLN 536,R GLN 536,0.0,0.0,0.0,-1.4925373134330029e-05,0.00012125430454681894,8.552619211608204e-06,-0.27262686567164174,0.22616021502537825,0.015952111614978844,0.2726268656716418,0.22620396527271897,0.015955197519494292,0.0,0.0,0.0,-1.4925373134275899e-05,0.0005857139364280377,4.131307572067982e-05
SER 537,R SER 537,0.0,0.0,0.0,-1.9900497512437276e-05,0.0001396583964937097,9.850743768467997e-06,-0.1731442786069651,0.12440110891829495,0.008774577678346732,0.1731293532338308,0.12438278737471714,0.008773285376302894,0.0,0.0,0.0,-3.4825870646651867e-05,0.0006016404560330302,4.243644579860656e-05
GLY 538,R GLY 538,0.0,0.0,0.0,-1.4925373134328925e-05,0.00012125430454680997,8.55261921160757e-06,-0.2367562189054727,0.07310583395897755,0.005156487947665145,0.23667164179104488,0.07312567823755535,0.005157887655154617,0.0,0.0,0.0,-9.950248756221572e-05,0.0005643203557591581,3.9804088887448665e-05
ALA 539,R ALA 539,0.0,0.0,0.0,-4.975124378111114e-06,7.035888370017748e-05,4.962733015462517e-06,-0.042796019900497494,0.0461429013754324,0.0032546693188156926,0.04285074626865672,0.04613173449268714,0.0032538816676369754,0.0,0.0,0.0,4.975124378111639e-05,0.000620954519457535,4.379875479469549e-05
GLY 540,R GLY 540,0.0,0.0,0.0,-4.975124378109457e-06,7.035888370015405e-05,4.962733015460865e-06,-0.03494029850746263,0.03462257650567036,0.0024420882548003495,0.034875621890547256,0.034626643362927895,0.002442375108794042,0.0,0.0,0.0,-6.965174129349595e-05,0.0005599612443140347,3.949662087276298e-05
ASN 541,R ASN 541,0.0,0.0,0.0,-4.975124378108905e-06,7.035888370014624e-05,4.962733015460314e-06,-0.3409651741293532,0.21245008493326936,0.014985073599646839,0.34090547263681625,0.212450558532559,0.0149851070047651,0.0,0.0,0.0,-6.46766169153782e-05,0.0005737161916463764,4.04668200524863e-05
ASN 542,R ASN 542,0.0,0.0,0.0,-4.975124378111114e-06,7.035888370017748e-05,4.962733015462517e-06,0.4270348258706477,0.05910589014510583,0.004169008048527032,-0.42696517412935325,0.059024185793213314,0.004163245067886637,0.0,0.0,0.0,6.467661691576706e-05,0.0005561023026798361,3.922443211640936e-05
TRP 543,R TRP 543,0.0,0.0,0.0,-5.472636815919132e-05,0.00022744536220218543,1.604275890766824e-05,0.26622885572139293,0.042616972341151846,0.00300596946019986,-0.26614925373134335,0.042628297563642295,0.003006768279803086,0.0,0.0,0.0,2.4875621890400912e-05,0.0006421187793691236,4.529156658884859e-05
ALA 544,R ALA 544,0.0,0.0,0.0,0.0,0.0,0.0,0.18333333333333326,0.043982960668734195,0.0031023188480172824,-0.18336318407960198,0.04397593685980406,0.0031018234267337326,0.0,0.0,0.0,-2.9850746268640173e-05,0.0006301736928783559,4.4449025150117104e-05
LYS 545,R LYS 545,0.0,0.0,0.0,-4.975124378106696e-06,7.035888370011499e-05,4.96273301545811e-06,-49.507587064676635,0.24914004060061515,0.017572983537247705,49.50735820895522,0.24912282140623637,0.01757176898892134,0.0,0.0,0.0,-0.00023383084576886713,0.0005464036661751605,3.8540343042571454e-05
GLY 546,R GLY 546,0.0,0.0,0.0,-3.482587064676233e-05,0.00018333856490235077,1.2931705297168019e-05,0.14384079601990046,0.0530311513386396,0.0037405290100643277,-0.14383084577114427,0.05302258266454976,0.0037399246223940286,0.0,0.0,0.0,-2.4875621890608598e-05,0.0006103405047952619,4.3050099923826174e-05
HIE 547,R HIE 547,0.0,0.0,0.0,-2.4875621890546734e-05,0.0001557460282835641,1.098547782372012e-05,0.22301990049751233,0.12438213306924668,0.008773239225153393,-0.22300497512437806,0.12438215456108688,0.008773240741070918,0.0,0.0,0.0,-9.950248756496194e-06,0.0006148255405286616,4.336644995297844e-05
TYR 548,R TYR 548,0.0,0.0,0.0,-3.482587064676454e-05,0.00018333856490236237,1.2931705297168837e-05,0.11579601990049755,0.1105025300089898,0.0077942475083124145,-0.11584079601990051,0.11052770089006178,0.007796022925373557,0.0,0.0,0.0,-7.96019900496541e-05,0.0006178375390609469,4.357889994895043e-05
THR 549,R THR 549,0.0,0.0,0.0,-9.950248756218914e-06,9.925341961820907e-05,7.000796438667756e-06,0.023358208955224148,0.09437498532714356,0.006656698214722025,-0.02335820895522384,0.09443395673091769,0.006660857736833336,0.0,0.0,0.0,-9.950248756014546e-06,0.0006148255405284251,4.3366449952961755e-05
GLU 550,R GLU 550,0.0,0.0,0.0,-1.990049751243341e-05,0.00013965839649368256,9.850743768466082e-06,50.385915422885596,0.300533899394592,0.021198026835486453,-50.38561194029852,0.3005782630122718,0.021201156003809857,0.0,0.0,0.0,0.0002835820895521789,0.0005766424558342467,4.067322281406213e-05
GLY 551,R GLY 551,0.0,0.0,0.0,-9.9502487562156e-06,9.9253419618176e-05,7.000796438665423e-06,0.12246766169154227,0.04478861572444964,0.003159145374161603,-0.12242786069651736,0.044792568012503337,0.0031594241470667313,0.0,0.0,0.0,2.9850746268637964e-05,0.0006222287637515062,4.388863305732404e-05
ALA 552,R ALA 552,0.0,0.0,0.0,-9.950248756218914e-06,9.925341961820907e-05,7.000796438667756e-06,0.20511940298507456,0.06407866489843544,0.004519760535618369,-0.20513930348258702,0.06404196771934521,0.004517172116179802,0.0,0.0,0.0,-2.985074626871971e-05,0.0005634863735230925,3.974526431605738e-05
GLU 553,R GLU 553,0.0,0.0,0.0,-1.4925373134327818e-05,0.00012125430454680099,8.552619211606937e-06,52.0700049751244,0.5300893804038095,0.037389622048102776,-52.06959701492538,0.530078818686158,0.03738887708197864,0.0,0.0,0.0,0.0003930348258698368,0.000622745680730145,4.392509356978861e-05
LEU 554,R LEU 554,0.0,0.0,0.0,-1.4925373134331134e-05,0.00012125430454682793,8.552619211608838e-06,0.1389452736318408,0.04348536655620043,0.0030672212654420084,-0.13895024875621895,0.04351093546355015,0.0030690247571121504,0.0,0.0,0.0,-1.99004975124312e-05,0.0005459958176444633,3.8511575625265285e-05
VAL 555,R VAL 555,0.0,0.0,0.0,-1.4925373134324505e-05,0.00012125430454677407,8.55261921160504e-06,0.27700497512437827,0.035969099163742156,0.0025370646401528703,-0.2769452736318409,0.035977079354158545,0.002537627519385262,0.0,0.0,0.0,4.47761194032055e-05,0.0005926457035843669,4.180200487806676e-05
ASP 556,R ASP 556,0.0,0.0,0.0,-1.990049751243341e-05,0.00013965839649368256,9.850743768466082e-06,56.16039303482585,0.7238043149381272,0.05105322002811442,-56.15951243781094,0.7238028861548805,0.05105311924951451,0.0,0.0,0.0,0.0008606965174122374,0.0006544889103480715,4.616408835420834e-05
SER 557,R SER 557,0.0,0.0,0.0,-4.975124378111114e-06,7.035888370017748e-05,4.962733015462517e-06,0.36041791044776156,0.15596298348175186,0.011000780663508066,-0.36035323383084583,0.15598963354378523,0.011002660413949825,0.0,0.0,0.0,5.97014925373632e-05,0.0005785708163227122,4.080923887569553e-05
VAL 558,R VAL 558,0.0,0.0,0.0,-1.9900497512440038e-05,0.00013965839649372904,9.85074376846936e-06,0.27564676616915434,0.037611388160942394,0.0026529027745676704,-0.2756766169154228,0.03760252850206743,0.0026522778624131246,0.0,0.0,0.0,-4.975124378093467e-05,0.0005795112349676057,4.0875570892520267e-05
LEU 559,R LEU 559,0.0,0.0,0.0,-3.980099502488781e-05,0.00019549137019298025,1.3788898090380888e-05,0.3795820895522386,0.02767570692579768,0.0019520938545898837,-0.37950248756218935,0.027718758915250535,0.00195513050779134,0.0,0.0,0.0,3.980099502449564e-05,0.0005716415745467145,4.032048784490311e-05
ASP 560,R ASP 560,0.0,0.0,0.0,-1.9900497512442247e-05,0.00013965839649374454,9.850743768470455e-06,58.63705472636814,0.34169034305904417,0.024100978545791723,-58.6357661691542,0.3415844119698771,0.02409350674285901,0.0,0.0,0.0,0.0012686567164157667,0.0005879915105555355,4.1473723413242166e-05
VAL 561,R VAL 561,0.0,0.0,0.0,-4.4776119402987876e-05,0.000206812036724655,1.4587396341052283e-05,0.3859552238805967,0.03694587927088996,0.0026059613967763296,-0.3858805970149254,0.03697135736371139,0.0026077584828835335,0.0,0.0,0.0,2.9850746268412054e-05,0.0005455422949999364,3.847958660436432e-05
VAL 562,R VAL 562,0.0,0.0,0.0,-4.4776119402975727e-05,0.00020681203672459888,1.4587396341048324e-05,0.41159203980099496,0.03294745909798615,0.002323934582844502,-0.41146766169154236,0.03293277033888982,0.002322898517661402,0.0,0.0,0.0,7.960199004986207e-05,0.0006097318885513685,4.3007171443889125e-05
ARG 563,R ARG 563,0.0,0.0,0.0,-8.955223880596139e-05,0.00028553920104040483,2.0140382360961646e-05,-60.28731343283584,0.6980886102266154,0.0492393740704165,60.285716417910436,0.6979127475316091,0.04922696967232493,0.0,0.0,0.0,-0.0016865671641783906,0.0007097534129391008,5.0062145815727205e-05
LYS 564,R LYS 564,0.0,0.0,0.0,-5.4726368159200165e-05,0.00022744536220222216,1.6042758907670833e-05,-60.82494029850744,0.41652122008737674,0.02937914165007055,60.823124378109426,0.4164421677236227,0.02937356572625083,0.0,0.0,0.0,-0.0018706467661697436,0.0006011465658517877,4.240160947120106e-05
GLU 565,R GLU 565,0.0,0.0,0.0,-4.4776119402982354e-05,0.00020681203672462948,1.4587396341050482e-05,63.00975124378108,0.2974602742229109,0.02098123003152266,-63.00735323383085,0.2973334553706459,0.02097228491937733,0.0,0.0,0.0,0.0023532338308468264,0.0006145839429544074,4.334940897399821e-05
SER 566,R SER 566,0.0,0.0,0.0,-5.472636815920458e-05,0.0002274453622022405,1.6042758907672127e-05,0.6569104477611932,0.14549141959039155,0.010262173495312646,-0.6566616915422885,0.1453991759717294,0.010255667132111219,0.0,0.0,0.0,0.0001940298507461987,0.0005792121764756222,4.085447693289968e-05
GLU 567,R GLU 567,0.0,0.0,0.0,-4.975124378109568e-05,0.00021743058092947926,1.5336370701219633e-05,66.08828855721391,0.7897723812894129,0.05570624866686926,-66.0849303482587,0.7894282616069925,0.055681976335936675,0.0,0.0,0.0,0.003308457711443595,0.0007084269656272979,4.9968585436122445e-05
SER 568,R SER 568,0.0,0.0,0.0,-3.482587064676731e-05,0.00018333856490237692,1.2931705297169863e-05,0.05902487562189042,0.14308315912775896,0.010092307899396295,-0.058950248756218904,0.1430629319563181,0.010090881184726593,0.0,0.0,0.0,3.9800995024730665e-05,0.0005716415745467614,4.0320487844906426e-05
CYS 569,R CYS 569,0.0,0.0,0.0,-6.467661691543179e-05,0.0002459543700360194,1.734828366061697e-05,-0.17543781094527366,0.15448018231972796,0.010896191933625706,0.1752736318407959,0.1545146783387687,0.010898625095205202,0.0,0.0,0.0,-0.00022885572139302288,0.0006208349249674421,4.37903192497687e-05
ASP 570,R ASP 570,0.0,0.0,0.0,-0.00012935323383084642,0.0003355904866475649,2.3670727848071336e-05,72.5444228855721,1.1362205724832308,0.08014281994493935,-72.53773134328362,1.1355262735257319,0.08009384787236265,0.0,0.0,0.0,0.006562189054728573,0.000918230606573901,6.476699326940825e-05
CYM 571,R CYM 571,0.0,0.0,0.0,-9.452736318408686e-05,0.00029256100354209527,2.0635662121960875e-05,73.28156218905468,0.6383228782408266,0.045023824366940884,-73.27455721393032,0.6379535440324802,0.04499777354047651,0.0,0.0,0.0,0.006910447761194928,0.0007275258272795086,5.131571526955012e-05
LEU 572,R LEU 572,0.0,0.0,0.0,-0.00011940298507462477,0.0003242621042149261,2.2871685359708203e-05,0.5042039800995027,0.0875779293857862,0.006177270853823819,-0.5039004975124378,0.08751670799828408,0.0061729526300966795,0.0,0.0,0.0,0.00018407960199002727,0.0006236988634509528,4.3992325895112005e-05
GLN 573,R GLN 573,0.0,0.0,0.0,-0.00013930348258705817,0.000346262938135413,2.442350453481306e-05,0.43186567164179135,0.2558373372866474,0.018045374422807424,-0.4316119402985076,0.25573682184324537,0.01803828461007445,0.0,0.0,0.0,0.00011442786069674564,0.0007205862704456545,5.0826236670674064e-05
GLY 574,R GLY 574,0.0,0.0,0.0,-3.980099502487345e-05,0.00019549137019290972,1.3788898090375912e-05,0.07116417910447763,0.04841156383430862,0.0034146884307388256,-0.07114925373134327,0.048412177366376825,0.0034147317059542753,0.0,0.0,0.0,-2.4875621890526158e-05,0.0006184381784382489,4.362126578409963e-05
PHE 575,R PHE 575,0.0,0.0,0.0,-7.960199004973364e-05,0.0002706760300245261,1.9092015109580978e-05,0.38496019900497525,0.059866255646518374,0.004222640095814178,-0.38488557213930374,0.059847749125749854,0.004221334746485291,0.0,0.0,0.0,-4.975124377859243e-06,0.0006347915585170582,4.477474427840539e-05
GLN 576,R GLN 576,0.0,0.0,0.0,-3.482587064676896e-05,0.00018333856490238565,1.293170529717048e-05,0.5187313432835816,0.17834093756797262,0.012579199844168146,-0.518502487562189,0.17838214678694625,0.012582106518361749,0.0,0.0,0.0,0.0001940298507458518,0.0005528435575363742,3.8994577956395226e-05
LEU 577,R LEU 577,0.0,0.0,0.0,-4.4776119402982354e-05,0.00020681203672462948,1.4587396341050482e-05,0.3761194029850746,0.043754808368509326,0.003086226225546116,-0.37602985074626877,0.043755074809895364,0.0030862450188724683,0.0,0.0,0.0,4.4776119403000026e-05,0.0005841906206205818,4.12056293080441e-05
THR 578,R THR 578,0.0,0.0,0.0,-1.9900497512457713e-05,0.0001396583964938531,9.850743768478112e-06,-0.23071641791044772,0.06663358019091534,0.004699970365662447,0.2306467661691541,0.06660935050065786,0.0046982613350827745,0.0,0.0,0.0,-8.955223880590257e-05,0.0005833001825750597,4.114282265088383e-05
HIE 579,R HIE 579,0.0,0.0,0.0,-1.9900497512444456e-05,0.00013965839649376008,9.85074376847155e-06,-0.007477611940298526,0.09136837443576126,0.006444628233639104,0.007467661691542286,0.09136690125957043,0.006444524323802344,0.0,0.0,0.0,-2.9850746268812507e-05,0.0006301736928786705,4.4449025150139296e-05
SER 580,R SER 580,0.0,0.0,0.0,-1.4925373134324505e-05,0.00012125430454677407,8.55261921160504e-06,-0.08465174129353238,0.08439258007428581,0.005952593636639319,0.08458706467661696,0.08436867466964997,0.005950907479403797,0.0,0.0,0.0,-7.960199004970381e-05,0.0005217954468507998,3.680461308111898e-05
LEU 581,R LEU 581,0.0,0.0,0.0,-2.487562189055336e-05,0.00015574602828360564,1.0985477823723048e-05,-0.2310796019900497,0.0407958591187231,0.0028775180374576354,0.23106467661691538,0.040821670130687014,0.0028793386058705976,0.0,0.0,0.0,-3.9800995024909904e-05,0.0005971807398258821,4.212188167113801e-05
GLY 582,R GLY 582,0.0,0.0,0.0,-4.975124378111114e-06,7.035888370017748e-05,4.962733015462517e-06,-0.2229452736318409,0.03070161306553096,0.0021655248175559325,0.2229154228855722,0.030724061760935433,0.0021671082264444613,0.0,0.0,0.0,-3.482587064677117e-05,0.000593313567668471,4.1849112378437975e-05
GLY 583,R GLY 583,0.0,0.0,0.0,0.0,0.0,0.0,0.237955223880597,0.039160887496672084,0.002762196030890945,-0.2379552238805971,0.03921281373821888,0.00276585862557325,0.0,0.0,0.0,6.628197161941232e-17,0.0005901344816800561,4.162487694200138e-05
GLY 584,R GLY 584,0.0,0.0,0.0,-4.975124378111114e-06,7.035888370017748e-05,4.962733015462517e-06,0.2765373134328356,0.041241068392267696,0.002908920678381063,-0.2764975124378109,0.041270871322068185,0.0029110228149685146,0.0,0.0,0.0,3.482587064667175e-05,0.0006016404560330531,4.243644579860817e-05
THR 585,R THR 585,0.0,0.0,0.0,-9.95024875621781e-06,9.925341961819804e-05,7.000796438666977e-06,0.08127860696517443,0.03522355032591025,0.0024844776797355492,-0.08124875621890547,0.03515407184252957,0.0024795770453706427,0.0,0.0,0.0,1.990049751268307e-05,0.0005639254652863332,3.9776235461073524e-05
GLY 586,R GLY 586,0.0,0.0,0.0,-9.950248756213392e-06,9.925341961815396e-05,7.000796438663869e-06,0.21303482587064695,0.034418897116278005,0.002427721818365484,-0.21298507462686575,0.0345043767664218,0.002433751088012889,0.0,0.0,0.0,3.980099502477927e-05,0.0005971807398257668,4.212188167112988e-05
SER 587,R SER 587,0.0,0.0,0.0,-1.9900497512440038e-05,0.00013965839649372904,9.85074376846936e-06,0.1687611940298507,0.06221470356650295,0.004388286840257515,-0.16871144278606975,0.062137516554734915,0.004382842488222335,0.0,0.0,0.0,2.9850746268583005e-05,0.0006222287637515179,4.388863305732487e-05
GLY 588,R GLY 588,0.0,0.0,0.0,-4.975124378111114e-06,7.035888370017748e-05,4.962733015462517e-06,0.4231094527363182,0.032025455674250365,0.0022589014755706365,-0.42306467661691577,0.03203512990887177,0.002259583843468336,0.0,0.0,0.0,3.9800995024904104e-05,0.0006054544448389271,4.2705463826923875e-05
MET 589,R MET 589,0.0,0.0,0.0,-2.985074626865785e-05,0.00017017543658196733,1.2003249811991358e-05,0.3333432835820896,0.17541727527481427,0.012372980606095114,-0.33324378109452735,0.17545300365390148,0.012375500691650203,0.0,0.0,0.0,6.965174129352632e-05,0.0005419004499180439,3.8222710658149414e-05
GLY 590,R GLY 590,0.0,0.0,0.0,0.0,0.0,0.0,0.3499303482587064,0.029362634467361023,0.0020710805491611665,-0.34985074626865653,0.02933996327054273,0.0020694814462329614,0.0,0.0,0.0,7.960199004983969e-05,0.0005847411646599754,4.1244461690496435e-05
THR 591,R THR 591,0.0,0.0,0.0,-3.482587064676675e-05,0.000183338564902374,1.2931705297169657e-05,0.5580646766169157,0.05135323768678233,0.003622178106251646,-0.5579253731343286,0.05128633310316533,0.003617459020778136,0.0,0.0,0.0,0.0001044776119404596,0.000585079703501119,4.126834037923628e-05
LEU 592,R LEU 592,0.0,0.0,0.0,-2.9850746268660058e-05,0.00017017543658197993,1.2003249811992248e-05,0.43375124378109453,0.037451099937289525,0.002641596914984939,-0.43365671641791026,0.03740043588173317,0.00263802334803811,0.0,0.0,0.0,6.467661691560274e-05,0.0005823233786425346,4.107392421374783e-05
LEU 593,R LEU 593,0.0,0.0,0.0,-1.9900497512440038e-05,0.00013965839649372904,9.85074376846936e-06,0.34981592039800996,0.035608162534429506,0.0025116061332440243,-0.3496467661691543,0.03552827480243998,0.0025059712870920546,0.0,0.0,0.0,0.00014925373134366926,0.0005881177838324952,4.1482630043472526e-05
ILE 594,R ILE 594,0.0,0.0,0.0,-4.4776119402980145e-05,0.0002068120367246193,1.4587396341049764e-05,0.4111293532338309,0.030985844691142052,0.0021855729706572466,-0.4110597014925371,0.03104108043444947,0.002189468999595305,0.0,0.0,0.0,2.487562189059534e-05,0.0006649565948896579,4.690242189416822e-05
SER 595,R SER 595,0.0,0.0,0.0,-1.9900497512444456e-05,0.00013965839649376008,9.85074376847155e-06,0.51710447761194,0.1461313184049104,0.010307308477654044,-0.5169850746268657,0.14616907260834472,0.010309971453841308,0.0,0.0,0.0,9.95024875619682e-05,0.0005554342581872108,3.917731189100219e-05
LYS 596,R LYS 596,0.0,0.0,0.0,-2.9850746268660058e-05,0.00017017543658197993,1.2003249811992248e-05,-58.73361691542292,0.5966541432648738,0.04208473841357467,58.73242786069654,0.5965455415146718,0.04207707823673672,0.0,0.0,0.0,-0.001218905472636697,0.0006555092175922159,4.623605527835694e-05
ILE 597,R ILE 597,0.0,0.0,0.0,-7.46268656716402e-05,0.00026278831136803934,1.853565833223308e-05,0.3451492537313435,0.047400249930487984,0.0033433558479071526,-0.3450646766169154,0.047337896171567584,0.0033389577528584718,0.0,0.0,0.0,9.950248756496194e-06,0.0006066796490156017,4.279188306637879e-05
ARG 598,R ARG 598,0.0,0.0,0.0,-7.462686567164462e-05,0.00026278831136805484,1.8535658332234174e-05,-65.96740298507464,0.4136148998297898,0.02917414562487355,65.96434328358214,0.4135201229722001,0.029167460580774976,0.0,0.0,0.0,-0.0031343283582113365,0.0006284037042945486,4.432417978134629e-05
GLU 599,R GLU 599,0.0,0.0,0.0,-5.970149253731349e-05,0.00023693295322966504,1.6711961981297456e-05,62.02597512437808,1.1255303379617825,0.07938878893971897,-62.02398507462692,1.1252439579671478,0.07936858925235045,0.0,0.0,0.0,0.0019303482587091803,0.0007159340544069702,5.049809465198276e-05
GLU 600,R GLU 600,0.0,0.0,0.0,-3.980099502487455e-05,0.00019549137019291514,1.3788898090376295e-05,62.55516915422886,0.5536355836170302,0.039050443168758865,-62.55302487562188,0.5534928299597864,0.0390403741021304,0.0,0.0,0.0,0.002104477611936914,0.0005935221210719945,4.186382260132275e-05
TYR 601,R TYR 601,0.0,0.0,0.0,-0.00010447761194029695,0.000305879127342073,2.1575050145338507e-05,-0.1496169154228857,0.1332215358878444,0.009396722627643997,0.14950248756218912,0.13311881216798768,0.009389477055099434,0.0,0.0,0.0,-0.00021890547263715416,0.0006478750539974462,4.5697582896125125e-05
PRO 602,R PRO 602,0.0,0.0,0.0,-5.970149253732122e-05,0.00023693295322969573,1.6711961981299618e-05,0.05860199004975114,0.08809363401658864,0.006213645853865267,-0.05862189054726363,0.08812031755829688,0.0062155279657812165,0.0,0.0,0.0,-7.960199004971597e-05,0.0006258382166573598,4.414322423560323e-05
ASP 603,R ASP 603,0.0,0.0,0.0,-0.00011442786069652242,0.0003183302143889968,2.2453282111460657e-05,71.71048756218904,0.582455977964608,0.04108327704879686,-71.70478109452738,0.5820911793974791,0.04105754614179727,0.0,0.0,0.0,0.005592039800996698,0.0007614703754873955,5.37099790956235e-05
ARG 604,R ARG 604,0.0,0.0,0.0,-0.00016915422885572983,0.0003748880842544368,2.644256666664958e-05,-71.98158706467657,0.4940605876970639,0.034848346950064654,71.97555223880596,0.4937685506399459,0.03482774824427401,0.0,0.0,0.0,-0.006203980099500296,0.0007552035603207959,5.326795203530778e-05
ILE 605,R ILE 605,0.0,0.0,0.0,-0.00010447761194029584,0.0003058791273420697,2.1575050145338276e-05,-0.3302935323383086,0.06812972998201998,0.004805500635244789,0.33017412935323387,0.06810808301883578,0.004803973776186926,0.0,0.0,0.0,-0.0002238805970149957,0.0006944175881541621,4.8980440137963994e-05
MET 606,R MET 606,0.0,0.0,0.0,-7.960199004974248e-05,0.00027067603002455616,1.90920151095831e-05,0.20880099502487545,0.13930674196613357,0.009825939970535732,-0.2087213930348259,0.13927513837438366,0.009823710825047113,0.0,0.0,0.0,-4.0114401573831835e-17,0.0006541106148941591,4.6137405450216704e-05
ASN 607,R ASN 607,0.0,0.0,0.0,-7.462686567165346e-05,0.000262788311368086,1.853565833223637e-05,-0.8365472636815927,0.06542595986193632,0.004614791395195741,0.8362537313432835,0.06540178385830381,0.004613086151378623,0.0,0.0,0.0,-0.00036815920398023126,0.0006416560465825674,4.525892793461744e-05
THR 608,R THR 608,0.0,0.0,0.0,-2.9850746268653428e-05,0.00017017543658194215,1.2003249811989581e-05,0.12371641791044778,0.11370383182744236,0.00802004992858098,-0.12363184079601984,0.11367945587332942,0.008018330581344388,0.0,0.0,0.0,5.472636815924559e-05,0.0006245317049587335,4.405107000573383e-05
PHE 609,R PHE 609,0.0,0.0,0.0,-4.477611940299561e-05,0.0002068120367246907,1.45873963410548e-05,-0.23888059701492542,0.05401700185308149,0.0038100655438896808,0.2389502487562191,0.053982192682436494,0.0038076102942990685,0.0,0.0,0.0,2.4875621890621853e-05,0.0006184381784380474,4.362126578408543e-05
SER 610,R SER 610,0.0,0.0,0.0,-3.980099502487566e-05,0.0001954913701929206,1.378889809037668e-05,0.056442786069651765,0.055851864840559894,0.003939486800281591,-0.05644776119402983,0.0558642500646546,0.003940360386633254,0.0,0.0,0.0,-4.477611940296765e-05,0.000656377117232689,4.629727219899824e-05
VAL 611,R VAL 611,0.0,0.0,0.0,-2.4875621890551152e-05,0.0001557460282835918,1.098547782372207e-05,0.02043781094527365,0.10104856899877676,0.007127416513207225,-0.020492537313432813,0.10104789856798027,0.007127369224664921,0.0,0.0,0.0,-7.960199004974203e-05,0.0005931884004294878,4.184028376211138e-05
VAL 612,R VAL 612,0.0,0.0,0.0,-2.4875621890542316e-05,0.00015574602828353647,1.098547782371817e-05,-0.0251293532338309,0.057304833690172426,0.004041971321086922,0.025134328358208953,0.05727099641632795,0.004039584623811041,0.0,0.0,0.0,-1.9900497512495274e-05,0.0005981746613010329,4.2191987486638544e-05
PRO 613,R PRO 613,0.0,0.0,0.0,-1.9900497512440038e-05,0.00013965839649372904,9.85074376846936e-06,0.4056616915422883,0.04345289638337112,0.003064930996036876,-0.4056616915422885,0.04343926938268922,0.003063969821518048,0.0,0.0,0.0,-1.9900497512453295e-05,0.0005639254652857927,3.97762354610354e-05
SER 614,R SER 614,0.0,0.0,0.0,-1.9900497512440038e-05,0.00013965839649372904,9.85074376846936e-06,-0.3489800995024875,0.053345765982398076,0.003762720216030323,0.34899502487562173,0.05340519078805807,0.0037669117186448758,0.0,0.0,0.0,-4.975124377987388e-06,0.0006189182702522353,4.365512884972013e-05
PRO 615,R PRO 615,0.0,0.0,0.0,-4.975124378109789e-05,0.00021743058092948885,1.533637070122031e-05,-0.36076119402985046,0.02359489544608446,0.0016642556059537677,0.36075621890547277,0.023604015039853075,0.0016648988525020782,0.0,0.0,0.0,-5.472636815939459e-05,0.000529704742455884,3.736249177907657e-05
LYS 616,R LYS 616,0.0,0.0,0.0,-4.975124378109457e-06,7.035888370015405e-05,4.962733015460865e-06,-53.08609950248761,0.8038004566891909,0.05669571281508599,53.08562189054728,0.8037432056410083,0.0566916746375021,0.0,0.0,0.0,-0.00048258706467559824,0.0005992908525923231,4.2270717550015655e-05
VAL 617,R VAL 617,0.0,0.0,0.0,-1.990049751243838e-05,0.00013965839649371744,9.850743768468542e-06,0.2952139303482589,0.02392939458800078,0.001687849356279682,-0.29516417910447745,0.023939349368909738,0.0016885515123867786,0.0,0.0,0.0,2.985074626867884e-05,0.0005634863735233378,3.974526431607468e-05
SER 618,R SER 618,0.0,0.0,0.0,-9.95024875621781e-06,9.925341961819804e-05,7.000796438666977e-06,-0.25136318407960206,0.08352467051647997,0.005891376016483306,0.25129353233830853,0.08353632038724795,0.005892197735010459,0.0,0.0,0.0,-7.960199004982809e-05,0.000625838216657376,4.4143224235604376e-05
ASP 619,R ASP 619,0.0,0.0,0.0,-9.9502487562156e-06,9.9253419618176e-05,7.000796438665423e-06,50.461223880597004,0.24228669056462346,0.017089585497064595,-50.4609004975124,0.2422531262256477,0.01708721805113002,0.0,0.0,0.0,0.0003134328358215437,0.0005869803464203071,4.140240139427249e-05
THR 620,R THR 620,0.0,0.0,0.0,-1.990049751243783e-05,0.00013965839649371356,9.85074376846827e-06,0.25828855721393035,0.05133875707996279,0.0036211567229981327,-0.2583084577114427,0.051358406793510086,0.0036225427069284787,0.0,0.0,0.0,-3.9800995024844723e-05,0.0005628710696013051,3.970186412369205e-05
VAL 621,R VAL 621,0.0,0.0,0.0,-1.9900497512436724e-05,0.0001396583964937058,9.850743768467722e-06,0.20321393034825866,0.048147978832417046,0.0033960965781897954,-0.20315422885572137,0.04814035340953995,0.0033955587223302524,0.0,0.0,0.0,3.980099502493862e-05,0.000571641574546618,4.032048784489631e-05
VAL 622,R VAL 622,0.0,0.0,0.0,-1.4925373134326714e-05,0.00012125430454679203,8.552619211606305e-06,0.19283582089552248,0.028457665344568547,0.0020072489488362592,-0.19286069651741297,0.028461032057596158,0.002007486418463647,0.0,0.0,0.0,-3.980099502479501e-05,0.000629623562967413,4.4410221978033485e-05
GLU 623,R GLU 623,0.0,0.0,0.0,-9.95024875621781e-06,9.925341961819804e-05,7.000796438666977e-06,52.9610696517413,0.2950534062861303,0.02081146265680678,-52.960601990049746,0.29507206438571765,0.020812778697681198,0.0,0.0,0.0,0.00045771144278443734,0.0005637937736620197,3.976694665008804e-05
PRO 624,R PRO 624,0.0,0.0,0.0,-1.4925373134324505e-05,0.00012125430454677407,8.55261921160504e-06,0.32715422885572143,0.033156362476363194,0.0023386694910521315,-0.32715422885572143,0.03317481353769867,0.002339970928574223,0.0,0.0,0.0,-1.4925373134395207e-05,0.0005684719147098414,4.009691727793296e-05
TYR 625,R TYR 625,0.0,0.0,0.0,-1.4925373134328925e-05,0.00012125430454680999,8.552619211607572e-06,0.42469651741293557,0.03375832217734726,0.002381128454653398,-0.4246616915422885,0.03377073676743545,0.0023820041123225368,0.0,0.0,0.0,1.9900497512402477e-05,0.0006064348062065804,4.2774613186187014e-05
ASN 626,R ASN 626,0.0,0.0,0.0,-2.4875621890542316e-05,0.00015574602828353647,1.098547782371817e-05,0.1945522388059704,0.055738716212678924,0.003931505911419965,-0.19456716417910452,0.05577974379047667,0.003934399773632859,0.0,0.0,0.0,-3.980099502499497e-05,0.000562871069599905,3.970186412359329e-05
ALA 627,R ALA 627,0.0,0.0,0.0,-4.975124378111114e-06,7.035888370017748e-05,4.962733015462517e-06,0.2950746268656714,0.034008477184127174,0.002398773028385127,-0.2950298507462686,0.03404093386769271,0.002401062346330953,0.0,0.0,0.0,3.98009950249088e-05,0.000637476336658836,4.496411392759098e-05
THR 628,R THR 628,0.0,0.0,0.0,-9.95024875621781e-06,9.925341961819804e-05,7.000796438666977e-06,0.38374129353233777,0.08071849453205285,0.005693443623688971,-0.38369154228855706,0.08073600723215457,0.005694678874312831,0.0,0.0,0.0,3.980099502472763e-05,0.0005539617245242103,3.907344737466203e-05
LEU 629,R LEU 629,0.0,0.0,0.0,-1.492537313433776e-05,0.00012125430454688179,8.552619211612637e-06,0.2179353233830844,0.07064888161642534,0.004983187891345873,-0.21796517412935332,0.07060896297801254,0.004980372247686322,0.0,0.0,0.0,-4.4776119403300506e-05,0.0006009818455936935,4.2389991000012076e-05
SER 630,R SER 630,0.0,0.0,0.0,-1.9900497512440038e-05,0.00013965839649372904,9.85074376846936e-06,0.4647910447761193,0.04006321024738758,0.0028258409705216097,-0.46473631840796004,0.04004891442530124,0.00282483262097824,0.0,0.0,0.0,3.482587064666305e-05,0.0005762989606679544,4.064899453310084e-05
VAL 631,R VAL 631,0.0,0.0,0.0,-2.9850746268653428e-05,0.00017017543658194215,1.2003249811989581e-05,0.4060447761194028,0.0211740709047984,0.0014935038082578653,-0.4060049751243782,0.02121191290006387,0.0014961729768034496,0.0,0.0,0.0,9.950248756335461e-06,0.0006463833539866056,4.559236648984287e-05
HIE 632,R HIE 632,0.0,0.0,0.0,-4.4776119402977936e-05,0.00020681203672460907,1.4587396341049042e-05,0.6997562189054731,0.19616151146625918,0.013836166211292206,-0.6996119402985075,0.1961642845272701,0.013836361807934863,0.0,0.0,0.0,9.950248756238578e-05,0.0006387563719682379,4.505440065695406e-05
GLN 633,R GLN 633,0.0,0.0,0.0,-5.970149253731127e-05,0.0002369329532296563,1.6711961981296836e-05,0.5277562189054726,0.28761974840969473,0.020287132857513122,-0.5276616915422883,0.2875658089944138,0.020283328264504085,0.0,0.0,0.0,3.4825870646685e-05,0.0006098536603912817,4.301576056723091e-05
LEU 634,R LEU 634,0.0,0.0,0.0,-2.985074626865785e-05,0.00017017543658196733,1.2003249811991358e-05,0.4343333333333333,0.03301489688386255,0.0023286912775056143,-0.43423383084577116,0.03300173445993677,0.0023277628717046023,0.0,0.0,0.0,6.965174129347164e-05,0.0005774574379522117,4.07307072204531e-05
VAL 635,R VAL 635,0.0,0.0,0.0,-7.4626865671638e-05,0.0002627883113680316,1.853565833223253e-05,0.4954726368159204,0.02374345675799105,0.0016747343129577194,-0.4953432835820893,0.02368967210289646,0.0016709406358905758,0.0,0.0,0.0,5.472636815942773e-05,0.0006479896579168857,4.570566643333881e-05
GLU 636,R GLU 636,0.0,0.0,0.0,-8.457711442786077e-05,0.0002782513722210861,1.9626338550278206e-05,63.43624378109453,0.6409020891156699,0.045205747875235444,-63.43418905472636,0.6407094125418388,0.0451921575175724,0.0,0.0,0.0,0.0019701492537325493,0.0006976181778061145,4.920619232588069e-05
ASN 637,R ASN 637,0.0,0.0,0.0,-5.4726368159209e-05,0.0002274453622022589,1.6042758907673425e-05,0.720034825870647,0.160183892399246,0.011298500623497361,-0.7198009950248759,0.1601363542088667,0.011295147538080372,0.0,0.0,0.0,0.00017910447761191174,0.0006130919874730957,4.324417454821827e-05
THR 638,R THR 638,0.0,0.0,0.0,-6.467661691543565e-05,0.0002459543700360341,1.7348283660618002e-05,0.33213930348258747,0.07012760577726934,0.004946419928565704,-0.3320099502487562,0.07006585317820344,0.0049420642360638025,0.0,0.0,0.0,6.467661691569636e-05,0.0005649778931971767,3.98504680023656e-05
ASP 639,R ASP 639,0.0,0.0,0.0,-0.00014427860696518917,0.00035137201160221726,2.4783870791904048e-05,68.03290049751246,0.3860562174520501,0.02723030604547572,-68.02917910447763,0.3859322469843869,0.027221561842889503,0.0,0.0,0.0,0.003577114427863354,0.0006428122539874726,4.534048051702476e-05
GLU 640,R GLU 640,0.0,0.0,0.0,-9.950248756219798e-05,0.00029933550162174476,2.11134983739732e-05,68.32371144278609,0.35837437874109257,0.02527777968810785,-68.3197711442786,0.3582344591540745,0.025267910521380253,0.0,0.0,0.0,0.0038407960199024344,0.0006725072735834053,4.7435005705507385e-05
THR 641,R THR 641,0.0,0.0,0.0,-5.472636815920458e-05,0.0002274453622022405,1.6042758907672127e-05,0.1596019900497511,0.09590060565603274,0.006764307175766699,-0.1596218905472638,0.095958771818751,0.006768409900553163,0.0,0.0,0.0,-7.462686567184677e-05,0.0006144228251251318,4.3338044598546594e-05
TYR 642,R TYR 642,0.0,0.0,0.0,-5.970149253729802e-05,0.00023693295322960365,1.6711961981293123e-05,-0.42100497512437823,0.06276177002159097,0.00442687393282548,0.4208656716417908,0.0627983970520766,0.004429457404362975,0.0,0.0,0.0,-0.00019900497512451195,0.0005903022288354557,4.163670891406477e-05
CYS 643,R CYS 643,0.0,0.0,0.0,-6.467661691542681e-05,0.0002459543700360005,1.7348283660615634e-05,0.1581492537313433,0.06275473550100633,0.004426377756000075,-0.15807960199004983,0.06282023339040234,0.004430997620913421,0.0,0.0,0.0,4.975124377938781e-06,0.0006269051555124404,4.421848029998526e-05
ILE 644,R ILE 644,0.0,0.0,0.0,-3.980099502487124e-05,0.00019549137019289888,1.3788898090375148e-05,-0.01715920398009959,0.03286811467897768,0.002318338059035455,0.017159203980099503,0.03286781194501573,0.002318316705828171,0.0,0.0,0.0,-3.9800995024897754e-05,0.0005971807398256315,4.212188167112034e-05
ASP 645,R ASP 645,0.0,0.0,0.0,-9.95024875621781e-06,9.925341961819804e-05,7.000796438666977e-06,55.46832835820894,0.2445038872659655,0.017245974494343373,-55.467621890547285,0.24446124400013203,0.01724296667028322,0.0,0.0,0.0,0.0006965174129338415,0.0005664217887138361,3.995231253960895e-05
ASN 646,R ASN 646,0.0,0.0,0.0,-1.4925373134324505e-05,0.00012125430454677407,8.55261921160504e-06,0.5020447761194032,0.07360052850417685,0.0051913810105296936,-0.5020000000000002,0.07359557362852337,0.005191031520547763,0.0,0.0,0.0,2.98507462691174e-05,0.0006060265150365937,4.274581454751263e-05
GLU 647,R GLU 647,0.0,0.0,0.0,-2.4875621890548943e-05,0.00015574602828357794,1.0985477823721095e-05,52.740208955223906,0.2592875737250228,0.018288735337355793,-52.73984577114429,0.2592938575657854,0.018289178565309056,0.0,0.0,0.0,0.0003383084577117855,0.0006026270220787479,4.250603280211675e-05
ALA 648,R ALA 648,0.0,0.0,0.0,-3.482587064677338e-05,0.0001833385649024089,1.293170529717212e-05,-0.0952835820895522,0.043421848125469314,0.0030627410207777674,0.09525373134328367,0.04339739197642714,0.0030610160170269993,0.0,0.0,0.0,-6.467661691536936e-05,0.0006074135852798871,4.2843650939012114e-05
LEU 649,R LEU 649,0.0,0.0,0.0,-1.99004975124312e-05,0.00013965839649366705,9.850743768464988e-06,0.0008159203980097809,0.033297557098531605,0.0023486285918250614,-0.0008009950248756154,0.03327647188479387,0.0023471413555181263,0.0,0.0,0.0,-4.975124378095649e-06,0.0006026270220787486,4.25060328021168e-05
TYR 650,R TYR 650,0.0,0.0,0.0,-2.4875621890540104e-05,0.00015574602828352264,1.0985477823717194e-05,-0.006686567164179181,0.06669613479560373,0.00470438262727932,0.006671641791044787,0.06667125587531027,0.004702627803543691,0.0,0.0,0.0,-3.980099502496403e-05,0.000621671603250236,4.384933398563398e-05
ASP 651,R ASP 651,0.0,0.0,0.0,-2.985074626865785e-05,0.00017017543658196733,1.2003249811991358e-05,54.73822388059703,0.28238492945690286,0.019917897197696596,-54.737592039800994,0.2823377053067038,0.019914566262966043,0.0,0.0,0.0,0.0006019900497507245,0.0005908051845320338,4.1672184673620014e-05
ILE 652,R ILE 652,0.0,0.0,0.0,-1.4925373134324505e-05,0.00012125430454677407,8.55261921160504e-06,-0.13840298507462676,0.04747444236277579,0.0033485889785915615,0.13841293532338306,0.047426335986614325,0.0033451958164395284,0.0,0.0,0.0,-4.975124377912269e-06,0.0005773288330499767,4.072163613005616e-05
CYS 653,R CYS 653,0.0,0.0,0.0,-2.9850746268662267e-05,0.00017017543658199254,1.2003249811993135e-05,0.11648258706467662,0.06714105553668874,0.0047357649166922065,-0.11648756218905477,0.06713772207855927,0.004735529792684479,0.0,0.0,0.0,-3.482587064673361e-05,0.000593313567668369,4.184911237843078e-05
PHE 654,R PHE 654,0.0,0.0,0.0,-2.9850746268658954e-05,0.00017017543658197365,1.2003249811991804e-05,-0.0056716417910447955,0.054244257249668394,0.0038260949036559586,0.00564676616915423,0.05420607079869268,0.003823401439077867,0.0,0.0,0.0,-5.472636815928854e-05,0.0006706275740204018,4.7302421920917795e-05
ARG 655,R ARG 655,0.0,0.0,0.0,-2.9850746268656744e-05,0.00017017543658196104,1.2003249811990914e-05,-55.9729800995025,0.2811912994104976,0.019833705025677693,55.97216915422888,0.281118486095105,0.019828569170398862,0.0,0.0,0.0,-0.0008407960199032395,0.0006265497111071137,4.4193409184687397e-05
THR 656,R THR 656,0.0,0.0,0.0,-1.9900497512440038e-05,0.00013965839649372904,9.85074376846936e-06,-0.2435721393034825,0.097226544805554,0.006857831712367708,0.24349253731343287,0.09724678149672852,0.006859259098507652,0.0,0.0,0.0,-9.950248756209193e-05,0.0005985469563442758,4.221824715429428e-05
LEU 657,R LEU 657,0.0,0.0,0.0,-5.4726368159200165e-05,0.00022744536220222216,1.6042758907670833e-05,-0.044263681592039666,0.0423898646054897,0.0029899505156321727,0.04423880597014925,0.04242690743144243,0.0029925633151206502,0.0,0.0,0.0,-7.960199004962427e-05,0.0006864950571406514,4.842162788627564e-05
LYS 658,R LYS 658,0.0,0.0,0.0,-2.9850746268654532e-05,0.00017017543658194844,1.2003249811990025e-05,-54.16810945273634,0.7701588438331186,0.0543228164012417,54.16756218905475,0.7700270702489611,0.054313521809254556,0.0,0.0,0.0,-0.0005771144278605887,0.0006191581765609856,4.3672050536029515e-05
LEU 659,R LEU 659,0.0,0.0,0.0,-9.95024875621781e-06,9.925341961819804e-05,7.000796438666977e-06,-0.226373134328358,0.06328184663911579,0.004463557309033649,0.22632338308457708,0.06325845193955149,0.004461907174156448,0.0,0.0,0.0,-5.970149253718976e-05,0.0005699069579714101,4.019813742524445e-05
THR 660,R THR 660,0.0,0.0,0.0,-1.9900497512438933e-05,0.00013965839649372132,9.850743768468817e-06,-0.11742786069651726,0.0981232650505455,0.006921081481713349,0.11740796019900497,0.09804736765867018,0.006915728092451913,0.0,0.0,0.0,-3.980099502472542e-05,0.0005971807398258425,4.212188167113522e-05
THR 661,R THR 661,0.0,0.0,0.0,-1.4925373134326714e-05,0.00012125430454679203,8.552619211606305e-06,-0.036084577114427814,0.12956647119780643,0.00913891424216421,0.03598009950248754,0.12959819113806637,0.009141151594243975,0.0,0.0,0.0,-0.00011940298507453417,0.0005692551140453174,4.01521598996951e-05
PRO 662,R PRO 662,0.0,0.0,0.0,-9.950248756222228e-06,9.925341961824211e-05,7.000796438670086e-06,-0.36154726368159185,0.041729870530624665,0.0029433981229123026,0.36151243781094533,0.04167740472013733,0.0029396974699713316,0.0,0.0,0.0,-4.477611940312817e-05,0.0006009818455936106,4.238999100000623e-05
THR 663,R THR 663,0.0,0.0,0.0,-1.990049751243562e-05,0.00013965839649369806,9.850743768467175e-06,0.44830845771144273,0.06849137926005502,0.004831009408518833,-0.4482786069651739,0.06847007546279352,0.004829506754518879,0.0,0.0,0.0,9.950248756018964e-06,0.0005815577789535407,4.101992297533437e-05
TYR 664,R TYR 664,0.0,0.0,0.0,-3.9800995024882284e-05,0.00019549137019295314,1.3788898090378975e-05,0.3640149253731347,0.13254048391618103,0.009348684925405535,-0.3639701492537315,0.1325043099063527,0.00934613340748149,0.0,0.0,0.0,4.975124378140941e-06,0.0006189182702521286,4.36551288497126e-05
GLY 665,R GLY 665,0.0,0.0,0.0,-4.975124378108905e-06,7.035888370014624e-05,4.962733015460314e-06,0.4098557213930346,0.01964521334993062,0.001385666510898037,-0.40981592039801035,0.019680809787806126,0.0013881772900376042,0.0,0.0,0.0,3.4825870646680584e-05,0.0006016404560331514,4.243644579861511e-05
ASP 666,R ASP 666,0.0,0.0,0.0,-3.9800995024877866e-05,0.00019549137019293143,1.3788898090377444e-05,55.11805970149253,0.3513325116632477,0.02478108468102616,-55.11725373134328,0.35127703103873004,0.024777171379499297,0.0,0.0,0.0,0.0007661691542288376,0.0006229841131354099,4.394191129496184e-05
LEU 667,R LEU 667,0.0,0.0,0.0,-1.9900497512440038e-05,0.00013965839649372904,9.85074376846936e-06,0.46653731343283666,0.02304203061519414,0.0016252595274906787,-0.46646766169154197,0.02300681705171709,0.0016227757542289492,0.0,0.0,0.0,4.97512437815486e-05,0.0005795112349675841,4.087557089251875e-05
ASN 668,R ASN 668,0.0,0.0,0.0,-2.985074626865785e-05,0.00017017543658196733,1.2003249811991358e-05,0.5451094527363183,0.06149803184327228,0.004337736714458458,-0.5450995024875621,0.06157784419151741,0.004343366243451065,0.0,0.0,0.0,-1.990049751225003e-05,0.0006461535560231833,4.557615779123955e-05
HIE 669,R HIE 669,0.0,0.0,0.0,-4.4776119402977936e-05,0.00020681203672460907,1.4587396341049042e-05,0.17466169154228853,0.2268095941865095,0.015997915289412228,-0.17466169154228853,0.22674542451268379,0.015993389109601824,0.0,0.0,0.0,-4.477611940288072e-05,0.0005756113553990286,4.060049459691303e-05
LEU 670,R LEU 670,0.0,0.0,0.0,-3.482587064676233e-05,0.00018333856490235077,1.2931705297168019e-05,0.5148656716417913,0.02586391607813096,0.0018242999814644383,-0.5148208955223884,0.02580539033500893,0.0018201718938318395,0.0,0.0,0.0,9.950248756151528e-06,0.0005729390905712746,4.041200756884609e-05
VAL 671,R VAL 671,0.0,0.0,0.0,-1.4925373134328925e-05,0.00012125430454680997,8.55261921160757e-06,0.5267263681592037,0.022560030504462415,0.0015912618609958806,-0.5266019900497517,0.02259685171615869,0.0015938590290199373,0.0,0.0,0.0,0.00010945273631851287,0.0006292696540572125,4.438525916821116e-05
SER 672,R SER 672,0.0,0.0,0.0,-2.98507462686468e-05,0.00017017543658190437,1.2003249811986916e-05,0.6192736318407958,0.08198027763819787,0.005782442941897355,-0.6191144278606966,0.08190907372813377,0.005777420605317785,0.0,0.0,0.0,0.0001293532338307709,0.0006411929798548509,4.522626572599296e-05
ALA 673,R ALA 673,0.0,0.0,0.0,-6.467661691542681e-05,0.0002459543700360005,1.7348283660615634e-05,0.5188507462686567,0.02177902619563167,0.0015361740644758365,-0.5187213930348258,0.021670347717535735,0.0015285084756695212,0.0,0.0,0.0,6.467661691537378e-05,0.0006155497643073746,4.341753275970002e-05
THR 674,R THR 674,0.0,0.0,0.0,-5.4726368159202374e-05,0.00022744536220223132,1.604275890767148e-05,0.5966517412935323,0.07308264325901333,0.005154852201810299,-0.5964825870646765,0.07301625897633598,0.005150169815535461,0.0,0.0,0.0,0.00011442786069654113,0.0005916843282518224,4.173419469046627e-05
MET 675,R MET 675,0.0,0.0,0.0,-3.98009950248624e-05,0.00019549137019285548,1.3788898090372087e-05,0.4111890547263683,0.11584031760869552,0.008170746016496097,-0.4109800995024875,0.11585000424931924,0.00817142925944573,0.0,0.0,0.0,0.00016915422885576905,0.0006239369316055151,4.4009117928021615e-05
SER 676,R SER 676,0.0,0.0,0.0,-6.46766169154224e-05,0.00024595437003598373,1.734828366061445e-05,0.7030398009950249,0.1868796095501901,0.013181471328959322,-0.702751243781095,0.18682092367646508,0.013177331946584844,0.0,0.0,0.0,0.00022388059701487214,0.0006023394405676361,4.2485748366310284e-05
GLY 677,R GLY 677,0.0,0.0,0.0,-3.4825870646770065e-05,0.00018333856490239145,1.2931705297170888e-05,0.6062935323383087,0.03195532341390517,0.0022539547273341624,-0.6060696517412935,0.03198421756915061,0.002255992763906794,0.0,0.0,0.0,0.00018905472636816586,0.0006018872491476516,4.245385324274879e-05
VAL 678,R VAL 678,0.0,0.0,0.0,-0.00010945273631841138,0.0003122063978057258,2.202134139352742e-05,0.6108059701492535,0.044094394045594225,0.0031101787524001365,-0.6105621890547264,0.04406459938080845,0.0031080771987818745,0.0,0.0,0.0,0.00013432835820889665,0.0006517223042312545,4.5968947004677893e-05
THR 679,R THR 679,0.0,0.0,0.0,-9.950248756219798e-05,0.00029933550162174476,2.11134983739732e-05,0.4213084577114428,0.08361963383259834,0.005898074212352456,-0.42110447761194014,0.08363634877057084,0.0058992531931742805,0.0,0.0,0.0,0.00010447761194016328,0.0006018461239896925,4.2450952497761994e-05
THR 680,R THR 680,0.0,0.0,0.0,-6.96517412935313e-05,0.0002545591802082754,1.795522017364659e-05,0.46150248756218964,0.09378068648709512,0.006614779606588223,-0.4613432835820894,0.09376432065569577,0.0066136252498454826,0.0,0.0,0.0,8.955223880635521e-05,0.0006083501041845525,4.290970788936956e-05
CYX 681,R CYX 681,0.0,0.0,0.0,-0.00015422885572170526,0.00036116798831678157,2.547482571477113e-05,0.5544975124378109,0.07894201690869761,0.005568140553358519,-0.5540398009950248,0.07891249898135724,0.005566058519294643,0.0,0.0,0.0,0.0003034825870627321,0.0006928474744378698,4.8869692855345365e-05
LEU 682,R LEU 682,0.0,0.0,0.0,-0.00019900497512438932,0.00039925179398487594,2.8161050251091252e-05,0.5743034825870652,0.07456088658785183,0.005259119446927145,-0.5739651741293533,0.07448766154526679,0.005253954550651303,0.0,0.0,0.0,0.0001393034825870184,0.0007056964468256286,4.9775989489544754e-05
ARG 683,R ARG 683,0.0,0.0,0.0,-0.0001990049751243584,0.00039925179398481387,2.8161050251086875e-05,-67.97090547263679,0.33223777079175215,0.023434245505059622,67.9668358208955,0.33207753682417196,0.023422943472405193,0.0,0.0,0.0,-0.004268656716420476,0.0006820095318716223,4.810524332794237e-05
PHE 684,R PHE 684,0.0,0.0,0.0,-0.0001791044776119471,0.0003834397784676303,2.704575666879352e-05,0.26402985074626856,0.10463758399616677,0.007380566112573205,-0.2638358208955223,0.10459610977254373,0.00737764074639284,0.0,0.0,0.0,1.4925373134311249e-05,0.0007429778187852256,5.24056147160343e-05
PRO 685,R PRO 685,0.0,0.0,0.0,-0.0002039800995024905,0.0004029543628122763,2.8422209320073407e-05,-0.8850746268656714,0.09846735652731642,0.006945351823172816,0.8842189054726367,0.09841051111191954,0.006941342256719631,0.0,0.0,0.0,-0.0010597014925375038,0.0006812469620711487,4.8051455801387354e-05
GLY 686,R GLY 686,0.0,0.0,0.0,-0.00016915422885572484,0.00037488808425442574,2.64425666666488e-05,0.23122885572139298,0.12876778189791727,0.009082579042553211,-0.2310149253731342,0.12857428994919531,0.009068931172779715,0.0,0.0,0.0,4.4776119402964674e-05,0.00070744799195436,4.9899533957297666e-05
GLN 687,R GLN 687,0.0,0.0,0.0,-0.0005174129353234051,0.0004996966976911535,3.524588749754745e-05,1.525119402985075,0.31500511828999295,0.02221874791588657,-1.523407960199005,0.3146575533131758,0.022194232572624168,0.0,0.0,0.0,0.0011940298507451827,0.0008024614986525002,5.660126999698615e-05
LEU 688,R LEU 688,0.0,0.0,0.0,-0.0003582089552238798,0.0004794739822151931,3.381948712737499e-05,0.43418905472636876,0.20163716509577848,0.014222389039446372,-0.43360199004975125,0.20150498628700883,0.014213065865118864,0.0,0.0,0.0,0.00022885572139299637,0.0007900898519842469,5.572864132314574e-05
ASN 689,R ASN 689,0.0,0.0,0.0,-0.00043781094527364496,0.0004961174472564483,3.499342663732951e-05,-0.8905522388059696,0.1556208190150314,0.010976646242857678,0.8902238805970151,0.15549012423044473,0.010967427743525299,0.0,0.0,0.0,-0.0007661691542288376,0.0007854711494446825,5.540286316442206e-05
ALA 690,R ALA 690,0.0,0.0,0.0,-0.00019900497512437165,0.0003992517939848405,2.8161050251088752e-05,0.3872288557213929,0.10315880316209111,0.007276260954760107,-0.3868407960199003,0.10303525227467883,0.007267546347082938,0.0,0.0,0.0,0.00018905472636820468,0.0006868194791974294,4.844451085381926e-05
ASP 691,R ASP 691,0.0,0.0,0.0,-0.00029353233830845075,0.00045538017598004544,3.21200410676442e-05,78.27306965174132,0.45885759626606104,0.032365319382968084,-78.26265671641795,0.4584861598394118,0.03233912027745737,0.0,0.0,0.0,0.010119402985073597,0.0008319919403696324,5.8684186756940854e-05
LEU 692,R LEU 692,0.0,0.0,0.0,-9.950248756218638e-05,0.00029933550162170985,2.1113498373970736e-05,-0.0293432835820895,0.09464522162939752,0.006675759213826092,0.029283582089552247,0.0946047771510797,0.006672906480279376,0.0,0.0,0.0,-0.00015920398009945622,0.0006422344104717362,4.529972257797706e-05
ARG 693,R ARG 693,0.0,0.0,0.0,-0.0003283582089552319,0.00046961590216575095,3.3124151773009284e-05,-76.9976368159204,0.4846443456036864,0.03418417644222195,76.98852736318406,0.48428117783195623,0.03415856056266085,0.0,0.0,0.0,-0.009437810945272174,0.0008270087464754695,5.833269936031874e-05
LYS 694,R LYS 694,0.0,0.0,0.0,-0.0004079601990050031,0.0004914556694482516,3.4664610183417674e-05,-84.42211442786068,0.5940445079789208,0.04190066893278099,84.40833333333332,0.5935523493188695,0.04186595473746358,0.0,0.0,0.0,-0.014189054726367754,0.001186189015332689,8.366732215445398e-05
LEU 695,R LEU 695,0.0,0.0,0.0,-0.0002487562189054629,0.0004322922188304003,3.0491542132180863e-05,0.11521393034825882,0.08600589477064129,0.006066388081446777,-0.11529353233830841,0.08604689458441889,0.006069279985336682,0.0,0.0,0.0,-0.0003283582089549668,0.0007273216668091372,5.13013149002793e-05
ALA 696,R ALA 696,0.0,0.0,0.0,-9.950248756218915e-05,0.0002993355016217182,2.1113498373971326e-05,-0.19879601990049758,0.06185598089286505,0.004362984493741558,0.19852736318407962,0.06186528855402725,0.004363641005541024,0.0,0.0,0.0,-0.00036815920398018464,0.0006493633273237627,4.580255760271679e-05
VAL 697,R VAL 697,0.0,0.0,0.0,-0.0002238805970149162,0.0004168429863811454,2.9401837294534628e-05,-0.4646467661691537,0.11645565680541495,0.008214148696963297,0.4644079601990047,0.11638122609502653,0.008208898759437526,0.0,0.0,0.0,-0.000462686567164129,0.0006981501828971523,4.924371707173849e-05
ASN 698,R ASN 698,0.0,0.0,0.0,-0.0002238805970148963,0.00041684298638110836,2.9401837294532016e-05,0.06044776119402981,0.10157549214471273,0.0071645828062952615,-0.060651741293532326,0.10146115649874302,0.007156518191633151,0.0,0.0,0.0,-0.0004278606965173702,0.0007025326610191049,4.955283324473004e-05
MET 699,R MET 699,0.0,0.0,0.0,-0.0001890547263681693,0.00039155208696422004,2.761795479204972e-05,-0.6197611940298506,0.11897009401616952,0.008391503423259042,0.6194577114427857,0.11887197617243866,0.008384582724167736,0.0,0.0,0.0,-0.0004925373134329108,0.0006700367776724932,4.726075035953154e-05
VAL 700,R VAL 700,0.0,0.0,0.0,-0.00017910447761194045,0.0003834397784676162,2.704575666879252e-05,0.43819402985074635,0.060550683216534354,0.004270915894402531,-0.4379950248756219,0.06053940762632034,0.004270120575590164,0.0,0.0,0.0,1.9900497512268808e-05,0.0006835683299723038,4.8215192468574815e-05
PRO 701,R PRO 701,0.0,0.0,0.0,-0.00016417910447760932,0.0003704380192833033,2.6128683284882086e-05,0.4351144278606964,0.06917000356966183,0.004878875876678456,-0.43504477611940295,0.06907514824125968,0.004872185297675528,0.0,0.0,0.0,-9.452736318408907e-05,0.0006882235409270671,4.854354573235874e-05
PHE 702,R PHE 702,0.0,0.0,0.0,-0.00015422885572140749,0.0003611679883160843,2.5474825714721953e-05,-0.14480099502487567,0.0702501585416667,0.004955064134073607,0.14477114427860696,0.07022336334431108,0.004953174146575521,0.0,0.0,0.0,-0.00018407960199018635,0.0006394534930565245,4.510357178728862e-05
PRO 703,R PRO 703,0.0,0.0,0.0,-0.0001194029850746347,0.0003242621042149531,2.2871685359710107e-05,-0.2304776119402987,0.09957262279470931,0.007023311294779014,0.2303930348258707,0.09955462887576252,0.0070220421015948905,0.0,0.0,0.0,-0.00020398009950243638,0.0006254821659350604,4.4118110354003516e-05
ARG 704,R ARG 704,0.0,0.0,0.0,-7.960199004976292e-05,0.0002706760300246256,1.9092015109588e-05,-63.4864626865672,1.0246066882086786,0.07227018355073891,63.48448756218904,1.02428950310164,0.07224781103827238,0.0,0.0,0.0,-0.0020547263681572787,0.0007275598484593392,5.13181149385541e-05
LEU 705,R LEU 705,0.0,0.0,0.0,-0.0001044776119403113,0.000305879127342115,2.157505014534147e-05,0.22913930348258701,0.07496347699444715,0.005287515984755018,-0.22901492537313442,0.07496649185877148,0.0052877286368883765,0.0,0.0,0.0,1.990049751228317e-05,0.0006226264302865519,4.3916682292030855e-05
HIP 706,R HIP 706,0.0,0.0,0.0,-0.00011940298507465349,0.0003242621042150041,2.2871685359713706e-05,-65.57001990049756,0.36042913835799073,0.02542271125685009,65.56739303482588,0.3602622866394508,0.025410942444033028,0.0,0.0,0.0,-0.002746268656716522,0.0006618972485403287,4.668663224067898e-05
PHE 707,R PHE 707,0.0,0.0,0.0,-4.975124378108463e-05,0.00021743058092943093,1.5336370701216224e-05,0.504676616915423,0.08097668665479771,0.0057116550918717025,-0.5045422885572137,0.08095640650354197,0.0057102246402939835,0.0,0.0,0.0,8.457711442802592e-05,0.0006049636683915496,4.2670847125371434e-05
PHE 708,R PHE 708,0.0,0.0,0.0,-0.00012935323383081828,0.0003355904866474919,2.367072784806619e-05,-0.4295920398009951,0.05666452500768502,0.003996807428888053,0.42948258706467685,0.05673189934469939,0.0040015596482115,0.0,0.0,0.0,-0.0002388059701492451,0.0007211699775237665,5.086740819352325e-05
MET 709,R MET 709,0.0,0.0,0.0,-7.960199004974248e-05,0.00027067603002455616,1.90920151095831e-05,0.4465074626865671,0.20501273154017058,0.014460483138705509,-0.44645771144278584,0.20498532759708935,0.01445855021359455,0.0,0.0,0.0,-2.985074626865785e-05,0.0006457703776952044,4.554913047586635e-05
PRO 710,R PRO 710,0.0,0.0,0.0,-4.975124378109789e-05,0.00021743058092948885,1.533637070122031e-05,-0.26084577114427865,0.11292004433432103,0.007964765821377189,0.260776119402985,0.11288661430135806,0.007962407848658344,0.0,0.0,0.0,-0.00011940298507483466,0.0006032017737801251,4.254657266139412e-05
GLY 711,R GLY 711,0.0,0.0,0.0,-2.487562189055336e-05,0.00015574602828360564,1.0985477823723048e-05,0.3467363184079601,0.05332203043517285,0.0037610460396127914,-0.3466318407960199,0.053341141664984146,0.0037623940418288976,0.0,0.0,0.0,7.960199004973585e-05,0.0006258382166574277,4.4143224235608015e-05
PHE 712,R PHE 712,0.0,0.0,0.0,-6.96517412935335e-05,0.0002545591802082835,1.795522017364716e-05,-0.33527860696517414,0.045740583567812666,0.0032262920086370507,0.33511442786069656,0.04573503442577046,0.003225900602335926,0.0,0.0,0.0,-0.00023383084577098816,0.0006068020333726456,4.280051539334784e-05
ALA 713,R ALA 713,0.0,0.0,0.0,-4.9751243781100096e-05,0.00021743058092949855,1.5336370701220995e-05,0.34607960199004983,0.04369060866380329,0.003081697927520734,-0.3458855721393034,0.04373429316682766,0.003084779194789654,0.0,0.0,0.0,0.0001442786069650765,0.000618197992716812,4.3604324389538896e-05
PRO 714,R PRO 714,0.0,0.0,0.0,-6.467661691542681e-05,0.0002459543700360005,1.7348283660615634e-05,-0.000865671641791045,0.07629183863598611,0.005381211390768442,0.0008109452736318166,0.07633830229716879,0.005384488684739636,0.0,0.0,0.0,-0.00011940298507436627,0.0005948967398932104,4.196078073722488e-05
LEU 715,R LEU 715,0.0,0.0,0.0,-6.965174129353185e-05,0.00025455918020827746,1.7955220173646737e-05,-0.22834328358208958,0.07702333152472922,0.005432806920979112,0.22825870646766155,0.07699727162135546,0.005430968797119674,0.0,0.0,0.0,-0.0001542288557213186,0.0005910565018854263,4.168991123296047e-05
THR 716,R THR 716,0.0,0.0,0.0,-5.970149253731349e-05,0.00023693295322966504,1.6711961981297456e-05,0.021417910447761156,0.0825581325573391,0.005823201685279214,-0.021432835820895516,0.08249997266043817,0.005819099402449427,0.0,0.0,0.0,-7.462686567169322e-05,0.0005980091224407811,4.2180311275705264e-05
SER 717,R SER 717,0.0,0.0,0.0,-1.9900497512438933e-05,0.00013965839649372132,9.850743768468817e-06,0.44423383084577134,0.15021742136431615,0.010595519958490413,-0.44409950248756236,0.15020288120452474,0.010594494374694138,0.0,0.0,0.0,0.00011442786069653132,0.0006401498549837792,4.515268937053261e-05
ARG 718,R ARG 718,0.0,0.0,0.0,-6.965174129352853e-05,0.00025455918020826537,1.7955220173645883e-05,-57.90689054726376,1.4205721004200476,0.10019943030423209,57.90576616915426,1.4202425516505635,0.10017618572625538,0.0,0.0,0.0,-0.0011940298507508388,0.0007242523536334287,5.1084822241061006e-05
GLY 719,R GLY 719,0.0,0.0,0.0,-1.9900497512436724e-05,0.0001396583964937058,9.850743768467722e-06,0.2472835820895522,0.08917060722647818,0.006289609687064542,-0.2472089552238806,0.08913479154675,0.006287083443797015,0.0,0.0,0.0,5.472636815909632e-05,0.0006083907896954659,4.291257762404473e-05
SER 720,R SER 720,0.0,0.0,0.0,-1.9900497512440038e-05,0.00013965839649372904,9.85074376846936e-06,0.2779601990049751,0.16958139391498536,0.011961349272912489,-0.27796517412935323,0.1695921762636628,0.011962109801149319,0.0,0.0,0.0,-2.487562189046609e-05,0.0005938139727905924,4.188440823434213e-05
GLN 721,R GLN 721,0.0,0.0,0.0,-4.477611940298456e-05,0.0002068120367246397,1.4587396341051204e-05,0.38881094527363164,0.23939792656450706,0.01688582779479137,-0.38881592039801005,0.23932080708071507,0.016880388205812374,0.0,0.0,0.0,-4.975124378136743e-05,0.000604718130803517,4.26535282392467e-05
GLN 722,R GLN 722,0.0,0.0,0.0,-1.990049751243838e-05,0.00013965839649371744,9.850743768468542e-06,0.20218407960199017,0.36306785811647807,0.02560883219816294,-0.2021293532338309,0.36304981386490603,0.02560755945478916,0.0,0.0,0.0,3.4825870646755706e-05,0.0006179577136412095,4.3587376410283024e-05
TYR 723,R TYR 723,0.0,0.0,0.0,-6.467661691542073e-05,0.0002459543700359774,1.7348283660614004e-05,0.047542288557213784,0.07088333525345054,0.0049997249758456565,-0.04749751243781094,0.07087990855382145,0.0049994832750896315,0.0,0.0,0.0,-1.990049751268307e-05,0.0005550330455400762,3.914901253283385e-05
ARG 724,R ARG 724,0.0,0.0,0.0,-0.00010447761194029805,0.0003058791273420763,2.157505014533874e-05,-60.471248756218934,0.3685732040932549,0.02599714936301337,60.46979104477611,0.3685326640888304,0.0259942898915746,0.0,0.0,0.0,-0.0015621890547274644,0.0006819369429107891,4.810012329741403e-05
ALA 725,R ALA 725,0.0,0.0,0.0,-3.482587064676565e-05,0.0001833385649023682,1.2931705297169248e-05,-0.23399999999999987,0.08284271496568446,0.005843274580686902,0.233955223880597,0.08284387393063816,0.0058433563277718046,0.0,0.0,0.0,-7.960199004983527e-05,0.0005847411646598685,4.124446169048889e-05
LEU 726,R LEU 726,0.0,0.0,0.0,-7.960199004974248e-05,0.0002706760300245561,1.9092015109583096e-05,0.2503283582089552,0.08233472298336411,0.0058074435889248046,-0.25030845771144267,0.082391640751842,0.0058114582587708375,0.0,0.0,0.0,-5.9701492537292496e-05,0.0006812469620712441,4.805145580139408e-05
THR 727,R THR 727,0.0,0.0,0.0,-5.472636815920348e-05,0.00022744536220223592,1.6042758907671806e-05,-0.45841791044776126,0.13475931918452425,0.009505189498289367,0.4582388059701491,0.13467548128841414,0.00949927602904296,0.0,0.0,0.0,-0.00023383084577119145,0.0006541484542840588,4.614007443499396e-05
VAL 728,R VAL 728,0.0,0.0,0.0,-0.00012935323383084975,0.0003355904866475736,2.367072784807195e-05,-0.47446268656716456,0.058185240736362095,0.004104070446107012,0.47422885572139306,0.05814518937921137,0.004101245441189467,0.0,0.0,0.0,-0.00036318407960220635,0.0006406136757342706,4.5185404763822945e-05
PRO 729,R PRO 729,0.0,0.0,0.0,-0.00010447761194030025,0.00030587912734208274,2.1575050145339195e-05,-0.26494029850746253,0.05531966280128851,0.0039019481627664836,0.26484079601990046,0.05531856657869597,0.003901870841186518,0.0,0.0,0.0,-0.00020398009950238776,0.0006333862870780868,4.46756240735484e-05
GLU 730,R GLU 730,0.0,0.0,0.0,-0.00011442786069652469,0.0003183302143890032,2.2453282111461108e-05,61.88125373134331,0.37523578033208743,0.02646709125705179,-61.87951741293536,0.37506099131300585,0.026454762590220848,0.0,0.0,0.0,0.001621890547261669,0.0007097882859754097,5.006460557005442e-05
LEU 731,R LEU 731,0.0,0.0,0.0,-4.975124378108463e-05,0.00021743058092943095,1.5336370701216228e-05,-0.47575621890547276,0.06610398316802427,0.004662615471835649,0.47555721393034833,0.06609926170698087,0.004662282445650908,0.0,0.0,0.0,-0.00024875621890542535,0.0006600248339018318,4.655456229504565e-05
THR 732,R THR 732,0.0,0.0,0.0,-0.00010447761194030467,0.00030587912734209564,2.1575050145340106e-05,-0.09323880597014927,0.12823886561140782,0.009045272164168647,0.09322388059701489,0.12823445034618322,0.009044960735371744,0.0,0.0,0.0,-0.00011940298507462587,0.000619477907115213,4.3694602590497546e-05
GLN 733,R GLN 733,0.0,0.0,0.0,-8.45771144278558e-05,0.00027825137222106975,1.962633855027705e-05,-0.5313781094527363,0.35833145155364915,0.025274751837761414,0.53126368159204,0.3582340671822384,0.02526788287381864,0.0,0.0,0.0,-0.00019900497512511623,0.0006310372137595745,4.45099332168941e-05
GLN 734,R GLN 734,0.0,0.0,0.0,-3.980099502487566e-05,0.0001954913701929206,1.378889809037668e-05,-0.521965174129353,0.1981576431114318,0.013976962481752118,0.5218855721393038,0.19814282461412902,0.013975917265541506,0.0,0.0,0.0,-0.00011940298507456069,0.0006194779071155287,4.369460259051981e-05
MET 735,R MET 735,0.0,0.0,0.0,-8.955223880594703e-05,0.000285539201040359,2.0140382360958413e-05,-0.19405970149253732,0.11084311183247664,0.007818270297916171,0.19400995024875634,0.11078381933911036,0.007814088127891248,0.0,0.0,0.0,-0.000139303482586972,0.000654488910348257,4.616408835422142e-05
PHE 736,R PHE 736,0.0,0.0,0.0,-5.9701492537324534e-05,0.0002369329532297089,1.671196198130055e-05,-0.20455223880597007,0.055725593747131826,0.003930580324065675,0.20443781094527363,0.05572272652988598,0.003930378086154268,0.0,0.0,0.0,-0.00017412935323376968,0.0005855026017879724,4.1298169324494906e-05
ASP 737,R ASP 737,0.0,0.0,0.0,-6.965174129353074e-05,0.00025455918020827345,1.7955220173646452e-05,59.442855721393016,0.34638667043801225,0.024432231938530904,-59.44170149253726,0.3462821879439619,0.02442486231161967,0.0,0.0,0.0,0.0010845771144296456,0.0006291516401787658,4.437693511103388e-05
ALA 738,R ALA 738,0.0,0.0,0.0,-9.950248756220019e-06,9.925341961822007e-05,7.000796438668532e-06,-0.04004975124378104,0.061693573630495005,0.004351529168691927,0.04010945273631842,0.061603514471358645,0.004345176885385453,0.0,0.0,0.0,4.975124378122603e-05,0.0006047181308034407,4.265352823924133e-05
LYS 739,R LYS 739,0.0,0.0,0.0,-2.985074626865398e-05,0.0001701754365819453,1.2003249811989803e-05,-57.62871144278609,0.7413850667702411,0.052293270650942365,57.62782089552239,0.7412686904240698,0.05228506209638622,0.0,0.0,0.0,-0.0009203980099508963,0.0006178375390608244,4.357889994894179e-05
ASN 740,R ASN 740,0.0,0.0,0.0,-1.4925373134331134e-05,0.00012125430454682793,8.552619211608838e-06,-0.48288557213930317,0.11814668276154965,0.008333424471409567,0.4827910447761192,0.11818202555204851,0.008335917359642625,0.0,0.0,0.0,-0.00010945273631885988,0.0006132534549474236,4.325556358573036e-05
MET 741,R MET 741,0.0,0.0,0.0,-5.970149253731127e-05,0.0002369329532296563,1.6711961981296836e-05,-0.4055970149253729,0.08317620085757388,0.005866796861866391,0.4055721393034827,0.08322986224937638,0.005870581844611269,0.0,0.0,0.0,-8.457711442781824e-05,0.0006600248339016276,4.655456229503125e-05
MET 742,R MET 742,0.0,0.0,0.0,-4.975124378109789e-05,0.0002174305809294889,1.5336370701220314e-05,-0.24962686567164163,0.12142485371262045,0.008564648822246846,0.24953731343283578,0.12127391737537169,0.00855400259387163,0.0,0.0,0.0,-0.0001393034825870604,0.0006544889103482788,4.616408835422296e-05
ALA 743,R ALA 743,0.0,0.0,0.0,0.0,0.0,0.0,-0.06001990049751245,0.06016916122216725,0.004244005407794484,0.05999502487562187,0.06013951420886263,0.004241914268708713,0.0,0.0,0.0,-2.487562189055999e-05,0.0005768141267071046,4.068533154381622e-05
ALA 744,R ALA 744,0.0,0.0,0.0,-1.9900497512440038e-05,0.00013965839649372904,9.85074376846936e-06,-0.15546268656716422,0.050290794690413095,0.003547239155292775,0.15548258706467655,0.05029941144106025,0.003547846934021967,0.0,0.0,0.0,-3.424568533669637e-17,0.0005816428953502876,4.102592662306268e-05
CYS 745,R CYS 745,0.0,0.0,0.0,-2.9850746268666685e-05,0.00017017543658201772,1.2003249811994912e-05,0.15810945273631846,0.14028452948963535,0.009894907784830053,-0.1580696517412936,0.1402623168805315,0.009893341028185235,0.0,0.0,0.0,9.950248756204554e-06,0.0005462677504999374,3.8530756290006944e-05
ASP 746,R ASP 746,0.0,0.0,0.0,-1.4925373134327818e-05,0.00012125430454680099,8.552619211606937e-06,57.99178606965178,0.36545026953549736,0.025776874543120613,-57.99087562189056,0.36543905229870866,0.025776083340241514,0.0,0.0,0.0,0.0008955223880616444,0.0005850797035001675,4.126834037916917e-05
PRO 747,R PRO 747,0.0,0.0,0.0,-5.970149253730244e-05,0.00023693295322962121,1.6711961981294363e-05,0.11972139303482587,0.05141985978344368,0.0036268772666315854,-0.11968656716417908,0.051391060149991376,0.0036248458971121934,0.0,0.0,0.0,-2.4875621890436264e-05,0.0006421187793692048,4.5291566588854315e-05
ARG 748,R ARG 748,0.0,0.0,0.0,-4.9751243781092344e-05,0.00021743058092946465,1.5336370701218603e-05,-57.70525870646769,0.6188994426665116,0.043653800854215385,57.70441791044779,0.6187249483149669,0.043641492971629975,0.0,0.0,0.0,-0.0008905472636823093,0.0006292696540572129,4.4385259168211193e-05
HIE 749,R HIE 749,0.0,0.0,0.0,-4.975124378108905e-05,0.00021743058092945025,1.5336370701217586e-05,0.334726368159204,0.11684573216688598,0.008241662491570103,-0.33467164179104464,0.11683833131072065,0.00824114047542512,0.0,0.0,0.0,4.975124378159721e-06,0.0006108269611726769,4.308441191113779e-05
GLY 750,R GLY 750,0.0,0.0,0.0,-1.9900497512437276e-05,0.0001396583964937097,9.850743768467997e-06,-0.20578606965174123,0.07420168163316244,0.00523378308292866,0.20564676616915417,0.07419276762696826,0.00523315433740978,0.0,0.0,0.0,-0.00015920398009951865,0.0005682541677701031,4.0081558593001855e-05
ARG 751,R ARG 751,0.0,0.0,0.0,-9.950248756219136e-05,0.00029933550162172475,2.111349837397179e-05,-65.50028358208958,0.43218417183320157,0.03048392108460278,65.49843283582088,0.43201545107541667,0.03047202043992199,0.0,0.0,0.0,-0.0019502487562208647,0.0006893016422728331,4.8619589138127466e-05
TYR 752,R TYR 752,0.0,0.0,0.0,-0.0001741293532337962,0.0003792206766200143,2.6748164169685833e-05,0.10718905472636821,0.09918876962390688,0.006996236379663122,-0.10713930348258703,0.09910856652037614,0.006990579288917756,0.0,0.0,0.0,-0.00012437810945258563,0.0006907006582606351,4.871826811747868e-05
LEU 753,R LEU 753,0.0,0.0,0.0,-0.0001293532338308713,0.00033559048664762945,2.367072784807589e-05,0.4925472636815921,0.054448195333724324,0.003840479587005504,-0.49239800995024857,0.05436142907581081,0.003834359567043129,0.0,0.0,0.0,1.990049751231189e-05,0.0006461535560218272,4.55761577911439e-05
THR 754,R THR 754,0.0,0.0,0.0,-0.00013930348258705375,0.00034626293813540206,2.4423504534812288e-05,-0.8493930348258706,0.10791589571745797,0.007611800392576266,0.8490099502487563,0.10784865893615085,0.007607057875684324,0.0,0.0,0.0,-0.0005223880597015828,0.0006546779761031521,4.6177424024353846e-05
VAL 755,R VAL 755,0.0,0.0,0.0,-0.00012437810945274252,0.0003300124169508025,2.3277281147514833e-05,0.48161691542288565,0.0534278470298653,0.0037685097667279318,-0.4813980099502487,0.0534276913687563,0.003768498787239853,0.0,0.0,0.0,9.452736318408411e-05,0.0006586733995396227,4.645923946479517e-05
ALA 756,R ALA 756,0.0,0.0,0.0,-0.00010945273631840033,0.0003122063978056943,2.2021341393525196e-05,-0.5473681592039801,0.03940760061413816,0.0027795978324688954,0.5470497512437811,0.039425066052847124,0.002780829749531137,0.0,0.0,0.0,-0.00042786069651736577,0.0006510763384618979,4.5923384092336855e-05
ALA 757,R ALA 757,0.0,0.0,0.0,-9.950248756220019e-05,0.0002993355016217514,2.111349837397367e-05,0.5274029850746268,0.04449654009742287,0.0031385439478593545,-0.5271094527363186,0.044418721795758065,0.003133055068068071,0.0,0.0,0.0,0.0001940298507461708,0.0006962330620711584,4.910849379476989e-05
VAL 758,R VAL 758,0.0,0.0,0.0,-0.00013432835820896693,0.00034100476593423466,2.405262166385999e-05,-0.5249900497512443,0.042448562967514675,0.0029940907788634126,0.5246368159203986,0.04244577972810482,0.00299389446429185,0.0,0.0,0.0,-0.0004875621890547279,0.0006157909829557826,4.343454701131181e-05
PHE 759,R PHE 759,0.0,0.0,0.0,-0.0002686567164178941,0.0004432609673109432,3.126521799740152e-05,0.4285323383084578,0.06879409177891975,0.004852361103323508,-0.4282835820895522,0.0687318256690847,0.004847969190564636,0.0,0.0,0.0,-1.9900497512479807e-05,0.000765942978828158,5.402545221141164e-05
ARG 760,R ARG 760,0.0,0.0,0.0,-0.00016417910447760048,0.0003704380192832833,2.6128683284880676e-05,-69.08678109452738,0.586818652722716,0.041390996400201704,69.08213930348255,0.5865489766347547,0.04137197491556716,0.0,0.0,0.0,-0.004805970149250802,0.0007173501397409487,5.05979776101831e-05
GLY 761,R GLY 761,0.0,0.0,0.0,-6.467661691542681e-05,0.0002459543700360005,1.7348283660615634e-05,0.3748805970149253,0.07295398721379016,0.005145777504065112,-0.37466169154228857,0.07283269846228277,0.005137222455152243,0.0,0.0,0.0,0.00015422885572143334,0.0006395696060308635,4.5111761765028046e-05
ARG 762,R ARG 762,0.0,0.0,0.0,-0.000323383084577107,0.00046776753327533883,3.2993777883675125e-05,-76.75021890547266,1.92848890960312,0.13602511976204892,76.74056218905469,1.9270070334162814,0.13592059627488576,0.0,0.0,0.0,-0.009980099502487422,0.0016720119230142691,0.00011793462795614188
MET 763,R MET 763,0.0,0.0,0.0,-0.0002338308457711119,0.00042326585184378635,2.9854871294066968e-05,0.4514577114427862,0.18803707015896193,0.013263112305551945,-0.45119900497512444,0.18791926973918427,0.013254803304588298,0.0,0.0,0.0,2.4875621890540934e-05,0.0007084269656248433,4.996858543594931e-05
SER 764,R SER 764,0.0,0.0,0.0,-0.00019402985074626385,0.00039545197908929684,2.789303197332416e-05,-0.36526368159204,0.16450146341915242,0.011603038602502273,0.3649751243781095,0.16433243330193442,0.011591116137289496,0.0,0.0,0.0,-0.0004825870646766077,0.0006772385204372286,4.776872212809629e-05
MET 765,R MET 765,0.0,0.0,0.0,-0.0004228855721392812,0.000494017575614159,3.484531311165406e-05,-0.16560696517412932,0.2986922570625129,0.02106812740099529,0.165412935323383,0.2984763524418741,0.02105289866323417,0.0,0.0,0.0,-0.0006169154228854644,0.0007774895419693813,5.483988398040127e-05
LYS 766,R LYS 766,0.0,0.0,0.0,-0.000517412935323399,0.0004996966976911476,3.524588749754703e-05,-82.2991691542289,0.6061011123965695,0.04275107623959398,82.28667164179105,0.6055137135990396,0.04270964432293415,0.0,0.0,0.0,-0.013014925373138215,0.0010626055086718743,7.495041369289023e-05
GLU 767,R GLU 767,0.0,0.0,0.0,-0.0002835820895522551,0.00045073638419529464,3.1792493250010785e-05,76.36944776119402,0.9194204039010679,0.06485091510225599,-76.36125870646765,0.918671089067343,0.06479806250896943,0.0,0.0,0.0,0.007905472636817963,0.0010299108305614033,7.264430890617735e-05
VAL 768,R VAL 768,0.0,0.0,0.0,-0.00021890547263682717,0.0004135043732374372,2.9166349680138383e-05,-0.47369651741293534,0.060946126098212254,0.004298808284693931,0.47332835820895514,0.06092146189312228,0.004297068605801046,0.0,0.0,0.0,-0.0005870646766169701,0.0007079026838114367,4.993160544809324e-05
ASP 769,R ASP 769,0.0,0.0,0.0,-0.00024378109452734297,0.0004293621693609877,3.0284872377430965e-05,77.31831840796018,0.5434590869762705,0.03833264843972291,-77.30974626865667,0.5430980966558405,0.03830718614573463,0.0,0.0,0.0,0.008328358208958084,0.0008355543284940092,5.8935458241492444e-05
GLU 770,R GLU 770,0.0,0.0,0.0,-0.0003233830845771114,0.0004677675332753453,3.299377788367558e-05,78.24054228855726,0.5531798169669271,0.039018295867908385,-78.23136815920401,0.5527107902763106,0.038985213275913685,0.0,0.0,0.0,0.008850746268657759,0.0008852646344074428,6.244175287539546e-05
GLN 771,R GLN 771,0.0,0.0,0.0,-0.00019402985074626938,0.00039545197908930806,2.789303197332495e-05,0.20171144278606942,0.15866795115833535,0.011191574372679803,-0.20166169154228863,0.15867932861113948,0.011192376876325306,0.0,0.0,0.0,-0.00014427860696536812,0.0006721759438521358,4.741163550817193e-05
MET 772,R MET 772,0.0,0.0,0.0,-0.00017910447761196918,0.00038343977846767765,2.7045756668796857e-05,-0.6924726368159206,0.08375046148242775,0.005907302083276481,0.6921243781094534,0.08366956716980914,0.0059015962384011385,0.0,0.0,0.0,-0.0005273631840796412,0.0006695194032150003,4.722425757899655e-05
LEU 773,R LEU 773,0.0,0.0,0.0,-0.0003034825870646675,0.00045976179312030163,3.242909651166926e-05,-0.55081592039801,0.06637733942639541,0.004681896535676609,0.5504179104477616,0.06635120245538177,0.004680052975884979,0.0,0.0,0.0,-0.0007014925373133291,0.0007599736583508133,5.3604408808576635e-05
ASN 774,R ASN 774,0.0,0.0,0.0,-0.0002039800995024861,0.00040295436281226755,2.842220932007279e-05,-0.3504975124378112,0.3325797570056415,0.02345836735272472,0.35021393034825876,0.3325165749880241,0.023453910836811965,0.0,0.0,0.0,-0.0004875621890545445,0.0006990359583085329,4.930619485204375e-05
VAL 775,R VAL 775,0.0,0.0,0.0,-0.00014925373134327708,0.000356338399591427,2.5134172791388237e-05,-0.3728308457711444,0.04611073890720293,0.0032524007532196077,0.372641791044776,0.046106528657575946,0.0032521037851080017,0.0,0.0,0.0,-0.00033830845771153203,0.000729598215866161,5.146189028994519e-05
GLN 776,R GLN 776,0.0,0.0,0.0,-0.0001890547263681472,0.0003915520869641743,2.7617954792046492e-05,-0.3552089552238799,0.15731704565979873,0.011096288845596596,0.3549353233830847,0.1572936247091693,0.011094636859112024,0.0,0.0,0.0,-0.0004626865671631715,0.0007052403325357072,4.97438176680721e-05
ASN 777,R ASN 777,0.0,0.0,0.0,-0.00019402985074626718,0.00039545197908930367,2.7893031973324642e-05,-0.2992437810945284,0.2939771123077909,0.020735546732907107,0.29913930348258716,0.293897146691399,0.02072990639321296,0.0,0.0,0.0,-0.0002985074626871794,0.0006620094250084619,4.6694544558679004e-05
LYS 778,R LYS 778,0.0,0.0,0.0,-0.0001442786069651726,0.0003513720116021769,2.4783870791901202e-05,-64.66601492537319,1.1855953412539642,0.08362544761358623,64.66395522388056,1.1853162782948905,0.08360576403011312,0.0,0.0,0.0,-0.0022039800995016295,0.0007075879282618992,4.9909404303399895e-05
ASN 779,R ASN 779,0.0,0.0,0.0,-0.00011442786069651476,0.0003183302143889755,2.2453282111459156e-05,-0.5197761194029846,0.31826112534729845,0.022448408946194078,0.519681592039801,0.31822325169580806,0.022445737544790546,0.0,0.0,0.0,-0.00020895522388018073,0.0006662581357617694,4.699422550896868e-05
SER 780,R SER 780,0.0,0.0,0.0,-8.457711442785635e-05,0.0002782513722210716,1.962633855027718e-05,0.0065522388059701744,0.22906636920325715,0.016157095925816448,-0.006557213930348181,0.2289971169302948,0.016152211247104222,0.0,0.0,0.0,-8.95522388058233e-05,0.0006779690907903048,4.7820252587658146e-05
SER 781,R SER 781,0.0,0.0,0.0,-6.467661691542348e-05,0.00024595437003598785,1.7348283660614743e-05,0.08259701492537312,0.1971563558392318,0.01390633712298599,-0.08256716417910441,0.19713469071929715,0.013904808983249695,0.0,0.0,0.0,-3.482587064677338e-05,0.0006179577136406649,4.358737641024461e-05
TYR 782,R TYR 782,0.0,0.0,0.0,-0.0001393034825870703,0.0003462629381354432,2.442350453481519e-05,-0.10583084577114436,0.09533518373346546,0.006724425388347381,0.10580099502487565,0.09527055059122524,0.0067198665179955515,0.0,0.0,0.0,-0.0001691542288558795,0.0006474164354495411,4.56652344379135e-05
PHE 783,R PHE 783,0.0,0.0,0.0,-0.00015920398009952472,0.00036586619524085176,2.5806211680400073e-05,-0.19099004975124376,0.08504988235181313,0.0059989561646140955,0.19092537313432834,0.08502782338293098,0.005997400244914957,0.0,0.0,0.0,-0.00022388059701493386,0.0007361503102458887,5.192403939448846e-05
VAL 784,R VAL 784,0.0,0.0,0.0,-0.00011442786069652027,0.00031833021438899096,2.2453282111460244e-05,0.4983283582089553,0.06125390954557892,0.004320517655217323,-0.4981194029850745,0.06117291105064216,0.004314804461887844,0.0,0.0,0.0,9.452736318407969e-05,0.0006736105289954739,4.751282334231487e-05
GLU 785,R GLU 785,0.0,0.0,0.0,-0.00017910447761193494,0.0003834397784676044,2.7045756668791693e-05,68.23146766169154,0.4721725485725222,0.03330448370644096,-68.2290945273632,0.4720619067403592,0.033296679633316284,0.0,0.0,0.0,0.002194029850747271,0.000731089406639355,5.1567070777373304e-05
TRP 786,R TRP 786,0.0,0.0,0.0,-0.0002935323383084674,0.0004553801759800712,3.212004106764602e-05,0.868950248756219,0.0949016118555113,0.006693843586019927,-0.868746268656717,0.09481508737818922,0.006687740619945568,0.0,0.0,0.0,-8.955223880630938e-05,0.0007477597044705367,5.274290292640141e-05
ILE 787,R ILE 787,0.0,0.0,0.0,-0.00024378109452738163,0.00042936216936105575,3.0284872377435762e-05,-0.34699004975124403,0.07351670809179427,0.005185468774490342,0.3468457711442788,0.0734679074657107,0.005182026643724423,0.0,0.0,0.0,-0.00038805970149255204,0.0007114253903170958,5.018007800706556e-05
PRO 788,R PRO 788,0.0,0.0,0.0,-0.0002935323383084519,0.0004553801759800472,3.2120041067644325e-05,-0.22476616915422895,0.10989176063053505,0.007751167157973041,0.22474129353233843,0.1098546427043475,0.007748549061322426,0.0,0.0,0.0,-0.0003184079601992969,0.000745206541029148,5.256281666240602e-05
ASN 789,R ASN 789,0.0,0.0,0.0,-0.0002885572139303364,0.0004530915450757017,3.195861349017447e-05,0.8451641791044778,0.22989192336466613,0.01621532602665681,-0.8447164179104474,0.22973561308492668,0.016204300749604026,0.0,0.0,0.0,0.00015920398010005056,0.0007085317754343866,4.997597814991535e-05
ASN 790,R ASN 790,0.0,0.0,0.0,-0.00019402985074625835,0.00039545197908928556,2.7893031973323364e-05,0.32444278606965177,0.1500760270354512,0.010585546771493197,-0.32427860696517397,0.1500053133057296,0.010580559009569184,0.0,0.0,0.0,-2.9850746268375045e-05,0.0007186945583988737,5.069280559080769e-05
VAL 791,R VAL 791,0.0,0.0,0.0,-0.00021890547263681392,0.0004135043732374122,2.9166349680136617e-05,0.5288308457711446,0.06942056732655623,0.004896549281420309,-0.5285522388059701,0.06934375046692101,0.004891131037903536,0.0,0.0,0.0,5.970149253727344e-05,0.0007168323842518419,5.056145795375027e-05
LYS 792,R LYS 792,0.0,0.0,0.0,-0.0002786069651741456,0.00044831364481868536,3.162160639024485e-05,-78.80282089552244,0.5536701046922189,0.03905287809766277,78.79392039800999,0.5532254707785728,0.039021516039497536,0.0,0.0,0.0,-0.009179104477613208,0.0008965168607574731,6.32354237278597e-05
THR 793,R THR 793,0.0,0.0,0.0,-0.00021890547263681557,0.0004135043732374153,2.9166349680136838e-05,0.29970646766169146,0.21798742126282458,0.01537564719000547,-0.29943283582089547,0.21786032477452968,0.015366682494924486,0.0,0.0,0.0,5.472636815917144e-05,0.0007067478948091346,4.985015291209169e-05
ALA 794,R ALA 794,0.0,0.0,0.0,-0.0001691542288557138,0.0003748880842544013,2.6442566666647076e-05,-0.6138507462686568,0.03310480285516945,0.002335032755775698,0.6132935323383082,0.033060752279014914,0.002331925667699033,0.0,0.0,0.0,-0.0007263681592038669,0.000668964629411678,4.71851268519999e-05
VAL 795,R VAL 795,0.0,0.0,0.0,-0.0002089552238805939,0.00040656234244406075,2.8676696581612034e-05,0.5760447761194029,0.04172479112115645,0.002943039848992347,-0.5756169154228855,0.041747851405227056,0.0029446663960193123,0.0,0.0,0.0,0.00021890547263685587,0.0006924186436897614,4.883944546653301e-05
CYX 796,R CYX 796,0.0,0.0,0.0,-0.0001791044776122299,0.00038343977846823574,2.7045756668836223e-05,0.027880597014925314,0.09733690618216817,0.006865616003683201,-0.02785074626865671,0.09723816794558209,0.00685865154545384,0.0,0.0,0.0,-0.00014925373134357204,0.0006368547873716004,4.4920273221111815e-05
ASP 797,R ASP 797,0.0,0.0,0.0,-0.0002537313432835844,0.00043514566379442953,3.0692808621728045e-05,79.38560696517418,0.5830103296878846,0.04112237800456254,-79.3735373134328,0.5824658082387744,0.04108397042287545,0.0,0.0,0.0,0.011815920398007688,0.0009038036118477999,6.374939152140119e-05
ILE 798,R ILE 798,0.0,0.0,0.0,-0.00019402985074626054,0.0003954519790892901,2.7893031973323686e-05,-0.0077462686567164206,0.09317089791034726,0.006571768436667247,0.0077014925373134445,0.09315621314503705,0.006570732653184101,0.0,0.0,0.0,-0.0002388059701493865,0.000721169977524038,5.08674081935424e-05
PRO 799,R PRO 799,0.0,0.0,0.0,-0.0001442786069651748,0.0003513720116021823,2.478387079190158e-05,-0.15489552238805973,0.08636209799443703,0.00609151271967268,0.1548208955223881,0.08637225785262995,0.006092229340816092,0.0,0.0,0.0,-0.00021890547263665925,0.0006630554902152448,4.676832830942966e-05
PRO 800,R PRO 800,0.0,0.0,0.0,-9.950248756218252e-05,0.0002993355016216982,2.1113498373969917e-05,0.18752238805970164,0.11253404458348164,0.00793753949817948,-0.18736815920398006,0.11252114795631758,0.007936629840236529,0.0,0.0,0.0,5.472636815937692e-05,0.0006706275740199991,4.7302421920889396e-05
ARG 801,R ARG 801,0.0,0.0,0.0,-6.467661691542626e-05,0.0002459543700359984,1.7348283660615488e-05,-65.82180597014923,0.766360038508386,0.054054869333111655,65.81846766169153,0.7661404468382659,0.05403938053093183,0.0,0.0,0.0,-0.0034029850746216212,0.0006995315026171024,4.934114785259508e-05
GLY 802,R GLY 802,0.0,0.0,0.0,-1.4925373134327818e-05,0.000121254304546801,8.552619211606938e-06,-0.07484577114427861,0.22534870953719047,0.015894872431145,0.07484079601990047,0.22528563301981228,0.015890423356645363,0.0,0.0,0.0,-1.990049751244556e-05,0.000646153556021992,4.557615779115552e-05
LEU 803,R LEU 803,0.0,0.0,0.0,-6.467661691542184e-05,0.0002459543700359816,1.7348283660614302e-05,0.321497512437811,0.10411580446829741,0.007343762622330463,-0.3213383084577114,0.10405655262597503,0.0073395833196091,0.0,0.0,0.0,9.452736318425257e-05,0.0006356098653989629,4.483246319556322e-05
LYS 804,R LYS 804,0.0,0.0,0.0,-0.0001243781094527414,0.0003300124169507996,2.3277281147514626e-05,-65.0677661691542,1.643829048396646,0.11594676125075858,65.06480099502487,1.643267840076075,0.11590717666790877,0.0,0.0,0.0,-0.0030895522388037543,0.0008876938081466413,6.26130935801057e-05
MET 805,R MET 805,0.0,0.0,0.0,-9.452736318409792e-05,0.0002925610035421294,2.0635662121963284e-05,-0.525771144278607,0.13161423112267873,0.009283352090698171,0.5255024875621891,0.1315735658392015,0.00928048378275634,0.0,0.0,0.0,-0.00036318407960199894,0.0006559621780636416,4.6268004646624677e-05
SER 806,R SER 806,0.0,0.0,0.0,-6.965174129353571e-05,0.00025455918020829155,1.795522017364773e-05,0.7715671641791041,0.12033041871479701,0.008487453329491149,-0.7712885572139297,0.12019816274292817,0.008478124712498269,0.0,0.0,0.0,0.0002089552238804587,0.0006662581357609922,4.699422550891386e-05
ALA 807,R ALA 807,0.0,0.0,0.0,-3.980099502486903e-05,0.000195491370192888,1.378889809037438e-05,-0.47785572139303434,0.020015518347744562,0.001411785811571896,0.4777114427860692,0.01996555039051997,0.0014082613436157184,0.0,0.0,0.0,-0.0001840796019900397,0.0006316253011292808,4.4551413701690514e-05
THR 808,R THR 808,0.0,0.0,0.0,-6.467661691542128e-05,0.0002459543700359795,1.7348283660614153e-05,0.5452039800995024,0.1150388348189304,0.008114213779301402,-0.5450746268656717,0.11496635632891623,0.008109101540783847,0.0,0.0,0.0,6.467661691537102e-05,0.0005991669340225207,4.2261977008022296e-05
PHE 809,R PHE 809,0.0,0.0,0.0,-0.0001343283582089824,0.00034100476593427385,2.4052621663862755e-05,-0.371054726368159,0.04111520024993136,0.0029000426241437426,0.37090049751243775,0.04110767380336276,0.0028995117495347273,0.0,0.0,0.0,-0.00028855721393040046,0.000702744023204363,4.956774158380305e-05
ILE 810,R ILE 810,0.0,0.0,0.0,-0.00012437810945272815,0.0003300124169507644,2.3277281147512143e-05,0.3367014925373132,0.06485268762587854,0.004574355889356059,-0.33654726368159205,0.0648140778038784,0.004571632562488372,0.0,0.0,0.0,2.9850746268224805e-05,0.0006832061361622053,4.8189645286970405e-05
GLY 811,R GLY 811,0.0,0.0,0.0,-2.9850746268662267e-05,0.00017017543658199254,1.2003249811993135e-05,-0.21731343283582077,0.08547558650989587,0.006028983020769739,0.21725373134328355,0.08541214274251702,0.006024508042452317,0.0,0.0,0.0,-8.955223880596471e-05,0.0005659846336076332,3.992147799584791e-05
ASN 812,R ASN 812,0.0,0.0,0.0,-9.95024875621781e-05,0.0002993355016216849,2.1113498373968978e-05,-0.46629353233830834,0.0809339661303727,0.005708641818410666,0.4660696517412935,0.08089496367905123,0.005705890797605933,0.0,0.0,0.0,-0.000323383084576891,0.0007052754287228256,4.974629316224383e-05
SER 813,R SER 813,0.0,0.0,0.0,-6.467661691541798e-05,0.00024595437003596687,1.7348283660613262e-05,-0.21687562189054727,0.08765076252878215,0.006182408107633959,0.21681094527363182,0.08763654068529644,0.006181404976138752,0.0,0.0,0.0,-0.00012935323383083042,0.0006565279391826401,4.630791035911557e-05
THR 814,R THR 814,0.0,0.0,0.0,-4.975124378109789e-05,0.0002174305809294889,1.5336370701220314e-05,-0.2671641791044773,0.09178065952657026,0.0064737085817677025,0.26706965174129343,0.09182297008484402,0.006476692938445995,0.0,0.0,0.0,-0.00014427860696484106,0.0006340893120935069,4.472521163479495e-05
ALA 815,R ALA 815,0.0,0.0,0.0,-2.9850746268662267e-05,0.00017017543658199254,1.2003249811993135e-05,-0.4078955223880598,0.02653419890055516,0.001871578086482662,0.4079203980099503,0.02646134196799189,0.0018664391546858213,0.0,0.0,0.0,-4.975124378196176e-06,0.0005858829492543709,4.132499696628761e-05
ILE 816,R ILE 816,0.0,0.0,0.0,-4.975124378109126e-05,0.0002174305809294599,1.5336370701218267e-05,-0.4972288557213926,0.03673188270629366,0.0025908672429116497,0.4971542288557211,0.03682918881517528,0.0025977306866412407,0.0,0.0,0.0,-0.00012437810945287064,0.0006144631085425386,4.334088597173256e-05
GLN 817,R GLN 817,0.0,0.0,0.0,-2.985074626864901e-05,0.00017017543658191697,1.2003249811987806e-05,-0.26922885572139366,0.2254606061787555,0.015902765011700716,0.2692338308457711,0.22549483463599265,0.0159051793009257,0.0,0.0,0.0,-2.4875621891337697e-05,0.0005853757643816929,4.128922290365029e-05
GLU 818,R GLU 818,0.0,0.0,0.0,-3.980099502487345e-05,0.00019549137019290975,1.3788898090375914e-05,56.26977611940298,0.6605820022668287,0.04659386192140023,-56.26913930348259,0.6605472934344947,0.04659141374912839,0.0,0.0,0.0,0.000597014925375278,0.0005831728661525683,4.1133842442840714e-05
LEU 819,R LEU 819,0.0,0.0,0.0,-4.4776119402977936e-05,0.00020681203672460907,1.4587396341049042e-05,-0.4614875621890548,0.030774595301119874,0.0021706725875467524,0.4614029850746271,0.03075406846918861,0.002169224736455734,0.0,0.0,0.0,-0.0001293532338310569,0.0006174768749888834,4.355346066674766e-05
PHE 820,R PHE 820,0.0,0.0,0.0,-3.482587064677117e-05,0.00018333856490239728,1.29317052971713e-05,-0.38321393034825857,0.03649260819277833,0.002573990120002176,0.38324378109452756,0.03644617476985543,0.0025707149588733783,0.0,0.0,0.0,-4.975124378203909e-06,0.00056864605222799,4.0109199991431224e-05
LYS 821,R LYS 821,0.0,0.0,0.0,-1.4925373134324505e-05,0.00012125430454677407,8.55261921160504e-06,-55.97123383084577,1.133450830922908,0.07994745743827586,55.970656716417885,1.1333909481568796,0.07994323363362749,0.0,0.0,0.0,-0.000592039800995448,0.0005924368416576584,4.178727289363439e-05
ARG 822,R ARG 822,0.0,0.0,0.0,-2.985074626865122e-05,0.00017017543658192955,1.2003249811988693e-05,-55.17287562189053,0.4018386838205484,0.028343515391521325,55.17233333333331,0.4017835650829255,0.02833962761552793,0.0,0.0,0.0,-0.0005721393034826323,0.0006356098654042427,4.4832463195935634e-05
ILE 823,R ILE 823,0.0,0.0,0.0,-2.9850746268653428e-05,0.00017017543658194215,1.2003249811989581e-05,-0.4396069651741293,0.020700415821140596,0.0014600947545891484,0.4395572139303484,0.020713106870236475,0.001460989912173191,0.0,0.0,0.0,-7.960199004975573e-05,0.0006258382166571923,4.414322423559141e-05
SER 824,R SER 824,0.0,0.0,0.0,-1.4925373134328925e-05,0.00012125430454680997,8.55261921160757e-06,-0.4176915422885573,0.130913113026534,0.00923389903316669,0.417651741293532,0.1308807064195815,0.00923161324735281,0.0,0.0,0.0,-5.472636815944858e-05,0.0006083907896956031,4.291257762405441e-05
GLU 825,R GLU 825,0.0,0.0,0.0,-3.482587064676565e-05,0.0001833385649023682,1.2931705297169248e-05,53.24684079601991,0.38918638761806523,0.027451091225824738,-53.246407960198994,0.3891717736292678,0.027450060434531888,0.0,0.0,0.0,0.0003980099502515758,0.0005908051845331025,4.167218467369539e-05
GLN 826,R GLN 826,0.0,0.0,0.0,-1.4925373134326714e-05,0.00012125430454679203,8.552619211606305e-06,-0.2998507462686565,0.17163242457679675,0.012106017821442513,0.29981094527363183,0.1716561241401769,0.012107689459755306,0.0,0.0,0.0,-5.4726368159147134e-05,0.0005833426152083457,4.114581561806959e-05
PHE 827,R PHE 827,0.0,0.0,0.0,-1.9900497512440038e-05,0.00013965839649372907,9.850743768469362e-06,-0.3675522388059699,0.02600475477883622,0.001834233977473006,0.3675621890547262,0.026080765547170762,0.0018395953636932874,0.0,0.0,0.0,-9.950248756381306e-06,0.000581557778953523,4.1019922975333126e-05
THR 828,R THR 828,0.0,0.0,0.0,-9.9502487562156e-06,9.9253419618176e-05,7.000796438665423e-06,-0.4572487562189054,0.04670248601461717,0.003294139376010772,0.45726865671641814,0.04669257414498348,0.0032934402466316634,0.0,0.0,0.0,9.950248756303977e-06,0.0006148255405287006,4.336644995298119e-05
ALA 829,R ALA 829,0.0,0.0,0.0,-9.950248756220019e-06,9.925341961822007e-05,7.000796438668532e-06,-0.25164179104477613,0.020879923104071278,0.001472756222092133,0.2516318407960199,0.02090023164180543,0.0014741886758976614,0.0,0.0,0.0,-1.9900497512373756e-05,0.0005813023549842647,4.1001906757642966e-05
MET 830,R MET 830,0.0,0.0,0.0,-4.975124378106696e-06,7.035888370011499e-05,4.96273301545811e-06,-0.37253731343283547,0.11232349271487288,0.007922688314436079,0.3725373134328359,0.1123488696347463,0.00792447826435375,0.0,0.0,0.0,-4.975124377885756e-06,0.0005858829492545357,4.1324996966299236e-05
PHE 831,R PHE 831,0.0,0.0,0.0,-1.4925373134324505e-05,0.00012125430454677407,8.55261921160504e-06,-0.29465671641791047,0.02597504671612057,0.0018321385322937925,0.29463681592039787,0.026021277895110394,0.001835399428235437,0.0,0.0,0.0,-3.482587064707386e-05,0.0005762989606680538,4.064899453310785e-05
ARG 832,R ARG 832,0.0,0.0,0.0,-1.9900497512440038e-05,0.00013965839649372904,9.85074376846936e-06,-49.9645323383085,0.6712325413531013,0.047345093026503526,49.964308457711454,0.6712527119945251,0.047346515753853256,0.0,0.0,0.0,-0.0002437810945283858,0.0005600938370541965,3.950597324355976e-05
ARG 833,R ARG 833,0.0,0.0,0.0,-1.4925373134326714e-05,0.00012125430454679203,8.552619211606305e-06,-47.117517412935356,0.23897636374923645,0.016856093046435358,47.117343283582095,0.23902344140040296,0.01685941364792088,0.0,0.0,0.0,-0.0001890547263667995,0.000593563822960792,4.186676402576638e-05
LYS 834,R LYS 834,0.0,0.0,0.0,-1.4925373134330029e-05,0.00012125430454681894,8.552619211608204e-06,-47.94986567164181,0.4792564378272162,0.03380414272934358,47.94971144278607,0.4792673993896622,0.03380491589834501,0.0,0.0,0.0,-0.00016915422885200424,0.0005995386128939472,4.2288193214269093e-05
ALA 835,R ALA 835,0.0,0.0,0.0,0.0,0.0,0.0,0.2688258706467664,0.019222823482772232,0.0013558734267997104,-0.2687960199004975,0.019244258278668356,0.001357385320730926,0.0,0.0,0.0,2.9850746268777155e-05,0.0005174607708466397,3.649886860954881e-05
PHE 836,R PHE 836,0.0,0.0,0.0,-9.95024875621781e-06,9.925341961819804e-05,7.000796438666977e-06,0.23016417910447765,0.03993374999302214,0.00281670954823715,-0.23010447761194025,0.03995599606744972,0.0028182786653439054,0.0,0.0,0.0,4.975124378134976e-05,0.0005880336046596529,4.147669250242144e-05
LEU 837,R LEU 837,0.0,0.0,0.0,-9.95024875621781e-06,9.925341961819804e-05,7.000796438666977e-06,0.18324875621890563,0.02995050329638408,0.0021125456192863006,-0.18319900497512445,0.02993376101930962,0.0021113647101129044,0.0,0.0,0.0,3.980099502503032e-05,0.0005971807398259334,4.212188167114163e-05
HIE 838,R HIE 838,0.0,0.0,0.0,-9.950248756220019e-06,9.925341961822007e-05,7.000796438668532e-06,0.31426368159203977,0.06409690366221046,0.0045210469988251085,-0.3142686567164179,0.06411073646462329,0.0045220226894788,0.0,0.0,0.0,-1.4925373134178685e-05,0.0005941473420649305,4.190792228995376e-05
TRP 839,R TRP 839,0.0,0.0,0.0,-1.4925373134324505e-05,0.00012125430454677407,8.55261921160504e-06,0.11458706467661697,0.046570693407106234,0.003284843442219731,-0.11451243781094522,0.04653101565021076,0.0032820447890323985,0.0,0.0,0.0,5.97014925374571e-05,0.0005785708163228326,4.080923887570403e-05
TYR 840,R TYR 840,0.0,0.0,0.0,-1.990049751243562e-05,0.00013965839649369806,9.850743768467175e-06,-0.053004975124378094,0.04725536611845713,0.0033331365317446683,0.05297512437810938,0.047305762884652415,0.0033366912455535976,0.0,0.0,0.0,-4.975124378112661e-05,0.0006128900933111806,4.322993403202084e-05
THR 841,R THR 841,0.0,0.0,0.0,-1.4925373134328925e-05,0.00012125430454680997,8.55261921160757e-06,0.01486567164179106,0.06165452508417283,0.004348774896596528,-0.014815920398010017,0.06157995203643458,0.004343514919368189,0.0,0.0,0.0,3.482587064668942e-05,0.0005219377352999872,3.681464933450115e-05
GLY 842,R GLY 842,0.0,0.0,0.0,-4.975124378110009e-06,7.035888370016185e-05,4.962733015461415e-06,-0.031089552238806013,0.03209395318658629,0.002263732917572973,0.031124378109452743,0.032095309753846286,0.0022638286024499184,0.0,0.0,0.0,2.985074626861587e-05,0.0005808763987792284,4.097186212346596e-05
GLU 843,R GLU 843,0.0,0.0,0.0,-9.950248756220019e-06,9.925341961822007e-05,7.000796438668532e-06,49.7874527363184,0.32068590824734255,0.022619439944989578,-49.78719402985075,0.3206204761334926,0.022614824719525535,0.0,0.0,0.0,0.00024875621890736743,0.0005882861060398579,4.1494502576574026e-05
GLY 844,R GLY 844,0.0,0.0,0.0,0.0,0.0,0.0,0.15467661691542295,0.07243738006268424,0.005109338845149736,-0.15463184079601994,0.07246446225320563,0.005111249075584947,0.0,0.0,0.0,4.477611940302654e-05,0.0006253238560952281,4.410694403885622e-05
MET 845,R MET 845,0.0,0.0,0.0,-9.950248756222228e-06,9.925341961824211e-05,7.000796438670086e-06,-0.35478109452736306,0.06299002401309502,0.004442973728046439,0.35470149253731326,0.06308180306847147,0.004449447323480182,0.0,0.0,0.0,-8.955223880592439e-05,0.0005917679881074471,4.174009560170509e-05
ASP 846,R ASP 846,0.0,0.0,0.0,-1.9900497512436724e-05,0.00013965839649370578,9.85074376846772e-06,50.28529353233829,0.43806024076506367,0.030898387030559967,-50.28510447761193,0.43803196688330504,0.030896392744705792,0.0,0.0,0.0,0.00016915422885624626,0.0006474164354510905,4.5665234438022784e-05
GLU 847,R GLU 847,0.0,0.0,0.0,-4.975124378111114e-06,7.035888370017748e-05,4.962733015462517e-06,48.90585074626866,0.29877950340002446,0.02107428128316164,-48.90565174129355,0.29874601620181324,0.021071919278317072,0.0,0.0,0.0,0.00019402985074733653,0.0006286399907060845,4.4340846139792664e-05
MET 848,R MET 848,0.0,0.0,0.0,-9.950248756218914e-06,9.925341961820907e-05,7.000796438667756e-06,0.2211691542288557,0.12701859167314034,0.0089592006769183,-0.22115422885572142,0.12696754430951013,0.008955600073504528,0.0,0.0,0.0,4.975124378071345e-06,0.0005773288330499524,4.0721636130054454e-05
GLU 849,R GLU 849,0.0,0.0,0.0,-9.950248756220019e-06,9.925341961822007e-05,7.000796438668532e-06,53.78614427860696,0.3842939951475301,0.02710600846780958,-53.7856815920398,0.38422866858030474,0.02710140068703043,0.0,0.0,0.0,0.0004527363184064455,0.0005721609340472365,4.035712063957789e-05
PHE 850,R PHE 850,0.0,0.0,0.0,-9.95024875621781e-06,9.925341961819804e-05,7.000796438666977e-06,0.3359004975124377,0.05293890263962743,0.003734022288522638,-0.33589552238805964,0.05292606341781201,0.003733116679640784,0.0,0.0,0.0,-4.975124378124371e-06,0.000642581178934302,4.532418173945594e-05
THR 851,R THR 851,0.0,0.0,0.0,-9.950248756220019e-06,9.925341961822007e-05,7.000796438668532e-06,0.31215920398009955,0.12009397036808053,0.008470775549017802,-0.31213930348258706,0.12008280931112525,0.008469988308758626,0.0,0.0,0.0,9.950248756418865e-06,0.0006228649083406726,4.393350323702611e-05
GLU 852,R GLU 852,0.0,0.0,0.0,-2.9850746268654532e-05,0.00017017543658194847,1.2003249811990027e-05,55.64298507462686,0.5398068889813269,0.0380750422553248,-55.6423383084577,0.5397697730855928,0.03807242430189133,0.0,0.0,0.0,0.0006169154228863968,0.0006128900933142719,4.322993403223889e-05
ALA 853,R ALA 853,0.0,0.0,0.0,-1.4925373134328925e-05,0.00012125430454680997,8.55261921160757e-06,0.3926915422885573,0.03109981328205261,0.002193611695251681,-0.3926169154228854,0.03105199479156209,0.0021902388389892346,0.0,0.0,0.0,5.970149253728504e-05,0.0006038169720776186,4.258996540359619e-05
GLU 854,R GLU 854,0.0,0.0,0.0,-2.4875621890544525e-05,0.0001557460282835503,1.0985477823719143e-05,54.24984577114429,0.7531862079025439,0.0531256589669222,-54.24936318407959,0.7531458220633961,0.05312281036946364,0.0,0.0,0.0,0.0004577114427854271,0.0005725501445155706,4.038457342932646e-05
SER 855,R SER 855,0.0,0.0,0.0,-3.4825870646757915e-05,0.00018333856490232748,1.2931705297166377e-05,0.40678606965174136,0.12747017602598176,0.008991052981265003,-0.4067313432835818,0.127466774376061,0.008990813047379174,0.0,0.0,0.0,1.9900497512440038e-05,0.0006145839429525829,4.334940897386952e-05
ASN 856,R ASN 856,0.0,0.0,0.0,-3.482587064677117e-05,0.00018333856490239728,1.29317052971713e-05,0.6801343283582091,0.20298289726663618,0.014317309668129807,-0.6800248756218907,0.20299602814071188,0.014318235848575977,0.0,0.0,0.0,7.462686567182138e-05,0.0006062715227343782,4.276309605806101e-05
MET 857,R MET 857,0.0,0.0,0.0,-3.980099502487566e-05,0.0001954913701929206,1.378889809037668e-05,0.5045472636815915,0.14190354444251535,0.010009104294732396,-0.5044776119402983,0.1419334534920076,0.01001121391642578,0.0,0.0,0.0,2.9850746268713082e-05,0.0006060265150365805,4.2745814547511694e-05
ASN 858,R ASN 858,0.0,0.0,0.0,-4.975124378109678e-05,0.00021743058092948403,1.533637070121997e-05,0.49163681592039826,0.16691908975663933,0.01177356481629534,-0.49160199004975086,0.16694042431260342,0.011775069639846897,0.0,0.0,0.0,-1.4925373134541027e-05,0.0006726912751360765,4.744798417435616e-05
ASP 859,R ASP 859,0.0,0.0,0.0,-3.482587064676565e-05,0.0001833385649023682,1.2931705297169248e-05,60.978412935323405,0.5167752608981595,0.03645051646587001,-60.97703980099502,0.5166787144233698,0.036443706602598054,0.0,0.0,0.0,0.0013383084577099145,0.0006269051555147397,4.421848030014744e-05
LEU 860,R LEU 860,0.0,0.0,0.0,-4.975124378109899e-05,0.00021743058092949373,1.5336370701220656e-05,0.4528905472636811,0.052124019350325436,0.003676544852968079,-0.4528358208955224,0.052080667534065775,0.003673487051614253,0.0,0.0,0.0,4.975124378005063e-06,0.0006269051555123482,4.421848029997875e-05
VAL 861,R VAL 861,0.0,0.0,0.0,-4.4776119402974066e-05,0.0002068120367245912,1.4587396341047783e-05,0.21778606965174138,0.08605770946396507,0.006070042808124077,-0.21774626865671642,0.0860105876770104,0.006066719093540087,0.0,0.0,0.0,-4.975124377915168e-06,0.000610826961172556,4.308441191112926e-05
SER 862,R SER 862,0.0,0.0,0.0,-2.9850746268657297e-05,0.00017017543658196421,1.2003249811991138e-05,0.2948308457711442,0.08210859962948773,0.00579149407729481,-0.29482587064676635,0.0821315201027663,0.005793110762828854,0.0,0.0,0.0,-2.4875621890580704e-05,0.0006343234806172876,4.474172860895703e-05
GLU 863,R GLU 863,0.0,0.0,0.0,-6.467661691543344e-05,0.0002459543700360257,1.734828366061741e-05,63.94182089552235,0.7216689941236837,0.05090260611062248,-63.94000995024878,0.7214302474157718,0.05088576621624984,0.0,0.0,0.0,0.0017462686567149995,0.0006984691914485721,4.926621820005503e-05
TYR 864,R TYR 864,0.0,0.0,0.0,-0.00011442786069652469,0.00031833021438900316,2.2453282111461104e-05,0.14338308457711452,0.0808088926220611,0.005699819813335903,-0.14341791044776112,0.08075017969027634,0.005695678522433044,0.0,0.0,0.0,-0.00014925373134326548,0.0006522917427881276,4.600911210363702e-05
GLN 865,R GLN 865,0.0,0.0,0.0,-6.96517412935335e-05,0.00025455918020828353,1.7955220173647164e-05,0.0772636815920403,0.24057831468545515,0.0169690859534036,-0.07724378109452738,0.24061446066317516,0.016971635494095173,0.0,0.0,0.0,-4.975124378041297e-05,0.0005620789748260016,3.9645994065981566e-05
GLN 866,R GLN 866,0.0,0.0,0.0,-8.955223880596968e-05,0.00028553920104043123,2.0140382360963506e-05,-0.004034825870646695,0.5143954997183023,0.03628266105436974,0.003990049751243797,0.5142968536092127,0.03627570309431295,0.0,0.0,0.0,-0.00013432835820924313,0.0006517223042309606,4.5968947004657165e-05
TYR 867,R TYR 867,0.0,0.0,0.0,-0.00012935323383082712,0.0003355904866475148,2.3670727848067802e-05,0.18663184079601988,0.12164066558300805,0.008579871017909661,-0.18657213930348257,0.12154980151632173,0.008573461960802033,0.0,0.0,0.0,-6.96517412934113e-05,0.0006579966414872461,4.641150463227109e-05
GLN 868,R GLN 868,0.0,0.0,0.0,-6.467661691542681e-05,0.0002459543700360005,1.7348283660615634e-05,0.5484477611940294,0.3131672554054333,0.022089115063069226,-0.548457711442786,0.31308441385947033,0.022083271870943635,0.0,0.0,0.0,-7.462686567198044e-05,0.000630409315878848,4.4465644715156365e-05
ASP 869,R ASP 869,0.0,0.0,0.0,-7.462686567163854e-05,0.00026278831136803353,1.853565833223267e-05,122.25722388059702,1.6741480211292332,0.11808529670018526,-122.25512437810949,1.6739208031388237,0.1180692699788473,0.0,0.0,0.0,0.0020248756218870655,0.0006574321442852757,4.637168806961366e-05
gdp 870,R gdp 870,0.0,0.0,0.0,-5.970149253729802e-05,0.00023693295322960362,1.6711961981293123e-05,156.90739303482584,0.9663090055893196,0.06815818206571084,-156.90607462686566,0.9662147353592758,0.0681515327563641,0.0,0.0,0.0,0.0012587064676647323,0.0005924368416542838,4.178727289339637e-05
MET 871,L MET   1,0.0,0.0,0.0,-1.9900497512438933e-05,0.00013965839649372132,9.850743768468817e-06,-46.3945074626866,0.21442070793414,0.01512407062906426,46.394373134328376,0.21444653991465087,0.01512589267648449,0.0,0.0,0.0,-0.00015422885572106894,0.0005994147455430257,4.227945628497704e-05
ARG 872,L ARG   2,0.0,0.0,0.0,-3.980099502487566e-05,0.00019549137019292056,1.3788898090376678e-05,-45.55312437810947,0.21352940177904353,0.015061202740175753,45.55307960199007,0.21353234723199646,0.015061410496408459,0.0,0.0,0.0,-8.457711443052696e-05,0.0005966831582323104,4.208678497158224e-05
GLU 873,L GLU   3,0.0,0.0,0.0,-2.4875621890542316e-05,0.00015574602828353647,1.098547782371817e-05,47.625417910447766,0.1976351844860645,0.013940111091665085,-47.62527860696516,0.1975704723247668,0.013935546647738677,0.0,0.0,0.0,0.00011442786069752334,0.0006082687249964695,4.290396784401591e-05
CYS 874,L CYS   4,0.0,0.0,0.0,-2.9850746268653428e-05,0.00017017543658194215,1.2003249811989581e-05,0.06743781094527362,0.06468221100950931,0.0045623313959598155,-0.06750248756218911,0.06466400910409142,0.004561047532541137,0.0,0.0,0.0,-9.452736318431002e-05,0.0006277337431079778,4.4276924362771975e-05
ILE 875,L ILE   5,0.0,0.0,0.0,-3.482587064677117e-05,0.00018333856490239728,1.29317052971713e-05,-0.08344776119402983,0.04501684049134922,0.0031752431080378997,0.08340796019900498,0.045056214046426624,0.0031780203044833614,0.0,0.0,0.0,-7.462686567145019e-05,0.0005980091224403016,4.218031127567144e-05
SER 876,L SER   6,0.0,0.0,0.0,-1.4925373134333343e-05,0.00012125430454684587,8.552619211610103e-06,0.00676119402985072,0.060634478530238844,0.004276826360117627,-0.006756218905472643,0.060631299681981186,0.004276602141449425,0.0,0.0,0.0,-9.950248756250675e-06,0.0005815577789533335,4.101992297531976e-05
ILE 877,L ILE   7,0.0,0.0,0.0,-6.467661691542019e-05,0.0002459543700359753,1.7348283660613855e-05,-0.11128358208955225,0.0496403400702796,0.003501359623830162,0.11129353233830849,0.049626549706596385,0.0035003869265736566,0.0,0.0,0.0,-5.472636815894387e-05,0.0006165140726232646,4.3485549823994915e-05
HID 878,L HID   8,0.0,0.0,0.0,-5.9701492537306855e-05,0.00023693295322963872,1.67119619812956e-05,-0.21828358208955204,0.05437610115867453,0.0038353944559754724,0.21831343283582103,0.054409871330171646,0.0038377764202167006,0.0,0.0,0.0,-2.9850746268525285e-05,0.0006060265150364623,4.274581454750336e-05
VAL 879,L VAL   9,0.0,0.0,0.0,-0.00010447761194028479,0.0003058791273420374,2.1575050145336e-05,-0.14330348258706485,0.0400088601855168,0.0028220074127353898,0.14327860696517417,0.03995870990862864,0.002818470084941674,0.0,0.0,0.0,-0.0001293532338309478,0.0006640626353617759,4.6839366850793554e-05
GLY 880,L GLY  10,0.0,0.0,0.0,-4.477611940299119e-05,0.00020681203672467033,1.4587396341053364e-05,-0.49355721393034835,0.03164083198896783,0.002231772212553695,0.49345771144278616,0.03162512781302659,0.0022306645253886126,0.0,0.0,0.0,-0.00014427860696520465,0.0005590322145508204,3.943109216571444e-05
GLN 881,L GLN  11,0.0,0.0,0.0,-0.00012935323383086246,0.0003355904866476065,2.3670727848074273e-05,0.006442786069652174,0.10113449967777435,0.007133477595977096,-0.006462686567164108,0.10113687022127729,0.007133644801223796,0.0,0.0,0.0,-0.00014925373134268828,0.0006965529486313243,4.91310568530484e-05
ALA 882,L ALA  12,0.0,0.0,0.0,-8.955223880595808e-05,0.0002855392010403942,2.0140382360960894e-05,-0.3419701492537315,0.02127617742566118,0.0015007058469419792,0.3419850746268658,0.02131229005952485,0.0015032530357392637,0.0,0.0,0.0,-7.462686567161016e-05,0.00063825242208958,4.5018854773201684e-05
GLY 883,L GLY  13,0.0,0.0,0.0,-3.482587064676896e-05,0.00018333856490238565,1.293170529717048e-05,-0.3454427860696518,0.02484374973097855,0.001752342995423395,0.3453830845771142,0.024874561171417113,0.001754516266866558,0.0,0.0,0.0,-9.452736318413326e-05,0.0005867694678962701,4.138752717003166e-05
VAL 884,L VAL  14,0.0,0.0,0.0,-0.00010945273631840254,0.0003122063978057006,2.202134139352564e-05,-0.39870646766169177,0.035237480158495746,0.002485460214369932,0.3986716417910449,0.03525855658882344,0.0024869468311428905,0.0,0.0,0.0,-0.0001442786069651516,0.0006721759438514589,4.741163550812418e-05
GLN 885,L GLN  15,0.0,0.0,0.0,-0.0001442786069651781,0.00035137201160219037,2.478387079190215e-05,-0.20754726368159182,0.3039089432315129,0.021436084072856725,0.2075870646766169,0.30388252776105534,0.021434220869228915,0.0,0.0,0.0,-0.00010447761193984291,0.000708182349080519,4.9951331515238746e-05
ILE 886,L ILE  16,0.0,0.0,0.0,-9.950248756219356e-05,0.0002993355016217315,2.111349837397226e-05,-0.20259701492537321,0.03529522667323682,0.0024895333394703047,0.20256716417910453,0.03532065927414271,0.0024913272168251904,0.0,0.0,0.0,-0.00012935323383095082,0.0006489057606241489,4.5770283336163244e-05
GLY 887,L GLY  17,0.0,0.0,0.0,-3.9800995024877866e-05,0.00019549137019293143,1.3788898090377444e-05,-0.34832835820895486,0.025698435629861963,0.0018126278905947531,0.34828358208955207,0.025742973327218442,0.001815769337551836,0.0,0.0,0.0,-8.457711442777848e-05,0.0006370102315490187,4.493123740801709e-05
ASN 888,L ASN  18,0.0,0.0,0.0,-8.95522388059625e-05,0.0002855392010404083,2.014038236096189e-05,-0.7328805970149253,0.12170478788720092,0.00858439385652378,0.7328308457711444,0.12162400769397165,0.008578696061009533,0.0,0.0,0.0,-0.00013930348258688142,0.0006233415907370482,4.3967125820870156e-05
ALA 889,L ALA  19,0.0,0.0,0.0,-3.980099502487124e-05,0.00019549137019289888,1.3788898090375148e-05,-0.29369154228855715,0.027249435214548673,0.0019220269663204807,0.293726368159204,0.027281830216171116,0.001924311933557493,0.0,0.0,0.0,-4.975124378127408e-06,0.0006425811789342636,4.532418173945323e-05
CYS 890,L CYS  20,0.0,0.0,0.0,-5.472636815921342e-05,0.00022744536220227726,1.604275890767472e-05,-0.3469253731343282,0.030158773926691165,0.0021272358968862214,0.34687562189054716,0.030165207673186062,0.0021276896983745937,0.0,0.0,0.0,-0.00010447761194036433,0.000649553884984664,4.581599850378529e-05
TRP 891,L TRP  21,0.0,0.0,0.0,-8.457711442786685e-05,0.00027825137222110607,1.9626338550279612e-05,-0.47692537313432815,0.03149333662422541,0.002221368691665642,0.47684577114427884,0.031486569742613,0.0022208913926378073,0.0,0.0,0.0,-0.00016417910447777723,0.0005712084142402609,4.028993507259101e-05
GLU 892,L GLU  22,0.0,0.0,0.0,-3.980099502486461e-05,0.0001954913701928663,1.378889809037285e-05,54.92431343283582,0.334616296582409,0.023602013778924263,-54.923825870646766,0.3344969855780275,0.023593598229537844,0.0,0.0,0.0,0.0004477611940295849,0.0006605496450054363,4.6591579616153794e-05
LEU 893,L LEU  23,0.0,0.0,0.0,-5.4726368159200165e-05,0.00022744536220222216,1.6042758907670833e-05,-0.305547263681592,0.022221163436076753,0.0015673600208914124,0.3055970149253729,0.022209356439967735,0.0015665272195972168,0.0,0.0,0.0,-4.975124378177396e-06,0.000665403124270782,4.6933917648301015e-05
TYR 894,L TYR  24,0.0,0.0,0.0,-5.4726368159200165e-05,0.00022744536220222213,1.604275890767083e-05,-0.2732786069651743,0.04221459027268143,0.0029775876174102872,0.27326368159203984,0.04230574716468559,0.0029840173288233304,0.0,0.0,0.0,-6.965174129369134e-05,0.000610948514746461,4.309298563917384e-05
CYS 895,L CYS  25,0.0,0.0,0.0,-3.9800995024880075e-05,0.00019549137019294228,1.378889809037821e-05,-0.3721243781094526,0.03832772339746056,0.0027034291664239825,0.37205970149253753,0.03831197438145544,0.0027023183164846527,0.0,0.0,0.0,-0.000104477611940382,0.0006261545362210107,4.4165535697346374e-05
LEU 896,L LEU  26,0.0,0.0,0.0,-5.47263681592079e-05,0.0002274453622022543,1.60427589076731e-05,-0.3221592039800992,0.023806318977257095,0.0016791682720339641,0.3221194029850744,0.023790036621024715,0.0016780198031755283,0.0,0.0,0.0,-9.452736318379743e-05,0.0005951879175617669,4.198131882642011e-05
GLU 897,L GLU  27,0.0,0.0,0.0,-4.975124378111114e-06,7.035888370017748e-05,4.962733015462517e-06,49.132124378109474,0.26955212429537523,0.019012740911711488,-49.13197512437814,0.26950607922894065,0.01900949314313733,0.0,0.0,0.0,0.00014427860696437832,0.0005590322145510259,3.943109216572894e-05
HIP 898,L HIP  28,0.0,0.0,0.0,-4.975124378108463e-05,0.00021743058092943095,1.5336370701216228e-05,-48.90540298507463,0.24007051574151553,0.016933268577519058,48.9052537313433,0.2400163972363555,0.016929451352483915,0.0,0.0,0.0,-0.0001990049751232073,0.0005818130907873032,4.103793128359649e-05
GLY 899,L GLY  29,0.0,0.0,0.0,-1.4925373134327818e-05,0.00012125430454680099,8.552619211606937e-06,-0.11018905472636814,0.05091934974750216,0.003591574010677127,0.11018407960198999,0.05081868016786369,0.003584473326012295,0.0,0.0,0.0,-1.9900497512406898e-05,0.0006461535560220358,4.557615779115861e-05
ILE 900,L ILE  30,0.0,0.0,0.0,-9.950248756222228e-06,9.925341961824211e-05,7.000796438670086e-06,0.12771144278606988,0.037533220024146934,0.002647389219308819,-0.12778109452736322,0.03752838846913836,0.0026470484276945117,0.0,0.0,0.0,-7.9601990049442e-05,0.0006097318885511682,4.300717144387499e-05
GLN 901,L GLN  31,0.0,0.0,0.0,-2.9850746268652323e-05,0.00017017543658193586,1.2003249811989139e-05,0.058492537313433283,0.2670070735158389,0.01883322687076314,-0.058517412935323386,0.26697237628037407,0.01883077951647139,0.0,0.0,0.0,-5.47263681583871e-05,0.0006165140726235005,4.348554982401155e-05
PRO 902,L PRO  32,0.0,0.0,0.0,-4.975124378109568e-05,0.00021743058092947923,1.5336370701219633e-05,0.12348756218905471,0.045227793754371075,0.003190122603960253,-0.12351741293532333,0.045184650954326534,0.003187079545473525,0.0,0.0,0.0,-7.96019900497469e-05,0.0006097318885512732,4.30071714438824e-05
ASP 903,L ASP  33,0.0,0.0,0.0,-4.477611940298567e-05,0.00020681203672464482,1.4587396341051564e-05,51.86303482587064,0.3477586710877046,0.02452900540285247,-51.862691542288566,0.3477462825007255,0.02452813157930123,0.0,0.0,0.0,0.0002985074626870027,0.0006152682230258337,4.33976743688382e-05
GLY 904,L GLY  34,0.0,0.0,0.0,-2.4875621890542316e-05,0.00015574602828353647,1.098547782371817e-05,-0.1420348258706468,0.03248610542778583,0.0022913932039808948,0.14207462686567157,0.032514970191472266,0.002293429167432797,0.0,0.0,0.0,1.492537313419194e-05,0.0005941473420646977,4.1907922289937344e-05
GLN 905,L GLN  35,0.0,0.0,0.0,-1.4925373134328925e-05,0.00012125430454680997,8.55261921160757e-06,0.007880597014925954,0.27226067709125895,0.0192037874957013,-0.00784079601990046,0.2722385815803095,0.019202228998523464,0.0,0.0,0.0,2.487562189066604e-05,0.0005768141267062535,4.068533154375619e-05
MET 906,L MET  36,0.0,0.0,0.0,-2.985074626865785e-05,0.00017017543658196733,1.2003249811991358e-05,0.2339850746268657,0.0783668803541211,0.005527573548629463,-0.2339850746268657,0.07839715686868941,0.005529709089310887,0.0,0.0,0.0,-2.9850746268640173e-05,0.0006457703776950547,4.55491304758558e-05
PRO 907,L PRO  37,0.0,0.0,0.0,-1.4925373134326714e-05,0.00012125430454679203,8.552619211606305e-06,-0.012766169154228846,0.04663140156260344,0.0032891254653524124,0.012815920398009937,0.0465978982857637,0.0032867623264088318,0.0,0.0,0.0,3.482587064691036e-05,0.0005762989606679105,4.064899453309774e-05
SER 908,L SER  38,0.0,0.0,0.0,0.0,0.0,0.0,-0.12587064676616924,0.06305886994456991,0.004447829745639992,0.12588059701492538,0.06303040150650667,0.004445821736842166,0.0,0.0,0.0,9.950248756165888e-06,0.0005900505902187219,4.161895969455538e-05
ASP 909,L ASP  39,0.0,0.0,0.0,-9.950248756218362e-06,9.925341961820355e-05,7.000796438667366e-06,45.73282587064677,0.2847357237228028,0.020083709440620403,-45.7327512437811,0.2847447278010497,0.020084344539332034,0.0,0.0,0.0,6.467661691467119e-05,0.0005991669340212431,4.226197700793218e-05
LYS 910,L LYS  40,0.0,0.0,0.0,-1.9900497512439485e-05,0.0001396583964937252,9.85074376846909e-06,-44.190054726368174,0.6845805862677005,0.04828659152258315,44.18998507462687,0.6845598468044637,0.04828512867363621,0.0,0.0,0.0,-8.955223880388786e-05,0.0006164739232251816,4.348271790380319e-05
THR 911,L THR  41,0.0,0.0,0.0,-4.975124378108905e-06,7.035888370014624e-05,4.962733015460314e-06,0.19735323383084552,0.04502491960086935,0.0031758129644859066,-0.19736318407960204,0.04501964676490457,0.003175441047312816,0.0,0.0,0.0,-1.4925373134704521e-05,0.0005596517390817859,3.947479005689778e-05
ILE 912,L ILE  42,0.0,0.0,0.0,-1.990049751243783e-05,0.00013965839649371356,9.85074376846827e-06,-0.15725373134328363,0.039482854752543234,0.002784905850128819,0.15726865671641801,0.039453826689994524,0.002782858368463259,0.0,0.0,0.0,-4.975124377620628e-06,0.0005858829492541346,4.1324996966270945e-05
GLY 913,L GLY  43,0.0,0.0,0.0,-1.4925373134327818e-05,0.00012125430454680099,8.552619211606937e-06,-0.03090547263681595,0.047689355695659796,0.003363747796305491,0.03097014925373132,0.04768198033048157,0.0033632275781561092,0.0,0.0,0.0,4.975124378104265e-05,0.0006047181308033754,4.2653528239236715e-05
GLY 914,L GLY  44,0.0,0.0,0.0,-9.95024875621781e-06,9.925341961819804e-05,7.000796438666977e-06,0.28382089552238793,0.03300034314903919,0.0023276647362004124,-0.2838457711442786,0.033015465914922805,0.0023287314138619787,0.0,0.0,0.0,-3.4825870646787466e-05,0.0005933135676684084,4.1849112378433563e-05
GLY 915,L GLY  45,0.0,0.0,0.0,-2.4875621890546182e-05,0.00015574602828356067,1.0985477823719877e-05,-0.14950248756218906,0.061032339879976374,0.004304889335993323,0.1494676616915423,0.061057025779347386,0.004306630545082809,0.0,0.0,0.0,-5.9701492537270954e-05,0.000620076957547608,4.373685635011435e-05
ASP 916,L ASP  46,0.0,0.0,0.0,-4.975124378111114e-06,7.035888370017748e-05,4.962733015462517e-06,46.63754228855718,0.22943644879511405,0.016183199327579945,-46.637452736318394,0.22937036682939635,0.016178538265099317,0.0,0.0,0.0,8.457711443024416e-05,0.0006049636683907137,4.267084712531247e-05
ASP 917,L ASP  47,0.0,0.0,0.0,0.0,0.0,0.0,45.62720895522387,0.24186902035429947,0.01706012531189192,-45.62715422885574,0.24179780849531307,0.0170551024146386,0.0,0.0,0.0,5.4726368159041086e-05,0.0005747506920076075,4.0539788081926146e-05
SER 918,L SER  48,0.0,0.0,0.0,-9.95024875621781e-06,9.925341961819804e-05,7.000796438666977e-06,0.2292885572139303,0.048888708199957776,0.003448343599383052,-0.22931343283582084,0.04886458360614285,0.003446641981734879,0.0,0.0,0.0,-3.4825870646921135e-05,0.0005848681396889843,4.125341781849993e-05
PHE 919,L PHE  49,0.0,0.0,0.0,-4.9751243781102305e-05,0.00021743058092950818,1.5336370701221672e-05,0.19904975124378124,0.016321627822125637,0.001151238862801204,-0.19904975124378124,0.016396138134000374,0.0011564944149829142,0.0,0.0,0.0,-4.975124378093439e-05,0.0005964342117670295,4.206922564179531e-05
ASN 920,L ASN  50,0.0,0.0,0.0,-1.4925373134330029e-05,0.00012125430454681893,8.552619211608202e-06,0.22936815920398007,0.1682653193401166,0.011868520529759825,-0.22932835820895514,0.1682158990651586,0.01186503469233221,0.0,0.0,0.0,2.4875621890347888e-05,0.0006103405047947985,4.305009992379349e-05
THR 921,L THR  51,0.0,0.0,0.0,-2.4875621890551152e-05,0.0001557460282835918,1.098547782372207e-05,0.20299004975124382,0.08157979886335055,0.005754195347089057,-0.20298009950248755,0.08160065116552001,0.005755666155080635,0.0,0.0,0.0,-1.4925373134172056e-05,0.000626747205105442,4.4207339337275326e-05
PHE 922,L PHE  52,0.0,0.0,0.0,-4.477611940297352e-05,0.0002068120367245887,1.4587396341047605e-05,0.25109452736318405,0.014533407043740907,0.001025107494179112,-0.2511194029850745,0.014515926118799087,0.0010238744848022254,0.0,0.0,0.0,-6.965174129322861e-05,0.0006270235922065139,4.422683418027741e-05
PHE 923,L PHE  53,0.0,0.0,0.0,-2.985074626865785e-05,0.00017017543658196736,1.200324981199136e-05,-0.20279104477611942,0.03861309704086864,0.002723557871249931,0.20275124378109452,0.03857599350078271,0.0027209407893166865,0.0,0.0,0.0,-6.965174129359095e-05,0.0006027502292948483,4.251472316908861e-05
SER 924,L SER  54,0.0,0.0,0.0,-1.4925373134328925e-05,0.00012125430454680997,8.55261921160757e-06,0.18735820895522412,0.13281383014350995,0.009367965281711329,-0.18733333333333335,0.13285481296023796,0.009370855986721792,0.0,0.0,0.0,9.950248756339327e-06,0.0005815577789532352,4.101992297531282e-05
GLU 925,L GLU  55,0.0,0.0,0.0,-2.4875621890551152e-05,0.0001557460282835918,1.098547782372207e-05,47.962189054726394,0.286507523933393,0.020208682591692118,-47.962014925373154,0.2864995025265742,0.02020811680527885,0.0,0.0,0.0,0.00014925373134258224,0.0005881177838326736,4.148263004348511e-05
THR 926,L THR  56,0.0,0.0,0.0,-1.9900497512437276e-05,0.0001396583964937097,9.850743768467997e-06,-0.4220199004975124,0.08966393642104578,0.006324406445520873,0.42200995024875615,0.08965933259228087,0.006324081716477324,0.0,0.0,0.0,-2.9850746268595985e-05,0.0005722474481398588,4.0363222873172e-05
GLY 927,L GLY  57,0.0,0.0,0.0,-9.950248756218914e-06,9.925341961820907e-05,7.000796438667756e-06,-0.2516169154228856,0.031114577416362716,0.0021946530769924393,0.2515572139303484,0.031134245677859176,0.0021960403691942483,0.0,0.0,0.0,-6.965174129356886e-05,0.0005687766203791246,4.011840955872858e-05
ALA 928,L ALA  58,0.0,0.0,0.0,-1.9900497512438933e-05,0.00013965839649372132,9.850743768468817e-06,-0.08592039800995024,0.055854943899806615,0.003939703980375655,0.08592537313432837,0.055823009245105866,0.003937451483506942,0.0,0.0,0.0,-1.4925373134496839e-05,0.0005771573152703883,4.0709538198668716e-05
GLY 929,L GLY  59,0.0,0.0,0.0,-4.975124378109457e-06,7.035888370015405e-05,4.962733015460865e-06,-0.04494029850746267,0.048793772723856016,0.0034416473671972695,0.04496019900497514,0.048850247436295235,0.0034456307862798575,0.0,0.0,0.0,1.4925373134321191e-05,0.0005323150597052296,3.7546609361859165e-05
LYS 930,L LYS  60,0.0,0.0,0.0,-4.975124378108684e-05,0.0002174305809294406,1.533637070121691e-05,-52.210985074626834,0.8917680659028512,0.06290046956472777,52.2105870646766,0.8917540564242168,0.06289948141229423,0.0,0.0,0.0,-0.0004477611940285951,0.0005888748548813884,4.153602971799556e-05
HIE 931,L HIE  61,0.0,0.0,0.0,-1.990049751243562e-05,0.00013965839649369806,9.850743768467175e-06,0.39901492537313477,0.07219752325597945,0.00509242065044543,-0.3990696517412934,0.07221192638902661,0.005093436569120374,0.0,0.0,0.0,-7.46268656714988e-05,0.0005725069119699092,4.0381524040671986e-05
VAL 932,L VAL  62,0.0,0.0,0.0,-5.970149253731349e-05,0.00023693295322966504,1.6711961981297456e-05,-0.32046268656716403,0.02730443535027356,0.0019259063767809983,0.3204825870646767,0.027311014038925188,0.001926370401700851,0.0,0.0,0.0,-3.980099502478894e-05,0.0006054544448389423,4.2705463826924946e-05
PRO 933,L PRO  63,0.0,0.0,0.0,-4.477611940298677e-05,0.0002068120367246499,1.4587396341051922e-05,0.10747263681592034,0.03332264252707922,0.002350397981529861,-0.10739303482587066,0.03328020270047721,0.0023474045069667086,0.0,0.0,0.0,3.482587064682641e-05,0.000567600425749234,4.00354471861696e-05
ARG 934,L ARG  64,0.0,0.0,0.0,-3.482587064678222e-05,0.00018333856490245542,1.2931705297175401e-05,-49.53688059701492,0.23768176741222574,0.01676477926137365,49.536651741293525,0.2376688781305118,0.016763870121538797,0.0,0.0,0.0,-0.0002636815920412014,0.0006349085240695515,4.478299439237115e-05
ALA 935,L ALA  65,0.0,0.0,0.0,-3.482587064677117e-05,0.00018333856490239728,1.29317052971713e-05,-0.10251741293532343,0.034499851398823965,0.002433431893193361,0.10260696517412944,0.03455070182011435,0.0024370186053655346,0.0,0.0,0.0,5.472636815908534e-05,0.0005747506920061343,4.053978808182223e-05
VAL 936,L VAL  66,0.0,0.0,0.0,-3.9800995024880075e-05,0.00019549137019294228,1.378889809037821e-05,-0.14484079601990046,0.03663039174464797,0.002583708622427043,0.14486567164179104,0.03661534443958562,0.002582647267361422,0.0,0.0,0.0,-1.4925373134254909e-05,0.0006424270827259001,4.5313312630954265e-05
PHE 937,L PHE  67,0.0,0.0,0.0,-0.0001094527363184401,0.0003122063978058077,2.2021341393533195e-05,-0.004248756218905497,0.044300509424485476,0.0031247170102863347,0.0042985074626865636,0.044234455040134776,0.003120057893245334,0.0,0.0,0.0,-5.970149253737756e-05,0.0006359213243740262,4.4854431817821295e-05
VAL 938,L VAL  68,0.0,0.0,0.0,-0.00010447761194029363,0.0003058791273420633,2.1575050145337822e-05,-0.16028855721393023,0.032296455120356865,0.002278016302691769,0.16016915422885555,0.03235147837450489,0.0022818973438001274,0.0,0.0,0.0,-0.00022388059701475215,0.0006725808802437887,4.7440197519027325e-05
ASP 939,L ASP  69,0.0,0.0,0.0,-0.00010945273631839812,0.00031220639780568795,2.202134139352475e-05,62.20886069651739,0.37863657012776386,0.026706964474335494,-62.20778606965173,0.3784205444508089,0.026691727197920186,0.0,0.0,0.0,0.0009651741293534589,0.0007423112316961778,5.235859728794952e-05
LEU 940,L LEU  70,0.0,0.0,0.0,-0.00016915422885570828,0.00037488808425438903,2.6442566666646212e-05,0.2409651741293532,0.08389192159291468,0.0059172799101515645,-0.24099502487562194,0.08392845196877514,0.0059198565641974486,0.0,0.0,0.0,-0.0001990049751245462,0.0006912379873812983,4.875616839143198e-05
GLU 941,L GLU  71,0.0,0.0,0.0,-0.0002288557213930317,0.0004200961558723238,2.9631298178359392e-05,65.57574626865672,0.4358601609460446,0.030743205365071555,-65.57407960199006,0.4355307777147996,0.030719972463261958,0.0,0.0,0.0,0.0014378109452738513,0.0008148883170321056,5.7477790183298716e-05
PRO 942,L PRO  72,0.0,0.0,0.0,-0.00017910447761195815,0.000383439778467654,2.704575666879519e-05,-0.4167512437810948,0.05884770639714105,0.004150797171055743,0.41659701492537315,0.058801815647372996,0.004147560287140007,0.0,0.0,0.0,-0.000333333333333427,0.0007006275320312106,4.94184558068044e-05
THR 943,L THR  73,0.0,0.0,0.0,-0.0001940298507462716,0.00039545197908931256,2.789303197332527e-05,-0.07252238805970156,0.05851351628749574,0.00412722521818558,0.07259701492537313,0.05851292999127593,0.004127183864038757,0.0,0.0,0.0,-0.00011940298507445464,0.0006951657104357074,4.9033208615105404e-05
VAL 944,L VAL  74,0.0,0.0,0.0,-0.00011940298507463802,0.00032426210421496215,2.2871685359710744e-05,-0.26540298507462695,0.04063980587964355,0.002866510890655106,0.26531840796019895,0.04054268814033569,0.0028596607334908162,0.0,0.0,0.0,-0.00020398009950255182,0.0006333862870784145,4.467562407357152e-05
ILE 945,L ILE  75,0.0,0.0,0.0,-0.00013432835820895148,0.00034100476593419536,2.405262166385722e-05,-0.4082686567164177,0.030594726282563465,0.002157985605179997,0.4081890547263681,0.03062376535599773,0.0021600338634935423,0.0,0.0,0.0,-0.00021393034825841116,0.0007524454163602696,5.3073407560261376e-05
ASP 946,L ASP  76,0.0,0.0,0.0,-0.0001741293532338255,0.00037922067662007794,2.674816416969032e-05,62.5011691542289,0.4628417212657882,0.032646337893127104,-62.499711442786065,0.4626806666836667,0.03263497797878577,0.0,0.0,0.0,0.0012835820895505906,0.0007880823153722311,5.558704060834964e-05
GLU 947,L GLU  77,0.0,0.0,0.0,-0.00016417910447758945,0.00037043801928325843,2.612868328487892e-05,61.26252238805969,0.4917995392540878,0.034688864889414944,-61.261398009950234,0.49170200982473694,0.034681985693873964,0.0,0.0,0.0,0.0009601990049734876,0.0007182122361252385,5.065878520069373e-05
VAL 948,L VAL  78,0.0,0.0,0.0,-4.975124378109678e-05,0.00021743058092948408,1.5336370701219975e-05,-0.23180597014925367,0.042032647393954424,0.002964754356225609,0.23175124378109452,0.042034312103035515,0.0029648717757508117,0.0,0.0,0.0,-0.0001044776119403914,0.0006261545362210205,4.4165535697347065e-05
ARG 949,L ARG  79,0.0,0.0,0.0,-0.0001393034825870742,0.00034626293813545285,2.442350453481587e-05,-61.10441293532335,0.7642081087423835,0.053903083910503115,61.10322388059704,0.763977516939418,0.053886819218775646,0.0,0.0,0.0,-0.0013283582089549206,0.0007672667720884893,5.4118825388659424e-05
THR 950,L THR  80,0.0,0.0,0.0,-0.00012437810945273477,0.0003300124169507819,2.327728114751338e-05,0.10019402985074614,0.09446722648506307,0.00666320440435605,-0.10017910447761191,0.09438993833507649,0.006657752918580964,0.0,0.0,0.0,-0.00010945273631852184,0.0006448882035122217,4.5486906706627305e-05
GLY 951,L GLY  81,0.0,0.0,0.0,-4.477611940298567e-05,0.00020681203672464482,1.4587396341051564e-05,0.0554129353233831,0.05901474334587838,0.00416257904900357,-0.05542786069651745,0.058988117699683706,0.004160701020722289,0.0,0.0,0.0,-5.9701492537360435e-05,0.0006038169720775169,4.2589965403589015e-05
THR 952,L THR  82,0.0,0.0,0.0,-8.457711442786409e-05,0.000278251372221097,1.9626338550278975e-05,0.12622388059701511,0.11619393047602915,0.008195687945064593,-0.12626368159203985,0.11623832579001545,0.008198819349073082,0.0,0.0,0.0,-0.00012437810945260772,0.0006144631085420414,4.334088597169749e-05
TYR 953,L TYR  83,0.0,0.0,0.0,-5.970149253733116e-05,0.00023693295322973516,1.67119619813024e-05,-0.03992537313432831,0.040386680763213605,0.0028486568215413503,0.04002985074626864,0.040356978034747894,0.0028465617526111176,0.0,0.0,0.0,4.47761194030166e-05,0.0006563771172326826,4.6297272198997785e-05
ARG 954,L ARG  84,0.0,0.0,0.0,-0.00013432835820894484,0.00034100476593417855,2.4052621663856033e-05,-57.746537313432825,0.6368562947411827,0.04492037954276445,57.74558208955227,0.6366890760610957,0.044908584846475544,0.0,0.0,0.0,-0.0010895522388097586,0.0007137179638017664,5.0341783672710165e-05
GLN 955,L GLN  85,0.0,0.0,0.0,-6.467661691542349e-05,0.0002459543700359879,1.7348283660614746e-05,-0.21798507462686587,0.31771596999234764,0.022409956652236437,0.21795024875621896,0.3176370272920073,0.022404388463477528,0.0,0.0,0.0,-9.950248756227531e-05,0.0006541484542840466,4.61400744349931e-05
LEU 956,L LEU  86,0.0,0.0,0.0,-3.980099502486682e-05,0.0001954913701928772,1.3788898090373618e-05,-0.13068159203980106,0.042662951985209245,0.003009212614235322,0.13066666666666676,0.04270637145111611,0.003012275187227355,0.0,0.0,0.0,-5.472636815926976e-05,0.0006324477047590566,4.460942158116337e-05
PHE 957,L PHE  87,0.0,0.0,0.0,-0.00010945273631841358,0.0003122063978057321,2.2021341393527863e-05,0.04885572139303487,0.0806393240095575,0.005687859365594239,-0.048815920398010006,0.08066453439848895,0.005689637569324927,0.0,0.0,0.0,-6.965174129328163e-05,0.0006349085240725139,4.47829943925801e-05
HIE 958,L HIE  88,0.0,0.0,0.0,-4.477611940298677e-05,0.0002068120367246499,1.4587396341051922e-05,0.5293432835820895,0.10099734771732685,0.0071238036425762905,-0.5292985074626866,0.10092004838943848,0.007118351368372802,0.0,0.0,0.0,3.535038486368658e-16,0.0005985056016644844,4.2215330220085666e-05
PRO 959,L PRO  89,0.0,0.0,0.0,-3.980099502487676e-05,0.00019549137019292599,1.3788898090377059e-05,0.2695870646766168,0.051046984813484735,0.0036005766940991903,-0.26954228855721396,0.05100618880346776,0.0035976991654181906,0.0,0.0,0.0,4.975124378062508e-06,0.0005773288330499446,4.07216361300539e-05
GLU 960,L GLU  90,0.0,0.0,0.0,-8.457711442786795e-05,0.00027825137222110976,1.9626338550279873e-05,56.849179104477585,0.4537811927704531,0.03200725748797245,-56.84853731343285,0.45370876302079177,0.032002148687334316,0.0,0.0,0.0,0.0005572139303475257,0.0006525573107314679,4.602784382209179e-05
GLN 961,L GLN  91,0.0,0.0,0.0,-7.960199004975131e-05,0.00027067603002458614,1.9092015109585213e-05,0.09894029850746283,0.06684389193088654,0.004714804612037675,-0.09887064676616912,0.06684870557381903,0.00471514414023155,0.0,0.0,0.0,-9.950248755842212e-06,0.0006615980183031319,4.6665526167085076e-05
LEU 962,L LEU  92,0.0,0.0,0.0,-0.00011442786069651807,0.0003183302143889847,2.2453282111459803e-05,-0.02638308457711447,0.08938277858124181,0.006304575100553873,0.02638805970149254,0.08938133775582745,0.0063044734725649495,0.0,0.0,0.0,-0.00010945273631843456,0.0006823723608196154,4.8130835308719724e-05
ILE 963,L ILE  93,0.0,0.0,0.0,-6.965174129352467e-05,0.0002545591802082512,1.7955220173644887e-05,0.006845771144278666,0.05023349553989427,0.0035431975848316875,-0.0068258706467661575,0.050211934195814045,0.003541676764879787,0.0,0.0,0.0,-4.975124378090788e-05,0.0006289155459924022,4.436028231110575e-05
THR 964,L THR  94,0.0,0.0,0.0,-0.00012437810945273092,0.00033001241695077173,2.327728114751266e-05,0.042009950248756076,0.06488098480718225,0.004576351818633432,-0.041900497512437865,0.06485843788534082,0.0045747614813862365,0.0,0.0,0.0,-1.4925373134483583e-05,0.0006346355709094681,4.4763741760891186e-05
GLY 965,L GLY  95,0.0,0.0,0.0,-0.000124378109452732,0.00033001241695077466,2.3277281147512868e-05,0.009756218905472623,0.07652161450336002,0.005397418530836672,-0.009776119402985098,0.07656340413410744,0.005400366144120276,0.0,0.0,0.0,-0.00014427860696520465,0.0006495919898089605,4.5818686210861355e-05
LYS 966,L LYS  96,0.0,0.0,0.0,-0.000318407960199009,0.00046585870291422003,3.285913937101183e-05,-67.49201492537317,1.1047581013328098,0.07792362833593665,67.49025373134326,1.1045065669861873,0.07790588647107384,0.0,0.0,0.0,-0.002079601990049783,0.0008247609880175592,5.817415470293913e-05
GLU 967,L GLU  97,0.0,0.0,0.0,-0.0003134328358209212,0.0004638886647140695,3.272018359025682e-05,68.48038308457714,0.5219149751642773,0.03681304395830722,-68.47838805970152,0.5215744235118162,0.03678902329680353,0.0,0.0,0.0,0.0016815920397960154,0.0008092189298020489,5.70779024405662e-05
ASP 968,L ASP  98,0.0,0.0,0.0,-0.0002487562189054795,0.00043229221883042907,3.0491542132182892e-05,68.40610447761195,0.4796078871369329,0.0338289320523241,-68.40409950248758,0.47926191184435624,0.03380452883674267,0.0,0.0,0.0,0.001756218905467448,0.000813611585940154,5.738773651546488e-05
ALA 969,L ALA  99,0.0,0.0,0.0,-0.00013930348258705375,0.0003462629381354021,2.442350453481229e-05,0.16682089552238824,0.0801795730936912,0.005655431036304911,-0.1667114427860697,0.08014772628257547,0.005653184735444955,0.0,0.0,0.0,-2.9850746268641278e-05,0.0007047136799850506,4.970667046130347e-05
ALA 970,L ALA 100,0.0,0.0,0.0,-0.0001542288557214158,0.00036116798831610384,2.547482571472333e-05,0.15517412935323383,0.0825868126232444,0.005825224621154097,-0.15504477611940298,0.08257885111707215,0.005824663059806675,0.0,0.0,0.0,-2.487562189059313e-05,0.0006723968484784342,4.742721691914018e-05
ASN 971,L ASN 101,0.0,0.0,0.0,-0.00024875621890547837,0.0004322922188304271,3.0491542132182753e-05,0.43194029850746224,0.13457368255986052,0.009492095700354431,-0.43175124378109425,0.1344727970454224,0.009484979784823174,0.0,0.0,0.0,-5.9701492537987355e-05,0.0007638719843051649,5.38793755206856e-05
ASN 972,L ASN 102,0.0,0.0,0.0,-0.00024875621890547175,0.0004322922188304156,3.0491542132181944e-05,-0.7084378109452737,0.1447130884658235,0.01020727425067261,0.7083134328358209,0.1446957909170515,0.010206054175653467,0.0,0.0,0.0,-0.0003731343283582231,0.000701862927515317,4.9505593885660994e-05
TYR 973,L TYR 103,0.0,0.0,0.0,-0.000199004975124407,0.00039925179398491134,2.816105025109375e-05,-0.24131840796019904,0.06893856309818615,0.004862551324489694,0.24124875621890532,0.06893791143327054,0.0048625053595905705,0.0,0.0,0.0,-0.00026865671641801675,0.0007380643546528265,5.205904567758768e-05
ALA 974,L ALA 104,0.0,0.0,0.0,-5.472636815920458e-05,0.00022744536220224053,1.604275890767213e-05,-0.375268656716418,0.045561477385820226,0.0032136588326128965,0.3752139303482586,0.045516592622421435,0.003210492905504678,0.0,0.0,0.0,-0.00010945273631836055,0.0005624751616451234,3.9673938929574414e-05
ARG 975,L ARG 105,0.0,0.0,0.0,-0.0003432835820895166,0.00047480518568911086,3.34901756112742e-05,-68.19462189054721,0.5000811837811232,0.03527300705533932,68.19244776119402,0.4997409065103094,0.03524900574722484,0.0,0.0,0.0,-0.002517412935323526,0.0008109605346060833,5.720074577187459e-05
GLY 976,L GLY 106,0.0,0.0,0.0,-4.975124378109347e-05,0.00021743058092946958,1.5336370701218952e-05,-0.1640348258706466,0.04909746405073777,0.003463068101796302,0.1640995024875622,0.04906722010981181,0.003460934858682461,0.0,0.0,0.0,1.4925373134399625e-05,0.0005596517390821749,3.947479005692522e-05
HIP 977,L HIP 107,0.0,0.0,0.0,-0.00010945273631840475,0.0003122063978057069,2.2021341393526087e-05,-59.6890298507463,0.45618797851603987,0.03217701906536851,59.688094527363205,0.4560361511566712,0.032166309989138706,0.0,0.0,0.0,-0.0010447761194054286,0.0006487531666762774,4.575952018894948e-05
TYR 978,L TYR 108,0.0,0.0,0.0,-0.0001442786069651566,0.0003513720116021379,2.4783870791898447e-05,-0.3047910447761192,0.1992426109778143,0.014053490214542153,0.30476616915422894,0.19915443156428303,0.014047270518267827,0.0,0.0,0.0,-0.00016915422885559672,0.0006626073787715252,4.673672096520529e-05
THR 979,L THR 109,0.0,0.0,0.0,-0.0001343283582089642,0.0003410047659342276,2.4052621663859492e-05,-0.21086069651741324,0.16021515539244524,0.01130070574501653,0.21077114427860683,0.1601549851451709,0.011296461663004522,0.0,0.0,0.0,-0.0002238805970152277,0.0005770286434786194,4.0700462390247835e-05
ILE 980,L ILE 110,0.0,0.0,0.0,-0.0001990049751243678,0.00039925179398483273,2.8161050251088203e-05,-0.1007860696517412,0.057248337480261015,0.004037986385689558,0.10072636815920387,0.057230873545751126,0.0040367545747253385,0.0,0.0,0.0,-0.00025870646766150396,0.0007549085269008229,5.324714198237681e-05
GLY 981,L GLY 111,0.0,0.0,0.0,-7.462686567164738e-05,0.0002627883113680646,1.853565833223486e-05,-0.19398507462686562,0.042767388609512506,0.00301657900574406,0.1940348258706467,0.0428228304419412,0.0030204895710879342,0.0,0.0,0.0,-2.487562189057221e-05,0.000694239344975588,4.896786783350759e-05
LYS 982,L LYS 112,0.0,0.0,0.0,-0.0001243781094527298,0.00033001241695076875,2.327728114751245e-05,-63.68524875621892,0.736554549769859,0.05195255225208738,63.684019900497475,0.7363637901545026,0.05193909710624992,0.0,0.0,0.0,-0.0013532338308464352,0.0007528400555913904,5.310124326541306e-05
GLU 983,L GLU 113,0.0,0.0,0.0,-0.00018905472636815881,0.00039155208696419825,2.7617954792048183e-05,62.87186567164181,0.7863448516603347,0.05546448936715969,-62.87076616915419,0.786209193266804,0.05545492076184656,0.0,0.0,0.0,0.0009104477611910243,0.000720654966406522,5.083108211015657e-05
ILE 984,L ILE 114,0.0,0.0,0.0,-7.462686567164186e-05,0.00026278831136804514,1.8535658332233486e-05,-0.25395522388059694,0.04285092735517713,0.003022471374544947,0.2539850746268657,0.04283259994477653,0.0030211786586873362,0.0,0.0,0.0,-4.477611940319004e-05,0.0006487531666744816,4.57595201888228e-05
ILE 985,L ILE 115,0.0,0.0,0.0,-8.4577114427858e-05,0.00027825137222107696,1.962633855027756e-05,-0.3012288557213931,0.03451263180941058,0.0024343333538509758,0.30118407960199006,0.03454107001361048,0.0024363392301165044,0.0,0.0,0.0,-0.00012935323383097292,0.0006565279391826154,4.630791035911382e-05
ASP 986,L ASP 116,0.0,0.0,0.0,-3.980099502487566e-05,0.00019549137019292056,1.3788898090376678e-05,57.18430845771146,0.942117665634084,0.06645185650779378,-57.183830845771176,0.9420535688635613,0.0664473354701859,0.0,0.0,0.0,0.0004378109452727529,0.0006208349249656488,4.379031924964222e-05
LEU 987,L LEU 117,0.0,0.0,0.0,-6.965174129353792e-05,0.0002545591802082997,1.7955220173648305e-05,-0.4359203980099504,0.03833829038043035,0.002704174503935042,0.43588557213930357,0.03832463895512586,0.0027032116066361676,0.0,0.0,0.0,-0.00010447761194040741,0.0006340502755982585,4.4722458212716755e-05
VAL 988,L VAL 118,0.0,0.0,0.0,-5.9701492537309064e-05,0.0002369329532296475,1.6711961981296216e-05,-0.339542288557214,0.02854897951903801,0.0020136897540990375,0.3395223880597016,0.028507671067977094,0.0020107760806136648,0.0,0.0,0.0,-7.960199004988277e-05,0.0005847411646599524,4.1244461690494816e-05
LEU 989,L LEU 119,0.0,0.0,0.0,-7.462686567164242e-05,0.0002627883113680471,1.8535658332233625e-05,-0.34413432835820906,0.02063438818556609,0.0014554375242613498,0.34412935323383076,0.020679818895046484,0.001458641959437084,0.0,0.0,0.0,-7.960199004987062e-05,0.00062583821665722,4.414322423559337e-05
ASP 990,L ASP 120,0.0,0.0,0.0,-4.4776119402980694e-05,0.00020681203672462184,1.4587396341049943e-05,54.380308457711436,0.35067435302535827,0.02473466175004868,-54.3799154228856,0.35056840527085814,0.02472718877163401,0.0,0.0,0.0,0.0003482587064704558,0.0006133745276558197,4.3264103396137095e-05
ARG 991,L ARG 121,0.0,0.0,0.0,-8.955223880596471e-05,0.00028553920104041534,2.0140382360962388e-05,-54.93476119402985,0.3394433732886176,0.023942489518138006,54.934313432835815,0.33941824134611515,0.023940716847591793,0.0,0.0,0.0,-0.0005373134328352756,0.0005983815204737115,4.2206578207693444e-05
ILE 992,L ILE 122,0.0,0.0,0.0,-3.9800995024882284e-05,0.00019549137019295314,1.3788898090378975e-05,-0.32218905472636816,0.020159169601125997,0.001421918189750415,0.32223880597014926,0.020121340532950296,0.0014192499330114403,0.0,0.0,0.0,9.950248756125016e-06,0.0005815577789535885,4.101992297533774e-05
ARG 993,L ARG 123,0.0,0.0,0.0,-3.980099502487676e-05,0.000195491370192926,1.3788898090377063e-05,-52.4008407960199,1.1154862824332006,0.07868033588646642,52.40055721393036,1.115431963693697,0.07867650453798962,0.0,0.0,0.0,-0.00032338308457752733,0.0006148255405316751,4.3366449953190996e-05
LYS 994,L LYS 124,0.0,0.0,0.0,-3.980099502487566e-05,0.0001954913701929206,1.378889809037668e-05,-52.14406467661694,0.36524674518720035,0.025762519042441433,52.14376119402987,0.36518567850533706,0.025758211730808705,0.0,0.0,0.0,-0.00034328358209062575,0.0006121222881911151,4.317577723449364e-05
LEU 995,L LEU 125,0.0,0.0,0.0,-5.472636815921121e-05,0.00022744536220226807,1.6042758907674072e-05,-0.3510945273631842,0.019481998832457537,0.0013741542464636254,0.3510746268656714,0.019454741533734013,0.0013722316648481468,0.0,0.0,0.0,-7.462686567185672e-05,0.0006144228251248808,4.333804459852889e-05
ALA 996,L ALA 126,0.0,0.0,0.0,-9.950248756213392e-06,9.925341961815396e-05,7.000796438663869e-06,-0.29743781094527366,0.01348768973221378,0.000951348282067802,0.29741791044776106,0.013464324618223455,0.0009497002339960909,0.0,0.0,0.0,-2.9850746268700655e-05,0.0006222287637514825,4.388863305732237e-05
ASP 997,L ASP 127,0.0,0.0,0.0,-2.9850746268658954e-05,0.00017017543658197365,1.2003249811991804e-05,49.73245771144277,0.32641697146217963,0.023023677976268957,-49.73224875621888,0.32641992582105606,0.023023886360677075,0.0,0.0,0.0,0.00017910447761166427,0.0005882440300040648,4.1491534761836083e-05
GLN 998,L GLN 128,0.0,0.0,0.0,-1.4925373134328925e-05,0.00012125430454680997,8.55261921160757e-06,-0.12345771144278578,0.1422527337223402,0.010033734207495324,0.12348258706467659,0.14220478172532,0.010030351934408337,0.0,0.0,0.0,9.950248756301766e-06,0.0005729390905721511,4.041200756890791e-05
CYS 999,L CYS 129,0.0,0.0,0.0,-1.4925373134328925e-05,0.00012125430454680997,8.55261921160757e-06,0.033746268656716434,0.039308706750230044,0.002772622397134605,-0.03374129353233832,0.03929177418652386,0.0027714280661770645,0.0,0.0,0.0,-9.95024875625758e-06,0.0006463833539864164,4.559236648982952e-05
THR1000,L THR 130,0.0,0.0,0.0,-9.950248756219467e-06,9.925341961821457e-05,7.000796438668144e-06,-0.17817412935323368,0.05801324713500733,0.004091938952839881,0.17821393034825858,0.05813510602221425,0.004100534216024362,0.0,0.0,0.0,2.985074626882576e-05,0.0005977607281938791,4.216279089639958e-05
GLY1001,L GLY 131,0.0,0.0,0.0,-1.4925373134331134e-05,0.00012125430454682793,8.552619211608838e-06,-0.1390796019900497,0.048841439381293976,0.0034450095139819193,0.13901492537313434,0.048861615698582994,0.0034464326416763177,0.0,0.0,0.0,-7.960199004976278e-05,0.0005312445172522048,3.7471099119276013e-05
LEU1002,L LEU 132,0.0,0.0,0.0,-2.4875621890544525e-05,0.0001557460282835503,1.0985477823719143e-05,-0.22951741293532346,0.04408157234233786,0.003109274379182165,0.2294626865671642,0.04408155998930661,0.0031092735078665215,0.0,0.0,0.0,-7.96019900497607e-05,0.000576170097186232,4.063990520391312e-05
GLN1003,L GLN 133,0.0,0.0,0.0,-2.9850746268666685e-05,0.00017017543658201772,1.2003249811994912e-05,0.2077213930348257,0.058355677227893574,0.004116092109315417,-0.20772139303482584,0.05835908733587603,0.00411633263978692,0.0,0.0,0.0,-2.985074626879925e-05,0.000536345175122899,3.783087178598489e-05
GLY1004,L GLY 134,0.0,0.0,0.0,-9.950248756221123e-06,9.925341961823109e-05,7.0007964386693084e-06,-0.06694029850746257,0.026409451382013865,0.001862779074953428,0.06695024875621892,0.026405892460860572,0.0018625280480101616,0.0,0.0,0.0,7.429104319009132e-17,0.0005985056016645322,4.2215330220089034e-05
PHE1005,L PHE 135,0.0,0.0,0.0,-2.4875621890542316e-05,0.00015574602828353647,1.098547782371817e-05,-0.19389054726368166,0.04666476144155178,0.003291478489788591,0.19386567164179094,0.046614827629169776,0.003287956430223916,0.0,0.0,0.0,-4.975124378128789e-05,0.0006597997870684781,4.6538688715318764e-05
SER1006,L SER 136,0.0,0.0,0.0,-4.4776119402980145e-05,0.0002068120367246193,1.4587396341049764e-05,0.12088059701492547,0.09518589129766601,0.006713895111840182,-0.12091542288557211,0.09521589926885843,0.00671601171093232,0.0,0.0,0.0,-7.960199004970049e-05,0.0006015170215049855,4.242773939828637e-05
VAL1007,L VAL 137,0.0,0.0,0.0,-2.487562189055557e-05,0.00015574602828361946,1.0985477823724022e-05,-0.13130845771144284,0.06571523353467505,0.004635195186880698,0.1312686567164179,0.06567307438509794,0.004632221509748444,0.0,0.0,0.0,-6.46766169154246e-05,0.0006074135852800758,4.284365093902543e-05
PHE1008,L PHE 138,0.0,0.0,0.0,-6.965174129351583e-05,0.00025455918020821886,1.7955220173642603e-05,0.1565572139303482,0.03247820486484477,0.0022908359412375655,-0.15653233830845772,0.03246874040500374,0.002290168369712032,0.0,0.0,0.0,-4.4776119403163524e-05,0.0005399328082638264,3.808392391671111e-05
HIP1009,L HIP 139,0.0,0.0,0.0,-0.00010447761194031572,0.00030587912734212795,2.1575050145342383e-05,-57.21044776119403,0.32313883236956276,0.022792455872553758,57.20984577114428,0.3231094281838649,0.02279038186120677,0.0,0.0,0.0,-0.0007064676616922289,0.0006136166014137313,4.328117796252283e-05
SER1010,L SER 140,0.0,0.0,0.0,-8.955223880596913e-05,0.00028553920104042944,2.014038236096338e-05,0.33511940298507453,0.07854526642169861,0.005540155931699068,-0.3350895522388059,0.07855030989357525,0.0055405116707767585,0.0,0.0,0.0,-5.9701492537307e-05,0.0005521715704666546,3.8947179643041184e-05
PHE1011,L PHE 141,0.0,0.0,0.0,-0.0001243781094527204,0.0003300124169507439,2.32772811475107e-05,0.2569253731343283,0.04157268289597463,0.0029323109620155437,-0.25693532338308467,0.04159889966995681,0.0029341601506745725,0.0,0.0,0.0,-0.00013432835820896032,0.000666815161304324,4.70335150614049e-05
GLY1012,L GLY 142,0.0,0.0,0.0,-6.467661691542019e-05,0.0002459543700359753,1.7348283660613855e-05,0.30477114427860696,0.06228483251464354,0.00439323335486909,-0.304726368159204,0.062335632633068475,0.004396816518950701,0.0,0.0,0.0,-1.9900497512457713e-05,0.000676250998509252,4.769906770185004e-05
GLY1013,L GLY 143,0.0,0.0,0.0,-4.975124378109181e-05,0.00021743058092946234,1.533637070121844e-05,-0.26305970149253716,0.08953565352222706,0.006315358067493732,0.26306965174129354,0.08950268971959902,0.00631303298012716,0.0,0.0,0.0,-3.980099502494636e-05,0.0006136166014143585,4.3281177962567074e-05
GLY1014,L GLY 144,0.0,0.0,0.0,-7.960199004975573e-05,0.0002706760300246012,1.9092015109586277e-05,-0.39429850746268674,0.04420824136671169,0.003118208923282882,0.3942835820895524,0.04423685884758297,0.003120227444749829,0.0,0.0,0.0,-9.452736318408023e-05,0.0006356098653990686,4.483246319557068e-05
THR1015,L THR 145,0.0,0.0,0.0,-9.452736318410676e-05,0.0002925610035421568,2.063566212196521e-05,-0.061054726368159375,0.08905027921856955,0.006281122403780207,0.06106965174129348,0.08903269634960922,0.00627988220382667,0.0,0.0,0.0,-7.960199004998993e-05,0.0005586335859749626,3.9402975073880714e-05
GLY1016,L GLY 146,0.0,0.0,0.0,-6.467661691541521e-05,0.0002459543700359564,1.7348283660612523e-05,-0.38482089552238763,0.025246599912828085,0.0017807578563849358,0.38472139303482616,0.025224602813797615,0.0017792063006486609,0.0,0.0,0.0,-0.00016417910447747675,0.0006370879394153131,4.493671849829793e-05
SER1017,L SER 147,0.0,0.0,0.0,-7.960199004974578e-05,0.0002706760300245674,1.9092015109583892e-05,-0.39993034825870666,0.05157870983108166,0.0036380816850996233,0.3999800995024876,0.051581260838038816,0.0036382616192569485,0.0,0.0,0.0,-2.985074626870751e-05,0.0006222287637515972,4.388863305733046e-05
GLY1018,L GLY 148,0.0,0.0,0.0,-4.9751243781102305e-05,0.00021743058092950818,1.5336370701221672e-05,-0.4510149253731343,0.03804886588511834,0.0026837600740460005,0.4509850746268656,0.038078666623978914,0.002685862056096466,0.0,0.0,0.0,-7.960199004980214e-05,0.0005931884004293591,4.184028376210231e-05
PHE1019,L PHE 149,0.0,0.0,0.0,-0.00010447761194028479,0.00030587912734203736,2.1575050145335996e-05,-0.29014427860696523,0.041325959215444075,0.0029149084153764714,0.29014925373134354,0.04138170350547549,0.0029188403144347523,0.0,0.0,0.0,-9.950248756199251e-05,0.0006068020333723527,4.2800515393327175e-05
THR1020,L THR 150,0.0,0.0,0.0,-5.970149253731127e-05,0.00023693295322965626,1.6711961981296836e-05,-0.3309253731343283,0.06674589374132606,0.004707892352700819,0.3308258706467663,0.0666794106776706,0.004703202998952996,0.0,0.0,0.0,-0.0001592039800994971,0.0006185582363248787,4.362973401449799e-05
SER1021,L SER 151,0.0,0.0,0.0,-4.4776119402977936e-05,0.00020681203672460907,1.4587396341049042e-05,-0.47596517412935335,0.15064367295075495,0.010625585427265152,0.47594029850746267,0.15062984322358877,0.010624609953522633,0.0,0.0,0.0,-6.965174129337719e-05,0.0005944388868157011,4.192848627113203e-05
LEU1022,L LEU 152,0.0,0.0,0.0,-5.472636815919574e-05,0.00022744536220220378,1.6042758907669536e-05,-0.4346815920398009,0.03265602592640981,0.002303378471855788,0.43463681592039827,0.03269461345643102,0.0023061002263685152,0.0,0.0,0.0,-9.950248756225543e-05,0.0006149463037220166,4.337496793187744e-05
LEU1023,L LEU 153,0.0,0.0,0.0,-5.472636815919132e-05,0.00022744536220218543,1.604275890766824e-05,-0.3040995024875622,0.027599481748527027,0.0019467173451292938,0.3041094527363187,0.027556688928016576,0.0019436989722955668,0.0,0.0,0.0,-4.477611940313259e-05,0.0005756113553991316,4.0600494596920295e-05
MET1024,L MET 154,0.0,0.0,0.0,-6.467661691542681e-05,0.0002459543700360005,1.7348283660615634e-05,-0.21329850746268653,0.11473673282113625,0.008092905147332779,0.21329850746268642,0.11469193193727169,0.008089745136630733,0.0,0.0,0.0,-6.46766169154362e-05,0.0006074135852800541,4.28436509390239e-05
GLU1025,L GLU 155,0.0,0.0,0.0,-5.970149253731127e-05,0.00023693295322965626,1.6711961981296836e-05,54.84070646766175,0.36229706400919914,0.025554464573733057,-54.8402537313433,0.3622260094018514,0.025549452768155127,0.0,0.0,0.0,0.0003930348258704024,0.0006227456807279716,4.392509356963531e-05
ARG1026,L ARG 156,0.0,0.0,0.0,-6.965174129352467e-05,0.00025455918020825117,1.7955220173644883e-05,-55.25251243781094,0.36139526615998213,0.025490856657799463,55.25208955223878,0.3612955019687622,0.025483819834309796,0.0,0.0,0.0,-0.0004925373134351876,0.0006550181569416667,4.6201418530658386e-05
LEU1027,L LEU 157,0.0,0.0,0.0,-3.482587064676675e-05,0.00018333856490237402,1.293170529716966e-05,-0.30839303482587055,0.026810366882641375,0.0018910574740231647,0.30832338308457713,0.02679069231141358,0.0018896697367672226,0.0,0.0,0.0,-0.00010447761194022292,0.000576513669129444,4.066413890030078e-05
SER1028,L SER 158,0.0,0.0,0.0,-1.4925373134326714e-05,0.00012125430454679203,8.552619211606305e-06,-0.44357711442786085,0.07124601951790614,0.005025306751433122,0.44355721393034847,0.07121076530079729,0.005022820110685296,0.0,0.0,0.0,-3.4825870646698264e-05,0.0006259568552258528,4.415159235501906e-05
VAL1029,L VAL 159,0.0,0.0,0.0,-2.4875621890547287e-05,0.00015574602828356758,1.0985477823720363e-05,-0.3148507462686567,0.04027786093541468,0.0028409812626957044,0.314855721393035,0.04026496915306613,0.002840071946479689,0.0,0.0,0.0,-1.990049751229698e-05,0.0005897988442395832,4.1601202902285824e-05
ASP1030,L ASP 160,0.0,0.0,0.0,-2.4875621890548943e-05,0.00015574602828357794,1.0985477823721095e-05,51.88408457711442,0.42475124451013474,0.029959642814570704,-51.88379104477611,0.42473867425984685,0.029958756177477622,0.0,0.0,0.0,0.00026865671641947603,0.0006046771981795376,4.2650641074559764e-05
TYR1031,L TYR 161,0.0,0.0,0.0,-5.472636815920513e-05,0.00022744536220224284,1.6042758907672294e-05,-0.23281094527363178,0.1650998614727174,0.011645246346864311,0.23281592039801,0.16508095690783234,0.011643912921668172,0.0,0.0,0.0,-4.975124378116969e-05,0.0006128900933110842,4.322993403201404e-05
GLY1032,L GLY 162,0.0,0.0,0.0,0.0,0.0,0.0,-0.060746268656716375,0.06696825043017827,0.004723576184264693,0.06084079601990047,0.06697481911424812,0.004724039503515755,0.0,0.0,0.0,9.452736318407582e-05,0.0005607563304917071,3.9552701927728076e-05
LYS1033,L LYS 163,0.0,0.0,0.0,-9.950248756219467e-06,9.925341961821457e-05,7.000796438668144e-06,-47.60330348258706,0.6779521934147433,0.04781906073868097,47.60318407960199,0.677856903070892,0.047812339476054046,0.0,0.0,0.0,-0.00012935323383093315,0.0006174768749893173,4.355346066677827e-05
LYS1034,L LYS 164,0.0,0.0,0.0,-1.4925373134324505e-05,0.00012125430454677407,8.55261921160504e-06,-47.94826368159203,0.367586704326869,0.02592756703448679,47.948064676616916,0.367578699455398,0.02592700241438703,0.0,0.0,0.0,-0.0002139303482588442,0.0006300951322990772,4.444348391409975e-05
SER1035,L SER 165,0.0,0.0,0.0,-2.9850746268655084e-05,0.0001701754365819516,1.2003249811990249e-05,0.20623880597014915,0.08466135459439819,0.005971551529580896,-0.20623880597014904,0.08466094323840943,0.005971522514766573,0.0,0.0,0.0,-2.9850746268587698e-05,0.0005634863735230573,3.9745264316054896e-05
LYS1036,L LYS 166,0.0,0.0,0.0,-1.990049751243783e-05,0.00013965839649371356,9.85074376846827e-06,-50.77606467661693,0.27263271594785954,0.019230029093344526,50.77583084577115,0.2725916364133677,0.019227131566388993,0.0,0.0,0.0,-0.000253731343282107,0.0005732845988742554,4.043637784552111e-05
LEU1037,L LEU 167,0.0,0.0,0.0,-4.9751243781104514e-05,0.00021743058092951783,1.5336370701222354e-05,0.101965174129353,0.034840557670630615,0.002457463460704796,-0.10193532338308466,0.034866066355474575,0.0024592627046068965,0.0,0.0,0.0,-1.9900497512771448e-05,0.0005897988442398744,4.160120290230637e-05
GLU1038,L GLU 168,0.0,0.0,0.0,-2.4875621890546734e-05,0.0001557460282835641,1.098547782372012e-05,54.290398009950245,0.30491591010491254,0.02150711003980345,-54.28991044776118,0.30490648096055917,0.021506444959240357,0.0,0.0,0.0,0.00046268656716341895,0.0006147852808588587,4.33636102548193e-05
PHE1039,L PHE 169,0.0,0.0,0.0,-9.950248756220019e-05,0.0002993355016217514,2.111349837397367e-05,0.10785572139303484,0.030163964524294068,0.002127602013412511,-0.10784079601990046,0.030200400764419152,0.002130172027635571,0.0,0.0,0.0,-8.457711442787569e-05,0.0006211936393635441,4.38156210124323e-05
SER1040,L SER 170,0.0,0.0,0.0,-5.472636815919574e-05,0.00022744536220220378,1.6042758907669536e-05,-0.09665174129353248,0.04883873462176764,0.003444818734954534,0.09662189054726368,0.04878632789481756,0.0034411222494449604,0.0,0.0,0.0,-8.457711442801726e-05,0.0006749320550093974,4.760603660033127e-05
ILE1041,L ILE 171,0.0,0.0,0.0,-0.00010447761194029142,0.00030587912734205677,2.1575050145337365e-05,0.09128855721393034,0.050496306139551084,0.0035617348152585976,-0.09122388059701499,0.050453117264024176,0.003558688506857921,0.0,0.0,0.0,-3.98009950250038e-05,0.0005539617245240649,3.907344737465177e-05
TYR1042,L TYR 172,0.0,0.0,0.0,-0.00013432835820893822,0.0003410047659341617,2.4052621663854844e-05,0.25077611940298516,0.06873110506060105,0.004847918362761167,-0.2508358208955225,0.06871339213830098,0.0048466689895523265,0.0,0.0,0.0,-0.00019402985074631855,0.0007033425377989315,4.960995754833367e-05
PRO1043,L PRO 173,0.0,0.0,0.0,-0.00010945273631840917,0.0003122063978057195,2.2021341393526975e-05,-0.002900497512437847,0.11751091851356506,0.00828858111890601,0.0029900497512437858,0.11746399850919714,0.008285271636968313,0.0,0.0,0.0,-1.9900497512497483e-05,0.0006305663489652261,4.447672097505852e-05
ALA1044,L ALA 174,0.0,0.0,0.0,-5.97014925373168e-05,0.00023693295322967822,1.6711961981298385e-05,0.27380597014925395,0.07592197594912006,0.0053551232883033775,-0.2738009950248756,0.07586942303882213,0.0053514164918154515,0.0,0.0,0.0,-5.472636815935924e-05,0.0005833426152075834,4.114581561801582e-05
PRO1045,L PRO 175,0.0,0.0,0.0,-0.00018905472636816047,0.0003915520869642017,2.761795479204843e-05,0.35257213930348275,0.05330169478138124,0.0037596116731880382,-0.35260199004975107,0.05331947079809686,0.0037608654967338177,0.0,0.0,0.0,-0.00021890547263682275,0.0006851958328631425,4.832998767145984e-05
GLN1046,L GLN 176,0.0,0.0,0.0,-0.0001840796019900626,0.00038754909640103104,2.733560560764285e-05,0.4412537313432841,0.11939520186075586,0.00842148821870365,-0.4412388059701494,0.11940471205218674,0.008422159015886825,0.0,0.0,0.0,-0.00016915422885553926,0.0006550559439052806,4.620408381757055e-05
VAL1047,L VAL 177,0.0,0.0,0.0,-0.00017910447761194213,0.00038343977846761975,2.7045756668792774e-05,0.06567164179104483,0.17624420993076742,0.012431308079512923,-0.06567164179104476,0.17622634033156834,0.012430047655167701,0.0,0.0,0.0,-0.00017910447761179077,0.000682227252394773,4.8120600149591055e-05
SER1048,L SER 178,0.0,0.0,0.0,-0.00016417910447761872,0.0003704380192833245,2.6128683284883583e-05,0.4276815920398012,0.09154591654069695,0.0064571510881737725,-0.42765174129353245,0.0915276002167941,0.006455859154297421,0.0,0.0,0.0,-0.00013432835820887526,0.0006517223042315804,4.5968947004700885e-05
THR1049,L THR 179,0.0,0.0,0.0,-0.0002587064676616995,0.0004379240016848969,3.0888777466769546e-05,0.19611940298507483,0.0959288483819256,0.006766299264055541,-0.19596019900497508,0.09595878265234285,0.006768410664695815,0.0,0.0,0.0,-9.950248756213723e-05,0.0006982919824687888,4.9253718842356934e-05
ALA1050,L ALA 180,0.0,0.0,0.0,-9.452736318408465e-05,0.0002925610035420884,2.0635662121960387e-05,-0.21810945273631835,0.06891402069937765,0.004860820237149471,0.21803980099502485,0.06891633407580511,0.004860983410141566,0.0,0.0,0.0,-0.00016417910447761596,0.0005798528272371511,4.089966495349377e-05
VAL1051,L VAL 181,0.0,0.0,0.0,-0.0002636815920397891,0.00044062865324345335,3.107954887869483e-05,-0.4562487562189054,0.061498677823794486,0.004337782278411384,0.4561940298507456,0.06143189542333194,0.004333071811073107,0.0,0.0,0.0,-0.000318407960198873,0.0006677425046182851,4.709892481549472e-05
VAL1052,L VAL 182,0.0,0.0,0.0,-0.000273631840796008,0.00044582222521828626,3.144587520100428e-05,-0.31803980099502493,0.03377299707316066,0.002382163541995914,0.3179054726368159,0.0337408328423589,0.002379894852077566,0.0,0.0,0.0,-0.0004079601990051821,0.0006711809732953075,4.73414556961552e-05
GLU1053,L GLU 183,0.0,0.0,0.0,-0.00018407960199005708,0.0003875490964010195,2.7335605607642036e-05,62.582781094527334,0.4314180964842638,0.030429886295723723,-62.581661691542294,0.43118737483131864,0.030413612445084868,0.0,0.0,0.0,0.0009353233830840941,0.0007267429006747277,5.126049188472799e-05
PRO1054,L PRO 184,0.0,0.0,0.0,-0.00012935323383083154,0.0003355904866475263,2.3670727848068612e-05,-0.4127363184079602,0.03174392446870225,0.0022390437954145615,0.41265174129353266,0.03176073657072209,0.002240229629659868,0.0,0.0,0.0,-0.00021393034825876244,0.0006533533668808994,4.608399329358967e-05
TYR1055,L TYR 185,0.0,0.0,0.0,-0.00024378109452736506,0.0004293621693610266,3.0284872377433706e-05,-0.6946268656716418,0.05572877705161485,0.00393080485705178,0.6945323383084578,0.05576782180844481,0.003933558861857007,0.0,0.0,0.0,-0.0003383084577115729,0.0007227470566107632,5.097864677551079e-05
ASN1056,L ASN 186,0.0,0.0,0.0,-0.00012437810945272482,0.0003300124169507556,2.327728114751152e-05,-0.19947263681591987,0.06909493431340366,0.00487358089959971,0.19951741293532357,0.06908478420196722,0.004872864965939493,0.0,0.0,0.0,-7.960199004857592e-05,0.0006864950571404611,4.842162788626221e-05
SER1057,L SER 187,0.0,0.0,0.0,-5.9701492537309064e-05,0.00023693295322964748,1.6711961981296216e-05,-0.52826368159204,0.03890024395142554,0.0027438116526967956,0.5281293532338308,0.03882878841825285,0.0027387715679915766,0.0,0.0,0.0,-0.00019402985074625756,0.000689050236169186,4.8601856318826704e-05
ILE1058,L ILE 188,0.0,0.0,0.0,-0.0001442786069651748,0.00035137201160218235,2.4783870791901585e-05,-0.49725870646766185,0.03943181956677336,0.002781306105675088,0.4971492537313432,0.03943894597529394,0.002781808763775769,0.0,0.0,0.0,-0.000253731343283795,0.0006466896242497741,4.561396912858225e-05
LEU1059,L LEU 189,0.0,0.0,0.0,-0.00010447761194029142,0.0003058791273420568,2.157505014533737e-05,-0.4592338308457711,0.04004773333193995,0.0028247493130758097,0.45917412935323376,0.040050894579026414,0.0028249722902531182,0.0,0.0,0.0,-0.00016417910447745907,0.0006050454921106223,4.267661852552356e-05
THR1060,L THR 190,0.0,0.0,0.0,-5.9701492537312384e-05,0.00023693295322966065,1.6711961981297145e-05,-0.2521393034825871,0.04794721908954027,0.0033819360777418922,0.25214427860696526,0.047976819440058785,0.0033840239254885034,0.0,0.0,0.0,-5.472636815926147e-05,0.0005833426152078027,4.114581561803129e-05
THR1061,L THR 191,0.0,0.0,0.0,-4.975124378109789e-05,0.00021743058092948885,1.533637070122031e-05,-0.4094378109452736,0.12428797151721921,0.00876659758136289,0.40937313432835826,0.12434643099070564,0.008770720994695795,0.0,0.0,0.0,-0.00011442786069682103,0.0005832153080488772,4.113683606338974e-05
HID1062,L HID 192,0.0,0.0,0.0,-7.462686567165567e-05,0.00026278831136809376,1.8535658332236918e-05,-0.06312935323383102,0.09656669998683744,0.0068112898473648344,0.06312437810945276,0.09650653808561349,0.006807046354037832,0.0,0.0,0.0,-7.96019900499811e-05,0.0006258382166575237,4.414322423561479e-05
THR1063,L THR 193,0.0,0.0,0.0,-2.487562189054784e-05,0.00015574602828357102,1.0985477823720607e-05,-0.2661144278606965,0.14033209311843486,0.009898262664534859,0.26604477611940297,0.1402707864007584,0.009893938422081283,0.0,0.0,0.0,-9.452736318411973e-05,0.0005334762561892747,3.762851384677633e-05
THR1064,L THR 194,0.0,0.0,0.0,-1.990049751243783e-05,0.00013965839649371356,9.85074376846827e-06,-0.14817412935323382,0.09924453204915085,0.007000169557880669,0.1481542288557215,0.09918980796687146,0.006996309618728905,0.0,0.0,0.0,-3.980099502489623e-05,0.0006528985965007537,4.6051916264203856e-05
LEU1065,L LEU 195,0.0,0.0,0.0,-5.472636815921121e-05,0.00022744536220226807,1.6042758907674072e-05,-0.31188059701492565,0.030016341679202394,0.0021171895007539125,0.31186069651741294,0.030053857088282707,0.0021198356336861067,0.0,0.0,0.0,-7.462686567186998e-05,0.000638252422089411,4.5018854773189765e-05
GLU1066,L GLU 196,0.0,0.0,0.0,-3.48258706467662e-05,0.0001833385649023711,1.2931705297169453e-05,52.00736318407963,0.6524189604347946,0.04601808534457067,-52.00701492537316,0.6523725736860613,0.046014813475585364,0.0,0.0,0.0,0.00031343283582649275,0.0006118796232496464,4.315866096923489e-05
HID1067,L HID 197,0.0,0.0,0.0,-4.975124378109347e-05,0.00021743058092946958,1.5336370701218952e-05,-0.18778606965174138,0.1969756885899823,0.013893593837767252,0.18782089552238795,0.19694939057775565,0.013891738919004267,0.0,0.0,0.0,-1.4925373134629403e-05,0.0006267472051055247,4.4207339337281146e-05
SER1068,L SER 198,0.0,0.0,0.0,-1.9900497512436172e-05,0.00013965839649370194,9.85074376846745e-06,-0.27272636815920376,0.06367665325998147,0.004491404820947604,0.27272636815920404,0.06366110328049053,0.004490308009961542,0.0,0.0,0.0,-1.9900497512413525e-05,0.0005550330455402212,3.914901253284408e-05
ASP1069,L ASP 199,0.0,0.0,0.0,-1.990049751243783e-05,0.00013965839649371356,9.85074376846827e-06,50.370064676616884,0.2792420815316779,0.019696217797159826,-50.36983582089548,0.2791999905811976,0.019693248930420966,0.0,0.0,0.0,0.0002089552238851298,0.0005608446038241784,3.9558928248533665e-05
CYS1070,L CYS 200,0.0,0.0,0.0,-1.9900497512440038e-05,0.00013965839649372904,9.85074376846936e-06,0.1794328358208955,0.09761594313760781,0.006885297753001389,-0.17935820895522386,0.09763466803734379,0.006886618505595006,0.0,0.0,0.0,5.472636815919574e-05,0.0005105747904743026,3.6013169002897176e-05
ALA1071,L ALA 201,0.0,0.0,0.0,-3.9800995024880075e-05,0.00019549137019294228,1.378889809037821e-05,-0.3074179104477612,0.019901360677798643,0.0014037337503705974,0.30739800995024885,0.01986122991536711,0.001400903144636383,0.0,0.0,0.0,-5.970149253726267e-05,0.0006513804021508197,4.594483109132913e-05
PHE1072,L PHE 202,0.0,0.0,0.0,-4.477611940299561e-05,0.0002068120367246907,1.45873963410548e-05,0.14852736318407955,0.02804847434260342,0.0019783868409077704,-0.14849253731343276,0.028031275958659202,0.0019771737604362795,0.0,0.0,0.0,-9.950248756416656e-06,0.0005984228837316169,4.220949574695557e-05
MET1073,L MET 203,0.0,0.0,0.0,-5.97014925373157e-05,0.0002369329532296738,1.6711961981298073e-05,-0.2059900497512438,0.07868749134409718,0.005550187704247035,0.20595024875621876,0.07868501037775322,0.005550012710373654,0.0,0.0,0.0,-9.950248756217589e-05,0.0006387563719682875,4.505440065695756e-05
VAL1074,L VAL 204,0.0,0.0,0.0,-4.477611940298898e-05,0.0002068120367246601,1.4587396341052642e-05,0.13923880597014923,0.033155936211136716,0.0023386394246212626,-0.13925373134328356,0.03308650351627975,0.002333742019929802,0.0,0.0,0.0,-5.970149253733889e-05,0.0006280491079820839,4.429916848590662e-05
ASP1075,L ASP 205,0.0,0.0,0.0,-0.00011442786069650481,0.00031833021438894786,2.2453282111457204e-05,57.327119402985105,0.36253155727282504,0.025571004453277747,-57.326656716417915,0.3624108970181584,0.025562493735113996,0.0,0.0,0.0,0.00034825870646692077,0.0006897324109682367,4.864997321920268e-05
ASN1076,L ASN 206,0.0,0.0,0.0,-0.00013930348258708026,0.000346262938135468,2.4423504534816937e-05,-0.7049203980099502,0.0648044408514648,0.004570952824274855,0.7048457711442784,0.0647863007948011,0.004569673323330938,0.0,0.0,0.0,-0.00021393034825757158,0.0006903780600474908,4.869551379394617e-05
GLU1077,L GLU 207,0.0,0.0,0.0,-9.45273631840736e-05,0.00029256100354205423,2.0635662121957978e-05,58.77433830845773,0.5344861250624279,0.037699744505003394,-58.773985074626886,0.5343535963622537,0.037690396651239064,0.0,0.0,0.0,0.00025870646766207843,0.0006637270901199785,4.6815699314271155e-05
ALA1078,L ALA 208,0.0,0.0,0.0,-3.4825870646760124e-05,0.0001833385649023391,1.2931705297167197e-05,-0.036641791044776106,0.041833132680053786,0.002950681673350699,0.03669651741293532,0.04185098461499709,0.0029519408517553842,0.0,0.0,0.0,1.9900497512536145e-05,0.0005813023549841583,4.1001906757635465e-05
ILE1079,L ILE 209,0.0,0.0,0.0,-5.4726368159200165e-05,0.00022744536220222216,1.6042758907670833e-05,-0.18526368159203985,0.0355636228193627,0.002508464543968628,0.18522388059701494,0.035608074254375836,0.002511599906449142,0.0,0.0,0.0,-9.452736318398302e-05,0.0005695594007149434,4.017362262653359e-05
TYR1080,L TYR 210,0.0,0.0,0.0,-0.00015920398009948937,0.00036586619524077066,2.5806211680394354e-05,-0.24745771144278583,0.056079097060319945,0.003955514525280548,0.24743781094527362,0.0560373663819864,0.003952571070179611,0.0,0.0,0.0,-0.00017910447761171566,0.0006369713740605432,4.4928496612103146e-05
ASP1081,L ASP 211,0.0,0.0,0.0,-5.4726368159202374e-05,0.00022744536220223137,1.6042758907671484e-05,56.802597014925404,0.37616024396842745,0.026532297894343103,-56.80240796019904,0.37604713202619644,0.026524319593087715,0.0,0.0,0.0,0.0001343283582093845,0.0005702977067015763,4.0225698715616956e-05
ILE1082,L ILE 212,0.0,0.0,0.0,-6.467661691541798e-05,0.00024595437003596687,1.7348283660613262e-05,-0.12440298507462683,0.030602926258234436,0.0021585639868689638,0.12445273631840784,0.03060775769018447,0.0021589047698033913,0.0,0.0,0.0,-1.492537313423171e-05,0.0006873238313609758,4.848008511255988e-05
CYS1083,L CYS 213,0.0,0.0,0.0,-8.955223880596471e-05,0.00028553920104041534,2.0140382360962388e-05,-0.26389552238805974,0.060978619773681526,0.00430110021184747,0.2638606965174132,0.06088722547776686,0.00429465375525368,0.0,0.0,0.0,-0.00012437810945273807,0.0006063123477248795,4.276597563086777e-05
ARG1084,L ARG 214,0.0,0.0,0.0,-0.00015920398009950097,0.0003658661952407973,2.580621168039623e-05,-58.64719402985073,0.4178917438953387,0.029475810946008128,58.64708955223882,0.41767138400044745,0.02946026795743087,0.0,0.0,0.0,-0.00026368159204190843,0.0007159340544065026,5.049809465194978e-05
ARG1085,L ARG 215,0.0,0.0,0.0,-0.0001144278606965153,0.0003183302143889771,2.2453282111459264e-05,-55.47796019900499,1.2355824692087698,0.08715126776881472,55.477736318407956,1.2355056350560798,0.08714584830553991,0.0,0.0,0.0,-0.0003383084577151792,0.0006578837807994941,4.640354405314022e-05
ASN1086,L ASN 216,0.0,0.0,0.0,-4.4776119402982354e-05,0.00020681203672462948,1.4587396341050482e-05,0.015233830845771061,0.11612696795456035,0.008190964772970107,-0.015233830845771146,0.11610670186797126,0.008189535313437486,0.0,0.0,0.0,-4.477611940312817e-05,0.0006563771172331095,4.62972721990279e-05
LEU1087,L LEU 217,0.0,0.0,0.0,-5.472636815919132e-05,0.00022744536220218543,1.604275890766824e-05,-0.07044278606965187,0.04150355688406562,0.002927435189071363,0.07048756218905472,0.04157413918869463,0.00293241368098409,0.0,0.0,0.0,-9.95024875621781e-06,0.0006463833539863417,4.5592366489824253e-05
ASP1088,L ASP 218,0.0,0.0,0.0,-0.00010447761194029695,0.00030587912734207303,2.157505014533851e-05,53.59923383084574,0.347048335708309,0.024478902208287877,-53.59910945273629,0.34699848446873816,0.024475385972960235,0.0,0.0,0.0,1.9900497511967227e-05,0.0006908081575214415,4.8725850530710476e-05
ILE1089,L ILE 219,0.0,0.0,0.0,-9.452736318409128e-05,0.00029256100354210893,2.0635662121961837e-05,0.03065174129353234,0.05322895360556152,0.0037544809062423543,-0.030656716417910453,0.053260708330857345,0.003756720711869375,0.0,0.0,0.0,-9.950248756204553e-05,0.0006229841131344922,4.39419112948971e-05
GLU1090,L GLU 220,0.0,0.0,0.0,-8.457711442785967e-05,0.0002782513722210825,1.962633855027795e-05,58.362383084577104,0.5826120864669176,0.04109428809356709,-58.3623333333333,0.5827060934805572,0.04110091883706016,0.0,0.0,0.0,-3.482587064516494e-05,0.00070800757123142,4.993900363627763e-05
ARG1091,L ARG 221,0.0,0.0,0.0,-0.0002885572139303187,0.00045309154507567397,3.195861349017251e-05,-61.00519402985077,0.6750220023400546,0.047612380995865,61.00515422885577,0.6748959316027205,0.047603488651678336,0.0,0.0,0.0,-0.0003283582089555191,0.0008414875427566114,5.935395490830006e-05
PRO1092,L PRO 222,0.0,0.0,0.0,-0.00014427860696516486,0.00035137201160215806,2.478387079189987e-05,0.4868706467661695,0.036379743749822134,0.0025660292759996286,-0.48685572139303507,0.03641474852379733,0.0025684983223853808,0.0,0.0,0.0,-0.0001293532338308702,0.0006933831399078846,4.890747578442955e-05
THR1093,L THR 223,0.0,0.0,0.0,-0.00015422885572139483,0.0003611679883160547,2.5474825714719862e-05,-0.6350945273631838,0.07579873861760543,0.005346430797153982,0.6350199004975123,0.07573099552740907,0.00534165256798651,0.0,0.0,0.0,-0.00022885572139268677,0.0006963752520166323,4.911852310023581e-05
TYR1094,L TYR 224,0.0,0.0,0.0,-0.00023880597014927605,0.00042635393603244885,3.0072687958454502e-05,-0.398512437810945,0.16616838278487528,0.011720614029162515,0.39845273631840783,0.16618864484853405,0.011722043204939511,0.0,0.0,0.0,-0.0002985074626867436,0.0006694824325974427,4.722164987269557e-05
THR1095,L THR 225,0.0,0.0,0.0,-0.00010447761194030523,0.00030587912734209727,2.157505014534022e-05,-0.49779104477612,0.14877053725662467,0.010493464622288846,0.49778606965174155,0.14874405880513544,0.010491596976321581,0.0,0.0,0.0,-0.00010945273631870964,0.0005444977593666149,3.840591074140718e-05
ASN1096,L ASN 226,0.0,0.0,0.0,-9.452736318407582e-05,0.00029256100354206106,2.063566212195846e-05,0.13312935323383127,0.03645078716099741,0.0025710402918604405,-0.13312437810945268,0.036418237363620015,0.0025687444061727174,0.0,0.0,0.0,-8.955223880579679e-05,0.0006164739232258791,4.348271790385239e-05
LEU1097,L LEU 227,0.0,0.0,0.0,-9.950248756216041e-05,0.00029933550162163173,2.1113498373965227e-05,-0.4637114427860693,0.026947827212058215,0.0019007531780940296,0.4636368159203979,0.026905998846752027,0.0018978028326853043,0.0,0.0,0.0,-0.00017412935323360176,0.0006499348326951627,4.584286848353246e-05
ASN1098,L ASN 228,0.0,0.0,0.0,-6.467661691541798e-05,0.00024595437003596687,1.7348283660613262e-05,-0.4853383084577104,0.05634184022840183,0.003974046999450883,0.48523383084577115,0.05636828127662658,0.003975912007195287,0.0,0.0,0.0,-0.000169154228855009,0.0005827058012758648,4.110089822653028e-05
ARG1099,L ARG 229,0.0,0.0,0.0,-0.00013432835820894264,0.00034100476593417297,2.4052621663855636e-05,-56.48193532338308,0.4123948390554761,0.02908808917304923,56.481497512437805,0.4122920899175127,0.02908084180764966,0.0,0.0,0.0,-0.0005721393034812183,0.000702532661018507,4.955283324468787e-05
LEU1100,L LEU 230,0.0,0.0,0.0,-6.965174129352467e-05,0.0002545591802082512,1.7955220173644887e-05,-0.35681592039801,0.02460172192480322,0.0017352716702232307,0.35681592039800997,0.02463385498084875,0.0017375381612438159,0.0,0.0,0.0,-6.965174129356001e-05,0.0006190382350284428,4.366359051261567e-05
ILE1101,L ILE 231,0.0,0.0,0.0,-5.4726368159209e-05,0.00022744536220225888,1.6042758907673425e-05,-0.41854726368159173,0.022835971557841773,0.0016107252422195338,0.41855223880597037,0.02282985972334549,0.0016102941466528532,0.0,0.0,0.0,-4.975124378111998e-05,0.0006209545194576405,4.379875479470294e-05
GLY1102,L GLY 232,0.0,0.0,0.0,-3.9800995024877866e-05,0.00019549137019293143,1.3788898090377444e-05,-0.29957213930348237,0.017503546759293782,0.0012346049968643845,0.2995472636815918,0.017486000227481403,0.001233367359935646,0.0,0.0,0.0,-6.46766169153771e-05,0.0005908051845320905,4.167218467362401e-05
GLN1103,L GLN 233,0.0,0.0,0.0,-3.980099502487566e-05,0.0001954913701929206,1.378889809037668e-05,-0.005432835820895022,0.10441024480536545,0.00736453084241875,0.005472636815920438,0.104379238216511,0.0073623438062676285,0.0,0.0,0.0,4.949053880916121e-16,0.0006149060519599395,4.3372128791486276e-05
ILE1104,L ILE 234,0.0,0.0,0.0,-3.4825870646760124e-05,0.0001833385649023391,1.2931705297167197e-05,-0.3682388059701491,0.025662809425884375,0.0018101150119162255,0.36828358208955214,0.02560305833536148,0.001805900494941916,0.0,0.0,0.0,9.95024875629293e-06,0.0006228649083408592,4.3933503237039274e-05
VAL1105,L VAL 235,0.0,0.0,0.0,-3.4825870646767856e-05,0.00018333856490237982,1.2931705297170068e-05,-0.3595771144278607,0.02549890786134365,0.001798554286918109,0.35957711442786044,0.0255152919445751,0.0017997099310458255,0.0,0.0,0.0,-3.48258706466654e-05,0.0006098536603907053,4.301576056719024e-05
SER1106,L SER 236,0.0,0.0,0.0,-2.9850746268660058e-05,0.00017017543658197993,1.2003249811992248e-05,-0.4070696517412934,0.04356644293065422,0.003072939951969077,0.40710945273631816,0.04359353140430015,0.003074850625581723,0.0,0.0,0.0,9.950248756261376e-06,0.0006066796490159468,4.279188306640313e-05
SER1107,L SER 237,0.0,0.0,0.0,-1.990049751243783e-05,0.00013965839649371354,9.850743768468268e-06,-0.3869999999999996,0.03501115671507608,0.002469496589511724,0.38697014925373147,0.03504154044407939,0.0024716396925163154,0.0,0.0,0.0,-4.975124378107165e-05,0.0006128900933106563,4.3229934031983866e-05
ILE1108,L ILE 238,0.0,0.0,0.0,-3.980099502487124e-05,0.00019549137019289888,1.3788898090375148e-05,-0.34823383084577136,0.019500734767408677,0.0013754757774213052,0.3482338308457711,0.01949996937748242,0.0013754217909784144,0.0,0.0,0.0,-3.980099502491543e-05,0.0006296235629672898,4.44102219780248e-05
THR1109,L THR 239,0.0,0.0,0.0,-1.4925373134326714e-05,0.00012125430454679203,8.552619211606305e-06,-0.17232338308457715,0.07347731162663851,0.005182689962092548,0.17226865671641797,0.07344844513143504,0.005180653876508851,0.0,0.0,0.0,-6.965174129355891e-05,0.0005774574379520308,4.073070722044035e-05
ALA1110,L ALA 240,0.0,0.0,0.0,-2.4875621890548943e-05,0.00015574602828357794,1.0985477823721095e-05,-0.2165124378109453,0.020077489053511997,0.0014161568881343686,0.21651243781094515,0.020044753275062555,0.0014138478843532653,0.0,0.0,0.0,-2.487562189050503e-05,0.0006103405047953702,4.305009992383382e-05
SER1111,L SER 241,0.0,0.0,0.0,-1.990049751243562e-05,0.00013965839649369806,9.850743768467175e-06,-0.21988059701492535,0.09323135333896396,0.0065760326338202115,0.21992039800995014,0.09322013550474598,0.006575241388801703,0.0,0.0,0.0,1.9900497512441383e-05,0.0005726798225482363,4.039372021250785e-05
LEU1112,L LEU 242,0.0,0.0,0.0,-9.950248756222228e-06,9.925341961824211e-05,7.000796438670086e-06,-0.2069154228855723,0.052040529660147036,0.003670655944274406,0.20696517412935314,0.051989128035820606,0.00366703035323774,0.0,0.0,0.0,3.9800995024812136e-05,0.0005263295982263465,3.7124427460557096e-05
ARG1113,L ARG 243,0.0,0.0,0.0,-1.99004975124312e-05,0.00013965839649366705,9.850743768464988e-06,-47.194437810945296,0.2593423703053417,0.018292600390124987,47.19434825870646,0.25940285062967816,0.01829686634328663,0.0,0.0,0.0,-0.00010945273631822358,0.0005712517450539009,4.029299139253427e-05
PHE1114,L PHE 244,0.0,0.0,0.0,-3.482587064676675e-05,0.000183338564902374,1.2931705297169657e-05,-0.07778109452736344,0.027723974229188608,0.0019554983676734945,0.07778109452736325,0.027775250101574087,0.001959115088852137,0.0,0.0,0.0,-3.4825870647060604e-05,0.0005933135676684245,4.1849112378434695e-05
ASP1115,L ASP 245,0.0,0.0,0.0,-9.950248756219467e-06,9.925341961821457e-05,7.000796438668144e-06,45.3482985074627,0.20404333372169514,0.014392107088577055,-45.348213930348265,0.20397409601417646,0.014387223437232016,0.0,0.0,0.0,7.462686567086691e-05,0.00058113200996787,4.0989891546593235e-05
GLY1116,L GLY 246,0.0,0.0,0.0,-4.975124378108905e-06,7.035888370014624e-05,4.962733015460314e-06,-0.05456218905472636,0.03962181121006772,0.002794707082939833,0.05459203980099507,0.03964033244734122,0.0027960134702909468,0.0,0.0,0.0,2.487562189058429e-05,0.000602133941110702,4.2471253552209306e-05
ALA1117,L ALA 247,0.0,0.0,0.0,0.0,0.0,0.0,-0.15308457711442788,0.02062331702032128,0.0014546566244745627,0.1531144278606966,0.020590096658200188,0.0014523134407966277,0.0,0.0,0.0,2.985074626875948e-05,0.0005363451751228517,3.7830871785981555e-05
LEU1118,L LEU 248,0.0,0.0,0.0,-9.95024875621781e-06,9.925341961819804e-05,7.000796438666977e-06,0.1239850746268656,0.02550201974479804,0.0017987737822532707,-0.12400497512437818,0.02557974507950983,0.001804256104661281,0.0,0.0,0.0,-2.9850746268779364e-05,0.0005808763987789537,4.097186212344658e-05
ASN1119,L ASN 249,0.0,0.0,0.0,-1.4925373134326714e-05,0.00012125430454679203,8.552619211606305e-06,-0.38790547263681535,0.07309161442602904,0.005155484979142666,0.38800497512437837,0.07311978161079363,0.005157471739171144,0.0,0.0,0.0,8.457711442787569e-05,0.0006370102315492316,4.4931237408032104e-05
VAL1120,L VAL 250,0.0,0.0,0.0,0.0,0.0,0.0,0.001248756218905408,0.056391028281033505,0.003977516457178521,-0.0012139303482587235,0.056491438218680995,0.00398459882810935,0.0,0.0,0.0,3.482587064668942e-05,0.0005406657905232723,3.813562449903134e-05
ASP1121,L ASP 251,0.0,0.0,0.0,-2.487562189054563e-05,0.0001557460282835572,1.0985477823719631e-05,46.389094527363184,0.32198990438653413,0.022711416740977108,-46.389004975124365,0.32197119085022546,0.022710096789897855,0.0,0.0,0.0,6.467661691643871e-05,0.000615549764306285,4.341753275962316e-05
LEU1122,L LEU 252,0.0,0.0,0.0,-2.4875621890542316e-05,0.00015574602828353647,1.098547782371817e-05,-0.04456218905472621,0.043577087447785386,0.0030736907583182173,0.0444825870646766,0.04361832360947781,0.0030765993329046762,0.0,0.0,0.0,-0.00010447761194003403,0.0006181579526899696,4.3601500183799684e-05
THR1123,L THR 253,0.0,0.0,0.0,-1.4925373134328372e-05,0.0001212543045468055,8.552619211607255e-06,0.07884079601990059,0.12169394989136617,0.008583629403239108,-0.07892537313432837,0.12172160309364416,0.00858557990973823,0.0,0.0,0.0,-9.950248756216926e-05,0.0005901764229385621,4.1627835250282465e-05
GLU1124,L GLU 254,0.0,0.0,0.0,-2.9850746268656192e-05,0.0001701754365819579,1.2003249811990692e-05,45.25137313432836,0.2051738374074311,0.014471846670421638,-45.25126865671641,0.20511289808146702,0.014467548341781425,0.0,0.0,0.0,7.462686567284653e-05,0.0005725069119683673,4.0381524040563234e-05
PHE1125,L PHE 255,0.0,0.0,0.0,-4.975124378109789e-05,0.00021743058092948885,1.533637070122031e-05,-0.06807960199004981,0.041557891430390285,0.00293126765247534,0.06810447761194025,0.04155526237069466,0.0029310822129023258,0.0,0.0,0.0,-2.4875621890392076e-05,0.0005503306192646284,3.881732895710531e-05
GLN1126,L GLN 256,0.0,0.0,0.0,-1.9900497512444456e-05,0.00013965839649376008,9.85074376847155e-06,0.4074975124378111,0.037489517523706536,0.0026443066826000497,-0.4074825870646769,0.037449547423994804,0.0026414874091403398,0.0,0.0,0.0,-4.975124377921106e-06,0.000559828620167229,3.948726628671234e-05
THR1127,L THR 257,0.0,0.0,0.0,-1.9900497512437276e-05,0.00013965839649370966,9.850743768467993e-06,0.026009950248756013,0.10088035325144756,0.007115551489217523,-0.026054726368159243,0.10089116341766956,0.007116313979552661,0.0,0.0,0.0,-6.467661691567427e-05,0.0005561023026791715,3.9224432116362484e-05
ASN1128,L ASN 258,0.0,0.0,0.0,-2.4875621890551152e-05,0.0001557460282835918,1.098547782372207e-05,-0.3047263681592036,0.0367258195569968,0.002590439581334166,0.30467164179104467,0.036740743468768655,0.0025914922329081398,0.0,0.0,0.0,-7.960199004910617e-05,0.000601517021504635,4.2427739398261645e-05
LEU1129,L LEU 259,0.0,0.0,0.0,-2.985074626864901e-05,0.00017017543658191697,1.2003249811987806e-05,0.08745273631840793,0.043975445488879376,0.003101788768100984,-0.08746766169154228,0.04393595745194236,0.0030990034967277457,0.0,0.0,0.0,-4.4776119403002235e-05,0.0005399328082638315,3.808392391671147e-05
VAL1130,L VAL 260,0.0,0.0,0.0,-3.980099502487262e-05,0.00019549137019290566,1.3788898090375626e-05,-0.1748109452736318,0.029377354117199623,0.0020721187932092296,0.17476616915422885,0.02940792274456776,0.002074274937938923,0.0,0.0,0.0,-8.457711442778952e-05,0.0006447730483312665,4.547878428642429e-05
PRO1131,L PRO 261,0.0,0.0,0.0,-4.975124378108905e-06,7.035888370014624e-05,4.962733015460314e-06,-0.19699999999999987,0.028415537757883955,0.002004277497978791,0.19700995024875634,0.028376991248823046,0.0020015586368615145,0.0,0.0,0.0,4.975124378221584e-06,0.0005943139565778853,4.191967437157887e-05
TYR1132,L TYR 262,0.0,0.0,0.0,-2.4875621890545077e-05,0.00015574602828355373,1.0985477823719387e-05,0.10798507462686563,0.04070076186067296,0.0028708103940530516,-0.10794527363184087,0.04072577862761619,0.0028725749407416882,0.0,0.0,0.0,1.4925373134054958e-05,0.0005857139364280736,4.1313075720682344e-05
PRO1133,L PRO 263,0.0,0.0,0.0,-3.980099502487621e-05,0.00019549137019292333,1.3788898090376873e-05,0.19192039800995014,0.037451708631831816,0.0026416398489876192,-0.19191542288557215,0.03741228961017917,0.0026388594455772066,0.0,0.0,0.0,-3.482587064666733e-05,0.0006098536603906742,4.301576056718805e-05
ARG1134,L ARG 264,0.0,0.0,0.0,-3.9800995024880075e-05,0.00019549137019294228,1.378889809037821e-05,-52.41419402985075,0.36547358653188516,0.025778519197238323,52.41371641791045,0.36538139846866463,0.025772016752615614,0.0,0.0,0.0,-0.0005174129353247225,0.0006845452960314714,4.828410234124247e-05
GLY1135,L GLY 265,0.0,0.0,0.0,-1.9900497512438933e-05,0.00013965839649372132,9.850743768468817e-06,-0.046781094527363176,0.057949899795980614,0.004087470776054001,0.046776119402985115,0.05802045124824879,0.004092447091808982,0.0,0.0,0.0,-2.487562189051359e-05,0.0005938139727906006,4.188440823434271e-05
HIE1136,L HIE 266,0.0,0.0,0.0,-1.4925373134333343e-05,0.00012125430454684589,8.552619211610105e-06,0.10190547263681587,0.194239135631433,0.01370057227457949,-0.10186567164179106,0.19414972645937556,0.013694265837826665,0.0,0.0,0.0,2.487562189059534e-05,0.0006103405047953097,4.305009992382955e-05
PHE1137,L PHE 267,0.0,0.0,0.0,-6.965174129353792e-05,0.0002545591802082997,1.7955220173648305e-05,0.04947263681592043,0.04398326793476501,0.0031023405208920564,-0.049452736318407964,0.044070149924899375,0.0031084687039758907,0.0,0.0,0.0,-4.975124378136743e-05,0.0006289155459928436,4.4360282311136886e-05
PRO1138,L PRO 268,0.0,0.0,0.0,-2.4875621890546734e-05,0.00015574602828356414,1.0985477823720121e-05,0.43373134328358226,0.032560505678445185,0.0022966409930430306,-0.43364179104477607,0.03256942137546257,0.002297269857823384,0.0,0.0,0.0,6.467661691540029e-05,0.0006235797952908856,4.398392747464284e-05
LEU1139,L LEU 269,0.0,0.0,0.0,-3.482587064676068e-05,0.00018333856490234204,1.2931705297167404e-05,-0.26185572139303503,0.0363233691152495,0.0025620529158654846,0.2619054726368158,0.03632353265827318,0.0025620644513009603,0.0,0.0,0.0,1.492537313412345e-05,0.0006726912751366405,4.7447984174395946e-05
ALA1140,L ALA 270,0.0,0.0,0.0,-1.99004975124312e-05,0.00013965839649366705,9.850743768464988e-06,0.17174129353233836,0.031558722589184275,0.002225980662037884,-0.17172636815920406,0.031537859286922904,0.002224509078159645,0.0,0.0,0.0,-4.975124378068031e-06,0.0005417634044911381,3.821304421904526e-05
THR1141,L THR 271,0.0,0.0,0.0,-2.9850746268655637e-05,0.00017017543658195473,1.2003249811990469e-05,-0.01399502487562169,0.0537596917109844,0.0037919162858252673,0.014004975124378101,0.05378384021047076,0.003793619589649494,0.0,0.0,0.0,-1.9900497512256933e-05,0.0005981746613011107,4.219198748664403e-05
TYR1142,L TYR 272,0.0,0.0,0.0,-1.990049751243562e-05,0.00013965839649369806,9.850743768467175e-06,0.11688557213930349,0.04896523125074401,0.0034537411192214714,-0.11685074626865669,0.04888434530461669,0.0034480358644729233,0.0,0.0,0.0,1.4925373134359855e-05,0.0005684719147100755,4.009691727794947e-05
ALA1143,L ALA 273,0.0,0.0,0.0,-1.990049751243562e-05,0.00013965839649369806,9.850743768467175e-06,-0.08520398009950253,0.02689084595357853,0.0018967340300085542,0.08517910447761201,0.026911828784964762,0.0018982140448212121,0.0,0.0,0.0,-4.477611940288072e-05,0.0006173165122086783,4.3542149548351205e-05
PRO1144,L PRO 274,0.0,0.0,0.0,-3.482587064676454e-05,0.00018333856490236237,1.2931705297168837e-05,0.12044776119402976,0.025993464686927682,0.0018334376357899732,-0.12041293532338304,0.02598092740639417,0.001832553324204063,0.0,0.0,0.0,1.6791432810251124e-16,0.0006387176207094732,4.505166735390619e-05
VAL1145,L VAL 275,0.0,0.0,0.0,-2.9850746268660058e-05,0.00017017543658197993,1.2003249811992248e-05,0.08246766169154236,0.07107931383132043,0.005013548238915929,-0.08254726368159206,0.07107923547980205,0.00501354271242593,0.0,0.0,0.0,-0.00010945273631839453,0.0006213131648061335,4.38240516871237e-05
ILE1146,L ILE 276,0.0,0.0,0.0,-6.965174129353792e-05,0.0002545591802082997,1.7955220173648305e-05,-0.01171641791044787,0.04086044906283336,0.0028820738608483078,0.011776119402985074,0.040871898249689925,0.0028828814242237506,0.0,0.0,0.0,-9.950248756310604e-06,0.0006148255405283484,4.336644995295634e-05
SER1147,L SER 277,0.0,0.0,0.0,-6.965174129351804e-05,0.000254559180208227,1.7955220173643176e-05,-0.5537910447761196,0.03941848594544848,0.002780365624540586,0.5537960199004975,0.039465372240095185,0.0027836727287778766,0.0,0.0,0.0,-6.467661691541189e-05,0.0005823233786427605,4.1073924213763766e-05
ALA1148,L ALA 278,0.0,0.0,0.0,-4.4776119402980145e-05,0.0002068120367246193,1.4587396341049764e-05,-0.2997810945273633,0.019548685003577197,0.0013788579263073902,0.2997810945273633,0.019594695210539723,0.0013821032360839666,0.0,0.0,0.0,-4.477611940294921e-05,0.0006253238560953079,4.410694403886185e-05
GLU1149,L GLU 279,0.0,0.0,0.0,-4.47761194029862e-05,0.0002068120367246473,1.4587396341051739e-05,51.37723880597011,0.6220285724675969,0.043874512652880185,-51.3771741293532,0.6220211195501724,0.04387398696461711,0.0,0.0,0.0,1.9900497510694614e-05,0.0005726798225508768,4.0393720212694094e-05
LYS1150,L LYS 280,0.0,0.0,0.0,-4.4776119402987876e-05,0.000206812036724655,1.4587396341052283e-05,-52.5824278606965,0.3243262223911911,0.022876207907160738,52.582388059701465,0.32429506964881544,0.022874010562135075,0.0,0.0,0.0,-8.457711442868875e-05,0.0006049636683932685,4.267084712549268e-05
ALA1151,L ALA 281,0.0,0.0,0.0,-9.950248756220019e-06,9.925341961822007e-05,7.000796438668532e-06,-0.2594427860696517,0.0160446503909618,0.0011317023811248852,0.2594328358208956,0.01604926236019581,0.0011320276843528533,0.0,0.0,0.0,-1.9900497512426783e-05,0.0005726798225482983,4.0393720212512225e-05
TYR1152,L TYR 282,0.0,0.0,0.0,-1.990049751243783e-05,0.00013965839649371356,9.85074376846827e-06,0.09535323383084583,0.06554296454223849,0.004623044269024348,-0.0953930348258706,0.06555192200728763,0.00462367607989451,0.0,0.0,0.0,-5.970149253700638e-05,0.0006038169720773289,4.2589965403575754e-05
HIE1153,L HIE 283,0.0,0.0,0.0,-9.95024875621781e-06,9.925341961819804e-05,7.000796438666977e-06,0.1241094527363185,0.0779744055482055,0.005499890510260712,-0.1241044776119403,0.07796353293375823,0.0054991236151673804,0.0,0.0,0.0,-4.975124378186234e-06,0.0005508700710712667,3.8855378953783236e-05
GLU1154,L GLU 284,0.0,0.0,0.0,-3.482587064677062e-05,0.00018333856490239435,1.2931705297171093e-05,47.98861194029851,0.2699979706151683,0.019044188486412757,-47.9885273631841,0.26999132194737746,0.019043719525545004,0.0,0.0,0.0,4.975124378020087e-05,0.0006047181308056589,4.2653528239397787e-05
GLN1155,L GLN 285,0.0,0.0,0.0,-1.4925373134328925e-05,0.00012125430454680997,8.55261921160757e-06,0.30647761194029804,0.08306845912715519,0.005859197346146807,-0.3065074626865671,0.08308960094442873,0.005860688574959325,0.0,0.0,0.0,-4.477611940365843e-05,0.0005926457035845135,4.180200487807709e-05
LEU1156,L LEU 286,0.0,0.0,0.0,-2.985074626865398e-05,0.0001701754365819453,1.2003249811989803e-05,-0.02189552238805963,0.043824889334995884,0.0030911693557927585,0.021820895522388056,0.043795973839739794,0.0030891298140118323,0.0,0.0,0.0,-0.00010447761194008153,0.0005678184233862951,4.005082355392646e-05
SER1157,L SER 287,0.0,0.0,0.0,0.0,0.0,0.0,0.4397711442786068,0.045542363015538705,0.0032123106088851,-0.4397064676616914,0.045581029570173875,0.0032150379373643272,0.0,0.0,0.0,6.467661691540029e-05,0.0005285820889670844,3.728330590743126e-05
VAL1158,L VAL 288,0.0,0.0,0.0,-4.975124378108905e-06,7.035888370014624e-05,4.962733015460314e-06,0.2557562189054724,0.026222076332661867,0.0018495626579952558,-0.2557562189054728,0.026226439768241672,0.0018498704310108856,0.0,0.0,0.0,-4.975124378212747e-06,0.0005598286201673408,3.948726628672023e-05
ALA1159,L ALA 289,0.0,0.0,0.0,-1.9900497512440038e-05,0.00013965839649372904,9.85074376846936e-06,0.21352238805970156,0.022405595122750553,0.0015803688290534895,-0.21340796019900496,0.022347164418126383,0.0015762474449196708,0.0,0.0,0.0,9.452736318405372e-05,0.0005867694678962453,4.1387527170029914e-05
GLU1160,L GLU 290,0.0,0.0,0.0,-1.4925373134326714e-05,0.00012125430454679203,8.552619211606305e-06,47.30331840796021,0.34706725530991384,0.024480236694092453,-47.30327363184081,0.3470574525514386,0.02447954526082107,0.0,0.0,0.0,2.9850746269364854e-05,0.0005808763987781326,4.097186212338867e-05
ILE1161,L ILE 291,0.0,0.0,0.0,-3.4825870646760124e-05,0.0001833385649023391,1.2931705297167197e-05,0.2584029850746268,0.02302630533450933,0.001624150351711761,-0.2583283582089551,0.022970490300987342,0.0016202134627923874,0.0,0.0,0.0,3.98009950247917e-05,0.0005802795347989106,4.092976258428785e-05
THR1162,L THR 292,0.0,0.0,0.0,-2.9850746268655637e-05,0.00017017543658195473,1.2003249811990469e-05,0.23248756218905453,0.04645236252984819,0.0032764970256702647,-0.2325223880597014,0.04642557566567421,0.0032746076259494925,0.0,0.0,0.0,-6.467661691562124e-05,0.0005908051845320656,4.1672184673622264e-05
ASN1163,L ASN 293,0.0,0.0,0.0,-1.4925373134333343e-05,0.00012125430454684587,8.552619211610103e-06,0.14229850746268652,0.051291969324401235,0.003617856569172012,-0.14224875621890548,0.051298442083016135,0.003618313122363165,0.0,0.0,0.0,3.482587064728596e-05,0.0005848681396890307,4.1253417818503204e-05
ALA1164,L ALA 294,0.0,0.0,0.0,-1.990049751243783e-05,0.00013965839649371356,9.85074376846827e-06,0.2456169154228855,0.015748568992492943,0.001110818409490156,-0.24562189054726366,0.015724187357941906,0.0011090986615863519,0.0,0.0,0.0,-2.487562189050075e-05,0.000610340504795244,4.3050099923824914e-05
CYS1165,L CYS 295,0.0,0.0,0.0,-9.95024875621781e-06,9.925341961819804e-05,7.000796438666977e-06,0.2698606965174129,0.09167577791451409,0.006466310803242902,-0.2698805970149254,0.09168334902912224,0.006466844828492505,0.0,0.0,0.0,-2.9850746268520863e-05,0.0006060265150365354,4.2745814547508516e-05
PHE1166,L PHE 296,0.0,0.0,0.0,-5.472636815919132e-05,0.00022744536220218543,1.604275890766824e-05,0.10456716417910451,0.06014151401385329,0.004242055324076986,-0.10459203980099502,0.060082387352439384,0.004237884850936121,0.0,0.0,0.0,-7.960199004992807e-05,0.0006015170215048494,4.242773939827677e-05
GLU1167,L GLU 297,0.0,0.0,0.0,-3.9800995024874e-05,0.00019549137019291243,1.3788898090376104e-05,49.64606965174126,0.2789322661226603,0.019674365103112226,-49.645950248756186,0.278839131421126,0.019667795887771074,0.0,0.0,0.0,7.960199004900012e-05,0.0006015170215061184,4.242773939836628e-05
PRO1168,L PRO 298,0.0,0.0,0.0,-3.482587064677117e-05,0.00018333856490239728,1.29317052971713e-05,0.2287462686567162,0.028921239737737595,0.002039946965420869,-0.22876119402985068,0.02890785991289368,0.0020390032253414076,0.0,0.0,0.0,-4.975124378118626e-05,0.0005795112349675618,4.087557089251717e-05
ALA1169,L ALA 299,0.0,0.0,0.0,-5.472636815920127e-05,0.00022744536220222676,1.604275890767116e-05,0.2229402985074626,0.04397111690984195,0.003101483453676289,-0.22292537313432814,0.0440051942092997,0.003103887081053572,0.0,0.0,0.0,-3.980099502496845e-05,0.0006528985965006357,4.6051916264195535e-05
ASN1170,L ASN 300,0.0,0.0,0.0,-4.477611940298677e-05,0.00020681203672464992,1.4587396341051924e-05,0.4759402985074626,0.05050684814323408,0.0035624783908666142,-0.47593532338308475,0.05050994479706768,0.00356269681198715,0.0,0.0,0.0,-3.9800995025101015e-05,0.0005802795347995748,4.0929762584334696e-05
GLN1171,L GLN 301,0.0,0.0,0.0,-6.467661691542681e-05,0.0002459543700360005,1.7348283660615634e-05,0.4369402985074628,0.08581709357791083,0.006053071072090647,-0.4369253731343285,0.08577611377599502,0.00605018057972864,0.0,0.0,0.0,-4.975124378076647e-05,0.0006128900933104528,4.3229934031969514e-05
MET1172,L MET 302,0.0,0.0,0.0,-5.472636815921342e-05,0.00022744536220227726,1.604275890767472e-05,0.3501044776119403,0.09870839525280418,0.006962353384000311,-0.350049751243781,0.09867206610430024,0.006959790923437797,0.0,0.0,0.0,3.8664483444657196e-17,0.0006308802978763389,4.449886522386422e-05
VAL1173,L VAL 303,0.0,0.0,0.0,-5.4726368159197956e-05,0.000227445362202213,1.6042758907670186e-05,-0.3055273631840798,0.018304241889700288,0.0012910816768515402,0.30553731343283586,0.0183264985200713,0.001292651538517138,0.0,0.0,0.0,-4.4776119403195006e-05,0.0006009818455938263,4.238999100002144e-05
LYS1174,L LYS 304,0.0,0.0,0.0,-4.477611940298677e-05,0.0002068120367246499,1.4587396341051922e-05,-54.871562189054714,0.7853176733794369,0.055392037797446045,54.871412935323406,0.7852204264013272,0.05538517852447952,0.0,0.0,0.0,-0.0001940298507469123,0.0005617706363509527,3.9624245546823934e-05
CYS1175,L CYS 305,0.0,0.0,0.0,-3.9800995024874e-05,0.00019549137019291243,1.3788898090376104e-05,-0.10378606965174131,0.12353595969710082,0.008713554757323456,0.10377611940298506,0.12353843894666454,0.008713729630104495,0.0,0.0,0.0,-4.975124378115312e-05,0.000636777051052576,4.491479012393013e-05
ASP1176,L ASP 306,0.0,0.0,0.0,-2.4875621890544525e-05,0.0001557460282835503,1.0985477823719143e-05,52.13497512437813,0.41074374281919557,0.02897162982388712,-52.13470149253734,0.4107284397116561,0.028970550425905923,0.0,0.0,0.0,0.00024875621890545847,0.000613132358327201,4.3247022088713435e-05
PRO1177,L PRO 307,0.0,0.0,0.0,-2.4875621890546734e-05,0.0001557460282835641,1.098547782372012e-05,-0.11889552238805975,0.051122757634053606,0.0036059212967781396,0.11891044776119408,0.051132662695452094,0.003606619945941363,0.0,0.0,0.0,-9.950248756231066e-06,0.0005641887563118661,3.979480657812898e-05
ARG1178,L ARG 308,0.0,0.0,0.0,-2.9850746268656738e-05,0.00017017543658196102,1.2003249811990913e-05,-51.74895024875622,0.6988379177873731,0.04929222615070752,51.748676616915425,0.6989154639677031,0.04929769583653975,0.0,0.0,0.0,-0.0003034825870673983,0.0006005286319200517,4.235802377223703e-05
HIE1179,L HIE 309,0.0,0.0,0.0,-5.970149253730354e-05,0.00023693295322962558,1.671196198129467e-05,-0.3982985074626863,0.1063535849073653,0.00750160348452553,0.3982089552238808,0.10627045249754322,0.007495739776445153,0.0,0.0,0.0,-0.00014925373134313017,0.0006598748112073903,4.6543980510065296e-05
GLY1180,L GLY 310,0.0,0.0,0.0,-9.950248756220019e-06,9.925341961822007e-05,7.000796438668532e-06,-0.16383084577114432,0.03664609885071264,0.002584816516267098,0.1638159203980099,0.03667812048974621,0.0025870751485375914,0.0,0.0,0.0,-2.487562189054784e-05,0.00060213394111072,4.247125355221057e-05
LYS1181,L LYS 311,0.0,0.0,0.0,-3.9800995024880075e-05,0.00019549137019294228,1.378889809037821e-05,-47.907681592039786,0.43642550567318866,0.030783081707545543,47.907467661691534,0.4364556592453289,0.0307852085765367,0.0,0.0,0.0,-0.000253731343284228,0.0006311156570701704,4.451546618141633e-05
TYR1182,L TYR 312,0.0,0.0,0.0,-2.4875621890546734e-05,0.0001557460282835641,1.098547782372012e-05,-0.215825870646766,0.04533846759808408,0.003197928935005572,0.21584577114427866,0.045351705684405295,0.0031988626776204743,0.0,0.0,0.0,-4.97512437792442e-06,0.0006108269611727475,4.3084411911142764e-05
MET1183,L MET 313,0.0,0.0,0.0,-1.4925373134328925e-05,0.00012125430454680997,8.55261921160757e-06,-0.31323880597014925,0.06805574746304195,0.004800282310703656,0.31328358208955215,0.06803726063657928,0.004798978350503998,0.0,0.0,0.0,2.985074626860924e-05,0.0005634863735232396,3.974526431606775e-05
ALA1184,L ALA 314,0.0,0.0,0.0,-1.4925373134331134e-05,0.00012125430454682793,8.552619211608838e-06,0.22330845771144284,0.023580799553270776,0.0016632613583339934,-0.2232139303482588,0.023584905472448504,0.0016635509675431014,0.0,0.0,0.0,7.960199004984466e-05,0.0006178375390608327,4.357889994894238e-05
CYS1185,L CYS 315,0.0,0.0,0.0,0.0,0.0,0.0,-0.2327761194029851,0.07290834310553022,0.005142558016900021,0.23279104477611945,0.07283789757254827,0.005137589172115456,0.0,0.0,0.0,1.4925373134297993e-05,0.0005323150597052552,3.7546609361860974e-05
CYS1186,L CYS 316,0.0,0.0,0.0,-9.9502487562156e-06,9.9253419618176e-05,7.000796438665423e-06,0.2813283582089553,0.07060218339605044,0.00497989405284489,-0.2813432835820896,0.07057585853621272,0.004978037240397427,0.0,0.0,0.0,-2.4875621890506964e-05,0.0005681234795470078,4.00723405564814e-05
LEU1187,L LEU 317,0.0,0.0,0.0,-1.99004975124312e-05,0.00013965839649366705,9.850743768464988e-06,-0.1397910447761196,0.03621777853476141,0.0025546051305631607,0.13980597014925372,0.03622081483130771,0.0025548192944088986,0.0,0.0,0.0,-4.975124378268534e-06,0.0005598286201672476,3.948726628671365e-05
LEU1188,L LEU 318,0.0,0.0,0.0,-2.985074626865785e-05,0.00017017543658196736,1.200324981199136e-05,0.1300248756218907,0.02465673549122104,0.0017391520280117861,-0.12996517412935324,0.024721811045867608,0.0017437421037287384,0.0,0.0,0.0,2.985074626875727e-05,0.0005634863735230121,3.974526431605171e-05
TYR1189,L TYR 319,0.0,0.0,0.0,-4.4776119402977936e-05,0.0002068120367246091,1.4587396341049044e-05,-0.004094527363184223,0.04842223102679625,0.0034154408364842925,0.0040746268656716485,0.04840171251220871,0.0034139935720534677,0.0,0.0,0.0,-6.467661691553286e-05,0.0006844368131134742,4.827645054618198e-05
ARG1190,L ARG 320,0.0,0.0,0.0,-3.482587064676454e-05,0.00018333856490236237,1.2931705297168837e-05,-48.12023880597014,0.22667409854540327,0.015988358163770006,48.12008955223877,0.22663489375427692,0.015985592871015843,0.0,0.0,0.0,-0.0001840796019896561,0.0006236988634481152,4.399232589491186e-05
GLY1191,L GLY 321,0.0,0.0,0.0,-1.990049751243783e-05,0.00013965839649371356,9.85074376846827e-06,-0.04678606965174141,0.03558605301420041,0.0025100466479277914,0.046731343283582076,0.035499246193195985,0.0025039237668655822,0.0,0.0,0.0,-7.462686567179044e-05,0.0005637498696204147,3.976384989776159e-05
ASP1192,L ASP 322,0.0,0.0,0.0,-9.950248756218362e-06,9.925341961820355e-05,7.000796438667366e-06,44.72327860696517,0.22807169596369445,0.016086937084942705,-44.7231990049751,0.22806076305208578,0.01608616593681553,0.0,0.0,0.0,6.965174129351141e-05,0.0005774574379520998,4.073070722044521e-05
VAL1193,L VAL 323,0.0,0.0,0.0,-4.975124378108905e-06,7.035888370014624e-05,4.962733015460314e-06,-0.10300497512437812,0.029076241778205388,0.002050879966390178,0.10297014925373138,0.029133918009507084,0.002054948134078968,0.0,0.0,0.0,-3.980099502485688e-05,0.0005802795347988795,4.0929762584285656e-05
VAL1194,L VAL 324,0.0,0.0,0.0,-4.975124378109457e-06,7.035888370015405e-05,4.962733015460865e-06,0.1813333333333334,0.02499479216071852,0.001762996706985967,-0.18134328358208973,0.024987092531908003,0.0017624536170434432,0.0,0.0,0.0,-1.4925373134320087e-05,0.0005684719147101001,4.0096917277951204e-05
PRO1195,L PRO 325,0.0,0.0,0.0,-4.975124378106696e-06,7.035888370011499e-05,4.96273301545811e-06,0.13486069651741286,0.026475192509599538,0.0018674160965658434,-0.13480597014925375,0.026432626533355544,0.0018644137240929992,0.0,0.0,0.0,4.9751243780916716e-05,0.0005620789748259099,3.9645994065975095e-05
LYS1196,L LYS 326,0.0,0.0,0.0,-1.9900497512434515e-05,0.0001396583964936903,9.85074376846663e-06,-41.84325870646766,0.2187772049588149,0.015431354236749807,41.84316915422885,0.21871608904020956,0.015427043452225063,0.0,0.0,0.0,-0.00010945273631808217,0.0006132534549472165,4.325556358571576e-05
ASP1197,L ASP 327,0.0,0.0,0.0,-2.9850746268664476e-05,0.00017017543658200514,1.2003249811994025e-05,43.2863830845771,0.19658952238594427,0.013866355773866156,-43.286268656716395,0.1966035672404436,0.013867346421520802,0.0,0.0,0.0,8.457711442798174e-05,0.0005966831582299458,4.208678497141546e-05
VAL1198,L VAL 328,0.0,0.0,0.0,-9.950248756216705e-06,9.925341961818702e-05,7.0007964386662e-06,0.08256218905472626,0.020503788345122332,0.001446225721772466,-0.08258208955223886,0.020520696447694987,0.001447418327374677,0.0,0.0,0.0,-2.9850746268809742e-05,0.0005722474481396883,4.036322287315998e-05
ASN1199,L ASN 329,0.0,0.0,0.0,-1.4925373134331134e-05,0.00012125430454682793,8.552619211608838e-06,0.02109452736318462,0.08705145741862655,0.006140136384432968,-0.021044776119402964,0.08705612637475747,0.006140465707206727,0.0,0.0,0.0,3.4825870647003155e-05,0.0005762989606678128,4.064899453309085e-05
ALA1200,L ALA 330,0.0,0.0,0.0,-9.95024875621781e-06,9.925341961819804e-05,7.000796438666977e-06,0.04262189054726367,0.0225784716378336,0.0015925625982533636,-0.04258208955223879,0.022555723757856604,0.0015909580865121782,0.0,0.0,0.0,2.9850746268603717e-05,0.0005977607281940768,4.2162790896413526e-05
ALA1201,L ALA 331,0.0,0.0,0.0,-9.950248756220019e-06,9.925341961822007e-05,7.000796438668532e-06,0.023791044776119413,0.04393647743227943,0.0030990401733128536,-0.023691542288557202,0.04391799660708072,0.0030977366364097177,0.0,0.0,0.0,8.955223880602878e-05,0.0005659846336077068,3.992147799585311e-05
ILE1202,L ILE 332,0.0,0.0,0.0,-9.9502487562156e-06,9.9253419618176e-05,7.000796438665423e-06,0.11173134328358202,0.033723745456997425,0.0023786896008424455,-0.11174129353233832,0.03375007258246691,0.0023805465730952513,0.0,0.0,0.0,-1.990049751243562e-05,0.0005639254652862634,3.97762354610686e-05
ALA1203,L ALA 333,0.0,0.0,0.0,-4.975124378110009e-06,7.035888370016185e-05,4.962733015461415e-06,-0.0077960199004974765,0.03158236777551775,0.0022276484648895314,0.007820895522388105,0.0315676287558583,0.002226608854599647,0.0,0.0,0.0,1.990049751254609e-05,0.000563925465285715,3.977623546102992e-05
THR1204,L THR 334,0.0,0.0,0.0,-9.950248756220019e-06,9.925341961822007e-05,7.000796438668532e-06,0.14650746268656728,0.08096766257043156,0.005711018582037222,-0.1465373134328357,0.08092549150219573,0.0057080440642276005,0.0,0.0,0.0,-3.980099502481269e-05,0.0005716415745467814,4.032048784490783e-05
ILE1205,L ILE 335,0.0,0.0,0.0,-1.4925373134331134e-05,0.00012125430454682793,8.552619211608838e-06,0.13082089552238801,0.038653554491404216,0.002726411519786339,-0.13074626865671643,0.038633374308428906,0.0027249881194274534,0.0,0.0,0.0,5.970149253729802e-05,0.0005955205177092189,4.2004778632004026e-05
LYS1206,L LYS 336,0.0,0.0,0.0,-3.980099502488449e-05,0.00019549137019296399,1.378889809037974e-05,-45.45118905472636,0.43967594815218913,0.031012350242761895,45.451084577114436,0.4396154219481624,0.031008081053496412,0.0,0.0,0.0,-0.00014427860696614585,0.0005500606949702199,3.8798289965337836e-05
THR1207,L THR 337,0.0,0.0,0.0,0.0,0.0,0.0,0.1274029850746269,0.07765315017681416,0.00547723090348252,-0.12741293532338308,0.07757746013011517,0.005471892139222194,0.0,0.0,0.0,-9.950248756138272e-06,0.0005815577789532236,4.1019922975312005e-05
LYS1208,L LYS 338,0.0,0.0,0.0,-1.990049751243838e-05,0.0001396583964937174,9.85074376846854e-06,-44.79056218905472,0.5800079750377556,0.04091060823559042,44.79054726368158,0.5799543806087427,0.04090682797603655,0.0,0.0,0.0,-3.4825870646154746e-05,0.0006179577136400989,4.358737641020468e-05
ARG1209,L ARG 339,0.0,0.0,0.0,-3.482587064676896e-05,0.00018333856490238565,1.293170529717048e-05,-47.217323383084526,0.29923163610386555,0.0211061722652057,47.21726865671636,0.2992271096546259,0.021105852994093042,0.0,0.0,0.0,-8.955223880554934e-05,0.0006083501041846294,4.290970788937498e-05
THR1210,L THR 340,0.0,0.0,0.0,-2.9850746268655637e-05,0.00017017543658195473,1.2003249811990469e-05,-0.05242786069651725,0.12344993554864928,0.008707487081726629,0.052497512437810985,0.12342746674079819,0.008705902254215496,0.0,0.0,0.0,3.9800995025039155e-05,0.0005539617245242379,3.907344737466397e-05
ILE1211,L ILE 341,0.0,0.0,0.0,-2.4875621890544525e-05,0.0001557460282835503,1.0985477823719143e-05,-0.3222736318407961,0.030677746504442004,0.0021638414001329607,0.32220895522388066,0.03064458624410736,0.0021615024557081835,0.0,0.0,0.0,-8.955223880611495e-05,0.0006083501041845174,4.2909707889367084e-05
GLN1212,L GLN 342,0.0,0.0,0.0,-1.4925373134326714e-05,0.00012125430454679203,8.552619211606305e-06,0.19478606965174092,0.23011653765097542,0.016231169096867556,-0.19481592039800993,0.23017523271736073,0.0162353091276423,0.0,0.0,0.0,-4.4776119403163524e-05,0.0005580572864431164,3.936232603905981e-05
PHE1213,L PHE 343,0.0,0.0,0.0,-2.4875621890551152e-05,0.0001557460282835918,1.098547782372207e-05,-0.03049751243781094,0.04473127328539204,0.003155100750362411,0.030393034825870673,0.04472725249403826,0.003154817145607044,0.0,0.0,0.0,-0.00012935323383073873,0.0006011465658503713,4.2401609471101154e-05
VAL1214,L VAL 344,0.0,0.0,0.0,-9.95024875621781e-06,9.925341961819804e-05,7.000796438666977e-06,-0.13003482587064663,0.030239735005922155,0.0021329464511152976,0.13002487562189058,0.03022806145969963,0.0021321230626503394,0.0,0.0,0.0,-1.9900497512278752e-05,0.0005274570459979387,3.720395149483731e-05
ASP1215,L ASP 345,0.0,0.0,0.0,-9.9502487562156e-06,9.9253419618176e-05,7.000796438665423e-06,45.54468159203981,0.2437464797241997,0.017192551085443097,-45.544572139303476,0.24373698413376646,0.01719188131813489,0.0,0.0,0.0,9.950248756294696e-05,0.0005554342581879982,3.917731189105772e-05
TRP1216,L TRP 346,0.0,0.0,0.0,-2.4875621890542316e-05,0.00015574602828353647,1.098547782371817e-05,-0.21837810945273634,0.04346104012061926,0.003065505410973344,0.21836815920398003,0.04345494356793107,0.0030650753933022974,0.0,0.0,0.0,-3.482587064680873e-05,0.0005025121909141042,3.5444477077676234e-05
CYS1217,L CYS 347,0.0,0.0,0.0,-9.950248756220019e-06,9.925341961822007e-05,7.000796438668532e-06,-0.1361940298507463,0.0612960125814655,0.004323487374395017,0.1361691542288558,0.06126340847269762,0.004321187657877177,0.0,0.0,0.0,-3.482587064682641e-05,0.0005848681396889978,4.125341781850088e-05
PRO1218,L PRO 348,0.0,0.0,0.0,-9.950248756218914e-06,9.925341961820907e-05,7.000796438667756e-06,0.3242985074626867,0.02015932676166709,0.0014219292750002794,-0.3243084577114429,0.0201796503110426,0.0014233627876453496,0.0,0.0,0.0,-1.9900497512700748e-05,0.0005897988442398019,4.1601202902301254e-05
THR1219,L THR 349,0.0,0.0,0.0,-4.975124378108905e-06,7.035888370014624e-05,4.962733015460314e-06,0.01937313432835829,0.06100236578584087,0.004302775126404541,-0.01939800995024879,0.060993277470039374,0.004302134086033929,0.0,0.0,0.0,-2.985074626857831e-05,0.0006141810691347727,4.332099244575585e-05
GLY1220,L GLY 350,0.0,0.0,0.0,0.0,0.0,0.0,0.16408457711442795,0.02321814805169634,0.0016376818936619868,-0.16408955223880603,0.023229162069394967,0.0016384587625716584,0.0,0.0,0.0,-4.97512437805367e-06,0.0005686460522280612,4.0109199991436245e-05
PHE1221,L PHE 351,0.0,0.0,0.0,-2.4875621890546734e-05,0.0001557460282835641,1.098547782372012e-05,0.19229353233830843,0.022202335226562495,0.0015660319813878773,-0.19235323383084582,0.022162215211360605,0.001563202133704794,0.0,0.0,0.0,-8.457711442805244e-05,0.0005534252863179638,3.903560994096652e-05
LYS1222,L LYS 352,0.0,0.0,0.0,-1.4925373134320087e-05,0.00012125430454673817,8.552619211602507e-06,-44.95337313432836,0.2910308579380116,0.0205277339726143,44.953353233830846,0.2910269509352584,0.020527458393887987,0.0,0.0,0.0,-3.482587064721526e-05,0.0006179577136400393,4.358737641020049e-05
VAL1223,L VAL 353,0.0,0.0,0.0,-4.975124378109457e-06,7.035888370015405e-05,4.962733015460865e-06,-0.1416019900497513,0.028575827310639217,0.002015583451309177,0.14158208955223875,0.028575543201584324,0.0020155634118015475,0.0,0.0,0.0,-2.4875621890559436e-05,0.0005319429414775284,3.752036216581016e-05
GLY1224,L GLY 354,0.0,0.0,0.0,0.0,0.0,0.0,0.04256218905472629,0.033929065060867195,0.002393171729086382,-0.042562189054726356,0.033926572206394515,0.0023929958966890544,0.0,0.0,0.0,-6.545344697416968e-17,0.0006541106148942629,4.613740545022402e-05
ILE1225,L ILE 355,0.0,0.0,0.0,-1.4925373134328925e-05,0.00012125430454680997,8.55261921160757e-06,-0.10359203980099493,0.02879698602800145,0.0020311827844792132,0.10360696517412937,0.028810579718658063,0.0020321416094900113,0.0,0.0,0.0,2.386150978298844e-16,0.0005816428953499914,4.102592662304179e-05
ASN1226,L ASN 356,0.0,0.0,0.0,-1.990049751243562e-05,0.00013965839649369806,9.850743768467175e-06,0.269537313432836,0.09068352848809434,0.006396322924966565,-0.26959203980099483,0.09065594429017224,0.006394377285659431,0.0,0.0,0.0,-7.462686567129112e-05,0.0006382524220895272,4.501885477319796e-05
TYR1227,L TYR 357,0.0,0.0,0.0,0.0,0.0,0.0,0.045208955223880576,0.05676052618448196,0.004003578829805152,-0.04518905472636816,0.056754547713563315,0.004003157140979952,0.0,0.0,0.0,1.9900497512420705e-05,0.000527457045997968,3.720395149483937e-05
GLU1228,L GLU 358,0.0,0.0,0.0,-1.990049751243341e-05,0.00013965839649368256,9.850743768466082e-06,46.645885572139285,0.2821610666009222,0.019902107129294643,-46.645815920397986,0.2821127662518631,0.019898700285349315,0.0,0.0,0.0,4.9751243779352463e-05,0.000596434211765739,4.206922564170428e-05
PRO1229,L PRO 359,0.0,0.0,0.0,-9.950248756220019e-06,9.925341961822007e-05,7.000796438668532e-06,0.10005970149253716,0.029125844943829363,0.002054378703930736,-0.10007462686567169,0.029066905203247857,0.002050221415168835,0.0,0.0,0.0,-2.4875621890878144e-05,0.0006184381784380801,4.3621265784087726e-05
PRO1230,L PRO 360,0.0,0.0,0.0,-2.4875621890551152e-05,0.0001557460282835918,1.098547782372207e-05,-0.09220895522388063,0.04647490222388204,0.003278086853107222,0.09218905472636811,0.046560014014995904,0.003284090175979225,0.0,0.0,0.0,-4.477611940300886e-05,0.0005669022699798279,3.99862030750559e-05
THR1231,L THR 361,0.0,0.0,0.0,-2.98507462686584e-05,0.00017017543658197048,1.200324981199158e-05,0.0336169154228857,0.046440434351157786,0.0032756556768158192,-0.0335870646766169,0.046430428689592136,0.0032749499318639095,0.0,0.0,0.0,1.9442711675027617e-16,0.0005901344816800932,4.1624876942004005e-05
VAL1232,L VAL 362,0.0,0.0,0.0,-1.4925373134328925e-05,0.00012125430454680997,8.55261921160757e-06,-0.21835820895522387,0.042076228440501275,0.002967828326237244,0.21835820895522381,0.04204464631031279,0.0029656006945304515,0.0,0.0,0.0,-1.4925373134377116e-05,0.0005415806233103549,3.820015182859258e-05
VAL1233,L VAL 363,0.0,0.0,0.0,-3.9800995024874e-05,0.00019549137019291243,1.3788898090376104e-05,-0.04197512437810942,0.07492340618350699,0.005284689607672964,0.04194029850746269,0.07497605865244701,0.005288403426486062,0.0,0.0,0.0,-7.46268656715695e-05,0.0005725069119699383,4.0381524040674046e-05
PRO1234,L PRO 364,0.0,0.0,0.0,-1.4925373134328925e-05,0.00012125430454680997,8.55261921160757e-06,0.32083084577114435,0.04562360875033833,0.003218041241169912,-0.32079601990049744,0.04560443358126874,0.003216688729026254,0.0,0.0,0.0,1.9900497512488644e-05,0.0005813023549843521,4.100190675764914e-05
GLY1235,L GLY 365,0.0,0.0,0.0,-1.4925373134328372e-05,0.0001212543045468055,8.552619211607255e-06,0.2960696517412935,0.0299537807209823,0.0021127767909934667,-0.2960298507462686,0.029978916380365584,0.002114549723708238,0.0,0.0,0.0,2.4875621890573246e-05,0.0005681234795469971,4.007234055648064e-05
GLY1236,L GLY 366,0.0,0.0,0.0,-1.990049751243783e-05,0.00013965839649371356,9.85074376846827e-06,-0.043532338308457715,0.06350516255117938,0.004479308798986201,0.04349751243781101,0.06346277354207609,0.004476318908813041,0.0,0.0,0.0,-5.472636815914934e-05,0.0005918098136004936,4.174304574452024e-05
ASP1237,L ASP 367,0.0,0.0,0.0,-4.477611940297766e-05,0.00020681203672460777,1.458739634104895e-05,55.36971641791047,0.3249422974811853,0.022919662493537447,-55.3694626865672,0.3248605209227931,0.022913894419843255,0.0,0.0,0.0,0.00020895522388067564,0.0006587485519613975,4.6464540307917176e-05
LEU1238,L LEU 368,0.0,0.0,0.0,-2.985074626864459e-05,0.00017017543658189176,1.2003249811986027e-05,0.10633830845771156,0.03364853423026257,0.0023733846099383673,-0.106318407960199,0.03365567688399895,0.002373888413888223,0.0,0.0,0.0,-9.950248756091875e-06,0.0005900505902186098,4.161895969454748e-05
ALA1239,L ALA 369,0.0,0.0,0.0,-3.48258706467662e-05,0.00018333856490237112,1.2931705297169455e-05,0.01966169154228856,0.04303099629237977,0.0030351724580857664,-0.019611940298507474,0.04305230715027485,0.003036675610104415,0.0,0.0,0.0,1.492537313441288e-05,0.0006106648521038799,4.3072977619041097e-05
LYS1240,L LYS 370,0.0,0.0,0.0,-4.477611940298456e-05,0.0002068120367246397,1.4587396341051204e-05,-48.81731840796019,0.38514574111831,0.02716608599644106,48.817174129353226,0.38514329507229206,0.027165913465657568,0.0,0.0,0.0,-0.00018905472636658737,0.0005935638229625274,4.186676402588879e-05
VAL1241,L VAL 371,0.0,0.0,0.0,-1.990049751243783e-05,0.00013965839649371354,9.850743768468268e-06,0.14085572139303468,0.031018756636679495,0.002187894400306668,-0.14093034825870654,0.03103208297086334,0.002188834367445872,0.0,0.0,0.0,-9.452736318420286e-05,0.0005782284666971816,4.0785091394949656e-05
GLN1242,L GLN 372,0.0,0.0,0.0,0.0,0.0,0.0,0.2096766169154228,0.15298723616156878,0.010790887630888655,-0.20965671641791062,0.15302250531051484,0.010793375324847072,0.0,0.0,0.0,1.9900497512709584e-05,0.0005550330455411104,3.9149012532906795e-05
ARG1243,L ARG 373,0.0,0.0,0.0,-9.950248756213392e-06,9.925341961815396e-05,7.000796438663869e-06,-45.29763681592043,0.41066152485269153,0.028965830615665277,45.29752736318411,0.4106589299045794,0.02896564758213785,0.0,0.0,0.0,-0.00011940298507109635,0.0005424026535721652,3.825813337271968e-05
ALA1244,L ALA 374,0.0,0.0,0.0,-1.9900497512440038e-05,0.00013965839649372904,9.85074376846936e-06,-0.24619900497512448,0.02073404677160972,0.0014624668989362038,0.2461840796019901,0.020735024453281722,0.0014625358592843091,0.0,0.0,0.0,-3.482587064674328e-05,0.0006179577136407241,4.358737641024879e-05
VAL1245,L VAL 375,0.0,0.0,0.0,-5.472636815919353e-05,0.00022744536220219462,1.6042758907668892e-05,0.16796517412935327,0.019391586140111865,0.0013677770268472262,-0.16799502487562198,0.01940110719321802,0.0013684485901539045,0.0,0.0,0.0,-8.457711442779698e-05,0.0005534252863177065,3.9035609940948377e-05
CYS1246,L CYS 376,0.0,0.0,0.0,-1.4925373134328925e-05,0.00012125430454680997,8.55261921160757e-06,-0.2122537313432836,0.06308574515923521,0.004449725377123934,0.21218407960199007,0.06303865153488718,0.004446403648977057,0.0,0.0,0.0,-8.457711442797732e-05,0.0006049636683910524,4.2670847125336366e-05
MET1247,L MET 377,0.0,0.0,0.0,-4.4776119402982354e-05,0.00020681203672462953,1.4587396341050485e-05,0.3008109452736319,0.06944523651933052,0.00489828931211732,-0.3007313432835821,0.06948751606040716,0.004901271481011213,0.0,0.0,0.0,3.4825870646676166e-05,0.0006016404560330306,4.243644579860659e-05
LEU1248,L LEU 378,0.0,0.0,0.0,-4.477611940299119e-05,0.0002068120367246703,1.4587396341053362e-05,-0.27971641791044777,0.015887169926176958,0.0011205945655829487,0.2797761194029849,0.015865875232123874,0.0011190925536738094,0.0,0.0,0.0,1.492537313439852e-05,0.0006106648521040377,4.307297761905223e-05
SER1249,L SER 379,0.0,0.0,0.0,-1.4925373134328925e-05,0.00012125430454680997,8.55261921160757e-06,0.15715422885572158,0.0803158633459313,0.005665044209495093,-0.15713930348258706,0.08032843339350747,0.005665930832289992,0.0,0.0,0.0,5.433740798383073e-17,0.0005730254871777031,4.041810151560303e-05
ASN1250,L ASN 380,0.0,0.0,0.0,-3.980099502487124e-05,0.00019549137019289888,1.3788898090375148e-05,-0.14162686567164143,0.18670855537808143,0.013169406097922205,0.1416268656716419,0.18671913372797708,0.013170152237194395,0.0,0.0,0.0,-3.980099502548987e-05,0.0005971807398247928,4.2121881671061184e-05
THR1251,L THR 381,0.0,0.0,0.0,-2.4875621890544525e-05,0.0001557460282835503,1.0985477823719143e-05,0.24904477611940307,0.05973284624452707,0.0042132301221332906,-0.24897014925373123,0.059746222049862595,0.004214173578698489,0.0,0.0,0.0,4.975124378125475e-05,0.0006128900933108456,4.3229934031997216e-05
THR1252,L THR 382,0.0,0.0,0.0,-2.9850746268649558e-05,0.0001701754365819201,1.2003249811988026e-05,0.29277114427860723,0.07026175200073677,0.0049558818736263775,-0.29277611940298504,0.0702345369172865,0.00495396226964669,0.0,0.0,0.0,-3.4825870646559066e-05,0.0006016404560333533,4.243644579862935e-05
ALA1253,L ALA 383,0.0,0.0,0.0,-3.482587064676675e-05,0.000183338564902374,1.2931705297169657e-05,0.2899651741293531,0.023107014314746998,0.0016298431242488668,-0.28993532338308453,0.02304226693907334,0.0016252761964918902,0.0,0.0,0.0,-4.975124378009482e-06,0.0006578837807947853,4.640354405280809e-05
ILE1254,L ILE 384,0.0,0.0,0.0,-3.482587064676675e-05,0.000183338564902374,1.2931705297169657e-05,0.332452736318408,0.02392523605679275,0.0016875560361040824,-0.3323930348258706,0.023890916095544598,0.0016851352926838003,0.0,0.0,0.0,2.4875621890683716e-05,0.0006103405047952338,4.3050099923824196e-05
ALA1255,L ALA 385,0.0,0.0,0.0,-2.9850746268660058e-05,0.00017017543658197993,1.2003249811992248e-05,0.36932338308457724,0.026461271813114133,0.0018664342063422754,-0.36931840796019905,0.026391203672741375,0.0018614919807799465,0.0,0.0,0.0,-2.4875621890563858e-05,0.0005768141267070852,4.068533154381485e-05
GLU1256,L GLU 386,0.0,0.0,0.0,-4.4776119402986216e-05,0.00020681203672464734,1.4587396341051742e-05,56.56621890547261,0.44225301941180034,0.031194122834234093,-56.565537313432856,0.4421017305423965,0.03118345174015787,0.0,0.0,0.0,0.0006368159203985055,0.0006327998362695553,4.4634259022876966e-05
ALA1257,L ALA 387,0.0,0.0,0.0,-4.477611940298456e-05,0.00020681203672463973,1.4587396341051205e-05,0.4225024875621892,0.0188284014265559,0.001328053039984698,-0.4224527363184081,0.018833097915360714,0.0013283843047635386,0.0,0.0,0.0,4.975124378122575e-06,0.0005686460522280033,4.010919999143216e-05
TRP1258,L TRP 388,0.0,0.0,0.0,-6.965174129352467e-05,0.0002545591802082512,1.7955220173644887e-05,0.28045273631840806,0.05144894590563619,0.0036289288435086666,-0.28036318407960187,0.05145497416169915,0.0036293540439071947,0.0,0.0,0.0,1.990049751251516e-05,0.0006226264302865376,4.3916682292029845e-05
ALA1259,L ALA 389,0.0,0.0,0.0,-5.472636815920679e-05,0.00022744536220224972,1.6042758907672778e-05,0.4037114427860698,0.02749303518148591,0.0019392091831907288,-0.40365174129353226,0.027463374243318937,0.001937117061920896,0.0,0.0,0.0,4.97512437801832e-06,0.0005686460522281393,4.0109199991441754e-05
ARG1260,L ARG 390,0.0,0.0,0.0,-0.000149253731343276,0.00035633839959142434,2.5134172791388047e-05,-57.154437810945296,0.4501075906323671,0.03174814157172168,57.153830845771154,0.4499351321314059,0.03173597728696463,0.0,0.0,0.0,-0.0007562189054744094,0.0007298017394786158,5.1476245738722055e-05
LEU1261,L LEU 391,0.0,0.0,0.0,-0.00012437810945274913,0.0003300124169508201,2.327728114751607e-05,0.5037412935323385,0.0283765149957116,0.0020015250445570947,-0.5036169154228856,0.028353621868686014,0.0019999102878790155,0.0,0.0,0.0,1.6791432810251124e-16,0.000683857946902834,4.82356204717976e-05
ASP1262,L ASP 392,0.0,0.0,0.0,-8.955223880597354e-05,0.00028553920104044353,2.0140382360964373e-05,59.56533830845771,0.5031320657602304,0.035488199678185846,-59.56387562189055,0.5029137483315681,0.0354728007540686,0.0,0.0,0.0,0.0013731343283579782,0.0006947383106357211,4.9003062157591484e-05
HID1263,L HID 393,0.0,0.0,0.0,-0.00020895522388059167,0.0004065623424440564,2.867669658161173e-05,0.24402487562189057,0.20860117956886473,0.014713592747183094,-0.243910447761194,0.20858807972957663,0.014712668755762062,0.0,0.0,0.0,-9.452736318403605e-05,0.0007234658845223762,5.10293489871121e-05
LYS1264,L LYS 394,0.0,0.0,0.0,-0.0002139303482586851,0.00041007822955209605,2.892468813736268e-05,-61.757925373134334,0.7788634144132531,0.05493678947090467,61.75656218905473,0.7786180303454718,0.054919481413263554,0.0,0.0,0.0,-0.0015771144278603085,0.0007499742163655479,5.28991025520427e-05
PHE1265,L PHE 395,0.0,0.0,0.0,-0.00014925373134328483,0.0003563383995914454,2.5134172791389534e-05,0.5686567164179106,0.03910575745123725,0.00275830745730599,-0.5685671641791041,0.039109575832641234,0.002758576785164288,0.0,0.0,0.0,-5.970149253721848e-05,0.0006956995909469079,4.907086564290216e-05
ASP1266,L ASP 396,0.0,0.0,0.0,-0.00012437810945274694,0.00033001241695081423,2.3277281147515656e-05,63.15110447761194,0.5186649375486898,0.0365838039799542,-63.14832835820896,0.5183850176317654,0.036564059951334785,0.0,0.0,0.0,0.002651741293531284,0.0007842412137391886,5.531611018865626e-05
LEU1267,L LEU 397,0.0,0.0,0.0,-0.00024875621890548335,0.00043229221883043573,3.0491542132183363e-05,0.39797014925373153,0.05527560170417686,0.0038988403325987213,-0.39771144278606974,0.0552779167300806,0.0038990036219359015,0.0,0.0,0.0,9.950248756276358e-06,0.0006981856354899791,4.924621770483061e-05
MET1268,L MET 398,0.0,0.0,0.0,-0.0002437810945273518,0.0004293621693610033,3.0284872377432063e-05,0.7440845771144278,0.039333221320512674,0.002774351521601956,-0.7437164179104473,0.039304325830124005,0.002772313390855583,0.0,0.0,0.0,0.00012437810945273729,0.0007189355981912301,5.07098072268863e-05
TYR1269,L TYR 399,0.0,0.0,0.0,-0.00022885572139301404,0.0004200961558722913,2.9631298178357102e-05,0.30430845771144255,0.09815580252974403,0.006923376498543726,-0.3041492537313432,0.09804409411071328,0.006915497194181943,0.0,0.0,0.0,-6.965174129367215e-05,0.0007364864673071359,5.1947750085427515e-05
ALA1270,L ALA 400,0.0,0.0,0.0,-0.00016915422885571492,0.0003748880842544037,2.6442566666647246e-05,0.28166666666666673,0.05936507619782394,0.004187289623124674,-0.28139303482587075,0.05941154008915179,0.004190566933329057,0.0,0.0,0.0,0.00010447761194029363,0.0007081823490799783,4.995133151520061e-05
LYS1271,L LYS 401,0.0,0.0,0.0,-0.00039800995024875545,0.0004894875174626394,3.452578744597817e-05,-71.14113930348257,1.3725999951796468,0.09681573889274969,71.13316417910445,1.3713797997402237,0.09672967294238093,0.0,0.0,0.0,-0.008373134328359162,0.0016038121956987693,0.00011312419008966792
ARG1272,L ARG 402,0.0,0.0,0.0,-0.00034328358208955033,0.00047480518568915754,3.349017561127749e-05,-66.10902985074631,0.5940560044424674,0.041901479830797034,66.1050845771144,0.5935937416810193,0.04186887432958083,0.0,0.0,0.0,-0.00428855721393004,0.0009548610422013159,6.735070498708702e-05
ALA1273,L ALA 403,0.0,0.0,0.0,-0.0001641791044776049,0.00037043801928329334,2.6128683284881385e-05,-0.5849701492537314,0.042453241524032764,0.0029944207787962708,0.5848706467661692,0.04245516434055495,0.002994556403816673,0.0,0.0,0.0,-0.00026368159203974946,0.0007089508597229279,5.000553807647513e-05
PHE1274,L PHE 404,0.0,0.0,0.0,-0.0005273631840796014,0.0004992506946985901,3.521442887200101e-05,-0.29582089552238805,0.08206991171646426,0.0057887652423110275,0.29556218905472625,0.08194366080092373,0.005779860189333562,0.0,0.0,0.0,-0.0007860696517412379,0.0008219652309676839,5.7976957205125596e-05
VAL1275,L VAL 405,0.0,0.0,0.0,-0.00026368159203977304,0.0004406286532434266,3.107954887869295e-05,-0.15687064676616883,0.062458369690201,0.004405473723465883,0.1566865671641791,0.06246898747917525,0.004406222644556194,0.0,0.0,0.0,-0.0004477611940296081,0.0007042920743955627,4.967693269588678e-05
HIE1276,L HIE 406,0.0,0.0,0.0,-0.0005323383084576904,0.0004989531378857878,3.5193440832663105e-05,-0.6357860696517411,0.16196019105798048,0.011423791070636749,0.6355323383084579,0.1618381360729507,0.011415181975778304,0.0,0.0,0.0,-0.0007860696517412644,0.0007391032452161715,5.2132323368008906e-05
TRP1277,L TRP 407,0.0,0.0,0.0,-0.0006616915422884777,0.0004731340667847671,3.337230397199847e-05,-0.000999999999999993,0.10648111971481798,0.007510599096256142,0.000835820895522369,0.10639819093984357,0.007504749751470469,0.0,0.0,0.0,-0.0008258706467663301,0.0006725072735810929,4.743500570534428e-05
TYR1278,L TYR 408,0.0,0.0,0.0,-0.0002587064676617205,0.00043792400168493243,3.0888777466772046e-05,0.10886069651741292,0.07093491163783258,0.005003362893506227,-0.10888059701492538,0.07085944093621412,0.004998039600654991,0.0,0.0,0.0,-0.00027860696517414507,0.0006780055986437727,4.782282765309694e-05
VAL1279,L VAL 409,0.0,0.0,0.0,-0.00021890547263681888,0.0004135043732374216,2.916634968013728e-05,-0.23604477611940283,0.07629429133704314,0.005381384390962201,0.23584577114427868,0.07625612181298967,0.005378692120317149,0.0,0.0,0.0,-0.0004179104477611513,0.0007224045062067011,5.095448513293921e-05
GLY1280,L GLY 410,0.0,0.0,0.0,-0.0001293532338308448,0.00033559048664756066,2.3670727848071038e-05,-0.0259004975124378,0.07604181914222553,0.005363576375388122,0.02578606965174129,0.07602774437926021,0.0053625836181529375,0.0,0.0,0.0,-0.00024378109452737168,0.0007090555920923234,5.001292532823429e-05
GLU1281,L GLU 411,0.0,0.0,0.0,-0.00021890547263682218,0.00041350437323742787,2.9166349680137722e-05,67.74473631840796,0.5526061502885028,0.038977832540249314,-67.74245273631841,0.5523423743599565,0.03895922722077239,0.0,0.0,0.0,0.0020646766169132623,0.0008290713019854512,5.8478180808961795e-05
GLY1282,L GLY 412,0.0,0.0,0.0,-8.955223880597133e-05,0.00028553920104043654,2.0140382360963882e-05,-0.38000995024875633,0.09890902348051007,0.0069765046080832935,0.37992537313432834,0.0988861318266966,0.006974889955317585,0.0,0.0,0.0,-0.0001741293532338741,0.0006499348326952076,4.584286848353562e-05
MET1283,L MET 413,0.0,0.0,0.0,-0.0001890547263681693,0.00039155208696422004,2.761795479204972e-05,0.577681592039801,0.10595990093625315,0.007473835158219754,-0.5775124378109449,0.10595756728146813,0.0074736705549025995,0.0,0.0,0.0,-1.9900497512371547e-05,0.0007327464793738258,5.168395167621509e-05
GLU1284,L GLU 414,0.0,0.0,0.0,-0.00013432835820896032,0.0003410047659342178,2.40526216638588e-05,64.61249751243784,1.0532986901082901,0.07429396132574867,-64.60993034825873,1.0529873991684513,0.07427200455578149,0.0,0.0,0.0,0.0024328358208986546,0.000770550244641352,5.4350423685654804e-05
GLU1285,L GLU 415,0.0,0.0,0.0,-0.0001791044776119399,0.000383439778467615,2.704575666879244e-05,67.36914925373136,1.085964480700414,0.07659802854401965,-67.36495522388057,1.0854649108236956,0.0765627916017838,0.0,0.0,0.0,0.004014925373132854,0.0008892817378978855,6.272509750893886e-05
GLY1286,L GLY 416,0.0,0.0,0.0,-1.9900497512438933e-05,0.00013965839649372132,9.850743768468817e-06,-0.27297014925373153,0.058304221060828915,0.004112462671130622,0.2729353233830844,0.05834415646022047,0.004115279497018462,0.0,0.0,0.0,-5.472636815928854e-05,0.0005918098136004882,4.1743045744519856e-05
GLU1287,L GLU 417,0.0,0.0,0.0,-0.00011940298507463194,0.0003242621042149456,2.287168535970958e-05,60.04314427860699,0.5359890602552912,0.03780575337992397,-60.04178606965173,0.5357406729617183,0.03778823349106831,0.0,0.0,0.0,0.0012388059701452707,0.0007280359779788767,5.135169852547277e-05
PHE1288,L PHE 418,0.0,0.0,0.0,-0.00017910447761194267,0.00038343977846762094,2.704575666879286e-05,-0.45980597014925384,0.04539420661502902,0.00320186046212901,0.4597014925373136,0.045386460467766496,0.003201314091027868,0.0,0.0,0.0,-0.0002835820895522054,0.0007358476375913447,5.1902690511496166e-05
SER1289,L SER 419,0.0,0.0,0.0,-6.46766169154246e-05,0.0002459543700359921,1.734828366061504e-05,-0.4454925373134329,0.17841664356367368,0.012584539733384342,0.4454676616915422,0.1783139391481558,0.012577295522462856,0.0,0.0,0.0,-8.955223880579789e-05,0.0006324085669327684,4.460666101174471e-05
GLU1290,L GLU 420,0.0,0.0,0.0,-6.965174129353516e-05,0.0002545591802082896,1.7955220173647594e-05,58.20946766169155,0.6691278575493399,0.04719664007712836,-58.208223880597004,0.6689124050273736,0.04718144322794889,0.0,0.0,0.0,0.0011741293532349123,0.000665068255342931,4.691029781528632e-05
ALA1291,L ALA 421,0.0,0.0,0.0,-4.975124378109789e-05,0.0002174305809294889,1.5336370701220314e-05,-0.42428358208955214,0.04172301677086941,0.002942914695972751,0.4241840796019897,0.04173466227368384,0.002943736106408213,0.0,0.0,0.0,-0.00014925373134343946,0.0006522917427884132,4.600911210365717e-05
ARG1292,L ARG 422,0.0,0.0,0.0,-9.452736318406256e-05,0.00029256100354202,2.0635662121955566e-05,-58.29747263681595,0.49573469322174313,0.03496642924929637,58.29620398009952,0.49561980210548434,0.03495832545478095,0.0,0.0,0.0,-0.001363184079604257,0.0006406136757358376,4.518540476393347e-05
GLU1293,L GLU 423,0.0,0.0,0.0,-4.975124378109181e-05,0.00021743058092946234,1.533637070121844e-05,56.527442786069635,0.42432723217095786,0.029929735290119868,-56.52643781094527,0.42422494427538193,0.02992252045824988,0.0,0.0,0.0,0.0009552238805976167,0.0006173165122110022,4.354214954851512e-05
ASP1294,L ASP 424,0.0,0.0,0.0,-2.9850746268655637e-05,0.00017017543658195473,1.2003249811990469e-05,55.261507462686595,0.3562619936946541,0.025128783534956785,-55.260870646766165,0.3562068312807215,0.02512489267827403,0.0,0.0,0.0,0.0006069651741309787,0.0006614857720687096,4.6657608928150434e-05
MET1295,L MET 425,0.0,0.0,0.0,-5.9701492537324534e-05,0.00023693295322970887,1.6711961981300546e-05,-0.285228855721393,0.11116290481160229,0.007840826755497035,0.2852537313432835,0.11118108709608913,0.007842109234961944,0.0,0.0,0.0,-3.482587064678222e-05,0.0006179577136406643,4.358737641024457e-05
ALA1296,L ALA 426,0.0,0.0,0.0,-5.472636815920458e-05,0.00022744536220224053,1.604275890767213e-05,-0.29679104477611934,0.02741710472035372,0.0019338534614037576,0.29683084577114416,0.027407215590950267,0.001933155935996819,0.0,0.0,0.0,-1.4925373134294816e-05,0.0006024627065958635,4.249444288156973e-05
ALA1297,L ALA 427,0.0,0.0,0.0,-2.9850746268660058e-05,0.00017017543658197993,1.2003249811992248e-05,-0.30801492537313446,0.020329494200474016,0.0014339319606927147,0.3079601990049752,0.020297989213945933,0.001431709770280188,0.0,0.0,0.0,-8.457711442786242e-05,0.0005882861060409619,4.149450257665189e-05
LEU1298,L LEU 428,0.0,0.0,0.0,-1.990049751243562e-05,0.00013965839649369806,9.850743768467175e-06,-0.3970447761194029,0.024338471175867776,0.0017167033940599199,0.39702487562189087,0.024386081547531607,0.0017200615707521681,0.0,0.0,0.0,-3.980099502446471e-05,0.0005887907839486297,4.153009981161131e-05
GLU1299,L GLU 429,0.0,0.0,0.0,-4.477611940298677e-05,0.00020681203672464992,1.4587396341051924e-05,53.75105970149254,0.7026589276270911,0.04956173940456728,-53.75051243781095,0.7025906085886319,0.04955692055114159,0.0,0.0,0.0,0.0005024875621901814,0.0006077802210586593,4.28695114329295e-05
LYS1300,L LYS 430,0.0,0.0,0.0,-3.48258706467651e-05,0.00018333856490236524,1.293170529716904e-05,-51.80021393034828,0.5616925284534028,0.03961873624051386,51.79975621890549,0.5615927290356809,0.039611696932338326,0.0,0.0,0.0,-0.0004925373134333494,0.0006158713681778343,4.3440216947707206e-05
ASP1301,L ASP 431,0.0,0.0,0.0,-2.9850746268656192e-05,0.0001701754365819579,1.2003249811990692e-05,50.743492537313436,0.3089559874527016,0.021792075124302715,-50.743129353233826,0.3089123000788543,0.02178899365454156,0.0,0.0,0.0,0.00033333333333223833,0.0005759122837180917,4.062172044396692e-05
TYR1302,L TYR 432,0.0,0.0,0.0,-4.4776119402980145e-05,0.0002068120367246193,1.4587396341049764e-05,-0.3662437810945273,0.12811198954161288,0.009036323016209923,0.366238805970149,0.12814541136652519,0.009038680409977512,0.0,0.0,0.0,-4.9751243781142624e-05,0.0006367770510523718,4.491479012391573e-05
GLU1303,L GLU 433,0.0,0.0,0.0,-3.4825870646767856e-05,0.0001833385649023798,1.2931705297170067e-05,50.467820895522394,0.38813955760748015,0.027377253529973195,-50.46744278606963,0.3880825269499203,0.02737323089754526,0.0,0.0,0.0,0.0003432835820933124,0.0005956451948832883,4.2013572681816776e-05
GLU1304,L GLU 434,0.0,0.0,0.0,-1.9900497512440038e-05,0.00013965839649372904,9.85074376846936e-06,48.18714925373136,0.2880230567229244,0.02031558003257071,-48.18696019900501,0.28797964688667294,0.020312518138802197,0.0,0.0,0.0,0.00016915422885313544,0.0005911821204984731,4.169877168675875e-05
VAL1305,L VAL 435,0.0,0.0,0.0,-2.487562189055336e-05,0.00015574602828360564,1.0985477823723048e-05,-0.21730348258706478,0.050922264801835045,0.003591779622756496,0.2172686567164179,0.05091166345062849,0.003591031861096924,0.0,0.0,0.0,-5.9701492537393435e-05,0.0006120009677482905,4.3167219950247606e-05
GLY1306,L GLY 436,0.0,0.0,0.0,-9.950248756220019e-06,9.925341961822007e-05,7.000796438668532e-06,-0.12133333333333331,0.0722630857734833,0.005097045073874029,0.12133830845771147,0.07224271538014677,0.005095608257110706,0.0,0.0,0.0,-4.975124378105038e-06,0.0006189182702521431,4.365512884971363e-05
VAL1307,L VAL 437,0.0,0.0,0.0,-2.9850746268655084e-05,0.0001701754365819516,1.2003249811990249e-05,0.051616915422885504,0.047578346097264294,0.0033559177829508417,-0.0517014925373134,0.047617050833820444,0.003358647804575126,0.0,0.0,0.0,-0.00011442786069654154,0.0006478750539971398,4.5697582896103516e-05
ASP1308,L ASP 438,0.0,0.0,0.0,-4.975124378109457e-06,7.035888370015405e-05,4.962733015460865e-06,45.89212437810942,0.2770765820008953,0.01954347523714169,-45.892029850746255,0.2771092410014725,0.019545778825429235,0.0,0.0,0.0,8.955223880427673e-05,0.0005659846336057592,3.992147799571573e-05
SER1309,L SER 439,0.0,0.0,0.0,-4.975124378109457e-06,7.035888370015405e-05,4.962733015460865e-06,-0.1138507462686567,0.09775066063036061,0.006894799992290654,0.11388557213930355,0.09777042782971754,0.006896194263031075,0.0,0.0,0.0,2.9850746268529703e-05,0.0005722474481396153,4.036322287315482e-05
VAL1310,L VAL 440,0.0,0.0,0.0,-2.4875621890546182e-05,0.00015574602828356067,1.0985477823719877e-05,44.61580099502485,0.4381760819661484,0.030906557838892054,-44.61573631840794,0.43808368896113536,0.030900040938789862,0.0,0.0,0.0,3.980099502237904e-05,0.0006054544448407576,4.270546382705299e-05
gtp1311,L gtp 441,0.0,0.0,0.0,-0.0005920398009950326,0.0004914556694482245,3.466461018341576e-05,252.5642388059702,1.5205838504993467,0.10725371524951004,-252.5609900497512,1.5196448327985286,0.10718748204766147,0.0,0.0,0.0,0.002656716417910407,0.0012364960782137717,8.721570877944343e-05
Mg+1312,L Mg+ 442,0.0,0.0,0.0,0.0,0.0,0.0,-127.3680199004975,0.8049566346603614,0.05677726332139773,127.3656567164179,0.8044803808391081,0.05674367096691204,0.0,0.0,0.0,-0.0023631840796006893,0.0007995258613239431,5.639420610504129e-05
MET1313,L MET 443,0.0,0.0,0.0,-0.00045273631840796777,0.000497761131871879,3.510936321106434e-05,-68.87645273631841,0.6095191718860216,0.04299216756715687,68.87444278606965,0.6091960022148513,0.04296937293608302,0.0,0.0,0.0,-0.0024626865671644846,0.0009195774209402655,6.486199023027731e-05
ARG1314,L ARG 444,0.0,0.0,0.0,-0.0008358208955224269,0.00037043801928332554,2.6128683284883655e-05,-69.2236218905473,0.5523336077403543,0.03895860887110217,69.22183084577114,0.5519656068025369,0.03893265208629003,0.0,0.0,0.0,-0.002626865671645284,0.0009060738259004991,6.390952007431438e-05
GLU1315,L GLU 445,0.0,0.0,0.0,-0.0007412935323383263,0.0004379240016848928,3.0888777466769254e-05,71.40176119402979,0.579726391715325,0.04089074687939289,-71.39701492537311,0.5790847683478456,0.04084549025646449,0.0,0.0,0.0,0.004004975124379274,0.0011482086954636892,8.098839694360336e-05
ILE1316,L ILE 446,0.0,0.0,0.0,-0.0015024875621890692,0.0004999938119960314,3.52668443247829e-05,-0.1799502487562191,0.08354691542512185,0.005892945051361879,0.18553233830845775,0.08367682560475448,0.005902108208927807,0.0,0.0,0.0,0.004079601990050088,0.0012749526733178125,8.992822785519186e-05
VAL1317,L VAL 447,0.0,0.0,0.0,-0.0019850746268656773,0.0002538776283019246,1.790714720873413e-05,-0.1289751243781095,0.09558187539273062,0.006741825676380538,0.1386666666666666,0.0958773228046779,0.006762664930053916,0.0,0.0,0.0,0.007706467661691468,0.002014476947828295,0.0001420902483398898
HID1318,L HID 448,0.0,0.0,0.0,-0.005288557213930365,0.00050501801156016,3.562122403835858e-05,-0.41705970149253735,0.13280639564527338,0.009367440892637602,0.4269850746268658,0.13421752143746063,0.009466974031732028,0.0,0.0,0.0,0.004636815920397574,0.00722987430035632,0.0005099560140965081
ILE1319,L ILE 449,0.0,0.0,0.0,-0.0065920398009950126,0.0005753963102409058,4.058532648096368e-05,-0.3251293532338311,0.08427001841734265,0.005943948803899597,0.3559601990049752,0.08658914486193038,0.006107527370930767,0.0,0.0,0.0,0.02423880597014958,0.011102538213994002,0.000783112665414322
GLN1320,L GLN 450,0.0,0.0,0.0,-0.013925373134328418,0.0009193351399662586,6.484490104799513e-05,-0.9355771144278592,0.14846566942778605,0.010471960903640082,1.0342537313432834,0.1523904722035338,0.010748795146738415,0.0,0.0,0.0,0.08475124378109476,0.01792737729457337,0.0012644996978570305
ALA1321,L ALA 451,0.0,0.0,0.0,-0.018860696517412897,0.0015710368324115527,0.00011081239420938681,-0.10948258706467662,0.1417127321485567,0.00999564543323283,0.22928358208955238,0.14321543518326077,0.010101637932979423,0.0,0.0,0.0,0.10094029850746278,0.024849325404228115,0.001752736273091599
GLY1322,L GLY 452,0.0,0.0,0.0,-0.04057711442786064,0.004768811781023597,0.00033636604825998276,-1.1698109452736316,0.15619162895247818,0.011016908071544339,1.1361044776119407,0.16450037133394202,0.011602961572750743,0.0,0.0,0.0,-0.07428358208955216,0.04927458023987005,0.0034755609145465057
GLN1323,L GLN 453,0.0,0.0,0.0,-0.5551542288557214,0.31920194499109283,0.02251476924730048,-3.078905472636817,1.0044751883445857,0.07085021703375934,3.613328358208956,0.7765138779369214,0.05477106594561662,-0.08702156417910449,0.11255829425063459,0.007939249937820718,-0.10775290746268706,0.35718655436464053,0.025193997016473808
CYS1324,L CYS 454,0.0,0.0,0.0,-0.09646766169154228,0.014309312244841414,0.0010093010657850649,-1.0025373134328361,0.30626457500213694,0.021602237527055413,0.9585970149253731,0.3246665825763962,0.022900215063605463,0.0,0.0,0.0,-0.14040796019900487,0.09251227018963586,0.006525312419138575
GLY1325,L GLY 455,0.0,0.0,0.0,-0.01850248756218906,0.0017538142600631577,0.00012370451993658397,-0.7015970149253726,0.10489730486625617,0.00739888541027966,0.6931990049751245,0.12035552722801267,0.008489224347462888,0.0,0.0,0.0,-0.026900497512437723,0.03657732285195503,0.0025799654313471
ASN1326,L ASN 456,0.0,0.0,0.0,-0.04219402985074632,0.003968428160968038,0.00027991134051886054,-2.137686567164181,0.28007667086147175,0.019755085189641072,2.3799402985074622,0.2885351689125886,0.02035170164135145,0.0,0.0,0.0,0.200059701492538,0.03736676387776933,0.002635648308000803
GLN1327,L GLN 457,0.0,0.0,0.0,-0.28118905472636807,0.06338929771089612,0.0044711363232736055,0.9917711442786065,0.6594407606292529,0.04651336494283029,-0.3505721393034826,0.6355630214610171,0.04482915907893726,-0.05801709850746269,0.02857012215620962,0.002015181040742706,0.3019928517412926,0.08294699091215846,0.005850629638855396
ILE1328,L ILE 458,0.0,0.0,0.0,-0.03756218905472641,0.005253509907891882,0.00037055401814012475,-0.5490746268656714,0.11360383026873053,0.00801299636247934,0.5779751243781095,0.11841479661689303,0.008352335764651306,0.0,0.0,0.0,-0.008661691542288318,0.01785750605520892,0.0012595713606209983
GLY1329,L GLY 459,0.0,0.0,0.0,-0.007293532338308446,0.0007042217822575606,4.967197467074988e-05,-0.9758009950248757,0.09569931246863789,0.006750109049043582,1.003054726368159,0.09961134418627814,0.007026042491157315,0.0,0.0,0.0,0.019960199004975136,0.007861260134715628,0.0005544905371145641
ALA1330,L ALA 460,0.0,0.0,0.0,-0.012203980099502496,0.0011122046053587272,7.844886423275207e-05,-1.1307860696517416,0.15343184918151284,0.010822248215325774,1.183776119402985,0.15157217424986746,0.010691076859329953,0.0,0.0,0.0,0.040786069651741225,0.009678359970394936,0.0006826588773819421
LYS1331,L LYS 461,0.0,0.0,0.0,-0.026402985074626836,0.0027009839822581434,0.00019051272103900793,-95.46276119402987,1.9762644098377447,0.13939494372564332,95.68387064676612,1.9922287559699583,0.14052098188108392,0.0,0.0,0.0,0.19470646766169236,0.039484594992871054,0.002785028597217396
PHE1332,L PHE 462,0.0,0.0,0.0,-0.008089552238805866,0.0007067128717463566,4.984768257571325e-05,-0.6775223880597016,0.06828904580810939,0.004816737907191695,0.6819104477611937,0.0692942528131596,0.004887639742595946,0.0,0.0,0.0,-0.0037014925373135377,0.00629778826857635,0.00044421173448460407
TRP1333,L TRP 463,0.0,0.0,0.0,-0.008099502487562053,0.0005816854488780996,4.1028928117490835e-05,-1.265258706467662,0.12748006472311116,0.00899175047618168,1.2503034825870643,0.12763662054165786,0.009002793072206588,0.0,0.0,0.0,-0.02305472636815893,0.004595259297330838,0.00032412459991057696
GLU1334,L GLU 464,0.0,0.0,0.0,-0.009870646766169165,0.0009990961485422242,7.047080881954687e-05,90.73411442786072,1.4077841386153735,0.0992974370247627,-90.63821393034823,1.4002071023110156,0.09876299409091466,0.0,0.0,0.0,0.08602985074626725,0.015302557405931104,0.0010793591777698028
VAL1335,L VAL 465,0.0,0.0,0.0,-0.004701492537313432,0.0005557906485082406,3.9202449726049466e-05,-0.6914925373134329,0.07001777453103239,0.004938673029763952,0.7103582089552241,0.07041802011552763,0.004966904176592999,0.0,0.0,0.0,0.014164179104477731,0.004201150096946681,0.0002963262802445266
ILE1336,L ILE 466,0.0,0.0,0.0,-0.0029004975124378605,0.00041134381310641704,2.9013955518516986e-05,-0.821562189054726,0.06408644164851927,0.0045203090652760946,0.827094527363184,0.0648423731300364,0.004573628360913854,0.0,0.0,0.0,0.0026318407960198823,0.0029580451213307942,0.00020864441578425912
SER1337,L SER 467,0.0,0.0,0.0,-0.0019701492537313493,0.00029776025885463976,2.100238931600415e-05,-1.0623482587064672,0.1443857054895161,0.010184182435968093,1.0619004975124382,0.14353857820317148,0.010124430684218356,0.0,0.0,0.0,-0.002417910447761087,0.0022536819209762133,0.00015896246625003558
ASP1338,L ASP 468,0.0,0.0,0.0,-0.00221890547263686,0.00044814798109005705,3.160992137177537e-05,77.70933333333332,0.9628034849243947,0.06791092170248018,-77.69497014925373,0.96001486778586,0.06771422781518283,0.0,0.0,0.0,0.012144278606965894,0.003113776098887419,0.000219628832011553
GLU1339,L GLU 469,0.0,0.0,0.0,-0.0018557213930348408,0.00036525681279555824,2.5763229156783176e-05,76.47366666666666,0.7682318416482758,0.054186896146958825,-76.47549751243783,0.7673307947020417,0.05412334119563792,0.0,0.0,0.0,-0.0036865671641791737,0.0028921352707953233,0.00020399549337255012
HID1340,L HID 470,0.0,0.0,0.0,-0.001358208955223857,0.0004794739822150903,3.381948712736774e-05,-0.13135323383084582,0.09805146177497313,0.006916016869150423,0.12967661691542282,0.09811547618577661,0.006920532097551623,0.0,0.0,0.0,-0.003034825870646675,0.0008544767067134127,6.0270139893359894e-05
GLY1341,L GLY 471,0.0,0.0,0.0,-0.0006368159203979945,0.0004809172526803685,3.3921287576885966e-05,-0.45710945273631864,0.1300002983548008,0.009169514050486847,0.45705970149253733,0.12995880104121507,0.009166587055666088,0.0,0.0,0.0,-0.0006865671641790835,0.0008500913949790692,5.9960823852760645e-05
ILE1342,L ILE 472,0.0,0.0,0.0,-0.0018955223880596154,0.00037856741054223737,2.6702086333290922e-05,0.16135323383084585,0.1089780186973229,0.007686716771311306,-0.1584875621890548,0.10863948822833602,0.007662838673097861,0.0,0.0,0.0,0.0009701492537316452,0.000924570346691767,6.521416405919021e-05
[truncated: 118,973 more chars]
