# Supplementary material for: Detailed Per-residue Energetic Analysis Explains the Driving Force for Microtubule Disassembly
Source: PLoS Comput Biol. 2015 Jun 1;11(6):e1004313. doi: 10.1371/journal.pcbi.1004313 (PMC4452272; doi:10.1371/journal.pcbi.1004313)
Supplement: S3 Dataset — 13 text files with energy contribution per residue in the 13 longitudinal GDP subsystems, plus one text file with the overall residual contributions, per MT ring. (ZIP) [file pcbi.1004313.s003.zip › LongGDP/R12_L12.txt]

| Run on Thu Jan 22 12:57:19 2015
| GB non-polar solvation energies calculated with gbsa=2
idecomp = 2: Per-residue decomp adding 1-4 interactions to EEL and VDW.
Energy Decomposition Analysis (All units kcal/mol): Generalized Born solvent
DELTAS:
Total Energy Decomposition:
Residue,Location,Internal,,,van der Waals,,,Electrostatic,,,Polar Solvation,,,Non-Polar Solv.,,,TOTAL,,
,,Avg.,Std. Dev.,Std. Err. of Mean,Avg.,Std. Dev.,Std. Err. of Mean,Avg.,Std. Dev.,Std. Err. of Mean,Avg.,Std. Dev.,Std. Err. of Mean,Avg.,Std. Dev.,Std. Err. of Mean
MET   1,R MET   1,0.0,0.0,0.0,-1.419597014925373,0.8997040816946174,0.06346023295933845,-209.60620398009948,7.426908358423115,0.5238537249997324,215.92842288557225,8.36654432935948,0.5901305362600325,-0.4993460059701494,0.0793553759297234,0.005597296650684134,4.403275884577119,2.8431832768368683,0.20054268593993685
ARG   2,R ARG   2,0.0,0.0,0.0,-2.4401542288557216,0.8590540100214094,0.060592997975434944,-212.47047761194028,4.659552874022211,0.3286595191552898,210.98165174129346,4.772366037947315,0.3366167462138608,-0.5102852417910443,0.07838296681180074,0.005528708199869366,-4.43926534129353,0.9548155496659573,0.06734749619105007
GLU   3,R GLU   3,0.0,0.0,0.0,-0.18075124378109447,0.05258225312996918,0.0037088661717190816,171.60049253731333,5.144558256348296,0.36286916116444257,-171.94161194029846,5.347721150282083,0.37719916681857674,-2.95880597014925e-05,0.00024997906510697553,1.763216376296363e-05,-0.5219002348258684,0.5100708571194225,0.03597762428464221
CYS   4,R CYS   4,0.0,0.0,0.0,-0.035522388059701454,0.004364117170205181,0.0003078210913097457,-1.4060497512437804,0.6621226814465804,0.04670253305188847,1.4748358208955221,0.6723506014381033,0.047423954904425795,0.0,0.0,0.0,0.03326368159203975,0.03471769767308195,0.002448797584641261
ILE   5,R ILE   5,0.0,0.0,0.0,-0.01636318407960194,0.0015589375802287002,0.00010995897876115255,0.8495174129353233,0.40730086053226316,0.02872878763118662,-0.8519900497512443,0.4088431317371657,0.028837571054470917,0.0,0.0,0.0,-0.018835820895522402,0.013008145570825936,0.0009175238448832516
SER   6,R SER   6,0.0,0.0,0.0,-0.006154228855721392,0.0005473541309243938,3.8607383656961436e-05,-0.20128855721393057,0.3140646641253155,0.022152413393689445,0.2139253731343283,0.31466017269679564,0.02219441732969942,0.0,0.0,0.0,0.006482587064676606,0.006596467113669389,0.00046527891587821253
ILE   7,R ILE   7,0.0,0.0,0.0,-0.005716417910447785,0.0005591207600830563,3.943733768601109e-05,0.6451442786069652,0.22641588573471783,0.015970145236372454,-0.6433631840796019,0.22588246500740616,0.015932520639230716,0.0,0.0,0.0,-0.00393532338308434,0.004100818510689411,0.0002892494357946562
HID   8,R HID   8,0.0,0.0,0.0,-0.0038258706467661696,0.0004511206203595043,3.181959517939874e-05,1.0888606965174132,0.3371220315800033,0.023778754698429924,-1.0927462686567166,0.3353706500781445,0.023655221772026728,0.0,0.0,0.0,-0.007711442786069695,0.004389757233052154,0.0003096296019016908
VAL   9,R VAL   9,0.0,0.0,0.0,-0.0018656716417910447,0.0003552949466936598,2.506057329870873e-05,0.31500000000000006,0.12789275669063582,0.00902085952318104,-0.311636815920398,0.12793932189664792,0.009024143979572257,0.0,0.0,0.0,0.0014975124378108085,0.0014596543518793257,0.00010295607977670061
GLY  10,R GLY  10,0.0,0.0,0.0,-0.0005920398009950105,0.0004914556694482054,3.4664610183414415e-05,1.281308457711442,0.11442303623834424,0.008070778696394562,-1.2798507462686564,0.11447969083584617,0.008074774803591185,0.0,0.0,0.0,0.0008656716417909649,0.0008678134423870941,6.12108406970895e-05
GLN  11,R GLN  11,0.0,0.0,0.0,-0.0008855721393034491,0.0003183302143889675,2.245328211145859e-05,0.6489999999999989,0.38255181419941564,0.02698312449843109,-0.6448358208955219,0.3819946574480509,0.026943825691238973,0.0,0.0,0.0,0.0032786069651739827,0.001129429940193178,7.96638456734697e-05
ALA  12,R ALA  12,0.0,0.0,0.0,-0.0008606965174129709,0.0003462629381354421,2.4423504534815114e-05,0.49250746268656703,0.15292306521469148,0.010786361361284115,-0.48815920398009943,0.1527989428715068,0.010777606446224573,0.0,0.0,0.0,0.003487562189054697,0.001304830111266273,9.203561984219527e-05
GLY  13,R GLY  13,0.0,0.0,0.0,-0.0009353233830845757,0.00024595437003598265,1.7348283660614373e-05,0.8937960199004975,0.12074418162832586,0.008516637915197394,-0.8880099502487562,0.12052265904708036,0.008501012917047876,0.0,0.0,0.0,0.004850746268656781,0.0013073127427139087,9.221073116293352e-05
VAL  14,R VAL  14,0.0,0.0,0.0,-0.0012636815920397287,0.00044062865324344424,3.107954887869419e-05,0.9982288557213933,0.1732181707839438,0.01221786773495007,-0.9952089552238808,0.17246217010929846,0.012164543558805346,0.0,0.0,0.0,0.0017562189054730515,0.001610065859362296,0.0001135652895144802
GLN  15,R GLN  15,0.0,0.0,0.0,-0.0012537313432836959,0.0004351456637943925,3.069280862172543e-05,1.3232238805970147,0.3772588546473327,0.02660978791693323,-1.3182039800995031,0.3762656693275466,0.026539734025828605,0.0,0.0,0.0,0.0037661691542287745,0.0017335006859250952,0.00012227171089051388
ILE  16,R ILE  16,0.0,0.0,0.0,-0.0026965174129353403,0.00045976179312033627,3.2429096511671705e-05,0.34420895522388034,0.2003212745919229,0.014129573279661923,-0.3373333333333333,0.2006242083311253,0.014150940578146129,0.0,0.0,0.0,0.004179104477611816,0.0025969291459500186,0.00018317325877912594
GLY  17,R GLY  17,0.0,0.0,0.0,-0.0011840796019900177,0.0003875490964010223,2.7335605607642236e-05,0.9725373134328362,0.13413114489406328,0.009460881500112194,-0.9696815920398009,0.13356247018621023,0.009420770278908813,0.0,0.0,0.0,0.0016716417910448058,0.0016395733552084265,0.00011564658779748359
ASN  18,R ASN  18,0.0,0.0,0.0,-0.0013681592039800489,0.0004823048874984115,3.40191637904179e-05,1.5830746268656708,0.4012187644146204,0.028299789648005627,-1.5798855721393035,0.3999691180128488,0.02821164638691932,0.0,0.0,0.0,0.0018208955223882701,0.001662510597439123,0.00011726445612221443
ALA  19,R ALA  19,0.0,0.0,0.0,-0.0014179104477612036,0.0004932152728912818,3.478872304083678e-05,0.43152736318407964,0.1627884214149727,0.011482209935759295,-0.4257412935323386,0.16245683004471434,0.011458821283832467,0.0,0.0,0.0,0.00436815920398018,0.001725945150119636,0.00012173878448492954
CYS  20,R CYS  20,0.0,0.0,0.0,-0.0033383084577114307,0.00048353499760471713,3.4105929067468506e-05,1.0093731343283587,0.3257204873739906,0.02297455177645702,-0.997592039800995,0.32425586104066395,0.022871245000148716,0.0,0.0,0.0,0.008442786069651879,0.004176213167083407,0.00029456736482932325
TRP  21,R TRP  21,0.0,0.0,0.0,-0.008368159203980048,0.0006179577136407861,4.358737641025316e-05,1.129686567164179,0.25109627550165525,0.01771096570835153,-1.1417960199004975,0.24993832708758926,0.017629290324626342,0.0,0.0,0.0,-0.020477611940298283,0.005232005053918742,0.0003690371826931614
GLU  22,R GLU  22,0.0,0.0,0.0,-0.0024875621890546834,0.0004998452769196591,3.525636746829086e-05,99.43913930348262,0.8366190788367603,0.05901055994011679,-99.38824875621889,0.8341483146077152,0.05883628566843906,0.0,0.0,0.0,0.04840298507462778,0.003232575339903271,0.00022800828439333904
LEU  23,R LEU  23,0.0,0.0,0.0,-0.00431343283582086,0.0004848640951468829,3.419967637991001e-05,0.7534527363184076,0.18262295389280325,0.012881229988343571,-0.7406766169154237,0.18268271682173307,0.012885445340334721,0.0,0.0,0.0,0.008462686567164358,0.0037069050461482215,0.0002614649222704763
TYR  24,R TYR  24,0.0,0.0,0.0,-0.012149253731343302,0.000783925534778904,5.52938439115907e-05,1.556532338308456,0.4046712813743593,0.028543311418128558,-1.5523582089552248,0.4026517834941473,0.02840086702052423,0.0,0.0,0.0,-0.00797512437810931,0.006617809388607198,0.00046678428388419575
CYS  25,R CYS  25,0.0,0.0,0.0,-0.003980099502487614,0.000434348588770492,3.063658728436357e-05,1.6832537313432838,0.28665264971835475,0.020218918975309197,-1.6851890547263688,0.28572117724099416,0.020153217972489274,0.0,0.0,0.0,-0.005915422885572312,0.0043305935784330694,0.0003054565194613164
LEU  26,R LEU  26,0.0,0.0,0.0,-0.004313432835820916,0.00047449229920659166,3.3468106300403564e-05,0.7191243781094526,0.18618636534273605,0.013132573652714613,-0.7108507462686569,0.1855333514209572,0.013086513602032479,0.0,0.0,0.0,0.003960199004974944,0.002424667584581495,0.00017102286506990143
GLU  27,R GLU  27,0.0,0.0,0.0,-0.01188557213930347,0.0007608850541912009,5.366869371460955e-05,127.06669651741298,1.4012305723363832,0.09883518410045022,-126.9080547263681,1.3937999856548906,0.09831107092654542,0.0,0.0,0.0,0.14675621890547288,0.016810482208178573,0.0011857199926007724
HIP  28,R HIP  28,0.0,0.0,0.0,-0.019930348258706505,0.0015629810712113233,0.00011024418462488824,-133.87477114427864,1.4373429561164766,0.10138235525819943,133.77098507462688,1.4317822295991782,0.10099013185120292,0.0,0.0,0.0,-0.12371641791044873,0.01580018826968742,0.0011144593525764474
GLY  29,R GLY  29,0.0,0.0,0.0,-0.0027313432835820886,0.0004962172194942022,3.500046402837793e-05,-0.4430348258706469,0.23010426747789076,0.016230303625588447,0.4460597014925374,0.22909346854778306,0.016159007366201846,0.0,0.0,0.0,0.000293532338308572,0.0015986337326426776,0.00011275892946831791
ILE  30,R ILE  30,0.0,0.0,0.0,-0.00607462686567164,0.0006612237900830239,4.66391301436467e-05,-0.9422139303482581,0.17899114462927435,0.012625061914177095,0.9428009950248757,0.17887859692210248,0.012617123410994233,0.0,0.0,0.0,-0.00548756218905492,0.0012221400882819135,8.62031153234688e-05
GLN  31,R GLN  31,0.0,0.0,0.0,-0.00248258706467662,0.000499696697691129,3.524588749754572e-05,0.40713432835820884,0.939717490555217,0.06628256121087661,-0.403776119402985,0.9376091297687629,0.06613384890713925,0.0,0.0,0.0,0.0008756218905469551,0.0024412403535904723,0.00017219181806621338
PRO  32,R PRO  32,0.0,0.0,0.0,-0.0013034825870646978,0.00045976179312032434,3.2429096511670865e-05,0.25745273631840765,0.25314171007181885,0.017855239539010578,-0.25752736318407965,0.252534890939457,0.017812437817547527,0.0,0.0,0.0,-0.0013781094527366682,0.0010300550185564834,7.265447914319627e-05
ASP  33,R ASP  33,0.0,0.0,0.0,-0.0013233830845771001,0.0004677675332753411,3.299377788367528e-05,99.09708955223877,1.2003730771426357,0.08466778873572531,-99.05410447761189,1.1978196294572836,0.08448768242270657,0.0,0.0,0.0,0.04166169154228443,0.0026775230114800294,0.000188857911750795
GLY  34,R GLY  34,0.0,0.0,0.0,-0.0013830845771144087,0.0004861386467783609,3.428957632045486e-05,1.0029751243781109,0.13563352136370824,0.009566850965735512,-0.9974925373134328,0.1347515170131428,0.00950463917555156,0.0,0.0,0.0,0.0040995024875621665,0.0013044316927453806,9.200751756649643e-05
GLN  35,R GLN  35,0.0,0.0,0.0,-0.0029601990049751155,0.0004767301146225618,3.3625949629679096e-05,0.9270099502487562,1.3189694340886744,0.09303293077859429,-0.918925373134328,1.3160891898442375,0.09282977401355273,0.0,0.0,0.0,0.005124378109453838,0.0034740620605158124,0.00024504144436055165
MET  36,R MET  36,0.0,0.0,0.0,-0.006990049751243798,0.0016541521696960015,0.00011667489808580627,-2.0953681592039803,0.7427691791623584,0.05239089841170592,2.1007014925373144,0.7404569924441664,0.0522278093352336,0.0,0.0,0.0,-0.001656716417910325,0.003590557983242293,0.00025325843319660415
PRO  37,R PRO  37,0.0,0.0,0.0,-0.0055124378109453025,0.0012098659632858663,8.533736529802256e-05,-1.544159203980099,0.4527921277722269,0.03193749422194265,1.5422388059701488,0.4501088676342111,0.03174823164448689,0.0,0.0,0.0,-0.007432835820895711,0.0033497183987842034,0.00023627091869433216
SER  38,R SER  38,0.0,0.0,0.0,-0.00469651741293534,0.002496253473492963,0.0001760721443600059,0.3932835820895524,1.34800088732093,0.09508065160453183,-0.3807512437810947,1.34857385433943,0.09512106558198488,0.0,0.0,0.0,0.007835820895522285,0.007424439302263704,0.0005236795712059974
ASP  39,R ASP  39,0.0,0.0,0.0,-0.003069651741293522,0.0010674395729501273,7.529138229743467e-05,103.74898009950253,3.390172629425752,0.23912434011692707,-103.69227860696509,3.3771040630624602,0.23820255451793654,0.0,0.0,0.0,0.05363184079601948,0.012767877178930524,0.0009005766191979692
LYS  40,R LYS  40,0.0,0.0,0.0,-0.004810945273631844,0.0016189424722170664,0.00011419139751055883,-102.68855223880601,4.71525058381441,0.332588132696819,102.66102487562186,4.716008143582102,0.33264156684290824,0.0,0.0,0.0,-0.032338308457709714,0.005379616506367721,0.0003794488917767021
THR  41,R THR  41,0.0,0.0,0.0,-0.00872139303482587,0.002784461156148682,0.00019640074690180365,1.2275223880597008,0.5671992821030181,0.04000715269495081,-1.1912786069651737,0.5676532400903964,0.04003917242256894,0.0,0.0,0.0,0.027522388059701235,0.00986983677064928,0.0006961646095417455
ILE  42,R ILE  42,0.0,0.0,0.0,-0.01656218905472638,0.00858538403850616,0.0006055662992022707,1.5265373134328353,0.7635318691936673,0.0538553856504074,-1.4894427860696513,0.7583269211648653,0.05348825692311866,0.0,0.0,0.0,0.020532338308457777,0.015051163126075436,0.0010616271924549904
GLY  43,R GLY  43,0.0,0.0,0.0,-0.010796019900497514,0.008011383945113481,0.0005650794542645755,-0.6972338308457706,1.607107518856139,0.11335662426385672,0.7334776119402983,1.6047612059449028,0.11319112811131943,0.0,0.0,0.0,0.025447761194029816,0.01580662080132582,0.001114913068375449
GLY  44,R GLY  44,0.0,0.0,0.0,-0.01914427860696516,0.012293025956458384,0.0008670831964023872,-0.2441840796019895,1.3425884485701876,0.0946988876101379,0.3104776119402986,1.323674987819658,0.09336483494802793,0.0,0.0,0.0,0.04714925373134338,0.02806278695854875,0.0019793963749986207
GLY  45,R GLY  45,0.0,0.0,0.0,-0.019422885572139312,0.007746947633979646,0.0005464275549913684,-1.663139303482587,0.9986863762498093,0.07044190571055135,1.7085373134328352,1.0050618455022176,0.0708915966391741,0.0,0.0,0.0,0.025975124378109483,0.012879246992506362,0.00090843204017244
ASP  46,R ASP  46,0.0,0.0,0.0,-0.03984079601990051,0.007716012127222639,0.0005442455325848266,135.0314228855722,2.7630020527582273,0.1948871384521323,-134.5565422885572,2.7141955881989395,0.19144459587188714,0.0,0.0,0.0,0.4350398009950261,0.052954391414782434,0.0037351147824876987
ASP  47,R ASP  47,0.0,0.0,0.0,-0.0775522388059702,0.023552175749809806,0.0016612423909059541,150.8249054726367,4.388196666756596,0.30951952804220795,-150.06780597014932,4.253602463506823,0.3000259849239871,-0.000221802985074627,0.0031367678966737465,0.00022125054838848237,0.6793254606965189,0.13985366433711205,0.009864516900194197
SER  48,R SER  48,0.0,0.0,0.0,-0.20234825870646772,0.045733253297429964,0.003225774971229301,-0.2242985074626864,1.3501770477041248,0.095234146123101,0.6619253731343285,1.3298471424534202,0.09380018516916047,-0.01634829850746268,0.02668534479072453,0.0018822390955812631,0.2189303084577114,0.07545574946490284,0.005322238207639399
PHE  49,R PHE  49,0.0,0.0,0.0,-0.061393034825870656,0.006048703758491786,0.00042664266776796064,-0.7803631840796021,0.46494379100472105,0.032794606460585636,0.7469850746268661,0.4720187878629835,0.033293638262204515,0.0,0.0,0.0,-0.09477114427860715,0.03414612094085612,0.002408481670421034
ASN  50,R ASN  50,0.0,0.0,0.0,-0.1054029850746268,0.02211912099242224,0.0015601625018650915,1.3611442786069636,1.1812963003975516,0.08332221665153948,-0.963875621890547,1.1894055957062128,0.08389420224090616,-0.00043740895522387995,0.00245785165490754,0.00017336348892198338,0.2914282626865662,0.06104093057251987,0.004305495276725597
THR  51,R THR  51,0.0,0.0,0.0,-0.15141293532338307,0.025981884845794057,0.001832620856772379,-3.998965174129351,0.8234850186260873,0.05808415476131468,4.184646766169154,0.8444231447356079,0.059561016306879155,-0.00013791044776119372,0.0006134448725695634,4.32690651437878e-05,0.03413074626865656,0.0667068032401529,0.004705135121338399
PHE  52,R PHE  52,0.0,0.0,0.0,-0.03967164179104481,0.003933734922290945,0.0002774642681387782,-1.7113532338308448,0.2985658916282514,0.02105921427049005,1.6078009950248762,0.30018833259119687,0.021173652432510348,0.0,0.0,0.0,-0.1432238805970148,0.038044941045687126,0.002683483237217425
PHE  53,R PHE  53,0.0,0.0,0.0,-0.017656716417910508,0.0013220544709122478,9.325053249842127e-05,2.6431492537313424,0.2956423777713114,0.0208530055023006,-2.6287412935323387,0.30248233818151826,0.02133545911109918,0.0,0.0,0.0,-0.0032487562189056074,0.014300534413883499,0.0010086819253267735
SER  54,R SER  54,0.0,0.0,0.0,-0.0077014925373134506,0.0007664921461719212,5.4064187489241244e-05,0.11861194029850773,1.0542070603190739,0.07435803282032395,-0.11244776119402998,1.058199648472502,0.07463964827531891,0.0,0.0,0.0,-0.0015373134328359312,0.00876616350709377,0.0006183174997628224
GLU  55,R GLU  55,0.0,0.0,0.0,-0.009870646766169158,0.0016186672484780876,0.00011417198472479193,129.68647761194038,4.8542374206506915,0.34239150829927156,-129.45767661691545,4.806505318110648,0.3390247453730382,0.0,0.0,0.0,0.21893034825870658,0.04741397157878401,0.003344323698353948
THR  56,R THR  56,0.0,0.0,0.0,-0.0029253731343283676,0.00042250495016044883,2.9801201427422815e-05,1.3723333333333345,0.7960821436486002,0.0561513049885855,-1.364761194029851,0.7940704523341838,0.05600941122367706,0.0,0.0,0.0,0.004646766169154327,0.0024084432721314126,0.00016987849030420288
GLY  57,R GLY  57,0.0,0.0,0.0,-0.0011293532338308456,0.000350101733049934,2.4694272251126826e-05,0.2516169154228858,0.44239973989947395,0.031204471699507814,-0.2507711442786069,0.44078559150091334,0.031090618449880824,0.0,0.0,0.0,-0.0002835820895523114,0.0016969915154355386,0.00011969655255616959
ALA  58,R ALA  58,0.0,0.0,0.0,-0.0012885572139303427,0.0004530915450757268,3.195861349017624e-05,-0.33056218905472623,0.27858363761615085,0.019649774744249247,0.3308457711442786,0.2775115991382093,0.019574158980204467,0.0,0.0,0.0,-0.0010049751243782175,0.0013327020113746962,9.400155209690777e-05
GLY  59,R GLY  59,0.0,0.0,0.0,-0.0017412935323383133,0.0005113014497781559,3.6064423598316755e-05,0.15450746268656715,0.6610772763960305,0.04662879586496829,-0.14633830845771137,0.6568296802299433,0.04632919353159955,0.0,0.0,0.0,0.00642786069651739,0.004360156542501718,0.00030754173017107707
LYS  60,R LYS  60,0.0,0.0,0.0,-0.0033731343283581873,0.0005509599283544907,3.886171699786074e-05,-99.9050696517413,1.6149303683582865,0.11390840552384285,99.86410447761193,1.61188631626211,0.11369369464379453,0.0,0.0,0.0,-0.04433830845771112,0.0037008772826283777,0.0002610397566132609
HIE  61,R HIE  61,0.0,0.0,0.0,-0.00900497512437812,0.0009696771398769471,6.839575194105094e-05,-2.232313432835822,1.0302927402518052,0.07267124673875523,2.2564029850746277,1.026215673602437,0.07238367263008572,0.0,0.0,0.0,0.015084577114427697,0.006402565635096138,0.00045160216009619824
VAL  62,R VAL  62,0.0,0.0,0.0,-0.0042089552238805525,0.000474335778569286,3.345706618587207e-05,1.8780597014925382,0.1143609821865506,0.008066401741056672,-1.8637213930348262,0.11390186048062342,0.008034017792814546,0.0,0.0,0.0,0.010129353233830981,0.0036218222069985557,0.0002554636415125744
PRO  63,R PRO  63,0.0,0.0,0.0,-0.004303482587064693,0.0004704584521181523,3.31835806645161e-05,-0.9105870646766169,0.1667644199851271,0.011762655251771139,0.9163880597014926,0.16557945487689368,0.011679074257367356,0.0,0.0,0.0,0.0014975124378111052,0.00478089520761155,0.000337218347456819
ARG  64,R ARG  64,0.0,0.0,0.0,-0.025293532338308434,0.0021850710019997574,0.00015412302516002832,-141.74122388059703,1.6958377740357307,0.11961517391235069,141.82314925373132,1.7107153714787862,0.12066455872544751,0.0,0.0,0.0,0.05663184079601839,0.04888623997405116,0.003448169504150834
ALA  65,R ALA  65,0.0,0.0,0.0,-0.0029999999999999953,0.00038633370464312324,2.7249878482843757e-05,-0.02139800995024886,0.1722356097607911,0.01214856322395064,0.020940298507462703,0.17187174559317256,0.012122898224410861,0.0,0.0,0.0,-0.003457711442786213,0.0027042352513870337,0.00019074204788161185
VAL  66,R VAL  66,0.0,0.0,0.0,-0.002761194029850765,0.0004378674771281154,3.0884790531938126e-05,0.9554477611940302,0.15300001140526887,0.010791788727102193,-0.9507512437810945,0.15250912316221105,0.010757164140090456,0.0,0.0,0.0,0.0019353233830847285,0.002261685194782678,0.0001595269736592262
PHE  67,R PHE  67,0.0,0.0,0.0,-0.0025422885572140017,0.0004982084683430025,3.51409158929364e-05,-0.15879104477611933,0.1953379164712941,0.013778074299398035,0.15473134328358215,0.19440488974535092,0.013712263668335743,0.0,0.0,0.0,-0.006601990049751359,0.0019033346019200583,0.00013425087169762834
VAL  68,R VAL  68,0.0,0.0,0.0,-0.0012388059701493107,0.00042635393603240634,3.0072687958451507e-05,0.38008457711442784,0.13408717670293624,0.009457780223027325,-0.37868159203980106,0.13398681196502102,0.009450701040239795,0.0,0.0,0.0,0.00016417910447747325,0.0009292967692478559,6.554754020205346e-05
ASP  69,R ASP  69,0.0,0.0,0.0,-0.0007164179104477696,0.00045073638419527263,3.1792493250009233e-05,88.83132338308457,0.6615331731707408,0.04666095234410089,-88.8073880597015,0.6606254903230425,0.04659692933237949,0.0,0.0,0.0,0.023218905472634138,0.0012101727996411725,8.535900786582269e-05
LEU  70,R LEU  70,0.0,0.0,0.0,-0.0006517412935323262,0.00047641849233328747,3.360396948812475e-05,-0.5681194029850746,0.12979369650863135,0.009154941479844457,0.5672985074626866,0.12964828214229895,0.009144684741266916,0.0,0.0,0.0,-0.0014726368159202181,0.000772987685946391,5.452234753949699e-05
GLU  71,R GLU  71,0.0,0.0,0.0,-0.00040796019900493294,0.0004914556694481671,3.466461018341171e-05,81.07662189054729,0.5192848376417691,0.03662752836124659,-81.06217412935322,0.5186848797751631,0.03658521059615554,0.0,0.0,0.0,0.014039800995026303,0.001016484998131683,7.16973237018218e-05
PRO  72,R PRO  72,0.0,0.0,0.0,-0.0003830845771144122,0.0004861386467783323,3.428957632045284e-05,0.6382786069651744,0.15170310750251592,0.010700312178902523,-0.637681592039801,0.15150261679250832,0.0106861706545701,0.0,0.0,0.0,0.00021393034825880884,0.0007911229974779055,5.580151378759535e-05
THR  73,R THR  73,0.0,0.0,0.0,-0.0002935323383084707,0.00045538017598007634,3.212004106764638e-05,-0.22158706467661668,0.17034876028661,0.012015475123510765,0.22145771144278603,0.1701676067318108,0.012002697536943285,0.0,0.0,0.0,-0.0004228855721392568,0.0007696181335463195,5.4284677638217367e-05
VAL  74,R VAL  74,0.0,0.0,0.0,-0.000666666666666685,0.0004714045207910437,3.325031120358861e-05,0.1016567164179105,0.16224263681646203,0.01144371325838303,-0.10050746268656717,0.16202263583037627,0.011428195585281013,0.0,0.0,0.0,0.0004825870646766476,0.0007602992822820187,5.362737654980607e-05
ILE  75,R ILE  75,0.0,0.0,0.0,-0.0007661691542288398,0.00042326585184383455,2.985487129407037e-05,0.5418457711442788,0.10813199550672258,0.007627042896470842,-0.5408606965174129,0.10797784228898683,0.007616169766840801,0.0,0.0,0.0,0.0002189054726366681,0.0007342649866815273,5.179105892342873e-05
ASP  76,R ASP  76,0.0,0.0,0.0,-0.0003184079601990108,0.0004658587029142224,3.2859139371011997e-05,82.84580597014926,0.7504442910657695,0.052932259064935434,-82.82927860696522,0.7495571906587648,0.05286968782664472,0.0,0.0,0.0,0.016208955223882767,0.001211930495266699,8.548298615617058e-05
GLU  77,R GLU  77,0.0,0.0,0.0,-0.0007114427860696386,0.0004530915450757107,3.19586134901751e-05,85.63498009950253,1.3444425279793437,0.0948296642884081,-85.61446766169156,1.34257027950804,0.09469760606330489,0.0,0.0,0.0,0.01980099502487444,0.002000049503110703,0.00014107261485193023
VAL  78,R VAL  78,0.0,0.0,0.0,-0.0009104477611940362,0.0003024613761904579,2.133398056624977e-05,0.06727860696517411,0.1878371581983966,0.0132490116030577,-0.06653233830845776,0.18752252322168617,0.013226818962915853,0.0,0.0,0.0,-0.0001641791044777784,0.0007967036864115422,5.619514523487648e-05
ARG  79,R ARG  79,0.0,0.0,0.0,-0.0007512437810945142,0.00043229221883040814,3.0491542132181415e-05,-86.17968159203981,1.1352915106013557,0.08007728897241516,86.15826865671646,1.1337527117494322,0.0799687504700259,0.0,0.0,0.0,-0.02216417910447513,0.0017641849971678255,0.00012443601533158394
THR  80,R THR  80,0.0,0.0,0.0,-0.0004477611940298543,0.0004972636193718745,3.507427138499304e-05,-0.4320099502487562,0.6870046165671485,0.048457569437025554,0.4313582089552238,0.6859160567157426,0.04838078834514667,0.0,0.0,0.0,-0.0010995024875623354,0.0013120375522640215,9.25439935331274e-05
GLY  81,R GLY  81,0.0,0.0,0.0,-0.00039303482587064987,0.0004884244583592031,3.445080503817744e-05,-0.25773631840796024,0.34132228263222386,0.02407501756494885,0.2572736318407959,0.3407743300647635,0.024036367970833184,0.0,0.0,0.0,-0.000855721393034752,0.0010143642971601433,7.154774098853954e-05
THR  82,R THR  82,0.0,0.0,0.0,-0.0007661691542288479,0.0004232658518438394,2.985487129407071e-05,-0.425721393034826,0.5490544853207158,0.03872731740884659,0.4252338308457713,0.5481129364412769,0.03866090567142372,0.0,0.0,0.0,-0.0012537313432836057,0.0012095385853762729,8.531427384069649e-05
TYR  83,R TYR  83,0.0,0.0,0.0,-0.0022935323383084603,0.0004553801759800512,3.21200410676446e-05,0.44052238805970134,0.5800558994732321,0.040913988564636,-0.4403681592039802,0.578716123864706,0.040819488079465185,0.0,0.0,0.0,-0.002139303482587095,0.0016147632059779116,0.00011389661479862945
ARG  84,R ARG  84,0.0,0.0,0.0,-0.0009800995024875547,0.00022216033394790557,1.566998175678373e-05,-85.77246766169151,0.9582339685658784,0.06758861286947282,85.75237810945272,0.956900285056744,0.06749454208786174,0.0,0.0,0.0,-0.02106965174129049,0.0015501963856030326,0.0001093424224304944
GLN  85,R GLN  85,0.0,0.0,0.0,-0.0010597014925373188,0.00023693295322966914,1.6711961981297744e-05,0.5716318407960203,0.8007087928369847,0.056477643660699774,-0.5701094527363181,0.7994320234762939,0.05638758729359719,0.0,0.0,0.0,0.00046268656716479757,0.0014454769896571323,0.00010195608574791426
LEU  86,R LEU  86,0.0,0.0,0.0,-0.0025124378109452707,0.0004998452769196701,3.525636746829163e-05,0.727850746268657,0.1604781028814134,0.011319252630871003,-0.7230945273631836,0.16010325032950085,0.01129281257046251,0.0,0.0,0.0,0.002243781094527448,0.0011264674815129117,7.945488994924089e-05
PHE  87,R PHE  87,0.0,0.0,0.0,-0.0022736318407960083,0.00044582222521830046,3.1445875201005284e-05,-1.0155920398009954,0.14820750793826584,0.010453751596158422,1.0122636815920398,0.1478166308054155,0.010426181248958883,0.0,0.0,0.0,-0.005601990049751719,0.0012301340864097655,8.676696847673502e-05
HIE  88,R HIE  88,0.0,0.0,0.0,-0.0015522388059701197,0.0004972636193718706,3.507427138499276e-05,0.77963184079602,0.4583385784750197,0.03232871069062172,-0.7780348258706468,0.45736935853907235,0.0322603471873594,0.0,0.0,0.0,4.47761194033933e-05,0.001286355906054099,9.073254987690737e-05
PRO  89,R PRO  89,0.0,0.0,0.0,-0.0007761194029850847,0.0004168429863811672,2.9401837294536166e-05,0.20913432835820903,0.17058589953472503,0.012032201636411359,-0.20899502487562194,0.17018197744733407,0.012003711169062393,0.0,0.0,0.0,-0.0006368159203981563,0.0007742354989962899,5.4610361485912723e-05
GLU  90,R GLU  90,0.0,0.0,0.0,-0.0010845771144278747,0.00029559106024901617,2.0849385843363834e-05,94.38414427860694,1.967251666282443,0.13875923381028435,-94.34915422885571,1.9635842420734968,0.13850055365155695,0.0,0.0,0.0,0.03390547263681563,0.0037171138298924032,0.000262184994356197
GLN  91,R GLN  91,0.0,0.0,0.0,-0.0022487562189054946,0.00043229221883039605,3.0491542132180565e-05,-0.7557014925373127,0.28391619961836123,0.020025904667204573,0.7595124378109451,0.28333634372622823,0.019985004786069994,0.0,0.0,0.0,0.0015621890547265099,0.001761208083818367,0.00012422604005360078
LEU  92,R LEU  92,0.0,0.0,0.0,-0.0011890547263681355,0.0003915520869642078,2.7617954792048857e-05,-0.27749253731343276,0.27311773051273613,0.019264239383040855,0.2768855721393035,0.27268158282643956,0.019233475897201237,0.0,0.0,0.0,-0.001796019900497507,0.0008541290286682865,6.024561657487389e-05
ILE  93,R ILE  93,0.0,0.0,0.0,-0.0011243781094527352,0.0003300124169507554,2.327728114751151e-05,0.11620895522388054,0.14662395167020312,0.010342056149044076,-0.11587562189054723,0.14641184144786773,0.010327095047503771,0.0,0.0,0.0,-0.0007910447761194507,0.0007096487835577119,5.0054765828181936e-05
THR  94,R THR  94,0.0,0.0,0.0,-0.0005373134328358159,0.0004986057638355193,3.5168938956321114e-05,-0.2534875621890551,0.17182833355840949,0.012119836175571299,0.25329850746268656,0.17165237475481182,0.012107424998502364,0.0,0.0,0.0,-0.0007263681592044083,0.0007396054103143357,5.216774336305164e-05
GLY  95,R GLY  95,0.0,0.0,0.0,-0.0002338308457711362,0.00042326585184383026,2.9854871294070068e-05,-0.07276616915422879,0.1308372581079458,0.009228548639739941,0.07273134328358205,0.13066480401258918,0.009216384665730276,0.0,0.0,0.0,-0.00026865671641786317,0.0007312925152446542,5.1581396953802395e-05
LYS  96,R LYS  96,0.0,0.0,0.0,-0.0002487562189054712,0.0004322922188304147,3.049154213218188e-05,-75.83862686567164,0.47190165206859824,0.03328537614030154,75.82927860696518,0.4715458034650781,0.033260276515061304,0.0,0.0,0.0,-0.00959701492537173,0.0008415757813758298,5.9360178780621574e-05
GLU  97,R GLU  97,0.0,0.0,0.0,-0.000353233830845777,0.0004779745721184336,3.3713726893562656e-05,76.30100497512439,0.4137291576529191,0.029182204750335734,-76.2914776119403,0.4133654987699474,0.029156554230458518,0.0,0.0,0.0,0.009174129353234084,0.0008664718666572747,6.111621324115247e-05
ASP  98,R ASP  98,0.0,0.0,0.0,-0.0003184079601990163,0.00046585870291423044,3.2859139371012566e-05,78.83816417910445,0.4611742398642725,0.03252872282351862,-78.82657711442783,0.4607638318419543,0.03249977487359309,0.0,0.0,0.0,0.01126865671641968,0.000885180750894443,6.243583618858174e-05
ALA  99,R ALA  99,0.0,0.0,0.0,-0.000243781094527354,0.0004293621693610072,3.0284872377432337e-05,-0.607950248756219,0.203932989463403,0.014384324004694901,0.6074378109452735,0.20377066751250528,0.01437287469705257,0.0,0.0,0.0,-0.00075621890547268,0.00072295250894501,5.099313826583368e-05
ALA 100,R ALA 100,0.0,0.0,0.0,-0.0002189054726368382,0.00041350437323745806,2.9166349680139853e-05,-0.5414228855721395,0.1813458400545933,0.012791149323670198,0.5411641791044773,0.18120505388284386,0.012781219032768498,0.0,0.0,0.0,-0.00047761194029861395,0.0007198301821963994,5.0772906317492634e-05
ASN 101,R ASN 101,0.0,0.0,0.0,-0.0003830845771144453,0.0004861386467783745,3.428957632045581e-05,-0.5385273631840799,0.19821562332686676,0.013981052090828477,0.538945273631841,0.19810819695697016,0.01397347481892506,0.0,0.0,0.0,3.4825870646755706e-05,0.0008544767067135607,6.027013989337033e-05
ASN 102,R ASN 102,0.0,0.0,0.0,-0.00042786069651739233,0.0004947685528537794,3.489828296201165e-05,1.3380547263681593,0.13604108243284996,0.009595598107066889,-1.336029850746269,0.1358342167213992,0.009581006924802562,0.0,0.0,0.0,0.0015970149253737957,0.0008175871823685736,5.7668153466585764e-05
TYR 103,R TYR 103,0.0,0.0,0.0,-0.0014676616915421778,0.0004989531378858143,3.519344083266498e-05,0.7519502487562191,0.11517279906391463,0.008123662888589546,-0.7524577114427862,0.11507695652527893,0.0081169026771456,0.0,0.0,0.0,-0.001975124378109018,0.0009896871757902204,6.980715105151098e-05
ALA 104,R ALA 104,0.0,0.0,0.0,-0.0003084577114427941,0.00046185663543384987,3.257685529584689e-05,0.6860995024875621,0.10765048497417533,0.007593079762158648,-0.6852935323383089,0.10755476868380337,0.007586328455580636,0.0,0.0,0.0,0.0004975124378108639,0.0007604945897173106,5.3641152474128846e-05
ARG 105,R ARG 105,0.0,0.0,0.0,-0.0005472636815920679,0.0004977611318718962,3.510936321106556e-05,-77.28264179104478,0.6934415728589407,0.04891159732701446,77.27337313432835,0.6929357512052646,0.04887591941843178,0.0,0.0,0.0,-0.00981592039801143,0.000992982979535165,7.003961912373367e-05
GLY 106,R GLY 106,0.0,0.0,0.0,-0.00041791044776117673,0.0004932152728912717,3.4788723040836066e-05,0.3084477611940297,0.14877469194271425,0.010493757671250702,-0.30706467661691556,0.14862357136803322,0.010483098447768973,0.0,0.0,0.0,0.0009651741293531881,0.0008427514134093521,5.9443101470692356e-05
HIP 107,R HIP 107,0.0,0.0,0.0,-0.001303482587064754,0.0004597617931203349,3.242909651167161e-05,-93.13514925373131,1.4178974721086506,0.10001077656888258,93.10983582089553,1.4166099495500666,0.09991996172968096,0.0,0.0,0.0,-0.02661691542288936,0.0021734518565956983,0.00015330347383295067
TYR 108,R TYR 108,0.0,0.0,0.0,-0.0009004975124378454,0.0003309112268321601,2.3340678308445426e-05,0.8646467661691533,0.3274831803846074,0.023098882555171334,-0.8638955223880594,0.32706564227699214,0.0230694316878053,0.0,0.0,0.0,-0.00014925373134337815,0.0008027390549528054,5.662084730894357e-05
THR 109,R THR 109,0.0,0.0,0.0,-0.0002935323383084574,0.0004553801759800558,3.212004106764493e-05,0.5332139303482585,0.23941726311107409,0.01688719168962606,-0.532557213930348,0.23917095191307006,0.01686981823726116,0.0,0.0,0.0,0.00036318407960189426,0.0008179806533158404,5.7695906767348e-05
ILE 110,R ILE 110,0.0,0.0,0.0,-0.0004577114427860568,0.000498208468343072,3.514091589294131e-05,0.1837810945273631,0.18525521414781082,0.013066895311410413,-0.18312935323383087,0.18500714840049612,0.013049398102679102,0.0,0.0,0.0,0.00019402985074618763,0.0008024614986530506,5.660126999702497e-05
GLY 111,R GLY 111,0.0,0.0,0.0,-0.00035323383084575656,0.00047797457211840613,3.371372689356072e-05,0.44982587064676627,0.12816774039893278,0.009040255378489018,-0.4487910447761194,0.12794225267403506,0.009024350700670364,0.0,0.0,0.0,0.000681592039800964,0.0007968279480804022,5.6203909977211446e-05
LYS 112,R LYS 112,0.0,0.0,0.0,-0.0007313432835820814,0.000443260967310965,3.126521799740306e-05,-85.14934328358213,3.4545481040999335,0.24366503599995207,85.13101492537312,3.450274967020118,0.243363632149431,0.0,0.0,0.0,-0.01905970149253316,0.004504990920578112,0.00031775755953125623
GLU 113,R GLU 113,0.0,0.0,0.0,-0.0005223880597014941,0.0004994985233039271,3.523190935402689e-05,83.3009402985074,1.6256401529540543,0.11466381548498433,-83.28455721393033,1.6236561187648075,0.11452387250327445,0.0,0.0,0.0,0.01586069651741443,0.0021114465373347877,0.00014892995582289106
ILE 114,R ILE 114,0.0,0.0,0.0,-0.0007810945273631936,0.0004135043732374207,2.9166349680137217e-05,0.6417960199004977,0.19886582187127258,0.014026913560101906,-0.639950248756219,0.19853958717109144,0.014003902738550534,0.0,0.0,0.0,0.0010646766169156105,0.0008643267416425334,6.096490778869083e-05
ILE 115,R ILE 115,0.0,0.0,0.0,-0.0014129353233830859,0.00049236139378065,3.472849505212104e-05,1.1282736318407958,0.107379689711007,0.007573979336991542,-1.124706467661692,0.10712311421892046,0.007555881897143541,0.0,0.0,0.0,0.002154228855721644,0.000870234443943663,6.138160498048078e-05
ASP 116,R ASP 116,0.0,0.0,0.0,-0.0010348258706468039,0.0002887287189760726,2.0365353610224207e-05,98.65747761194025,1.7133683071579986,0.12085168238049625,-98.61667164179103,1.7099469229334432,0.12061035654420045,0.0,0.0,0.0,0.03977114427860717,0.003510802545220259,0.0002476329183416318
LEU 117,R LEU 117,0.0,0.0,0.0,-0.0010597014925373255,0.00025707483945799583,1.8132661095925035e-05,1.2825870646766175,0.14325041092675786,0.01010410493171313,-1.278935323383085,0.14293748693106167,0.010082032974867004,0.0,0.0,0.0,0.002592039800995262,0.0007808251270371628,5.5075158010789576e-05
VAL 118,R VAL 118,0.0,0.0,0.0,-0.001626865671641791,0.00048363736555284134,3.411314954580989e-05,1.2128059701492535,0.12203220015555304,0.008607487737329828,-1.2052786069651742,0.12149791468860857,0.008569802146157204,0.0,0.0,0.0,0.005900497512437906,0.001567724767461051,0.00011057877916015928
LEU 119,R LEU 119,0.0,0.0,0.0,-0.002805970149253755,0.0005155918968370867,3.636704840062578e-05,1.601786069651741,0.10689925980213873,0.007540092423996784,-1.5957661691542284,0.10632981660969525,0.007499926998069731,0.0,0.0,0.0,0.003213930348258874,0.0014724687278011473,0.00010385993616434268
ASP 120,R ASP 120,0.0,0.0,0.0,-0.0017114427860696665,0.0004530915450757004,3.195861349017437e-05,105.27886567164188,1.3078837742758254,0.09225100862380499,-105.22132338308457,1.304651498387069,0.09202302146106701,0.0,0.0,0.0,0.05583084577114248,0.0034325401848312575,0.000242112717062919
ARG 121,R ARG 121,0.0,0.0,0.0,-0.0031442786069652033,0.0004161893010619953,2.9355729887133263e-05,-103.6588756218905,1.3366193113757343,0.09427785713508129,103.61452238805975,1.3345072397238302,0.0941288830870763,0.0,0.0,0.0,-0.047497512437812486,0.0034786118036821663,0.0002453623585001187
ILE 122,R ILE 122,0.0,0.0,0.0,-0.005348258706467625,0.0005626071619195026,3.968324951105696e-05,1.6959253731343271,0.18244478317684695,0.012868662795006154,-1.6779054726368154,0.18055477254963312,0.01273535172402301,0.0,0.0,0.0,0.012671641791044823,0.004743326476296787,0.00033456845346419516
ARG 123,R ARG 123,0.0,0.0,0.0,-0.005343283582089514,0.0005956451948838842,4.201357268185881e-05,-108.75768656716416,1.7968395516575928,0.12673929001630124,108.69166666666662,1.7917108734590776,0.126377540948054,0.0,0.0,0.0,-0.07136318407959984,0.006345166045910061,0.00044755350523774986
LYS 124,R LYS 124,0.0,0.0,0.0,-0.004084577114427877,0.0004965662644588503,3.502508376193313e-05,-106.65430845771141,2.4276602835082333,0.1712339537766574,106.61247761194028,2.4263478914401806,0.17114138477750854,0.0,0.0,0.0,-0.045915422885570864,0.005062574703855508,0.0003570864872321124
LEU 125,R LEU 125,0.0,0.0,0.0,-0.0075273631840796105,0.0006914528021130327,4.8771320254357055e-05,2.0044527363184086,0.25467731803864424,0.01796355297371836,-1.967502487562189,0.2547101195843796,0.017965866616366146,0.0,0.0,0.0,0.029422885572139477,0.009851902037830962,0.0006948995910252459
ALA 126,R ALA 126,0.0,0.0,0.0,-0.009139303482587091,0.0009465819696736934,6.676674423601363e-05,2.4115223880597023,0.2061046943210058,0.014537504254719799,-2.3863283582089565,0.20290899766918086,0.014312097192421925,0.0,0.0,0.0,0.01605472636815918,0.007600863400141748,0.000536123567603006
ASP 127,R ASP 127,0.0,0.0,0.0,-0.009084577114427865,0.00113199113320084,7.984449829940191e-05,130.0002437810944,2.3254011038616467,0.16402114737215573,-129.79980099502498,2.3075112457844473,0.16275929407584722,0.0,0.0,0.0,0.19135820895522102,0.018254721866518532,0.0012875888037266934
GLN 128,R GLN 128,0.0,0.0,0.0,-0.01064179104477612,0.0013789623238747721,9.72645029579255e-05,1.4252189054726374,0.8883257447002807,0.06265766694786674,-1.3581542288557213,0.8825454598213458,0.0622499570880897,0.0,0.0,0.0,0.05642288557213924,0.015561314248039535,0.0010976104781852626
CYS 129,R CYS 129,0.0,0.0,0.0,-0.03213432835820894,0.007135285849276771,0.0005032842591685266,-1.7898159203980115,0.5529261922489246,0.03900040655961674,1.979253731343283,0.5737536960923344,0.040469465412139465,0.0,0.0,0.0,0.15730348258706478,0.05408361352159486,0.003814763968724774
THR 130,R THR 130,0.0,0.0,0.0,-0.26466666666666655,0.223768211039847,0.015783392662547767,1.0149651741293522,2.251866072778849,0.15883438619352802,-0.4913084577114429,2.32235997106437,0.16380664240357545,-0.031764107462686555,0.051163138297945714,0.0036087695292023156,0.2272259422885567,0.3215233938866092,0.022678511627389705
GLY 131,R GLY 131,0.0,0.0,0.0,-0.12549253731343288,0.028708193814127158,0.002024919864601352,2.890273631840794,1.057619372019489,0.07459871873010705,-2.985343283582091,1.1376311193653301,0.08024231225086453,-0.0002559402985074631,0.0013059328615299469,9.211340184858219e-05,-0.2208181293532337,0.12296933372756705,0.008673588042979227
LEU 132,R LEU 132,0.0,0.0,0.0,-0.09436318407960208,0.015837245533252633,0.0011170731704155913,2.710542288557214,0.9216982538213099,0.06501158224773865,-2.5169253731343284,0.9467833415958298,0.06678094791625722,0.0,0.0,0.0,0.09925373134328352,0.07405571587150613,0.005223487451923686
GLN 133,R GLN 133,0.0,0.0,0.0,-0.8734427860696512,0.2777835120419991,0.01959333823766282,-5.10817910447761,3.7568740019368585,0.264989460659931,6.337542288557212,3.454240433811737,0.24364333461106114,-0.1239161552238806,0.06693808683142746,0.004721448608050953,0.23200424278606924,0.7968718242849995,0.056207004766066763
GLY 134,R GLY 134,0.0,0.0,0.0,-0.0320049751243781,0.0034820042156192806,0.00024560164078882166,0.8012338308457707,0.4467952106373896,0.03151450430097017,-0.7954129353233832,0.4624272363165946,0.032617102378951796,0.0,0.0,0.0,-0.026184079601990116,0.035848644586375024,0.0025285684293472697
PHE 135,R PHE 135,0.0,0.0,0.0,-0.02860199004975132,0.00241487842980699,0.0001703323913295856,2.1200049751243792,0.37096521269517196,0.026165868641059197,-2.150572139303484,0.3670053695974076,0.025886562844209593,0.0,0.0,0.0,-0.059169154228855575,0.023719992696321128,0.0016730792856548078
SER 136,R SER 136,0.0,0.0,0.0,-0.010895522388059702,0.0008999888615930424,6.348031978462232e-05,-0.8976616915422887,0.8182801555155613,0.057717032023699315,0.9283980099502487,0.8121972536899597,0.057287977210260674,0.0,0.0,0.0,0.019840796019900426,0.013011457918976512,0.0009177574799078723
VAL 137,R VAL 137,0.0,0.0,0.0,-0.007283582089552221,0.0006648076851139644,4.689191860842383e-05,0.2875820895522389,0.31573456084668106,0.02227019882682463,-0.2748258706467663,0.31455418112472744,0.022186941260631796,0.0,0.0,0.0,0.005472636815920319,0.007213206345552607,0.0005087803472118952
PHE 138,R PHE 138,0.0,0.0,0.0,-0.00721393034825869,0.0005807911700502522,4.09658505524331e-05,-0.5643532338308455,0.17975840503599586,0.012679180290587384,0.5513233830845772,0.17987950610592843,0.012687722101462658,0.0,0.0,0.0,-0.020243781094527104,0.004534585022382282,0.0003198449665275406
HIP 139,R HIP 139,0.0,0.0,0.0,-0.0038656716417911205,0.00041950654694200475,2.958971037095223e-05,-103.41869651741298,0.85170808328346,0.060074856253531844,103.38881094527363,0.8503859024934016,0.059981596811167825,0.0,0.0,0.0,-0.03375124378109024,0.004675309439332551,0.0003297709015815536
SER 140,R SER 140,0.0,0.0,0.0,-0.001348258706467659,0.0004764184923333076,3.360396948812617e-05,0.7187164179104476,0.2509252017925488,0.017698899099280838,-0.7127761194029852,0.2513694326455036,0.017730232727736918,0.0,0.0,0.0,0.004592039800995107,0.002109617002897244,0.00014880091041343267
PHE 141,R PHE 141,0.0,0.0,0.0,-0.003731343283582085,0.00046516747806987763,3.281038412965889e-05,-0.32875124378109466,0.1595845907440016,0.011256229143987018,0.3169154228855722,0.15898545823844648,0.011213969595375848,0.0,0.0,0.0,-0.015567164179104741,0.0025149733523625664,0.00017739254280901379
GLY 142,R GLY 142,0.0,0.0,0.0,-0.0005024875621890529,0.0004999938119960622,3.5266844324785066e-05,1.2039502487562195,0.08413272807161362,0.005934265089553629,-1.2029800995024875,0.08422417139251483,0.0059407150041033505,0.0,0.0,0.0,0.00046766169154230277,0.0008406340919759313,5.9293757131649676e-05
GLY 143,R GLY 143,0.0,0.0,0.0,-0.00036318407960199536,0.00048091725268038793,3.3921287576887335e-05,1.077701492537313,0.16914329186181867,0.011930447936662512,-1.0763532338308461,0.1689800235536383,0.011918931878124145,0.0,0.0,0.0,0.0009850746268655211,0.0009382826057016576,6.618135223680459e-05
GLY 144,R GLY 144,0.0,0.0,0.0,-0.0003034825870646962,0.0004597617931203451,3.242909651167233e-05,0.8207661691542288,0.10310671692173563,0.007272587074631977,-0.818691542288557,0.10307966478239917,0.0072706789638439205,0.0,0.0,0.0,0.0017711442786069336,0.0008738108815960286,6.163386744232955e-05
THR 145,R THR 145,0.0,0.0,0.0,-0.0007960199004975153,0.00040295436281227037,2.842220932007299e-05,0.6912885572139307,0.10453458242987704,0.007373300942252302,-0.6859253731343287,0.10431801456207723,0.007358025422643459,0.0,0.0,0.0,0.004567164179104805,0.0013296153702288959,9.378383721691586e-05
GLY 146,R GLY 146,0.0,0.0,0.0,-0.0006716417910447657,0.0004696159021657311,3.312415177300788e-05,1.2113233830845769,0.0705939964784747,0.004979316592202945,-1.2095273631840797,0.07013221697779923,0.0049467451775734635,0.0,0.0,0.0,0.001124378109452491,0.0011884404833253928,8.382612846224393e-05
SER 147,R SER 147,0.0,0.0,0.0,-0.000995024875621877,0.00025426731023242316,1.793463325285978e-05,1.0274925373134338,0.16359898549122795,0.011539382717515206,-1.0254179104477603,0.16330060940624558,0.01151833689117327,0.0,0.0,0.0,0.001079601990049633,0.0010335813411879505,7.29032067640171e-05
GLY 148,R GLY 148,0.0,0.0,0.0,-0.000631840796019895,0.0004823048874983889,3.40191637904163e-05,0.9997611940298503,0.15172153953468362,0.010701612274210608,-0.9983631840796026,0.15145809540756863,0.010683030358202183,0.0,0.0,0.0,0.0007661691542288843,0.0009357731532119653,6.600434910562361e-05
PHE 149,R PHE 149,0.0,0.0,0.0,-0.001681592039800971,0.0004658587029141002,3.285913937100338e-05,0.7110547263681594,0.12375916264405502,0.008729298279331542,-0.7082487562189054,0.12365578854522691,0.008722006832591367,0.0,0.0,0.0,0.0011243781094530765,0.0013042039703729817,9.199145526879598e-05
THR 150,R THR 150,0.0,0.0,0.0,-0.0022189054726367936,0.00041350437323741523,2.916634968013683e-05,1.0804477611940297,0.2144305858006955,0.015124767360051156,-1.0683880597014925,0.21378512171193953,0.015079239833531337,0.0,0.0,0.0,0.009840796019900538,0.0028327381341209713,0.0001998059423777693
SER 151,R SER 151,0.0,0.0,0.0,-0.001761194029850727,0.0004378674771281038,3.0884790531937306e-05,1.4589452736318398,0.484553712696142,0.034177783689823056,-1.4535970149253723,0.4844758482662274,0.034172291556395895,0.0,0.0,0.0,0.0035870646766168407,0.0019196889882836376,0.00013540442116978917
LEU 152,R LEU 152,0.0,0.0,0.0,-0.0018606965174129005,0.0003738964025483813,2.637261883228024e-05,1.263542288557214,0.1417632019446807,0.009999205298175764,-1.2588457711442789,0.14154886326308505,0.009984087013238524,0.0,0.0,0.0,0.0028358208955220512,0.0015349689895132958,0.00010826836472321059
LEU 153,R LEU 153,0.0,0.0,0.0,-0.003353233830845797,0.0005179388830901938,3.6532592047036723e-05,0.991253731343283,0.15391669355768126,0.010856446500836182,-0.9765870646766172,0.15320358007274074,0.01080614735381494,0.0,0.0,0.0,0.011313432835820503,0.0037544360040058073,0.0002648174975447171
MET 154,R MET 154,0.0,0.0,0.0,-0.008363184079602034,0.0008935578229918573,6.302670929634598e-05,1.8350049751243775,0.573511549567825,0.04045238571319366,-1.8247910447761198,0.5761026771732345,0.04063514976285423,0.0,0.0,0.0,0.0018507462686568193,0.007415031924952121,0.0005230160259716521
GLU 155,R GLU 155,0.0,0.0,0.0,-0.0041890547263682,0.0006721759438514371,4.7411635508122645e-05,103.51597512437809,1.8163317097883827,0.12811416084441876,-103.46364179104474,1.8095055785658671,0.12763268267131106,0.0,0.0,0.0,0.04814427860696485,0.007323653466781103,0.0005165706864861675
ARG 156,R ARG 156,0.0,0.0,0.0,-0.003691542288557205,0.0005681234795470376,4.00723405564835e-05,-100.78753233830847,1.3484026518956445,0.09510898989267004,100.75152238805968,1.3471946753459494,0.0950237857963313,0.0,0.0,0.0,-0.039701492537309986,0.002833777740014886,0.00019987927052371866
LEU 157,R LEU 157,0.0,0.0,0.0,-0.008786069651741318,0.0011013356771464734,7.768222914639257e-05,1.2935024875621894,0.2655811448901743,0.018732649620299163,-1.2599751243781094,0.26383545750133097,0.018609518325661132,0.0,0.0,0.0,0.024741293532338417,0.006613173669915565,0.00046645730549864606
SER 158,R SER 158,0.0,0.0,0.0,-0.009009950248756216,0.0017305854119839309,0.00012206608332117118,2.9211293532338316,0.370920360206875,0.026162704990461135,-2.886298507462688,0.3694244420121324,0.026057191056426655,0.0,0.0,0.0,0.02582089552238797,0.018263623993804993,0.0012882167113720255
VAL 159,R VAL 159,0.0,0.0,0.0,-0.006084577114427864,0.0011793458618928562,8.31846433267106e-05,1.8636666666666664,0.39142104079551876,0.02760871150799287,-1.8466019900497526,0.3874706097614011,0.027330069586926204,0.0,0.0,0.0,0.01098009950248761,0.004346852465665309,0.0003066033329441164
ASP 160,R ASP 160,0.0,0.0,0.0,-0.006805970149253733,0.0013033306660166755,9.19298571288929e-05,118.27527363184079,2.918269092675543,0.20583883104143436,-118.13444776119414,2.895946755454674,0.20426433477198863,0.0,0.0,0.0,0.1340199004975128,0.02206615115637101,0.001556426297701943
TYR 161,R TYR 161,0.0,0.0,0.0,-0.024139303482587054,0.0038672624578438442,0.00027277566200147025,0.5619651741293535,1.0178774783716422,0.0717955416850643,-0.503462686567164,1.0119517322032712,0.07137757177700917,0.0,0.0,0.0,0.034363184079601886,0.018383759808252173,0.0012966904383748174
GLY 162,R GLY 162,0.0,0.0,0.0,-0.022482587064676627,0.0073539474135207025,0.0005187074567381505,0.3135174129353234,0.7874450093381857,0.055542088506642225,-0.21189054726368153,0.773575363970112,0.05456379915125379,0.0,0.0,0.0,0.07914427860696512,0.029324129259330266,0.002068364601193945
LYS 163,R LYS 163,0.0,0.0,0.0,-0.3286467661691543,0.3349730658244791,0.023627178341001,-178.58797014925372,16.36407882984432,1.1542331260195193,179.18195024875618,16.372292306232254,1.154812459975638,-0.1664213731343284,0.1594618233469472,0.011247569799458746,0.09891196019900662,0.7343669629054398,0.05179825177167458
LYS 164,R LYS 164,0.0,0.0,0.0,-0.12550248756218899,0.02277974232687283,0.0016067591380648295,-170.33641791044778,4.3536231545266375,0.3070809005145844,170.97299999999996,4.45565955272198,0.31427799312709315,-5.2298507462686394e-05,0.0007396125854560162,5.2168249458524386e-05,0.5110273034825873,0.1720179317319128,0.012133209399616833
SER 165,R SER 165,0.0,0.0,0.0,-0.10910945273631838,0.020511323415560747,0.0014467572046623581,-2.239960199004975,1.472157467921207,0.10383798158517184,2.4572039800995014,1.4808032925503454,0.10444781103493635,-0.00015055522388059695,0.0016053088596003945,0.00011322975662181043,0.10798377313432836,0.07065248776274032,0.004983442249295214
LYS 166,R LYS 166,0.0,0.0,0.0,-0.0686268656716418,0.027172291172974688,0.0019165856451690984,-136.3396218905473,5.0156633005599245,0.35377761196728097,136.44575621890544,5.037012032367287,0.3552834354057274,-0.0005922985074626863,0.004545087897594878,0.00032058578222605213,0.03691516417910272,0.039748859110937014,0.0028036683509280523
LEU 167,R LEU 167,0.0,0.0,0.0,-0.05756218905472641,0.009152514440369372,0.0006455685934597048,-1.2418606965174128,0.3153399184636001,0.022242362899350818,1.2850597014925367,0.3191095920825901,0.02250825517538806,0.0,0.0,0.0,-0.014363184079602239,0.023938819985526452,0.0016885141725619275
GLU 168,R GLU 168,0.0,0.0,0.0,-0.014373134328358225,0.001186606276147475,8.369675346309188e-05,114.38085572139308,1.1628914829283457,0.08202404092028126,-114.33760199004975,1.159925152327109,0.08181481209180431,0.0,0.0,0.0,0.02888059701492371,0.017995733923474935,0.0012693212027080898
PHE 169,R PHE 169,0.0,0.0,0.0,-0.009980099502487568,0.0019186443156562574,0.00013533073564401616,-0.14810447761194034,0.22049896837531419,0.015552798064487157,0.13514427860696512,0.21353043773757413,0.01506127581105653,0.0,0.0,0.0,-0.02294029850746253,0.013093100150563365,0.0009235160789197423
SER 170,R SER 170,0.0,0.0,0.0,-0.0032089552238806105,0.00045287297702389755,3.194319688846378e-05,0.09723880597014932,0.22575060577224254,0.015923220005887403,-0.09415422885572136,0.22668656137711918,0.015989237224141205,0.0,0.0,0.0,-0.00012437810945280768,0.003585411671211346,0.0002528954403337173
ILE 171,R ILE 171,0.0,0.0,0.0,-0.0023930348258706727,0.0004884244583592019,3.445080503817736e-05,-0.15168656716417908,0.15006130179753496,0.010584508133292527,0.1547412935323384,0.1503112284870031,0.010602136602762768,0.0,0.0,0.0,0.0006616915422886943,0.002152165431410406,0.00015180204516477584
TYR 172,R TYR 172,0.0,0.0,0.0,-0.002870646766169178,0.0003501017330499736,2.469427225112962e-05,-0.4545223880597019,0.13619981204927198,0.009606794030971907,0.45214427860696504,0.1363377941330162,0.009616526536755508,0.0,0.0,0.0,-0.005248756218905454,0.0012608971556351202,8.893682807758087e-05
PRO 173,R PRO 173,0.0,0.0,0.0,-0.0011044776119402344,0.00030587912734206626,2.1575050145338032e-05,0.6297810945273632,0.1122324428791562,0.007916266154191338,-0.6320845771144282,0.11202477431640442,0.007901618343162477,0.0,0.0,0.0,-0.003407960199004845,0.0009787474574577,6.903552281505387e-05
ALA 174,R ALA 174,0.0,0.0,0.0,-0.00047761194029851615,0.0004994985233039346,3.523190935402742e-05,0.0353283582089553,0.13077454543268507,0.009224125228684548,-0.03543283582089553,0.1307273442084666,0.009220795911027983,0.0,0.0,0.0,-0.0005820895522384834,0.0007014396084613585,4.94757352617791e-05
PRO 175,R PRO 175,0.0,0.0,0.0,-0.0005970149253731525,0.0004904978126912085,3.459704817699758e-05,-0.21053731343283588,0.10173675840468278,0.00717595765124084,0.20981094527363178,0.10169672052125446,0.007173133596686397,0.0,0.0,0.0,-0.0013233830845768406,0.0007464013149088093,5.264708951420216e-05
GLN 176,R GLN 176,0.0,0.0,0.0,-0.00046766169154226304,0.0004989531378857798,3.519344083266255e-05,-0.22555721393034864,0.700090433362555,0.04938057178768243,0.2252786069651741,0.6997861236803512,0.04935910743766185,0.0,0.0,0.0,-0.0007462686567171356,0.0008697792408555365,6.134949743022724e-05
VAL 177,R VAL 177,0.0,0.0,0.0,-0.0003283582089552203,0.00046961590216573437,3.312415177300811e-05,0.640835820895522,0.08279079857570969,0.005839612680880911,-0.6402537313432833,0.08273298354150749,0.005835534722790387,0.0,0.0,0.0,0.00025373134328366906,0.0007663952628818117,5.4057353868848376e-05
SER 178,R SER 178,0.0,0.0,0.0,-0.0002686567164179129,0.0004432609673109743,3.126521799740371e-05,-0.9781343283582092,0.243813395869962,0.017197270986447456,0.9774676616915424,0.2435754609420632,0.01718048835062215,0.0,0.0,0.0,-0.0009353233830846685,0.0007922485287109721,5.58809026396709e-05
THR 179,R THR 179,0.0,0.0,0.0,-0.0003333333333333259,0.0004714045207910213,3.325031120358703e-05,-0.267054726368159,0.2052387324642501,0.014476424014803457,0.2668955223880598,0.20504981564335462,0.0144630988496654,0.0,0.0,0.0,-0.0004925373134327649,0.000852969078342068,6.0163799987152694e-05
ALA 180,R ALA 180,0.0,0.0,0.0,-0.0002885572139303281,0.00045309154507568877,3.195861349017355e-05,-0.23450248756218908,0.1745124302228062,0.012309157757048588,0.2344477611940298,0.17439287295293582,0.01230072483743388,0.0,0.0,0.0,-0.00034328358208962493,0.000695806317892468,4.907839358121664e-05
VAL 181,R VAL 181,0.0,0.0,0.0,-0.000318407960198992,0.000465858702914195,3.2859139371010065e-05,0.3237263681592041,0.10316079200070484,0.0072764012366197915,-0.323363184079602,0.10311348352850848,0.007273064354274124,0.0,0.0,0.0,4.4776119403122094e-05,0.0007350399011925294,5.184571717872879e-05
VAL 182,R VAL 182,0.0,0.0,0.0,-0.0004179104477611646,0.0004932152728912574,3.4788723040835056e-05,0.550034825870647,0.06672892949043774,0.004706695786701779,-0.5494129353233832,0.06658569932849831,0.004696593110023509,0.0,0.0,0.0,0.0002039800995026109,0.0007682661745948987,5.418931780629682e-05
GLU 183,R GLU 183,0.0,0.0,0.0,-0.0007810945273631771,0.00041350437323741166,2.916634968013658e-05,84.18512935323385,0.6875313783360952,0.0484947243474584,-84.1708457711443,0.6865897274407576,0.048428305414388834,0.0,0.0,0.0,0.013502487562186078,0.0013048870182656312,9.203963375244616e-05
PRO 184,R PRO 184,0.0,0.0,0.0,-0.0007412935323382556,0.0004379240016848504,3.0888777466766266e-05,0.9942786069651733,0.11873919742454858,0.00837521723339739,-0.9943830845771142,0.11848365133750412,0.008357192402182727,0.0,0.0,0.0,-0.0008457711442785314,0.0008232290066416158,5.806609706822926e-05
TYR 185,R TYR 185,0.0,0.0,0.0,-0.000850746268656742,0.00035633839959145047,2.513417279138989e-05,1.1328358208955234,0.08490028046086583,0.0059884040608237125,-1.1320099502487555,0.08489167754214037,0.005987797257723053,0.0,0.0,0.0,-2.487562189059313e-05,0.0008069216176110296,5.69158625323468e-05
ASN 186,R ASN 186,0.0,0.0,0.0,-0.0009154228855721026,0.00027825137222107116,1.962633855027715e-05,0.7397014925373127,0.19343797249183683,0.013644062583769325,-0.7374079601990048,0.1932215307273891,0.013628795958805133,0.0,0.0,0.0,0.0013781094527361114,0.0009122267370900472,6.43435129675459e-05
SER 187,R SER 187,0.0,0.0,0.0,-0.0011542288557214295,0.0003611679883160562,2.5474825714719967e-05,1.1817860696517413,0.09664675899817644,0.006816936774630629,-1.1771691542288554,0.09602472341147596,0.006773061767231907,0.0,0.0,0.0,0.0034626865671639998,0.0019698854037099103,0.000138945003325063
ILE 188,R ILE 188,0.0,0.0,0.0,-0.0018955223880596777,0.0003513015610727972,2.4778901594697912e-05,1.2471691542288559,0.09903148523796837,0.0069851423944566485,-1.2453532338308462,0.0988739063414224,0.006974027636073595,0.0,0.0,0.0,-7.960199004983969e-05,0.0017345284362947789,0.00012234420281225923
LEU 189,R LEU 189,0.0,0.0,0.0,-0.0016766169154229461,0.0004677675332752879,3.299377788367153e-05,1.1470298507462684,0.09555732880858388,0.006740094293829317,-1.1453631840796017,0.09578189588806357,0.006755934034327034,0.0,0.0,0.0,-9.950248756345954e-06,0.0012967239615084818,9.146385612288014e-05
THR 190,R THR 190,0.0,0.0,0.0,-0.00261194029850744,0.0004873082900690479,3.43720765971753e-05,1.287353233830846,0.14308269049884279,0.010092274844861146,-1.2709850746268654,0.14235868362031637,0.010041207337099138,0.0,0.0,0.0,0.013756218905472628,0.004292220619053406,0.00030274989959471984
THR 191,R THR 191,0.0,0.0,0.0,-0.004308457711442822,0.0004931148932682481,3.478164280813394e-05,1.4573781094527358,0.27593249646495727,0.019462777665447576,-1.4441144278606968,0.27522219307857565,0.0194126767274962,0.0,0.0,0.0,0.00895522388059701,0.003933904808130528,0.0002774762509619928
HID 192,R HID 192,0.0,0.0,0.0,-0.00414427860696516,0.0005500606949686111,3.8798289965224354e-05,0.38369651741293526,0.34265388370442024,0.02416894146278348,-0.3734776119402986,0.34074978892583835,0.024034636972358282,0.0,0.0,0.0,0.006074626865671784,0.0031966093643008217,0.00022547144007221254
THR 193,R THR 193,0.0,0.0,0.0,-0.00380597014925373,0.0005345423290970633,3.7703708831945764e-05,0.8204676616915428,0.22830495926910904,0.01610339020992419,-0.8029502487562193,0.22928842448849232,0.01617275849800833,0.0,0.0,0.0,0.013711442786069653,0.0034907580051766773,0.00024621908549746755
THR 194,R THR 194,0.0,0.0,0.0,-0.006781094527363188,0.0008987779409199985,6.339490802583392e-05,0.7673681592039795,0.15545975397371115,0.010965285590781346,-0.7357810945273628,0.15722348969614966,0.011089689916716865,0.0,0.0,0.0,0.02480597014925306,0.008371781801174009,0.0005904999590382886
LEU 195,R LEU 195,0.0,0.0,0.0,-0.018398009950248744,0.00403847121706287,0.00028485179677264333,1.532328358208954,0.300773119303102,0.021214900106855814,-1.4894825870646762,0.29473354345423436,0.020788901272191386,0.0,0.0,0.0,0.024447761194029787,0.009242908130514876,0.000651944472764246
GLU 196,R GLU 196,0.0,0.0,0.0,-0.020164179104477604,0.005666336874900874,0.0003996725872689242,112.94825373134333,3.098881077199407,0.2185782181869772,-112.73475621890546,3.0482780107983705,0.21500895308347995,0.0,0.0,0.0,0.1933333333333337,0.051558529107366295,0.0036366582465998743
HID 197,R HID 197,0.0,0.0,0.0,-0.021557213930348294,0.0031461830620144625,0.00022191464294804816,2.215616915422886,0.32526428215560704,0.02294237354138515,-2.127034825870647,0.32432424010163496,0.02287606808723596,0.0,0.0,0.0,0.06702487562189068,0.018128463041532525,0.0012786831928599596
SER 198,R SER 198,0.0,0.0,0.0,-0.03619402985074623,0.006540890454625218,0.0004613588405981251,-0.5560000000000003,0.3142966086501012,0.022168773499057444,0.6838905472636817,0.30849141510620326,0.02175930671751754,0.0,0.0,0.0,0.09169651741293529,0.022125657374182994,0.001560623542686944
ASP 199,R ASP 199,0.0,0.0,0.0,-0.47596517412935335,0.1577155124480804,0.01112439452581457,142.52373134328357,2.0868951055481597,0.1471982313455161,-141.57638805970157,2.0629001752346343,0.14550575945556835,-0.08348149253731339,0.02583105754783969,0.001821982319435988,0.3878966169154209,0.20327496767195669,0.014337910726121294
CYS 200,R CYS 200,0.0,0.0,0.0,-0.08809950248756214,0.015586703408212188,0.0010994012914670739,2.531815920398011,0.8005164694470616,0.05646407821470884,-2.426407960199004,0.8079289737367458,0.05698691595503502,0.0,0.0,0.0,0.017308457711442942,0.031990893886404574,0.00225646367501731
ALA 201,R ALA 201,0.0,0.0,0.0,-0.01388557213930346,0.0014427174456144803,0.00010176144251868893,-0.14898009950248745,0.3529170263173296,0.024892847727478195,0.17879601990049757,0.3598252107242015,0.02538011348597118,0.0,0.0,0.0,0.015930348258706577,0.012631206887740689,0.0008909366401270825
PHE 202,R PHE 202,0.0,0.0,0.0,-0.031895522388059705,0.0030848740027241022,0.0002175902353297611,-1.4725870646766175,0.23229202677518357,0.016384616268478387,1.3797313432835823,0.23704849192741473,0.01672011145268943,0.0,0.0,0.0,-0.1247512437810944,0.026544580186150663,0.0018723103259108383
MET 203,R MET 203,0.0,0.0,0.0,-0.007676616915422851,0.0006228649083405983,4.393350323702086e-05,0.9221791044776119,0.3955015806035348,0.02789653059438493,-0.9050696517412935,0.39745879992295713,0.028034582201007758,0.0,0.0,0.0,0.009432835820895474,0.007064501434307515,0.0004982915114915585
VAL 204,R VAL 204,0.0,0.0,0.0,-0.003940298507462664,0.00039451199207158537,2.782673040113348e-05,0.010024875621890568,0.13540693919514793,0.00955086909181294,-0.005940298507462692,0.1342824913401144,0.009471556655331989,0.0,0.0,0.0,0.0001442786069650947,0.0051373260561263945,0.0003623590410924895
ASP 205,R ASP 205,0.0,0.0,0.0,-0.001955223880597027,0.00022961155739731223,1.6195550536065906e-05,93.28783084577111,0.7505508366878955,0.052939774213680985,-93.26912935323377,0.7500185159909605,0.05290222720669959,0.0,0.0,0.0,0.016746268656717758,0.0028962659967365387,0.00020428685231584507
ASN 206,R ASN 206,0.0,0.0,0.0,-0.0011492537313432542,0.00035633839959147334,2.5134172791391503e-05,0.10090049751243783,0.899498970571648,0.06344576553620342,-0.10030845771144278,0.8986624745488698,0.06338676365596844,0.0,0.0,0.0,-0.0005572139303481266,0.001518692878337002,0.00010712033635706799
GLU 207,R GLU 207,0.0,0.0,0.0,-0.0010298507462686577,0.00017017543658192006,1.2003249811988024e-05,83.81422885572142,0.7137632642341515,0.0503449789188481,-83.80006467661693,0.71282221014805,0.05027860208145635,0.0,0.0,0.0,0.013134328358211149,0.0014410007825737747,0.00010164035844372211
ALA 208,R ALA 208,0.0,0.0,0.0,-0.001109452736318394,0.00031220639780570823,2.202134139352618e-05,-0.513726368159204,0.16423096753583014,0.011583959293961357,0.5176119402985082,0.16409777044612361,0.011574564295634394,0.0,0.0,0.0,0.00277611940298514,0.0011480577869864904,8.097775268032454e-05
ILE 209,R ILE 209,0.0,0.0,0.0,-0.0020298507462686486,0.00031402455399125563,2.2149584242968384e-05,-0.27938805970149244,0.09059245933451146,0.006389899402144601,0.27969154228855736,0.0903633592482936,0.006373739928003941,0.0,0.0,0.0,-0.0017263681592040309,0.001672056333342778,0.00011793776041919314
TYR 210,R TYR 210,0.0,0.0,0.0,-0.0011691542288557054,0.00037488808425440584,2.6442566666647395e-05,-0.1609552238805966,0.19842234212859086,0.01399563291087964,0.1602388059701493,0.19823113974033793,0.013982146534250051,0.0,0.0,0.0,-0.0018855721393029811,0.0009097814488090364,6.417103563069375e-05
ASP 211,R ASP 211,0.0,0.0,0.0,-0.0009701492537313823,0.0001701754365819667,1.2003249811991314e-05,85.19832338308458,0.7364997086191428,0.05194868405556475,-85.18254726368157,0.7355200339932133,0.05187958313532802,0.0,0.0,0.0,0.014805970149252596,0.001310942913510814,9.246678366857501e-05
ILE 212,R ILE 212,0.0,0.0,0.0,-0.002039800995024883,0.00027931679298743786,1.9701487536937294e-05,-0.7474875621890547,0.12376522910273767,0.0087297261743351,0.7507562189054728,0.12381355455753092,0.00873313478910238,0.0,0.0,0.0,0.001228855721393158,0.0013484330999181478,9.511113753058847e-05
CYS 213,R CYS 213,0.0,0.0,0.0,-0.0008457711442786419,0.00036116798831606334,2.5474825714720472e-05,0.021054726368159193,0.17961437961152654,0.012669021520415224,-0.022039800995024873,0.179449235904272,0.012657373181425362,0.0,0.0,0.0,-0.0018308457711441477,0.0010887227356489535,7.67925808475569e-05
ARG 214,R ARG 214,0.0,0.0,0.0,-0.000786069651741302,0.00041007822955213986,2.892468813736577e-05,-79.03381592039806,0.6198396767021336,0.043720119849706085,79.02277114427864,0.6192189329492169,0.04367633596123695,0.0,0.0,0.0,-0.01183084577114548,0.0010467879232735622,7.383472724147338e-05
ARG 215,R ARG 215,0.0,0.0,0.0,-0.001203980099502424,0.00040295436281227324,2.842220932007319e-05,-83.72018905472639,0.7870496921972123,0.055514204985416295,83.70813432835813,0.7862198728329056,0.05545567404035946,0.0,0.0,0.0,-0.013258706467662642,0.0013540932301843377,9.551037233743303e-05
ASN 216,R ASN 216,0.0,0.0,0.0,-0.0015174129353234336,0.000499696697691129,3.524588749754572e-05,-1.3856915422885574,0.5543428581269209,0.03910033046623485,1.387412935323383,0.5539525669223331,0.03907280144722844,0.0,0.0,0.0,0.0002039800995021889,0.0015559815828505262,0.00010975047878203409
LEU 217,R LEU 217,0.0,0.0,0.0,-0.0014726368159203712,0.0004992506946986015,3.521442887200181e-05,-0.38266666666666693,0.10187570874927493,0.007185758452878851,0.3819203980099502,0.10166173366308413,0.007170665813984087,0.0,0.0,0.0,-0.00221890547263689,0.0009367248947141634,6.607147977522423e-05
ASP 218,R ASP 218,0.0,0.0,0.0,-0.0006716417910447939,0.00046961590216575117,3.31241517730093e-05,82.71394527363185,0.7890436443100737,0.055654847523520165,-82.70156716417914,0.7881879569177431,0.055594491988447584,0.0,0.0,0.0,0.011706467661692505,0.001280705635799723,9.033401054167333e-05
ILE 219,R ILE 219,0.0,0.0,0.0,-0.000756218905472612,0.0004293621693610082,3.028487237743241e-05,-0.2265273631840795,0.15206737999066824,0.010726005979152138,0.22624378109452742,0.15200597420058343,0.010721674748669672,0.0,0.0,0.0,-0.0010398009950249533,0.0007716416306605311,5.442740412003853e-05
GLU 220,R GLU 220,0.0,0.0,0.0,-0.0004278606965174183,0.0004947685528538097,3.489828296201379e-05,76.44124378109453,1.7550530587644295,0.12379189805987131,-76.43283084577111,1.7535524032929388,0.1236860499840983,0.0,0.0,0.0,0.007985074626864135,0.00170885202495117,0.00012053312839503957
ARG 221,R ARG 221,0.0,0.0,0.0,-0.0003980099502487533,0.0004894875174626367,3.452578744597798e-05,-74.29921890547261,0.7023268164183424,0.049538314086060437,74.29227860696518,0.7018610456139982,0.04950546114657653,0.0,0.0,0.0,-0.007338308457709859,0.0008724501578798231,6.153788939156752e-05
PRO 222,R PRO 222,0.0,0.0,0.0,-0.0005323383084577258,0.0004989531378858202,3.5193440832665395e-05,-1.0091293532338306,0.0908217497789814,0.006406072303121115,1.007990049751244,0.09071616607068701,0.006398625002545961,0.0,0.0,0.0,-0.001671641791044787,0.0007541868482244755,5.319623869333478e-05
THR 223,R THR 223,0.0,0.0,0.0,-0.00048756218905468703,0.0004998452769196171,3.525636746828789e-05,0.8211741293532331,0.19335957411736598,0.01363853278879698,-0.819656716417911,0.19318533510251046,0.013626242916272992,0.0,0.0,0.0,0.0010298507462683214,0.0008159507335704852,5.7552727268054895e-05
TYR 224,R TYR 224,0.0,0.0,0.0,-0.0010049751243781976,0.0001865505796940519,1.3158263352307957e-05,1.2861442786069655,0.3525453911420823,0.024866634603322245,-1.2843631840796021,0.3522066931000715,0.024842744685419027,0.0,0.0,0.0,0.0007761194029850577,0.0007495450465365192,5.286883124630629e-05
THR 225,R THR 225,0.0,0.0,0.0,-0.0007114427860696595,0.0004530915450757251,3.1958613490176115e-05,1.130666666666666,0.19349357744064907,0.013647984654455799,-1.1281990049751245,0.19317365218762836,0.013625418866993737,0.0,0.0,0.0,0.0017562189054722197,0.0008074735686206782,5.6954794154829236e-05
ASN 226,R ASN 226,0.0,0.0,0.0,-0.0008855721393034734,0.0003183302143889769,2.2453282111459254e-05,0.250820895522388,0.12208893977391445,0.008611489841435501,-0.24824378109452744,0.12192210739759383,0.008599722392913399,0.0,0.0,0.0,0.0016915422885568775,0.0008252110295164101,5.820589818275602e-05
LEU 227,R LEU 227,0.0,0.0,0.0,-0.0014527363184079283,0.0004977611318719057,3.510936321106623e-05,1.3795771144278612,0.0648071403967152,0.004571143235515573,-1.3730945273631843,0.06476882749306828,0.004568440851653756,0.0,0.0,0.0,0.005029850746268848,0.0017952686511947778,0.00012662848724086156
ASN 228,R ASN 228,0.0,0.0,0.0,-0.0013482587064676148,0.00047641849233328156,3.360396948812433e-05,2.2119950248756206,0.2567981474475024,0.01811314474627057,-2.205890547263682,0.25649638590103874,0.018091860127887285,0.0,0.0,0.0,0.004756218905472122,0.0013102252405346859,9.24161629198418e-05
ARG 229,R ARG 229,0.0,0.0,0.0,-0.002079601990049742,0.0003211172052359249,2.2649861288992532e-05,-89.24596517412935,0.7628439547410717,0.05380686390608499,89.2239950248756,0.7619588888094176,0.053744436168621186,0.0,0.0,0.0,-0.024049751243782242,0.00183050775595203,0.00012911406204559254
LEU 230,R LEU 230,0.0,0.0,0.0,-0.0027810945273632113,0.0004135043732374644,2.91663496801403e-05,1.6970149253731333,0.0962698569095064,0.0067903521510454925,-1.6838407960199013,0.096262671982836,0.006789845365392769,0.0,0.0,0.0,0.010393034825870931,0.003262900343334168,0.00023014724521542703
ILE 231,R ILE 231,0.0,0.0,0.0,-0.003522388059701511,0.0004994985233039502,3.5231909354028515e-05,1.871442786069651,0.08361549024645151,0.005897781946320196,-1.8616865671641782,0.08327940305855411,0.005874076183867228,0.0,0.0,0.0,0.006233830845771048,0.004682990258630649,0.0003303126648033651
GLY 232,R GLY 232,0.0,0.0,0.0,-0.0019402985074626871,0.00030973895355771564,2.184730129525647e-05,2.0290746268656723,0.10695928179996705,0.007544326049299112,-2.0216318407960188,0.10679325719438888,0.00753261557653219,0.0,0.0,0.0,0.005502487562189012,0.003736500581841681,0.0002635524304055131
GLN 233,R GLN 233,0.0,0.0,0.0,-0.004641791044776092,0.0004997957554178637,3.525287449087264e-05,0.6731791044776121,0.27135275229909106,0.019139747418532804,-0.6620398009950251,0.2722369987538568,0.019202117354553558,0.0,0.0,0.0,0.006497512437811003,0.006953380206748028,0.0004904536244227675
ILE 234,R ILE 234,0.0,0.0,0.0,-0.007805970149253724,0.0006890502361690008,4.8601856318813646e-05,2.375114427860697,0.10563125498940334,0.007450654260441733,-2.33897512437811,0.10752268939361971,0.0075840657569115465,0.0,0.0,0.0,0.028333333333332874,0.013772614450037857,0.0009714453221244981
VAL 235,R VAL 235,0.0,0.0,0.0,-0.008567164179104466,0.0006361548185344969,4.487090122606296e-05,2.687771144278608,0.1345150026335602,0.009487956737478948,-2.6518258706467654,0.13266358353140106,0.009357367702796467,0.0,0.0,0.0,0.027378109452736152,0.018220220531783276,0.001285155267207015
SER 236,R SER 236,0.0,0.0,0.0,-0.007686567164179104,0.0005609769877742516,3.9568265892413086e-05,3.013159203980099,0.2662753494388305,0.01878161503378954,-2.969199004975124,0.26752112521598864,0.018869485282065668,0.0,0.0,0.0,0.03627363184079593,0.016168261743451578,0.0011404212536797868
SER 237,R SER 237,0.0,0.0,0.0,-0.01141293532338307,0.0008064613698688092,5.6883399159628396e-05,2.2175373134328358,0.429283737421617,0.030279340214973124,-2.130228855721394,0.4340149908720598,0.03061305710285169,0.0,0.0,0.0,0.0758955223880597,0.02000034899821756,0.0014107158481534662
ILE 238,R ILE 238,0.0,0.0,0.0,-0.02904477611940302,0.002126119272014821,0.00014996489073081285,2.968208955223877,0.37489978245526473,0.02644339179411632,-2.8691492537313423,0.3627123191725805,0.025583754414628426,0.0,0.0,0.0,0.07001492537313377,0.034010750072834744,0.002398933345593649
THR 239,R THR 239,0.0,0.0,0.0,-0.025955223880597025,0.0021792748519234564,0.0001537141962555106,3.5605621890547265,0.5057094001265001,0.03566999082777085,-3.4097512437810957,0.5002546991193375,0.03528524588364869,0.0,0.0,0.0,0.12485572139303473,0.037158984498465074,0.002620992680574995
ALA 240,R ALA 240,0.0,0.0,0.0,-0.022557213930348315,0.002155165078694377,0.00015201362397086298,3.0837213930348235,0.34507053427083084,0.024339398850991473,-2.9552587064676614,0.35858329969786645,0.025292515836199993,0.0,0.0,0.0,0.10590547263681585,0.035105612085548306,0.002476158957657412
SER 241,R SER 241,0.0,0.0,0.0,-0.04775124378109458,0.0055929780909318005,0.0003944982576031938,1.6698507462686571,0.45575076938275494,0.032146180710830925,-1.4627611940298506,0.4799425988548934,0.03385254079660809,0.0,0.0,0.0,0.1593383084577113,0.07152152356778409,0.005044739308806391
LEU 242,R LEU 242,0.0,0.0,0.0,-0.18259701492537322,0.024269256416497468,0.0017118213613524643,4.988786069651743,0.48926774304365983,0.03451028575368766,-4.793084577114425,0.551971750855309,0.03893308545435867,-1.7731343283582096e-05,0.0002507590615073489,1.7687180467102513e-05,0.013086746268656647,0.12492760230968182,0.008811713658886057
ARG 243,R ARG 243,0.0,0.0,0.0,0.004810945273631843,0.9843283257203989,0.06942916691123176,-222.59374129353213,3.743066645581092,0.26401556483271726,215.80470149253733,3.109889011224723,0.21935465798741893,-0.26530714029850727,0.03724587296212261,0.0026271213202659484,-7.049535996019901,1.1223209559647729,0.07916241658759834
PHE 244,R PHE 244,0.0,0.0,0.0,-0.1874029850746267,0.029381379540895685,0.002072402724704829,4.9254825870646775,0.6997776483708814,0.0493585096354241,-4.672557213930347,0.6818967386265113,0.04809728750584862,-0.002515164179104478,0.006829102225030087,0.000481687731467517,0.06300722388059712,0.06357547398627672,0.004484268185235264
ASP 245,R ASP 245,0.0,0.0,0.0,-0.21587064676616916,0.6997299572824411,0.04935514576540941,159.2560199004975,3.4367792902854233,0.2424117205076448,-157.46712935323387,3.0168871940244664,0.21279481558451058,-0.26648045373134327,0.03993198080168101,0.0028165847591015416,1.3065394467661704,0.617033393194202,0.0435221798727885
GLY 246,R GLY 246,0.0,0.0,0.0,-0.9318656716417908,0.158775936074364,0.01119919104138977,2.315527363184079,0.5520342574429234,0.03893749432911228,-0.6426915422885572,0.6862434727258362,0.04840388248987481,-0.12408605373134333,0.04089861242309353,0.0028847656967329028,0.6168840955223877,0.22139179167883727,0.015615772964774796
ALA 247,R ALA 247,0.0,0.0,0.0,-3.2268656716417925,0.487062825399585,0.03435476285432992,2.547159203980101,1.0316769108039228,0.0727688786018089,-2.0658606965174138,0.5743725544808047,0.04051311631725395,-0.6259562507462685,0.049313713258994626,0.0034783211448939887,-3.3715234149253726,0.710316439197743,0.05010185862604186
LEU 248,R LEU 248,0.0,0.0,0.0,-4.624069651741296,0.6867351087402399,0.0484385598206106,-5.663318407960195,0.8275166999318913,0.05836852763467347,6.490323383084575,0.8418484872724606,0.05937941397148231,-0.719696453731343,0.07951372042489648,0.005608465410230701,-4.516761130348259,0.7801862800036928,0.05503009721536335
ASN 249,R ASN 249,0.0,0.0,0.0,-1.8911691542288551,0.36731638218391205,0.025908499980646368,0.9806716417910448,1.3598595960747593,0.09591710042745757,1.6764825870646767,1.7253283978833036,0.12169528213633274,-0.28203829253731355,0.04922838121652158,0.0034723022866889265,0.4839467820895526,0.6182213985233495,0.043605975307841584
VAL 250,R VAL 250,0.0,0.0,0.0,-0.540965174129353,0.051733759497411574,0.0036490180453382375,-5.99607462686567,0.8610012391015169,0.060730344924907566,6.181930348258707,0.8058291642245426,0.05683880681167795,-0.011355008955223886,0.007522819404264166,0.0005306187685693722,-0.36646446169154223,0.19541163124529468,0.013783273738664567
ASP 251,R ASP 251,0.0,0.0,0.0,-1.4054825870646754,0.2751684440163254,0.019408885560954724,233.02408457711448,6.876739310173008,0.48504779238330126,-226.73227860696522,5.448900086365636,0.38433577871695385,-0.21178739104477606,0.07217610138170406,0.005090909667935068,4.674535992039799,1.3866569369528132,0.09780723911795795
LEU 252,R LEU 252,0.0,0.0,0.0,-0.24114427860696525,0.032402537822143015,0.0022854987995540987,-1.9385124378109457,0.624494598516786,0.04404845271911905,2.407786069651742,0.6836775148295814,0.0482228937746147,-2.7725373134328302e-05,0.00039209598708421733,2.7656318548560225e-05,0.22810162786069646,0.09055053747741496,0.006386942462333433
THR 253,R THR 253,0.0,0.0,0.0,-2.2701542288557213,0.5280447564086551,0.03724540539099663,-5.982572139303482,2.7416186717545785,0.19337887104781654,7.798855721393038,2.1271651595490995,0.1500386619495113,-0.42786856119402983,0.07388599339369699,0.005211516151360152,-0.8817392079601989,1.14690506119074,0.08089644567169259
GLU 254,R GLU 254,0.0,0.0,0.0,-3.974253731343287,0.3971286247245459,0.028011293438141297,246.38990547263697,3.707438563539663,0.26150255368578007,-236.09270149253732,3.187968945965878,0.22486199195303888,-0.3826786029850746,0.02496989071479438,0.0017612402944148537,5.9402716457711495,1.3389159368674408,0.09443984860726572
PHE 255,R PHE 255,0.0,0.0,0.0,-0.40246766169154224,0.03490855429818067,0.002462259573018356,-0.6155373134328356,0.6567274132955598,0.046321980178218085,0.29192039800995023,0.7543522235969171,0.05320790337272705,0.0,0.0,0.0,-0.7260845771144283,0.1662055845310218,0.011723238038017189
GLN 256,R GLN 256,0.0,0.0,0.0,-2.0831194029850746,0.502437586204978,0.03543921486722578,-1.0594378109452736,1.6194219370848435,0.11422521635480332,1.3872537313432844,1.796531370578079,0.12671755259896866,-0.23194850149253726,0.05381882997865612,0.003796087577608439,-1.9872519840796024,0.5059546424959008,0.03568728889077881
THR 257,R THR 257,0.0,0.0,0.0,-4.827069651741294,0.8252511845109255,0.05820873049768965,-7.548159203980099,1.4656646038139343,0.10338001026192879,9.128079601990056,1.3576928534137254,0.09576427018379217,-0.9058865552238813,0.04306072848507441,0.0030372696052624695,-4.153035808955225,0.7078064829458862,0.049924819962217454
ASN 258,R ASN 258,0.0,0.0,0.0,-2.9644228855721395,0.6826710820317636,0.048151905478455,-9.09555223880597,2.53100243222873,0.17852314692999838,8.18667661691543,1.5386648828745768,0.10852905294111663,-0.3317439402985075,0.05061685184175462,0.003570237453514584,-4.205042447761193,1.6051965370736483,0.11322183400163018
LEU 259,R LEU 259,0.0,0.0,0.0,-0.8542885572139307,0.13256323495636707,0.009350289660050679,-2.0476467661691546,0.27389799023852895,0.019319274660722755,2.3117014925373134,0.2718657856749429,0.01917593400277743,-0.004099880597014923,0.004758198920268825,0.00033561747477947314,-0.5943337114427859,0.14374179015836216,0.010138764150386736
VAL 260,R VAL 260,0.0,0.0,0.0,-2.1407810945273633,0.4683129262112172,0.033032246935299325,-2.6088557213930352,0.8230115394750318,0.05805075811697494,2.6078955223880604,0.46060088812240824,0.032488281709771735,-0.2064243582089553,0.02693232153766881,0.0018996594921488797,-2.348165651741293,0.4900778412165305,0.0345674256731526
PRO 261,R PRO 261,0.0,0.0,0.0,-3.308199004975123,0.5242169238803712,0.03697541090179004,-1.0153830845771141,0.8359818891087584,0.058965616042005155,1.7114079601990038,0.4184588672954989,0.02951581274640351,-0.3547485492537315,0.027169575684912163,0.0019163941094091166,-2.9669226786069656,0.511914886569803,0.03610769209347622
TYR 262,R TYR 262,0.0,0.0,0.0,-3.9452189054726388,0.7030377524952686,0.049588459650562,-6.623557213930347,1.459636620069166,0.10295482907124487,6.2934328358208935,0.9771992808755648,0.06892632285857546,-0.5265989731343286,0.039491290841316466,0.0027855008859519383,-4.801942256716415,0.6576891449744462,0.046389815500551566
PRO 263,R PRO 263,0.0,0.0,0.0,-2.101283582089552,0.23379498221850395,0.01649062657175607,0.0717761194029851,0.49141499887697704,0.034661741502503375,0.24000000000000005,0.4885657148341896,0.03446076850171177,-0.30125695522388063,0.03214829937807552,0.002267566202363527,-2.0907644179104468,0.26250814387058496,0.018515896840629528
ARG 264,R ARG 264,0.0,0.0,0.0,-0.19859701492537307,0.02362943166562852,0.0016666916030581413,-105.5883034825871,1.4310691798252368,0.10093983719800907,105.95667661691543,1.4267097345142457,0.10063234563424078,-9.528358208954424e-06,9.504507462638893e-05,6.7039626696676726e-06,0.1697665910447735,0.04932833525009626,0.003479352500625855
GLY 265,R GLY 265,0.0,0.0,0.0,-0.058124378109452715,0.014623958150119286,0.0010314944767686254,-1.4253582089552237,0.32071867532351667,0.02262175115634197,1.5702686567164175,0.32494084798504624,0.02291956025396276,-2.374925373134323e-05,0.00024166460375569704,1.7045706876728626e-05,0.08676232039800993,0.019784610295955133,0.0013954988133722838
HIE 266,R HIE 266,0.0,0.0,0.0,-0.1336069651741293,0.01673616607735989,0.0011804781368947193,3.4585223880597,0.6586274063869996,0.04645599535793895,-3.4135273631840812,0.6315525058609298,0.044546279119351856,0.0,0.0,0.0,-0.08861194029850693,0.06994730537391035,0.004933702518661024
PHE 267,R PHE 267,0.0,0.0,0.0,-0.02561194029850746,0.0027927868562238516,0.0001969879965065011,-0.7365323383084574,0.16079810337426703,0.011341823725341692,0.8159800995024874,0.16282062774077674,0.011484481594830174,0.0,0.0,0.0,0.05383582089552215,0.01978988913279492,0.0013958711538144613
PRO 268,R PRO 268,0.0,0.0,0.0,-0.037592039800995056,0.0037764307451013425,0.00026636888696508515,-1.9708706467661687,0.3634028002204159,0.025632457192620837,2.029029850746269,0.3673383613859941,0.025910050274029237,0.0,0.0,0.0,0.020567164179104664,0.01562135024575029,0.0011018450909631603
LEU 269,R LEU 269,0.0,0.0,0.0,-0.017034825870646714,0.0014433863908051045,0.00010180862627443459,2.2287263681592044,0.22184165782267948,0.015647504076003026,-2.203825870646767,0.22107571591318403,0.015593478699216531,0.0,0.0,0.0,0.007865671641791128,0.01760644572355704,0.0012418629301963323
ALA 270,R ALA 270,0.0,0.0,0.0,-0.00733333333333331,0.0006862786905679252,4.840636656492656e-05,-1.6554378109452736,0.09180965255176197,0.006475753592088648,1.6739552238805973,0.09342692350118656,0.006589827089471858,0.0,0.0,0.0,0.011184079601990068,0.008810382007497808,0.0006214364323028055
THR 271,R THR 271,0.0,0.0,0.0,-0.009462686567164197,0.0005900086400148838,4.1616000755319224e-05,1.4402288557213934,0.5905282375690017,0.04165265034100002,-1.4175174129353243,0.5917056557361272,0.041735699015221436,0.0,0.0,0.0,0.013248756218905497,0.015650975871066362,0.0011039347214565364
TYR 272,R TYR 272,0.0,0.0,0.0,-0.010875621890547214,0.000581174600903087,4.099289567953629e-05,-0.49076616915422905,0.1875354959429237,0.013227733988120919,0.4938656716417908,0.18808100526889193,0.013266211249269085,0.0,0.0,0.0,-0.0077761194029851,0.007860387927691732,0.0005544290163745216
ALA 273,R ALA 273,0.0,0.0,0.0,-0.0057661691542288795,0.0005086806182536343,3.5879564395744224e-05,1.5993084577114436,0.10749459955476903,0.007582084452443197,-1.584557213930348,0.10899143222614828,0.007687662888686323,0.0,0.0,0.0,0.008985074626865933,0.006653826648931624,0.00046932474555070296
PRO 274,R PRO 274,0.0,0.0,0.0,-0.0058258706467661904,0.0005226485964844351,3.686478961649459e-05,0.5752835820895521,0.21947872250163517,0.015480835469077425,-0.5879203980099506,0.21943805125852642,0.015477966740775596,0.0,0.0,0.0,-0.01846268656716447,0.0038607413958512945,0.0002723157017527516
VAL 275,R VAL 275,0.0,0.0,0.0,-0.0030845771144278602,0.00035661613805890033,2.5153762952426996e-05,-0.6309353233830846,0.1806600688961245,0.012742778755659372,0.6293034825870647,0.1800468773613493,0.012699527559585843,0.0,0.0,0.0,-0.004716417910447884,0.0020742868113159604,0.00014630891083950242
ILE 276,R ILE 276,0.0,0.0,0.0,-0.00286069651741292,0.00037389640254839834,2.637261883228144e-05,0.9195323383084578,0.125993248650385,0.008886878556333131,-0.9183383084577112,0.12597703721550677,0.008885735089881316,0.0,0.0,0.0,-0.0016666666666666533,0.0017258160758598115,0.00012172968028860081
SER 277,R SER 277,0.0,0.0,0.0,-0.001029850746268656,0.000197255996035812,1.3913365200568104e-05,0.2346865671641791,0.258520602196145,0.018234637336817558,-0.23422388059701493,0.2579050784289993,0.018191221637756258,0.0,0.0,0.0,-0.0005671641791044252,0.0013628753690462304,9.612981665184278e-05
ALA 278,R ALA 278,0.0,0.0,0.0,-0.0007761194029850681,0.00041684298638115905,2.940183729453559e-05,-0.29216417910447756,0.157230375423038,0.011090175598444135,0.29059701492537315,0.15691608744342325,0.011068007433590304,0.0,0.0,0.0,-0.002343283582089561,0.0008676422929046031,6.119876874337636e-05
GLU 279,R GLU 279,0.0,0.0,0.0,-0.0008009950248756214,0.00039925179398485154,2.816105025108953e-05,82.12300497512433,1.3398406955805675,0.09450507605766881,-82.10976119402987,1.3383034231510593,0.09439664522081542,0.0,0.0,0.0,0.012442786069653038,0.001709778781479697,0.00012059849676047606
LYS 280,R LYS 280,0.0,0.0,0.0,-0.0012736318407960189,0.00044582222521831206,3.1445875201006104e-05,-84.88823880597016,2.4258487282641377,0.17110617652172655,84.8740348258706,2.423615933440613,0.17094868731773807,0.0,0.0,0.0,-0.015477611940299023,0.0025433057715131303,0.00017939095757246563
ALA 281,R ALA 281,0.0,0.0,0.0,-0.0011393034825870783,0.00034626293813541783,2.44235045348134e-05,0.3844129353233831,0.13248318632395628,0.009344643464858037,-0.38356218905472633,0.132190791420967,0.009324019518565749,0.0,0.0,0.0,-0.00028855721393032863,0.000757265575738921,5.341339538880852e-05
TYR 282,R TYR 282,0.0,0.0,0.0,-0.001577114427860699,0.0004940175756141719,3.4845313111654974e-05,0.6121194029850746,0.22941820353033404,0.01618191240582767,-0.6108656716417912,0.22916753276870386,0.016164231453553692,0.0,0.0,0.0,-0.00032338308457745664,0.0008285337390408667,5.844026404234073e-05
HIE 283,R HIE 283,0.0,0.0,0.0,-0.0017860696517412974,0.00041007822955213454,2.8924688137365398e-05,0.8785920398009952,0.13514732236565155,0.0095325571325641,-0.8764676616915421,0.13501918123915885,0.00952351875438582,0.0,0.0,0.0,0.00033830845771159996,0.0006946670517696331,4.8998035944712865e-05
GLU 284,R GLU 284,0.0,0.0,0.0,-0.0033084577114427896,0.0004829203342236753,3.406257405536383e-05,93.99924378109448,1.2658489001814477,0.08928609720824125,-93.96431343283582,1.262277002134306,0.08903415494545672,0.0,0.0,0.0,0.031621890547261534,0.003920391696335274,0.00027652310954585387
GLN 285,R GLN 285,0.0,0.0,0.0,-0.007681592039800989,0.0006293876458056281,4.43935816644564e-05,1.3145721393034833,0.5785806840709418,0.04080993489299075,-1.2555771144278607,0.5779494936304508,0.04076541415199353,0.0,0.0,0.0,0.05131343283582075,0.005702951025976831,0.0004022551503629053
LEU 286,R LEU 286,0.0,0.0,0.0,-0.009487562189054716,0.0009779125536315946,6.897663323971316e-05,1.100885572139304,0.18226420558520742,0.012855925833747629,-1.0772388059701485,0.18334686341724987,0.012932290629278241,0.0,0.0,0.0,0.014159203980099197,0.005767858045325516,0.0004068333385165097
SER 287,R SER 287,0.0,0.0,0.0,-0.016398009950248763,0.001567961575545951,0.0001105954823146077,0.15922885572139298,0.5166317504136835,0.03644039401676452,-0.05758208955223885,0.524257242388342,0.036978254750073554,0.0,0.0,0.0,0.08524875621890542,0.022245527493810487,0.0015690785290221137
VAL 288,R VAL 288,0.0,0.0,0.0,-0.06205970149253724,0.005888382855013922,0.0004153345031281006,-0.18973631840796035,0.3234147793882405,0.022811919674537117,0.32087562189054725,0.3268987846044353,0.023057662455024264,0.0,0.0,0.0,0.06907960199004978,0.02883981548234131,0.0020342037412640368
ALA 289,R ALA 289,0.0,0.0,0.0,-0.023791044776119413,0.0020578981217707765,0.0001451529418074661,0.5848656716417913,0.30440769805067175,0.02147126352536493,-0.5820398009950251,0.3034396977278583,0.02140298604698031,0.0,0.0,0.0,-0.02096517412935316,0.010441677925745633,0.0007364991747132184
GLU 290,R GLU 290,0.0,0.0,0.0,-0.012497512437810917,0.0007798735585070484,5.500803954169906e-05,101.4066318407961,1.0650566349212855,0.07512330280828404,-101.35597014925376,1.064609301231133,0.07509175032256656,0.0,0.0,0.0,0.03816417910447637,0.01294373243700487,0.0009129804927288114
ILE 291,R ILE 291,0.0,0.0,0.0,-0.018746268656716417,0.0015128959766888277,0.00010671145444075766,-0.37673631840795985,0.23296092197734725,0.016431796498309885,0.4561343283582091,0.23238156319104988,0.016390931680317484,0.0,0.0,0.0,0.060651741293532305,0.015913263326679052,0.0011224350521476481
THR 292,R THR 292,0.0,0.0,0.0,-0.03174626865671641,0.0028249595616288447,0.0001992572841772733,1.3356915422885578,0.3012353410947765,0.021247502718287004,-1.217726368159204,0.29018028321615147,0.020467739057511883,0.0,0.0,0.0,0.08621890547263675,0.03219053723315671,0.0022705454309540057
ASN 293,R ASN 293,0.0,0.0,0.0,-0.012711442786069631,0.0010154617644132498,7.162515036009225e-05,1.0770746268656712,0.3802428778716623,0.026820264686823338,-1.0555472636815917,0.3777765653640838,0.02664630441536757,0.0,0.0,0.0,0.008815920398008811,0.01144360801720285,0.0008071698744538336
ALA 294,R ALA 294,0.0,0.0,0.0,-0.005363184079602003,0.0005110109100541015,3.60439305062573e-05,-0.5741691542288558,0.14281773948018456,0.010073586640918362,0.6020000000000001,0.14438302431879954,0.010183993320767063,0.0,0.0,0.0,0.022467661691542306,0.008481774373464639,0.0005982582369025092
CYS 295,R CYS 295,0.0,0.0,0.0,-0.012044776119403007,0.0011899182942086434,8.393036520500083e-05,-0.20800497512437824,0.5700955972685627,0.04021144301536698,0.25181592039801004,0.5713435339411758,0.040299465681456655,0.0,0.0,0.0,0.031766169154228814,0.013873273268961178,0.000978545247787005
PHE 296,R PHE 296,0.0,0.0,0.0,-0.036447761194029864,0.0038489524920755328,0.0002714841765933503,-0.7343731343283582,0.1966246141260696,0.01386883095437118,0.7067412935323384,0.19432921426981692,0.013706925931846152,0.0,0.0,0.0,-0.06407960199004942,0.019309050589489417,0.0013619554179688242
GLU 297,R GLU 297,0.0,0.0,0.0,-0.005606965174129361,0.0005369447786361144,3.787316455691488e-05,98.94280099502488,1.003239593412864,0.07076306488695262,-98.90851741293532,0.9999715274264598,0.07053255328536795,0.0,0.0,0.0,0.028676616915423007,0.004628475619968658,0.00032646749866533005
PRO 298,R PRO 298,0.0,0.0,0.0,-0.00417412935323379,0.0005130412328953956,3.6187138437745735e-05,0.4028059701492535,0.1969278150553318,0.013890217098989115,-0.4095671641791045,0.19681993365762793,0.013882607731898802,0.0,0.0,0.0,-0.010935323383084726,0.002709995505843498,0.00019114834490432155
ALA 299,R ALA 299,0.0,0.0,0.0,-0.0017412935323383044,0.00043792400168488245,3.088877746676852e-05,-0.2460248756218906,0.12842495680535432,0.009058398024948651,0.2496019900497513,0.12834809941290654,0.009052976922467716,0.0,0.0,0.0,0.00183582089552244,0.0014889010431119306,0.00010501898232062941
ASN 300,R ASN 300,0.0,0.0,0.0,-0.003900497512437807,0.00041134381310635524,2.901395551851263e-05,-1.3939800995024878,0.2701728019019539,0.019056520134577676,1.4199004975124376,0.27065285001942124,0.01909038011808335,0.0,0.0,0.0,0.02201990049751248,0.005272627333225994,0.0003719024573547167
GLN 301,R GLN 301,0.0,0.0,0.0,-0.006199004975124358,0.0005185120358473638,3.657301912548544e-05,-0.0894776119402985,0.31112552976237634,0.021945102839957598,0.14532338308457715,0.3140185688658153,0.022149162084769414,0.0,0.0,0.0,0.04964676616915405,0.007923741137993908,0.0005588976072882423
MET 302,R MET 302,0.0,0.0,0.0,-0.004885572139303519,0.0005658971620618803,3.991530822871699e-05,-1.0147960199004975,0.614150007753774,0.043318801544864866,1.015641791044776,0.6152378183912972,0.043395529791270995,0.0,0.0,0.0,-0.0040398009950247974,0.004231886534630914,0.00029849426140129515
VAL 303,R VAL 303,0.0,0.0,0.0,-0.0040597014925373,0.000442086764010396,3.118239608238476e-05,0.6968009950248757,0.18886806102838447,0.013321725882208516,-0.6844626865671645,0.1899404982785766,0.013397369773479164,0.0,0.0,0.0,0.00827860696517413,0.004018859773660651,0.00028346851221020187
LYS 304,R LYS 304,0.0,0.0,0.0,-0.0025522388059701505,0.0004972636193718847,3.507427138499376e-05,-88.7239651741294,1.3861657750766379,0.09777259523035423,88.71229850746272,1.385548066011779,0.09772902539227679,0.0,0.0,0.0,-0.014218905472634786,0.0044309900060653055,0.00031253793746914267
CYS 305,R CYS 305,0.0,0.0,0.0,-0.004179104477611993,0.0004965164159153841,3.502156771677405e-05,0.9039154228855723,0.5609727406320957,0.039567966322103125,-0.8980547263681594,0.5607525078985179,0.039552432302793365,0.0,0.0,0.0,0.0016815920398009269,0.003087143852641339,0.00021775033819853911
ASP 306,R ASP 306,0.0,0.0,0.0,-0.0034378109452736336,0.0005060462135304014,3.569374781355127e-05,93.71890547263676,0.9457725295476846,0.0667096507315956,-93.69971641791042,0.9427429991091577,0.06649596413030308,0.0,0.0,0.0,0.01575124378109352,0.004039335316150229,0.0002849127456229369
PRO 307,R PRO 307,0.0,0.0,0.0,-0.006800995024875644,0.0006388726116414439,4.5062599571342536e-05,-0.05558706467661685,0.16518605108927467,0.011651325693681432,0.05919402985074636,0.16357519050709352,0.01153770434874134,0.0,0.0,0.0,-0.003194029850746027,0.0040772593686580275,0.0002875877020401336
ARG 308,R ARG 308,0.0,0.0,0.0,-0.005199004975124363,0.0005555679313490207,3.918674046886624e-05,-90.59878606965167,1.1058714215541556,0.07800215588965394,90.5949850746269,1.1036002028497527,0.07784195647407328,0.0,0.0,0.0,-0.00900000000000013,0.003908149413824705,0.00027565960551616063
HIE 309,R HIE 309,0.0,0.0,0.0,-0.005537313432835783,0.0005552559772459091,3.916473692296836e-05,0.006199004975124429,0.2871378579214979,0.02025314292319576,0.012507462686567116,0.2875091712904981,0.020279333348889157,0.0,0.0,0.0,0.013169154228855678,0.0029877434172728627,0.00021073917206838001
GLY 310,R GLY 310,0.0,0.0,0.0,-0.006542288557213968,0.000622507156999674,4.390826940303202e-05,-0.3710447761194029,0.23546087544589206,0.016608129620198742,0.44106467661691545,0.2360229156511242,0.01664777287966842,0.0,0.0,0.0,0.06347761194029852,0.00986983677064911,0.0006961646095417336
LYS 311,R LYS 311,0.0,0.0,0.0,-0.04942288557213928,0.00909131528240116,0.0006412519376829932,-101.80129353233833,3.207969531622542,0.22627272449379207,102.20563681592039,3.138635995600271,0.2213823139272638,0.0,0.0,0.0,0.3549203980099482,0.15677189320584284,0.011057836756259362
TYR 312,R TYR 312,0.0,0.0,0.0,-0.07167164179104472,0.005875291189230067,0.00041441108822160775,-1.2630248756218907,0.4432677664956458,0.03126569757491366,1.4501343283582093,0.4469786875568232,0.031527445765043544,0.0,0.0,0.0,0.11543781094527379,0.03940398448403403,0.0027793427703173635
MET 313,R MET 313,0.0,0.0,0.0,-0.3974776119402983,0.06864278249260643,0.004841688569149529,0.8580199004975126,0.3731065226123906,0.026316904997289666,-0.1559054726368159,0.39449556684278175,0.02782557185482087,-0.008288417910447758,0.009644088637968474,0.0006802415639742784,0.29634839800995005,0.09146196989425129,0.006451229948270125
ALA 314,R ALA 314,0.0,0.0,0.0,-0.6226218905472637,0.1716122446268864,0.01210459443752276,-2.895796019900498,0.2271239238831347,0.016020086396757106,3.269537313432835,0.2505530595949407,0.01767265021252495,-0.09415282388059702,0.02370688963682421,0.0016721550670977592,-0.34303342089552225,0.17440320965799905,0.012301453932393756
CYS 315,R CYS 315,0.0,0.0,0.0,-0.28771641791044783,0.09235328113511881,0.006514098195881265,2.4052338308457704,0.9904792447991373,0.06986301929180068,-1.9331791044776123,0.9749266219415383,0.06876602185702972,-0.02035210746268656,0.009728723536423137,0.0006862112494316417,0.1639862009950248,0.10498707456172991,0.007405217276393596
CYS 316,R CYS 316,0.0,0.0,0.0,-0.20017412935323378,0.026511886517740817,0.0018700042923429166,-1.9030547263681592,1.4333752436277198,0.10110249439730623,2.2444776119402983,1.537371663776639,0.10843783629900913,0.0,0.0,0.0,0.1412487562189055,0.1530938898694798,0.010798410403417665
LEU 317,R LEU 317,0.0,0.0,0.0,-0.1387661691542289,0.014003199696587686,0.0009877095513980577,4.165169154228857,0.332622313183632,0.023461369034082045,-4.131626865671644,0.3485046165202513,0.024581620336904125,0.0,0.0,0.0,-0.10522388059701474,0.07365642053099289,0.005195323330137308
LEU 318,R LEU 318,0.0,0.0,0.0,-0.08051741293532336,0.005502685484011261,0.0003881295081596092,-2.3483731343283587,0.2224498715393798,0.015690404163860992,2.4507661691542295,0.2392930301499711,0.01687842897218015,0.0,0.0,0.0,0.02187562189054715,0.03962271639431074,0.0027947709297135685
TYR 319,R TYR 319,0.0,0.0,0.0,-0.1200696517412935,0.008541099022698813,0.0006024426750274766,3.249487562189057,0.2353544190823783,0.016600620767270275,-3.266492537313432,0.2403240995611755,0.016951155001064044,0.0,0.0,0.0,-0.13707462686567198,0.0449325575650707,0.003169298248783671
ARG 320,R ARG 320,0.0,0.0,0.0,-0.04219900497512438,0.002437313382059666,0.0001719148308509278,-133.51851741293532,1.476824491281753,0.10416716803181891,133.6436069651742,1.4853937145768292,0.10477159444006845,0.0,0.0,0.0,0.0828905472636799,0.04226695497412947,0.002981281138669499
GLY 321,R GLY 321,0.0,0.0,0.0,-0.02299999999999998,0.0021831557787363497,0.00015398793572680484,2.199855721393036,0.18670807308954232,0.013169372079911541,-2.1343830845771143,0.1855741058676993,0.013089388199066108,0.0,0.0,0.0,0.04247263681592056,0.017661845700399303,0.0012457705432747683
ASP 322,R ASP 322,0.0,0.0,0.0,-0.0801094527363185,0.01498184507295545,0.0010567378739681868,118.89024875621901,1.9550359586942883,0.1378976042310928,-118.42860199004976,1.9199293961928972,0.13542137823627057,-0.001372226865671643,0.004248358883692783,0.0002996561313206633,0.380165086567165,0.056551643106467535,0.0039888453534747
VAL 323,R VAL 323,0.0,0.0,0.0,-0.17945273631840797,0.019613402996157787,0.001383422781540779,0.9669900497512444,0.30964813910347627,0.021840895737541038,-0.43706467661691556,0.3398603617203343,0.023971901614355515,0.0,0.0,0.0,0.35047263681592006,0.06218101082306121,0.004385910337370227
VAL 324,R VAL 324,0.0,0.0,0.0,-2.3308308457711453,0.3633590541497653,0.0256293715827064,-1.4045671641791053,0.33425849727629764,0.023576776561731974,2.147611940298507,0.3844143942727687,0.027114500767323604,-0.3696332059701492,0.041475704661641306,0.0029254706447734724,-1.9574192756218913,0.3971409702809886,0.02801216422655252
PRO 325,R PRO 325,0.0,0.0,0.0,-3.401616915422884,0.4699539805060431,0.033147997980523466,-1.0876318407960193,0.7034338475589845,0.049616398042227526,1.9364228855721388,0.5045373283466342,0.03558731925863085,-0.5272762746268652,0.042957242559624714,0.0030299702708805683,-3.0801021452736324,0.5336491036347732,0.037640705565565806
LYS 326,R LYS 326,0.0,0.0,0.0,-4.771880597014924,0.8064845312687431,0.056885032838818454,-132.49176616915423,4.902516375900146,0.3457968432416152,136.4220845771144,5.172744449720095,0.3648572619566966,-0.8952733970149253,0.095254480293965,0.006718733006623745,-1.7368355860696507,1.1635560936975955,0.08207091894951554
ASP 327,R ASP 327,0.0,0.0,0.0,-0.4825522388059704,0.11186585119750218,0.007890408770644848,126.03805472636816,2.8725007171705363,0.20261057874069172,-125.20317412935309,2.784867154681049,0.19642938383028868,-0.012515283582089556,0.021673313765960902,0.0015287176845948328,0.3398130746268656,0.34872743565043113,0.024597336786564304
VAL 328,R VAL 328,0.0,0.0,0.0,-0.39618407960198987,0.0491687210493178,0.0034680941829510685,-2.7986368159203985,0.49087915084482875,0.03462394569647915,3.132308457711445,0.49786821607250625,0.035116916348208356,-0.003681492537313434,0.00803455920445822,0.0005667141110220952,-0.06619393034825893,0.16896181439577532,0.01191764750315743
ASN 329,R ASN 329,0.0,0.0,0.0,-3.216049751243781,0.7943619470980798,0.056029971679053034,-14.035582089552246,3.02924445935038,0.213666429876674,13.14980597014926,2.3895786920577256,0.168547885419204,-0.7026898746268649,0.03572544404933951,0.002519878533480327,-4.804515745273628,1.0007454973928454,0.07058714491762758
ALA 330,R ALA 330,0.0,0.0,0.0,-0.40283084577114403,0.09113393589886931,0.006428092214220599,-1.2256815920398003,0.48552445676696887,0.034246254697270904,1.299726368159204,0.5068200243339964,0.03574832821933325,-0.01925813731343283,0.03633365880386222,0.0025627786945406376,-0.3480442069651743,0.17528304258772856,0.012363512562361031
ALA 331,R ALA 331,0.0,0.0,0.0,-0.1141890547263681,0.016755308941151452,0.001181828370399755,-1.9282985074626875,0.31212038506622264,0.022015274522655764,2.2333233830845773,0.3197288806394003,0.022551936422237805,0.0,0.0,0.0,0.19083582089552245,0.08877837524359933,0.00626194377611223
ILE 332,R ILE 332,0.0,0.0,0.0,-1.2817412935323382,0.3652346928101949,0.025761668933313286,-1.8202786069651735,0.7811493649350026,0.05509802798876324,3.051293532338309,0.5679446213701114,0.040059724873387964,-0.23441820895522394,0.05611802467052018,0.003958260267199606,-0.285144577114428,0.33528746997308123,0.023649354699783427
ALA 333,R ALA 333,0.0,0.0,0.0,-0.7666517412935322,0.19970796616734912,0.014086313838817697,-0.24260696517412927,0.6313460072313822,0.044531713829048636,0.5366666666666667,0.624644108291447,0.044058998325527565,-0.16978932537313424,0.032802581830255,0.002313715728281328,-0.6423813651741295,0.2813300268027297,0.019843490101468735
THR 334,R THR 334,0.0,0.0,0.0,-0.09810945273631844,0.01632926013377245,0.0011517772045570986,-0.548462686567164,0.37871775001951874,0.02671269046241001,0.6462537313432837,0.3986642501863243,0.02811960810684792,0.0,0.0,0.0,-0.00031840796019868764,0.04982454897987071,0.00351435271850838
ILE 335,R ILE 335,0.0,0.0,0.0,-0.07032338308457718,0.010603665023840386,0.0007479248636598975,-2.341845771144279,0.21157022779229612,0.014923013261950103,2.4629850746268662,0.22080721375870288,0.015574540017465343,0.0,0.0,0.0,0.05081592039800949,0.03343294983396768,0.0023581784590609558
LYS 336,R LYS 336,0.0,0.0,0.0,-0.140089552238806,0.14350215190821022,0.010121861371473067,-124.81311442786071,7.63752107955351,0.5387092009490697,125.45513432835828,8.239024803837639,0.5811360024337126,-0.023801731343283585,0.059566546021855196,0.004201500208835499,0.4781286169154237,0.6108320480324132,0.043084770710559134
THR 337,R THR 337,0.0,0.0,0.0,-0.02834328358208954,0.006428060930602799,0.0004534004595872626,-0.4725472636815918,0.4068203229059836,0.02869489312039148,0.5836567164179104,0.4075583364124302,0.028746948579513137,0.0,0.0,0.0,0.08276616915422852,0.030329534228514542,0.0021392803999116024
LYS 338,R LYS 338,0.0,0.0,0.0,-0.0205323383084577,0.0017676470587628772,0.00012468021032837413,-108.21881094527367,2.3033175563179844,0.16246349402790303,108.39030845771146,2.3357500088532244,0.1647511028486304,0.0,0.0,0.0,0.15096517412935206,0.05174395228530693,0.0036497369891637737
ARG 339,R ARG 339,0.0,0.0,0.0,-0.01686069651741295,0.0015358072771266768,0.00010832749297250327,-103.86640796019901,1.1730627950483619,0.08274146996141954,103.91454228855721,1.1761942970154549,0.0829623490797737,0.0,0.0,0.0,0.031273631840796595,0.012953024627812722,0.0009136359133336155
THR 340,R THR 340,0.0,0.0,0.0,-0.008726368159203975,0.0015127159995532485,0.00010669875983240411,-0.041955223880597525,0.4231497893934912,0.02984668488001882,0.07334825870646763,0.4282391786592615,0.030205662720619707,0.0,0.0,0.0,0.022666666666665943,0.008681961246051544,0.000612378330195671
ILE 341,R ILE 341,0.0,0.0,0.0,-0.028009950248756223,0.007078093209340517,0.0004992502013846849,0.3617462686567165,0.5092064554062238,0.03591665408876767,-0.28315422885572133,0.5036967233849984,0.03552802755619497,0.0,0.0,0.0,0.05058208955223885,0.014455781869709075,0.0010196322365607507
GLN 342,R GLN 342,0.0,0.0,0.0,-0.02844278606965173,0.0032473426103295064,0.00022904988733867337,-0.2549054726368162,0.9015998803784344,0.06359395228835653,0.39522388059701496,0.9049859154105152,0.06383278478485871,0.0,0.0,0.0,0.1118756218905471,0.028061223980430913,0.001979286131022311
PHE 343,R PHE 343,0.0,0.0,0.0,-0.18333333333333346,0.03090369140766507,0.002179778324824359,-1.5964577114427854,0.3304408926495994,0.023307503493079664,1.6239701492537308,0.3330437036811688,0.02349109162808225,-7.336119402985102e-05,0.0005209872788876464,3.674760930815022e-05,-0.15589425671641752,0.06829064427598605,0.004816850654422584
VAL 344,R VAL 344,0.0,0.0,0.0,-0.268592039800995,0.03494220866782074,0.002464633369226367,3.325089552238806,0.365064516809206,0.0257496656436911,-2.957542288557215,0.32039574324774217,0.0225989732839552,-0.0003612537313432835,0.0014809278848404526,0.00010445659909749604,0.09859397014925354,0.10917051562563067,0.0077002944577561185
ASP 345,R ASP 345,0.0,0.0,0.0,-0.6361940298507466,0.17547041866096214,0.01237672905153824,105.11709950248762,6.442230388471676,0.45439989608595305,-104.66964179104475,5.903331950725262,0.416388931040205,-0.03905283582089552,0.022626932069257123,0.0015959807335380832,-0.2277891542288552,0.9508243077370188,0.06706597569140929
TRP 346,R TRP 346,0.0,0.0,0.0,-5.771815920398009,0.5927612852060161,0.04181015737707716,6.769651741293533,1.1073787202035392,0.07810847253906718,-4.599223880597013,0.8452350932212953,0.059618286737347426,-0.6893788656716417,0.07169331439019472,0.0050568564991495995,-4.290766925373135,0.7385311531395226,0.05209197110419573
CYS 347,R CYS 347,0.0,0.0,0.0,-1.2792587064676613,0.19444446376504604,0.01371505500446513,-0.5029601990049749,0.6083611770970971,0.04291048891240137,1.2181691542288555,0.651900460341007,0.04598151316777313,-0.06298914626865673,0.025067216811154144,0.0017681051479524527,-0.6270388975124381,0.25102568397910136,0.01770598656625651
PRO 348,R PRO 348,0.0,0.0,0.0,-4.1803333333333335,0.5478171094501383,0.03864003964429849,-2.401736318407962,0.825990914098639,0.058260906999851106,3.9050845771144274,0.9073993552243969,0.06400301570404472,-0.8613281194029849,0.06487311112048179,0.004575796451593951,-3.5383131940298527,0.5458255447360826,0.038499565500322706
THR 349,R THR 349,0.0,0.0,0.0,-0.8525174129353233,0.1724512792838618,0.012163775379207863,-0.9351691542288554,1.1171610569243098,0.07879846537095199,2.143611940298507,1.160168575268919,0.08183198182228482,-0.029378041791044772,0.021235802401324617,0.0014978580123013812,0.32654733134328373,0.12992973842897343,0.009164537137053085
GLY 350,R GLY 350,0.0,0.0,0.0,-1.989805970149252,0.30995566552529236,0.021862586978879904,-4.400457711442785,1.150066885120812,0.08111946353641189,6.037049751243782,1.1027090239744364,0.07777909756280826,-0.3817602985074623,0.05150651014323345,0.0036329891117706137,-0.7349742288557215,0.3438485845675992,0.024253209164394055
PHE 351,R PHE 351,0.0,0.0,0.0,-1.9639900497512452,0.30937817573704,0.021821853989845215,1.9832636815920393,1.3769943673399494,0.09712569400652175,-0.011492537313432869,1.2481569183121075,0.08803820102350236,-0.16215356417910443,0.04100545388533834,0.0028923017124315325,-0.15437246965174167,0.32481323881362767,0.022910559397002418
LYS 352,R LYS 352,0.0,0.0,0.0,-2.7975771144278605,1.0203676857891055,0.07197118737351293,-261.8262338308457,4.126333826272136,0.2910491473930086,256.5204179104478,3.5732696169851343,0.2520390058621197,-0.449263880597015,0.03649532126996735,0.002574181485712252,-8.552656915422883,1.9058412587559852,0.13442767763859664
VAL 353,R VAL 353,0.0,0.0,0.0,-1.0941144278606965,0.207936825080776,0.014666732794628157,5.87208457711443,1.0514211646545364,0.07416153089100186,-4.7972238805970155,0.9544893217319681,0.06732448584674908,-0.08859008955223885,0.03171913574097446,0.0022372953333720104,-0.10784382089552208,0.25086179627575284,0.01769442681895151
GLY 354,R GLY 354,0.0,0.0,0.0,-0.15695522388059707,0.01800809616359897,0.0012701931678954575,-1.96534328358209,0.35188901258955524,0.024820337229885386,2.254557213930348,0.357358005701575,0.02520609026135779,0.0,0.0,0.0,0.13225870646766175,0.05312542875512916,0.0037471788263038664
ILE 355,R ILE 355,0.0,0.0,0.0,-0.6434228855721393,0.16762331993698895,0.011823237383321833,2.7745373134328357,0.4160943968802875,0.029349035862283837,-2.3601393034825877,0.4280020812911567,0.030188939161707274,-0.04710902686567162,0.027761709373774292,0.0019581599995532246,-0.27613390248756214,0.1819935265281869,0.012836833605130212
ASN 356,R ASN 356,0.0,0.0,0.0,-0.1321343283582091,0.014310239373155585,0.0010093664603742388,-3.948044776119403,1.5261107407458938,0.10764355202998341,4.35562686567164,1.5363968202027083,0.10836907613490714,0.0,0.0,0.0,0.2754477611940308,0.07019467249889243,0.004951150450372389
TYR 357,R TYR 357,0.0,0.0,0.0,-0.7336069651741293,0.16706071750884696,0.011783554467705697,-0.9669452736318408,0.5608433432889186,0.039558839337231755,1.580875621890548,0.601646471831589,0.0424368701203205,-0.2047527044776118,0.04257506471469893,0.003003013524140899,-0.3244293213930351,0.17471534032198419,0.012323469931935453
GLU 358,R GLU 358,0.0,0.0,0.0,-0.03949751243781092,0.0029877434172727946,0.00021073917206837522,134.26380597014918,1.8910698536091795,0.1333857830525596,-133.89425870646767,1.8637157590651408,0.13145637398631765,0.0,0.0,0.0,0.3300497512437845,0.035348267459326,0.002493274548063274
PRO 359,R PRO 359,0.0,0.0,0.0,-0.015343283582089536,0.0010865835655642446,7.664169542347437e-05,1.8114726368159213,0.257036421325984,0.01812995128982663,-1.786990049751243,0.26110913427243027,0.018417218311969276,0.0,0.0,0.0,0.009139303482587046,0.009602575189038303,0.0006773134310540717
PRO 360,R PRO 360,0.0,0.0,0.0,-0.010427860696517445,0.0007570694352887188,5.339956070814426e-05,-0.9207263681592044,0.21089001106597344,0.014875034473375563,0.9315373134328365,0.2117947937919095,0.014938852926279922,0.0,0.0,0.0,0.0003830845771144409,0.007965567219737096,0.0005618477916268525
THR 361,R THR 361,0.0,0.0,0.0,-0.006213930348258696,0.0005362528689221698,3.78243610085848e-05,-0.6658407960199006,0.1843170654720868,0.013000723405865864,0.6691940298507465,0.18297771161928875,0.012906252669050421,0.0,0.0,0.0,-0.002860696517412602,0.006351283610024461,0.00044798500494053244
VAL 362,R VAL 362,0.0,0.0,0.0,-0.00413930348258707,0.00041188501563816564,2.905212900182303e-05,-0.31516915422885583,0.6852344997484823,0.04833271502326517,0.31755223880597033,0.6831089658403009,0.04818279142091572,0.0,0.0,0.0,-0.0017562189054724398,0.003931664242184639,0.0002773182136252953
VAL 363,R VAL 363,0.0,0.0,0.0,-0.0027462686567164152,0.000488981587076842,3.449010186802299e-05,-0.6089303482587066,0.2726050030464366,0.019228074375992388,0.6093134328358212,0.27355081070701276,0.019294786504675674,0.0,0.0,0.0,-0.002363184079601873,0.0017989598462179609,0.00012688884406354968
PRO 364,R PRO 364,0.0,0.0,0.0,-0.0016069651741293452,0.0004884244583591937,3.445080503817678e-05,0.44283582089552226,0.7596133789521038,0.053578996659140246,-0.44333830845771177,0.7579179880383908,0.05345941300432485,0.0,0.0,0.0,-0.002109452736318467,0.0018656252067190998,0.00013159105603946083
GLY 365,R GLY 365,0.0,0.0,0.0,-0.0006119402985074588,0.00048730829006908636,3.437207659717802e-05,-0.4123134328358209,0.3444130579640902,0.02429302404794243,0.41178109452736317,0.3437701879601333,0.02424767949405663,0.0,0.0,0.0,-0.001144278606965131,0.0009844965387527272,6.944103174372007e-05
GLY 366,R GLY 366,0.0,0.0,0.0,-0.0006815920398009713,0.00046585870291419753,3.285913937101024e-05,-1.035601990049751,0.215853416256199,0.015225126082441105,1.0344477611940297,0.2153934465654539,0.015192682321961616,0.0,0.0,0.0,-0.0018358208955222886,0.0009076295997319916,6.401925589944546e-05
ASP 367,R ASP 367,0.0,0.0,0.0,-0.001203980099502483,0.00040295436281225747,2.842220932007208e-05,89.66341791044773,0.7192574421904412,0.05073250835226969,-89.63859203980098,0.7181018045769078,0.05065099595984698,0.0,0.0,0.0,0.023621890547265684,0.0014681759786983157,0.00010355714898837638
LEU 368,R LEU 368,0.0,0.0,0.0,-0.002835820895522351,0.0003963897370556065,2.795917632035146e-05,-0.7142935323383084,0.19703281138972664,0.013897622969403778,0.7167761194029854,0.19667500941963606,0.013872385564308882,0.0,0.0,0.0,-0.00035323383084561073,0.0011758777773700632,8.29400235053527e-05
ALA 369,R ALA 369,0.0,0.0,0.0,-0.0016616915422885395,0.00047313406678482366,3.337230397200246e-05,1.444278606965176,0.11161787152524281,0.00787291763317983,-1.439920398009951,0.11145587276572512,0.007861491121699796,0.0,0.0,0.0,0.0026965174129356317,0.0012226867938950215,8.62416769642059e-05
LYS 370,R LYS 370,0.0,0.0,0.0,-0.0036517412935323343,0.0005800235479319165,4.091170666285268e-05,-98.64600000000003,3.1843547562930294,0.22460706666897634,98.61887064676628,3.183014481152482,0.22451253094953338,0.0,0.0,0.0,-0.030781094527361157,0.0044945340818551924,0.000317019990996361
VAL 371,R VAL 371,0.0,0.0,0.0,-0.006124378109452755,0.0005177954957714768,3.652247828537405e-05,0.681562189054726,0.22494306048616003,0.015866260153172846,-0.6479054726368161,0.2250315091699468,0.01587249884230659,0.0,0.0,0.0,0.02753233830845773,0.004207337703609235,0.0002967627203677357
GLN 372,R GLN 372,0.0,0.0,0.0,-0.015512437810945275,0.0024415749193764987,0.0001722154165172524,1.2220845771144295,1.0881492287781547,0.07675212879185862,-1.1445970149253732,1.0941328567636541,0.0771741813685087,0.0,0.0,0.0,0.06197512437811009,0.014512796827307281,0.0010236537615987765
ARG 373,R ARG 373,0.0,0.0,0.0,-0.03781592039800989,0.0050461497339994365,0.0003559279591842534,-115.11177114427865,1.9912865631205676,0.14045452472152284,115.26670149253731,2.0239933436574877,0.14276148314757942,0.0,0.0,0.0,0.11711442786069733,0.05533194124721192,0.0039028142175666467
ALA 374,R ALA 374,0.0,0.0,0.0,-0.011442786069651753,0.000777776009785665,5.4860089862231304e-05,1.4928855721393044,0.12570450955388757,0.008866512470748987,-1.4469303482587068,0.1285144943114791,0.009064713513688654,0.0,0.0,0.0,0.03451243781094529,0.013340586131639144,0.0009409723940935686
VAL 375,R VAL 375,0.0,0.0,0.0,-0.023666666666666624,0.0015624108598124371,0.00011020396501385655,-2.3476815920398004,0.12267445942200922,0.00865278921311377,2.471412935323383,0.1292622527342395,0.009117456326210194,0.0,0.0,0.0,0.10006467661691562,0.02090349291243454,0.0014744187081916986
CYS 376,R CYS 376,0.0,0.0,0.0,-0.0191044776119403,0.0010669293134724005,7.525539136887818e-05,2.2657711442786064,0.6060863256931505,0.04275003326595102,-2.1738208955223874,0.6041247505195008,0.04261167442105993,0.0,0.0,0.0,0.07284577114427869,0.034234792091956304,0.002414736051189199
MET 377,R MET 377,0.0,0.0,0.0,-0.03641293532338313,0.003507437987281309,0.00024739560072247776,-1.621925373134329,0.6311994657595233,0.04452137759057692,1.7952039800995025,0.6411358648508811,0.045222237144227975,0.0,0.0,0.0,0.13686567164179086,0.04508330449237143,0.0031799311172112437
LEU 378,R LEU 378,0.0,0.0,0.0,-0.055681592039801,0.005330668748497095,0.0003759963831346867,1.060069651741294,0.3888993080034345,0.027430842191066517,-1.0372437810945272,0.4009802358296506,0.028282965138839086,0.0,0.0,0.0,-0.032855721393034436,0.05458348919899072,0.0038500224804773253
SER 379,R SER 379,0.0,0.0,0.0,-0.035552238805970145,0.004397931157980465,0.000310206146112945,-1.057771144278607,0.823438034330015,0.058080840744589794,1.1964577114427861,0.8504032987940121,0.059982823851604604,0.0,0.0,0.0,0.10313432835820896,0.04793981369370041,0.0033814137413929577
ASN 380,R ASN 380,0.0,0.0,0.0,-0.1097263681592041,0.012763822913489525,0.0009002906533625357,-1.6870248756218895,0.3390887178677395,0.023917474053512317,1.9892537313432836,0.35655655569832023,0.025149560336745227,0.0,0.0,0.0,0.19250248756218774,0.058934749682849716,0.004156936731052196
THR 381,R THR 381,0.0,0.0,0.0,-0.029835820895522388,0.002575798277028182,0.00018168280220379592,-0.2556766169154228,0.23527777570732983,0.01659521476041277,0.34021890547263695,0.2417979334849822,0.017055111230730117,0.0,0.0,0.0,0.0547064676616916,0.022908175080799113,0.0016158180860562845
THR 382,R THR 382,0.0,0.0,0.0,-0.03107960199004977,0.0039289247374863275,0.0002771249838624375,-0.34725870646766116,0.21332747054207332,0.015046959608905569,0.3603383084577114,0.21904972282515084,0.015450576164976127,0.0,0.0,0.0,-0.017999999999999555,0.020718679533021676,0.001461382977499611
ALA 383,R ALA 383,0.0,0.0,0.0,-0.006865671641791039,0.0006123648569696785,4.3192886716944034e-05,-1.2431641791044774,0.09650354006058992,0.00680683488965717,1.2668855721393038,0.09957137913617777,0.007023223573869729,0.0,0.0,0.0,0.01685572139303476,0.007344682281278623,0.0005180539446974204
ILE 384,R ILE 384,0.0,0.0,0.0,-0.010781094527363174,0.0008115097385376099,5.723948363040605e-05,-1.1780845771144273,0.15588855507358884,0.010995530888368753,1.2055074626865672,0.15701256784640594,0.011074812636516313,0.0,0.0,0.0,0.01664179104477659,0.008042242006657586,0.0005672560141069784
ALA 385,R ALA 385,0.0,0.0,0.0,-0.004726368159203981,0.000518082230724159,3.654270300955283e-05,-0.6401343283582093,0.10967725998983119,0.0077360374493211075,0.6408258706467662,0.10811687304108276,0.00762597623998684,0.0,0.0,0.0,-0.004034825870646589,0.0036750850119829214,0.00025922051011097977
GLU 386,R GLU 386,0.0,0.0,0.0,-0.003358208955223904,0.0004794739822152126,3.381948712737637e-05,90.24524875621891,0.8313470563943326,0.058638700148469336,-90.2330696517413,0.829263375771974,0.05849172864928632,0.0,0.0,0.0,0.008820895522389524,0.0032242491036835325,0.00022742099697191945
ALA 387,R ALA 387,0.0,0.0,0.0,-0.0018756218905472196,0.00034475853013076337,2.431739177575884e-05,-1.0421343283582085,0.11654878279850564,0.008220717298058197,1.045248756218905,0.1168803351604114,0.008244103198547976,0.0,0.0,0.0,0.0012388059701492168,0.0020522252374043553,0.0001447528073957533
TRP 388,R TRP 388,0.0,0.0,0.0,-0.005527363184079534,0.0005091183604166121,3.5910440347297505e-05,-1.578905472636816,0.12057464408374095,0.008504679658817755,1.5703482587064688,0.12010218745837993,0.008471355137879581,0.0,0.0,0.0,-0.014084577114427788,0.0037240392858106583,0.0002626734783531733
ALA 389,R ALA 389,0.0,0.0,0.0,-0.0012388059701492731,0.0004263539360324096,3.0072687958451734e-05,-0.8129104477611944,0.054843621563195125,0.0038683708027407765,0.8131492537313436,0.05482970117813077,0.0038673889344831556,0.0,0.0,0.0,-0.0010000000000000247,0.0009515632594924827,6.711809732951404e-05
ARG 390,R ARG 390,0.0,0.0,0.0,-0.002149253731343274,0.000370036895159918,2.610039017069759e-05,-90.89804477611938,0.8845578500234141,0.06239190014873226,90.89107960199003,0.8842025125648431,0.062366836576876916,0.0,0.0,0.0,-0.009114427860696626,0.002710187303476318,0.00019116187326626572
LEU 391,R LEU 391,0.0,0.0,0.0,-0.0013134328358209402,0.0004638886647140424,3.27201835902549e-05,-0.8444626865671644,0.10776249844168746,0.0076009805829813275,0.8454626865671647,0.107644845611906,0.007592681992213357,0.0,0.0,0.0,-0.00031343283582099135,0.0009176373820261618,6.47251504360115e-05
ASP 392,R ASP 392,0.0,0.0,0.0,-0.00126368159203978,0.00044062865324345866,3.1079548878695206e-05,85.79030348258709,0.7440762963290346,0.052483095347998776,-85.7838905472637,0.7426086921205376,0.05237957852857088,0.0,0.0,0.0,0.005149253731345529,0.001979399361203864,0.00013961606614584554
HID 393,R HID 393,0.0,0.0,0.0,-0.000900497512437862,0.0002993355016217338,2.1113498373972427e-05,0.14745771144278616,0.11683014609914934,0.00824056313511545,-0.14745771144278608,0.1167788208015364,0.008236942927750058,0.0,0.0,0.0,-0.0009004975124371793,0.000683894140395517,4.8238173363936265e-05
LYS 394,R LYS 394,0.0,0.0,0.0,-0.0007114427860696772,0.0004530915450757349,3.1958613490176806e-05,-81.20780597014928,0.9324478122362957,0.06576979763778126,81.2003333333334,0.9318251300304954,0.06572587702138782,0.0,0.0,0.0,-0.008184079601990243,0.0011974040219033023,8.445836772609473e-05
PHE 395,R PHE 395,0.0,0.0,0.0,-0.0010248756218905603,0.00018495154522827538,1.3045476157303729e-05,-0.7987761194029848,0.08377471938969414,0.005909013104130507,0.7981940298507463,0.08370248879826872,0.005903918351031228,0.0,0.0,0.0,-0.0016069651741293287,0.0006462684652182122,4.55842628609331e-05
ASP 396,R ASP 396,0.0,0.0,0.0,-0.00065174129353233,0.0004764184923332915,3.360396948812504e-05,80.71707960199008,1.094582295497999,0.07720588233259543,-80.71360199004978,1.093903062995828,0.07715797296583993,0.0,0.0,0.0,0.002825870646771178,0.0014297922345631203,0.00010084976842377655
LEU 397,R LEU 397,0.0,0.0,0.0,-0.00037810945273631486,0.00048491514153277957,3.4203276914359774e-05,-0.520542288557214,0.05164853913483363,0.003643007064425614,0.5203333333333332,0.05169334891187425,0.003646167702403934,0.0,0.0,0.0,-0.000587064676616927,0.0007008394687736065,4.943340467201323e-05
MET 398,R MET 398,0.0,0.0,0.0,-0.00039303482587066315,0.0004884244583592194,3.4450805038178586e-05,-0.9492139303482584,0.18220891460673636,0.01285202590882152,0.9489303482587067,0.18212735450252301,0.012846273102627934,0.0,0.0,0.0,-0.0006766169154227937,0.0007530372976515204,5.311515564765063e-05
TYR 399,R TYR 399,0.0,0.0,0.0,-0.0006865671641791482,0.0004638886647140594,3.27201835902561e-05,-0.5305472636815921,0.15347720593387354,0.010825447433968495,0.5303731343283584,0.15336956658624395,0.010817855139774053,0.0,0.0,0.0,-0.0008606965174128005,0.0007534316268619269,5.314296948562714e-05
ALA 400,R ALA 400,0.0,0.0,0.0,-0.00022885572139303502,0.0004200961558723298,2.9631298178359816e-05,-0.29542786069651744,0.09257352070770225,0.006529632697577294,0.2953482587064677,0.09254606549314481,0.006527696156055239,0.0,0.0,0.0,-0.00030845771144273,0.0007154152740756653,5.04615027087548e-05
LYS 401,R LYS 401,0.0,0.0,0.0,-0.00020895522388058782,0.000406562342444049,2.8676696581611204e-05,-69.41235820895523,0.6161350816573062,0.043458817862366036,69.41024875621892,0.6160511768881055,0.043452899676255506,0.0,0.0,0.0,-0.00231840796019947,0.0008274575654511548,5.836435661000012e-05
ARG 402,R ARG 402,0.0,0.0,0.0,-0.0003582089552238367,0.00047947398221513546,3.3819487127370934e-05,-76.31560199004974,0.6913216132412682,0.0487620669048022,76.31088059701494,0.6908769505994139,0.048730702820305394,0.0,0.0,0.0,-0.005079601990049684,0.0010335813411896414,7.290320676413636e-05
ALA 403,R ALA 403,0.0,0.0,0.0,-0.00013432835820895037,0.0003410047659341926,2.4052621663857022e-05,0.6985422885572145,0.056380189992743815,0.0039767519832656665,-0.6982288557213933,0.0563096216974091,0.003971774479492371,0.0,0.0,0.0,0.0001791044776119377,0.0006822272523948591,4.8120600149597126e-05
PHE 404,R PHE 404,0.0,0.0,0.0,-0.00031840796019901854,0.00046585870291423375,3.2859139371012796e-05,0.4223084577114429,0.10140806869341683,0.007152773666558913,-0.4220248756218906,0.10135840736903638,0.007149270826815965,0.0,0.0,0.0,-3.4825870646755706e-05,0.0006793185746744682,4.7915437841794794e-05
VAL 405,R VAL 405,0.0,0.0,0.0,-0.0002786069651741329,0.0004483136448186649,3.162160639024341e-05,0.2905820895522388,0.08286543955263144,0.005844877449464427,-0.2902736318407959,0.08282199188347311,0.005841812887168417,0.0,0.0,0.0,2.9850746268824105e-05,0.0007117384488096928,5.020215945059162e-05
HIE 406,R HIE 406,0.0,0.0,0.0,-0.0002089552238805961,0.00040656234244406504,2.867669658161234e-05,0.731800995024876,0.15042067114418428,0.010609856092605834,-0.7314477611940297,0.15033726100746447,0.010603972795180485,0.0,0.0,0.0,0.00014427860696519579,0.0006795371573718574,4.79308554765254e-05
TRP 407,R TRP 407,0.0,0.0,0.0,-0.000407960199004939,0.0004914556694481746,3.4664610183412246e-05,0.24150746268656711,0.09666365337916233,0.006818128412386733,-0.24116915422885568,0.0966151582298671,0.006814707828292153,0.0,0.0,0.0,-6.965174129340536e-05,0.0007695216438204437,5.4277871777705176e-05
TYR 408,R TYR 408,0.0,0.0,0.0,-0.0005671641791044593,0.0004954684379909635,3.4947649053323385e-05,-0.1986417910447758,0.08595822799462681,0.006063025926298385,0.1983631840796019,0.0858762411487704,0.006057243020070096,0.0,0.0,0.0,-0.0008457711442784541,0.0007131281571503089,5.0300181919129185e-05
VAL 409,R VAL 409,0.0,0.0,0.0,-0.0002686567164179134,0.0004432609673109751,3.126521799740377e-05,0.36044776119402994,0.11544802844183677,0.008143076072096833,-0.36024378109452754,0.11541357721086637,0.008140646069624242,0.0,0.0,0.0,-6.467661691529645e-05,0.0007667181595732013,5.408012924541307e-05
GLY 410,R GLY 410,0.0,0.0,0.0,-0.00010447761194029805,0.00030587912734207623,2.1575050145338737e-05,-0.01960199004975114,0.09352888609062512,0.006597018976016066,0.019601990049751255,0.09346599028161673,0.006592582647702071,0.0,0.0,0.0,-0.00010447761194015223,0.0006571685463067998,4.635309530176695e-05
GLU 411,R GLU 411,0.0,0.0,0.0,-0.00036318407960200805,0.0004809172526804047,3.3921287576888514e-05,78.13583084577117,1.004116289889318,0.07082490228856317,-78.12560696517419,1.0033883886370754,0.07077356009285844,0.0,0.0,0.0,0.009860696517416185,0.001060600370877838,7.480898217766864e-05
GLY 412,R GLY 412,0.0,0.0,0.0,-0.00019900497512437553,0.00039925179398484824,2.8161050251089297e-05,0.46755223880596997,0.2022667036622955,0.014266793266237041,-0.467134328358209,0.20207751053580877,0.014253448612005242,0.0,0.0,0.0,0.00021890547263680727,0.0007342649866815877,5.179105892343299e-05
MET 413,R MET 413,0.0,0.0,0.0,-0.0006666666666666286,0.0004714045207910036,3.3250311203585784e-05,-0.7724328358208957,0.24600308762455364,0.01735171993436575,0.7718258706467663,0.24574059964886527,0.01733320546007901,0.0,0.0,0.0,-0.001273631840795902,0.0007915921633113691,5.583460619396978e-05
GLU 414,R GLU 414,0.0,0.0,0.0,-0.0004527363184079656,0.0004977611318718769,3.51093632110642e-05,78.82939303482586,1.3072995750244705,0.09220980238573188,-78.82053731343285,1.3061918709862734,0.09213167096703077,0.0,0.0,0.0,0.008402985074625982,0.001393585534356707,9.829594469824653e-05
GLU 415,R GLU 415,0.0,0.0,0.0,-0.0004228855721393011,0.0004940175756141826,3.4845313111655726e-05,76.7033184079602,1.1316166475109781,0.07981808411544732,-76.69742786069648,1.131042400386766,0.07977757984629907,0.0,0.0,0.0,0.005467661691541671,0.0010882452007200435,7.67588981307043e-05
GLY 416,R GLY 416,0.0,0.0,0.0,-0.00033830845771143977,0.00047313406678482143,3.3372303972002305e-05,0.5250995024875623,0.11713622655648323,0.008262152385983495,-0.5249004975124378,0.11697144291434572,0.008250529444028805,0.0,0.0,0.0,-0.0001393034825870206,0.0008288921530758132,5.84655446191619e-05
GLU 417,R GLU 417,0.0,0.0,0.0,-0.0009601990049751242,0.0002965942002147005,2.092014188105263e-05,88.27517910447762,1.4932228785190416,0.10532382108631622,-88.25740796019905,1.4911570994551886,0.10517811226571411,0.0,0.0,0.0,0.016810945273634338,0.00244625403585945,0.00017254545594698654
PHE 418,R PHE 418,0.0,0.0,0.0,-0.0008905472636815625,0.0003122063978057033,2.202134139352583e-05,0.8277810945273636,0.11119335425573851,0.007842974493689717,-0.8277213930348265,0.11112868247981803,0.007838412898328186,0.0,0.0,0.0,-0.0008308457711442865,0.0006626073787713493,4.673672096519289e-05
SER 419,R SER 419,0.0,0.0,0.0,-0.0006368159203980221,0.0004809172526803895,3.392128757688744e-05,0.5984676616915421,0.33908137563495366,0.02391695617234171,-0.5987164179104475,0.33890362324686846,0.02390441848557728,0.0,0.0,0.0,-0.0008855721393036303,0.0008053557021497606,5.6805411371805675e-05
GLU 420,R GLU 420,0.0,0.0,0.0,-0.0018059701492537644,0.0004315472326806043,3.0438994860717464e-05,92.4458457711443,1.8387224991670923,0.12969348535680736,-92.42142288557218,1.8334470417728688,0.1293213832823409,0.0,0.0,0.0,0.022616915422886807,0.005564413620781527,0.0003924834752242119
ALA 421,R ALA 421,0.0,0.0,0.0,-0.0011492537313432432,0.00037003689515994917,2.610039017069979e-05,0.7606666666666664,0.0943760517167665,0.006656773432046559,-0.7599800995024877,0.09426916898374517,0.0066492345053318,0.0,0.0,0.0,-0.00046268656716414363,0.0009409695149833242,6.637087220500793e-05
ARG 422,R ARG 422,0.0,0.0,0.0,-0.001925373134328366,0.0003855641148258191,2.719559580247927e-05,-84.36309452736316,1.4206624185521677,0.10020580085408444,84.36059701492532,1.4208366401557757,0.10021808949851371,0.0,0.0,0.0,-0.0044228855721403434,0.0020235611267452438,0.0001427309969171643
GLU 423,R GLU 423,0.0,0.0,0.0,-0.002497512437810934,0.0005098470955007784,3.5961841356971414e-05,89.510631840796,1.2952022696069647,0.09135652425173788,-89.49884577114427,1.2909865258958926,0.09105916861731905,0.0,0.0,0.0,0.009288557213930158,0.004805295421463025,0.000338939405843434
ASP 424,R ASP 424,0.0,0.0,0.0,-0.004199004975124397,0.0006231032951229655,4.3950317744203e-05,99.35807960199004,1.410322726425459,0.09947649520299427,-99.30439303482588,1.4037582178140888,0.09901347046606468,0.0,0.0,0.0,0.04948756218905163,0.007667927293766881,0.0005408538899380955
MET 425,R MET 425,0.0,0.0,0.0,-0.003895522388059728,0.00047213904135789253,3.330212028974709e-05,1.0351741293532337,0.24245925857147266,0.01710175750577145,-1.0335174129353233,0.24251507814902112,0.01710569471520174,0.0,0.0,0.0,-0.0022388059701493736,0.001919443992660284,0.00013538714051090548
ALA 426,R ALA 426,0.0,0.0,0.0,-0.0024676616915422765,0.0004989531378857825,3.519344083266274e-05,0.258502487562189,0.12156549836126214,0.008574569130878186,-0.25507462686567167,0.12262169060955455,0.008649067188061875,0.0,0.0,0.0,0.0009601990049751893,0.0022808761431296043,0.0001608805987872935
ALA 427,R ALA 427,0.0,0.0,0.0,-0.005611940298507488,0.000803386313410341,5.666650140047858e-05,0.17899999999999996,0.20170248027048093,0.014226996016658914,-0.1645671641791045,0.1995137290414816,0.014072613408300934,0.0,0.0,0.0,0.008820895522388076,0.00584695023569864,0.0004124120714893434
LEU 428,R LEU 428,0.0,0.0,0.0,-0.011656716417910468,0.001337022445243049,9.430629200567274e-05,0.4566616915422885,0.16185158417090428,0.011416130531471624,-0.4349203980099503,0.16120640837551778,0.011370623339598228,0.0,0.0,0.0,0.010084577114427902,0.008592940000721597,0.0006060992556844958
GLU 429,R GLU 429,0.0,0.0,0.0,-0.007029850746268625,0.0009768995923554436,6.890518446019639e-05,89.94773134328359,1.148040297566826,0.08097651907177612,-89.93894029850746,1.1458745020949381,0.08082375563768188,0.0,0.0,0.0,0.001761194029850106,0.007063513323049398,0.0004982218154971692
LYS 430,R LYS 430,0.0,0.0,0.0,-0.01857711442786068,0.004345212225589644,0.0003064876393294838,-95.38724378109448,3.50905745807377,0.24750982938482505,95.4918955223881,3.53597430598105,0.2494083974512383,0.0,0.0,0.0,0.08607462686566975,0.04335746824621698,0.0030582000142197535
ASP 431,R ASP 431,0.0,0.0,0.0,-0.04024378109452737,0.006696347384237881,0.00047232392697383815,103.12555223880598,2.2191626067330694,0.15652766155365092,-102.94790049751246,2.1831773276164914,0.1539894556676183,0.0,0.0,0.0,0.13740796019900722,0.05677285400224926,0.004004448367026679
TYR 432,R TYR 432,0.0,0.0,0.0,-0.04269154228855721,0.006101494646791799,0.00043036624992993016,0.08623880597014934,0.29076015091440627,0.020508639771386086,-0.07423383084577118,0.290233959579655,0.020471525096279124,0.0,0.0,0.0,-0.03068656716417898,0.02395655829267971,0.001689765336280258
GLU 433,R GLU 433,0.0,0.0,0.0,-0.04621890547263681,0.01678994726466609,0.0011842715693629292,92.32075124378105,2.217205236893209,0.15638959933013497,-92.30151741293527,2.1716965353729814,0.15317966302006397,0.0,0.0,0.0,-0.026985074626867403,0.11022769187386404,0.007774861920944244
GLU 434,R GLU 434,0.0,0.0,0.0,-0.1502935323383084,0.5673703927726447,0.04001922191101558,88.79102487562187,6.96450686159884,0.49123843814458673,-89.30642288557212,6.077645478510697,0.4286840593010353,-0.09234458507462684,0.048515745491526714,0.0034220368382559922,-0.7580361273631865,1.0786282532355016,0.07608057095608789
VAL 435,R VAL 435,0.0,0.0,0.0,-0.5570547263681593,0.23671767088980125,0.016696777135837983,-0.5100746268656716,1.1098062084442841,0.07827969435788294,0.984676616915423,0.9845048556742962,0.06944161837413669,-0.028978316417910446,0.020266905651704793,0.0014295173048449823,-0.11143105273631848,0.3263062634812849,0.02301586923737249
GLY 436,R GLY 436,0.0,0.0,0.0,-0.15068159203980097,0.0849078992361094,0.005988941447795339,0.7584278606965174,0.299738336998402,0.021141912190656996,-0.5992537313432836,0.30932064913066215,0.021817796375884827,0.0,0.0,0.0,0.008492537313433001,0.1252578681217187,0.008835008813144876
VAL 437,R VAL 437,0.0,0.0,0.0,-0.38154726368159186,0.5760126700211124,0.04062880114783971,-3.4383482587064687,3.6799639231561465,0.25956464197159956,2.1034975124378104,1.9704042672411117,0.1389816011367592,-0.09268950447761197,0.040368295382529736,0.0028473600167752246,-1.8090875144278618,1.5377818913817332,0.10846677152328486
ASP 438,R ASP 438,0.0,0.0,0.0,-0.45450746268656733,0.17836198085064148,0.012580684122885523,93.53216417910451,3.210477593135581,0.22644962951304468,-93.03639303482586,3.1432041736683134,0.2217045283645393,-0.013065886567164176,0.014875582093443435,0.0010492426612954996,0.02819779502487689,0.30050204353836885,0.021195779896633807
SER 439,R SER 439,0.0,0.0,0.0,-1.2946467661691545,0.6031678228234169,0.04254417794554728,-2.4301044776119403,2.6855126369862408,0.18942145648311082,2.2502338308457728,1.5770265143348632,0.11123487379788626,-0.28362483582089526,0.08291791752685927,0.005848578960369501,-1.7581422487562177,1.2198211891359017,0.08603955278884302
VAL 440,R VAL 440,0.0,0.0,0.0,-0.032109452736318427,0.7094070595080092,0.0500377159283114,89.74450746268658,10.346720329327912,0.7298013822806475,-90.57696019900499,9.009218401027692,0.6354612701477493,-0.20725508059701495,0.13065348070595126,0.009215585981260868,-1.0718172696517403,1.499461653439698,0.10576387034017759
gtp 441,R gtp 441,0.0,0.0,0.0,-0.002895522388059723,0.00033684200755848255,2.375900332683845e-05,340.3663184079601,2.1205422492933255,0.14957151787819778,-340.3230199004975,2.1193125398134867,0.14948478085915937,0.0,0.0,0.0,0.0404029850746262,0.006437745583960564,0.0004540835623659635
Mg+ 442,R Mg+ 442,0.0,0.0,0.0,-2.4875621890546734e-05,0.00015574602828356414,1.0985477823720121e-05,-169.8428606965174,1.066557194556779,0.07522914412430702,169.8071641791044,1.0652845591522766,0.07513937934399179,0.0,0.0,0.0,-0.03572139303482195,0.0015265445810637638,0.00010767415276660264
MET 443,R MET 443,0.0,0.0,0.0,-0.00021393034825871107,0.0004100782295521458,2.892468813736619e-05,-75.41980099502487,0.469237584433157,0.03309746729760061,75.4110696517413,0.46890394599590945,0.03307393425670117,0.0,0.0,0.0,-0.008945273631841794,0.000773947720699236,5.4590063169896096e-05
ARG 444,R ARG 444,0.0,0.0,0.0,-0.0002835820895522783,0.0004507363841953314,3.179249325001338e-05,-76.38433333333329,0.560061504562318,0.03950369268542013,76.37481094527365,0.5596301497886648,0.039473267265572536,0.0,0.0,0.0,-0.009805970149253043,0.0008506153342557463,5.999777967993868e-05
GLU 445,R GLU 445,0.0,0.0,0.0,-0.00013930348258708468,0.00034626293813547893,2.442350453481771e-05,70.01203482587067,0.314273107099482,0.022167115827487933,-70.00669154228854,0.31414827500451825,0.022158310850397822,0.0,0.0,0.0,0.0052039800995021665,0.0007075879282577711,4.990940430310872e-05
ILE 446,R ILE 446,0.0,0.0,0.0,-6.965174129353571e-05,0.00025455918020829155,1.795522017364773e-05,-0.012303482587064615,0.05060747823734391,0.0035695762904369953,0.012313432835820898,0.05062176855266633,0.003570584251563185,0.0,0.0,0.0,-5.9701492537138946e-05,0.0006513804021506586,4.594483109131777e-05
VAL 447,R VAL 447,0.0,0.0,0.0,-6.467661691541577e-05,0.00024595437003595847,1.734828366061267e-05,0.22238308457711442,0.06469005715690036,0.0045628848205261805,-0.22226865671641802,0.06467605816827118,0.0045618974080005766,0.0,0.0,0.0,4.9751243781148146e-05,0.0006445426762470287,4.5462535092460954e-05
HID 448,R HID 448,0.0,0.0,0.0,-7.462686567165346e-05,0.00026278831136808596,1.8535658332236366e-05,-0.14188059701492553,0.3839988024334066,0.02708518717913554,0.14191542288557213,0.3839037086605554,0.027078479781557932,0.0,0.0,0.0,-3.980099502505241e-05,0.000621671603250034,4.384933398561974e-05
ILE 449,R ILE 449,0.0,0.0,0.0,-4.975124378109347e-05,0.00021743058092946958,1.5336370701218952e-05,0.22269651741293534,0.04623724713580481,0.003261323955661045,-0.22267164179104473,0.046184269056139135,0.003257587170038166,0.0,0.0,0.0,-2.4875621890392076e-05,0.0006343234806171877,4.4741728608949986e-05
GLN 450,R GLN 450,0.0,0.0,0.0,-4.975124378112882e-05,0.00021743058092962405,1.5336370701229848e-05,0.32274129353233816,0.10721027247283682,0.007562029566372122,-0.32271144278606984,0.10719395318956103,0.007560878492880867,0.0,0.0,0.0,-1.9900497512603532e-05,0.0006064348062070037,4.277461318621687e-05
ALA 451,R ALA 451,0.0,0.0,0.0,-2.4875621890546734e-05,0.0001557460282835641,1.098547782372012e-05,0.15572636815920407,0.037050990160646655,0.002613375347303218,-0.15573631840796018,0.037005245350636644,0.0026101487571843335,0.0,0.0,0.0,-3.482587064678857e-05,0.0006259568552258974,4.41515923550222e-05
GLY 452,R GLY 452,0.0,0.0,0.0,-1.4925373134331134e-05,0.00012125430454682793,8.552619211608838e-06,0.3957562189054727,0.027040512698482327,0.0019072907082443263,-0.39569154228855746,0.027045647392782615,0.0019076528816556746,0.0,0.0,0.0,4.9751243780960904e-05,0.0006289155459926298,4.43602823111218e-05
GLN 453,R GLN 453,0.0,0.0,0.0,-1.990049751243562e-05,0.00013965839649369806,9.850743768467175e-06,0.04988059701492535,0.04991570677380205,0.003520782493538461,-0.049845771144278614,0.04995710692051754,0.0035237026347366284,0.0,0.0,0.0,1.4925373134611727e-05,0.0005684719147098513,4.009691727793367e-05
CYS 454,R CYS 454,0.0,0.0,0.0,-2.985074626864901e-05,0.00017017543658191697,1.2003249811987806e-05,0.19136815920398015,0.061102017140201484,0.004309803990995805,-0.191318407960199,0.06112582333238889,0.004311483150324771,0.0,0.0,0.0,1.99004975124312e-05,0.0005981746613010904,4.21919874866426e-05
GLY 455,R GLY 455,0.0,0.0,0.0,-1.99004975124312e-05,0.00013965839649366705,9.850743768464988e-06,0.2375870646766171,0.02953240284419823,0.002083055087192522,-0.23752736318407966,0.02959629695662474,0.0020875618304004432,0.0,0.0,0.0,3.9800995024842514e-05,0.0005716415745467367,4.032048784490468e-05
ASN 456,R ASN 456,0.0,0.0,0.0,-1.492537313433776e-05,0.00012125430454688179,8.552619211612637e-06,0.7063880597014929,0.09853356958438936,0.006950022132124716,-0.7063233830845769,0.09852297204406635,0.006949274639264143,0.0,0.0,0.0,4.975124378249864e-05,0.0005531568721294882,3.901667746385897e-05
GLN 457,R GLN 457,0.0,0.0,0.0,-3.482587064676675e-05,0.000183338564902374,1.2931705297169657e-05,-0.08979601990049754,0.061869330960598344,0.004363926134916268,0.08981094527363184,0.06189964659317686,0.004366064434769392,0.0,0.0,0.0,-1.990049751239143e-05,0.0005550330455405487,3.9149012532867174e-05
ILE 458,R ILE 458,0.0,0.0,0.0,-9.950248756220019e-06,9.925341961822007e-05,7.000796438668532e-06,0.11604477611940284,0.04474674990365156,0.0031561923868461783,-0.11600995024875617,0.04478861240862537,0.0031591451402813915,0.0,0.0,0.0,2.4875621890436264e-05,0.0005853757643812177,4.128922290361677e-05
GLY 459,R GLY 459,0.0,0.0,0.0,-1.990049751243562e-05,0.00013965839649369806,9.850743768467175e-06,0.3057164179104478,0.036804501388988546,0.0025959893698584762,-0.30568159203980105,0.036743268371222854,0.002591670325795794,0.0,0.0,0.0,1.4925373134461489e-05,0.0006024627065958209,4.249444288156673e-05
ALA 460,R ALA 460,0.0,0.0,0.0,-9.950248756220019e-06,9.925341961822007e-05,7.000796438668532e-06,0.3073582089552239,0.06167190547688889,0.004350000814976945,-0.30725373134328354,0.061677142838847766,0.004350370230006581,0.0,0.0,0.0,9.452736318391232e-05,0.0005867694678961966,4.138752717002648e-05
LYS 461,R LYS 461,0.0,0.0,0.0,-3.980099502487124e-05,0.00019549137019289888,1.3788898090375148e-05,-55.66611442786071,0.41027024443931087,0.028938231823250338,55.665179104477616,0.410221864204761,0.02893481934461694,0.0,0.0,0.0,-0.0009751243781068973,0.0006498205718306347,4.5834809143546546e-05
PHE 462,R PHE 462,0.0,0.0,0.0,-6.965174129352025e-05,0.000254559180208235,1.795522017364374e-05,0.16652736318407965,0.04380781748896732,0.0030899652006176723,-0.16654726368159203,0.04386908390157331,0.0030942866001707745,0.0,0.0,0.0,-8.955223880597796e-05,0.000616473923225946,4.348271790385711e-05
TRP 463,R TRP 463,0.0,0.0,0.0,-0.00011442786069649818,0.0003183302143889294,2.24532821114559e-05,0.4030497512437812,0.06589421276605066,0.004647819408498751,-0.40289054726368134,0.06587896304088643,0.004646743775819987,0.0,0.0,0.0,4.4776119403181196e-05,0.0006639135250791255,4.682884942237887e-05
GLU 464,R GLU 464,0.0,0.0,0.0,-3.98009950248867e-05,0.00019549137019297483,1.3788898090380505e-05,56.924855721393065,0.33207465455027735,0.023422740172479663,-56.923776119402966,0.331998748170664,0.023417386149272065,0.0,0.0,0.0,0.0010398009950264469,0.0006136166014115503,4.3281177962369e-05
VAL 465,R VAL 465,0.0,0.0,0.0,-8.45771144278569e-05,0.0002782513722210734,1.9626338550277305e-05,0.2117562189054725,0.05323705806928533,0.003755052551038002,-0.21169651741293544,0.05326057634730131,0.0037567114024671133,0.0,0.0,0.0,-2.4875621890679573e-05,0.0006421187793691566,4.5291566588850914e-05
ILE 466,R ILE 466,0.0,0.0,0.0,-4.975124378108463e-05,0.00021743058092943095,1.5336370701216228e-05,0.33058706467661697,0.03859076825960362,0.0027219829204526563,-0.3304427860696515,0.03859482037012463,0.0027222687342917527,0.0,0.0,0.0,9.452736318422164e-05,0.0005782284666972187,4.078509139495227e-05
SER 467,R SER 467,0.0,0.0,0.0,-4.9751243781104514e-05,0.00021743058092951783,1.5336370701222354e-05,0.49875621890547234,0.09747016522039839,0.006875015371522123,-0.4986019900497511,0.09742056744452793,0.006871517014145466,0.0,0.0,0.0,0.00010447761194022984,0.0006721391193551908,4.740903810842429e-05
ASP 468,R ASP 468,0.0,0.0,0.0,-3.980099502487179e-05,0.0001954913701929016,1.378889809037534e-05,61.153562189054746,0.7042809376674051,0.049676147171648685,-61.15166666666665,0.704146103208615,0.04966663668221127,0.0,0.0,0.0,0.0018557213930356267,0.0006418874546724897,4.5275250202787534e-05
GLU 469,R GLU 469,0.0,0.0,0.0,-5.472636815920458e-05,0.00022744536220224053,1.604275890767213e-05,65.58815920398011,0.3661692164169456,0.025827585146207085,-65.58493034825871,0.3660463841453653,0.02581892122578257,0.0,0.0,0.0,0.003174129353231453,0.0005939390081945179,4.189322755174073e-05
HID 470,R HID 470,0.0,0.0,0.0,-0.00010945273631842684,0.00031220639780576986,2.2021341393530526e-05,0.09882089552238803,0.09296512886705258,0.006557254607410515,-0.09886567164179108,0.09293413312755859,0.006555068336514277,0.0,0.0,0.0,-0.00015422885572139372,0.0006395696060306418,4.5111761765012406e-05
GLY 471,R GLY 471,0.0,0.0,0.0,-2.4875621890551152e-05,0.0001557460282835918,1.098547782372207e-05,0.047492537313433,0.09243925634416655,0.0065201624195587,-0.04748756218905474,0.09245507767337288,0.006521278370077974,0.0,0.0,0.0,-1.9900497512259006e-05,0.0005726798225483223,4.039372021251391e-05
ILE 472,R ILE 472,0.0,0.0,0.0,-7.462686567165346e-05,0.000262788311368086,1.853565833223637e-05,-0.09617412935323379,0.05569698159299404,0.00392856217831754,0.09615920398009951,0.05569644564133148,0.003928524375201989,0.0,0.0,0.0,-8.955223880584982e-05,0.0005917679881075192,4.174009560171018e-05
ASP 473,R ASP 473,0.0,0.0,0.0,-2.4875621890546734e-05,0.0001557460282835641,1.098547782372012e-05,59.03572139303481,0.37134444724397686,0.026192617783697362,-59.03428855721388,0.3712749129969942,0.02618771321607124,0.0,0.0,0.0,0.0014079601990070318,0.0005666839199073021,3.997080184841806e-05
PRO 474,R PRO 474,0.0,0.0,0.0,-1.9900497512444456e-05,0.00013965839649376008,9.85074376847155e-06,0.10123880597014911,0.07017535028504694,0.004949787566489929,-0.10124875621890554,0.07021252606808101,0.004952409744047848,0.0,0.0,0.0,-2.9850746268595985e-05,0.0005808763987793588,4.097186212347516e-05
THR 475,R THR 475,0.0,0.0,0.0,-2.4875621890546182e-05,0.00015574602828356067,1.0985477823719877e-05,0.21667164179104512,0.07732635267295696,0.005454180384820599,-0.2166865671641792,0.07732599640519618,0.005454155255630286,0.0,0.0,0.0,-3.98009950245332e-05,0.0005971807398259774,4.2121881671144735e-05
GLY 476,R GLY 476,0.0,0.0,0.0,-1.4925373134328925e-05,0.00012125430454680997,8.55261921160757e-06,0.26494527363184067,0.07422188054939297,0.005235207804629489,-0.2648358208955225,0.07416264169601211,0.005231029418077422,0.0,0.0,0.0,9.452736318401976e-05,0.000578228466697233,4.078509139495328e-05
SER 477,R SER 477,0.0,0.0,0.0,-4.4776119402987876e-05,0.000206812036724655,1.4587396341052283e-05,-0.011527363184079525,0.17423987153733125,0.012289932949662196,0.011472636815920399,0.17413259229396819,0.012282366055264319,0.0,0.0,0.0,-9.950248756217368e-05,0.0006229841131343365,4.394191129488612e-05
TYR 478,R TYR 478,0.0,0.0,0.0,-7.960199004974248e-05,0.0002706760300245561,1.9092015109583096e-05,-0.2112139303482586,0.11456645079054066,0.008080894378958769,0.21114427860696525,0.11458049845619299,0.00808188522489686,0.0,0.0,0.0,-0.0001492537313432594,0.0006289942539016483,4.436583393897776e-05
HID 479,R HID 479,0.0,0.0,0.0,-8.955223880597299e-05,0.0002855392010404418,2.014038236096425e-05,-0.3635970149253731,0.17537930972508267,0.012370302722689429,0.36355223880597043,0.17538301655230928,0.012370564182122732,0.0,0.0,0.0,-0.0001343283582088189,0.0006204361101739377,4.376218902315492e-05
GLY 480,R GLY 480,0.0,0.0,0.0,-4.477611940298567e-05,0.00020681203672464482,1.4587396341051564e-05,-0.15257213930348273,0.15836482856137635,0.011170193753196533,0.1525323383084577,0.15835877836601633,0.011169767005319306,0.0,0.0,0.0,-8.457711442798725e-05,0.0005882861060409666,4.1494502576652224e-05
ASP 481,R ASP 481,0.0,0.0,0.0,-7.960199004975518e-05,0.00027067603002459937,1.909201510958615e-05,65.26123880597014,0.7462175617359019,0.052634128564711134,-65.25797014925375,0.745857627898543,0.052608740789293104,0.0,0.0,0.0,0.0031890547263679738,0.0007491817108109897,5.2843203520197584e-05
SER 482,R SER 482,0.0,0.0,0.0,-6.965174129352964e-05,0.0002545591802082694,1.7955220173646167e-05,-0.25391044776119404,0.15303351156524034,0.010794151646198836,0.25383084577114423,0.15300639353136125,0.010792238887568105,0.0,0.0,0.0,-0.00014925373134329256,0.0006368547873711276,4.492027322107846e-05
ASP 483,R ASP 483,0.0,0.0,0.0,-0.00015422885572139537,0.00036116798831605597,2.547482571471995e-05,72.21077611940296,0.9694739275248488,0.06838141844688686,-72.20393532338308,0.9688423367237303,0.0683368694666283,0.0,0.0,0.0,0.006686567164181479,0.0009230431266471217,6.510644226289602e-05
LEU 484,R LEU 484,0.0,0.0,0.0,-0.000124378109452732,0.00033001241695077466,2.3277281147512868e-05,-0.016467661691542478,0.08025692697436224,0.005660887158365008,0.01644278606965174,0.0802026535224291,0.005657059004227152,0.0,0.0,0.0,-0.00014925373134352563,0.0006965529486315478,4.913105685306416e-05
GLN 485,R GLN 485,0.0,0.0,0.0,-8.457711442785359e-05,0.00027825137222106243,1.9626338550276536e-05,-0.11664676616915513,0.28530376515205763,0.020123775993795497,0.1166218905472637,0.2851986238451932,0.02011635989781125,0.0,0.0,0.0,-0.00010945273631917803,0.0006050863998210724,4.2679503932945634e-05
LEU 486,R LEU 486,0.0,0.0,0.0,-0.00011940298507462089,0.00032426210421491563,2.2871685359707465e-05,-0.062273631840796054,0.0787731787020785,0.005556231624475698,0.06225870646766173,0.07876694470668688,0.005555791912343821,0.0,0.0,0.0,-0.0001343283582089802,0.000674234905727272,4.755686348135666e-05
GLU 487,R GLU 487,0.0,0.0,0.0,-0.00015422885572139263,0.0003611679883160495,2.5474825714719496e-05,74.66624378109451,1.0567623394428638,0.07453826831304998,-74.65762189054722,1.0559345328371819,0.07447987933704033,0.0,0.0,0.0,0.00846766169153733,0.0010510355021793772,7.413432835739639e-05
ARG 488,R ARG 488,0.0,0.0,0.0,-0.00022388059701490735,0.0004168429863811289,2.9401837294533466e-05,-75.53185572139306,0.40329520079013,0.02844625017741313,75.52267661691543,0.402952807501106,0.02842209961688188,0.0,0.0,0.0,-0.00940298507462298,0.0007738197848832284,5.458103927320288e-05
ILE 489,R ILE 489,0.0,0.0,0.0,-0.00010447761194030688,0.0003058791273421021,2.157505014534056e-05,-0.2540746268656713,0.05377305732904362,0.003792859023835398,0.2538955223880598,0.05370718500577434,0.0037882127483929574,0.0,0.0,0.0,-0.0002835820895520551,0.0006868915521790935,4.8449594489983116e-05
ASN 490,R ASN 490,0.0,0.0,0.0,-8.457711442785856e-05,0.0002782513722210788,1.9626338550277688e-05,-0.20670646766169204,0.12726670552928926,0.00897670127898514,0.2066169154228856,0.1271983506590626,0.008971879898181444,0.0,0.0,0.0,-0.00017412935323427343,0.0006022572491986891,4.247995103413546e-05
VAL 491,R VAL 491,0.0,0.0,0.0,-9.950248756219024e-05,0.00029933550162172145,2.1113498373971556e-05,-0.2658805970149253,0.04860630419609974,0.003428424356780834,0.2657412935323382,0.04857197292215638,0.0034260028154245547,0.0,0.0,0.0,-0.0002388059701491059,0.0006561508193058537,4.628131037394112e-05
TYR 492,R TYR 492,0.0,0.0,0.0,-0.00012437810945273365,0.00033001241695077905,2.3277281147513176e-05,-0.19210945273631838,0.1841873045149327,0.012991570773642038,0.19202985074626866,0.18407739315603636,0.012983818224128979,0.0,0.0,0.0,-0.0002039800995025786,0.0006489057606241731,4.577028333616495e-05
TYR 493,R TYR 493,0.0,0.0,0.0,-7.960199004973364e-05,0.000270676030024526,1.9092015109580975e-05,0.6333731343283581,0.06395516989148102,0.004511049869444796,-0.6331592039800996,0.0639689331264509,0.0045120206531893995,0.0,0.0,0.0,0.0001343283582089294,0.0006123648569698396,4.31928867169554e-05
ASN 494,R ASN 494,0.0,0.0,0.0,-3.482587064676896e-05,0.00018333856490238565,1.293170529717048e-05,0.315756218905473,0.1436311793976365,0.010130962268872274,-0.31568656716417914,0.1435687859084299,0.010126561371465273,0.0,0.0,0.0,3.4825870646861755e-05,0.0005848681396880285,4.1253417818432514e-05
GLU 495,R GLU 495,0.0,0.0,0.0,-4.975124378109291e-05,0.00021743058092946717,1.5336370701218782e-05,65.45027363184076,0.7811334663778186,0.05509690659100241,-65.44686567164179,0.7808072215841085,0.055073895057508405,0.0,0.0,0.0,0.003358208955219271,0.0007060821595539399,4.980319556773427e-05
ALA 496,R ALA 496,0.0,0.0,0.0,-9.950248756218362e-06,9.925341961820355e-05,7.000796438667366e-06,0.4084875621890547,0.07397398422968288,0.0052177225463999905,-0.4082885572139304,0.07395928904624988,0.00521668602807912,0.0,0.0,0.0,0.00018905472636820468,0.0006018872491476388,4.245385324274789e-05
ALA 497,R ALA 497,0.0,0.0,0.0,-1.9900497512437276e-05,0.0001396583964937097,9.850743768467997e-06,-0.07675124378109448,0.13394904285041598,0.009448037012299643,0.07677611940298514,0.13397417374521145,0.009449809608946301,0.0,0.0,0.0,4.975124378203909e-06,0.0005230746494845422,3.6894841078069485e-05
GLY 498,R GLY 498,0.0,0.0,0.0,-2.487562189054784e-05,0.00015574602828357105,1.0985477823720609e-05,-0.1666517412935323,0.12042101975757995,0.008493843834323066,0.16663184079601998,0.12041674641431509,0.008493542415929372,0.0,0.0,0.0,-4.4776119402936506e-05,0.0006253238560951887,4.410694403885343e-05
ASN 499,R ASN 499,0.0,0.0,0.0,-4.477611940298346e-05,0.0002068120367246346,1.4587396341050843e-05,-0.09946268656716385,0.35082959230453103,0.02474561148454604,0.0993830845771144,0.35075067687149053,0.024740045219074167,0.0,0.0,0.0,-0.0001243781094524818,0.0006144631085431065,4.334088597177261e-05
LYS 500,R LYS 500,0.0,0.0,0.0,-3.482587064676454e-05,0.00018333856490236237,1.2931705297168837e-05,-57.99959701492539,0.7105495608309512,0.05011830175823638,57.99840298507467,0.7103608793358686,0.050104993191701364,0.0,0.0,0.0,-0.0012288557213932464,0.0006596872348610834,4.653074989471467e-05
TYR 501,R TYR 501,0.0,0.0,0.0,-8.457711442788011e-05,0.0002782513722211497,1.962633855028269e-05,-0.4524079601990053,0.14022005710399266,0.009890360253374352,0.45233830845771145,0.14017719765146325,0.00988733718068038,0.0,0.0,0.0,-0.00015422885572147327,0.0006699628914971868,4.725553883054905e-05
VAL 502,R VAL 502,0.0,0.0,0.0,-4.477611940298677e-05,0.0002068120367246499,1.4587396341051922e-05,0.4367512437810944,0.037081700988550986,0.0026155415220853887,-0.43661691542288555,0.03708357526809666,0.0026156737235714317,0.0,0.0,0.0,8.955223880602546e-05,0.0005747076250026705,4.05367503696141e-05
PRO 503,R PRO 503,0.0,0.0,0.0,-4.975124378108905e-05,0.00021743058092945025,1.5336370701217586e-05,-0.21898507462686567,0.05288309434763152,0.003730085875113851,0.2189303482587064,0.05289824197793695,0.0037311543065765094,0.0,0.0,0.0,-0.00010447761194032014,0.0006261545362210353,4.4165535697348116e-05
ARG 504,R ARG 504,0.0,0.0,0.0,-9.452736318409792e-05,0.0002925610035421294,2.0635662121963284e-05,-66.02001990049752,0.28561991513945184,0.020146075494551722,66.01644776119404,0.28548086081857765,0.02013626735899224,0.0,0.0,0.0,-0.0036666666666619746,0.0006490201825380692,4.577835403569743e-05
ALA 505,R ALA 505,0.0,0.0,0.0,-2.4875621890544525e-05,0.0001557460282835503,1.0985477823719143e-05,-0.017815920398009895,0.05394479346114702,0.003804972356621763,0.017761194029850737,0.05396094669044012,0.0038061117175681473,0.0,0.0,0.0,-7.960199004970843e-05,0.0006097318885514083,4.300717144389193e-05
ILE 506,R ILE 506,0.0,0.0,0.0,-1.990049751243562e-05,0.00013965839649369806,9.850743768467175e-06,0.19312437810945277,0.05112874640738172,0.003606343712279275,-0.19313432835820887,0.05109883960158525,0.0036042342488439875,0.0,0.0,0.0,-2.9850746268560633e-05,0.0006060265150365189,4.274581454750735e-05
LEU 507,R LEU 507,0.0,0.0,0.0,-1.4925373134320087e-05,0.00012125430454673817,8.552619211602507e-06,-0.005935323383084673,0.04959999996007774,0.0034985142518427484,0.005960199004975118,0.049587737289703344,0.0034976493097640185,0.0,0.0,0.0,9.950248756130538e-06,0.0005462677504999286,3.853075629000633e-05
VAL 508,R VAL 508,0.0,0.0,0.0,-2.4875621890544525e-05,0.0001557460282835503,1.0985477823719143e-05,0.14086069651741287,0.04186641273070535,0.002953029067132962,-0.1409402985074627,0.041855905601739456,0.002952287951397827,0.0,0.0,0.0,-0.00010447761194034942,0.0006018461239894213,4.2450952497742865e-05
ASP 509,R ASP 509,0.0,0.0,0.0,-2.4875621890546734e-05,0.0001557460282835641,1.098547782372012e-05,52.474646766169144,0.1609660191095912,0.01135366758811615,-52.474089552238816,0.16096482091920308,0.011353583074282428,0.0,0.0,0.0,0.0005323383084574252,0.0005986710032447938,4.2226996748038394e-05
LEU 510,R LEU 510,0.0,0.0,0.0,-1.4925373134328925e-05,0.00012125430454680997,8.55261921160757e-06,-0.17811442786069642,0.02820733190025876,0.00198959178909159,0.1780995024875622,0.028199715071269157,0.001989054539398134,0.0,0.0,0.0,-2.985074626843691e-05,0.0005269875692286779,3.717083715674275e-05
GLU 511,R GLU 511,0.0,0.0,0.0,-4.975124378111114e-06,7.035888370017748e-05,4.962733015462517e-06,49.535492537313424,0.1525565915536385,0.010760512302268977,-49.53517910447761,0.15259290542855622,0.010763073685515783,0.0,0.0,0.0,0.0003084577114446831,0.0006184381784352477,4.362126578388795e-05
PRO 512,R PRO 512,0.0,0.0,0.0,-9.9502487562156e-06,9.9253419618176e-05,7.000796438665423e-06,0.08721890547263685,0.06223548475734021,0.004389752632442454,-0.08721890547263685,0.06223236700688493,0.004389532723280956,0.0,0.0,0.0,-9.950248756173622e-06,0.0004986554035154372,3.5172440269381385e-05
GLY 513,R GLY 513,0.0,0.0,0.0,-4.975124378108905e-06,7.035888370014624e-05,4.962733015460314e-06,0.0032039800995023646,0.05083925681901779,0.0035859246910803543,-0.003199004975124394,0.05081407137551757,0.003584148246864721,0.0,0.0,0.0,-1.215169479689226e-16,0.0005901344816798846,4.162487694198929e-05
THR 514,R THR 514,0.0,0.0,0.0,-1.9900497512436172e-05,0.00013965839649370194,9.85074376846745e-06,0.09549253731343281,0.0532769091519572,0.0037578634296829842,-0.09549751243781093,0.05330631694881807,0.0037599376957417716,0.0,0.0,0.0,-2.487562189056441e-05,0.0005592978090931044,3.9449825760314044e-05
MET 515,R MET 515,0.0,0.0,0.0,-1.4925373134333343e-05,0.00012125430454684589,8.552619211610105e-06,0.12267164179104494,0.07493540596045863,0.005285536006679376,-0.12266169154228851,0.07495414833988577,0.005286857992195346,0.0,0.0,0.0,-4.975124377992083e-06,0.000577328833050037,4.0721636130060423e-05
ASP 516,R ASP 516,0.0,0.0,0.0,-4.975124378108905e-06,7.035888370014624e-05,4.962733015460314e-06,50.685074626865685,0.2562510223760213,0.01807455351922102,-50.684711442786075,0.25623012495321157,0.01807307952866486,0.0,0.0,0.0,0.00035820895522177315,0.0005910146230821233,4.168695732992976e-05
SER 517,R SER 517,0.0,0.0,0.0,-1.990049751243783e-05,0.00013965839649371354,9.850743768468268e-06,0.16577611940298514,0.11865894362564443,0.008369556566876086,-0.16574626865671652,0.1186076784679209,0.008365940601451427,0.0,0.0,0.0,9.950248756160366e-06,0.0006540349295466647,4.6132067017412715e-05
VAL 518,R VAL 518,0.0,0.0,0.0,-9.950248756222228e-06,9.925341961824211e-05,7.000796438670086e-06,0.10933830845771145,0.04974197077760553,0.003508528101215057,-0.10933830845771147,0.04969614112695093,0.0035052955268985017,0.0,0.0,0.0,-9.950248756200686e-06,0.0006228649083407602,4.393350323703229e-05
ARG 519,R ARG 519,0.0,0.0,0.0,-1.4925373134324505e-05,0.00012125430454677407,8.55261921160504e-06,-52.570124378109476,0.47483174233915026,0.03349204877294192,52.56959701492541,0.474750148259261,0.03348629357028893,0.0,0.0,0.0,-0.0005422885572159541,0.0005896729309464088,4.1592321663353936e-05
SER 520,R SER 520,0.0,0.0,0.0,-9.950248756219467e-06,9.925341961821457e-05,7.000796438668144e-06,0.0653084577114428,0.12604024619069276,0.008890193507234353,-0.06527363184079599,0.1260477274814094,0.008890721196795149,0.0,0.0,0.0,2.487562189056441e-05,0.0005503306192645925,3.881732895710278e-05
GLY 521,R GLY 521,0.0,0.0,0.0,-1.4925373134328372e-05,0.0001212543045468055,8.552619211607255e-06,0.09956218905472639,0.05695749801635131,0.0040174721516108205,-0.0995373134328358,0.05703695102157102,0.0040230763345006715,0.0,0.0,0.0,9.950248756184669e-06,0.0005462677504998933,3.8530756290003834e-05
PRO 522,R PRO 522,0.0,0.0,0.0,-1.9900497512436724e-05,0.00013965839649370578,9.85074376846772e-06,0.011412935323383094,0.05588433000528945,0.003941776716442603,-0.011402985074626816,0.055948108429691154,0.003946275299646414,0.0,0.0,0.0,-9.950248756425494e-06,0.0005085346204648409,3.586926650571917e-05
PHE 523,R PHE 523,0.0,0.0,0.0,-1.4925373134326714e-05,0.00012125430454679203,8.552619211606305e-06,0.16342288557213921,0.037658788507764156,0.002656246137249761,-0.16346766169154223,0.03763308324113013,0.0026544330275372822,0.0,0.0,0.0,-5.970149253743942e-05,0.0005148712928555894,3.631622091471384e-05
GLY 524,R GLY 524,0.0,0.0,0.0,-9.950248756220019e-06,9.925341961822007e-05,7.000796438668532e-06,0.17394527363184095,0.07849892726744107,0.005536887419769253,-0.17389552238805964,0.07850090489607923,0.005537026910938226,0.0,0.0,0.0,3.980099502492924e-05,0.0005449067291579337,3.8434757246339715e-05
GLN 525,R GLN 525,0.0,0.0,0.0,-3.482587064676565e-05,0.0001833385649023682,1.2931705297169248e-05,0.0957860696517408,0.25262067015591716,0.01781848821697372,-0.09580597014925359,0.2525486351154676,0.01781340725697679,0.0,0.0,0.0,-5.4726368159748094e-05,0.0006083907896961701,4.29125776240944e-05
ILE 526,R ILE 526,0.0,0.0,0.0,-3.9800995024877866e-05,0.00019549137019293143,1.3788898090377444e-05,0.1644825870646766,0.03999018468223208,0.002820690144298807,-0.16443283582089555,0.039997595903100897,0.0028212128915136047,0.0,0.0,0.0,9.95024875629293e-06,0.0006066796490158818,4.279188306639854e-05
PHE 527,R PHE 527,0.0,0.0,0.0,-1.9900497512440038e-05,0.00013965839649372904,9.85074376846936e-06,-0.25234328358208974,0.04970726812691353,0.0035060803649626295,0.2522885572139304,0.04971447148499874,0.0035065884506671158,0.0,0.0,0.0,-7.462686567185672e-05,0.0005272693054525999,3.719070929777994e-05
ARG 528,R ARG 528,0.0,0.0,0.0,-4.9751243781104514e-05,0.00021743058092951783,1.5336370701222354e-05,-59.974248756218905,0.33279524401571875,0.02347356663450796,59.97252238805969,0.3326684524464568,0.023464623446757288,0.0,0.0,0.0,-0.0017761194029850711,0.0006105432420584697,4.3064399907803656e-05
PRO 529,R PRO 529,0.0,0.0,0.0,-1.4925373134326714e-05,0.00012125430454679203,8.552619211606305e-06,-0.06590547263681591,0.059417035430956035,0.004190954544853984,0.06582089552238801,0.059450366113581156,0.004193305509940304,0.0,0.0,0.0,-9.950248756211623e-05,0.0005901764229386233,4.162783525028678e-05
ASP 530,R ASP 530,0.0,0.0,0.0,-1.9900497512436724e-05,0.00013965839649370578,9.85074376846772e-06,56.51776119402985,0.3906525000667785,0.027554502824630296,-56.51671144278606,0.39053022550822,0.02754587824224927,0.0,0.0,0.0,0.0010298507462666454,0.0005722474481388661,4.036322287310198e-05
ASN 531,R ASN 531,0.0,0.0,0.0,-1.4925373134328925e-05,0.00012125430454680997,8.55261921160757e-06,-0.2142835820895518,0.059438116814483875,0.004192441510998743,0.21421890547263686,0.0595224096834408,0.004198387071555435,0.0,0.0,0.0,-7.960199005009598e-05,0.000593188400428789,4.18402837620621e-05
PHE 532,R PHE 532,0.0,0.0,0.0,-1.990049751243562e-05,0.00013965839649369806,9.850743768467175e-06,-0.10291542288557214,0.09297048058199459,0.006557632088277682,0.1028955223880597,0.09306309863855651,0.0065641648622922115,0.0,0.0,0.0,-3.980099502491543e-05,0.0006054544448386934,4.270546382690739e-05
VAL 533,R VAL 533,0.0,0.0,0.0,-1.4925373134326714e-05,0.00012125430454679203,8.552619211606305e-06,0.005243781094527391,0.07699735263027882,0.005430974511048568,-0.005154228855721402,0.07690513051176885,0.005424469664350948,0.0,0.0,0.0,7.462686567167555e-05,0.0005896309538735179,4.158936082892092e-05
PHE 534,R PHE 534,0.0,0.0,0.0,-2.4875621890546734e-05,0.0001557460282835641,1.098547782372012e-05,0.04036318407960193,0.05064324973864227,0.0035720994175983426,-0.04034328358208954,0.05056778680004602,0.0035667766723084756,0.0,0.0,0.0,-4.975124377788542e-06,0.0006026270220785055,4.2506032802099655e-05
GLY 535,R GLY 535,0.0,0.0,0.0,-9.95024875621781e-06,9.925341961819804e-05,7.000796438666977e-06,0.03128358208955217,0.04108665976992088,0.0028980295338987536,-0.03134328358208957,0.041019186957700925,0.002893270368669854,0.0,0.0,0.0,-6.965174129357382e-05,0.0005944388868156919,4.192848627113138e-05
GLN 536,R GLN 536,0.0,0.0,0.0,-1.4925373134327266e-05,0.00012125430454679651,8.552619211606622e-06,-0.47632835820895536,0.1564565383734151,0.01103559334141009,0.47629353233830846,0.15634869311499336,0.011027986523388197,0.0,0.0,0.0,-4.975124378133208e-05,0.000612890093310926,4.322993403200289e-05
SER 537,R SER 537,0.0,0.0,0.0,-4.975124378108905e-06,7.035888370014624e-05,4.962733015460314e-06,-0.1653731343283583,0.09434722086106091,0.00665473986027922,0.16532338308457703,0.09440128119386056,0.006658552982152429,0.0,0.0,0.0,-5.472636815930041e-05,0.0006083907896954099,4.291257762404078e-05
GLY 538,R GLY 538,0.0,0.0,0.0,-4.975124378108905e-06,7.035888370014624e-05,4.962733015460314e-06,-0.256905472636816,0.05048063536807622,0.003560629484262906,0.256825870646766,0.05046425785404366,0.003559474303490753,0.0,0.0,0.0,-8.457711442791173e-05,0.0006211936393635259,4.381562101243102e-05
ALA 539,R ALA 539,0.0,0.0,0.0,-4.975124378106696e-06,7.035888370011499e-05,4.96273301545811e-06,-0.06955721393034825,0.04252278242393885,0.002999325815683433,0.06958208955223885,0.04250308127679484,0.0029979362039068915,0.0,0.0,0.0,1.9900497512423466e-05,0.0005897988442396688,4.160120290229187e-05
GLY 540,R GLY 540,0.0,0.0,0.0,-9.950248756219467e-06,9.925341961821457e-05,7.000796438668144e-06,-0.056592039800994955,0.032782757516209356,0.0023123174289813777,0.05663681592039802,0.03271545404155688,0.0023075702079035604,0.0,0.0,0.0,3.482587064684919e-05,0.0005406657905232431,3.813562449902928e-05
ASN 541,R ASN 541,0.0,0.0,0.0,-9.950248756218362e-06,9.925341961820355e-05,7.000796438667366e-06,-0.3412437810945265,0.06545383298455411,0.004616757413679615,0.3411990049751245,0.0654791767363828,0.004618545024103793,0.0,0.0,0.0,-5.472636815925319e-05,0.000566028364313157,3.992456252198988e-05
ASN 542,R ASN 542,0.0,0.0,0.0,-1.9900497512444456e-05,0.00013965839649376008,9.85074376847155e-06,0.45713432835820883,0.056945088900816794,0.004016596880086925,-0.45708955223880604,0.05687633386155184,0.004011747273535553,0.0,0.0,0.0,2.4875621890701392e-05,0.0005853757643812366,4.128922290361811e-05
TRP 543,R TRP 543,0.0,0.0,0.0,-5.970149253729802e-05,0.00023693295322960362,1.6711961981293123e-05,0.16924875621890553,0.04116436911362367,0.0029035107283879548,-0.16924378109452737,0.04119816536551635,0.0029058945321984503,0.0,0.0,0.0,-5.4726368158758285e-05,0.0006631674707637912,4.6776226808327525e-05
ALA 544,R ALA 544,0.0,0.0,0.0,0.0,0.0,0.0,0.18057711442786062,0.04733352890750574,0.0033386497098025396,-0.18060199004975122,0.04732948757434058,0.003338364656139513,0.0,0.0,0.0,-2.487562189055999e-05,0.000550330619264685,3.88173289571093e-05
LYS 545,R LYS 545,0.0,0.0,0.0,-4.975124378115533e-06,7.035888370023997e-05,4.962733015466925e-06,-48.53802985074628,0.19572055696691856,0.013805063679001904,48.537746268656726,0.19565196609549615,0.013800225651957331,0.0,0.0,0.0,-0.00028855721393017067,0.0005520819103944795,3.894085550915856e-05
GLY 546,R GLY 546,0.0,0.0,0.0,-1.990049751243783e-05,0.00013965839649371356,9.85074376846827e-06,0.1763233830845772,0.05221215714494894,0.0036827616136709917,-0.1763333333333334,0.05217530089244559,0.0036801619740589706,0.0,0.0,0.0,-2.9850746268600403e-05,0.0005545869132877359,3.9117544790005715e-05
HIE 547,R HIE 547,0.0,0.0,0.0,-1.990049751243562e-05,0.00013965839649369806,9.850743768467175e-06,0.2529552238805972,0.11157476571052152,0.00786987718343666,-0.2529800995024877,0.11156311201368978,0.00786905519503978,0.0,0.0,0.0,-4.4776119402863044e-05,0.0005669022699800733,3.9986203075073216e-05
TYR 548,R TYR 548,0.0,0.0,0.0,-1.990049751243562e-05,0.00013965839649369806,9.850743768467175e-06,0.1641741293532339,0.11089363164611761,0.007821833690822736,-0.16414925373134334,0.11088651189095813,0.007821331502013964,0.0,0.0,0.0,4.975124378097858e-06,0.0006189182702522986,4.365512884972459e-05
THR 549,R THR 549,0.0,0.0,0.0,-9.950248756220019e-06,9.925341961822007e-05,7.000796438668532e-06,0.021771144278607202,0.0635718527406563,0.004484012762263034,-0.02180099502487558,0.06352685959149242,0.004480839190212392,0.0,0.0,0.0,-3.980099502454867e-05,0.0006136166014145104,4.328117796257779e-05
GLU 550,R GLU 550,0.0,0.0,0.0,-1.990049751243562e-05,0.00013965839649369806,9.850743768467175e-06,49.71422388059703,0.2384243982005471,0.016817160398448057,-49.7139303482587,0.23842293857308158,0.016817057444264698,0.0,0.0,0.0,0.00027363184079661943,0.0006306840981175904,4.448502635989764e-05
GLY 551,R GLY 551,0.0,0.0,0.0,-1.9900497512438933e-05,0.00013965839649372132,9.850743768468817e-06,0.09094029850746273,0.04468648574089339,0.003151941680546692,-0.091,0.04473437357451742,0.0031553194278966593,0.0,0.0,0.0,-7.960199004968393e-05,0.0006258382166574553,4.4143224235609966e-05
ALA 552,R ALA 552,0.0,0.0,0.0,-1.4925373134326714e-05,0.00012125430454679203,8.552619211606305e-06,0.17747761194029865,0.05585545262843192,0.003939739863326207,-0.17748258706467662,0.05581607095086218,0.00393696209396431,0.0,0.0,0.0,-1.990049751239143e-05,0.0006305663489654114,4.447672097507159e-05
GLU 553,R GLU 553,0.0,0.0,0.0,-9.950248756218914e-06,9.925341961820907e-05,7.000796438667756e-06,51.19172139303483,0.44507221392925883,0.03139297348354829,-51.19129850746268,0.4450317786715206,0.03139012140037111,0.0,0.0,0.0,0.00041293532338434926,0.0006015170215090399,4.242773939857234e-05
LEU 554,R LEU 554,0.0,0.0,0.0,-1.9900497512444456e-05,0.00013965839649376008,9.85074376847155e-06,0.1265671641791044,0.037185787639982384,0.0026228832284110426,-0.1265522388059701,0.037212827557023445,0.002624790477104852,0.0,0.0,0.0,-4.975124378172977e-06,0.0006108269611731018,4.3084411911167755e-05
VAL 555,R VAL 555,0.0,0.0,0.0,-1.4925373134333343e-05,0.00012125430454684587,8.552619211610103e-06,0.2677064676616918,0.034764429810654134,0.002452093815476885,-0.26758706467661714,0.03481069818747031,0.0024553573351509036,0.0,0.0,0.0,0.00010447761194055434,0.0006100565594415827,4.303007196279007e-05
ASP 556,R ASP 556,0.0,0.0,0.0,-2.9850746268656744e-05,0.00017017543658196104,1.2003249811990914e-05,54.78706965174132,0.3234670469604038,0.022815606344824813,-54.78635323383086,0.32348980098715235,0.022817211290125837,0.0,0.0,0.0,0.0006865671641768681,0.0005784424589587358,4.080018524530114e-05
SER 557,R SER 557,0.0,0.0,0.0,-2.4875621890548943e-05,0.00015574602828357794,1.0985477823721095e-05,0.3206169154228854,0.13889044149524518,0.009796576399333632,-0.32048756218905466,0.1388677781040281,0.009794977846970086,0.0,0.0,0.0,0.00010447761194022845,0.0006261545362209125,4.416553569733945e-05
VAL 558,R VAL 558,0.0,0.0,0.0,-3.482587064677559e-05,0.00018333856490242053,1.293170529717294e-05,0.2900995024875623,0.04098367651938935,0.0028907656554718253,-0.29004477611940294,0.04097193536600939,0.0028899374983656577,0.0,0.0,0.0,1.9900497512432306e-05,0.0006305663489653328,4.4476720975066045e-05
LEU 559,R LEU 559,0.0,0.0,0.0,-1.990049751243562e-05,0.00013965839649369806,9.850743768467175e-06,0.3778407960199009,0.02619358714125027,0.0018475531853691031,-0.3777462686567167,0.026208507572189583,0.0018486055914240798,0.0,0.0,0.0,7.462686567180369e-05,0.0006612237900829623,4.6639130143642355e-05
ASP 560,R ASP 560,0.0,0.0,0.0,-1.990049751243562e-05,0.00013965839649369806,9.850743768467175e-06,58.14857213930352,0.344207325033278,0.02427851276586382,-58.14733333333335,0.3441466529494062,0.024274233287027422,0.0,0.0,0.0,0.001218905472638111,0.0005832153080494181,4.1136836063427895e-05
VAL 561,R VAL 561,0.0,0.0,0.0,-2.487562189054121e-05,0.00015574602828352955,1.0985477823717682e-05,0.41464676616915425,0.032644010855993284,0.002302530994131535,-0.41456218905472664,0.032625225462843514,0.002301205974661498,0.0,0.0,0.0,5.9701492537328126e-05,0.0006120009677485471,4.316721995026571e-05
VAL 562,R VAL 562,0.0,0.0,0.0,-5.970149253731901e-05,0.00023693295322968697,1.6711961981299e-05,0.4145870646766169,0.028506325244512146,0.0020106811535455927,-0.4145074626865674,0.028525823057784446,0.002012056423256637,0.0,0.0,0.0,1.99004975124709e-05,0.0006538078209352658,4.6116048011075317e-05
ARG 563,R ARG 563,0.0,0.0,0.0,-4.4776119402977936e-05,0.0002068120367246091,1.4587396341049044e-05,-59.593442786069645,0.40442481478130404,0.028525927005041845,59.59197014925373,0.40431274420701896,0.02851802215621797,0.0,0.0,0.0,-0.0015174129353248311,0.0005824508807536614,4.108291751925743e-05
LYS 564,R LYS 564,0.0,0.0,0.0,-5.472636815919906e-05,0.00022744536220221755,1.6042758907670508e-05,-59.575845771144266,0.37533306084175294,0.026473952895151896,59.57427860696519,0.37525707538255165,0.026468593294100232,0.0,0.0,0.0,-0.001621890547261669,0.000673830963320517,4.752837158079026e-05
GLU 565,R GLU 565,0.0,0.0,0.0,-3.980099502487124e-05,0.00019549137019289888,1.3788898090375148e-05,61.89899502487565,0.23007395516430007,0.016228165559838675,-61.89682587064679,0.2300233267989244,0.016224594510283095,0.0,0.0,0.0,0.0021293532338274384,0.0005757833336978494,4.0612625010822635e-05
SER 566,R SER 566,0.0,0.0,0.0,-4.477611940298898e-05,0.0002068120367246601,1.4587396341052642e-05,0.6569701492537315,0.0954884229104643,0.006735234046514773,-0.6567562189054726,0.09539363472424253,0.006728548203356101,0.0,0.0,0.0,0.0001691542288557558,0.0005827058012757691,4.110089822652354e-05
GLU 567,R GLU 567,0.0,0.0,0.0,-5.97014925373157e-05,0.00023693295322967383,1.6711961981298073e-05,65.37115422885573,0.7250932080026754,0.051144131535353375,-65.36785572139301,0.7247968623173167,0.05112322892235874,0.0,0.0,0.0,0.0032388059701545374,0.0007001681156752541,4.9386051075551636e-05
SER 568,R SER 568,0.0,0.0,0.0,-4.4776119402978484e-05,0.00020681203672461164,1.4587396341049223e-05,0.22583084577114432,0.18167611343491766,0.012814445011754855,-0.22568656716417893,0.18160948829141432,0.012809745636467253,0.0,0.0,0.0,9.950248756213805e-05,0.0006149463037221172,4.337496793188454e-05
CYS 569,R CYS 569,0.0,0.0,0.0,-6.46766169154246e-05,0.0002459543700359921,1.734828366061504e-05,-0.07019402985074634,0.2399756147731481,0.016926574779321187,0.07022388059701491,0.2398097185713278,0.016914873363457032,0.0,0.0,0.0,-3.48258706467778e-05,0.0006338550570601125,4.47086885587152e-05
ASP 570,R ASP 570,0.0,0.0,0.0,-7.960199004974966e-05,0.0002706760300245806,1.9092015109584824e-05,70.7217462686567,0.4755254232586823,0.033540977252481584,-70.7158955223881,0.47523720604759995,0.033520647977856394,0.0,0.0,0.0,0.005771144278608787,0.0007312248186484643,5.1576622004069286e-05
CYM 571,R CYM 571,0.0,0.0,0.0,-7.462686567164296e-05,0.0002627883113680491,1.8535658332233767e-05,74.73052238805968,0.3864416321666428,0.027257491103398257,-74.72208457711443,0.38613106816449133,0.027235585607662153,0.0,0.0,0.0,0.008363184079604593,0.0007480906448284261,5.2766245659456206e-05
LEU 572,R LEU 572,0.0,0.0,0.0,-0.00012935323383084755,0.0003355904866475678,2.3670727848071543e-05,0.6371442786069648,0.083672448787948,0.00590179949207322,-0.6368208955223884,0.0835978751973166,0.005896539476552151,0.0,0.0,0.0,0.0001940298507461037,0.0006206754298009529,4.377906932812533e-05
GLN 573,R GLN 573,0.0,0.0,0.0,-0.00013930348258705817,0.000346262938135413,2.442350453481306e-05,-0.3203134328358206,0.12572197973193924,0.00886774472209869,0.3201044776119404,0.12568955687056535,0.008865457789786323,0.0,0.0,0.0,-0.000348258706467451,0.0006052091063623463,4.268815898503811e-05
GLY 574,R GLY 574,0.0,0.0,0.0,-4.477611940298456e-05,0.00020681203672463973,1.4587396341051205e-05,0.07687562189054717,0.05152827994959172,0.003634524635517903,-0.07677611940298505,0.05156799719971413,0.0036373260743426832,0.0,0.0,0.0,5.472636815908534e-05,0.0005918098136004042,4.1743045744513934e-05
PHE 575,R PHE 575,0.0,0.0,0.0,-3.98009950248624e-05,0.00019549137019285548,1.3788898090372087e-05,0.36955721393034835,0.05698457467983457,0.0040193819921988195,-0.3694925373134328,0.056954037452311174,0.0040172280622434095,0.0,0.0,0.0,2.4875621890613016e-05,0.0006343234806170116,4.4741728608937565e-05
GLN 576,R GLN 576,0.0,0.0,0.0,-3.9800995024877866e-05,0.00019549137019293143,1.3788898090377444e-05,0.01647761194029885,0.22514066525289417,0.015880198118761714,-0.016452736318407973,0.22512605425285154,0.015879167538279376,0.0,0.0,0.0,-1.492537313397542e-05,0.0005596517390815685,3.9474790056882446e-05
LEU 577,R LEU 577,0.0,0.0,0.0,-3.980099502486461e-05,0.00019549137019286633,1.3788898090372851e-05,0.2774726368159205,0.06657641027785272,0.004695937910908674,-0.27740796019900493,0.06657866881077848,0.004696097215538419,0.0,0.0,0.0,2.4875621890590922e-05,0.0005592978090929907,3.944982576030602e-05
THR 578,R THR 578,0.0,0.0,0.0,-1.990049751243562e-05,0.00013965839649369806,9.850743768467175e-06,0.12081094527363202,0.06380859187925965,0.0045007110536146346,-0.12088059701492541,0.06377327433217264,0.004498219945914565,0.0,0.0,0.0,-8.955223880573492e-05,0.0005659846336078257,3.9921477995861485e-05
HIE 579,R HIE 579,0.0,0.0,0.0,-5.4726368159209e-05,0.00022744536220225886,1.6042758907673422e-05,0.3598358208955226,0.18360144459714065,0.012950247401189847,-0.359686567164179,0.1836221414061598,0.012951707241540239,0.0,0.0,0.0,9.452736318405814e-05,0.0006510763384619738,4.592338409234221e-05
SER 580,R SER 580,0.0,0.0,0.0,-2.4875621890546734e-05,0.0001557460282835641,1.098547782372012e-05,0.05842288557213936,0.09115639217553291,0.006429676157849917,-0.058467661691542355,0.0911696805181201,0.006430613445268507,0.0,0.0,0.0,-6.965174129346998e-05,0.0006109485147466635,4.3092985639188126e-05
LEU 581,R LEU 581,0.0,0.0,0.0,-2.4875621890546734e-05,0.0001557460282835641,1.098547782372012e-05,-0.20324378109452723,0.031355532629814956,0.00221164874733512,0.20326865671641808,0.03128933286172529,0.0022069793757158304,0.0,0.0,0.0,-1.3698274134678548e-16,0.0006308802978764563,4.4498865223872495e-05
GLY 582,R GLY 582,0.0,0.0,0.0,-4.975124378110009e-06,7.035888370016185e-05,4.962733015461415e-06,-0.1905472636815919,0.03623663253240705,0.0025559349890212366,0.1905920398009949,0.03629704339916494,0.0025601960430230264,0.0,0.0,0.0,3.9800995024879526e-05,0.0006296235629674146,4.44102219780336e-05
GLY 583,R GLY 583,0.0,0.0,0.0,0.0,0.0,0.0,0.26703482587064664,0.036160556575299686,0.002550569004739444,-0.2670497512437809,0.03621875922555411,0.0025546743031582752,0.0,0.0,0.0,-1.4925373134249385e-05,0.0005771573152703257,4.0709538198664305e-05
GLY 584,R GLY 584,0.0,0.0,0.0,-1.4925373134333343e-05,0.00012125430454684587,8.552619211610103e-06,0.3053830845771144,0.031125608346873317,0.0021954311388398887,-0.3053582089552238,0.03109400039354563,0.002193201685709294,0.0,0.0,0.0,9.950248756089664e-06,0.000581557778953171,4.101992297530829e-05
THR 585,R THR 585,0.0,0.0,0.0,0.0,0.0,0.0,0.13814925373134307,0.034738935558270755,0.0024502955895620644,-0.1382089552238807,0.03476711603821743,0.002452283287360382,0.0,0.0,0.0,-5.970149253748361e-05,0.000495168608349473,3.492650070101041e-05
GLY 586,R GLY 586,0.0,0.0,0.0,-4.975124378111114e-06,7.035888370017748e-05,4.962733015462517e-06,0.28861691542288553,0.030629344243615172,0.0021604273678857756,-0.28855223880597,0.030613925675035607,0.0021593398259107345,0.0,0.0,0.0,5.970149253732619e-05,0.000587106837174033,4.141132336413121e-05
SER 587,R SER 587,0.0,0.0,0.0,-1.4925373134324505e-05,0.00012125430454677407,8.55261921160504e-06,0.31519402985074635,0.04724759768226663,0.0033325885885037636,-0.315134328358209,0.04722895293877637,0.003331273489695797,0.0,0.0,0.0,4.477611940296409e-05,0.0005926457035845053,4.1802004878076517e-05
GLY 588,R GLY 588,0.0,0.0,0.0,-4.975124378111114e-06,7.035888370017748e-05,4.962733015462517e-06,0.485825870646766,0.024889697510266845,0.0017555839018913388,-0.4856965174129349,0.024967290797412535,0.0017610569103821657,0.0,0.0,0.0,0.0001243781094527153,0.0005366681217975338,3.785365068809587e-05
MET 589,R MET 589,0.0,0.0,0.0,-2.4875621890542316e-05,0.00015574602828353647,1.098547782371817e-05,0.3697562189054725,0.13607897646021438,0.00959827094567376,-0.36969154228855733,0.13603224075741002,0.009594974463366048,0.0,0.0,0.0,3.980099502482981e-05,0.0005971807398258644,4.2121881671136766e-05
GLY 590,R GLY 590,0.0,0.0,0.0,-2.4875621890544525e-05,0.0001557460282835503,1.0985477823719143e-05,0.3515174129353233,0.028706109829892943,0.00202477287168704,-0.3514527363184078,0.028692034448107546,0.0020237800708036535,0.0,0.0,0.0,3.980099502487345e-05,0.000621671603250088,4.384933398562355e-05
THR 591,R THR 591,0.0,0.0,0.0,-2.4875621890546734e-05,0.0001557460282835641,1.098547782372012e-05,0.509218905472637,0.03922561150328531,0.0027667613103214894,-0.5091990049751247,0.03916034392498419,0.0027621576903002487,0.0,0.0,0.0,-4.975124378159721e-06,0.0006108269611726697,4.308441191113728e-05
LEU 592,R LEU 592,0.0,0.0,0.0,-5.4726368159200165e-05,0.00022744536220222216,1.6042758907670833e-05,0.4500696517412931,0.03795080770354316,0.0026768435831986885,-0.44993532338308456,0.03792150568021501,0.002674776777829659,0.0,0.0,0.0,7.960199004926635e-05,0.0005761700971860935,4.063990520390335e-05
LEU 593,R LEU 593,0.0,0.0,0.0,-1.9900497512440038e-05,0.00013965839649372904,9.85074376846936e-06,0.3252686567164178,0.03616913643611107,0.002551174181460243,-0.32520895522388055,0.03610565093246071,0.0025466962592932073,0.0,0.0,0.0,3.9800995024684546e-05,0.0006528985965003706,4.605191626417684e-05
ILE 594,R ILE 594,0.0,0.0,0.0,-5.472636815920458e-05,0.00022744536220224053,1.604275890767213e-05,0.3540646766169154,0.030691545111208512,0.002164814678811732,-0.3539353233830846,0.030623224627509653,0.002159995723446699,0.0,0.0,0.0,7.462686567178602e-05,0.0005896309538733354,4.158936082890805e-05
SER 595,R SER 595,0.0,0.0,0.0,-2.4875621890546734e-05,0.0001557460282835641,1.098547782372012e-05,0.5276915422885572,0.07198123289209528,0.005077164704453614,-0.5275771144278607,0.07194439031047611,0.005074566029111415,0.0,0.0,0.0,8.955223880600226e-05,0.0005571250817578672,3.9296573390277476e-05
LYS 596,R LYS 596,0.0,0.0,0.0,-4.4776119402982354e-05,0.00020681203672462948,1.4587396341050482e-05,-57.71464676616915,0.6253083057303267,0.044105847200685395,57.713562189054734,0.6251791364075573,0.04409673629913351,0.0,0.0,0.0,-0.001129353233830865,0.0006333862870729361,4.46756240731851e-05
ILE 597,R ILE 597,0.0,0.0,0.0,-5.4726368159200165e-05,0.00022744536220222216,1.6042758907670833e-05,0.3787611940298508,0.04753833422055029,0.003353095562768592,-0.3786567164179105,0.04752173178876163,0.0033519245175211198,0.0,0.0,0.0,4.9751243781164165e-05,0.0006289155459925084,4.4360282311113243e-05
ARG 598,R ARG 598,0.0,0.0,0.0,-0.00011442786069649377,0.0003183302143889172,2.245328211145504e-05,-65.17401492537311,0.3546388882688049,0.02501429850533688,65.17116915422883,0.3545323473515443,0.02500678368844695,0.0,0.0,0.0,-0.002960199004975826,0.0006753719890412646,4.7637067154395724e-05
GLU 599,R GLU 599,0.0,0.0,0.0,-6.96517412935324e-05,0.00025455918020827946,1.795522017364688e-05,61.89512437810945,1.2708446752106706,0.08963847200970908,-61.89317412935323,1.270548365384289,0.08961757192601166,0.0,0.0,0.0,0.0018805970149220507,0.0006733532644102041,4.74946772975813e-05
GLU 600,R GLU 600,0.0,0.0,0.0,-3.980099502486958e-05,0.00019549137019289072,1.3788898090374572e-05,62.784706467661685,0.5564248961767497,0.039247186107284615,-62.782363184079564,0.5562805964044953,0.03923700798611171,0.0,0.0,0.0,0.0023034825870623834,0.0006928474744362861,4.886969285523366e-05
TYR 601,R TYR 601,0.0,0.0,0.0,-0.0001094527363184075,0.0003122063978057148,2.2021341393526643e-05,-0.08594527363184072,0.2662772878409837,0.01878175175813559,0.08589054726368166,0.2662615666049914,0.018780642867647284,0.0,0.0,0.0,-0.0001641791044774414,0.0007038702162717611,4.964717711807301e-05
PRO 602,R PRO 602,0.0,0.0,0.0,-0.00010945273631840143,0.0003122063978056975,2.2021341393525423e-05,0.03714427860696519,0.11313587164264162,0.007979989105947837,-0.03709950248756215,0.11309310235707351,0.007976972393140951,0.0,0.0,0.0,-6.467661691535169e-05,0.000631507727467899,4.4543120695030905e-05
ASP 603,R ASP 603,0.0,0.0,0.0,-0.00010945273631841133,0.00031220639780572574,2.2021341393527415e-05,73.05427860696517,0.8002973464751906,0.05644862247195453,-73.04749253731349,0.7997893635529316,0.05641279211923989,0.0,0.0,0.0,0.006676616915423091,0.000810319326230448,5.7155518420213975e-05
ARG 604,R ARG 604,0.0,0.0,0.0,-0.00016417910447762257,0.0003704380192833332,2.6128683284884193e-05,-72.51618905472637,0.37347831772323553,0.02634312940243288,72.5095671641791,0.3732378521075127,0.026326168265651397,0.0,0.0,0.0,-0.006786069651742446,0.0007255157541879346,5.117393564528041e-05
ILE 605,R ILE 605,0.0,0.0,0.0,-0.00014925373134326163,0.00035633839959139,2.5134172791385628e-05,-0.298820895522388,0.06265778301482068,0.004419539254892311,0.29870646766169157,0.06267961976822109,0.004421079500719867,0.0,0.0,0.0,-0.0002636815920394869,0.0006947739373273831,4.900557507066862e-05
MET 606,R MET 606,0.0,0.0,0.0,-5.472636815919132e-05,0.00022744536220218543,1.604275890766824e-05,-0.2270995024875622,0.1411989177644855,0.00995940376091586,0.22702985074626864,0.141201134212735,0.009959560097121416,0.0,0.0,0.0,-0.00012437810945269554,0.0005725501445100398,4.0384573428936345e-05
ASN 607,R ASN 607,0.0,0.0,0.0,-3.980099502487566e-05,0.0001954913701929206,1.378889809037668e-05,-0.7650398009950247,0.0953027039545841,0.006722134441383578,0.764810945273632,0.09529505935730388,0.0067215952330659185,0.0,0.0,0.0,-0.0002686567164192286,0.0005440429879193941,3.8373833636755695e-05
THR 608,R THR 608,0.0,0.0,0.0,-2.9850746268662267e-05,0.00017017543658199254,1.2003249811993135e-05,0.22052736318407942,0.06678196868023929,0.0047104368827013,-0.2204875621890547,0.06679329586615733,0.004711235840794031,0.0,0.0,0.0,9.950248756078065e-06,0.0006066796490155356,4.279188306637412e-05
PHE 609,R PHE 609,0.0,0.0,0.0,-7.960199004973806e-05,0.0002706760300245411,1.9092015109582035e-05,-0.2006019900497513,0.05327466421091705,0.0037577050837509307,0.20056218905472642,0.05320968904385138,0.003753122088827986,0.0,0.0,0.0,-0.00011940298507441045,0.0006194779071154723,4.369460259051583e-05
SER 610,R SER 610,0.0,0.0,0.0,-2.9850746268666685e-05,0.00017017543658201772,1.2003249811994912e-05,0.3419104477611944,0.060371090741445234,0.004258248417908001,-0.34179601990049735,0.06038988732910143,0.004259574226977641,0.0,0.0,0.0,8.457711442794584e-05,0.0006049636683911955,4.267084712534646e-05
VAL 611,R VAL 611,0.0,0.0,0.0,-3.980099502487124e-05,0.00019549137019289888,1.3788898090375148e-05,0.009716417910447722,0.06069812900560078,0.004281315918492013,-0.009736318407960194,0.06064860967163711,0.004277823093980862,0.0,0.0,0.0,-5.970149253740683e-05,0.000603816972077602,4.258996540359502e-05
VAL 612,R VAL 612,0.0,0.0,0.0,-5.4726368159202374e-05,0.00022744536220223134,1.604275890767148e-05,-0.07863681592039795,0.03632581196253254,0.002562225221027615,0.07862686567164182,0.0363431007177149,0.002563444675794768,0.0,0.0,0.0,-6.467661691538925e-05,0.0006074135852797505,4.284365093900248e-05
PRO 613,R PRO 613,0.0,0.0,0.0,-2.4875621890542316e-05,0.00015574602828353647,1.098547782371817e-05,0.33759203980099495,0.03763404217812798,0.002654500665738014,-0.33751243781094514,0.037655166137506135,0.00265599063495171,0.0,0.0,0.0,5.4726368159102946e-05,0.0005747506920062638,4.053978808183137e-05
SER 614,R SER 614,0.0,0.0,0.0,-9.95024875621781e-06,9.925341961819804e-05,7.000796438666977e-06,-0.19939800995024878,0.055202483865270394,0.003893682997887348,0.1993134328358208,0.055113778908083395,0.0038874262326216704,0.0,0.0,0.0,-9.45273631842349e-05,0.0005782284666973082,4.078509139495858e-05
PRO 615,R PRO 615,0.0,0.0,0.0,-1.990049751243838e-05,0.00013965839649371744,9.850743768468542e-06,-0.16234825870646763,0.035911833849035686,0.002533025456285973,0.16242288557213927,0.03594779622403924,0.0025355620466404353,0.0,0.0,0.0,5.472636815941226e-05,0.0005571695078241131,3.9299706963383116e-05
LYS 616,R LYS 616,0.0,0.0,0.0,-1.9900497512438933e-05,0.00013965839649372132,9.850743768468817e-06,-51.485417910447744,0.24294612649170227,0.017136098521075064,51.48506965174131,0.24296500807216392,0.017137430325074976,0.0,0.0,0.0,-0.0003681592039816453,0.0005848681396914218,4.125341781867186e-05
VAL 617,R VAL 617,0.0,0.0,0.0,0.0,0.0,0.0,0.07640796019900492,0.04808711762945323,0.0033918037599211547,-0.07639303482587059,0.04813165765792078,0.003394945371302135,0.0,0.0,0.0,1.4925373134275899e-05,0.0005415806233103169,3.82001518285899e-05
SER 618,R SER 618,0.0,0.0,0.0,-9.950248756220019e-06,9.925341961822007e-05,7.000796438668532e-06,-0.290810945273632,0.06420136294954491,0.004528414988860815,0.290781094527363,0.06421180623914631,0.004529151601714364,0.0,0.0,0.0,-3.980099502517448e-05,0.0005716415745467137,4.032048784490306e-05
ASP 619,R ASP 619,0.0,0.0,0.0,-9.950248756218362e-06,9.925341961820355e-05,7.000796438667366e-06,50.49361691542286,0.1623076359008488,0.011448297940303732,-50.493293532338335,0.16236026033305925,0.011452009781558402,0.0,0.0,0.0,0.0003134328358189985,0.0005953958144231144,4.1995982740390334e-05
THR 620,R THR 620,0.0,0.0,0.0,-9.95024875621781e-06,9.925341961819804e-05,7.000796438666977e-06,0.26447263681592026,0.07451795668274624,0.0052560914048915995,-0.2645323383084577,0.07447180640523439,0.005252836215300235,0.0,0.0,0.0,-6.965174129363071e-05,0.0005774574379520547,4.073070722044203e-05
VAL 621,R VAL 621,0.0,0.0,0.0,-1.4925373134327266e-05,0.00012125430454679651,8.552619211606622e-06,0.24079601990049743,0.0478913902261222,0.0033779982133368617,-0.24073631840796023,0.04791135185107099,0.003379406197801166,0.0,0.0,0.0,4.477611940305305e-05,0.0005490698372664448,3.872840025160808e-05
VAL 622,R VAL 622,0.0,0.0,0.0,-1.4925373134326714e-05,0.00012125430454679203,8.552619211606305e-06,0.20054726368159198,0.026292631905393604,0.0018545392643853282,-0.20059203980099505,0.02630594462673546,0.0018554782713486907,0.0,0.0,0.0,-5.970149253749466e-05,0.0005955205177092122,4.200477863200355e-05
GLU 623,R GLU 623,0.0,0.0,0.0,-2.9850746268664476e-05,0.00017017543658200514,1.2003249811994025e-05,51.93640298507463,0.16803103773815745,0.011851995579678002,-51.935970149253734,0.1680592145835001,0.01185398302111112,0.0,0.0,0.0,0.00040298507462822425,0.000640111188083637,4.514996201768319e-05
PRO 624,R PRO 624,0.0,0.0,0.0,-9.950248756222228e-06,9.925341961824211e-05,7.000796438670086e-06,0.34156218905472635,0.03054020045717161,0.002154139649990875,-0.34157213930348274,0.030580064066460435,0.0021569514121952925,0.0,0.0,0.0,-1.990049751258586e-05,0.000527457045997881,3.720395149483324e-05
TYR 625,R TYR 625,0.0,0.0,0.0,-2.4875621890546734e-05,0.00015574602828356414,1.0985477823720121e-05,0.4404825870646766,0.029727132944639273,0.0020967902894547014,-0.4404278606965172,0.02971968575362212,0.00209626500510126,0.0,0.0,0.0,2.9850746268739594e-05,0.0005977607281937577,4.2162790896391016e-05
ASN 626,R ASN 626,0.0,0.0,0.0,-1.99004975124312e-05,0.00013965839649366705,9.850743768464988e-06,0.24131840796019885,0.047321890314505906,0.0033378287867478203,-0.24129850746268655,0.047310348785967946,0.003337014710092365,0.0,0.0,0.0,-2.828030789094926e-16,0.0005985056016644843,4.221533022008566e-05
ALA 627,R ALA 627,0.0,0.0,0.0,-3.980099502487124e-05,0.00019549137019289888,1.3788898090375148e-05,0.35329353233830846,0.019214122292803726,0.0013552596921800066,-0.35330348258706457,0.019164966945469642,0.0013517925413061964,0.0,0.0,0.0,-4.975124378111556e-05,0.0006289155459924418,4.436028231110854e-05
THR 628,R THR 628,0.0,0.0,0.0,-3.482587064676454e-05,0.00018333856490236237,1.2931705297168837e-05,0.47229850746268687,0.05443367818874226,0.0038394556265487156,-0.4722437810945276,0.05446515407660815,0.003841675764499862,0.0,0.0,0.0,1.9900497512807904e-05,0.0006145839429525574,4.3349408973867726e-05
LEU 629,R LEU 629,0.0,0.0,0.0,-2.4875621890542316e-05,0.00015574602828353647,1.098547782371817e-05,0.40791044776119384,0.03203110957173755,0.0022593002707511464,-0.4077910447761192,0.031982055282649996,0.0022558402479764495,0.0,0.0,0.0,9.452736318401617e-05,0.0006034889443623852,4.256682811251419e-05
SER 630,R SER 630,0.0,0.0,0.0,-9.950248756222228e-06,9.925341961824211e-05,7.000796438670086e-06,0.5089004975124379,0.03207965908664743,0.0022627246895005207,-0.508860696517413,0.03211113316509892,0.0022649446998254156,0.0,0.0,0.0,2.9850746268687055e-05,0.0005808763987790657,4.097186212345448e-05
VAL 631,R VAL 631,0.0,0.0,0.0,-1.9900497512440038e-05,0.00013965839649372904,9.85074376846936e-06,0.41190049751243785,0.016670349336955253,0.0011758357819652678,-0.4118706467661695,0.016628010416974568,0.0011728494248064113,0.0,0.0,0.0,9.950248756281054e-06,0.0005815577789532784,4.1019922975315874e-05
HIE 632,R HIE 632,0.0,0.0,0.0,-4.477611940299561e-05,0.00020681203672469074,1.4587396341054804e-05,0.7690199004975125,0.09018653748907474,0.006361267882738598,-0.7689701492537313,0.09012522578536837,0.006356943288597587,0.0,0.0,0.0,4.975124378000644e-06,0.0006026270220785404,4.2506032802102115e-05
GLN 633,R GLN 633,0.0,0.0,0.0,-5.472636815920458e-05,0.00022744536220224053,1.604275890767213e-05,0.3199303482587062,0.3774573945505289,0.026623791841962473,-0.3198955223880598,0.37739075916658193,0.026619091744369668,0.0,0.0,0.0,-1.9900497512815636e-05,0.000630566348965903,4.447672097510626e-05
LEU 634,R LEU 634,0.0,0.0,0.0,-3.482587064676233e-05,0.00018333856490235077,1.2931705297168019e-05,0.44476119402985076,0.026874921016980958,0.001895610771587362,-0.4445820895522388,0.02684920999258295,0.0018937972557535251,0.0,0.0,0.0,0.00014427860696515825,0.0006181979927168288,4.360432438954008e-05
VAL 635,R VAL 635,0.0,0.0,0.0,-2.9850746268653428e-05,0.00017017543658194215,1.2003249811989581e-05,0.48593532338308454,0.04105257878496065,0.0028956256465661697,-0.4858457711442787,0.041014753983241524,0.002892957690759839,0.0,0.0,0.0,5.970149253723395e-05,0.0005955205177092734,4.2004778632007875e-05
GLU 636,R GLU 636,0.0,0.0,0.0,-8.457711442785635e-05,0.0002782513722210716,1.962633855027718e-05,62.278751243781095,0.7596633764926378,0.053582523213742184,-62.27690547263684,0.7595107983123888,0.053571761178690745,0.0,0.0,0.0,0.0017611940298530755,0.0006636897968400928,4.681306884912432e-05
ASN 637,R ASN 637,0.0,0.0,0.0,-4.4776119402982354e-05,0.00020681203672462948,1.4587396341050482e-05,0.6764179104477608,0.13727422704411385,0.009682577421594353,-0.6762587064676618,0.13726711707168782,0.009682075922806396,0.0,0.0,0.0,0.00011442786069589722,0.0005832153080490997,4.113683606340543e-05
THR 638,R THR 638,0.0,0.0,0.0,-7.96019900497469e-05,0.0002706760300245712,1.909201510958416e-05,0.00567661691542277,0.1003720933074672,0.007079701596897214,-0.0056865671641791035,0.10039269298426828,0.007081154586069189,0.0,0.0,0.0,-8.95522388059625e-05,0.000663130146015947,4.6773594123602035e-05
ASP 639,R ASP 639,0.0,0.0,0.0,-0.00011442786069651807,0.0003183302143889848,2.245328211145981e-05,67.35714427860701,0.30212327238643377,0.021310132562662416,-67.35364676616916,0.30196517146142177,0.021298980983230374,0.0,0.0,0.0,0.0033830845771130476,0.0007106247253710613,5.0123603456119846e-05
GLU 640,R GLU 640,0.0,0.0,0.0,-0.00011442786069651586,0.0003183302143889786,2.2453282111459373e-05,66.96564179104473,0.3616542713544959,0.025509125475642953,-66.96217412935327,0.36153811070506525,0.025500932135161834,0.0,0.0,0.0,0.0033532338308401477,0.000697972892921588,4.923121200103849e-05
THR 641,R THR 641,0.0,0.0,0.0,-7.46268656716413e-05,0.0002627883113680432,1.853565833223335e-05,0.23327860696517405,0.0793795717298205,0.005599003290836202,-0.233179104477612,0.07935139909605567,0.00559701614646488,0.0,0.0,0.0,2.4875621890455045e-05,0.0006649565948895651,4.6902421894161675e-05
TYR 642,R TYR 642,0.0,0.0,0.0,-0.00010447761194029805,0.0003058791273420762,2.1575050145338734e-05,-0.3243233830845771,0.0573613829958921,0.004045960001573844,0.3242437810945274,0.0572920880824525,0.004041072315234252,0.0,0.0,0.0,-0.000184079601989787,0.0006548291894037329,4.618808978821627e-05
CYS 643,R CYS 643,0.0,0.0,0.0,-4.477611940299561e-05,0.0002068120367246907,1.45873963410548e-05,-0.03390049751243782,0.11972663743376102,0.008444865881539528,0.03390049751243781,0.119694470292733,0.008442596986349644,0.0,0.0,0.0,-4.477611940309282e-05,0.0006173165122090496,4.35421495483774e-05
ILE 644,R ILE 644,0.0,0.0,0.0,-5.4726368159197956e-05,0.00022744536220221294,1.6042758907670183e-05,-0.11729850746268652,0.04610727754431464,0.0032521566075057926,0.11721393034825867,0.046102945643311986,0.0032518510587677373,0.0,0.0,0.0,-0.00013930348258712889,0.000615308451094056,4.3400511837993705e-05
ASP 645,R ASP 645,0.0,0.0,0.0,-2.9850746268660058e-05,0.00017017543658197993,1.2003249811992248e-05,55.18293532338307,0.21100173491712548,0.014882914866235258,-55.18227363184079,0.21100276990781486,0.014882987868849777,0.0,0.0,0.0,0.0006318407960200894,0.0005848681396863648,4.125341781831516e-05
ASN 646,R ASN 646,0.0,0.0,0.0,-2.4875621890548943e-05,0.00015574602828357794,1.0985477823721095e-05,0.47112437810945285,0.0886424954114701,0.006252359551724635,-0.4710398009950249,0.08861722937021875,0.006250577422581961,0.0,0.0,0.0,5.9701492536537986e-05,0.0006436972732187758,4.5402904960499776e-05
GLU 647,R GLU 647,0.0,0.0,0.0,-4.975124378111114e-06,7.035888370017748e-05,4.962733015462517e-06,52.519711442786075,0.21383663341328266,0.015082873188802116,-52.51934328358208,0.21375216170812789,0.015076915014112615,0.0,0.0,0.0,0.00036318407960117896,0.0005751381499173022,4.0567117255719436e-05
ALA 648,R ALA 648,0.0,0.0,0.0,-1.9900497512442247e-05,0.00013965839649374454,9.850743768470455e-06,-0.06008457711442796,0.05948374761055565,0.0041956600591944795,0.060024875621890635,0.059472259331218,0.004194849738448023,0.0,0.0,0.0,-7.960199004975794e-05,0.0006258382166574068,4.4143224235606544e-05
LEU 649,R LEU 649,0.0,0.0,0.0,-1.9900497512440038e-05,0.00013965839649372904,9.85074376846936e-06,0.03163681592039791,0.03926466437483717,0.002769515887495069,-0.03162686567164177,0.03920459251485197,0.0027652787451873653,0.0,0.0,0.0,-9.950248756200134e-06,0.0006066796490155336,4.279188306637398e-05
TYR 650,R TYR 650,0.0,0.0,0.0,-2.9850746268653428e-05,0.00017017543658194215,1.2003249811989581e-05,-0.01863184079601964,0.07287461993001951,0.0051401793675000884,0.018676616915422894,0.07285349505540946,0.005138689333730913,0.0,0.0,0.0,1.492537313451396e-05,0.0005771573152702833,4.0709538198661316e-05
ASP 651,R ASP 651,0.0,0.0,0.0,-2.9850746268658954e-05,0.00017017543658197365,1.2003249811991804e-05,53.72308457711443,0.5210728387618934,0.03675364423636957,-53.72254228855723,0.521005647787778,0.03674890495046782,0.0,0.0,0.0,0.0005124378109442561,0.0006076580337120513,4.286089300200517e-05
ILE 652,R ILE 652,0.0,0.0,0.0,-1.990049751243341e-05,0.00013965839649368256,9.850743768466082e-06,-0.11552736318407958,0.03838416051731944,0.002707409933930397,0.11546268656716425,0.038338500851085755,0.0027041893493904476,0.0,0.0,0.0,-8.457711442784033e-05,0.0006049636683911812,4.2670847125345453e-05
CYS 653,R CYS 653,0.0,0.0,0.0,-1.9900497512440038e-05,0.00013965839649372904,9.85074376846936e-06,0.05923880597014925,0.08106034044219242,0.0057175555750905846,-0.05925373134328363,0.08104393684914019,0.005716398554846213,0.0,0.0,0.0,-3.4825870646780006e-05,0.0006179577136407432,4.358737641025013e-05
PHE 654,R PHE 654,0.0,0.0,0.0,-9.950248756218362e-06,9.925341961820355e-05,7.000796438667366e-06,-0.025626865671641817,0.061844493431411664,0.0043621742306842095,0.025567164179104488,0.06182463335894576,0.004360773409179763,0.0,0.0,0.0,-6.965174129381189e-05,0.0005774574379524615,4.073070722047072e-05
ARG 655,R ARG 655,0.0,0.0,0.0,-3.980099502487897e-05,0.00019549137019293685,1.3788898090377827e-05,-53.730477611940266,0.96956065382366,0.06838753564835147,53.730034825870625,0.9694908720710116,0.06838261362302171,0.0,0.0,0.0,-0.00048258706467439635,0.0005909308565668672,4.1681048895500593e-05
THR 656,R THR 656,0.0,0.0,0.0,-2.4875621890544525e-05,0.0001557460282835503,1.0985477823719143e-05,-0.2647263681592035,0.07849232146268088,0.005536421482226572,0.26462686567164184,0.0784718162457218,0.00553497515573814,0.0,0.0,0.0,-0.0001243781094522697,0.0005811746009033708,4.099289567955632e-05
LEU 657,R LEU 657,0.0,0.0,0.0,-1.4925373134331134e-05,0.00012125430454682793,8.552619211608838e-06,-0.05538805970149257,0.03856800747657129,0.00272037749860012,0.05541293532338308,0.0385498789363954,0.002719098809966622,0.0,0.0,0.0,9.950248756247637e-06,0.0004986554035156306,3.517244026939503e-05
LYS 658,R LYS 658,0.0,0.0,0.0,-3.980099502488118e-05,0.00019549137019294772,1.3788898090378592e-05,-53.46629850746269,0.960157336012613,0.06772427674909676,53.46583582089554,0.9600652692923733,0.06771778286334801,0.0,0.0,0.0,-0.0005024875621889442,0.0006239369316044888,4.4009117927949224e-05
LEU 659,R LEU 659,0.0,0.0,0.0,-1.990049751243562e-05,0.00013965839649369806,9.850743768467175e-06,-0.18548756218905488,0.055990414020761034,0.003949259305965159,0.18543283582089534,0.055963978432630686,0.00394739468334612,0.0,0.0,0.0,-7.462686567159601e-05,0.0005811320099682934,4.09898915466231e-05
THR 660,R THR 660,0.0,0.0,0.0,-9.950248756218362e-06,9.925341961820355e-05,7.000796438667366e-06,-0.0700199004975123,0.09978848078562264,0.0070385367435328895,0.07010447761194036,0.09977808226932425,0.00703780328874464,0.0,0.0,0.0,7.462686567183021e-05,0.0005980091224407418,4.218031127570249e-05
THR 661,R THR 661,0.0,0.0,0.0,-1.990049751243341e-05,0.00013965839649368256,9.850743768466082e-06,-0.1356318407960201,0.10681580268191397,0.007534205812610512,0.13564676616915436,0.10682039420866948,0.007534529673937222,0.0,0.0,0.0,-4.975124378155302e-06,0.0005858829492544015,4.132499696628977e-05
PRO 662,R PRO 662,0.0,0.0,0.0,-9.950248756222228e-06,9.925341961824211e-05,7.000796438670086e-06,-0.32288059701492516,0.0511134303080179,0.0036052633979254426,0.32281592039800994,0.05108242237692027,0.003603076267099787,0.0,0.0,0.0,-7.462686567181254e-05,0.0006144228251249148,4.3338044598531286e-05
THR 663,R THR 663,0.0,0.0,0.0,-1.9900497512437825e-05,0.00013965839649371354,9.850743768468268e-06,0.4658955223880596,0.06353800938546436,0.0044816256360419755,-0.46583582089552256,0.06352895614680243,0.004480987069822024,0.0,0.0,0.0,3.980099502466355e-05,0.0005716415745465561,4.032048784489194e-05
TYR 664,R TYR 664,0.0,0.0,0.0,-2.9850746268654532e-05,0.00017017543658194847,1.2003249811990027e-05,0.2952537313432837,0.11357948232178613,0.008011278990716101,-0.29528855721393016,0.11357797557506213,0.008011172712996503,0.0,0.0,0.0,-6.467661691537378e-05,0.0005908051845322722,4.167218467363683e-05
GLY 665,R GLY 665,0.0,0.0,0.0,-1.9900497512442247e-05,0.00013965839649374454,9.850743768470455e-06,0.3923233830845769,0.01690652970789028,0.0011924946608843558,-0.3922338308457712,0.016905945545200533,0.0011924534572251395,0.0,0.0,0.0,6.965174129352688e-05,0.0006027502292948849,4.251472316909119e-05
ASP 666,R ASP 666,0.0,0.0,0.0,-2.9850746268660058e-05,0.00017017543658197993,1.2003249811992248e-05,54.21569154228855,0.30359722987720017,0.02141409750806982,-54.21506467661689,0.30358553967540997,0.021413272944811695,0.0,0.0,0.0,0.0005970149253747124,0.0006082280313211519,4.2901097533468066e-05
LEU 667,R LEU 667,0.0,0.0,0.0,-1.9900497512444456e-05,0.00013965839649376008,9.85074376847155e-06,0.4426915422885573,0.025437551630312492,0.0017942265520617656,-0.44267164179104485,0.025389927132467918,0.0017908673789855517,0.0,0.0,0.0,1.9442711675027617e-16,0.000606761241329429,4.279763814446337e-05
ASN 668,R ASN 668,0.0,0.0,0.0,-1.4925373134328925e-05,0.00012125430454680997,8.55261921160757e-06,0.5201990049751244,0.06064020142496687,0.0042772300219882705,-0.5201293532338307,0.06063054403294634,0.00427654884207604,0.0,0.0,0.0,5.472636815935924e-05,0.0006324477047587643,4.460942158114276e-05
HIE 669,R HIE 669,0.0,0.0,0.0,-2.487562189055557e-05,0.00015574602828361946,1.0985477823724022e-05,0.23579104477611942,0.20933219123671146,0.01476515433468881,-0.23573134328358208,0.2092693935274576,0.014760724925797993,0.0,0.0,0.0,3.482587064674687e-05,0.0006338550570599888,4.470868855870647e-05
LEU 670,R LEU 670,0.0,0.0,0.0,-3.980099502487124e-05,0.00019549137019289888,1.3788898090375148e-05,0.5180995024875622,0.030189617169266773,0.0021294114114791783,-0.5180049751243783,0.03023794484718359,0.002132820183053504,0.0,0.0,0.0,5.472636815889085e-05,0.00061651407262304,4.348554982397908e-05
VAL 671,R VAL 671,0.0,0.0,0.0,-1.4925373134333343e-05,0.00012125430454684587,8.552619211610103e-06,0.5106766169154224,0.02102521349441085,0.0014830042160773732,-0.5105373134328359,0.020983524708689097,0.0014800637158534425,0.0,0.0,0.0,0.0001243781094525681,0.0006063123477246829,4.2765975630853905e-05
SER 672,R SER 672,0.0,0.0,0.0,-3.980099502486682e-05,0.0001954913701928772,1.3788898090373618e-05,0.6433233830845773,0.1495770817457662,0.010550353884229936,-0.6432288557213932,0.14953103261400616,0.010547105828909832,0.0,0.0,0.0,5.472636815908945e-05,0.0005918098136003702,4.1743045744511535e-05
ALA 673,R ALA 673,0.0,0.0,0.0,-3.980099502487124e-05,0.00019549137019289888,1.3788898090375148e-05,0.5106915422885574,0.019694037234563366,0.0013891102821955263,-0.5105621890547267,0.019750114633681533,0.0013930656769572014,0.0,0.0,0.0,8.955223880600503e-05,0.0006705906644973329,4.729981852388979e-05
THR 674,R THR 674,0.0,0.0,0.0,-4.975124378108905e-05,0.00021743058092945025,1.5336370701217586e-05,0.6115024875621888,0.04759594911251881,0.0033571594039144086,-0.6113034825870652,0.04758843496165325,0.003356629396577416,0.0,0.0,0.0,0.00014925373134331934,0.0006598748112072577,4.6543980510055945e-05
MET 675,R MET 675,0.0,0.0,0.0,-5.970149253731127e-05,0.00023693295322965626,1.6711961981296836e-05,0.42299004975124355,0.15116877951810248,0.010662623588778865,-0.4227910447761195,0.15107606110238542,0.010656083735975326,0.0,0.0,0.0,0.00013930348258704326,0.000639105027563171,4.507899292648712e-05
SER 676,R SER 676,0.0,0.0,0.0,-6.467661691542019e-05,0.0002459543700359753,1.7348283660613855e-05,0.748124378109453,0.11861518302693382,0.008366469932231299,-0.7478706467661692,0.11860160823823665,0.008365512440461922,0.0,0.0,0.0,0.00018905472636809696,0.0006018872491477789,4.245385324275777e-05
GLY 677,R GLY 677,0.0,0.0,0.0,-4.9751243781092364e-05,0.00021743058092946478,1.5336370701218613e-05,0.5736368159203982,0.04631776936571295,0.0032670035558455316,-0.5734179104477612,0.04635021859487347,0.003269292347998168,0.0,0.0,0.0,0.00016915422885575027,0.000607780221057731,4.286951143286402e-05
VAL 678,R VAL 678,0.0,0.0,0.0,-3.980099502487621e-05,0.0001954913701929233,1.3788898090376871e-05,0.6291243781094531,0.037402868604381405,0.002638194939063563,-0.6288905472636815,0.03738954492701853,0.002637255159322061,0.0,0.0,0.0,0.00019402985074628334,0.0006365048991730307,4.489559401042164e-05
THR 679,R THR 679,0.0,0.0,0.0,-0.00010945273631840475,0.00031220639780570687,2.2021341393526084e-05,0.5159452736318403,0.0992448201089498,0.0070001898760523,-0.5157313432835822,0.09926329359541594,0.007001492895321151,0.0,0.0,0.0,0.00010447761194017984,0.0006795007318053304,4.7928286215159896e-05
THR 680,R THR 680,0.0,0.0,0.0,-0.00011940298507464686,0.0003242621042149861,2.2871685359712435e-05,0.7622587064676623,0.08568055176969608,0.006043440155510079,-0.761870646766169,0.08568961218199155,0.006044079227719127,0.0,0.0,0.0,0.00026865671641800016,0.0006672604469372956,4.706492308830703e-05
CYX 681,R CYX 681,0.0,0.0,0.0,-0.0001293532338314634,0.0003355904866491656,2.3670727848184242e-05,0.829960199004975,0.037803477267212185,0.0026664516954638296,-0.8294577114427858,0.03783769281745361,0.0026688650742995278,0.0,0.0,0.0,0.0003731343283553244,0.0006426582131868756,4.5329615316688314e-05
LEU 682,R LEU 682,0.0,0.0,0.0,-0.00017910447761193714,0.00038343977846760907,2.7045756668792022e-05,0.6207462686567164,0.1908758036952983,0.013463341130996509,-0.6203034825870644,0.19074272855166588,0.01345395473408242,0.0,0.0,0.0,0.0002636815920398084,0.0007364864673074487,5.194775008544958e-05
ARG 683,R ARG 683,0.0,0.0,0.0,-0.0001691542288557293,0.0003748880842544355,2.644256666664949e-05,-66.31161194029855,0.353122924278371,0.024907370649891677,66.30807462686563,0.3529148691780761,0.02489269557460667,0.0,0.0,0.0,-0.003706467661690858,0.0007520505700394363,5.304555724812761e-05
PHE 684,R PHE 684,0.0,0.0,0.0,-0.00016417910447764908,0.000370438019283393,2.612868328488841e-05,0.2159452736318408,0.08194453888323391,0.005779922124484348,-0.21584079601990042,0.08181270034459705,0.005770622950961476,0.0,0.0,0.0,-5.9701492537580826e-05,0.0007237395359301605,5.104865086918752e-05
PRO 685,R PRO 685,0.0,0.0,0.0,-0.00023880597014925396,0.00042635393603240943,3.0072687958451724e-05,-0.8610796019900502,0.1197061228700414,0.008443418895781438,0.8603034825870643,0.11954154729700017,0.008431810629889234,0.0,0.0,0.0,-0.0010149253731343932,0.0007496441075357534,5.2875818470457524e-05
GLY 686,R GLY 686,0.0,0.0,0.0,-0.00014427860696516928,0.0003513720116021689,2.4783870791900636e-05,0.31625870646766135,0.12189916204707739,0.008598103952674286,-0.3159452736318406,0.12177024279314033,0.00858901068961786,0.0,0.0,0.0,0.00016915422885570056,0.0007270493636668874,5.128210811752227e-05
GLN 687,R GLN 687,0.0,0.0,0.0,-0.0004129353233830866,0.000492361393780619,3.472849505211885e-05,0.6553134328358204,0.8746819045219617,0.06169530466254147,-0.6545970149253729,0.8737355109389032,0.061628551206072774,0.0,0.0,0.0,0.00030348258706435816,0.001107387140772025,7.810906648017361e-05
LEU 688,R LEU 688,0.0,0.0,0.0,-0.000383084577114447,0.0004861386467783765,3.4289576320455954e-05,-0.33104975124378094,0.06478151195351198,0.004569335544510105,0.33079104477611926,0.06467027829635835,0.0045614897272691825,0.0,0.0,0.0,-0.0006417910447762675,0.0008231989392918863,5.806397628089804e-05
ASN 689,R ASN 689,0.0,0.0,0.0,-0.00026865671641789634,0.0004432609673109469,3.126521799740178e-05,1.4000895522388064,0.25593759333456206,0.018052445939193414,-1.398850746268657,0.2556721657323851,0.018033724119641076,0.0,0.0,0.0,0.0009701492537315922,0.0007848721907628551,5.536061587639133e-05
ALA 690,R ALA 690,0.0,0.0,0.0,-0.0001343283582089526,0.00034100476593419823,2.405262166385742e-05,0.13223880597014914,0.1050252406836751,0.007407909307072432,-0.1321044776119402,0.104947672485151,0.00740243806819653,0.0,0.0,0.0,8.450951381475072e-17,0.0006229443807375905,4.393910878770089e-05
ASP 691,R ASP 691,0.0,0.0,0.0,-0.00018407960199004936,0.0003875490964010032,2.7335605607640884e-05,75.05239800995022,0.3832503057004125,0.027032392290225353,-75.04427363184077,0.38288773117328206,0.027006818254912007,0.0,0.0,0.0,0.007940298507459594,0.0007573309446028688,5.3418006152968444e-05
LEU 692,R LEU 692,0.0,0.0,0.0,-0.00015422885572139372,0.0003611679883160521,2.547482571471968e-05,-0.02384577114427885,0.08853209269717191,0.006244572344673723,0.023850746268656676,0.08853156736351785,0.006244535290494747,0.0,0.0,0.0,-0.00014925373134351736,0.0006747853465944588,4.759568858660262e-05
ARG 693,R ARG 693,0.0,0.0,0.0,-0.00027860696517415613,0.0004483136448187022,3.162160639024604e-05,-73.62777611940292,0.7697831410323632,0.05429631636890384,73.62080597014926,0.7693608105930994,0.054266527476526,0.0,0.0,0.0,-0.007248756218906713,0.0008509935342262334,6.0024455849048775e-05
LYS 694,R LYS 694,0.0,0.0,0.0,-0.000313432835820903,0.0004638886647140425,3.2720183590254915e-05,-81.04654228855719,0.4429935586371889,0.031246356443834007,81.03443781094525,0.44268284005831715,0.031224440045096707,0.0,0.0,0.0,-0.012417910447762654,0.0009591028207852222,6.764989697984713e-05
LEU 695,R LEU 695,0.0,0.0,0.0,-0.00011940298507463636,0.00032426210421495765,2.2871685359710426e-05,0.26080099502487564,0.08476675753554276,0.005978986079824389,-0.2607313432835821,0.08464704279193355,0.0059705420528685495,0.0,0.0,0.0,-4.9751243781358597e-05,0.0006893016422730912,4.861958913814567e-05
ALA 696,R ALA 696,0.0,0.0,0.0,-9.452736318405814e-05,0.00029256100354200636,2.0635662121954603e-05,-0.13388059701492547,0.06032775877857195,0.004255192016904079,0.1338308457711443,0.06028729925551051,0.004252338222182968,0.0,0.0,0.0,-0.0001442786069651262,0.0006572062096328965,4.635575186796104e-05
VAL 697,R VAL 697,0.0,0.0,0.0,-0.00021393034825871384,0.00041007822955215097,2.8924688137366557e-05,-0.028059701492537212,0.13617309155480184,0.009604909312609098,0.028099502487562187,0.1360623578497487,0.009597098759270398,0.0,0.0,0.0,-0.0001741293532337208,0.0007155190602327299,5.046882321984203e-05
ASN 698,R ASN 698,0.0,0.0,0.0,-0.00029850746268657405,0.0004576032751270523,3.227684639134023e-05,0.3229104477611943,0.10991023900034466,0.007752470521686383,-0.32294029850746253,0.10982082385028227,0.007746163663277599,0.0,0.0,0.0,-0.00032835820895555447,0.000823559675040667,5.808942061878663e-05
MET 699,R MET 699,0.0,0.0,0.0,-0.00020398009950245847,0.00040295436281221296,2.842220932006894e-05,-0.03303482587064672,0.0816460250962923,0.005758866585395086,0.032875621890547255,0.08160394252460187,0.005755898309650497,0.0,0.0,0.0,-0.00036318407960197986,0.0007140646813138374,5.036623924041823e-05
VAL 700,R VAL 700,0.0,0.0,0.0,-0.00018407960199004218,0.000387549096400988,2.7335605607639813e-05,0.4244378109452734,0.059499883884531465,0.004196798224204993,-0.4242985074626863,0.05946628667996503,0.004194428460110389,0.0,0.0,0.0,-4.477611940332702e-05,0.0006713653383510604,4.735445980453449e-05
PRO 701,R PRO 701,0.0,0.0,0.0,-8.95522388059868e-05,0.0002855392010404858,2.0140382360967358e-05,0.4409004975124376,0.049928307305571504,0.0035216712665225684,-0.4407562189054725,0.04984648346735999,0.0035158998579670466,0.0,0.0,0.0,5.47263681593504e-05,0.0006556224870487828,4.624404468981696e-05
PHE 702,R PHE 702,0.0,0.0,0.0,-0.0002587064676616896,0.00043792400168488006,3.088877746676835e-05,-0.07745273631840799,0.06112102833275025,0.004311144937127456,0.07748258706467663,0.061108996050354344,0.004310296245363783,0.0,0.0,0.0,-0.0002288557213930317,0.0006819369429121311,4.810012329750869e-05
PRO 703,R PRO 703,0.0,0.0,0.0,-0.0001442786069651715,0.0003513720116021742,2.478387079190101e-05,-0.11987562189054726,0.077649483201942,0.005476972255017566,0.11981592039801,0.07767633411064964,0.0054788661720914416,0.0,0.0,0.0,-0.0002039800995027015,0.0007145844421599093,5.040290034382541e-05
ARG 704,R ARG 704,0.0,0.0,0.0,-0.00012935323383081828,0.0003355904866474919,2.367072784806619e-05,-62.29520895522388,0.5638146162628919,0.03976841677380287,62.29353731343283,0.5637869202039952,0.03976646324443094,0.0,0.0,0.0,-0.001800995024874889,0.0006766900750540128,4.773003777343737e-05
LEU 705,R LEU 705,0.0,0.0,0.0,-0.00010945273631840033,0.0003122063978056943,2.2021341393525196e-05,0.24203482587064706,0.06485861992213185,0.004574774321271484,-0.2419154228855721,0.06477521646129199,0.004568891494726401,0.0,0.0,0.0,9.9502487564741e-06,0.0006540349295468594,4.6132067017426444e-05
HIP 706,R HIP 706,0.0,0.0,0.0,-8.45771144278315e-05,0.00027825137222098974,1.9626338550271406e-05,-64.82336815920398,0.31115597947632545,0.021947250597181413,64.82091044776121,0.31106768782033245,0.021941022983934258,0.0,0.0,0.0,-0.002542288557219141,0.0006978664973159546,4.922370743364048e-05
PHE 707,R PHE 707,0.0,0.0,0.0,-8.4577114427858e-05,0.00027825137222107696,1.962633855027756e-05,0.22928358208955243,0.115271102379933,0.008130596669887337,-0.22920895522388063,0.11522902187380153,0.008127628539836044,0.0,0.0,0.0,-9.95024875625758e-06,0.0006308018252970237,4.449333019488571e-05
PHE 708,R PHE 708,0.0,0.0,0.0,-0.00012437810945274252,0.00033001241695080247,2.327728114751483e-05,-0.508731343283582,0.05659621722048256,0.003991989369064828,0.5085522388059704,0.05652999474555621,0.003987318395828767,0.0,0.0,0.0,-0.000303482587064641,0.0006856291811722144,4.83605537044542e-05
MET 709,R MET 709,0.0,0.0,0.0,-6.467661691541356e-05,0.00024595437003595007,1.7348283660612076e-05,0.49060696517412933,0.11131488996358814,0.007851546961559918,-0.4905373134328355,0.11126383798222057,0.007847946032436067,0.0,0.0,0.0,4.975124378177396e-06,0.0006269051555124385,4.421848029998512e-05
PRO 710,R PRO 710,0.0,0.0,0.0,-4.477611940298677e-05,0.00020681203672464992,1.4587396341051924e-05,-0.3446915422885569,0.06819619325327755,0.004810188592944504,0.34458706467661676,0.06822448774596894,0.004812184332581786,0.0,0.0,0.0,-0.0001492537313432804,0.0005881177838327217,4.1482630043488505e-05
GLY 711,R GLY 711,0.0,0.0,0.0,-2.4875621890551152e-05,0.0001557460282835918,1.098547782372207e-05,0.3390248756218905,0.04710034147724573,0.003322201936641817,-0.3389154228855724,0.04714282111870198,0.003325198219528258,0.0,0.0,0.0,8.457711442786132e-05,0.0005966831582313125,4.208678497151185e-05
PHE 712,R PHE 712,0.0,0.0,0.0,-6.965174129352246e-05,0.0002545591802082431,1.795522017364431e-05,-0.32812437810945266,0.04664867584344244,0.0032903438991781025,0.327960199004975,0.04663490469893562,0.0032893725575377786,0.0,0.0,0.0,-0.00023383084577120028,0.0006229841131342522,4.394191129488018e-05
ALA 713,R ALA 713,0.0,0.0,0.0,-4.975124378109126e-05,0.00021743058092945993,1.533637070121827e-05,0.30607960199004963,0.04704220220080453,0.003318101108267118,-0.3059651741293531,0.04698061186954004,0.0033137568612534494,0.0,0.0,0.0,6.46766169151661e-05,0.0005991669340227677,4.226197700803972e-05
PRO 714,R PRO 714,0.0,0.0,0.0,-8.955223880596471e-05,0.00028553920104041534,2.0140382360962388e-05,0.014587064676616912,0.056348362373099606,0.00397450703606774,-0.014512437810945276,0.05628199339597203,0.003969825729363145,0.0,0.0,0.0,-1.4925373134320087e-05,0.0006501252228427019,4.58562975691194e-05
LEU 715,R LEU 715,0.0,0.0,0.0,-3.980099502488449e-05,0.00019549137019296399,1.378889809037974e-05,-0.13936815920398019,0.1549507184730613,0.01092938099491137,0.1393880597014925,0.1548891391594923,0.010925037525026021,0.0,0.0,0.0,-1.9900497512457713e-05,0.0006384075259610599,4.502979495677678e-05
THR 716,R THR 716,0.0,0.0,0.0,-4.4776119402982354e-05,0.00020681203672462953,1.4587396341050485e-05,0.07299004975124383,0.08224202784935244,0.005800905378286149,-0.07296019900497513,0.08227697675196256,0.00580337048380966,0.0,0.0,0.0,-1.4925373134399625e-05,0.000568471914710059,4.009691727794831e-05
SER 717,R SER 717,0.0,0.0,0.0,-2.4875621890551152e-05,0.0001557460282835918,1.098547782372207e-05,0.384597014925373,0.14404014708125268,0.010159808625138924,-0.38446766169154223,0.14400749772839963,0.010157505717349373,0.0,0.0,0.0,0.00010447761194042178,0.0005678184233861158,4.005082355391381e-05
ARG 718,R ARG 718,0.0,0.0,0.0,-5.9701492537314594e-05,0.00023693295322966943,1.6711961981297765e-05,-55.35831840796019,1.1992420940359716,0.08458801533813574,55.35754228855722,1.199049913878136,0.08457445999495732,0.0,0.0,0.0,-0.0008358208955236923,0.0006675942162521387,4.7088465360600295e-05
GLY 719,R GLY 719,0.0,0.0,0.0,-4.975124378108905e-06,7.035888370014624e-05,4.962733015460314e-06,0.23625870646766162,0.09378509750354616,0.006615090735699746,-0.23629850746268666,0.09381505277473078,0.006617203617619937,0.0,0.0,0.0,-4.4776119403004444e-05,0.0006009818455935905,4.2389991000004805e-05
SER 720,R SER 720,0.0,0.0,0.0,-1.4925373134328925e-05,0.00012125430454680997,8.55261921160757e-06,0.34561194029850767,0.16319813266148386,0.011511108738908756,-0.34559203980099523,0.16320957663931443,0.011511915934867833,0.0,0.0,0.0,4.975124378195071e-06,0.0005943139565777962,4.191967437157259e-05
GLN 721,R GLN 721,0.0,0.0,0.0,-4.975124378109789e-05,0.0002174305809294889,1.5336370701220314e-05,0.15691044776119417,0.299309922640967,0.021111694171778227,-0.15685572139303494,0.29924966544385767,0.021107443956797728,0.0,0.0,0.0,4.975124378097858e-06,0.0006026270220783857,4.2506032802091205e-05
GLN 722,R GLN 722,0.0,0.0,0.0,-4.975124378109347e-05,0.0002174305809294696,1.5336370701218952e-05,0.484820895522388,0.287940634016122,0.020309766383081684,-0.48473134328358175,0.287925307241196,0.020308685315731753,0.0,0.0,0.0,3.980099502513637e-05,0.0006679648754429609,4.711460964412272e-05
TYR 723,R TYR 723,0.0,0.0,0.0,-4.975124378109733e-05,0.0002174305809294865,1.5336370701220144e-05,0.1572636815920399,0.06341935863072473,0.004473256657074584,-0.15720398009950248,0.06348881034391146,0.004478155403215597,0.0,0.0,0.0,9.950248756354792e-06,0.0006690756209720729,4.719295559305208e-05
ARG 724,R ARG 724,0.0,0.0,0.0,-5.97014925373157e-05,0.00023693295322967383,1.6711961981298073e-05,-59.3499751243781,0.32943104032004006,0.02323627400174774,59.348701492537295,0.32942467631636074,0.023235825119538287,0.0,0.0,0.0,-0.0013333333333326296,0.0006012700764294991,4.241032123565115e-05
ALA 725,R ALA 725,0.0,0.0,0.0,-4.975124378109733e-05,0.00021743058092948647,1.533637070122014e-05,-0.20478606965174126,0.08510110466322186,0.006002569107892725,0.20472139303482573,0.08512415276015464,0.006004194795305267,0.0,0.0,0.0,-0.0001144278606965733,0.0006244127956114886,4.4042682787057446e-05
LEU 726,R LEU 726,0.0,0.0,0.0,-9.452736318407858e-05,0.0002925610035420697,2.063566212195907e-05,0.33885572139303505,0.07331296017047055,0.005171097504185744,-0.3386666666666667,0.07324282066821354,0.005166150245144195,0.0,0.0,0.0,9.452736318412222e-05,0.0005951879175617338,4.198131882641777e-05
THR 727,R THR 727,0.0,0.0,0.0,-9.95024875621908e-05,0.0002993355016217232,2.111349837397168e-05,-0.6526567164179106,0.1456193038675498,0.010271193756735726,0.6523383084577118,0.14556236794007668,0.010267177806052926,0.0,0.0,0.0,-0.0004179104477611008,0.0006650310372741714,4.690767265512329e-05
VAL 728,R VAL 728,0.0,0.0,0.0,-0.00014427860696518806,0.00035137201160221455,2.4783870791903855e-05,-0.5094129353233832,0.049612264089638015,0.0034993792968445146,0.5091940298507462,0.04962002047580109,0.003499926390142017,0.0,0.0,0.0,-0.00036318407960204724,0.0006999913367947566,4.9373582054718113e-05
PRO 729,R PRO 729,0.0,0.0,0.0,-9.950248756218694e-05,0.00029933550162171153,2.1113498373970855e-05,-0.29341293532338314,0.05035321638030121,0.003551642041822482,0.2933383084577113,0.050307462381519646,0.003548414803577624,0.0,0.0,0.0,-0.00017412935323370783,0.0007224387685559314,5.0956901812721075e-05
GLU 730,R GLU 730,0.0,0.0,0.0,-8.955223880596471e-05,0.0002855392010404154,2.014038236096239e-05,61.48888059701491,0.30794524562148273,0.021720782892361203,-61.48728358208953,0.30786353211894096,0.021715019266283775,0.0,0.0,0.0,0.0015074626865674333,0.0006774212368914894,4.77816099530921e-05
LEU 731,R LEU 731,0.0,0.0,0.0,-0.00010945273631840696,0.00031220639780571316,2.2021341393526528e-05,-0.472875621890547,0.06534119751179246,0.004608812719989356,0.47272636815920405,0.06535071667848484,0.004609484150238666,0.0,0.0,0.0,-0.0002587064676616586,0.0007072730326366619,4.988719327852848e-05
THR 732,R THR 732,0.0,0.0,0.0,-0.00012935323383086024,0.0003355904866476008,2.3670727848073867e-05,-0.14154228855721407,0.0849903679221275,0.005994758340408187,0.14157711442786072,0.08501527678715075,0.005996515276282204,0.0,0.0,0.0,-9.45273631842371e-05,0.0007025326610189338,4.955283324471797e-05
GLN 733,R GLN 733,0.0,0.0,0.0,-0.000124378109452737,0.0003300124169507879,2.32772811475138e-05,-0.8023781094527365,0.1425106308975382,0.010051924871682147,0.8021393034825869,0.14246326400010761,0.010048583868338198,0.0,0.0,0.0,-0.00036318407960213344,0.0006635032990170521,4.679991430693943e-05
GLN 734,R GLN 734,0.0,0.0,0.0,-7.960199004975352e-05,0.0002706760300245937,1.9092015109585745e-05,-0.4730497512437817,0.09189322980512518,0.006481648677013172,0.472860696517413,0.09184239419058632,0.0064780630092287255,0.0,0.0,0.0,-0.0002686567164183095,0.000659762271800252,4.653604259232167e-05
MET 735,R MET 735,0.0,0.0,0.0,-0.00011442786069656005,0.0003183302143891015,2.245328211146804e-05,-0.2054228855721393,0.1269771996363693,0.008956281107751509,0.20534825870646772,0.12695048633051764,0.008954396896434753,0.0,0.0,0.0,-0.00018905472636813396,0.0006181979927170087,4.3604324389552774e-05
PHE 736,R PHE 736,0.0,0.0,0.0,-0.00013930348258708468,0.00034626293813547893,2.442350453481771e-05,-0.20090049751243777,0.05621573627310801,0.003965152312249991,0.20095024875621897,0.056235445988364545,0.003966542528374593,0.0,0.0,0.0,-8.955223880592051e-05,0.0006996376450245181,4.9348634560767805e-05
ASP 737,R ASP 737,0.0,0.0,0.0,-3.48258706467651e-05,0.00018333856490236527,1.2931705297169042e-05,59.218412935323364,0.31437136773220825,0.02217404659813843,-59.21724875621893,0.31428234257238247,0.022167767247520006,0.0,0.0,0.0,0.0011293532338324205,0.0006254821659318974,4.411811035378041e-05
ALA 738,R ALA 738,0.0,0.0,0.0,-4.975124378108905e-06,7.035888370014624e-05,4.962733015460314e-06,-0.0337412935323383,0.0636704257934155,0.0044909655693235835,0.03372636815920396,0.06364812903452702,0.0044893928772105985,0.0,0.0,0.0,-1.9900497512444456e-05,0.000598174661300802,4.219198748662226e-05
LYS 739,R LYS 739,0.0,0.0,0.0,-4.975124378109678e-05,0.00021743058092948403,1.533637070121997e-05,-57.67650248756221,0.3575362504524426,0.025218662676715214,57.67565671641791,0.35744362748945996,0.02521212955662845,0.0,0.0,0.0,-0.0008955223880586749,0.0006939897276141222,4.895026118235239e-05
ASN 740,R ASN 740,0.0,0.0,0.0,-4.975124378109347e-05,0.00021743058092946958,1.5336370701218952e-05,-0.33578109452736316,0.10959446658143653,0.007730197652557791,0.3357363184079602,0.1095447618561812,0.007726691751553161,0.0,0.0,0.0,-9.452736318347044e-05,0.0006034889443620753,4.2566828112492335e-05
MET 741,R MET 741,0.0,0.0,0.0,-3.980099502487566e-05,0.0001954913701929206,1.378889809037668e-05,-0.4127661691542293,0.10203906212209618,0.0071972805114143695,0.4126716417910452,0.10206841741022334,0.007199351073792645,0.0,0.0,0.0,-0.00013432835820891613,0.0005702977067027713,4.0225698715701246e-05
MET 742,R MET 742,0.0,0.0,0.0,-1.4925373134324505e-05,0.00012125430454677407,8.55261921160504e-06,-0.2121194029850747,0.11846982810314116,0.008356217386407237,0.2120895522388059,0.11852095114786047,0.008359823327953448,0.0,0.0,0.0,-4.477611940291607e-05,0.0005841906206202629,4.120562930802161e-05
ALA 743,R ALA 743,0.0,0.0,0.0,-1.990049751243562e-05,0.00013965839649369806,9.850743768467175e-06,-0.347144278606965,0.053917701056019826,0.00380306140570381,0.3470895522388058,0.05392626198468157,0.0038036652470537337,0.0,0.0,0.0,-7.462686567163026e-05,0.0006062715227340096,4.276309605803502e-05
ALA 744,R ALA 744,0.0,0.0,0.0,-2.487562189054784e-05,0.00015574602828357105,1.0985477823720609e-05,-0.2812985074626866,0.04325891559975689,0.003051248646508565,0.2813482587064679,0.04323668643850583,0.0030496807223653,0.0,0.0,0.0,2.4875621890519118e-05,0.0005768141267071197,4.068533154381728e-05
CYS 745,R CYS 745,0.0,0.0,0.0,-1.4925373134326714e-05,0.00012125430454679203,8.552619211606305e-06,0.31854228855721395,0.09827193185130395,0.006931567629327218,-0.3184925373134328,0.09823031720370329,0.006928632358403156,0.0,0.0,0.0,3.482587064696781e-05,0.0005676004257495523,4.003544718619205e-05
ASP 746,R ASP 746,0.0,0.0,0.0,-2.4875621890546182e-05,0.00015574602828356064,1.0985477823719875e-05,57.473124378109446,0.36968179062908507,0.02607534302829814,-57.472358208955164,0.3696599365720145,0.026073801561963796,0.0,0.0,0.0,0.0007412935323381009,0.0005666839199075937,3.9970801848438625e-05
PRO 747,R PRO 747,0.0,0.0,0.0,-3.9800995024877866e-05,0.00019549137019293143,1.3788898090377444e-05,0.14065671641791047,0.07139621467427437,0.005035900700939875,-0.1406467661691544,0.07136668399238988,0.005033817767239821,0.0,0.0,0.0,-2.9850746268790413e-05,0.0006380196955833612,4.500243951111613e-05
ARG 748,R ARG 748,0.0,0.0,0.0,-7.462686567164186e-05,0.0002627883113680452,1.8535658332233493e-05,-56.70036318407961,0.7303340763809072,0.05151379388874115,56.69964179104476,0.7302625719074466,0.05150875035205418,0.0,0.0,0.0,-0.0007960199004965056,0.0006489057606245916,4.577028333619447e-05
HIE 749,R HIE 749,0.0,0.0,0.0,-3.9800995024882284e-05,0.00019549137019295314,1.3788898090378975e-05,0.2366268656716418,0.11405695999809413,0.008044957669281521,-0.23663184079601976,0.11412450119160825,0.008049721657755025,0.0,0.0,0.0,-4.4776119402960256e-05,0.0005490698372664604,3.8728400251609185e-05
GLY 750,R GLY 750,0.0,0.0,0.0,-1.990049751243783e-05,0.00013965839649371356,9.85074376846827e-06,-0.18777114427860692,0.04617258736592277,0.0032567632071401733,0.18770646766169155,0.046131095996852584,0.00325383663161321,0.0,0.0,0.0,-8.457711442783426e-05,0.000596683158231457,4.2086784971522045e-05
ARG 751,R ARG 751,0.0,0.0,0.0,-9.452736318408686e-05,0.00029256100354209527,2.0635662121960875e-05,-64.57536318407962,0.369220710109615,0.026042820916001536,64.57392039800996,0.36907879624825346,0.026032811084007443,0.0,0.0,0.0,-0.0015373134328365155,0.0006463450599951822,4.5589665439946445e-05
TYR 752,R TYR 752,0.0,0.0,0.0,-0.00013432835820895148,0.00034100476593419536,2.405262166385722e-05,0.17515422885572135,0.08165618428732455,0.005759583159480612,-0.17517412935323376,0.08169853897719453,0.005762570628961698,0.0,0.0,0.0,-0.0001542288557213871,0.0006846537617626836,4.82917529240406e-05
LEU 753,R LEU 753,0.0,0.0,0.0,-0.00016417910447761154,0.0003704380192833083,2.6128683284882438e-05,0.47384577114427867,0.05384408202099485,0.0037978687193439492,-0.4737114427860697,0.05382453821296179,0.0037964902054126192,0.0,0.0,0.0,-2.98507462689517e-05,0.0006758848834922107,4.767324393963303e-05
THR 754,R THR 754,0.0,0.0,0.0,-0.00013930348258707584,0.0003462629381354569,2.4423504534816157e-05,-0.8689502487562194,0.09024079182879202,0.006365094688804687,0.8686019900497511,0.090210372129933,0.006362949048682093,0.0,0.0,0.0,-0.00048756218905474666,0.0006699628914972097,4.725553883055066e-05
VAL 755,R VAL 755,0.0,0.0,0.0,-0.0001293532338308448,0.0003355904866475607,2.367072784807104e-05,0.47584577114427845,0.04887125022988909,0.0034471122091180783,-0.47559701492537304,0.04885282793308492,0.0034458128004895916,0.0,0.0,0.0,0.00011940298507453363,0.0006807017463278898,4.8012999247966876e-05
ALA 756,R ALA 756,0.0,0.0,0.0,-9.950248756219245e-05,0.00029933550162172817,2.111349837397203e-05,-0.5371094527363184,0.03199530376296649,0.0022567747237272526,0.5368706467661691,0.031905382257458786,0.0022504321497591262,0.0,0.0,0.0,-0.0003383084577114867,0.0006654031242706749,4.693391764829346e-05
ALA 757,R ALA 757,0.0,0.0,0.0,-0.00010945273631840033,0.0003122063978056943,2.2021341393525196e-05,0.5061741293532341,0.032686579280150785,0.0023055335392668853,-0.5059651741293533,0.03266449045083045,0.0023039755133748303,0.0,0.0,0.0,9.95024875622731e-05,0.0006229841131342461,4.394191129487975e-05
VAL 758,R VAL 758,0.0,0.0,0.0,-9.950248756219687e-05,0.0002993355016217414,2.1113498373972962e-05,-0.46900995024875636,0.04538897558848903,0.003201491493965368,0.46883582089552206,0.04539257079118605,0.0032017450800114144,0.0,0.0,0.0,-0.0002736318407958511,0.0006065572399650802,4.278324899766611e-05
PHE 759,R PHE 759,0.0,0.0,0.0,-0.00022388059701496479,0.00041684298638123586,2.940183729454101e-05,0.3388059701492537,0.07076186090954725,0.0049911568362545075,-0.33861691542288563,0.07076017594620572,0.0049910379881039245,0.0,0.0,0.0,-3.482587064691478e-05,0.0007080075712328315,4.9939003636377194e-05
ARG 760,R ARG 760,0.0,0.0,0.0,-0.00016417910447760932,0.00037043801928330337,2.6128683284882093e-05,-67.14062189054727,0.7931698395313488,0.05594588689447048,67.13674129353235,0.7928535796367252,0.055923579641456014,0.0,0.0,0.0,-0.004044776119400098,0.000755072448585195,5.3258704126518414e-05
GLY 761,R GLY 761,0.0,0.0,0.0,-6.467661691542019e-05,0.0002459543700359753,1.7348283660613855e-05,0.24090547263681594,0.09293771530048542,0.006555321003511196,-0.24086567164179104,0.09291202100608091,0.006553508667720116,0.0,0.0,0.0,-2.487562189055778e-05,0.0006103405047953471,4.3050099923832185e-05
ARG 762,R ARG 762,0.0,0.0,0.0,-0.0002835820895522435,0.0004507363841952761,3.179249325000948e-05,-76.81017412935327,1.8965238256911245,0.1337704765822611,76.80027363184077,1.8950076542616405,0.13366353409519344,0.0,0.0,0.0,-0.01018407960198452,0.0017048205792962433,0.0001202487721432121
MET 763,R MET 763,0.0,0.0,0.0,-0.00020895522388058948,0.0004065623424440521,2.8676696581611424e-05,0.30333333333333323,0.13386201157393493,0.009441898299368794,-0.303054726368159,0.1337902196562644,0.009436834487930494,0.0,0.0,0.0,6.965174129346722e-05,0.0007159340544059152,5.0498094651908344e-05
SER 764,R SER 764,0.0,0.0,0.0,-0.00021393034825869836,0.0004100782295521214,2.8924688137364473e-05,-0.5581293532338306,0.333784694187303,0.02354335706857171,0.5576616915422888,0.33353999808644624,0.023526097536376012,0.0,0.0,0.0,-0.0006815920398008586,0.0007905596309488052,5.576177697645312e-05
MET 765,R MET 765,0.0,0.0,0.0,-0.0003930348258706587,0.0004884244583592138,3.445080503817819e-05,-0.6252189054726367,0.30582837810856256,0.02157147057040203,0.624681592039801,0.3054905981884636,0.021547645411825342,0.0,0.0,0.0,-0.0009303482587063232,0.0008838655365360347,6.234306812041999e-05
LYS 766,R LYS 766,0.0,0.0,0.0,-0.000542288557213948,0.0004982084683431012,3.514091589294336e-05,-81.61962189054725,0.6465686592809735,0.04560543691754065,81.6073184079602,0.6458502807790434,0.0455547664048543,0.0,0.0,0.0,-0.012845771144277162,0.0010794758850625262,7.61403582953933e-05
GLU 767,R GLU 767,0.0,0.0,0.0,-0.0002537313432835779,0.0004351456637944183,3.069280862172725e-05,72.2748855721393,0.682786558464176,0.04816005055798871,-72.26934825870649,0.6824823713272073,0.04813859485164256,0.0,0.0,0.0,0.005283582089550106,0.0007817438756030229,5.5139961538090166e-05
VAL 768,R VAL 768,0.0,0.0,0.0,-0.0002238805970149173,0.00041684298638114745,2.9401837294534774e-05,-0.49571144278606954,0.05665990288935096,0.003996481409797762,0.49539303482587077,0.0566631817884573,0.003996712685508713,0.0,0.0,0.0,-0.0005422885572138853,0.0007049595001372839,4.972400927797021e-05
ASP 769,R ASP 769,0.0,0.0,0.0,-0.0003333333333333242,0.00047140452079101874,3.325031120358685e-05,77.85139303482593,0.6968436727315045,0.049151562949997056,-77.84211940298513,0.6963005981962448,0.049113257425744065,0.0,0.0,0.0,0.008940298507463097,0.0009177182988640548,6.473085786969718e-05
GLU 770,R GLU 770,0.0,0.0,0.0,-0.00037810945273629166,0.0004849151415327499,3.420327691435768e-05,76.9928457711443,0.9732439479295681,0.06864733518330347,-76.98491044776121,0.9725789801217701,0.06860043197051173,0.0,0.0,0.0,0.007557213930350195,0.0009813992442536642,6.922256543412637e-05
GLN 771,R GLN 771,0.0,0.0,0.0,-0.0002039800995024894,0.00040295436281227406,2.8422209320073247e-05,0.175029850746268,0.08613219681302936,0.0060752967406340185,-0.17505970149253733,0.0860442233739739,0.006069091572679042,0.0,0.0,0.0,-0.00023383084577165982,0.0007193486213572665,5.073893963482747e-05
MET 772,R MET 772,0.0,0.0,0.0,-0.00021890547263684484,0.00041350437323747064,2.916634968014074e-05,-0.6836915422885572,0.13617761440407644,0.009605228329799802,0.6832587064676622,0.13612063985065184,0.009601209654652448,0.0,0.0,0.0,-0.0006517412935323096,0.000682481171891474,4.813851024996896e-05
LEU 773,R LEU 773,0.0,0.0,0.0,-0.00031840796019900856,0.00046585870291421933,3.285913937101178e-05,-0.5396965174129348,0.06747405941796837,0.0047592531994646555,0.539363184079602,0.0674486164314611,0.004757458589565931,0.0,0.0,0.0,-0.0006517412935321229,0.0007249014019322446,5.113060257826603e-05
ASN 774,R ASN 774,0.0,0.0,0.0,-0.00013432835820894264,0.00034100476593417297,2.4052621663855636e-05,-0.3349203980099508,0.2969332364309425,0.02094405565192699,0.3346915422885572,0.29679107075468253,0.020934028058279437,0.0,0.0,0.0,-0.0003631840796025223,0.00070706302430803,4.987238043313905e-05
VAL 775,R VAL 775,0.0,0.0,0.0,-0.00012935323383086024,0.0003355904866476008,2.3670727848073867e-05,-0.3700447761194027,0.040053111320377074,0.0028251286471324363,0.3698308457711442,0.04011117936722714,0.0028292244513591527,0.0,0.0,0.0,-0.00034328358208959896,0.0006886190407350754,4.857144213792389e-05
GLN 776,R GLN 776,0.0,0.0,0.0,-0.00019402985074630253,0.0003954519790893756,2.7893031973329717e-05,-0.3720895522388056,0.3365243656807251,0.023736598596249516,0.37203482587064646,0.336432917889875,0.02373014836641391,0.0,0.0,0.0,-0.00024875621890577663,0.0007712566119429865,5.440024699359418e-05
ASN 777,R ASN 777,0.0,0.0,0.0,-0.00021890547263681392,0.00041350437323741214,2.9166349680136614e-05,-0.4893631840796019,0.3596673178648712,0.025368976582360783,0.48915920398009965,0.3596323226434375,0.02536650820975935,0.0,0.0,0.0,-0.0004228855721392017,0.000702003977140223,4.9515542759115595e-05
LYS 778,R LYS 778,0.0,0.0,0.0,-0.00011442786069651586,0.0003183302143889786,2.2453282111459373e-05,-65.9013383084577,1.0347151914110906,0.0729831823924103,65.89903980099504,1.034402525847275,0.07296112866394358,0.0,0.0,0.0,-0.0024129353233836473,0.0008064613698702287,5.688339915972853e-05
ASN 779,R ASN 779,0.0,0.0,0.0,-7.96019900497469e-05,0.0002706760300245712,1.909201510958416e-05,-0.7573084577114433,0.15660751835109446,0.011046242647943945,0.7570995024875625,0.15658027696386437,0.01104432118863868,0.0,0.0,0.0,-0.0002885572139304888,0.0006358434739344401,4.484894067119582e-05
SER 780,R SER 780,0.0,0.0,0.0,-7.960199004974855e-05,0.0002706760300245768,1.9092015109584556e-05,-0.2214179104477611,0.19997028256236377,0.014104816210736839,0.22136815920398,0.19991937126267742,0.014101225204533696,0.0,0.0,0.0,-0.00012935323383083595,0.000656527939182521,4.630791035910716e-05
SER 781,R SER 781,0.0,0.0,0.0,-6.467661691542336e-05,0.0002459543700359874,1.7348283660614712e-05,0.02812935323383087,0.21638137325247414,0.01526236529770956,-0.02818407960199003,0.21633333167431024,0.015258976706055876,0.0,0.0,0.0,-0.00011940298507457395,0.0006274576688194043,4.425745158386231e-05
TYR 782,R TYR 782,0.0,0.0,0.0,-7.960199004974634e-05,0.0002706760300245693,1.9092015109584024e-05,-0.13199502487562198,0.08757776913629346,0.006177259550696105,0.1319601990049751,0.08753176201330838,0.006174014458446526,0.0,0.0,0.0,-0.00011442786069653795,0.0006163936165851606,4.3477053510156874e-05
PHE 783,R PHE 783,0.0,0.0,0.0,-0.0001741293532338625,0.00037922067662015855,2.6748164169696008e-05,-0.16546766169154237,0.09181709158684792,0.006476278301167057,0.16531840796019912,0.09177182449205051,0.006473085406481256,0.0,0.0,0.0,-0.000323383084577165,0.0006540349295468311,4.6132067017424445e-05
VAL 784,R VAL 784,0.0,0.0,0.0,-7.960199004975573e-05,0.0002706760300246012,1.9092015109586277e-05,0.4991940298507464,0.04974109249669929,0.0035084661520563866,-0.49906467661691534,0.04974012860909946,0.003508398164667114,0.0,0.0,0.0,4.975124378102111e-05,0.0005708616493490491,4.026547616301602e-05
GLU 785,R GLU 785,0.0,0.0,0.0,-0.0001641791044776143,0.0003704380192833145,2.6128683284882875e-05,67.17482089552234,0.43316859604984487,0.03055335701513822,-67.172960199005,0.43300601308341985,0.030541889296880103,0.0,0.0,0.0,0.0016965174129359296,0.0007346693918800219,5.181958346680759e-05
TRP 786,R TRP 786,0.0,0.0,0.0,-0.00033830845771142264,0.0004731340667847973,3.3372303972000604e-05,0.8323432835820893,0.08824872452485019,0.006224585094871624,-0.8320597014925375,0.08827487834698185,0.006226429843249475,0.0,0.0,0.0,-5.4726368158864334e-05,0.0007803494878168391,5.5041609006911006e-05
ILE 787,R ILE 787,0.0,0.0,0.0,-0.00020895522388059056,0.00040656234244405425,2.8676696581611577e-05,-0.2834527363184079,0.06920320503444878,0.0048812177274412125,0.2833084577114427,0.06917987498251603,0.0048795721524563605,0.0,0.0,0.0,-0.00035323383084592006,0.000772411092341305,5.448167776234904e-05
PRO 788,R PRO 788,0.0,0.0,0.0,-0.0002786069651741517,0.0004483136448186951,3.162160639024554e-05,-0.4932537313432834,0.14267571098816295,0.010063568723500917,0.4930895522388061,0.1425387507416269,0.010053908292556805,0.0,0.0,0.0,-0.00044278606965176984,0.0007039053807715737,4.9649657430650675e-05
ASN 789,R ASN 789,0.0,0.0,0.0,-0.00032835820895520926,0.0004696159021657186,3.3124151773007e-05,-0.26981592039801006,0.3851299980116226,0.02716497556331287,0.26955223880597007,0.38480216343278284,0.027141851895021718,0.0,0.0,0.0,-0.0005920398009948823,0.0007934660525358801,5.5966780148881124e-05
ASN 790,R ASN 790,0.0,0.0,0.0,-0.00019900497512436282,0.0003992517939848227,2.8161050251087498e-05,0.27580597014925373,0.1586886784895988,0.011193036365903316,-0.2757064676616915,0.15866425770975426,0.011191313856903397,0.0,0.0,0.0,-9.950248756110875e-05,0.0006982919824685289,4.9253718842338604e-05
VAL 791,R VAL 791,0.0,0.0,0.0,-0.00022388059701493164,0.00041684298638117417,2.9401837294536657e-05,0.6308009950248756,0.04738022551818748,0.0033419434347645217,-0.6304079601990049,0.04741824843764371,0.0033446253647185817,0.0,0.0,0.0,0.00016915422885576463,0.0006991421759438352,4.931368686638249e-05
LYS 792,R LYS 792,0.0,0.0,0.0,-0.0002537313432835989,0.00043514566379445425,3.069280862172979e-05,-75.69191044776115,0.4539664242830682,0.03202032271150665,75.68504975124377,0.45364432285349465,0.03199760342838549,0.0,0.0,0.0,-0.007114427860696552,0.0007673958003840718,5.41279263429205e-05
THR 793,R THR 793,0.0,0.0,0.0,-0.00017412935323383598,0.00037922067662010087,2.674816416969194e-05,0.6477910447761195,0.18539707586879514,0.013076901465705858,-0.647273631840796,0.18520232247462134,0.01306316462043045,0.0,0.0,0.0,0.0003432835820897906,0.0007029201098103481,4.958016177535735e-05
ALA 794,R ALA 794,0.0,0.0,0.0,-0.00015422885572139372,0.0003611679883160521,2.547482571471968e-05,-0.505358208955224,0.05890426540042935,0.004154786535556416,0.5049154228855723,0.058907363069705954,0.004155005028300779,0.0,0.0,0.0,-0.0005970149253730863,0.0007274237542074,5.130851559015922e-05
VAL 795,R VAL 795,0.0,0.0,0.0,-0.00020895522388060493,0.00040656234244408217,2.8676696581613545e-05,0.5423233830845771,0.04484567124429077,0.0031631697602396507,-0.5418955223880598,0.04480887027780002,0.0031605740202022893,0.0,0.0,0.0,0.00021890547263707903,0.000699566885212074,4.934364354841916e-05
CYX 796,R CYX 796,0.0,0.0,0.0,-0.00019402985074662952,0.000395451979090042,2.789303197337672e-05,-0.25840796019900497,0.07433876161817476,0.0052434519595737005,0.25824378109452745,0.07427537356379688,0.005238980910948376,0.0,0.0,0.0,-0.0003582089552258738,0.0006918464558923863,4.879908645110038e-05
ASP 797,R ASP 797,0.0,0.0,0.0,-0.00021890547263683075,0.00041350437323744397,2.916634968013886e-05,75.43147263681595,0.7258257678473242,0.05119580232283109,-75.42253233830847,0.7252934147702129,0.051158253031928155,0.0,0.0,0.0,0.008721393034826296,0.0008877216910424685,6.261506028793863e-05
ILE 798,R ILE 798,0.0,0.0,0.0,-0.00013432835820895202,0.0003410047659341968,2.405262166385732e-05,-0.16704477611940297,0.10101890363007063,0.0071253240794312556,0.16699004975124385,0.1009293625235019,0.0071190083367355175,0.0,0.0,0.0,-0.0001890547263687084,0.0006572062096330197,4.635575186796973e-05
PRO 799,R PRO 799,0.0,0.0,0.0,-0.00010945273631840475,0.0003122063978057069,2.2021341393526087e-05,0.011945273631840813,0.10255168331769736,0.007233438022705718,-0.011920398009950232,0.10252845076251758,0.007231799324611593,0.0,0.0,0.0,-8.457711442794638e-05,0.0006675200597162182,4.708323476185042e-05
PRO 800,R PRO 800,0.0,0.0,0.0,-6.467661691543565e-05,0.0002459543700360341,1.7348283660618002e-05,0.13538308457711434,0.09991781454834384,0.0070476592437846795,-0.13528855721393027,0.09990784967296906,0.0070469563756688615,0.0,0.0,0.0,2.985074626845458e-05,0.0006684834530318357,4.715118728700225e-05
ARG 801,R ARG 801,0.0,0.0,0.0,-5.970149253731625e-05,0.00023693295322967602,1.671196198129823e-05,-62.8980099502488,1.1575774841189606,0.0816492203439935,62.89553233830845,1.1572215998012514,0.0816241181996686,0.0,0.0,0.0,-0.002537313432837331,0.0007122599071900671,5.0238940288836596e-05
GLY 802,R GLY 802,0.0,0.0,0.0,-2.98507462686584e-05,0.0001701754365819705,1.2003249811991582e-05,-0.11171641791044779,0.17464107949126711,0.012318231976797822,0.11165174129353245,0.17455643318885344,0.01231226148696721,0.0,0.0,0.0,-9.452736318401396e-05,0.0006356098653990506,4.4832463195569405e-05
LEU 803,R LEU 803,0.0,0.0,0.0,-6.467661691542294e-05,0.0002459543700359858,1.7348283660614597e-05,0.17739800995024882,0.0978746319437739,0.006903544254531483,-0.17731343283582093,0.0977926340390484,0.006897760568270712,0.0,0.0,0.0,1.9900497512479807e-05,0.0006384075259609691,4.502979495677038e-05
LYS 804,R LYS 804,0.0,0.0,0.0,-0.00011442786069652027,0.0003183302143889909,2.245328211146024e-05,-65.95904477611943,1.770694425707147,0.12489515501977946,65.95570149253732,1.7700304577447554,0.1248483223306451,0.0,0.0,0.0,-0.0034577114427869547,0.0008918942535525578,6.290937015527736e-05
MET 805,R MET 805,0.0,0.0,0.0,-9.452736318407582e-05,0.00029256100354206106,2.063566212195846e-05,-0.4034378109452736,0.22118699988604917,0.015601328065454105,0.4033731343283579,0.22109227958966898,0.015594647010875646,0.0,0.0,0.0,-0.00015920398009951312,0.0006185582363249055,4.362973401449988e-05
SER 806,R SER 806,0.0,0.0,0.0,-7.462686567164462e-05,0.0002627883113680549,1.8535658332234177e-05,0.7035870646766171,0.2036219637251443,0.014362385940604907,-0.7033034825870645,0.20353263808045932,0.014356085395418676,0.0,0.0,0.0,0.00020895522388064442,0.0006356877444491186,4.4837956360222675e-05
ALA 807,R ALA 807,0.0,0.0,0.0,-5.970149253731349e-05,0.00023693295322966502,1.6711961981297453e-05,-0.44186069651741317,0.030362167108993306,0.002141582145829456,0.44175621890547245,0.03030549715551374,0.002137584955505684,0.0,0.0,0.0,-0.00016417910447762038,0.0006675942162522108,4.7088465360605384e-05
THR 808,R THR 808,0.0,0.0,0.0,-9.452736318408023e-05,0.0002925610035420747,2.0635662121959425e-05,0.2452587064676618,0.1110474450899857,0.007832682854651983,-0.24520895522388045,0.11108683403501711,0.007835461136621103,0.0,0.0,0.0,-4.477611940283985e-05,0.0006173165122088693,4.354214954836468e-05
PHE 809,R PHE 809,0.0,0.0,0.0,-0.00012935323383086688,0.00033559048664761796,2.367072784807508e-05,-0.28525373134328363,0.0513638886109805,0.003622929364520448,0.2851393034825872,0.051323386942757204,0.0036200725971088222,0.0,0.0,0.0,-0.0002437810945274932,0.000687683856440563,4.850547932370848e-05
ILE 810,R ILE 810,0.0,0.0,0.0,-0.00012437810945274252,0.0003300124169508025,2.3277281147514833e-05,0.33665174129353204,0.04653226676406248,0.0032821330357994233,-0.33660696517412936,0.046409594899653635,0.0032734804296244255,0.0,0.0,0.0,-7.960199004941548e-05,0.000679209256947413,4.790772716384339e-05
GLY 811,R GLY 811,0.0,0.0,0.0,-2.9850746268655637e-05,0.00017017543658195473,1.2003249811990469e-05,-0.16047263681592022,0.09084605368513082,0.006407786568486188,0.16047761194029847,0.09083427995089556,0.006406956113303676,0.0,0.0,0.0,-2.487562189053458e-05,0.000649820571831088,4.5834809143578524e-05
ASN 812,R ASN 812,0.0,0.0,0.0,-7.960199004974469e-05,0.00027067603002456364,1.9092015109583628e-05,-0.468965174129353,0.06815284097110273,0.004807130758727556,0.4687910447761193,0.0680570153087792,0.004800371737646891,0.0,0.0,0.0,-0.0002537313432829554,0.0006767632267913768,4.773519749916159e-05
SER 813,R SER 813,0.0,0.0,0.0,-3.9800995024877866e-05,0.00019549137019293143,1.3788898090377444e-05,-0.15837810945273637,0.07866337575379695,0.005548486721657824,0.15836815920398006,0.078713750441405,0.005552039878163282,0.0,0.0,0.0,-4.9751243781129925e-05,0.0006289155459925285,4.436028231111466e-05
THR 814,R THR 814,0.0,0.0,0.0,-4.4776119402982354e-05,0.00020681203672462948,1.4587396341050482e-05,-0.2665970149253731,0.08439047947437678,0.005952445471745668,0.2665671641791044,0.08434368636283093,0.005949144940137544,0.0,0.0,0.0,-7.462686567150322e-05,0.0005725069119697773,4.038152404066269e-05
ALA 815,R ALA 815,0.0,0.0,0.0,-1.990049751243562e-05,0.00013965839649369806,9.850743768467175e-06,-0.39687064676616907,0.01974673432487266,0.0013928272483573426,0.3968407960199005,0.01972332324846042,0.0013911759583463523,0.0,0.0,0.0,-4.975124378105563e-05,0.0005795112349676535,4.087557089252364e-05
ILE 816,R ILE 816,0.0,0.0,0.0,-5.47263681592079e-05,0.0002274453622022543,1.60427589076731e-05,-0.49463681592039743,0.02983657706835064,0.0021045098827388313,0.49452238805970083,0.029865048812390466,0.002106518124722265,0.0,0.0,0.0,-0.0001691542288558044,0.0006700737177048207,4.726335590851673e-05
GLN 817,R GLN 817,0.0,0.0,0.0,-7.960199004974248e-05,0.00027067603002455616,1.90920151095831e-05,-0.6568308457711441,0.11334151818753611,0.007994494294833617,0.6567263681592037,0.11336319368661868,0.007996023166658562,0.0,0.0,0.0,-0.0001840796019896561,0.0005824508807523111,4.1082917519162186e-05
GLU 818,R GLU 818,0.0,0.0,0.0,-5.9701492537322325e-05,0.00023693295322970012,1.671196198129993e-05,56.11652238805973,0.3111338128422296,0.021945687083363627,-56.11600497512441,0.3111199876849189,0.021944711931953863,0.0,0.0,0.0,0.00045771144278860864,0.0006144631085431318,4.33408859717744e-05
LEU 819,R LEU 819,0.0,0.0,0.0,-2.4875621890542316e-05,0.00015574602828353647,1.098547782371817e-05,-0.4849004975124377,0.025816228644865647,0.0018209363692659145,0.4848805970149251,0.025868509287898356,0.0018246239615016535,0.0,0.0,0.0,-4.477611940288127e-05,0.0006092039293124657,4.296993207043791e-05
PHE 820,R PHE 820,0.0,0.0,0.0,-4.4776119402982354e-05,0.00020681203672462948,1.4587396341050482e-05,-0.35399004975124393,0.04066242413842749,0.002868106259622267,0.353965174129353,0.04065549697058242,0.002867617654875283,0.0,0.0,0.0,-6.965174129347607e-05,0.0006349085240721445,4.478299439255404e-05
LYS 821,R LYS 821,0.0,0.0,0.0,-1.4925373134333343e-05,0.00012125430454684587,8.552619211610103e-06,-56.63594527363185,0.4418215258281947,0.031163687623487358,56.63540298507465,0.4417959635646071,0.031161884600432063,0.0,0.0,0.0,-0.00055721393034696,0.0006448882035121746,4.5486906706623985e-05
ARG 822,R ARG 822,0.0,0.0,0.0,-3.482587064676896e-05,0.00018333856490238565,1.293170529717048e-05,-54.84015920398011,0.2730292833709306,0.019258000802670077,54.83963681592041,0.2730040045540618,0.01925621777240483,0.0,0.0,0.0,-0.0005572139303482327,0.0006292696540532413,4.4385259167931056e-05
ILE 823,R ILE 823,0.0,0.0,0.0,-3.4825870646755706e-05,0.00018333856490231586,1.2931705297165557e-05,-0.42842288557213876,0.02594570054457354,0.0018300686129494993,0.4283333333333336,0.025974027083193102,0.0018320666129322748,0.0,0.0,0.0,-0.0001243781094526011,0.0006460386263870223,4.5568051279739706e-05
SER 824,R SER 824,0.0,0.0,0.0,-3.980099502487566e-05,0.0001954913701929206,1.378889809037668e-05,-0.4728258706467662,0.11300862700905043,0.007971013961503329,0.4727711442786069,0.11299820525666776,0.007970278867768061,0.0,0.0,0.0,-9.452736318402693e-05,0.0005867694678962482,4.138752717003012e-05
GLU 825,R GLU 825,0.0,0.0,0.0,-3.980099502487455e-05,0.00019549137019291517,1.3788898090376297e-05,52.94624875621888,0.2610904759506144,0.018415902255420065,-52.94588059701491,0.2611092405424551,0.018417225807678888,0.0,0.0,0.0,0.00032835820895749877,0.0005568584509305055,3.927776670176424e-05
GLN 826,R GLN 826,0.0,0.0,0.0,-9.95024875621781e-06,9.925341961819804e-05,7.000796438666977e-06,-0.3390099502487559,0.19234520144237474,0.013566984456881795,0.3391094527363185,0.19234087681956827,0.013566679421508116,0.0,0.0,0.0,8.95522388065038e-05,0.0005659846336080926,3.992147799588032e-05
PHE 827,R PHE 827,0.0,0.0,0.0,-1.4925373134333343e-05,0.00012125430454684589,8.552619211610105e-06,-0.35201492537313445,0.02796114532489608,0.001972227126930059,0.35195522388059713,0.027918733970971266,0.0019692356606747096,0.0,0.0,0.0,-7.462686567155625e-05,0.0005896309538736493,4.158936082893019e-05
THR 828,R THR 828,0.0,0.0,0.0,-4.975124378108905e-06,7.035888370014624e-05,4.962733015460314e-06,-0.42605970149253747,0.053784223564055225,0.0037936466293265066,0.4260696517412935,0.05380298614193512,0.0037949700395314857,0.0,0.0,0.0,4.975124378054222e-06,0.0005508700710712678,3.885537895378332e-05
ALA 829,R ALA 829,0.0,0.0,0.0,0.0,0.0,0.0,-0.22860696517412915,0.037210036511108706,0.0026245936119048898,0.22865174129353233,0.0371755029469134,0.0026221578020943766,0.0,0.0,0.0,4.477611940305305e-05,0.0006009818455937557,4.238999100001646e-05
MET 830,R MET 830,0.0,0.0,0.0,-9.950248756213392e-06,9.925341961815396e-05,7.000796438663869e-06,-0.36282587064676597,0.11951883020468354,0.008430208289742174,0.36286069651741276,0.11958111174463221,0.008434601290857347,0.0,0.0,0.0,2.4875621890600863e-05,0.0005681234795470114,4.007234055648165e-05
PHE 831,R PHE 831,0.0,0.0,0.0,-2.4875621890542316e-05,0.00015574602828353647,1.098547782371817e-05,-0.2716169154228856,0.03404061829591233,0.002401040087613775,0.27161691542288563,0.034024245268738054,0.002399885223320204,0.0,0.0,0.0,-2.4875621890613016e-05,0.0005938139727907371,4.1884408234352336e-05
ARG 832,R ARG 832,0.0,0.0,0.0,-1.990049751244059e-05,0.00013965839649373292,9.850743768469635e-06,-49.56041791044776,0.6968115618395692,0.049149298022312264,49.56021890547265,0.6967770022648635,0.049146860377861805,0.0,0.0,0.0,-0.00021890547263361912,0.0006323302840126531,4.4601139360294716e-05
ARG 833,R ARG 833,0.0,0.0,0.0,-9.950248756219467e-06,9.925341961821457e-05,7.000796438668144e-06,-46.57639303482585,0.21276001886206414,0.015006934653434962,46.57630348258704,0.21276402372126813,0.015007217134423127,0.0,0.0,0.0,-9.950248756082594e-05,0.0005554342581840501,3.917731189077925e-05
LYS 834,R LYS 834,0.0,0.0,0.0,-3.4825870646770065e-05,0.00018333856490239145,1.2931705297170888e-05,-48.12896019900495,0.5838611812890295,0.04118239244922392,48.12877611940296,0.5838500409182277,0.04118160666805351,0.0,0.0,0.0,-0.00021890547263482102,0.0006401498549814452,4.5152689370367984e-05
ALA 835,R ALA 835,0.0,0.0,0.0,-1.4925373134328372e-05,0.0001212543045468055,8.552619211607255e-06,0.27635323383084576,0.02083767163562391,0.001469776033288839,-0.27636318407960203,0.020877573432959585,0.0014725904890703987,0.0,0.0,0.0,-2.4875621890531267e-05,0.0005503306192646342,3.8817328957105714e-05
PHE 836,R PHE 836,0.0,0.0,0.0,0.0,0.0,0.0,0.1808905472636817,0.04095900098137177,0.0028890251772158604,-0.1808805970149253,0.04087994401328338,0.0028834489286314385,0.0,0.0,0.0,9.95024875658457e-06,0.0005553005528472348,3.916788104346529e-05
LEU 837,R LEU 837,0.0,0.0,0.0,-9.95024875621781e-06,9.925341961819804e-05,7.000796438666977e-06,0.1268009950248756,0.02865231965994207,0.0020209788056319263,-0.12678606965174125,0.028669830988871867,0.002022213959540775,0.0,0.0,0.0,4.975124378261353e-06,0.0005417634044909982,3.8213044219035404e-05
HIE 838,R HIE 838,0.0,0.0,0.0,0.0,0.0,0.0,0.34369154228855725,0.062147668617066096,0.004383558559488057,-0.34368656716417906,0.06216177152767969,0.004384553302105271,0.0,0.0,0.0,4.975124378133208e-06,0.0005858829492545524,4.1324996966300415e-05
TRP 839,R TRP 839,0.0,0.0,0.0,-9.950248756220019e-06,9.925341961822007e-05,7.000796438668532e-06,0.09076119402985074,0.04243523231770825,0.002993150507323662,-0.09074129353233824,0.042448830610716616,0.002994109656959323,0.0,0.0,0.0,9.950248756637596e-06,0.0005984228837318197,4.220949574696987e-05
TYR 840,R TYR 840,0.0,0.0,0.0,-2.487562189055999e-05,0.00015574602828364714,1.0985477823725976e-05,-0.11529850746268662,0.04172976850956497,0.0029433909269015843,0.11533333333333329,0.04174529893791951,0.002944486358856813,0.0,0.0,0.0,9.950248756159261e-06,0.0005900505902185675,4.161895969454449e-05
THR 841,R THR 841,0.0,0.0,0.0,-1.9900497512430097e-05,0.0001396583964936593,9.850743768464442e-06,-0.017810945273632046,0.06915505744161604,0.004877821658089341,0.017815920398009957,0.06910876095740899,0.00487455615587283,0.0,0.0,0.0,-1.492537313459847e-05,0.0005228853354539527,3.68814878959198e-05
GLY 842,R GLY 842,0.0,0.0,0.0,-4.975124378110009e-06,7.035888370016185e-05,4.962733015461415e-06,-0.0165870646766169,0.04835228962809727,0.003410507550590358,0.01653233830845772,0.04835420924023814,0.003410642949591129,0.0,0.0,0.0,-5.970149253730244e-05,0.0006513804021508398,4.594483109133055e-05
GLU 843,R GLU 843,0.0,0.0,0.0,0.0,0.0,0.0,48.63206965174128,0.24710457657928317,0.017429412974879266,-48.63189054726368,0.2471265471576724,0.017430962659993738,0.0,0.0,0.0,0.00017910447761053307,0.0005064373604226199,3.572133718810957e-05
GLY 844,R GLY 844,0.0,0.0,0.0,-4.975124378108905e-06,7.035888370014624e-05,4.962733015460314e-06,0.1793084577114427,0.06788228308128595,0.004788047076585734,-0.17937810945273622,0.06793416712592056,0.004791706694927338,0.0,0.0,0.0,-7.462686567166892e-05,0.0006144228251249537,4.333804459853403e-05
MET 845,R MET 845,0.0,0.0,0.0,-2.985074626864901e-05,0.00017017543658191697,1.2003249811987806e-05,-0.30650746268656703,0.09000923774608785,0.0063487621230977325,0.30645771144278605,0.08992899052061055,0.00634310192023021,0.0,0.0,0.0,-7.960199004959252e-05,0.0005761700971862313,4.063990520391307e-05
ASP 846,R ASP 846,0.0,0.0,0.0,-4.975124378108905e-06,7.035888370014624e-05,4.962733015460314e-06,50.97638308457711,0.47366115847347934,0.033409482153177336,-50.97595522388061,0.4736453035917844,0.03340836383604799,0.0,0.0,0.0,0.0004228855721396259,0.0005689071585655843,4.0127617012480724e-05
GLU 847,R GLU 847,0.0,0.0,0.0,-9.950248756220019e-06,9.925341961822007e-05,7.000796438668532e-06,49.322104477611944,0.29077813605262964,0.020509908345225734,-49.321880597014925,0.29075041984007055,0.02050795339432406,0.0,0.0,0.0,0.00021393034825774833,0.0006300951322998983,4.444348391415767e-05
MET 848,R MET 848,0.0,0.0,0.0,-1.9900497512440038e-05,0.00013965839649372904,9.85074376846936e-06,0.2725273631840794,0.12696499497016378,0.0089554202569714,-0.27253731343283594,0.1269498269315734,0.00895435038601931,0.0,0.0,0.0,-2.9850746268812507e-05,0.0005455422949997384,3.8479586604350356e-05
GLU 849,R GLU 849,0.0,0.0,0.0,-1.4925373134328925e-05,0.00012125430454680997,8.55261921160757e-06,53.85128855721394,0.7148373201963657,0.050420736985261554,-53.85081592039799,0.7147677707604114,0.05041583134628798,0.0,0.0,0.0,0.0004577114427841545,0.0005980505114551751,4.2183230631690014e-05
PHE 850,R PHE 850,0.0,0.0,0.0,-2.487562189055999e-05,0.0001557460282836471,1.0985477823725974e-05,0.34830348258706467,0.0357020901573409,0.0025182312769468818,-0.34819402985074654,0.03572667334412503,0.0025199652412490835,0.0,0.0,0.0,8.457711442795523e-05,0.0005882861060410726,4.14945025766597e-05
THR 851,R THR 851,0.0,0.0,0.0,-1.4925373134327266e-05,0.00012125430454679651,8.552619211606622e-06,0.2518905472636814,0.13191949889706514,0.009304884019330809,-0.25181094527363185,0.13188387806375834,0.009302371519470191,0.0,0.0,0.0,6.467661691524564e-05,0.0005823233786428625,4.107392421377096e-05
GLU 852,R GLU 852,0.0,0.0,0.0,-3.980099502487842e-05,0.00019549137019293414,1.3788898090377635e-05,56.388059701492566,0.595700220456976,0.04201745388653285,-56.38735820895524,0.5956765049498683,0.04201578112363622,0.0,0.0,0.0,0.0006616915422887473,0.0006347915585143176,4.4774744278212075e-05
ALA 853,R ALA 853,0.0,0.0,0.0,-9.950248756222228e-06,9.925341961824211e-05,7.000796438670086e-06,0.3826019900497512,0.02950842355525449,0.0020813637185597344,-0.38247263681592053,0.029503865966638666,0.0020810422510448285,0.0,0.0,0.0,0.0001194029850746198,0.0006194779071153334,4.3694602590506036e-05
GLU 854,R GLU 854,0.0,0.0,0.0,-3.980099502486903e-05,0.000195491370192888,1.378889809037438e-05,54.44724378109449,0.40896208302494297,0.02884596123140436,-54.44676616915419,0.4089286573740656,0.028843603567774,0.0,0.0,0.0,0.0004378109452745911,0.0005707315581951571,4.025630024051005e-05
SER 855,R SER 855,0.0,0.0,0.0,-2.4875621890544525e-05,0.0001557460282835503,1.0985477823719143e-05,0.3751442786069653,0.12743479097111887,0.008988557111933557,-0.375084577114428,0.12737002080531096,0.008983988576684454,0.0,0.0,0.0,3.482587064680542e-05,0.0006179577136408275,4.3587376410256074e-05
ASN 856,R ASN 856,0.0,0.0,0.0,-4.477611940298677e-05,0.00020681203672464992,1.4587396341051924e-05,0.6834228855721396,0.05027709559951253,0.0035462728959219786,-0.6833184079601989,0.05027276949491919,0.003545967756031113,0.0,0.0,0.0,5.970149253682079e-05,0.0006038169720775959,4.258996540359459e-05
MET 857,R MET 857,0.0,0.0,0.0,-1.4925373134320087e-05,0.00012125430454673817,8.552619211602507e-06,0.4157064676616918,0.05729341785330654,0.004041166110038451,-0.41563681592039825,0.057291542426805356,0.0040410338276524035,0.0,0.0,0.0,5.472636815925512e-05,0.0005747506920060566,4.053978808181675e-05
ASN 858,R ASN 858,0.0,0.0,0.0,-3.482587064676233e-05,0.00018333856490235077,1.2931705297168019e-05,0.3202636815920398,0.1957126412235668,0.01380450534551496,-0.3202487562189055,0.195687632626923,0.013802741375114815,0.0,0.0,0.0,-1.9900497511896527e-05,0.0005897988442399637,4.160120290231267e-05
ASP 859,R ASP 859,0.0,0.0,0.0,-5.472636815920679e-05,0.0002274453622022497,1.6042758907672775e-05,59.585487562189044,0.3551467093612964,0.02505011744345982,-59.58444278606963,0.35504514177672164,0.025042953418410507,0.0,0.0,0.0,0.0009900497512470945,0.0006463833539902565,4.559236649010038e-05
LEU 860,R LEU 860,0.0,0.0,0.0,-5.472636815919132e-05,0.00022744536220218543,1.604275890766824e-05,0.40523880597014933,0.0338373735288427,0.0023867043070738988,-0.4051442786069651,0.03386193917921826,0.00238843703445321,0.0,0.0,0.0,3.980099502491543e-05,0.0006528985965006018,4.605191626419314e-05
VAL 861,R VAL 861,0.0,0.0,0.0,-3.9800995024877866e-05,0.00019549137019293143,1.3788898090377444e-05,0.4149303482587066,0.04675941519981476,0.0032981548511301245,-0.414905472636816,0.04672600371085189,0.0032957981864041976,0.0,0.0,0.0,-1.4925373134444089e-05,0.0006501252228426546,4.5856297569116066e-05
SER 862,R SER 862,0.0,0.0,0.0,-2.9850746268660058e-05,0.00017017543658197993,1.2003249811992248e-05,0.2844278606965172,0.1723853603343758,0.012159125815005667,-0.28446268656716417,0.1723520343137433,0.012156775178750953,0.0,0.0,0.0,-6.467661691541189e-05,0.0005649778931969492,3.985046800234955e-05
GLU 863,R GLU 863,0.0,0.0,0.0,-3.980099502487124e-05,0.00019549137019289888,1.3788898090375148e-05,64.52997512437814,0.4014874636366467,0.028318742229829715,-64.52809950248758,0.4014082797014405,0.0283131570256753,0.0,0.0,0.0,0.001835820895523094,0.0005798528272398363,4.089966495368317e-05
TYR 864,R TYR 864,0.0,0.0,0.0,-0.00012437810945275577,0.0003300124169508376,2.3277281147517306e-05,0.2314129353233831,0.07353540881840787,0.005186787822043369,-0.2314228855721393,0.07352181977966295,0.0051858293251531235,0.0,0.0,0.0,-0.00013432835820894264,0.0006815738821709382,4.8074514967299605e-05
GLN 865,R GLN 865,0.0,0.0,0.0,-5.97014925373157e-05,0.0002369329532296738,1.6711961981298073e-05,0.09199502487562224,0.181652598775561,0.012812786415566293,-0.09192537313432841,0.18160719571456546,0.012809583930564316,0.0,0.0,0.0,9.950248756089664e-06,0.0006690756209722221,4.7192955593062604e-05
GLN 866,R GLN 866,0.0,0.0,0.0,-0.00010447761194030246,0.00030587912734208924,2.1575050145339655e-05,0.17874129353233817,0.3639474741178106,0.025670875527180836,-0.17874626865671642,0.363928756215423,0.02566955526814212,0.0,0.0,0.0,-0.00010945273631840033,0.0006525573107293093,4.602784382193953e-05
TYR 867,R TYR 867,0.0,0.0,0.0,-0.0001840796019900339,0.0003875490964009706,2.7335605607638587e-05,0.10537810945273629,0.1342125229322836,0.009466621464360782,-0.10541791044776108,0.1341767026719334,0.00946409489800109,0.0,0.0,0.0,-0.00022388059701492445,0.0007293606998726706,5.144513720347471e-05
GLN 868,R GLN 868,0.0,0.0,0.0,-9.452736318408244e-05,0.0002925610035420816,2.063566212195991e-05,0.33359701492537314,0.2612112463409066,0.01842442074195188,-0.3335273631840796,0.26125670359180087,0.018427627049214603,0.0,0.0,0.0,-2.4875621890630692e-05,0.0006498205718309128,4.5834809143566164e-05
ASP 869,R ASP 869,0.0,0.0,0.0,-8.457711442786409e-05,0.000278251372221097,1.9626338550278975e-05,122.35870149253725,1.7398146697400194,0.12271706497075978,-122.35717412935324,1.7396081403907449,0.12270249751365409,0.0,0.0,0.0,0.0014427860696541056,0.0007109381364371113,5.014570976825985e-05
gdp 870,R gdp 870,0.0,0.0,0.0,-7.462686567160043e-05,0.00026278831136789926,1.85356583322232e-05,155.60115920398016,0.47169682534811364,0.03327092877737109,-155.59989054726373,0.4716727172529554,0.03326922832344843,0.0,0.0,0.0,0.0011940298507508388,0.0006286399907143471,4.4340846140375463e-05
MET 871,L MET   1,0.0,0.0,0.0,-4.975124378111114e-06,7.035888370017748e-05,4.962733015462517e-06,-47.087288557213924,0.2784226293193731,0.019638418094624344,47.08717412935322,0.27840091448183346,0.019636886448078577,0.0,0.0,0.0,-0.00011940298507282852,0.0005864741105787286,4.13666942711277e-05
ARG 872,L ARG   2,0.0,0.0,0.0,-3.9800995024877866e-05,0.0001954913701929314,1.3788898090377442e-05,-46.516004975124346,0.2411467936722035,0.01700918336950467,46.515865671641784,0.241083162848939,0.01700469519728236,0.0,0.0,0.0,-0.0001791044776143509,0.0006447346587003886,4.547607649064088e-05
GLU 873,L GLU   3,0.0,0.0,0.0,-2.9850746268662267e-05,0.00017017543658199254,1.2003249811993135e-05,48.37784577114428,0.21913427831856433,0.015456540249633723,-48.37768656716418,0.2191247770761365,0.015455870083664556,0.0,0.0,0.0,0.0001293532338297666,0.0006333862870768738,4.4675624073462844e-05
CYS 874,L CYS   4,0.0,0.0,0.0,-2.9850746268653428e-05,0.00017017543658194215,1.2003249811989581e-05,0.0681940298507463,0.06026118247770321,0.004250496086710294,-0.06817910447761195,0.060284464647245614,0.004252138284331735,0.0,0.0,0.0,-1.4925373134364275e-05,0.0006106648521038232,4.30729776190371e-05
ILE 875,L ILE   5,0.0,0.0,0.0,-2.985074626864901e-05,0.00017017543658191697,1.2003249811987806e-05,-0.04082089552238802,0.052461668178335356,0.003700360765021738,0.04088059701492536,0.052434613834773165,0.0036984524987595854,0.0,0.0,0.0,2.985074626850761e-05,0.0005977607281939061,4.2162790896401485e-05
SER 876,L SER   6,0.0,0.0,0.0,-2.487562189055557e-05,0.00015574602828361946,1.0985477823724022e-05,0.013457711442786017,0.04407512190433413,0.003108819400365535,-0.013442786069651732,0.044103089999020434,0.0031107921176626255,0.0,0.0,0.0,-9.950248756265174e-06,0.0006228649083407465,4.393350323703132e-05
ILE 877,L ILE   7,0.0,0.0,0.0,-6.467661691542681e-05,0.0002459543700360005,1.7348283660615634e-05,-0.1329303482587065,0.05324303728452853,0.003755474292363809,0.13287064676616914,0.053242738827845304,0.003755453240852505,0.0,0.0,0.0,-0.00012437810945289715,0.0005811746009032595,4.0992895679548463e-05
HID 878,L HID   8,0.0,0.0,0.0,-9.452736318408023e-05,0.0002925610035420747,2.0635662121959425e-05,-0.22172636815920393,0.06074954497910215,0.004284942521641442,0.2216467661691542,0.06073627520978109,0.004284006544280036,0.0,0.0,0.0,-0.0001741293532337741,0.0006344405324674353,4.474998480989002e-05
VAL 879,L VAL   9,0.0,0.0,0.0,-7.960199004972922e-05,0.000270676030024511,1.9092015109579914e-05,-0.14945273631840786,0.03751044968800199,0.0026457831236316727,0.14938805970149258,0.03748470542783225,0.002643967263527248,0.0,0.0,0.0,-0.00014427860696499448,0.0006100971311542772,4.3032933670757764e-05
GLY 880,L GLY  10,0.0,0.0,0.0,-7.462686567165677e-05,0.00026278831136809767,1.8535658332237192e-05,-0.5362786069651743,0.033998126814797865,0.0023980429696222323,0.5362089552238808,0.03395733523586719,0.0023951657534859623,0.0,0.0,0.0,-0.00014427860696517592,0.000601887249147872,4.2453853242764334e-05
GLN 881,L GLN  11,0.0,0.0,0.0,-0.0002189054726368095,0.00041350437323740385,2.9166349680136028e-05,-0.5166119402985068,0.21570548065543582,0.015214691509698333,0.5165223880597016,0.21572432829234336,0.015216020919504537,0.0,0.0,0.0,-0.0003084577114420672,0.0007818705148188805,5.514889397966025e-05
ALA 882,L ALA  12,0.0,0.0,0.0,-7.96019900497469e-05,0.0002706760300245712,1.909201510958416e-05,-0.26182587064676616,0.04201568680474983,0.002963558048501825,0.26183084577114424,0.041983664719326276,0.0029612993847454097,0.0,0.0,0.0,-7.462686567166478e-05,0.0006062715227340297,4.2763096058036434e-05
GLY 883,L GLY  13,0.0,0.0,0.0,-5.970149253731127e-05,0.0002369329532296563,1.6711961981296836e-05,-0.3659900497512438,0.026982763993591473,0.0019032174286626987,0.3659452736318408,0.026994416044100005,0.0019040393009368945,0.0,0.0,0.0,-0.00010447761194026159,0.0006261545362210112,4.4165535697346415e-05
VAL 884,L VAL  14,0.0,0.0,0.0,-0.00010945273631840033,0.0003122063978056943,2.2021341393525196e-05,-0.4315074626865672,0.04225969456946173,0.0029807690292093245,0.43147761194029843,0.04228699324002906,0.002982694528969668,0.0,0.0,0.0,-0.00013930348258706812,0.000654488910348414,4.61640883542325e-05
GLN 885,L GLN  15,0.0,0.0,0.0,-0.00010945273631839148,0.0003122063978056691,2.2021341393523417e-05,-0.8225721393034825,0.1453783398974702,0.010254197468748175,0.822462686567164,0.1453491587899354,0.010252139192121618,0.0,0.0,0.0,-0.00021890547263733092,0.0006705168393570033,4.729461129998263e-05
ILE 886,L ILE  16,0.0,0.0,0.0,-8.4577114427858e-05,0.00027825137222107696,1.962633855027756e-05,-0.24566169154228873,0.03488980485343584,0.0024609370891533013,0.2455820895522388,0.03489051072881219,0.0024609868777635065,0.0,0.0,0.0,-0.00016417910447771538,0.0006448498207371049,4.548419939441199e-05
GLY 887,L GLY  17,0.0,0.0,0.0,-4.975124378108021e-05,0.00021743058092941163,1.5336370701214862e-05,-0.3816616915422884,0.02518873978713795,0.0017766767177860795,0.3816766169154231,0.025215487235322197,0.0017785633373172958,0.0,0.0,0.0,-3.482587064665573e-05,0.0006259568552259762,4.415159235502776e-05
ASN 888,L ASN  18,0.0,0.0,0.0,-6.467661691541356e-05,0.00024595437003595007,1.7348283660612076e-05,-0.7139203980099494,0.11514750925401816,0.008121879082935908,0.7138407960199009,0.11514176651148633,0.008121474021109125,0.0,0.0,0.0,-0.00014427860696437832,0.0006261940649309203,4.416832383756991e-05
ALA 889,L ALA  19,0.0,0.0,0.0,-4.477611940298456e-05,0.00020681203672463973,1.4587396341051205e-05,-0.276363184079602,0.031058481794095438,0.0021906963968689307,0.27632338308457716,0.031025906371395528,0.0021883987037103186,0.0,0.0,0.0,-8.457711442786021e-05,0.0005534252863178265,3.903560994095684e-05
CYS 890,L CYS  20,0.0,0.0,0.0,-1.990049751243562e-05,0.00013965839649369806,9.850743768467175e-06,-0.3763482587064678,0.04854333971103613,0.0034239831844313927,0.376313432835821,0.048523434033511406,0.003422579146194117,0.0,0.0,0.0,-5.472636815919132e-05,0.0006165140726234217,4.3485549824005994e-05
TRP 891,L TRP  21,0.0,0.0,0.0,-6.46766169154224e-05,0.0002459543700359837,1.7348283660614448e-05,-0.4774726368159205,0.03914738698779889,0.0027612437784163882,0.4773582089552238,0.03916632532646349,0.0027625795858312605,0.0,0.0,0.0,-0.00017910447761215918,0.0006447346586999557,4.547607649061034e-05
GLU 892,L GLU  22,0.0,0.0,0.0,-7.960199004976015e-05,0.0002706760300246162,1.9092015109587338e-05,54.793014925373164,0.3422035046278785,0.024137174172072166,-54.79230845771147,0.3421965836571451,0.024136686004435737,0.0,0.0,0.0,0.000626865671642239,0.0006947383106372206,4.900306215769725e-05
LEU 893,L LEU  23,0.0,0.0,0.0,-4.477611940299561e-05,0.0002068120367246907,1.45873963410548e-05,-0.325646766169154,0.019918230904829366,0.0014049236844380635,0.32564179104477603,0.01989352365367626,0.0014031809693099873,0.0,0.0,0.0,-4.975124378081508e-05,0.0006289155459924165,4.436028231110676e-05
TYR 894,L TYR  24,0.0,0.0,0.0,-1.990049751243562e-05,0.00013965839649369806,9.850743768467175e-06,-0.3962985074626862,0.04607899822451298,0.0032501619380816364,0.3962388059701489,0.04613588718272009,0.003254174575807851,0.0,0.0,0.0,-7.960199004971845e-05,0.0005847411646601959,4.124446169051199e-05
CYS 895,L CYS  25,0.0,0.0,0.0,-1.9900497512440038e-05,0.00013965839649372904,9.85074376846936e-06,-0.3880248756218906,0.03371307640229244,0.0023779370637462935,0.3879800995024877,0.03373601942961149,0.002379555340119695,0.0,0.0,0.0,-6.467661691549308e-05,0.0005908051845321544,4.1672184673628525e-05
LEU 896,L LEU  26,0.0,0.0,0.0,-4.477611940299119e-05,0.0002068120367246703,1.4587396341053362e-05,-0.34344278606965173,0.022696745338356045,0.0016009049818668515,0.3433830845771144,0.022642088938089815,0.0015970498166362117,0.0,0.0,0.0,-0.00010447761194035991,0.000610056559441504,4.303007196278452e-05
GLU 897,L GLU  27,0.0,0.0,0.0,-3.4825870646760124e-05,0.0001833385649023391,1.2931705297167197e-05,49.26005472636815,0.21210508986020826,0.014960739523419192,-49.25977611940298,0.2121141263913198,0.014961376911179401,0.0,0.0,0.0,0.00024378109452782018,0.0006110700441405627,4.310155766170661e-05
HIP 898,L HIP  28,0.0,0.0,0.0,-1.9900497512440038e-05,0.00013965839649372904,9.85074376846936e-06,-49.47341293532342,0.1908084231817192,0.013458588476011777,49.47310447761195,0.1908705743378511,0.013462972280561595,0.0,0.0,0.0,-0.00032835820895509493,0.0006242542145815539,4.403149734363517e-05
GLY 899,L GLY  29,0.0,0.0,0.0,-1.4925373134328372e-05,0.0001212543045468055,8.552619211607255e-06,-0.08108955223880593,0.04686438506330477,0.0033055588544311197,0.081134328358209,0.0468826932995168,0.003306850217845746,0.0,0.0,0.0,2.9850746268692645e-05,0.0005977607281940936,4.216279089641471e-05
ILE 900,L ILE  30,0.0,0.0,0.0,-2.985074626865785e-05,0.00017017543658196733,1.2003249811991358e-05,0.13091044776119404,0.04172907096355142,0.0029433417257993325,-0.13084577114427864,0.04172238377642648,0.0029428700479872325,0.0,0.0,0.0,3.4825870646941294e-05,0.0005848681396891267,4.1253417818509974e-05
GLN 901,L GLN  31,0.0,0.0,0.0,-2.9850746268658954e-05,0.00017017543658197362,1.2003249811991802e-05,0.23009950248756206,0.20953685020013083,0.014779589864948213,-0.2301542288557213,0.20951325037836363,0.01477792526186636,0.0,0.0,0.0,-8.457711442838826e-05,0.0006291516401803995,4.437693511114911e-05
PRO 902,L PRO  32,0.0,0.0,0.0,-3.980099502487124e-05,0.00019549137019289888,1.3788898090375148e-05,0.1758407960199004,0.03436379164878049,0.0024238349783745634,-0.1758407960199004,0.034373056198150544,0.0024244884493026704,0.0,0.0,0.0,-3.980099502470774e-05,0.0005887907839485458,4.153009981160539e-05
ASP 903,L ASP  33,0.0,0.0,0.0,-1.9900497512439485e-05,0.0001396583964937252,9.85074376846909e-06,52.2144626865672,0.31205320672355574,0.02201053612770769,-52.21388059701491,0.31196363430211327,0.02200421817623106,0.0,0.0,0.0,0.000562189054727285,0.0005963096995596853,4.2060443227838194e-05
GLY 904,L GLY  34,0.0,0.0,0.0,-1.4925373134328925e-05,0.00012125430454680997,8.55261921160757e-06,-0.170228855721393,0.025815213285949247,0.001820864751369894,0.17017412935323387,0.025870025824923957,0.001824730929775883,0.0,0.0,0.0,-6.965174129341199e-05,0.0006109485147466737,4.3092985639188844e-05
GLN 905,L GLN  35,0.0,0.0,0.0,-2.9850746268662267e-05,0.00017017543658199254,1.2003249811993135e-05,0.1348009950248756,0.25882361153796735,0.018256009967899417,-0.1347810945273632,0.25884518095240744,0.018257531357090614,0.0,0.0,0.0,-9.950248756160366e-06,0.0006066796490165395,4.279188306644492e-05
MET 906,L MET  36,0.0,0.0,0.0,-1.9900497512444456e-05,0.00013965839649376008,9.85074376847155e-06,0.15071641791044774,0.13864387314734836,0.00977918480901378,-0.1507363184079602,0.13867229391224373,0.00978118945520561,0.0,0.0,0.0,-3.980099502476519e-05,0.0005887907839484519,4.153009981159877e-05
PRO 907,L PRO  37,0.0,0.0,0.0,-2.4875621890546734e-05,0.0001557460282835641,1.098547782372012e-05,0.008243781094527372,0.09292057954574032,0.006554112340562807,-0.00828358208955225,0.09297896931794487,0.006558230837546354,0.0,0.0,0.0,-6.46766169154489e-05,0.000556102302679158,3.9224432116361535e-05
SER 908,L SER  38,0.0,0.0,0.0,-9.950248756218914e-06,9.925341961820907e-05,7.000796438667756e-06,0.11736318407960199,0.16041675337691816,0.01131492537046792,-0.11732338308457718,0.1604194436810662,0.011315115129891536,0.0,0.0,0.0,2.9850746268697063e-05,0.0006380196955832684,4.500243951110958e-05
ASP 909,L ASP  39,0.0,0.0,0.0,-4.975124378109457e-06,7.035888370015405e-05,4.962733015460865e-06,47.38109452736319,0.763073085196875,0.05382302552233104,-47.38097014925373,0.7630643049155749,0.053822406209038935,0.0,0.0,0.0,0.0001194029850757626,0.000594896739891727,4.1960780737120256e-05
LYS 910,L LYS  40,0.0,0.0,0.0,-2.9850746268655637e-05,0.00017017543658195475,1.200324981199047e-05,-46.692114427860666,1.0366824054624653,0.07312193897306957,46.691945273631845,1.036672049060629,0.07312120848880643,0.0,0.0,0.0,-0.00019900497512546973,0.000615067043204499,4.338348423834044e-05
THR 911,L THR  41,0.0,0.0,0.0,-9.950248756218362e-06,9.925341961820355e-05,7.000796438667366e-06,-0.04458706467661706,0.11852213359151666,0.008359906731098337,0.044582089552238836,0.11851353168163403,0.008359299999155965,0.0,0.0,0.0,-1.4925373134364275e-05,0.0005415806233101349,3.820015182857706e-05
ILE 912,L ILE  42,0.0,0.0,0.0,-4.975124378111114e-06,7.035888370017748e-05,4.962733015462517e-06,-0.07210447761194022,0.11421758074436383,0.008056286983201249,0.07211940298507462,0.11424594083230487,0.008058287349570705,0.0,0.0,0.0,9.950248756372468e-06,0.000606679649015662,4.2791883066383035e-05
GLY 913,L GLY  43,0.0,0.0,0.0,-2.487562189054784e-05,0.00015574602828357105,1.0985477823720609e-05,0.06513930348258704,0.11100585120839321,0.007829749048449203,-0.06506467661691542,0.11097900297136078,0.007827855319820767,0.0,0.0,0.0,4.975124378100951e-05,0.0005708616493489573,4.026547616300954e-05
GLY 914,L GLY  44,0.0,0.0,0.0,0.0,0.0,0.0,0.03643781094527366,0.1415413986279502,0.00998356049847189,-0.036487562189054794,0.14150432405371172,0.009980945459631995,0.0,0.0,0.0,-4.975124378111556e-05,0.000570861649349068,4.0265476163017356e-05
GLY 915,L GLY  45,0.0,0.0,0.0,-4.975124378109457e-06,7.035888370015405e-05,4.962733015460865e-06,0.1936019900497513,0.07349532625354023,0.0051839606159031935,-0.19360696517412923,0.07344541243810138,0.005180439966814137,0.0,0.0,0.0,-9.95024875625095e-06,0.0006228649083406468,4.393350323702429e-05
ASP 916,L ASP  46,0.0,0.0,0.0,-9.95024875621781e-06,9.925341961819804e-05,7.000796438666977e-06,47.344606965174115,0.24690246176188485,0.017415156894844068,-47.34444278606963,0.24689330981111843,0.017414511366009102,0.0,0.0,0.0,0.00015422885572029124,0.0005739749915354432,4.0485074389200084e-05
ASP 917,L ASP  47,0.0,0.0,0.0,0.0,0.0,0.0,46.39599999999999,0.300447675929422,0.021191945101172272,-46.39582089552234,0.30042619438779933,0.02119042991005173,0.0,0.0,0.0,0.0001791044776111694,0.0005443158963825488,3.839308311555738e-05
SER 918,L SER  48,0.0,0.0,0.0,-1.492537313432561e-05,0.00012125430454678304,8.552619211605671e-06,0.18386567164179107,0.0655458281489596,0.004623246252268975,-0.18392039800995033,0.06554162880421295,0.0046229500533283225,0.0,0.0,0.0,-6.965174129355215e-05,0.0005944388868154958,4.1928486271117545e-05
PHE 919,L PHE  49,0.0,0.0,0.0,-2.4875621890544525e-05,0.0001557460282835503,1.0985477823719143e-05,0.16975621890547266,0.01745513862191614,0.0012311905501172643,-0.16978109452736315,0.01739308036470655,0.0012268132981522034,0.0,0.0,0.0,-4.975124378109347e-05,0.0006289155459928093,4.436028231113447e-05
ASN 920,L ASN  50,0.0,0.0,0.0,-9.95024875621781e-06,9.925341961819804e-05,7.000796438666977e-06,0.24739800995024808,0.07355000191780703,0.005187817139911668,-0.24737810945273625,0.07361839429460167,0.0051926411662246924,0.0,0.0,0.0,9.950248755099853e-06,0.0005641887563116666,3.979480657811491e-05
THR 921,L THR  51,0.0,0.0,0.0,-9.9502487562156e-06,9.9253419618176e-05,7.000796438665423e-06,0.22134328358208966,0.05731805796014468,0.004042904089171708,-0.22132338308457702,0.05731904166861577,0.004042973474617444,0.0,0.0,0.0,9.950248756244322e-06,0.0006148255405281985,4.336644995294578e-05
PHE 922,L PHE  52,0.0,0.0,0.0,-2.9850746268653428e-05,0.00017017543658194215,1.2003249811989581e-05,0.23907462686567169,0.022357551352344372,0.0015769800827709578,-0.23904477611940295,0.02235718600905377,0.0015769543134421268,0.0,0.0,0.0,-1.1488875080698137e-16,0.0005553896933170736,3.917416852742493e-05
PHE 923,L PHE  53,0.0,0.0,0.0,-1.4925373134328925e-05,0.00012125430454680997,8.55261921160757e-06,-0.22003482587064674,0.03806532459355139,0.0026849209818295954,0.22005970149253753,0.03801644600794378,0.0026814733522228253,0.0,0.0,0.0,9.95024875617804e-06,0.0005641887563120391,3.979480657814118e-05
SER 924,L SER  54,0.0,0.0,0.0,-1.4925373134328925e-05,0.00012125430454680997,8.55261921160757e-06,-0.04242786069651746,0.15961391858129453,0.011258297770132736,0.04249751243781094,0.15961275040959141,0.011258215373653799,0.0,0.0,0.0,5.4726368159170885e-05,0.0005481675033170723,3.866475452208506e-05
GLU 925,L GLU  55,0.0,0.0,0.0,-2.9850746268656744e-05,0.00017017543658196104,1.2003249811990914e-05,48.55494029850746,0.40112826749527447,0.028293406487474693,-48.554716417910434,0.4011474638373361,0.02829476049304606,0.0,0.0,0.0,0.00019402985074373077,0.0005437699424857385,3.8354574496799775e-05
THR 926,L THR  56,0.0,0.0,0.0,-9.950248756219467e-06,9.925341961821457e-05,7.000796438668144e-06,-0.47024875621890566,0.0891311728916422,0.006286828203545457,0.47023383084577103,0.08916874298834036,0.0062894781938448,0.0,0.0,0.0,-2.4875621890617434e-05,0.0005681234795473335,4.007234055650437e-05
GLY 927,L GLY  57,0.0,0.0,0.0,-1.990049751243783e-05,0.00013965839649371356,9.85074376846827e-06,-0.2675124378109453,0.057118895763670643,0.004028856270958935,0.26751741293532344,0.0571096609899034,0.004028204900239918,0.0,0.0,0.0,-1.4925373134351019e-05,0.0005941473420648218,4.19079222899461e-05
ALA 928,L ALA  58,0.0,0.0,0.0,-9.950248756219467e-06,9.925341961821457e-05,7.000796438668144e-06,-0.1372189054726368,0.058855179720195695,0.004151324298620991,0.13720398009950246,0.05884107260200854,0.004150329259224421,0.0,0.0,0.0,-2.4875621890356724e-05,0.000618438178438183,4.3621265784094984e-05
GLY 929,L GLY  59,0.0,0.0,0.0,-1.9900497512437276e-05,0.0001396583964937097,9.850743768467997e-06,-0.10141791044776122,0.052245540433000205,0.0036851162892579826,0.10141293532338307,0.05220923873029371,0.00368255576457276,0.0,0.0,0.0,-2.4875621890571037e-05,0.0006498205718310676,4.583480914357709e-05
LYS 930,L LYS  60,0.0,0.0,0.0,-5.970149253733116e-05,0.0002369329532297352,1.6711961981302403e-05,-51.849009950248735,0.5937573502264522,0.04188041438660463,51.848592039801,0.5936765227523805,0.041874713256156895,0.0,0.0,0.0,-0.0004776119402999396,0.0005822808717326639,4.107092600749573e-05
HIE 931,L HIE  61,0.0,0.0,0.0,-1.99004975124312e-05,0.00013965839649366705,9.850743768464988e-06,0.4177462686567163,0.05441109685717833,0.0038378628622268286,-0.41774626865671644,0.054410091053637435,0.0038377919183150305,0.0,0.0,0.0,-1.9900497512700748e-05,0.0006064348062069568,4.277461318621356e-05
VAL 932,L VAL  62,0.0,0.0,0.0,-1.4925373134324505e-05,0.00012125430454677407,8.55261921160504e-06,-0.3044726368159199,0.020092831758423003,0.0014172390790988076,0.3044328358208954,0.020111794920972294,0.001418576637455503,0.0,0.0,0.0,-5.472636815904882e-05,0.0006083907896954449,4.2912577624043254e-05
PRO 933,L PRO  63,0.0,0.0,0.0,-5.4726368159182486e-05,0.0002274453622021487,1.6042758907665653e-05,0.07544278606965171,0.0404933255380852,0.002856178963982341,-0.07545771144278603,0.04051594431845623,0.0028577743697394188,0.0,0.0,0.0,-6.965174129364397e-05,0.0005774574379523286,4.073070722046135e-05
ARG 934,L ARG  64,0.0,0.0,0.0,-3.482587064676454e-05,0.00018333856490236237,1.2931705297168837e-05,-50.330218905472634,0.1988378720056612,0.014024942128584622,50.32991542288556,0.19879532165506114,0.014021940858259724,0.0,0.0,0.0,-0.0003383084577095231,0.0006108269611749246,4.308441191129633e-05
ALA 935,L ALA  65,0.0,0.0,0.0,-2.9850746268653428e-05,0.00017017543658194212,1.200324981198958e-05,-0.09535323383084586,0.030163725735373462,0.0021275851705406844,0.09528358208955225,0.030185070592448883,0.0021290907206766123,0.0,0.0,0.0,-9.95024875621781e-05,0.0006229841131342818,4.3941911294882266e-05
VAL 936,L VAL  66,0.0,0.0,0.0,-3.980099502487566e-05,0.0001954913701929206,1.378889809037668e-05,-0.16349751243781113,0.03767854667292989,0.0026576397707674675,0.16351741293532335,0.03765278587109298,0.0026558227439038,0.0,0.0,0.0,-1.9900497512678654e-05,0.0006145839429528271,4.334940897388674e-05
PHE 937,L PHE  67,0.0,0.0,0.0,-6.46766169154224e-05,0.00024595437003598373,1.734828366061445e-05,0.021940298507462687,0.05130298661610052,0.0036186336690118845,-0.021885572139303484,0.051268795517613666,0.003616222014869975,0.0,0.0,0.0,-9.95024875639898e-06,0.0006308018252973575,4.449333019490925e-05
VAL 938,L VAL  68,0.0,0.0,0.0,-5.4726368159200165e-05,0.00022744536220222213,1.604275890767083e-05,-0.10506965174129357,0.04628180094684847,0.0032644665391899893,0.10499502487562183,0.046260725260379464,0.0032629799748847767,0.0,0.0,0.0,-0.00012935323383080107,0.0006174768749888589,4.3553460666745935e-05
ASP 939,L ASP  69,0.0,0.0,0.0,-0.00010447761194028037,0.0003058791273420245,2.1575050145335088e-05,63.304253731343245,0.3544609814375252,0.025001749924989436,-63.302184079601986,0.35425222336101037,0.024987025265584956,0.0,0.0,0.0,0.001965174129352719,0.0007009454131125079,4.944087740951015e-05
LEU 940,L LEU  70,0.0,0.0,0.0,-0.00010945273631842463,0.0003122063978057636,2.2021341393530082e-05,0.24897512437810929,0.08911892874583666,0.0062859645680890695,-0.2489253731343283,0.089074676050031,0.006282843223591425,0.0,0.0,0.0,-5.9701492537280346e-05,0.0006436972732194685,4.540290496054864e-05
GLU 941,L GLU  71,0.0,0.0,0.0,-0.0002786069651741092,0.00044831364481862665,3.162160639024071e-05,67.08282587064674,0.4012885148749193,0.028304709466143222,-67.07939303482587,0.40107410482880146,0.028289586147540697,0.0,0.0,0.0,0.003154228855721324,0.0008352284088183496,5.891246964005759e-05
PRO 942,L PRO  72,0.0,0.0,0.0,-0.0001741293532338404,0.0003792206766201105,2.674816416969262e-05,-0.4137910447761197,0.06448028831740171,0.004548088867397769,0.413582089552239,0.06445704711663951,0.004546449559491278,0.0,0.0,0.0,-0.00038308457711440114,0.0006747119804244902,4.759051373596865e-05
THR 943,L THR  73,0.0,0.0,0.0,-0.00019402985074626661,0.00039545197908930253,2.789303197332456e-05,-0.11352238805970193,0.09889217579818013,0.0069753162641964135,0.11355223880597011,0.09890121966490942,0.006975954169371204,0.0,0.0,0.0,-0.00016417910447804568,0.000724764808488167,5.112096801957251e-05
VAL 944,L VAL  74,0.0,0.0,0.0,-0.00012935323383085528,0.00033559048664758787,2.3670727848072955e-05,-0.22745771144278606,0.05235099159644176,0.0036925542408400513,0.22741293532338314,0.052371839607953316,0.003694024746191956,0.0,0.0,0.0,-0.00017412935323389648,0.0006575450824898724,4.6379654116361185e-05
ILE 945,L ILE  75,0.0,0.0,0.0,-0.00016417910447762257,0.0003704380192833332,2.6128683284884193e-05,-0.4198159203980098,0.03429083896740165,0.0024186892929769937,0.4196965174129353,0.03434812178938757,0.0024227297117121716,0.0,0.0,0.0,-0.00028358208955210813,0.0006648076851139322,4.689191860842156e-05
ASP 946,L ASP  76,0.0,0.0,0.0,-0.0001293532338308514,0.0003355904866475779,2.3670727848072254e-05,63.569796019900465,0.4228497765410839,0.029825523605004147,-63.56718905472639,0.42265483379949187,0.029811773404191607,0.0,0.0,0.0,0.002477611940299591,0.0006916317634216207,4.8783943211799135e-05
GLU 947,L GLU  77,0.0,0.0,0.0,-0.00015422885572140366,0.0003611679883160754,2.547482571472132e-05,61.44353233830844,0.591240158962985,0.04170286540440822,-61.44170646766171,0.5909451813569125,0.04168205928828625,0.0,0.0,0.0,0.001671641791044698,0.0007065026969136087,4.983285798602899e-05
VAL 948,L VAL  78,0.0,0.0,0.0,-9.45273631840714e-05,0.0002925610035420474,2.0635662121957497e-05,-0.2775920398009951,0.0497116334855269,0.0035063882736185888,0.27756218905472646,0.04968525175516441,0.003504527449833594,0.0,0.0,0.0,-0.00012437810945277778,0.0006382912015908539,4.502159006832255e-05
ARG 949,L ARG  79,0.0,0.0,0.0,-0.00020895522388059167,0.00040656234244405647,2.8676696581611733e-05,-62.047805970149284,0.5281615322400025,0.03725364212306455,62.04578606965171,0.5279889651048393,0.03724147017584168,0.0,0.0,0.0,-0.0022288557213973144,0.0007447081528429733,5.252766307019461e-05
THR 950,L THR  80,0.0,0.0,0.0,-7.462686567164296e-05,0.0002627883113680491,1.8535658332233767e-05,0.00684079601990078,0.1534148102606999,0.010821046382516337,-0.006830845771144244,0.1533302657397488,0.010815083071796565,0.0,0.0,0.0,-6.467661691513516e-05,0.000631507727467508,4.4543120695003325e-05
GLY 951,L GLY  81,0.0,0.0,0.0,-4.477611940298456e-05,0.00020681203672463973,1.4587396341051205e-05,0.02193532338308455,0.07066402038615016,0.004984255697831363,-0.021915422885572154,0.0706713211478416,0.004984770653856511,0.0,0.0,0.0,-2.4875621890640772e-05,0.000634323480617317,4.4741728608959107e-05
THR 952,L THR  82,0.0,0.0,0.0,-6.46766169154246e-05,0.00024595437003599213,1.7348283660615044e-05,0.08646268656716431,0.14231466030615395,0.010038102171935136,-0.08639303482587055,0.14222755137242854,0.010031957981484603,0.0,0.0,0.0,4.975124378254725e-06,0.0006108269611730441,4.308441191116369e-05
TYR 953,L TYR  83,0.0,0.0,0.0,-4.9751243781100096e-05,0.00021743058092949855,1.5336370701220995e-05,-0.10274626865671649,0.12588243863511642,0.008879062620486839,0.10268159203980096,0.12588527553479156,0.008879262719961688,0.0,0.0,0.0,-0.00011442786069659263,0.0006555092175922207,4.623605527835728e-05
ARG 954,L ARG  84,0.0,0.0,0.0,-7.462686567164462e-05,0.00026278831136805484,1.8535658332234174e-05,-58.09075621890546,0.8762555712483316,0.06180630255516823,58.08931840796021,0.8760393333304286,0.0617910503084307,0.0,0.0,0.0,-0.0015124378109461322,0.0007200708418492499,5.078988114059785e-05
GLN 955,L GLN  85,0.0,0.0,0.0,-6.467661691541852e-05,0.00024595437003596904,1.7348283660613414e-05,-0.15901492537313386,0.34019893913002336,0.02399578302351081,0.15895522388059696,0.340095293910946,0.02398847245342272,0.0,0.0,0.0,-0.0001243781094524818,0.0006612612224359009,4.6641770418246e-05
LEU 956,L LEU  86,0.0,0.0,0.0,-5.9701492537320116e-05,0.00023693295322969136,1.671196198129931e-05,-0.20467164179104474,0.041460064604460285,0.002924367480197031,0.20458208955223886,0.0414290075223931,0.002922176882529286,0.0,0.0,0.0,-0.0001492537313433859,0.0006289942539017413,4.436583393898433e-05
PHE 957,L PHE  87,0.0,0.0,0.0,-9.452736318407582e-05,0.00029256100354206106,2.063566212195846e-05,0.04719402985074624,0.06369163244853523,0.004492461371445156,-0.04719402985074626,0.06368413318934879,0.004491932414486222,0.0,0.0,0.0,-9.452736318393e-05,0.0006882235409271982,4.854354573236798e-05
HIE 958,L HIE  88,0.0,0.0,0.0,-8.95522388059658e-05,0.00028553920104041887,2.0140382360962635e-05,0.3375174129353233,0.09428833171599063,0.006650586140249521,-0.33752238805970164,0.09424214997604843,0.006647328731469427,0.0,0.0,0.0,-9.45273631841421e-05,0.0006034889443624681,4.2566828112520043e-05
PRO 959,L PRO  89,0.0,0.0,0.0,-6.467661691542681e-05,0.0002459543700360005,1.7348283660615634e-05,0.20624875621890557,0.04672144415816068,0.0032954765803540954,-0.20624378109452732,0.046768459772419356,0.003298792806093521,0.0,0.0,0.0,-5.970149253723616e-05,0.0006513804021508937,4.594483109133435e-05
GLU 960,L GLU  90,0.0,0.0,0.0,-5.472636815920458e-05,0.00022744536220224053,1.604275890767213e-05,57.86786567164176,0.8200453675535706,0.05784154048090638,-57.86685572139309,0.8198863129984151,0.057830321637590255,0.0,0.0,0.0,0.0009552238805981823,0.0006639135250785208,4.682884942233622e-05
GLN 961,L GLN  91,0.0,0.0,0.0,-7.960199004977782e-05,0.00027067603002467634,1.9092015109591576e-05,0.051388059701492295,0.08214699030782052,0.005794201946959997,-0.05132338308457711,0.08219228698786786,0.005797396928428431,0.0,0.0,0.0,-1.4925373134293573e-05,0.0006424270827259701,4.53133126309592e-05
LEU 962,L LEU  92,0.0,0.0,0.0,-8.955223880596029e-05,0.00028553920104040125,2.014038236096139e-05,0.04411940298507469,0.11964065463060454,0.008438801122214961,-0.04411442786069656,0.11958086770545724,0.00843458407766113,0.0,0.0,0.0,-8.457711442775637e-05,0.0005711217427558795,4.028382173743818e-05
ILE 963,L ILE  93,0.0,0.0,0.0,-0.00010447761194029142,0.0003058791273420568,2.157505014533737e-05,0.002407960199004935,0.04991846821541644,0.0035209772706120772,-0.002393034825870644,0.049895211100764274,0.0035193368402263343,0.0,0.0,0.0,-8.955223880605308e-05,0.0006479514588631709,4.5702972079832045e-05
THR 964,L THR  94,0.0,0.0,0.0,-0.0001542288557213987,0.0003611679883160638,2.5474825714720503e-05,0.03265671641791073,0.06083634818806799,0.004291065147930094,-0.032606965174129365,0.06078818744279911,0.004287668150876904,0.0,0.0,0.0,-0.0001044776119399589,0.0007151730478035872,5.04444173848492e-05
GLY 965,L GLY  95,0.0,0.0,0.0,-9.950248756218252e-05,0.00029933550162169825,2.111349837396992e-05,-0.04191044776119403,0.09674278324376323,0.006823709802694706,0.041930348258706465,0.09673590824846186,0.006823224877915218,0.0,0.0,0.0,-7.960199004985736e-05,0.0006415403112364895,4.525076459272185e-05
LYS 966,L LYS  96,0.0,0.0,0.0,-0.000323383084577111,0.00046776753327534463,3.299377788367553e-05,-69.50928358208957,0.504672865005737,0.035596879277459484,69.5055223880597,0.5043638530500086,0.03557508325463739,0.0,0.0,0.0,-0.004084577114427709,0.0008626068008120907,6.084359251626193e-05
GLU 967,L GLU  97,0.0,0.0,0.0,-0.0004378109452736306,0.0004961174472564325,3.499342663732841e-05,71.36542786069654,0.5100360596154161,0.03597516985795284,-71.36094029850749,0.5096273991706723,0.035946345172645354,0.0,0.0,0.0,0.004049751243781342,0.0009502617800153239,6.702629804517965e-05
ASP 968,L ASP  98,0.0,0.0,0.0,-0.00019900497512437276,0.0003992517939848426,2.81610502510889e-05,69.44955721393036,0.4188328582392062,0.029542192033654987,-69.44554228855718,0.418536468636946,0.029521286323000957,0.0,0.0,0.0,0.0038159203980090814,0.0007985965759852035,5.6328659371085123e-05
ALA 969,L ALA  99,0.0,0.0,0.0,-0.00016915422885572484,0.00037488808425442574,2.64425666666488e-05,0.376268656716418,0.1341088050974402,0.009459305772351467,-0.37611442786069677,0.13407027132266536,0.009456587809441476,0.0,0.0,0.0,-1.4925373134267613e-05,0.0007226100559348573,5.0968983492898805e-05
ALA 970,L ALA 100,0.0,0.0,0.0,-0.0001641791044776248,0.0003704380192833382,2.612868328488455e-05,0.4009999999999997,0.13240526511002493,0.00933914732619515,-0.40065671641791056,0.1323409082152149,0.009334607940834698,0.0,0.0,0.0,0.00017910447761190732,0.000667482978358129,4.7080619244514596e-05
ASN 971,L ASN 101,0.0,0.0,0.0,-0.0002587064676616813,0.000437924001684866,3.0888777466767364e-05,0.1604378109452733,0.11827065411613617,0.008342168736554533,-0.16029850746268656,0.11819290433265545,0.008336684689663323,0.0,0.0,0.0,-0.00011940298507473744,0.0007300730160386505,5.149538011195262e-05
ASN 972,L ASN 102,0.0,0.0,0.0,-0.00023383084577116933,0.0004232658518438903,2.98548712940743e-05,-0.8991243781094527,0.0893800062939753,0.00630437955848694,0.8987611940298503,0.08930579522775217,0.006299145113466072,0.0,0.0,0.0,-0.0005970149253741114,0.00074766039379736,5.2735898091608096e-05
TYR 973,L TYR 103,0.0,0.0,0.0,-0.00018905472636815605,0.00039155208696419256,2.7617954792047783e-05,-0.2543233830845773,0.05292198238350956,0.0037328288256754435,0.2542139303482588,0.052906648332569195,0.00373174724511503,0.0,0.0,0.0,-0.00029850746268661466,0.0007333205072558053,5.1724440481208564e-05
ALA 974,L ALA 104,0.0,0.0,0.0,-7.4626865671638e-05,0.00026278831136803153,1.8535658332232527e-05,-0.39464676616915406,0.05618067515335447,0.0039626792915394655,0.3944825870646766,0.05617289359999742,0.003962130423084969,0.0,0.0,0.0,-0.00023880597014928488,0.0006930260755965671,4.888229040977281e-05
ARG 975,L ARG 105,0.0,0.0,0.0,-0.0003731343283582098,0.00048363736555282643,3.411314954580884e-05,-70.92931343283584,0.6806454474548691,0.048009028231640584,70.92495522388062,0.6802451145729767,0.0479807909273279,0.0,0.0,0.0,-0.004731343283584602,0.0008390130938817986,5.917942074174851e-05
GLY 976,L GLY 106,0.0,0.0,0.0,-7.96019900497734e-05,0.00027067603002466133,1.909201510959052e-05,-0.1574278606965174,0.06005384002204619,0.00423587127750239,0.15735820895522384,0.06006655549746028,0.004236768157986079,0.0,0.0,0.0,-0.00014925373134328537,0.0006368547873710853,4.492027322107548e-05
HIP 977,L HIP 107,0.0,0.0,0.0,-0.00013432835820897357,0.00034100476593425146,2.4052621663861176e-05,-61.75055721393038,0.6011071443265908,0.042398828891204256,61.74891044776123,0.600905984262747,0.04238464015429244,0.0,0.0,0.0,-0.0017810945273632045,0.0007066428204102656,4.984274153543356e-05
TYR 978,L TYR 108,0.0,0.0,0.0,-0.00016915422885572043,0.000374888084254416,2.644256666664811e-05,-0.41549751243781086,0.14500159972965956,0.010227624266179867,0.41539303482587064,0.14498598234265453,0.010226522700634351,0.0,0.0,0.0,-0.000273631840796008,0.0006836769506988245,4.8222853983899086e-05
THR 979,L THR 109,0.0,0.0,0.0,-0.00016915422885571712,0.00037488808425440855,2.6442566666647588e-05,-0.4439054726368157,0.1293463706560466,0.009123389546946371,0.4438009950248756,0.12927367013454333,0.009118261647535075,0.0,0.0,0.0,-0.00027363184079616596,0.0007051701349217554,4.973886631014764e-05
ILE 980,L ILE 110,0.0,0.0,0.0,-0.00022885572139303006,0.0004200961558723207,2.9631298178359175e-05,-0.20629353233830847,0.0903626656933281,0.006373691008408513,0.20618407960199023,0.090289368669847,0.006368521034991726,0.0,0.0,0.0,-0.00033830845771157345,0.0006946670517695062,4.8998035944703906e-05
GLY 981,L GLY 111,0.0,0.0,0.0,-5.970149253731791e-05,0.0002369329532296826,1.6711961981298693e-05,-0.24117910447761184,0.04954959083016636,0.0034949586659645242,0.24109452736318415,0.04954244393592915,0.0034944545629128024,0.0,0.0,0.0,-0.00014427860696528428,0.0006418874546739018,4.527525020288713e-05
LYS 982,L LYS 112,0.0,0.0,0.0,-0.0001492537313432826,0.00035633839959144017,2.5134172791389165e-05,-63.991587064676644,2.0053770587817175,0.1414483916555095,63.98981094527364,2.0050015084370587,0.14142190237659558,0.0,0.0,0.0,-0.0019253731343313299,0.0007913732538685366,5.581916551239258e-05
GLU 983,L GLU 113,0.0,0.0,0.0,-9.452736318407914e-05,0.00029256100354207136,2.0635662121959187e-05,64.6904527363184,1.2127842433425806,0.08554320490240766,-64.68847761194029,1.2124261851645748,0.0855179494257998,0.0,0.0,0.0,0.0018805970149257272,0.0007826931702800987,5.52069196219535e-05
ILE 984,L ILE 114,0.0,0.0,0.0,-0.00010945273631840308,0.00031220639780570216,2.2021341393525752e-05,-0.317960199004975,0.07678611768162984,0.005416075146554,0.3179104477611938,0.07675924719633323,0.005414179848654005,0.0,0.0,0.0,-0.00015920398009953797,0.0006422344104719192,4.529972257798997e-05
ILE 985,L ILE 115,0.0,0.0,0.0,-5.9701492537324534e-05,0.0002369329532297089,1.671196198130055e-05,-0.3574776119402987,0.03541060844319009,0.0024976717420289595,0.35741293532338303,0.03536509834478233,0.0024944617071900386,0.0,0.0,0.0,-0.00012437810945279554,0.0006907006582608698,4.8718268117495243e-05
ASP 986,L ASP 116,0.0,0.0,0.0,-6.467661691542294e-05,0.0002459543700359858,1.7348283660614597e-05,58.30836815920398,0.5691431840588306,0.04014426496716994,-58.30745771144274,0.5690785599751398,0.04013970673575892,0.0,0.0,0.0,0.0008457711442791104,0.0006157909829546914,4.343454701123484e-05
LEU 987,L LEU 117,0.0,0.0,0.0,-7.462686567164904e-05,0.00026278831136807045,1.8535658332235275e-05,-0.47051243781094526,0.03722061557001123,0.00262533980118657,0.47045771144278586,0.037190372861385705,0.0026232066449925,0.0,0.0,0.0,-0.0001293532338309572,0.0006093664270292417,4.2981393775649404e-05
VAL 988,L VAL 118,0.0,0.0,0.0,-3.482587064676675e-05,0.000183338564902374,1.2931705297169657e-05,-0.385308457711443,0.02554645321273805,0.0018019078774341585,0.3852288557213933,0.025508507276328665,0.0017992313774455578,0.0,0.0,0.0,-0.00011442786069659208,0.0005746214813127097,4.0530674262209325e-05
LEU 989,L LEU 119,0.0,0.0,0.0,-7.4626865671638e-05,0.00026278831136803153,1.8535658332232527e-05,-0.36803482587064645,0.022945181939211908,0.001618428348590101,0.36798507462686564,0.02290570712779502,0.0016156440100731262,0.0,0.0,0.0,-0.00012437810945258344,0.0006612612224356275,4.664177041822672e-05
ASP 990,L ASP 120,0.0,0.0,0.0,-6.46766169154257e-05,0.0002459543700359963,1.734828366061534e-05,55.63152736318407,0.38284396688722566,0.027003731360181898,-55.630975124378075,0.3827418942263904,0.02699653170979998,0.0,0.0,0.0,0.00048756218905337797,0.0006473017300420339,4.565714374228345e-05
ARG 991,L ARG 121,0.0,0.0,0.0,-4.975124378108021e-05,0.00021743058092941163,1.5336370701214862e-05,-55.96175621890552,0.407641615679603,0.02875282264611236,55.961054726368204,0.40755735424718104,0.02874687930291788,0.0,0.0,0.0,-0.0007512437810948623,0.0006447730483308708,4.547878428639639e-05
ILE 992,L ILE 122,0.0,0.0,0.0,-5.4726368159209e-05,0.00022744536220225888,1.6042758907673425e-05,-0.34867164179104504,0.0230599832535202,0.0016265258089643167,0.3486815920398012,0.023096770454447697,0.0016291205780537088,0.0,0.0,0.0,-4.4776119403101663e-05,0.0005926457035843916,4.18020048780685e-05
ARG 993,L ARG 123,0.0,0.0,0.0,-6.965174129352688e-05,0.00025455918020825924,1.7955220173645453e-05,-55.43452238805971,0.4324335979787985,0.030501514248430513,55.43401492537312,0.43238168919602843,0.03049785288519537,0.0,0.0,0.0,-0.0005771144278597757,0.0006271420065372809,4.423518648318355e-05
LYS 994,L LYS 124,0.0,0.0,0.0,-4.975124378109347e-05,0.00021743058092946958,1.5336370701218952e-05,-54.14849751243779,0.7326604021781744,0.051677880258957275,54.147880597014925,0.7326448955373309,0.051676786504843704,0.0,0.0,0.0,-0.0006666666666639817,0.0006335035120927115,4.468389248856186e-05
LEU 995,L LEU 125,0.0,0.0,0.0,-2.9850746268662267e-05,0.00017017543658199254,1.2003249811993135e-05,-0.3704278606965175,0.024984891352992217,0.0017622983578536463,0.37035820895522376,0.02501165986356102,0.001764186463010923,0.0,0.0,0.0,-9.950248756216041e-05,0.0005464036661775362,3.854034304273902e-05
ALA 996,L ALA 126,0.0,0.0,0.0,0.0,0.0,0.0,-0.3104825870646767,0.01605249303412283,0.0011322555585219227,0.31040796019900496,0.016040456821523424,0.0011314065895430693,0.0,0.0,0.0,-7.462686567162943e-05,0.0005637498696203953,3.976384989776022e-05
ASP 997,L ASP 127,0.0,0.0,0.0,-9.950248756220019e-06,9.925341961822007e-05,7.000796438668532e-06,50.737736318407975,0.31535549729572754,0.022243461745444944,-50.73742288557216,0.31528811000426366,0.022238708612385083,0.0,0.0,0.0,0.00030348258706287346,0.0005751381499154443,4.056711725558839e-05
GLN 998,L GLN 128,0.0,0.0,0.0,-4.477611940298677e-05,0.00020681203672464992,1.4587396341051924e-05,-0.062412935323383094,0.16165066946089368,0.011401959100484875,0.06243781094527362,0.1616463721062386,0.011401655988458301,0.0,0.0,0.0,-1.9900497512638884e-05,0.0006384075259605698,4.502979495674222e-05
CYS 999,L CYS 129,0.0,0.0,0.0,-1.4925373134324505e-05,0.00012125430454677407,8.55261921160504e-06,0.05885074626865673,0.05366375516907158,0.003785149443901383,-0.05880099502487564,0.05364616151949821,0.00378390848354203,0.0,0.0,0.0,3.4825870646760124e-05,0.0006179577136405083,4.3587376410233564e-05
THR1000,L THR 130,0.0,0.0,0.0,-1.4925373134328372e-05,0.0001212543045468055,8.552619211607255e-06,-0.1265721393034825,0.08984024527761983,0.0063368423134230285,0.1266318407960199,0.0898839704307312,0.006339926447928013,0.0,0.0,0.0,4.477611940304974e-05,0.0006173165122087583,4.354214954835685e-05
GLY1001,L GLY 131,0.0,0.0,0.0,-9.950248756220019e-06,9.925341961822007e-05,7.000796438668532e-06,-0.15615422885572144,0.050972444946346514,0.0035953190572499275,0.15619402985074626,0.051014944295487835,0.003598316730209295,0.0,0.0,0.0,2.9850746268632164e-05,0.0006141810691347192,4.3320992445752083e-05
LEU1002,L LEU 132,0.0,0.0,0.0,-1.990049751243783e-05,0.00013965839649371356,9.85074376846827e-06,-0.2070945273631843,0.05262451257051262,0.003711846922830677,0.20707960199004982,0.05258571426837521,0.003709110301599139,0.0,0.0,0.0,-3.482587064697223e-05,0.0006416560465832159,4.525892793466318e-05
GLN1003,L GLN 133,0.0,0.0,0.0,-2.985074626865122e-05,0.00017017543658192955,1.2003249811988693e-05,0.1521890547263684,0.1485306946169208,0.010476547426847739,-0.15212437810945265,0.14847677491543873,0.010472744224342861,0.0,0.0,0.0,3.4825870647003155e-05,0.0005676004257497214,4.0035447186203986e-05
GLY1004,L GLY 134,0.0,0.0,0.0,-1.990049751243783e-05,0.00013965839649371356,9.85074376846827e-06,-0.08508955223880588,0.04028730081877163,0.0028416471007297085,0.08506467661691544,0.04024824455885685,0.0028388922845594363,0.0,0.0,0.0,-4.477611940300942e-05,0.0005841906206203029,4.120562930802443e-05
PHE1005,L PHE 135,0.0,0.0,0.0,-5.4726368159200165e-05,0.00022744536220222216,1.6042758907670833e-05,-0.23450746268656703,0.04267662967512525,0.0030101773640970548,0.2345323383084576,0.04275744617011254,0.0030158777201398893,0.0,0.0,0.0,-2.9850746268481097e-05,0.0006457703776954588,4.55491304758843e-05
SER1006,L SER 136,0.0,0.0,0.0,-2.4875621890544525e-05,0.0001557460282835503,1.0985477823719143e-05,0.13235323383084582,0.11994459584171296,0.00846023948228837,-0.13235820895522382,0.11995318757220447,0.008460845496231852,0.0,0.0,0.0,-2.9850746268616145e-05,0.0005977607281941168,4.2162790896416345e-05
VAL1007,L VAL 137,0.0,0.0,0.0,-3.4825870646767856e-05,0.00018333856490237982,1.2931705297170068e-05,-0.09186567164179125,0.0652444074397251,0.004601985674690221,0.09181592039800998,0.06519432067314954,0.00459845282656856,0.0,0.0,0.0,-8.457711442808875e-05,0.0005711217427559808,4.028382173744532e-05
PHE1008,L PHE 138,0.0,0.0,0.0,-0.00010945273631839591,0.00031220639780568166,2.2021341393524305e-05,0.1922487562189055,0.03684224552964883,0.002598651636272384,-0.19223383084577106,0.03688114633490125,0.0026013954875162004,0.0,0.0,0.0,-9.452736318430118e-05,0.0007095790220651182,5.004984523188627e-05
HIP1009,L HIP 139,0.0,0.0,0.0,-0.00013432835820895148,0.00034100476593419536,2.405262166385722e-05,-58.50324875621892,0.33766919519368754,0.023817348644036878,58.50212935323379,0.3376230097411566,0.02381409097339096,0.0,0.0,0.0,-0.0012537313432834881,0.0007264022345978586,5.123646315234886e-05
SER1010,L SER 140,0.0,0.0,0.0,-5.472636815919353e-05,0.00022744536220219462,1.6042758907668892e-05,-0.10151741293532339,0.08645581475959216,0.006098122990616142,0.10150746268656713,0.08638247239080465,0.006092949818788047,0.0,0.0,0.0,-6.467661691544504e-05,0.0005737161916468939,4.04668200525228e-05
PHE1011,L PHE 141,0.0,0.0,0.0,-0.00014925373134326713,0.00035633839959140325,2.513417279138656e-05,0.2163781094527363,0.04787396719235078,0.0033767692872882986,-0.2163184079601989,0.047784529954139995,0.003370460870901651,0.0,0.0,0.0,-8.955223880604425e-05,0.0006402271817770155,4.515814358199237e-05
GLY1012,L GLY 142,0.0,0.0,0.0,-4.975124378109402e-05,0.000217430580929472,1.533637070121912e-05,-0.4572487562189054,0.0282023218222311,0.0019892384054343982,0.4570845771144276,0.02819226475446154,0.001988529034568433,0.0,0.0,0.0,-0.00021393034825873842,0.0005454515452205486,3.8473185608461186e-05
GLY1013,L GLY 143,0.0,0.0,0.0,-7.46268656716413e-05,0.00026278831136804324,1.8535658332233354e-05,-0.5091940298507464,0.07335789161954219,0.005174266724247429,0.5091492537313435,0.07333130444009357,0.0051723914092012165,0.0,0.0,0.0,-0.00011940298507437731,0.0006508101661996694,4.590460974851425e-05
GLY1014,L GLY 144,0.0,0.0,0.0,-0.00011442786069652469,0.0003183302143890032,2.2453282111461108e-05,-0.4050646766169155,0.04990519166623631,0.0035200408150362836,0.4049950248756218,0.049806740688729055,0.00351309661850011,0.0,0.0,0.0,-0.00018407960199013775,0.000726845069363261,5.1267698308381486e-05
THR1015,L THR 145,0.0,0.0,0.0,-0.00012437810945272482,0.0003300124169507556,2.327728114751152e-05,-0.2532039800995022,0.04579190638777153,0.003229912041242199,0.2532089552238806,0.04584308212271948,0.003233521699270587,0.0,0.0,0.0,-0.00011940298507414532,0.0006353372135458828,4.481323181664065e-05
GLY1016,L GLY 146,0.0,0.0,0.0,-3.4825870646757915e-05,0.00018333856490232748,1.2931705297166377e-05,-0.41417412935323394,0.02421081801218388,0.0017076994341244283,0.41411442786069713,0.024129663023082896,0.001701975202547685,0.0,0.0,0.0,-9.452736318420618e-05,0.0006510763384619898,4.592338409234333e-05
SER1017,L SER 147,0.0,0.0,0.0,-0.00010945273631840917,0.0003122063978057195,2.2021341393526975e-05,-0.3800447761194029,0.05349611028845697,0.003773324685745118,0.37988557213930346,0.05351785716579027,0.0037748585922036835,0.0,0.0,0.0,-0.00026865671641795955,0.0006046771981787107,4.265064107450144e-05
GLY1018,L GLY 148,0.0,0.0,0.0,-5.9701492537306855e-05,0.00023693295322963875,1.67119619812956e-05,-0.43552238805970134,0.05877311757531008,0.004145536081208689,0.43547263681592036,0.05872238843062603,0.004141957923228774,0.0,0.0,0.0,-0.00010945273631835725,0.0006448882035126471,4.548690670665731e-05
PHE1019,L PHE 149,0.0,0.0,0.0,-0.00014427860696515825,0.00035137201160214196,2.4783870791898735e-05,-0.25364676616915416,0.04199869225623432,0.002962359345472934,0.2536019900497512,0.042036951241396586,0.002965057926218074,0.0,0.0,0.0,-0.0001890547263680191,0.0006495919898087476,4.581868621084633e-05
THR1020,L THR 150,0.0,0.0,0.0,-4.477611940298677e-05,0.0002068120367246499,1.4587396341051922e-05,-0.30000497512437785,0.07058219142526304,0.004978483927950163,0.2998855721393035,0.07050607285368898,0.004973114937875645,0.0,0.0,0.0,-0.00016417910447736602,0.0006132130920649112,4.325271660750801e-05
SER1021,L SER 151,0.0,0.0,0.0,-8.457711442786242e-05,0.00027825137222109154,1.962633855027859e-05,-0.4724079601990056,0.1661414093380513,0.011718711468916326,0.4723731343283584,0.16606369057679937,0.011713229610164425,0.0,0.0,0.0,-0.00011940298507471672,0.0006431202248979943,4.53622031101796e-05
LEU1022,L LEU 152,0.0,0.0,0.0,-8.457711442786242e-05,0.00027825137222109154,1.962633855027859e-05,-0.43692039800995036,0.03570252484683113,0.002518261937579501,0.43686567164179113,0.03578441342888447,0.002524037912813521,0.0,0.0,0.0,-0.000139303482587162,0.0006544889103483754,4.6164088354229776e-05
LEU1023,L LEU 153,0.0,0.0,0.0,-6.96517412935313e-05,0.0002545591802082754,1.795522017364659e-05,-0.2875522388059704,0.0315543991691827,0.0022256757115035213,0.2875124378109453,0.031561534219928154,0.0022261789791797448,0.0,0.0,0.0,-0.00010945273631864998,0.0005968075925224519,4.2095561889683615e-05
MET1024,L MET 154,0.0,0.0,0.0,-5.97014925373157e-05,0.0002369329532296738,1.6711961981298073e-05,-0.3981293532338309,0.12352776062833128,0.008712976439602383,0.39806467661691525,0.1234993133343257,0.008710969922191397,0.0,0.0,0.0,-0.0001243781094529237,0.0006144631085424127,4.334088597172368e-05
GLU1025,L GLU 155,0.0,0.0,0.0,-5.970149253731017e-05,0.0002369329532296519,1.6711961981296528e-05,57.822417910447776,0.6377221002043155,0.04498144875152516,-57.82144776119401,0.6376252962495915,0.04497462072701893,0.0,0.0,0.0,0.0009104477611906,0.0005917679881102749,4.174009560190455e-05
ARG1026,L ARG 156,0.0,0.0,0.0,-6.965174129353571e-05,0.00025455918020829155,1.795522017364773e-05,-58.21660696517409,0.45754533228962596,0.03227275941870532,58.21568159203976,0.45744005192845105,0.03226533351458625,0.0,0.0,0.0,-0.0009950248756226824,0.0006425811789379285,4.5324181739711735e-05
LEU1027,L LEU 157,0.0,0.0,0.0,-6.467661691541798e-05,0.00024595437003596687,1.7348283660613262e-05,-0.2836616915422885,0.030835060730814465,0.0021749374901213606,0.2836965174129353,0.030830340386850435,0.0021746045427293234,0.0,0.0,0.0,-2.9850746268472257e-05,0.0006141810691349504,4.332099244576839e-05
SER1028,L SER 158,0.0,0.0,0.0,-5.472636815920458e-05,0.00022744536220224053,1.604275890767213e-05,-0.5064129353233833,0.05534643163175716,0.0039038362904877557,0.5064079601990048,0.05531504285893817,0.0039016222971582503,0.0,0.0,0.0,-5.970149253737866e-05,0.0006513804021508457,4.594483109133097e-05
VAL1029,L VAL 159,0.0,0.0,0.0,-1.4925373134328372e-05,0.0001212543045468055,8.552619211607255e-06,-0.38183084577114446,0.042683973990280094,0.00301069539214665,0.3817462686567167,0.04264828154700438,0.00300817784130827,0.0,0.0,0.0,-9.950248756215545e-05,0.000622984113134234,4.394191129487889e-05
ASP1030,L ASP 160,0.0,0.0,0.0,-4.4776119402989537e-05,0.00020681203672466268,1.4587396341052825e-05,53.91169154228856,0.5368995332786491,0.03786997319546227,-53.91123880597012,0.5369060088851944,0.037870429949530944,0.0,0.0,0.0,0.00040796019900678167,0.0005753963102429451,4.0585326481107515e-05
TYR1031,L TYR 161,0.0,0.0,0.0,-3.980099502486903e-05,0.000195491370192888,1.378889809037438e-05,-0.02114427860696521,0.12353175143073272,0.008713257929100144,0.02106965174129353,0.1234518663602901,0.008707623270679218,0.0,0.0,0.0,-0.00011442786069654845,0.0006163936165854357,4.347705351017628e-05
GLY1032,L GLY 162,0.0,0.0,0.0,-4.975124378108905e-06,7.035888370014624e-05,4.962733015460314e-06,0.019313432835820942,0.10307875687097895,0.007270614924709936,-0.019233830845771224,0.10312543707008837,0.00727390749208886,0.0,0.0,0.0,7.462686567166119e-05,0.0005080476581580419,3.583491883290027e-05
LYS1033,L LYS 163,0.0,0.0,0.0,-4.975124378109457e-06,7.035888370015405e-05,4.962733015460865e-06,-48.64392039800994,0.6601120239862291,0.04656071220942326,48.64375124378107,0.6600784046700622,0.0465583408856966,0.0,0.0,0.0,-0.0001741293532355107,0.000568254167770669,4.0081558593041774e-05
LYS1034,L LYS 164,0.0,0.0,0.0,-2.9850746268661163e-05,0.00017017543658198622,1.200324981199269e-05,-49.13877611940295,0.29086452819725994,0.020516001977271693,49.13852736318403,0.29085042659428195,0.020515007326887984,0.0,0.0,0.0,-0.00027860696517475266,0.0006165140726229789,4.348554982397476e-05
SER1035,L SER 165,0.0,0.0,0.0,-1.9900497512434515e-05,0.0001396583964936903,9.85074376846663e-06,0.24613432835820884,0.10690227492318835,0.007540305094238147,-0.2461542288557215,0.10697133616405706,0.007545176298585397,0.0,0.0,0.0,-3.980099502488643e-05,0.0006054544448389103,4.270546382692269e-05
LYS1036,L LYS 166,0.0,0.0,0.0,-3.4825870646755706e-05,0.00018333856490231586,1.2931705297165557e-05,-52.34074129353234,0.7378308551975116,0.052042575895876506,52.34033830845771,0.7378589471209582,0.052044557347380914,0.0,0.0,0.0,-0.0004378109452723287,0.0006208349249666313,4.379031924971152e-05
LEU1037,L LEU 167,0.0,0.0,0.0,-3.9800995024877866e-05,0.00019549137019293143,1.3788898090377444e-05,0.2330298507462685,0.040656541082753316,0.0028676913008695037,-0.23298009950248763,0.04071903001012181,0.002872098929965411,0.0,0.0,0.0,9.950248755992452e-06,0.0006148255405282386,4.33664499529486e-05
GLU1038,L GLU 168,0.0,0.0,0.0,-5.970149253730299e-05,0.00023693295322962338,1.6711961981294515e-05,55.55279601990049,0.3124984428749799,0.02204194066445057,-55.55202985074627,0.3123884861374934,0.022034184914178547,0.0,0.0,0.0,0.0007064676616939258,0.0006374763366587899,4.496411392758773e-05
PHE1039,L PHE 169,0.0,0.0,0.0,-4.477611940299119e-05,0.0002068120367246703,1.4587396341053362e-05,0.14873631840796014,0.03448303533260043,0.0024322457793346853,-0.14873631840796034,0.034419639256467176,0.0024277741648983625,0.0,0.0,0.0,-4.4776119403419816e-05,0.0006253238560953276,4.410694403886323e-05
SER1040,L SER 170,0.0,0.0,0.0,-4.975124378109789e-05,0.00021743058092948885,1.533637070122031e-05,-0.11140796019900484,0.05544889392163532,0.003911063423183396,0.11137313432835823,0.05540574062456062,0.003908019624293247,0.0,0.0,0.0,-8.457711442781686e-05,0.0006370102315490928,4.493123740802231e-05
ILE1041,L ILE 171,0.0,0.0,0.0,-7.46268656716402e-05,0.00026278831136803934,1.853565833223308e-05,0.21526865671641793,0.04249082385793325,0.002997071632241315,-0.21519900497512434,0.04242699552476832,0.0029925695287447702,0.0,0.0,0.0,-4.975124378159721e-06,0.0006108269611725612,4.3084411911129625e-05
TYR1042,L TYR 172,0.0,0.0,0.0,-0.00013432835820894926,0.0003410047659341898,2.4052621663856822e-05,0.1536169154228858,0.06333318286788478,0.004467178287423342,-0.1536169154228857,0.06329546534131719,0.004464517898222793,0.0,0.0,0.0,-0.0001343283582086057,0.0006440432540414128,4.5427308566141595e-05
PRO1043,L PRO 173,0.0,0.0,0.0,-0.00016915422885570717,0.0003748880842543866,2.644256666664604e-05,-0.49450248756218873,0.04566796937294425,0.003221170198237096,0.4943432835820894,0.04569046371826855,0.003222756827022707,0.0,0.0,0.0,-0.00032835820895547494,0.00067036916468454,4.728419513170309e-05
ALA1044,L ALA 174,0.0,0.0,0.0,-9.950248756219687e-05,0.00029933550162174145,2.1113498373972966e-05,0.18124875621890546,0.07572645069111532,0.005341331999951051,-0.18118407960199004,0.07573501162175196,0.005341935841440273,0.0,0.0,0.0,-3.482587064674687e-05,0.0006866032148586177,4.842925674349451e-05
PRO1045,L PRO 175,0.0,0.0,0.0,-0.00013432835820895367,0.000341004765934201,2.4052621663857615e-05,0.29887562189054706,0.06708641084553307,0.004731910577358547,-0.2988109452736319,0.06701862872827828,0.004727129595434619,0.0,0.0,0.0,-6.965174129351141e-05,0.0006426967268439167,4.533233186060277e-05
GLN1046,L GLN 176,0.0,0.0,0.0,-0.0002686567164179151,0.00044326096731097785,3.126521799740397e-05,0.3086368159203984,0.5264797506066274,0.03713501839287128,-0.308467661691542,0.5263354776412906,0.037124842162512564,0.0,0.0,0.0,-9.95024875614976e-05,0.0007854711494454973,5.540286316447953e-05
VAL1047,L VAL 177,0.0,0.0,0.0,-0.0003432835820895542,0.0004748051856891628,3.3490175611277865e-05,-0.47418407960198994,0.03629085030958334,0.002559759216164526,0.47408955223880556,0.036362354655855106,0.0025648027438802887,0.0,0.0,0.0,-0.000437810945273445,0.0007379972792352408,5.2054314542415084e-05
SER1048,L SER 178,0.0,0.0,0.0,-0.00018905472636815496,0.0003915520869641902,2.7617954792047617e-05,0.5935174129353233,0.13152610147203264,0.009277135904427134,-0.5932189054726366,0.13146379045120132,0.00927274082389083,0.0,0.0,0.0,0.00010945273631841413,0.0006896247440217702,4.864237897833637e-05
THR1049,L THR 179,0.0,0.0,0.0,-0.0002786069651741174,0.00044831364481864004,3.162160639024166e-05,0.2764875621890545,0.14591911851701803,0.010292341051592987,-0.27629353233830845,0.14586127263153756,0.010288260917421077,0.0,0.0,0.0,-8.457711442793451e-05,0.0007108336814336235,5.013834208038338e-05
ALA1050,L ALA 180,0.0,0.0,0.0,-0.0001741293532338205,0.0003792206766200672,2.6748164169689564e-05,-0.07212935323383086,0.11274721068167103,0.007952575075460237,0.07215920398009947,0.1127027726038725,0.007949440655125,0.0,0.0,0.0,-0.00014427860696518253,0.0007011572537721749,4.945581949756582e-05
VAL1051,L VAL 181,0.0,0.0,0.0,-0.00030348258706467193,0.00045976179312030824,3.242909651166973e-05,-0.40940796019900483,0.07501364875024008,0.005291054827553866,0.4093781094527362,0.07502614017699903,0.005291935904863891,0.0,0.0,0.0,-0.00033333333333334,0.0006413087778835955,4.5234433489182966e-05
VAL1052,L VAL 182,0.0,0.0,0.0,-0.00023880597014927052,0.000426353936032439,3.0072687958453808e-05,-0.35155721393034833,0.03958727319736828,0.002792270959356031,0.35145771144278587,0.0395768595730898,0.0027915364389330282,0.0,0.0,0.0,-0.00033830845771153035,0.0006946670517691103,4.899803594467599e-05
GLU1053,L GLU 183,0.0,0.0,0.0,-0.0001990049751243827,0.0003992517939848626,2.816105025109031e-05,64.16044278606968,0.4190149523644392,0.029555035962945658,-64.15814427860701,0.41877168653840097,0.029537877314557228,0.0,0.0,0.0,0.0020995024875638713,0.0007662337635080577,5.404596258132425e-05
PRO1054,L PRO 184,0.0,0.0,0.0,-0.00011940298507461813,0.0003242621042149081,2.2871685359706933e-05,-0.4624328358208954,0.041367383460238126,0.0029178302563220453,0.4622388059701492,0.041355426849661335,0.0029169869020369585,0.0,0.0,0.0,-0.0003134328358210223,0.0006884033417348899,4.85562279035113e-05
TYR1055,L TYR 185,0.0,0.0,0.0,-0.00033333333333335186,0.00047140452079105777,3.3250311203589606e-05,-0.8024378109452734,0.047829999154178175,0.003373668020992004,0.8021194029850739,0.04785608266878024,0.003375507810259079,0.0,0.0,0.0,-0.0006517412935322732,0.0007518530691223743,5.3031626607529835e-05
ASN1056,L ASN 186,0.0,0.0,0.0,-0.0001393034825870626,0.00034626293813542407,2.442350453481384e-05,-0.28185572139303494,0.08738446006184653,0.006163624579879422,0.28181592039800996,0.08738472688524898,0.006163643400151135,0.0,0.0,0.0,-0.00017910447761102798,0.0006369713740612953,4.492849661215619e-05
SER1057,L SER 187,0.0,0.0,0.0,-6.467661691543344e-05,0.00024595437003602574,1.7348283660617416e-05,-0.4963383084577117,0.048581008667055434,0.0034266401477296114,0.49621393034825895,0.04850531083375856,0.0034213008342450168,0.0,0.0,0.0,-0.00018905472636807652,0.0006795371573716664,4.7930855476511926e-05
ILE1058,L ILE 188,0.0,0.0,0.0,-0.0001542288557213871,0.0003611679883160366,2.5474825714718585e-05,-0.47408955223880583,0.036400917656939015,0.0025675227682551774,0.4739651741293533,0.0364204821972074,0.002568902744525637,0.0,0.0,0.0,-0.0002786069651742666,0.0006780055986439548,4.782282765310979e-05
LEU1059,L LEU 189,0.0,0.0,0.0,-0.00014925373134330692,0.00035633839959149817,2.5134172791393254e-05,-0.47557711442786016,0.04352531457196819,0.0030700389812204124,0.47546766169154236,0.04343383140424659,0.0030635862560926836,0.0,0.0,0.0,-0.0002587064676612698,0.0006785529807389832,4.786143700920257e-05
THR1060,L THR 190,0.0,0.0,0.0,-5.9701492537306855e-05,0.00023693295322963872,1.67119619812956e-05,-0.3131393034825869,0.05291474883518727,0.003732318610515821,0.3130547263681593,0.052980724834882954,0.003736972198729545,0.0,0.0,0.0,-0.00014427860696490636,0.0005851220070846076,4.1271324243951165e-05
THR1061,L THR 191,0.0,0.0,0.0,-5.970149253731349e-05,0.00023693295322966502,1.6711961981297453e-05,-0.3394029850746269,0.1226849372251342,0.008653528260363575,0.3393930348258703,0.12266607080448515,0.008652197525654399,0.0,0.0,0.0,-6.965174129366054e-05,0.0006503916754174046,4.5875091684659475e-05
HID1062,L HID 192,0.0,0.0,0.0,-8.457711442784917e-05,0.0002782513722210479,1.962633855027551e-05,-0.017134328358208852,0.0946781763674727,0.006678083661828401,0.0170696517412935,0.09465767137757507,0.0066766373513556495,0.0,0.0,0.0,-0.00014925373134304178,0.0006522917427880298,4.600911210363012e-05
THR1063,L THR 193,0.0,0.0,0.0,-7.960199004975629e-05,0.0002706760300246031,1.9092015109586413e-05,-0.2662935323383085,0.08564573804767883,0.006040984584890421,0.26629353233830866,0.08561721131637058,0.006038972464404116,0.0,0.0,0.0,-7.960199004976733e-05,0.0006643980111423379,4.6863022434442015e-05
THR1064,L THR 194,0.0,0.0,0.0,-3.482587064676675e-05,0.000183338564902374,1.2931705297169657e-05,-0.18191044776119397,0.05002339691687281,0.0035283783705670757,0.18180597014925376,0.05007792101627773,0.0035322242040144655,0.0,0.0,0.0,-0.00013930348258704714,0.0005468112105088406,3.856908900347438e-05
LEU1065,L LEU 195,0.0,0.0,0.0,-5.970149253730354e-05,0.00023693295322962555,1.6711961981294668e-05,-0.3426368159203979,0.03618488233039778,0.0025522848112105334,0.342636815920398,0.03615943740221574,0.0025504900643566297,0.0,0.0,0.0,-5.970149253718755e-05,0.0005871068371740106,4.141132336412962e-05
GLU1066,L GLU 196,0.0,0.0,0.0,-3.980099502487897e-05,0.00019549137019293685,1.3788898090377827e-05,54.24379601990053,0.6419177061534538,0.045277383977734655,-54.24326368159207,0.6418896970686153,0.045275408369215155,0.0,0.0,0.0,0.0004925373134327838,0.0006700367776756522,4.726075035975436e-05
HID1067,L HID 197,0.0,0.0,0.0,-6.467661691540029e-05,0.00024595437003589965,1.7348283660608522e-05,-0.43921890547263653,0.08867718772425535,0.0062548065587973425,0.4391293532338309,0.08865508762204881,0.006253247737777201,0.0,0.0,0.0,-0.00015422885572144896,0.0006395696060308673,4.511176176502832e-05
SER1068,L SER 198,0.0,0.0,0.0,-4.4776119402990085e-05,0.0002068120367246652,1.4587396341053003e-05,-0.1536766169154229,0.052765225814179896,0.0037217720697820724,0.15365174129353235,0.0527867022061777,0.0037232868976760838,0.0,0.0,0.0,-6.965174129358874e-05,0.0006579966414871929,4.6411504632267336e-05
ASP1069,L ASP 199,0.0,0.0,0.0,-2.4875621890548943e-05,0.00015574602828357796,1.0985477823721097e-05,51.113796019900484,0.26751491925626186,0.018869047547417122,-51.11344278606965,0.26753804390427616,0.018870678634326638,0.0,0.0,0.0,0.0003283582089543879,0.0006242542145818126,4.4031497343653415e-05
CYS1070,L CYS 200,0.0,0.0,0.0,-1.99004975124312e-05,0.00013965839649366705,9.850743768464988e-06,-0.19672636815920386,0.10110705498827383,0.007131541796835316,0.19679104477611933,0.10109207723164049,0.007130485347337644,0.0,0.0,0.0,4.4776119403022124e-05,0.0006009818455936922,4.238999100001198e-05
ALA1071,L ALA 201,0.0,0.0,0.0,-5.472636815921121e-05,0.00022744536220226807,1.6042758907674072e-05,-0.09681592039800996,0.07036175850541093,0.004962935788589304,0.09683084577114429,0.07034698113640739,0.004961893473345246,0.0,0.0,0.0,-3.980099502485688e-05,0.0006216716032500746,4.3849333985622605e-05
PHE1072,L PHE 202,0.0,0.0,0.0,-5.472636815920458e-05,0.00022744536220224053,1.604275890767213e-05,0.3425820895522388,0.03926240942229135,0.0027693568354058527,-0.34256218905472613,0.03929094642319064,0.002771369680253259,0.0,0.0,0.0,-3.482587064660547e-05,0.0006179577136411036,4.358737641027555e-05
MET1073,L MET 203,0.0,0.0,0.0,-5.970149253731127e-05,0.00023693295322965626,1.6711961981296836e-05,-0.3020149253731344,0.13007366751657817,0.009174689112146738,0.30206467661691555,0.13001351172039957,0.009170446049436431,0.0,0.0,0.0,-9.9502487562863e-06,0.0006066796490157032,4.279188306638594e-05
VAL1074,L VAL 204,0.0,0.0,0.0,-2.985074626865785e-05,0.00017017543658196733,1.2003249811991358e-05,0.15291542288557236,0.03853508850017965,0.0027180555730324804,-0.15288059701492535,0.03850199544666399,0.0027157213690112156,0.0,0.0,0.0,4.97512437832874e-06,0.0006026270220784953,4.250603280209894e-05
ASP1075,L ASP 205,0.0,0.0,0.0,-8.955223880596029e-05,0.00028553920104040125,2.014038236096139e-05,57.64055721393032,0.3122585641890938,0.0220250209265078,-57.639592039801,0.31216241903261815,0.022018239370047186,0.0,0.0,0.0,0.000875621890545223,0.0006978664973185817,4.9223707433825786e-05
ASN1076,L ASN 206,0.0,0.0,0.0,-6.467661691543123e-05,0.0002459543700360173,1.734828366061682e-05,-0.2430099502487562,0.22086539405043115,0.015578643738835335,0.2429452736318408,0.2208725167303885,0.015579146133943442,0.0,0.0,0.0,-0.000129353233830615,0.0006093664270285102,4.298139377559781e-05
GLU1077,L GLU 207,0.0,0.0,0.0,-0.000144278606965182,0.00035137201160219975,2.478387079190281e-05,59.80257711442789,0.6233069289135454,0.04396468096434562,-59.80159203980101,0.6232422388549954,0.04396011807942683,0.0,0.0,0.0,0.0008407960198995631,0.0006725072735781413,4.7435005705136087e-05
ALA1078,L ALA 208,0.0,0.0,0.0,-6.467661691543123e-05,0.0002459543700360173,1.734828366061682e-05,-0.10360696517412941,0.043347717680441454,0.0030575122623375628,0.10359203980099504,0.04332054234853883,0.003055595462215861,0.0,0.0,0.0,-7.960199004978224e-05,0.0005847411646598152,4.124446169048514e-05
ILE1079,L ILE 209,0.0,0.0,0.0,-6.965174129352908e-05,0.0002545591802082673,1.7955220173646022e-05,-0.22264179104477624,0.0353428276661463,0.0024928908546362266,0.22267661691542287,0.03530266998341261,0.0024900583500903017,0.0,0.0,0.0,-3.4825870646897106e-05,0.0006493633273238244,4.5802557602721144e-05
TYR1080,L TYR 210,0.0,0.0,0.0,-0.00013432835820894264,0.00034100476593417297,2.4052621663855636e-05,-0.27838308457711486,0.07449256206777126,0.005254300206857698,0.278363184079602,0.07438378653520121,0.005246627772356601,0.0,0.0,0.0,-0.0001542288557216743,0.0007061172138985349,4.9805668110561966e-05
ASP1081,L ASP 211,0.0,0.0,0.0,-4.975124378109899e-05,0.0002174305809294937,1.5336370701220653e-05,57.46016417910445,0.4662955822870279,0.032889954466038734,-57.45947761194028,0.4662266021208157,0.03288508898025684,0.0,0.0,0.0,0.0006368159203996366,0.0006406136757337325,4.518540476378499e-05
ILE1082,L ILE 212,0.0,0.0,0.0,-8.457711442784475e-05,0.0002782513722210334,1.9626338550274486e-05,-0.12991542288557206,0.030266113441126282,0.0021348070424777417,0.1298059701492538,0.03025081166098452,0.0021337277381239593,0.0,0.0,0.0,-0.00019402985074612578,0.0006206754298008751,4.3779069328119846e-05
CYS1083,L CYS 213,0.0,0.0,0.0,-3.482587064676896e-05,0.00018333856490238565,1.293170529717048e-05,-0.29248258706467656,0.06577476224609964,0.004639394018442803,0.29242288557213925,0.06584812371395717,0.004644568537415429,0.0,0.0,0.0,-9.452736318403605e-05,0.0005867694678960938,4.138752717001923e-05
ARG1084,L ARG 214,0.0,0.0,0.0,-8.457711442787569e-05,0.00027825137222113513,1.9626338550281662e-05,-58.381029850746245,0.6728470874524376,0.04745897432778037,58.3804975124378,0.672625635121327,0.04744335428469332,0.0,0.0,0.0,-0.000616915422885407,0.0007106247253692915,5.012360345599502e-05
ARG1085,L ARG 215,0.0,0.0,0.0,-8.457711442785635e-05,0.00027825137222107154,1.9626338550277176e-05,-53.966373134328364,0.396251095170006,0.02794939727573319,53.96606467661689,0.3961795798656422,0.02794435297509321,0.0,0.0,0.0,-0.00039303482587209923,0.0006227456807275816,4.39250935696078e-05
ASN1086,L ASN 216,0.0,0.0,0.0,-2.4875621890551152e-05,0.0001557460282835918,1.098547782372207e-05,0.030930348258705897,0.25095292045115386,0.017700854222713294,-0.0309601990049751,0.2510102739328828,0.017704899625402466,0.0,0.0,0.0,-5.472636816034905e-05,0.0005481675033174535,3.8664754522111946e-05
LEU1087,L LEU 217,0.0,0.0,0.0,-9.950248756218694e-05,0.00029933550162171153,2.1113498373970855e-05,-0.11574129353233875,0.04807583909610368,0.003391008233516013,0.11581592039800999,0.04804994235658633,0.003389181618347653,0.0,0.0,0.0,-2.487562189111234e-05,0.00069423934497583,4.896786783352467e-05
ASP1088,L ASP 218,0.0,0.0,0.0,-7.960199004975022e-05,0.00027067603002458245,1.9092015109584956e-05,54.18950248756219,0.3631025529018143,0.02561127937963595,-54.189233830845765,0.3630066814769251,0.025604517130712774,0.0,0.0,0.0,0.00018905472636630458,0.0006418874546722491,4.527525020277057e-05
ILE1089,L ILE 219,0.0,0.0,0.0,-9.950248756217257e-05,0.0002993355016216683,2.111349837396781e-05,0.07401492537313425,0.06541041327871992,0.004613694823764414,-0.07398009950248752,0.06537233277562779,0.004611008832173841,0.0,0.0,0.0,-6.467661691544007e-05,0.0006771288668996991,4.7760987763900306e-05
GLU1090,L GLU 220,0.0,0.0,0.0,-0.0001442786069651704,0.0003513720116021715,2.478387079190082e-05,57.92270149253728,0.7563164664757634,0.05334645038303463,-57.92222388059699,0.7562741050850773,0.05334346244091441,0.0,0.0,0.0,0.00033333333333478355,0.0006716233644052245,4.737265955914269e-05
ARG1091,L ARG 221,0.0,0.0,0.0,-0.00024875621890546677,0.00043229221883040706,3.049154213218134e-05,-60.50746268656721,0.5528620601543782,0.03899588303044433,60.50694029850746,0.5526993518632848,0.03898440647246567,0.0,0.0,0.0,-0.0007711442786112129,0.0008738108815946823,6.163386744223459e-05
PRO1092,L PRO 222,0.0,0.0,0.0,-0.00011442786069651586,0.0003183302143889786,2.2453282111459373e-05,0.5267761194029852,0.042653231251388465,0.0030085269665369807,-0.5267611940298511,0.0427092762194661,0.0030124800737894304,0.0,0.0,0.0,-9.950248756230348e-05,0.0007053807068075199,4.975371890579234e-05
THR1093,L THR 223,0.0,0.0,0.0,-0.00013432835820894319,0.0003410047659341743,2.4052621663855735e-05,-0.3699452736318407,0.06956254203075704,0.004906563404937395,0.3699203980099503,0.06961217106254107,0.004910063966936213,0.0,0.0,0.0,-0.00015920398009953356,0.000618558236325053,4.362973401451029e-05
TYR1094,L TYR 224,0.0,0.0,0.0,-0.00025870646766168074,0.00043792400168486516,3.08887774667673e-05,-0.5385273631840799,0.16382978819498062,0.011555662285037231,0.5384527363184083,0.16379318656509786,0.011553080605120124,0.0,0.0,0.0,-0.0003333333333333629,0.0006490201825416519,4.577835403595013e-05
THR1095,L THR 225,0.0,0.0,0.0,-7.960199004975463e-05,0.00027067603002459747,1.9092015109586013e-05,-0.2809950248756217,0.12863641915669577,0.009073313429192436,0.2808955223880596,0.1285434051006755,0.009066752723529723,0.0,0.0,0.0,-0.0001791044776120802,0.0007107988596892583,5.0135885943910926e-05
ASN1096,L ASN 226,0.0,0.0,0.0,-9.452736318408907e-05,0.0002925610035421021,2.0635662121961356e-05,0.15743781094527376,0.03733320935281602,0.0026332815542939995,-0.15740298507462683,0.037295802800211074,0.0026306430995055715,0.0,0.0,0.0,-5.9701492537103594e-05,0.0006436972732205355,4.5402904960623904e-05
LEU1097,L LEU 227,0.0,0.0,0.0,-7.960199004976015e-05,0.0002706760300246162,1.9092015109587338e-05,-0.47159203980099484,0.028784889905714338,0.002030329589796803,0.47159203980099507,0.02877175121500958,0.0020294028580081307,0.0,0.0,0.0,-7.960199004962675e-05,0.0005674695869693753,4.002621853019384e-05
ASN1098,L ASN 228,0.0,0.0,0.0,-6.467661691541356e-05,0.00024595437003595007,1.7348283660612076e-05,-0.4240796019900493,0.10091646529187265,0.007118098636156877,0.42400995024875593,0.10088750397451049,0.007116055862333788,0.0,0.0,0.0,-0.00013432835820892497,0.0006204361101742424,4.376218902317641e-05
ARG1099,L ARG 229,0.0,0.0,0.0,-0.00012437810945272482,0.00033001241695075563,2.3277281147511523e-05,-56.69556716417911,0.4006144120968138,0.02825716192222574,56.69484577114427,0.40054638192819164,0.028252363444107365,0.0,0.0,0.0,-0.0008457711442781205,0.0005910565018875807,4.168991123311244e-05
LEU1100,L LEU 230,0.0,0.0,0.0,-6.467661691541356e-05,0.00024595437003595007,1.7348283660612076e-05,-0.37610447761194055,0.022326701989817597,0.0015748041365099283,0.37605472636815906,0.02234781568120669,0.001576293381475517,0.0,0.0,0.0,-0.00011442786069671912,0.000600033826592808,4.2323122895409555e-05
ILE1101,L ILE 231,0.0,0.0,0.0,-0.00012437810945272593,0.00033001241695075856,2.327728114751173e-05,-0.43173631840796034,0.022945427890377023,0.0016184456966477038,0.4317363184079606,0.02290310814201961,0.0016154606917508898,0.0,0.0,0.0,-0.00012437810945247296,0.0006761411848194591,4.769132204138437e-05
GLY1102,L GLY 232,0.0,0.0,0.0,-4.975124378108905e-06,7.035888370014624e-05,4.962733015460314e-06,-0.3116666666666666,0.01815804944192983,0.0012807700566408872,0.3116368159203982,0.018182940936637436,0.001282525767307305,0.0,0.0,0.0,-3.48258706465436e-05,0.0005676004257492707,4.003544718617219e-05
GLN1103,L GLN 233,0.0,0.0,0.0,-3.980099502488891e-05,0.00019549137019298567,1.3788898090381269e-05,0.09183582089552297,0.05698719338062504,0.0040195667011110004,-0.0918258706467661,0.056916230032894935,0.004014561332490192,0.0,0.0,0.0,-2.985074626791549e-05,0.0006457703776959776,4.5549130475920894e-05
ILE1104,L ILE 234,0.0,0.0,0.0,-6.467661691542681e-05,0.0002459543700360005,1.7348283660615634e-05,-0.370587064676617,0.023476539190834405,0.001655907399378761,0.3706169154228855,0.023482342523391084,0.0016563167348963835,0.0,0.0,0.0,-3.4825870646640814e-05,0.0006259568552261159,4.415159235503762e-05
VAL1105,L VAL 235,0.0,0.0,0.0,-6.467661691541798e-05,0.0002459543700359669,1.7348283660613265e-05,-0.3535174129353234,0.0272814872676683,0.0019242877438352005,0.3534527363184079,0.027256091655143623,0.001922496475439568,0.0,0.0,0.0,-0.00012935323383067907,0.0007005215396153054,4.941097967821711e-05
SER1106,L SER 236,0.0,0.0,0.0,-1.9900497512440038e-05,0.00013965839649372904,9.85074376846936e-06,-0.2888009950248756,0.03234992443500012,0.0022817877373584278,0.28879104477611944,0.032415310543243266,0.0022863997178371636,0.0,0.0,0.0,-2.9850746268696237e-05,0.0006141810691348165,4.332099244575894e-05
SER1107,L SER 237,0.0,0.0,0.0,-9.95024875621781e-06,9.925341961819804e-05,7.000796438666977e-06,-0.3980597014925374,0.04482010940276758,0.003161366766954485,0.3980447761194029,0.044816186053841446,0.003161090035258032,0.0,0.0,0.0,-2.487562189061426e-05,0.0005412148757602257,3.817435398549311e-05
ILE1108,L ILE 238,0.0,0.0,0.0,-2.9850746268655637e-05,0.00017017543658195473,1.2003249811990469e-05,-0.37379601990049754,0.01753924339262162,0.0012371228432462545,0.37376616915422883,0.017468665614735677,0.0012321446706253655,0.0,0.0,0.0,-5.970149253736872e-05,0.0006120009677486863,4.316721995027553e-05
THR1109,L THR 239,0.0,0.0,0.0,-9.95024875621781e-06,9.925341961819804e-05,7.000796438666977e-06,-0.3477611940298505,0.0652889687418195,0.004605128786597144,0.3477711442786071,0.0652596601810734,0.004603061520114206,0.0,0.0,0.0,1.6294318023105532e-16,0.0005816428953504138,4.102592662307158e-05
ALA1110,L ALA 240,0.0,0.0,0.0,0.0,0.0,0.0,-0.24828358208955226,0.02328696556612954,0.001642535906871961,0.24828855721393023,0.023402519709727412,0.0016506864677300667,0.0,0.0,0.0,4.975124378141494e-06,0.0006269051555124208,4.4218480299983876e-05
SER1111,L SER 241,0.0,0.0,0.0,0.0,0.0,0.0,-0.28601492537313405,0.05326676295721289,0.0037571477722849293,0.28599502487562173,0.05321976379908361,0.003753832707271376,0.0,0.0,0.0,-1.9900497512395023e-05,0.0005897988442396356,4.160120290228952e-05
LEU1112,L LEU 242,0.0,0.0,0.0,-9.9502487562156e-06,9.9253419618176e-05,7.000796438665423e-06,-0.2775572139303482,0.04008024240250745,0.0028270423261158523,0.2775572139303483,0.04007180073478535,0.00282644689678402,0.0,0.0,0.0,-9.950248756181355e-06,0.0005370830536148142,3.788291772191577e-05
ARG1113,L ARG 243,0.0,0.0,0.0,-1.9900497512440038e-05,0.00013965839649372904,9.85074376846936e-06,-46.94335323383082,0.2030174357285337,0.0143197458233976,46.94319402985075,0.20295924440816596,0.014315641324127357,0.0,0.0,0.0,-0.00017910447761420952,0.0005966416743676552,4.20838589253759e-05
PHE1114,L PHE 244,0.0,0.0,0.0,-1.4925373134328925e-05,0.00012125430454680997,8.55261921160757e-06,-0.08146268656716416,0.035116010306511555,0.002476892391614328,0.08141293532338316,0.035141697983378774,0.002478704260640316,0.0,0.0,0.0,-6.467661691548425e-05,0.0005823233786431017,4.107392421378783e-05
ASP1115,L ASP 245,0.0,0.0,0.0,-1.4925373134327818e-05,0.000121254304546801,8.552619211606938e-06,44.33099502487562,0.17690375992350932,0.01247782914909493,-44.330935323383095,0.17686617139253433,0.012475177858541952,0.0,0.0,0.0,4.477611940277467e-05,0.000566902269983354,3.998620307530462e-05
GLY1116,L GLY 246,0.0,0.0,0.0,0.0,0.0,0.0,0.04719900497512436,0.04473381971032206,0.0031552803613284614,-0.04719402985074626,0.044749909410165475,0.0031564152412529647,0.0,0.0,0.0,4.975124378095649e-06,0.0005773288330499214,4.0721636130052265e-05
ALA1117,L ALA 247,0.0,0.0,0.0,0.0,0.0,0.0,0.01047761194029851,0.030845155667106258,0.0021756495320269394,-0.010447761194029867,0.030912949635820114,0.002180431349888337,0.0,0.0,0.0,2.9850746268445745e-05,0.000606026515036466,4.2745814547503616e-05
LEU1118,L LEU 248,0.0,0.0,0.0,-4.975124378108905e-06,7.035888370014624e-05,4.962733015460314e-06,0.043378109452736166,0.0423916390706056,0.002990075676751172,-0.043353233830845765,0.04240083076711286,0.002990724009034542,0.0,0.0,0.0,1.9900497512305264e-05,0.0005813023549841415,4.100190675763428e-05
ASN1119,L ASN 249,0.0,0.0,0.0,-4.975124378108905e-06,7.035888370014624e-05,4.962733015460314e-06,0.03431343283582121,0.1469420174294112,0.010364490777925292,-0.03432835820895518,0.1469618072082047,0.010365886641296373,0.0,0.0,0.0,-1.990049751225003e-05,0.000508242499069124,3.5848661851142434e-05
VAL1120,L VAL 250,0.0,0.0,0.0,-3.4825870646760124e-05,0.0001833385649023391,1.2931705297167197e-05,0.0993532338308459,0.03850010792761329,0.0027155882336824897,-0.09942786069651748,0.03850290445722614,0.0027157854856726944,0.0,0.0,0.0,-0.00010945273631826113,0.0005968075925225637,4.20955618896915e-05
ASP1121,L ASP 251,0.0,0.0,0.0,-1.9900497512428992e-05,0.00013965839649365155,9.850743768463895e-06,46.40945771144273,0.23258112468771605,0.016405007662994252,-46.40931840796016,0.23253936298624261,0.01640206201968974,0.0,0.0,0.0,0.00011940298507251037,0.0005331513761028701,3.760559857231381e-05
LEU1122,L LEU 252,0.0,0.0,0.0,-2.9850746268660058e-05,0.00017017543658197993,1.2003249811992248e-05,0.06614427860696521,0.040299057179470354,0.0028424763304774384,-0.06616417910447757,0.0403288461438126,0.0028445774820174156,0.0,0.0,0.0,-4.97512437810537e-05,0.0005795112349676189,4.08755708925212e-05
THR1123,L THR 253,0.0,0.0,0.0,-9.95024875621781e-06,9.925341961819804e-05,7.000796438666977e-06,0.15795522388059688,0.09213127658104113,0.006498439201989331,-0.1579054726368159,0.09209823881020103,0.00649610889730735,0.0,0.0,0.0,3.980099502470774e-05,0.0005628710696016055,3.970186412371323e-05
GLU1124,L GLU 254,0.0,0.0,0.0,-2.9850746268658954e-05,0.00017017543658197365,1.2003249811991804e-05,46.076542288557214,0.16629165607050814,0.011729309056319878,-46.07639303482586,0.16630054239493441,0.011729935849317395,0.0,0.0,0.0,0.00011940298507632821,0.0005779287444175203,4.0763950615356224e-05
PHE1125,L PHE 255,0.0,0.0,0.0,-2.4875621890548943e-05,0.00015574602828357796,1.0985477823721097e-05,-0.0921890547263682,0.04812343250250203,0.0033943652135706975,0.09219900497512434,0.04804227200609316,0.0033886405935384073,0.0,0.0,0.0,-1.4925373134284736e-05,0.000568471914709549,4.0096917277912335e-05
GLN1126,L GLN 256,0.0,0.0,0.0,-1.4925373134333343e-05,0.00012125430454684587,8.552619211610103e-06,-0.24899999999999983,0.1256874034383895,0.008865305898391894,0.2490248756218906,0.12568045391241733,0.008864815716624218,0.0,0.0,0.0,9.95024875654922e-06,0.0005641887563122678,3.979480657815731e-05
THR1127,L THR 257,0.0,0.0,0.0,-1.4925373134327801e-05,0.00012125430454680085,8.552619211606928e-06,0.04937810945273641,0.03531361016792946,0.002490830011208866,-0.04940796019900501,0.035324406123507804,0.002491591499202485,0.0,0.0,0.0,-4.4776119402863044e-05,0.0005580572864427446,3.936232603903359e-05
ASN1128,L ASN 258,0.0,0.0,0.0,-9.9502487562156e-06,9.9253419618176e-05,7.000796438665423e-06,-0.26150746268656705,0.0428492810859408,0.00302235525566611,0.2614776119402983,0.042857286559145634,0.0030229199182089,0.0,0.0,0.0,-3.980099502474751e-05,0.0006374763366591549,4.496411392761347e-05
LEU1129,L LEU 259,0.0,0.0,0.0,-3.482587064677117e-05,0.00018333856490239728,1.29317052971713e-05,0.08821393034825863,0.03990397684610461,0.00281460951237229,-0.08812935323383085,0.03994801577373155,0.0028177157788251677,0.0,0.0,0.0,4.975124378099405e-05,0.0006128900933106867,4.322993403198601e-05
VAL1130,L VAL 260,0.0,0.0,0.0,-1.4925373134326714e-05,0.00012125430454679203,8.552619211606305e-06,-0.15484079601990047,0.031111651404219714,0.0021944466920087377,0.1548805970149254,0.031164874851653125,0.0021982007845395414,0.0,0.0,0.0,2.4875621890610807e-05,0.0005768141267073284,4.068533154383201e-05
PRO1131,L PRO 261,0.0,0.0,0.0,-9.95024875621781e-06,9.925341961819804e-05,7.000796438666977e-06,-0.19393034825870634,0.02164032361926338,0.0015263907390608699,0.193915422885572,0.021611628778347283,0.001524366761037077,0.0,0.0,0.0,-2.4875621890714647e-05,0.0005319429414773716,3.75203621657991e-05
TYR1132,L TYR 262,0.0,0.0,0.0,-2.4875621890548943e-05,0.00015574602828357794,1.0985477823721095e-05,0.09364179104477613,0.03952014468088553,0.002787536078876011,-0.09357711442786067,0.03949009918906287,0.0027854168332826683,0.0,0.0,0.0,3.9800995025074507e-05,0.0005887907839483108,4.153009981158882e-05
PRO1133,L PRO 263,0.0,0.0,0.0,-2.9850746268656192e-05,0.0001701754365819579,1.2003249811990692e-05,0.20126368159203994,0.03314291568461766,0.002337721027491624,-0.2012885572139303,0.03319018494261988,0.0023410551438812995,0.0,0.0,0.0,-5.4726368159624366e-05,0.0006245317049588852,4.405107000574453e-05
ARG1134,L ARG 264,0.0,0.0,0.0,-4.975124378109126e-05,0.00021743058092945993,1.533637070121827e-05,-54.002164179104476,0.3158591976615886,0.02227899002992159,54.00148756218905,0.31585019292684846,0.0222783548849045,0.0,0.0,0.0,-0.0007263681591993885,0.0005899247306568136,4.161008224553479e-05
GLY1135,L GLY 265,0.0,0.0,0.0,-9.950248756220019e-06,9.925341961822007e-05,7.000796438668532e-06,0.1807412935323383,0.06906174853538402,0.004871240155296209,-0.1807164179104478,0.06903127980233845,0.0048690910565687626,0.0,0.0,0.0,1.492537313434439e-05,0.0005941473420646696,4.1907922289935365e-05
HIE1136,L HIE 266,0.0,0.0,0.0,-9.950248756222228e-06,9.925341961824212e-05,7.000796438670087e-06,-0.17930348258706463,0.12256399460665945,0.008644997625792412,0.1793084577114427,0.12251451077873475,0.008641507305684153,0.0,0.0,0.0,-4.975124378035995e-06,0.0005943139565777977,4.191967437157269e-05
PHE1137,L PHE 267,0.0,0.0,0.0,-6.965174129352467e-05,0.0002545591802082512,1.7955220173644887e-05,-0.05168159203980097,0.07330993368954108,0.005170884032680236,0.051681592039800994,0.07334338313850622,0.00517324337489828,0.0,0.0,0.0,-6.965174129338769e-05,0.0006270235922059887,4.4226834180240366e-05
PRO1138,L PRO 268,0.0,0.0,0.0,-3.482587064676454e-05,0.00018333856490236237,1.2931705297168837e-05,0.4269950248756219,0.03862969979939702,0.002724728939543846,-0.42693532338308454,0.03858725069809919,0.0027217348107940902,0.0,0.0,0.0,2.487562189080744e-05,0.0006343234806173663,4.474172860896259e-05
LEU1139,L LEU 269,0.0,0.0,0.0,-5.970149253729802e-05,0.00023693295322960362,1.6711961981293123e-05,-0.26887064676616956,0.03233874167333175,0.00228099896616683,0.2688407960199005,0.032350606157680005,0.0022818358223687762,0.0,0.0,0.0,-8.955223880625634e-05,0.0006555847327370755,4.624138170599271e-05
ALA1140,L ALA 270,0.0,0.0,0.0,-1.4925373134324505e-05,0.00012125430454677407,8.55261921160504e-06,0.220228855721393,0.029102962923549164,0.0020527647306620737,-0.2202636815920397,0.029100873187531247,0.0020526173320482197,0.0,0.0,0.0,-4.975124378105701e-05,0.00058803360466032,4.1476692502468496e-05
THR1141,L THR 271,0.0,0.0,0.0,-3.4825870646760124e-05,0.0001833385649023391,1.2931705297167197e-05,0.015671641791044664,0.05772788837563281,0.004071811297852714,-0.015661691542288546,0.05771585032062864,0.004070962198920648,0.0,0.0,0.0,-2.487562189056662e-05,0.0006103405047954066,4.305009992383638e-05
TYR1142,L TYR 272,0.0,0.0,0.0,-2.4875621890551152e-05,0.0001557460282835918,1.098547782372207e-05,0.11303980099502493,0.05099632615740505,0.0035970035080020806,-0.11310447761194029,0.0509517773173006,0.003593861275096155,0.0,0.0,0.0,-8.955223880587854e-05,0.0006164739232258562,4.3482717903850775e-05
ALA1143,L ALA 273,0.0,0.0,0.0,-1.4925373134324505e-05,0.00012125430454677407,8.55261921160504e-06,-0.06331840796019894,0.03217811297573778,0.0022696690914039315,0.06331343283582092,0.03219369655951119,0.0022707682726533255,0.0,0.0,0.0,-1.9900497512550508e-05,0.0005726798225482506,4.039372021250886e-05
PRO1144,L PRO 274,0.0,0.0,0.0,-1.9900497512440038e-05,0.00013965839649372904,9.85074376846936e-06,0.1548159203980099,0.03549789350170483,0.0025038283553642927,-0.15480597014925362,0.03548171926736765,0.002502687512836333,0.0,0.0,0.0,-9.95024875614269e-06,0.0006066796490158843,4.2791883066398716e-05
VAL1145,L VAL 275,0.0,0.0,0.0,-3.482587064676841e-05,0.00018333856490238275,1.2931705297170275e-05,0.008681592039801036,0.09539907333661743,0.0067289318134956,-0.00865174129353233,0.0953529610111024,0.006725679300831693,0.0,0.0,0.0,-4.975124378064717e-06,0.0005508700710711875,3.885537895377765e-05
ILE1146,L ILE 276,0.0,0.0,0.0,-3.482587064676454e-05,0.00018333856490236237,1.2931705297168837e-05,-0.008830845771144333,0.056005785449025534,0.003950343522918743,0.008895522388059709,0.05599719280322485,0.00394973744441433,0.0,0.0,0.0,2.9850746268472257e-05,0.0006457703776948705,4.5549130475842804e-05
SER1147,L SER 277,0.0,0.0,0.0,-3.980099502487455e-05,0.00019549137019291514,1.3788898090376295e-05,-0.46059203980099533,0.073489923743727,0.005183579552242054,0.4605373134328358,0.07349606447477267,0.005184012686014177,0.0,0.0,0.0,-9.452736318407541e-05,0.0005518128427557284,3.892187694122231e-05
ALA1148,L ALA 278,0.0,0.0,0.0,-2.9850746268653428e-05,0.00017017543658194212,1.200324981198958e-05,-0.2350646766169153,0.05288268059097937,0.0037300566909697886,0.23507462686567168,0.052861024991663036,0.003728529222766132,0.0,0.0,0.0,-1.9900497512438106e-05,0.0005550330455401085,3.9149012532836125e-05
GLU1149,L GLU 279,0.0,0.0,0.0,-3.482587064676564e-05,0.00018333856490236814,1.2931705297169245e-05,53.16629850746268,0.6224839748569578,0.043906634260758914,-53.16594029850745,0.6224306362436832,0.04390287204505599,0.0,0.0,0.0,0.00032338308457964836,0.0006386401111405679,4.504620025044475e-05
LYS1150,L LYS 280,0.0,0.0,0.0,-4.975124378109789e-05,0.0002174305809294889,1.5336370701220314e-05,-52.71961194029854,0.42521930970650346,0.02999265758799017,52.71945771144279,0.4251976531349274,0.0299911300512086,0.0,0.0,0.0,-0.0002039800995018354,0.0006174768749873962,4.3553460666642766e-05
ALA1151,L ALA 281,0.0,0.0,0.0,-1.990049751243838e-05,0.0001396583964937174,9.85074376846854e-06,-0.20788557213930337,0.03487977704291178,0.0024602297819343207,0.20793034825870627,0.03493469564172954,0.002464103441224841,0.0,0.0,0.0,2.487562189053403e-05,0.0005681234795471494,4.0072340556491385e-05
TYR1152,L TYR 282,0.0,0.0,0.0,-2.9850746268657297e-05,0.0001701754365819642,1.2003249811991136e-05,0.1438955223880596,0.05916697032940722,0.004173316312548315,-0.14390049751243777,0.05913749936037425,0.0041712375906680635,0.0,0.0,0.0,-3.482587064685292e-05,0.0006179577136407892,4.358737641025338e-05
HIE1153,L HIE 283,0.0,0.0,0.0,-2.9850746268655637e-05,0.00017017543658195473,1.2003249811990469e-05,0.1868059701492537,0.05801241215772128,0.004091880058083075,-0.18679104477611957,0.05800700008712261,0.004091498320056126,0.0,0.0,0.0,-1.4925373134876855e-05,0.0006577332697468216,4.6392927822026144e-05
GLU1154,L GLU 284,0.0,0.0,0.0,-2.4875621890546734e-05,0.0001557460282835641,1.098547782372012e-05,48.91954726368158,0.26569478806301255,0.018740665391672535,-48.91937313432836,0.2655958945064665,0.01873368997801789,0.0,0.0,0.0,0.00014925373134300643,0.0006129708589558484,4.3235630801358686e-05
GLN1155,L GLN 285,0.0,0.0,0.0,-9.950248756220019e-06,9.925341961822007e-05,7.000796438668532e-06,0.24705970149253723,0.07194460568019073,0.005074581220119814,-0.247089552238806,0.07196725305814342,0.005076178642994775,0.0,0.0,0.0,-3.980099502488891e-05,0.0005802795347990412,4.092976258429706e-05
LEU1156,L LEU 286,0.0,0.0,0.0,-1.990049751243838e-05,0.0001396583964937174,9.85074376846854e-06,-0.011417910447760972,0.030399732874120063,0.002144231830603309,0.011358208955223872,0.03039934937730251,0.0021442047808234136,0.0,0.0,0.0,-7.960199004956131e-05,0.0006015170215051147,4.2427739398295485e-05
SER1157,L SER 287,0.0,0.0,0.0,-9.950248756218914e-06,9.925341961820907e-05,7.000796438667756e-06,0.42679601990049737,0.057474832771131676,0.0040539621317323814,-0.4267810945273632,0.05744668166763957,0.004051976505989408,0.0,0.0,0.0,4.97512437819949e-06,0.0006347915585167558,4.4774744278384057e-05
VAL1158,L VAL 288,0.0,0.0,0.0,-1.990049751243562e-05,0.00013965839649369806,9.850743768467175e-06,0.26393532338308456,0.023666438146608407,0.001669301838969893,-0.26387562189054753,0.023679860089680687,0.0016702485498401266,0.0,0.0,0.0,3.9800995024877866e-05,0.0005802795347990036,4.092976258429441e-05
ALA1159,L ALA 289,0.0,0.0,0.0,-4.975124378111114e-06,7.035888370017748e-05,4.962733015462517e-06,0.20149253731343292,0.023772369806117556,0.0016767736821314335,-0.20145771144278612,0.02371387176665762,0.0016726475485644944,0.0,0.0,0.0,2.985074626861366e-05,0.0006060265150365033,4.2745814547506246e-05
GLU1160,L GLU 290,0.0,0.0,0.0,-1.4925373134326714e-05,0.00012125430454679203,8.552619211606305e-06,47.71754726368162,0.24970129219962595,0.017612571172723294,-47.71735820895523,0.2496854160890326,0.017611451358222906,0.0,0.0,0.0,0.00017412935323232916,0.0006185582363262904,4.362973401459757e-05
ILE1161,L ILE 291,0.0,0.0,0.0,-1.4925373134324505e-05,0.00012125430454677407,8.55261921160504e-06,0.23562189054726368,0.016922601637369097,0.001193628287383983,-0.23560199004975124,0.016846122308582803,0.0011882338514576608,0.0,0.0,0.0,4.975124378115533e-06,0.0005508700710714758,3.885537895379799e-05
THR1162,L THR 292,0.0,0.0,0.0,-4.975124378111114e-06,7.035888370017748e-05,4.962733015462517e-06,0.2534726368159207,0.04169339040537479,0.0029408250132712055,-0.2534328358208953,0.0417602338447016,0.0029455397859590128,0.0,0.0,0.0,3.482587064703851e-05,0.0005497906381507434,3.8779241625972786e-05
ASN1163,L ASN 293,0.0,0.0,0.0,-4.975124378108905e-06,7.035888370014624e-05,4.962733015460314e-06,0.29419900497512474,0.10883009807845553,0.007676283255309987,-0.29421393034825855,0.10886291075606876,0.007678597683139894,0.0,0.0,0.0,-1.990049751143697e-05,0.0005897988442404588,4.160120290234759e-05
ALA1164,L ALA 294,0.0,0.0,0.0,-9.950248756220019e-06,9.925341961822007e-05,7.000796438668532e-06,0.2522587064676617,0.015346827384334218,0.001082481741287882,-0.2522487562189054,0.01532330878059394,0.0010808228668839498,0.0,0.0,0.0,-2.2646340303299212e-17,0.0005553896933170339,3.917416852742213e-05
CYS1165,L CYS 295,0.0,0.0,0.0,-2.4875621890546734e-05,0.0001557460282835641,1.098547782372012e-05,0.32549751243781094,0.06390198685612389,0.004507298627362075,-0.3255621890547262,0.06388132158111155,0.0045058410112490295,0.0,0.0,0.0,-8.955223880581446e-05,0.0006402271817769646,4.5158143581988784e-05
PHE1166,L PHE 296,0.0,0.0,0.0,-3.9800995024880075e-05,0.00019549137019294228,1.378889809037821e-05,0.1306069651741293,0.042687220071779185,0.0030109243530820604,-0.13062189054726367,0.04259804398854141,0.00300463435714694,0.0,0.0,0.0,-5.4726368159262026e-05,0.0006324477047588146,4.46094215811463e-05
GLU1167,L GLU 297,0.0,0.0,0.0,-3.980099502487289e-05,0.00019549137019290704,1.3788898090375724e-05,50.54945273631841,0.27793368514450595,0.019603930631610127,-50.54919900497511,0.27788474327778767,0.019600478538497963,0.0,0.0,0.0,0.00021393034825909166,0.0005721609340476545,4.035712063960737e-05
PRO1168,L PRO 298,0.0,0.0,0.0,-2.4875621890544525e-05,0.0001557460282835503,1.0985477823719143e-05,0.21721890547263684,0.033426712599654206,0.002357738518473146,-0.21722885572139294,0.03336541784012083,0.002353415119481949,0.0,0.0,0.0,-3.4825870646693846e-05,0.0006016404560331545,4.2436445798615327e-05
ALA1169,L ALA 299,0.0,0.0,0.0,-1.990049751243783e-05,0.00013965839649371356,9.85074376846827e-06,0.2573333333333332,0.033825912721995754,0.002385895924087529,-0.2573781094527365,0.03382169103527295,0.002385598149265383,0.0,0.0,0.0,-6.467661691535169e-05,0.0006155497643072603,4.3417532759691954e-05
ASN1170,L ASN 300,0.0,0.0,0.0,-1.4925373134328925e-05,0.00012125430454680997,8.55261921160757e-06,0.47243283582089535,0.06298097885813096,0.004442335732006574,-0.47239800995024894,0.06301086375589122,0.004444443650168132,0.0,0.0,0.0,1.9900497511967227e-05,0.0005813023549835489,4.1001906757592476e-05
GLN1171,L GLN 301,0.0,0.0,0.0,-4.47761194029691e-05,0.00020681203672456828,1.4587396341046165e-05,-0.07529353233830825,0.0917178151716502,0.00646927588274527,0.07525373134328363,0.0916828314928956,0.006466808324301654,0.0,0.0,0.0,-8.457711442752219e-05,0.0006600248339024087,4.655456229508635e-05
MET1172,L MET 302,0.0,0.0,0.0,-4.4776119402982354e-05,0.00020681203672462948,1.4587396341050482e-05,0.34761194029850756,0.13014992753944868,0.009180068079426437,-0.3476119402985073,0.1302004144276463,0.00918362914995129,0.0,0.0,0.0,-4.4776119403083984e-05,0.0006410385499440851,4.521537307994135e-05
VAL1173,L VAL 303,0.0,0.0,0.0,-4.4776119402980145e-05,0.0002068120367246193,1.4587396341049764e-05,-0.3240447761194028,0.027404887262046748,0.0019329917083383819,0.32404975124378094,0.027412774602015792,0.001933548038405177,0.0,0.0,0.0,-3.9800995024853566e-05,0.0006452335457463381,4.551126526970779e-05
LYS1174,L LYS 304,0.0,0.0,0.0,-6.965174129352357e-05,0.0002545591802082472,1.7955220173644602e-05,-56.189855721393,0.8078612905439239,0.05698214195070259,56.18912437810943,0.8077944664059679,0.05697742853942852,0.0,0.0,0.0,-0.0008009950248749217,0.0006466130702860202,4.56085694283112e-05
CYS1175,L CYS 305,0.0,0.0,0.0,-3.482587064676233e-05,0.00018333856490235077,1.2931705297168019e-05,-0.2518656716417909,0.11949277904731095,0.008428370782778095,0.25180597014925366,0.11950660242873143,0.008429345808926222,0.0,0.0,0.0,-9.452736318401396e-05,0.0006116773289275738,4.3144392227916195e-05
ASP1176,L ASP 306,0.0,0.0,0.0,-4.477611940298456e-05,0.0002068120367246397,1.4587396341051204e-05,52.552666666666674,0.31637177156724533,0.022315144205637443,-52.55224378109452,0.3162544873519465,0.022306871614930397,0.0,0.0,0.0,0.0003781094527383359,0.0005954373850908043,4.199891490921067e-05
PRO1177,L PRO 307,0.0,0.0,0.0,-1.4925373134333343e-05,0.00012125430454684587,8.552619211610103e-06,0.0013781094527363028,0.04620079814959544,0.0032587530423985184,-0.0013582089552239011,0.04621043198946372,0.003259432561070016,0.0,0.0,0.0,4.975124378345311e-06,0.0006026270220787649,4.250603280211795e-05
ARG1178,L ARG 308,0.0,0.0,0.0,-4.477611940298456e-05,0.0002068120367246397,1.4587396341051204e-05,-52.04457213930347,0.4224821183431234,0.029799590995197554,52.04421890547263,0.4225010840364417,0.029800928732060937,0.0,0.0,0.0,-0.00039800995025178785,0.0006393373589906437,4.509538032186653e-05
HIE1179,L HIE 309,0.0,0.0,0.0,-3.980099502488284e-05,0.00019549137019295585,1.3788898090379167e-05,-0.18300000000000008,0.10227978406731057,0.007214259728284162,0.18297512437810948,0.10224871821313115,0.0072120685118793266,0.0,0.0,0.0,-6.467661691544007e-05,0.0006235797952909738,4.398392747464905e-05
GLY1180,L GLY 310,0.0,0.0,0.0,-2.4875621890547287e-05,0.00015574602828356758,1.0985477823720363e-05,-0.0224776119402985,0.04363383080039007,0.003077693125817101,0.02249253731343283,0.043637712409202986,0.0030779669133929677,0.0,0.0,0.0,-9.950248756208835e-06,0.0005984228837315525,4.220949574695103e-05
LYS1181,L LYS 311,0.0,0.0,0.0,-3.980099502488449e-05,0.00019549137019296399,1.378889809037974e-05,-48.312437810945255,0.463738590118192,0.032709598144431425,48.31222885572137,0.4636513823375591,0.0327034469818576,0.0,0.0,0.0,-0.0002487562189042566,0.0004965662644574643,3.5025083761835376e-05
TYR1182,L TYR 312,0.0,0.0,0.0,-2.985074626865785e-05,0.00017017543658196733,1.2003249811991358e-05,-0.17314925373134327,0.05746188537271766,0.0040530488926615715,0.1731194029850746,0.057467496083536136,0.004053444641689338,0.0,0.0,0.0,-5.970149253733116e-05,0.00062007695754745,4.37368563501032e-05
MET1183,L MET 313,0.0,0.0,0.0,-1.990049751243562e-05,0.00013965839649369806,9.850743768467175e-06,-0.341592039800995,0.05076952837344579,0.00358100642574187,0.34156218905472635,0.050780449906637,0.003581776771297357,0.0,0.0,0.0,-4.975124378107137e-05,0.0005795112349675565,4.08755708925168e-05
ALA1184,L ALA 314,0.0,0.0,0.0,-9.95024875621781e-06,9.925341961819804e-05,7.000796438666977e-06,0.23406467661691527,0.02109563148335625,0.001487971118055395,-0.23401990049751226,0.021141070871696796,0.0014911761653907249,0.0,0.0,0.0,3.482587064678885e-05,0.0005933135676684402,4.1849112378435806e-05
CYS1185,L CYS 315,0.0,0.0,0.0,-9.950248756222228e-06,9.925341961824211e-05,7.000796438670086e-06,-0.17340796019900495,0.09384910475864144,0.006619605459376205,0.17343283582089555,0.09382722937164938,0.006618062488545199,0.0,0.0,0.0,1.4925373134161009e-05,0.000577157315270328,4.070953819866447e-05
CYS1186,L CYS 316,0.0,0.0,0.0,-1.990049751243562e-05,0.00013965839649369806,9.850743768467175e-06,0.19652736318407957,0.07817094736825338,0.005513753501371075,-0.19651243781094524,0.0781470173004867,0.005512065604532433,0.0,0.0,0.0,-4.97512437808902e-06,0.0005508700710711874,3.8855378953777646e-05
LEU1187,L LEU 317,0.0,0.0,0.0,-2.4875621890546734e-05,0.0001557460282835641,1.098547782372012e-05,-0.11169651741293544,0.0402279875571284,0.002837463465823476,0.11168656716417905,0.040310440466505754,0.002843279245637886,0.0,0.0,0.0,-3.482587064698659e-05,0.0006569801972884313,4.6339810186331196e-05
LEU1188,L LEU 318,0.0,0.0,0.0,-3.4825870646760124e-05,0.0001833385649023391,1.2931705297167197e-05,0.14258208955223925,0.024523812726789745,0.0017297763790978442,-0.14260696517412932,0.024479654487444647,0.0017266616970452342,0.0,0.0,0.0,-5.970149253682521e-05,0.000612000967748797,4.316721995028334e-05
TYR1189,L TYR 319,0.0,0.0,0.0,-1.990049751243562e-05,0.00013965839649369806,9.850743768467175e-06,-0.01798507462686569,0.050104614698140974,0.003534107031161802,0.017995024875621844,0.05005544165153002,0.003530638631877257,0.0,0.0,0.0,-9.950248756239904e-06,0.000590050590218555,4.16189596945436e-05
ARG1190,L ARG 320,0.0,0.0,0.0,-3.980099502488449e-05,0.00019549137019296399,1.378889809037974e-05,-48.49090547263684,0.209756637044815,0.014795092433680351,48.490711442786086,0.20975336456577562,0.01479486161080601,0.0,0.0,0.0,-0.00023383084576872575,0.00057306868059702,4.042114814449794e-05
GLY1191,L GLY 321,0.0,0.0,0.0,-2.4875621890551152e-05,0.0001557460282835918,1.098547782372207e-05,-0.1283880597014923,0.02707826608638777,0.0019099536269086175,0.1283432835820896,0.02711843505009708,0.0019127869271532121,0.0,0.0,0.0,-6.965174129344734e-05,0.0006190382350286839,4.3663590512632674e-05
ASP1192,L ASP 322,0.0,0.0,0.0,0.0,0.0,0.0,44.9301592039801,0.21489010156097427,0.015157179102744212,-44.93007462686566,0.21487536455242176,0.015156139634306873,0.0,0.0,0.0,8.457711442918364e-05,0.0006447730483291549,4.547878428627535e-05
VAL1193,L VAL 323,0.0,0.0,0.0,-9.9502487562156e-06,9.9253419618176e-05,7.000796438665423e-06,-0.014999999999999843,0.029085223890426188,0.0020515135157377876,0.015044776119403018,0.02907364101835726,0.0020506965229345007,0.0,0.0,0.0,3.482587064694792e-05,0.0005587664937652506,3.941234966660003e-05
VAL1194,L VAL 324,0.0,0.0,0.0,-1.990049751243783e-05,0.00013965839649371356,9.85074376846827e-06,0.17272139303482587,0.025307698277189747,0.0017850674027287989,-0.1726666666666666,0.02522640434056306,0.0017793333705492468,0.0,0.0,0.0,3.482587064660989e-05,0.0005933135676686145,4.1849112378448105e-05
PRO1195,L PRO 325,0.0,0.0,0.0,-2.4875621890551152e-05,0.0001557460282835918,1.098547782372207e-05,0.10359203980099502,0.02689490762278649,0.0018970205180654446,-0.1035671641791045,0.02688350983248564,0.0018962165799235266,0.0,0.0,0.0,6.186317351145151e-17,0.0005901344816799814,4.162487694199611e-05
LYS1196,L LYS 326,0.0,0.0,0.0,-1.4925373134330029e-05,0.00012125430454681894,8.552619211608204e-06,-42.30025373134327,0.3697752716750425,0.026081936672891333,42.300203980099525,0.3697920663304642,0.026083121276548486,0.0,0.0,0.0,-6.467661691329253e-05,0.0005737161916471043,4.046682005253764e-05
ASP1197,L ASP 327,0.0,0.0,0.0,-9.950248756222228e-06,9.925341961824211e-05,7.000796438670086e-06,43.60211940298507,0.23203020405397276,0.016366148717624564,-43.60203980099501,0.23201479282348073,0.01636506169323831,0.0,0.0,0.0,6.965174129453657e-05,0.0005510048515007842,3.886488563228961e-05
VAL1198,L VAL 328,0.0,0.0,0.0,-9.950248756220019e-06,9.925341961822007e-05,7.000796438668532e-06,0.06792039800995028,0.02077631716800328,0.0014654484228138842,-0.06792537313432837,0.020773581648635138,0.0014652554741545426,0.0,0.0,0.0,-1.4925373134252424e-05,0.0005684719147099536,4.009691727794088e-05
ASN1199,L ASN 329,0.0,0.0,0.0,-1.4925373134333343e-05,0.00012125430454684587,8.552619211610103e-06,-0.02833830845771115,0.06377802749512192,0.004498555208179338,0.02836318407960202,0.0638017173914656,0.004500226164631954,0.0,0.0,0.0,9.95024875665527e-06,0.0005900505902183235,4.161895969452728e-05
ALA1200,L ALA 330,0.0,0.0,0.0,0.0,0.0,0.0,0.028601990049751263,0.022628313968447333,0.0015960782051916205,-0.028577114427860695,0.022532790338297904,0.0015893404878179408,0.0,0.0,0.0,2.4875621890546734e-05,0.0005853757643814091,4.128922290363028e-05
ALA1201,L ALA 331,0.0,0.0,0.0,-3.482587064676675e-05,0.000183338564902374,1.2931705297169657e-05,0.029771144278606936,0.033717989989609135,0.0023782836414734908,-0.029731343283582057,0.03366512674700791,0.0023745549558326063,0.0,0.0,0.0,4.975124378109733e-06,0.0006728384401514107,4.7458364394193536e-05
ILE1202,L ILE 332,0.0,0.0,0.0,-1.4925373134330029e-05,0.00012125430454681894,8.552619211608204e-06,0.08933333333333328,0.03182263241256135,0.0022445954257279874,-0.08937313432835821,0.031831413418598464,0.0022452147901390984,0.0,0.0,0.0,-5.472636815895271e-05,0.0005660283643118122,3.992456252189502e-05
ALA1203,L ALA 333,0.0,0.0,0.0,0.0,0.0,0.0,0.02206467661691539,0.06875973596205875,0.004849937830843294,-0.022049751243781106,0.06872772375378022,0.004847679863766973,0.0,0.0,0.0,1.4925373134326714e-05,0.0005857139364283156,4.1313075720699414e-05
THR1204,L THR 334,0.0,0.0,0.0,-9.950248756218362e-06,9.925341961820355e-05,7.000796438667366e-06,0.16962686567164187,0.03653683583403256,0.00257710969728802,-0.16962189054726373,0.03661886959418799,0.0025828959125958227,0.0,0.0,0.0,-4.975124378006167e-06,0.0005943139565773572,4.1919674371541624e-05
ILE1205,L ILE 335,0.0,0.0,0.0,-2.4875621890546734e-05,0.0001557460282835641,1.098547782372012e-05,0.11193532338308461,0.03172143673099487,0.0022374576326943136,-0.1119353233830846,0.03170716126747516,0.002236450719133516,0.0,0.0,0.0,-2.4875621890506964e-05,0.0006343234806169741,4.474172860893492e-05
LYS1206,L LYS 336,0.0,0.0,0.0,-1.9900497512438933e-05,0.00013965839649372132,9.850743768468817e-06,-45.10149751243782,0.6594938216090619,0.04651710757577843,45.1014328358209,0.6594763237657658,0.04651587337307284,0.0,0.0,0.0,-8.457711442596676e-05,0.0006211936393631638,4.3815621012405474e-05
THR1207,L THR 337,0.0,0.0,0.0,-1.4925373134328925e-05,0.00012125430454680997,8.55261921160757e-06,0.1251990049751243,0.06135647572536877,0.004327752115742337,-0.12520398009950237,0.061360310831618504,0.004328022623280297,0.0,0.0,0.0,-1.9900497512444456e-05,0.0005274570459979116,3.720395149483539e-05
LYS1208,L LYS 338,0.0,0.0,0.0,-2.985074626865785e-05,0.00017017543658196733,1.2003249811991358e-05,-45.65104477611943,0.26827090151590643,0.01892237042466784,45.65105970149257,0.2682009279002824,0.018917434866367218,0.0,0.0,0.0,-1.4925373133374464e-05,0.0005596517390824055,3.947479005694149e-05
ARG1209,L ARG 339,0.0,0.0,0.0,-3.980099502488284e-05,0.00019549137019295585,1.3788898090379167e-05,-49.023791044776125,0.25107937362248445,0.017709773541714238,49.02360696517416,0.2509729519973235,0.017702267139040256,0.0,0.0,0.0,-0.00022388059701316634,0.0005855871447969713,4.1304132528569786e-05
THR1210,L THR 340,0.0,0.0,0.0,-9.950248756218362e-06,9.925341961820355e-05,7.000796438667366e-06,-0.0036815920398011993,0.10982708303788141,0.007746605152330788,0.00374129353233817,0.1097629410147948,0.007742080922853143,0.0,0.0,0.0,4.97512437807488e-05,0.0006209545194577056,4.379875479470753e-05
ILE1211,L ILE 341,0.0,0.0,0.0,-4.975124378111114e-06,7.035888370017748e-05,4.962733015462517e-06,-0.2694129353233829,0.06126976181832703,0.004321635788325751,0.2694228855721392,0.06122339221945809,0.0043183651289986184,0.0,0.0,0.0,4.975124378133208e-06,0.0005686460522279284,4.010919999142688e-05
GLN1212,L GLN 342,0.0,0.0,0.0,-2.4875621890544525e-05,0.0001557460282835503,1.0985477823719143e-05,0.10048756218905483,0.24774696426598772,0.017474723508729126,-0.10045273631840801,0.24770976638630793,0.017472099772593987,0.0,0.0,0.0,9.950248756407818e-06,0.0006228649083406871,4.3933503237027124e-05
PHE1213,L PHE 343,0.0,0.0,0.0,-2.4875621890551152e-05,0.0001557460282835918,1.098547782372207e-05,-0.05396517412935331,0.03890393553477658,0.002744072036910019,0.0540199004975124,0.038936989562741074,0.0027464034882811413,0.0,0.0,0.0,2.9850746268322017e-05,0.000572247448139935,4.036322287317737e-05
VAL1214,L VAL 344,0.0,0.0,0.0,-2.4875621890551152e-05,0.0001557460282835918,1.098547782372207e-05,-0.2029203980099503,0.027116913483220394,0.0019126796041006415,0.20295522388059686,0.027082203682366784,0.0019102313635146998,0.0,0.0,0.0,9.950248756308395e-06,0.0006308018252974764,4.4493330194917635e-05
ASP1215,L ASP 345,0.0,0.0,0.0,-3.482587064676731e-05,0.0001833385649023769,1.2931705297169862e-05,46.35716417910448,0.2294398064570322,0.0161834361587913,-46.35697014925375,0.22948579575010444,0.01618667999341579,0.0,0.0,0.0,0.00015920398009785884,0.0005855026017893267,4.1298169324590424e-05
TRP1216,L TRP 346,0.0,0.0,0.0,-2.4875621890551152e-05,0.0001557460282835918,1.098547782372207e-05,-0.3257114427860697,0.04121592599505427,0.0029071472704163964,0.3257114427860699,0.041217977993328485,0.002907292007215043,0.0,0.0,0.0,-2.4875621890577665e-05,0.0005853757643813024,4.128922290362274e-05
CYS1217,L CYS 347,0.0,0.0,0.0,0.0,0.0,0.0,-0.20556218905472642,0.045253815574642045,0.003191958041644732,0.20558208955223875,0.04519679993088023,0.0031879364682084565,0.0,0.0,0.0,1.9900497512497483e-05,0.0005368064680395549,3.7863408879623884e-05
PRO1218,L PRO 348,0.0,0.0,0.0,-9.950248756218362e-06,9.925341961820355e-05,7.000796438667366e-06,-0.10617910447761195,0.020875555492213732,0.0014724481545045837,0.10613930348258706,0.0209963393519327,0.0014809675910965093,0.0,0.0,0.0,-4.975124378114649e-05,0.0005880336046603162,4.1476692502468225e-05
THR1219,L THR 349,0.0,0.0,0.0,-9.950248756219467e-06,9.925341961821457e-05,7.000796438668144e-06,-0.021820895522388074,0.09385061571902337,0.006619712034304318,0.021771144278607008,0.093858617944077,0.006620276467740187,0.0,0.0,0.0,-5.9701492537332266e-05,0.0006280491079827901,4.429916848595644e-05
GLY1220,L GLY 350,0.0,0.0,0.0,0.0,0.0,0.0,0.19792537313432848,0.03592805695556081,0.0025341697459922833,-0.19785572139303478,0.035943489084453,0.002535258244438031,0.0,0.0,0.0,6.96517412935777e-05,0.0005510048515009737,3.886488563230298e-05
PHE1221,L PHE 351,0.0,0.0,0.0,-1.4925373134331134e-05,0.00012125430454682793,8.552619211608838e-06,-0.17467661691542297,0.03802224931906424,0.0026818826862284534,0.17466666666666655,0.03811625752738505,0.002688513513987834,0.0,0.0,0.0,-2.4875621890436264e-05,0.0005503306192644818,3.8817328957094974e-05
LYS1222,L LYS 352,0.0,0.0,0.0,-9.95024875621781e-06,9.925341961819804e-05,7.000796438666977e-06,-45.7119950248756,0.17713082265884236,0.012493844919584132,45.71180597014926,0.17713866498060044,0.012494398074311153,0.0,0.0,0.0,-0.0001990049751227831,0.0006069243930514477,4.2809145979647935e-05
VAL1223,L VAL 353,0.0,0.0,0.0,-9.950248756220019e-06,9.925341961822007e-05,7.000796438668532e-06,-0.13316915422885578,0.030968468055629472,0.00218434731728953,0.13319402985074638,0.030995059214342084,0.0021862229130113838,0.0,0.0,0.0,1.4925373134201607e-05,0.0006187582810363006,4.364384408051571e-05
GLY1224,L GLY 354,0.0,0.0,0.0,-4.975124378108905e-06,7.035888370014624e-05,4.962733015460314e-06,0.048716417910447715,0.036490497353679374,0.0025738412328917526,-0.048756218905472604,0.036446311275680904,0.002570724587251932,0.0,0.0,0.0,-4.477611940303704e-05,0.0005580572864429759,3.9362326039049905e-05
ILE1225,L ILE 355,0.0,0.0,0.0,-2.9850746268660058e-05,0.00017017543658197993,1.2003249811992248e-05,-0.10686069651741296,0.026293606235510514,0.0018546079883329644,0.10684577114427864,0.02623906727136088,0.0018507611064073229,0.0,0.0,0.0,-4.4776119402863044e-05,0.0006173165122087085,4.354214954835334e-05
ASN1226,L ASN 356,0.0,0.0,0.0,-4.975124378111114e-06,7.035888370017748e-05,4.962733015462517e-06,0.22297512437810887,0.17205765080954386,0.012136010967344136,-0.22296517412935318,0.17203425489364169,0.012134360746673076,0.0,0.0,0.0,4.975124378451362e-06,0.0006026270220790866,4.2506032802140645e-05
TYR1227,L TYR 357,0.0,0.0,0.0,-4.975124378108905e-06,7.035888370014624e-05,4.962733015460314e-06,0.04235820895522377,0.04239697544802467,0.002990452075792883,-0.042388059701492516,0.042372532367328686,0.002988727993812184,0.0,0.0,0.0,-3.482587064686838e-05,0.0006259568552261171,4.41515923550377e-05
GLU1228,L GLU 358,0.0,0.0,0.0,-1.9900497512440038e-05,0.00013965839649372904,9.85074376846936e-06,46.9637462686567,0.18846122184562195,0.013293029658816412,-46.96354726368158,0.18846721083028004,0.013293452089223615,0.0,0.0,0.0,0.00017910447760586683,0.0006049227523842257,4.2667961132733e-05
PRO1229,L PRO 359,0.0,0.0,0.0,-2.487562189054839e-05,0.00015574602828357452,1.0985477823720853e-05,0.12473134328358204,0.02494426548893889,0.001759432830343598,-0.12477611940298511,0.024930842192024953,0.0017584860239807367,0.0,0.0,0.0,-6.965174129379421e-05,0.0006190382350288736,4.366359051264605e-05
PRO1230,L PRO 360,0.0,0.0,0.0,-3.980099502487566e-05,0.0001954913701929206,1.378889809037668e-05,-0.03652736318407959,0.0259268104481129,0.0018287362082773332,0.036517412935323415,0.025892255613788894,0.0018262988981876177,0.0,0.0,0.0,-4.975124378125696e-05,0.0005531568721306225,3.901667746393898e-05
THR1231,L THR 361,0.0,0.0,0.0,-2.4875621890547287e-05,0.00015574602828356758,1.0985477823720363e-05,0.18353731343283541,0.03625050832714501,0.0025569137121197343,-0.1835920398009952,0.036324172513279504,0.00256210958319331,0.0,0.0,0.0,-7.960199005010924e-05,0.0006097318885515013,4.300717144389849e-05
VAL1232,L VAL 362,0.0,0.0,0.0,-3.9800995024874e-05,0.00019549137019291243,1.3788898090376104e-05,-0.06587562189054716,0.07497727319168125,0.005288489093478478,0.06587562189054721,0.07493539142684753,0.0052855349815574895,0.0,0.0,0.0,-3.980099502478863e-05,0.0006296235629673838,4.4410221978031425e-05
VAL1233,L VAL 363,0.0,0.0,0.0,-3.482587064676454e-05,0.00018333856490236237,1.2931705297168837e-05,0.13199004975124387,0.0738178469467797,0.005206709471603207,-0.13201990049751244,0.07381144191251143,0.005206257695319153,0.0,0.0,0.0,-6.4676616915471e-05,0.0005823233786427692,4.1073924213764376e-05
PRO1234,L PRO 364,0.0,0.0,0.0,-5.472636815920292e-05,0.00022744536220223365,1.6042758907671643e-05,0.15830348258706475,0.07387486015550852,0.005210730873285498,-0.15830845771144278,0.07377756254063467,0.005203868028677021,0.0,0.0,0.0,-5.9701492537386395e-05,0.0006200769575475518,4.373685635011038e-05
GLY1235,L GLY 365,0.0,0.0,0.0,-3.482587064676617e-05,0.00018333856490237093,1.2931705297169442e-05,0.251905472636816,0.03908373482996686,0.0027567541013697123,-0.2519154228855723,0.03904593303421782,0.0027540877682793955,0.0,0.0,0.0,-4.477611940291386e-05,0.0005926457035842863,4.180200487806107e-05
GLY1236,L GLY 366,0.0,0.0,0.0,-4.477611940298677e-05,0.00020681203672464994,1.4587396341051925e-05,-0.010203980099502467,0.0857121944805188,0.006045672060245348,0.010179104477611962,0.08570188850153986,0.006044945132536355,0.0,0.0,0.0,-6.965174129349042e-05,0.0006579966414870837,4.641150463225964e-05
ASP1237,L ASP 367,0.0,0.0,0.0,-4.975124378109347e-05,0.00021743058092946958,1.5336370701218952e-05,55.430641791044785,0.31641125239654033,0.02231792896862281,-55.430064676616894,0.3163183905166335,0.022311378996635545,0.0,0.0,0.0,0.0005273631840807768,0.0006468427050015922,4.562476661229896e-05
LEU1238,L LEU 368,0.0,0.0,0.0,-4.477611940298677e-05,0.00020681203672464992,1.4587396341051924e-05,0.07838805970149261,0.040234247641778104,0.002837905018149733,-0.07835820895522384,0.040228588690581026,0.0028375058665080113,0.0,0.0,0.0,-1.492537313434218e-05,0.0006267472051055102,4.420733933728013e-05
ALA1239,L ALA 369,0.0,0.0,0.0,-9.950248756220019e-06,9.925341961822007e-05,7.000796438668532e-06,-9.950248756229961e-06,0.041630809253508365,0.002936410879160769,-3.4825870646819776e-05,0.041592476609860804,0.002933707102946661,0.0,0.0,0.0,-5.472636815950064e-05,0.0006001575661689258,4.233185081216184e-05
LYS1240,L LYS 370,0.0,0.0,0.0,-2.4875621890546182e-05,0.0001557460282835607,1.0985477823719879e-05,-49.23463184079601,0.8721880894994954,0.061519404513255584,49.234388059701494,0.8721290405336498,0.061515239520337564,0.0,0.0,0.0,-0.00026865671641880436,0.0006288761883432659,4.435750623657887e-05
VAL1241,L VAL 371,0.0,0.0,0.0,-1.4925373134324505e-05,0.00012125430454677407,8.55261921160504e-06,0.08568656716417895,0.04268717948278768,0.0030109214901553392,-0.08566169154228856,0.04267830580275438,0.0030102955890245375,0.0,0.0,0.0,9.95024875606757e-06,0.0005641887563118825,3.979480657813013e-05
GLN1242,L GLN 372,0.0,0.0,0.0,-3.482587064676675e-05,0.000183338564902374,1.2931705297169657e-05,0.12252238805970123,0.1894665481869009,0.013363939911549239,-0.12242786069651745,0.18942118176012804,0.013360740010526099,0.0,0.0,0.0,5.9701492536979866e-05,0.0005955205177093101,4.200477863201046e-05
ARG1243,L ARG 373,0.0,0.0,0.0,-9.950248756222228e-06,9.925341961824211e-05,7.000796438670086e-06,-45.77134328358208,0.2643332296295445,0.018644628464494332,45.77134825870645,0.26430196832199493,0.018642423461871723,0.0,0.0,0.0,-4.975124380961239e-06,0.0005858829492530202,4.132499696619234e-05
ALA1244,L ALA 374,0.0,0.0,0.0,-2.9850746268664476e-05,0.00017017543658200512,1.2003249811994023e-05,-0.24219900497512437,0.026211352957936793,0.0018488062894603018,0.24226865671641787,0.026186234329220955,0.0018470345579961922,0.0,0.0,0.0,3.980099502495492e-05,0.0006216716032500429,4.384933398562036e-05
VAL1245,L VAL 375,0.0,0.0,0.0,-2.9850746268653428e-05,0.00017017543658194215,1.2003249811989581e-05,0.17513930348258702,0.025317496310167272,0.0017857585026892723,-0.17509452736318418,0.025345886256939072,0.0017877609751382672,0.0,0.0,0.0,1.4925373134321467e-05,0.0006106648521037986,4.3072977619035364e-05
CYS1246,L CYS 376,0.0,0.0,0.0,0.0,0.0,0.0,-0.2148557213930347,0.047416164084829265,0.0033444783458066248,0.21479601990049757,0.04742507244693009,0.0033451066932218545,0.0,0.0,0.0,-5.970149253743058e-05,0.0005955205177091981,4.200477863200256e-05
MET1247,L MET 377,0.0,0.0,0.0,-1.9900497512444456e-05,0.00013965839649376008,9.85074376847155e-06,0.17667164179104483,0.11848068735204889,0.008356983338768095,-0.17676119402985072,0.11849656327937137,0.008358103140341556,0.0,0.0,0.0,-0.00010945273631841358,0.0005712517450510682,4.0292991392334464e-05
LEU1248,L LEU 378,0.0,0.0,0.0,-2.487562189055336e-05,0.00015574602828360564,1.0985477823723048e-05,-0.2596616915422884,0.018985068108096605,0.0013391034556822833,0.2596766169154229,0.0189421717641292,0.0013360777808669063,0.0,0.0,0.0,-9.95024875607199e-06,0.00055530055284757,3.916788104348894e-05
SER1249,L SER 379,0.0,0.0,0.0,-4.975124378106696e-06,7.035888370011499e-05,4.96273301545811e-06,0.2854278606965174,0.0998211137293591,0.007040838493912597,-0.28542786069651765,0.09983033377781224,0.0070414888259880395,0.0,0.0,0.0,-4.9751243781453595e-06,0.0006347915585167754,4.477474427838543e-05
ASN1250,L ASN 380,0.0,0.0,0.0,-1.990049751243341e-05,0.00013965839649368256,9.850743768466082e-06,0.015134328358209246,0.05855683012170426,0.004130280340492081,-0.015169154228855723,0.05854514135179441,0.004129455878231011,0.0,0.0,0.0,-5.4726368158157325e-05,0.0005918098136004736,4.1743045744518826e-05
THR1251,L THR 381,0.0,0.0,0.0,-1.4925373134333343e-05,0.00012125430454684587,8.552619211610103e-06,0.23755223880596982,0.05520516692472535,0.0038938722463097123,-0.2375124378109451,0.0551715650185355,0.0038915021505881615,0.0,0.0,0.0,2.48756218903744e-05,0.0005681234795472196,4.007234055649633e-05
THR1252,L THR 382,0.0,0.0,0.0,-1.9900497512440038e-05,0.00013965839649372904,9.85074376846936e-06,0.27283084577114447,0.06813836700779283,0.004806109844071082,-0.2727661691542288,0.06815485768907545,0.0048072730070456045,0.0,0.0,0.0,4.477611940313259e-05,0.0005756113553991394,4.060049459692085e-05
ALA1253,L ALA 383,0.0,0.0,0.0,-9.950248756213392e-06,9.925341961815396e-05,7.000796438663869e-06,0.3107363184079603,0.02450332751041251,0.0017283314633416845,-0.31071144278606966,0.024434831968751975,0.0017235001603400726,0.0,0.0,0.0,1.492537313438416e-05,0.0005034963520427104,3.5513894451412314e-05
ILE1254,L ILE 384,0.0,0.0,0.0,-3.482587064676896e-05,0.00018333856490238565,1.293170529717048e-05,0.3595522388059702,0.020019853515665972,0.0014120915907406338,-0.3594975124378106,0.020085420661903747,0.0014167163406549512,0.0,0.0,0.0,1.9900497512665396e-05,0.000606434806206725,4.277461318619721e-05
ALA1255,L ALA 385,0.0,0.0,0.0,-3.4825870646767856e-05,0.00018333856490237982,1.2931705297170068e-05,0.38147761194029856,0.023543138055941,0.0016606049211311707,-0.3814825870646765,0.0234474313112997,0.0016538542878570866,0.0,0.0,0.0,-3.980099502484693e-05,0.0005887907839485156,4.153009981160326e-05
GLU1256,L GLU 386,0.0,0.0,0.0,-6.467661691541243e-05,0.0002459543700359459,1.734828366061178e-05,56.35461691542286,0.35037943543037486,0.02471385986678257,-56.353805970149246,0.350352029313373,0.024711926788335076,0.0,0.0,0.0,0.00074626865671885,0.0006311156570722878,4.451546618156567e-05
ALA1257,L ALA 387,0.0,0.0,0.0,-4.975124378109457e-05,0.0002174305809294744,1.533637070121929e-05,0.40634328358208965,0.01990266281752259,0.0014038255962251496,-0.40623880597014944,0.019906315070067022,0.001404083206257172,0.0,0.0,0.0,5.472636815916757e-05,0.0006402658416714807,4.516087044069943e-05
TRP1258,L TRP 388,0.0,0.0,0.0,-0.00011442786069651144,0.0003183302143889663,2.2453282111458506e-05,0.6614079601990055,0.03467651127415936,0.002445892520049956,-0.6613482587064677,0.034694374347945534,0.0024471524841280395,0.0,0.0,0.0,-5.4726368159182486e-05,0.000670627574019646,4.7302421920864486e-05
ALA1259,L ALA 389,0.0,0.0,0.0,-4.477611940298125e-05,0.0002068120367246244,1.4587396341050124e-05,0.3543681592039801,0.06850372238928687,0.0048318800257277994,-0.35427363184079597,0.06847892330170607,0.004830130832957558,0.0,0.0,0.0,4.9751243781137657e-05,0.0006289155459923627,4.4360282311102964e-05
ARG1260,L ARG 390,0.0,0.0,0.0,-0.0001641791044776027,0.00037043801928328835,2.6128683284881032e-05,-57.02436318407959,0.4074247755094078,0.02873752791977344,57.02343283582087,0.40735133627471914,0.028732347915551473,0.0,0.0,0.0,-0.0010945273631864777,0.0007095790220653898,5.004984523190542e-05
LEU1261,L LEU 391,0.0,0.0,0.0,-0.000134328358208978,0.0003410047659342627,2.4052621663861966e-05,0.44956716417910475,0.0313150690351192,0.0022087946654230674,-0.44938308457711407,0.03131079181397442,0.0022084929735048144,0.0,0.0,0.0,4.9751243781164165e-05,0.000620954519457708,4.37987547947077e-05
ASP1262,L ASP 392,0.0,0.0,0.0,-9.452736318406367e-05,0.0002925610035420235,2.063566212195581e-05,59.74987562189057,0.3117451431550388,0.021988806998961774,-59.748144278606965,0.3116743486078922,0.021983813536616117,0.0,0.0,0.0,0.0016368159203991796,0.0006406136757354042,4.5185404763902905e-05
HID1263,L HID 393,0.0,0.0,0.0,-0.00018905472636815605,0.00039155208696419256,2.7617954792047783e-05,0.03320398009950241,0.08754724770758775,0.006175106735103374,-0.033203980099502484,0.08752616202533485,0.0061736194657499265,0.0,0.0,0.0,-0.0001890547263682842,0.0006795371573716463,4.793085547651051e-05
LYS1264,L LYS 394,0.0,0.0,0.0,-0.0001691542288557293,0.00037488808425443555,2.6442566666649492e-05,-62.958766169154224,0.55439579414745,0.039104064285234975,62.956706467661704,0.554143710732912,0.039086283692107475,0.0,0.0,0.0,-0.0022288557213927893,0.0008087599894135997,5.704553128147289e-05
PHE1265,L PHE 395,0.0,0.0,0.0,-0.00018407960199004052,0.0003875490964009846,2.7335605607639573e-05,0.6085522388059703,0.043796891089629225,0.003089194511830648,-0.6082985074626864,0.043768164078784845,0.0030871682647150675,0.0,0.0,0.0,6.965174129348049e-05,0.0006655147098032759,4.69417882849148e-05
ASP1266,L ASP 396,0.0,0.0,0.0,-0.00013432835820896804,0.0003410047659342374,2.4052621663860183e-05,62.896746268656706,0.6327385164099851,0.04462993385346568,-62.893945273631836,0.6325289460994741,0.04461515190349236,0.0,0.0,0.0,0.0026666666666646938,0.0007216160231765141,5.089886982808709e-05
LEU1267,L LEU 397,0.0,0.0,0.0,-0.0002786069651741506,0.00044831364481869333,3.162160639024541e-05,0.427084577114428,0.050142263391822546,0.003536762565264912,-0.426766169154229,0.050187013936989,0.0035399190253489563,0.0,0.0,0.0,3.980099502491874e-05,0.0007319353206606553,5.162673695200505e-05
MET1268,L MET 398,0.0,0.0,0.0,-0.0002487562189054894,0.00043229221883044636,3.0491542132184112e-05,0.731626865671642,0.1609822309486996,0.011354811083080162,-0.7312288557213927,0.16095541041689815,0.011352919308628046,0.0,0.0,0.0,0.00014925373134330608,0.0006673717219228657,4.707277182062969e-05
TYR1269,L TYR 399,0.0,0.0,0.0,-0.00019900497512439816,0.00039925179398489366,2.8161050251092502e-05,0.44813930348258724,0.1539738638334226,0.010860478981171342,-0.4479004975124375,0.15392574306418688,0.010857084803810126,0.0,0.0,0.0,3.980099502505793e-05,0.0007042217822572244,4.967197467072616e-05
ALA1270,L ALA 400,0.0,0.0,0.0,-0.00014925373134328255,0.00035633839959144006,2.5134172791389158e-05,0.25436318407960207,0.06492393128533709,0.004579381029641741,-0.25414925373134317,0.06486309817159708,0.004575090192634186,0.0,0.0,0.0,6.467661691544007e-05,0.0007267429006756563,5.126049188479349e-05
LYS1271,L LYS 401,0.0,0.0,0.0,-0.00033830845771145305,0.0004731340667848398,3.33723039720036e-05,-71.89837810945271,1.0234437166339527,0.07218815386057881,71.88980099502488,1.0225559577674403,0.0721255361781354,0.0,0.0,0.0,-0.008915422885571157,0.0012804736939376854,9.031765062412109e-05
ARG1272,L ARG 402,0.0,0.0,0.0,-0.0003233830845770998,0.0004677675332753284,3.2993777883674386e-05,-66.91705472636816,0.5384348350832058,0.03797826503514866,66.91265671641791,0.5382253560518224,0.0379634895235086,0.0,0.0,0.0,-0.004721393034829891,0.0008416934184702599,5.936847626150343e-05
ALA1273,L ALA 403,0.0,0.0,0.0,-0.0002238805970149278,0.00041684298638116696,2.940183729453615e-05,-0.6239950248756219,0.04429385114076336,0.003124247371163081,0.6237263681592039,0.0442368090493599,0.003120223932253997,0.0,0.0,0.0,-0.0004925373134328586,0.0006473782025717324,4.56625376986391e-05
PHE1274,L PHE 404,0.0,0.0,0.0,-0.0005472636815920414,0.0004977611318718721,3.510936321106386e-05,-0.27149253731343276,0.09236226100383851,0.006514731586984507,0.27110447761194023,0.09231114392847617,0.006511126066484273,0.0,0.0,0.0,-0.0009353233830846773,0.0007129198735972793,5.02854907300307e-05
VAL1275,L VAL 405,0.0,0.0,0.0,-0.00023880597014924786,0.00042635393603239854,3.0072687958450955e-05,-0.12530845771144275,0.06232920446678386,0.004396363111060016,0.12520895522388062,0.06226620845871277,0.0043919197152490624,0.0,0.0,0.0,-0.0003383084577114218,0.0006801924840084617,4.797707865353382e-05
HIE1276,L HIE 406,0.0,0.0,0.0,-0.00053731343283585,0.0004986057638355514,3.516893895632338e-05,-0.8598407960199005,0.15593921678240372,0.0109991042897892,0.8593034825870652,0.15586479163509906,0.010993854744653104,0.0,0.0,0.0,-0.0010746268656716604,0.0006834234754821678,4.820497522061933e-05
TRP1277,L TRP 407,0.0,0.0,0.0,-0.0007462686567164285,0.00043514566379443035,3.06928086217281e-05,-0.13110447761194027,0.08319367818172083,0.005868029617262791,0.13073631840796027,0.08315994972453472,0.005865650595322201,0.0,0.0,0.0,-0.001114427860696112,0.0006630554902147976,4.6768328309398124e-05
TYR1278,L TYR 408,0.0,0.0,0.0,-0.00035323383084578746,0.00047797457211844804,3.371372689356367e-05,0.1057711442786071,0.07179619693072556,0.0050641132740407825,-0.10591044776119413,0.07172828733684573,0.005059323300608995,0.0,0.0,0.0,-0.000492537313432807,0.0007201395869742044,5.0794730047847684e-05
VAL1279,L VAL 409,0.0,0.0,0.0,-0.00023383084577114282,0.0004232658518438423,2.9854871294070915e-05,-0.31205970149253714,0.08341275668637521,0.005883482223541473,0.31185074626865666,0.08339099067233655,0.005881946967283784,0.0,0.0,0.0,-0.00044278606965174,0.000738399640344174,5.208269490683289e-05
GLY1280,L GLY 410,0.0,0.0,0.0,-0.00013930348258707018,0.0003462629381354429,2.4423504534815168e-05,-0.0743980099502488,0.10503446861878125,0.0074085601954294875,0.07427860696517409,0.10505673421078049,0.007410130689199604,0.0,0.0,0.0,-0.00025870646766171164,0.0006711809732951058,4.734145569614098e-05
GLU1281,L GLU 411,0.0,0.0,0.0,-0.00029353233830847785,0.0004553801759800874,3.212004106764716e-05,70.0764925373134,0.903788489103207,0.06374832484524136,-70.07244278606964,0.9034141147058949,0.06372191851125798,0.0,0.0,0.0,0.0037562189054753006,0.0009278840379564795,6.544789381977759e-05
GLY1282,L GLY 412,0.0,0.0,0.0,-9.452736318407693e-05,0.00029256100354206453,2.0635662121958706e-05,-0.3856268656716416,0.09762612750065014,0.006886016102583611,0.3855522388059703,0.09760244526065064,0.006884345686167875,0.0,0.0,0.0,-0.0001691542288557105,0.0006474164354494949,4.566523443791024e-05
MET1283,L MET 413,0.0,0.0,0.0,-0.00018407960199004936,0.0003875490964010032,2.7335605607640884e-05,0.5394875621890548,0.13575332873712914,0.00957530152629451,-0.5392587064676616,0.13567734162771025,0.009569941808845472,0.0,0.0,0.0,4.4776119403001686e-05,0.0007484545102124889,5.279191074479735e-05
GLU1284,L GLU 414,0.0,0.0,0.0,-0.00017412935323383156,0.0003792206766200912,2.6748164169691258e-05,66.60421890547265,1.0114506068942033,0.07134222512303448,-66.6007611940299,1.0109729822433418,0.07130853607768337,0.0,0.0,0.0,0.0032835820895563226,0.0009272969890741415,6.540648658423242e-05
GLU1285,L GLU 415,0.0,0.0,0.0,-0.00013432835820895536,0.0003410047659342052,2.4052621663857913e-05,67.22700995024873,1.0914366906297628,0.07698400847229205,-67.22264676616916,1.0909348447192702,0.07694861099101179,0.0,0.0,0.0,0.004228855721393289,0.0008623485138183258,6.082537435639339e-05
GLY1286,L GLY 416,0.0,0.0,0.0,-5.472636815920569e-05,0.00022744536220224514,1.6042758907672456e-05,-0.32441791044776125,0.05721230843472147,0.004035445092758069,0.32430348258706476,0.05729562370141496,0.004041321698567703,0.0,0.0,0.0,-0.0001691542288556674,0.0006239369316057057,4.400911792803506e-05
GLU1287,L GLU 417,0.0,0.0,0.0,-0.00011442786069651586,0.0003183302143889786,2.2453282111459373e-05,61.73691542288562,0.8771312170613392,0.06186806584869321,-61.73504477611943,0.8769476138261214,0.06185511547499138,0.0,0.0,0.0,0.0017562189054722557,0.0007160377653671531,5.0505409859090906e-05
PHE1288,L PHE 418,0.0,0.0,0.0,-0.0002238805970149427,0.00041684298638119477,2.940183729453811e-05,-0.4778855721393035,0.049725733758356316,0.0035073828301808527,0.47778109452736334,0.04969661030109371,0.00350532861989097,0.0,0.0,0.0,-0.0003283582089551656,0.0007408760385668208,5.2257366569779276e-05
SER1289,L SER 419,0.0,0.0,0.0,-7.462686567163357e-05,0.00026278831136801597,1.853565833223143e-05,-0.4149154228855724,0.17649446543531755,0.012448959741810813,0.41487562189054733,0.17647623112469404,0.012447673592705166,0.0,0.0,0.0,-0.00011442786069645372,0.0006478750539971571,4.569758289610474e-05
GLU1290,L GLU 420,0.0,0.0,0.0,-0.00011442786069652139,0.000318330214388994,2.2453282111460457e-05,58.79560696517411,0.7335451433743474,0.05174028509134628,-58.794243781094465,0.7334618489464786,0.05173440995539401,0.0,0.0,0.0,0.001248756218905779,0.0006966950732900119,4.9141081553539464e-05
ALA1291,L ALA 421,0.0,0.0,0.0,-6.965174129352688e-05,0.0002545591802082593,1.7955220173645456e-05,-0.44092537313432845,0.039646816426054624,0.0027964708148868287,0.44079104477611947,0.03969480735246408,0.0027998558338412187,0.0,0.0,0.0,-0.0002039800995025115,0.0006093664270290252,4.298139377563413e-05
ARG1292,L ARG 422,0.0,0.0,0.0,-0.00012935323383083154,0.0003355904866475263,2.3670727848068612e-05,-60.74788059701489,0.643488908838479,0.045388208070285437,60.74581094527359,0.6433118167863305,0.045375716960026805,0.0,0.0,0.0,-0.0021990049751272425,0.0007466002580033936,5.2661121878159206e-05
GLU1293,L GLU 423,0.0,0.0,0.0,-6.467661691542405e-05,0.00024595437003599,1.7348283660614895e-05,57.39744278606963,0.4894322408354767,0.03452188853331531,-57.396218905472686,0.489329719070095,0.0345146572055411,0.0,0.0,0.0,0.001159203980099523,0.0006499348326971003,4.584286848366912e-05
ASP1294,L ASP 424,0.0,0.0,0.0,-6.965174129354013e-05,0.0002545591802083077,1.795522017364887e-05,56.431895522388096,0.4012718139617603,0.02830353147455547,-56.43095024875624,0.4012177204650644,0.028299716013481375,0.0,0.0,0.0,0.0008756218905477682,0.0006460386263847167,4.556805127957709e-05
MET1295,L MET 425,0.0,0.0,0.0,-6.467661691542681e-05,0.0002459543700360005,1.7348283660615634e-05,-0.4656666666666667,0.0639774784170991,0.004512623391518894,0.4655621890547262,0.06400472124364595,0.004514544952345736,0.0,0.0,0.0,-0.00016915422885579445,0.000623936931605719,4.4009117928035994e-05
ALA1296,L ALA 426,0.0,0.0,0.0,-2.9850746268653428e-05,0.00017017543658194212,1.200324981198958e-05,-0.31407960199004986,0.028672340613548696,0.0020223909748171005,0.31399004975124384,0.028683552249489302,0.0020231817826428314,0.0,0.0,0.0,-0.00011940298507454661,0.0006113940044257598,4.312440805839421e-05
ALA1297,L ALA 427,0.0,0.0,0.0,-1.4925373134331134e-05,0.00012125430454682793,8.552619211608838e-06,-0.325268656716418,0.02760502266445139,0.0019471081712048029,0.32523880597014937,0.027576085366605885,0.0019450670915877907,0.0,0.0,0.0,-4.477611940290944e-05,0.0005580572864429941,3.9362326039051186e-05
LEU1298,L LEU 428,0.0,0.0,0.0,-5.97014925373157e-05,0.0002369329532296738,1.6711961981298073e-05,-0.43046268656716424,0.02648325953443835,0.0018679851006261512,0.43046766169154227,0.02652268716275472,0.0018707661111038165,0.0,0.0,0.0,-5.4726368159306214e-05,0.0006245317049588175,4.4051070005739746e-05
GLU1299,L GLU 429,0.0,0.0,0.0,-4.47761194029829e-05,0.00020681203672463205,1.4587396341050663e-05,56.02387064676619,0.5401544952936085,0.03809956051416606,-56.02282587064679,0.5400790015205575,0.03809423559398145,0.0,0.0,0.0,0.0009999999999986946,0.0006229443807376115,4.393910878770237e-05
LYS1300,L LYS 430,0.0,0.0,0.0,-3.48258706467662e-05,0.0001833385649023711,1.2931705297169453e-05,-53.30550746268657,1.025672356204726,0.07234534997563621,53.30483084577113,1.0256096748862662,0.07234092877631902,0.0,0.0,0.0,-0.0007114427860683825,0.0005784852479052056,4.080320334488111e-05
ASP1301,L ASP 431,0.0,0.0,0.0,-1.9900497512440038e-05,0.00013965839649372904,9.85074376846936e-06,52.13969651741289,0.27046354614796014,0.019077027652503336,-52.13923383084574,0.2704336485379379,0.01907491883768795,0.0,0.0,0.0,0.0004427860696517345,0.0005884123161032954,4.150340474806631e-05
TYR1302,L TYR 432,0.0,0.0,0.0,-5.4726368159200165e-05,0.00022744536220222216,1.6042758907670833e-05,-0.22253731343283542,0.07665046238495347,0.005406506759676133,0.22249751243781102,0.07659424165372052,0.00540254125504658,0.0,0.0,0.0,-9.452736318368973e-05,0.000603488944362645,4.256682811253251e-05
GLU1303,L GLU 433,0.0,0.0,0.0,-3.482587064676289e-05,0.00018333856490235364,1.2931705297168222e-05,51.99296517412937,0.46648553035360607,0.032903352369638914,-51.99243781094527,0.46643906393151613,0.03290007488092833,0.0,0.0,0.0,0.000492537313431087,0.0005911402505889131,4.1695818411044304e-05
GLU1304,L GLU 434,0.0,0.0,0.0,-9.95024875621781e-06,9.925341961819804e-05,7.000796438666977e-06,49.975064676616896,0.5628405753247757,0.03969971322326617,-49.974781094527344,0.5628667400080533,0.03970155873773018,0.0,0.0,0.0,0.00027363184079619524,0.0005461318009983606,3.8521167151515407e-05
VAL1305,L VAL 435,0.0,0.0,0.0,-9.950248756213392e-06,9.925341961815396e-05,7.000796438663869e-06,-0.2752189054726368,0.03293007578702635,0.0023227084586270414,0.2752089552238805,0.032911854529336676,0.0023214232302043573,0.0,0.0,0.0,-1.9900497512316035e-05,0.0005639254652857546,3.977623546103272e-05
GLY1306,L GLY 436,0.0,0.0,0.0,-4.975124378108905e-06,7.035888370014624e-05,4.962733015460314e-06,-0.22518905472636785,0.0485343811010068,0.0034233512928005553,0.22524875621890547,0.0485490756576186,0.0034243877669088672,0.0,0.0,0.0,5.472636815927915e-05,0.0005833426152080094,4.1145815618045867e-05
VAL1307,L VAL 437,0.0,0.0,0.0,-2.4875621890546182e-05,0.00015574602828356064,1.0985477823719875e-05,-0.09490547263681584,0.04514163470656105,0.003184045413296318,0.09492537313432836,0.045157759981561546,0.0031851828024989292,0.0,0.0,0.0,-4.975124377975236e-06,0.0006502774948255504,4.586703800667143e-05
ASP1308,L ASP 438,0.0,0.0,0.0,-9.950248756220019e-06,9.925341961822007e-05,7.000796438668532e-06,47.45763681592042,0.32503526396661175,0.02292621984382918,-47.45746268656716,0.3249798613760748,0.022922312046394937,0.0,0.0,0.0,0.00016417910447669905,0.0006212733255470559,4.382124164245075e-05
SER1309,L SER 439,0.0,0.0,0.0,-2.9850746268656744e-05,0.00017017543658196104,1.2003249811990914e-05,-0.029019900497512338,0.0829705312548166,0.005852290046604369,0.028995024875621944,0.08296936421435137,0.005852207729916801,0.0,0.0,0.0,-5.472636815913167e-05,0.0005481675033168779,3.866475452207134e-05
VAL1310,L VAL 440,0.0,0.0,0.0,-1.9900497512441142e-05,0.00013965839649373682,9.85074376846991e-06,45.09285074626866,0.4886596121312787,0.03446739150639605,-45.09276119402983,0.4885900648083351,0.034462486016462755,0.0,0.0,0.0,6.965174129386492e-05,0.0006190382350278946,4.366359051257701e-05
gtp1311,L gtp 441,0.0,0.0,0.0,-0.000671641791044806,0.00046961590216575995,3.312415177300992e-05,261.5866218905471,1.6215982799448576,0.11437872374429492,-261.57959203980107,1.6212549536083396,0.11435450737166775,0.0,0.0,0.0,0.006358208955222283,0.0015680405036174714,0.0001106010494715292
Mg+1312,L Mg+ 442,0.0,0.0,0.0,-4.975124378111114e-06,7.035888370017748e-05,4.962733015462517e-06,-131.01373631840792,0.7842459668153114,0.05531644544479677,131.0084577114428,0.7837597227080467,0.055282148429867145,0.0,0.0,0.0,-0.005283582089544662,0.0008129420218020586,5.7340509102530705e-05
MET1313,L MET 443,0.0,0.0,0.0,-0.00042786069651742323,0.0004947685528538152,3.489828296201417e-05,-71.12299502487566,0.46610984011741935,0.032876853223537394,71.1195920398009,0.46571624904606035,0.032849091449874974,0.0,0.0,0.0,-0.0038308457711450365,0.000920330776085685,6.491512780517792e-05
ARG1314,L ARG 444,0.0,0.0,0.0,-0.0007761194029850775,0.0004168429863811621,2.9401837294535807e-05,-70.59821393034824,0.46664743635796424,0.03291477233867443,70.59426368159205,0.4662442670318835,0.03288633496701446,0.0,0.0,0.0,-0.004726368159203641,0.0009461896582791659,6.673907272379549e-05
GLU1315,L GLU 445,0.0,0.0,0.0,-0.0008059701492537332,0.0003954519790893052,2.789303197332475e-05,74.59387064676618,0.46804591472262413,0.033013413397013025,-74.5846815920398,0.4674327451658865,0.03297016375115074,0.0,0.0,0.0,0.008383084577115852,0.0012686469612327147,8.948345721778284e-05
ILE1316,L ILE 446,0.0,0.0,0.0,-0.0016218905472637371,0.0004849151415328595,3.420327691436541e-05,-0.143497512437811,0.08961044073287089,0.006320633150608723,0.14941791044776123,0.08920195922714984,0.006291821086686757,0.0,0.0,0.0,0.004298507462686306,0.0013859450001630319,9.775702296861387e-05
VAL1317,L VAL 447,0.0,0.0,0.0,-0.002084577114427872,0.000327527971952883,2.3102041908802397e-05,-0.1625373134328359,0.10303803022372043,0.007267742288500695,0.17200497512437807,0.10320638153320995,0.007279616874307943,0.0,0.0,0.0,0.007383084577114344,0.0023430881603506274,0.00016526869614735034
HID1318,L HID 448,0.0,0.0,0.0,-0.005721393034825895,0.0006001575661692319,4.233185081218343e-05,0.0960945273631838,0.8362627928625482,0.05898542946512655,-0.08814925373134311,0.8516163488238233,0.060068385803639046,0.0,0.0,0.0,0.0022238805970148726,0.01729563332765379,0.001219939914115846
ILE1319,L ILE 449,0.0,0.0,0.0,-0.007253731343283591,0.0005089238548275214,3.589672098084499e-05,-0.3738905472636815,0.1305533114270806,0.009208520585091353,0.40994527363184047,0.1354144255859254,0.009551397141104288,0.0,0.0,0.0,0.028800995024875195,0.011320311468605631,0.0007984732064534792
GLN1320,L GLN 450,0.0,0.0,0.0,-0.016686567164179104,0.0016226839313345977,0.00011445529968910532,-1.2076368159203972,0.36453305842459427,0.025712179459531383,1.3457164179104482,0.3804864968794114,0.026837448246728905,0.0,0.0,0.0,0.12139303482587104,0.028348572160271413,0.0019995541089098553
ALA1321,L ALA 451,0.0,0.0,0.0,-0.02145273631840799,0.0010551956151322373,7.442776010067404e-05,-0.3426218905472636,0.15337158181315289,0.010817997282920572,0.453497512437811,0.15314595270405562,0.010802082632629387,0.0,0.0,0.0,0.08942288557213927,0.0290712843843039,0.0020505302987847284
GLY1322,L GLY 452,0.0,0.0,0.0,-0.0526865671641791,0.0033108097725430175,0.00023352651580050201,-1.9012039800995024,0.21088277657692173,0.014874524191862004,1.7014825870646768,0.2063804653133577,0.014556955640763437,0.0,0.0,0.0,-0.2524079601990047,0.05129800492972024,0.0036182822879470933
GLN1323,L GLN 453,0.0,0.0,0.0,-1.9895671641791046,0.36603669543420786,0.02581823783678875,0.8524726368159209,1.7580491111206062,0.12400322329930252,0.6523184079601989,0.9716967506548977,0.06853820430184776,-0.3461525014925371,0.02557368161065012,0.001803828420543572,-0.8309286208955211,0.8722760694430408,0.06152561014000191
CYS1324,L CYS 454,0.0,0.0,0.0,-0.14553731343283585,0.017684629488500515,0.0012473775877797522,-0.5369850746268657,0.2957001889875667,0.020857083191093913,0.5787213930348258,0.30680403908367854,0.02164028838953827,0.0,0.0,0.0,-0.10380099502487568,0.06303288408935327,0.004445996844734852
GLY1325,L GLY 455,0.0,0.0,0.0,-0.02457213930348257,0.0016828132984710836,0.00011869649823851256,-0.9652985074626868,0.1330252676695966,0.00938287893491665,0.968860696517413,0.139279491004383,0.009824017835895862,0.0,0.0,0.0,-0.021009950248756317,0.026866352488148053,0.0018950063941626971
ASN1326,L ASN 456,0.0,0.0,0.0,-0.06265671641791051,0.005041772487439879,0.00035561921201722187,-3.39226368159204,0.41401424630519845,0.02920231335343736,3.6958805970149275,0.41976210470798664,0.029607736025935624,0.0,0.0,0.0,0.2409601990049754,0.05569103117373732,0.003928142468104015
GLN1327,L GLN 457,0.0,0.0,0.0,-1.1808756218905478,0.28507509607247555,0.020107646920518935,0.8421592039800995,1.2151472013393065,0.08570987510875253,-0.5667263681592039,1.0428089457158098,0.07355407180387735,-0.16349555820895514,0.019336808406166126,0.0013639133033986966,-1.0689383442786087,0.7548719662870627,0.053244563195513926
ILE1328,L ILE 458,0.0,0.0,0.0,-0.057661691542288555,0.006514047211145768,0.0004594654641877596,-0.602089552238806,0.1465464181647373,0.01033658735722783,0.6445522388059703,0.15000082423475897,0.010580242374916341,0.0,0.0,0.0,-0.015199004975124183,0.02111188387617194,0.0014891174734573706
GLY1329,L GLY 459,0.0,0.0,0.0,-0.01043781094527363,0.0008148883170309769,5.747779018321911e-05,-1.2425771144278606,0.13229619742970583,0.009331454285180656,1.2819950248756216,0.13845240924949848,0.009765679986919419,0.0,0.0,0.0,0.02898009950248759,0.013823680093715526,0.0009750472149134023
ALA1330,L ALA 460,0.0,0.0,0.0,-0.01856716417910445,0.002454910079902768,0.00017315600621864983,-1.442338308457712,0.19743115173836476,0.013925719731256924,1.5189751243781096,0.19582247615448342,0.013812252504213978,0.0,0.0,0.0,0.0580696517412936,0.014248509545100697,0.0010050123740156167
LYS1331,L LYS 461,0.0,0.0,0.0,-0.035577114427860636,0.0038678768433680977,0.0002728189974150682,-99.78758706467654,2.2161164529384676,0.15631280243122558,100.03748756218904,2.2447898617636466,0.1583352687518817,0.0,0.0,0.0,0.21432338308457616,0.05789895040677775,0.0040838770832235085
PHE1332,L PHE 462,0.0,0.0,0.0,-0.009950248756218865,0.0007106247253715631,5.0123603456155246e-05,-0.8164129353233835,0.09558666007304832,0.006742163161709076,0.8284228855721395,0.0996706780019294,0.007030227575831494,0.0,0.0,0.0,0.002059701492537818,0.010272235579049513,0.0007245476330749283
TRP1333,L TRP 463,0.0,0.0,0.0,-0.00972636815920399,0.0006763607943696503,4.7706812104727175e-05,-1.5420845771144274,0.15933190056688498,0.011238405753127043,1.5187661691542302,0.15969548151300145,0.01126405077576234,0.0,0.0,0.0,-0.03304477611940303,0.006490175129269277,0.00045778165735845954
GLU1334,L GLU 464,0.0,0.0,0.0,-0.011701492537313419,0.0012697975555316442,8.956461388222102e-05,94.85212437810948,1.50695594109607,0.1062924766344181,-94.71985074626865,1.497101015414818,0.10559736377202977,0.0,0.0,0.0,0.12057213930348194,0.01860899103026857,0.0013125770238751916
VAL1335,L VAL 465,0.0,0.0,0.0,-0.0052039800995024935,0.0006174768749890833,4.3553460666761764e-05,-0.7815721393034829,0.09311778247379013,0.006568021962636249,0.8010000000000005,0.09431929470279678,0.006652770100949282,0.0,0.0,0.0,0.014223880597014885,0.00538882452090304,0.00038009837504502704
ILE1336,L ILE 466,0.0,0.0,0.0,-0.003238805970149284,0.00043786747712809895,3.088479053193697e-05,-0.9327213930348257,0.06345831075619744,0.004476004128167639,0.9386417910447764,0.06482936688509926,0.004572710971129335,0.0,0.0,0.0,0.0026815920398011437,0.0033617854550086128,0.0002371220632147528
SER1337,L SER 467,0.0,0.0,0.0,-0.0021791044776119134,0.00039620236302617814,2.7945959975333154e-05,-1.2515771144278611,0.15544906949735157,0.01096453196592555,1.24897512437811,0.15451102257644936,0.010898367237612745,0.0,0.0,0.0,-0.004781094527363222,0.002819943331708876,0.00019890346659905448
ASP1338,L ASP 468,0.0,0.0,0.0,-0.0022935323383084802,0.0004553801759800475,3.2120041067644346e-05,80.7359054726368,1.5179908579434342,0.10707081965638336,-80.70954228855726,1.5112497083689294,0.10659533562656096,0.0,0.0,0.0,0.024069651741292372,0.007169943093101863,0.0005057287926675037
GLU1339,L GLU 469,0.0,0.0,0.0,-0.001796019900497523,0.0004151174138308828,2.9280124791217264e-05,77.33231343283585,0.8555830668857874,0.0603481765230744,-77.32589552238805,0.8561585639351452,0.060388768955144806,0.0,0.0,0.0,0.004621890547264399,0.0030348421824876225,0.00021406126282403845
HID1340,L HID 470,0.0,0.0,0.0,-0.0014079601990049549,0.0004914556694482531,3.466461018341778e-05,-0.11586069651741299,0.13027304084749908,0.009188751822635156,0.11381094527363181,0.13020333917354918,0.0091838354456213,0.0,0.0,0.0,-0.0034577114427861,0.001083321195332924,7.641158556947741e-05
GLY1341,L GLY 471,0.0,0.0,0.0,-0.0005870646766169116,0.0004923613937806133,3.472849505211845e-05,-0.38893034825870626,0.126444745860001,0.008918724714070635,0.3886368159203979,0.12623650092970792,0.008904036249209935,0.0,0.0,0.0,-0.0008805970149253257,0.0007568405405184022,5.3383415715870684e-05
ILE1342,L ILE 472,0.0,0.0,0.0,-0.002079601990049704,0.00033625363679036757,2.3717502852659523e-05,0.26023383084577106,0.1364249654344191,0.009622675126282832,-0.2568109452736317,0.13600308775980427,0.009592918169461014,0.0,0.0,0.0,0.0013432835820894528,0.0008790356340614566,6.200239306687315e-05
ASP1343,L ASP 473,0.0,0.0,0.0,-0.002288557213930352,0.00045309154507570417,3.195861349017464e-05,82.22717910447763,0.9240324496011945,0.06517622372372836,-82.19557213930345,0.9208533226420073,0.06495198539743631,0.0,0.0,0.0,0.029318407960196323,0.003453761299965766,0.0002436095391152946
[truncated: 118,592 more chars]
