# Supplementary material for: Detailed Per-residue Energetic Analysis Explains the Driving Force for Microtubule Disassembly
Source: PLoS Comput Biol. 2015 Jun 1;11(6):e1004313. doi: 10.1371/journal.pcbi.1004313 (PMC4452272; doi:10.1371/journal.pcbi.1004313)
Supplement: S3 Dataset — 13 text files with energy contribution per residue in the 13 longitudinal GDP subsystems, plus one text file with the overall residual contributions, per MT ring. (ZIP) [file pcbi.1004313.s003.zip › LongGDP/R7_L7.txt]

| Run on Thu Jan 22 15:01:34 2015
| GB non-polar solvation energies calculated with gbsa=2
idecomp = 2: Per-residue decomp adding 1-4 interactions to EEL and VDW.
Energy Decomposition Analysis (All units kcal/mol): Generalized Born solvent
DELTAS:
Total Energy Decomposition:
Residue,Location,Internal,,,van der Waals,,,Electrostatic,,,Polar Solvation,,,Non-Polar Solv.,,,TOTAL,,
,,Avg.,Std. Dev.,Std. Err. of Mean,Avg.,Std. Dev.,Std. Err. of Mean,Avg.,Std. Dev.,Std. Err. of Mean,Avg.,Std. Dev.,Std. Err. of Mean,Avg.,Std. Dev.,Std. Err. of Mean
MET   1,R MET   1,0.0,0.0,0.0,-2.194960199004976,0.9153180337420913,0.06456155622162967,-191.03781592039806,5.159524843228988,0.36392482280850885,199.76654228855733,5.014284107808627,0.3536803312112258,-0.6157340059701493,0.1215035584548023,0.008570200226731373,5.918032163184081,1.3823925654158833,0.09750645354116137
ARG   2,R ARG   2,0.0,0.0,0.0,-1.4789601990049757,0.9640078798670318,0.06799587317173532,-202.46423880597004,5.058283304912245,0.35678379528905935,200.13647761194045,4.701199288158232,0.33159703071799723,-0.4654781373134329,0.06956355031663111,0.004906634523939476,-4.272199530348252,1.3894286259782604,0.0980027389882202
GLU   3,R GLU   3,0.0,0.0,0.0,-0.10045273631840793,0.01349954872933382,0.0009521847512305121,154.4162736318408,3.4575462022991017,0.24387650554202175,-154.2310995024875,3.4702603440944713,0.2447732919594986,0.0,0.0,0.0,0.08472139303482631,0.1894981379030033,0.013366168078325144
CYS   4,R CYS   4,0.0,0.0,0.0,-0.02816417910447764,0.0032072539745822736,0.00022622225299166708,-0.03948756218905459,0.7389587141299466,0.052122128931206504,0.04130845771144267,0.7593185111474982,0.0535581982878166,0.0,0.0,0.0,-0.026343283582089667,0.04148543552094363,0.0029261570066682154
ILE   5,R ILE   5,0.0,0.0,0.0,-0.01132338308457709,0.0007726033380221179,5.449523772716195e-05,1.2419402985074623,0.2548812354743395,0.01797793620064484,-1.2422537313432838,0.25698994366082367,0.018126673008091013,0.0,0.0,0.0,-0.01163681592039818,0.01200258835314563,0.0008465973073846744
SER   6,R SER   6,0.0,0.0,0.0,-0.0042388059701492465,0.0004263539360323912,3.007268795845044e-05,0.19572636815920394,0.4018370994306642,0.02834340363727546,-0.1872835820895522,0.40102297570573814,0.028285979777261154,0.0,0.0,0.0,0.004203980099502601,0.006327165161798534,0.0004462838207687854
ILE   7,R ILE   7,0.0,0.0,0.0,-0.004477611940298477,0.0004994985233039316,3.52319093540272e-05,0.7025273631840793,0.16058785198912345,0.011326993736067771,-0.7017562189054725,0.1605944965186286,0.01132746240504336,0.0,0.0,0.0,-0.0037064676616915294,0.003923193942015198,0.00027672076471634314
HID   8,R HID   8,0.0,0.0,0.0,-0.0029104477611940605,0.0003483297724223081,2.4569287785109828e-05,0.7202636815920399,0.2873545924729605,0.020268430199763685,-0.7292885572139302,0.287866861014007,0.02030456283672063,0.0,0.0,0.0,-0.01193532338308448,0.0040174737761673185,0.00028337075148465057
VAL   9,R VAL   9,0.0,0.0,0.0,-0.0015422885572139063,0.0004982084683431253,3.514091589294507e-05,0.24677611940298505,0.10204478885374149,0.007197684443920291,-0.2437164179104477,0.10190110403761123,0.007187549698407999,0.0,0.0,0.0,0.0015174129353233072,0.001364418223343036,9.623864120325882e-05
GLY  10,R GLY  10,0.0,0.0,0.0,-0.0005273631840796058,0.0004992506946985941,3.521442887200129e-05,1.180457711442786,0.0893344069851036,0.006301163231227056,-1.1792089552238803,0.08945076257237711,0.006309370321563458,0.0,0.0,0.0,0.0007213930348259349,0.0008297875108635946,5.852869828818554e-05
GLN  11,R GLN  11,0.0,0.0,0.0,-0.0007412935323383174,0.0004379240016848868,3.088877746676883e-05,0.23344776119403093,0.13632208169505897,0.009615418266832751,-0.22944278606965157,0.13619771975282732,0.009606646451759477,0.0,0.0,0.0,0.0032636815920411735,0.0010767208270533854,7.594603148657494e-05
ALA  12,R ALA  12,0.0,0.0,0.0,-0.0008059701492536669,0.0003954519790892735,2.789303197332251e-05,0.7553333333333335,0.17903173329246538,0.01262792481774063,-0.7514477611940297,0.1790121831020677,0.01262654585363201,0.0,0.0,0.0,0.0030796019900499226,0.0011901886805542174,8.394943678734469e-05
GLY  13,R GLY  13,0.0,0.0,0.0,-0.0007363184079602262,0.0004406286532434881,3.1079548878697286e-05,0.8322636815920407,0.11709635919911537,0.008259340359409967,-0.8272985074626873,0.11683683587240705,0.008241034995339291,0.0,0.0,0.0,0.0042288557213931415,0.001444620552730941,0.00010189567734479943
VAL  14,R VAL  14,0.0,0.0,0.0,-0.001039800995024843,0.00019549137019292262,1.3788898090376822e-05,0.8632189054726368,0.12852710127434258,0.00906560274028716,-0.8609402985074625,0.12816957213707944,0.009040384579336133,0.0,0.0,0.0,0.0012388059701489915,0.0011939676600719704,8.421598545087134e-05
GLN  15,R GLN  15,0.0,0.0,0.0,-0.0009452736318407979,0.0002274453622022344,1.6042758907671697e-05,-0.47643781094527377,0.15986398871772325,0.011275936357571452,0.47779104477611967,0.15959861381523333,0.011257218255168434,0.0,0.0,0.0,0.00040796019900473133,0.0009838174801440152,6.939313464246347e-05
ILE  16,R ILE  16,0.0,0.0,0.0,-0.0019104477611940217,0.00028553920104046603,2.0140382360965962e-05,0.27130845771144285,0.16188204162631484,0.011418278834736027,-0.2650149253731343,0.16179572150902594,0.011412190283107014,0.0,0.0,0.0,0.004383084577114765,0.002196222998811866,0.00015490962636597732
GLY  17,R GLY  17,0.0,0.0,0.0,-0.0009203980099502512,0.00027067603002458603,1.9092015109585207e-05,0.8692686567164184,0.13056996166134202,0.009209695002065286,-0.8673930348258707,0.13023365817879215,0.009185973983363831,0.0,0.0,0.0,0.000955223880597013,0.0013055507499988074,9.208644977925636e-05
ASN  18,R ASN  18,0.0,0.0,0.0,-0.0011940298507463094,0.0003954519790892909,2.789303197332374e-05,1.468154228855722,0.35908984046738435,0.0253282444673033,-1.4648407960199008,0.35833582254467655,0.025275060143697226,0.0,0.0,0.0,0.0021194029850738942,0.0015726745105743485,0.00011092790712061834
ALA  19,R ALA  19,0.0,0.0,0.0,-0.0010348258706467759,0.00018333856490232643,1.2931705297166302e-05,0.5165373134328357,0.14811421520911283,0.010447171234408465,-0.510786069651741,0.1479740430544697,0.010437284252934166,0.0,0.0,0.0,0.0047164179104477975,0.0014331467324368294,0.00010108637646063931
CYS  20,R CYS  20,0.0,0.0,0.0,-0.0024975124378109753,0.000499993811996061,3.5266844324784985e-05,1.0152736318407962,0.24661384351285212,0.017394799333182866,-1.0066616915422888,0.24477685030024682,0.01726522782229555,0.0,0.0,0.0,0.006114427860696642,0.004332205072715356,0.0003055701855040156
TRP  21,R TRP  21,0.0,0.0,0.0,-0.005646766169154321,0.0004983574912693288,3.515142715971107e-05,0.9290298507462693,0.22616724121649157,0.01595260720428864,-0.9389203980099508,0.22520854598773715,0.01588498605663399,0.0,0.0,0.0,-0.015537313432835844,0.003824489137187879,0.00026975866458143035
GLU  22,R GLU  22,0.0,0.0,0.0,-0.0018955223880596673,0.00032173325799452515,2.2693314300234162e-05,95.18058208955222,0.8533643774358785,0.0601916822354299,-95.14317412935318,0.8515964607000592,0.06006698300354858,0.0,0.0,0.0,0.035512437810946644,0.0025706135952508107,0.00018131710294766684
LEU  23,R LEU  23,0.0,0.0,0.0,-0.004253731343283631,0.0005186074997228695,3.657975262809152e-05,0.30947263681592035,0.18948458632626589,0.013365212223801173,-0.29071641791044767,0.18903984728042236,0.013333842750182488,0.0,0.0,0.0,0.014502487562188618,0.0045494785422139005,0.00032089547441933414
TYR  24,R TYR  24,0.0,0.0,0.0,-0.008915422885572177,0.0006966950732909992,4.914108155360911e-05,0.5063233830845769,0.44654968012127805,0.03149718591366029,-0.49833333333333335,0.45127996333406967,0.031830834366251504,0.0,0.0,0.0,-0.0009253731343285369,0.009516124205034622,0.0006712156487987059
CYS  25,R CYS  25,0.0,0.0,0.0,-0.002736318407960242,0.00045177855063666285,3.186600200305219e-05,1.1597661691542283,0.2899876649456832,0.020454152812250975,-1.1629502487562193,0.289042935254149,0.020387516717641465,0.0,0.0,0.0,-0.005920398009950268,0.003613632540823029,0.00025488598699934906
LEU  26,R LEU  26,0.0,0.0,0.0,-0.003487562189054708,0.0005097014318354809,3.595156703420066e-05,0.5985223880597014,0.15907343886240408,0.011220175270114749,-0.5905721393034826,0.1587930410016374,0.011200397529935959,0.0,0.0,0.0,0.004462686567164361,0.0026635275204150693,0.00018787074592434923
GLU  27,R GLU  27,0.0,0.0,0.0,-0.008746268656716433,0.0009724045733087016,6.858813026241435e-05,121.4264228855721,1.775743324221562,0.1252512768629852,-121.28301990049746,1.7626308355127047,0.12432639322060643,0.0,0.0,0.0,0.13465671641791188,0.014802734961908088,0.0010441044208098665
HIP  28,R HIP  28,0.0,0.0,0.0,-0.00997014925373129,0.0008575706040364319,6.0488366584630714e-05,-119.75682089552245,1.493980498233884,0.10537725946075144,119.68468159203978,1.4920901957836257,0.1052439278061578,0.0,0.0,0.0,-0.08210945273632006,0.00649898271404414,0.00045840289648918487
GLY  29,R GLY  29,0.0,0.0,0.0,-0.002054726368159206,0.0004370753657830324,3.0828919305485506e-05,-0.3318208955223879,0.2849635182397147,0.02009977682700245,0.3339950248756221,0.283723930312486,0.020012343036008243,0.0,0.0,0.0,0.00011940298507470596,0.0016101888402559057,0.00011357396391789439
ILE  30,R ILE  30,0.0,0.0,0.0,-0.003452736318407982,0.0004977611318718798,3.51093632110644e-05,-0.2829651741293534,0.19882674220039995,0.014024157092649986,0.28327363184079596,0.19856257018845366,0.014005523835604099,0.0,0.0,0.0,-0.0031442786069651374,0.0010045070581339753,7.085246495538175e-05
GLN  31,R GLN  31,0.0,0.0,0.0,-0.0017263681592039639,0.0004884244583591859,3.445080503817623e-05,0.7011144278606962,1.0441792234036538,0.0736507237398403,-0.6989800995024877,1.0419763939620315,0.07349534813092705,0.0,0.0,0.0,0.0004079601990048374,0.0022577090308688614,0.0001592465166807716
PRO  32,R PRO  32,0.0,0.0,0.0,-0.0009552238805969721,0.00022961155739728594,1.6195550536064053e-05,0.19034825870646763,0.2938930290883388,0.020729615959886327,-0.19043781094527362,0.2932280917548881,0.02068271489658931,0.0,0.0,0.0,-0.00104477611940306,0.0009478885016545934,6.685889989648432e-05
ASP  33,R ASP  33,0.0,0.0,0.0,-0.0008009950248756331,0.00039925179398485843,2.8161050251090016e-05,87.74180597014922,0.9266606860265658,0.06536160522773592,-87.71977611940298,0.9252886034278213,0.06526482598317389,0.0,0.0,0.0,0.021228855721394147,0.001582668313049449,0.00011163281559677523
GLY  34,R GLY  34,0.0,0.0,0.0,-0.000567164179104466,0.0004954684379909698,3.4947649053323826e-05,0.6080945273631841,0.19331441669309918,0.013635347629673973,-0.6062437810945274,0.19266188585789498,0.01358932165329159,0.0,0.0,0.0,0.0012835820895522123,0.0010434248546689138,7.359751467186134e-05
GLN  35,R GLN  35,0.0,0.0,0.0,-0.0010547263681591895,0.00041368391056692923,2.9179013266962398e-05,0.5247164179104481,0.7191337963784186,0.050723787049126744,-0.5239203980099504,0.7179898581801784,0.05064309986983255,0.0,0.0,0.0,-0.00025870646766062907,0.0013054559518413903,9.20797632327838e-05
MET  36,R MET  36,0.0,0.0,0.0,-0.001417910447761204,0.0005682106083689302,4.0078486149737184e-05,1.125442786069652,0.48978811335137323,0.03454698984520453,-1.1227164179104479,0.48870741705206033,0.03447076340552503,0.0,0.0,0.0,0.0013084577114427414,0.0013287401392539865,9.372210318381427e-05
PRO  37,R PRO  37,0.0,0.0,0.0,-0.0012338308457711536,0.0005183688070698803,3.656291654645916e-05,0.10477611940298504,0.35604609325794384,0.02511355509230723,-0.10452238805970146,0.3553717705022714,0.02506599203236851,0.0,0.0,0.0,-0.0009800995024878277,0.0011545290397091744,8.143419965403036e-05
SER  38,R SER  38,0.0,0.0,0.0,-0.0018059701492537143,0.0005877388826118226,4.145590441198804e-05,-0.22574129353233843,0.6597352497310041,0.04653413660251412,0.22912935323383102,0.6593254529589181,0.04650523176685573,0.0,0.0,0.0,0.0015820895522391377,0.0022337255789665797,0.0001575548544155286
ASP  39,R ASP  39,0.0,0.0,0.0,-0.0014228855721393104,0.0004940175756141761,3.484531311165527e-05,95.33580597014912,2.2236132549655,0.1568415860754983,-95.30326865671643,2.2190320863969024,0.15651845535896133,0.0,0.0,0.0,0.031114427860696965,0.004533110997915698,0.00031974099685802326
LYS  40,R LYS  40,0.0,0.0,0.0,-0.0013930348258706514,0.000488424458359192,3.4450805038176655e-05,-90.16566666666668,1.947857864943075,0.13739130053532875,90.14172139303487,1.9450843187238998,0.1371956696687211,0.0,0.0,0.0,-0.02533830845771231,0.0031155164756144155,0.00021975158872098593
THR  41,R THR  41,0.0,0.0,0.0,-0.0022686567164178894,0.0006521778948527,4.600108188942418e-05,0.06376616915422895,0.4114579708075247,0.029022007581916268,-0.06075124378109454,0.4107877129193589,0.028974731235625027,0.0,0.0,0.0,0.0007462686567161369,0.0017592112964436313,0.00012408519753154363
ILE  42,R ILE  42,0.0,0.0,0.0,-0.005029850746268659,0.0014452201118698741,0.00010193796698580886,0.1844975124378109,0.40627164312041564,0.028656192232265423,-0.1759651741293532,0.40481333304135897,0.02855333097018292,0.0,0.0,0.0,0.0035024875621887043,0.0026375104689323665,0.00018603564460426003
GLY  43,R GLY  43,0.0,0.0,0.0,-0.0038308457711442763,0.001032431213226468,7.282208299248628e-05,-0.34917910447761175,0.8135028722416824,0.05738006844240481,0.3684179104477613,0.8108407432554171,0.057192296341473575,0.0,0.0,0.0,0.015407960199004912,0.006289273528067797,0.0004436111509958159
GLY  44,R GLY  44,0.0,0.0,0.0,-0.008601990049751238,0.0027824603486736143,0.00019625962082373206,-0.3625174129353233,1.006319114468443,0.07098027755450231,0.40492039800995017,0.9948609711273624,0.07017208243735125,0.0,0.0,0.0,0.03380099502487555,0.01443703774018122,0.0010183101276021948
GLY  45,R GLY  45,0.0,0.0,0.0,-0.01598009950248755,0.004897923409103393,0.00034547288034222776,-1.9015671641791043,0.608865486632602,0.04294606016439178,1.9496616915422895,0.6137483683699186,0.04329047208700901,0.0,0.0,0.0,0.03211442786069659,0.009743059312770308,0.0006872224171312825
ASP  46,R ASP  46,0.0,0.0,0.0,-0.0399502487562189,0.013639914811226823,0.00096208541127836,132.35516915422883,4.174693643391279,0.2944601858918797,-131.92240298507468,4.0661074032413085,0.28680110304864465,0.0,0.0,0.0,0.39281592039800944,0.10563506572026649,0.007450923048672487
ASP  47,R ASP  47,0.0,0.0,0.0,-0.08891044776119407,0.029279268475938213,0.002065200365504988,147.39631840796014,6.75966636243658,0.47679010334114796,-146.58902985074636,6.539485684211157,0.46125975573284056,-0.00011731343283582002,0.0010952225912783233,7.725104531474588e-05,0.7182607960198977,0.2053181631859071,0.014482026625931982
SER  48,R SER  48,0.0,0.0,0.0,-0.18937313432835828,0.06172144998044362,0.004353495414814167,-0.5562388059701489,1.309864879547964,0.09239074501563073,0.9427711442786063,1.2882785410641415,0.09086816209443034,-0.020841385074626864,0.02701734333242015,0.0019056564671669084,0.17631781890547277,0.10967580847529301,0.007735935067379522
PHE  49,R PHE  49,0.0,0.0,0.0,-0.04713432835820896,0.008407344909630658,0.0005930083873019088,0.3052935323383085,0.40269898935535087,0.028404196665248505,-0.26295024875621886,0.3984448219412306,0.02810413083178068,0.0,0.0,0.0,-0.004791044776119231,0.02204103182664207,0.0015546545167921817
ASN  50,R ASN  50,0.0,0.0,0.0,-0.03154228855721395,0.00408972170425154,0.00028846672741755786,-1.7186517412935332,0.8964248604635885,0.06322893452746478,1.822024875621891,0.8913716382021302,0.06287250771065692,0.0,0.0,0.0,0.0718308457711439,0.01858960400053273,0.001311209568232322
THR  51,R THR  51,0.0,0.0,0.0,-0.060457711442786076,0.008043999199447701,0.000567379956930051,-2.5469104477611935,1.2104816449975282,0.08538079213763106,2.723751243781095,1.2230562069602626,0.08626773335280677,0.0,0.0,0.0,0.11638308457711453,0.033117422815913025,0.0023359228991739764
PHE  52,R PHE  52,0.0,0.0,0.0,-0.021472636815920376,0.00173935926684019,0.00012268494332687537,-1.3625621890547261,0.1954135488847826,0.013783408998525128,1.283139303482587,0.1936186447621082,0.013656806223143636,0.0,0.0,0.0,-0.10089552238805959,0.02324761860913491,0.0016397605865106073
PHE  53,R PHE  53,0.0,0.0,0.0,-0.012860696517412961,0.0009776087754561555,6.895520637928921e-05,1.9148407960199003,0.17942008442171284,0.012655316994383473,-1.8940995024875615,0.18106665727809626,0.012771457288927654,0.0,0.0,0.0,0.007880597014925486,0.009701806347775802,0.000684312657331278
SER  54,R SER  54,0.0,0.0,0.0,-0.00599502487562191,0.0006502774948256716,4.5867038006679983e-05,0.08119402985074634,0.8923111961698835,0.0629387790199969,-0.08026865671641793,0.8970913737176904,0.06327594674763402,0.0,0.0,0.0,-0.005069651741293458,0.009837238842171192,0.0006938653289479364
GLU  55,R GLU  55,0.0,0.0,0.0,-0.009203980099502514,0.0012786747179912186,9.019076064443355e-05,123.54006467661695,2.462438303551427,0.1736870061732283,-123.34192039800995,2.437702999559671,0.17194231235047683,0.0,0.0,0.0,0.18894029850746144,0.02460729208570954,0.0017356645590807206
THR  56,R THR  56,0.0,0.0,0.0,-0.0032437810945273714,0.0005137644037184201,3.6238146974699454e-05,1.6418208955223879,0.268563745383701,0.018943026038495833,-1.6301741293532346,0.26740880163413594,0.018861562587463934,0.0,0.0,0.0,0.00840298507462669,0.0017737138272761078,0.00012510812718569776
GLY  57,R GLY  57,0.0,0.0,0.0,-0.0017711442786069646,0.0004431492724705098,3.125733965080015e-05,0.44955223880597006,0.29670466832598136,0.020927933700851047,-0.4446517412935324,0.2952965759547503,0.020828614522773868,0.0,0.0,0.0,0.003129353233830941,0.0019039587142776174,0.0001342948931891491
ALA  58,R ALA  58,0.0,0.0,0.0,-0.0014925373134328317,0.0004999443052072839,3.526335238514307e-05,-0.3891940298507463,0.19493914642813137,0.013749947229229979,0.38944776119402963,0.19447827516181143,0.013717439876512581,0.0,0.0,0.0,-0.001238805970149115,0.0009424676866937789,6.647654508978519e-05
GLY  59,R GLY  59,0.0,0.0,0.0,-0.0016815920398009975,0.00048674924611483936,3.433264467695798e-05,-0.3876119402985074,0.31891735178626573,0.022494695590367684,0.39154228855721385,0.3173421172109943,0.022383587110206025,0.0,0.0,0.0,0.002248756218905452,0.001943943508298607,0.0001371152031055205
LYS  60,R LYS  60,0.0,0.0,0.0,-0.0027213930348258405,0.000459277011058493,3.23949026214749e-05,-97.13768656716415,1.258085371610282,0.08873850012411479,97.10249751243782,1.2564043860701077,0.08861993254600642,0.0,0.0,0.0,-0.03791044776119462,0.0022420540286020403,0.00015814229795925574
HIE  61,R HIE  61,0.0,0.0,0.0,-0.0059353233830845755,0.0010513180639286422,7.415425872650173e-05,-1.4544776119402976,0.9217822509440576,0.06501750694796612,1.4641890547263687,0.9186476996646236,0.06479641274770286,0.0,0.0,0.0,0.003776119402985434,0.0056006953073743015,0.0003950425880816288
VAL  62,R VAL  62,0.0,0.0,0.0,-0.0034278606965174032,0.0005240674261597542,3.696486614560823e-05,1.5121293532338311,0.127985280497247,0.009027385649316613,-1.5038706467661693,0.12794994039794988,0.009024892950906289,0.0,0.0,0.0,0.004830845771144316,0.0018477480662994264,0.0001303300997775503
PRO  63,R PRO  63,0.0,0.0,0.0,-0.0031442786069651374,0.0003786327878694538,2.6706697694403788e-05,-0.7654726368159201,0.1900439082480717,0.013404663750341108,0.7703482587064678,0.18874882124623504,0.013313315356451014,0.0,0.0,0.0,0.001731343283581846,0.002799691291895736,0.00019747499784961525
ARG  64,R ARG  64,0.0,0.0,0.0,-0.01757213930348263,0.001610296440833494,0.00011358155347746097,-131.0186766169154,1.5826760290262565,0.11163335983981656,131.0468955223881,1.587735893552963,0.11199025516589166,0.0,0.0,0.0,0.010646766169149918,0.02842165809284453,0.002004709193121994
ALA  65,R ALA  65,0.0,0.0,0.0,-0.002034825870646766,0.0002709502249590323,1.911135532907544e-05,-0.021990049751243742,0.20978031603446484,0.014796762620834097,0.023338308457711437,0.20945229446544664,0.014773625763272694,0.0,0.0,0.0,-0.0006865671641790377,0.0019229611951171249,0.00013563522484420746
VAL  66,R VAL  66,0.0,0.0,0.0,-0.002199004975124401,0.00039925179398484504,2.816105025108907e-05,0.703333333333333,0.16261186989938078,0.0114697569520097,-0.7007661691542285,0.16254153713215977,0.011464796061108645,0.0,0.0,0.0,0.0003681592039800501,0.0013618034189150805,9.605420711930021e-05
PHE  67,R PHE  67,0.0,0.0,0.0,-0.0018905472636816358,0.0003122063978057798,2.2021341393531227e-05,-0.1520945273631841,0.16332739156590326,0.011520225959063046,0.14932835820895518,0.16309220186826795,0.011503636956850829,0.0,0.0,0.0,-0.0046567164179102975,0.0010727595717054555,7.566662607727907e-05
VAL  68,R VAL  68,0.0,0.0,0.0,-0.0010696517412935647,0.00025455918020826315,1.7955220173645727e-05,0.43138308457711455,0.12158033812809167,0.008575615847325543,-0.43004477611940317,0.12145827441125448,0.008567006136572892,0.0,0.0,0.0,0.00026865671641787894,0.0007580169773016183,5.346639516860831e-05
ASP  69,R ASP  69,0.0,0.0,0.0,-0.0006218905472636837,0.00048491514153278456,3.4203276914360126e-05,86.85180099502486,0.5052627317123027,0.03563848526700119,-86.83153731343288,0.5046318887426181,0.03559398903470496,0.0,0.0,0.0,0.019641791044775026,0.0010748341425294281,7.581295502082678e-05
LEU  70,R LEU  70,0.0,0.0,0.0,-0.0004626865671641607,0.0004986057638355041,3.5168938956320044e-05,-0.6003631840796022,0.0625162461496846,0.004409556014161701,0.5994278606965169,0.062442459243044646,0.004404351487051075,0.0,0.0,0.0,-0.0013980099502491215,0.0007985035879697238,5.632210050218052e-05
GLU  71,R GLU  71,0.0,0.0,0.0,-0.00035323383084575764,0.0004779745721184075,3.371372689356081e-05,78.51196517412934,0.4727481567202677,0.033345083974787436,-78.50052736318409,0.47232415770137803,0.033315177389877215,0.0,0.0,0.0,0.011084577114428753,0.0008740657814625838,6.165184669266532e-05
PRO  72,R PRO  72,0.0,0.0,0.0,-0.00031840796019900526,0.0004658587029142144,3.2859139371011434e-05,0.6941293532338311,0.11402362146860401,0.008042606150720019,-0.693477611940299,0.1139217709517555,0.008035422169166815,0.0,0.0,0.0,0.00033333333333351975,0.0007352755826364794,5.186234086605172e-05
THR  73,R THR  73,0.0,0.0,0.0,-0.0002736318407960218,0.00044582222521830875,3.1445875201005867e-05,-0.04455721393034838,0.14947898889008143,0.010543434947659506,0.04463681592039803,0.1493331859823288,0.010533150803483231,0.0,0.0,0.0,-0.0001940298507464572,0.0007033425377985792,4.960995754830883e-05
VAL  74,R VAL  74,0.0,0.0,0.0,-0.0004975124378109512,0.0004999938119960695,3.526684432478558e-05,0.2573681592039799,0.09760711060619578,0.006884674754270548,-0.2562238805970151,0.09750017031170523,0.006877131767482794,0.0,0.0,0.0,0.0006467661691543471,0.0007851874891288814,5.538285530840773e-05
ILE  75,R ILE  75,0.0,0.0,0.0,-0.0006915422885572438,0.0004618566354338566,3.2576855295847365e-05,0.6638955223880592,0.08691182716607083,0.006130287625784828,-0.662810945273632,0.08669293945211103,0.006114848476844142,0.0,0.0,0.0,0.00039303482587073823,0.0008163449932723026,5.7580536203273556e-05
ASP  76,R ASP  76,0.0,0.0,0.0,-0.0004029850746268627,0.00049049781269119,3.4597048176996275e-05,80.40211442786074,0.5260262765462492,0.037103032798831946,-80.38886069651741,0.525485400337935,0.03706488233260628,0.0,0.0,0.0,0.01285074626865388,0.0009129319343284782,6.439325374559018e-05
GLU  77,R GLU  77,0.0,0.0,0.0,-0.0005721393034825875,0.0004947685528538028,3.4898282962013294e-05,84.49063184079603,0.6699707603156836,0.047256093854211915,-84.47242288557214,0.6692329798849811,0.04720405483498569,0.0,0.0,0.0,0.01763681592039795,0.0010425942628637683,7.35389292430286e-05
VAL  78,R VAL  78,0.0,0.0,0.0,-0.0008159203980099444,0.0003875490964009994,2.7335605607640616e-05,0.04462189054726369,0.14116007045532802,0.009956663682995647,-0.04413432835820896,0.14102773752674364,0.009947329637894574,0.0,0.0,0.0,-0.00032835820895529475,0.000685051322509702,4.83197946970353e-05
ARG  79,R ARG  79,0.0,0.0,0.0,-0.0006218905472637021,0.00048491514153279865,3.420327691436112e-05,-82.68869154228852,1.0863635192253438,0.07662617455143143,82.67249253731343,1.0851481322134,0.07654044776138683,0.0,0.0,0.0,-0.016820895522386647,0.0014550516545647361,0.00010263143053950361
THR  80,R THR  80,0.0,0.0,0.0,-0.00033333333333332974,0.0004714045207910267,3.325031120358741e-05,-0.8166716417910447,0.20062695672061642,0.014151134434593954,0.815731343283582,0.2002961177575418,0.014127798853377964,0.0,0.0,0.0,-0.001273631840795915,0.0007595175503141723,5.357223742817638e-05
GLY  81,R GLY  81,0.0,0.0,0.0,-0.0003084577114427786,0.0004618566354338267,3.257685529584526e-05,-0.6804527363184081,0.15786258589308305,0.011134768286778753,0.6794975124378111,0.15773073990893405,0.011125468588089948,0.0,0.0,0.0,-0.0012636815920398902,0.0007296999847681576,5.1469068514830594e-05
THR  82,R THR  82,0.0,0.0,0.0,-0.0007711442786069646,0.00042009615587232813,2.9631298178359697e-05,-0.9978358208955224,0.22134763165718835,0.015612658157008168,0.9966268656716414,0.22098579471833016,0.015587136147160235,0.0,0.0,0.0,-0.0019800995024872397,0.0008343388898606707,5.88497278103554e-05
TYR  83,R TYR  83,0.0,0.0,0.0,-0.0020199004975124386,0.0002221603339479194,1.5669981756784706e-05,0.18901492537313414,0.2256084416227864,0.015913192519932288,-0.18946766169154228,0.22519546004058466,0.015884063045088655,0.0,0.0,0.0,-0.002472636815920563,0.0008167996718401381,5.761260675671832e-05
ARG  84,R ARG  84,0.0,0.0,0.0,-0.0007761194029851029,0.00041684298638117645,2.940183729453682e-05,-82.57461691542292,0.875294166617024,0.06173849030099233,82.55892537313433,0.8743366551091812,0.06167095264657323,0.0,0.0,0.0,-0.016467661691541027,0.0012929964446774563,9.120093735739984e-05
GLN  85,R GLN  85,0.0,0.0,0.0,-0.0008258706467661743,0.0003792206766200919,2.674816416969131e-05,0.10431343283582065,0.6922433330181776,0.048827080005171525,-0.10400497512437806,0.6912836102686034,0.04875938638178633,0.0,0.0,0.0,-0.0005174129353231316,0.0011507926204815378,8.117065296190804e-05
LEU  86,R LEU  86,0.0,0.0,0.0,-0.0018706467661691582,0.00037745426345053623,2.6623570991197208e-05,0.25845273631840787,0.19505103045757602,0.013757838920195317,-0.25660199004975126,0.19461299981638477,0.013726942620957718,0.0,0.0,0.0,-1.990049751266429e-05,0.0009302019200098755,6.561138461422162e-05
PHE  87,R PHE  87,0.0,0.0,0.0,-0.0018706467661691536,0.00033559048664758863,2.367072784807301e-05,-1.0329502487562188,0.15563900543365317,0.01097792901392198,1.029606965174129,0.155334976667724,0.010956484478207677,0.0,0.0,0.0,-0.0052139303482586444,0.000833982816628999,5.882461234106697e-05
HIE  88,R HIE  88,0.0,0.0,0.0,-0.0012537313432835634,0.0004351456637944054,3.0692808621726344e-05,0.4347562189054726,0.4135189904903413,0.02916738070166356,-0.43411442786069654,0.41273483210486706,0.02911207043373026,0.0,0.0,0.0,-0.0006119402985075389,0.0010875398849747664,7.670914899383157e-05
PRO  89,R PRO  89,0.0,0.0,0.0,-0.0006318407960199005,0.000482304887498394,3.401916379041667e-05,0.22111442786069663,0.17505212255991728,0.012347224719437968,-0.22088059701492546,0.17463789309060648,0.012318007225424187,0.0,0.0,0.0,-0.0003980099502485533,0.0008814258122995494,6.217098324100909e-05
GLU  90,R GLU  90,0.0,0.0,0.0,-0.000860696517412925,0.00034626293813542455,2.4423504534813874e-05,89.72154228855719,1.4150284983715493,0.0998084147641348,-89.6953184079602,1.4127406053553753,0.09964703923328361,0.0,0.0,0.0,0.025363184079598946,0.002367364723120639,0.0001669810328591447
GLN  91,R GLN  91,0.0,0.0,0.0,-0.001721393034825756,0.00044831364481868243,3.1621606390244645e-05,-0.6178258706467665,0.3037799094090334,0.021426982728758384,0.6201542288557215,0.3029888937664183,0.021371188787198972,0.0,0.0,0.0,0.0006069651741292466,0.0014760951727395349,0.00010411572586818712
LEU  92,R LEU  92,0.0,0.0,0.0,-0.000905472636815972,0.00029256100354208865,2.0635662121960407e-05,-0.18280597014925357,0.216749040210145,0.015288298525378479,0.18245771144278602,0.21634008939937532,0.01525945335923066,0.0,0.0,0.0,-0.0012537313432836076,0.0007466665605871328,5.2665798501835255e-05
ILE  93,R ILE  93,0.0,0.0,0.0,-0.0009651741293532811,0.00018333856490237752,1.2931705297169906e-05,0.08368159203980106,0.1470810116551597,0.010374294674701428,-0.08345771144278603,0.14691829202004048,0.010362817316576883,0.0,0.0,0.0,-0.0007412935323383837,0.0005924368416558162,4.178727289350446e-05
THR  94,R THR  94,0.0,0.0,0.0,-0.00041293532338308107,0.000492361393780613,3.472849505211843e-05,-0.22358706467661707,0.2133433773253762,0.015048081586892078,0.22345273631840779,0.2130272423308806,0.015025783143653383,0.0,0.0,0.0,-0.0005472636815923651,0.0008339828166292721,5.8824612341086235e-05
GLY  95,R GLY  95,0.0,0.0,0.0,-0.00015422885572139263,0.0003611679883160495,2.5474825714719496e-05,-0.23465671641791047,0.13782787797621712,0.00972162894736186,0.23439303482587065,0.13770355263825912,0.009712859714154979,0.0,0.0,0.0,-0.0004179104477610751,0.0006650310372738339,4.690767265509948e-05
LYS  96,R LYS  96,0.0,0.0,0.0,-0.0003283582089552308,0.0004696159021657494,3.3124151773009176e-05,-75.47169651741294,1.397318844313588,0.09855927207931925,75.46291542288556,1.3962278598532367,0.09848231996871139,0.0,0.0,0.0,-0.009109452736322878,0.0012882786536933498,9.086817003868216e-05
GLU  97,R GLU  97,0.0,0.0,0.0,-0.00023880597014924647,0.0004263539360323961,3.0072687958450782e-05,76.91740796019899,0.5398544789544921,0.03807839899321789,-76.90776119402987,0.5393729754492226,0.03804443635457165,0.0,0.0,0.0,0.009407960199003659,0.0008992735146418,6.342986310103466e-05
ASP  98,R ASP  98,0.0,0.0,0.0,-0.0003631840796019981,0.00048091725268039145,3.3921287576887585e-05,79.47118407960201,0.5797882620374117,0.04089511087543645,-79.45944278606962,0.5792323432129312,0.04085589938487439,0.0,0.0,0.0,0.011378109452735076,0.0009391000285605978,6.62390087997902e-05
ALA  99,R ALA  99,0.0,0.0,0.0,-0.0002736318407960328,0.0004458222252183267,3.1445875201007134e-05,-0.09277611940298512,0.07560584243176305,0.005332824949254005,0.09267661691542294,0.07556737233547998,0.005330111477878513,0.0,0.0,0.0,-0.0003731343283581808,0.0007364528585060438,5.194537950337706e-05
ALA 100,R ALA 100,0.0,0.0,0.0,-0.0002089552238805972,0.0004065623424440672,2.867669658161249e-05,-0.07086069651741289,0.07683419181816584,0.005419466034698186,0.07074626865671646,0.07675975507070673,0.00541421567135028,0.0,0.0,0.0,-0.00032338308457706335,0.0006615980183035778,4.666552616711653e-05
ASN 101,R ASN 101,0.0,0.0,0.0,-0.00037810945273631877,0.00048491514153278445,3.420327691436012e-05,-0.9294029850746273,0.21726214028916802,0.015324489814502039,0.9290298507462688,0.2169804290059815,0.015304619432648688,0.0,0.0,0.0,-0.0007512437810956753,0.0008626068008112738,6.084359251620431e-05
ASN 102,R ASN 102,0.0,0.0,0.0,-0.0004776119402984615,0.000499498523303877,3.523190935402335e-05,1.0768059701492534,0.19982653463556113,0.014094677013740939,-1.0750696517412932,0.19968974722963687,0.014085028774033602,0.0,0.0,0.0,0.0012587064676613032,0.0008120585710366302,5.727819529010852e-05
TYR 103,R TYR 103,0.0,0.0,0.0,-0.0014179104477612169,0.0004932152728912531,3.478872304083475e-05,0.5949701492537317,0.2964195277345359,0.020907821434243107,-0.5950398009950248,0.2964006271066479,0.02090648828674133,0.0,0.0,0.0,-0.0014875621890544743,0.0009038857670986573,6.375518630600239e-05
ALA 104,R ALA 104,0.0,0.0,0.0,-0.00037313432835822864,0.0004836373655528505,3.411314954581053e-05,0.6534626865671643,0.10502266919821832,0.007407727928473114,-0.6527462686567164,0.10493300539108409,0.007401403531146782,0.0,0.0,0.0,0.0003432835820894327,0.0007958644126748445,5.613594742980798e-05
ARG 105,R ARG 105,0.0,0.0,0.0,-0.0005174129353233835,0.0004996966976911329,3.524588749754599e-05,-77.23981592039803,0.5656342197830719,0.03989676171035886,77.2306666666667,0.5650631482531903,0.039856481430364486,0.0,0.0,0.0,-0.00966666666666404,0.0009790508823281675,6.905692475526653e-05
GLY 106,R GLY 106,0.0,0.0,0.0,-0.0003631840796019876,0.00048091725268037747,3.3921287576886596e-05,0.268641791044776,0.1569604032989132,0.011071133233028588,-0.2674427860696517,0.15670324954546555,0.011052995005769001,0.0,0.0,0.0,0.0008358208955224313,0.0008392785623587189,5.9198145444382955e-05
HIP 107,R HIP 107,0.0,0.0,0.0,-0.001398009950248715,0.0004894875174625736,3.452578744597353e-05,-94.65658208955224,0.9337483944599689,0.06586153363473442,94.6289004975125,0.9322895905415797,0.0657586375399111,0.0,0.0,0.0,-0.029079601990052856,0.0021908066259770788,0.00015452758488269003
TYR 108,R TYR 108,0.0,0.0,0.0,-0.0010398009950248804,0.00024107545153408412,1.7004151283069824e-05,0.33893532338308474,0.3178586637883152,0.02242002149657603,-0.3388358208955225,0.31739572724295967,0.022387368470307305,0.0,0.0,0.0,-0.0009402985074629675,0.000832438072606305,5.871565449866387e-05
THR 109,R THR 109,0.0,0.0,0.0,-0.0003233830845770987,0.00046776753327532696,3.2993777883674284e-05,0.364323383084577,0.19075427631076422,0.013454769250207721,-0.36389552238805983,0.19054554836010063,0.01344004671571695,0.0,0.0,0.0,0.00010447761193983573,0.0007491486715508741,5.28408731104702e-05
ILE 110,R ILE 110,0.0,0.0,0.0,-0.0004527363184079518,0.0004977611318718613,3.510936321106309e-05,0.06452238805970142,0.11602414719620063,0.008183712355857279,-0.06417412935323383,0.11587587512155943,0.008173254050077036,0.0,0.0,0.0,-0.00010447761194015223,0.0007879880865995945,5.558039422318294e-05
GLY 111,R GLY 111,0.0,0.0,0.0,-0.00040298507462685886,0.0004904978126911851,3.459704817699593e-05,0.2623731343283582,0.13737646671316722,0.009689788851827716,-0.26172636815920386,0.1371718961949396,0.00967535956001114,0.0,0.0,0.0,0.00024378109452737024,0.000795055385811645,5.607888307470102e-05
LYS 112,R LYS 112,0.0,0.0,0.0,-0.0006268656716417646,0.00048363736555280464,3.41131495458073e-05,-84.66622388059702,3.387142990257139,0.23891064584640556,84.64857711442785,3.38263162518697,0.23859243868902746,0.0,0.0,0.0,-0.018273631840794897,0.00464669692172806,0.0003277527301964531
GLU 113,R GLU 113,0.0,0.0,0.0,-0.0004577114427860733,0.0004982084683430902,3.514091589294259e-05,81.99369154228857,0.9723904096783861,0.06858713123695959,-81.97920895522387,0.9712855338062925,0.06850919930171467,0.0,0.0,0.0,0.014024875621894448,0.0014227637981518012,0.00010035402074287006
ILE 114,R ILE 114,0.0,0.0,0.0,-0.0007512437810945421,0.00043229221883042457,3.0491542132182574e-05,0.3785771144278607,0.1134374058606329,0.008001257689816988,-0.37725373134328344,0.1132875542536057,0.007990687972412388,0.0,0.0,0.0,0.0005721393034827119,0.0007570694352886288,5.339956070813791e-05
ILE 115,R ILE 115,0.0,0.0,0.0,-0.0014228855721393175,0.0004940175756141847,3.4845313111655875e-05,0.8550049751243782,0.11496620734359093,0.008109091032169245,-0.8522139303482581,0.11472679641607895,0.008092204287358323,0.0,0.0,0.0,0.0013681592039800836,0.0008486343108546666,5.985804906285219e-05
ASP 116,R ASP 116,0.0,0.0,0.0,-0.0009701492537313867,0.00022104338200522054,1.559119804119397e-05,97.58484079601998,1.5696932788169415,0.1107176272456238,-97.54616915422882,1.5664877788995144,0.11049152871428457,0.0,0.0,0.0,0.037701492537312455,0.003324931864216625,0.00023452261134537526
LEU 117,R LEU 117,0.0,0.0,0.0,-0.0009004975124378079,0.0002993355016217163,2.111349837397119e-05,0.9944875621890549,0.15524335284165836,0.010950021831805318,-0.9917860696517414,0.15487735158763669,0.010924206093813026,0.0,0.0,0.0,0.001800995024875266,0.0007532344880614558,5.312906438676435e-05
VAL 118,R VAL 118,0.0,0.0,0.0,-0.0014278606965173993,0.0004947685528537718,3.489828296201111e-05,0.8142189054726361,0.15565778205801772,0.010979253414889598,-0.8089999999999997,0.15536046994615793,0.010958282635425401,0.0,0.0,0.0,0.003791044776119338,0.0012798162970577378,9.027128142340608e-05
LEU 119,R LEU 119,0.0,0.0,0.0,-0.0025572139303482655,0.0004967157800735686,3.5035629780267527e-05,1.2284875621890547,0.12574035909365613,0.008869041102319617,-1.2248358208955223,0.12538663751020931,0.00884409150550774,0.0,0.0,0.0,0.0010945273631839502,0.0010771345349891062,7.59752121944456e-05
ASP 120,R ASP 120,0.0,0.0,0.0,-0.0014228855721393218,0.0004940175756141603,3.4845313111654154e-05,100.34566169154219,1.0403531714693621,0.07338085484405031,-100.29961194029852,1.037842187725444,0.07320374370652383,0.0,0.0,0.0,0.04462686567164143,0.0027071077674388497,0.00019094465954197504
ARG 121,R ARG 121,0.0,0.0,0.0,-0.002422885572139304,0.0004940175756142121,3.4845313111657806e-05,-98.3244029850746,1.0345522269307532,0.07297168776423564,98.28961194029843,1.033184498352438,0.07287521562859574,0.0,0.0,0.0,-0.03721393034825667,0.0023048736974774606,0.00016257325576235238
ILE 122,R ILE 122,0.0,0.0,0.0,-0.004457711442786064,0.0005080963753905075,3.58383550815339e-05,1.2181542288557214,0.17452155234629615,0.012309801182029685,-1.207343283582089,0.17338570745427287,0.012229684860541285,0.0,0.0,0.0,0.006353233830845608,0.0031258196123268344,0.0002204783159519556
ARG 123,R ARG 123,0.0,0.0,0.0,-0.006497512437810958,0.0007270493636669044,5.128210811752347e-05,-119.11089054726374,1.4527489837873797,0.1024690126657462,119.03225373134318,1.4507157678659819,0.10232560067212103,0.0,0.0,0.0,-0.08513432835821005,0.005016080179767111,0.00035380701635939413
LYS 124,R LYS 124,0.0,0.0,0.0,-0.0030049751243781254,0.00044046009908247247,3.106765998484658e-05,-101.67526865671643,2.176729501076039,0.1535346610494058,101.63728358208952,2.1740515365936317,0.1533457719986967,0.0,0.0,0.0,-0.04099004975124416,0.003567389683191699,0.0002516242673098459
LEU 125,R LEU 125,0.0,0.0,0.0,-0.005781094527363201,0.0005480320250837608,3.8655198624294e-05,1.4500945273631842,0.1886505786257202,0.013306385856283954,-1.4345721393034827,0.1892908368498676,0.013351546189425932,0.0,0.0,0.0,0.009741293532338045,0.006116833987306259,0.00043144820358813384
ALA 126,R ALA 126,0.0,0.0,0.0,-0.006412935323383046,0.0006337378970719032,4.470042473031145e-05,1.9139154228855724,0.14756385854672827,0.010408352068511312,-1.8867263681592044,0.14658161176188075,0.010339069722172974,0.0,0.0,0.0,0.020776119402985103,0.005288175758370371,0.0003729991587056259
ASP 127,R ASP 127,0.0,0.0,0.0,-0.005870646766169161,0.0006333862870781977,4.467562407355623e-05,119.44811940298513,1.2626270353975384,0.08905884438821929,-119.3274427860696,1.2553581312906088,0.08854613542382735,0.0,0.0,0.0,0.11480597014925349,0.008140382976500337,0.0005741783443884479
GLN 128,R GLN 128,0.0,0.0,0.0,-0.007666666666666685,0.0008483717699411877,5.983953085462161e-05,1.7916865671641784,0.5528675552070809,0.0389962706215776,-1.745427860696517,0.5493306157433208,0.03874679414714556,0.0,0.0,0.0,0.038592039800994446,0.00668946869053216,0.0004718387413290217
CYS 129,R CYS 129,0.0,0.0,0.0,-0.018532338308457682,0.0020924405529517166,0.00014758937704692344,-0.622915422885572,0.5432258061145487,0.03831619407641499,0.7235174129353233,0.5391011599338881,0.0380252639663653,0.0,0.0,0.0,0.0820696517412935,0.02111930395115319,0.0014896408451931075
THR 130,R THR 130,0.0,0.0,0.0,-0.0691343283582089,0.015069222222123823,0.0010629009828774002,-0.19555721393034828,1.6451030628877283,0.1160366233043411,0.4935223880597017,1.6535509749061872,0.11663249307487901,0.0,0.0,0.0,0.22883084577114438,0.0507811737335041,0.003581827826108092
GLY 131,R GLY 131,0.0,0.0,0.0,-0.08221890547263687,0.015581972004156494,0.0010990675639563198,1.9954975124378111,0.5479790289445081,0.03865146056484607,-2.1064726368159192,0.5833419591380878,0.04114576934244158,-4.753432835820877e-05,0.0003783941345480523,2.6689864387007722e-05,-0.19324156417910449,0.08558924619658827,0.006036999956940574
LEU 132,R LEU 132,0.0,0.0,0.0,-0.06447263681592035,0.008472401640893709,0.0005975971353197572,2.950338308457712,0.5742782231524948,0.040506462698367794,-2.7432139303482583,0.6024150641025601,0.04249108243919172,0.0,0.0,0.0,0.14265174129353217,0.07450665674926639,0.005255294369037649
GLN 133,R GLN 133,0.0,0.0,0.0,-0.3273432835820894,0.07132196334152521,0.005030663415737247,1.3656268656716408,2.37473665365312,0.16750100874729468,-0.7713731343283583,2.430286635240274,0.17141920234464716,-0.016534531343283566,0.022473535415778297,0.001585160967836216,0.2503759164179105,0.13851586135341737,0.009770155553251038
GLY 134,R GLY 134,0.0,0.0,0.0,-0.02100497512437812,0.002392977937077827,0.00016878764967641978,0.44263681592039816,0.32084652092218724,0.02263076868959488,-0.4299552238805969,0.32941389680466504,0.02323506479140672,0.0,0.0,0.0,-0.008323383084577038,0.02501999002782681,0.0017647740274953489
PHE 135,R PHE 135,0.0,0.0,0.0,-0.021034825870646787,0.0015433313759037127,0.00010885820198107021,1.7305572139303476,0.4230063546565272,0.02983656777373088,-1.7473930348258702,0.41917316118278214,0.029566195152586495,0.0,0.0,0.0,-0.037870646766169094,0.020490094295983665,0.0014452598180201349
SER 136,R SER 136,0.0,0.0,0.0,-0.008059701492537298,0.0006589739578028289,4.648043921012143e-05,-0.13126368159203988,0.5843638162784385,0.04121784558783959,0.15792537313432825,0.5792502955360422,0.04085716564411448,0.0,0.0,0.0,0.018601990049751122,0.01268723634953476,0.0008948886536506189
VAL 137,R VAL 137,0.0,0.0,0.0,-0.005646766169154228,0.0004983574912693219,3.515142715971059e-05,0.41926368159203997,0.20348424003999582,0.014352671660852969,-0.4077263681592042,0.2039555354703534,0.01438591427741066,0.0,0.0,0.0,0.005890547263681503,0.005081226807539201,0.00035840210518809566
PHE 138,R PHE 138,0.0,0.0,0.0,-0.005129353233830831,0.00043843239476361903,3.0924636749690495e-05,-0.3566069651741293,0.14257043210529377,0.010056142923653491,0.342497512437811,0.14217308225256656,0.01002811602599517,0.0,0.0,0.0,-0.019238805970149268,0.0045507297066348295,0.0003209837247532362
HIP 139,R HIP 139,0.0,0.0,0.0,-0.003457711442786102,0.0004982084683431172,3.514091589294449e-05,-102.41097014925367,0.8836073445910477,0.06232485666477532,102.380144278607,0.8821554358532588,0.062222446918492706,0.0,0.0,0.0,-0.034283582089548376,0.003955496095020103,0.0002789991829168235
SER 140,R SER 140,0.0,0.0,0.0,-0.0011542288557213455,0.0003611679883160494,2.547482571471949e-05,0.19916915422885564,0.25317852282860165,0.01785783611067102,-0.19548258706467667,0.2529143188549519,0.017839200599220395,0.0,0.0,0.0,0.0025323383084577405,0.0020781255917531397,0.00014657967753466323
PHE 141,R PHE 141,0.0,0.0,0.0,-0.0035621890547264264,0.0005157838878685079,3.638059040385549e-05,-0.22654726368159195,0.11112750511466622,0.007838329853393378,0.2182537313432837,0.1110335895504829,0.007831705560247619,0.0,0.0,0.0,-0.011855721393035167,0.002217990575055285,0.00015644499281309367
GLY 142,R GLY 142,0.0,0.0,0.0,-0.0004676616915422569,0.0004989531378857738,3.519344083266212e-05,-0.49545273631840797,0.09979037234578544,0.007038670163899687,0.49447761194029816,0.09966052201362766,0.007029511227649159,0.0,0.0,0.0,-0.0014427860696517724,0.000809127162551854,5.707142967780576e-05
GLY 143,R GLY 143,0.0,0.0,0.0,-0.0003582089552238754,0.00047947398221518745,3.38194871273746e-05,0.6207213930348254,0.11074538046159035,0.007811376858517522,-0.6194825870646772,0.11057507274116672,0.0077993642781227545,0.0,0.0,0.0,0.0008805970149253446,0.0009064015791456462,6.393263800576918e-05
GLY 144,R GLY 144,0.0,0.0,0.0,-0.00035323383084576095,0.00047797457211841193,3.3713726893561124e-05,0.9250895522388056,0.09133706609087643,0.006442419913258672,-0.9234776119402992,0.09133324661143195,0.00644215050795057,0.0,0.0,0.0,0.0012587064676617583,0.0008120585710365847,5.727819529010531e-05
THR 145,R THR 145,0.0,0.0,0.0,-0.0007313432835820664,0.0004432609673109546,3.126521799740233e-05,0.6083582089552239,0.09778095656843916,0.006896936903000857,-0.6044029850746268,0.09766957082795154,0.006889080358628646,0.0,0.0,0.0,0.0032238805970148973,0.0010902676040445236,7.690154746254629e-05
GLY 146,R GLY 146,0.0,0.0,0.0,-0.0006965174129353174,0.00045976179312031014,3.242909651166986e-05,1.1864278606965168,0.06736272955599931,0.004751400596459254,-1.1844378109452733,0.06722167504019015,0.004741451378026948,0.0,0.0,0.0,0.0012935323383083737,0.0011100660910802306,7.829802506567321e-05
SER 147,R SER 147,0.0,0.0,0.0,-0.0010547263681592227,0.00028562587252551117,2.0146495696165616e-05,0.9631393034825876,0.21616890507173306,0.015247378947730043,-0.9612487562189052,0.21598813264558409,0.015234628243904811,0.0,0.0,0.0,0.0008358208955224598,0.0011793878367247638,8.318760400307684e-05
GLY 148,R GLY 148,0.0,0.0,0.0,-0.0005422885572139037,0.0004982084683430607,3.514091589294051e-05,1.0902288557213935,0.13669753575604152,0.009641900754419785,-1.0884925373134324,0.13653436574315841,0.009630391629097117,0.0,0.0,0.0,0.0011940298507462838,0.0009126878892526876,6.43760401331621e-05
PHE 149,R PHE 149,0.0,0.0,0.0,-0.0016517412935323067,0.00047641849233327977,3.360396948812421e-05,0.7992935323383086,0.11069836389538289,0.007808060565632806,-0.7963532338308457,0.11059796585711375,0.007800979034019412,0.0,0.0,0.0,0.0012885572139304119,0.001182929329657774,8.343740165446615e-05
THR 150,R THR 150,0.0,0.0,0.0,-0.002149253731343292,0.0003563383995914252,2.5134172791388108e-05,0.9437064676616924,0.2211447116494232,0.015598345283223455,-0.9310945273631835,0.22039125322347605,0.0155452004234761,0.0,0.0,0.0,0.010462686567164281,0.0027876505820190497,0.00019662571165728065
SER 151,R SER 151,0.0,0.0,0.0,-0.0018109452736318147,0.00039155208696419104,2.7617954792047674e-05,0.9771641791044777,0.23527565691495358,0.01659506531232142,-0.9717810945273635,0.23531816472078249,0.01659806358176954,0.0,0.0,0.0,0.0035721393034824733,0.0020311063329668416,0.0001432631947300796
LEU 152,R LEU 152,0.0,0.0,0.0,-0.0019104477611939388,0.00033374148917904935,2.3540309622256228e-05,1.3245323383084577,0.14914842918837018,0.01052011906402135,-1.320298507462686,0.14895627074678233,0.01050656525258893,0.0,0.0,0.0,0.0023233830845771986,0.0016869120121771634,0.00011898559921283685
LEU 153,R LEU 153,0.0,0.0,0.0,-0.0032885572139303306,0.0004639420189801339,3.27239469100224e-05,1.0426169154228853,0.13264705539856492,0.009356201898193037,-1.0260895522388065,0.13280450578393274,0.009367307592096481,0.0,0.0,0.0,0.013238805970149358,0.003649124009536847,0.0002573893621851165
MET 154,R MET 154,0.0,0.0,0.0,-0.007835820895522407,0.0008333296205455946,5.877853944169444e-05,1.7515422885572145,0.5020820822992063,0.0354141395550901,-1.7423880597014918,0.5035313787736256,0.03551636504652121,0.0,0.0,0.0,0.0013184079601987234,0.006210896335175884,0.0004380828500568545
GLU 155,R GLU 155,0.0,0.0,0.0,-0.00397512437810946,0.0006021339411107072,4.247125355220967e-05,103.53425870646767,2.115525039271269,0.14921763116890782,-103.48400000000005,2.1070819604496114,0.14862210230578737,0.0,0.0,0.0,0.04628358208955237,0.00893225911179715,0.0006300329804219137
ARG 156,R ARG 156,0.0,0.0,0.0,-0.003940298507462664,0.0005699069579712605,4.01981374252339e-05,-101.6861094527363,1.5363964649368709,0.10836905107638704,101.64630845771144,1.533115669510863,0.10813764160936068,0.0,0.0,0.0,-0.04374129353233676,0.004387083746562372,0.00030944102870422827
LEU 157,R LEU 157,0.0,0.0,0.0,-0.007965174129353238,0.0008887248926709509,6.268582067498584e-05,1.5862835820895531,0.23131702563228165,0.016315844990318087,-1.5556069651741302,0.2283658140486671,0.016107682575120724,0.0,0.0,0.0,0.022711442786070013,0.006757808706628411,0.0004766590744031414
SER 158,R SER 158,0.0,0.0,0.0,-0.008368159203980098,0.0010043592024220258,7.084203601756143e-05,2.6433383084577105,0.6114114044143211,0.043125635358958976,-2.602800995024876,0.6124780919619369,0.04320087369747916,0.0,0.0,0.0,0.03216915422885561,0.013825898395722716,0.0009752036818729445
VAL 159,R VAL 159,0.0,0.0,0.0,-0.005965174129353246,0.0008486343108545819,5.9858049062846215e-05,1.7834278606965162,0.38355241330377565,0.027053701317580326,-1.7657064676616934,0.3807465413685757,0.02685579037076493,0.0,0.0,0.0,0.011756218905472772,0.003804327678632577,0.0002683365849413006
ASP 160,R ASP 160,0.0,0.0,0.0,-0.005378109452736324,0.0007440098485146453,5.247840848054249e-05,113.34215422885575,1.5935023134534556,0.11239698706549288,-113.23227860696518,1.583025323899495,0.11165799720056462,0.0,0.0,0.0,0.10449751243781259,0.010556705151835946,0.0007446125696759363
TYR 161,R TYR 161,0.0,0.0,0.0,-0.01799502487562189,0.0024177978394431593,0.00017053831060836235,2.827995024875623,0.30227812466642795,0.021321055000342377,-2.7697363184079618,0.298463803357783,0.021052013519089502,0.0,0.0,0.0,0.0402636815920397,0.014264562233016767,0.0010061446433200514
GLY 162,R GLY 162,0.0,0.0,0.0,-0.014825870646766163,0.0024886863131695597,0.00017553839802414474,-0.7122885572139301,0.5509138462486368,0.038858466616727386,0.7765621890547265,0.5515867183173137,0.03890592735309487,0.0,0.0,0.0,0.04944776119402978,0.017618356197081755,0.0012427030302246782
LYS 163,R LYS 163,0.0,0.0,0.0,-0.32081592039800977,0.24670194909412355,0.017401013821731114,-174.98065671641788,15.878822225537235,1.1200057641780758,175.83058706467654,15.569162449111476,1.0981640476071095,-0.1451208358208955,0.13278694324049084,0.009366068825794474,0.3839935920398007,1.0045157020273805,0.07085307464861348
LYS 164,R LYS 164,0.0,0.0,0.0,-0.08665174129353238,0.016408592259939785,0.0011573728612959855,-158.05343283582093,4.226285771171199,0.298099214006118,158.46288059701496,4.328697419423774,0.30532277471689867,0.0,0.0,0.0,0.32279601990049794,0.17410994177517422,0.012280768410851494
SER 165,R SER 165,0.0,0.0,0.0,-0.06192537313432839,0.009630455576555617,0.0006792799619644494,-2.0611840796019902,1.2405774858722076,0.08750358907928438,2.2895920398009952,1.2210496555952064,0.08612620213197301,-3.804179104477611e-05,0.00047508135176075017,3.350965486406217e-05,0.1664445452736317,0.05756077662423702,0.0040600241437321665
LYS 166,R LYS 166,0.0,0.0,0.0,-0.036606965174129376,0.004338850438553935,0.00030603891347001747,-134.8423980099502,2.306511770635054,0.1626887965343688,134.89135820895527,2.3079386294809203,0.1627894393975069,0.0,0.0,0.0,0.012353233830839848,0.03689462744518004,0.0026023463717194054
LEU 167,R LEU 167,0.0,0.0,0.0,-0.03399004975124383,0.005300887046534098,0.00037389574384344594,-1.0300597014925372,0.2481686684052207,0.017504468225308864,1.0838507462686564,0.24793669472063978,0.017488106063167492,0.0,0.0,0.0,0.01980099502487575,0.02499134574595812,0.001762753615631799
GLU 168,R GLU 168,0.0,0.0,0.0,-0.011467661691542274,0.0008043408382364891,5.6733828390613755e-05,111.98617910447757,1.3805441308701352,0.09737607502085688,-111.91605970149254,1.3719438751061614,0.09676945975101872,0.0,0.0,0.0,0.05865174129353284,0.014916954508001842,0.0010521608464181252
PHE 169,R PHE 169,0.0,0.0,0.0,-0.007666666666666635,0.0006566410329112372,4.6315887375680274e-05,-0.14793034825870646,0.14214642833688582,0.010026236003738084,0.13769154228855723,0.1410479413861228,0.009948754708258227,0.0,0.0,0.0,-0.01790547263681547,0.006999361726444162,0.0004936969107555859
SER 170,R SER 170,0.0,0.0,0.0,-0.0027164179104477515,0.00045073638419525116,3.1792493250007716e-05,0.062238805970149254,0.17304893244819478,0.01220593058313449,-0.06106965174129349,0.1743620500621301,0.012298550758344089,0.0,0.0,0.0,-0.0015472636815920776,0.003644529052572967,0.0002570652589101633
ILE 171,R ILE 171,0.0,0.0,0.0,-0.0022089552238806166,0.0004186205764768491,2.9527218832614454e-05,-0.03801492537313438,0.13556729810152113,0.00956217993697036,0.04044776119402985,0.1355543932883175,0.009561269701628695,0.0,0.0,0.0,0.00022388059701489851,0.0027015062807156463,0.00019054956113172486
TYR 172,R TYR 172,0.0,0.0,0.0,-0.0034079601990050085,0.0004914556694482562,3.466461018341799e-05,-0.4724079601990053,0.3507315634333137,0.024738697061091965,0.46682587064676656,0.34960438839556296,0.024659192263973694,0.0,0.0,0.0,-0.00899004975124392,0.0023158335588186383,0.00016334630477709416
PRO 173,R PRO 173,0.0,0.0,0.0,-0.0012139303482587517,0.00041007822955210153,2.8924688137363067e-05,0.7226268656716417,0.12041526437770081,0.00849343788112653,-0.7255870646766162,0.12020431872706808,0.008478558922140706,0.0,0.0,0.0,-0.004174129353234142,0.0013023237414506886,9.185883414608098e-05
ALA 174,R ALA 174,0.0,0.0,0.0,-0.0005472636815920265,0.000497761131871859,3.5109363211062936e-05,-0.08980597014925376,0.10749826870839645,0.007582343254585697,0.08982089552238803,0.10745767539449246,0.007579480022986162,0.0,0.0,0.0,-0.0005323383084578583,0.0007727955358785904,5.450879431870598e-05
PRO 175,R PRO 175,0.0,0.0,0.0,-0.0007064676616915197,0.0004553801759800412,3.2120041067643905e-05,-0.2918059701492537,0.10731530316183044,0.007569437859973347,0.2906368159203979,0.10721927333710263,0.007562664438387004,0.0,0.0,0.0,-0.0018756218905473553,0.000772314951555691,5.447489651418524e-05
GLN 176,R GLN 176,0.0,0.0,0.0,-0.000517412935323409,0.0004996966976911571,3.52458874975477e-05,-0.37629850746268706,0.5969223975561987,0.0421036596124068,0.3759203980099502,0.596576913368277,0.042079291036676895,0.0,0.0,0.0,-0.0008955223880599829,0.0008487801318270341,5.986833448120816e-05
VAL 177,R VAL 177,0.0,0.0,0.0,-0.00044776119402985834,0.0004972636193718789,3.507427138499335e-05,0.7716169154228855,0.10298122087629548,0.007263735266086097,-0.7707910447761198,0.1028880283972091,0.007257161975430641,0.0,0.0,0.0,0.00037810945273643694,0.0007506669723938907,5.294796579478782e-05
SER 178,R SER 178,0.0,0.0,0.0,-0.0003283582089552148,0.0004696159021657265,3.3124151773007556e-05,-1.3311840796019894,0.0843343319623681,0.005948485131601999,1.3300845771144283,0.0842470768699964,0.005942330631915428,0.0,0.0,0.0,-0.001427860696517717,0.0007095790220648724,5.004984523186893e-05
THR 179,R THR 179,0.0,0.0,0.0,-0.0003432835820895636,0.0004748051856891758,3.349017561127878e-05,-0.5764676616915428,0.14969810481791115,0.010558890193565453,0.5759452736318406,0.14958377406235007,0.010550825923846173,0.0,0.0,0.0,-0.0008656716417914178,0.0008022764077732621,5.658821469296555e-05
ALA 180,R ALA 180,0.0,0.0,0.0,-0.00024378109452736065,0.0004293621693610188,3.0284872377433157e-05,0.39797014925373136,0.08556164519709454,0.0060350531325419525,-0.39744776119402986,0.085437583091052,0.006026302466282823,0.0,0.0,0.0,0.0002786069651741075,0.0007609826390048258,5.367557681665602e-05
VAL 181,R VAL 181,0.0,0.0,0.0,-0.0002935323383084707,0.00045538017598007624,3.212004106764637e-05,0.5978855721393033,0.08690878068409542,0.006130072743514314,-0.5974726368159206,0.0868265870366347,0.006124275250625529,0.0,0.0,0.0,0.00011940298507454204,0.0006951657104363906,4.903320861515359e-05
VAL 182,R VAL 182,0.0,0.0,0.0,-0.0004079601990049954,0.0004914556694482421,3.4664610183417e-05,0.5149850746268653,0.06795399948413708,0.004793105561619353,-0.5144278606965176,0.0678979041866212,0.004789148904402043,0.0,0.0,0.0,0.0001492537313432072,0.0008150401756104273,5.748850146154369e-05
GLU 183,R GLU 183,0.0,0.0,0.0,-0.0007313432835821101,0.000443260967310981,3.1265217997404186e-05,84.80127363184086,0.7319088922882621,0.05162487283834487,-84.78608457711438,0.7308713860191199,0.051551692788508345,0.0,0.0,0.0,0.014457711442785674,0.0013998765888457365,9.873968146854298e-05
PRO 184,R PRO 184,0.0,0.0,0.0,-0.0007064676616915131,0.00045538017598003574,3.212004106764352e-05,0.9732537313432835,0.08482777576244238,0.005983289973707499,-0.9738855721393035,0.0846990096143283,0.005974207509903173,0.0,0.0,0.0,-0.0013383084577113285,0.0009899872477084088,6.982831649270463e-05
TYR 185,R TYR 185,0.0,0.0,0.0,-0.0008855721393034602,0.0003183302143889731,2.2453282111458987e-05,1.1637960199004977,0.08585173604053056,0.006055514563003785,-1.1628606965174126,0.08577867214255963,0.006050361032992651,0.0,0.0,0.0,4.9751243781400576e-05,0.0007645845213964934,5.392963401203612e-05
ASN 186,R ASN 186,0.0,0.0,0.0,-0.0008606965174128914,0.00034626293813540894,2.4423504534812773e-05,0.6965970149253732,0.15334253203332887,0.010815948269436519,-0.6941393034825869,0.15303438464311528,0.010794213228363976,0.0,0.0,0.0,0.0015970149253727707,0.000957708212181144,6.755152887337461e-05
SER 187,R SER 187,0.0,0.0,0.0,-0.0011791044776119624,0.00038343977846757183,2.7045756668789393e-05,1.4736965174129357,0.08844427898617312,0.006238378443067196,-1.4695174129353228,0.08835472910095189,0.006232062081173053,0.0,0.0,0.0,0.0030000000000001904,0.0014694230092452934,0.00010364510774129162
ILE 188,R ILE 188,0.0,0.0,0.0,-0.0018407960199004582,0.0003792206766200947,2.67481641696915e-05,1.2647412935323388,0.10772732639426565,0.007598499738036353,-1.2636069651741295,0.10732365960814218,0.007570027278250361,0.0,0.0,0.0,-0.0007064676616911861,0.0015892699785985975,0.0001120984611820209
LEU 189,R LEU 189,0.0,0.0,0.0,-0.0015621890547263453,0.0004961174472564792,3.499342663733169e-05,1.1413681592039793,0.09885757271287965,0.006972875550745225,-1.139582089552239,0.09891905569561646,0.006977212225977557,0.0,0.0,0.0,0.00022388059701491177,0.00121131763530628,8.54397583475489e-05
THR 190,R THR 190,0.0,0.0,0.0,-0.002308457711442821,0.0004618566354338166,3.2576855295844546e-05,1.453412935323383,0.2775684105211619,0.019578166146194113,-1.4437562189054722,0.27728729515317907,0.0195583377969584,0.0,0.0,0.0,0.007348258706467467,0.003248897165007082,0.0002291595371713174
THR 191,R THR 191,0.0,0.0,0.0,-0.00400497512437811,0.0004404600990823898,3.1067659984840744e-05,1.5807164179104478,0.3906788379309403,0.02755636055433206,-1.5678955223880597,0.3906273357723265,0.027552727872153508,0.0,0.0,0.0,0.008815920398009646,0.0037510788197624096,0.00026458070002594606
HID 192,R HID 192,0.0,0.0,0.0,-0.0034925373134328886,0.000538279948850206,3.796734020260833e-05,0.3332835820895523,0.31685680206369904,0.022349355619060575,-0.32547761194029845,0.3153646562539908,0.02224410776855063,0.0,0.0,0.0,0.004313432835820706,0.002154774556599052,0.00015198607866607962
THR 193,R THR 193,0.0,0.0,0.0,-0.00310447761194031,0.0005408946437781855,3.815176656303413e-05,0.5520049751243784,0.4009184914557679,0.028278610026496877,-0.53726368159204,0.4006443009018747,0.028259270115987035,0.0,0.0,0.0,0.011636815920398374,0.0037326631164942754,0.00026328175646963295
THR 194,R THR 194,0.0,0.0,0.0,-0.005900497512437825,0.0006309195305060296,4.450163248019931e-05,1.0994228855721389,0.18937295134240237,0.013357338099156716,-1.0786467661691546,0.19072107111473738,0.013452427136263595,0.0,0.0,0.0,0.014875621890546949,0.0068290754410402004,0.00048168584227053287
LEU 195,R LEU 195,0.0,0.0,0.0,-0.018855721393034836,0.001958291366627325,0.00013812722300243264,1.7624825870646768,0.17117155848185917,0.012073510833486302,-1.6968756218905459,0.1695725367699839,0.01196072453807291,0.0,0.0,0.0,0.04675124378109461,0.010076711288575632,0.0007107564129669668
GLU 196,R GLU 196,0.0,0.0,0.0,-0.024820895522388062,0.007023610586137431,0.0004954072934430076,118.65939303482584,3.6294592966231782,0.25600232028103903,-118.3626815920398,3.55104445543602,0.25047136383607804,0.0,0.0,0.0,0.2718905472636806,0.08311029631418446,0.005862148313791902
HID 197,R HID 197,0.0,0.0,0.0,-0.014000000000000058,0.0019496140707523566,0.00013751517374214098,2.2375920398009956,0.41490430801843126,0.029265093466164595,-2.173870646766171,0.411697919957805,0.029038932290034188,0.0,0.0,0.0,0.04972139303482583,0.010812374983592903,0.0007626461291696437
SER 198,R SER 198,0.0,0.0,0.0,-0.020731343283582105,0.0026593424329501235,0.00018757555261481078,0.5511094527363183,0.7494748595747073,0.05286388063972584,-0.4153532338308459,0.754912962992107,0.05324745488013069,0.0,0.0,0.0,0.11502487562189057,0.02221344620153936,0.001566815689136662
ASP 199,R ASP 199,0.0,0.0,0.0,-0.12678109452736316,0.02358201188139279,0.0016633468693665779,138.37936318407955,2.2825912551880507,0.16100157346440663,-137.80983582089542,2.2385731636231836,0.1578967766740325,-0.003318340298507464,0.007424498474404567,0.0005236837448870113,0.43942792835821126,0.07756275109004707,0.005470854643529641
CYS 200,R CYS 200,0.0,0.0,0.0,-0.07659203980099501,0.01333617145111507,0.0009406610065382614,0.3415422885572142,0.4299249262854252,0.03032456619037557,-0.23247263681592034,0.4398083260684328,0.031021687461047793,-1.902089552238802e-05,0.00018973317677556327,1.3382746442156796e-05,0.03245859104477623,0.029045858560259524,0.0020487368994327993
ALA 201,R ALA 201,0.0,0.0,0.0,-0.014721393034825869,0.0013936565776648618,9.830095570684083e-05,0.22813930348258693,0.45557025715196203,0.03213344835977106,-0.19185572139303486,0.4530669220988234,0.03195687671929542,0.0,0.0,0.0,0.0215621890547263,0.01366614596207713,0.000963935614003479
PHE 202,R PHE 202,0.0,0.0,0.0,-0.029900497512437865,0.002909933194296261,0.00020525086210382743,-1.0257363184079602,0.23108217212284704,0.016299279700993215,0.8789402985074624,0.2318985161851335,0.01635686017152981,0.0,0.0,0.0,-0.1766965174129357,0.03399198673218244,0.0023976098815868523
MET 203,R MET 203,0.0,0.0,0.0,-0.00750248756218906,0.00058270580127561,4.110089822651231e-05,1.2779353233830846,0.26091995836397336,0.01840387487220366,-1.2724776119402985,0.26146980409600057,0.018442657999852057,0.0,0.0,0.0,-0.002044776119402943,0.006451733160227,0.0004550701699255654
VAL 204,R VAL 204,0.0,0.0,0.0,-0.003616915422885587,0.0004861386467784049,3.428957632045796e-05,-0.07770149253731339,0.1256071045926165,0.008859642054509446,0.08352238805970146,0.12572456963228204,0.00886792739958392,0.0,0.0,0.0,0.0022039800995024192,0.004065775623726839,0.0002867777011260484
ASP 205,R ASP 205,0.0,0.0,0.0,-0.001641791044776155,0.0004794739822151901,3.381948712737478e-05,91.80846268656717,0.7261787945403617,0.051220702905852594,-91.78865174129349,0.7251043761634146,0.05114491927667484,0.0,0.0,0.0,0.018169154228856503,0.00222183729741618,0.0001567163196883619
ASN 206,R ASN 206,0.0,0.0,0.0,-0.0011492537313432907,0.0003563383995914493,2.5134172791389805e-05,1.4851840796019895,0.1988040885323776,0.014022559226107718,-1.4818557213930355,0.19858234899641847,0.014006918925152588,0.0,0.0,0.0,0.0021791044776123766,0.0012043706450987205,8.494975543891742e-05
GLU 207,R GLU 207,0.0,0.0,0.0,-0.0010248756218905134,0.00015574602828354872,1.0985477823719033e-05,86.31455721393041,0.8283060265263165,0.058424202439959314,-86.2971890547264,0.8270547721218082,0.058335945759104946,0.0,0.0,0.0,0.016343283582090667,0.0017093733873248982,0.00012056990246149786
ALA 208,R ALA 208,0.0,0.0,0.0,-0.001074626865671623,0.0002627883113680704,1.8535658332235268e-05,-0.398945273631841,0.16133085188888602,0.01137940090825586,0.403691542288557,0.16132854638505845,0.011379238290554148,0.0,0.0,0.0,0.0036716417910448392,0.00141127012799605,9.954331975742166e-05
ILE 209,R ILE 209,0.0,0.0,0.0,-0.0020746268656716927,0.0002982586027327635,2.1037539782966607e-05,-0.10188059701492541,0.11070985642701975,0.0078088711863133235,0.10325870646766172,0.11040483052521693,0.007787356318057331,0.0,0.0,0.0,-0.0006965174129356002,0.0019881334056729787,0.00014023211814334594
TYR 210,R TYR 210,0.0,0.0,0.0,-0.0012288557213930166,0.0004200961558723333,2.963129817836006e-05,0.257099502487562,0.17543705211124558,0.012374375556582351,-0.25802985074626866,0.17525795942770694,0.012361743332665718,0.0,0.0,0.0,-0.0021592039800996414,0.0009796574501255467,6.909970874892677e-05
ASP 211,R ASP 211,0.0,0.0,0.0,-0.001109452736318415,0.00031220639780570584,2.202134139352601e-05,89.2849154228856,0.8592651192070964,0.06060788846929412,-89.26054228855725,0.8576555278368877,0.060494356647664074,0.0,0.0,0.0,0.02326368159203804,0.001950921297377366,0.00013760737839902938
ILE 212,R ILE 212,0.0,0.0,0.0,-0.002303482587064675,0.0004597617931203262,3.2429096511670994e-05,-0.5117164179104482,0.14788436446372533,0.010430958812852375,0.5147810945273631,0.14802380419296568,0.010440794133021994,0.0,0.0,0.0,0.0007611940298505806,0.0015685613293537858,0.00011063778568650276
CYS 213,R CYS 213,0.0,0.0,0.0,-0.000980099502487588,0.0002221603339479675,1.56699817567881e-05,0.28268656716417906,0.17372356456231133,0.012253515463535444,-0.28341293532338324,0.17344213089097077,0.012233664662911939,0.0,0.0,0.0,-0.0017064676616917896,0.0011795976884793487,8.320240580458452e-05
ARG 214,R ARG 214,0.0,0.0,0.0,-0.0009751243781094342,0.00021013643862630377,1.4821881571720278e-05,-81.49807462686567,1.1357060965403738,0.08010653160986346,81.48439800995024,1.1346067330165228,0.08002898848568514,0.0,0.0,0.0,-0.014651741293530324,0.0014345104917630165,0.00010118256862682055
ARG 215,R ARG 215,0.0,0.0,0.0,-0.0018457711442785827,0.0003746899578858181,2.6428591910100464e-05,-92.83626865671644,0.9355385590573918,0.06598780210978016,92.81444776119407,0.9343759502589318,0.06590579800788493,0.0,0.0,0.0,-0.023666666666665136,0.00222901118860732,0.00015722232695839362
ASN 216,R ASN 216,0.0,0.0,0.0,-0.0014726368159203639,0.0004992506946985616,3.5214428871998995e-05,0.08038308457711456,0.6614205333242412,0.04665300734191094,-0.07704975124378118,0.6603317178693723,0.04657620822115385,0.0,0.0,0.0,0.001860696517412947,0.001648306084349429,0.00011626254701889225
LEU 217,R LEU 217,0.0,0.0,0.0,-0.0011840796019900327,0.0003875490964009974,2.733560560764048e-05,-0.41808955223880584,0.11250858205098477,0.00793574350961295,0.4171990049751242,0.1123956241026229,0.007927776070247606,0.0,0.0,0.0,-0.002074626865671685,0.0007976351770678413,5.6260847519939855e-05
ASP 218,R ASP 218,0.0,0.0,0.0,-0.0006218905472636728,0.0004849151415327768,3.420327691435958e-05,83.70767164179107,1.1213234015144005,0.0790920545217833,-83.69236318407964,1.1198981130057375,0.0789915224216914,0.0,0.0,0.0,0.014686567164178741,0.0016530594752072656,0.000116597825359096
ILE 219,R ILE 219,0.0,0.0,0.0,-0.000606965174129346,0.0004884244583591933,3.445080503817674e-05,0.6448059701492537,0.08600148768919903,0.0060660772298893745,-0.6440696517412933,0.08580392506520544,0.006052142236820234,0.0,0.0,0.0,0.00012935323383103921,0.00080618509510191,5.686391224006793e-05
GLU 220,R GLU 220,0.0,0.0,0.0,-0.00044776119402985216,0.0004972636193718727,3.507427138499291e-05,78.74008955223881,0.7982437139134757,0.056303770399555524,-78.72962686567162,0.7974146627397434,0.05624529363848407,0.0,0.0,0.0,0.01001492537313492,0.0011567565391864963,8.1591315353096e-05
ARG 221,R ARG 221,0.0,0.0,0.0,-0.00043283582089551835,0.000495468437990975,3.494764905332419e-05,-75.77315920398009,0.89331070988927,0.06300927928199287,75.76493532338306,0.8926303245573796,0.06296128860089853,0.0,0.0,0.0,-0.008656716417912472,0.0010681118152712406,7.533879861483385e-05
PRO 222,R PRO 222,0.0,0.0,0.0,-0.000621890547263675,0.0004849151415327774,3.4203276914359625e-05,-0.7796417910447759,0.18201623962531419,0.012838435663478342,0.7783582089552237,0.1818422613276482,0.012826164180527018,0.0,0.0,0.0,-0.001905472636815726,0.0007765338860066751,5.477247720604488e-05
THR 223,R THR 223,0.0,0.0,0.0,-0.00046268656716415686,0.0004986057638355001,3.5168938956319766e-05,1.4436368159203974,0.11443385383398405,0.00807154171076043,-1.441572139303482,0.11429453101876523,0.008061714637070063,0.0,0.0,0.0,0.001601990049751052,0.0007985035879696277,5.632210050217375e-05
TYR 224,R TYR 224,0.0,0.0,0.0,-0.0009502487562188848,0.00021743058092946424,1.5336370701218576e-05,1.3535124378109455,0.2301958307443198,0.01623676200044339,-1.351482587064677,0.22992841400625996,0.01621789987806362,0.0,0.0,0.0,0.0010796019900497207,0.0006864950571409173,4.842162788629439e-05
THR 225,R THR 225,0.0,0.0,0.0,-0.0007611940298507655,0.0004263539360324194,3.007268795845243e-05,0.9946268656716415,0.2068106665903614,0.014587299699230569,-0.9922885572139301,0.20656322154713133,0.014569846271589743,0.0,0.0,0.0,0.0015771144278606797,0.0008317539053380415,5.866739706034551e-05
ASN 226,R ASN 226,0.0,0.0,0.0,-0.0009303482587064513,0.0002545591802082725,1.7955220173646388e-05,2.2442885572139293,0.30118795691636097,0.02124416049603636,-2.2390746268656714,0.30074697949374823,0.02121305634686311,0.0,0.0,0.0,0.0042835820895526485,0.0009743879847141803,6.872802931634419e-05
LEU 227,R LEU 227,0.0,0.0,0.0,-0.0014129353233830705,0.0004923613937805588,3.472849505211461e-05,1.4150597014925375,0.08319680209308518,0.005868249960981308,-1.406567164179104,0.08312740755601547,0.005863355247732642,0.0,0.0,0.0,0.007079601990049341,0.0017459638860353444,0.00012315079724624714
ASN 228,R ASN 228,0.0,0.0,0.0,-0.0012686567164178879,0.00044326096731096343,3.126521799740295e-05,1.9118308457711444,0.2310204514729966,0.01629492626201522,-1.9061890547263673,0.23100928042266355,0.016294138316877524,0.0,0.0,0.0,0.004373134328358234,0.001752063354129306,0.00012358102055416167
ARG 229,R ARG 229,0.0,0.0,0.0,-0.002029850746268665,0.000297760258854691,2.1002389316007766e-05,-90.48699502487561,0.8011869956329976,0.05651137348526567,90.46194029850746,0.8003891879312971,0.05645510046879641,0.0,0.0,0.0,-0.027084577114424975,0.0018251452461134417,0.00012873581976512784
LEU 230,R LEU 230,0.0,0.0,0.0,-0.0027910447761193623,0.0004186205764768784,2.9527218832616524e-05,1.6472935323383082,0.07986299467444277,0.005633101316295679,-1.6319900497512443,0.07949022844604019,0.005606808413801288,0.0,0.0,0.0,0.012512437810945444,0.003682835610868368,0.0002597671952053926
ILE 231,R ILE 231,0.0,0.0,0.0,-0.003149253731343298,0.00040838468390517384,2.8805234637631383e-05,1.7703631840796015,0.07997930352815977,0.0056413051103011615,-1.7584626865671638,0.08016903690550015,0.0056546878708900695,0.0,0.0,0.0,0.008751243781094334,0.004765945839656811,0.0003361639003421457
GLY 232,R GLY 232,0.0,0.0,0.0,-0.0019203980099502494,0.00033625363679036757,2.3717502852659523e-05,1.7891990049751239,0.080644914210781,0.0056882536679867144,-1.7803980099502492,0.08100439639207263,0.005713609586042049,0.0,0.0,0.0,0.006880597014925385,0.004348691304459728,0.0003067330346323078
GLN 233,R GLN 233,0.0,0.0,0.0,-0.0059601990049751395,0.0005070723305967301,3.576612453096053e-05,4.143348258706467,0.1748434071514465,0.012332503069605268,-4.105472636815922,0.1731051516560076,0.012209895980310272,0.0,0.0,0.0,0.0319154228855721,0.009470446880937546,0.0006679938187691034
ILE 234,R ILE 234,0.0,0.0,0.0,-0.008228855721392975,0.0007447081528457439,5.252766307039004e-05,2.3892338308457717,0.14455145944476233,0.010195873818532509,-2.3412238805970143,0.1466868076182079,0.010346489665779657,0.0,0.0,0.0,0.03978109452736316,0.016007207356663604,0.0011290613531162175
VAL 235,R VAL 235,0.0,0.0,0.0,-0.0076616915422885795,0.0005508700710711683,3.8855378953776304e-05,2.2244726368159218,0.1456144315790394,0.010270850092001725,-2.2045621890547267,0.14973856940462144,0.010561744345448817,0.0,0.0,0.0,0.012248756218905749,0.02108093408829664,0.0014869344437384111
SER 236,R SER 236,0.0,0.0,0.0,-0.008203980099502517,0.0006861704816968698,4.839873409964697e-05,3.3636766169154244,0.4116677642950519,0.029036805273582565,-3.3250049751243784,0.40800481044760195,0.028778440429843444,0.0,0.0,0.0,0.030467661691542348,0.024595639281115318,0.0017348426336174214
SER 237,R SER 237,0.0,0.0,0.0,-0.013955223880597003,0.0010476151901787525,7.389307814994548e-05,3.1412437810945275,0.2567469189138988,0.018109531364112152,-2.974726368159203,0.25235748108575073,0.01779992429129534,0.0,0.0,0.0,0.15256218905472646,0.028115917893412844,0.0019831439421959065
ILE 238,R ILE 238,0.0,0.0,0.0,-0.027402985074626875,0.0021835638960962483,0.00015401672210586085,2.7671243781094526,0.4953662692886924,0.03494044262870089,-2.6175472636815913,0.4773821742623602,0.03367194237050011,0.0,0.0,0.0,0.12217412935323402,0.03776049855480784,0.0026634202108268648
THR 239,R THR 239,0.0,0.0,0.0,-0.021313432835820895,0.0017266620536397013,0.00012178935096041672,1.9561194029850764,0.5992430180637437,0.04226734356251364,-1.7994577114427868,0.6141614915996554,0.04331961155289942,0.0,0.0,0.0,0.1353482587064678,0.038258327347072185,0.0026985343464340484
ALA 240,R ALA 240,0.0,0.0,0.0,-0.016995024875621885,0.003180314938623829,0.00022432211990079247,2.366218905472637,0.3184369504060053,0.02246081068962577,-2.2986815920398005,0.33488141230577995,0.023620713600241754,0.0,0.0,0.0,0.050542288557213925,0.033333225662557336,0.0023511444583510137
SER 241,R SER 241,0.0,0.0,0.0,-0.019502487562189058,0.003755095215928799,0.0002648639947686975,2.2890348258706448,0.5472306886934099,0.038598676713317806,-2.1450547263681594,0.5628729096589299,0.0397019939113499,0.0,0.0,0.0,0.12447761194029834,0.03517717411016388,0.002481206553689868
LEU 242,R LEU 242,0.0,0.0,0.0,-0.09297014925373133,0.022760686724629834,0.0016054150595148653,2.544338308457712,0.27995178151825645,0.019746276174570632,-2.194313432835821,0.2954134067105489,0.020836855128913867,0.0,0.0,0.0,0.2570547263681597,0.049200392245026064,0.003470328096855251
ARG 243,R ARG 243,0.0,0.0,0.0,-0.5217810945273634,0.4843360967014085,0.03416243424104046,-169.2968457711443,15.854619270735988,1.1182986193720876,170.04877114427856,15.78578218213726,1.1134432255069293,-0.09267252537313435,0.09870566954218864,0.006962161127197033,0.13747175323383468,0.7959209723750152,0.05613993684346295
PHE 244,R PHE 244,0.0,0.0,0.0,-0.09740298507462682,0.03292584448226695,0.002322410005400901,3.305960199004976,0.5427131384577669,0.03828003328800463,-3.1137263681592042,0.5240993788934054,0.03696711991766779,-7.397014925373127e-05,0.0004231285965970469,2.984519005541284e-05,0.0947568756218903,0.032010150550059624,0.0022578219353458252
ASP 245,R ASP 245,0.0,0.0,0.0,-0.36270149253731326,0.22935731199361506,0.016177617447980908,151.92410447761202,4.226389364304667,0.29810652090237044,-150.64763681592044,3.917818716448395,0.2763416255375636,-0.10725836417910453,0.10613230576776884,0.007485995657425998,0.8065078049751253,0.20148143753075773,0.0142114048639208
GLY 246,R GLY 246,0.0,0.0,0.0,-0.2637910447761194,0.10823990362026539,0.007634654147951141,2.199402985074627,0.8184964201765536,0.05773228615674892,-1.4732786069651742,0.8049609749139262,0.05677756945928009,-0.018391522388059696,0.026722174340724335,0.001884836851743904,0.44394181094527363,0.07416799859614778,0.005231407264679951
ALA 247,R ALA 247,0.0,0.0,0.0,-0.7761791044776112,0.4412257437823794,0.031121664398085048,-3.8082885572139302,0.7564517697241555,0.053355993938341104,4.097601990049751,0.6853357900114879,0.04833985948755919,-0.14279441194029846,0.10456947000899856,0.007375761722350431,-0.6296600835820897,0.5808015817834329,0.04096658493946835
LEU 248,R LEU 248,0.0,0.0,0.0,-2.594676616915423,1.13091808779152,0.07976881151189379,-8.568089552238805,0.8990118521957248,0.06341140685511726,9.155263681592047,0.7670901372919003,0.05410636653072121,-0.4964603820895522,0.186276466193441,0.013138928876717599,-2.5039628696517413,1.1471742536595626,0.0809154330444632
ASN 249,R ASN 249,0.0,0.0,0.0,-1.9521194029850748,0.512583521330857,0.03615485395320823,-10.040378109452737,2.9797180133567704,0.21017310372160902,12.436517412935311,3.408605581596545,0.24042450031702703,-0.4701518328358207,0.1554023392218905,0.010961235866433116,-0.026131932338308808,0.8033798894274341,0.05666604828766061
VAL 250,R VAL 250,0.0,0.0,0.0,-0.4406218905472637,0.06336168246176961,0.004469188493783383,-3.3024975124378146,1.555031852065756,0.10968348993750573,3.953268656716421,1.4787482327237955,0.10430285829103793,-0.00032514626865671646,0.001322964163313372,9.331469725311256e-05,0.20982410746268682,0.1996764264423448,0.014084089198141978
ASP 251,R ASP 251,0.0,0.0,0.0,-0.8957761194029846,0.18950134781249686,0.013366394487884002,178.4390149253731,4.654757851007346,0.3283213043091422,-178.0331044776118,4.284894757012368,0.3022331731274167,-0.11208497910447757,0.047580324050732335,0.0033560572970315473,-0.601950650746266,0.8897694410083027,0.0627594974340162
LEU 252,R LEU 252,0.0,0.0,0.0,-0.1816517412935324,0.024254006376804794,0.0017107457064885747,-1.3181840796019888,0.397348977469173,0.028026835922377813,1.4485572139303473,0.4216502735611946,0.029740917188196724,0.0,0.0,0.0,-0.05127860696517439,0.1122106760116644,0.007914730837735707
THR 253,R THR 253,0.0,0.0,0.0,-1.1867860696517407,0.35021419033133233,0.024702204376167394,-2.2702935323383096,1.400537927361505,0.09878632869081255,3.9336965174129364,1.2805240890839111,0.09032120522366618,-0.25942366567164177,0.0980183239172855,0.006913679504886532,0.21719324975124368,0.5271062800915792,0.037179210375412976
GLU 254,R GLU 254,0.0,0.0,0.0,-2.9131492537313455,0.592769113149804,0.04181070951766036,204.3883582089551,4.36970479564807,0.3082152120206658,-202.11727363184073,3.708249601127679,0.2615597598664804,-0.3302861373134327,0.03546596650601319,0.002501576398720429,-0.9723508139303497,1.783600630099074,0.12580548848830153
PHE 255,R PHE 255,0.0,0.0,0.0,-0.3866218905472638,0.03250436355563936,0.002292681033024422,-0.10841791044776124,0.4184105014682558,0.02951240128398318,-0.2199800995024875,0.4858105189273773,0.03426643196634162,0.0,0.0,0.0,-0.7150199004975121,0.20354150407859603,0.01435671075471027
GLN 256,R GLN 256,0.0,0.0,0.0,-1.6099402985074625,0.29026168741671665,0.020473480867109994,-4.8139651741293505,0.968236389139992,0.0682941292194653,5.344497512437813,0.9700399136496375,0.0684213400300625,-0.1334574089552239,0.02816213097197901,0.0019864035614321042,-1.212865369154229,0.42942548427548854,0.030289338267167128
THR 257,R THR 257,0.0,0.0,0.0,-5.223840796019895,0.6215892282560823,0.04384352370153572,-3.44221393034826,3.1237978143726823,0.22033570931964427,6.163129353233832,2.227406046213959,0.15710910894339503,-0.8410194268656722,0.04807973397850128,0.003391282957338356,-3.3439447999999987,1.204119493692016,0.08493204058455386
ASN 258,R ASN 258,0.0,0.0,0.0,-3.1787263681592046,0.6332030159861578,0.04466269712742783,-5.276681592039798,1.5486942624407527,0.10923647083179504,4.9774129353233825,1.3465345362615517,0.09497722317542762,-0.34850794029850757,0.04882383967991581,0.0034437681267611687,-3.826502965174131,1.031571564029192,0.07276144801323879
LEU 259,R LEU 259,0.0,0.0,0.0,-0.8679999999999997,0.13941177063306207,0.00983334812151148,-1.4952736318407949,0.2980179128331021,0.021020562826415845,1.7663283582089557,0.2898341465034667,0.020443324456233893,-0.004727319402985076,0.005179131524967008,0.0003653077715090536,-0.6016725930348255,0.14124817349254185,0.009962877992099906
VAL 260,R VAL 260,0.0,0.0,0.0,-2.275243781094526,0.5297723957673263,0.037367263675738976,-2.016119402985075,0.7289635630744455,0.051417125333522294,2.3853631840796017,0.42813827268201116,0.030198545361752965,-0.24448409552238803,0.0291910544375597,0.0020589782269822415,-2.150484095522389,0.5191268022050369,0.03661638140100165
PRO 261,R PRO 261,0.0,0.0,0.0,-3.262527363184082,0.6255826740623956,0.04412519965070092,-1.2929502487562188,0.8299136366459962,0.05853759451495191,1.8614129353233824,0.39640573419330916,0.027960304671445946,-0.34554669850746256,0.036082408788200536,0.0025450568848375005,-3.0396113751243776,0.621832149042152,0.043860658012681235
TYR 262,R TYR 262,0.0,0.0,0.0,-3.9497363184079615,0.6371065541318629,0.04493803147916882,-5.662417910447759,2.1212854697697727,0.14962394060866563,5.613587064676614,1.4703586470237409,0.10371110254179758,-0.45931619104477633,0.06372037706452782,0.004494488860332148,-4.457883355223879,0.9238237312388987,0.06516150186554892
PRO 263,R PRO 263,0.0,0.0,0.0,-2.0833731343283572,0.30798114091423795,0.02172331475109869,-0.6904079601990052,0.3070145810404787,0.021655138874156595,1.0488855721393031,0.3018365869385674,0.021289911330284118,-0.3192728955223882,0.02869035661829872,0.002023661725813672,-2.0441684179104476,0.3303346796036826,0.023300011802451226
ARG 264,R ARG 264,0.0,0.0,0.0,-0.21689054726368148,0.02946062318767228,0.0020779921405886803,-112.2553781094527,2.645411654584781,0.18659295127026157,112.54327860696516,2.6342565694382767,0.18580613222999995,0.0,0.0,0.0,0.07100995024875734,0.06759043987638944,0.004767462044076546
GLY 265,R GLY 265,0.0,0.0,0.0,-0.02948258706467659,0.0055342394457070536,0.0003903551530141189,-0.604626865671642,0.29509201714332745,0.020814186056691632,0.6755820895522391,0.30686624126396533,0.021644675793054482,0.0,0.0,0.0,0.04147263681592038,0.014553059465740089,0.0010264936691489247
HIE 266,R HIE 266,0.0,0.0,0.0,-0.11696019900497516,0.01275519240520229,0.0008996819042442325,3.579159203980098,0.28136627308408246,0.019846046717033067,-3.4551592039801005,0.28227343669223504,0.019910033104420757,0.0,0.0,0.0,0.007039800995025132,0.04558932414044216,0.0032156229912417436
PHE 267,R PHE 267,0.0,0.0,0.0,-0.026000000000000027,0.001913554687561607,0.00013497174095772492,0.012208955223880586,0.23754933736173206,0.016755438365821284,0.08341293532338306,0.2398799318893197,0.01691982582905908,0.0,0.0,0.0,0.06962189054726366,0.014464102705408061,0.0010202191430588067
PRO 268,R PRO 268,0.0,0.0,0.0,-0.03634825870646765,0.005519581555696582,0.0003893212651684565,-2.280890547263681,0.22819453157121516,0.01609560124066631,2.3668059701492528,0.23293555396862328,0.016430007176936233,0.0,0.0,0.0,0.04956716417910474,0.02649784965307072,0.0018690142082473712
LEU 269,R LEU 269,0.0,0.0,0.0,-0.01800995024875622,0.0014489318410856218,0.00010219977217876706,2.0498706467661685,0.1675608248783406,0.011818829321758787,-2.039457711442785,0.17758568656392165,0.012525928545710132,0.0,0.0,0.0,-0.007597014925373078,0.023918846854947197,0.0016871053765530226
ALA 270,R ALA 270,0.0,0.0,0.0,-0.008119402985074626,0.0007633857822413331,5.384508147127109e-05,-1.4502189054726375,0.11109187556573502,0.007835816738780014,1.4720646766169156,0.11356183051215807,0.00801003392806279,0.0,0.0,0.0,0.013726368159203962,0.010319269095746564,0.0007278651215549961
THR 271,R THR 271,0.0,0.0,0.0,-0.008572139303482594,0.0006661838304983107,4.69889844197871e-05,1.7385522388059704,0.152336948172682,0.010745019852687976,-1.718726368159204,0.15346443589905384,0.01082454670516105,0.0,0.0,0.0,0.01125373134328346,0.01602051851346474,0.0011300002497253863
TYR 272,R TYR 272,0.0,0.0,0.0,-0.00997014925373139,0.0006141810691348064,4.332099244575823e-05,-0.5847114427860696,0.34838016965002655,0.024572842531472093,0.5779203980099504,0.3485987067390528,0.02458825694923681,0.0,0.0,0.0,-0.016761194029850927,0.007713958825619104,0.0005441007038564176
ALA 273,R ALA 273,0.0,0.0,0.0,-0.004815920398009981,0.0005287225510152553,3.729321333641843e-05,1.5146218905472637,0.10583807362788346,0.007465242122434712,-1.5042985074626856,0.1067588552854273,0.007530189052965869,0.0,0.0,0.0,0.005507462686567108,0.005680655314822449,0.00040068253215138597
PRO 274,R PRO 274,0.0,0.0,0.0,-0.004676616915422887,0.0005277385315890773,3.7223805957601004e-05,0.538059701492537,0.30625552108807164,0.02160159891319618,-0.549373134328358,0.30502691354158135,0.02151493961854341,0.0,0.0,0.0,-0.015990049751243546,0.004556980375948596,0.0003214246129729009
VAL 275,R VAL 275,0.0,0.0,0.0,-0.0025820895522387912,0.0004932152728912977,3.47887230408379e-05,-0.32444278606965177,0.3324936657612327,0.02345229494454396,0.32398009950248763,0.3304417058983398,0.02330756085522303,0.0,0.0,0.0,-0.0030447761194029943,0.002578708279868614,0.0001818880579783594
ILE 276,R ILE 276,0.0,0.0,0.0,-0.0023233830845771648,0.0004677675332753259,3.299377788367421e-05,0.6982189054726368,0.1430286539875434,0.010088463403227017,-0.6971940298507465,0.14281194246151324,0.010073177750747876,0.0,0.0,0.0,-0.001298507462686908,0.0014997338938731507,0.00010578307269979711
SER 277,R SER 277,0.0,0.0,0.0,-0.0008955223880596912,0.0003058791273420725,2.1575050145338473e-05,0.7917562189054725,0.39081317860427656,0.02756583621482898,-0.7909800995024879,0.39001514143587207,0.02750954701302635,0.0,0.0,0.0,-0.00011940298507435922,0.0012199305264416083,8.604726484776602e-05
ALA 278,R ALA 278,0.0,0.0,0.0,-0.0007611940298507475,0.0004263539360324096,3.0072687958451734e-05,0.2180049751243779,0.14676425397182025,0.010351952310378127,-0.2182686567164179,0.14640949002316186,0.01032692919079304,0.0,0.0,0.0,-0.0010248756218906344,0.0008489842391125975,5.988273109911185e-05
GLU 279,R GLU 279,0.0,0.0,0.0,-0.0008407960199004982,0.0003658661952407999,2.5806211680396413e-05,82.57007960199009,1.5125984277410451,0.1066904669561755,-82.55627860696517,1.5108205447384488,0.10656506475803641,0.0,0.0,0.0,0.012960199004976204,0.002029240958058847,0.00014313162132875094
LYS 280,R LYS 280,0.0,0.0,0.0,-0.0013681592039800803,0.0004823048874983889,3.40191637904163e-05,-86.65860199004976,1.2106712667802784,0.08539416702694448,86.64011940298509,1.2088749778634291,0.08526746657571298,0.0,0.0,0.0,-0.01985074626865365,0.0021060471899915006,0.00014854911522518252
ALA 281,R ALA 281,0.0,0.0,0.0,-0.0011791044776119463,0.00038343977846758343,2.7045756668790213e-05,0.36398009950248733,0.11931846096207586,0.00841607533305955,-0.36302985074626853,0.11896614805298551,0.008391225096475824,0.0,0.0,0.0,-0.00022885572139304608,0.0007900898519841203,5.572864132313681e-05
TYR 282,R TYR 282,0.0,0.0,0.0,-0.001656716417910452,0.00048517029290088426,3.422127390424707e-05,0.014064676616915493,0.1949246845139314,0.013748927164452193,-0.013686567164179101,0.19461649050574534,0.013727188835201399,0.0,0.0,0.0,-0.0012786069651741366,0.0007674925573733774,5.4134751054741545e-05
HIE 283,R HIE 283,0.0,0.0,0.0,-0.0017611940298507213,0.00043786747712812313,3.088479053193867e-05,0.24643283582089553,0.3249925015842489,0.02292320361793685,-0.24464676616915412,0.32453495178078007,0.02289093054314548,0.0,0.0,0.0,2.4875621890613016e-05,0.0009001813578756997,6.349389742552647e-05
GLU 284,R GLU 284,0.0,0.0,0.0,-0.0026865671641791043,0.0004950186254261824,3.491592172127074e-05,92.85933333333334,1.157661983047935,0.0816551804389032,-92.82623880597014,1.1544214646711493,0.08142661189588568,0.0,0.0,0.0,0.03040796019900721,0.0035635993206062123,0.0002513569157466271
GLN 285,R GLN 285,0.0,0.0,0.0,-0.0071741293532338254,0.0011905629602722509,8.397583644316666e-05,0.6747064676616915,1.0127659276883914,0.0714350006985973,-0.633771144278607,1.0107392188495412,0.07129204767918682,0.0,0.0,0.0,0.03376119402985079,0.007360151318418466,0.0005191450464502347
LEU 286,R LEU 286,0.0,0.0,0.0,-0.006905472636815924,0.0009494800360215549,6.697115807530677e-05,0.8604825870646766,0.2588692613519596,0.018259229857515838,-0.8423134328358205,0.26281398424945285,0.018537469157668227,0.0,0.0,0.0,0.011263681592039798,0.006734120764121866,0.0004749882557635712
SER 287,R SER 287,0.0,0.0,0.0,-0.011562189054726365,0.0017752760794559556,0.0001252183199582899,-0.02023383084577119,0.5492603348799084,0.0387418369172569,0.09112437810945268,0.5563123871461745,0.039239250332138535,0.0,0.0,0.0,0.059328358208955156,0.017571789970778955,0.0012394185018677023
VAL 288,R VAL 288,0.0,0.0,0.0,-0.0374328358208955,0.00578527178013789,0.0004080616086670729,-0.23786567164179093,0.30361339135260257,0.02141523745065191,0.3185721393034824,0.30555753791229817,0.021552366975898695,0.0,0.0,0.0,0.04327363184079616,0.016576664988263306,0.0011692277975028245
ALA 289,R ALA 289,0.0,0.0,0.0,-0.015731343283582104,0.001969282185199047,0.0001389024555718588,0.552955223880597,0.28647754895419053,0.020206568319675527,-0.5570049751243789,0.2864172320601859,0.020202313894000686,0.0,0.0,0.0,-0.019781094527363156,0.00938039878624959,0.0006616423158886464
GLU 290,R GLU 290,0.0,0.0,0.0,-0.009199004975124391,0.0008697223237178804,6.134548280487594e-05,103.8165422885572,1.208145698708419,0.08521602719024063,-103.74678109452736,1.2036002674598285,0.08489541718990264,0.0,0.0,0.0,0.060562189054727295,0.008465755612679536,0.0005971283606333832
ILE 291,R ILE 291,0.0,0.0,0.0,-0.012835820895522362,0.001344940934456052,9.486481917073426e-05,-0.6174726368159204,0.2625332208260997,0.018517665632692668,0.6804726368159207,0.2670880572878216,0.01883893902561551,0.0,0.0,0.0,0.05016417910447776,0.014088134467836187,0.000993700388251466
THR 292,R THR 292,0.0,0.0,0.0,-0.024616915422885535,0.0023045515072491595,0.00016255053021585193,0.9626417910447768,0.32747868571372846,0.023098565525531415,-0.8782089552238805,0.3221077754793895,0.022719730726835308,0.0,0.0,0.0,0.05981592039800991,0.024932764219306906,0.0017586215933324252
ASN 293,R ASN 293,0.0,0.0,0.0,-0.010432835820895476,0.001113783573530853,7.856023606053098e-05,1.143129353233832,0.47144122543418304,0.03325290014950061,-1.1146069651741297,0.47066398504363605,0.033198077839306554,0.0,0.0,0.0,0.018089552238807045,0.009425378058243441,0.0006648149091191839
ALA 294,R ALA 294,0.0,0.0,0.0,-0.004452736318407976,0.0005173650953773027,3.64921201822646e-05,-0.6753432835820897,0.1656012611025952,0.011680612349937055,0.6916169154228851,0.16657246346415133,0.011749115682720569,0.0,0.0,0.0,0.011820895522388158,0.005247862506733822,0.0003701556811753415
CYS 295,R CYS 295,0.0,0.0,0.0,-0.010253731343283574,0.0008923659130920063,6.294263845411016e-05,-0.4820796019900498,0.5554536970656699,0.03917868300377202,0.5228656716417912,0.5508418856177484,0.03885339090517623,0.0,0.0,0.0,0.030532338308457734,0.01616181234003166,0.0011399663478370724
PHE 296,R PHE 296,0.0,0.0,0.0,-0.03730845771144276,0.003432994444384913,0.00024214475806138227,-0.5528059701492536,0.23414556675713316,0.016515354898487062,0.4390945273631841,0.22967371625895613,0.016199934884120637,0.0,0.0,0.0,-0.1510199004975127,0.033302317938690644,0.0023489643955984596
GLU 297,R GLU 297,0.0,0.0,0.0,-0.005766169154228837,0.0004988042929152125,3.518294211791932e-05,103.67976119402985,1.3822638229742874,0.09749737274948592,-103.62908955223874,1.3782776915345034,0.09721621271595714,0.0,0.0,0.0,0.044905472636816116,0.0071401060446528546,0.0005036242495361368
PRO 298,R PRO 298,0.0,0.0,0.0,-0.0044278606965174085,0.0005695594007149628,4.017362262653496e-05,0.34490547263681576,0.23319836754738832,0.016448544617493236,-0.35045771144278604,0.23207928704509467,0.01636961076488467,0.0,0.0,0.0,-0.009980099502487325,0.003212166236420013,0.00022656873722678699
ALA 299,R ALA 299,0.0,0.0,0.0,-0.0017711442786069718,0.0004200961558723247,2.9631298178359457e-05,-0.32571641791044775,0.14432386251982487,0.010179820369213754,0.3301442786069651,0.14370528187719794,0.010136189054780564,0.0,0.0,0.0,0.002656716417910365,0.00196146132044989,0.0001383508143055547
ASN 300,R ASN 300,0.0,0.0,0.0,-0.0037910447761194174,0.00041862057647687435,2.9527218832616236e-05,-1.3308109452736319,0.2557359958662321,0.01803822635014794,1.346671641791045,0.25678723337748494,0.01811237492712677,0.0,0.0,0.0,0.012069651741293895,0.0038043081598666826,0.0002683352081937056
GLN 301,R GLN 301,0.0,0.0,0.0,-0.008000000000000056,0.0006838579469028513,4.8235620471798826e-05,-0.19352238805970112,0.5393202749308721,0.03804071914661445,0.25982089552238813,0.5414668742238855,0.03819212858664767,0.0,0.0,0.0,0.05829850746268697,0.009895496124169843,0.000697974480792895
MET 302,R MET 302,0.0,0.0,0.0,-0.004746268656716483,0.0004889815870767804,3.449010186801865e-05,-0.7922288557213929,0.5326112313352607,0.03756749969793758,0.7906417910447763,0.5337766140216278,0.037649699454800234,0.0,0.0,0.0,-0.006333333333333151,0.0038236412191090213,0.0002696988570514774
VAL 303,R VAL 303,0.0,0.0,0.0,-0.0036766169154228553,0.0005182255387065004,3.6552811175259035e-05,0.9792686567164175,0.14119239004864648,0.009958943331340998,-0.9666766169154228,0.14123206935193663,0.0099617420936026,0.0,0.0,0.0,0.0089154228855721,0.0034565981242132364,0.00024380963326988607
LYS 304,R LYS 304,0.0,0.0,0.0,-0.0024228855721392935,0.0004940175756141882,3.484531311165612e-05,-89.29264676616914,1.7793904959048121,0.12550852851869163,89.27588557213934,1.7770808927367903,0.12534562167179789,0.0,0.0,0.0,-0.019184079601988886,0.0034440727472267534,0.00024292616129544689
CYS 305,R CYS 305,0.0,0.0,0.0,-0.0035024875621890777,0.0006159115568531153,4.3443051638298866e-05,0.7854477611940303,0.530133972091616,0.037392767303252576,-0.7804278606965174,0.5302406437819613,0.03740029134416471,0.0,0.0,0.0,0.0015174129353236147,0.0038427997248106608,0.0002710501938517827
ASP 306,R ASP 306,0.0,0.0,0.0,-0.0029054726368159087,0.00045276365343096435,3.193548579676525e-05,92.99587562189053,1.0060842914238102,0.07096371441399889,-92.98008955223882,1.0034566982233517,0.07077837827957856,0.0,0.0,0.0,0.012880597014923669,0.004652680353239271,0.00032817476891487543
PRO 307,R PRO 307,0.0,0.0,0.0,-0.004452736318407966,0.0006300951322979896,4.4443483914023044e-05,0.6682786069651739,0.21621799389880106,0.015250841406626048,-0.6607860696517416,0.21462318942226608,0.015138352572058486,0.0,0.0,0.0,0.0030398009950247376,0.0033839551118775594,0.0002386857902425129
ARG 308,R ARG 308,0.0,0.0,0.0,-0.0044875621890547255,0.0006076580337109783,4.286089300192948e-05,-89.8567562189055,1.9209868046784575,0.13549596208021675,89.85639800995025,1.9196692451419086,0.135403028595943,0.0,0.0,0.0,-0.004845771144276151,0.006491563183433572,0.0004578795631503955
HIE 309,R HIE 309,0.0,0.0,0.0,-0.0065522388059701875,0.0008155866323770293,5.752704555000159e-05,-0.42390049751243797,0.3186436897924206,0.022475392961609105,0.45253731343283615,0.32108956276119444,0.02264791153915627,0.0,0.0,0.0,0.022084577114428572,0.004278583824998046,0.0003017880343045884
GLY 310,R GLY 310,0.0,0.0,0.0,-0.006368159203980111,0.000693811374517796,4.893768112489554e-05,-0.5386368159203978,0.1451363484438442,0.01023712870765914,0.6077562189054725,0.1442057170485438,0.010171487030193589,0.0,0.0,0.0,0.06275124378109447,0.00965977508391948,0.0006813480005622728
LYS 311,R LYS 311,0.0,0.0,0.0,-0.037134328358208915,0.004009549008973975,0.00028281178150499803,-106.78845771144279,2.6636453137885012,0.18787905442830197,106.9917412935323,2.655434949100234,0.18729993995455502,0.0,0.0,0.0,0.16614925373134365,0.041546444812493484,0.0029304602703003483
TYR 312,R TYR 312,0.0,0.0,0.0,-0.07623383084577111,0.00859770012931788,0.0006064350092681271,-0.5068955223880599,0.6383858640919986,0.045028267046339415,0.672318407960199,0.6393467111234182,0.045096039970451675,0.0,0.0,0.0,0.0891890547263682,0.03847457103749643,0.0027137870003338307
MET 313,R MET 313,0.0,0.0,0.0,-0.49660199004975136,0.08797840528808475,0.00620551824601815,0.6764776119402984,0.5746596749695324,0.040533368235048675,0.14910447761194012,0.6368946225465458,0.04492308297771228,-0.015562316417910432,0.011147052772880051,0.0007862524803095375,0.313417783084577,0.10707233748968338,0.00755230038280804
ALA 314,R ALA 314,0.0,0.0,0.0,-0.6099850746268654,0.16194718374981784,0.011422873605858084,-2.951522388059702,0.20386975343205008,0.014379863678946994,3.4303781094527346,0.22155227209860495,0.015627092380826223,-0.07925835223880597,0.021970821015674213,0.001549702228021976,-0.2103877054726368,0.19032384019023232,0.013424408627155285
CYS 315,R CYS 315,0.0,0.0,0.0,-0.4899303482587066,0.1372604566493208,0.009681606132834761,3.3619701492537333,0.7782461012647551,0.054893247558614175,-2.6505522388059695,0.802079398625207,0.05657431873907908,-0.030261707462686565,0.012550268494592558,0.000885227686050915,0.191225854726368,0.11241509688332427,0.007929149574297235
CYS 316,R CYS 316,0.0,0.0,0.0,-0.23488059701492525,0.04045113349015976,0.0028532029663795107,-0.9215373134328362,0.5621376310739203,0.03965013135871279,1.3312288557213934,0.6117421150180433,0.043148961886404325,0.0,0.0,0.0,0.17481094527363197,0.1437551265089837,0.010139704824030982
LEU 317,R LEU 317,0.0,0.0,0.0,-0.15825870646766174,0.014363882854751698,0.0010131501798305597,3.2647114427860697,0.3375877351501128,0.02381160289557657,-3.2502636815920405,0.3680420767697736,0.025959686530105344,0.0,0.0,0.0,-0.14381094527363172,0.09550428647931114,0.006736352976388572
LEU 318,R LEU 318,0.0,0.0,0.0,-0.07804477611940303,0.008432523218790582,0.0005947843282999773,-1.987492537313434,0.17565561963818305,0.012389792121271791,2.062034825870647,0.1947798700896241,0.013738712742522368,0.0,0.0,0.0,-0.0035024875621895444,0.051110953775116166,0.003605088716762966
TYR 319,R TYR 319,0.0,0.0,0.0,-0.08866666666666662,0.00994178744719003,0.0007012396189673534,2.9733681592039813,0.28484918551515487,0.0200917124184007,-3.118417910447761,0.29182282581948493,0.020583595079924105,0.0,0.0,0.0,-0.23371641791044756,0.04018470017882721,0.0028344102095728
ARG 320,R ARG 320,0.0,0.0,0.0,-0.03001990049751246,0.0035294922316083228,0.0002489511871771911,-128.77392039801003,1.8538047130267084,0.13075730269913957,128.81321393034838,1.868012935538502,0.13175947344492328,0.0,0.0,0.0,0.009273631840795334,0.03279651952234905,0.002313288126050983
GLY 321,R GLY 321,0.0,0.0,0.0,-0.015159203980099492,0.002195546682946823,0.00015486192272294293,2.1881442786069663,0.20994752739268926,0.014808556800678633,-2.1245223880597024,0.20971281179059922,0.014792001238587852,0.0,0.0,0.0,0.048462686567164334,0.012292450085347566,0.0008670425775860557
ASP 322,R ASP 322,0.0,0.0,0.0,-0.04315422885572139,0.011618782808778852,0.0008195257515785414,122.03981094527356,3.282513792827026,0.2315306712765922,-121.68494527363184,3.2072760240606866,0.22622380824196014,-2.364179104477601e-05,0.0003343454153431302,2.35829072894699e-05,0.31168780099502413,0.07652302974629513,0.005397518354376637
VAL 323,R VAL 323,0.0,0.0,0.0,-0.11407462686567157,0.028902984111202717,0.002038659312806756,0.12050746268656719,0.5586355990548514,0.03940311706558811,0.25528358208955215,0.575535972724213,0.04059517751299374,0.0,0.0,0.0,0.2617164179104477,0.06388215346595001,0.0045058996878814
VAL 324,R VAL 324,0.0,0.0,0.0,-1.3645422885572138,0.5769277349857239,0.04069334485394116,-1.1792835820895522,0.44722991980997673,0.031545166321875956,1.802383084577115,0.44589128977916825,0.03145074663952721,-0.29951520000000015,0.07075109292478293,0.004990397321169993,-1.0409579860696523,0.5931106084959602,0.0418347967421851
PRO 325,R PRO 325,0.0,0.0,0.0,-2.32486567164179,0.8261758855692839,0.05827395388143893,-0.6527313432835817,0.6836311357842167,0.04821962244898314,1.1313184079601983,0.606724447614228,0.04279504291589255,-0.4478568716417915,0.08191250296976542,0.005777662485372845,-2.294135478606968,0.7562518153250883,0.05334189024246574
LYS 326,R LYS 326,0.0,0.0,0.0,-3.512149253731346,0.7290054546076373,0.05142008013445013,-141.74412935323386,7.317375402375048,0.5161278659656786,144.6937064676618,7.76320792725303,0.547574467648664,-0.771970674626866,0.0943785760973031,0.006656951488120984,-1.3345428139303463,1.0356958227943187,0.07305235079710364
ASP 327,R ASP 327,0.0,0.0,0.0,-0.4190000000000002,0.1950093249460658,0.013754897240225229,131.52345273631838,3.4323850343310847,0.2421017735904095,-130.38297512437808,3.3995972594940196,0.2397891022669012,-0.02831222686567165,0.03373104335466815,0.0023792043548551485,0.6931653850746278,0.3244038841291729,0.022881685743801283
VAL 328,R VAL 328,0.0,0.0,0.0,-0.2485472636815921,0.05243521475348351,0.0036984948842973685,-1.221427860696518,0.5893803947969801,0.041571687754305975,1.4527562189054712,0.5748792174884515,0.04054885357037009,-0.0014085850746268658,0.006050532998089612,0.0004267716923810288,-0.01862749054726373,0.09560344493924217,0.006743347074887335
ASN 329,R ASN 329,0.0,0.0,0.0,-2.0263184079602,0.477734233773186,0.033696774733748346,-1.777014925373132,5.110713462355782,0.3604819334582168,4.048228855721393,4.883864929959953,0.3444812716792813,-0.4963186029850747,0.07187950961463198,0.005069989697674662,-0.2514230805970155,0.7259100454455645,0.05120174680627447
ALA 330,R ALA 330,0.0,0.0,0.0,-0.16262686567164178,0.02929461048740559,0.0020662825075576847,-0.5732835820895521,0.48236359830965025,0.034023304931748974,0.6684577114427858,0.48597091558934136,0.03427774547457309,-0.00031300298507462695,0.0019304643263253968,0.0001361644549145041,-0.06776573930348254,0.052986953526471293,0.003737411536759982
ALA 331,R ALA 331,0.0,0.0,0.0,-0.05919900497512435,0.0065502420300108085,0.00046201844986808486,-1.8792686567164185,0.3054323539647395,0.021543537181040056,2.0550298507462688,0.3280724181438308,0.02314044418218799,0.0,0.0,0.0,0.11656218905472637,0.04403026280831447,0.0031056552836946504
ILE 332,R ILE 332,0.0,0.0,0.0,-0.5873184079601992,0.13999103777089367,0.009874206475119529,-3.164940298507463,0.7117045941059754,0.0501997715239073,3.2642985074626867,0.7008784540922219,0.049436154484370054,-0.013173492537313421,0.012977335188605067,0.00091535064808101,-0.5011336915422887,0.1887896004706674,0.01331619170116816
ALA 333,R ALA 333,0.0,0.0,0.0,-0.2261442786069651,0.0953984786615976,0.006728889868353791,-0.9551293532338311,0.6613700112081373,0.046649443786601165,1.0339054726368155,0.6653265580716917,0.046928517085015886,-0.03416819104477612,0.04699225041143766,0.0033145777807036965,-0.18153635024875608,0.13252172551614874,0.009347361809883204
THR 334,R THR 334,0.0,0.0,0.0,-0.04970646766169153,0.009262260018856907,0.0006533094497243097,-0.6696169154228859,1.0429081839317764,0.0735610715279331,0.8176119402985078,1.075795500484364,0.07588076398270527,0.0,0.0,0.0,0.0982885572139302,0.04678463750926815,0.003299933895669602
ILE 335,R ILE 335,0.0,0.0,0.0,-0.07009452736318408,0.011163908617611592,0.0007874413999278361,-2.6511990049751257,0.421286303422909,0.029715244714062405,2.878517412935323,0.43328498882096966,0.03056156672822127,0.0,0.0,0.0,0.15722388059701467,0.048069131672694755,0.0033905351283464932
LYS 336,R LYS 336,0.0,0.0,0.0,0.01411940298507467,0.954671768068954,0.06733735461914132,-203.42485572139307,5.722902378679594,0.4036624102788395,200.90023880597022,5.284259705904622,0.37272294166180714,-0.37995635820895524,0.07989236203488675,0.005635172730189529,-2.8904538706467657,1.432778625550879,0.10106041220282207
THR 337,R THR 337,0.0,0.0,0.0,-0.15262686567164177,0.11325305208072262,0.00798825437677432,-0.6601393034825874,1.0267784670490194,0.0724233690191038,0.8914029850746269,0.8954129883425761,0.06315756257102823,-0.04187394626865672,0.06228072134356927,0.004392943375219761,0.036762869651741,0.33451983619707665,0.023595209987934445
LYS 338,R LYS 338,0.0,0.0,0.0,-0.025427860696517406,0.00718040589080548,0.0005064667815164898,-108.36500497512442,2.762925456752881,0.19488173578647597,108.43370149253734,2.792348523920154,0.19695707892963088,0.0,0.0,0.0,0.04326865671641722,0.050405692076568046,0.0035553433920525756
ARG 339,R ARG 339,0.0,0.0,0.0,-0.02033830845771138,0.002064862426452959,0.0001456441659849742,-109.68005970149264,1.8327675091740663,0.1292734527484011,109.70597014925376,1.8289454779459078,0.12900386745135548,0.0,0.0,0.0,0.005572139303480206,0.019459513267738697,0.0013725682370141715
THR 340,R THR 340,0.0,0.0,0.0,-0.016547263681592032,0.0081404954788953,0.000574186279695554,-1.1845522388059704,0.948206580818717,0.06688133547087537,1.2404676616915422,0.9633642596211615,0.06795047569986506,0.0,0.0,0.0,0.03936815920398045,0.017028036030010626,0.0012010650560450246
ILE 341,R ILE 341,0.0,0.0,0.0,-0.033422885572139294,0.005728976155725935,0.0004040908214799734,0.7667761194029853,0.6534445544178739,0.04609042516653226,-0.6738756218905472,0.6455349738321955,0.045532526367593404,0.0,0.0,0.0,0.05947761194029836,0.0141055278768726,0.000994927224732333
GLN 342,R GLN 342,0.0,0.0,0.0,-0.02376616915422884,0.0028054761217831763,0.00019788302828957464,0.26161691542288557,1.1812913574375525,0.083321868002023,-0.1618009950248757,1.1798945691153362,0.08322334615008722,0.0,0.0,0.0,0.07604975124378142,0.0253669097818083,0.0017892438602479075
PHE 343,R PHE 343,0.0,0.0,0.0,-0.16870149253731337,0.03231222752339407,0.002279128802225154,-1.5804527363184075,0.42681810007568066,0.03010542756574778,1.6184776119402988,0.41551238014767605,0.029307983567213456,-9.510447761194041e-05,0.0005220234618827686,3.682069602143389e-05,-0.13077172139303517,0.06240036552263468,0.00440138242493644
VAL 344,R VAL 344,0.0,0.0,0.0,-0.22138805970149247,0.0410733921051255,0.002897093704979143,3.3149004975124385,0.3443318283425134,0.024287294552196727,-3.086671641791044,0.3219189997959885,0.022706415516768545,-0.0002883223880597015,0.001793774926214737,0.00012652312800426454,0.006552473631840861,0.05431643293143771,0.003831185783726718
ASP 345,R ASP 345,0.0,0.0,0.0,-0.43785572139303464,0.16911282724238438,0.011928299128086834,114.49640796019905,8.687843683182324,0.6127932453197469,-113.47814925373133,8.600316583760913,0.6066195597351757,-0.062258829850746294,0.060122889143807035,0.00424074162703368,0.5181441552238775,0.39796265964892114,0.0280701217258794
TRP 346,R TRP 346,0.0,0.0,0.0,-5.407870646766167,0.6327273690668694,0.044629147580506165,5.255606965174129,1.2224690209633808,0.08622631644594735,-3.5740895522388034,1.2515785980134397,0.08827954770112306,-0.7175904716417913,0.06445295244525542,0.004546160743640363,-4.443943705472633,0.7108915251700936,0.05014242206297578
CYS 347,R CYS 347,0.0,0.0,0.0,-1.1124726368159201,0.23297378943711727,0.016432704098943488,1.0059950248756218,0.956977510289102,0.06749998913576948,-0.5525472636815921,1.0443651069534376,0.07366383495453033,-0.03540838208955225,0.02979673343750866,0.0021016995297054035,-0.6944332577114428,0.29092471581118634,0.02052024728423289
PRO 348,R PRO 348,0.0,0.0,0.0,-4.420850746268658,0.538668533208122,0.03799474882993306,-5.649084577114429,1.1169852494876709,0.07878606487048512,6.371920398009949,0.9537251675173939,0.06727058656424009,-0.7591527044776116,0.04619032969792974,0.0032580146547497952,-4.457167629850746,0.8062750986381493,0.05687026060003775
THR 349,R THR 349,0.0,0.0,0.0,-1.7756766169154226,0.7233236374390808,0.05101931565145499,-1.4350945273631839,3.3760754742718664,0.23813000345853988,2.3045223880597008,2.640565029001247,0.1862510966595562,-0.29772934925373135,0.09634264878480356,0.00679548649405659,-1.203978105472636,1.0962155259348247,0.07732108152542562
GLY 350,R GLY 350,0.0,0.0,0.0,-1.9966268656716422,0.31108702862339926,0.021942387178999295,-8.33662189054726,1.1429196166258249,0.08061533408658154,8.624353233830846,0.8632902290101698,0.06089179782458886,-0.26369584477611946,0.03221753911077545,0.0022724499965538383,-1.9725913671641802,0.6435818554012569,0.045394764015341885
PHE 351,R PHE 351,0.0,0.0,0.0,-1.6655920398009947,0.5035161271348675,0.035515289278867934,-6.5193681592039825,0.8783637794987869,0.06195500409984578,6.290174129353234,0.7207430484009396,0.050837294935016424,-0.036706997014925385,0.012177766531074769,0.0008589534233643159,-1.9314930666666652,0.7722600719445312,0.054471025604872075
LYS 352,R LYS 352,0.0,0.0,0.0,-2.4791542288557213,1.0485343151486788,0.07395790822674184,-213.44341293532332,5.389054532095875,0.3801145987836735,219.16340796019898,5.262788017219966,0.37120844551392684,-0.368136358208955,0.049265571208148645,0.0034749254664437233,2.8727044378109476,2.2937725667306914,0.16179024237202172
VAL 353,R VAL 353,0.0,0.0,0.0,-1.2054825870646768,0.29100454074054394,0.02052587770062875,3.284736318407962,0.7919867423914073,0.05586243765639122,-2.6869800995024895,0.7600012958891665,0.053606358210227696,-0.10052668656716421,0.027223295898088525,0.0019201832410938103,-0.7082530547263687,0.3136171087823534,0.022120845273788204
GLY 354,R GLY 354,0.0,0.0,0.0,-0.12643781094527368,0.016576893442471523,0.0011692439114202437,-2.5499004975124384,0.40496171436230305,0.02856379698160324,2.647537313432834,0.4204708446429847,0.029657726686529103,0.0,0.0,0.0,-0.02880099502487547,0.057388179820321336,0.004047850103836854
ILE 355,R ILE 355,0.0,0.0,0.0,-0.2940199004975125,0.12417705062722954,0.008758773825016756,2.762333333333333,0.32027617642810513,0.02259053969075189,-2.5561044776119406,0.32606495099674043,0.022998848367069953,-0.007858674626865675,0.013987714299953274,0.0009866172957354665,-0.09564971940298506,0.13144878894181092,0.009271682699002852
ASN 356,R ASN 356,0.0,0.0,0.0,-0.07232338308457714,0.013298333434563677,0.0009379921186295305,1.2283681592039801,0.6013713795156773,0.04241746660442203,-0.8651343283582092,0.5769241281291526,0.0406930904458942,0.0,0.0,0.0,0.29091044776119274,0.05417891808144787,0.003821486234071139
TYR 357,R TYR 357,0.0,0.0,0.0,-0.2569303482587065,0.06991206363119484,0.004931216757789064,-2.4294328358208954,1.0212365086908144,0.07203246941598072,2.768711442786069,1.0516202028598978,0.07417556996355586,-0.01930771343283582,0.02549905996827998,0.0017985650157141772,0.06304054527363162,0.07839866870137041,0.005529815725766232
GLU 358,R GLU 358,0.0,0.0,0.0,-0.026054726368159208,0.004612549402424107,0.0003253441498931041,128.15292039800988,2.5228898051250805,0.1779509263339329,-127.90191044776113,2.4805339061692164,0.17496337157050604,0.0,0.0,0.0,0.22495522388059874,0.0428910802063594,0.0030253035382995105
PRO 359,R PRO 359,0.0,0.0,0.0,-0.011940298507462706,0.0014580085615728978,0.00010283999467897446,0.9773781094527365,0.2280134549543217,0.01608282908088028,-0.956462686567164,0.2284881739229249,0.016116313175207196,0.0,0.0,0.0,0.008975124378109321,0.005590893280246041,0.00039435120639548423
PRO 360,R PRO 360,0.0,0.0,0.0,-0.007920398009950291,0.001028756599053148,7.256289569277398e-05,-0.6613631840796018,0.27668000166474793,0.019515502616997964,0.6511741293532338,0.277198017350858,0.01955204062631233,0.0,0.0,0.0,-0.01810945273631852,0.004880457547162724,0.0003442409334275236
THR 361,R THR 361,0.0,0.0,0.0,-0.004104477611940285,0.0006018461239897372,4.2450952497765145e-05,-0.20440796019900498,0.40811540258508044,0.028786240997775332,0.20835820895522386,0.4063930051949947,0.028664752452989006,0.0,0.0,0.0,-0.00015422885572124182,0.0025039460454196394,0.00017661473654832172
VAL 362,R VAL 362,0.0,0.0,0.0,-0.0023482587064676597,0.000506779366298398,3.5745460422617374e-05,0.30458208955223876,0.22224132926941106,0.015675694726276626,-0.304228855721393,0.22204382464475272,0.015661763824165172,0.0,0.0,0.0,-0.0019950248756218135,0.0014229725471800018,0.00010036874476405567
VAL 363,R VAL 363,0.0,0.0,0.0,-0.001542288557213939,0.0004982084683430696,3.514091589294114e-05,-0.2441343283582091,0.2006546669996187,0.0141530889669748,0.24382089552238814,0.2005201141538987,0.01414359834099181,0.0,0.0,0.0,-0.001855721393034943,0.0009432027590960766,6.652839309941512e-05
PRO 364,R PRO 364,0.0,0.0,0.0,-0.0010000000000000007,0.00022304986837272736,1.5732724677454066e-05,0.052223880597014855,0.3008562814971365,0.021220765915752556,-0.05286069651741302,0.3004571483714027,0.021192613235714527,0.0,0.0,0.0,-0.001636815920398446,0.0007869822777030626,5.550944993362691e-05
GLY 365,R GLY 365,0.0,0.0,0.0,-0.00035820895522388084,0.0004794739822151947,3.381948712737511e-05,-0.3751741293532339,0.27497986272243424,0.019395584062066817,0.3747661691542289,0.27456433160337307,0.019366274756758558,0.0,0.0,0.0,-0.0007661691542287929,0.0008922272155805581,6.293285548594711e-05
GLY 366,R GLY 366,0.0,0.0,0.0,-0.0005024875621890547,0.000499993811996064,3.52668443247852e-05,-0.42381592039800975,0.3160593510377154,0.022293107760556624,0.42331840796019926,0.3155196426294685,0.02225503966459673,0.0,0.0,0.0,-0.0009999999999998899,0.0009410484255890225,6.637643812998534e-05
ASP 367,R ASP 367,0.0,0.0,0.0,-0.0007960199004975126,0.00040295436281226983,2.842220932007295e-05,85.4969800995025,0.7564055149765349,0.05335273137999642,-85.47828358208953,0.7553800099172274,0.05328039783023408,0.0,0.0,0.0,0.017900497512441695,0.0013494239608484112,9.518102747189716e-05
LEU 368,R LEU 368,0.0,0.0,0.0,-0.002069651741293528,0.0004732909848368208,3.3383372118004984e-05,-0.6967213930348259,0.20161650703872736,0.014220931932449056,0.6984527363184079,0.20117423701058487,0.01418973660991146,0.0,0.0,0.0,-0.0003383084577114619,0.001207346963769383,8.515968877149243e-05
ALA 369,R ALA 369,0.0,0.0,0.0,-0.0013681592039800925,0.0004823048874983816,3.4019163790415795e-05,1.0766616915422889,0.15070558750292248,0.010629952543058072,-1.0723482587064683,0.1502811233299277,0.010600013148706983,0.0,0.0,0.0,0.002945273631840675,0.0010752715957967887,7.584381059525437e-05
LYS 370,R LYS 370,0.0,0.0,0.0,-0.0031791044776119416,0.000784020251813432,5.530052473609585e-05,-98.91387562189058,6.202830753187041,0.43751394776733665,98.8808905472637,6.196613677053384,0.43707542902790325,0.0,0.0,0.0,-0.03616417910447707,0.007996137777141598,0.0005640040724908144
VAL 371,R VAL 371,0.0,0.0,0.0,-0.0048009950248756265,0.000590302228835616,4.163670891407608e-05,0.45193532338308473,0.24468359261207503,0.017258649932145844,-0.4305273631840795,0.24380334318211982,0.01719656192451775,0.0,0.0,0.0,0.01660696517412944,0.003223012904545623,0.00022733380220769418
GLN 372,R GLN 372,0.0,0.0,0.0,-0.011273631840796031,0.0015612698122515333,0.00011012348172439958,0.7085472636815915,1.2236094428622502,0.08630675560460702,-0.6537363184079602,1.2181673884131898,0.08592290267991616,0.0,0.0,0.0,0.04353731343283524,0.015279155336838261,0.0010777085230861373
ARG 373,R ARG 373,0.0,0.0,0.0,-0.026572139303482574,0.004670860223168301,0.0003294570780700075,-118.05493532338302,2.856938919693124,0.20151293417813448,118.11949253731343,2.8781728226788004,0.20301065821598585,0.0,0.0,0.0,0.03798507462686563,0.033835639841767975,0.0023865820222161555
ALA 374,R ALA 374,0.0,0.0,0.0,-0.009064676616915438,0.0009254801200660423,6.527833452528721e-05,1.5109054726368156,0.11749265254852352,0.008287292737069863,-1.4721492537313432,0.11978163220989754,0.00844874491396383,0.0,0.0,0.0,0.029691542288557266,0.012965487218588206,0.0009145149567101882
VAL 375,R VAL 375,0.0,0.0,0.0,-0.02012935323383086,0.0018238835826301543,0.00012864682888446527,-2.20002487562189,0.12125243754276538,0.008552487523295807,2.331054726368159,0.12468368730770775,0.008794509221157602,0.0,0.0,0.0,0.11090049751243787,0.023165209154578845,0.0016339478717629654
CYS 376,R CYS 376,0.0,0.0,0.0,-0.018840796019900522,0.0012275961881572173,8.658795893614202e-05,2.2327114427860697,0.5243521530577758,0.036984949232531886,-2.130791044776119,0.5289123130961126,0.03730659812159733,0.0,0.0,0.0,0.08307960199004961,0.036120357565884484,0.002547733585234157
MET 377,R MET 377,0.0,0.0,0.0,-0.03567164179104473,0.0025668459828253696,0.00018105135605701292,-1.3275920398009957,0.45285827765220943,0.031942160074726174,1.535159203980099,0.4719015460680928,0.03328536866360236,0.0,0.0,0.0,0.17189552238805983,0.0456061882622493,0.0032168124946799406
LEU 378,R LEU 378,0.0,0.0,0.0,-0.05750746268656715,0.005306636606128081,0.0003743012865087193,1.357069651741295,0.2945051252193604,0.020772789892136337,-1.37081592039801,0.33181775994692314,0.0234046202242583,0.0,0.0,0.0,-0.07125373134328328,0.0757290949332579,0.005341518510411304
SER 379,R SER 379,0.0,0.0,0.0,-0.043273631840795954,0.004170466077939816,0.00029416199641618527,-1.2795970149253735,0.6600415272560735,0.04655573975346849,1.419149253731343,0.6873940823788727,0.048485040237308194,0.0,0.0,0.0,0.09627860696517417,0.04470847516180002,0.003153492694709868
ASN 380,R ASN 380,0.0,0.0,0.0,-0.11665174129353235,0.012608853773650841,0.0008893599730246763,-1.252064676616915,0.6122478205979058,0.043184631607771445,1.5087462686567161,0.6629831798880236,0.04676322793220098,0.0,0.0,0.0,0.1400298507462692,0.06760772943297345,0.0047686815553702145
THR 381,R THR 381,0.0,0.0,0.0,-0.028303482587064634,0.002275204394283437,0.000160480544469004,-0.48082587064676613,0.3115368493211332,0.021974115084706203,0.5547810945273631,0.3179243970343387,0.022424657962265917,0.0,0.0,0.0,0.04565174129353247,0.023370221930638466,0.0016484083580418309
THR 382,R THR 382,0.0,0.0,0.0,-0.029731343283582116,0.0038835618218905276,0.0002739253304986314,-0.4519999999999999,0.21423528238575784,0.015110991719302308,0.473547263681592,0.2205038982856749,0.015553145793553108,0.0,0.0,0.0,-0.00818407960199013,0.015819911418437416,0.001115850516226621
ALA 383,R ALA 383,0.0,0.0,0.0,-0.006487562189054741,0.0005994147455454494,4.2279456285148e-05,-1.2850796019900494,0.08137202589863096,0.005739540172113166,1.3087014925373133,0.08442778095376664,0.005955076515240937,0.0,0.0,0.0,0.017134328358208804,0.007409612263953536,0.000522633752559173
ILE 384,R ILE 384,0.0,0.0,0.0,-0.01031840796019904,0.0008685262022050982,6.126111489836844e-05,-1.3021940298507464,0.10023954971737445,0.007070352692879006,1.3274825870646767,0.10037373417737133,0.007079817334936522,0.0,0.0,0.0,0.014970149253731134,0.007706629857390061,0.0005435837582955054
ALA 385,R ALA 385,0.0,0.0,0.0,-0.004442786069651722,0.0005352826927885335,3.77559300603377e-05,-0.8023084577114425,0.0848089123854935,0.005981959453684381,0.8023830845771144,0.08387563354707567,0.005916131039979219,0.0,0.0,0.0,-0.004368159203980216,0.003995492621453145,0.00028182032037373536
GLU 386,R GLU 386,0.0,0.0,0.0,-0.003119402985074633,0.00040601404503689967,2.8638022664379263e-05,89.84395024875619,0.9316909665925852,0.06571641386211396,-89.83387562189058,0.9297767235567608,0.0655813935688133,0.0,0.0,0.0,0.0069552238805951575,0.003734068656436072,0.00026338089561321897
ALA 387,R ALA 387,0.0,0.0,0.0,-0.0018159203980099336,0.0004124255079814073,2.9090252392294094e-05,-1.1387213930348261,0.0861132656299922,0.006073961437938191,1.1434825870646763,0.08614404773675337,0.006076132640343279,0.0,0.0,0.0,0.0029452736318407386,0.0027430581854398007,0.00019348040651450053
TRP 388,R TRP 388,0.0,0.0,0.0,-0.007019900497512427,0.0007050648253952596,4.973143834886544e-05,-1.561681592039801,0.14305469193643416,0.01009029997853662,1.5578955223880606,0.14312359071359598,0.01009515972357753,0.0,0.0,0.0,-0.010805970149253434,0.003439189447938429,0.00024258171992105237
ALA 389,R ALA 389,0.0,0.0,0.0,-0.0013283582089552047,0.0004696159021657522,3.312415177300937e-05,-0.6619253731343288,0.08633631683689008,0.00608969425702793,0.6620995024875628,0.08594589325218374,0.006062155900647888,0.0,0.0,0.0,-0.0011542288557214603,0.0010932149526510359,7.710943740434732e-05
ARG 390,R ARG 390,0.0,0.0,0.0,-0.001965174129353308,0.00032134836342196727,2.2666165930302016e-05,-90.01105970149248,0.9443813508066369,0.06661152454900822,90.00132835820894,0.9433380878051102,0.06653793845057679,0.0,0.0,0.0,-0.01169651741293348,0.0028235748504788992,0.00019915961418338888
LEU 391,R LEU 391,0.0,0.0,0.0,-0.001557213930348255,0.0004967157800735063,3.5035629780263136e-05,-1.0750746268656715,0.09131155677668613,0.006440620624965904,1.0760895522388056,0.09117252761299409,0.006430814263857237,0.0,0.0,0.0,-0.000542288557214655,0.0010924675325926243,7.705671845820679e-05
ASP 392,R ASP 392,0.0,0.0,0.0,-0.001308457711442811,0.0004618566354337985,3.2576855295843265e-05,86.64261194029845,1.1899614896845856,0.0839334119789589,-86.63353233830844,1.1872371163133182,0.08374124949762037,0.0,0.0,0.0,0.007771144278606034,0.003088634788993702,0.00021785550074050544
HID 393,R HID 393,0.0,0.0,0.0,-0.0009552238805970467,0.0003637629136404168,2.5657857634821788e-05,-0.8323432835820898,0.44332729569879425,0.031269896441159295,0.8319999999999997,0.4431976525253497,0.03126075211675778,0.0,0.0,0.0,-0.0012985074626865986,0.0007126767991829958,5.0268345582786475e-05
LYS 394,R LYS 394,0.0,0.0,0.0,-0.0008208955223881046,0.00038343977846763455,2.7045756668793818e-05,-83.43704975124378,1.0385962721008772,0.07325693271734375,83.42691044776119,1.03733676984571,0.07316809427795914,0.0,0.0,0.0,-0.010960199004973302,0.0017416204383980346,0.00012284443407137836
PHE 395,R PHE 395,0.0,0.0,0.0,-0.0010597014925372785,0.00023693295322974376,1.6711961981303006e-05,-0.8151243781094526,0.08387060308847369,0.005915776218787153,0.8145223880597008,0.08381222049764515,0.005911658228338815,0.0,0.0,0.0,-0.0016616915422884239,0.0006874678640182991,4.8490244392898224e-05
ASP 396,R ASP 396,0.0,0.0,0.0,-0.0006268656716417337,0.00048363736555278,3.4113149545805566e-05,81.10473631840796,1.3972399926783337,0.09855371031379626,-81.09967661691546,1.3961537606157506,0.09847709341148146,0.0,0.0,0.0,0.004432835820889539,0.001813908788349755,0.00012794326114298817
LEU 397,R LEU 397,0.0,0.0,0.0,-0.00048756218905475333,0.0004998452769196847,3.525636746829266e-05,-0.5031293532338311,0.07629187983941642,0.005381214297034335,0.5028407960199004,0.0762855628012517,0.0053807687275168655,0.0,0.0,0.0,-0.0007761194029850643,0.0007086016400283386,4.9980906018420125e-05
MET 398,R MET 398,0.0,0.0,0.0,-0.0004328358208954725,0.000495468437990923,3.494764905332053e-05,-1.0022686567164174,0.12276166069260792,0.008658939916505182,1.0018606965174126,0.1226842425929673,0.00865347926478822,0.0,0.0,0.0,-0.0008407960199003204,0.0007292928239525257,5.144034960520505e-05
TYR 399,R TYR 399,0.0,0.0,0.0,-0.0006616915422885749,0.0004731340667848366,3.3372303972003376e-05,-0.5799850746268658,0.1669493764726201,0.01177570107652892,0.5796865671641792,0.16685724308762392,0.011769202488610794,0.0,0.0,0.0,-0.0009601990049750992,0.0007716416306598764,5.442740411999235e-05
ALA 400,R ALA 400,0.0,0.0,0.0,-0.0002039800995024905,0.0004029543628122763,2.8422209320073407e-05,-0.36919900497512453,0.0794331296661664,0.0056027809763958035,0.36905472636815917,0.07935681739908093,0.005597398324093307,0.0,0.0,0.0,-0.00034825870646778244,0.0007714491453213624,5.441382725102856e-05
LYS 401,R LYS 401,0.0,0.0,0.0,-0.0002686567164179328,0.000443260967311007,3.126521799740602e-05,-69.72109950248756,0.8431197515599272,0.059469082040658525,69.71835323383081,0.8428612602829535,0.05945084947176341,0.0,0.0,0.0,-0.0030149253731337356,0.0008314562657130092,5.864640317988328e-05
ARG 402,R ARG 402,0.0,0.0,0.0,-0.000358208955223855,0.0004794739822151598,3.381948712737265e-05,-76.63624378109448,0.6707918282880732,0.04731400752367661,76.63106965174137,0.6702200612208715,0.047273678184262306,0.0,0.0,0.0,-0.005532338308455847,0.0011504699472321158,8.114789334572457e-05
ALA 403,R ALA 403,0.0,0.0,0.0,-0.00016915422885571435,0.0003748880842544025,2.6442566666647158e-05,0.6670497512437809,0.05505924003175159,0.0038835793568902212,-0.6665970149253729,0.05499608119051382,0.0038791244757132443,0.0,0.0,0.0,0.00028358208955230865,0.0006648076851140239,4.689191860842803e-05
PHE 404,R PHE 404,0.0,0.0,0.0,-0.00038308457711438786,0.0004861386467783016,3.428957632045067e-05,0.4077263681592039,0.09748310097838553,0.006875927789540526,-0.4074378109452734,0.09748635502522345,0.006876157312307619,0.0,0.0,0.0,-9.452736318399186e-05,0.0007636127150622918,5.386108807830685e-05
VAL 405,R VAL 405,0.0,0.0,0.0,-0.00023383084577115388,0.0004232658518438623,2.9854871294072328e-05,0.2780149253731345,0.08934145342236846,0.006301660248590276,-0.27772636815920393,0.08929770072331869,0.0062985741711446015,0.0,0.0,0.0,5.4726368159294064e-05,0.000706747894809233,4.9850152912098625e-05
HIE 406,R HIE 406,0.0,0.0,0.0,-0.0002189054726368581,0.00041350437323749563,2.9166349680142503e-05,0.5818656716417914,0.15858819560969112,0.011185948850022142,-0.5816019900497515,0.15847899807816787,0.011178246650009892,0.0,0.0,0.0,4.4776119403203294e-05,0.0007003801914414986,4.940100974674668e-05
TRP 407,R TRP 407,0.0,0.0,0.0,-0.00029353233830848506,0.00045538017598009857,3.212004106764795e-05,0.13214427860696526,0.13484708155013592,0.009511379778271524,-0.1319452736318408,0.13481711212395306,0.009509265897934736,0.0,0.0,0.0,-9.452736318423048e-05,0.0007165560950207057,5.054197001396119e-05
TYR 408,R TYR 408,0.0,0.0,0.0,-0.0006368159203979707,0.0004809172526803504,3.3921287576884685e-05,-0.17144776119403,0.14861767204890708,0.010482682341880755,0.17111442786069656,0.14845607367749336,0.0104712840716001,0.0,0.0,0.0,-0.0009701492537316054,0.0007255839834416681,5.1178748165779835e-05
VAL 409,R VAL 409,0.0,0.0,0.0,-0.00025373134328358395,0.00043514566379442867,3.0692808621727984e-05,0.340452736318408,0.16191330831014308,0.011420484216572097,-0.34017910447761224,0.16181906781234265,0.01141383700437611,0.0,0.0,0.0,1.990049751257923e-05,0.0007395050045745458,5.2160661288214856e-05
GLY 410,R GLY 410,0.0,0.0,0.0,-0.00010945273631841026,0.00031220639780572265,2.2021341393527195e-05,-0.009636815920398008,0.12622672658864495,0.008903346820348268,0.00960696517412936,0.12607997048088754,0.008892995442627552,0.0,0.0,0.0,-0.00013930348258700957,0.0006544889103483705,4.616408835422943e-05
GLU 411,R GLU 411,0.0,0.0,0.0,-0.0003781094527363204,0.0004849151415327866,3.420327691436027e-05,78.33532835820898,0.6021314889536062,0.04247108059038362,-78.32529850746265,0.6014881796850924,0.04242570505316487,0.0,0.0,0.0,0.00965174129353162,0.000981474904314726,6.922790208336292e-05
GLY 412,R GLY 412,0.0,0.0,0.0,-0.00021393034825870611,0.0004100782295521361,2.8924688137365506e-05,0.46725870646766154,0.2278423840650292,0.01607076267070393,-0.4668407960199005,0.22754914078065222,0.0160500788842024,0.0,0.0,0.0,0.00020398009950254022,0.0007617628674794927,5.3730609890053454e-05
MET 413,R MET 413,0.0,0.0,0.0,-0.0006169154228855506,0.000486138646778334,3.428957632045296e-05,-0.5763034825870647,0.3002462379792753,0.02117773676367192,0.5758557213930346,0.3000133066362354,0.02116130705351099,0.0,0.0,0.0,-0.001064676616915384,0.0007795878614576272,5.4987888025571765e-05
GLU 414,R GLU 414,0.0,0.0,0.0,-0.0004228855721392972,0.000494017575614178,3.48453131116554e-05,80.79286069651744,1.4517777335237327,0.10240050595420973,-80.78254228855721,1.4503602261244648,0.10230052269125764,0.0,0.0,0.0,0.009895522388060712,0.0016250617594800675,0.00011462301875487255
GLU 415,R GLU 415,0.0,0.0,0.0,-0.00037810945273632207,0.0004849151415327889,3.420327691436043e-05,76.61707462686566,1.0953239732475681,0.07725819624749927,-76.61096517412936,1.0946772866796266,0.07721258249394605,0.0,0.0,0.0,0.0057313432835803275,0.0011959561576083484,8.435624325281434e-05
GLY 416,R GLY 416,0.0,0.0,0.0,-0.0003233830845771125,0.00046776753327534674,3.299377788367568e-05,0.6572487562189053,0.07639233512998729,0.005388299866913732,-0.6568805970149254,0.07633922507607405,0.005384553772545159,0.0,0.0,0.0,4.4776119402967995e-05,0.0007616328849058225,5.372144162620582e-05
GLU 417,R GLU 417,0.0,0.0,0.0,-0.0008208955223880383,0.00038343977846760414,2.7045756668791673e-05,87.24044278606964,1.3330101491265915,0.09402328645814577,-87.22366169154233,1.3310285309548804,0.09388351388917354,0.0,0.0,0.0,0.015960199004976246,0.002258958497345322,0.000159334647250905
PHE 418,R PHE 418,0.0,0.0,0.0,-0.0008905472636815448,0.0003122063978056967,2.2021341393525366e-05,0.8232686567164175,0.10839309088649492,0.007645459144615177,-0.8229651741293532,0.10836410790333739,0.007643414842604711,0.0,0.0,0.0,-0.0005870646766167315,0.0006178375390607269,4.357889994893492e-05
SER 419,R SER 419,0.0,0.0,0.0,-0.0006019900497512498,0.0004894875174626445,3.452578744597853e-05,0.6881890547263686,0.3633491448651428,0.02562867263565992,-0.6882039800995031,0.3630874559671204,0.02561021452396602,0.0,0.0,0.0,-0.0006169154228856892,0.0008270985297540657,5.833903218451226e-05
GLU 420,R GLU 420,0.0,0.0,0.0,-0.0016616915422885431,0.00047313406678484783,3.337230397200417e-05,92.45311940298508,2.091359489208778,0.1475131246897689,-92.42928358208954,2.086609083381204,0.14717805689736604,0.0,0.0,0.0,0.022174129353231962,0.005005919616533468,0.0003530903454862437
ALA 421,R ALA 421,0.0,0.0,0.0,-0.0010348258706467473,0.0002709502249590296,1.9111355329075246e-05,0.8685273631840795,0.09499861479750908,0.0067006856460062785,-0.867776119402985,0.09493718597295368,0.006696352790797529,0.0,0.0,0.0,-0.0002835820895521877,0.0007943701810585075,5.6030552457841915e-05
ARG 422,R ARG 422,0.0,0.0,0.0,-0.00170646766169153,0.0004553801759800256,3.21200410676428e-05,-82.7965124378109,0.9332135625545237,0.0658238095007617,82.79020398009949,0.9321548209058772,0.06574913162274174,0.0,0.0,0.0,-0.008014925373131733,0.002114808277164083,0.00014916707466791613
GLU 423,R GLU 423,0.0,0.0,0.0,-0.002497512437810968,0.0004999938119960551,3.526684432478457e-05,91.27277611940303,1.4325020502594508,0.1010409040858957,-91.25549253731337,1.427702806849332,0.10070239155601915,0.0,0.0,0.0,0.01478606965174487,0.00514747728147426,0.0003630750533219605
ASP 424,R ASP 424,0.0,0.0,0.0,-0.0037910447761194095,0.0006117582546841526,4.315010029067748e-05,99.67915422885581,1.2468669117449334,0.08794721097584385,-99.624776119403,1.2404019147345362,0.08749120524606159,0.0,0.0,0.0,0.050587064676619775,0.007125291778321079,0.0005025793317552089
MET 425,R MET 425,0.0,0.0,0.0,-0.003766169154228832,0.0004988042929151479,3.5182942117914765e-05,1.1154029850746268,0.24282916172102162,0.017127848462254115,-1.113363184079602,0.24293535048492743,0.017135338440161556,0.0,0.0,0.0,-0.0017263681592039946,0.0014928523713909024,0.00010529768752846849
ALA 426,R ALA 426,0.0,0.0,0.0,-0.002452736318407959,0.0005076577519930042,3.580741697248971e-05,0.39982587064676606,0.1324238804250543,0.009340460349279529,-0.3976666666666667,0.13319933565240522,0.00939515674377019,0.0,0.0,0.0,-0.0002935323383084287,0.0021759444590237005,0.00015347928845241764
ALA 427,R ALA 427,0.0,0.0,0.0,-0.005487562189054714,0.0007924359618261073,5.5894123152273634e-05,0.39466666666666644,0.2090606171071145,0.014745998972519627,-0.38082587064676615,0.20738930279259624,0.01462811355007291,0.0,0.0,0.0,0.008353233830845765,0.004773434153933699,0.0003366920853066832
LEU 428,R LEU 428,0.0,0.0,0.0,-0.012273631840796002,0.0014828207769311578,0.00010459011341124326,0.6343383084577111,0.16369892572557032,0.011546431958129334,-0.6181741293532333,0.1625036533148116,0.011462123942660793,0.0,0.0,0.0,0.0038905472636813756,0.005885977957520856,0.0004151648747377682
GLU 429,R GLU 429,0.0,0.0,0.0,-0.006950248756218867,0.0009397323837379535,6.628361169499154e-05,91.58002985074629,1.259955799231205,0.08887042991633466,-91.56141791044777,1.2559250042858443,0.08858611956202116,0.0,0.0,0.0,0.011661691542290225,0.006916342685521973,0.0004878411991008608
LYS 430,R LYS 430,0.0,0.0,0.0,-0.020213930348258708,0.006002404574149053,0.00042337697509856314,-97.5802139303483,3.143515444886191,0.22172648374342657,97.68815920398009,3.1486251496272497,0.22208689452717034,0.0,0.0,0.0,0.08773134328358287,0.05940557508291398,0.0041901461942292165
ASP 431,R ASP 431,0.0,0.0,0.0,-0.0373681592039801,0.006338995721778426,0.0004471182841302824,107.90088557213929,2.303394674543867,0.16246893352815595,-107.71392039800999,2.2875454014737144,0.16135101200069815,0.0,0.0,0.0,0.14959701492537336,0.041301244859084645,0.0029131651990857823
TYR 432,R TYR 432,0.0,0.0,0.0,-0.03581094527363187,0.004583561326069625,0.0003232994886362233,-0.09414427860696524,0.21800263378664106,0.015376720198703479,0.10952736318407955,0.21891235097741776,0.015440886701922035,0.0,0.0,0.0,-0.020427860696517586,0.014425517051029449,0.0010174975208437076
GLU 433,R GLU 433,0.0,0.0,0.0,-0.04300497512437812,0.017266277924254267,0.0012178693436068846,93.49743781094524,2.1900789752385568,0.15447626035686077,-93.3950945273632,2.199094242766874,0.15511214829954983,-0.0002957731343283577,0.0017136700394341823,0.00012087296493431317,0.0590425353233796,0.024466967094243147,0.001725766797328099
GLU 434,R GLU 434,0.0,0.0,0.0,-0.23517412935323373,0.2998998581240896,0.02115330501244422,96.78720398009949,8.199118531264961,0.5783212309932729,-96.3564676616915,7.815593043213377,0.5512694288365515,-0.07715330149253737,0.07212608400477818,0.0050873817141819265,0.11840888756218765,0.6953982499957969,0.04904961069102769
VAL 435,R VAL 435,0.0,0.0,0.0,-0.4302935323383085,0.2317609817133518,0.016347159237859746,0.3739203980099504,1.3215894032858515,0.09321772915728563,0.1266616915422885,1.0982339531701093,0.07746345040555937,-0.010242125373134328,0.01750853475573951,0.0012349568230068755,0.06004643184079603,0.3352350100282198,0.02364565446057181
GLY 436,R GLY 436,0.0,0.0,0.0,-0.7034875621890551,0.29807083049931943,0.021024295350802632,1.2943283582089553,1.6558877169019817,0.11679731414709164,-0.7885323383084575,1.4642207375792835,0.10327816779007908,-0.17559105671641792,0.062033236197080184,0.0043754871189131414,-0.3732825990049753,0.3882791489723447,0.02738709954569509
VAL 437,R VAL 437,0.0,0.0,0.0,-0.13778606965174134,0.06023956324604899,0.004248971183683741,-1.4089601990049752,0.3762868578769461,0.026541228550871137,1.4416119402985084,0.3710288621843919,0.02617035812987649,-0.0016171343283582084,0.006776513276863559,0.00047797839306432945,-0.10675146268656704,0.08452964856088263,0.005962261702248664
ASP 438,R ASP 438,0.0,0.0,0.0,-0.04142786069651743,0.021658498726023708,0.0015276727122479857,101.72291044776118,2.974353308523271,0.2097947066181406,-101.64303482587067,2.9389792443603544,0.2072996125108992,-0.001607355223880597,0.007869641753595611,0.0005550817309276435,0.03684040597014859,0.06409599458772487,0.004520982877654818
SER 439,R SER 439,0.0,0.0,0.0,-0.011741293532338314,0.0027863805796650375,0.0001965361325980274,0.36656218905472626,0.3702232987112521,0.02611353806346899,-0.32821890547263693,0.3765207860519128,0.026557728572134995,0.0,0.0,0.0,0.026601990049751657,0.014249405888632665,0.0010050755972136744
VAL 440,R VAL 440,0.0,0.0,0.0,-0.007895522388059706,0.003500395123502903,0.0002468988354135589,92.58321393034822,1.8312973839509095,0.12916975811030942,-92.54429353233829,1.822602318760133,0.1285564554991175,0.0,0.0,0.0,0.031024875621892902,0.013245646167611607,0.0009342758453539091
gtp 441,R gtp 441,0.0,0.0,0.0,-0.0030845771144278303,0.0002782513722211745,1.9626338550284437e-05,340.02533830845783,2.058769662277674,0.14521441553502443,-339.9724875621889,2.0560439725584922,0.14502216020566286,0.0,0.0,0.0,0.0497661691542319,0.004644587043762721,0.0003276039108791683
Mg+ 442,R Mg+ 442,0.0,0.0,0.0,-2.9850746268666685e-05,0.00017017543658201775,1.2003249811994914e-05,-167.8585572139303,0.9300379000334933,0.06559981553709618,167.82687562189054,0.9288880473111717,0.06551871117943892,0.0,0.0,0.0,-0.0317114427860709,0.0014442606977752741,0.00010187029513326696
MET 443,R MET 443,0.0,0.0,0.0,-0.0002288557213930538,0.0004200961558723643,2.963129817836225e-05,-74.6469353233831,0.5377934009309888,0.03793302175843584,74.63899502487563,0.5373855217448983,0.03790425217886494,0.0,0.0,0.0,-0.008169154228859943,0.000898447406576244,6.337159393080813e-05
ARG 444,R ARG 444,0.0,0.0,0.0,-0.0003084577114427808,0.0004618566354338301,3.2576855295845495e-05,-77.31268656716418,0.42019431215477493,0.02963822158870898,77.30287562189054,0.41983366696453867,0.029612783638327617,0.0,0.0,0.0,-0.010119402985076282,0.0008319919403694451,5.868418675692764e-05
GLU 445,R GLU 445,0.0,0.0,0.0,-0.00011940298507462477,0.0003242621042149261,2.2871685359708203e-05,71.87868159203981,0.41741259174544904,0.02944201415918274,-71.87254726368161,0.41719472887012715,0.029426647296786075,0.0,0.0,0.0,0.006014925373133213,0.0007226100559360524,5.09689834929831e-05
ILE 446,R ILE 446,0.0,0.0,0.0,-0.00011442786069651862,0.0003183302143889863,2.2453282111459915e-05,0.04766169154228856,0.052384200412529676,0.003694896610123598,-0.047606965174129365,0.05235432051759895,0.003692789044834428,0.0,0.0,0.0,-5.970149253757198e-05,0.0006280491079825001,4.429916848593598e-05
VAL 447,R VAL 447,0.0,0.0,0.0,-7.46268656716402e-05,0.00026278831136803934,1.853565833223308e-05,0.2741492537313433,0.05790133666851191,0.004084045397148757,-0.27406467661691536,0.05785511837692372,0.004080785410214336,0.0,0.0,0.0,9.95024875632607e-06,0.0006066796490156835,4.2791883066384547e-05
HID 448,R HID 448,0.0,0.0,0.0,-3.482587064676454e-05,0.00018333856490236237,1.2931705297168837e-05,0.21811442786069657,0.05618361724349188,0.003962886810577454,-0.21806965174129353,0.05618382342192987,0.003962901353283186,0.0,0.0,0.0,9.95024875614269e-06,0.0005462677505000194,3.8530756290012724e-05
ILE 449,R ILE 449,0.0,0.0,0.0,-2.4875621890548943e-05,0.00015574602828357796,1.0985477823721097e-05,0.2249353233830844,0.03735124120990336,0.002634553423428234,-0.2248905472636815,0.037421732055702796,0.0026395254643325136,0.0,0.0,0.0,1.9900497512417944e-05,0.0005897988442396466,4.16012029022903e-05
GLN 450,R GLN 450,0.0,0.0,0.0,-2.985074626864901e-05,0.00017017543658191697,1.2003249811987806e-05,0.3970348258706467,0.06014322690363996,0.004242176142007135,-0.39700000000000024,0.06021454180491555,0.004247206307303146,0.0,0.0,0.0,4.975124377815055e-06,0.0005943139565776359,4.191967437156128e-05
ALA 451,R ALA 451,0.0,0.0,0.0,-1.990049751243562e-05,0.00013965839649369806,9.850743768467175e-06,0.1671542288557214,0.03654808179797933,0.002577902926424616,-0.16710945273631847,0.036559063644004394,0.002578677526119397,0.0,0.0,0.0,2.4875621890537034e-05,0.0005938139727906154,4.188440823434376e-05
GLY 452,R GLY 452,0.0,0.0,0.0,-9.950248756220019e-06,9.925341961822007e-05,7.000796438668532e-06,0.42894029850746274,0.02532979324395731,0.001786625861523003,-0.42890547263681594,0.02524518613095481,0.0017806581359003262,0.0,0.0,0.0,2.487562189050586e-05,0.0005938139727905833,4.1884408234341494e-05
GLN 453,R GLN 453,0.0,0.0,0.0,-2.9850746268655637e-05,0.00017017543658195473,1.2003249811990469e-05,0.2994427860696517,0.09730333123205367,0.006863247809296607,-0.2993781094527363,0.09732934455676132,0.006865082647750252,0.0,0.0,0.0,3.4825870646720354e-05,0.0006098536603907001,4.3015760567189876e-05
CYS 454,R CYS 454,0.0,0.0,0.0,-3.980099502486682e-05,0.0001954913701928772,1.3788898090373618e-05,0.30222885572139296,0.04254909208195944,0.003001181555877389,-0.30220895522388075,0.0424883492301283,0.0029968970854540047,0.0,0.0,0.0,-1.9900497512513777e-05,0.0006538078209352453,4.611604801107387e-05
GLY 455,R GLY 455,0.0,0.0,0.0,-9.95024875621781e-06,9.925341961819804e-05,7.000796438666977e-06,0.25092039800995014,0.028486422214590287,0.002009277302055824,-0.2508507462686567,0.02845748529987057,0.0020072362494624216,0.0,0.0,0.0,5.970149253733116e-05,0.0006038169720774118,4.258996540358161e-05
ASN 456,R ASN 456,0.0,0.0,0.0,-2.9850746268653428e-05,0.00017017543658194215,1.2003249811989581e-05,0.7748706467661692,0.04822659186862577,0.003401641514233711,-0.7747810945273634,0.04819716802641643,0.003399566116423304,0.0,0.0,0.0,5.970149253660869e-05,0.000620076957547755,4.373685635012471e-05
GLN 457,R GLN 457,0.0,0.0,0.0,-2.4875621890551152e-05,0.0001557460282835918,1.098547782372207e-05,0.44752736318407904,0.23419688213021755,0.016518974405830184,-0.4475124378109454,0.23416382642606112,0.016516642836229598,0.0,0.0,0.0,-9.95024875654922e-06,0.0005900505902180856,4.16189596945105e-05
ILE 458,R ILE 458,0.0,0.0,0.0,-3.482587064676896e-05,0.00018333856490238565,1.293170529717048e-05,0.1453880597014926,0.04437177464100868,0.00312974367109012,-0.14532835820895523,0.04437539591909209,0.003129999096352114,0.0,0.0,0.0,2.4875621890471613e-05,0.0005938139727907283,4.188440823435171e-05
GLY 459,R GLY 459,0.0,0.0,0.0,-1.4925373134330029e-05,0.00012125430454681893,8.552619211608202e-06,0.31797014925373135,0.03126661316776558,0.002205376852063017,-0.3179104477611941,0.03122844634293432,0.00220268477180642,0.0,0.0,0.0,4.477611940295915e-05,0.0006092039293122659,4.2969932070423814e-05
ALA 460,R ALA 460,0.0,0.0,0.0,-1.9900497512440038e-05,0.00013965839649372904,9.85074376846936e-06,0.274442786069652,0.06659544424529167,0.0046972804634572195,-0.2744228855721394,0.06650339664113246,0.004690787926052821,0.0,0.0,0.0,5.3025577295529864e-17,0.0006387176207097778,4.505166735392768e-05
LYS 461,R LYS 461,0.0,0.0,0.0,-3.9800995024857985e-05,0.00019549137019283377,1.3788898090370556e-05,-56.319089552238744,0.3864432172337554,0.02725760290541213,56.31819900497512,0.38640365072351984,0.02725481209895918,0.0,0.0,0.0,-0.0009303482587087889,0.0005860096768840476,4.133393564408767e-05
PHE 462,R PHE 462,0.0,0.0,0.0,-3.4825870646755706e-05,0.00018333856490231586,1.2931705297165557e-05,0.19656716417910444,0.04035423638783996,0.0028463683717484434,-0.19648258706467658,0.04030704227537285,0.002843039555716142,0.0,0.0,0.0,4.975124378097195e-05,0.0006289155459925727,4.436028231111778e-05
TRP 463,R TRP 463,0.0,0.0,0.0,-2.985074626865785e-05,0.00017017543658196736,1.200324981199136e-05,0.43802487562189063,0.061967688403546606,0.00437086373403333,-0.43791044776119387,0.06194518472605496,0.004369276447007387,0.0,0.0,0.0,8.457711442776079e-05,0.0005882861060411007,4.149450257666168e-05
GLU 464,R GLU 464,0.0,0.0,0.0,-2.9850746268653428e-05,0.00017017543658194215,1.2003249811989581e-05,57.4185273631841,0.3203966765470023,0.022599039113809345,-57.41742288557215,0.3203273438830563,0.02259414876475433,0.0,0.0,0.0,0.0010746268656701271,0.0005272693054502354,3.7190709297613165e-05
VAL 465,R VAL 465,0.0,0.0,0.0,-5.97014925373157e-05,0.0002369329532296738,1.6711961981298073e-05,0.22865671641791038,0.054915281357119025,0.0038734252948885318,-0.2286069651741294,0.05494501775740873,0.0038755227388461077,0.0,0.0,0.0,-9.950248756256473e-06,0.0006148255405285719,4.3366449952972116e-05
ILE 466,R ILE 466,0.0,0.0,0.0,-5.970149253732895e-05,0.0002369329532297264,1.6711961981301783e-05,0.33699004975124386,0.03703997975158061,0.0026125987329268636,-0.33683582089552244,0.037029474752490944,0.002611857767421614,0.0,0.0,0.0,9.452736318419513e-05,0.0006661838304984659,4.698898441979804e-05
SER 467,R SER 467,0.0,0.0,0.0,-3.482587064676675e-05,0.00018333856490237402,1.293170529716966e-05,0.4989850746268656,0.08505868489893278,0.005999577048416019,-0.4989203980099502,0.0850361563829116,0.0059979880094152855,0.0,0.0,0.0,2.985074626871032e-05,0.0006141810691346781,4.332099244574918e-05
ASP 468,R ASP 468,0.0,0.0,0.0,-7.960199004974745e-05,0.000270676030024573,1.909201510958429e-05,61.67511940298507,0.5137947261014215,0.036240285750690694,-61.673144278606955,0.5136355678839648,0.0362290595955996,0.0,0.0,0.0,0.0018955223880611166,0.000664695980889341,4.6884039599912725e-05
GLU 469,R GLU 469,0.0,0.0,0.0,-7.960199004975408e-05,0.00027067603002459557,1.909201510958588e-05,65.80472139303485,0.46343118117845433,0.03268791518963945,-65.80144278606969,0.4632904893999574,0.032677991556724434,0.0,0.0,0.0,0.003199004975124452,0.0006840027093819302,4.8245831229794736e-05
HID 470,R HID 470,0.0,0.0,0.0,-8.955223880596029e-05,0.00028553920104040125,2.014038236096139e-05,0.0540895522388059,0.07313227939052776,0.005158353264585487,-0.0540945273631841,0.073106587624713,0.0051565411071473775,0.0,0.0,0.0,-9.452736318411338e-05,0.0006197575360413073,4.3714326094206334e-05
GLY 471,R GLY 471,0.0,0.0,0.0,-2.9850746268660058e-05,0.00017017543658197993,1.2003249811992248e-05,-0.014258706467661673,0.07200008800656861,0.005078494641686641,0.014323383084577108,0.07192187511389023,0.00507297792959121,0.0,0.0,0.0,3.482587064679216e-05,0.0005933135676684845,4.184911237843893e-05
ILE 472,R ILE 472,0.0,0.0,0.0,-2.9850746268662267e-05,0.00017017543658199254,1.2003249811993135e-05,-0.07404477611940304,0.04753467427868537,0.0033528374103737203,0.0740547263681592,0.0475590441100998,0.0033545563257484584,0.0,0.0,0.0,-1.9900497512382595e-05,0.0005897988442397528,4.1601202902297784e-05
ASP 473,R ASP 473,0.0,0.0,0.0,-1.9900497512436172e-05,0.00013965839649370194,9.85074376846745e-06,58.99569651741294,0.4819147366206848,0.033991644669305106,-58.99427363184081,0.48181980875307984,0.03398494897378131,0.0,0.0,0.0,0.001402985074627343,0.0006163534593432028,4.347422103670089e-05
PRO 474,R PRO 474,0.0,0.0,0.0,-9.950248756222228e-06,9.925341961824211e-05,7.000796438670086e-06,0.08229353233830845,0.06253483334154596,0.004410867053590754,-0.08229850746268658,0.06252331264926705,0.004410054446611696,0.0,0.0,0.0,-1.4925373134249385e-05,0.0005771573152704176,4.070953819867079e-05
THR 475,R THR 475,0.0,0.0,0.0,-2.9850746268656192e-05,0.0001701754365819579,1.2003249811990692e-05,0.17551243781094544,0.09551343889463919,0.006736998537991187,-0.17550746268656717,0.09543715180320661,0.006731617661442329,0.0,0.0,0.0,-2.4875621890316955e-05,0.000568123479547751,4.007234055653382e-05
GLY 476,R GLY 476,0.0,0.0,0.0,-4.975124378108905e-06,7.035888370014624e-05,4.962733015460314e-06,0.27224378109452735,0.038043380235373334,0.002683373146146223,-0.27218407960199004,0.03803626111326197,0.0026828710019892216,0.0,0.0,0.0,5.472636815923869e-05,0.0006165140726232633,4.348554982399482e-05
SER 477,R SER 477,0.0,0.0,0.0,-2.985074626865785e-05,0.00017017543658196733,1.2003249811991358e-05,-0.07521393034825875,0.19969439089817764,0.014085356313158277,0.07521890547263668,0.1996462589113793,0.014081961344571198,0.0,0.0,0.0,-2.4875621890551705e-05,0.0005853757643813364,4.128922290362514e-05
TYR 478,R TYR 478,0.0,0.0,0.0,-7.4626865671638e-05,0.00026278831136803153,1.8535658332232527e-05,-0.3051791044776117,0.11874877432703562,0.008375892736015664,0.30512935323383095,0.11869419373309607,0.008372042917751043,0.0,0.0,0.0,-0.00012437810945265082,0.0006687425910267656,4.7169465471864864e-05
HID 479,R HID 479,0.0,0.0,0.0,-7.462686567163689e-05,0.0002627883113680276,1.8535658332232253e-05,-0.3597661691542289,0.15368064726254865,0.010839797078895038,0.35972139303482586,0.1536542024171404,0.010837931803317961,0.0,0.0,0.0,-0.00011940298507448999,0.000658410298511135,4.6440681749098e-05
GLY 480,R GLY 480,0.0,0.0,0.0,-1.9900497512438933e-05,0.00013965839649372132,9.850743768468817e-06,-0.2801940298507464,0.12879335589063276,0.009084382892917398,0.2801243781094526,0.12873050044187742,0.009079949411396159,0.0,0.0,0.0,-8.955223880600337e-05,0.000647951458862671,4.570297207979679e-05
ASP 481,R ASP 481,0.0,0.0,0.0,-4.975124378109568e-05,0.00021743058092947926,1.5336370701219633e-05,65.06951741293531,0.833563178817387,0.05879501337200007,-65.06645273631838,0.8333169285998605,0.05877764422086642,0.0,0.0,0.0,0.0030149253731358567,0.0006187582810354051,4.364384408045254e-05
SER 482,R SER 482,0.0,0.0,0.0,-7.462686567164129e-05,0.0002627883113680432,1.853565833223335e-05,-0.20613432835820875,0.12478234529445992,0.008801468019000109,0.2059950248756219,0.12481813626002917,0.008803992519065272,0.0,0.0,0.0,-0.0002139303482587536,0.0006609242549419661,4.661800256379263e-05
ASP 483,R ASP 483,0.0,0.0,0.0,-8.955223880597464e-05,0.0002855392010404471,2.0140382360964627e-05,71.80477611940302,0.8029518641500974,0.056635857712376,-71.79846268656713,0.8024163940926734,0.05659808856663324,0.0,0.0,0.0,0.00622388059701198,0.0008132160010385016,5.735983410785684e-05
LEU 484,R LEU 484,0.0,0.0,0.0,-0.00016417910447761374,0.00037043801928331323,2.6128683284882787e-05,0.03638805970149257,0.0675455155680204,0.004764293327681188,-0.03630845771144282,0.06750459264353506,0.004761406847143804,0.0,0.0,0.0,-8.457711442780278e-05,0.000710833681433609,5.013834208038236e-05
GLN 485,R GLN 485,0.0,0.0,0.0,-0.00010447761194029142,0.0003058791273420568,2.157505014533737e-05,-0.1306766169154227,0.267304864243537,0.01885423140918566,0.13067661691542287,0.26718536599426634,0.01884580265256308,0.0,0.0,0.0,-0.00010447761194047922,0.0006418488924519694,4.527253023346936e-05
LEU 486,R LEU 486,0.0,0.0,0.0,-8.457711442786851e-05,0.00027825137222111155,1.962633855028e-05,0.037850746268656914,0.08197990053350186,0.00578241634298295,-0.03786069651741294,0.0819049959143749,0.005777132978512074,0.0,0.0,0.0,-9.45273631838836e-05,0.000635609865398705,4.483246319554504e-05
GLU 487,R GLU 487,0.0,0.0,0.0,-0.00019900497512438106,0.0003992517939848593,2.8161050251090077e-05,75.24077114427863,0.48308041146324043,0.03407386503327644,-75.2320447761194,0.4827514146445398,0.03405065938690625,0.0,0.0,0.0,0.008527363184078606,0.0007729876859485602,5.452234753964999e-05
ARG 488,R ARG 488,0.0,0.0,0.0,-0.00025870646766169175,0.00043792400168488375,3.088877746676862e-05,-75.62767164179101,0.5724999568905392,0.04038103346719783,75.61877611940295,0.5720934365403424,0.04035235973252097,0.0,0.0,0.0,-0.009154228855723248,0.0008411639219841744,5.933112845899614e-05
ILE 489,R ILE 489,0.0,0.0,0.0,-5.9701492537309064e-05,0.00023693295322964748,1.6711961981296216e-05,-0.29241791044776116,0.05042283378369343,0.0035565524748494975,0.2923233830845771,0.05038972394349832,0.0035542170867871575,0.0,0.0,0.0,-0.00015422885572144896,0.0006549425764682148,4.6196087495099005e-05
ASN 490,R ASN 490,0.0,0.0,0.0,-0.0001293532338308409,0.00033559048664755063,2.367072784807033e-05,-0.4163980099502489,0.15196703883264276,0.010718928459561792,0.41625373134328336,0.1519211968366042,0.010715695014468993,0.0,0.0,0.0,-0.00027363184079548823,0.0006836769506996874,4.822285398395996e-05
VAL 491,R VAL 491,0.0,0.0,0.0,-0.00014925373134329367,0.00035633839959146657,2.5134172791391025e-05,-0.306412935323383,0.051171680910488404,0.003609372078632812,0.30623383084577116,0.051204205845514196,0.0036116662106654646,0.0,0.0,0.0,-0.00032835820895523414,0.0006703691646846018,4.7284195131707454e-05
TYR 492,R TYR 492,0.0,0.0,0.0,-0.00011442786069652027,0.0003183302143889909,2.245328211146024e-05,-0.16997014925373127,0.07029206380034003,0.004958019903122272,0.1698756218905472,0.07028038694253452,0.00495719628107626,0.0,0.0,0.0,-0.00020895522388060162,0.0006511523676957445,4.592874678101393e-05
TYR 493,R TYR 493,0.0,0.0,0.0,-8.457711442788453e-05,0.0002782513722211642,1.9626338550283712e-05,0.630636815920398,0.043158765536077025,0.0030441846056741095,-0.6304477611940299,0.04314257870106529,0.0030430428743630942,0.0,0.0,0.0,0.00010447761194042178,0.0006018461239893905,4.2450952497740696e-05
ASN 494,R ASN 494,0.0,0.0,0.0,-4.975124378109568e-05,0.00021743058092947923,1.5336370701219633e-05,0.556517412935323,0.13306726292728416,0.009385841052006327,-0.5563383084577116,0.13298975000761803,0.009380373712200437,0.0,0.0,0.0,0.000129353233830615,0.0006011465658502363,4.240160947109163e-05
GLU 495,R GLU 495,0.0,0.0,0.0,-3.980099502487566e-05,0.00019549137019292056,1.3788898090376678e-05,65.74815422885573,0.66276418826619,0.04674778145416397,-65.74475621890548,0.662483706940948,0.046727997826855015,0.0,0.0,0.0,0.00335820895522323,0.0006317036714147868,4.4556941515420035e-05
ALA 496,R ALA 496,0.0,0.0,0.0,-1.990049751243838e-05,0.00013965839649371744,9.850743768468542e-06,0.4487263681592038,0.05197339303266031,0.003665920491688277,-0.4485820895522388,0.05201209654184832,0.003668650426740687,0.0,0.0,0.0,0.00012437810945276903,0.0005811746009029827,4.099289567952894e-05
ALA 497,R ALA 497,0.0,0.0,0.0,-2.985074626865785e-05,0.00017017543658196736,1.200324981199136e-05,-0.00670149253731345,0.10376183237813821,0.007318795356137454,0.006721393034825893,0.10373484179886033,0.00731689158746114,0.0,0.0,0.0,-9.95024875632828e-06,0.0005984228837314408,4.2209495746943146e-05
GLY 498,R GLY 498,0.0,0.0,0.0,-1.990049751243782e-05,0.0001396583964937135,9.850743768468266e-06,-0.12026865671641787,0.09085896053301995,0.006408696947343503,0.12025373134328361,0.09079466911010473,0.006404162180014447,0.0,0.0,0.0,-3.48258706466607e-05,0.0005762989606679447,4.064899453310015e-05
ASN 499,R ASN 499,0.0,0.0,0.0,-2.4875621890546182e-05,0.00015574602828356064,1.0985477823719875e-05,0.051218905472635974,0.331836922486287,0.023405971845571204,-0.051159203980099516,0.33180743460487444,0.023403891930783672,0.0,0.0,0.0,3.4825870645695194e-05,0.0005676004257498017,4.0035447186209644e-05
LYS 500,R LYS 500,0.0,0.0,0.0,-1.990049751243562e-05,0.00013965839649369806,9.850743768467175e-06,-57.95118407960198,0.4919681065469817,0.03470075470951693,57.95004975124376,0.49187834469815533,0.03469442339686282,0.0,0.0,0.0,-0.0011542288557207534,0.0005910565018841462,4.1689911232870186e-05
TYR 501,R TYR 501,0.0,0.0,0.0,-6.965174129352467e-05,0.00025455918020825117,1.7955220173644883e-05,-0.4045820895522395,0.11659746836644519,0.00822415131324837,0.40452736318407967,0.11654546866430038,0.008220483537054991,0.0,0.0,0.0,-0.00012437810945287671,0.0006225071569997226,4.3908269403035444e-05
VAL 502,R VAL 502,0.0,0.0,0.0,-2.985074626865785e-05,0.00017017543658196733,1.2003249811991358e-05,0.4165621890547266,0.037423319454439656,0.00263963743080648,-0.41647761194029853,0.037378935540725695,0.0026365068309112012,0.0,0.0,0.0,5.472636815930428e-05,0.0005571695078241475,3.9299706963385535e-05
PRO 503,R PRO 503,0.0,0.0,0.0,-5.4726368159209e-05,0.0002274453622022589,1.6042758907673425e-05,-0.26907462686567163,0.04423241875188224,0.003119914264546179,0.2689800995024876,0.04424074349584036,0.0031205014467115795,0.0,0.0,0.0,-0.00014925373134331576,0.0006289942539015755,4.4365833938972626e-05
ARG 504,R ARG 504,0.0,0.0,0.0,-8.4577114427858e-05,0.00027825137222107696,1.962633855027756e-05,-65.60911442786069,0.2943536672683305,0.02076210687196175,65.60582587064673,0.2941944808605771,0.020750878728480436,0.0,0.0,0.0,-0.0033731343283584783,0.0006269841157938662,4.422404972881832e-05
ALA 505,R ALA 505,0.0,0.0,0.0,-1.4925373134328925e-05,0.00012125430454680997,8.55261921160757e-06,-0.020726368159203885,0.03853033632292862,0.0027177203802935005,0.020726368159203985,0.038470247614050365,0.0027134820495565127,0.0,0.0,0.0,-1.4925373134241704e-05,0.0005857139364282215,4.131307572069277e-05
ILE 506,R ILE 506,0.0,0.0,0.0,-2.985074626864901e-05,0.00017017543658191697,1.2003249811987806e-05,0.23137810945273632,0.03348967789900436,0.0023621797482579316,-0.2312835820895523,0.03348489195381475,0.002361842173712209,0.0,0.0,0.0,6.467661691563449e-05,0.0005823233786428573,4.107392421377059e-05
LEU 507,R LEU 507,0.0,0.0,0.0,-2.9850746268653428e-05,0.00017017543658194218,1.2003249811989584e-05,0.0067462686567164795,0.046828896748206596,0.003303055701684249,-0.006731343283582091,0.046792730892359156,0.0033005047588976727,0.0,0.0,0.0,-1.4925373134251595e-05,0.0006346355709096444,4.476374176090362e-05
VAL 508,R VAL 508,0.0,0.0,0.0,-2.4875621890548943e-05,0.00015574602828357796,1.0985477823721097e-05,0.07234825870646777,0.03431617853007862,0.002420476607921191,-0.07236815920398011,0.03434727217067892,0.0024226697842290416,0.0,0.0,0.0,-4.47761194028288e-05,0.0006092039293121432,4.296993207041516e-05
ASP 509,R ASP 509,0.0,0.0,0.0,-1.990049751243562e-05,0.00013965839649369806,9.850743768467175e-06,52.19132835820896,0.1994352515097464,0.014067078030005651,-52.19092039800997,0.19937477804137102,0.014062812560426217,0.0,0.0,0.0,0.0003880597014895826,0.0006218706464457623,4.386337341016708e-05
LEU 510,R LEU 510,0.0,0.0,0.0,-2.4875621890548943e-05,0.00015574602828357794,1.0985477823721095e-05,-0.17570646766169137,0.025610912008180393,0.0018064544503110368,0.17565174129353242,0.025538539980411206,0.0018013497210612576,0.0,0.0,0.0,-7.960199004954805e-05,0.0005761700971864303,4.063990520392711e-05
GLU 511,R GLU 511,0.0,0.0,0.0,-1.4925373134330029e-05,0.00012125430454681893,8.552619211608202e-06,49.74113930348262,0.18233316641874636,0.012860789955907894,-49.74086567164182,0.18237980943192356,0.01286407990039339,0.0,0.0,0.0,0.00025870646766236124,0.0006090007461952288,4.295560063834196e-05
PRO 512,R PRO 512,0.0,0.0,0.0,-4.975124378111114e-06,7.035888370017748e-05,4.962733015462517e-06,0.1185323383084578,0.07712611755404368,0.0054400568884939585,-0.11856716417910455,0.07708738155136459,0.0054373246615274,0.0,0.0,0.0,-3.9800995025101015e-05,0.0005539617245237867,3.907344737463215e-05
GLY 513,R GLY 513,0.0,0.0,0.0,-4.975124378108905e-06,7.035888370014624e-05,4.962733015460314e-06,0.055000000000000014,0.06198595571956331,0.004372152211159918,-0.05506467661691542,0.061961718208930316,0.004370442628973487,0.0,0.0,0.0,-6.965174129352467e-05,0.0005419004499180079,3.822271065814688e-05
THR 514,R THR 514,0.0,0.0,0.0,-1.9900497512436172e-05,0.00013965839649370194,9.85074376846745e-06,-0.07649253731343295,0.03592752785457271,0.0025341324260860533,0.07650746268656715,0.03592392728076214,0.002533878461190867,0.0,0.0,0.0,-4.9751243781939665e-06,0.0005417634044912191,3.821304421905098e-05
MET 515,R MET 515,0.0,0.0,0.0,-1.4925373134328925e-05,0.00012125430454680997,8.55261921160757e-06,0.2701343283582091,0.0750804998543543,0.005295770140874094,-0.27008955223880593,0.07503108437299552,0.005292284641560898,0.0,0.0,0.0,2.985074626875506e-05,0.0005722474481396179,4.0363222873155e-05
ASP 516,R ASP 516,0.0,0.0,0.0,-9.950248756218914e-06,9.925341961820907e-05,7.000796438667756e-06,51.239358208955245,0.3028916871922442,0.02136433236410634,-51.23905970149258,0.30280278857636145,0.021358061939209458,0.0,0.0,0.0,0.0002885572139320089,0.0005698200885313188,4.019201012737241e-05
SER 517,R SER 517,0.0,0.0,0.0,-1.9900497512436724e-05,0.00013965839649370578,9.85074376846772e-06,0.16150248756218907,0.12462844777101263,0.008790612924654606,-0.1614676616915423,0.12466129314651024,0.008792929658815452,0.0,0.0,0.0,1.4925373134347703e-05,0.0006267472051055452,4.4207339337282597e-05
VAL 518,R VAL 518,0.0,0.0,0.0,-2.4875621890544525e-05,0.0001557460282835503,1.0985477823719143e-05,0.09600497512437803,0.050224223359491345,0.003542543575652022,-0.09594029850746263,0.05025166929145308,0.0035444794624302583,0.0,0.0,0.0,3.980099502485964e-05,0.0006216716032500115,4.384933398561815e-05
ARG 519,R ARG 519,0.0,0.0,0.0,-1.9900497512444456e-05,0.00013965839649376008,9.85074376847155e-06,-52.27464676616918,0.31388184169543354,0.02213951809374966,52.2741592039801,0.31379703889355426,0.022133536565297852,0.0,0.0,0.0,-0.0005074626865652038,0.0005740612322343212,4.049115733908631e-05
SER 520,R SER 520,0.0,0.0,0.0,-9.950248756218914e-06,9.925341961820907e-05,7.000796438667756e-06,0.026099502487562005,0.11761925270429861,0.008296222423554161,-0.026039800995024846,0.11756437173080071,0.008292351418149081,0.0,0.0,0.0,4.975124378096974e-05,0.0006367770510526599,4.491479012393604e-05
GLY 521,R GLY 521,0.0,0.0,0.0,-4.975124378108905e-06,7.035888370014624e-05,4.962733015460314e-06,0.11390049751243783,0.06060154546862072,0.0042745034410547125,-0.11386069651741297,0.060535590432138284,0.004269851331472045,0.0,0.0,0.0,3.482587064677559e-05,0.0005933135676684594,4.184911237843716e-05
PRO 522,R PRO 522,0.0,0.0,0.0,-9.950248756220019e-06,9.925341961822007e-05,7.000796438668532e-06,0.025696517412935334,0.04682838827111808,0.003303019836475734,-0.025671641791044694,0.04692464205119606,0.003309809054654516,0.0,0.0,0.0,1.4925373134258223e-05,0.0005684719147102027,4.009691727795845e-05
PHE 523,R PHE 523,0.0,0.0,0.0,-3.482587064676896e-05,0.00018333856490238565,1.293170529717048e-05,0.1638507462686568,0.040255003235780844,0.0028393690048731705,-0.16390049751243785,0.040213856795381135,0.002836466758738758,0.0,0.0,0.0,-8.457711442787569e-05,0.0005882861060411142,4.149450257666263e-05
GLY 524,R GLY 524,0.0,0.0,0.0,-2.4875621890548943e-05,0.00015574602828357794,1.0985477823721095e-05,0.22156716417910438,0.053004146241816104,0.0037386242173992985,-0.22157711442786077,0.05295905931767208,0.003735444030971545,0.0,0.0,0.0,-3.482587064682088e-05,0.000593313567668537,4.184911237844264e-05
GLN 525,R GLN 525,0.0,0.0,0.0,-4.477611940298511e-05,0.00020681203672464225,1.4587396341051383e-05,-0.006378109452736301,0.21156687737074062,0.014922776941434557,0.006383084577114319,0.211537107320607,0.014920677123999993,0.0,0.0,0.0,-3.9800995025101015e-05,0.0005887907839484293,4.1530099811597176e-05
ILE 526,R ILE 526,0.0,0.0,0.0,-2.4875621890546734e-05,0.0001557460282835641,1.098547782372012e-05,0.15629353233830845,0.04279592215613824,0.003018591606945796,-0.15627363184079604,0.04285831976847564,0.0030229927951760187,0.0,0.0,0.0,-4.975124377841568e-06,0.0005598286201674348,3.948726628672686e-05
PHE 527,R PHE 527,0.0,0.0,0.0,-4.975124378109789e-05,0.00021743058092948885,1.533637070122031e-05,-0.23945273631840794,0.045250205518624236,0.003191703407926215,0.23940796019900512,0.045269043559527086,0.0031930321408824344,0.0,0.0,0.0,-9.452736318401838e-05,0.0005782284666971603,4.0785091394948145e-05
ARG 528,R ARG 528,0.0,0.0,0.0,-4.477611940298456e-05,0.00020681203672463973,1.4587396341051205e-05,-59.59467164179103,0.4444084800676489,0.03134615730660994,59.59311940298504,0.4443931472593634,0.03134507581369964,0.0,0.0,0.0,-0.0015970149253711446,0.0006082280313232991,4.290109753361952e-05
PRO 529,R PRO 529,0.0,0.0,0.0,-1.990049751243562e-05,0.00013965839649369806,9.850743768467175e-06,-0.12754228855721403,0.05301824948866286,0.0037396189837325716,0.12749751243781102,0.05299780567860652,0.0037381769885531033,0.0,0.0,0.0,-6.467661691548425e-05,0.0006622710962107065,4.6713001422208974e-05
ASP 530,R ASP 530,0.0,0.0,0.0,-1.990049751243838e-05,0.00013965839649371744,9.850743768468542e-06,55.670731343283606,0.5060950272201967,0.03569719086576037,-55.66981094527363,0.5061252515208983,0.03569932272355959,0.0,0.0,0.0,0.0009004975124374445,0.0005901764229391361,4.1627835250322946e-05
ASN 531,R ASN 531,0.0,0.0,0.0,-2.4875621890542316e-05,0.00015574602828353647,1.098547782371817e-05,-0.2708905472636819,0.05891910264858425,0.004155833074350163,0.2708159203980098,0.05892824665645273,0.004156478042936304,0.0,0.0,0.0,-9.950248756301767e-05,0.000564320355760052,3.980408888751172e-05
PHE 532,R PHE 532,0.0,0.0,0.0,-2.4875621890551152e-05,0.0001557460282835918,1.098547782372207e-05,-0.13332338308457714,0.08422021537084759,0.005940435967849427,0.133273631840796,0.08423657606708768,0.0059415899623859614,0.0,0.0,0.0,-7.462686567162694e-05,0.0006224673941586676,4.390546474847422e-05
VAL 533,R VAL 533,0.0,0.0,0.0,-9.95024875621781e-06,9.925341961819804e-05,7.000796438666977e-06,0.02502985074626874,0.04065348172782532,0.002867475510610922,-0.025064676616915412,0.04073113879676694,0.002872953017922762,0.0,0.0,0.0,-4.477611940287575e-05,0.0005926457035843608,4.1802004878066325e-05
PHE 534,R PHE 534,0.0,0.0,0.0,-1.4925373134333343e-05,0.00012125430454684587,8.552619211610103e-06,0.08967164179104477,0.0585273813692475,0.004128203185648292,-0.08971641791044774,0.05845442311064654,0.004123057106863806,0.0,0.0,0.0,-5.970149253744826e-05,0.0006120009677483464,4.3167219950251556e-05
GLY 535,R GLY 535,0.0,0.0,0.0,0.0,0.0,0.0,-0.03633830845771141,0.0336048885203041,0.0023703060789213434,0.03627860696517415,0.033603807976139606,0.0023702298632124266,0.0,0.0,0.0,-5.9701492537284764e-05,0.0005955205177092535,4.2004778632006466e-05
GLN 536,R GLN 536,0.0,0.0,0.0,-9.950248756218914e-06,9.925341961820907e-05,7.000796438667756e-06,-0.3574875621890543,0.17469501809664917,0.012322036512680998,0.35749751243781086,0.1746657112610527,0.012319969367880733,0.0,0.0,0.0,4.595550032279255e-16,0.0006464599351556975,4.559776810903049e-05
SER 537,R SER 537,0.0,0.0,0.0,-1.4925373134326714e-05,0.00012125430454679203,8.552619211606305e-06,-0.35718407960199006,0.1017647807068439,0.007177934192038401,0.35711442786069636,0.10177270470847123,0.00717849310801919,0.0,0.0,0.0,-8.45771144278315e-05,0.0005623431303859803,3.966462616259513e-05
GLY 538,R GLY 538,0.0,0.0,0.0,-2.9850746268660058e-05,0.00017017543658197993,1.2003249811992248e-05,-0.2639402985074627,0.06517535793152907,0.004597115297901895,0.2639452736318407,0.06513546534585234,0.00459430149186066,0.0,0.0,0.0,-2.4875621890545352e-05,0.000602133941110662,4.247125355220648e-05
ALA 539,R ALA 539,0.0,0.0,0.0,0.0,0.0,0.0,-0.13860696517412938,0.0667115253399133,0.004705468192574763,0.1386318407960199,0.06667276425667681,0.004702734196562084,0.0,0.0,0.0,2.4875621890545077e-05,0.0006184381784382334,4.362126578409854e-05
GLY 540,R GLY 540,0.0,0.0,0.0,0.0,0.0,0.0,-0.09912437810945274,0.04277919070005362,0.003017411461026174,0.09912935323383083,0.04285301946994106,0.0030226189409426076,0.0,0.0,0.0,4.975124378167177e-06,0.0005508700710713275,3.8855378953787526e-05
ASN 541,R ASN 541,0.0,0.0,0.0,-1.4925373134328925e-05,0.00012125430454680997,8.55261921160757e-06,-0.3318855721393034,0.07093141414937355,0.005003116199691118,0.33197512437810955,0.0709583605605573,0.005005016852990276,0.0,0.0,0.0,7.462686567069016e-05,0.000606271522734459,4.276309605806672e-05
ASN 542,R ASN 542,0.0,0.0,0.0,-4.975124378106696e-06,7.035888370011499e-05,4.96273301545811e-06,0.4556318407960199,0.04716166523518732,0.0033265273810230245,-0.4556019900497512,0.04714274708801922,0.0033251929978065056,0.0,0.0,0.0,2.487562189041859e-05,0.0005503306192644825,3.8817328957095014e-05
TRP 543,R TRP 543,0.0,0.0,0.0,-1.990049751243562e-05,0.00013965839649369806,9.850743768467175e-06,0.17498507462686566,0.04405632731218306,0.0031074937320479746,-0.1750497512437811,0.044067423606573605,0.003108276404308039,0.0,0.0,0.0,-8.457711442762823e-05,0.0005443613678243807,3.839629042377167e-05
ALA 544,R ALA 544,0.0,0.0,0.0,-1.9900497512442247e-05,0.00013965839649374454,9.850743768470455e-06,0.18203482587064687,0.04092832931347841,0.002886861764567895,-0.182,0.040976998765901676,0.0028902946430571937,0.0,0.0,0.0,1.4925373134258223e-05,0.0006187582810365139,4.3643844080530754e-05
LYS 545,R LYS 545,0.0,0.0,0.0,-2.487562189055999e-05,0.0001557460282836471,1.0985477823725974e-05,-48.777815920398005,0.2528326899342094,0.017833442939083094,48.77760696517415,0.2528552567082319,0.01783503467659518,0.0,0.0,0.0,-0.00023383084577169517,0.0006149463037208831,4.3374967931797486e-05
GLY 546,R GLY 546,0.0,0.0,0.0,0.0,0.0,0.0,0.14530845771144285,0.04483695590731241,0.003162555027766809,-0.14538805970149254,0.04489078683874255,0.003166351968914992,0.0,0.0,0.0,-7.960199004964306e-05,0.0006178375390607086,4.357889994893363e-05
HIE 547,R HIE 547,0.0,0.0,0.0,-9.95024875621781e-06,9.925341961819804e-05,7.000796438666977e-06,-0.2857164179104478,0.06962968271884357,0.004911299143936151,0.28567661691542295,0.06959298801312176,0.004908710898955541,0.0,0.0,0.0,-4.975124378092555e-05,0.0005620789748258932,3.964599406597392e-05
TYR 548,R TYR 548,0.0,0.0,0.0,-1.4925373134326714e-05,0.00012125430454679203,8.552619211606305e-06,0.1585721393034824,0.10884022714363063,0.007676997704481387,-0.1586268656716416,0.10882248576277309,0.007675746323960672,0.0,0.0,0.0,-6.96517412935777e-05,0.0005774574379520611,4.0730707220442485e-05
THR 549,R THR 549,0.0,0.0,0.0,-4.975124378108905e-06,7.035888370014624e-05,4.962733015460314e-06,0.06766666666666675,0.09374764120857958,0.006612448772355646,-0.06773631840796021,0.09374552791656955,0.006612299712230217,0.0,0.0,0.0,-7.462686567152531e-05,0.0005896309538735332,4.1589360828922e-05
GLU 550,R GLU 550,0.0,0.0,0.0,-9.950248756222228e-06,9.925341961824211e-05,7.000796438670086e-06,49.73862686567165,0.2175672940417379,0.015346013700655836,-49.738427860696504,0.21760271439863194,0.01534851206000057,0.0,0.0,0.0,0.00018905472637287976,0.0006100971311559036,4.3032933670872486e-05
GLY 551,R GLY 551,0.0,0.0,0.0,-9.950248756220019e-06,9.925341961822007e-05,7.000796438668532e-06,0.07913930348258702,0.043728362069326496,0.0030843608474276866,-0.0792089552238806,0.04372239563430817,0.003083940007549439,0.0,0.0,0.0,-7.960199004977561e-05,0.0006015170215050319,4.2427739398289644e-05
ALA 552,R ALA 552,0.0,0.0,0.0,0.0,0.0,0.0,0.15511940298507465,0.05363498961579427,0.0037831204782121934,-0.15509950248756224,0.05359661430005716,0.0037804136921409572,0.0,0.0,0.0,1.9900497512442247e-05,0.0005550330455401765,3.9149012532840916e-05
GLU 553,R GLU 553,0.0,0.0,0.0,-2.487562189054563e-05,0.0001557460282835572,1.0985477823719631e-05,51.09564676616909,0.3726903929057319,0.026287553470867645,-51.09531840796017,0.3727043539259346,0.02628853820530693,0.0,0.0,0.0,0.0003034825870668327,0.000600528631918454,4.235802377212434e-05
LEU 554,R LEU 554,0.0,0.0,0.0,-1.990049751243562e-05,0.00013965839649369806,9.850743768467175e-06,0.11377611940298504,0.03342898654102258,0.0023578989099306367,-0.11379601990049747,0.033439530098575615,0.002358642595140195,0.0,0.0,0.0,-3.980099502488449e-05,0.0006296235629672776,4.441022197802393e-05
VAL 555,R VAL 555,0.0,0.0,0.0,-3.980099502487676e-05,0.000195491370192926,1.3788898090377063e-05,0.25500000000000006,0.03519497928915764,0.0024824624341841504,-0.25501990049751244,0.03519893149087842,0.0024827412009998245,0.0,0.0,0.0,-5.970149253721876e-05,0.0005611093404922052,3.957760133334864e-05
ASP 556,R ASP 556,0.0,0.0,0.0,-3.9800995024881735e-05,0.00019549137019295043,1.3788898090378784e-05,54.63177114427863,0.30342641515380775,0.021402049166442925,-54.63112437810946,0.3033678775105299,0.02139792023943805,0.0,0.0,0.0,0.000606965174131403,0.0005814300809953404,4.1010915855837304e-05
SER 557,R SER 557,0.0,0.0,0.0,-9.95024875621781e-06,9.925341961819804e-05,7.000796438666977e-06,0.29273134328358213,0.14673391989057705,0.010349812709256528,-0.29268159203980104,0.146687769092878,0.01034655748297399,0.0,0.0,0.0,3.980099502482125e-05,0.0005971807398257589,4.2121881671129326e-05
VAL 558,R VAL 558,0.0,0.0,0.0,-1.99004975124312e-05,0.00013965839649366705,9.850743768464988e-06,0.24964179104477624,0.041437731799564614,0.0029227922455947325,-0.2496218905472636,0.0414405564611398,0.002922991481860567,0.0,0.0,0.0,1.9056066840581045e-17,0.0005901344816800183,4.162487694199872e-05
LEU 559,R LEU 559,0.0,0.0,0.0,-4.477611940298456e-05,0.00020681203672463973,1.4587396341051205e-05,0.3351044776119403,0.02843048657718956,0.0020053319063947383,-0.33503980099502484,0.02845102990135722,0.00200678092075842,0.0,0.0,0.0,1.990049751243562e-05,0.0005897988442396908,4.160120290229342e-05
ASP 560,R ASP 560,0.0,0.0,0.0,-2.4875621890544525e-05,0.0001557460282835503,1.0985477823719143e-05,57.3104228855721,0.3020665230635025,0.021306129774049165,-57.309378109452744,0.30206163306216127,0.021305784859948405,0.0,0.0,0.0,0.0010199004975115103,0.0005897988442402569,4.1601202902333346e-05
VAL 561,R VAL 561,0.0,0.0,0.0,-3.48258706467535e-05,0.00018333856490230423,1.2931705297164735e-05,0.3704029850746268,0.03182307731498989,0.002244626806725733,-0.37035820895522376,0.031758746118214526,0.0022400892339648894,0.0,0.0,0.0,9.950248756329245e-06,0.0005641887563118085,3.979480657812492e-05
VAL 562,R VAL 562,0.0,0.0,0.0,-5.4726368159197956e-05,0.00022744536220221297,1.6042758907670186e-05,0.357089552238806,0.03805994146836716,0.0026845412854547635,-0.3569999999999999,0.038069326653368304,0.0026852032653642216,0.0,0.0,0.0,3.4825870646758864e-05,0.0006338550570599819,4.470868855870598e-05
ARG 563,R ARG 563,0.0,0.0,0.0,-3.482587064676233e-05,0.00018333856490235077,1.2931705297168019e-05,-59.05790049751248,0.28522741218969855,0.020118390471069718,59.056497512437865,0.28521190732175566,0.02011729684200692,0.0,0.0,0.0,-0.0014378109452728616,0.0006045953246142851,4.2644866158529205e-05
LYS 564,R LYS 564,0.0,0.0,0.0,-5.472636815920513e-05,0.00022744536220224284,1.6042758907672294e-05,-57.55312437810948,0.44877749858322163,0.031654324112166364,57.55210447761194,0.4486886077169056,0.03164805423388178,0.0,0.0,0.0,-0.0010746268656721067,0.0006062715227304983,4.276309605778735e-05
GLU 565,R GLU 565,0.0,0.0,0.0,-3.482587064678222e-05,0.00018333856490245542,1.2931705297175401e-05,61.0125671641791,0.3751265746111783,0.026459388479404797,-61.01071144278602,0.37503507805447833,0.02645293480989135,0.0,0.0,0.0,0.0018208955223862906,0.0005797247537237334,4.0890631344374095e-05
SER 566,R SER 566,0.0,0.0,0.0,-2.985074626865785e-05,0.00017017543658196733,1.2003249811991358e-05,0.6414427860696522,0.04542116849511253,0.003203762206520231,-0.6412935323383088,0.04539071296907064,0.0032016140393429995,0.0,0.0,0.0,0.00011940298507473082,0.0006032017737801308,4.2546572661394523e-05
GLU 567,R GLU 567,0.0,0.0,0.0,-4.477611940298677e-05,0.00020681203672464992,1.4587396341051924e-05,65.04882587064678,0.48870095295310145,0.03447030746313892,-65.04586567164178,0.4884955143400399,0.034455816940633814,0.0,0.0,0.0,0.002915422885572344,0.0006675200597149396,4.708323476176023e-05
SER 568,R SER 568,0.0,0.0,0.0,-1.9900497512439485e-05,0.0001396583964937252,9.85074376846909e-06,0.08403980099502495,0.1472980476238272,0.010389603211599754,-0.08398507462686568,0.14732356772790633,0.0103914032609526,0.0,0.0,0.0,3.4825870646803485e-05,0.000617957713640765,4.358737641025167e-05
CYS 569,R CYS 569,0.0,0.0,0.0,-7.960199004975297e-05,0.0002706760300245919,1.909201510958562e-05,-0.1434278606965174,0.09559239764470392,0.006742567858810371,0.14331343283582096,0.09556194765417567,0.006740420082078167,0.0,0.0,0.0,-0.00019402985074632462,0.0006744551359817635,4.757239732580516e-05
ASP 570,R ASP 570,0.0,0.0,0.0,-8.457711442786242e-05,0.00027825137222109154,1.962633855027859e-05,70.16986567164179,0.7421509125368885,0.05234728924633523,-70.16447263681593,0.7417224008324581,0.052317064361128825,0.0,0.0,0.0,0.005308457711443529,0.0007427112557402277,5.2386812808520376e-05
CYM 571,R CYM 571,0.0,0.0,0.0,-8.457711442786132e-05,0.0002782513722210879,1.962633855027833e-05,71.13181094527361,0.6166013202565492,0.04349170379755805,-71.12599502487564,0.6162600366810296,0.04346763151018231,0.0,0.0,0.0,0.005731343283582448,0.0007580169773025607,5.346639516867478e-05
LEU 572,R LEU 572,0.0,0.0,0.0,-0.00013930348258706923,0.0003462629381354405,2.4423504534815e-05,0.5051343283582093,0.13678354497086745,0.009647967376679877,-0.5049601990049754,0.13678802429310088,0.009648283323709815,0.0,0.0,0.0,3.482587064683856e-05,0.0007489834533955478,5.282921952031824e-05
GLN 573,R GLN 573,0.0,0.0,0.0,-0.00012935323383084698,0.0003355904866475664,2.367072784807144e-05,0.08365174129353241,0.3819634637908418,0.02694162546030347,-0.08365671641791048,0.38167949953506486,0.02692159616601619,0.0,0.0,0.0,-0.00013432835820899566,0.0007031313555276097,4.9595061899411285e-05
GLY 574,R GLY 574,0.0,0.0,0.0,-6.467661691541135e-05,0.00024595437003594166,1.7348283660611483e-05,0.06467661691542283,0.06762995524370985,0.004770249243186396,-0.0646417910447761,0.06765629441453758,0.004772107065053265,0.0,0.0,0.0,-2.9850746268687122e-05,0.0006301736928781993,4.4449025150106065e-05
PHE 575,R PHE 575,0.0,0.0,0.0,-8.457711442787348e-05,0.0002782513722211279,1.9626338550281154e-05,0.3719751243781092,0.06958937399663473,0.004908455985887065,-0.371865671641791,0.06955928689760398,0.00490633380554754,0.0,0.0,0.0,2.487562189071023e-05,0.0006723968484782659,4.74272169191283e-05
GLN 576,R GLN 576,0.0,0.0,0.0,-9.452736318407693e-05,0.0002925610035420645,2.0635662121958703e-05,0.09291044776119466,0.15005018046311547,0.010583723694844999,-0.09284079601990047,0.15005556028186912,0.010584103158002199,0.0,0.0,0.0,-2.487562188964088e-05,0.0006184381784377868,4.3621265784067045e-05
LEU 577,R LEU 577,0.0,0.0,0.0,-3.4825870646755706e-05,0.00018333856490231586,1.2931705297165557e-05,0.3594129353233835,0.039692770772303786,0.002799712184552478,-0.3593681592039801,0.039630680374675,0.0027953326655770403,0.0,0.0,0.0,9.950248756297348e-06,0.0006540349295469364,4.613206701743188e-05
THR 578,R THR 578,0.0,0.0,0.0,-4.477611940298677e-05,0.00020681203672464992,1.4587396341051924e-05,-0.2841791044776117,0.040352276640158,0.0028462301418048772,0.2841691542288557,0.04034233167722601,0.0028455286782044817,0.0,0.0,0.0,-5.4726368159110685e-05,0.000640265841671433,4.5160870440696065e-05
HIE 579,R HIE 579,0.0,0.0,0.0,-2.985074626864901e-05,0.00017017543658191697,1.2003249811987806e-05,0.5435621890547265,0.07232181646983493,0.005101187617792823,-0.5434577114427859,0.0723633689576564,0.005104118504304112,0.0,0.0,0.0,7.462686567167113e-05,0.0005548546356846913,3.9136428471901676e-05
SER 580,R SER 580,0.0,0.0,0.0,-1.9900497512444456e-05,0.00013965839649376008,9.85074376847155e-06,-0.018064676616915465,0.06987245520260266,0.004928422994643209,0.018079601990049772,0.0699244342082514,0.0049320893110183115,0.0,0.0,0.0,-4.975124378115533e-06,0.0005686460522280453,4.010919999143512e-05
LEU 581,R LEU 581,0.0,0.0,0.0,-3.980099502487345e-05,0.00019549137019290975,1.3788898090375914e-05,-0.22963184079601992,0.03475949751874696,0.0024517459184295993,0.2295721393034827,0.03475208601635308,0.0024512231513575543,0.0,0.0,0.0,-9.950248756226206e-05,0.0006464982223379744,4.560046867864676e-05
GLY 582,R GLY 582,0.0,0.0,0.0,-1.4925373134324505e-05,0.00012125430454677407,8.55261921160504e-06,-0.2326467661691543,0.025878199242026195,0.0018253074381678477,0.2326517412935324,0.02583757357823471,0.0018224419247831808,0.0,0.0,0.0,-9.950248756295139e-06,0.0005815577789533727,4.101992297532253e-05
GLY 583,R GLY 583,0.0,0.0,0.0,-4.975124378108905e-06,7.035888370014624e-05,4.962733015460314e-06,0.2329502487562192,0.030387833262439486,0.0021433924967103777,-0.23292537313432837,0.030365262343656923,0.0021418004668494594,0.0,0.0,0.0,1.990049751246213e-05,0.0005726798225483772,4.039372021251778e-05
GLY 584,R GLY 584,0.0,0.0,0.0,-9.950248756222228e-06,9.925341961824211e-05,7.000796438670086e-06,0.27644776119403,0.04390762020313985,0.003097004741306911,-0.27636318407960214,0.043861523815910124,0.00309375335284297,0.0,0.0,0.0,7.462686567157392e-05,0.0005725069119699803,4.038152404067701e-05
THR 585,R THR 585,0.0,0.0,0.0,-9.95024875621781e-06,9.925341961819804e-05,7.000796438666977e-06,0.045502487562188845,0.057134921436398194,0.0040299866347588914,-0.04552736318407966,0.05710721780898639,0.004028032571545061,0.0,0.0,0.0,-3.4825870646937154e-05,0.000609853660390673,4.3015760567187966e-05
GLY 586,R GLY 586,0.0,0.0,0.0,-1.990049751243783e-05,0.00013965839649371356,9.85074376846827e-06,0.24778606965174121,0.03446880491709939,0.002431242043216135,-0.2477910447761192,0.0344625562096107,0.002430801293372942,0.0,0.0,0.0,-2.4875621890565376e-05,0.0005938139727906168,4.188440823434385e-05
SER 587,R SER 587,0.0,0.0,0.0,-2.4875621890549496e-05,0.0001557460282835814,1.0985477823721339e-05,0.28960696517412937,0.042893942459803505,0.003025505426091338,-0.28953233830845765,0.042848805100170535,0.003022321682218483,0.0,0.0,0.0,4.975124378096846e-05,0.0005440884821687083,3.837704255368575e-05
GLY 588,R GLY 588,0.0,0.0,0.0,-1.4925373134333343e-05,0.00012125430454684587,8.552619211610103e-06,0.3985970149253731,0.048869933894478836,0.003447019361977016,-0.3985572139303484,0.04886093536940398,0.0034463846549559417,0.0,0.0,0.0,2.4875621890613362e-05,0.0006103405047952608,4.30500999238261e-05
MET 589,R MET 589,0.0,0.0,0.0,-3.980099502487124e-05,0.00019549137019289888,1.3788898090375148e-05,0.3144427860696517,0.1625572320499473,0.011465903095253914,-0.314373134328358,0.16260682695925832,0.011469401250439057,0.0,0.0,0.0,2.9850746268735176e-05,0.0006222287637515336,4.388863305732597e-05
GLY 590,R GLY 590,0.0,0.0,0.0,-1.990049751243783e-05,0.00013965839649371354,9.850743768468268e-06,0.28521890547263695,0.03916620841221424,0.0027625713393359466,-0.2851542288557215,0.03922052836590526,0.0027664027734549067,0.0,0.0,0.0,4.4776119402967995e-05,0.0005841906206203657,4.120562930802886e-05
THR 591,R THR 591,0.0,0.0,0.0,-4.975124378109126e-05,0.00021743058092945993,1.533637070121827e-05,0.4930099502487564,0.05399345731966869,0.0038084048405476654,-0.4929154228855719,0.053896324014114275,0.0038015535854249993,0.0,0.0,0.0,4.4776119403143636e-05,0.0006253238560951281,4.4106944038849156e-05
LEU 592,R LEU 592,0.0,0.0,0.0,-4.477611940298511e-05,0.00020681203672464225,1.4587396341051383e-05,0.421940298507463,0.03872105136506909,0.0027311723821787075,-0.4218855721393032,0.03876606508000541,0.0027343474048270914,0.0,0.0,0.0,9.950248756750275e-06,0.0005984228837315741,4.2209495746952545e-05
LEU 593,R LEU 593,0.0,0.0,0.0,-2.4875621890546734e-05,0.0001557460282835641,1.098547782372012e-05,0.2671044776119405,0.034942227085325114,0.0024646346682969636,-0.26705472636815913,0.03498986335159031,0.002467994671453566,0.0,0.0,0.0,2.4875621890719068e-05,0.0006184381784383293,4.362126578410531e-05
ILE 594,R ILE 594,0.0,0.0,0.0,-4.477611940299561e-05,0.0002068120367246907,1.45873963410548e-05,0.32022885572139304,0.03148793282538523,0.0022209875370835515,-0.32017910447761205,0.03143385634266188,0.002217173276082555,0.0,0.0,0.0,4.975124377806217e-06,0.0005598286201671669,3.9487266286707965e-05
SER 595,R SER 595,0.0,0.0,0.0,-2.9850746268660058e-05,0.00017017543658197993,1.2003249811992248e-05,0.3649999999999997,0.1432173660222408,0.010101774123860372,-0.36495522388059715,0.14315021156018595,0.0100970374133208,0.0,0.0,0.0,1.4925373134423928e-05,0.0005941473420646045,4.1907922289930764e-05
LYS 596,R LYS 596,0.0,0.0,0.0,-5.4726368159209e-05,0.00022744536220225888,1.6042758907673425e-05,-57.192189054726384,0.5583688344646117,0.03938430094216892,57.191218905472624,0.5583174544500766,0.03938067687536942,0.0,0.0,0.0,-0.0010248756218917644,0.0005681234795504436,4.007234055672374e-05
ILE 597,R ILE 597,0.0,0.0,0.0,-5.9701492537314594e-05,0.00023693295322966943,1.6711961981297765e-05,0.2673432835820897,0.049146613505599755,0.003466534837047176,-0.2672835820895521,0.049140211407953986,0.003466083267896502,0.0,0.0,0.0,-2.1210230918211945e-16,0.0006616728385489001,4.667080358031808e-05
ARG 598,R ARG 598,0.0,0.0,0.0,-8.457711442787127e-05,0.0002782513722211206,1.9626338550280635e-05,-64.73526368159203,0.4099098009365648,0.028912808098807672,64.73263681592042,0.4097954621903758,0.028904743265472956,0.0,0.0,0.0,-0.0027114427860674686,0.0006119200740908259,4.316151415158326e-05
GLU 599,R GLU 599,0.0,0.0,0.0,-4.975124378109733e-05,0.00021743058092948647,1.533637070122014e-05,60.147442786069654,1.0019797606513254,0.070674203135446,-60.145915422885615,1.0017160141181707,0.07065559988936014,0.0,0.0,0.0,0.0014776119402955233,0.0006073728343128399,4.284077658741724e-05
GLU 600,R GLU 600,0.0,0.0,0.0,-7.462686567164242e-05,0.00026278831136804714,1.8535658332233628e-05,61.43227860696517,0.3979011502413899,0.028065783186785778,-61.430422885572106,0.3977732238222518,0.028056759952896623,0.0,0.0,0.0,0.0017810945273612248,0.0006995668852092166,4.934364354821762e-05
TYR 601,R TYR 601,0.0,0.0,0.0,-8.955223880596636e-05,0.0002855392010404206,2.0140382360962757e-05,-0.11386567164179093,0.13076440729265246,0.009223410139422052,0.11378109452736314,0.13066550603909874,0.00921643418286235,0.0,0.0,0.0,-0.00017412935323363714,0.0007014748948063614,4.947822416865384e-05
PRO 602,R PRO 602,0.0,0.0,0.0,-7.462686567163965e-05,0.0002627883113680374,1.853565833223294e-05,0.11353233830845767,0.07831382332885468,0.005523831194613246,-0.11349253731343288,0.0782985178947042,0.005522751632525561,0.0,0.0,0.0,-3.482587064685292e-05,0.0006179577136406032,4.358737641024026e-05
ASP 603,R ASP 603,0.0,0.0,0.0,-0.0001094527363184075,0.0003122063978057148,2.2021341393526643e-05,70.32656716417911,0.6540636136200823,0.046134090235955716,-70.32150248756221,0.653773852330432,0.04611365205042568,0.0,0.0,0.0,0.004955223880598192,0.0006860261766557376,4.838855560683608e-05
ARG 604,R ARG 604,0.0,0.0,0.0,-0.00012437810945272482,0.0003300124169507556,2.327728114751152e-05,-69.26558208955225,1.2681546370839354,0.08944873134979056,69.26084577114428,1.2675892036259127,0.08940884874872294,0.0,0.0,0.0,-0.0048606965174162065,0.0008924768555800418,6.295046373386499e-05
ILE 605,R ILE 605,0.0,0.0,0.0,-0.00010945273631841468,0.0003122063978057353,2.2021341393528086e-05,-0.3767910447761194,0.06338107223622808,0.004470556143024059,0.3766567164179106,0.06327092945888375,0.004462787270512229,0.0,0.0,0.0,-0.0002437810945273518,0.0006110700441411688,4.310155766174935e-05
MET 606,R MET 606,0.0,0.0,0.0,-7.462686567162694e-05,0.00026278831136799266,1.8535658332229786e-05,0.2431343283582091,0.07709680459834381,0.0054379893120148825,-0.24309950248756212,0.0770593235954375,0.005435345605907088,0.0,0.0,0.0,-3.9800995024807996e-05,0.00062167160325003,4.3849333985619454e-05
ASN 607,R ASN 607,0.0,0.0,0.0,-6.467661691542073e-05,0.0002459543700359774,1.7348283660614004e-05,-0.7186915422885565,0.07814270895798893,0.0055117617174831905,0.7185024875621888,0.07810390606791552,0.005509024772643598,0.0,0.0,0.0,-0.00025373134328270796,0.0006151475230275279,4.338916084737429e-05
THR 608,R THR 608,0.0,0.0,0.0,-6.46766169154246e-05,0.0002459543700359921,1.734828366061504e-05,0.4986368159203982,0.07567962348451054,0.005338029063462892,-0.4985472636815925,0.07570917782501684,0.005340113665913463,0.0,0.0,0.0,2.4875621890678194e-05,0.0006574321442792319,4.637168806918737e-05
PHE 609,R PHE 609,0.0,0.0,0.0,-7.960199004974248e-05,0.0002706760300245561,1.9092015109583096e-05,-0.20070646766169148,0.04418322781170387,0.0031164446031467013,0.20062686567164179,0.04418915779119796,0.00311686287165053,0.0,0.0,0.0,-0.00015920398009975007,0.0006871437480843003,4.846738301759063e-05
SER 610,R SER 610,0.0,0.0,0.0,-3.9800995024882284e-05,0.00019549137019295314,1.3788898090378975e-05,0.47839800995024895,0.0472326811137546,0.003331536454883402,-0.47830348258706457,0.04716829652242007,0.0033269951159607364,0.0,0.0,0.0,5.472636815913678e-05,0.0006556224870485544,4.6244044689800844e-05
VAL 611,R VAL 611,0.0,0.0,0.0,-1.9900497512444456e-05,0.00013965839649376008,9.85074376847155e-06,-0.005955223880596958,0.054379475432675586,0.0038356324589128073,0.005975124378109456,0.05439787435587227,0.0038369302188941373,0.0,0.0,0.0,7.097694460912071e-17,0.0005371752171594604,3.7889418437131586e-05
VAL 612,R VAL 612,0.0,0.0,0.0,-3.48258706467651e-05,0.00018333856490236527,1.2931705297169042e-05,-0.028601990049751336,0.040699857542746964,0.0028707466083846074,0.02855721393034828,0.04067842534753808,0.002869234897891726,0.0,0.0,0.0,-7.96019900498419e-05,0.0006178375390607331,4.3578899948935355e-05
PRO 613,R PRO 613,0.0,0.0,0.0,-9.950248756222228e-06,9.925341961824211e-05,7.000796438670086e-06,0.3667562189054725,0.04190091692832993,0.002955462805585284,-0.3667114427860696,0.04182974635361713,0.0029504428203001028,0.0,0.0,0.0,3.4825870646760124e-05,0.0006098536603907412,4.301576056719278e-05
SER 614,R SER 614,0.0,0.0,0.0,-1.4925373134330029e-05,0.00012125430454681894,8.552619211608204e-06,-0.2872587064676619,0.09694442546210401,0.006837932548162572,0.2871791044776118,0.09698637007996329,0.006840891093394163,0.0,0.0,0.0,-9.452736318424152e-05,0.0005607563304918426,3.955270192773764e-05
PRO 615,R PRO 615,0.0,0.0,0.0,-4.975124378110009e-06,7.035888370016185e-05,4.962733015461415e-06,-0.2513781094527362,0.050902856642199554,0.0035904106767254184,0.2512636815920399,0.05085962658432067,0.0035873614635456,0.0,0.0,0.0,-0.00011940298507490536,0.0005604472643438644,3.953090208248897e-05
LYS 616,R LYS 616,0.0,0.0,0.0,-1.990049751243783e-05,0.00013965839649371356,9.85074376846827e-06,-52.08257213930348,0.7622594562402258,0.053765636560580234,52.082169154228836,0.7621790189723943,0.05375996295315857,0.0,0.0,0.0,-0.0004228855721416055,0.0006028734113304326,4.25234117599638e-05
VAL 617,R VAL 617,0.0,0.0,0.0,-2.9850746268658954e-05,0.00017017543658197362,1.2003249811991802e-05,-0.10677611940298516,0.09098392306109733,0.006417511124476102,0.10682587064676621,0.09092512105665486,0.0064133635508723825,0.0,0.0,0.0,1.9900497512316865e-05,0.0005813023549842628,4.100190675764284e-05
SER 618,R SER 618,0.0,0.0,0.0,-1.9900497512441142e-05,0.00013965839649373682,9.85074376846991e-06,0.12040796019900496,0.07023650690210459,0.004954101221662165,-0.12038805970149258,0.07025956606468904,0.004955727689585596,0.0,0.0,0.0,2.209399053980411e-18,0.000622944380737587,4.3939108787700643e-05
ASP 619,R ASP 619,0.0,0.0,0.0,-9.950248756218362e-06,9.925341961820355e-05,7.000796438667366e-06,49.65503482587066,0.2363693117149613,0.016672205774166237,-49.654786069651756,0.23636696531500773,0.016672040271874206,0.0,0.0,0.0,0.00023880597014968699,0.0006089601014332206,4.295273377787295e-05
THR 620,R THR 620,0.0,0.0,0.0,-9.950248756220019e-06,9.925341961822007e-05,7.000796438668532e-06,0.040273631840795944,0.044203056458151965,0.0031178432080307588,-0.04026865671641791,0.04414356342353809,0.0031136468929168566,0.0,0.0,0.0,-4.975124378168559e-06,0.0005773288330499169,4.072163613005195e-05
VAL 621,R VAL 621,0.0,0.0,0.0,-9.950248756219467e-06,9.925341961821457e-05,7.000796438668144e-06,0.2290845771144278,0.03979546976574058,0.0028069560130298517,-0.22914427860696515,0.03982791440401023,0.002809244481366013,0.0,0.0,0.0,-6.965174129346501e-05,0.0005687766203793628,4.011840955874538e-05
VAL 622,R VAL 622,0.0,0.0,0.0,-4.975124378108905e-06,7.035888370014624e-05,4.962733015460314e-06,0.1866119402985075,0.02389734798076636,0.0016855889628880879,-0.1866119402985075,0.02386401476518219,0.0016832378191406114,0.0,0.0,0.0,-4.975124378111114e-06,0.0005598286201669255,3.948726628669093e-05
GLU 623,R GLU 623,0.0,0.0,0.0,-1.9900497512442247e-05,0.00013965839649374454,9.850743768470455e-06,52.226134328358214,0.25923165626437766,0.01828479122378419,-52.22575124378108,0.25918127468661883,0.018281237581284967,0.0,0.0,0.0,0.00036318407960033057,0.0006005286319215702,4.235802377234414e-05
PRO 624,R PRO 624,0.0,0.0,0.0,-2.4875621890551152e-05,0.0001557460282835918,1.098547782372207e-05,0.3480199004975126,0.030205755472618202,0.002130549719630811,-0.34800995024875614,0.030248225152447808,0.0021335452998782842,0.0,0.0,0.0,-1.4925373134152172e-05,0.0006106648521038863,4.307297761904155e-05
TYR 625,R TYR 625,0.0,0.0,0.0,-9.950248756213392e-06,9.925341961815396e-05,7.000796438663869e-06,0.43040298507462654,0.03318666925084621,0.0023408071661033722,-0.43035323383084584,0.033203422499218774,0.00234198884913247,0.0,0.0,0.0,3.9800995024656926e-05,0.0005716415745467497,4.03204878449056e-05
ASN 626,R ASN 626,0.0,0.0,0.0,-2.985074626865785e-05,0.00017017543658196733,1.2003249811991358e-05,0.1843781094527364,0.04773148692621066,0.003366719504181469,-0.18433333333333335,0.04773197696730455,0.0033667540690151855,0.0,0.0,0.0,1.4925373134258223e-05,0.0005228853354531001,3.688148789585967e-05
ALA 627,R ALA 627,0.0,0.0,0.0,-2.4875621890551152e-05,0.0001557460282835918,1.098547782372207e-05,0.3473830845771141,0.019089147041294614,0.001346444617605729,-0.347283582089552,0.019097137893568157,0.0013470082488675405,0.0,0.0,0.0,7.46268656715695e-05,0.00061442282512493,4.333804459853236e-05
THR 628,R THR 628,0.0,0.0,0.0,-1.492537313433776e-05,0.00012125430454688179,8.552619211612637e-06,0.45134328358208975,0.06159494202246131,0.0043445722314607626,-0.45135323383084597,0.0616081309002701,0.004345502503174815,0.0,0.0,0.0,-2.4875621890312536e-05,0.0005681234795472029,4.007234055649515e-05
LEU 629,R LEU 629,0.0,0.0,0.0,-1.9900497512440038e-05,0.00013965839649372904,9.85074376846936e-06,0.3982288557213931,0.0394548342217645,0.0027829294342749376,-0.3981840796019905,0.0394590403576105,0.002783226112222806,0.0,0.0,0.0,2.487562189082843e-05,0.0005128964763726041,3.6176928099873945e-05
SER 630,R SER 630,0.0,0.0,0.0,-2.4875621890551152e-05,0.0001557460282835918,1.098547782372207e-05,0.5157661691542289,0.03354331942964232,0.0023659633301042747,-0.515726368159204,0.03353500808717418,0.0023653770932070945,0.0,0.0,0.0,1.492537313427369e-05,0.0006106648521037461,4.3072977619031664e-05
VAL 631,R VAL 631,0.0,0.0,0.0,-2.985074626865785e-05,0.00017017543658196733,1.2003249811991358e-05,0.401223880597015,0.022974453189766632,0.0016204929834150482,-0.4011990049751246,0.022888659752777606,0.0016144415809500833,0.0,0.0,0.0,-4.975124378093715e-06,0.0005943139565778072,4.1919674371573364e-05
HIE 632,R HIE 632,0.0,0.0,0.0,-4.4776119402982354e-05,0.00020681203672462948,1.4587396341050482e-05,0.7816467661691543,0.09349264797758212,0.00659446293659988,-0.7816019900497507,0.09341966935772222,0.00658931542164292,0.0,0.0,0.0,-1.414015394547463e-16,0.0006765437478730873,4.7719716649882695e-05
GLN 633,R GLN 633,0.0,0.0,0.0,-4.477611940298898e-05,0.0002068120367246601,1.4587396341052642e-05,0.7548457711442793,0.22050897950946416,0.015553504195445402,-0.7547213930348257,0.22048296600544312,0.015551669344343965,0.0,0.0,0.0,7.960199005006064e-05,0.0005931884004295684,4.1840283762117074e-05
LEU 634,R LEU 634,0.0,0.0,0.0,-5.472636815919409e-05,0.0002274453622021969,1.604275890766905e-05,0.3893980099502485,0.03605773143224274,0.002543316278353919,-0.38928855721393063,0.036123700113063165,0.0025479693503339855,0.0,0.0,0.0,5.472636815906981e-05,0.0006402658416712278,4.51608704406816e-05
VAL 635,R VAL 635,0.0,0.0,0.0,-4.477611940297352e-05,0.0002068120367245887,1.4587396341047605e-05,0.464492537313433,0.029745540976586937,0.0020980886919177884,-0.46442786069651704,0.02978540194550961,0.0021009002678851365,0.0,0.0,0.0,1.9900497512489748e-05,0.0006305663489652492,4.447672097506015e-05
GLU 636,R GLU 636,0.0,0.0,0.0,-6.965174129353461e-05,0.00025455918020828754,1.7955220173647448e-05,61.15256218905469,0.3510510407363859,0.024761231252600796,-61.15105472636817,0.3509953040568224,0.024757299890343535,0.0,0.0,0.0,0.0014378109452775278,0.0006127689248829492,4.322138747005749e-05
ASN 637,R ASN 637,0.0,0.0,0.0,-3.980099502487124e-05,0.00019549137019289888,1.3788898090375148e-05,0.5598358208955225,0.1298579319793675,0.009159472300611093,-0.5597512437810945,0.12980991771532271,0.009156085635546827,0.0,0.0,0.0,4.477611940295142e-05,0.0006173165122073563,4.3542149548257964e-05
THR 638,R THR 638,0.0,0.0,0.0,-4.975124378109568e-05,0.00021743058092947923,1.5336370701219633e-05,0.145437810945274,0.0773717996834298,0.005457385969779689,-0.14545273631840797,0.07730967002631206,0.00545300368165341,0.0,0.0,0.0,-6.467661691506557e-05,0.0006155497643070071,4.341753275967409e-05
ASP 639,R ASP 639,0.0,0.0,0.0,-7.960199004975076e-05,0.0002706760300245843,1.9092015109585085e-05,66.92006467661695,0.4197789643362366,0.029608925212422737,-66.91683582089551,0.41961667879928194,0.029597478473221913,0.0,0.0,0.0,0.0031492537313406455,0.0006673717219213901,4.707277182052561e-05
GLU 640,R GLU 640,0.0,0.0,0.0,-9.452736318408023e-05,0.0002925610035420747,2.0635662121959425e-05,67.59437810945275,0.37613152182466925,0.026530271990525312,-67.59076616915426,0.3759480355346538,0.026517329865502055,0.0,0.0,0.0,0.003517412935318261,0.0006989297245282892,4.929870169892866e-05
THR 641,R THR 641,0.0,0.0,0.0,-4.4776119402982354e-05,0.00020681203672462948,1.4587396341050482e-05,-0.025029850746269004,0.09874223493358496,0.0069647402510483875,0.025104477611940304,0.09875681992874495,0.00696576899728773,0.0,0.0,0.0,2.9850746268358474e-05,0.0005977607281934515,4.216279089636942e-05
TYR 642,R TYR 642,0.0,0.0,0.0,-6.965174129353792e-05,0.0002545591802082997,1.7955220173648305e-05,-0.26601990049751256,0.05781596813281255,0.004078023964909976,0.2658805970149252,0.057763419294557236,0.004074317455641791,0.0,0.0,0.0,-0.00020895522388062978,0.0006434665159890671,4.538662860046951e-05
CYS 643,R CYS 643,0.0,0.0,0.0,-3.482587064676454e-05,0.00018333856490236237,1.2931705297168837e-05,0.16098507462686565,0.11265575078616026,0.007946123991827697,-0.16098507462686573,0.11260725026417742,0.007942703028772953,0.0,0.0,0.0,-3.482587064671152e-05,0.000609853660390512,4.301576056717661e-05
ILE 644,R ILE 644,0.0,0.0,0.0,-5.9701492537306855e-05,0.00023693295322963872,1.67119619812956e-05,-0.10447761194029848,0.04463451073469972,0.003148275646271399,0.10446766169154223,0.04466080230685003,0.003150130110786424,0.0,0.0,0.0,-6.965174129352908e-05,0.0006270235922064383,4.422683418027208e-05
ASP 645,R ASP 645,0.0,0.0,0.0,-2.9850746268662267e-05,0.00017017543658199254,1.2003249811993135e-05,56.010039800995024,0.27520231980388804,0.019411274974778833,-56.009298507462695,0.27516855159746206,0.019408893149143035,0.0,0.0,0.0,0.0007114427860696552,0.0006037349818605076,4.258418225957794e-05
ASN 646,R ASN 646,0.0,0.0,0.0,-2.985074626865785e-05,0.00017017543658196733,1.2003249811991358e-05,0.49542786069651723,0.0677169703951884,0.004776386818747262,-0.4954228855721392,0.0677192424253153,0.004776547075396174,0.0,0.0,0.0,-2.487562189066604e-05,0.0005853757643801511,4.128922290354154e-05
GLU 647,R GLU 647,0.0,0.0,0.0,-3.4825870646760124e-05,0.0001833385649023391,1.2931705297167197e-05,53.84332338308459,0.2833573415050273,0.01998648585519186,-53.84287562189053,0.28329740969813705,0.01998225859146781,0.0,0.0,0.0,0.00041293532338258174,0.0006015170215028486,4.242773939813565e-05
ALA 648,R ALA 648,0.0,0.0,0.0,-1.4925373134326714e-05,0.00012125430454679203,8.552619211606305e-06,-0.10042786069651741,0.05375516654470757,0.003791597105205828,0.1004378109452737,0.05377303845664455,0.0037928576926790037,0.0,0.0,0.0,-4.97512437801611e-06,0.0005773288330498685,4.072163613004853e-05
LEU 649,R LEU 649,0.0,0.0,0.0,-4.477611940298677e-05,0.00020681203672464992,1.4587396341051924e-05,0.016089552238806225,0.041488138211268434,0.0029263476397453775,-0.016119402985074638,0.04144979186213983,0.0029236428968211735,0.0,0.0,0.0,-7.462686567124251e-05,0.0006304093158787742,4.4465644715151154e-05
TYR 650,R TYR 650,0.0,0.0,0.0,-6.46766169154224e-05,0.00024595437003598373,1.734828366061445e-05,0.013746268656716321,0.07556757246640317,0.00533012559402544,-0.013825870646766169,0.07557313039154394,0.005330517619838571,0.0,0.0,0.0,-0.00014427860696530158,0.0007011572537723844,4.9455819497580594e-05
ASP 651,R ASP 651,0.0,0.0,0.0,-1.990049751243783e-05,0.00013965839649371354,9.850743768468268e-06,54.930721393034894,0.6344594298631092,0.04475131772940899,-54.93009452736322,0.6343819070550113,0.0447458496921269,0.0,0.0,0.0,0.0006069651741284336,0.0006385238291403781,4.5037998350541034e-05
ILE 652,R ILE 652,0.0,0.0,0.0,-4.477611940300886e-05,0.00020681203672475194,1.458739634105912e-05,-0.12448258706467664,0.038313461584418756,0.0027024232156936594,0.12439303482587072,0.03832655901089599,0.0027033470369281338,0.0,0.0,0.0,-0.0001343283582088808,0.0006517223042313338,4.5968947004683484e-05
CYS 653,R CYS 653,0.0,0.0,0.0,-1.4925373134328925e-05,0.00012125430454680997,8.55261921160757e-06,0.09879601990049747,0.05357120322528306,0.0037786213331223407,-0.09881592039800997,0.05353244187971993,0.0037758873186065673,0.0,0.0,0.0,-3.4825870646839664e-05,0.0005848681396890119,4.1253417818501876e-05
PHE 654,R PHE 654,0.0,0.0,0.0,-1.9900497512437276e-05,0.0001396583964937097,9.850743768467997e-06,0.004467661691542286,0.056845782465232635,0.004009592344190342,-0.004522388059701494,0.05679395197872608,0.0040059365035478205,0.0,0.0,0.0,-7.462686567141484e-05,0.0005548546356849886,3.913642847192265e-05
ARG 655,R ARG 655,0.0,0.0,0.0,-5.9701492537314594e-05,0.00023693295322966943,1.6711961981297765e-05,-56.575358208955244,0.6714899976599099,0.04736325259423178,56.574547263681595,0.6714030375346521,0.04735711889992128,0.0,0.0,0.0,-0.0008706467661677967,0.0006565279391803414,4.6307910358953425e-05
THR 656,R THR 656,0.0,0.0,0.0,-2.9850746268662267e-05,0.00017017543658199254,1.2003249811993135e-05,-0.21855721393034844,0.09313456781233863,0.006569205909131837,0.218497512437811,0.09320320304843946,0.006574047065419551,0.0,0.0,0.0,-8.955223880620995e-05,0.0006083501041846629,4.290970788937734e-05
LEU 657,R LEU 657,0.0,0.0,0.0,-3.980099502487897e-05,0.00019549137019293685,1.3788898090377827e-05,-0.06675621890547245,0.03643006349159763,0.0025695785569248768,0.06675124378109452,0.03644839343544718,0.0025708714514781983,0.0,0.0,0.0,-4.477611940283819e-05,0.0006787353433375067,4.787429987513908e-05
LYS 658,R LYS 658,0.0,0.0,0.0,-3.4825870646770065e-05,0.00018333856490239142,1.2931705297170887e-05,-54.8756965174129,0.760836625423879,0.05366527781273835,54.87501492537311,0.7607688273935616,0.053660495708393534,0.0,0.0,0.0,-0.000716417910447859,0.0006262731148674825,4.417389959018871e-05
LEU 659,R LEU 659,0.0,0.0,0.0,-1.9900497512440038e-05,0.00013965839649372904,9.85074376846936e-06,-0.13719402985074614,0.06489545487828699,0.004577372458754921,0.1371741293532338,0.06491291163458004,0.004578603763406763,0.0,0.0,0.0,-3.980099502480938e-05,0.0005887907839483288,4.153009981159009e-05
THR 660,R THR 660,0.0,0.0,0.0,-1.9900497512438933e-05,0.00013965839649372132,9.850743768468817e-06,-0.036253731343283524,0.1071765191969381,0.007559648793854518,0.036298507462686584,0.10711643568468951,0.007555410829659525,0.0,0.0,0.0,2.4875621890604177e-05,0.0006103405047953961,4.305009992383564e-05
THR 661,R THR 661,0.0,0.0,0.0,-2.4875621890545077e-05,0.00015574602828355373,1.0985477823719387e-05,-0.079676616915423,0.13830552343070146,0.009755319460087392,0.07960696517412934,0.1383063142752412,0.009755375241960285,0.0,0.0,0.0,-9.452736318419955e-05,0.0006116773289274909,4.314439222791034e-05
PRO 662,R PRO 662,0.0,0.0,0.0,-4.975124378111114e-06,7.035888370017748e-05,4.962733015462517e-06,-0.38963184079602003,0.04547585638035658,0.003207619592529978,0.3896368159203983,0.045447826276341356,0.0032056425014320576,0.0,0.0,0.0,-1.7675192431843288e-17,0.0005985056016645285,4.221533022008877e-05
THR 663,R THR 663,0.0,0.0,0.0,-9.950248756216153e-06,9.92534196181815e-05,7.000796438665811e-06,0.44490547263681585,0.06573401869528055,0.004636520189948327,-0.4447910447761193,0.06566132098909369,0.00463139248911414,0.0,0.0,0.0,0.00010447761194020304,0.0005850797035011149,4.126834037923599e-05
TYR 664,R TYR 664,0.0,0.0,0.0,-2.985074626865785e-05,0.00017017543658196733,1.2003249811991358e-05,0.45391542288557224,0.10505036844956016,0.007409681683022767,-0.45382587064676616,0.10500160874087702,0.007406242438347747,0.0,0.0,0.0,5.9701492537284764e-05,0.0006200769575475328,4.373685635010904e-05
GLY 665,R GLY 665,0.0,0.0,0.0,-9.950248756220019e-06,9.925341961822007e-05,7.000796438668532e-06,0.4016218905472639,0.018833555277374774,0.0013284165645926864,-0.401492537313433,0.018828135874990104,0.0013280343094214263,0.0,0.0,0.0,0.00011940298507468,0.0005779287444166527,4.0763950615295034e-05
ASP 666,R ASP 666,0.0,0.0,0.0,-1.990049751243562e-05,0.00013965839649369806,9.850743768467175e-06,54.98457711442786,0.31641372764000286,0.022318103558835258,-54.98387064676614,0.31646163017396717,0.022321482343067283,0.0,0.0,0.0,0.0006865671641781407,0.0006118796232502664,4.315866096927862e-05
LEU 667,R LEU 667,0.0,0.0,0.0,-5.472636815920458e-05,0.00022744536220224053,1.604275890767213e-05,0.4830945273631843,0.02563824141369339,0.0018083821179472983,-0.48301990049751237,0.02561656806042048,0.0018068533974760982,0.0,0.0,0.0,1.9900497512731678e-05,0.0005897988442396061,4.1601202902287444e-05
ASN 668,R ASN 668,0.0,0.0,0.0,-9.950248756222228e-06,9.925341961824211e-05,7.000796438670086e-06,0.544487562189055,0.06069334956255012,0.00428097880257181,-0.5444427860696517,0.0606876675711197,0.004280578025797331,0.0,0.0,0.0,3.482587064771016e-05,0.0005762989606687515,4.064899453315706e-05
HIE 669,R HIE 669,0.0,0.0,0.0,-5.9701492537306855e-05,0.00023693295322963872,1.67119619812956e-05,0.2722537313432837,0.19582889347821744,0.013812705147330111,-0.27225373134328335,0.19584035100839686,0.013813513299198174,0.0,0.0,0.0,-5.97014925373157e-05,0.0006436972732191292,4.5402904960524706e-05
LEU 670,R LEU 670,0.0,0.0,0.0,-1.990049751243562e-05,0.00013965839649369806,9.850743768467175e-06,0.5229154228855721,0.030598634427065122,0.0021582612644390356,-0.5228407960199007,0.03054243483637582,0.0021542972509484607,0.0,0.0,0.0,5.47263681590919e-05,0.0006245317049588325,4.405107000574081e-05
VAL 671,R VAL 671,0.0,0.0,0.0,-1.99004975124312e-05,0.00013965839649366705,9.850743768464988e-06,0.5374975124378105,0.024943144179783806,0.001759353739293942,-0.5373830845771147,0.024979544117460433,0.0017619211929397155,0.0,0.0,0.0,9.452736318382271e-05,0.0006034889443622972,4.256682811250799e-05
SER 672,R SER 672,0.0,0.0,0.0,-2.985074626865785e-05,0.00017017543658196733,1.2003249811991358e-05,0.4916865671641791,0.05016813788018274,0.0035385876109576566,-0.4915870646766171,0.050213609697436094,0.0035417949456521343,0.0,0.0,0.0,6.965174129356996e-05,0.0005860096768846704,4.1333935644131595e-05
ALA 673,R ALA 673,0.0,0.0,0.0,-1.9900497512440038e-05,0.00013965839649372904,9.85074376846936e-06,0.5101044776119404,0.02057129405639596,0.0014509872075216931,-0.5099253731343287,0.020588829579834617,0.0014522240679796174,0.0,0.0,0.0,0.00015920398009948441,0.0006185582363249496,4.362973401450299e-05
THR 674,R THR 674,0.0,0.0,0.0,-4.9751243781102305e-05,0.00021743058092950818,1.5336370701221672e-05,0.6140895522388058,0.058373577648292777,0.004117354707620477,-0.6139701492537313,0.05838437656891413,0.004118116404752105,0.0,0.0,0.0,6.965174129332361e-05,0.0005774574379521854,4.073070722045125e-05
MET 675,R MET 675,0.0,0.0,0.0,-4.477611940298677e-05,0.00020681203672464992,1.4587396341051924e-05,0.3560696517412933,0.07130046523456213,0.00502914705618768,-0.3559353233830847,0.07128354701922171,0.005027953737285829,0.0,0.0,0.0,8.955223880594068e-05,0.000591767988107313,4.174009560169563e-05
SER 676,R SER 676,0.0,0.0,0.0,-2.4875621890551152e-05,0.0001557460282835918,1.098547782372207e-05,0.6877014925373137,0.15595518698020608,0.011000230740689631,-0.6874676616915424,0.15596998754226887,0.011001274691845954,0.0,0.0,0.0,0.00020895522388071375,0.000619837406849881,4.371995974667258e-05
GLY 677,R GLY 677,0.0,0.0,0.0,-2.9850746268653428e-05,0.00017017543658194215,1.2003249811989581e-05,0.6054378109452737,0.02769372943346741,0.001953365064267046,-0.6051890547263682,0.02768163138295519,0.001952511733578123,0.0,0.0,0.0,0.0002189054726368046,0.000557036218996097,3.92903054943347e-05
VAL 678,R VAL 678,0.0,0.0,0.0,-8.955223880597133e-05,0.00028553920104043643,2.0140382360963875e-05,0.5808457711442785,0.04671146848566037,0.003294772950667762,-0.5805323383084574,0.04668056153133586,0.003292592942194528,0.0,0.0,0.0,0.0002238805970149079,0.0006576203638551736,4.638496405445829e-05
THR 679,R THR 679,0.0,0.0,0.0,-9.950248756218252e-05,0.0002993355016216982,2.1113498373969917e-05,0.33007960199004976,0.09902511682914403,0.006984693201532223,-0.329910447761194,0.09903535697237237,0.006985415485545411,0.0,0.0,0.0,6.965174129356996e-05,0.0006579966414872925,4.641150463227436e-05
THR 680,R THR 680,0.0,0.0,0.0,-0.00012437810945272924,0.00033001241695076734,2.327728114751235e-05,0.510835820895522,0.08960020605902005,0.00631991125237568,-0.5105920398009949,0.089546467752135,0.006316120844459177,0.0,0.0,0.0,0.0001194029850744978,0.0006353372135462853,4.481323181666904e-05
CYX 681,R CYX 681,0.0,0.0,0.0,-0.00019900497512561114,0.00039925179398732694,2.816105025126413e-05,0.5086119402985078,0.10900964700892805,0.007688947660404076,-0.5082587064676619,0.10898871517793675,0.0076874712428819155,0.0,0.0,0.0,0.0001542288557275027,0.000699035958309339,4.930619485210061e-05
LEU 682,R LEU 682,0.0,0.0,0.0,-0.00014427860696518917,0.00035137201160221726,2.4783870791904048e-05,0.4056119402985073,0.13078545211259165,0.009224894526570116,-0.40540796019900494,0.13069486218406565,0.00921850480567744,0.0,0.0,0.0,5.9701492537175396e-05,0.0007168323842520282,5.056145795376342e-05
ARG 683,R ARG 683,0.0,0.0,0.0,-0.0001542288557213606,0.00036116798831597454,2.5474825714714208e-05,-67.28355721393038,0.40199380945615787,0.028354457110219767,67.27976616915426,0.40181678214257766,0.028341970566267666,0.0,0.0,0.0,-0.0039452736318421,0.0006853041956276249,4.833763099154484e-05
PHE 684,R PHE 684,0.0,0.0,0.0,-0.00021393034825872048,0.0004100782295521637,2.8924688137367455e-05,0.2683681592039801,0.1159710196304398,0.008179965026298216,-0.2682587064676616,0.11594102436439441,0.008177849323358051,0.0,0.0,0.0,-0.00010447761194012571,0.000693989727615786,4.895026118246974e-05
PRO 685,R PRO 685,0.0,0.0,0.0,-0.0002189054726368316,0.0004135043732374455,2.9166349680138965e-05,-0.840492537313433,0.047113615127456966,0.0033231381877401106,0.8398557213930349,0.04704918649512413,0.0033185937424049373,0.0,0.0,0.0,-0.000855721393034926,0.0006418874546739266,4.527525020288889e-05
GLY 686,R GLY 686,0.0,0.0,0.0,-0.00015422885572140255,0.0003611679883160728,2.547482571472114e-05,0.4404577114427858,0.05171101726136801,0.003647413931689422,-0.4400049751243782,0.0516576462206625,0.003643649428731878,0.0,0.0,0.0,0.00029850746268657183,0.0006071282710486085,4.282352642479468e-05
GLN 687,R GLN 687,0.0,0.0,0.0,-0.0004228855721393519,0.0004940175756142416,3.484531311165989e-05,1.6099601990049748,0.1299425759431745,0.009165442625489108,-1.608303482587065,0.12974606825131652,0.009151582041595658,0.0,0.0,0.0,0.0012338308457718037,0.0008165268950824175,5.7593366567701685e-05
LEU 688,R LEU 688,0.0,0.0,0.0,-0.0003930348258706079,0.0004884244583591504,3.445080503817373e-05,-0.5316417910447764,0.04629873841565745,0.003265661216126805,0.5313283582089553,0.046294446351328886,0.003265358477251091,0.0,0.0,0.0,-0.0007064676616914159,0.0007454058029977864,5.257687151800466e-05
ASN 689,R ASN 689,0.0,0.0,0.0,-0.000288557213930343,0.00045309154507571213,3.19586134901752e-05,1.3473333333333348,0.11768375420300395,0.008300772008486973,-1.3461343283582086,0.11765662522094199,0.008298858477630962,0.0,0.0,0.0,0.0009104477611937815,0.0007343324030137669,5.1795814104866976e-05
ALA 690,R ALA 690,0.0,0.0,0.0,-0.00012437810945273807,0.00033001241695079076,2.3277281147514003e-05,-0.22052238805970142,0.0738582799601732,0.005209561396476514,0.22044776119402987,0.07376558614264396,0.005203023278695368,0.0,0.0,0.0,-0.00019900497512444982,0.0006618224536642895,4.6681356616888684e-05
ASP 691,R ASP 691,0.0,0.0,0.0,-0.0001791044776119504,0.0003834397784676374,2.704575666879402e-05,75.5090646766169,0.44040047446079444,0.031063454388296795,-75.50097512437809,0.4400215218395377,0.031036725131294636,0.0,0.0,0.0,0.007910447761195602,0.0008357320492922119,5.8947993700078355e-05
LEU 692,R LEU 692,0.0,0.0,0.0,-0.0001393034825870604,0.00034626293813541854,2.442350453481345e-05,0.1365472636815921,0.08009639096580061,0.00564956382138237,-0.1365074626865672,0.08006111592163051,0.00564707571160691,0.0,0.0,0.0,-9.950248756207288e-05,0.0006617102454992408,4.6673442063160625e-05
ARG 693,R ARG 693,0.0,0.0,0.0,-0.0002736318407959986,0.0004458222252182709,3.14458752010032e-05,-75.36181592039806,0.5798582181689632,0.04090004520050568,75.35382587064677,0.5794386754743974,0.04087045294047793,0.0,0.0,0.0,-0.008263681592042212,0.0007949619835781225,5.607229498910837e-05
LYS 694,R LYS 694,0.0,0.0,0.0,-0.000333333333333343,0.0004714045207910453,3.3250311203588725e-05,-81.1901791044776,0.49584958777161736,0.03497453328600035,81.17864179104481,0.49537203571638283,0.03494084936114996,0.0,0.0,0.0,-0.011870646766170688,0.0009990961485382567,7.047080881926702e-05
LEU 695,R LEU 695,0.0,0.0,0.0,-0.0001890547263681671,0.00039155208696421543,2.7617954792049396e-05,0.26192039800995015,0.099576634314151,0.007023594245544126,-0.261860696517413,0.09949014550321617,0.007017493795182755,0.0,0.0,0.0,-0.00012935323383093315,0.000735174585555315,5.185521708121034e-05
ALA 696,R ALA 696,0.0,0.0,0.0,-9.452736318407802e-05,0.0002925610035420679,2.0635662121958944e-05,-0.08600995024875618,0.05754245588563941,0.004058731898467255,0.08595024875621882,0.057495468239656365,0.00405541764545789,0.0,0.0,0.0,-0.0001542288557214067,0.0006990359583084237,4.9306194852036055e-05
VAL 697,R VAL 697,0.0,0.0,0.0,-0.00018905472636817041,0.00039155208696422226,2.7617954792049877e-05,-0.30885572139303474,0.12284599459348969,0.008664888371230701,0.3087263681592039,0.122788941401866,0.008660864149372451,0.0,0.0,0.0,-0.0003184079601989293,0.0007249014019324783,5.113060257828252e-05
ASN 698,R ASN 698,0.0,0.0,0.0,-0.000213930348258705,0.00041007822955213406,2.892468813736536e-05,0.28278606965174136,0.10647363911243869,0.00751007145524692,-0.28282089552238815,0.10636718418682872,0.007502562703740366,0.0,0.0,0.0,-0.0002487562189058827,0.0007108336814341027,5.013834208041718e-05
MET 699,R MET 699,0.0,0.0,0.0,-0.00016417910447760048,0.0003704380192832833,2.6128683284880676e-05,-0.4756915422885571,0.11777829065393501,0.008307440095607278,0.47551741293532357,0.11775115402366146,0.008305526025288015,0.0,0.0,0.0,-0.00033830845771134116,0.00070179239207209,4.950061869909671e-05
VAL 700,R VAL 700,0.0,0.0,0.0,-0.00018407960199007256,0.00038754909640105196,2.7335605607644326e-05,0.38944278606965144,0.06059528872052444,0.004274062124070789,-0.3892736318407961,0.060597191791194716,0.004274196356326183,0.0,0.0,0.0,-1.4925373134222873e-05,0.0006577332697470413,4.6392927822041635e-05
PRO 701,R PRO 701,0.0,0.0,0.0,-0.00014427860696518253,0.0003513720116022011,2.4783870791902906e-05,0.4085671641791044,0.0577571405110917,0.004073874584402757,-0.4084527363184079,0.05772571105143059,0.00407165772124468,0.0,0.0,0.0,-2.9850746268626915e-05,0.0006457703776949729,4.554913047585003e-05
PHE 702,R PHE 702,0.0,0.0,0.0,-0.00018905472636816104,0.0003915520869642028,2.7617954792048505e-05,-0.10312437810945276,0.06492942554212357,0.0045797685646354145,0.10312437810945273,0.06491892726432394,0.004579028073213412,0.0,0.0,0.0,-0.00018905472636808978,0.0006572062096331978,4.635575186798229e-05
PRO 703,R PRO 703,0.0,0.0,0.0,-0.0001293532338308409,0.00033559048664755063,2.367072784807033e-05,-0.16082089552238804,0.07469092375074975,0.0052682915612020185,0.16081094527363202,0.07465825343238383,0.005265987174619208,0.0,0.0,0.0,-0.00013930348258688142,0.0007127115291748231,5.027079524753389e-05
ARG 704,R ARG 704,0.0,0.0,0.0,-7.960199004975546e-05,0.0002706760300246003,1.9092015109586213e-05,-62.36706965174128,0.3814147207156064,0.026902920108068464,62.365343283582085,0.38135568146758064,0.02689875580059261,0.0,0.0,0.0,-0.0018059701492566984,0.000651950139337598,4.59850172540177e-05
LEU 705,R LEU 705,0.0,0.0,0.0,-0.00010447761194028479,0.0003058791273420374,2.1575050145336e-05,0.13060696517412967,0.07359604515144882,0.005191064779210588,-0.1305771144278607,0.07353961448862885,0.005187084467148581,0.0,0.0,0.0,-7.462686567132647e-05,0.0006687055774615643,4.716685473627066e-05
HIP 706,R HIP 706,0.0,0.0,0.0,-5.970149253731127e-05,0.00023693295322965626,1.6711961981296836e-05,-65.92196517412934,0.5985579634470568,0.042219023535463265,65.91916417910446,0.5983178558497958,0.04220208765135702,0.0,0.0,0.0,-0.002860696517410051,0.0006620468129392836,4.669718169998812e-05
PHE 707,R PHE 707,0.0,0.0,0.0,-6.46766169154224e-05,0.00024595437003598373,1.734828366061445e-05,0.34684079601990025,0.09242689474930123,0.006519290499884371,-0.3467114427860697,0.09241323115197403,0.006518326744037212,0.0,0.0,0.0,6.467661691527215e-05,0.0006547157827024934,4.6180090696263435e-05
PHE 708,R PHE 708,0.0,0.0,0.0,-0.00012437810945274252,0.0003300124169508025,2.3277281147514833e-05,-0.5212437810945274,0.053502362189277494,0.0037737656608285717,0.521099502487562,0.05347431661149236,0.003771787478295075,0.0,0.0,0.0,-0.0002686567164180355,0.0007312925152446881,5.158139695380479e-05
MET 709,R MET 709,0.0,0.0,0.0,-9.950248756216485e-05,0.00029933550162164507,2.111349837396617e-05,0.5244726368159205,0.1087301671628252,0.007669234671987128,-0.5243681592039803,0.10865859528563296,0.007664186381007496,0.0,0.0,0.0,4.975124378212747e-06,0.0006425811789342736,4.532418173945393e-05
PRO 710,R PRO 710,0.0,0.0,0.0,-4.975124378108905e-05,0.00021743058092945025,1.5336370701217586e-05,-0.3022686567164179,0.07653749097704533,0.005398538370947595,0.30223383084577093,0.07651338808970974,0.005396838284356426,0.0,0.0,0.0,-8.45771144277387e-05,0.0005966831582312764,4.2086784971509305e-05
GLY 711,R GLY 711,0.0,0.0,0.0,-1.4925373134326714e-05,0.00012125430454679203,8.552619211606305e-06,0.3395223880597014,0.05855337953520488,0.004130036954886133,-0.339457711442786,0.05858675119562413,0.004132390810323197,0.0,0.0,0.0,4.975124378107358e-05,0.000579511234967558,4.0875570892516906e-05
PHE 712,R PHE 712,0.0,0.0,0.0,-9.452736318408465e-05,0.00029256100354208844,2.063566212196039e-05,-0.2892636815920399,0.05377449805597616,0.00379296064487795,0.28910945273631844,0.053824738252584416,0.0037965043151197008,0.0,0.0,0.0,-0.0002487562189055204,0.0006447730483311956,4.547878428641929e-05
ALA 713,R ALA 713,0.0,0.0,0.0,-4.975124378109126e-05,0.00021743058092945993,1.533637070121827e-05,0.26353731343283604,0.05234909466442748,0.003692420441572066,-0.26346766169154245,0.0523564153458345,0.0036929368026256204,0.0,0.0,0.0,1.9900497512448877e-05,0.0005639254652858634,3.977623546104039e-05
PRO 714,R PRO 714,0.0,0.0,0.0,-7.462686567164462e-05,0.00026278831136805484,1.8535658332234174e-05,-0.06829850746268656,0.04782046074050332,0.0033729952331652234,0.06824875621890551,0.04780628209666314,0.0033719951487380744,0.0,0.0,0.0,-0.00012437810945273807,0.000646038626387331,4.5568051279761485e-05
LEU 715,R LEU 715,0.0,0.0,0.0,-4.975124378109126e-05,0.00021743058092945993,1.533637070121827e-05,-0.16926865671641758,0.11486296166681494,0.008101808643622215,0.16924875621890556,0.11478258839194859,0.008096139549916297,0.0,0.0,0.0,-6.965174129323855e-05,0.0006579966414873208,4.641150463227636e-05
THR 716,R THR 716,0.0,0.0,0.0,-2.9850746268653428e-05,0.00017017543658194215,1.2003249811989581e-05,-0.019995024875621863,0.0869083979083115,0.006130045744592208,0.019950248756218952,0.08695007724420911,0.006132985578276936,0.0,0.0,0.0,-7.462686567150322e-05,0.0006304093158789325,4.446564471516232e-05
SER 717,R SER 717,0.0,0.0,0.0,-2.9850746268652323e-05,0.00017017543658193586,1.2003249811989139e-05,0.4969850746268657,0.14134948317609322,0.009970023826213604,-0.49691542288557233,0.14129186408516833,0.009965959688896242,0.0,0.0,0.0,3.980099502494194e-05,0.0005716415745466139,4.032048784489602e-05
ARG 718,R ARG 718,0.0,0.0,0.0,-3.980099502487732e-05,0.00019549137019292872,1.3788898090377252e-05,-56.580970149253766,1.0268166665804275,0.07242606340630446,56.58001990049749,1.0266952536582004,0.07241749959906431,0.0,0.0,0.0,-0.0009900497512445492,0.0005815577789536086,4.101992297533916e-05
GLY 719,R GLY 719,0.0,0.0,0.0,-1.4925373134327818e-05,0.00012125430454680099,8.552619211606937e-06,0.30219402985074617,0.07722389213576415,0.005446953375749853,-0.30221393034825866,0.07722119811156891,0.00544676335393434,0.0,0.0,0.0,-3.482587064681094e-05,0.000584868139688836,4.125341781848947e-05
SER 720,R SER 720,0.0,0.0,0.0,-1.9900497512440038e-05,0.00013965839649372904,9.85074376846936e-06,0.36782587064676636,0.11759524361452416,0.008294528952932843,-0.3677761194029848,0.11756075861881228,0.008292096568879016,0.0,0.0,0.0,2.9850746268668894e-05,0.0006060265150365209,4.2745814547507486e-05
GLN 721,R GLN 721,0.0,0.0,0.0,-4.477611940298898e-05,0.0002068120367246601,1.4587396341052642e-05,0.25273631840796024,0.18813492862182868,0.013270014709327718,-0.2526716417910448,0.1880922067777884,0.013267001342788198,0.0,0.0,0.0,1.990049751246213e-05,0.0005639254652852595,3.977623546099779e-05
GLN 722,R GLN 722,0.0,0.0,0.0,-2.98507462686584e-05,0.00017017543658197048,1.200324981199158e-05,0.2912736318407965,0.32082873060146455,0.02262951385712223,-0.29121890547263685,0.3207627133093066,0.022624857356362788,0.0,0.0,0.0,2.4875621890878144e-05,0.0005853757643812896,4.128922290362184e-05
TYR 723,R TYR 723,0.0,0.0,0.0,-4.975124378109291e-05,0.00021743058092946717,1.5336370701218782e-05,0.07278606965174125,0.09194038196459774,0.006484974533909395,-0.07283084577114426,0.09193005801124762,0.006484246338386012,0.0,0.0,0.0,-9.452736318408023e-05,0.0006809562346659549,4.803094947132101e-05
ARG 724,R ARG 724,0.0,0.0,0.0,-6.96517412935313e-05,0.0002545591802082754,1.795522017364659e-05,-60.47676119402987,0.37818338056857975,0.02667499894746315,60.47516915422884,0.3780833455285887,0.026667943019774158,0.0,0.0,0.0,-0.0016616915422902698,0.0006502774948246501,4.5867038006607925e-05
ALA 725,R ALA 725,0.0,0.0,0.0,-4.975124378109126e-05,0.00021743058092945993,1.533637070121827e-05,-0.1702189054726367,0.06895583589715003,0.004863769653791972,0.1701641791044775,0.06898119947523805,0.00486555866265266,0.0,0.0,0.0,-0.00010447761194024503,0.0006340502755983062,4.472245821272012e-05
LEU 726,R LEU 726,0.0,0.0,0.0,-6.467661691542184e-05,0.0002459543700359816,1.7348283660614302e-05,0.37489552238805957,0.05583392244302645,0.00393822124113777,-0.37471641791044796,0.055839358959957584,0.003938604703476062,0.0,0.0,0.0,0.00011442786069648714,0.0006244127956114301,4.404268278705332e-05
THR 727,R THR 727,0.0,0.0,0.0,-8.457711442786519e-05,0.00027825137222110065,1.962633855027923e-05,-0.6387064676616915,0.13045716938040036,0.009201739247978796,0.6383880597014926,0.13043401967765084,0.009200106393844516,0.0,0.0,0.0,-0.00040298507462680253,0.0006778595554328434,4.7812526559241456e-05
VAL 728,R VAL 728,0.0,0.0,0.0,-0.0001691542288557221,0.0003748880842544196,2.6442566666648367e-05,-0.5269154228855724,0.0507234018326624,0.003577752910410241,0.5266318407960201,0.05066133561664115,0.003573375097073889,0.0,0.0,0.0,-0.0004527363184083301,0.0006456937147425787,4.554372308811303e-05
PRO 729,R PRO 729,0.0,0.0,0.0,-8.457711442786242e-05,0.00027825137222109154,1.962633855027859e-05,-0.31126368159203993,0.06480253299804901,0.004570818254670601,0.31115920398009944,0.06484427981126793,0.004573762847838605,0.0,0.0,0.0,-0.00018905472636810303,0.0005935638229630868,4.186676402592824e-05
GLU 730,R GLU 730,0.0,0.0,0.0,-0.00010447761194028921,0.0003058791273420504,2.157505014533691e-05,62.89362686567164,0.39969308508172996,0.028192176525139594,-62.89169154228858,0.3995166288061511,0.028179730259102562,0.0,0.0,0.0,0.001830845771145385,0.0006847622103103448,4.829940229480451e-05
LEU 731,R LEU 731,0.0,0.0,0.0,-0.00014427860696518475,0.00035137201160220647,2.4783870791903286e-05,-0.5410149253731348,0.06786293455698546,0.004786682336906866,0.5408109452736318,0.06783895239676545,0.004784990765749866,0.0,0.0,0.0,-0.0003482587064676808,0.0006214326672587929,4.3832480740230464e-05
THR 732,R THR 732,0.0,0.0,0.0,-0.0001094527363184158,0.0003122063978057384,2.202134139352831e-05,-0.21015920398009957,0.23203294612388203,0.01636634212832345,0.21011442786069653,0.2319349322049431,0.01635942875952178,0.0,0.0,0.0,-0.00015422885572150861,0.0006990359583081233,4.930619485201486e-05
GLN 733,R GLN 733,0.0,0.0,0.0,-0.00012437810945274306,0.000330012416950804,2.3277281147514934e-05,-0.3701990049751243,0.11502787980893289,0.008113441072474059,0.3700945273631835,0.11500229727275378,0.008111636619500411,0.0,0.0,0.0,-0.00022885572139278427,0.0006671862533031895,4.705968987285289e-05
GLN 734,R GLN 734,0.0,0.0,0.0,-0.00010945273631839591,0.00031220639780568166,2.2021341393524305e-05,-0.6292786069651743,0.13501137593510468,0.009522968210686314,0.6291044776119404,0.13493773773310427,0.009517774172392244,0.0,0.0,0.0,-0.0002835820895520021,0.0006262731148677319,4.41738995902063e-05
MET 735,R MET 735,0.0,0.0,0.0,-8.457711442784917e-05,0.0002782513722210479,1.962633855027551e-05,-0.2840348258706468,0.17460432534433287,0.012315639539157352,0.2839253731343284,0.1745277904939822,0.01231024118704183,0.0,0.0,0.0,-0.00019402985074639753,0.0006744551359818472,4.7572397325811064e-05
PHE 736,R PHE 736,0.0,0.0,0.0,-0.00015920398009951258,0.0003658661952408239,2.5806211680398108e-05,-0.15394029850746271,0.0595363212682782,0.004199368319092905,0.15391542288557222,0.059550286546802125,0.004200353353891014,0.0,0.0,0.0,-0.00018407960199013333,0.0006316253011291843,4.455141370168371e-05
ASP 737,R ASP 737,0.0,0.0,0.0,-6.467661691541466e-05,0.0002459543700359543,1.7348283660612374e-05,60.4679701492537,0.39374672909613784,0.0277727529126624,-60.46656716417912,0.39367904536627796,0.02776797887045024,0.0,0.0,0.0,0.0013383084577128133,0.0005943139565787653,4.1919674371640944e-05
ALA 738,R ALA 738,0.0,0.0,0.0,-2.4875621890548943e-05,0.00015574602828357794,1.0985477823721095e-05,-0.10530348258706473,0.055256367119767946,0.0038974836296201522,0.10528855721393031,0.05518982455792282,0.003892790079193606,0.0,0.0,0.0,-3.980099502517172e-05,0.0005716415745468453,4.032048784491234e-05
LYS 739,R LYS 739,0.0,0.0,0.0,-4.477611940298456e-05,0.0002068120367246397,1.4587396341051204e-05,-59.08997512437812,0.5376129055323982,0.03792029059462798,59.08887562189054,0.5375102724497705,0.037913051415140626,0.0,0.0,0.0,-0.001144278606965901,0.0006340893120945953,4.4725211634871726e-05
ASN 740,R ASN 740,0.0,0.0,0.0,-5.9701492537324534e-05,0.0002369329532297089,1.671196198130055e-05,-0.6701741293532335,0.11292939954218371,0.007965425686862327,0.6700796019900499,0.11290388476868717,0.007963626013499786,0.0,0.0,0.0,-0.00015422885571969027,0.0006157909829553857,4.343454701128381e-05
MET 741,R MET 741,0.0,0.0,0.0,-5.472636815921342e-05,0.00022744536220227726,1.604275890767472e-05,-0.47256716417910466,0.154904100380989,0.010926092808225082,0.4724378109452735,0.15489083738444948,0.010925157308578851,0.0,0.0,0.0,-0.0001840796019899168,0.0005909308565691027,4.168104889565827e-05
MET 742,R MET 742,0.0,0.0,0.0,-7.462686567165788e-05,0.00026278831136810157,1.8535658332237467e-05,-0.17750248756218912,0.14782933969751774,0.010427077665091558,0.17745771144278605,0.14783784801668792,0.01042767779565406,0.0,0.0,0.0,-0.00011940298507464907,0.0006951657104364159,4.903320861515538e-05
ALA 743,R ALA 743,0.0,0.0,0.0,-2.4875621890542316e-05,0.00015574602828353647,1.098547782371817e-05,-0.41882587064676624,0.048401867972704515,0.003414004537391383,0.41877611940298526,0.04831133100369791,0.0034076185519751894,0.0,0.0,0.0,-7.462686567153526e-05,0.0006460003119652684,4.5565348788798884e-05
ALA 744,R ALA 744,0.0,0.0,0.0,-1.9900497512442247e-05,0.00013965839649374454,9.850743768470455e-06,-0.30472139303482576,0.07349560510805266,0.005183980284783974,0.3046616915422886,0.07346461547229306,0.0051817944444119655,0.0,0.0,0.0,-7.960199004975214e-05,0.0006097318885514661,4.3007171443896e-05
CYS 745,R CYS 745,0.0,0.0,0.0,-2.985074626865785e-05,0.00017017543658196733,1.2003249811991358e-05,0.44293034825870664,0.06465811446021497,0.0045606317564196065,-0.44285572139303486,0.06465679834126807,0.004560538924546692,0.0,0.0,0.0,4.477611940288956e-05,0.0006009818455938342,4.2389991000022e-05
ASP 746,R ASP 746,0.0,0.0,0.0,-3.980099502487566e-05,0.0001954913701929206,1.378889809037668e-05,58.57362189054728,0.3813447354824336,0.026897983730329138,-58.57269154228853,0.38131635627841864,0.026895982015615785,0.0,0.0,0.0,0.0008905472636796226,0.0006371267897942875,4.493945879274634e-05
PRO 747,R PRO 747,0.0,0.0,0.0,-6.965174129352467e-05,0.0002545591802082512,1.7955220173644887e-05,0.08860696517412939,0.06833586757521619,0.004820040460007248,-0.08861194029850743,0.06831379643089973,0.0048184836815191884,0.0,0.0,0.0,-7.462686567160043e-05,0.0006612237900827847,4.663913014362983e-05
ARG 748,R ARG 748,0.0,0.0,0.0,-5.970149253731017e-05,0.0002369329532296519,1.6711961981296528e-05,-58.102064676616905,0.5450784696785068,0.038446870888664865,58.101144278606945,0.5450508434735782,0.03844492228641195,0.0,0.0,0.0,-0.0009800995024878585,0.0006305663489662217,4.4476720975128746e-05
HIE 749,R HIE 749,0.0,0.0,0.0,-4.4776119402980145e-05,0.0002068120367246193,1.4587396341049764e-05,0.20383084577114438,0.1279391228203508,0.009024129937812918,-0.2037611940298508,0.12789082208936528,0.009020723066928577,0.0,0.0,0.0,2.487562189063953e-05,0.0005225065016165042,3.6854767017281486e-05
GLY 750,R GLY 750,0.0,0.0,0.0,-2.4875621890548943e-05,0.00015574602828357794,1.0985477823721095e-05,-0.16662686567164176,0.0434630863521057,0.003065649741014143,0.16655721393034817,0.043423151770118754,0.0030628329727815794,0.0,0.0,0.0,-9.452736318408494e-05,0.0005334762561895066,3.762851384679269e-05
ARG 751,R ARG 751,0.0,0.0,0.0,-7.960199004976678e-05,0.0002706760300246388,1.9092015109588927e-05,-65.69340298507467,0.4386417999245375,0.030939407050909695,65.6914975124378,0.438419278692438,0.03092371161336001,0.0,0.0,0.0,-0.0019850746268629893,0.0006873238313639237,4.848008511276781e-05
TYR 752,R TYR 752,0.0,0.0,0.0,-0.0001592039800994938,0.00036586619524078075,2.5806211680395065e-05,0.1726218905472637,0.09032961376422456,0.006371359705079628,-0.17260199004975116,0.09036047652282941,0.006373536596227152,0.0,0.0,0.0,-0.00013930348258677758,0.0006986109262716123,4.927621540365961e-05
LEU 753,R LEU 753,0.0,0.0,0.0,-0.00012437810945275577,0.00033001241695083765,2.327728114751731e-05,0.48324378109452737,0.06142232301702548,0.004332396625590959,-0.48304975124378097,0.061386691416160793,0.004329883366245366,0.0,0.0,0.0,6.965174129347164e-05,0.0006655147098035886,4.694178828493685e-05
THR 754,R THR 754,0.0,0.0,0.0,-0.00016915422885570498,0.0003748880842543817,2.6442566666645694e-05,-0.8225820895522387,0.1553817461685881,0.010959783344446717,0.8222189054726371,0.15529894727803903,0.010953943161002042,0.0,0.0,0.0,-0.00053233830845741,0.000676690075061392,4.773003777395786e-05
VAL 755,R VAL 755,0.0,0.0,0.0,-0.0001542288557213904,0.00036116798831604437,2.5474825714719134e-05,0.504741293532338,0.0396735777622387,0.0027983584140020244,-0.5045124378109455,0.03967844753180782,0.0027987019010636063,0.0,0.0,0.0,7.462686567168936e-05,0.0006906648214558538,4.87157403841648e-05
ALA 756,R ALA 756,0.0,0.0,0.0,-9.950248756218473e-05,0.00029933550162170486,2.1113498373970384e-05,-0.539303482587065,0.048117108776664676,0.003393919172341171,0.5391293532338308,0.04813283014110592,0.0033950280718895655,0.0,0.0,0.0,-0.00027363184079605575,0.0006385238291397286,4.503799835049522e-05
ALA 757,R ALA 757,0.0,0.0,0.0,-0.00011940298507463581,0.00032426210421495613,2.287168535971032e-05,0.5447114427860701,0.03158210209192288,0.002227629725013647,-0.5444626865671647,0.031610342956638685,0.0022296216820251818,0.0,0.0,0.0,0.0001293532338308227,0.0006489057606241232,4.5770283336161435e-05
VAL 758,R VAL 758,0.0,0.0,0.0,-0.0001542288557213722,0.00036116798831600165,2.5474825714716122e-05,-0.4651592039800995,0.03193735359403204,0.0022526872339676345,0.46495024875621854,0.031900147575854104,0.002250062923787098,0.0,0.0,0.0,-0.00036318407960213344,0.0007209983480254927,5.085530238210731e-05
PHE 759,R PHE 759,0.0,0.0,0.0,-0.0002139303482587514,0.000410078229552223,2.8924688137371636e-05,0.3047611940298506,0.07604288320504836,0.005363651428592829,-0.3046169154228854,0.07594117592867952,0.005356477550444061,0.0,0.0,0.0,-6.965174129329932e-05,0.0007228497900771442,5.098589303552218e-05
ARG 760,R ARG 760,0.0,0.0,0.0,-0.0002089552238805961,0.00040656234244406504,2.867669658161234e-05,-67.26349751243782,0.4330144956871055,0.030542487613612175,67.25966169154226,0.43281242128386077,0.030528234384171585,0.0,0.0,0.0,-0.004044776119404199,0.0007213758790202204,5.0881931365305506e-05
GLY 761,R GLY 761,0.0,0.0,0.0,-6.96517412935313e-05,0.00025455918020827545,1.7955220173646594e-05,0.2547164179104478,0.09409550657346953,0.006636985303359065,-0.25459203980099493,0.09403160650128421,0.006632478139782168,0.0,0.0,0.0,5.472636815920182e-05,0.0006402658416714899,4.5160870440700076e-05
ARG 762,R ARG 762,0.0,0.0,0.0,-0.0002786069651741406,0.0004483136448186774,3.1621606390244286e-05,-76.90220398009953,2.6752427189234194,0.188697072315027,76.89209452736317,2.673035972349462,0.1885414204129018,0.0,0.0,0.0,-0.010388059701496324,0.0023791500460671935,0.0001678123054463277
MET 763,R MET 763,0.0,0.0,0.0,-0.00020895522388060715,0.00040656234244408645,2.8676696581613847e-05,0.4006666666666668,0.1723016946043059,0.012153224489415426,-0.40032835820895524,0.17226692131946447,0.012150771771014236,0.0,0.0,0.0,0.00012935323383086577,0.0007005215396150009,4.941097967819562e-05
SER 764,R SER 764,0.0,0.0,0.0,-0.0002238805970149278,0.00041684298638116696,2.940183729453615e-05,-0.38117910447761155,0.15818695331851262,0.011157647400924162,0.3808855721393032,0.15799710886200577,0.011144256805414945,0.0,0.0,0.0,-0.0005174129353232945,0.0007923422508106149,5.588751328688011e-05
MET 765,R MET 765,0.0,0.0,0.0,-0.0005074626865671325,0.0004999443052072584,3.5263352385141274e-05,-0.9668407960199007,0.2511651743441884,0.017715825458003376,0.9661592039800996,0.25098233774126905,0.01770292915837461,0.0,0.0,0.0,-0.0011890547263681453,0.0007357803600929725,5.1897945122643886e-05
LYS 766,R LYS 766,0.0,0.0,0.0,-0.0006218905472636418,0.00048491514153275203,3.420327691435783e-05,-82.34635820895522,0.6190356334408678,0.04366340701077664,82.33278109452738,0.6183936998357835,0.04361812850537479,0.0,0.0,0.0,-0.014199004975123181,0.001041525385825917,7.346353646977455e-05
GLU 767,R GLU 767,0.0,0.0,0.0,-0.00027363184079602843,0.0004458222252183195,3.1445875201006626e-05,73.91332835820897,0.7243119168383462,0.051089023505606505,-73.90645771144283,0.7238779613537003,0.051058414645749235,0.0,0.0,0.0,0.006597014925373102,0.0009097542420188763,6.416911661167766e-05
VAL 768,R VAL 768,0.0,0.0,0.0,-0.0002189054726368095,0.00041350437323740385,2.9166349680136028e-05,-0.4912487562189052,0.059664633314908226,0.004208418753048138,0.4909054726368165,0.05961323119269536,0.004204793126893271,0.0,0.0,0.0,-0.0005621890547262787,0.000667186253303031,4.705968987284171e-05
ASP 769,R ASP 769,0.0,0.0,0.0,-0.00033830845771143424,0.0004731340667848134,3.3372303972001736e-05,79.99683582089553,0.6152282170975808,0.04339485256822805,-79.98576616915426,0.6145492625209991,0.04334696280483215,0.0,0.0,0.0,0.010731343283583982,0.0011051497215400496,7.795125109556247e-05
GLU 770,R GLU 770,0.0,0.0,0.0,-0.00033830845771146904,0.0004731340667848621,3.337230397200517e-05,77.43571641791048,0.9694564483002733,0.06838018555744456,-77.42670646766167,0.9686890502247428,0.06832605747062519,0.0,0.0,0.0,0.008671641791043691,0.0010517182297904344,7.418248425012486e-05
GLN 771,R GLN 771,0.0,0.0,0.0,-0.00026368159203974545,0.0004406286532433805,3.1079548878689697e-05,-0.8808805970149249,0.16251173909880573,0.011462694269889898,0.8803084577114433,0.16243291574530236,0.01145713449920781,0.0,0.0,0.0,-0.0008358208955227026,0.0007038702162720803,4.964717711809553e-05
MET 772,R MET 772,0.0,0.0,0.0,-0.00025373134328360053,0.00043514566379445707,3.069280862172999e-05,-0.8952835820895524,0.08838486723035675,0.006234187860917642,0.8946268656716417,0.08834506675827815,0.006231380552068668,0.0,0.0,0.0,-0.0009104477611941881,0.0006631301460157451,4.677359412358779e-05
LEU 773,R LEU 773,0.0,0.0,0.0,-0.00034328358208956746,0.0004748051856891811,3.349017561127915e-05,-0.537960199004975,0.06344910921878182,0.004475355101760113,0.5375572139303482,0.06350859196935098,0.004479550691493429,0.0,0.0,0.0,-0.0007462686567164418,0.0007125725990507617,5.0260995872142146e-05
ASN 774,R ASN 774,0.0,0.0,0.0,-0.0001641791044776016,0.00037043801928328586,2.6128683284880856e-05,-0.3277313432835821,0.30417217803938,0.02145465122462377,0.3274726368159204,0.30398381486358345,0.021441365110600036,0.0,0.0,0.0,-0.0004228855721389189,0.0007020039771397894,4.951554275908501e-05
VAL 775,R VAL 775,0.0,0.0,0.0,-0.00020398009950248718,0.0004029543628122697,2.8422209320072943e-05,-0.3520199004975127,0.03775041895573223,0.0026627092507251053,0.35175124378109424,0.037669389382668304,0.0026569938653135516,0.0,0.0,0.0,-0.0004726368159206166,0.0006544889103482107,4.616408835421816e-05
GLN 776,R GLN 776,0.0,0.0,0.0,-0.00024378109452739377,0.00042936216936107716,3.0284872377437274e-05,-0.5099054726368157,0.3763032756217801,0.026542386569305236,0.5097164179104479,0.3760298418600017,0.026523100038795423,0.0,0.0,0.0,-0.0004328358208956095,0.0007575270173400711,5.343183605752595e-05
ASN 777,R ASN 777,0.0,0.0,0.0,-0.00021393034825869175,0.0004100782295521087,2.8924688137363572e-05,-0.3996517412935317,0.1883268517603969,0.013283551923764809,0.39931343283582077,0.18823869748936936,0.013277334000905961,0.0,0.0,0.0,-0.0005522388059693925,0.0006754452835224013,4.764223694848936e-05
LYS 778,R LYS 778,0.0,0.0,0.0,-0.00016417910447760547,0.0003704380192832946,2.6128683284881473e-05,-66.94600995024874,1.152551869050134,0.08129474078841452,66.94313930348255,1.1522716307125596,0.08127497430013417,0.0,0.0,0.0,-0.003034825870648531,0.0007878310136035345,5.556931514826888e-05
ASN 779,R ASN 779,0.0,0.0,0.0,-0.00010447761194031241,0.0003058791273421183,2.1575050145341702e-05,-0.7720497512437815,0.18796182927953023,0.013257805223107896,0.7717960199004975,0.18788133543027746,0.013252127624740493,0.0,0.0,0.0,-0.00035820895522343464,0.0006549047829616791,4.619342174668472e-05
SER 780,R SER 780,0.0,0.0,0.0,-6.467661691542405e-05,0.00024595437003599,1.7348283660614895e-05,-0.2014328358208954,0.22423126103265897,0.015816053690783094,0.20133333333333345,0.22421339190109565,0.015814793299422356,0.0,0.0,0.0,-0.00016417910447749445,0.0005352364500608135,3.7752668349811435e-05
SER 781,R SER 781,0.0,0.0,0.0,-5.472636815920348e-05,0.00022744536220223595,1.6042758907671806e-05,0.009388059701492561,0.2092477373326229,0.01475919741558971,-0.009398009950248714,0.20921887607358103,0.014757161699336377,0.0,0.0,0.0,-6.467661691534285e-05,0.0005991669340228593,4.226197700804618e-05
TYR 782,R TYR 782,0.0,0.0,0.0,-0.00010945273631841524,0.0003122063978057368,2.2021341393528195e-05,-0.13366169154228863,0.1002737297140708,0.007072763563960989,0.133681592039801,0.10025166397027377,0.0070712071663962,0.0,0.0,0.0,-8.95522388061768e-05,0.0006479514588629011,4.570297207981302e-05
PHE 783,R PHE 783,0.0,0.0,0.0,-0.00017910447761193825,0.00038343977846761146,2.7045756668792188e-05,-0.15806467661691548,0.07939961775425784,0.005600417228381429,0.1580597014925373,0.0794365507179198,0.005603022278781392,0.0,0.0,0.0,-0.0001840796019902747,0.0007060120456403464,4.979825011357789e-05
VAL 784,R VAL 784,0.0,0.0,0.0,-0.0001442786069651936,0.000351372011602228,2.4783870791904804e-05,0.5254776119402982,0.05191085686986782,0.0036615095308624463,-0.5253084577114427,0.05183905803944973,0.0036564452318365286,0.0,0.0,0.0,2.4875621890367773e-05,0.0006264311848130893,4.4185048984501986e-05
GLU 785,R GLU 785,0.0,0.0,0.0,-0.00019402985074627987,0.0003954519790893294,2.7893031973326458e-05,68.35065174129352,0.507141926334509,0.03577103343581302,-68.34821393034828,0.5068055050048333,0.035747304104816205,0.0,0.0,0.0,0.0022437810945242194,0.0008436320623121808,5.950521765496445e-05
TRP 786,R TRP 786,0.0,0.0,0.0,-0.0003134328358209229,0.000463888664714072,3.272018359025699e-05,0.8129502487562189,0.12992070874052136,0.009163900231936861,-0.8127014925373135,0.1299097292698516,0.009163125799786724,0.0,0.0,0.0,-6.467661691518378e-05,0.0007335567411173266,5.17411031330627e-05
ILE 787,R ILE 787,0.0,0.0,0.0,-0.00030348258706465036,0.0004597617931202756,3.242909651166742e-05,-0.3151094527363184,0.07398492491464548,0.0052184942428172764,0.3150348258706468,0.07397736497370111,0.00521796100569715,0.0,0.0,0.0,-0.0003781094527363563,0.0007027440232043919,4.956774158380509e-05
PRO 788,R PRO 788,0.0,0.0,0.0,-0.0003482587064676653,0.00047641849233330286,3.360396948812584e-05,-0.5445024875621891,0.10422149797703958,0.0073512176676320635,0.5442587064676617,0.10418655644371984,0.007348753081898218,0.0,0.0,0.0,-0.0005920398009950237,0.0007744272917818439,5.46238895059571e-05
ASN 789,R ASN 789,0.0,0.0,0.0,-0.00033333333333333197,0.0004714045207910298,3.325031120358763e-05,1.0366716417910444,0.11822674749259768,0.00833907180211253,-1.0357164179104477,0.11817389235753285,0.00833534368833317,0.0,0.0,0.0,0.000621890547263823,0.0007638071752447666,5.3874804242023624e-05
ASN 790,R ASN 790,0.0,0.0,0.0,-0.00018905472636817153,0.0003915520869642246,2.7617954792050043e-05,0.2507462686567162,0.1566819203916627,0.01105149056325652,-0.25064676616915404,0.15663621891697688,0.011048267029775728,0.0,0.0,0.0,-8.955223880632705e-05,0.0007609501121239811,5.367328254737589e-05
VAL 791,R VAL 791,0.0,0.0,0.0,-0.00020895522388061268,0.0004065623424440973,2.8676696581614613e-05,0.5786567164179105,0.059914919504810926,0.004226072579723921,-0.5782985074626866,0.0599081423527731,0.004225594556276132,0.0,0.0,0.0,0.00014925373134338105,0.0007381649563511412,5.2066141574273103e-05
LYS 792,R LYS 792,0.0,0.0,0.0,-0.0004079601990049788,0.0004914556694482222,3.46646101834156e-05,-80.07981592039803,0.5370028868087564,0.03787726319139674,80.07018407960202,0.5363902575519761,0.03783405165535507,0.0,0.0,0.0,-0.010039800995027425,0.00098668143739417,6.959514261150378e-05
THR 793,R THR 793,0.0,0.0,0.0,-0.0002537313432835851,0.0004351456637944306,3.069280862172812e-05,0.23086567164179095,0.1351434353753315,0.009532282965405987,-0.2307164179104478,0.13498742959387966,0.009521279166006423,0.0,0.0,0.0,-0.000104477611940192,0.0007557605314133338,5.330723774713594e-05
ALA 794,R ALA 794,0.0,0.0,0.0,-0.00014427860696518253,0.0003513720116022011,2.4783870791902906e-05,-0.47075621890547265,0.05184578427314471,0.0036569196637813283,0.47039800995024855,0.05178621184575507,0.0036527177487327947,0.0,0.0,0.0,-0.000502487562189185,0.0006626073787715806,4.67367209652092e-05
VAL 795,R VAL 795,0.0,0.0,0.0,-0.00023383084577114174,0.0004232658518438403,2.9854871294070773e-05,0.5447711442786068,0.046667100529440377,0.003291643476327324,-0.5443233830845772,0.04663214679727844,0.003289178030153492,0.0,0.0,0.0,0.00021393034825858569,0.0006975472131345327,4.920118686388258e-05
CYX 796,R CYX 796,0.0,0.0,0.0,-0.00017412935323338967,0.00037922067661912877,2.6748164169623373e-05,-0.03227363184079603,0.08478459537662421,0.0059802442641247065,0.03213432835820896,0.08463046312779762,0.00596937261352748,0.0,0.0,0.0,-0.00031343283581772584,0.0007572328891878267,5.341108985725733e-05
ASP 797,R ASP 797,0.0,0.0,0.0,-0.00013930348258707142,0.000346262938135446,2.442350453481539e-05,76.2945124378109,0.5223962022647286,0.03684698710086078,-76.28519402985073,0.5220012267789237,0.03681912767813238,0.0,0.0,0.0,0.009179104477610096,0.0007966104774388682,5.618857078085305e-05
ILE 798,R ILE 798,0.0,0.0,0.0,-0.00010945273631842407,0.000312206397805762,2.2021341393529973e-05,0.014074626865671663,0.0657475149672081,0.0046374721435717805,-0.014109452736318428,0.06569330187047824,0.004633648246561728,0.0,0.0,0.0,-0.0001442786069654565,0.0006572062096330343,4.635575186797076e-05
PRO 799,R PRO 799,0.0,0.0,0.0,-0.000104477611940287,0.0003058791273420439,2.1575050145336457e-05,0.1227313432835821,0.06648957171580976,0.0046898127910062265,-0.12262686567164173,0.06644546692029188,0.0046867018785905394,0.0,0.0,0.0,1.5907673188658958e-16,0.0006838579469028857,4.823562047180125e-05
PRO 800,R PRO 800,0.0,0.0,0.0,-6.46766169154224e-05,0.00024595437003598373,1.734828366061445e-05,0.3402238805970151,0.09187171797699904,0.006480131349647384,-0.3401094527363184,0.091883215733513,0.0064809423388623175,0.0,0.0,0.0,4.975124378097858e-05,0.0006209545194575948,4.3798754794699714e-05
ARG 801,R ARG 801,0.0,0.0,0.0,-0.00011940298507462255,0.00032426210421492013,2.287168535970778e-05,-61.62335820895527,1.115198338577452,0.07866002589283984,61.62137810945275,1.1149396192375305,0.0786417772376247,0.0,0.0,0.0,-0.002099502487560902,0.0006982919824672371,4.9253718842247484e-05
GLY 802,R GLY 802,0.0,0.0,0.0,-1.990049751243783e-05,0.00013965839649371356,9.85074376846827e-06,-0.16697014925373113,0.11090894972378691,0.00782291414471548,0.16698507462686563,0.11090278462658075,0.007822479292286908,0.0,0.0,0.0,-4.975124377969713e-06,0.0005686460522279222,4.010919999142644e-05
LEU 803,R LEU 803,0.0,0.0,0.0,-4.975124378109126e-05,0.0002174305809294599,1.5336370701218267e-05,0.1544626865671641,0.09085158117356874,0.006408176447459828,-0.15435323383084576,0.0908232639559493,0.006406179104929709,0.0,0.0,0.0,5.970149253722732e-05,0.0005955205177092482,4.200477863200609e-05
LYS 804,R LYS 804,0.0,0.0,0.0,-0.00013930348258706148,0.00034626293813542125,2.442350453481364e-05,-67.36190049751245,1.9152396392279813,0.135090588284806,67.35799004975124,1.914480304344475,0.13503702893170103,0.0,0.0,0.0,-0.0040497512437821905,0.001016046595580064,7.166640117004524e-05
MET 805,R MET 805,0.0,0.0,0.0,-8.955223880597796e-05,0.0002855392010404576,2.0140382360965366e-05,-0.5718059701492537,0.10576768480229208,0.007460277277481081,0.571542288557214,0.10573151698672835,0.007457726196466775,0.0,0.0,0.0,-0.0003532338308457106,0.0006305663489653117,4.4476720975064554e-05
SER 806,R SER 806,0.0,0.0,0.0,-9.950248756218252e-05,0.0002993355016216982,2.1113498373969917e-05,0.5931940298507464,0.08429347669371354,0.005945603423138978,-0.5930497512437812,0.08429837738821663,0.00594594909147722,0.0,0.0,0.0,4.4776119403193766e-05,0.0006332299533013401,4.466459713914452e-05
ALA 807,R ALA 807,0.0,0.0,0.0,-9.950248756219136e-05,0.0002993355016217248,2.1113498373971794e-05,-0.46260199004975117,0.02299428429996784,0.0016218917620788513,0.4624228855721396,0.022947599265966557,0.0016185988536729498,0.0,0.0,0.0,-0.00027860696517410116,0.0006780055986436821,4.782282765309056e-05
THR 808,R THR 808,0.0,0.0,0.0,-0.00010447761194028921,0.0003058791273420504,2.157505014533691e-05,0.24123383084577107,0.07397236306395139,0.005217608198185861,-0.24108955223880604,0.07399725650621275,0.00521936404622213,0.0,0.0,0.0,3.980099502481269e-05,0.0006452335457459591,4.551126526968106e-05
PHE 809,R PHE 809,0.0,0.0,0.0,-0.00010447761194032457,0.0003058791273421538,2.157505014534421e-05,-0.28517412935323394,0.04565602004698196,0.0032203273577690998,0.28507462686567164,0.045605374159455245,0.003216755072296276,0.0,0.0,0.0,-0.00020398009950229498,0.0006254821659346968,4.411811035397786e-05
ILE 810,R ILE 810,0.0,0.0,0.0,-0.00011940298507463581,0.0003242621042149561,2.2871685359710317e-05,0.3416019900497516,0.06342905149183486,0.0044739403387835,-0.34162686567164174,0.06348921696847808,0.004478184084301133,0.0,0.0,0.0,-0.0001442786069651737,0.0006100971311545698,4.3032933670778404e-05
GLY 811,R GLY 811,0.0,0.0,0.0,-2.9850746268660058e-05,0.00017017543658197993,1.2003249811992248e-05,-0.25122388059701506,0.08291537751060991,0.005848399801436931,0.25123383084577117,0.08289398642137491,0.005846890990335897,0.0,0.0,0.0,-1.9900497512486435e-05,0.0005813023549842417,4.1001906757641346e-05
ASN 812,R ASN 812,0.0,0.0,0.0,-0.00011442786069650702,0.000318330214388954,2.2453282111457638e-05,-0.32955223880596957,0.08322377977395123,0.005870152819873799,0.3294477611940298,0.0831457900045768,0.0058646518456827905,0.0,0.0,0.0,-0.0002189054726362704,0.0006244127956111217,4.404268278703157e-05
SER 813,R SER 813,0.0,0.0,0.0,-5.4726368159200165e-05,0.00022744536220222216,1.6042758907670833e-05,-0.21487064676616907,0.0819563236677558,0.005780753359093983,0.2148606965174132,0.08192291302875364,0.005778396754319662,0.0,0.0,0.0,-6.467661691538262e-05,0.0006315077274676086,4.454312069501042e-05
THR 814,R THR 814,0.0,0.0,0.0,-4.975124378109347e-05,0.00021743058092946958,1.5336370701218952e-05,-0.35536815920398024,0.09417356571087812,0.00664249117039395,0.355323383084577,0.0941004538957206,0.006637334260565068,0.0,0.0,0.0,-9.452736318422606e-05,0.0006356098653991514,4.483246319557652e-05
ALA 815,R ALA 815,0.0,0.0,0.0,-1.990049751243562e-05,0.00013965839649369806,9.850743768467175e-06,-0.426049751243781,0.021461234575167368,0.001513758771850727,0.4259552238805971,0.021467619607596623,0.001514209137313836,0.0,0.0,0.0,-0.00011442786069637224,0.0005746214813126515,4.053067426220522e-05
ILE 816,R ILE 816,0.0,0.0,0.0,-6.965174129352578e-05,0.00025455918020825523,1.7955220173645168e-05,-0.47945273631840785,0.029377776231258847,0.002072148566839336,0.4792935323383084,0.02933641562210043,0.002069231214405423,0.0,0.0,0.0,-0.0002288557213929522,0.0006208349249671337,4.379031924974696e-05
GLN 817,R GLN 817,0.0,0.0,0.0,-7.462686567163579e-05,0.0002627883113680238,1.853565833223198e-05,-0.36613930348258694,0.23842998179010644,0.0168175542344897,0.36605970149253725,0.23837010067003644,0.016813330545938292,0.0,0.0,0.0,-0.00015422885572135176,0.0005739749915354047,4.0485074389197374e-05
GLU 818,R GLU 818,0.0,0.0,0.0,-3.482587064676896e-05,0.00018333856490238565,1.293170529717048e-05,56.00186567164178,0.35078826212432207,0.024742696278404735,-56.00117910447758,0.35072720156416526,0.024738389398563886,0.0,0.0,0.0,0.0006517412935320567,0.0005885384990932757,4.1512305009944166e-05
LEU 819,R LEU 819,0.0,0.0,0.0,-6.467661691542019e-05,0.0002459543700359753,1.7348283660613855e-05,-0.49998507462686587,0.0259792258399435,0.0018324333049604556,0.4999701492537313,0.026019493352217475,0.0018352735562848538,0.0,0.0,0.0,-7.96019900495591e-05,0.0006643980111425268,4.686302243445534e-05
PHE 820,R PHE 820,0.0,0.0,0.0,-3.9800995024880075e-05,0.0001954913701929423,1.3788898090378211e-05,-0.375174129353234,0.05488209458314974,0.0038710844803361596,0.37513930348258717,0.05482754961266931,0.0038672371747566084,0.0,0.0,0.0,-7.462686567142368e-05,0.0005980091224406745,4.218031127569774e-05
LYS 821,R LYS 821,0.0,0.0,0.0,-2.4875621890554466e-05,0.00015574602828361252,1.0985477823723535e-05,-55.03966666666665,0.7057745918227513,0.04978150141265693,55.03921393034827,0.7057186372971921,0.049777554684727866,0.0,0.0,0.0,-0.00047761194029767714,0.0006155095520082941,4.341469640281401e-05
ARG 822,R ARG 822,0.0,0.0,0.0,-1.4925373134328925e-05,0.00012125430454680997,8.55261921160757e-06,-55.65145771144277,0.3284738560176172,0.023168759426619473,55.65078109452736,0.32841255731563623,0.023164435749549465,0.0,0.0,0.0,-0.0006915422885566981,0.0005938139727933351,4.1884408234535587e-05
ILE 823,R ILE 823,0.0,0.0,0.0,-5.472636815920458e-05,0.0002274453622022405,1.6042758907672127e-05,-0.4027512437810949,0.03954187667385893,0.002789068935472777,0.4026915422885571,0.03958622276682691,0.0027921968676983193,0.0,0.0,0.0,-0.00011442786069659981,0.0006323302840126031,4.4601139360291186e-05
SER 824,R SER 824,0.0,0.0,0.0,-1.4925373134326714e-05,0.00012125430454679203,8.552619211606305e-06,-0.3003283582089552,0.14219120908860955,0.010029394594428401,0.3002139303482587,0.1421693650656123,0.01002785383584302,0.0,0.0,0.0,-0.00012935323383084587,0.0006174768749890139,4.355346066675687e-05
GLU 825,R GLU 825,0.0,0.0,0.0,-1.4925373134329477e-05,0.00012125430454681444,8.552619211607887e-06,52.27347761194026,0.7661732139542695,0.05404169174509358,-52.273084577114396,0.7661222365960946,0.054038096079483906,0.0,0.0,0.0,0.00037810945274081045,0.0005870225130319077,4.14053755977353e-05
GLN 826,R GLN 826,0.0,0.0,0.0,-2.4875621890542316e-05,0.00015574602828353647,1.098547782371817e-05,-0.5841293532338305,0.10779459545835007,0.007603244531979839,0.5840995024875621,0.10776425371087468,0.007601104390123913,0.0,0.0,0.0,-5.472636815893504e-05,0.0006083907896950812,4.29125776240176e-05
PHE 827,R PHE 827,0.0,0.0,0.0,-2.4875621890568828e-05,0.00015574602828370246,1.0985477823729877e-05,-0.34549253731343277,0.03076263149581092,0.0021698287257843865,0.3454975124378109,0.030763926083009322,0.0021699200389248604,0.0,0.0,0.0,-1.9900497512329568e-05,0.0006145839429525644,4.3349408973868214e-05
THR 828,R THR 828,0.0,0.0,0.0,-9.95024875621781e-06,9.925341961819804e-05,7.000796438666977e-06,-0.14131343283582048,0.09097572946614522,0.006416933192848343,0.14135820895522394,0.09099489376508742,0.006418284938272331,0.0,0.0,0.0,3.4825870647229895e-05,0.0006016404560328682,4.243644579859513e-05
ALA 829,R ALA 829,0.0,0.0,0.0,-9.950248756220019e-06,9.925341961822007e-05,7.000796438668532e-06,-0.17638805970149266,0.031720618978426735,0.0022373999528754345,0.1763930348258707,0.03173067243814521,0.002238109069249098,0.0,0.0,0.0,-4.97512437808902e-06,0.0006026270220786202,4.2506032802107746e-05
MET 830,R MET 830,0.0,0.0,0.0,-9.95024875621781e-06,9.925341961819804e-05,7.000796438666977e-06,-0.40894527363184074,0.02742936636805733,0.001934718331348852,0.4090547263681593,0.027404869198206425,0.001932990434213324,0.0,0.0,0.0,9.950248756219356e-05,0.0005985469563443326,4.221824715429828e-05
PHE 831,R PHE 831,0.0,0.0,0.0,-2.487562189055557e-05,0.00015574602828361946,1.0985477823724022e-05,-0.2650796019900496,0.033013695813775085,0.0023286065605535615,0.26501990049751245,0.033040298054231525,0.0023304829379213582,0.0,0.0,0.0,-8.457711442778731e-05,0.0005966831582314842,4.208678497152397e-05
ARG 832,R ARG 832,0.0,0.0,0.0,-1.990049751243562e-05,0.00013965839649369806,9.850743768467175e-06,-50.785393034825866,0.8520233861217804,0.06009709600099954,50.78514427860698,0.8519686678648231,0.06009323647273432,0.0,0.0,0.0,-0.0002686567164169308,0.0006128497064937151,4.322708536555707e-05
ARG 833,R ARG 833,0.0,0.0,0.0,-9.950248756218914e-06,9.925341961820907e-05,7.000796438667756e-06,-46.751034825870676,0.4353031696774609,0.030703918230134856,46.7509104477612,0.43525456831992365,0.030700490154688488,0.0,0.0,0.0,-0.0001343283582066272,0.0006204361101743409,4.376218902318336e-05
LYS 834,R LYS 834,0.0,0.0,0.0,-1.4925373134326714e-05,0.00012125430454679203,8.552619211606305e-06,-48.34699502487559,0.3933643823387021,0.027745784251752892,48.346820895522356,0.3933438202906278,0.02774433391670667,0.0,0.0,0.0,-0.0001890547263660925,0.0006181979927185802,4.360432438966362e-05
ALA 835,R ALA 835,0.0,0.0,0.0,-4.975124378108905e-06,7.035888370014624e-05,4.962733015460314e-06,0.2837014925373136,0.020529809603339794,0.0014480611198127472,-0.28369154228855725,0.02051851192099985,0.0014472642427419628,0.0,0.0,0.0,4.975124378150883e-06,0.0006108269611728362,4.308441191114902e-05
PHE 836,R PHE 836,0.0,0.0,0.0,-1.4925373134333343e-05,0.00012125430454684587,8.552619211610103e-06,0.1894328358208955,0.03899568436918099,0.0027505435007207477,-0.18944278606965168,0.03896953728258673,0.0027486992274310743,0.0,0.0,0.0,-2.4875621890330212e-05,0.000593813972790511,4.188440823433639e-05
LEU 837,R LEU 837,0.0,0.0,0.0,-4.975124378111114e-06,7.035888370017748e-05,4.962733015462517e-06,0.13293532338308453,0.028959755847145423,0.002042663682311943,-0.1329751243781095,0.029011824285411596,0.002046336306777508,0.0,0.0,0.0,-4.477611940309724e-05,0.0005841906206204231,4.1205629308032906e-05
HIE 838,R HIE 838,0.0,0.0,0.0,-9.950248756222228e-06,9.925341961824211e-05,7.000796438670086e-06,0.31512935323383073,0.05478472736372805,0.0038642167262014165,-0.31515920398009933,0.05475648967524725,0.003862224993224225,0.0,0.0,0.0,-3.9800995024818215e-05,0.0006136166014146444,4.328117796258724e-05
TRP 839,R TRP 839,0.0,0.0,0.0,-2.4875621890542316e-05,0.00015574602828353647,1.098547782371817e-05,0.1060746268656716,0.046871682600861525,0.0033060735830433416,-0.10604477611940294,0.04686428999452753,0.003305552148796597,0.0,0.0,0.0,4.975124378133208e-06,0.0005943139565780794,4.191967437159256e-05
TYR 840,R TYR 840,0.0,0.0,0.0,-1.4925373134320087e-05,0.00012125430454673817,8.552619211602507e-06,-0.10383084577114443,0.047791537831915434,0.003370955168488189,0.10386567164179104,0.047801901184861,0.003371686143044764,0.0,0.0,0.0,1.9900497512300846e-05,0.0006145839429525436,4.334940897386674e-05
THR 841,R THR 841,0.0,0.0,0.0,-1.4925373134328925e-05,0.00012125430454680997,8.55261921160757e-06,-0.02181592039800987,0.060296868769090226,0.004253013203627903,0.02184577114427863,0.060273680093117975,0.004251377600534443,0.0,0.0,0.0,1.4925373134549863e-05,0.0005857139364285212,4.1313075720713915e-05
GLY 842,R GLY 842,0.0,0.0,0.0,0.0,0.0,0.0,-0.031248756218905396,0.03509940129246968,0.0024757208820905107,0.03125870646766171,0.0350830249993197,0.0024745657874327754,0.0,0.0,0.0,9.950248756332698e-06,0.0005462677504999674,3.8530756290009065e-05
GLU 843,R GLU 843,0.0,0.0,0.0,-1.9900497512441694e-05,0.00013965839649374067,9.850743768470182e-06,48.928980099502446,0.3375516612112559,0.02380905843611462,-48.9287910447761,0.33759734343075226,0.023812280611439064,0.0,0.0,0.0,0.00016915422885440805,0.0006239369316062155,4.400911792807102e-05
GLY 844,R GLY 844,0.0,0.0,0.0,-9.950248756218914e-06,9.925341961820907e-05,7.000796438667756e-06,0.16025870646766166,0.06970130113148038,0.004916350717272964,-0.16029850746268653,0.06975565347555843,0.004920184436033673,0.0,0.0,0.0,-4.975124378104707e-05,0.0005964342117668829,4.206922564178496e-05
MET 845,R MET 845,0.0,0.0,0.0,-9.950248756222228e-06,9.925341961824211e-05,7.000796438670086e-06,-0.36739303482587043,0.06749512421117884,0.0047607389954186525,0.3673731343283583,0.06757752190847402,0.004766550880873052,0.0,0.0,0.0,-2.9850746268561738e-05,0.0005808763987791685,4.097186212346173e-05
ASP 846,R ASP 846,0.0,0.0,0.0,-2.4875621890548943e-05,0.00015574602828357794,1.0985477823721095e-05,51.39697014925375,0.5504047078217781,0.03882255476100239,-51.396587064676616,0.550437405111405,0.03882486104999127,0.0,0.0,0.0,0.00035820895522347,0.0005563248059078914,3.924012628405168e-05
GLU 847,R GLU 847,0.0,0.0,0.0,-1.9900497512437276e-05,0.0001396583964937097,9.850743768467997e-06,49.33939303482584,0.2656713260526622,0.01873901050905855,-49.339169154228806,0.26567284570258004,0.018739117696899267,0.0,0.0,0.0,0.00020398009950155262,0.0005843600740307135,4.1217581630036975e-05
MET 848,R MET 848,0.0,0.0,0.0,-9.95024875621781e-06,9.925341961819804e-05,7.000796438666977e-06,0.24082089552238803,0.12054163732729989,0.008502351541722814,-0.24079601990049743,0.12050826516969111,0.008499997651216704,0.0,0.0,0.0,1.4925373134292468e-05,0.0005771573152701561,4.0709538198652344e-05
GLU 849,R GLU 849,0.0,0.0,0.0,-3.980099502486903e-05,0.000195491370192888,1.378889809037438e-05,54.07116417910447,0.5898937908529563,0.041607899920034164,-54.0705671641791,0.5898590578899998,0.04160545004571945,0.0,0.0,0.0,0.0005572139303485155,0.0005712517450494269,4.02929913922187e-05
PHE 850,R PHE 850,0.0,0.0,0.0,-2.9850746268653428e-05,0.00017017543658194215,1.2003249811989581e-05,0.33505472636815936,0.03800068067012369,0.0026803613510314322,-0.3351094527363183,0.03803125135727359,0.002682517641046929,0.0,0.0,0.0,-8.457711442787569e-05,0.0006291516401805526,4.43769351111599e-05
THR 851,R THR 851,0.0,0.0,0.0,-4.975124378109457e-06,7.035888370015405e-05,4.962733015460865e-06,0.21159701492537308,0.11163935267510422,0.007874432796667663,-0.21161691542288555,0.11165542014697187,0.007875566108751642,0.0,0.0,0.0,-2.487562189051967e-05,0.0005319429414774254,3.7520362165802895e-05
GLU 852,R GLU 852,0.0,0.0,0.0,-3.482587064676565e-05,0.00018333856490236817,1.2931705297169247e-05,55.94342786069654,0.629911946794615,0.04443056300485363,-55.94272139303485,0.6298170246694809,0.0444238677143725,0.0,0.0,0.0,0.0006716417910454379,0.0005830455219265631,4.112486027368895e-05
ALA 853,R ALA 853,0.0,0.0,0.0,-4.975124378111114e-06,7.035888370017748e-05,4.962733015462517e-06,0.38462686567164217,0.030437850791776504,0.002146920461213772,-0.3845721393034826,0.030514102765158736,0.0021522988607263443,0.0,0.0,0.0,4.975124378113434e-05,0.0005531568721304107,3.9016677463924044e-05
GLU 854,R GLU 854,0.0,0.0,0.0,-2.4875621890544525e-05,0.0001557460282835503,1.0985477823719143e-05,54.23083582089552,0.7152829227752089,0.05045216736780179,-54.230412935323365,0.7152319692140334,0.05044857338070304,0.0,0.0,0.0,0.00039800995024881844,0.0005823233786446193,4.1073924213894866e-05
SER 855,R SER 855,0.0,0.0,0.0,-2.9850746268654532e-05,0.00017017543658194844,1.2003249811990025e-05,0.3340149253731343,0.12518442027950522,0.00882982820179492,-0.33394527363184073,0.12511321038557371,0.008824805443145886,0.0,0.0,0.0,3.98009950249204e-05,0.0005628710696012724,3.970186412368974e-05
ASN 856,R ASN 856,0.0,0.0,0.0,-1.4925373134331134e-05,0.00012125430454682793,8.552619211608838e-06,0.7307213930348259,0.05696775722487793,0.004018195780386463,-0.7306716417910445,0.05700939646553625,0.004021132785971066,0.0,0.0,0.0,3.4825870646578954e-05,0.0005933135676702327,4.184911237856224e-05
MET 857,R MET 857,0.0,0.0,0.0,-4.975124378108463e-05,0.00021743058092943095,1.5336370701216228e-05,0.4080945273631841,0.12147028799493557,0.008567853509430913,-0.407960199004975,0.12149998836255,0.008569948411839534,0.0,0.0,0.0,8.457711442788065e-05,0.0006131323583285009,4.3247022088805124e-05
ASN 858,R ASN 858,0.0,0.0,0.0,-4.477611940298511e-05,0.00020681203672464225,1.4587396341051383e-05,0.4267363184079603,0.1840098016110375,0.012979050684135574,-0.4267562189054727,0.18392715753048974,0.012973221420146471,0.0,0.0,0.0,-6.467661691470655e-05,0.0006315077274681051,4.454312069504544e-05
ASP 859,R ASP 859,0.0,0.0,0.0,-6.46766169154246e-05,0.00024595437003599213,1.7348283660615044e-05,60.47448756218909,1.0415689662874672,0.07346661039852372,-60.47325870646767,1.0414211027108418,0.07345618090597192,0.0,0.0,0.0,0.0011641791044787872,0.0006132130920627758,4.3252716607357396e-05
LEU 860,R LEU 860,0.0,0.0,0.0,-7.960199004973585e-05,0.00027067603002453355,1.9092015109581507e-05,0.4279701492537313,0.034838491671827135,0.0024573177363849557,-0.42792039800995046,0.03478210256076763,0.0024533403551581573,0.0,0.0,0.0,-2.9850746268460107e-05,0.0006222287637515327,4.3888633057325905e-05
VAL 861,R VAL 861,0.0,0.0,0.0,-3.9800995024872343e-05,0.0001954913701929043,1.3788898090375531e-05,0.4293432835820896,0.04524688018341571,0.003191468856865156,-0.42926865671641784,0.04526338028376777,0.003192632684209611,0.0,0.0,0.0,3.482587064672022e-05,0.0006016404560329821,4.243644579860316e-05
SER 862,R SER 862,0.0,0.0,0.0,-2.985074626865785e-05,0.00017017543658196733,1.2003249811991358e-05,0.305621890547264,0.148946804482607,0.010505897553795466,-0.3056417910447763,0.14887806304655352,0.01050104890674065,0.0,0.0,0.0,-4.9751243780907325e-05,0.000562078974825947,3.964599406597771e-05
GLU 863,R GLU 863,0.0,0.0,0.0,-6.965174129353682e-05,0.0002545591802082956,1.7955220173648017e-05,64.48796517412933,0.4584233023761302,0.0323346866538424,-64.4860696517413,0.45825553400909524,0.03232285318562561,0.0,0.0,0.0,0.0018258706467637166,0.0007494789985949639,5.286417258370503e-05
TYR 864,R TYR 864,0.0,0.0,0.0,-5.4726368159209e-05,0.00022744536220225888,1.6042758907673425e-05,0.24140298507462696,0.0831641174957722,0.005865944567239227,-0.24134328358208942,0.08322484420950158,0.005870227899368678,0.0,0.0,0.0,4.975124378258592e-06,0.0006347915585166582,4.4774744278377165e-05
GLN 865,R GLN 865,0.0,0.0,0.0,-4.975124378110562e-05,0.00021743058092952265,1.5336370701222696e-05,0.08827363184079567,0.18708108692707187,0.013195682447407146,-0.0882487562189055,0.18705414070043835,0.013193781807125158,0.0,0.0,0.0,-2.4875621890913493e-05,0.000634323480617014,4.4741728608937734e-05
GLN 866,R GLN 866,0.0,0.0,0.0,-7.462686567164296e-05,0.00026278831136804904,1.8535658332233764e-05,0.5747512437810943,0.3233441058024091,0.0228069347441448,-0.5746915422885573,0.32326743603725183,0.02280152687587254,0.0,0.0,0.0,-1.492537313492988e-05,0.0006873238313613976,4.848008511258963e-05
TYR 867,R TYR 867,0.0,0.0,0.0,-0.00018407960199006703,0.00038754909640104036,2.7335605607643506e-05,0.23887562189054745,0.17593225588117425,0.012409304537389936,-0.23886069651741307,0.17587866265588964,0.012405524362740512,0.0,0.0,0.0,-0.00016915422885544897,0.0007270493636667522,5.128210811751273e-05
GLN 868,R GLN 868,0.0,0.0,0.0,-6.467661691542238e-05,0.0002459543700359837,1.7348283660614448e-05,0.5996218905472638,0.2742128241961705,0.019341481335897342,-0.5995820895522391,0.2742187717928767,0.019341900847023502,0.0,0.0,0.0,-2.4875621890701392e-05,0.0006264311848123673,4.418504898445106e-05
ASP 869,R ASP 869,0.0,0.0,0.0,-8.457711442786077e-05,0.0002782513722210861,1.9626338550278206e-05,127.01665174129356,1.763686090259088,0.12440082515150398,-127.014144278607,1.7633961986163258,0.12438037777157433,0.0,0.0,0.0,0.002422885572140833,0.0008136115859398719,5.738773651544498e-05
gdp 870,R gdp 870,0.0,0.0,0.0,-4.975124378108463e-05,0.00021743058092943095,1.5336370701216228e-05,156.05128855721387,0.5812553461651826,0.04099859101119834,-156.05001492537315,0.5812265421467372,0.040996559332385385,0.0,0.0,0.0,0.0012238805970261424,0.0006105432420623863,4.3064399908079904e-05
MET 871,L MET   1,0.0,0.0,0.0,0.0,0.0,0.0,-46.749686567164176,0.2552883966069816,0.018006655132630552,46.749661691542286,0.2552941625434563,0.01800706183043193,0.0,0.0,0.0,-2.487562189041859e-05,0.0005503306192660242,3.881732895720376e-05
ARG 872,L ARG   2,0.0,0.0,0.0,-9.950248756221123e-06,9.925341961823109e-05,7.0007964386693084e-06,-46.56554726368158,0.2921911713299915,0.020609576169019806,46.56548756218905,0.2922089845337745,0.020610832615539077,0.0,0.0,0.0,-6.965174129344071e-05,0.0005774574379510064,4.073070722036809e-05
GLU 873,L GLU   3,0.0,0.0,0.0,-4.975124378106696e-06,7.035888370011499e-05,4.96273301545811e-06,47.97765174129352,0.23022000749725896,0.01623846729711252,-47.977532338308436,0.23018115340869147,0.016235726741009596,0.0,0.0,0.0,0.00011442786069649818,0.0005658971620611281,3.991530822866394e-05
CYS 874,L CYS   4,0.0,0.0,0.0,-2.4875621890537895e-05,0.0001557460282835088,1.0985477823716218e-05,-0.05322885572139306,0.07351526976581382,0.005185367322797894,0.053258706467661676,0.07343432261300066,0.005179657750862594,0.0,0.0,0.0,4.975124378212747e-06,0.0006026270220785239,4.2506032802100956e-05
ILE 875,L ILE   5,0.0,0.0,0.0,-3.980099502487566e-05,0.0001954913701929206,1.378889809037668e-05,-0.1182238805970149,0.04249020521449439,0.002997027996497577,0.11818905472636816,0.042602689280517504,0.003004962010779912,0.0,0.0,0.0,-7.462686567154741e-05,0.0006460003119656006,4.5565348788822316e-05
SER 876,L SER   6,0.0,0.0,0.0,-2.9850746268662267e-05,0.00017017543658199254,1.2003249811993135e-05,-0.04804477611940307,0.07527887115824936,0.005309762173825546,0.048044776119402985,0.07526459452577272,0.005308755177812884,0.0,0.0,0.0,-2.9850746268745534e-05,0.0006301736928785444,4.4449025150130406e-05
ILE 877,L ILE   7,0.0,0.0,0.0,-6.965174129352467e-05,0.0002545591802082512,1.7955220173644887e-05,-0.1611144278606966,0.041376945064632346,0.002918504679896049,0.16115422885572142,0.041395088209688645,0.0029197843986783836,0.0,0.0,0.0,-2.9850746268525285e-05,0.0006141810691348761,4.332099244576315e-05
HID 878,L HID   8,0.0,0.0,0.0,-4.975124378111998e-05,0.00021743058092958543,1.533637070122712e-05,-0.18469651741293552,0.06124928622031776,0.004320191550996958,0.18464179104477604,0.06121701910121037,0.00431791560389708,0.0,0.0,0.0,-0.00010447761194035991,0.0005765136691293042,4.066413890029092e-05
VAL 879,L VAL   9,0.0,0.0,0.0,-0.0001442786069651737,0.00035137201160217964,2.4783870791901392e-05,-0.1204477611940298,0.032781782762037345,0.002312248675123201,0.12048756218905467,0.03277909014560209,0.0023120587526034215,0.0,0.0,0.0,-0.00010447761194020139,0.0007011219514407497,4.9453329463095785e-05
GLY 880,L GLY  10,0.0,0.0,0.0,-4.477611940298456e-05,0.0002068120367246397,1.4587396341051204e-05,-0.5033482587064676,0.030638773429535106,0.0021610924513807495,0.5033432835820894,0.030648814301276684,0.0021618006798669815,0.0,0.0,0.0,-4.975124378113324e-05,0.0005880336046602949,4.147669250246672e-05
GLN 881,L GLN  11,0.0,0.0,0.0,-0.00015422885572140036,0.00036116798831606773,2.547482571472078e-05,-0.2557810945273632,0.07144563978003254,0.005039386879105862,0.25579601990049755,0.07145344783871092,0.005039937617101579,0.0,0.0,0.0,-0.00013930348258712889,0.0007196582331735912,5.0760777968553736e-05
ALA 882,L ALA  12,0.0,0.0,0.0,-7.46268656716402e-05,0.00026278831136803934,1.853565833223308e-05,-0.30789054726368176,0.04183713935074494,0.0029509642821113186,0.3079054726368159,0.04178094997717868,0.0029470009892810386,0.0,0.0,0.0,-5.97014925373517e-05,0.0006589739578029709,4.648043921013145e-05
GLY 883,L GLY  13,0.0,0.0,0.0,-4.4776119402975727e-05,0.0002068120367245989,1.4587396341048325e-05,-0.3601243781094527,0.02742043129627689,0.0019340880999780805,0.3601492537313431,0.02744107412610537,0.0019355441329299238,0.0,0.0,0.0,-1.990049751240469e-05,0.0006538078209353612,4.6116048011082045e-05
VAL 884,L VAL  14,0.0,0.0,0.0,-9.950248756218694e-05,0.0002993355016217115,2.111349837397085e-05,-0.411348258706467,0.03699762140334868,0.0026096110054048233,0.4113582089552238,0.03702857636257449,0.002611794399882724,0.0,0.0,0.0,-8.955223880579679e-05,0.0006244920710255364,4.4048274443631845e-05
GLN 885,L GLN  15,0.0,0.0,0.0,-0.0001542288557214092,0.00036116798831608833,2.5474825714722234e-05,0.001452736318407756,0.07245557228536055,0.005110622025600482,-0.001343283582089517,0.07240170256624996,0.005106822348580263,0.0,0.0,0.0,-4.477611940295142e-05,0.0006932403362531701,4.88974031912514e-05
ILE 886,L ILE  16,0.0,0.0,0.0,-0.00012437810945272924,0.00033001241695076734,2.327728114751235e-05,-0.22989552238806,0.03485269684634753,0.002458319692142002,0.22993532338308442,0.03477562473402518,0.0024528834444888493,0.0,0.0,0.0,-8.457711442807895e-05,0.0006291516401805253,4.4376935111157985e-05
GLY 887,L GLY  17,0.0,0.0,0.0,-4.975124378109457e-05,0.0002174305809294744,1.533637070121929e-05,-0.36932835820895543,0.026034642856156854,0.0018363421199034612,0.3692686567164182,0.026072372726477694,0.001839003379765233,0.0,0.0,0.0,-0.00010945273631839812,0.0006676312914315328,4.709108044212458e-05
ASN 888,L ASN  18,0.0,0.0,0.0,-5.97014925373157e-05,0.0002369329532296738,1.6711961981298073e-05,-0.63665671641791,0.11521818613000555,0.008126864245397937,0.6366268656716421,0.11516635199340622,0.00812320814729772,0.0,0.0,0.0,-8.955223880565538e-05,0.0006244920710253197,4.404827444361656e-05
ALA 889,L ALA  19,0.0,0.0,0.0,-4.477611940298456e-05,0.0002068120367246397,1.4587396341051204e-05,-0.29759701492537316,0.029565877047985908,0.0020854161754811215,0.2976616915422885,0.029618888942924124,0.002089155346249424,0.0,0.0,0.0,1.9900497512464066e-05,0.000646153556022082,4.557615779116187e-05
CYS 890,L CYS  20,0.0,0.0,0.0,-7.46268656716402e-05,0.0002627883113680393,1.8535658332233076e-05,-0.37543283582089554,0.04543024521742366,0.0032044024291490833,0.3753781094527365,0.045453560778782584,0.003206046982047663,0.0,0.0,0.0,-0.00012935323383093757,0.0006565279391827235,4.630791035912145e-05
TRP 891,L TRP  21,0.0,0.0,0.0,-7.46268656716402e-05,0.00026278831136803934,1.853565833223308e-05,-0.45397512437810944,0.040879684868339955,0.0028834306499564664,0.45395522388059706,0.040837293767625904,0.002880440612252459,0.0,0.0,0.0,-9.452736318403605e-05,0.0005951879175621743,4.198131882644885e-05
GLU 892,L GLU  22,0.0,0.0,0.0,-5.47263681592079e-05,0.0002274453622022543,1.60427589076731e-05,54.81890547263683,0.37794273700693193,0.026658025259343864,-54.81856716417912,0.3778759920763724,0.02665331743492877,0.0,0.0,0.0,0.00028358208955210813,0.0006262731148663293,4.4173899590107374e-05
LEU 893,L LEU  23,0.0,0.0,0.0,-3.4825870646760124e-05,0.0001833385649023391,1.2931705297167197e-05,-0.25301492537313447,0.023810921364747883,0.0016794928994178751,0.2530049751243783,0.02379462239351566,0.0016783432586277096,0.0,0.0,0.0,-4.477611940305305e-05,0.0006092039293118656,4.2969932070395584e-05
TYR 894,L TYR  24,0.0,0.0,0.0,-3.482587064677338e-05,0.0001833385649024089,1.293170529717212e-05,-0.26063681592039817,0.07999273871157322,0.005642252755073055,0.2606218905472636,0.07998088278055102,0.005641416502176211,0.0,0.0,0.0,-4.975124378123266e-05,0.0006289155459925906,4.4360282311119044e-05
CYS 895,L CYS  25,0.0,0.0,0.0,-3.482587064676454e-05,0.00018333856490236237,1.2931705297168837e-05,-0.3358457711442786,0.04210932342050398,0.002970162666142428,0.33590547263681614,0.0421258009345637,0.002971324900372655,0.0,0.0,0.0,2.4875621890582083e-05,0.0006264311848129786,4.418504898449418e-05
LEU 896,L LEU  26,0.0,0.0,0.0,-3.482587064676896e-05,0.00018333856490238565,1.293170529717048e-05,-0.3020398009950248,0.02310797514675859,0.001629910896113562,0.3020298507462686,0.023125422776344454,0.0016311415570171134,0.0,0.0,0.0,-4.4776119402818856e-05,0.0006410385499442728,4.5215373079954584e-05
GLU 897,L GLU  27,0.0,0.0,0.0,-1.4925373134331134e-05,0.00012125430454682793,8.552619211608838e-06,49.06907960199007,0.26879745769937047,0.018959510834218797,-49.06904975124377,0.26872958446361145,0.01895472342529112,0.0,0.0,0.0,1.492537313411682e-05,0.0005857139364296714,4.131307572079505e-05
HIP 898,L HIP  28,0.0,0.0,0.0,-3.4825870646760124e-05,0.0001833385649023391,1.2931705297167197e-05,-49.390099502487544,0.20217289790828202,0.01426017671850347,49.38992537313431,0.20214095226114606,0.014257923446288158,0.0,0.0,0.0,-0.00020895522387954441,0.0006587485519615416,4.646454030792734e-05
GLY 899,L GLY  29,0.0,0.0,0.0,-1.990049751243562e-05,0.00013965839649369806,9.850743768467175e-06,-0.1314676616915423,0.04990817637082783,0.00352025133986611,0.13149253731343288,0.04992154236468957,0.0035211941043833067,0.0,0.0,0.0,4.97512437816193e-06,0.000550870071071278,3.8855378953784036e-05
ILE 900,L ILE  30,0.0,0.0,0.0,-2.9850746268653428e-05,0.00017017543658194215,1.2003249811989581e-05,0.08736815920397999,0.037051312826721965,0.0026133981064133784,-0.08739303482587064,0.03708789816493141,0.002615978637204452,0.0,0.0,0.0,-5.472636815941226e-05,0.0005660283643113149,3.992456252185994e-05
GLN 901,L GLN  31,0.0,0.0,0.0,-3.9800995024881735e-05,0.0001954913701929504,1.3788898090378782e-05,0.1650746268656721,0.2715034416152769,0.019150376223385647,-0.16508955223880595,0.27148829160372456,0.01914930762396278,0.0,0.0,0.0,-5.47263681583871e-05,0.0006165140726237298,4.3485549824027725e-05
PRO 902,L PRO  32,0.0,0.0,0.0,-6.46766169154224e-05,0.00024595437003598373,1.734828366061445e-05,0.13327860696517418,0.06803680588676515,0.004798946274925227,-0.13317412935323383,0.06805788089270154,0.00480043279122937,0.0,0.0,0.0,3.9800995024800535e-05,0.0005802795347989254,4.092976258428889e-05
ASP 903,L ASP  33,0.0,0.0,0.0,-5.970149253731017e-05,0.0002369329532296519,1.6711961981296528e-05,53.5376965174129,0.514272826174722,0.036274008329755116,-53.53711442786069,0.5141788041388502,0.036267376526675485,0.0,0.0,0.0,0.0005223880597010174,0.0005991256221378662,4.225906309234991e-05
GLY 904,L GLY  34,0.0,0.0,0.0,-2.487562189054839e-05,0.00015574602828357452,1.0985477823720853e-05,-0.24139303482587066,0.05683369954721087,0.004008740080864999,0.2413731343283582,0.0568318202739328,0.00400860752714823,0.0,0.0,0.0,-4.477611940288376e-05,0.0005841906206202574,4.120562930802122e-05
GLN 905,L GLN  35,0.0,0.0,0.0,-5.970149253731735e-05,0.0002369329532296804,1.6711961981298537e-05,-0.1471293532338313,0.16221925824436803,0.011442064261049876,0.14712437810945272,0.16225583095636237,0.011444643901256402,0.0,0.0,0.0,-6.467661691608521e-05,0.0006074135852803786,4.284365093904679e-05
MET 906,L MET  36,0.0,0.0,0.0,-4.4776119402980145e-05,0.0002068120367246193,1.4587396341049764e-05,-0.022910447761194,0.14501875651649537,0.010228834412617554,0.02295522388059697,0.14505474343196806,0.010231372733923248,0.0,0.0,0.0,-2.1210230918211945e-16,0.0005901344816801159,4.1624876942005605e-05
PRO 907,L PRO  37,0.0,0.0,0.0,-3.980099502488118e-05,0.0001954913701929477,1.378889809037859e-05,0.06371641791044774,0.055114843276178264,0.003887501307358608,-0.06371641791044771,0.05511366977550905,0.003887418535003384,0.0,0.0,0.0,-3.9800995024659135e-05,0.0005716415745467573,4.0320487844906135e-05
SER 908,L SER  38,0.0,0.0,0.0,-9.950248756218362e-06,9.925341961820355e-05,7.000796438667366e-06,-0.06278109452736326,0.11352007664632306,0.008007088837441601,0.06274626865671637,0.11350451061020936,0.008005990893908693,0.0,0.0,0.0,-4.477611940316573e-05,0.0005399328082638507,3.8083923916712824e-05
ASP 909,L ASP  39,0.0,0.0,0.0,-9.95024875621781e-06,9.925341961819804e-05,7.000796438666977e-06,48.01623383084576,0.5586544959290808,0.03940444994832722,-48.0160199004975,0.5586010240618539,0.0394006783336152,0.0,0.0,0.0,0.00020398009950303733,0.0005928127401444712,4.181378672860252e-05
LYS 910,L LYS  40,0.0,0.0,0.0,-1.990049751243783e-05,0.00013965839649371356,9.85074376846827e-06,-49.58336318407961,0.8833829043271795,0.06230902586916116,49.58304477611939,0.8833067636969074,0.06230365532318605,0.0,0.0,0.0,-0.00033830845771192695,0.0006578837807948259,4.640354405281095e-05
THR 911,L THR  41,0.0,0.0,0.0,-1.4925373134329477e-05,0.00012125430454681446,8.552619211607887e-06,-0.29190049751243813,0.06726882321601128,0.004744776953938065,0.2918557213930347,0.06728926255596343,0.004746218633820694,0.0,0.0,0.0,-5.970149253775315e-05,0.000533847305621555,3.7654685655808906e-05
ILE 912,L ILE  42,0.0,0.0,0.0,-2.4875621890546182e-05,0.00015574602828356064,1.0985477823719875e-05,0.06556218905472634,0.07467173510150095,0.00526693809823983,-0.06556218905472638,0.07460434519232909,0.005262184780541081,0.0,0.0,0.0,-2.4875621890613016e-05,0.0006021339411108258,4.2471253552218033e-05
GLY 913,L GLY  43,0.0,0.0,0.0,0.0,0.0,0.0,0.07837313432835823,0.12424692584413614,0.00876370244280698,-0.07834825870646768,0.12426988007551468,0.008765321509453805,0.0,0.0,0.0,2.487562189051801e-05,0.0005768141267071714,4.0685331543820936e-05
GLY 914,L GLY  44,0.0,0.0,0.0,-4.975124378109457e-06,7.035888370015405e-05,4.962733015460865e-06,0.0026169154228855842,0.1427794719990105,0.010070887460910755,-0.002577114427860627,0.142784237858134,0.01007122361869461,0.0,0.0,0.0,3.482587064681315e-05,0.0005406657905233379,3.8135624499035966e-05
GLY 915,L GLY  45,0.0,0.0,0.0,0.0,0.0,0.0,0.2417213930348258,0.06775366553980239,0.00477897509468494,-0.24178606965174132,0.06775951773556506,0.004779387876747375,0.0,0.0,0.0,-6.46766169154257e-05,0.0005908051845322964,4.1672184673638534e-05
ASP 916,L ASP  46,0.0,0.0,0.0,-2.9850746268664476e-05,0.00017017543658200512,1.2003249811994023e-05,46.6246069651741,0.3992848828404508,0.028163384159012605,-46.62450248756216,0.39928524604148713,0.02816340977723847,0.0,0.0,0.0,7.46268656701599e-05,0.0005811320099672309,4.098989154654815e-05
ASP 917,L ASP  47,0.0,0.0,0.0,-1.990049751243838e-05,0.00013965839649371744,9.850743768468542e-06,46.04209950248756,0.36456683224665337,0.0257145616812634,-46.04202985074627,0.3645404782777727,0.025712702815622355,0.0,0.0,0.0,4.9751243780059465e-05,0.0005880336046611448,4.1476692502526664e-05
SER 918,L SER  48,0.0,0.0,0.0,-2.4875621890544525e-05,0.0001557460282835503,1.0985477823719143e-05,0.18272636815920398,0.09709619660044579,0.006848637658866897,-0.18273134328358223,0.09711749801443391,0.006850140144763708,0.0,0.0,0.0,-2.9850746268564225e-05,0.0005977607281939095,4.216279089640172e-05
PHE 919,L PHE  49,0.0,0.0,0.0,-2.9850746268640173e-05,0.00017017543658186658,1.2003249811984252e-05,0.1512985074626867,0.02568718145894251,0.001811834082582937,-0.15120895522388056,0.02564173602296903,0.0018086286086804696,0.0,0.0,0.0,5.9701492537280346e-05,0.0005785708163226981,4.080923887569454e-05
ASN 920,L ASN  50,0.0,0.0,0.0,-1.9900497512440038e-05,0.00013965839649372904,9.85074376846936e-06,0.28244776119402976,0.09283558733633575,0.006548117452334242,-0.28249253731343305,0.09282397182464887,0.006547298157309813,0.0,0.0,0.0,-6.467661691484794e-05,0.0006470722582243424,4.5640958048226265e-05
THR 921,L THR  51,0.0,0.0,0.0,-1.9900497512440038e-05,0.00013965839649372904,9.85074376846936e-06,0.19076616915422914,0.11487111553315787,0.008102383773009944,-0.19073134328358196,0.11493886526733209,0.008107162470807481,0.0,0.0,0.0,1.4925373134634925e-05,0.000672691275136363,4.7447984174376376e-05
PHE 922,L PHE  52,0.0,0.0,0.0,-1.9900497512440038e-05,0.00013965839649372904,9.85074376846936e-06,0.20566169154228844,0.01938622825345254,0.0013673991106606838,-0.20572139303482584,0.019387947993862946,0.0013675204117965735,0.0,0.0,0.0,-7.96019900498662e-05,0.0005121720800649076,3.6125833123896156e-05
PHE 923,L PHE  53,0.0,0.0,0.0,-3.482587064678222e-05,0.00018333856490245542,1.2931705297175401e-05,-0.2245074626865674,0.023134286631320444,0.0016317667651418056,0.2244825870646767,0.02322849822148352,0.0016384119383502647,0.0,0.0,0.0,-5.970149253729802e-05,0.0005955205177093376,4.20047786320124e-05
SER 924,L SER  54,0.0,0.0,0.0,-1.4925373134331134e-05,0.00012125430454682793,8.552619211608838e-06,-0.01753731343283582,0.10770061623343175,0.007596615748552046,0.017527363184079627,0.10773054878632811,0.0075987270280477364,0.0,0.0,0.0,-2.4875621890519118e-05,0.0005592978090932111,3.944982576032157e-05
GLU 925,L GLU  55,0.0,0.0,0.0,-4.975124378108905e-06,7.035888370014624e-05,4.962733015460314e-06,47.74579601990052,0.24716063860579038,0.017433367285340565,-47.74560199004977,0.24718090298293408,0.017434796624298206,0.0,0.0,0.0,0.0001890547263662339,0.0006018872491484343,4.2453853242803995e-05
THR 926,L THR  56,0.0,0.0,0.0,-2.9850746268660058e-05,0.00017017543658197993,1.2003249811992248e-05,-0.3570845771144278,0.043998392224643156,0.0031034073060479087,0.35703482587064705,0.04402558936007361,0.003105325644071887,0.0,0.0,0.0,-7.960199004978666e-05,0.0006097318885514274,4.300717144389327e-05
GLY 927,L GLY  57,0.0,0.0,0.0,0.0,0.0,0.0,-0.1944378109452737,0.023858775270266485,0.0016828682536638008,0.19443781094527357,0.02386753166636359,0.0016834858822235824,0.0,0.0,0.0,-7.953836594329479e-17,0.0006308802978765264,4.449886522387744e-05
ALA 928,L ALA  58,0.0,0.0,0.0,-4.975124378109457e-06,7.035888370015405e-05,4.962733015460865e-06,-0.05630845771144279,0.06284977254188448,0.004433081152012833,0.056343283582089586,0.06286997216607744,0.0044345059236494825,0.0,0.0,0.0,2.985074626857389e-05,0.0005634863735230689,3.9745264316055716e-05
GLY 929,L GLY  59,0.0,0.0,0.0,-4.975124378108905e-06,7.035888370014624e-05,4.962733015460314e-06,0.026631840796019886,0.03107691919353847,0.0021919968707554286,-0.026636815920398047,0.031077057779170407,0.002192006645832219,0.0,0.0,0.0,-9.950248756268627e-06,0.0005641887563117791,3.9794806578122847e-05
LYS 930,L LYS  60,0.0,0.0,0.0,-4.477611940298677e-05,0.00020681203672464992,1.4587396341051924e-05,-52.523452736318404,0.3058594757605816,0.021573664029653543,52.52299004975128,0.30589212142383426,0.02157596667719875,0.0,0.0,0.0,-0.000507462686568244,0.0005994973266236216,4.2285281105292166e-05
HIE 931,L HIE  61,0.0,0.0,0.0,-1.9900497512426783e-05,0.00013965839649363602,9.8507437684628e-06,0.42425373134328354,0.09257370492902428,0.006529645691547479,-0.4242437810945277,0.09258168518381059,0.006530208575320174,0.0,0.0,0.0,-9.950248756200134e-06,0.0005900505902187281,4.161895969455582e-05
VAL 932,L VAL  62,0.0,0.0,0.0,-2.9850746268655084e-05,0.0001701754365819516,1.2003249811990249e-05,-0.2530298507462688,0.028057317036403174,0.001979010556438174,0.25303482587064674,0.028065378205636718,0.001979579147475931,0.0,0.0,0.0,-2.487562189082443e-05,0.00054121487575998,3.817435398547578e-05
PRO 933,L PRO  63,0.0,0.0,0.0,-4.975124378109347e-05,0.00021743058092946958,1.5336370701218952e-05,0.09895024875621894,0.048146826767698964,0.0033960153178099867,-0.09892537313432838,0.048146536305263936,0.003395994830169475,0.0,0.0,0.0,-2.4875621890471613e-05,0.0005938139727907579,4.1884408234353807e-05
ARG 934,L ARG  64,0.0,0.0,0.0,-2.985074626865785e-05,0.00017017543658196736,1.200324981199136e-05,-49.869467661691566,0.23475851930090702,0.016558589237435088,49.86930845771145,0.23476728050786408,0.01655920720532677,0.0,0.0,0.0,-0.00018905472637075873,0.000641887454672259,4.527525020277126e-05
ALA 935,L ALA  65,0.0,0.0,0.0,-4.4776119402980145e-05,0.0002068120367246193,1.4587396341049764e-05,-0.07858706467661697,0.04179877919425567,0.002948258565290983,0.07865174129353233,0.04178799977061109,0.002947498243370064,0.0,0.0,0.0,1.990049751236409e-05,0.0006226264302864132,4.391668229202107e-05
VAL 936,L VAL  66,0.0,0.0,0.0,-3.482587064676454e-05,0.00018333856490236237,1.2931705297168837e-05,-0.1308358208955225,0.04502865765704987,0.003176076626639783,0.13089552238805968,0.04502629447202332,0.0031759099404199886,0.0,0.0,0.0,2.4875621890411544e-05,0.000593813972790845,4.1884408234359946e-05
PHE 937,L PHE  67,0.0,0.0,0.0,-0.00010945273631842684,0.0003122063978057699,2.202134139353053e-05,0.03410945273631846,0.05003807465941213,0.003529413658702157,-0.03402985074626864,0.049980882957104254,0.0035253796670535217,0.0,0.0,0.0,-2.985074626864901e-05,0.0006684834530318005,4.715118728699977e-05
VAL 938,L VAL  68,0.0,0.0,0.0,-0.00010945273631839922,0.00031220639780569115,2.2021341393524976e-05,-0.13547761194029864,0.04348889886678499,0.0030674704154204755,0.13553233830845773,0.043479167528371186,0.003066784019731814,0.0,0.0,0.0,-5.472636815940067e-05,0.0006165140726232295,4.3485549823992434e-05
ASP 939,L ASP  69,0.0,0.0,0.0,-0.00014427860696517592,0.000351372011602185,2.478387079190177e-05,62.33078109452735,0.3399360077957508,0.02397723727712071,-62.33002985074625,0.33968248139333784,0.023959354903476074,0.0,0.0,0.0,0.0006069651741298476,0.000712190401467247,5.023403773314976e-05
LEU 940,L LEU  70,0.0,0.0,0.0,-0.00021890547263680893,0.00041350437323740277,2.9166349680135953e-05,0.3517910447761193,0.029130109901758766,0.0020546795308684688,-0.3517014925373133,0.029164833450753554,0.002057128741173521,0.0,0.0,0.0,-0.00012935323383095966,0.0007215131140411159,5.089161117733859e-05
GLU 941,L GLU  71,0.0,0.0,0.0,-0.00027363184079601515,0.000445822225218298,3.1445875201005114e-05,66.55792039801,0.4607458409731326,0.032498505895548195,-66.55637810945278,0.4603927225919013,0.03247359884534014,0.0,0.0,0.0,0.0012686567164188777,0.0009128505932185262,6.438751638606082e-05
PRO 942,L PRO  72,0.0,0.0,0.0,-0.00019900497512437165,0.00039925179398484043,2.816105025108875e-05,-0.47432338308457683,0.055252742670700516,0.003897227980694191,0.4741990049751242,0.05520995835442832,0.003894210207703181,0.0,0.0,0.0,-0.00032338308457692636,0.0007464013149092723,5.264708951423482e-05
THR 943,L THR  73,0.0,0.0,0.0,-0.0002636815920398178,0.0004406286532435013,3.107954887869822e-05,-0.15095024875621876,0.08836124131993509,0.006232521417683983,0.15093034825870652,0.08832969179227056,0.006230296085581925,0.0,0.0,0.0,-0.00028358208955224403,0.0007152768691070522,5.045174037497237e-05
VAL 944,L VAL  74,0.0,0.0,0.0,-0.00018905472636816158,0.00039155208696420394,2.7617954792048586e-05,-0.252318407960199,0.036493141309560495,0.00257402772316068,0.2522388059701493,0.03655681445574015,0.002578518880611254,0.0,0.0,0.0,-0.00026865671641799685,0.0006820095318685937,4.810524332772875e-05
ILE 945,L ILE  75,0.0,0.0,0.0,-0.00018905472636816047,0.00039155208696420166,2.7617954792048423e-05,-0.4316567164179106,0.028487521352340485,0.002009354829255157,0.4315771144278609,0.028492912160999195,0.0020097350675804923,0.0,0.0,0.0,-0.00026865671641809736,0.0006964463361033091,4.912353698512529e-05
ASP 946,L ASP  76,0.0,0.0,0.0,-0.00017412935323381774,0.00037922067662006113,2.6748164169689137e-05,63.24623383084575,0.45744838498696,0.03226592128321484,-63.24456218905473,0.45716487043960624,0.032245923708914034,0.0,0.0,0.0,0.0014975124378114497,0.0007604945897185944,5.36411524742194e-05
GLU 947,L GLU  77,0.0,0.0,0.0,-0.00018905472636815385,0.00039155208696418795,2.7617954792047458e-05,60.710900497512434,0.42478740372078855,0.02996219328864146,-60.710084577114394,0.42464941093021663,0.02995246002765646,0.0,0.0,0.0,0.0006268656716426632,0.0007629965975233517,5.3817630497812356e-05
VAL 948,L VAL  78,0.0,0.0,0.0,-9.452736318407582e-05,0.00029256100354206106,2.063566212195846e-05,-0.24543781094527362,0.03978496132267758,0.002806214804605453,0.24542288557213934,0.03979268756584874,0.0028067597717802368,0.0,0.0,0.0,-0.00010945273631845333,0.000613253454947247,4.325556358571791e-05
ARG 949,L ARG  79,0.0,0.0,0.0,-0.0001641791044775944,0.0003704380192832697,2.6128683284879718e-05,-62.050184079601976,0.528252051389842,0.0372600268516136,62.04877114427859,0.5280063765667343,0.03724269828567302,0.0,0.0,0.0,-0.0015771144278577632,0.0007298017394787881,5.1476245738734205e-05
THR 950,L THR  80,0.0,0.0,0.0,-9.950248756219191e-05,0.0002993355016217265,2.1113498373971912e-05,0.13235323383084519,0.09541456860709284,0.0067300247656052374,-0.1323283582089552,0.09536054464200047,0.0067262142089123175,0.0,0.0,0.0,-7.46268656721572e-05,0.0006536563713566499,4.6105365581445284e-05
GLY 951,L GLY  81,0.0,0.0,0.0,-5.970149253731183e-05,0.00023693295322965848,1.6711961981296992e-05,0.09309950248756216,0.05073323118056968,0.003578446219155556,-0.09307462686567158,0.05068946923698695,0.003575359489650803,0.0,0.0,0.0,-3.482587064681743e-05,0.0006179577136407558,4.358737641025102e-05
THR 952,L THR  82,0.0,0.0,0.0,-5.9701492537310724e-05,0.0002369329532296541,1.6711961981296684e-05,0.16391044776119382,0.08835878882423645,0.006232348431975089,-0.1638955223880598,0.08831177262364892,0.006229032164879214,0.0,0.0,0.0,-4.477611940326957e-05,0.0006253238560956138,4.4106944038883417e-05
TYR 953,L TYR  83,0.0,0.0,0.0,-7.462686567163579e-05,0.0002627883113680238,1.853565833223198e-05,-0.02894527363184054,0.05161570579413435,0.003640691179133991,0.02892537313432834,0.05163948316816986,0.003642368305787249,0.0,0.0,0.0,-9.452736318380296e-05,0.0005951879175617436,4.198131882641846e-05
ARG 954,L ARG  84,0.0,0.0,0.0,-0.00012935323383083704,0.0003355904866475406,2.367072784806962e-05,-58.751109452736316,0.5925013155393088,0.04179182053061035,58.749825870646774,0.592377161124016,0.04178306335335871,0.0,0.0,0.0,-0.001412935323382761,0.0007286816561558872,5.1397241152613763e-05
GLN 955,L GLN  85,0.0,0.0,0.0,-6.96517412935313e-05,0.00025455918020827545,1.7955220173646594e-05,0.007447761194030133,0.2841063995690385,0.020039320337339246,-0.007437810945273561,0.2840320866240712,0.020034078706345822,0.0,0.0,0.0,-5.9701492537138946e-05,0.0006664810018434874,4.700994527033502e-05
LEU 956,L LEU  86,0.0,0.0,0.0,-6.965174129353903e-05,0.0002545591802083037,1.7955220173648587e-05,-0.11499004975124393,0.04413570096868921,0.0031130923181111026,0.11501492537313432,0.04417350206510592,0.0031157586018743196,0.0,0.0,0.0,-4.4776119403171256e-05,0.0006173165122088722,4.3542149548364887e-05
PHE 957,L PHE  87,0.0,0.0,0.0,-3.482587064677338e-05,0.0001833385649024089,1.293170529717212e-05,0.09628358208955223,0.08251213798303754,0.0058199574781455255,-0.09626368159203978,0.08247040852914034,0.0058170141094096685,0.0,0.0,0.0,-1.4925373134381949e-05,0.0005857139364278995,4.1313075720670066e-05
HIE 958,L HIE  88,0.0,0.0,0.0,-9.452736318408686e-05,0.00029256100354209527,2.0635662121960875e-05,0.3639552238805971,0.103125547717886,0.007273915296582756,-0.36396019900497517,0.10312118364033244,0.00727360747828579,0.0,0.0,0.0,-9.950248756174506e-05,0.0006387563719680816,4.505440065694304e-05
PRO 959,L PRO  89,0.0,0.0,0.0,-0.00010447761194029197,0.0003058791273420585,2.1575050145337487e-05,0.17721393034825864,0.05338622071437831,0.0037655736728146225,-0.17725870646766162,0.05337264785098508,0.0037646163168457165,0.0,0.0,0.0,-0.00014925373134321853,0.000689373455748857,4.862465447017477e-05
GLU 960,L GLU  90,0.0,0.0,0.0,-7.462686567164186e-05,0.00026278831136804514,1.8535658332233486e-05,57.98760696517414,0.6733637250540002,0.047495415134505364,-57.9867810945274,0.6732428404559926,0.04748688859238241,0.0,0.0,0.0,0.000751243781097054,0.0006131323583277808,4.324702208875433e-05
GLN 961,L GLN  91,0.0,0.0,0.0,-6.96517412935335e-05,0.0002545591802082835,1.795522017364716e-05,0.06937313432835836,0.1170628740983501,0.00825697850250783,-0.06937313432835819,0.11702249252108599,0.00825413020565936,0.0,0.0,0.0,-6.965174129347607e-05,0.0006503916754174025,4.587509168465933e-05
LEU 962,L LEU  92,0.0,0.0,0.0,-9.950248756218915e-05,0.00029933550162171814,2.1113498373971323e-05,0.008930348258706582,0.10264232988856666,0.0072398317388412455,-0.008865671641791036,0.10257237156578028,0.007234897259214226,0.0,0.0,0.0,-3.482587064657785e-05,0.0006259568552258581,4.415159235501943e-05
ILE 963,L ILE  93,0.0,0.0,0.0,-0.0001293532338308481,0.0003355904866475693,2.3670727848071644e-05,0.009636815920398034,0.05428075566563886,0.003828669303425014,-0.009651741293532343,0.05426815774217041,0.0038277807144162746,0.0,0.0,0.0,-0.00014427860696560675,0.000634089312093981,4.472521163482839e-05
THR 964,L THR  94,0.0,0.0,0.0,-0.0001343283582089592,0.00034100476593421504,2.4052621663858605e-05,0.03224875621890536,0.085762299124903,0.006049206169370404,-0.03224875621890547,0.08577448049057552,0.006050065376657632,0.0,0.0,0.0,-0.00013432835820889017,0.0006284037042887112,4.432417978093454e-05
GLY 965,L GLY  95,0.0,0.0,0.0,-7.960199004975684e-05,0.00027067603002460495,1.909201510958654e-05,0.07760199004975127,0.08276214673003043,0.005837591735507299,-0.07750746268656719,0.08273966361037521,0.005836005898519335,0.0,0.0,0.0,1.4925373134348808e-05,0.000602462706595833,4.249444288156758e-05
LYS 966,L LYS  96,0.0,0.0,0.0,-0.0002786069651741324,0.000448313644818664,3.1621606390243344e-05,-67.47907960199004,1.2042461251681393,0.08494097248020518,67.4775422885572,1.203813810770965,0.08491047937373324,0.0,0.0,0.0,-0.001815920398010561,0.0009147466678257394,6.452125517721467e-05
GLU 967,L GLU  97,0.0,0.0,0.0,-0.00028855721393036067,0.0004530915450757398,3.195861349017715e-05,68.42129353233831,0.5143400044776332,0.036278746721899034,-68.41994527363184,0.513923017245378,0.03624933471028502,0.0,0.0,0.0,0.0010597014925388384,0.0009122810023835642,6.434734054623344e-05
ASP 968,L ASP  98,0.0,0.0,0.0,-0.00020895522388060715,0.0004065623424440865,2.867669658161385e-05,66.91917412935327,0.5098222834676914,0.03596009125109557,-66.91814427860699,0.5094374070644268,0.03593294416272655,0.0,0.0,0.0,0.0008208955223874545,0.0008391900821980478,5.9191904535040974e-05
ALA 969,L ALA  99,0.0,0.0,0.0,-0.0001691542288557337,0.00037488808425444536,2.6442566666650183e-05,0.03881094527363184,0.043616306225518466,0.0030764570376115535,-0.03875621890547264,0.043621338445683625,0.0030768119830547067,0.0,0.0,0.0,-0.00011442786069649142,0.0006924186436898824,4.883944546654154e-05
ALA 970,L ALA 100,0.0,0.0,0.0,-0.00017910447761192941,0.00038343977846759254,2.7045756668790853e-05,0.03335323383084578,0.05225787190567086,0.0036859860842765155,-0.03331343283582089,0.05220726268700903,0.0036824163852260004,0.0,0.0,0.0,-0.00013930348258702282,0.0006468427050008879,4.562476661224928e-05
ASN 971,L ASN 101,0.0,0.0,0.0,-0.00018407960199006703,0.00038754909640104036,2.7335605607643506e-05,0.4296218905472634,0.11964693632329255,0.008439244198654728,-0.4295771144278609,0.11969041854789755,0.00844231119830402,0.0,0.0,0.0,-0.00013930348258765912,0.0007127115291744725,5.027079524750916e-05
ASN 972,L ASN 102,0.0,0.0,0.0,-0.0002089552238806005,0.0004065623424440736,2.8676696581612942e-05,-0.6188208955223877,0.13361151736780502,0.009424229800359623,0.6187910447761195,0.13355981803832545,0.009420583210820498,0.0,0.0,0.0,-0.0002388059701481669,0.0007001681156781955,4.9386051075759105e-05
TYR 973,L TYR 103,0.0,0.0,0.0,-0.0001840796019901068,0.000387549096401124,2.733560560764941e-05,-0.18338805970149252,0.09520054066026316,0.006714928398208485,0.18335820895522398,0.09520050088070138,0.006714925592374534,0.0,0.0,0.0,-0.00021393034825900202,0.0006300951322983687,4.4443483914049776e-05
ALA 974,L ALA 104,0.0,0.0,0.0,-7.960199004975131e-05,0.00027067603002458614,1.9092015109585213e-05,-0.34153731343283594,0.049176601752727984,0.003468650044911094,0.3415124378109454,0.04917863766428135,0.0034687936470399385,0.0,0.0,0.0,-0.00010447761194024945,0.0006181579526900834,4.3601500183807714e-05
ARG 975,L ARG 105,0.0,0.0,0.0,-0.00035323383084574105,0.0004779745721183852,3.371372689355924e-05,-68.23392039800993,0.4820028938586976,0.03399786280143896,68.23262189054726,0.4816589040167986,0.03397359962875063,0.0,0.0,0.0,-0.0016517412935364072,0.0008685262022068586,6.126111489849261e-05
GLY 976,L GLY 106,0.0,0.0,0.0,-6.965174129354455e-05,0.00025455918020832386,1.795522017365001e-05,-0.1375771144278608,0.058039832553322575,0.004093814143665323,0.13749751243781091,0.05803739782287669,0.004093642411020742,0.0,0.0,0.0,-0.00014925373134319975,0.000612970858955736,4.323563080135076e-05
HIP 977,L HIP 107,0.0,0.0,0.0,-9.452736318410234e-05,0.0002925610035421431,2.0635662121964246e-05,-59.35791044776118,0.3798171751127063,0.026790237929354487,59.357388059701485,0.37971608752070524,0.026783107760370923,0.0,0.0,0.0,-0.000616915422887528,0.0006747119804214662,4.7590513735755356e-05
TYR 978,L TYR 108,0.0,0.0,0.0,-0.00016915422885570663,0.00037488808425438535,2.644256666664595e-05,-0.1848606965174129,0.1231209432395298,0.008684281753437766,0.18489054726368165,0.12307243331060784,0.008680860126868695,0.0,0.0,0.0,-0.00013930348258675438,0.0007056964468251282,4.9775989489509463e-05
THR 979,L THR 109,0.0,0.0,0.0,-0.00012437810945273753,0.00033001241695078935,2.32772811475139e-05,-0.3221890547263683,0.12929723586985162,0.009119923846343494,0.3221592039800995,0.12930966545260975,0.009120800561514033,0.0,0.0,0.0,-0.0001542288557213904,0.0006846537617626439,4.82917529240378e-05
ILE 980,L ILE 110,0.0,0.0,0.0,-0.0002089552238805983,0.0004065623424440693,2.867669658161264e-05,-0.1309303482587065,0.055277725979194656,0.003898990167405789,0.13089054726368166,0.0552205704713658,0.0038949587287188635,0.0,0.0,0.0,-0.00024875621890525524,0.0006966950732909933,4.914108155360869e-05
GLY 981,L GLY 111,0.0,0.0,0.0,-7.462686567164683e-05,0.00026278831136806265,1.8535658332234722e-05,-0.1419303482587066,0.053144926459036484,0.0037485540883009003,0.14194029850746276,0.05311450521832516,0.0037464083394244292,0.0,0.0,0.0,-6.46766169154431e-05,0.0005991669340228614,4.2261977008046325e-05
LYS 982,L LYS 112,0.0,0.0,0.0,-9.950248756218966e-05,0.00029933550162171977,2.1113498373971438e-05,-62.27725870646765,1.6147053896179713,0.11389253674702858,62.276606965174096,1.6146436169342737,0.11388817963786599,0.0,0.0,0.0,-0.0007512437810945794,0.0006966950732911945,4.914108155362289e-05
GLU 983,L GLU 113,0.0,0.0,0.0,-0.00011940298507462698,0.00032426210421493217,2.287168535970863e-05,63.42250248756223,0.6332233116562338,0.044664128673618735,-63.42161691542291,0.6330568321620719,0.044652386115484985,0.0,0.0,0.0,0.0007661691542281306,0.0007053807068065032,4.9753718905720635e-05
ILE 984,L ILE 114,0.0,0.0,0.0,-8.955223880596801e-05,0.0002855392010404259,2.0140382360963133e-05,-0.21497014925373142,0.04328626342698338,0.003053177613512311,0.21501492537313435,0.04325919539460307,0.0030512683817153744,0.0,0.0,0.0,-4.477611940252722e-05,0.0006332299533015541,4.466459713915961e-05
ILE 985,L ILE 115,0.0,0.0,0.0,-9.452736318408686e-05,0.00029256100354209527,2.0635662121960875e-05,-0.26838308457711463,0.03601765062652651,0.002540489196294717,0.2683034825870647,0.03595522973206419,0.00253608636587002,0.0,0.0,0.0,-0.00017412935323392876,0.0007014748948064406,4.947822416865943e-05
ASP 986,L ASP 116,0.0,0.0,0.0,-6.965174129353185e-05,0.00025455918020827746,1.7955220173646737e-05,56.885268656716384,0.4542491562842972,0.032040265089259626,-56.88484577114424,0.45425002550273136,0.0320403263992008,0.0,0.0,0.0,0.00035323383084420555,0.00063056634896594,4.447672097510887e-05
LEU 987,L LEU 117,0.0,0.0,0.0,-9.95024875621908e-05,0.0002993355016217232,2.111349837397168e-05,-0.4202835820895522,0.04432831130540132,0.003126678003767996,0.42026368159204003,0.04433314769397327,0.0031270191363155773,0.0,0.0,0.0,-0.00011940298507470927,0.0006194779071156552,4.369460259052873e-05
VAL 988,L VAL 118,0.0,0.0,0.0,-5.472636815919574e-05,0.0002274453622022038,1.604275890766954e-05,-0.30861194029850747,0.03368435065901991,0.002375910906038338,0.3086716417910446,0.033735607091940796,0.0023795262560628674,0.0,0.0,0.0,4.975124378108905e-06,0.0006728384401515887,4.745836439420609e-05
LEU 989,L LEU 119,0.0,0.0,0.0,-6.965174129353571e-05,0.00025455918020829155,1.795522017364773e-05,-0.32800497512437793,0.024239578981048063,0.001709728076454048,0.32799004975124385,0.024297081300001806,0.0017137839773116205,0.0,0.0,0.0,-8.457711442749125e-05,0.0005966831582311188,4.208678497149819e-05
ASP 990,L ASP 120,0.0,0.0,0.0,-5.472636815920348e-05,0.00022744536220223592,1.6042758907671806e-05,55.19871641791045,0.31584922118981645,0.02227828634385897,-55.19834328358209,0.31576736913419284,0.02227251294500066,0.0,0.0,0.0,0.0003184079602001011,0.0006526710924828358,4.6035869368041e-05
ARG 991,L ARG 121,0.0,0.0,0.0,-7.960199004976457e-05,0.0002706760300246312,1.909201510958839e-05,-55.68657711442786,0.3754767520346535,0.02648408809044689,55.686079601990066,0.3753644512697878,0.026476167005231328,0.0,0.0,0.0,-0.0005771144278633107,0.0006876838564382588,4.850547932354595e-05
ILE 992,L ILE 122,0.0,0.0,0.0,-2.9850746268655637e-05,0.00017017543658195473,1.2003249811990469e-05,-0.31044278606965175,0.022688414213018385,0.0016003173495936426,0.31038805970149247,0.022730273426997554,0.0016032698708999921,0.0,0.0,0.0,-8.457711442778731e-05,0.0006131323583286963,4.324702208881891e-05
ARG 993,L ARG 123,0.0,0.0,0.0,-3.9800995024877866e-05,0.00019549137019293143,1.3788898090377444e-05,-51.66151243781095,0.24473059833998034,0.017261965460555667,51.661338308457715,0.24471999426988014,0.017261217507120126,0.0,0.0,0.0,-0.00021393034826043496,0.0005976779071711531,4.2156949151871514e-05
LYS 994,L LYS 124,0.0,0.0,0.0,-2.4875621890544525e-05,0.0001557460282835503,1.0985477823719143e-05,-53.65202487562189,0.934653038760842,0.06592534232388765,53.651736318407934,0.934537497086566,0.06591719264254768,0.0,0.0,0.0,-0.00031343283581871566,0.000603693982572651,4.258129039278364e-05
LEU 995,L LEU 125,0.0,0.0,0.0,-1.9900497512440038e-05,0.00013965839649372904,9.85074376846936e-06,-0.3563383084577112,0.018742161880757623,0.001321970171430453,0.3563084577114429,0.018728603130857682,0.0013210138109506083,0.0,0.0,0.0,-4.9751243780881365e-05,0.0005964342117672564,4.2069225641811306e-05
ALA 996,L ALA 126,0.0,0.0,0.0,-1.9900497512440038e-05,0.00013965839649372904,9.85074376846936e-06,-0.31292039800995036,0.012394575600604118,0.0008742459560314068,0.3129552238805971,0.012349511444181359,0.0008710673755148908,0.0,0.0,0.0,1.4925373134307383e-05,0.0006024627065957964,4.2494442881565e-05
ASP 997,L ASP 127,0.0,0.0,0.0,-3.482587064676289e-05,0.00018333856490235364,1.2931705297168222e-05,50.62206467661692,0.22109683791961163,0.015594968530679714,-50.62188059701491,0.22107972420024907,0.015593761421987373,0.0,0.0,0.0,0.00014925373134286503,0.00060479998774253,4.2659301982552746e-05
GLN 998,L GLN 128,0.0,0.0,0.0,-4.4776119402987876e-05,0.000206812036724655,1.4587396341052283e-05,-0.17388059701492567,0.11783784149077771,0.008311640487776049,0.17392039800995018,0.11781422948225878,0.008309975025107004,0.0,0.0,0.0,-4.975124378168559e-06,0.0005943139565783467,4.191967437161141e-05
CYS 999,L CYS 129,0.0,0.0,0.0,-2.4875621890542316e-05,0.00015574602828353647,1.098547782371817e-05,0.007054726368159197,0.046836988296498294,0.003303626435495555,-0.007009950248756208,0.04685597601221455,0.003304965725699118,0.0,0.0,0.0,1.990049751261237e-05,0.0005897988442396775,4.160120290229248e-05
THR1000,L THR 130,0.0,0.0,0.0,-2.4875621890546182e-05,0.00015574602828356067,1.0985477823719877e-05,-0.035815920398009515,0.09643677043438582,0.006802125323345613,0.03582089552238811,0.0964956512370155,0.006806278454944921,0.0,0.0,0.0,-1.990049751195397e-05,0.0006384075259610306,4.5029794956774716e-05
GLY1001,L GLY 131,0.0,0.0,0.0,-4.975124378108905e-06,7.035888370014624e-05,4.962733015460314e-06,-0.12444776119402998,0.031939596402753734,0.0022528454294975402,0.12449253731343277,0.03194976146610736,0.0022535624177846807,0.0,0.0,0.0,3.9800995024893194e-05,0.0005356986977073085,3.778527278490106e-05
LEU1002,L LEU 132,0.0,0.0,0.0,-2.9850746268653428e-05,0.00017017543658194215,1.2003249811989581e-05,-0.22547263681592036,0.04484157294510839,0.0031628806885035735,0.22546766169154212,0.04481659917038614,0.0031611191742523955,0.0,0.0,0.0,-3.482587064672477e-05,0.0005762989606682053,4.064899453311854e-05
GLN1003,L GLN 133,0.0,0.0,0.0,-3.482587064676454e-05,0.00018333856490236237,1.2931705297168837e-05,-0.09437810945273567,0.14897145313502924,0.010507636135687752,0.094412935323383,0.14904887051845336,0.010513096736886695,0.0,0.0,0.0,7.070076972737315e-17,0.000573025487178201,4.041810151563815e-05
GLY1004,L GLY 134,0.0,0.0,0.0,-2.4875621890548943e-05,0.00015574602828357796,1.0985477823721097e-05,-0.07920398009950248,0.03403324660836905,0.002400520128864762,0.07919402985074629,0.034073773696342395,0.002403378689247313,0.0,0.0,0.0,-3.4825870646664565e-05,0.0005848681396890052,4.12534178185014e-05
PHE1005,L PHE 135,0.0,0.0,0.0,-5.970149253732895e-05,0.00023693295322972644,1.6711961981301786e-05,-0.20254726368159198,0.060281503850210146,0.004251929445810894,0.20260199004975107,0.06025865306884641,0.004250317675965508,0.0,0.0,0.0,-4.975124378150883e-06,0.0005943139565775884,4.191967437155793e-05
SER1006,L SER 136,0.0,0.0,0.0,-3.482587064677117e-05,0.00018333856490239728,1.29317052971713e-05,0.0195572139303482,0.11251196933650716,0.007935982430312237,-0.01952736318407962,0.11251901109688679,0.007936479117793407,0.0,0.0,0.0,-4.97512437812879e-06,0.0005943139565778189,4.191967437157419e-05
VAL1007,L VAL 137,0.0,0.0,0.0,-3.980099502487455e-05,0.00019549137019291514,1.3788898090376295e-05,-0.11437313432835812,0.04628524016725182,0.0032647091230933365,0.114363184079602,0.046262848830367485,0.0032631297599628787,0.0,0.0,0.0,-4.9751243781026634e-05,0.0005620789748258707,3.964599406597233e-05
PHE1008,L PHE 138,0.0,0.0,0.0,-5.970149253731127e-05,0.00023693295322965626,1.6711961981296836e-05,0.16410945273631847,0.03147656413508695,0.002220185651497557,-0.1641044776119403,0.03149925419397837,0.002221786084853821,0.0,0.0,0.0,-5.4726368159209e-05,0.000624531704958681,4.405107000573012e-05
HIP1009,L HIP 139,0.0,0.0,0.0,-0.0001243781094527646,0.00033001241695086107,2.3277281147518963e-05,-57.18944776119405,0.29139263915556873,0.02055325205218469,57.189064676616916,0.2913170996275832,0.020547923904695828,0.0,0.0,0.0,-0.0005074626865688803,0.0006238972598856175,4.400631970065128e-05
SER1010,L SER 140,0.0,0.0,0.0,-9.452736318408023e-05,0.0002925610035420747,2.0635662121959425e-05,0.05601990049751247,0.08569052033691944,0.006044143284028818,-0.0559502487562189,0.08561116257039468,0.006038545818758561,0.0,0.0,0.0,-2.4875621890539138e-05,0.0006343234806172912,4.474172860895729e-05
PHE1011,L PHE 141,0.0,0.0,0.0,-8.457711442786242e-05,0.00027825137222109154,1.962633855027859e-05,0.15959203980099496,0.0401481427898111,0.002831831650165825,-0.1597014925373133,0.04008598280787015,0.0028274472230914354,0.0,0.0,0.0,-0.0001940298507461081,0.0005961436428328987,4.204873048941592e-05
GLY1012,L GLY 142,0.0,0.0,0.0,-4.9751243781102305e-05,0.00021743058092950818,1.5336370701221672e-05,0.29273134328358225,0.04176286363256847,0.0029457252768932663,-0.2927064676616915,0.04184844021249916,0.002951761383440695,0.0,0.0,0.0,-2.4875621890610807e-05,0.0006649565948897632,4.690242189417564e-05
GLY1013,L GLY 143,0.0,0.0,0.0,-0.00010447761194030467,0.00030587912734209564,2.1575050145340106e-05,-0.2834179104477612,0.04428205028816214,0.0031234150031985144,0.28343781094527354,0.044275341150735746,0.0031229417771315242,0.0,0.0,0.0,-8.457711442776963e-05,0.0006524435091335657,4.601981687627599e-05
GLY1014,L GLY 144,0.0,0.0,0.0,-8.457711442787348e-05,0.00027825137222112787,1.962633855028115e-05,-0.43319402985074684,0.04123934705413512,0.002908799264550541,0.43311940298507445,0.04116023381134973,0.0029032190466550373,0.0,0.0,0.0,-0.00015920398009953136,0.0006499348326949217,4.5842868483515456e-05
THR1015,L THR 145,0.0,0.0,0.0,-0.00013930348258707806,0.00034626293813546245,2.4423504534816547e-05,-0.21097014925373117,0.04277965183846803,0.003017443987222065,0.21101492537313435,0.042723276842939334,0.0030134676016280435,0.0,0.0,0.0,-9.452736318417745e-05,0.0007438102125786441,5.246432724731986e-05
GLY1016,L GLY 146,0.0,0.0,0.0,-5.970149253731791e-05,0.0002369329532296826,1.6711961981298693e-05,-0.3968855721393031,0.024714324824651624,0.0017432140663973343,0.3968557213930346,0.024667622939690825,0.001739919969416391,0.0,0.0,0.0,-8.955223880571836e-05,0.0006555847327374876,4.624138170602178e-05
SER1017,L SER 147,0.0,0.0,0.0,-6.965174129354013e-05,0.0002545591802083077,1.795522017364887e-05,-0.336223880597015,0.08046391995665944,0.005675487317622691,0.3361641791044776,0.08040963476866198,0.005671658335686684,0.0,0.0,0.0,-0.00012935323383088233,0.0006640626353617613,4.683936685079253e-05
GLY1018,L GLY 148,0.0,0.0,0.0,-3.980099502486682e-05,0.0001954913701928772,1.3788898090373618e-05,-0.44036815920398,0.046091772839381845,0.00325106298994084,0.4404278606965171,0.0460551909866486,0.003248482704996302,0.0,0.0,0.0,1.9900497512429267e-05,0.0005550330455400997,3.91490125328355e-05
PHE1019,L PHE 149,0.0,0.0,0.0,-8.955223880596029e-05,0.00028553920104040125,2.014038236096139e-05,-0.2696019900497512,0.032989381617761236,0.002326891569397412,0.26951741293532333,0.0330119975970392,0.002328486777580618,0.0,0.0,0.0,-0.00017412935323380505,0.0006499348326948364,4.584286848350944e-05
THR1020,L THR 150,0.0,0.0,0.0,-7.462686567165125e-05,0.00026278831136807826,1.8535658332235824e-05,-0.2561592039800996,0.07086947238959362,0.004998747164821184,0.2561691542288557,0.07087148514563071,0.00499888913368584,0.0,0.0,0.0,-6.467661691556932e-05,0.0006155497643072645,4.3417532759692246e-05
SER1021,L SER 151,0.0,0.0,0.0,-4.9751243781102305e-05,0.00021743058092950818,1.5336370701221672e-05,-0.3076517412935322,0.05911712052996165,0.004169800178799279,0.3076915422885574,0.05916268470751041,0.0041730140280867006,0.0,0.0,0.0,-9.950248756141861e-06,0.0005815577789532225,4.101992297531192e-05
LEU1022,L LEU 152,0.0,0.0,0.0,-0.00010447761194030909,0.00030587912734210854,2.1575050145341014e-05,-0.41741791044776094,0.03498207753790217,0.002467445502498484,0.4173631840796019,0.03500138501610823,0.0024688073470090772,0.0,0.0,0.0,-0.00015920398009933694,0.000634440532467671,4.474998480990664e-05
LEU1023,L LEU 153,0.0,0.0,0.0,-7.960199004974248e-05,0.00027067603002455616,1.90920151095831e-05,-0.28788059701492547,0.02619417867883047,0.0018475949092129841,0.2879154228855722,0.02610193967259604,0.0018410888713471232,0.0,0.0,0.0,-4.477611940310608e-05,0.0006253238560952864,4.410694403886032e-05
MET1024,L MET 154,0.0,0.0,0.0,-5.472636815919574e-05,0.00022744536220220378,1.6042758907669536e-05,-0.3714676616915423,0.08831687746281101,0.006229392232471479,0.371363184079602,0.08832336809166366,0.006229850046132017,0.0,0.0,0.0,-0.0001592039800994924,0.0006422344104720136,4.529972257799662e-05
GLU1025,L GLU 155,0.0,0.0,0.0,-5.472636815920348e-05,0.00022744536220223592,1.6042758907671806e-05,56.23712437810949,0.5151373766901369,0.036334989021328735,-56.23674129353236,0.5150343588330991,0.036327722701947056,0.0,0.0,0.0,0.00032835820895467073,0.0006242542145784928,4.4031497343419255e-05
ARG1026,L ARG 156,0.0,0.0,0.0,-5.970149253731183e-05,0.00023693295322965846,1.671196198129699e-05,-56.26889552238803,0.41349880017590923,0.029165956586686817,56.26847761194026,0.41341875311361437,0.02916031050224161,0.0,0.0,0.0,-0.0004776119403033332,0.000623540100852956,4.398112764486607e-05
LEU1027,L LEU 157,0.0,0.0,0.0,-3.482587064676233e-05,0.00018333856490235077,1.2931705297168019e-05,-0.3064626865671642,0.024793472314286313,0.0017487966998793385,0.3063930348258708,0.024764959823676148,0.0017467855838544295,0.0,0.0,0.0,-0.00010447761194018758,0.0006181579526899436,4.360150018379785e-05
SER1028,L SER 158,0.0,0.0,0.0,-2.4875621890542316e-05,0.00015574602828353647,1.098547782371817e-05,-0.44207960199004975,0.07290349125149906,0.0051422157935030535,0.44209950248756236,0.07294890224027255,0.005145418837687372,0.0,0.0,0.0,-4.975124378073969e-06,0.0006189182702518161,4.365512884969056e-05
VAL1029,L VAL 159,0.0,0.0,0.0,-2.9850746268655084e-05,0.0001701754365819516,1.2003249811990249e-05,-0.3457810945273631,0.042661596101020986,0.0030091169775385423,0.3457412935323385,0.042670235426599264,0.0030097263485806035,0.0,0.0,0.0,-6.96517412935429e-05,0.0006426967268438477,4.5332331860597907e-05
ASP1030,L ASP 160,0.0,0.0,0.0,-2.98507462686584e-05,0.00017017543658197048,1.200324981199158e-05,53.364179104477635,0.39393261256161555,0.02778586412140593,-53.363915422885576,0.3938079282949111,0.02777706957131728,0.0,0.0,0.0,0.00023383084576787734,0.0006387563719678831,4.505440065692904e-05
TYR1031,L TYR 161,0.0,0.0,0.0,-3.482587064677117e-05,0.00018333856490239728,1.29317052971713e-05,-0.3969900497512435,0.04578415616475799,0.0032293653826597464,0.3969701492537313,0.04579229664819134,0.003229939568089814,0.0,0.0,0.0,-5.4726368159033354e-05,0.0006165140726231068,4.348554982398379e-05
GLY1032,L GLY 162,0.0,0.0,0.0,-1.990049751243562e-05,0.00013965839649369806,9.850743768467175e-06,0.12499004975124374,0.0578016844638909,0.004077016472584749,-0.12495522388059707,0.057747804636823566,0.0040732160826042335,0.0,0.0,0.0,1.4925373134311249e-05,0.0005771573152703814,4.0709538198668235e-05
LYS1033,L LYS 163,0.0,0.0,0.0,-1.4925373134328372e-05,0.0001212543045468055,8.552619211607255e-06,-47.957999999999984,0.6837361220374321,0.04822702760832622,47.95789054726368,0.6837282983976967,0.04822647577132748,0.0,0.0,0.0,-0.00012437810945265855,0.0005637937736643348,3.976694665025134e-05
LYS1034,L LYS 164,0.0,0.0,0.0,-2.985074626865122e-05,0.00017017543658192955,1.2003249811988693e-05,-48.6746169154229,0.3278107352111859,0.02312198649125938,48.67447263681592,0.3278030450055347,0.02312144406597527,0.0,0.0,0.0,-0.0001741293532338139,0.0005682541677710022,4.0081558593065274e-05
SER1035,L SER 165,0.0,0.0,0.0,-1.4925373134333343e-05,0.00012125430454684587,8.552619211610103e-06,0.2250298507462687,0.11610691206526388,0.008189550139611366,-0.22506467661691562,0.11603671059192779,0.008184598509466923,0.0,0.0,0.0,-4.975124378112661e-05,0.0005880336046605733,4.147669250248636e-05
LYS1036,L LYS 166,0.0,0.0,0.0,-2.985074626864901e-05,0.00017017543658191697,1.2003249811987806e-05,-51.28774626865669,0.34084208026919577,0.024041146701800166,51.28757213930346,0.3408416215297533,0.02404111434481471,0.0,0.0,0.0,-0.00020398009950374434,0.000601146565851369,4.2401609471171525e-05
LEU1037,L LEU 167,0.0,0.0,0.0,-7.46268656716402e-05,0.00026278831136803934,1.853565833223308e-05,0.2042636815920396,0.03487112198703892,0.0024596193013628276,-0.2042537313432836,0.034826939571370896,0.002456502914043879,0.0,0.0,0.0,-6.467661691558146e-05,0.0006622710962105637,4.6713001422198905e-05
GLU1038,L GLU 168,0.0,0.0,0.0,-4.477611940299119e-05,0.0002068120367246703,1.4587396341053362e-05,54.60265174129349,0.2662268290268671,0.01877819266780373,-54.602368159203955,0.26610474461975675,0.018769581497671734,0.0,0.0,0.0,0.000238805970150394,0.0006408068352925621,4.5199029188583156e-05
PHE1039,L PHE 169,0.0,0.0,0.0,-7.960199004973806e-05,0.0002706760300245411,1.9092015109582035e-05,0.13645273631840782,0.02880331319000529,0.0020316290680772366,-0.1364975124378109,0.028752179130586128,0.002028022349614001,0.0,0.0,0.0,-0.00012437810945274694,0.000572550144509855,4.0384573428923314e-05
SER1040,L SER 170,0.0,0.0,0.0,-4.975124378108463e-05,0.00021743058092943095,1.5336370701216228e-05,-0.0968656716417909,0.044749350207035396,0.0031563757981053473,0.0968009950248756,0.044723586651676674,0.003154558577023227,0.0,0.0,0.0,-0.00011442786069639544,0.0006000338265919967,4.232312289535233e-05
ILE1041,L ILE 171,0.0,0.0,0.0,-8.955223880597796e-05,0.00028553920104045763,2.014038236096537e-05,0.13295522388059708,0.03690141478330568,0.0026028251136384324,-0.1329751243781095,0.03692919644884854,0.0026047846812376233,0.0,0.0,0.0,-0.00010945273631851522,0.0006292696540572544,4.438525916821412e-05
TYR1042,L TYR 172,0.0,0.0,0.0,-0.00013432835820896032,0.0003410047659342178,2.40526216638588e-05,0.1394029850746269,0.08518035762088959,0.006008159180516201,-0.13941791044776125,0.08524693121283544,0.0060128549196372975,0.0,0.0,0.0,-0.00014925373134324062,0.0006747853465944899,4.759568858660482e-05
PRO1043,L PRO 173,0.0,0.0,0.0,-6.965174129351583e-05,0.0002545591802082189,1.7955220173642606e-05,-0.4503582089552238,0.0391593382974838,0.0027620867588053905,0.4503333333333333,0.03919225902516775,0.0027644088078996655,0.0,0.0,0.0,-9.452736318376209e-05,0.0005334762561893443,3.762851384678124e-05
ALA1044,L ALA 174,0.0,0.0,0.0,-5.970149253731901e-05,0.000236932953229687,1.6711961981299005e-05,0.185542288557214,0.05376806143598079,0.003792506640708482,-0.18550746268656707,0.053796476553599634,0.0037945108885721374,0.0,0.0,0.0,-2.48756218904451e-05,0.0006184381784383263,4.3621265784105094e-05
PRO1045,L PRO 175,0.0,0.0,0.0,-0.0001393034825870648,0.00034626293813542954,2.4423504534814226e-05,0.27353233830845786,0.03862628959356694,0.002724488402170704,-0.27349751243781084,0.03870594904306717,0.0027301071465173736,0.0,0.0,0.0,-0.00010447761194033782,0.0006939897276155374,4.895026118245221e-05
GLN1046,L GLN 176,0.0,0.0,0.0,-0.00020398009950249382,0.00040295436281228284,2.8422209320073868e-05,0.5399253731343288,0.3868888528771302,0.027289035620144602,-0.5398706467661695,0.38695537324048224,0.02729372760481017,0.0,0.0,0.0,-0.0001492537313431125,0.0007176606137415855,5.0619876757701824e-05
VAL1047,L VAL 177,0.0,0.0,0.0,-0.0003184079601990257,0.00046585870291424437,3.285913937101355e-05,-0.42058706467661683,0.05152001622169161,0.0036339417570934044,0.42063681592039814,0.05152328785948738,0.0036341725206309964,0.0,0.0,0.0,-0.0002686567164180123,0.0007774577056962163,5.483763842283105e-05
SER1048,L SER 178,0.0,0.0,0.0,-0.0001542288557213976,0.00036116798831606117,2.547482571472032e-05,0.6020845771144278,0.04987444744960795,0.0035178722851951015,-0.6022388059701489,0.04988287462310263,0.003518466692182957,0.0,0.0,0.0,-0.0003084577114426753,0.0006870356754608295,4.8459760162474686e-05
THR1049,L THR 179,0.0,0.0,0.0,-0.00021890547263681446,0.00041350437323741323,2.9166349680136692e-05,0.3613830845771144,0.08322473030156853,0.00587021986492256,-0.3613582089552239,0.08328677930345406,0.005874596464067396,0.0,0.0,0.0,-0.00019402985074630695,0.0006670378412774823,4.704922169568557e-05
ALA1050,L ALA 180,0.0,0.0,0.0,-0.00018407960199004052,0.0003875490964009846,2.7335605607639573e-05,-0.362597014925373,0.0354264958471037,0.0024987923530987435,0.3627064676616917,0.03539778793943294,0.002496767453417139,0.0,0.0,0.0,-7.462686567152973e-05,0.0006536563713568936,4.610536558146247e-05
VAL1051,L VAL 181,0.0,0.0,0.0,-0.0003582089552238699,0.0004794739822151797,3.381948712737405e-05,-0.5125074626865671,0.05424507859035308,0.003826152836561066,0.5125422885572141,0.05422772558044441,0.0038249288496149626,0.0,0.0,0.0,-0.0003233830845770759,0.0007661368475453054,5.403912665638084e-05
VAL1052,L VAL 182,0.0,0.0,0.0,-0.00020895522388060273,0.0004065623424440779,2.8676696581613244e-05,-0.3256368159203979,0.03546762854264098,0.0025016936297453103,0.3255820895522387,0.035421056188438126,0.0024984086691595903,0.0,0.0,0.0,-0.00026368159203980703,0.0007630290371616744,5.381991861347945e-05
GLU1053,L GLU 183,0.0,0.0,0.0,-0.0001990049751243827,0.0003992517939848626,2.816105025109031e-05,62.03572139303481,0.40844212216245745,0.028809286019927136,-62.03540796019898,0.4082111598011615,0.028792995191030294,0.0,0.0,0.0,0.00011442786069748799,0.0007866047677966578,5.548282243788433e-05
PRO1054,L PRO 184,0.0,0.0,0.0,-0.00014925373134327158,0.00035633839959141377,2.51341727913873e-05,-0.39365174129353236,0.031092193345236028,0.0021930742263490117,0.3935472636815922,0.031087246908870096,0.0021927253316285284,0.0,0.0,0.0,-0.0002537313432836447,0.0006466896242495596,4.561396912856711e-05
TYR1055,L TYR 185,0.0,0.0,0.0,-0.00021890547263679624,0.0004135043732373788,2.9166349680134263e-05,-0.7267263681592039,0.045654006502116706,0.003220185333264796,0.7267412935323383,0.04562024444042585,0.0032178039410451966,0.0,0.0,0.0,-0.00020398009950246067,0.0007145844421600088,5.040290034383243e-05
ASN1056,L ASN 186,0.0,0.0,0.0,-0.0001641791044775828,0.00037043801928324347,2.6128683284877868e-05,-0.274870646766169,0.06682138651361227,0.004713217202296928,0.27493532338308446,0.06686319884079628,0.004716166416463737,0.0,0.0,0.0,-9.950248756234602e-05,0.0007123988982976282,5.024874396567274e-05
SER1057,L SER 187,0.0,0.0,0.0,-7.960199004974027e-05,0.0002706760300245486,1.9092015109582567e-05,-0.5086318407960199,0.034844270192790655,0.0024577253218277324,0.5085522388059708,0.034860040095858,0.002458837645026839,0.0,0.0,0.0,-0.00015920398009951065,0.0006650682553413694,4.691029781517616e-05
ILE1058,L ILE 188,0.0,0.0,0.0,-8.457711442786685e-05,0.00027825137222110607,1.9626338550279612e-05,-0.4521094527363186,0.03091229706201976,0.0021803853208814264,0.45201492537313437,0.030895020064654943,0.0021791666954467793,0.0,0.0,0.0,-0.00017910447761192941,0.0006674829783581633,4.708061924451701e-05
LEU1059,L LEU 189,0.0,0.0,0.0,-0.00010447761194030688,0.00030587912734210204,2.1575050145340557e-05,-0.4607711442786072,0.040541206396742704,0.002859556219356103,0.4607164179104476,0.040524351491241964,0.0028583673659860367,0.0,0.0,0.0,-0.00015920398009938773,0.0006798648996492137,4.7953972634371874e-05
THR1060,L THR 190,0.0,0.0,0.0,-5.9701492537306855e-05,0.00023693295322963872,1.67119619812956e-05,-0.41009452736318436,0.09726169253987904,0.006860310842399062,0.41005472636815915,0.09728949460884023,0.0068622718491444185,0.0,0.0,0.0,-9.950248756248078e-05,0.0006309195305059355,4.4501632480192676e-05
THR1061,L THR 191,0.0,0.0,0.0,-6.965174129352908e-05,0.0002545591802082674,1.7955220173646025e-05,-0.4154029850746269,0.12292865621348165,0.008670718872356811,0.415363184079602,0.12295775449664259,0.00867277130700247,0.0,0.0,0.0,-0.00010945273631831347,0.0006371267897940222,4.493945879272762e-05
HID1062,L HID 192,0.0,0.0,0.0,-5.4726368159202374e-05,0.00022744536220223134,1.604275890767148e-05,-0.012915422885572148,0.08265776599659296,0.005830229286236276,0.012865671641791051,0.08266877424093783,0.005831005747924971,0.0,0.0,0.0,-0.00010447761194024061,0.0006340502755984393,4.4722458212729515e-05
THR1063,L THR 193,0.0,0.0,0.0,-4.975124378108684e-05,0.0002174305809294406,1.533637070121691e-05,-0.1892089552238806,0.13775241370659538,0.009716306108188693,0.18917412935323388,0.13772127208040846,0.009714109547238527,0.0,0.0,0.0,-8.457711442782819e-05,0.0006131323583286561,4.324702208881607e-05
THR1064,L THR 194,0.0,0.0,0.0,-4.477611940298677e-05,0.0002068120367246499,1.4587396341051922e-05,-0.14871144278606965,0.059633510216190184,0.004206223498924868,0.1486766169154229,0.05958705242261475,0.004202946618822778,0.0,0.0,0.0,-7.96019900497491e-05,0.0006337378970718624,4.470042473030858e-05
LEU1065,L LEU 195,0.0,0.0,0.0,-4.975124378109457e-05,0.0002174305809294744,1.533637070121929e-05,-0.2850696517412937,0.032019352425202464,0.0022584709855747935,0.2850248756218905,0.03199866878620116,0.0022570120741658363,0.0,0.0,0.0,-9.452736318401838e-05,0.0006356098653989458,4.483246319556202e-05
GLU1066,L GLU 196,0.0,0.0,0.0,-2.9850746268656744e-05,0.00017017543658196104,1.2003249811990914e-05,52.16359203980098,0.6067298469686232,0.04279542375698766,-52.16332835820893,0.6066055474471242,0.0427866563447334,0.0,0.0,0.0,0.00023383084577197798,0.0005985469563456237,4.221824715438935e-05
HID1067,L HID 197,0.0,0.0,0.0,-4.975124378108905e-05,0.00021743058092945025,1.5336370701217586e-05,-0.45784577114427866,0.08725288399645503,0.00615434391979184,0.4578109452736316,0.08723037537271046,0.006152756283884116,0.0,0.0,0.0,-8.457711442784033e-05,0.0006049636683911958,4.2670847125346483e-05
SER1068,L SER 198,0.0,0.0,0.0,-2.487562189055336e-05,0.0001557460282836056,1.0985477823723047e-05,-0.21388557213930362,0.13059059050770175,0.00921115004869929,0.21387064676616893,0.13056224829818264,0.009209150943376486,0.0,0.0,0.0,-3.9800995024983915e-05,0.0005802795347989318,4.092976258428934e-05
ASP1069,L ASP 199,0.0,0.0,0.0,-2.487562189054839e-05,0.00015574602828357452,1.0985477823720853e-05,50.58775621890545,0.25651309990741555,0.018093039042999418,-50.58767164179103,0.25653489214432534,0.018094576148875822,0.0,0.0,0.0,5.970149253519467e-05,0.0005871068371724896,4.141132336402235e-05
CYS1070,L CYS 200,0.0,0.0,0.0,-3.482587064676896e-05,0.00018333856490238565,1.293170529717048e-05,0.04049751243781095,0.07696443091229109,0.00542865239210365,-0.04055223880597015,0.07703199895593356,0.0054334182744391855,0.0,0.0,0.0,-8.955223880603541e-05,0.0006001163224783972,4.2328941706532224e-05
ALA1071,L ALA 201,0.0,0.0,0.0,-1.9900497512444456e-05,0.00013965839649376008,9.85074376847155e-06,-0.12518905472636813,0.08789837007755347,0.006199872997531893,0.12514925373134322,0.08785298445444267,0.006196671742503473,0.0,0.0,0.0,-5.9701492537386395e-05,0.000561109340492469,3.9577601333367246e-05
PHE1072,L PHE 202,0.0,0.0,0.0,-6.965174129352467e-05,0.0002545591802082512,1.7955220173644887e-05,0.28599502487562195,0.03786221386725429,0.0026705946557968436,-0.28600995024875603,0.03791952594978405,0.002674637138411653,0.0,0.0,0.0,-8.457711442777848e-05,0.0006370102315490088,4.493123740801639e-05
MET1073,L MET 203,0.0,0.0,0.0,-7.46268656716623e-05,0.00026278831136811707,1.853565833223856e-05,-0.3670149253731342,0.0718697327370914,0.005069300089903659,0.36691044776119414,0.07191054379404099,0.005072178679913455,0.0,0.0,0.0,-0.00017910447761194267,0.0006447346587001595,4.5476076490624716e-05
VAL1074,L VAL 204,0.0,0.0,0.0,-3.980099502488449e-05,0.00019549137019296399,1.378889809037974e-05,0.1929402985074625,0.028450470497915006,0.0020067414634818742,-0.19293034825870642,0.028442577647987632,0.0020061847447725837,0.0,0.0,0.0,-2.985074626868436e-05,0.0006141810691346632,4.332099244574813e-05
ASP1075,L ASP 205,0.0,0.0,0.0,-7.960199004975131e-05,0.00027067603002458614,1.9092015109585213e-05,57.253104477611956,0.32654713118054307,0.023032858734939862,-57.25309950248758,0.32647601307279195,0.02302784245038882,0.0,0.0,0.0,-7.462686567256373e-05,0.0006144228251231552,4.333804459840717e-05
ASN1076,L ASN 206,0.0,0.0,0.0,-8.457711442787127e-05,0.00027825137222112066,1.9626338550280642e-05,-0.7527661691542288,0.057020115589508875,0.00402188885468106,0.7527711442786069,0.056964398091566525,0.004017958845391035,0.0,0.0,0.0,-7.960199004903547e-05,0.0005931884004292888,4.184028376209735e-05
GLU1077,L GLU 207,0.0,0.0,0.0,-9.452736318407969e-05,0.00029256100354207304,2.0635662121959306e-05,57.32756218905474,0.3621566239331539,0.025544558694540122,-57.32763681592041,0.3620820423720836,0.025539298116827636,0.0,0.0,0.0,-0.00016915422885652908,0.0006626073787740816,4.6736720965385606e-05
ALA1078,L ALA 208,0.0,0.0,0.0,-5.970149253730244e-05,0.00023693295322962121,1.6711961981294363e-05,-0.12270646766169159,0.040028949821859984,0.0028234244264272756,0.12269651741293532,0.0400091088858742,0.0028220249547060653,0.0,0.0,0.0,-6.965174129353792e-05,0.0005944388868156828,4.192848627113074e-05
ILE1079,L ILE 209,0.0,0.0,0.0,-8.955223880595808e-05,0.0002855392010403942,2.0140382360960894e-05,-0.24865671641791026,0.031190580399153768,0.002200013914062824,0.24866666666666656,0.03126429358018609,0.002205213240970038,0.0,0.0,0.0,-7.960199004964527e-05,0.0006718444507219737,4.738825378556722e-05
TYR1080,L TYR 210,0.0,0.0,0.0,-9.950248756220019e-05,0.0002993355016217514,2.111349837397367e-05,-0.20823880597014927,0.06823133525743202,0.004812667318800788,0.2081990049751243,0.06827359504306524,0.004815648094253139,0.0,0.0,0.0,-0.00013930348258702282,0.0006544889103485839,4.616408835424448e-05
ASP1081,L ASP 211,0.0,0.0,0.0,-4.477611940298346e-05,0.0002068120367246346,1.4587396341050843e-05,54.40133333333333,0.3002188146189564,0.021175802468974613,-54.40138805970148,0.3001720877215734,0.021172506607753435,0.0,0.0,0.0,-9.950248756231066e-05,0.0006541484542828526,4.6140074434908875e-05
ILE1082,L ILE 212,0.0,0.0,0.0,-2.9850746268666685e-05,0.00017017543658201772,1.2003249811994912e-05,-0.16563681592039783,0.029835910077625805,0.0021044628368404733,0.16551741293532335,0.02986271982084263,0.0021063538503245014,0.0,0.0,0.0,-0.0001492537313432097,0.0006129708589555825,4.323563080133993e-05
CYS1083,L CYS 213,0.0,0.0,0.0,-5.472636815920458e-05,0.0002274453622022405,1.6042758907672127e-05,-0.3421442786069651,0.05242615350894307,0.0036978557533862864,0.3421492537313435,0.052497501593621806,0.0037028882592590917,0.0,0.0,0.0,-4.975124378114649e-05,0.0006047181308036668,4.2653528239257274e-05
ARG1084,L ARG 214,0.0,0.0,0.0,-0.0001691542288557094,0.0003748880842543915,2.6442566666646382e-05,-56.162303482587035,0.554401458831282,0.03910446384122559,56.16263184079596,0.554372976255416,0.03910245483522405,0.0,0.0,0.0,0.00015920398009856585,0.000742811228093961,5.239386431466167e-05
ARG1085,L ARG 215,0.0,0.0,0.0,-6.46766169154224e-05,0.00024595437003598373,1.734828366061445e-05,-53.11429850746271,0.27407184017325537,0.01933153708965041,53.114353233830855,0.2740789906855881,0.019332041447902917,0.0,0.0,0.0,-9.950248761074068e-06,0.000572939090571698,4.041200756887595e-05
ASN1086,L ASN 216,0.0,0.0,0.0,-4.477611940297352e-05,0.0002068120367245887,1.4587396341047605e-05,-0.544587064676617,0.13444018304715272,0.009482679370753661,0.5445671641791042,0.13451481531312545,0.009487943524914208,0.0,0.0,0.0,-6.46766169154489e-05,0.0006074135852798061,4.28436509390064e-05
LEU1087,L LEU 217,0.0,0.0,0.0,-4.975124378109457e-05,0.0002174305809294744,1.533637070121929e-05,-0.020845771144278984,0.060471456977506645,0.0042653277063666156,0.020895522388059688,0.06045675260196227,0.004264290539684199,0.0,0.0,0.0,-5.236275757933574e-16,0.0006067612413299788,4.279763814450215e-05
ASP1088,L ASP 218,0.0,0.0,0.0,-4.975124378109291e-05,0.00021743058092946717,1.5336370701218782e-05,52.686592039800956,0.31541824518080785,0.022247887640009525,-52.68668159203976,0.3153157907117279,0.022240661058950457,0.0,0.0,0.0,-0.00013930348258843684,0.0005820682906356344,4.105593169301531e-05
ILE1089,L ILE 219,0.0,0.0,0.0,-0.00011442786069652193,0.0003183302143889955,2.2453282111460566e-05,-0.18243283582089573,0.06092754620845091,0.004297497760315301,0.18242288557213918,0.06097765085759964,0.00430103186977642,0.0,0.0,0.0,-0.0001243781094523404,0.0005637937736639505,3.976694665022424e-05
GLU1090,L GLU 220,0.0,0.0,0.0,-0.00010945273631840475,0.0003122063978057069,2.2021341393526087e-05,56.792562189054735,0.5336048133941452,0.037637581572860575,-56.79294527363186,0.5335069201227806,0.03763067671388266,0.0,0.0,0.0,-0.0004925373134307334,0.0006700367776737832,4.7260750359622525e-05
ARG1091,L ARG 221,0.0,0.0,0.0,-0.0002189054726368316,0.00041350437323744554,2.916634968013897e-05,-59.82014427860697,0.6919072882999635,0.04880337723829905,59.8209054726368,0.6917323383247964,0.04879103721850118,0.0,0.0,0.0,0.000542288557213833,0.0008519528262979801,6.0092119094762216e-05
PRO1092,L PRO 222,0.0,0.0,0.0,-0.00013930348258704491,0.0003462629381353801,2.442350453481074e-05,0.5059154228855727,0.06851413632646981,0.004832614568221381,-0.505930348258707,0.06857124068537879,0.004836642399141667,0.0,0.0,0.0,-0.00015422885572132522,0.0006473017300414701,4.565714374224368e-05
THR1093,L THR 223,0.0,0.0,0.0,-8.955223880596194e-05,0.00028553920104040656,2.0140382360961768e-05,-0.4952189054726373,0.08534700512832341,0.006019913589392422,0.49523383084577116,0.08533813370603546,0.006019287847510699,0.0,0.0,0.0,-7.462686567189207e-05,0.0006460003119654616,4.556534878881251e-05
TYR1094,L TYR 224,0.0,0.0,0.0,-0.0001442786069651781,0.00035137201160219037,2.478387079190215e-05,-0.4619104477611935,0.10149122913994749,0.007158639352196237,0.46189054726368173,0.10146885393363742,0.007157061126828763,0.0,0.0,0.0,-0.00016417910447750437,0.0006292303185575673,4.438248465598893e-05
THR1095,L THR 225,0.0,0.0,0.0,-9.95024875621897e-05,0.0002993355016217198,2.111349837397144e-05,-0.13539303482587045,0.1292010649157617,0.009113140470259467,0.1353283582089553,0.1291265785011512,0.009107886603660813,0.0,0.0,0.0,-0.00016417910447740606,0.0006050454921105964,4.267661852552173e-05
ASN1096,L ASN 226,0.0,0.0,0.0,-6.965174129352246e-05,0.0002545591802082431,1.795522017364431e-05,-0.6163930348258715,0.14712265080315504,0.010377231673750088,0.6164328358208956,0.14712994465217172,0.010377746142192754,0.0,0.0,0.0,-2.9850746269152753e-05,0.0006609991514528991,4.6623285356355594e-05
LEU1097,L LEU 227,0.0,0.0,0.0,-0.00014925373134331134,0.0003563383995915087,2.5134172791393996e-05,-0.43257711442786073,0.03311844075498636,0.002335994699060235,0.4325124378109452,0.033094483984142255,0.0023343049187317336,0.0,0.0,0.0,-0.00021393034825872379,0.0007046434299045103,4.970171540267119e-05
ASN1098,L ASN 228,0.0,0.0,0.0,-4.975124378108905e-05,0.00021743058092945025,1.5336370701217586e-05,-0.44228358208955243,0.05968477875496649,0.004209839702830602,0.4422338308457709,0.05969182923453281,0.004210337005315782,0.0,0.0,0.0,-9.950248756245207e-05,0.0006149463037228867,4.337496793193881e-05
ARG1099,L ARG 229,0.0,0.0,0.0,-0.00011940298507464023,0.00032426210421496816,2.2871685359711168e-05,-55.79332338308457,0.35894077159850246,0.02531772995999062,55.79300000000002,0.3588773678739358,0.0253132578060754,0.0,0.0,0.0,-0.0004427860696501791,0.0007109381364312113,5.014570976784369e-05
LEU1100,L LEU 230,0.0,0.0,0.0,-6.467661691540029e-05,0.00024595437003589965,1.7348283660608522e-05,-0.3210597014925369,0.0266242775887877,0.0018779317472653737,0.3211094527363183,0.026610661840344198,0.0018769713664182478,0.0,0.0,0.0,-1.492537313382518e-05,0.0006106648521040536,4.307297761905335e-05
ILE1101,L ILE 231,0.0,0.0,0.0,-2.9850746268664476e-05,0.00017017543658200514,1.2003249811994025e-05,-0.36591542288557194,0.024676772387572304,0.0017405653217114638,0.36593034825870635,0.024643833543495725,0.0017382419947853773,0.0,0.0,0.0,-1.4925373134355437e-05,0.0005941473420650896,4.190792228996499e-05
GLY1102,L GLY 232,0.0,0.0,0.0,-1.9900497512442247e-05,0.00013965839649374454,9.850743768470455e-06,-0.2204875621890548,0.025972643367777427,0.0018319690131720706,0.22046766169154244,0.02593985003629352,0.0018296559499129136,0.0,0.0,0.0,-3.980099502486323e-05,0.0006054544448387991,4.270546382691485e-05
GLN1103,L GLN 233,0.0,0.0,0.0,-6.965174129354234e-05,0.0002545591802083158,1.795522017364944e-05,-0.48338308457711415,0.09526823880921044,0.006719703457464655,0.48334825870646764,0.09527257627722908,0.006720009398869743,0.0,0.0,0.0,-0.00010447761194023176,0.0006939897276150566,4.89502611824183e-05
ILE1104,L ILE 234,0.0,0.0,0.0,-4.975124378109126e-05,0.00021743058092945993,1.533637070121827e-05,-0.36054726368159196,0.043741199597906996,0.003085266336877958,0.36052238805970127,0.04382439796487564,0.0030911346972167506,0.0,0.0,0.0,-7.462686567167997e-05,0.0006062715227339874,4.276309605803345e-05
VAL1105,L VAL 235,0.0,0.0,0.0,-4.477611940298456e-05,0.0002068120367246397,1.4587396341051204e-05,-0.2901044776119401,0.02901507636674186,0.0020465656909083797,0.29015920398009964,0.029005652689147437,0.0020459009959407307,0.0,0.0,0.0,9.950248756473824e-06,0.000564188756311754,3.979480657812107e-05
SER1106,L SER 236,0.0,0.0,0.0,-2.9850746268662267e-05,0.0001701754365819925,1.2003249811993133e-05,-0.2692338308457711,0.05539958914436531,0.003907585732334566,0.26920398009950247,0.05539593519293746,0.003907328002472547,0.0,0.0,0.0,-5.9701492537368655e-05,0.0006038169720774401,4.25899654035836e-05
SER1107,L SER 237,0.0,0.0,0.0,-2.487562189055336e-05,0.00015574602828360564,1.0985477823723048e-05,-0.40970646766169155,0.023371079801855446,0.0016484688676120175,0.40972636815920443,0.023365360065458304,0.0016480654285128584,0.0,0.0,0.0,-4.975124378093577e-06,0.0005417634044911406,3.821304421904544e-05
ILE1108,L ILE 238,0.0,0.0,0.0,-2.9850746268647353e-05,0.00017017543658190754,1.200324981198714e-05,-0.2783631840796022,0.06534457034401281,0.004609050621231321,0.27833333333333343,0.0653286626414519,0.0046079285784053495,0.0,0.0,0.0,-5.9701492537465935e-05,0.0005521715704663849,3.894717964302216e-05
THR1109,L THR 239,0.0,0.0,0.0,-2.4875621890548943e-05,0.00015574602828357794,1.0985477823721095e-05,-0.1922338308457712,0.0837009011034147,0.005903806363670767,0.19226865671641785,0.0836719337662616,0.005901763165244363,0.0,0.0,0.0,9.950248756155946e-06,0.0006228649083409527,4.393350323704586e-05
ALA1110,L ALA 240,0.0,0.0,0.0,-2.487562189055336e-05,0.0001557460282836056,1.0985477823723047e-05,-0.25024875621890547,0.031102747570161456,0.0021938186639770055,0.25021890547263687,0.031100092636293947,0.002193631399380621,0.0,0.0,0.0,-5.47263681593504e-05,0.0005390151787626436,3.8019199322146926e-05
SER1111,L SER 241,0.0,0.0,0.0,-9.950248756220019e-06,9.925341961822007e-05,7.000796438668532e-06,-0.41500995024875614,0.044613429703933304,0.003146788705008512,0.4150199004975125,0.04457527148375756,0.003144097231677519,0.0,0.0,0.0,1.0163235648309891e-16,0.0005642764926868908,3.9800995024876484e-05
LEU1112,L LEU 242,0.0,0.0,0.0,-1.99004975124312e-05,0.00013965839649366705,9.850743768464988e-06,-0.24894029850746272,0.016781784068680968,0.001183695781912979,0.24896517412935318,0.016755300077621285,0.0011818277452145406,0.0,0.0,0.0,4.975124378186234e-06,0.0005943139565777739,4.191967437157101e-05
ARG1113,L ARG 243,0.0,0.0,0.0,-1.4925373134324505e-05,0.00012125430454677407,8.55261921160504e-06,-47.6814029850746,0.9748355655668693,0.06875959923556284,47.68138805970149,0.9748134194011023,0.06875803716546966,0.0,0.0,0.0,-2.9850746264557203e-05,0.0006060265150370515,4.274581454754491e-05
PHE1114,L PHE 244,0.0,0.0,0.0,-2.4875621890533476e-05,0.00015574602828348114,1.0985477823714266e-05,-0.04790049751243772,0.027434772026943968,0.0019350996171285037,0.04790547263681591,0.02744739010874425,0.001935989627996341,0.0,0.0,0.0,-1.990049751221468e-05,0.0005981746613008982,4.2191987486629044e-05
ASP1115,L ASP 245,0.0,0.0,0.0,-9.950248756222228e-06,9.925341961824211e-05,7.000796438670086e-06,45.16586069651739,0.33254362747978844,0.023455818972458367,-45.16582089552236,0.332565360744831,0.023457351918779974,0.0,0.0,0.0,2.985074626795084e-05,0.0005634863735225686,3.974526431602043e-05
GLY1116,L GLY 246,0.0,0.0,0.0,-4.975124378110009e-06,7.035888370016185e-05,4.962733015461415e-06,-0.010079601990049768,0.090046608339645,0.006351398041530489,0.010054726368159225,0.09006803393195562,0.006352909286290836,0.0,0.0,0.0,-2.98507462686468e-05,0.0005808763987791772,4.0971862123462346e-05
ALA1117,L ALA 247,0.0,0.0,0.0,-4.975124378108905e-06,7.035888370014624e-05,4.962733015460314e-06,0.22562189054726361,0.032982677775490014,0.0023264187168218708,-0.22559203980099504,0.032942324638003485,0.0023235724259606442,0.0,0.0,0.0,2.4875621890476034e-05,0.0005681234795470247,4.007234055648259e-05
LEU1118,L LEU 248,0.0,0.0,0.0,-4.975124378111114e-06,7.035888370017748e-05,4.962733015462517e-06,0.19709452736318409,0.057724478712995325,0.004071570798793423,-0.19709950248756242,0.057733476236576535,0.004072205435174583,0.0,0.0,0.0,-9.950248756195716e-06,0.0006066796490156647,4.2791883066383225e-05
ASN1119,L ASN 249,0.0,0.0,0.0,-2.4875621890544525e-05,0.0001557460282835503,1.0985477823719143e-05,0.21960199004975064,0.10045796029725282,0.00708575818737644,-0.2196368159203979,0.10040749034422078,0.007082198311366066,0.0,0.0,0.0,-5.9701492537845954e-05,0.0006589739578024533,4.648043921009494e-05
VAL1120,L VAL 250,0.0,0.0,0.0,-1.4925373134331134e-05,0.00012125430454682793,8.552619211608838e-06,0.13646268656716418,0.10695398113368458,0.007543952169126765,-0.13647761194029845,0.10698989000579177,0.007546484985677888,0.0,0.0,0.0,-2.985074626864901e-05,0.0005893790286520948,4.1571591393875425e-05
ASP1121,L ASP 251,0.0,0.0,0.0,-1.990049751243783e-05,0.00013965839649371354,9.850743768468268e-06,47.24466666666667,0.1963746883927455,0.013851202552342139,-47.24464179104477,0.19648602306271976,0.01385905549447808,0.0,0.0,0.0,4.975124377567602e-06,0.0005773288330510665,4.072163613013304e-05
LEU1122,L LEU 252,0.0,0.0,0.0,-2.4875621890545077e-05,0.00015574602828355376,1.0985477823719389e-05,0.06303482587064667,0.040634443408749096,0.002866132651121549,-0.06304975124378104,0.040612567136181665,0.0028645896178268724,0.0,0.0,0.0,-3.98009950249331e-05,0.0005628710696012833,3.9701864123690515e-05
THR1123,L THR 253,0.0,0.0,0.0,-1.4925373134332238e-05,0.00012125430454683689,8.55261921160947e-06,0.17269154228855726,0.11475097145930968,0.008093909463433921,-0.17272139303482595,0.11474992056078379,0.008093835338767126,0.0,0.0,0.0,-4.4776119403015496e-05,0.0005841906206204748,4.120562930803655e-05
GLU1124,L GLU 254,0.0,0.0,0.0,-4.975124378111114e-06,7.035888370017748e-05,4.962733015462517e-06,45.651388059701496,0.20170797732254214,0.014227383748816066,-45.65134328358208,0.20171021667639005,0.014227541700657964,0.0,0.0,0.0,3.980099502577267e-05,0.0005802795347992241,4.092976258430996e-05
PHE1125,L PHE 255,0.0,0.0,0.0,-1.9900497512440038e-05,0.00013965839649372904,9.85074376846936e-06,-0.09437810945273628,0.03475881817901673,0.0024516980014995596,0.09430845771144283,0.03468471178991824,0.002446470939833787,0.0,0.0,0.0,-8.955223880592935e-05,0.0006083501041843268,4.290970788935364e-05
GLN1126,L GLN 256,0.0,0.0,0.0,-3.482587064677338e-05,0.0001833385649024089,1.293170529717212e-05,0.0667114427860707,0.10183259268887988,0.0071827172804615775,-0.06664179104477608,0.10184819962054506,0.007183818108544281,0.0,0.0,0.0,3.482587064771016e-05,0.0005676004257495535,4.0035447186192134e-05
THR1127,L THR 257,0.0,0.0,0.0,-1.9900497512437276e-05,0.0001396583964937097,9.850743768467997e-06,-0.025910447761194038,0.113273639270268,0.007989706485163188,0.025855721393034818,0.11326262388693464,0.007988929519929069,0.0,0.0,0.0,-7.462686567162142e-05,0.0005896309538736727,4.158936082893184e-05
ASN1128,L ASN 258,0.0,0.0,0.0,-9.950248756213392e-06,9.925341961815396e-05,7.000796438663869e-06,-0.2529502487562186,0.03816613998338813,0.002692031951152837,0.252820895522388,0.03814475911516998,0.002690523860986745,0.0,0.0,0.0,-0.00013930348258663398,0.0005091183604156788,3.5910440347231674e-05
LEU1129,L LEU 259,0.0,0.0,0.0,-9.9502487562156e-06,9.9253419618176e-05,7.000796438665423e-06,0.08724875621890536,0.03820913660819305,0.0026950646992331237,-0.0872885572139303,0.03819309825917238,0.00269393344131639,0.0,0.0,0.0,-4.975124378114097e-05,0.0006367770510526691,4.4914790123936694e-05
VAL1130,L VAL 260,0.0,0.0,0.0,-4.975124378108905e-06,7.035888370014624e-05,4.962733015460314e-06,-0.17639800995024885,0.023458671099852096,0.0016546470814149477,0.17644776119402986,0.02346456007609896,0.0016550624577727098,0.0,0.0,0.0,4.477611940281665e-05,0.0005017234720589676,3.5388845139014673e-05
PRO1131,L PRO 261,0.0,0.0,0.0,-4.975124378106696e-06,7.035888370011499e-05,4.96273301545811e-06,-0.20278606965174117,0.022362659997513117,0.001577340418818233,0.2028009950248755,0.022356011334562772,0.0015768714582918982,0.0,0.0,0.0,9.950248756266416e-06,0.0006066796490158528,4.279188306639649e-05
TYR1132,L TYR 262,0.0,0.0,0.0,-2.9850746268658954e-05,0.00017017543658197365,1.2003249811991804e-05,0.10606467661691535,0.07941891447343774,0.0056017783140088285,-0.10601492537313428,0.07946027372603456,0.005604695570758264,0.0,0.0,0.0,1.9900497512179328e-05,0.0006145839429523965,4.3349408973856376e-05
PRO1133,L PRO 263,0.0,0.0,0.0,-9.950248756219467e-06,9.925341961821457e-05,7.000796438668144e-06,0.2221990049751245,0.032924611596207264,0.002322323044323196,-0.22217910447761194,0.032944514807696175,0.0023237269086197167,0.0,0.0,0.0,9.95024875654922e-06,0.0005729390905713757,4.041200756885322e-05
ARG1134,L ARG 264,0.0,0.0,0.0,-3.482587064676289e-05,0.00018333856490235367,1.2931705297168224e-05,-51.707398009950275,0.4264197600194346,0.030077330824518377,51.70720398009951,0.4264007565155033,0.03007599042069999,0.0,0.0,0.0,-0.00022885572139497599,0.0006045953246184886,4.26448661588257e-05
GLY1135,L GLY 265,0.0,0.0,0.0,-4.975124378108905e-06,7.035888370014624e-05,4.962733015460314e-06,0.14861691542288563,0.029277833845154616,0.0020650991744516293,-0.14861194029850755,0.029259495320057796,0.002063805674623794,0.0,0.0,0.0,2.209399053980411e-18,0.0005183210553487931,3.6559548399747305e-05
HIE1136,L HIE 266,0.0,0.0,0.0,-3.9800995024853566e-05,0.00019549137019281206,1.3788898090369024e-05,-0.22283582089552256,0.07090030777250943,0.0050009221250364826,0.2228308457711443,0.07094256133476856,0.0050039024615258715,0.0,0.0,0.0,-4.4776119403203294e-05,0.0005306384726753928,3.742835203074909e-05
PHE1137,L PHE 267,0.0,0.0,0.0,-5.472636815920458e-05,0.00022744536220224053,1.604275890767213e-05,-0.20571144278606962,0.049335548408063444,0.0034798612775607195,0.2057910447761195,0.04938392712322919,0.003483273649025023,0.0,0.0,0.0,2.4875621890312536e-05,0.0006184381784381599,4.362126578409336e-05
PRO1138,L PRO 268,0.0,0.0,0.0,-2.4875621890551152e-05,0.0001557460282835918,1.098547782372207e-05,0.39341791044776103,0.026324505308047603,0.0018567874408677775,-0.39345771144278574,0.026330646365903862,0.001857220597691342,0.0,0.0,0.0,-6.467661691536053e-05,0.0006235797952910243,4.3983927474652616e-05
LEU1139,L LEU 269,0.0,0.0,0.0,-2.9850746268653428e-05,0.00017017543658194215,1.2003249811989581e-05,-0.21849253731343266,0.035374347650119514,0.0024951141028869707,0.218542288557214,0.03535856771958389,0.0024940010724047853,0.0,0.0,0.0,1.9900497512519577e-05,0.0005639254652857785,3.97762354610344e-05
ALA1140,L ALA 270,0.0,0.0,0.0,-1.990049751243341e-05,0.00013965839649368256,9.850743768466082e-06,0.22087064676616924,0.03521664554528554,0.0024839906540613387,-0.22095024875621902,0.03522800661670833,0.0024847920022532913,0.0,0.0,0.0,-9.950248756212121e-05,0.0005372212930027262,3.789266837653604e-05
THR1141,L THR 271,0.0,0.0,0.0,-1.4925373134324505e-05,0.00012125430454677407,8.55261921160504e-06,-0.18598009950248737,0.05172871833408997,0.0036486624690934655,0.1859850746268657,0.051704333335716814,0.003646942483923943,0.0,0.0,0.0,-9.950248756023382e-06,0.0005815577789538485,4.1019922975356084e-05
TYR1142,L TYR 272,0.0,0.0,0.0,-3.482587064676896e-05,0.00018333856490238565,1.293170529717048e-05,0.12770646766169166,0.052541558135476917,0.0037059957681238307,-0.12768656716417917,0.05252827969596587,0.0037050591792143752,0.0,0.0,0.0,-1.4925373134209617e-05,0.0005596517390824069,3.947479005694158e-05
ALA1143,L ALA 273,0.0,0.0,0.0,-1.9900497512428992e-05,0.00013965839649365152,9.850743768463894e-06,-0.08667661691542287,0.028571110561264268,0.002015250757459905,0.08671144278606964,0.028558856367558744,0.0020143864132792975,0.0,0.0,0.0,1.4925373134355437e-05,0.0006024627065959504,4.249444288157586e-05
PRO1144,L PRO 274,0.0,0.0,0.0,-1.4925373134324505e-05,0.00012125430454677407,8.55261921160504e-06,0.1161094527363184,0.03514161768801151,0.002478698597041789,-0.11611940298507464,0.035108016286936314,0.002476328536948279,0.0,0.0,0.0,-2.487562189048929e-05,0.0005412148757603044,3.8174353985498666e-05
VAL1145,L VAL 275,0.0,0.0,0.0,-3.482587064677117e-05,0.00018333856490239728,1.29317052971713e-05,0.03408457711442784,0.17796801605136528,0.012552895988488315,-0.03415422885572138,0.177959386877004,0.012552287333457894,0.0,0.0,0.0,-0.00010447761194031531,0.0006418488924525827,4.527253023351262e-05
ILE1146,L ILE 276,0.0,0.0,0.0,-3.980099502487566e-05,0.0001954913701929206,1.378889809037668e-05,0.04217412935323384,0.047877793514364914,0.003377039175234052,-0.042139303482587105,0.04787193215311113,0.0033766257466877198,0.0,0.0,0.0,-4.975124378433686e-06,0.0005858829492542784,4.132499696628109e-05
SER1147,L SER 277,0.0,0.0,0.0,-3.980099502487345e-05,0.00019549137019290972,1.3788898090375912e-05,-0.47718407960198994,0.10208630114206986,0.007200612494977959,0.4771641791044777,0.10204192831759833,0.007197482677257533,0.0,0.0,0.0,-5.970149253721365e-05,0.0006359213243741137,4.485443181782747e-05
ALA1148,L ALA 278,0.0,0.0,0.0,-1.9900497512442247e-05,0.00013965839649374454,9.850743768470455e-06,-0.2998457711442785,0.02174389820116083,0.001533696326786445,0.29982587064676597,0.02169243459756053,0.0015300663640688695,0.0,0.0,0.0,-3.9800995024804954e-05,0.0006374763366589498,4.496411392759901e-05
GLU1149,L GLU 279,0.0,0.0,0.0,-4.477611940298567e-05,0.0002068120367246448,1.4587396341051563e-05,51.10635820895522,0.6697410660599731,0.04723989247058658,-51.10631840796019,0.6697513670330892,0.047240619045209244,0.0,0.0,0.0,-4.9751243792644204e-06,0.0006269051555136143,4.4218480300068065e-05
LYS1150,L LYS 280,0.0,0.0,0.0,-5.472636815920348e-05,0.00022744536220223592,1.6042758907671806e-05,-51.52779104477612,0.3096646173580935,0.021842058024006163,51.52780099502488,0.3096130311413023,0.02183841941282092,0.0,0.0,0.0,-4.477611940164346e-05,0.0005926457035845465,4.180200487807942e-05
ALA1151,L ALA 281,0.0,0.0,0.0,-1.990049751243562e-05,0.00013965839649369806,9.850743768467175e-06,-0.266099502487562,0.01734490762870135,0.0012234154553376854,0.26609950248756215,0.017370989991503452,0.0012252551633630548,0.0,0.0,0.0,-1.9900497512470002e-05,0.0006226264302864709,4.391668229202514e-05
TYR1152,L TYR 282,0.0,0.0,0.0,-2.985074626865785e-05,0.00017017543658196736,1.200324981199136e-05,0.09503482587064671,0.040151129685469925,0.002832042329541623,-0.0949701492537313,0.04013793511506433,0.0028311116563027507,0.0,0.0,0.0,3.4825870646658494e-05,0.0005762989606682783,4.064899453312368e-05
HIE1153,L HIE 283,0.0,0.0,0.0,0.0,0.0,0.0,0.09959203980099507,0.09331588004714703,0.0065819946881242,-0.09955223880597,0.09325815295191447,0.006577922932770347,0.0,0.0,0.0,3.980099502478286e-05,0.0005887907839482706,4.153009981158598e-05
GLU1154,L GLU 284,0.0,0.0,0.0,-1.990049751243838e-05,0.00013965839649371744,9.850743768468542e-06,47.84354726368163,0.31654202679541715,0.022327153083514243,-47.84361194029852,0.3165538767261122,0.02232798891318064,0.0,0.0,0.0,-8.457711442784033e-05,0.0006049636683910498,4.2670847125336184e-05
GLN1155,L GLN 285,0.0,0.0,0.0,-2.4875621890546182e-05,0.00015574602828356067,1.0985477823719877e-05,0.24622388059701467,0.10131952622713505,0.0071465283625179975,-0.24619402985074634,0.10131605229142829,0.007146283329985943,0.0,0.0,0.0,4.9751243773908505e-06,0.0006026270220783327,4.2506032802087465e-05
LEU1156,L LEU 286,0.0,0.0,0.0,-2.4875621890546734e-05,0.0001557460282835641,1.098547782372012e-05,-0.054194029850746346,0.058120711272189006,0.004099518888642193,0.05416915422885571,0.058113127311747205,0.004098983957317346,0.0,0.0,0.0,-4.975124378116969e-05,0.0005061929290338801,3.570409632726699e-05
SER1157,L SER 287,0.0,0.0,0.0,-4.975124378110009e-06,7.035888370016185e-05,4.962733015461415e-06,0.392457711442786,0.07616086309515703,0.005371973088417592,-0.3925124378109452,0.07608676047074593,0.005366746292292394,0.0,0.0,0.0,-5.970149253731791e-05,0.0005430867283181881,3.8306384285022364e-05
VAL1158,L VAL 288,0.0,0.0,0.0,-1.4925373134327818e-05,0.00012125430454680099,8.552619211606937e-06,0.2415223880597014,0.027450013299052955,0.0019361746535747218,-0.2415572139303483,0.027438542093883224,0.0019353655371472135,0.0,0.0,0.0,-4.975124378104265e-05,0.0005620789748257768,3.964599406596571e-05
ALA1159,L ALA 289,0.0,0.0,0.0,-4.975124378108905e-06,7.035888370014624e-05,4.962733015460314e-06,0.19478606965174144,0.023543101258980893,0.0016606023256737217,-0.19474626865671624,0.02357691548503695,0.0016629873972839508,0.0,0.0,0.0,3.4825870646795476e-05,0.0006016404560331045,4.2436445798611796e-05
GLU1160,L GLU 290,0.0,0.0,0.0,-1.4925373134322296e-05,0.00012125430454675613,8.552619211603774e-06,47.412323383084534,0.27484247845733484,0.019385893723159235,-47.41231840796016,0.2748934449602047,0.019389488623094725,0.0,0.0,0.0,-9.950248757044124e-06,0.0006148255405310677,4.336644995314815e-05
ILE1161,L ILE 291,0.0,0.0,0.0,-2.4875621890546734e-05,0.0001557460282835641,1.098547782372012e-05,0.2339203980099504,0.02409214549325943,0.0016993289200298025,-0.23394029850746256,0.02418248241253003,0.0017057007950255715,0.0,0.0,0.0,-4.4776119402977936e-05,0.0005841906206202885,4.120562930802341e-05
THR1162,L THR 292,0.0,0.0,0.0,-1.4925373134324505e-05,0.00012125430454677407,8.55261921160504e-06,0.23928855721393014,0.04088700992375732,0.002883947319528923,-0.23923383084577118,0.04090578970748854,0.0028852719433410815,0.0,0.0,0.0,3.9800995024629306e-05,0.0005802795347991387,4.092976258430394e-05
ASN1163,L ASN 293,0.0,0.0,0.0,-2.9850746268655637e-05,0.00017017543658195473,1.2003249811990469e-05,0.06739800995024825,0.11294259888459254,0.007966356696692356,-0.06742786069651743,0.11297450960635552,0.007968607505461796,0.0,0.0,0.0,-5.970149253791665e-05,0.0005955205177104034,4.200477863208758e-05
ALA1164,L ALA 294,0.0,0.0,0.0,-1.4925373134324505e-05,0.00012125430454677407,8.55261921160504e-06,0.2066965174129353,0.025871524095342314,0.0018248366096229789,-0.20660199004975138,0.025835121992705296,0.0018222690032726732,0.0,0.0,0.0,7.960199004973474e-05,0.0005674695869695363,4.0026218530205195e-05
CYS1165,L CYS 295,0.0,0.0,0.0,-2.4875621890542316e-05,0.00015574602828353647,1.098547782371817e-05,0.2764427860696518,0.07618586829301872,0.0053737368190861345,-0.27640298507462696,0.07611794847893322,0.00536894612477662,0.0,0.0,0.0,1.492537313422729e-05,0.0005941473420647136,4.190792228993847e-05
PHE1166,L PHE 296,0.0,0.0,0.0,-3.482587064676675e-05,0.00018333856490237402,1.293170529716966e-05,0.0725522388059703,0.042309785131495484,0.0029843021450419644,-0.0725273631840796,0.04232027256719445,0.002985041871721151,0.0,0.0,0.0,-9.95024875603664e-06,0.0006386401111381804,4.5046200250276344e-05
GLU1167,L GLU 297,0.0,0.0,0.0,-1.9900497512439485e-05,0.0001396583964937252,9.85074376846909e-06,49.18690049751246,0.2699913026957868,0.019043718167642495,-49.18687064676619,0.26995039747500355,0.019040832935827975,0.0,0.0,0.0,9.950248757185526e-06,0.000590050590217955,4.1618959694501284e-05
PRO1168,L PRO 298,0.0,0.0,0.0,-3.9800995024877866e-05,0.00019549137019293143,1.3788898090377444e-05,0.2126218905472637,0.03632381067972403,0.0025620840614221075,-0.2125820895522387,0.036330222299762856,0.002562536302230601,0.0,0.0,0.0,2.651278864776493e-16,0.0005730254871777229,4.0418101515604426e-05
ALA1169,L ALA 299,0.0,0.0,0.0,-2.9850746268655084e-05,0.0001701754365819516,1.2003249811990249e-05,0.2502686567164179,0.029535162662815004,0.0020832497497887126,-0.25029850746268645,0.029482104324222394,0.0020795073031376087,0.0,0.0,0.0,-5.9701492537200807e-05,0.0006200769575475017,4.373685635010685e-05
ASN1170,L ASN 300,0.0,0.0,0.0,-3.980099502488063e-05,0.00019549137019294499,1.37888980903784e-05,0.45452238805970147,0.06660450395082933,0.004697919485815415,-0.4545124378109452,0.0665894908605107,0.004696860544071742,0.0,0.0,0.0,-2.9850746267243833e-05,0.0006301736928778614,4.4449025150082227e-05
GLN1171,L GLN 301,0.0,0.0,0.0,-3.482587064676896e-05,0.00018333856490238565,1.293170529717048e-05,0.27264179104477626,0.06671645686554954,0.004705816035573465,-0.2726119402985074,0.0667347064986362,0.0047071032654423355,0.0,0.0,0.0,-4.975124377673654e-06,0.000618918270252659,4.365512884975001e-05
MET1172,L MET 302,0.0,0.0,0.0,-7.960199004979993e-05,0.0002706760300247514,1.9092015109596872e-05,0.33801492537313427,0.07925646246149168,0.005590319832567472,-0.3380199004975122,0.07925925469443061,0.005590516781493665,0.0,0.0,0.0,-8.457711442781603e-05,0.0006370102315490486,4.4931237408019195e-05
VAL1173,L VAL 303,0.0,0.0,0.0,-4.975124378109347e-05,0.00021743058092946958,1.5336370701218952e-05,-0.3237910447761196,0.019435468408087294,0.0013708722433802662,0.323771144278607,0.019401424863918663,0.001368470996917503,0.0,0.0,0.0,-6.965174129359896e-05,0.0006190382350284777,4.366359051261813e-05
LYS1174,L LYS 304,0.0,0.0,0.0,-8.955223880596692e-05,0.0002855392010404224,2.0140382360962882e-05,-55.612756218905496,0.7823979565805854,0.055186096853084184,55.61283582089554,0.7823341958148816,0.055181599515428885,0.0,0.0,0.0,-9.95024875746833e-06,0.0006148255405308308,4.336644995313144e-05
CYS1175,L CYS 305,0.0,0.0,0.0,-2.985074626865785e-05,0.00017017543658196733,1.2003249811991358e-05,-0.19446268656716426,0.13262797199673398,0.009354855858811326,0.19444776119402987,0.1327007950332267,0.009359992399763692,0.0,0.0,0.0,-4.4776119402987876e-05,0.0006639135250792448,4.682884942238728e-05
ASP1176,L ASP 306,0.0,0.0,0.0,-1.990049751243783e-05,0.00013965839649371356,9.85074376846827e-06,52.458786069651744,0.3229163732079949,0.02277676481312181,-52.45859203980098,0.3228588292452108,0.02277270597493492,0.0,0.0,0.0,0.0001741293532338139,0.0006650682553406924,4.691029781512842e-05
PRO1177,L PRO 307,0.0,0.0,0.0,-1.990049751243783e-05,0.00013965839649371354,9.850743768468268e-06,-0.14810447761194026,0.03859966784909495,0.0027226106490957215,0.14811442786069653,0.03862141597528933,0.0027241446436421556,0.0,0.0,0.0,-9.95024875603664e-06,0.0005900505902185436,4.16189596945428e-05
ARG1178,L ARG 308,0.0,0.0,0.0,-3.980099502487068e-05,0.00019549137019289617,1.3788898090374957e-05,-52.08311442786071,0.7942628184131986,0.05602297968072435,52.083039800995,0.7941545449115718,0.05601534265675574,0.0,0.0,0.0,-0.0001144278606977708,0.0005916843282524984,4.173419469051395e-05
HIE1179,L HIE 309,0.0,0.0,0.0,-5.4726368159209e-05,0.00022744536220225888,1.6042758907673425e-05,-0.15171144278606954,0.085019145156794,0.005996788130039042,0.151731343283582,0.08496483008240477,0.0059929570400794946,0.0,0.0,0.0,-3.482587064678664e-05,0.000625956855226023,4.4151592355031065e-05
GLY1180,L GLY 310,0.0,0.0,0.0,-3.482587064677117e-05,0.00018333856490239728,1.29317052971713e-05,0.03190547263681591,0.03928219147482956,0.002770752153808903,-0.03195024875621891,0.039266502534999886,0.0027696455413162703,0.0,0.0,0.0,-7.960199004973094e-05,0.0005847411646598715,4.124446169048911e-05
LYS1181,L LYS 311,0.0,0.0,0.0,-5.472636815919132e-05,0.00022744536220218543,1.604275890766824e-05,-47.62775621890544,0.3867139599813681,0.02727669962641754,47.62772139303481,0.3867041909986563,0.027276010575504824,0.0,0.0,0.0,-8.955223880356972e-05,0.0006083501041844562,4.290970788936277e-05
TYR1182,L TYR 312,0.0,0.0,0.0,-1.990049751243562e-05,0.00013965839649369806,9.850743768467175e-06,-0.1448805970149254,0.06739425600841044,0.00475362430095843,0.14491044776119397,0.06740803161838516,0.004754595957568574,0.0,0.0,0.0,9.950248756268627e-06,0.0006148255405283526,4.336644995295664e-05
MET1183,L MET 313,0.0,0.0,0.0,-9.950248756213392e-06,9.925341961815396e-05,7.000796438663869e-06,-0.27348756218905484,0.06132363454459034,0.004325435677454168,0.27349751243781095,0.06133337046111537,0.004326122396057898,0.0,0.0,0.0,1.1046995269902055e-16,0.0005642764926869222,3.98009950248787e-05
ALA1184,L ALA 314,0.0,0.0,0.0,-4.975124378111114e-06,7.035888370017748e-05,4.962733015462517e-06,0.20772139303482595,0.026243255282275228,0.0018510565059210833,-0.20767661691542288,0.02621020841906137,0.001848725559912506,0.0,0.0,0.0,3.980099502491543e-05,0.000562871069601255,3.9701864123688516e-05
CYS1185,L CYS 315,0.0,0.0,0.0,-9.950248756222228e-06,9.925341961824211e-05,7.000796438670086e-06,-0.2361641791044776,0.0616421054525613,0.00434789888332575,0.23605970149253735,0.06156626020744501,0.004342549172213101,0.0,0.0,0.0,-0.00011442786069654678,0.000600033826591913,4.232312289534642e-05
CYS1186,L CYS 316,0.0,0.0,0.0,-1.9900497512426783e-05,0.00013965839649363602,9.8507437684628e-06,0.11546268656716421,0.030835139397091493,0.0021749430388127225,-0.1155124378109453,0.030813531538884824,0.002173418938007306,0.0,0.0,0.0,-6.965174129360862e-05,0.0005944388868157637,4.1928486271136444e-05
LEU1187,L LEU 317,0.0,0.0,0.0,-1.99004975124312e-05,0.00013965839649366705,9.850743768464988e-06,-0.1344079601990049,0.033241356731213076,0.002344664523555285,0.13441791044776108,0.03319525347614061,0.002341412650671067,0.0,0.0,0.0,-9.950248756197925e-06,0.0005553005528472656,3.9167881043467464e-05
LEU1188,L LEU 318,0.0,0.0,0.0,-2.4875621890546734e-05,0.0001557460282835641,1.098547782372012e-05,0.15568656716417875,0.03172560007558477,0.002237751292379693,-0.15571641791044777,0.03177539614393406,0.0022412636362294097,0.0,0.0,0.0,-5.472636815946363e-05,0.0006083907896952504,4.291257762402953e-05
TYR1189,L TYR 319,0.0,0.0,0.0,-1.99004975124312e-05,0.00013965839649366705,9.850743768464988e-06,-0.02623383084577139,0.047891253781950575,0.003377988589307035,0.026278606965174093,0.0478783906225629,0.003377081291999016,0.0,0.0,0.0,2.4875621890288233e-05,0.000602133941110795,4.2471253552215865e-05
ARG1190,L ARG 320,0.0,0.0,0.0,-4.975124378106696e-06,7.035888370011499e-05,4.96273301545811e-06,-48.208840796019906,0.261764438799941,0.018463439929522475,48.20871144278607,0.2616934827694578,0.01845843507702047,0.0,0.0,0.0,-0.00013432835821228326,0.0006041857903803375,4.261597984088331e-05
GLY1191,L GLY 321,0.0,0.0,0.0,-9.950248756220019e-06,9.925341961822007e-05,7.000796438668532e-06,-0.10491542288557217,0.036929512136125234,0.002604806948101283,0.10489552238805971,0.036910595626503104,0.0026034726803883515,0.0,0.0,0.0,-2.9850746268679943e-05,0.0005808763987792328,4.097186212346626e-05
ASP1192,L ASP 322,0.0,0.0,0.0,-9.950248756218362e-06,9.925341961820355e-05,7.000796438667366e-06,44.65013432835817,0.3238017587566988,0.0228392150946341,-44.65005970149253,0.3237916171884108,0.022838499763561112,0.0,0.0,0.0,6.46766169147419e-05,0.0005470827380650812,3.858824108061229e-05
VAL1193,L VAL 323,0.0,0.0,0.0,-4.975124378108905e-06,7.035888370014624e-05,4.962733015460314e-06,-0.02568656716417907,0.03800440231970952,0.002680623855953345,0.02568159203980096,0.03799369035666507,0.002679868292336281,0.0,0.0,0.0,-9.950248756210076e-06,0.0005641887563118036,3.9794806578124574e-05
VAL1194,L VAL 324,0.0,0.0,0.0,-9.950248756218362e-06,9.925341961820355e-05,7.000796438667366e-06,0.16835820895522396,0.027539587874090502,0.001942492756954235,-0.16838308457711448,0.027545123764864163,0.0019428832285829424,0.0,0.0,0.0,-3.4825870646658494e-05,0.0005848681396893475,4.125341781852555e-05
PRO1195,L PRO 325,0.0,0.0,0.0,-4.975124378108905e-06,7.035888370014624e-05,4.962733015460314e-06,0.14216417910447757,0.03007698100732851,0.002121466669178149,-0.14208457711442785,0.030032284634099515,0.002118314030087964,0.0,0.0,0.0,7.462686567177718e-05,0.0005896309538735463,4.1589360828922925e-05
LYS1196,L LYS 326,0.0,0.0,0.0,-1.4925373134330029e-05,0.00012125430454681894,8.552619211608204e-06,-41.757651741293536,0.26049766398941665,0.01837408852363413,41.75762686567165,0.26048749757408296,0.018373371439985665,0.0,0.0,0.0,-3.980099502541917e-05,0.0005802795347985782,4.0929762584264406e-05
ASP1197,L ASP 327,0.0,0.0,0.0,-1.4925373134326714e-05,0.00012125430454679203,8.552619211606305e-06,43.322606965174145,0.22144938607979994,0.0156198353605965,-43.32257711442786,0.22147624396274554,0.01562172976959519,0.0,0.0,0.0,1.4925373132844208e-05,0.0006024627065970586,4.249444288165403e-05
VAL1198,L VAL 328,0.0,0.0,0.0,-4.975124378110009e-06,7.035888370016185e-05,4.962733015461415e-06,0.07979601990049738,0.021990119537945524,0.001551063440829638,-0.07975124378109452,0.02202955524796532,0.0015538450213467114,0.0,0.0,0.0,3.980099502469117e-05,0.0006296235629672424,4.441022197802145e-05
ASN1199,L ASN 329,0.0,0.0,0.0,-1.4925373134326714e-05,0.00012125430454679203,8.552619211606305e-06,0.14660199004975089,0.16138307936242094,0.011383084750204383,-0.1465671641791045,0.16140634028130027,0.011384725448919622,0.0,0.0,0.0,1.9900497511649075e-05,0.0005897988442394328,4.160120290227522e-05
ALA1200,L ALA 330,0.0,0.0,0.0,-9.950248756220019e-06,9.925341961822007e-05,7.000796438668532e-06,0.05368159203980107,0.023964901978072887,0.001690353854471476,-0.053671641791044784,0.02395355459846274,0.001689553472025526,0.0,0.0,0.0,4.225475690737536e-17,0.0005901344816799618,4.1624876941994735e-05
ALA1201,L ALA 331,0.0,0.0,0.0,-1.9900497512444456e-05,0.00013965839649376008,9.85074376847155e-06,0.04282587064676616,0.03544703185074942,0.0025002408511126195,-0.042791044776119405,0.03544593134842416,0.002500163227663583,0.0,0.0,0.0,1.492537313435378e-05,0.000559651739082195,3.9474790056926634e-05
ILE1202,L ILE 332,0.0,0.0,0.0,-1.990049751243341e-05,0.00013965839649368256,9.850743768466082e-06,0.10728358208955224,0.025621123497188165,0.0018071747132113389,-0.10733333333333327,0.025650411600148998,0.0018092405367133627,0.0,0.0,0.0,-6.965174129356444e-05,0.0006579966414868768,4.641150463224504e-05
ALA1203,L ALA 333,0.0,0.0,0.0,-9.95024875621781e-06,9.925341961819804e-05,7.000796438666977e-06,0.07331343283582095,0.02903705419074613,0.0020481158870891323,-0.07333333333333335,0.029036318540089114,0.002048063998292559,0.0,0.0,0.0,-2.9850746268620288e-05,0.0005977607281941241,4.216279089641686e-05
THR1204,L THR 334,0.0,0.0,0.0,-1.4925373134324505e-05,0.00012125430454677407,8.55261921160504e-06,-0.08987064676616928,0.08933392654484601,0.0063011293435841186,0.08992537313432838,0.08930711393828122,0.0062992381281350976,0.0,0.0,0.0,3.9800995024727074e-05,0.0006374763366589324,4.4964113927597775e-05
ILE1205,L ILE 335,0.0,0.0,0.0,-1.4925373134324505e-05,0.00012125430454677407,8.55261921160504e-06,0.03992537313432831,0.03240676489454669,0.002285796954252884,-0.03998507462686569,0.03239533127899793,0.0022849904891928106,0.0,0.0,0.0,-7.462686567164462e-05,0.000572506911970006,4.038152404067882e-05
LYS1206,L LYS 336,0.0,0.0,0.0,-9.95024875621781e-06,9.925341961819804e-05,7.000796438666977e-06,-44.11951741293534,0.2463380174639025,0.017375344063746245,44.11951243781095,0.24628075451136047,0.01737130504649358,0.0,0.0,0.0,-1.4925373135106633e-05,0.0006267472051039339,4.4207339337168945e-05
THR1207,L THR 337,0.0,0.0,0.0,-4.975124378109181e-06,7.035888370015013e-05,4.9627330154605885e-06,-0.03478606965174126,0.11335362273013098,0.007995348083438745,0.03479104477611936,0.11329421092121911,0.007991157497544123,0.0,0.0,0.0,4.418798107960822e-18,0.0005985056016644474,4.221533022008305e-05
LYS1208,L LYS 338,0.0,0.0,0.0,-1.4925373134325057e-05,0.00012125430454677856,8.552619211605355e-06,-44.67050746268658,0.7585600335965743,0.05350469940628947,44.67047263681593,0.7585312729451519,0.053502670786350466,0.0,0.0,0.0,-4.9751243781402785e-05,0.0005880336046611514,4.147669250252713e-05
ARG1209,L ARG 339,0.0,0.0,0.0,-2.9850746268653428e-05,0.00017017543658194215,1.2003249811989581e-05,-47.81184079601992,0.2798943200105091,0.019742223152313613,47.81183084577113,0.2798374461445349,0.019738211579111428,0.0,0.0,0.0,-3.98009950280351e-05,0.0005628710696019509,3.97018641237376e-05
THR1210,L THR 340,0.0,0.0,0.0,-2.9850746268656744e-05,0.00017017543658196104,1.2003249811990914e-05,0.12131840796019881,0.08190261241165296,0.005776964859192543,-0.121273631840796,0.08197002091982049,0.005781719488763297,0.0,0.0,0.0,1.4925373134090309e-05,0.0006024627065957001,4.249444288155821e-05
ILE1211,L ILE 341,0.0,0.0,0.0,-9.950248756220019e-06,9.925341961822007e-05,7.000796438668532e-06,-0.24705970149253734,0.03603614020543693,0.0025417933506370707,0.24703482587064673,0.03611429866760923,0.0025473062235006187,0.0,0.0,0.0,-3.4825870646755706e-05,0.0005762989606680118,4.0648994533104885e-05
GLN1212,L GLN 342,0.0,0.0,0.0,-3.482587064676565e-05,0.0001833385649023682,1.2931705297169248e-05,0.24147761194029774,0.22445135041419362,0.015831577598819344,-0.24142288557213942,0.22438939872979796,0.01582720786392099,0.0,0.0,0.0,1.9900497511684423e-05,0.0005897988442399711,4.160120290231319e-05
PHE1213,L PHE 343,0.0,0.0,0.0,-2.4875621890542316e-05,0.00015574602828353647,1.098547782371817e-05,-0.033199004975124374,0.039096642588545776,0.002757664544462132,0.03320398009950248,0.03916520925514896,0.0027625008642303914,0.0,0.0,0.0,-1.990049751229422e-05,0.0005639254652857514,3.977623546103249e-05
VAL1214,L VAL 344,0.0,0.0,0.0,-2.487562189054839e-05,0.00015574602828357452,1.0985477823720853e-05,-0.20110447761194028,0.030802436258410386,0.002172636337263369,0.20106467661691554,0.030687492323329228,0.002164528817195466,0.0,0.0,0.0,-6.467661691536854e-05,0.0006074135852795139,4.284365093898579e-05
ASP1215,L ASP 345,0.0,0.0,0.0,-1.4925373134328372e-05,0.0001212543045468055,8.552619211607255e-06,45.55513432835821,0.399256693530708,0.028161395838408484,-45.55507462686569,0.39926090847362,0.028161693137558893,0.0,0.0,0.0,4.477611940475429e-05,0.0006173165122095734,4.3542149548414346e-05
TRP1216,L TRP 346,0.0,0.0,0.0,-2.4875621890548943e-05,0.00015574602828357796,1.0985477823721097e-05,-0.28278606965174125,0.055376046018221096,0.0039059251282536236,0.2827562189054726,0.055407179102992275,0.003908121086738775,0.0,0.0,0.0,-5.472636815939459e-05,0.000591809813600419,4.174304574451498e-05
CYS1217,L CYS 347,0.0,0.0,0.0,-4.975124378108905e-06,7.035888370014624e-05,4.962733015460314e-06,-0.17981592039800995,0.06595717701112778,0.004652260563920851,0.1798457711442787,0.06601229415517376,0.0046561482275119985,0.0,0.0,0.0,2.487562189033905e-05,0.0006103405047954359,4.305009992383845e-05
PRO1218,L PRO 348,0.0,0.0,0.0,-1.4925373134328372e-05,0.0001212543045468055,8.552619211607255e-06,0.2992786069651741,0.020705275844834264,0.0014604375542296782,-0.29929353233830863,0.020768527853799484,0.001464899006951465,0.0,0.0,0.0,-2.985074626867552e-05,0.000554586913287449,3.9117544789985475e-05
THR1219,L THR 349,0.0,0.0,0.0,-1.4925373134328372e-05,0.0001212543045468055,8.552619211607255e-06,0.016970149253731543,0.07192394479796793,0.005073123913850251,-0.016920398009950214,0.07190460534964609,0.005071759814341558,0.0,0.0,0.0,3.482587064699763e-05,0.0005676004257496301,4.003544718619754e-05
GLY1220,L GLY 350,0.0,0.0,0.0,-9.950248756218362e-06,9.925341961820355e-05,7.000796438667366e-06,0.1768457711442787,0.03228774692541592,0.002277402073979405,-0.17683582089552238,0.032288622373428805,0.0022774638233211855,0.0,0.0,0.0,5.5234976349510277e-17,0.00055538969331701,3.917416852742045e-05
PHE1221,L PHE 351,0.0,0.0,0.0,-1.4925373134324505e-05,0.00012125430454677407,8.55261921160504e-06,0.15147263681592044,0.02463303807265759,0.0017374805409826968,-0.15154228855721394,0.024635642438235603,0.0017376642387669512,0.0,0.0,0.0,-8.457711442792871e-05,0.0006211936393633235,4.381562101241674e-05
LYS1222,L LYS 352,0.0,0.0,0.0,-2.9850746268653428e-05,0.00017017543658194215,1.2003249811989581e-05,-45.453532338308456,0.2373538622406697,0.016741650613856206,45.45358208955225,0.23739444782709623,0.01674451330040151,0.0,0.0,0.0,1.9900497511896527e-05,0.0005639254652868467,3.9776235461109743e-05
VAL1223,L VAL 353,0.0,0.0,0.0,-4.975124378109457e-06,7.035888370015405e-05,4.962733015460865e-06,-0.2733930348258707,0.02494032182989816,0.0017591546660821159,0.2734676616915423,0.024942126027088885,0.0017592819243399782,0.0,0.0,0.0,6.965174129355809e-05,0.0005944388868157388,4.192848627113468e-05
GLY1224,L GLY 354,0.0,0.0,0.0,0.0,0.0,0.0,0.07943283582089548,0.036192777328689335,0.002552841681453749,-0.07944776119402981,0.03615222800209024,0.00254998155247948,0.0,0.0,0.0,-1.4925373134365931e-05,0.000577157315270338,4.0709538198665165e-05
ILE1225,L ILE 355,0.0,0.0,0.0,-4.975124378106696e-06,7.035888370011499e-05,4.96273301545811e-06,-0.031089552238806002,0.033400359581859676,0.0023558797199165447,0.031094527363184105,0.03337016899875498,0.0023537502403732334,0.0,0.0,0.0,2.4745269404580604e-16,0.0005463583647084001,3.8537147723474316e-05
ASN1226,L ASN 356,0.0,0.0,0.0,-1.4925373134324505e-05,0.00012125430454677407,8.55261921160504e-06,0.03147263681592093,0.06018562081385103,0.004245166377877783,-0.031477611940298564,0.060166028548609495,0.0042437844460384965,0.0,0.0,0.0,-1.9900497512674235e-05,0.0006226264302858227,4.391668229197942e-05
TYR1227,L TYR 357,0.0,0.0,0.0,-2.9850746268655084e-05,0.0001701754365819516,1.2003249811990249e-05,0.05600000000000016,0.05440341297458821,0.003837320882937057,-0.055875621890547324,0.054397920767408216,0.003836933492511478,0.0,0.0,0.0,9.452736318424705e-05,0.0005867694678966679,4.138752717005972e-05
GLU1228,L GLU 358,0.0,0.0,0.0,-1.4925373134333343e-05,0.00012125430454684587,8.552619211610103e-06,46.84549253731345,0.30733314640616655,0.02167760874256183,-46.845388059701506,0.3073651444044644,0.021679865707343392,0.0,0.0,0.0,8.955223880470093e-05,0.0006083501041863813,4.290970788949856e-05
PRO1229,L PRO 359,0.0,0.0,0.0,-2.4875621890551152e-05,0.0001557460282835918,1.098547782372207e-05,0.14960199004975114,0.028499992075060727,0.002010234446214888,-0.14953233830845775,0.02849282355321763,0.002009728817669466,0.0,0.0,0.0,4.4776119403340276e-05,0.0006332299533012734,4.4664597139139816e-05
PRO1230,L PRO 360,0.0,0.0,0.0,-1.9900497512440038e-05,0.00013965839649372904,9.85074376846936e-06,-0.1604676616915423,0.03963829244386883,0.002795869579540388,0.160407960199005,0.03962790534344303,0.002795136929965706,0.0,0.0,0.0,-7.960199004987504e-05,0.0006258382166573394,4.414322423560179e-05
THR1231,L THR 361,0.0,0.0,0.0,-1.9900497512442247e-05,0.00013965839649374454,9.850743768470455e-06,0.13630845771144284,0.06180803517382859,0.004359602663469402,-0.13633830845771142,0.0617828404836911,0.004357825567046263,0.0,0.0,0.0,-4.9751243781045133e-05,0.0005880336046601505,4.147669250245653e-05
VAL1232,L VAL 362,0.0,0.0,0.0,-1.4925373134327266e-05,0.00012125430454679651,8.552619211606622e-06,-0.18737313432835823,0.05605891601079438,0.003954091063799919,0.18742786069651737,0.05600378469709465,0.003950202400758457,0.0,0.0,0.0,3.9800995024901204e-05,0.0005263295982266188,3.712442746057631e-05
VAL1233,L VAL 363,0.0,0.0,0.0,-5.472636815920679e-05,0.00022744536220224972,1.6042758907672778e-05,-0.09821890547263684,0.07915060171619574,0.005582852991308871,0.0981641791044776,0.07912234943143451,0.005580860228789439,0.0,0.0,0.0,-0.00010945273631846439,0.0005968075925224414,4.2095561889682876e-05
PRO1234,L PRO 364,0.0,0.0,0.0,-1.4925373134327266e-05,0.00012125430454679651,8.552619211606622e-06,0.3221194029850745,0.06517664990758551,0.004597206426866615,-0.32211442786069655,0.06524818169667565,0.004602251890249541,0.0,0.0,0.0,-9.950248756248742e-06,0.0005900505902189442,4.161895969457106e-05
GLY1235,L GLY 365,0.0,0.0,0.0,-3.482587064676565e-05,0.00018333856490236822,1.293170529716925e-05,0.2522089552238807,0.0666043946931487,0.004697911779372813,-0.25223880597014925,0.06650524751350857,0.004690918476524421,0.0,0.0,0.0,-6.467661691542737e-05,0.0005908051845321765,4.167218467363008e-05
GLY1236,L GLY 366,0.0,0.0,0.0,-2.487562189054839e-05,0.0001557460282835745,1.0985477823720851e-05,-0.16450746268656713,0.08107426233990726,0.005718537550042345,0.16443781094527374,0.08105478377811806,0.00571716363822622,0.0,0.0,0.0,-9.4527363184141e-05,0.0006116773289275233,4.314439222791263e-05
ASP1237,L ASP 367,0.0,0.0,0.0,-4.9751243781092364e-05,0.00021743058092946473,1.533637070121861e-05,54.549920398009974,0.36135957152294595,0.02548833895222515,-54.54973631840799,0.3613312658824293,0.0254863424262809,0.0,0.0,0.0,0.00013432835820690998,0.0006123648569686054,4.3192886716868337e-05
LEU1238,L LEU 368,0.0,0.0,0.0,-4.975124378109568e-05,0.00021743058092947926,1.5336370701219633e-05,0.028885572139303557,0.05042280776673001,0.003556550639754389,-0.028815920398009964,0.05038627848902673,0.00355397406316654,0.0,0.0,0.0,1.990049751247539e-05,0.0006461535560219211,4.557615779115052e-05
ALA1239,L ALA 369,0.0,0.0,0.0,-1.4925373134326714e-05,0.00012125430454679203,8.552619211606305e-06,0.06993034825870645,0.04090572980310327,0.0028852677180115295,-0.06994527363184079,0.04087430057885632,0.002883050871458287,0.0,0.0,0.0,-2.985074626886995e-05,0.0005893790286521138,4.157159139387676e-05
LYS1240,L LYS 370,0.0,0.0,0.0,-3.9800995024874e-05,0.00019549137019291246,1.3788898090376105e-05,-49.66659203980101,1.0163270484389653,0.07168618278949333,49.66642288557215,1.0162564780239844,0.07168120513621173,0.0,0.0,0.0,-0.00020895522387968582,0.0005608446038246938,3.955892824857002e-05
VAL1241,L VAL 371,0.0,0.0,0.0,-4.975124378106696e-06,7.035888370011499e-05,4.96273301545811e-06,0.11890547263681572,0.03556097726973476,0.002508277941285468,-0.11886567164179099,0.03564008679475923,0.0025138578969503347,0.0,0.0,0.0,3.482587064657785e-05,0.0005587664937650938,3.941234966658897e-05
GLN1242,L GLN 372,0.0,0.0,0.0,-2.4875621890548943e-05,0.00015574602828357794,1.0985477823721095e-05,0.12118905472636839,0.19978531781273223,0.01409176980321274,-0.12115422885572134,0.1998062023612311,0.014093242885685026,0.0,0.0,0.0,9.95024875617804e-06,0.0005900505902181218,4.1618959694513054e-05
ARG1243,L ARG 373,0.0,0.0,0.0,-3.482587064676454e-05,0.00018333856490236237,1.2931705297168837e-05,-45.502512437810886,0.31820599588917237,0.022444520414034688,45.50243283582087,0.31817413911970854,0.022442273410767013,0.0,0.0,0.0,-0.00011442786069480137,0.0005658971620588477,3.991530822850309e-05
ALA1244,L ALA 374,0.0,0.0,0.0,-1.9900497512440038e-05,0.00013965839649372904,9.85074376846936e-06,-0.2474228855721393,0.0214528355437567,0.0015131663498524296,0.2474427860696516,0.021482330126425968,0.0015152467373101644,0.0,0.0,0.0,6.752475858727632e-17,0.000622944380737584,4.3939108787700427e-05
VAL1245,L VAL 375,0.0,0.0,0.0,-1.990049751243341e-05,0.00013965839649368256,9.850743768466082e-06,0.18563681592039802,0.021056484987075838,0.0014852099371026335,-0.185636815920398,0.02100301892090766,0.0014814387315657406,0.0,0.0,0.0,-1.9900497512255276e-05,0.0005897988442396584,4.160120290229114e-05
CYS1246,L CYS 376,0.0,0.0,0.0,-2.9850746268662267e-05,0.00017017543658199254,1.2003249811993135e-05,-0.2062288557213929,0.055341970462846286,0.003903521623894467,0.20624378109452743,0.055356063846779574,0.0039045156945514622,0.0,0.0,0.0,-1.4925373134271479e-05,0.0005857139364283245,4.1313075720700044e-05
MET1247,L MET 377,0.0,0.0,0.0,-4.47761194029691e-05,0.00020681203672456828,1.4587396341046165e-05,0.21109452736318407,0.06089446069376561,0.004295164088042131,-0.21106467661691553,0.060895316716720486,0.004295224467245961,0.0,0.0,0.0,-1.4925373134271479e-05,0.000594147342064664,4.1907922289934966e-05
LEU1248,L LEU 378,0.0,0.0,0.0,-1.9900497512426783e-05,0.00013965839649363602,9.8507437684628e-06,-0.24919900497512423,0.01792105959812136,0.0012640540819075555,0.2491243781094529,0.017885747201929786,0.0012615633375236365,0.0,0.0,0.0,-9.452736318398302e-05,0.0005427219957529393,3.8280658033436456e-05
SER1249,L SER 379,0.0,0.0,0.0,-2.4875621890551152e-05,0.0001557460282835918,1.098547782372207e-05,0.2611641791044777,0.06564170733412626,0.004630009048559916,-0.2611343283582088,0.06560614327556714,0.004627500553281234,0.0,0.0,0.0,4.9751243782005945e-06,0.0005943139565777589,4.1919674371569956e-05
ASN1250,L ASN 380,0.0,0.0,0.0,-1.9900497512440038e-05,0.00013965839649372904,9.85074376846936e-06,-0.025517412935322278,0.0972637126388469,0.006860453329194119,0.025502487562189077,0.09728565541759451,0.006862001053473058,0.0,0.0,0.0,-3.482587064523564e-05,0.000617957713642382,4.358737641036572e-05
THR1251,L THR 381,0.0,0.0,0.0,-1.4925373134328925e-05,0.00012125430454680997,8.55261921160757e-06,0.23292537313432823,0.0600646368505232,0.004236632827065534,-0.23290547263681596,0.06011023058345801,0.004239848761029154,0.0,0.0,0.0,4.975124378033785e-06,0.0005943139565780876,4.1919674371593144e-05
THR1252,L THR 382,0.0,0.0,0.0,-2.4875621890551152e-05,0.0001557460282835918,1.098547782372207e-05,0.17713432835820864,0.06137233941642096,0.004328871054235837,-0.17711940298507461,0.06134184186852138,0.004326719923065296,0.0,0.0,0.0,-9.950248756550324e-06,0.000598422883731725,4.220949574696319e-05
ALA1253,L ALA 383,0.0,0.0,0.0,-1.990049751243562e-05,0.00013965839649369806,9.850743768467175e-06,0.2873134328358211,0.01758720330400006,0.0012405056745690296,-0.28731343283582106,0.017535075542614572,0.0012368288657732518,0.0,0.0,0.0,-1.990049751239806e-05,0.0005897988442395909,4.160120290228637e-05
ILE1254,L ILE 384,0.0,0.0,0.0,-4.975124378109789e-05,0.00021743058092948885,1.533637070122031e-05,0.3444875621890548,0.017336043450415815,0.0012227902244084962,-0.34450248756218893,0.01735956426365555,0.0012244492546585038,0.0,0.0,0.0,-6.467661691541356e-05,0.0006393373589955959,4.5095380322215826e-05
ALA1255,L ALA 385,0.0,0.0,0.0,-2.9850746268658954e-05,0.00017017543658197365,1.2003249811991804e-05,0.34455223880597013,0.02586933310863039,0.001824682069335813,-0.34457213930348246,0.025892545266902715,0.001826319328743013,0.0,0.0,0.0,-4.9751243781064744e-05,0.0006047181308033865,4.265352823923751e-05
GLU1256,L GLU 386,0.0,0.0,0.0,-7.960199004976236e-05,0.00027067603002462376,1.9092015109587866e-05,55.44465671641788,0.34093791700647774,0.024047906504048172,-55.44449253731344,0.3408109164751795,0.02403894857725188,0.0,0.0,0.0,8.457711442656772e-05,0.000621193639363082,4.381562101239971e-05
ALA1257,L ALA 387,0.0,0.0,0.0,-1.4925373134328925e-05,0.00012125430454680997,8.55261921160757e-06,0.3882786069651744,0.01535198919321495,0.0010828458272142743,-0.38825373134328345,0.015401437501802466,0.0010863336419816572,0.0,0.0,0.0,9.950248756236038e-06,0.0005729390905714475,4.0412007568858286e-05
TRP1258,L TRP 388,0.0,0.0,0.0,-0.00010447761194024945,0.00030587912734193393,2.1575050145328698e-05,0.5791044776119403,0.04046894306854374,0.0028544591571828537,-0.5790945273631839,0.04049907584352417,0.0028565845592554637,0.0,0.0,0.0,-9.45273631840007e-05,0.0006510763384617177,4.592338409232415e-05
ALA1259,L ALA 389,0.0,0.0,0.0,-3.9800995024877866e-05,0.00019549137019293143,1.3788898090377444e-05,0.37658706467661673,0.033601759487231285,0.0023700853739453648,-0.37653731343283564,0.033583783262983925,0.002368817428849108,0.0,0.0,0.0,9.950248756332698e-06,0.000614825540528348,4.336644995295632e-05
ARG1260,L ARG 390,0.0,0.0,0.0,-8.457711442787016e-05,0.00027825137222111697,1.962633855028038e-05,-56.191830845771136,0.3678547886281182,0.025946476243143453,56.191716417910456,0.36778518792548914,0.025941566988097443,0.0,0.0,0.0,-0.00019900497512405571,0.0006231032951243541,4.395031774430094e-05
LEU1261,L LEU 391,0.0,0.0,0.0,-8.955223880597575e-05,0.0002855392010404506,2.014038236096487e-05,0.46107462686567147,0.025976250212638326,0.0018322234203930424,-0.4609154228855717,0.02589757496370403,0.0018266740962018034,0.0,0.0,0.0,6.965174129339653e-05,0.0006579966414875257,4.6411504632290815e-05
ASP1262,L ASP 392,0.0,0.0,0.0,-6.467661691542681e-05,0.0002459543700360005,1.7348283660615634e-05,58.41870149253731,0.4213305038570694,0.02971836237230781,-58.41813930348257,0.42117948632658003,0.029707710417002965,0.0,0.0,0.0,0.0004975124378102099,0.0006550559439045811,4.6204083817521215e-05
HID1263,L HID 393,0.0,0.0,0.0,-0.0001243781094527403,0.0003300124169507966,2.3277281147514416e-05,0.3953631840796021,0.2517494063939619,0.01775703400949856,-0.39536318407960214,0.2517544654686263,0.017757390849112042,0.0,0.0,0.0,-0.00012437810945272924,0.0006687425910267561,4.71694654718642e-05
LYS1264,L LYS 394,0.0,0.0,0.0,-0.00016417910447761374,0.00037043801928331334,2.6128683284882794e-05,-60.55959701492538,0.4846447555616488,0.0341842053584271,60.559233830845784,0.4845782492530341,0.034179514365106266,0.0,0.0,0.0,-0.0005273631840798577,0.000792061051241865,5.58676789985802e-05
PHE1265,L PHE 395,0.0,0.0,0.0,-0.00017910447761193825,0.00038343977846761146,2.7045756668792188e-05,0.5224079601990045,0.036398468289879936,0.002567350003223502,-0.5223233830845776,0.03643135575416501,0.0025696697060985205,0.0,0.0,0.0,-9.45273631842349e-05,0.0006277337431081444,4.427692436278372e-05
ASP1266,L ASP 396,0.0,0.0,0.0,-0.00011442786069651365,0.0003183302143889725,2.245328211145894e-05,60.92877114427861,0.584394637126322,0.04122001952283277,-60.92764676616919,0.5842781910823702,0.04121180605217422,0.0,0.0,0.0,0.0010099502487543955,0.0006386401111376294,4.504620025023748e-05
LEU1267,L LEU 397,0.0,0.0,0.0,-0.00019402985074628982,0.00039545197908934975,2.789303197332789e-05,0.32501492537313437,0.05886154406123769,0.004151773204626171,-0.32487064676616906,0.0588821504859525,0.004153226669759283,0.0,0.0,0.0,-4.975124378108353e-05,0.0006672975406612785,4.706753947786575e-05
MET1268,L MET 398,0.0,0.0,0.0,-0.00023880597014925396,0.00042635393603240943,3.0072687958451724e-05,0.6628756218905472,0.0953569854774125,0.006725963164798493,-0.6626567164179106,0.09544854344063688,0.0067324211655942195,0.0,0.0,0.0,-1.9900497512495135e-05,0.0006461535560221064,4.557615779116359e-05
TYR1269,L TYR 399,0.0,0.0,0.0,-0.0001990049751243783,0.0003992517939848537,2.8161050251089684e-05,0.42672636815920395,0.14144471258288696,0.009976740790671883,-0.42657711442786045,0.1414188418474878,0.009974916009692598,0.0,0.0,0.0,-4.975124378112495e-05,0.0007244915443409942,5.110169345275455e-05
ALA1270,L ALA 400,0.0,0.0,0.0,-0.00011442786069651641,0.0003183302143889801,2.245328211145948e-05,0.26920398009950247,0.06768512982981748,0.0047741409584281785,-0.2690049751243781,0.06760843492317073,0.004768731316811982,0.0,0.0,0.0,8.457711442784917e-05,0.0006675200597157671,4.7083234761818603e-05
LYS1271,L LYS 401,0.0,0.0,0.0,-0.00030348258706467746,0.0004597617931203166,3.2429096511670316e-05,-69.68446766169156,1.4678095705902874,0.10353130455311509,69.68060696517409,1.4673393085870776,0.1034981348288882,0.0,0.0,0.0,-0.0041641791044772745,0.0009185270751738421,6.478790455212907e-05
ARG1272,L ARG 402,0.0,0.0,0.0,-0.0002885572139303474,0.00045309154507571913,3.1958613490175695e-05,-64.38569154228851,0.5345357258123952,0.03770324307215667,64.38373631840797,0.534305514856264,0.03768700524329369,0.0,0.0,0.0,-0.002243781094524785,0.0008553452835333236,6.033140457855595e-05
ALA1273,L ALA 403,0.0,0.0,0.0,-0.00015920398009950485,0.00036586619524080617,2.5806211680396857e-05,-0.5275422885572142,0.03780704418209703,0.002666703286241446,0.5275771144278608,0.03779461744866866,0.002665826772047132,0.0,0.0,0.0,-0.0001243781094527374,0.0006687425910265819,4.7169465471851915e-05
PHE1274,L PHE 404,0.0,0.0,0.0,-0.0004875621890547213,0.0004998452769196525,3.525636746829039e-05,-0.22990049751243785,0.07756974104714186,0.0054713476770888265,0.22977114427860706,0.07748219094486145,0.00546517236900768,0.0,0.0,0.0,-0.0006169154228854688,0.0007448078571619198,5.253469567061972e-05
VAL1275,L VAL 405,0.0,0.0,0.0,-0.00019402985074626109,0.00039545197908929126,2.7893031973323768e-05,-0.09556218905472622,0.058461939510483785,0.00412358727283103,0.0955572139303483,0.05847632475978594,0.004124601930083861,0.0,0.0,0.0,-0.00019900497512427996,0.0006388726116415993,4.506259957135349e-05
HIE1276,L HIE 406,0.0,0.0,0.0,-0.00043781094527368085,0.0004961174472564894,3.499342663733241e-05,-0.6220646766169157,0.140075142577757,0.009880138770798897,0.622,0.13999502478721862,0.009874487697568044,0.0,0.0,0.0,-0.0005024875621890988,0.0008233192021029695,5.8072458965552876e-05
TRP1277,L TRP 407,0.0,0.0,0.0,-0.0006666666666666816,0.0004714045207910414,3.325031120358845e-05,-0.022850746268656696,0.09590090040478273,0.0067643279657405575,0.022741293532338343,0.09584041844275305,0.006760061897064941,0.0,0.0,0.0,-0.0007761194029851218,0.0007293606998729049,5.144513720349124e-05
TYR1278,L TYR 408,0.0,0.0,0.0,-0.00025373134328358286,0.0004351456637944268,3.0692808621727856e-05,0.06407462686567168,0.09037852628207918,0.006374809728082565,-0.06407462686567167,0.09033629487711159,0.006371830954448021,0.0,0.0,0.0,-0.000253731343283521,0.000746666560587103,5.2665798501833155e-05
VAL1279,L VAL 409,0.0,0.0,0.0,-0.0002039800995024789,0.00040295436281225335,2.8422209320071787e-05,-0.28424378109452725,0.11337511056292746,0.007996863718304473,0.28411940298507476,0.1133928392434166,0.00799811420301027,0.0,0.0,0.0,-0.00032835820895517115,0.0006399951733685382,4.5141778970616195e-05
GLY1280,L GLY 410,0.0,0.0,0.0,-0.00011940298507462863,0.00032426210421493667,2.287168535970895e-05,-0.08193532338308447,0.10770283789005773,0.007596772452128154,0.08191044776119402,0.10766260149880764,0.007593934395911532,0.0,0.0,0.0,-0.00014427860696499253,0.0006018872491476148,4.2453853242746193e-05
GLU1281,L GLU 411,0.0,0.0,0.0,-0.00025373134328355635,0.00043514566379438134,3.0692808621724644e-05,67.24478109452738,0.5020540117237465,0.03541215960935659,-67.24351243781092,0.5017166165059012,0.0353883615855847,0.0,0.0,0.0,0.0010149253731352153,0.0008314562657138356,5.8646403179941575e-05
GLY1282,L GLY 412,0.0,0.0,0.0,-9.452736318407907e-05,0.00029256100354207114,2.063566212195917e-05,-0.3709552238805971,0.1040142689459132,0.007336600858773702,0.3708606965174131,0.10394976062426975,0.007332050792587941,0.0,0.0,0.0,-0.00018905472636822677,0.0006340893120937985,4.4725211634815524e-05
MET1283,L MET 413,0.0,0.0,0.0,-0.0001741293532338183,0.0003792206766200624,2.6748164169689225e-05,0.4266965174129353,0.13935773943384056,0.009829537054562434,-0.4265870646766166,0.13937830559840958,0.009830987679963812,0.0,0.0,0.0,-6.467661691530584e-05,0.0006315077274675359,4.454312069500529e-05
GLU1284,L GLU 414,0.0,0.0,0.0,-0.00013930348258706424,0.00034626293813542813,2.4423504534814128e-05,62.95830845771143,0.8875746731274259,0.06260469044375583,-62.95702487562191,0.8873233574488929,0.06258696400255084,0.0,0.0,0.0,0.0011442786069663959,0.0007816805482993255,5.513549477448745e-05
GLU1285,L GLU 415,0.0,0.0,0.0,-0.00011940298507462393,0.00032426210421492393,2.2871685359708047e-05,65.00834328358208,0.8468755843054603,0.059733998056754514,-65.00630348258707,0.8466481600422449,0.05971795678605463,0.0,0.0,0.0,0.0019203980099507928,0.000671844450723947,4.7388253785706406e-05
GLY1286,L GLY 416,0.0,0.0,0.0,-2.4875621890548943e-05,0.00015574602828357794,1.0985477823721095e-05,-0.3558208955223878,0.040317616622806036,0.0028437854126763984,0.3557910447761196,0.040300193441788854,0.00284255647624192,0.0,0.0,0.0,-5.4726368159209e-05,0.0005833426152078851,4.1145815618037105e-05
GLU1287,L GLU 417,0.0,0.0,0.0,-8.457711442785746e-05,0.00027825137222107517,1.9626338550277434e-05,60.08524378109452,0.49101894794340495,0.0346338062235382,-60.08448258706465,0.4909351630057798,0.0346278964896953,0.0,0.0,0.0,0.0006766169154238539,0.0006615980183052793,4.666552616723654e-05
PHE1288,L PHE 418,0.0,0.0,0.0,-0.00014925373134329808,0.0003563383995914771,2.5134172791391767e-05,-0.4192786069651741,0.047765305067682506,0.003369104851963834,0.4192089552238805,0.04776972249726616,0.0033694164334228537,0.0,0.0,0.0,-0.00021890547263685368,0.0007136486000812896,5.0336891133096365e-05
SER1289,L SER 419,0.0,0.0,0.0,-4.477611940299119e-05,0.0002068120367246703,1.4587396341053362e-05,-0.3776567164179101,0.1636966511544097,0.011546271522249723,0.37760696517412934,0.16362944957252248,0.011541531488133432,0.0,0.0,0.0,-9.45273631840714e-05,0.0006034889443624791,4.2566828112520816e-05
GLU1290,L GLU 420,0.0,0.0,0.0,-8.955223880597354e-05,0.00028553920104044353,2.0140382360964373e-05,57.25800497512437,0.8486912810463055,0.059862067430342905,-57.25743283582087,0.8486275291929372,0.059857570721315284,0.0,0.0,0.0,0.0004825870646765174,0.0006989297245280935,4.9298701698914856e-05
ALA1291,L ALA 421,0.0,0.0,0.0,-3.980099502487124e-05,0.00019549137019289888,1.3788898090375148e-05,-0.4067512437810948,0.03957709034962353,0.0027915527166546593,0.40669154228855725,0.0395916265596804,0.0027925780218581407,0.0,0.0,0.0,-9.950248756215158e-05,0.0006691865941237724,4.720078303565501e-05
ARG1292,L ARG 422,0.0,0.0,0.0,-0.00011442786069653353,0.00031833021438902777,2.2453282111462842e-05,-59.759477611940284,0.49445686645544246,0.034876298298552676,59.758487562189046,0.494374302869536,0.034870474712217804,0.0,0.0,0.0,-0.001104477611938785,0.0006261545362172036,4.4165535697077844e-05
GLU1293,L GLU 423,0.0,0.0,0.0,-8.457711442786077e-05,0.0002782513722210861,1.9626338550278206e-05,55.67083582089553,0.47704146060415864,0.03364791028199255,-55.67033333333332,0.47706197990837634,0.033649357602119595,0.0,0.0,0.0,0.00041791044775937164,0.0006650310372765062,4.6907672655287966e-05
ASP1294,L ASP 424,0.0,0.0,0.0,-2.985074626864901e-05,0.00017017543658191697,1.2003249811987806e-05,55.2130248756219,0.3256517298147563,0.022969701992160713,-55.21265174129353,0.3256316450651885,0.022968285323155386,0.0,0.0,0.0,0.0003432835820900602,0.0005786991452214038,4.081829049830355e-05
MET1295,L MET 425,0.0,0.0,0.0,-3.980099502487124e-05,0.00019549137019289888,1.3788898090375148e-05,-0.40557213930348257,0.10242903632509659,0.007224787170852799,0.4055373134328356,0.1024828093860046,0.007228580030129075,0.0,0.0,0.0,-7.462686567158165e-05,0.0005896309538735074,4.158936082892018e-05
ALA1296,L ALA 426,0.0,0.0,0.0,-3.482587064676731e-05,0.00018333856490237692,1.2931705297169863e-05,-0.29745771144278593,0.024588543478304692,0.0017343421342770743,0.29737810945273657,0.024518574914309182,0.0017294069322908588,0.0,0.0,0.0,-0.00011442786069648272,0.0005746214813125853,4.053067426220054e-05
ALA1297,L ALA 427,0.0,0.0,0.0,-1.4925373134331134e-05,0.00012125430454682793,8.552619211608838e-06,-0.3083233830845771,0.02097285382369182,0.0014793110496584263,0.30824875621890563,0.020868644167700064,0.0014719606672600346,0.0,0.0,0.0,-8.955223880601993e-05,0.0005917679881074634,4.1740095601706236e-05
LEU1298,L LEU 428,0.0,0.0,0.0,-5.970149253732674e-05,0.00023693295322971765,1.6711961981301166e-05,-0.38332338308457725,0.02867678695300224,0.002022704595421118,0.38332338308457714,0.028720299831052825,0.002025773757197755,0.0,0.0,0.0,-5.97014925375764e-05,0.0006280491079827458,4.429916848595331e-05
GLU1299,L GLU 429,0.0,0.0,0.0,-5.970149253731349e-05,0.00023693295322966502,1.6711961981297453e-05,55.05731840796022,0.7297838418520431,0.051474983337478325,-55.05695024875626,0.7297089841171317,0.051469703279965036,0.0,0.0,0.0,0.0003084577114412895,0.0006574321442784315,4.6371688069130915e-05
LYS1300,L LYS 430,0.0,0.0,0.0,-3.482587064676454e-05,0.00018333856490236237,1.2931705297168837e-05,-51.72807462686566,1.001762595585991,0.07065888549277087,51.727800995024886,1.001718364505597,0.07065576567290681,0.0,0.0,0.0,-0.0003084577114451073,0.0005853757643808514,4.1289222903590934e-05
ASP1301,L ASP 431,0.0,0.0,0.0,-2.4875621890551152e-05,0.0001557460282835918,1.098547782372207e-05,51.31832338308462,0.27236296001204413,0.019211001976676603,-51.318069651741325,0.27226500684239074,0.019204092892799157,0.0,0.0,0.0,0.00022885572139313777,0.0006127689248828102,4.322138747004769e-05
TYR1302,L TYR 432,0.0,0.0,0.0,-2.9850746268653428e-05,0.00017017543658194215,1.2003249811989581e-05,-0.12167661691542285,0.05888964213462186,0.004153755089913731,0.12173134328358204,0.05890693784314616,0.00415497503513181,0.0,0.0,0.0,2.4875621890603624e-05,0.0005681234795469276,4.007234055647574e-05
GLU1303,L GLU 433,0.0,0.0,0.0,-2.9850746268655637e-05,0.00017017543658195473,1.2003249811990469e-05,50.78493034825875,0.41037258294878504,0.02894545022514945,-50.78471144278612,0.41033524252428905,0.028942816434678192,0.0,0.0,0.0,0.00018905472636496126,0.0005590322145494999,3.94310921656213e-05
GLU1304,L GLU 434,0.0,0.0,0.0,-1.4925373134327818e-05,0.000121254304546801,8.552619211606938e-06,48.90658208955224,0.41230159043124165,0.029081511922220367,-48.90642786069651,0.412280788755943,0.029080044685172925,0.0,0.0,0.0,0.00013930348258744702,0.0006153084510943861,4.3400511838016995e-05
VAL1305,L VAL 435,0.0,0.0,0.0,-1.492537313432561e-05,0.00012125430454678306,8.552619211605673e-06,-0.24008955223880624,0.041593052666855465,0.002933747734874228,0.2400895522388059,0.041640154036191826,0.002937070009310462,0.0,0.0,0.0,-1.4925373134654327e-05,0.0005857139364282562,4.1313075720695226e-05
GLY1306,L GLY 436,0.0,0.0,0.0,-9.950248756219467e-06,9.925341961821457e-05,7.000796438668144e-06,-0.18752736318407967,0.04400102325260203,0.003103592884451508,0.18752736318407973,0.04401504149858078,0.003104581655285822,0.0,0.0,0.0,-9.950248756212838e-06,0.0005462677504999413,3.853075629000722e-05
VAL1307,L VAL 437,0.0,0.0,0.0,-1.990049751243838e-05,0.00013965839649371744,9.850743768468542e-06,0.032696517412935146,0.09012137993950117,0.006356672023545418,-0.03272636815920401,0.0901777666790858,0.006360649237501275,0.0,0.0,0.0,-4.9751243781281266e-05,0.0005348663643123219,3.7726564513792405e-05
ASP1308,L ASP 438,0.0,0.0,0.0,-2.487562189054784e-05,0.00015574602828357105,1.0985477823720609e-05,47.800258706467694,0.3795823742479023,0.02677367635329556,-47.80015920398014,0.3795700166463175,0.026772804715285523,0.0,0.0,0.0,7.462686567114971e-05,0.0005637498696218085,3.97638498978599e-05
SER1309,L SER 439,0.0,0.0,0.0,-1.4925373134328925e-05,0.00012125430454680997,8.55261921160757e-06,-0.14510945273631853,0.11324515721230102,0.007987697515691424,0.145089552238806,0.11328448730948831,0.00799047164685366,0.0,0.0,0.0,-3.4825870646698264e-05,0.0005762989606679843,4.0648994533102954e-05
VAL1310,L VAL 440,0.0,0.0,0.0,-1.990049751243783e-05,0.00013965839649371354,9.850743768468268e-06,50.89126865671641,0.5518079353151931,0.038921530797055647,-50.891024875621895,0.5517288471469235,0.03891595234778012,0.0,0.0,0.0,0.0002238805970175498,0.0005683412765578651,4.008770277315693e-05
gtp1311,L gtp 441,0.0,0.0,0.0,-0.0006318407960199149,0.00048230488749840514,3.4019163790417455e-05,253.6501542288557,1.4791225081628259,0.10432925764504229,-253.64881592039796,1.4780640460997798,0.10425459948747008,0.0,0.0,0.0,0.0007064676616951983,0.0015415983048483238,0.0001087359605739812
Mg+1312,L Mg+ 442,0.0,0.0,0.0,-4.975124378106696e-06,7.035888370011499e-05,4.96273301545811e-06,-127.90311442786067,0.7070810236307261,0.049873650007474256,127.901815920398,0.7065209914699973,0.04983414838454327,0.0,0.0,0.0,-0.0013034825870624164,0.0009263622809520054,6.53405573566268e-05
MET1313,L MET 443,0.0,0.0,0.0,-0.00039303482587066976,0.0004884244583592275,3.445080503817916e-05,-68.80139303482586,0.5415032418638867,0.03819469376219106,68.79962686567161,0.5411641542698364,0.038170776367405526,0.0,0.0,0.0,-0.0021592039800985004,0.000938150696604266,6.61720480864509e-05
ARG1314,L ARG 444,0.0,0.0,0.0,-0.0006218905472636512,0.0004849151415327591,3.420327691435833e-05,-67.92883084577113,0.43869017075352024,0.030942818866125536,67.92779104477614,0.4382317092170473,0.030910481482646437,0.0,0.0,0.0,-0.0016616915422897043,0.0009949999996883639,7.018188875594941e-05
GLU1315,L GLU 445,0.0,0.0,0.0,-0.0007114427860696441,0.00045309154507571376,3.1958613490175315e-05,70.93752238805972,0.5933442707484062,0.041851278006720546,-70.93287064676619,0.5925346879288127,0.041794174437473075,0.0,0.0,0.0,0.003940298507461563,0.0012283621382691218,8.664198489148183e-05
ILE1316,L ILE 446,0.0,0.0,0.0,-0.001318407960198978,0.0004658587029142093,3.2859139371011075e-05,-0.18974626865671643,0.07156724770304156,0.00504796444064067,0.19412437810945268,0.07126922854953682,0.005026943790304024,0.0,0.0,0.0,0.0030597014925372616,0.0013443887106860234,9.482586830921801e-05
VAL1317,L VAL 447,0.0,0.0,0.0,-0.001815920398009936,0.0004001806478048206,2.82265665480584e-05,-0.29193532338308464,0.08580645116024901,0.006052320413826658,0.29899004975124394,0.08598478345364123,0.006064899003957678,0.0,0.0,0.0,0.005238805970149053,0.0020056354849949847,0.00014146661963516458
HID1318,L HID 448,0.0,0.0,0.0,-0.004686567164179149,0.0005784424589574061,4.080018524520736e-05,-0.47216915422885547,0.10024969445137173,0.007071068247243909,0.4869402985074626,0.1017888577404721,0.007179632455049653,0.0,0.0,0.0,0.010084577114428488,0.00491902701875273,0.0003469614141967229
ILE1319,L ILE 449,0.0,0.0,0.0,-0.006119402985074634,0.0006659236967861958,4.6970636002449374e-05,-0.3955721393034829,0.07964345934737108,0.0056176164882480685,0.42087562189054745,0.08258732422185325,0.00582526070653768,0.0,0.0,0.0,0.019184079601989847,0.008526280430745407,0.0006013974521407233
GLN1320,L GLN 450,0.0,0.0,0.0,-0.012686567164179072,0.001694670797282076,0.00011953286171865076,-0.8919502487562196,0.13803441604315628,0.009736197019364203,0.9683333333333334,0.1393785187033977,0.009831002711230722,0.0,0.0,0.0,0.0636965174129351,0.019748479072640792,0.001392950313376246
ALA1321,L ALA 451,0.0,0.0,0.0,-0.01757213930348259,0.0026175868839490132,0.0001846303432722406,-0.38261691542288523,0.11455506621907093,0.00808009137320131,0.5575422885572141,0.12018844843432713,0.008477439517999985,0.0,0.0,0.0,0.15735323383084587,0.03665218531748508,0.0025852458225324986
GLY1322,L GLY 452,0.0,0.0,0.0,-0.04152736318407962,0.010594774714743,0.0007472977896053507,-0.937223880597015,0.2144327809341876,0.015124922192829644,1.0263084577114425,0.19861651937657024,0.014009329117935815,0.0,0.0,0.0,0.04755721393034834,0.04603241298231214,0.003246876068446629
GLN1323,L GLN 453,0.0,0.0,0.0,-1.1486368159203981,0.8101686099541481,0.05714488771374131,0.3390696517412936,0.7336025230431678,0.05174433234113047,0.6013184079601989,0.813145209939293,0.05735484088870998,-0.24870297313432815,0.17791733673233875,0.012549321344939308,-0.456951729353233,0.5720295096933866,0.04034785068039738
CYS1324,L CYS 454,0.0,0.0,0.0,-0.11096019900497511,0.04172342491964294,0.0029429434845675536,-0.37812437810945254,0.21314739125950535,0.01503425779565894,0.350786069651741,0.22417494724015163,0.015812081622117353,0.0,0.0,0.0,-0.13829850746268654,0.1633282579608275,0.011520287069849188
GLY1325,L GLY 455,0.0,0.0,0.0,-0.0184179104477612,0.0043759266381223835,0.0003086540669518478,-0.6313333333333334,0.10777484053373866,0.007601851127033212,0.5886119402985076,0.11959882633376553,0.00843585078163554,0.0,0.0,0.0,-0.06113930348258707,0.03404387712444219,0.002401269947655412
ASN1326,L ASN 456,0.0,0.0,0.0,-0.0418358208955224,0.010121545437213312,0.0007139187699852008,-2.154666666666668,0.42634260081183206,0.03007188843363782,2.347980099502487,0.3904472236165101,0.027540023740206712,0.0,0.0,0.0,0.15147761194029846,0.06107927111116522,0.004308199609809912
GLN1327,L GLN 457,0.0,0.0,0.0,-0.16949253731343303,0.09699454359187856,0.006841467608473724,-1.5464825870646763,1.893092453042493,0.13352844621685217,1.983502487562188,1.7478049919241017,0.12328065884294379,-0.013965134328358214,0.02926644682626323,0.0020642959960663555,0.25356222885572144,0.10676918105971943,0.007530917376928598
ILE1328,L ILE 458,0.0,0.0,0.0,-0.03234825870646765,0.008461096776389973,0.0005967997516581985,-0.3161641791044773,0.12965636906934686,0.009145255149120816,0.333915422885572,0.13194314247702216,0.009306551708877397,0.0,0.0,0.0,-0.014597014925372777,0.018288777817951508,0.0012899909253304078
GLY1329,L GLY 459,0.0,0.0,0.0,-0.006681592039800994,0.0013922705792721944,9.820319491785533e-05,-0.8973134328358207,0.1070983472734953,0.007554134971506157,0.922512437810945,0.10748500344096731,0.007581407594763264,0.0,0.0,0.0,0.01851741293532334,0.00794326557115904,0.0005602747546217574
ALA1330,L ALA 460,0.0,0.0,0.0,-0.01159701492537314,0.002654535411989941,0.00018723649149885027,-0.8975323383084572,0.20122453536000887,0.014193284381936573,0.9404875621890549,0.19847172585711942,0.013999116170520878,0.0,0.0,0.0,0.03135820895522404,0.009906078578936241,0.0006987209096003451
LYS1331,L LYS 461,0.0,0.0,0.0,-0.02101492537313429,0.004890316975289946,0.0003449363638679644,-93.08655223880595,1.9700201904439507,0.13895451044825616,93.25449751243774,1.9836062217704797,0.13991279521156463,0.0,0.0,0.0,0.14693034825870457,0.05092815273180966,0.0035921949253159037
PHE1332,L PHE 462,0.0,0.0,0.0,-0.007228855721393041,0.0011875654196505634,8.376440622958013e-05,-0.6025671641791046,0.07638588025874347,0.005387844575400456,0.6044527363184077,0.07765114617610747,0.005477089552171256,0.0,0.0,0.0,-0.005343283582089529,0.004812563074645589,0.0003394520265744242
TRP1333,L TRP 463,0.0,0.0,0.0,-0.007203980099502476,0.0010571641779338445,7.456661181483963e-05,-1.1995323383084577,0.13639111962091724,0.009620287826665961,1.188985074626866,0.1368592070826931,0.00965330417056616,0.0,0.0,0.0,-0.017751243781094675,0.00466038784554656,0.0003287184135056964
GLU1334,L GLU 464,0.0,0.0,0.0,-0.008288557213930396,0.0016829015478811618,0.00011870272287196264,90.44198507462687,1.5646254728923,0.11036017177652699,-90.34843781094526,1.5504643077217306,0.10936132019967593,0.0,0.0,0.0,0.08525870646766198,0.019864033757842205,0.0014011009124361197
VAL1335,L VAL 465,0.0,0.0,0.0,-0.004104477611940295,0.0007357467190367836,5.189557226549432e-05,-0.6038407960199005,0.08717863245988272,0.006149106620212636,0.6178457711442784,0.0864162729661529,0.006095333927551585,0.0,0.0,0.0,0.009900497512438025,0.004062943783796702,0.00028657795853809486
ILE1336,L ILE 466,0.0,0.0,0.0,-0.0025721393034826077,0.0005047238548446728,3.560047582339415e-05,-0.7783830845771144,0.06207255834858398,0.0043782606896300745,0.7828258706467663,0.062493339166361794,0.004407940280135772,0.0,0.0,0.0,0.0018706467661693106,0.0020955256953571508,0.0001478069862139207
SER1337,L SER 467,0.0,0.0,0.0,-0.0017412935323383044,0.0004600846973809771,3.245187242213021e-05,-1.0750746268656715,0.14872673329633912,0.01049037492915438,1.074696517412936,0.14788597341245407,0.01043107229934557,0.0,0.0,0.0,-0.0021194029850747295,0.0019046086138445435,0.00013434073357017706
ASP1338,L ASP 468,0.0,0.0,0.0,-0.0019402985074626828,0.0004532007895728211,3.196631900288445e-05,78.34830348258708,1.1502125619837935,0.0811297387900755,-78.33319402985076,1.1465539183676476,0.08087167796661174,0.0,0.0,0.0,0.013169154228855255,0.003991439070289295,0.00028153440491952733
GLU1339,L GLU 469,0.0,0.0,0.0,-0.0015721393034825973,0.0004947685528538245,3.4898282962014826e-05,75.07188059701494,0.7470464068566293,0.05269259079192421,-75.0718407960199,0.7463177030989002,0.052641191991846824,0.0,0.0,0.0,-0.001532338308455342,0.002637313385907034,0.00018602174343947217
HID1340,L HID 470,0.0,0.0,0.0,-0.0012736318407960254,0.0004458222252182933,3.1445875201004776e-05,-0.06628855721393043,0.10209173671205497,0.007200995890523828,0.06503482587064674,0.10198504319710296,0.007193470310222634,0.0,0.0,0.0,-0.0025273631840798563,0.0009145031070338376,6.450407572353838e-05
GLY1341,L GLY 471,0.0,0.0,0.0,-0.0005771144278607053,0.0004940175756141925,3.4845313111656424e-05,-0.25230348258706464,0.11265194244719154,0.007945855372308169,0.2524975124378108,0.1124740378833809,0.00793330695189566,0.0,0.0,0.0,-0.0003830845771143752,0.0007901838301206912,5.5735270029798497e-05
ILE1342,L ILE 472,0.0,0.0,0.0,-0.0017114427860696686,0.000453091545075707,3.195861349017484e-05,0.22922885572139318,0.11041021368854553,0.007787736017122658,-0.22719900497512438,0.1102241054935159,0.0077746089571787075,0.0,0.0,0.0,0.0003184079601989699,0.0009400484018107348,6.630590189120837e-05
[truncated: 118,911 more chars]
