# Supplementary material for: Detailed Per-residue Energetic Analysis Explains the Driving Force for Microtubule Disassembly
Source: PLoS Comput Biol. 2015 Jun 1;11(6):e1004313. doi: 10.1371/journal.pcbi.1004313 (PMC4452272; doi:10.1371/journal.pcbi.1004313)
Supplement: S4 Dataset — 13 text files with energy contribution per residue in the 13 longitudinal GTP subsystems, plus one text file with the overall residual contributions, per MT ring. (ZIP) [file pcbi.1004313.s004.zip]

Archive with 15 entries (14 files):
- LongGTP/
- LongGTP/R1_L1.txt
- LongGTP/R10_L10.txt
- LongGTP/R3_L3.txt
- LongGTP/R2_L2.txt
- LongGTP/R6_L6.txt
- LongGTP/R5_L5.txt
- LongGTP/sumPerMTRing.txt
- LongGTP/R13_L13.txt
- LongGTP/R8_L8.txt
- LongGTP/R4_L4.txt
- LongGTP/R11_L11.txt
- LongGTP/R9_L9.txt
- LongGTP/R12_L12.txt
- LongGTP/R7_L7.txt
