# Supplementary material for: Detailed Per-residue Energetic Analysis Explains the Driving Force for Microtubule Disassembly
Source: PLoS Comput Biol. 2015 Jun 1;11(6):e1004313. doi: 10.1371/journal.pcbi.1004313 (PMC4452272; doi:10.1371/journal.pcbi.1004313)
Supplement: S4 Dataset — 13 text files with energy contribution per residue in the 13 longitudinal GTP subsystems, plus one text file with the overall residual contributions, per MT ring. (ZIP) [file pcbi.1004313.s004.zip › LongGTP/R1_L1.txt]

| Run on Wed Jan 21 11:55:04 2015
| GB non-polar solvation energies calculated with gbsa=2
idecomp = 2: Per-residue decomp adding 1-4 interactions to EEL and VDW.
Energy Decomposition Analysis (All units kcal/mol): Generalized Born solvent
DELTAS:
Total Energy Decomposition:
Residue,Location,Internal,,,van der Waals,,,Electrostatic,,,Polar Solvation,,,Non-Polar Solv.,,,TOTAL,,
,,Avg.,Std. Dev.,Std. Err. of Mean,Avg.,Std. Dev.,Std. Err. of Mean,Avg.,Std. Dev.,Std. Err. of Mean,Avg.,Std. Dev.,Std. Err. of Mean,Avg.,Std. Dev.,Std. Err. of Mean
MET   1,R MET   1,0.0,0.0,0.0,-2.485805,0.5854140645517466,0.041395025484651925,-179.76422500000007,5.321133186113695,0.3762609359497773,187.16684500000008,5.200805318498247,0.3677524708341173,-0.5602587480000001,0.07268967678530704,0.005139936337714896,4.356556252000001,1.844390741611275,0.13041812005510178
ARG   2,R ARG   2,0.0,0.0,0.0,-2.03906,0.9883234169035958,0.06988501900979918,-199.13116999999994,4.406068657106521,0.3115561025813526,192.8321249999999,3.4386455690318436,0.2431489599959491,-0.4558252319999999,0.040784634923331335,0.002883909192250527,-8.793930232000001,1.742035456273522,0.12318050841984088
GLU   3,R GLU   3,0.0,0.0,0.0,-0.11327000000000004,0.02233466140329868,0.001579299053377795,136.45969999999997,3.026691451075776,0.21401940496150326,-136.49180999999993,2.9037298916932257,0.2053247097150359,0.0,0.0,0.0,-0.14538000000000006,0.16804938440827397,0.011882885928931539
CYS   4,R CYS   4,0.0,0.0,0.0,-0.02715499999999996,0.0024496887557402818,0.00017321915309803892,-0.32218999999999987,0.5852349048886266,0.041382356983381205,0.3527399999999999,0.598650576212869,0.042330988200135374,0.0,0.0,0.0,0.003394999999999815,0.03011708775761731,0.0021295996983001554
ILE   5,R ILE   5,0.0,0.0,0.0,-0.012284999999999996,0.0010118176713223132,7.15463136716389e-05,0.40276500000000015,0.2543831751020493,0.017987606813442397,-0.40573999999999993,0.25638992257887244,0.018129505288341462,0.0,0.0,0.0,-0.015260000000000176,0.012249179564363138,0.0008661477933932855
SER   6,R SER   6,0.0,0.0,0.0,-0.004970000000000026,0.00044620623034646536,3.155154512856723e-05,0.06847000000000004,0.4506272951120471,0.031864161616148,-0.05335000000000001,0.4505629229086656,0.03185960981399491,0.0,0.0,0.0,0.01015000000000007,0.004733656092282053,0.0003347200322657653
ILE   7,R ILE   7,0.0,0.0,0.0,-0.004375000000000017,0.00048412291827593123,3.423265984407317e-05,0.6071299999999997,0.14046267511335575,0.009932211007625676,-0.6061049999999999,0.14019391561333952,0.009913206841128697,0.0,0.0,0.0,-0.0033500000000001684,0.0031444395367064833,0.000222345451943624
HID   8,R HID   8,0.0,0.0,0.0,-0.0032100000000000063,0.00043116122274623856,3.0487702438854877e-05,0.8260299999999995,0.27313273165258006,0.019313400671554494,-0.829105,0.2729013814091094,0.019297041738955766,0.0,0.0,0.0,-0.006285000000000113,0.0030860614057406036,0.00021821749471572703
VAL   9,R VAL   9,0.0,0.0,0.0,-0.0015599999999999104,0.0004963869458396878,3.509985754957228e-05,0.23168500000000022,0.09132593155834769,0.006457718550308617,-0.22993499999999997,0.0913945336166226,0.006462569448369572,0.0,0.0,0.0,0.00019000000000026662,0.0010601414999895252,7.496332436598715e-05
GLY  10,R GLY  10,0.0,0.0,0.0,-0.0004800000000000315,0.000499599839871904,3.532704346531366e-05,0.9608449999999996,0.08011561005822088,0.005665029115106516,-0.9600300000000006,0.08012258795121,0.005665522526651616,0.0,0.0,0.0,0.0003349999999999742,0.0008141099434351503,5.756626616343914e-05
GLN  11,R GLN  11,0.0,0.0,0.0,-0.0007650000000000822,0.0004239988207531218,2.998124413696319e-05,0.5489850000000002,0.17728292296495854,0.01253579570170945,-0.5464200000000007,0.17706547828416322,0.012520420040877119,0.0,0.0,0.0,0.001799999999999926,0.0007745966692420248,5.477225575055489e-05
ALA  12,R ALA  12,0.0,0.0,0.0,-0.0007850000000000246,0.0004108223460329401,2.904952667428583e-05,0.15771999999999997,0.11352220751905777,0.008027232275199222,-0.15452999999999997,0.11349136134525839,0.008025051121332501,0.0,0.0,0.0,0.0024049999999999775,0.000985380637114284,6.967693305534307e-05
GLY  13,R GLY  13,0.0,0.0,0.0,-0.0007750000000000301,0.0004175823272122665,2.952752952754534e-05,0.5904550000000004,0.09785125433534031,0.0069191285488128685,-0.586615,0.09782503143367757,0.006917274309654058,0.0,0.0,0.0,0.0030649999999999857,0.001039603289721595,7.351105359059829e-05
VAL  14,R VAL  14,0.0,0.0,0.0,-0.001075000000000026,0.00026339134382130614,1.8624580532188304e-05,0.8266750000000005,0.1121141800799493,0.00792766970017019,-0.8245049999999996,0.1117630975546067,0.007902844416727605,0.0,0.0,0.0,0.001095000000000117,0.0009979854708359736,7.056822939537663e-05
GLN  15,R GLN  15,0.0,0.0,0.0,-0.0010399999999999633,0.00021999999999993848,1.5556349186099694e-05,-0.13759999999999992,0.32781377335310363,0.02317993421043295,0.13982000000000006,0.32748489675097997,0.02315667912287943,0.0,0.0,0.0,0.001180000000000092,0.0010805554127391757,7.640680597956999e-05
ILE  16,R ILE  16,0.0,0.0,0.0,-0.0021999999999999863,0.0003999999999999864,2.828427124746094e-05,0.21783999999999992,0.14673300378578782,0.010375590200080193,-0.21158500000000008,0.14706768093296352,0.010399255448107802,0.0,0.0,0.0,0.004055000000000213,0.0024396669854718552,0.00017251050692640912
GLY  17,R GLY  17,0.0,0.0,0.0,-0.0010100000000000148,0.00017291616465787925,1.2227019260635604e-05,0.73506,0.11594264271612953,0.008198382889326426,-0.7335449999999994,0.11555028331856505,0.008170638890258415,0.0,0.0,0.0,0.0005049999999999044,0.0011874236817580844,8.396353375126384e-05
ASN  18,R ASN  18,0.0,0.0,0.0,-0.0011900000000000133,0.00039230090491860467,2.7739863013356436e-05,1.4216750000000005,0.2616188819160343,0.018499248548927046,-1.41929,0.2609894363762648,0.018454740027971185,0.0,0.0,0.0,0.0011949999999995241,0.0012153086027830117,8.593529542622158e-05
ALA  19,R ALA  19,0.0,0.0,0.0,-0.0012000000000000077,0.0003999999999999806,2.828427124746053e-05,0.4120450000000001,0.11260036844966383,0.007962048409486106,-0.407375,0.11258851795365288,0.00796121045287713,0.0,0.0,0.0,0.0034700000000000837,0.0011658044432923743,8.243482273894458e-05
CYS  20,R CYS  20,0.0,0.0,0.0,-0.0026650000000000063,0.0004719904660053749,3.337476591677992e-05,0.9243450000000002,0.17156044408604149,0.012131155339661545,-0.9170700000000004,0.1707165636369212,0.012071483980853176,0.0,0.0,0.0,0.004609999999999794,0.0029576849054623157,0.0002091399053265496
TRP  21,R TRP  21,0.0,0.0,0.0,-0.006429999999999998,0.0005148786264742452,3.640741682679542e-05,0.8901700000000002,0.16196675924398699,0.011452779378823212,-0.8954350000000001,0.16152812688507054,0.011421763387279446,0.0,0.0,0.0,-0.011695000000000259,0.0036072115269275827,0.0002550683731864774
GLU  22,R GLU  22,0.0,0.0,0.0,-0.0019550000000000413,0.00025094820182654823,1.774471752381226e-05,87.67676999999998,0.7436634165438448,0.05258494447585088,-87.64468000000002,0.7421267193644614,0.05247628357623366,0.0,0.0,0.0,0.030135000000002066,0.002162585258433873,0.0001529178701132654
LEU  23,R LEU  23,0.0,0.0,0.0,-0.0040699999999999695,0.0003809199390947822,2.6935107202308715e-05,0.33868499999999996,0.14898850886897286,0.010535078494012279,-0.32507999999999987,0.14898668933834353,0.010534949833767621,0.0,0.0,0.0,0.00953499999999984,0.0031778569823070163,0.00022470842218303094
TYR  24,R TYR  24,0.0,0.0,0.0,-0.009864999999999983,0.0007394423574559856,5.228647052536944e-05,0.8017700000000006,0.5417078060172279,0.03830452630564687,-0.7883650000000009,0.5469484178375498,0.038675093521218465,0.0,0.0,0.0,0.0035399999999998,0.009190669181294742,0.0006498784501735727
CYS  25,R CYS  25,0.0,0.0,0.0,-0.0028199999999999805,0.00039698866482559055,2.8071337695236852e-05,1.075625,0.22699763076957427,0.016051156403044605,-1.0762549999999997,0.22602451188975217,0.01598234650716232,0.0,0.0,0.0,-0.0034499999999998555,0.002913331426391342,0.0002060036407445195
LEU  26,R LEU  26,0.0,0.0,0.0,-0.0032700000000000216,0.00045508241011930466,3.2179185819407785e-05,0.6589999999999999,0.13958413233602135,0.009870088652084113,-0.6529449999999999,0.138872646604722,0.009819779013552191,0.0,0.0,0.0,0.0027849999999999177,0.00205882855041416,0.0001455811629298322
GLU  27,R GLU  27,0.0,0.0,0.0,-0.008194999999999997,0.0006457360141729099,4.566043144780371e-05,108.96551,1.3195225878681451,0.09330433698103874,-108.87728999999999,1.3124691523607839,0.09280558377324703,0.0,0.0,0.0,0.08002499999999842,0.012000598943385262,0.0008485704891167835
HIP  28,R HIP  28,0.0,0.0,0.0,-0.01090999999999994,0.0009175510884959436,6.488065967605796e-05,-111.61845000000001,1.3629773209778044,0.0963770506266879,111.55399500000001,1.36196462324497,0.09630544208326997,0.0,0.0,0.0,-0.07536500000000065,0.007782144627286661,0.0005502807238128856
GLY  29,R GLY  29,0.0,0.0,0.0,-0.0021949999999999873,0.0004086257456401825,2.8894203570958235e-05,-0.23355000000000006,0.2434303134369258,0.017213122537761697,0.23557000000000008,0.24228094250270674,0.017131849739593193,0.0,0.0,0.0,-0.0001749999999999685,0.001537652431468126,0.00010872844613990949
ILE  30,R ILE  30,0.0,0.0,0.0,-0.00374000000000001,0.0004923413450036739,3.4813790371060334e-05,-0.4652700000000001,0.16192870993125322,0.011450088886117859,0.46632999999999997,0.16166762539234653,0.01143162742132547,0.0,0.0,0.0,-0.00268000000000014,0.00101862652626015,7.202777242150488e-05
GLN  31,R GLN  31,0.0,0.0,0.0,-0.0019500000000000051,0.0003278719262150862,2.3184046238738282e-05,0.5250650000000003,0.9033487868896486,0.06387640529863119,-0.5234249999999999,0.9013776369397014,0.06373702394899687,0.0,0.0,0.0,-0.00030999999999966834,0.0021386678096423557,0.000151226651090349
PRO  32,R PRO  32,0.0,0.0,0.0,-0.0010449999999999936,0.00023016298572969766,1.6274980798761178e-05,0.12052999999999979,0.17691794453926962,0.012509987829730307,-0.12083999999999992,0.176515394229512,0.012481523224350472,0.0,0.0,0.0,-0.001354999999999893,0.0008055898460133579,5.69638042971072e-05
ASP  33,R ASP  33,0.0,0.0,0.0,-0.0011500000000000037,0.000357071421427131,2.5248762345904384e-05,89.460645,0.8890753786825516,0.06286712292524299,-89.42881500000001,0.8875170143571532,0.06275692992703814,0.0,0.0,0.0,0.03067999999999934,0.0018351021769913113,0.00012976131935207521
GLY  34,R GLY  34,0.0,0.0,0.0,-0.0009400000000000103,0.0003104834939252024,2.1954498400100284e-05,0.3491599999999998,0.22310516444044906,0.015775917469358133,-0.3481,0.22261967568029553,0.01574158822990869,0.0,0.0,0.0,0.00011999999999981581,0.0008340263784796834,5.8974570791144217e-05
GLN  35,R GLN  35,0.0,0.0,0.0,-0.0023699999999999945,0.0004930517214248268,3.486402156951956e-05,1.2648149999999996,0.7625547788683781,0.05392076551640383,-1.25786,0.7608772111188511,0.053802143563244795,0.0,0.0,0.0,0.004585000000000008,0.00238595368773154,0.0001687124032192022
MET  36,R MET  36,0.0,0.0,0.0,-0.006019999999999992,0.000685273667960497,4.84561657583446e-05,0.29075,0.5195426329955993,0.0367372118906702,-0.272195,0.5177592461511431,0.036611107397550816,0.0,0.0,0.0,0.012534999999999775,0.0031541678775866243,0.0002230333495242282
PRO  37,R PRO  37,0.0,0.0,0.0,-0.008119999999999994,0.0009141115905620424,6.46374504447641e-05,-0.32500499999999993,0.27425711472083986,0.019392906560776278,0.36089499999999997,0.27351799570595,0.019340642954023022,0.0,0.0,0.0,0.027770000000000187,0.005667195073403131,0.00040073120667103476
SER  38,R SER  38,0.0,0.0,0.0,-0.01590999999999999,0.0021405373157223385,0.00015135884513301154,1.0254150000000002,0.5428546700314918,0.03838562183780535,-0.95919,0.5448747231244991,0.038528461161847584,0.0,0.0,0.0,0.050314999999999686,0.015134588696096237,0.0010701770297478917
ASP  39,R ASP  39,0.0,0.0,0.0,-0.05193500000000003,0.010324280846625488,0.0007300368997523272,131.20980000000006,3.059913191576759,0.21636853676060974,-130.67895499999995,2.989867823665277,0.21141558129651822,0.0,0.0,0.0,0.4789100000000028,0.06872773748640282,0.004859784923224432
LYS  40,R LYS  40,0.0,0.0,0.0,-0.03512500000000002,0.01399569130125411,0.0009896448226510356,-115.40174999999998,6.6893097504527566,0.4730056286002436,115.47351500000002,6.754365848085111,0.4776057893795808,0.0,0.0,0.0,0.036640000000002323,0.05981822799114014,0.004229787465109814
THR  41,R THR  41,0.0,0.0,0.0,-0.10024999999999995,0.01747161984476568,0.0012354300870547265,-3.1901949999999974,0.5692385940666833,0.04025124699776482,3.352785,0.5576848830432775,0.039434276256512815,0.0,0.0,0.0,0.06233999999999993,0.050726959301736214,0.003586937691123169
ILE  42,R ILE  42,0.0,0.0,0.0,-0.10580499999999995,0.04124314458185778,0.0029163307211288853,-0.8576749999999999,0.9236022896111729,0.0653085442103482,1.047,0.8835493647782222,0.06247637473477474,-0.0004055039999999999,0.0035785705620518327,0.0002530431511381406,0.08311449600000051,0.05255273271132116,0.0037160393670059287
GLY  43,R GLY  43,0.0,0.0,0.0,-0.24954000000000015,0.1474501895556596,0.010426302892204874,-0.5619099999999998,1.1137985284152607,0.07875744923180283,1.2609399999999997,0.9915673231808323,0.07011439782241594,-0.019912103999999996,0.0590375293363974,0.004174583733826634,0.4295778960000001,0.1991996191564279,0.014085540151528785
GLY  44,R GLY  44,0.0,0.0,0.0,-1.6156000000000013,0.35451935067072976,0.02506830369211246,0.7991749999999999,1.4110713215054007,0.09977781001743317,1.353785,1.3788509052015008,0.09749948253131906,-0.28514394,0.0619808510013698,0.00438270800467816,0.25221605999999996,0.47803545794810454,0.03380221139627214
GLY  45,R GLY  45,0.0,0.0,0.0,-1.5002649999999995,0.2591918300699357,0.018327630067060282,-4.923995,1.0479671965166646,0.07410247111179888,4.59268,0.7771394904391297,0.054952060361736665,-0.22596947999999992,0.040556857853498274,0.0028678029211827516,-2.0575494800000014,0.5820150764526167,0.041154680731245216
ASP  46,R ASP  46,0.0,0.0,0.0,-1.1924149999999998,0.37431117105290984,0.026467796732539028,162.99797999999998,6.134204425156238,0.4337537546212503,-158.99095000000005,4.620266668438663,0.3267021892143156,-0.211772808,0.036694679831146576,0.002594705694207298,2.6028421919999993,1.6029749407351144,0.11334744506659035
ASP  47,R ASP  47,0.0,0.0,0.0,-0.4261649999999999,0.06054641009176439,0.004281277715238821,164.12577999999996,2.7761590429256704,0.1963040884905097,-163.85390000000007,2.819845040065665,0.19939315497256835,-0.003972744,0.0050599053458403745,0.00035778933822057916,-0.1582577440000029,0.4904645392696907,0.0346810801649134
SER  48,R SER  48,0.0,0.0,0.0,-0.07205500000000006,0.00871791116036365,0.0006164494099275019,-0.9948450000000005,1.5109028231408528,0.10683696319567959,1.176405000000001,1.5148233761646928,0.10711418815859546,0.0,0.0,0.0,0.10950500000000009,0.04295567453783013,0.0030374248756141996
PHE  49,R PHE  49,0.0,0.0,0.0,-0.030369999999999998,0.00226563456894528,0.00016020455673918682,-1.1269049999999998,0.23268157635489806,0.016453072049772383,1.165765,0.24053964283460666,0.01700872125925405,0.0,0.0,0.0,0.00849000000000026,0.02277256902503518,0.0016102637982641102
ASN  50,R ASN  50,0.0,0.0,0.0,-0.03809500000000004,0.0034793641660507994,0.0002460281996031997,-4.747970000000002,1.0530542669302343,0.07446218131037974,4.988895000000001,1.056794972534869,0.07472668914032572,0.0,0.0,0.0,0.2028299999999997,0.036463558520802936,0.0025783629496252273
THR  51,R THR  51,0.0,0.0,0.0,-0.055949999999999986,0.007205379934465456,0.0005094973012686005,-2.010155,0.5291489591551688,0.03741648172764233,2.176194999999999,0.5294036711008003,0.03743449258204286,0.0,0.0,0.0,0.11009000000000001,0.029914910997694343,0.0021153036425061696
PHE  52,R PHE  52,0.0,0.0,0.0,-0.0229,0.0023494680248942533,0.00016613247725836907,-1.4163650000000003,0.15233174907089198,0.010771481275803527,1.3979650000000001,0.1504780840355214,0.010640407364147633,0.0,0.0,0.0,-0.04130000000000009,0.017096490868011245,0.0012089044627264635
PHE  53,R PHE  53,0.0,0.0,0.0,-0.011005000000000044,0.0007778013885307456,5.499886362464028e-05,1.5759250000000011,0.1602359490719767,0.0113303926178657,-1.579685,0.16059195426608766,0.01135556598655505,0.0,0.0,0.0,-0.014765000000000023,0.010357595039390065,0.000732392568913686
SER  54,R SER  54,0.0,0.0,0.0,-0.004249999999999995,0.0005074445782545897,3.588175023601681e-05,-0.44618999999999986,0.8045056953807105,0.05688714327068993,0.44659500000000013,0.8069229771019042,0.05705807090039936,0.0,0.0,0.0,-0.0038450000000001716,0.004438578038065733,0.0003138548629541962
GLU  55,R GLU  55,0.0,0.0,0.0,-0.004900000000000003,0.0006782329983125385,4.795831523312802e-05,108.78326000000003,3.5302391381316602,0.249625603378305,-108.66692499999995,3.505488604944529,0.24787547639284466,0.0,0.0,0.0,0.11143500000000124,0.024725407478944608,0.001748350329596231
THR  56,R THR  56,0.0,0.0,0.0,-0.001690000000000001,0.00046249324319389646,3.2703210851536326e-05,1.3185199999999995,0.24652046487056686,0.017431629241123788,-1.3154849999999998,0.24577501861458548,0.017378918230862333,0.0,0.0,0.0,0.0013450000000002538,0.0011027125645429114,7.79735532087901e-05
GLY  57,R GLY  57,0.0,0.0,0.0,-0.000694999999999997,0.00046040742826326873,3.255572146336162e-05,0.30320500000000006,0.2395882363034545,0.016941446658269764,-0.30285999999999985,0.23904593784459113,0.016903100366500834,0.0,0.0,0.0,-0.00034999999999996145,0.000887411967464944,6.274950199005578e-05
ALA  58,R ALA  58,0.0,0.0,0.0,-0.000729999999999999,0.0004439594576084601,3.139267430468437e-05,-0.2360499999999999,0.1441823411517516,0.010195231115575576,0.2356400000000002,0.14400364717603484,0.010182595543376926,0.0,0.0,0.0,-0.0011399999999999989,0.0007418894796396288,5.245950819441406e-05
GLY  59,R GLY  59,0.0,0.0,0.0,-0.0009699999999999889,0.00029849623113198674,2.1106870919205485e-05,0.19315000000000004,0.2895128105973894,0.020471647161379062,-0.19105999999999998,0.2885103921871793,0.020400765475834477,0.0,0.0,0.0,0.00111999999999999,0.0012229472596968255,8.64754300365131e-05
LYS  60,R LYS  60,0.0,0.0,0.0,-0.001815000000000042,0.0004251764339659443,3.0064513965803357e-05,-86.36438,0.9995303425101841,0.07067746831906636,86.34086500000001,0.9982156915054358,0.07058450845503124,0.0,0.0,0.0,-0.025329999999999016,0.0017120455601413707,0.00012105990252762843
HIP  61,R HIP  61,0.0,0.0,0.0,-0.004580000000000073,0.000680881781221906,4.81456124688385e-05,-104.25150499999992,1.7357012530925722,0.12273261261757458,104.19696000000005,1.7330330603860211,0.12254394290194309,0.0,0.0,0.0,-0.05912500000000003,0.004492145923720954,0.0003176426844742594
VAL  62,R VAL  62,0.0,0.0,0.0,-0.0027549999999999957,0.00043008720046054286,3.0411757594718788e-05,1.3678399999999993,0.10451174288089132,0.0073900962104703136,-1.3606900000000004,0.10444028868209324,0.007385043635618875,0.0,0.0,0.0,0.004394999999999986,0.0023084572770574623,0.00016323257946867644
PRO  63,R PRO  63,0.0,0.0,0.0,-0.0030600000000000007,0.0003411744421847033,2.4124676163634142e-05,-0.8405950000000001,0.19763901683372054,0.0139751889030166,0.8384799999999997,0.19645864603015267,0.013891724083064855,0.0,0.0,0.0,-0.005175000000000081,0.0027137381966578903,0.0001918902681221747
ARG  64,R ARG  64,0.0,0.0,0.0,-0.01420500000000001,0.0013831033945442826,9.780017893643951e-05,-119.10142999999995,2.0543617391090483,0.1452653116734197,119.15339000000007,2.073805634067424,0.14664020267119435,0.0,0.0,0.0,0.03775500000000406,0.05107225249585592,0.0036113536070291295
ALA  65,R ALA  65,0.0,0.0,0.0,-0.0022750000000000092,0.00044651427748730057,3.15733273507882e-05,-0.423495,0.2186476388507316,0.015460722812177953,0.4264450000000001,0.21851605656106807,0.01545141853924744,0.0,0.0,0.0,0.0006749999999999648,0.0014385322380817474,0.00010171959005030646
VAL  66,R VAL  66,0.0,0.0,0.0,-0.0023650000000000025,0.00048143016108255385,3.4042253156920574e-05,0.5108000000000001,0.15857849791191642,0.011213193122389286,-0.5080449999999996,0.15838018491907424,0.011199170276185676,0.0,0.0,0.0,0.0003900000000000116,0.0016576791004292916,0.0001172156132944768
PHE  67,R PHE  67,0.0,0.0,0.0,-0.0020849999999999723,0.00029626845934054415,2.0949343665138968e-05,-0.03955999999999998,0.12979836824860316,0.009178130637553595,0.03772999999999999,0.1295437265945364,0.009160124753517278,0.0,0.0,0.0,-0.00391499999999982,0.0010137923850575103,7.16859470189449e-05
VAL  68,R VAL  68,0.0,0.0,0.0,-0.001060000000000015,0.0002576819745344945,1.8220867158288032e-05,0.32356000000000007,0.09162945159718011,0.006479180658077058,-0.32278000000000007,0.0915497220094082,0.006473542924859585,0.0,0.0,0.0,-0.0002799999999998204,0.0006720119046567874,4.75184174820902e-05
ASP  69,R ASP  69,0.0,0.0,0.0,-0.000619999999999965,0.00048538644398043513,3.432200460345899e-05,79.83928499999998,0.5494839613450319,0.038854383522031875,-79.82547000000004,0.5489650709207836,0.03881769242826401,0.0,0.0,0.0,0.013195000000000193,0.000947087641138211,6.696920934268003e-05
LEU  70,R LEU  70,0.0,0.0,0.0,-0.0005899999999999705,0.0004918333050942915,3.4777866524556566e-05,-0.3920649999999996,0.10458255483110031,0.0073951033714884954,0.39169499999999985,0.10436513773765747,0.007379729661376565,0.0,0.0,0.0,-0.0009599999999995701,0.0007989993742172559,5.649778756728295e-05
GLU  71,R GLU  71,0.0,0.0,0.0,-0.0003350000000000009,0.00047199046600540683,3.337476591678218e-05,72.79809500000006,0.6272957563734277,0.04435650831411952,-72.79002,0.6267932510826306,0.04432097582424904,0.0,0.0,0.0,0.007740000000001572,0.0009446692542883396,6.679820356857239e-05
PRO  72,R PRO  72,0.0,0.0,0.0,-0.00032999999999999474,0.00047021271782034235,3.324906013709206e-05,0.553925,0.11625407250931134,0.008220404301188665,-0.5535199999999998,0.1161998691909779,0.008216571547793025,0.0,0.0,0.0,7.500000000003837e-05,0.0007479137650825015,5.288548950325993e-05
THR  73,R THR  73,0.0,0.0,0.0,-0.00022999999999999909,0.0004208325082500147,2.975735203273291e-05,0.08455000000000025,0.23817194943989503,0.01684130005373693,-0.08438000000000001,0.23799759578617596,0.016828971388649992,0.0,0.0,0.0,-5.9999999999670316e-05,0.0007851114570555914,5.551576352712596e-05
VAL  74,R VAL  74,0.0,0.0,0.0,-0.0005550000000000199,0.000496965793591487,3.514078826662946e-05,0.23228999999999997,0.11001911606625436,0.00777952630305983,-0.2313100000000001,0.10987826855206595,0.00776956687982024,0.0,0.0,0.0,0.0004249999999998155,0.0007838207703294331,5.542449819348056e-05
ILE  75,R ILE  75,0.0,0.0,0.0,-0.000695000000000019,0.0004604074282632831,3.255572146336264e-05,0.5206200000000001,0.08251045751903185,0.005834370403051198,-0.5200100000000001,0.08240236586409322,0.005826727168831519,0.0,0.0,0.0,-8.49999999999973e-05,0.0008048447055178136,5.691111490737359e-05
ASP  76,R ASP  76,0.0,0.0,0.0,-0.0004149999999999976,0.0004927220311697023,3.4840708948010586e-05,75.46544,0.5945989374393904,0.042044494074970865,-75.45442000000001,0.5940118463435962,0.04200298046546983,0.0,0.0,0.0,0.010604999999998341,0.0009049723752717234,6.399121033411326e-05
GLU  77,R GLU  77,0.0,0.0,0.0,-0.0005900000000000216,0.0004918333050943344,3.4777866524559594e-05,76.52455499999998,0.7814006891364419,0.05525337261122194,-76.51232499999999,0.7806186452927222,0.055198073760714006,0.0,0.0,0.0,0.011640000000001436,0.0011403508232099278,8.063498000234017e-05
VAL  78,R VAL  78,0.0,0.0,0.0,-0.0008400000000000274,0.0003666060555964782,2.5922962793632218e-05,0.01225500000000011,0.11857314187875787,0.008384387268906428,-0.011814999999999997,0.11842297401686895,0.008373768797560636,0.0,0.0,0.0,-0.00039999999999996093,0.0007416198487094656,5.244044240850045e-05
ARG  79,R ARG  79,0.0,0.0,0.0,-0.0007200000000000123,0.0004489988864128797,3.174901573277556e-05,-78.19465999999996,2.1770157473949077,0.1539382597732839,78.18034000000002,2.174614663428751,0.15376847749781716,0.0,0.0,0.0,-0.015039999999997918,0.002632185403806903,0.00018612361483721118
THR  80,R THR  80,0.0,0.0,0.0,-0.0003899999999999998,0.0004877499359302876,3.448912872196104e-05,-0.6870650000000005,0.16566958313160446,0.011714608566870597,0.6863350000000007,0.1655031503476561,0.011702839991856432,0.0,0.0,0.0,-0.0011200000000003096,0.0007972452571196071,5.637375275780868e-05
GLY  81,R GLY  81,0.0,0.0,0.0,-0.00032000000000000306,0.0004664761515876285,3.2984845004941596e-05,-0.5940550000000006,0.14062112919116906,0.00994341540291852,0.5933500000000003,0.14033398554875984,0.009923111281246304,0.0,0.0,0.0,-0.0010250000000001148,0.0008027297179002196,5.676156269872096e-05
THR  82,R THR  82,0.0,0.0,0.0,-0.0007550000000000023,0.0004300872004605586,3.04117575947199e-05,-0.8095149999999992,0.32130440360350015,0.022719652261313433,0.8085900000000001,0.3208513080852248,0.02268761356996366,0.0,0.0,0.0,-0.0016799999999998893,0.0008529947244854049,6.0315835399998053e-05
TYR  83,R TYR  83,0.0,0.0,0.0,-0.0020399999999999962,0.00031368774282715666,2.2181073012818424e-05,0.08260499999999987,0.2214101600536888,0.01565606255975622,-0.08302499999999995,0.22091700788984078,0.015621191435834843,0.0,0.0,0.0,-0.0024600000000002866,0.0008991106717194967,6.357672530100479e-05
ARG  84,R ARG  84,0.0,0.0,0.0,-0.0008600000000000185,0.0003469870314579547,2.4535688292770965e-05,-77.78376000000003,0.8667247904569624,0.06128669767546075,77.769655,0.8657697476665783,0.06121916595212037,0.0,0.0,0.0,-0.014965000000001538,0.0012505098960040708,8.842440274053628e-05
GLN  85,R GLN  85,0.0,0.0,0.0,-0.0008399999999999891,0.00036660605559646163,2.5922962793631045e-05,1.0211150000000004,0.21068189712217342,0.014897459812833538,-1.019579999999999,0.21030723620456393,0.014870967285284815,0.0,0.0,0.0,0.0006949999999998368,0.000769399116194099,5.440473324997838e-05
LEU  86,R LEU  86,0.0,0.0,0.0,-0.001690000000000007,0.0004624932431938905,3.2703210851535906e-05,0.392205,0.2002234825763449,0.014157938228252002,-0.3911300000000001,0.1997382364496095,0.014123626145576091,0.0,0.0,0.0,-0.0006150000000001654,0.0008641614432499959,6.11054416562026e-05
PHE  87,R PHE  87,0.0,0.0,0.0,-0.001754999999999971,0.0004300872004605916,3.0411757594722234e-05,-0.7157899999999999,0.15486705879560106,0.010950754745678526,0.71403,0.15463893138533966,0.01093462370180149,0.0,0.0,0.0,-0.0035149999999999704,0.0008601017381682963,6.081837715691387e-05
HIE  88,R HIE  88,0.0,0.0,0.0,-0.0013449999999999818,0.0005157276412991531,3.646745124079745e-05,-0.011209999999999299,1.9406833811572664,0.13722703789523402,0.010440000000000343,1.936851379533288,0.13695607446185074,0.0,0.0,0.0,-0.0021149999999998314,0.004285064176882156,0.00030299979372929245
PRO  89,R PRO  89,0.0,0.0,0.0,-0.0007100000000000195,0.0004537620521815489,3.2085822414269724e-05,0.09308500000000003,0.5649695812829217,0.03994938220892783,-0.09323000000000008,0.5639674521636865,0.03987852097934425,0.0,0.0,0.0,-0.0008550000000003832,0.0012304369142706743,8.700502859030444e-05
GLU  90,R GLU  90,0.0,0.0,0.0,-0.0010800000000000132,0.000289136645896018,2.0445048300260786e-05,89.67190500000001,1.2305130824066246,0.08701041449084852,-89.64053499999993,1.2280826351620682,0.08683855591805432,0.0,0.0,0.0,0.030289999999999467,0.0025604491793470648,0.000181051097759984
GLN  91,R GLN  91,0.0,0.0,0.0,-0.00195499999999998,0.00032089717979445434,2.269085718962974e-05,0.48962499999999953,0.8103756995215248,0.05730221524404622,-0.4859200000000002,0.8087534009820297,0.05718750141420762,0.0,0.0,0.0,0.0017499999999990301,0.0021065374432946756,0.00014895469109770375
LEU  92,R LEU  92,0.0,0.0,0.0,-0.00100999999999997,0.00017291616465792457,1.2227019260638808e-05,-0.27972499999999995,0.1675055801309317,0.011844433159716842,0.27919499999999986,0.1672280388421755,0.011824808026982965,0.0,0.0,0.0,-0.0015399999999999247,0.0006988562083861959,4.94165964024198e-05
ILE  93,R ILE  93,0.0,0.0,0.0,-0.0009849999999999816,0.00012155245781142608,8.59505671883511e-06,0.011095000000000023,0.11426034296727797,0.00807942633328629,-0.011129999999999996,0.11412788046748261,0.008070059820100468,0.0,0.0,0.0,-0.0010199999999999764,0.0005996665740227805,4.240283009424128e-05
THR  94,R THR  94,0.0,0.0,0.0,-0.00043999999999999205,0.0004963869458396251,3.509985754956784e-05,-0.2796899999999997,0.14576297163546018,0.010306998568933627,0.2795149999999999,0.14560123548582973,0.010295562096116958,0.0,0.0,0.0,-0.0006149999999999367,0.0007979818293671172,5.6425836280913506e-05
GLY  95,R GLY  95,0.0,0.0,0.0,-0.00015999999999999513,0.00036660605559645616,2.592296279363066e-05,-0.084805,0.11367755704183653,0.008038217145300317,0.08468000000000003,0.11357793623763368,0.008031172890680408,0.0,0.0,0.0,-0.00028500000000000855,0.0006661643941251198,4.7104936047090006e-05
LYS  96,R LYS  96,0.0,0.0,0.0,-0.0002750000000000069,0.00044651427748730507,3.1573327350788516e-05,-70.10776000000004,0.8708087576463226,0.06157547776483475,70.101565,0.8703087933463177,0.06154012495014629,0.0,0.0,0.0,-0.006470000000001193,0.0008883130078942943,6.281321516982747e-05
GLU  97,R GLU  97,0.0,0.0,0.0,-0.00026999999999998916,0.0004439594576084445,3.1392674304683264e-05,71.16949000000005,0.4564901531190102,0.032278728281533754,-71.163045,0.45613993792879415,0.03225396432794612,0.0,0.0,0.0,0.006174999999997652,0.0008272696053870161,5.8496794783867826e-05
ASP  98,R ASP  98,0.0,0.0,0.0,-0.0003099999999999953,0.0004624932431938802,3.2703210851535174e-05,72.06111500000003,0.494000275070572,0.03493109444104212,-72.05417499999996,0.49357310945828237,0.03490088927092815,0.0,0.0,0.0,0.006630000000001814,0.0008444524853440234,5.971180787765926e-05
ALA  99,R ALA  99,0.0,0.0,0.0,-0.0002550000000000119,0.00043586121644397055,3.082004218037491e-05,-0.4619699999999999,0.11517312663985564,0.008143969885749893,0.4615549999999999,0.11517068626608104,0.008143797325265427,0.0,0.0,0.0,-0.000669999999999974,0.0007287660804399363,5.153154373778199e-05
ALA 100,R ALA 100,0.0,0.0,0.0,-0.00019500000000000295,0.0003962007067131566,2.801562064277755e-05,-0.3877749999999998,0.11790841520010428,0.008337383994695273,0.3876799999999999,0.11782736354514665,0.008331652777210579,0.0,0.0,0.0,-0.0002900000000000325,0.000771945593937975,5.4584796418061915e-05
ASN 101,R ASN 101,0.0,0.0,0.0,-0.00040500000000000036,0.0004908920451586071,3.47113093962184e-05,-0.1594650000000005,0.17186354696386283,0.012152587949692008,0.16023999999999994,0.1718190687903994,0.01214944286788493,0.0,0.0,0.0,0.000370000000000239,0.000884929375711875,6.257395624370448e-05
ASN 102,R ASN 102,0.0,0.0,0.0,-0.00033000000000001697,0.00047021271782037396,3.32490601370943e-05,1.0750449999999996,0.10273905282316406,0.007264748094394221,-1.0737599999999998,0.10264970725725543,0.007258430408841927,0.0,0.0,0.0,0.0009550000000001902,0.0008203505348324289,5.8007542613002147e-05
TYR 103,R TYR 103,0.0,0.0,0.0,-0.0012599999999999278,0.00043863424398917557,3.101612483853807e-05,0.092435,0.17900032339356242,0.012657234250617298,-0.09190500000000004,0.17935979475623845,0.012682652714436356,0.0,0.0,0.0,-0.0007299999999998996,0.0009311820445004297,6.584451381854074e-05
ALA 104,R ALA 104,0.0,0.0,0.0,-0.00031500000000000305,0.00046451587701606533,3.2846232660687615e-05,0.4520400000000002,0.10407102574684188,0.007358932803063167,-0.4517350000000003,0.10394606666439983,0.007350096861606605,0.0,0.0,0.0,-1.0000000000078834e-05,0.0008061637550770696,5.700438579618069e-05
ARG 105,R ARG 105,0.0,0.0,0.0,-0.0004399999999999382,0.0004963869458395639,3.5099857549563516e-05,-71.06923500000006,0.4789821810519566,0.03386915482893611,71.06381500000002,0.47858753721136865,0.033841249295352795,0.0,0.0,0.0,-0.005860000000000127,0.0008890444308354014,6.286493458198468e-05
GLY 106,R GLY 106,0.0,0.0,0.0,-0.00030500000000002416,0.0004604074282633086,3.255572146336444e-05,0.20564999999999992,0.11074108316248317,0.007830577086013524,-0.20455,0.1106526434388262,0.007824323453181114,0.0,0.0,0.0,0.0007949999999999368,0.0007635279955573457,5.3989582328437127e-05
HID 107,R HID 107,0.0,0.0,0.0,-0.0010549999999999882,0.00022798026230354425,1.6120638945152397e-05,1.4505,0.1716160540275933,0.012135087556338813,-1.4492850000000004,0.1713195954203698,0.012114124767187928,0.0,0.0,0.0,0.00015999999999954717,0.0007709734106962181,5.451605268178169e-05
TYR 108,R TYR 108,0.0,0.0,0.0,-0.0005450000000000199,0.0004979708826829316,3.521185879785516e-05,0.47752,0.27997914136592433,0.01979751494506321,-0.47704500000000005,0.2797681235863014,0.019782593734770978,0.0,0.0,0.0,-6.999999999986905e-05,0.0008155366331442229,5.766714836023257e-05
THR 109,R THR 109,0.0,0.0,0.0,-0.0003150000000000003,0.0004645158770160612,3.284623266068732e-05,0.3313299999999998,0.1043263681913644,0.00737698824046783,-0.33106499999999994,0.10421948366308512,0.007369430362992809,0.0,0.0,0.0,-5.000000000017546e-05,0.0007399324293473419,5.232112384113414e-05
ILE 110,R ILE 110,0.0,0.0,0.0,-0.00040999999999999094,0.0004918333050943062,3.47778665245576e-05,0.05296000000000008,0.07954280860014935,0.005624525935578923,-0.05259499999999998,0.07944860587197235,0.005617864796788901,0.0,0.0,0.0,-4.499999999968196e-05,0.0007635279955575827,5.3989582328453884e-05
GLY 111,R GLY 111,0.0,0.0,0.0,-0.00026999999999999914,0.00044395945760846095,3.139267430468443e-05,0.30749000000000004,0.09368446989763032,0.0066244923956481384,-0.3068299999999999,0.0935735064000492,0.0066166460914877595,0.0,0.0,0.0,0.00039000000000006835,0.0007196526940128607,5.0887130003566136e-05
LYS 112,R LYS 112,0.0,0.0,0.0,-0.0004950000000000115,0.0004999749993749797,3.5353571248178804e-05,-74.60394000000001,0.9070858153438055,0.06414065311477334,74.59537,0.9063090384059768,0.06408572669075253,0.0,0.0,0.0,-0.00906499999999724,0.0011405152344434327,8.064660563215163e-05
GLU 113,R GLU 113,0.0,0.0,0.0,-0.00038499999999999646,0.00048659531440407004,3.44074846508718e-05,75.20505500000002,1.0136722211746951,0.07167745014930567,-75.19549000000002,1.0127187022540025,0.07161002617982452,0.0,0.0,0.0,0.00917999999999992,0.0012114454176699815,8.566212698718133e-05
ILE 114,R ILE 114,0.0,0.0,0.0,-0.000619999999999985,0.0004853864439804511,3.4322004603460124e-05,0.4181700000000001,0.09667911408365275,0.006836245716765871,-0.4171149999999997,0.09650373969437855,0.006823844874775647,0.0,0.0,0.0,0.00043499999999983884,0.0007783154887318614,5.503521599848211e-05
ILE 115,R ILE 115,0.0,0.0,0.0,-0.0011549999999999993,0.0003619046835839304,2.55905255905369e-05,0.8488599999999997,0.08483189494523893,0.005998520817668325,-0.8468050000000008,0.08465823630928127,0.005986241297758598,0.0,0.0,0.0,0.0008999999999999231,0.0007549834435271705,5.338539126016331e-05
ASP 116,R ASP 116,0.0,0.0,0.0,-0.0008499999999999918,0.0003570714214271378,2.524876234590486e-05,88.53516000000002,1.4753630076686024,0.1043239187434249,-88.50925000000002,1.4728114636630223,0.10414349733654074,0.0,0.0,0.0,0.025059999999996876,0.002690055761505312,0.0001902156670730348
LEU 117,R LEU 117,0.0,0.0,0.0,-0.0008650000000000207,0.00034172357249684317,2.4163505540381057e-05,0.9645550000000002,0.1317193872404525,0.009313967193146077,-0.9624149999999996,0.1315020257448582,0.009298597414395718,0.0,0.0,0.0,0.0012750000000003165,0.0006923691212058677,4.8957890068883965e-05
VAL 118,R VAL 118,0.0,0.0,0.0,-0.0012599999999999855,0.000438634243989225,3.101612483854156e-05,0.8424650000000001,0.12462226436315535,0.008812124821800977,-0.8383599999999999,0.12430426541354266,0.008789638900432844,0.0,0.0,0.0,0.002845000000000395,0.0009700386590235654,6.859209138086682e-05
LEU 119,R LEU 119,0.0,0.0,0.0,-0.0021049999999999645,0.00032245154674776156,2.280076753094332e-05,1.1860600000000001,0.08931733538344684,0.006315689352714842,-1.1829800000000001,0.08904414410841278,0.006296371812401084,0.0,0.0,0.0,0.000974999999999544,0.0008272696053884096,5.8496794783966366e-05
ASP 120,R ASP 120,0.0,0.0,0.0,-0.0012199999999999661,0.00041424630354415905,2.9291637031753582e-05,92.67948000000004,1.0169018387227486,0.07190581859619244,-92.64330999999999,1.0148326137358565,0.07175950229418925,0.0,0.0,0.0,0.034949999999998836,0.0022732135843350283,0.0001607404740568676
ARG 121,R ARG 121,0.0,0.0,0.0,-0.0021050000000000214,0.0003376018364878935,2.387205479216215e-05,-91.30186500000002,0.9623208491802357,0.06804635981325416,91.27127000000002,0.9608443875564803,0.06794195821062224,0.0,0.0,0.0,-0.032700000000001526,0.0019570385790794835,0.00013838352503107881
ILE 122,R ILE 122,0.0,0.0,0.0,-0.0037199999999999755,0.0004915282290978057,3.475629439396733e-05,1.256965,0.14542336048585602,0.010282984434248462,-1.2473150000000002,0.14432586661786823,0.010205379898611979,0.0,0.0,0.0,0.0059299999999998755,0.002430041151914902,0.00017182985770813964
ARG 123,R ARG 123,0.0,0.0,0.0,-0.003700000000000023,0.0005567764362830269,3.93700393700608e-05,-96.40415000000002,2.513416859078756,0.17772541050031815,96.36290500000004,2.508194475308442,0.1773561322025234,0.0,0.0,0.0,-0.044945000000000734,0.005811366018414426,0.00041092563195779076
LYS 124,R LYS 124,0.0,0.0,0.0,-0.0033699999999999837,0.0005030904491242622,3.557386681259516e-05,-99.546885,1.258718229700731,0.08900481958245134,99.50965999999997,1.2572017596269491,0.08889758895518755,0.0,0.0,0.0,-0.040594999999999916,0.0033408045438210656,0.0002362305547554706
LEU 125,R LEU 125,0.0,0.0,0.0,-0.005765000000000033,0.0005654865161965311,3.998593502721235e-05,1.5528650000000002,0.19532692281147576,0.013811699166829585,-1.5333499999999987,0.1934969702605324,0.013682301981027416,0.0,0.0,0.0,0.013750000000000267,0.006007287241342912,0.0004247793544889001
ALA 126,R ALA 126,0.0,0.0,0.0,-0.0058899999999999595,0.0006617401302626419,4.6792093349198334e-05,1.9666050000000013,0.1484632579967008,0.010497937648651506,-1.946345,0.14678132025227622,0.010379006690189884,0.0,0.0,0.0,0.014370000000000058,0.004502565935108605,0.0003183794905454843
ASP 127,R ASP 127,0.0,0.0,0.0,-0.006405000000000007,0.0007687489837391303,5.43587619432206e-05,113.48672,1.8674283792427562,0.13204712703427565,-113.35479499999994,1.8543385162887787,0.13112153394831966,0.0,0.0,0.0,0.12551999999999994,0.013633033411535352,0.0009640010373439419
GLN 128,R GLN 128,0.0,0.0,0.0,-0.008635000000000012,0.0010058702699652275,7.112576888863556e-05,0.36317499999999975,0.9521037623993511,0.06732390267858065,-0.31464000000000014,0.9498405552512481,0.06716386976641531,0.0,0.0,0.0,0.039900000000000053,0.00855219270128975,0.000604731345309608
CYS 129,R CYS 129,0.0,0.0,0.0,-0.02181000000000001,0.0035516052708599636,0.00025113641711229653,0.4255749999999998,0.76303021852021,0.05395438417658937,-0.33130000000000015,0.772314307778899,0.05461086842378538,0.0,0.0,0.0,0.0724649999999999,0.02925147474914745,0.0020683916154829226
THR 130,R THR 130,0.0,0.0,0.0,-0.13152999999999995,0.054239184175280584,0.003835289493636698,1.6789699999999996,1.136900478977822,0.0803910038219452,-1.3039100000000008,1.1134015546513296,0.07872937894775996,-0.014616071999999997,0.02696094064343483,0.0019064263956140766,0.22891392800000004,0.07317886263600157,0.005174527000943558
GLY 131,R GLY 131,0.0,0.0,0.0,-0.0960849999999999,0.07113710547246088,0.005030152967355974,1.0307600000000003,0.697569145246548,0.04932558729503378,-1.0819049999999997,0.7047782459575491,0.04983534769493434,-0.004526640000000001,0.01785992989657014,0.0012628877541381101,-0.15175663999999986,0.1137519998484001,0.008043481046633483
LEU 132,R LEU 132,0.0,0.0,0.0,-0.05474499999999998,0.009243374654313411,0.0006536052899112873,2.1634499999999983,0.5153977856956764,0.03644412692739438,-1.9292099999999996,0.5067537132572397,0.03583289870356574,0.0,0.0,0.0,0.17949499999999938,0.05266118091155979,0.00372370781278555
GLN 133,R GLN 133,0.0,0.0,0.0,-0.34525999999999996,0.14236945739869913,0.010067040876046944,3.1910650000000023,1.0816183988704087,0.07648197044974019,-2.7077850000000008,1.1278508450921125,0.07975109807316111,-0.008615808,0.02008075883733322,0.0014199240745250011,0.12940419199999947,0.27546398939208583,0.01947824548718431
GLY 134,R GLY 134,0.0,0.0,0.0,-0.01745499999999998,0.0021184841278611426,0.0001497994492646683,0.9038750000000003,0.24601753875486176,0.0173960669944387,-0.9069299999999996,0.258011230569525,0.018244149075799698,0.0,0.0,0.0,-0.020509999999999935,0.027661343062114783,0.001955952325594882
PHE 135,R PHE 135,0.0,0.0,0.0,-0.017594999999999993,0.001345724711818874,9.515710693374383e-05,1.4021,0.2560956266709722,0.01810869542512629,-1.4086449999999993,0.25119402655119544,0.017762099956790397,0.0,0.0,0.0,-0.02413999999999981,0.01730347941889106,0.001223540763521973
SER 136,R SER 136,0.0,0.0,0.0,-0.008594999999999993,0.0006789513973768564,4.8009113718125744e-05,-0.8055650000000001,0.6023689282947788,0.04259391539733113,0.8281949999999995,0.6013918580883851,0.0425248261004675,0.0,0.0,0.0,0.014035000000000086,0.009026836378266762,0.0006382937215733842
VAL 137,R VAL 137,0.0,0.0,0.0,-0.005425000000000033,0.0005043560250458445,3.5663356544220886e-05,0.5132800000000002,0.25885390010583137,0.01830373481014185,-0.5056300000000004,0.25730585516073995,0.018194271502316284,0.0,0.0,0.0,0.0022249999999999024,0.005430872397690803,0.0003840206700166011
PHE 138,R PHE 138,0.0,0.0,0.0,-0.005984999999999985,0.0005871754422658215,4.151957369723725e-05,-0.3781449999999998,0.12328874228817527,0.008717830571592939,0.36920000000000025,0.12265259883100628,0.008672848436355775,0.0,0.0,0.0,-0.014929999999999888,0.0037168669602234763,0.00026282218323422495
HID 139,R HID 139,0.0,0.0,0.0,-0.003379999999999983,0.0004853864439805092,3.432200460346423e-05,1.4832400000000008,0.16584861289742295,0.011727267883015046,-1.484995,0.16572611434230966,0.01171860592711443,0.0,0.0,0.0,-0.005134999999999783,0.0024569849409385325,0.00017373507130108654
SER 140,R SER 140,0.0,0.0,0.0,-0.0011400000000000455,0.00034698703145790664,2.4535688292767567e-05,-0.045175000000000035,0.2080769434007526,0.01471326176872416,0.05009499999999997,0.20802921904146068,0.01470988714691585,0.0,0.0,0.0,0.003779999999999946,0.001900421005987933,0.0001343800580443428
PHE 141,R PHE 141,0.0,0.0,0.0,-0.003475000000000026,0.0005190134873006602,3.669979563975749e-05,-0.30707999999999985,0.11170082184120222,0.00789844085880245,0.3007099999999999,0.11174795702830546,0.00790177381984577,0.0,0.0,0.0,-0.009845000000000104,0.0018603695869369734,0.000131547995043635
GLY 142,R GLY 142,0.0,0.0,0.0,-0.0005350000000000055,0.0004987734956871752,3.526861210765208e-05,-0.4773300000000002,0.07313166961036603,0.005171189950098398,0.476785,0.07313172208419512,0.005171193660558436,0.0,0.0,0.0,-0.0010800000000000243,0.0009019977827023837,6.378087487640854e-05
GLY 143,R GLY 143,0.0,0.0,0.0,-0.00033499999999999643,0.0004719904660054006,3.3374765916781735e-05,0.5245199999999999,0.11025996372210452,0.007796556804128283,-0.5240500000000001,0.11015347248271207,0.007789026736377146,0.0,0.0,0.0,0.0001349999999997964,0.0007528446054797478,5.323415257144407e-05
GLY 144,R GLY 144,0.0,0.0,0.0,-0.0003149999999999609,0.00046451587701600304,3.284623266068321e-05,0.74063,0.09184363396556089,0.006494325638586322,-0.7395150000000001,0.09192823165382612,0.0065003075984908275,0.0,0.0,0.0,0.0008000000000000629,0.000877496438739174,6.204836822995158e-05
THR 145,R THR 145,0.0,0.0,0.0,-0.0006399999999999939,0.00047999999999999383,3.3941125496953845e-05,0.5443499999999998,0.08211959266825572,0.0058067320844000705,-0.5410800000000002,0.08193359262231713,0.005793579895021652,0.0,0.0,0.0,0.002629999999999857,0.0009915139938500828,7.011062686927503e-05
GLY 146,R GLY 146,0.0,0.0,0.0,-0.0005749999999999833,0.0004943429983321149,3.4955328635272864e-05,0.9362950000000003,0.06147745908053709,0.0043471128205966264,-0.93568,0.06125918380128561,0.004331678427584216,0.0,0.0,0.0,3.999999999989789e-05,0.0011525623627380002,8.149846624324293e-05
SER 147,R SER 147,0.0,0.0,0.0,-0.0009150000000000235,0.00027888169534769243,1.9719913792915416e-05,0.8122700000000006,0.11466161999553011,0.008107800904067437,-0.8112999999999999,0.11467689392375466,0.00810888093388973,0.0,0.0,0.0,5.4999999999880143e-05,0.0008671649208773463,6.131781959594674e-05
GLY 148,R GLY 148,0.0,0.0,0.0,-0.0005000000000000248,0.0005000000000000238,3.535533905932906e-05,0.8984850000000002,0.10040233948967311,0.007099517510014175,-0.8978000000000005,0.10030294113334497,0.007092488984834331,0.0,0.0,0.0,0.00018499999999995687,0.0008067062662457053,5.704274712880187e-05
PHE 149,R PHE 149,0.0,0.0,0.0,-0.0013899999999999891,0.0004877499359302444,3.448912872195799e-05,0.60887,0.08720036181117458,0.006165996715860199,-0.6067799999999999,0.08720161466395092,0.006166085305929598,0.0,0.0,0.0,0.0007000000000001094,0.0009380831519647882,6.633249580711523e-05
THR 150,R THR 150,0.0,0.0,0.0,-0.0018249999999999911,0.0003929058411375359,2.77826384636156e-05,0.6835549999999995,0.18380086228035233,0.012996683610637185,-0.676215,0.18322349405848448,0.012955857512144748,0.0,0.0,0.0,0.0055149999999997805,0.0016702619555029287,0.00011810535550940243
SER 151,R SER 151,0.0,0.0,0.0,-0.0014250000000000252,0.0004943429983321166,3.495532863527298e-05,1.1885550000000007,0.22223905366743793,0.01571467418927264,-1.1884450000000009,0.22199330389675753,0.015697297056340327,0.0,0.0,0.0,-0.0013149999999999807,0.0014091752907285334,9.964374039546706e-05
LEU 152,R LEU 152,0.0,0.0,0.0,-0.001410000000000039,0.0004918333050942251,3.477786652455186e-05,1.0199749999999996,0.09730428754685477,0.0068804521562906736,-1.016865,0.09738073102518692,0.006885857526481289,0.0,0.0,0.0,0.0016999999999999882,0.0010583005244260602,7.483314773549466e-05
LEU 153,R LEU 153,0.0,0.0,0.0,-0.0026300000000000255,0.0004828043081829328,3.4139420030223154e-05,0.785555,0.12334957225300422,0.008722131899655929,-0.7757650000000001,0.12331301543227428,0.008719546942072253,0.0,0.0,0.0,0.0071599999999999156,0.00204802343736565,0.00014481712605902337
MET 154,R MET 154,0.0,0.0,0.0,-0.005879999999999943,0.0005878775382679618,4.156921938165298e-05,1.6381200000000007,0.15671753443695252,0.011081603133120541,-1.6364099999999993,0.15789763107786484,0.011165048566844997,0.0,0.0,0.0,-0.004169999999999996,0.0038315923582759428,0.00027093449392794744
GLU 155,R GLU 155,0.0,0.0,0.0,-0.002855000000000022,0.0004625743183532818,3.270894373103504e-05,93.45707500000006,1.6494486016134602,0.11663362914195458,-93.42701,1.6443389826610875,0.11627232452090437,0.0,0.0,0.0,0.027210000000004016,0.005423642687348364,0.0003835094522956858
ARG 156,R ARG 156,0.0,0.0,0.0,-0.00280500000000005,0.0003962007067131296,2.8015620642775643e-05,-90.90546500000006,1.1464369187878005,0.0810653319477465,90.88109999999998,1.1443726753126877,0.08091936789181926,0.0,0.0,0.0,-0.027169999999999986,0.0027696750711938313,0.0001958456024524492
LEU 157,R LEU 157,0.0,0.0,0.0,-0.005630000000000054,0.000585747385824351,4.141859485786916e-05,1.1942150000000005,0.16173722136539578,0.011436548599774112,-1.1728500000000002,0.16015825767033995,0.011324899006171976,0.0,0.0,0.0,0.015734999999999874,0.0036241930136236035,0.00025626914562621594
SER 158,R SER 158,0.0,0.0,0.0,-0.005060000000000009,0.0006296030495478946,4.4519658579104613e-05,2.1393000000000004,0.35140197779750865,0.024847872142298298,-2.12969,0.35251572149338595,0.024926625714284157,0.0,0.0,0.0,0.0045499999999999464,0.008087490340024829,0.0005718719262212253
VAL 159,R VAL 159,0.0,0.0,0.0,-0.0036049999999999967,0.0005822155958062063,4.116885959071345e-05,1.5090149999999993,0.3133170993977223,0.022154864564582898,-1.4997399999999994,0.3113426607453625,0.02201525066857085,0.0,0.0,0.0,0.005670000000000028,0.002231837807727147,0.00015781476483523835
ASP 160,R ASP 160,0.0,0.0,0.0,-0.003715000000000002,0.0005947898788647842,4.20579956726414e-05,101.88009000000004,1.680677114111031,0.11884181843729469,-101.81172500000002,1.6721095835419284,0.11823600254095114,0.0,0.0,0.0,0.06464999999999932,0.008584724806307285,0.0006070317125160252
TYR 161,R TYR 161,0.0,0.0,0.0,-0.012724999999999985,0.0015998046755775922,0.00011312327346748601,1.4586500000000007,0.9667040382143849,0.06835629808218109,-1.421845000000001,0.9639474160839877,0.06816137546202382,0.0,0.0,0.0,0.024080000000000313,0.007707373093343764,0.0005449935779438113
GLY 162,R GLY 162,0.0,0.0,0.0,-0.007985000000000006,0.00155073369731876,0.00010965343131885821,-0.45984500000000006,0.6685773709713784,0.047275559276173565,0.5087700000000002,0.6662714214942737,0.04711250402494013,0.0,0.0,0.0,0.04093999999999994,0.01022332626888131,0.0007228983331008539
LYS 163,R LYS 163,0.0,0.0,0.0,-0.08005000000000001,0.034943490094722834,0.002470877880430347,-139.66095499999994,11.124576454544206,0.7866263448836408,139.90764499999997,11.232609018788697,0.7942654007602659,-0.0010242720000000027,0.007102151139789696,0.0005021979231957061,0.16561572800000143,0.1321879005468083,0.009347096086746108
LYS 164,R LYS 164,0.0,0.0,0.0,-0.051799999999999985,0.008987769467448403,0.000635531273817417,-142.11670499999994,4.054123845912169,0.2866698463214581,142.39197499999997,4.126122549607264,0.2917609234834023,0.0,0.0,0.0,0.22347000000000009,0.10532378221465397,0.0074475160624196905
SER 165,R SER 165,0.0,0.0,0.0,-0.04920499999999998,0.007796343694322449,0.0005512847494716384,-0.5449900000000002,0.6340538304434409,0.04483437631438624,0.6907149999999999,0.624985874860384,0.04419317502595845,0.0,0.0,0.0,0.09652000000000006,0.03669604338344946,0.002594802111915285
LYS 166,R LYS 166,0.0,0.0,0.0,-0.022814999999999978,0.0024820908524872034,0.00017551032733148001,-111.18882999999992,2.189111208026251,0.1547935379966837,111.25468999999995,2.197815241076034,0.15540900607600103,0.0,0.0,0.0,0.0430449999999999,0.021016017106006327,0.0014860568209189556
LEU 167,R LEU 167,0.0,0.0,0.0,-0.04477499999999999,0.005610202759259231,0.0003967012414903682,-1.0356350000000005,0.22449855628711468,0.015874445151720862,1.0588849999999992,0.22837681969718765,0.016148679787369887,0.0,0.0,0.0,-0.02152500000000017,0.011486486625596716,0.0008122172584968021
GLU 168,R GLU 168,0.0,0.0,0.0,-0.011630000000000012,0.00131647255953171,9.30886674090883e-05,100.39053500000004,1.3271718761212639,0.09384522334054182,-100.33921999999995,1.314848691526124,0.09297384260123812,0.0,0.0,0.0,0.039684999999997785,0.017911610061638838,0.0012665420936554016
PHE 169,R PHE 169,0.0,0.0,0.0,-0.008224999999999968,0.0007241374178978923,5.120424787065164e-05,-0.08810999999999991,0.13546600274607656,0.00957889291619862,0.08199499999999998,0.1345952635682251,0.009517322358468264,0.0,0.0,0.0,-0.014339999999999789,0.0055456649736526755,0.0003921377309058523
SER 170,R SER 170,0.0,0.0,0.0,-0.002739999999999991,0.000492341345003686,3.481379037106119e-05,0.03133000000000001,0.28448534426223093,0.020116151607601298,-0.02768999999999995,0.2841575335971228,0.020092971893176974,0.0,0.0,0.0,0.0008999999999999647,0.0025019992006393016,0.00017691806012953715
ILE 171,R ILE 171,0.0,0.0,0.0,-0.0022199999999999976,0.0004142463035441598,2.9291637031753636e-05,-0.0022000000000000687,0.15285941253321622,0.010808792717042912,0.004824999999999996,0.15304801329974851,0.01082212880513811,0.0,0.0,0.0,0.00040499999999976666,0.002225078650295073,0.00015733682022970566
TYR 172,R TYR 172,0.0,0.0,0.0,-0.0035400000000000054,0.0005180733538795454,3.663331816802845e-05,-0.60894,0.22454479820294232,0.01587771494894654,0.6060349999999997,0.22389435851535022,0.015831721917561617,0.0,0.0,0.0,-0.00644500000000019,0.0022129109787788733,0.00015647643592567014
PRO 173,R PRO 173,0.0,0.0,0.0,-0.001254999999999975,0.0004358612164439682,3.0820042180374746e-05,0.5375500000000002,0.12597633706375197,0.008907872220682123,-0.5407499999999998,0.12567942353464348,0.008886877263696257,0.0,0.0,0.0,-0.004454999999999978,0.0011823599282788486,8.360547230892138e-05
ALA 174,R ALA 174,0.0,0.0,0.0,-0.0005900000000000017,0.0004918333050943182,3.477786652455845e-05,-0.19379000000000005,0.10593052392960192,0.007490419180526536,0.19385499999999994,0.10587348098083868,0.0074863856349376,0.0,0.0,0.0,-0.00052499999999994,0.0008656644846591677,6.121172273348555e-05
PRO 175,R PRO 175,0.0,0.0,0.0,-0.00064499999999999,0.00047851332269853485,3.3836001536824066e-05,-0.46754000000000034,0.09914423029102439,0.007010555755430406,0.4660949999999998,0.09917749732172154,0.007012908089729995,0.0,0.0,0.0,-0.002090000000000023,0.0008318052656721012,5.881751439834205e-05
GLN 176,R GLN 176,0.0,0.0,0.0,-0.0005099999999999743,0.0004998999899979736,3.534826728426544e-05,-0.10311999999999961,0.2970879257055064,0.021007288687500878,0.103065,0.29694750508296924,0.020997359450059434,0.0,0.0,0.0,-0.0005649999999989675,0.0007387658627738403,5.223863512765129e-05
VAL 177,R VAL 177,0.0,0.0,0.0,-0.0005250000000000043,0.0004993746088859581,3.531111722956409e-05,-0.19354500000000002,0.18611361577004523,0.013160219978214654,0.19382000000000002,0.18598671350394896,0.013151246632924194,0.0,0.0,0.0,-0.00025000000000014155,0.0007984359711339645,5.645794895320928e-05
SER 178,R SER 178,0.0,0.0,0.0,-0.00039500000000000646,0.0004888506929523653,3.456696399743603e-05,-0.7703249999999997,0.2702353222193586,0.019108522885744016,0.7702099999999993,0.27005896744970453,0.019096052720392317,0.0,0.0,0.0,-0.000510000000000036,0.0007936623967407077,5.6120406270812244e-05
THR 179,R THR 179,0.0,0.0,0.0,-0.0003949999999999826,0.0004888506929523358,3.456696399743394e-05,-0.5086849999999998,0.11733867979059596,0.00829709761754073,0.50875,0.1173439282621813,0.008297468740525617,0.0,0.0,0.0,-0.000329999999999937,0.0007149125820687466,5.0551953473639484e-05
ALA 180,R ALA 180,0.0,0.0,0.0,-0.0002049999999999952,0.00040370162248867965,2.85460154837757e-05,0.5183500000000002,0.042338369123052645,0.0029937747911289664,-0.5180500000000002,0.04232549468110127,0.0029928644306081854,0.0,0.0,0.0,9.499999999998065e-05,0.000725241339141782,5.1282306890396675e-05
VAL 181,R VAL 181,0.0,0.0,0.0,-0.0002799999999999936,0.00044899888641286286,3.1749015732774374e-05,0.4704699999999999,0.07427468680513051,0.0052520134710414765,-0.47027500000000005,0.07422384640396898,0.005248418511799521,0.0,0.0,0.0,-8.499999999995108e-05,0.0007601151228596608,5.3748255785651185e-05
VAL 182,R VAL 182,0.0,0.0,0.0,-0.0003299999999999992,0.0004702127178203487,3.324906013709251e-05,0.4169749999999998,0.059917813503165815,0.004236829224195943,-0.41656500000000024,0.05993476265907662,0.004238027710503935,0.0,0.0,0.0,8.000000000004725e-05,0.0007896834808959593,5.583905443325303e-05
GLU 183,R GLU 183,0.0,0.0,0.0,-0.0007100000000000279,0.0004537620521815537,3.208582241427006e-05,78.42083999999996,0.9844391268157536,0.0696103582236783,-78.41350500000004,0.9833506190406012,0.06953338910075985,0.0,0.0,0.0,0.006625000000002501,0.0014263151825611282,0.00010085571376983022
PRO 184,R PRO 184,0.0,0.0,0.0,-0.0005500000000000038,0.000497493718553312,3.5178118198675864e-05,0.7893549999999996,0.10149994568964414,0.007177129988721365,-0.7903450000000001,0.10146770902607291,0.0071748505123799605,0.0,0.0,0.0,-0.0015399999999997681,0.0009531002045956018,6.739436178198359e-05
TYR 185,R TYR 185,0.0,0.0,0.0,-0.0007349999999999479,0.00044133320745211443,3.120697037521995e-05,0.8851450000000007,0.0926650094426118,0.006552405655558626,-0.8848350000000004,0.09276355844295499,0.006559374122200808,0.0,0.0,0.0,-0.0004249999999998177,0.0007644442425710444,5.4054370776099955e-05
ASN 186,R ASN 186,0.0,0.0,0.0,-0.0007650000000000068,0.0004239988207530796,2.9981244136960204e-05,0.37617500000000037,0.13903274569323604,0.009831099728667195,-0.37518999999999997,0.13890321774530648,0.00982194071963378,0.0,0.0,0.0,0.00022000000000097942,0.0008611620056646916,6.089334939057115e-05
SER 187,R SER 187,0.0,0.0,0.0,-0.0010349999999999682,0.00020922475952906932,1.4794424625512963e-05,0.905315,0.07218030046349926,0.005103917992582282,-0.9041200000000003,0.07215099167717633,0.005101845548426553,0.0,0.0,0.0,0.00016000000000017056,0.0010697663296252238,7.564390259630391e-05
ILE 188,R ILE 188,0.0,0.0,0.0,-0.0015250000000000463,0.0004993746088860092,3.531111722956771e-05,1.0168649999999995,0.06848727454791098,0.00484278162578127,-1.0166399999999998,0.06854568111851249,0.004846911593995087,0.0,0.0,0.0,-0.001300000000000443,0.0013114877048607824,9.273618495498407e-05
LEU 189,R LEU 189,0.0,0.0,0.0,-0.0014350000000000107,0.0004957569969249104,3.505531343462826e-05,0.9985249999999997,0.07256024651971303,0.005130784235865667,-0.9983250000000002,0.07260137309307353,0.005133692323756684,0.0,0.0,0.0,-0.0012349999999997018,0.0011873394628328653,8.395757857395117e-05
THR 190,R THR 190,0.0,0.0,0.0,-0.002100000000000004,0.0003162277660168364,2.236067977499779e-05,0.8706000000000003,0.1566437039909338,0.011076382532216754,-0.8645499999999998,0.15641322674249925,0.011060085329689025,0.0,0.0,0.0,0.0039499999999999535,0.0024284768889159263,0.00017171924761072614
THR 191,R THR 191,0.0,0.0,0.0,-0.0034699999999999688,0.0004990991885387034,3.5291642070042036e-05,1.1701200000000005,0.14359201091982887,0.010153488464562377,-1.162785,0.14343684594622463,0.010142516644058559,0.0,0.0,0.0,0.003865000000000045,0.0025429854502139696,0.00017981622563050233
HID 192,R HID 192,0.0,0.0,0.0,-0.0038649999999999184,0.0005260940980471067,3.7200470427132954e-05,1.1757249999999997,0.32344146205302926,0.022870765113458837,-1.166375,0.3230544603855535,0.02284339996311858,0.0,0.0,0.0,0.0054850000000002995,0.0022248089805643806,0.00015731775170018032
THR 193,R THR 193,0.0,0.0,0.0,-0.003804999999999987,0.0004549450516271092,3.216947310727929e-05,0.7611200000000005,0.13715318297436463,0.009698194574249256,-0.7541399999999997,0.13677130693241382,0.009671191860365646,0.0,0.0,0.0,0.0031750000000004518,0.0027430594233449042,0.00019396359194448425
THR 194,R THR 194,0.0,0.0,0.0,-0.008810000000000005,0.0008508231308562284,6.016228054188084e-05,1.6202099999999993,0.15631294220249817,0.011052994141860732,-1.5499600000000004,0.15558097055873332,0.011001235930566493,0.0,0.0,0.0,0.06144000000000001,0.007450932827505324,0.0005268605128494471
LEU 195,R LEU 195,0.0,0.0,0.0,-0.014670000000000016,0.0018196428220943978,0.00012866817788403752,1.134075,0.27277523600026476,0.019288121911554806,-1.1045449999999994,0.2716599859659149,0.019209261825354075,0.0,0.0,0.0,0.014860000000000064,0.004503376511019243,0.0003184368069177922
GLU 196,R GLU 196,0.0,0.0,0.0,-0.010620000000000017,0.0025681900241220474,0.00018159845814323428,101.80776499999993,2.882116118373545,0.2037963851468984,-101.69142000000005,2.851620636338801,0.2016400289326664,0.0,0.0,0.0,0.10572500000000275,0.031175300720281972,0.0022044266544841242
HIE 197,R HIE 197,0.0,0.0,0.0,-0.009779999999999973,0.0011923086848632013,8.43089556334384e-05,2.4987300000000006,0.5841921576844399,0.041308623621466825,-2.4737300000000007,0.5797686927559949,0.04099583741674239,0.0,0.0,0.0,0.01521999999999974,0.009488498300574189,0.000670938149161304
SER 198,R SER 198,0.0,0.0,0.0,-0.015194999999999991,0.0021833403307775154,0.00015438547535308607,-0.5910650000000002,0.3685511372591326,0.02606050083699467,0.6653699999999998,0.36860807519640704,0.026064526957150023,0.0,0.0,0.0,0.05911000000000002,0.011895288983458695,0.0008411239504377277
ASP 199,R ASP 199,0.0,0.0,0.0,-0.09512499999999992,0.02870939523918966,0.002030060805739579,115.96675000000003,1.873636375470735,0.1324860986573141,-115.50118499999999,1.8593823035557127,0.1314781835662508,-0.0026947800000000012,0.007566386785751838,0.000535024340528541,0.36774522000000415,0.08612330439196599,0.006089837255375232
CYS 200,R CYS 200,0.0,0.0,0.0,-0.08109,0.014716721781701053,0.0010406293768676583,0.3263149999999999,0.4914269282151725,0.034749131339862314,-0.18288499999999988,0.47103546764017673,0.03330723733477455,-1.8323999999999996e-05,0.0002584918300913976,1.827813259389481e-05,0.062321676000000145,0.04905841618261067,0.0034689538756995865
ALA 201,R ALA 201,0.0,0.0,0.0,-0.013470000000000005,0.0015617618256315619,0.00011043323775023598,-0.06972000000000002,0.19791541526621922,0.013994733223609515,0.10218000000000008,0.20156787343225102,0.014253001017329642,0.0,0.0,0.0,0.018990000000000028,0.010431198397116327,0.0007375971122503199
PHE 202,R PHE 202,0.0,0.0,0.0,-0.02267500000000001,0.00213058090670143,0.00015065482069951641,-0.9963099999999997,0.1748892046411144,0.01236653425580538,0.9399349999999994,0.17590193510874547,0.012438145113922995,0.0,0.0,0.0,-0.07904999999999973,0.01769964688913331,0.0012515540339913544
MET 203,R MET 203,0.0,0.0,0.0,-0.0076999999999999204,0.0007681145747867722,5.431390245599481e-05,0.612645,0.3368064265642803,0.023815810817081152,-0.6044500000000002,0.33836181448266284,0.023925793351527544,0.0,0.0,0.0,0.0004949999999999122,0.005825802519825113,0.00041194644676220135
VAL 204,R VAL 204,0.0,0.0,0.0,-0.0034550000000000258,0.0005079123940208903,3.591482980608652e-05,-0.06683499999999996,0.1253005497793206,0.008860086843536015,0.06874499999999997,0.12523386113587645,0.008855371244335266,0.0,0.0,0.0,-0.0015450000000000496,0.00291341294704347,0.00020600940512511214
ASP 205,R ASP 205,0.0,0.0,0.0,-0.0016600000000000048,0.0004737087712930804,3.349626844888845e-05,83.36124000000001,0.7748225489767344,0.05478822785976947,-83.35190499999999,0.7740384331394355,0.05473278249719049,0.0,0.0,0.0,0.007675000000000409,0.0018733325919354428,0.0001324646179175323
ASN 206,R ASN 206,0.0,0.0,0.0,-0.0011649999999999339,0.00037118054905934577,2.6246428328440935e-05,0.9903499999999997,0.159685182468503,0.011291447537848966,-0.9866850000000005,0.15958407118192824,0.011284297890209816,0.0,0.0,0.0,0.002499999999999858,0.0012288205727440178,8.689073598488322e-05
GLU 207,R GLU 207,0.0,0.0,0.0,-0.0008849999999999814,0.0003190219428189762,2.255825791146051e-05,75.95892499999998,0.5830607938989243,0.04122862412099413,-75.95193499999996,0.5825402997049659,0.04119181962358251,0.0,0.0,0.0,0.0061049999999990235,0.001197486951916645,8.467511440826688e-05
ALA 208,R ALA 208,0.0,0.0,0.0,-0.0009549999999999792,0.00020730412441627191,1.465861521426856e-05,-0.473335,0.14052829884048296,0.009936851305871514,0.47674,0.14051264142417888,0.009935744159347067,0.0,0.0,0.0,0.002450000000000148,0.0011434596626029511,8.085480814398284e-05
ILE 209,R ILE 209,0.0,0.0,0.0,-0.0018299999999999716,0.0003756327994197882,2.6561249970581847e-05,-0.22594999999999993,0.08303383346564251,0.00587137867114703,0.2271899999999999,0.08297863520208111,0.0058674755644996315,0.0,0.0,0.0,-0.0005899999999997263,0.0014771255870775172,0.00010444855192866724
TYR 210,R TYR 210,0.0,0.0,0.0,-0.0010650000000000182,0.0002465258607124061,1.7432010784759264e-05,-0.23494999999999988,0.16471046566627168,0.011646788720501471,0.2344199999999999,0.1644548679729488,0.011628715234281047,0.0,0.0,0.0,-0.001594999999999755,0.000735510027123991,5.200841278100755e-05
ASP 211,R ASP 211,0.0,0.0,0.0,-0.0008349999999999869,0.0003711805490593416,2.624642832844064e-05,77.121255,0.7281690874888387,0.051489329961377825,-77.11123000000002,0.727365511346225,0.05143250854741363,0.0,0.0,0.0,0.009189999999995918,0.0011806354221362866,8.348353131016104e-05
ILE 212,R ILE 212,0.0,0.0,0.0,-0.0018099999999999915,0.00039230090491867184,2.7739863013361186e-05,-0.5558099999999999,0.10665586669283697,0.007541708659183345,0.5591150000000001,0.10644074302164491,0.00752649711851398,0.0,0.0,0.0,0.0014949999999998643,0.0014456745830236798,0.00010222463010450784
CYS 213,R CYS 213,0.0,0.0,0.0,-0.0008100000000000263,0.00039230090491867146,2.773986301336116e-05,0.127455,0.1287972358981357,0.009107339890165517,-0.12844000000000005,0.1286171310518159,0.00909460455434979,0.0,0.0,0.0,-0.0017949999999997246,0.0010406608477306198,7.358583423456624e-05
ARG 214,R ARG 214,0.0,0.0,0.0,-0.000709999999999995,0.00045376205218153245,3.208582241426856e-05,-72.713005,0.7800360792775141,0.055156880122729755,72.70491999999999,0.7792627372109296,0.05510219658078389,0.0,0.0,0.0,-0.008794999999993535,0.0011844724564151578,8.375485060598454e-05
ARG 215,R ARG 215,0.0,0.0,0.0,-0.0010600000000000193,0.0002764054992217216,1.9544820285693233e-05,-76.14301499999999,2.0380794377987588,0.14411397910643686,76.13405500000003,2.0369822782670037,0.1440363982119421,0.0,0.0,0.0,-0.010020000000003223,0.0014864723340807036,0.00010510946674746606
ASN 216,R ASN 216,0.0,0.0,0.0,-0.0013349999999999263,0.00047199046600544624,3.337476591678497e-05,-0.9490149999999999,0.5697461230890468,0.04028713471910104,0.950405,0.5696576085465727,0.040280875795779325,0.0,0.0,0.0,5.500000000019156e-05,0.0010686323034611823,7.556371483724024e-05
LEU 217,R LEU 217,0.0,0.0,0.0,-0.001464999999999963,0.0004987734956871541,3.5268612107650585e-05,-0.30433999999999994,0.09326738122194754,0.006594999772554997,0.3040350000000001,0.0932523124378151,0.006593934248610568,0.0,0.0,0.0,-0.0017700000000001892,0.0008815327560563081,6.233377896454821e-05
ASP 218,R ASP 218,0.0,0.0,0.0,-0.0006699999999999867,0.0004702127178203401,3.32490601370919e-05,77.05197500000003,0.8177717006428561,0.05782519149870188,-77.04101,0.8167197744028404,0.05775080908093957,0.0,0.0,0.0,0.010294999999997287,0.0013921117052866955,9.843716269773909e-05
ILE 219,R ILE 219,0.0,0.0,0.0,-0.000770000000000004,0.0004208325082500176,2.9757352032733113e-05,-0.11603999999999996,0.0976517199029285,0.006905019333789009,0.11595500000000003,0.09747575583189895,0.0068925767950019905,0.0,0.0,0.0,-0.000854999999999686,0.0008508672046797482,6.0165397031829204e-05
GLU 220,R GLU 220,0.0,0.0,0.0,-0.00044000000000000094,0.000496386945839635,3.5099857549568544e-05,71.525985,1.838392459398087,0.12999397745226018,-71.51902999999997,1.8369058656074804,0.12988885939723943,0.0,0.0,0.0,0.0065149999999991335,0.001649174035691389,0.00011661421439941666
ARG 221,R ARG 221,0.0,0.0,0.0,-0.00041499999999999594,0.0004927220311697003,3.484070894801045e-05,-68.08662999999997,0.6381835026884501,0.04512638823923864,68.08172,0.6377750399606555,0.045097505562770084,0.0,0.0,0.0,-0.005324999999997857,0.0009430668056923812,6.668489334170188e-05
PRO 222,R PRO 222,0.0,0.0,0.0,-0.000479999999999996,0.0004995998398718667,3.5327043465311024e-05,-0.85383,0.07907155683303374,0.005591203403561565,0.8528699999999997,0.0789793840188714,0.005584685801368041,0.0,0.0,0.0,-0.001440000000000089,0.0007722693830522835,5.46076917659021e-05
THR 223,R THR 223,0.0,0.0,0.0,-0.000524999999999998,0.0004993746088859522,3.531111722956368e-05,0.8228599999999999,0.16491100751617624,0.011660969170699392,-0.8217100000000005,0.1647903999024192,0.01165244092454436,0.0,0.0,0.0,0.0006250000000001043,0.0007838207703296735,5.5424498193497554e-05
TYR 224,R TYR 224,0.0,0.0,0.0,-0.0010100000000000265,0.0001729161646579252,1.2227019260638852e-05,1.1026799999999997,0.1687014155245916,0.011928991491320822,-1.1016599999999992,0.16858115078501912,0.011920487490031889,0.0,0.0,0.0,9.999999999887876e-06,0.000685492523664633,4.847164119359419e-05
THR 225,R THR 225,0.0,0.0,0.0,-0.0006750000000000023,0.00046837484987988074,3.3119103248729484e-05,0.8608549999999995,0.19519762799532275,0.013802556642702178,-0.85871,0.1949680125046144,0.013786320375647643,0.0,0.0,0.0,0.001469999999999857,0.0009793365100923632,6.924954873498777e-05
ASN 226,R ASN 226,0.0,0.0,0.0,-0.0008649999999999735,0.0003417235724968235,2.4163505540379668e-05,0.3110000000000002,0.11485773809369532,0.00812166854778004,-0.3086300000000002,0.11495574409310691,0.00812859861845813,0.0,0.0,0.0,0.0015050000000009333,0.0008426001424171321,5.958082745319048e-05
LEU 227,R LEU 227,0.0,0.0,0.0,-0.0013749999999999774,0.0004841229182759901,3.4232659844077334e-05,1.1689999999999998,0.060431448766342856,0.004273148721960845,-1.1639699999999997,0.06056095359222771,0.004282306096018802,0.0,0.0,0.0,0.003655000000000026,0.001321353472769622,9.343380009397938e-05
ASN 228,R ASN 228,0.0,0.0,0.0,-0.0013650000000000296,0.0004814301610825934,3.404225315692337e-05,1.6904250000000005,0.19385665935169696,0.013707735840575545,-1.68598,0.193629955327164,0.013691705445268593,0.0,0.0,0.0,0.0030800000000013837,0.0015045265035900314,0.00010638608931633977
ARG 229,R ARG 229,0.0,0.0,0.0,-0.0020799999999999265,0.0002891366458960125,2.04450483002604e-05,-82.57110000000004,0.7713759783637276,0.05454451851453993,82.55520000000003,0.7703224714346911,0.054470024325185065,0.0,0.0,0.0,-0.0179799999999959,0.0021165065556278846,0.000149659613791026
LEU 230,R LEU 230,0.0,0.0,0.0,-0.0028099999999999905,0.0003923009049186092,2.7739863013356758e-05,1.406305,0.08163523733659687,0.005772482990448088,-1.396125,0.08198725129555577,0.005797374136193304,0.0,0.0,0.0,0.007370000000000099,0.0029838062939810546,0.00021098696642211047
ILE 231,R ILE 231,0.0,0.0,0.0,-0.003414999999999983,0.0004927220311697091,3.4840708948011074e-05,1.5032549999999996,0.06260311473882094,0.004426708695521978,-1.4947650000000001,0.06268907221359159,0.0044327868068523785,0.0,0.0,0.0,0.005075000000000003,0.004681813217120104,0.00033105418740744314
GLY 232,R GLY 232,0.0,0.0,0.0,-0.0019950000000000002,0.0003081801421246622,2.179162683233826e-05,1.6166899999999993,0.07532525406529895,0.005326299794417244,-1.6167750000000003,0.07513750311927189,0.005313023797706252,0.0,0.0,0.0,-0.0020799999999998593,0.004150132528004287,0.00029345868533747006
GLN 233,R GLN 233,0.0,0.0,0.0,-0.005550000000000039,0.0005074445782546866,3.588175023602365e-05,1.0517700000000003,0.4445641091001375,0.031435429621686335,-1.0216099999999997,0.444985682803392,0.03146523938412046,0.0,0.0,0.0,0.024609999999999063,0.00754638323967231,0.0005336098762204797
ILE 234,R ILE 234,0.0,0.0,0.0,-0.008750000000000013,0.0007466592261534466,5.27967802048602e-05,1.92166,0.09308391053237094,0.006582026435680138,-1.8926700000000005,0.09342521661734153,0.006606160420394432,0.0,0.0,0.0,0.020240000000000168,0.014187402863103538,0.0010032008771925951
VAL 235,R VAL 235,0.0,0.0,0.0,-0.00826000000000002,0.0006799999999999583,4.808326112068228e-05,2.076765,0.1310887858476078,0.009269376941035459,-2.05103,0.13152353059433955,0.009300118036885385,0.0,0.0,0.0,0.017474999999999647,0.01591663830713,0.0011254762880665192
SER 236,R SER 236,0.0,0.0,0.0,-0.007535000000000019,0.0005184351454134411,3.66589006927278e-05,2.382004999999999,0.37509154212672835,0.026522977300352916,-2.35216,0.37613494174298806,0.026596756794767386,0.0,0.0,0.0,0.02230999999999995,0.011988073239682994,0.0008476847881140828
SER 237,R SER 237,0.0,0.0,0.0,-0.013035000000000017,0.0008965349965283038,6.339459756162214e-05,2.2509550000000003,0.38099538445366876,0.02694044199479649,-2.122785,0.38581947692541524,0.027281556844780782,0.0,0.0,0.0,0.115135,0.025823957384568278,0.001826029538370065
ILE 238,R ILE 238,0.0,0.0,0.0,-0.031634999999999996,0.003306323486896045,0.00023379237583805445,2.590869999999998,0.1566619389003157,0.011077671935024581,-2.5199650000000005,0.15396387165500972,0.010886889770499264,0.0,0.0,0.0,0.0392699999999998,0.04218894523450443,0.0029832089266425958
THR 239,R THR 239,0.0,0.0,0.0,-0.024640000000000047,0.0020421557237391918,0.0001444022160494904,2.3827499999999993,0.7921421889408496,0.056012911346403016,-2.2723850000000003,0.7836969036400481,0.05541573949587783,0.0,0.0,0.0,0.08572499999999993,0.0354338732712073,0.0025055532073775433
ALA 240,R ALA 240,0.0,0.0,0.0,-0.023925000000000033,0.0015682394587564366,0.00011089127558109973,1.5875799999999998,0.3681779374161346,0.026034111623022504,-1.4569899999999998,0.3761695759893401,0.026599205805813066,0.0,0.0,0.0,0.10666499999999995,0.03272128932361934,0.0023137445569898214
SER 241,R SER 241,0.0,0.0,0.0,-0.07614999999999995,0.008932384899902309,0.0006316149934889242,3.044585,0.9529443072787624,0.06738333817699299,-2.93375,0.9820347180726359,0.06944034085097801,0.0,0.0,0.0,0.03468499999999998,0.09795399825938729,0.006926393641354802
LEU 242,R LEU 242,0.0,0.0,0.0,-0.18798500000000018,0.025128564921218906,0.001776857865728029,4.2147450000000015,0.43464952545122765,0.030734362688607793,-3.7686099999999993,0.4297513093639102,0.030388006507501873,-7.729200000000006e-05,0.000771336264631711,5.454171032961842e-05,0.25807270800000026,0.08215839009640494,0.005809475476853762
ARG 243,R ARG 243,0.0,0.0,0.0,-1.2506399999999998,0.26505129767650676,0.018741956994935215,-168.22177,4.221126996087875,0.29847875231833376,169.51085999999998,3.49340834721607,0.24702127317701722,-0.14083074000000004,0.03432788255346376,0.00242734785373296,-0.10238074000000197,1.1033963564153193,0.0780219045957801
PHE 244,R PHE 244,0.0,0.0,0.0,-0.23968000000000003,0.03875303342965626,0.002740253272965891,3.2234350000000003,0.6274851279313346,0.0443698989053955,-2.9396050000000002,0.5984578506252545,0.04231736044314433,-0.001985184000000001,0.0058438381699482435,0.0004132217598127187,0.04216481600000008,0.092147479378204,0.006515810753757559
ASP 245,R ASP 245,0.0,0.0,0.0,-1.12582,0.3034930437423547,0.02146019892731645,156.18235,5.5272434565080895,0.39083513293658423,-153.468075,4.7750078103996305,0.3376440402952307,-0.28970456400000005,0.07981150009368959,0.005643525293291868,1.2987504360000015,0.7031346440017319,0.04971912748608136
GLY 246,R GLY 246,0.0,0.0,0.0,-0.19419500000000003,0.0369332773390071,0.0026115770857855366,3.805884999999999,0.42109797170612034,0.029776123133729862,-3.0769350000000015,0.4064548077892475,0.028740695083365162,-0.004698287999999999,0.011050605852289544,0.0007813958334373684,0.5300567119999999,0.07339353268226485,0.005189706465486598
ALA 247,R ALA 247,0.0,0.0,0.0,-0.5605850000000001,0.14893408869362235,0.010531230406509908,3.8204649999999982,0.516031170352155,0.036488913985963926,-2.898805000000001,0.4622179756078214,0.032683746493860875,-0.10281304800000003,0.05238414172255648,0.003704118183865684,0.25826195200000046,0.1149204424469766,0.008126102415121551
LEU 248,R LEU 248,0.0,0.0,0.0,-1.2874199999999996,0.2827018103939205,0.019990036718325478,-2.8167300000000006,0.3152314659103521,0.022290230718858595,3.193264999999997,0.28729207224534736,0.020314617246582064,-0.2664302760000001,0.05661424522317129,0.004003231670906252,-1.1773152760000003,0.316096889077809,0.022351425377889065
ASN 249,R ASN 249,0.0,0.0,0.0,-0.5490749999999998,0.08420724063285956,0.005954351087650238,2.7122649999999977,2.242045636193652,0.15853656730822385,-1.349820000000001,2.1351749735326138,0.15097967028047182,-0.02140250399999998,0.0274243927074928,0.001939197405339106,0.7919674959999994,0.19741760722978768,0.013959532879780526
VAL 250,R VAL 250,0.0,0.0,0.0,-0.26386000000000004,0.027101483354236684,0.0019163642659995098,-1.7170099999999993,0.31941206912075487,0.0225858440068112,2.2849849999999994,0.3601149049609048,0.025463969130420486,0.0,0.0,0.0,0.3041150000000001,0.11139762912647688,0.007877001896343586
ASP 251,R ASP 251,0.0,0.0,0.0,-1.038445,0.17495627160808003,0.012371276606518882,160.28640999999993,3.8149276457003882,0.2697561208010775,-160.844995,3.319101330929496,0.2346959058545542,-0.10446300000000001,0.03250384331498058,0.0022983688022647796,-1.7014929999999966,0.9474477622952336,0.06699467375389799
LEU 252,R LEU 252,0.0,0.0,0.0,-0.2576050000000001,0.028215934770976718,0.001995167881407493,-1.5913949999999997,0.41748416613687195,0.029520588491339334,2.120134999999999,0.45746418086556284,0.032347602443998875,-0.0003487680000000004,0.0017746933316424005,0.00012548976893308878,0.27078623199999974,0.12706619040004843,0.008984936489141523
THR 253,R THR 253,0.0,0.0,0.0,-2.491170000000001,0.3659609830295987,0.025877349274992426,-0.20647999999999953,1.0126087840819868,0.07160225379134375,3.0721199999999995,0.916316514966313,0.06479336214459044,-0.44340134400000003,0.057962961641918394,0.004098600323465623,-0.06893134399999944,0.618788847105103,0.043754978991062406
GLU 254,R GLU 254,0.0,0.0,0.0,-3.531475000000001,0.8205666270175768,0.0580228226379501,167.19531999999998,6.878745018358957,0.48640072485348007,-160.79448499999998,4.050654640892207,0.28642453648196387,-0.39812634,0.05610682922938612,0.0039673519418974516,2.47123366,3.533700453129979,0.24987035530901838
PHE 255,R PHE 255,0.0,0.0,0.0,-0.371085,0.03469449199801159,0.0024532710561616404,-0.1172850000000001,0.3999840168994257,0.028283141071581853,0.08531000000000008,0.4590759021120581,0.032461568346276795,0.0,0.0,0.0,-0.4030600000000002,0.1427194324540282,0.010091787849533877
GLN 256,R GLN 256,0.0,0.0,0.0,-1.7921800000000008,0.32297333883773954,0.022837663803462617,-7.373400000000004,0.6804381896983009,0.0481142458113967,7.999404999999997,0.8134553159056194,0.05751997700691087,-0.19629806399999997,0.026510562904486248,0.001874579880283476,-1.3624730639999993,0.4467563902957791,0.03159044731165693
THR 257,R THR 257,0.0,0.0,0.0,-4.9023150000000015,0.582336531375971,0.04117741102686018,-4.740540000000001,1.7563169470229432,0.12419036231527775,7.3084750000000005,1.3902268373812228,0.09830388240997902,-0.8265264840000002,0.038663949805078736,0.0027339541094627464,-3.160906484000002,0.9404760310303913,0.06650169790849995
ASN 258,R ASN 258,0.0,0.0,0.0,-2.923680000000001,0.45668754920623406,0.03229268629271932,-3.269760000000001,1.1655542425816103,0.08241713087702068,5.355715000000004,1.0777312112836694,0.07620710477950744,-0.373613904,0.03555542208521709,0.002514148006440694,-1.2113389040000002,0.6696003514499226,0.04734789491951357
LEU 259,R LEU 259,0.0,0.0,0.0,-0.8406549999999997,0.11951788976969499,0.008451191032925761,-0.8080750000000004,0.2912691699699762,0.020595840523634727,1.2080750000000002,0.26549190077100043,0.018773112338528037,-0.002198988,0.0038117180995262488,0.000269529171614651,-0.4428539880000002,0.15461069171176436,0.010932626855333132
VAL 260,R VAL 260,0.0,0.0,0.0,-2.0668899999999994,0.546017983128764,0.038609301852015096,-5.436414999999999,0.9580299905404871,0.06774295028912623,5.539339999999999,0.5145809114221397,0.03638636519357491,-0.20306937600000002,0.02485052999446495,0.0017571978275165863,-2.167034375999999,0.5994312275685434,0.04238618858686936
PRO 261,R PRO 261,0.0,0.0,0.0,-3.679534999999999,0.614050387814395,0.04341991932137881,-5.0375749999999995,0.9632100520525078,0.06810923595133757,5.636705000000002,0.5426221410659215,0.03836917955696765,-0.3928367520000001,0.035992875027692064,0.0025450806006481,-3.4732417519999994,0.6833273622990953,0.04831854116520071
TYR 262,R TYR 262,0.0,0.0,0.0,-3.459944999999999,0.5833702186219415,0.041250503752985355,-4.658800000000002,1.3147715771190012,0.09296838978921775,4.393309999999999,0.9805547276414552,0.06933568972398012,-0.36076607999999977,0.033010274852198825,0.0023341789196821548,-4.08620108,0.7131669641389781,0.05042851964608947
PRO 263,R PRO 263,0.0,0.0,0.0,-1.6988249999999994,0.29914732887826734,0.021152910482366515,-0.111215,0.33767843990252017,0.023877471471556607,-0.387475,0.3483350102631085,0.024631004788172962,-0.26852191199999986,0.03459948507841589,0.002446553052451064,-2.4660369120000016,0.3967688741790667,0.02805579614957701
ARG 264,R ARG 264,0.0,0.0,0.0,-0.10546999999999991,0.019935122272010993,0.0014096260142321946,-96.51367999999998,1.8250969091015665,0.12905384007483256,96.71874999999996,1.8203012848166256,0.1287147382296421,0.0,0.0,0.0,0.09960000000000377,0.046301187889729076,0.0032739883933819883
GLY 265,R GLY 265,0.0,0.0,0.0,-0.06750999999999997,0.012889138838572676,0.000911399747640964,0.6370749999999995,0.11770280104993516,0.008322844878706024,-0.556095,0.11892004025814899,0.008408916688551439,0.0,0.0,0.0,0.01346999999999986,0.035497311165776896,0.002510038943920979
HID 266,R HID 266,0.0,0.0,0.0,-0.11588000000000004,0.020964865847412445,0.0014824398807371595,0.2617150000000001,0.33440271197315363,0.02364584252833888,-0.09571,0.3435023229906897,0.02428928219400484,-2.3904000000000146e-05,0.0003372074168579354,2.38441651126645e-05,0.05010109600000007,0.038207666506108344,0.0027016900079783334
PHE 267,R PHE 267,0.0,0.0,0.0,-0.03314000000000005,0.0039102941065859535,0.000276499547920072,-0.32309500000000013,0.1860534761164108,0.013155967462524343,0.37411000000000016,0.1843655550801174,0.013036613421437294,0.0,0.0,0.0,0.01787499999999975,0.017932913176614957,0.0012680484513614026
PRO 268,R PRO 268,0.0,0.0,0.0,-0.03526499999999999,0.004480488254643861,0.0003168183627885353,-1.3208799999999998,0.19441724614858827,0.013747375313128096,1.38065,0.18945267878813343,0.013396327388504594,0.0,0.0,0.0,0.02450500000000016,0.02027634027629268,0.0014337537707012468
LEU 269,R LEU 269,0.0,0.0,0.0,-0.01488000000000002,0.0011070682002476376,7.828154316310913e-05,1.6865549999999991,0.1555883574532612,0.01100175826288775,-1.6926699999999995,0.1567261021655373,0.011082208963018708,0.0,0.0,0.0,-0.020995000000000204,0.015004165255021868,0.0010609546997869547
ALA 270,R ALA 270,0.0,0.0,0.0,-0.006590000000000045,0.0005309425580983456,3.7543308325187264e-05,-1.2068550000000007,0.0865969628508854,0.0061233299662020605,1.223405,0.08867440992191483,0.0062702276573501645,0.0,0.0,0.0,0.009960000000000059,0.005582866647162672,0.00039476828646689294
THR 271,R THR 271,0.0,0.0,0.0,-0.00691,0.00048155996511333127,3.4051431687959376e-05,1.3805750000000006,0.13237055705480807,0.009360011852289558,-1.376785,0.13364422462268838,0.009450073749712112,0.0,0.0,0.0,-0.0031199999999999917,0.00890536916696876,0.0006297046926933206
TYR 272,R TYR 272,0.0,0.0,0.0,-0.008484999999999894,0.000582902221646174,4.121741136947136e-05,-0.3366549999999999,0.11161225727938687,0.007892178398579206,0.32721000000000006,0.11368977922399169,0.0080390813840886,0.0,0.0,0.0,-0.017929999999999825,0.005439218693893545,0.00038461084228087614
ALA 273,R ALA 273,0.0,0.0,0.0,-0.004389999999999972,0.0005078385570237746,3.590960874195022e-05,1.1122099999999997,0.1165880178234478,0.0082440178008058,-1.10504,0.11772645582026013,0.008324517523556443,0.0,0.0,0.0,0.0027799999999999513,0.004276868012926988,0.0003024202374180508
PRO 274,R PRO 274,0.0,0.0,0.0,-0.004544999999999993,0.0005458708638496786,3.859889894802663e-05,0.20805000000000007,0.18572382049699482,0.013132657290129813,-0.21295499999999992,0.18697048690903081,0.01322080991751263,0.0,0.0,0.0,-0.0094500000000001,0.003176082492631491,0.00022458294681476
VAL 275,R VAL 275,0.0,0.0,0.0,-0.0027650000000000053,0.0004356317251991634,3.08038146988323e-05,-0.5189900000000002,0.1640106700797238,0.011597305700032229,0.5159300000000003,0.16310694375163717,0.011533402598539542,0.0,0.0,0.0,-0.005825000000000076,0.001842382967789381,0.00013027614900664678
ILE 276,R ILE 276,0.0,0.0,0.0,-0.0022600000000000107,0.00046086874487213654,3.258834147360207e-05,0.5877350000000002,0.12425000915492761,0.008785802403593992,-0.5863899999999999,0.12432738193978116,0.008791273485678916,0.0,0.0,0.0,-0.0009150000000004255,0.0012115176432884898,8.566723410964358e-05
SER 277,R SER 277,0.0,0.0,0.0,-0.0008699999999999874,0.0003363034344159988,2.378024390118781e-05,0.6727099999999999,0.3068284796103518,0.021696049859363808,-0.6719649999999996,0.306436769619771,0.021668351780303987,0.0,0.0,0.0,-0.00012500000000005367,0.0008771402396424294,6.202318115027551e-05
ALA 278,R ALA 278,0.0,0.0,0.0,-0.0007350000000000113,0.0004413332074521536,3.120697037522272e-05,0.19287500000000016,0.1818439423654248,0.01285830847642876,-0.19299999999999998,0.18145277622566147,0.012830648853429038,0.0,0.0,0.0,-0.0008599999999998908,0.0008890444308355563,6.286493458199564e-05
GLU 279,R GLU 279,0.0,0.0,0.0,-0.0008349999999999935,0.00037118054905934517,2.6246428328440894e-05,75.608135,1.604516256314092,0.1134564325363747,-75.59776000000005,1.6028084609196644,0.11333567316594681,0.0,0.0,0.0,0.009539999999998373,0.0018461852561417213,0.00013054501139444342
LYS 280,R LYS 280,0.0,0.0,0.0,-0.0012549999999999944,0.00043586121644396237,3.082004218037433e-05,-78.06257499999998,1.0937746862938857,0.07734154977685953,78.05101499999998,1.0924074719504124,0.07724487312349898,0.0,0.0,0.0,-0.01281500000000186,0.0017637389262589018,0.00012471517550003496
ALA 281,R ALA 281,0.0,0.0,0.0,-0.0012450000000000067,0.00043008720046056596,3.041175759472042e-05,0.5193049999999999,0.11671804477029223,0.008253212094390868,-0.5174400000000002,0.11654002059378485,0.008240623884148516,0.0,0.0,0.0,0.0006199999999998463,0.0008034923770639073,5.681549084535872e-05
TYR 282,R TYR 282,0.0,0.0,0.0,-0.0021650000000000003,0.00042163372730369034,2.98140067753399e-05,-0.2286000000000001,0.2930537663979084,0.020722030547221944,0.22972500000000035,0.2927516513616958,0.020700667788141506,0.0,0.0,0.0,-0.0010399999999998943,0.0008236504112789662,5.824087911424458e-05
HIE 283,R HIE 283,0.0,0.0,0.0,-0.002370000000000007,0.0004828043081829328,3.4139420030223154e-05,0.33990500000000007,0.16783612833654132,0.011867806447486404,-0.3356749999999997,0.16748635578756904,0.011843073793361282,0.0,0.0,0.0,0.0018599999999999995,0.0011959933110182843,8.456949804747804e-05
GLU 284,R GLU 284,0.0,0.0,0.0,-0.003665000000000007,0.0005317659259485978,3.760152922421969e-05,88.07534000000001,1.1570779897648011,0.08181776929243895,-88.03623999999999,1.153288633604255,0.08154982134869362,0.0,0.0,0.0,0.03543500000000328,0.004649276825486217,0.00032875351709147683
GLN 285,R GLN 285,0.0,0.0,0.0,-0.01015,0.002422292302757881,0.00017128193132960753,1.1538499999999994,0.8234927853357319,0.05822973327690939,-1.0971449999999998,0.8267978555699086,0.058463437034397804,0.0,0.0,0.0,0.046554999999999874,0.011735287597669113,0.0008298101439486217
LEU 286,R LEU 286,0.0,0.0,0.0,-0.01265499999999998,0.0028046345572998,0.0001983176114216819,1.0561699999999992,0.15221317649928157,0.010763096928858682,-1.0403700000000002,0.15457850141594404,0.010930350657686836,0.0,0.0,0.0,0.003144999999999928,0.007515582146447465,0.0005314319100317551
SER 287,R SER 287,0.0,0.0,0.0,-0.016844999999999995,0.0028967179703934085,0.0002048288920050112,0.05854499999999997,0.6799905278568225,0.04808259133901791,0.030445000000000114,0.6939268671661302,0.04906803934207072,0.0,0.0,0.0,0.07214499999999992,0.02189232685211883,0.0015480212773085569
VAL 288,R VAL 288,0.0,0.0,0.0,-0.054560000000000004,0.012169075560616688,0.0008604835849683548,-0.5835899999999999,0.30979080344645493,0.021905517786621715,0.66321,0.31384973458647397,0.022192527559969387,0.0,0.0,0.0,0.02506000000000015,0.017314052096490798,0.0012242883647245802
ALA 289,R ALA 289,0.0,0.0,0.0,-0.019299999999999977,0.002414539293529942,0.00017073371078963977,0.24120499999999986,0.23935234065076544,0.016924766316702877,-0.23846499999999982,0.2396270827243866,0.016944193515036354,0.0,0.0,0.0,-0.016559999999999967,0.008185743704759106,0.0005788194882690255
GLU 290,R GLU 290,0.0,0.0,0.0,-0.010559999999999991,0.0009728309205613092,6.878953408768533e-05,94.85642999999996,1.3484029498287353,0.09534648695958427,-94.80449999999999,1.3433355612046853,0.09498816847368695,0.0,0.0,0.0,0.04137000000000079,0.010642513800791223,0.0007525393677410891
ILE 291,R ILE 291,0.0,0.0,0.0,-0.013519999999999975,0.001746310396235428,0.0001234827923234638,-0.6433850000000002,0.19091937244554164,0.013500038291612258,0.6877449999999997,0.1919879422646132,0.013575597588135936,0.0,0.0,0.0,0.030840000000000048,0.008740389007361484,0.0006180388337313662
THR 292,R THR 292,0.0,0.0,0.0,-0.021809999999999993,0.002074584295708648,0.00014669526236387028,0.345685,0.29033979364702994,0.020530123693611776,-0.28091500000000014,0.2864914445057653,0.02025800431619561,0.0,0.0,0.0,0.042959999999999644,0.0196007244764065,0.0013859805193436178
ASN 293,R ASN 293,0.0,0.0,0.0,-0.009599999999999987,0.0007416198487096484,5.244044240851338e-05,0.5606550000000001,0.3234099348736836,0.022868535805228137,-0.546535,0.3225065561736689,0.022804657284752148,0.0,0.0,0.0,0.004519999999998987,0.007295176488612188,0.0005158468765050344
ALA 294,R ALA 294,0.0,0.0,0.0,-0.0040699999999999825,0.0004848711168960478,3.428556547586906e-05,-0.6959600000000005,0.13209318074752913,0.009340398385507815,0.7117849999999997,0.13380896373188297,0.009461722563835925,0.0,0.0,0.0,0.011755000000000066,0.003924917196578834,0.0002775335565296587
CYS 295,R CYS 295,0.0,0.0,0.0,-0.008490000000000029,0.0008123422923866954,5.7441274359125745e-05,-1.0329549999999998,0.35690025633921985,0.025236659146467944,1.0624299999999998,0.3574745796556732,0.025277269937633715,0.0,0.0,0.0,0.020985000000000066,0.0077436925946217615,0.0005475617545081099
PHE 296,R PHE 296,0.0,0.0,0.0,-0.02719499999999999,0.0027086851053602524,0.00019153296060992324,-0.8032499999999999,0.1581431234673203,0.01118240750017636,0.783125,0.1591497074298289,0.011253583734748707,0.0,0.0,0.0,-0.04732000000000032,0.013677631373889224,0.0009671545895046944
GLU 297,R GLU 297,0.0,0.0,0.0,-0.004270000000000017,0.0004659399102888207,3.294692701906767e-05,89.56022000000006,1.028134525046965,0.07270008946327192,-89.53151499999993,1.0248967410382859,0.07247114356041648,0.0,0.0,0.0,0.02443499999999915,0.004151599089506259,0.0002935623868957772
PRO 298,R PRO 298,0.0,0.0,0.0,-0.0031499999999999896,0.0004555216789572309,3.221024681681394e-05,0.17511999999999997,0.15879913601780082,0.011228794592475187,-0.18028000000000005,0.1584105476286221,0.011201317243967326,0.0,0.0,0.0,-0.008310000000000005,0.0016685023224438356,0.00011798093066255396
ALA 299,R ALA 299,0.0,0.0,0.0,-0.0013599999999999994,0.00048000000000000326,3.394112549695451e-05,-0.24248500000000014,0.11424031589154494,0.008078010205180473,0.24487000000000017,0.1142547727668297,0.008079032460635335,0.0,0.0,0.0,0.0010250000000000892,0.0011808365678618613,8.34977544608171e-05
ASN 300,R ASN 300,0.0,0.0,0.0,-0.0035450000000000446,0.000497970882682927,3.521185879785484e-05,-0.73728,0.32008038302901354,0.022633100936460298,0.7571000000000007,0.32074151586596816,0.02267985008768787,0.0,0.0,0.0,0.01627499999999987,0.0036068511197438996,0.00025504288855012034
GLN 301,R GLN 301,0.0,0.0,0.0,-0.005135000000000005,0.0005973064540083267,4.223594440757785e-05,0.23492999999999975,0.27656649308981746,0.019556204271279236,-0.191565,0.27757601801128273,0.019627588463053725,0.0,0.0,0.0,0.03822999999999976,0.006266346623033128,0.00044309761904121465
MET 302,R MET 302,0.0,0.0,0.0,-0.0038900000000000067,0.00032848135411312564,2.3227139298673077e-05,-0.24082000000000015,0.40055134202746095,0.028323257016098977,0.24087000000000017,0.4012165289466525,0.02837029283423067,0.0,0.0,0.0,-0.00384000000000005,0.0022659214461229625,0.0001602248420189575
VAL 303,R VAL 303,0.0,0.0,0.0,-0.0032099999999999846,0.0004752893855326518,3.3608034753612546e-05,0.49639500000000025,0.2172980418112415,0.015365291890328679,-0.4886300000000003,0.21726956321583527,0.015363278149535638,0.0,0.0,0.0,0.0045550000000001084,0.00312681547264934,0.0002210992424229368
LYS 304,R LYS 304,0.0,0.0,0.0,-0.0019349999999999994,0.0004132493194186569,2.922113960816579e-05,-80.36097000000001,1.2990019742475933,0.09185331047651862,80.35124499999995,1.2973227875064235,0.09173457404336265,0.0,0.0,0.0,-0.01165999999999968,0.0028730471628586724,0.00020315511315261383
CYS 305,R CYS 305,0.0,0.0,0.0,-0.002919999999999956,0.000560000000000015,3.959797974644772e-05,0.8204400000000004,0.2786899646560653,0.019706356385694304,-0.8155050000000001,0.2793663007146699,0.019754180567034332,0.0,0.0,0.0,0.0020150000000002687,0.003091079908381457,0.00021857235644060202
ASP 306,R ASP 306,0.0,0.0,0.0,-0.0031550000000000107,0.0005205525910030816,3.680862670625064e-05,87.26906500000008,1.1256130199854646,0.07959285994235908,-87.25406000000007,1.1231253564866868,0.07941695556942947,0.0,0.0,0.0,0.01184999999999995,0.0048885069295256005,0.000345669639974498
PRO 307,R PRO 307,0.0,0.0,0.0,-0.006015000000000013,0.0006962578545337908,4.923286503952402e-05,0.5086449999999998,0.22145274659619843,0.015659073883055805,-0.4997450000000002,0.2191412101248865,0.015495623571673334,0.0,0.0,0.0,0.002884999999999831,0.003992715241536586,0.00028232760226374037
ARG 308,R ARG 308,0.0,0.0,0.0,-0.00678,0.0015593588426016545,0.00011026332119068361,-88.19760000000001,3.110078765883438,0.2199157785380468,88.20712000000005,3.1264817312102413,0.22107564333946184,0.0,0.0,0.0,0.002740000000003704,0.0179558458447332,0.0012696700358751137
HIE 309,R HIE 309,0.0,0.0,0.0,-0.004930000000000019,0.0006519969325081556,4.610314522893446e-05,0.43546000000000007,0.3612045520200431,0.025541018812882153,-0.41823499999999997,0.3619180981589616,0.025591474144234027,0.0,0.0,0.0,0.01229499999999989,0.004770531940989429,0.0003373275485340648
GLY 310,R GLY 310,0.0,0.0,0.0,-0.005070000000000016,0.00048487111689606526,3.428556547587029e-05,-0.13980499999999998,0.22446582585106373,0.01587213076039258,0.19726500000000002,0.2237006812126416,0.0158180268641509,0.0,0.0,0.0,0.05239000000000003,0.006427900123679365,0.0004545211766243526
LYS 311,R LYS 311,0.0,0.0,0.0,-0.03211000000000001,0.003216815195189154,0.00022746318383421783,-94.59190000000007,1.8150793674078183,0.1283454929085857,94.88976000000001,1.8320803782597432,0.12954764591462795,0.0,0.0,0.0,0.26574999999999854,0.07651547229155668,0.005410460932305111
TYR 312,R TYR 312,0.0,0.0,0.0,-0.07001000000000003,0.006827876683128049,0.0004828037903745355,-0.6859849999999997,0.41436775305880186,0.029300224809291155,0.8271399999999995,0.4147497443037197,0.029327235669254683,0.0,0.0,0.0,0.07114500000000006,0.031090737768666533,0.0021984471508316814
MET 313,R MET 313,0.0,0.0,0.0,-0.36784499999999964,0.06058796064401076,0.004284215782964367,0.5655049999999998,0.37576306361189915,0.02657046103994059,0.12974499999999994,0.39706393688548447,0.028076660233635337,-0.007450848000000002,0.00842823282702228,0.000595966058540652,0.3199541519999998,0.07562926855699771,0.005347796865283162
ALA 314,R ALA 314,0.0,0.0,0.0,-0.42469999999999997,0.11742146311471383,0.008302951282526021,-2.47511,0.18503385609126,0.01308386943912257,2.7259499999999988,0.1918630696616937,0.013566767761705057,-0.036444707999999985,0.015131296608167352,0.001069944243978014,-0.2103047079999999,0.13731880325463233,0.009709905696577188
CYS 315,R CYS 315,0.0,0.0,0.0,-0.17754499999999993,0.016677169274191234,0.0011792539484776555,2.24815,0.49216883028082853,0.03480159173802248,-2.04681,0.5005781196776359,0.03539621829376675,0.0,0.0,0.0,0.023795000000000007,0.07562521388399501,0.005347510156605591
CYS 316,R CYS 316,0.0,0.0,0.0,-0.11484,0.009497599696765226,0.0006715817150577989,-1.8833800000000003,0.8216793325866231,0.058101502803283765,2.154180000000002,0.9044991805413595,0.06395775041384706,0.0,0.0,0.0,0.15595999999999993,0.1085275006622747,0.007674053166352197
LEU 317,R LEU 317,0.0,0.0,0.0,-0.1009750000000001,0.010367467144871623,0.0007330906321867459,2.0354400000000004,0.1930575986590521,0.013651233717140665,-2.011465,0.1977579550233098,0.013983599103056663,0.0,0.0,0.0,-0.07700000000000017,0.04076101078236391,0.00288223871322275
LEU 318,R LEU 318,0.0,0.0,0.0,-0.05064500000000002,0.003373273632541258,0.00023852646603677016,-1.4929150000000007,0.13542450950621715,0.009575958901070821,1.5519949999999993,0.1433729227399664,0.010137996590796521,0.0,0.0,0.0,0.008434999999999583,0.022113248856737162,0.0015636428220664517
TYR 319,R TYR 319,0.0,0.0,0.0,-0.07290500000000005,0.005003596206728467,0.0003538076808096985,2.11115,0.229779867481902,0.016247890247659914,-2.1381500000000013,0.23286255066023762,0.016465868865624997,0.0,0.0,0.0,-0.09990500000000008,0.027483194410402662,0.001943355313626394
ARG 320,R ARG 320,0.0,0.0,0.0,-0.02611499999999994,0.0016708605567192585,0.00011814768300733177,-113.89074500000001,1.4612698552881962,0.10332738238177684,113.94348,1.4618406785952256,0.10336774568490283,0.0,0.0,0.0,0.026619999999995515,0.025101107545288038,0.0017749163360565984
GLY 321,R GLY 321,0.0,0.0,0.0,-0.017245000000000017,0.0023355887908619675,0.00016515106720817863,1.908779999999999,0.1725813188036419,0.01220334208321726,-1.839934999999999,0.1725285795890145,0.012199612857587512,0.0,0.0,0.0,0.05160000000000003,0.013223085872821123,0.0009350133688883854
ASP 322,R ASP 322,0.0,0.0,0.0,-0.10719000000000001,0.04459488647816025,0.0031533346634951384,114.02940500000003,2.4686151241086094,0.17455744943968682,-113.37929499999994,2.397055432813255,0.1694974151422307,-0.012340475999999996,0.022035397929709002,0.0015581379302241245,0.5305795240000003,0.10577528791622776,0.007479442336752412
VAL 323,R VAL 323,0.0,0.0,0.0,-0.158545,0.030619241907663276,0.0021651073587700023,0.35379499999999986,0.2971234473665791,0.02100980044824323,0.10641499999999994,0.3105840671621775,0.021961610001887382,-0.00017067600000000036,0.0008095194726651123,5.7241670862405886e-05,0.30149432400000015,0.0741074906865466,0.005240190920117601
VAL 324,R VAL 324,0.0,0.0,0.0,-2.0316199999999998,0.47707681310246297,0.03373442496916187,-1.7768900000000014,0.36009272125384023,0.025462400505450764,2.588949999999999,0.3624059567667295,0.02562597095721532,-0.43194589199999994,0.05345417941150999,0.0037797812744641045,-1.6515058920000003,0.5200602740620716,0.03677381464150251
PRO 325,R PRO 325,0.0,0.0,0.0,-1.7996,0.24576368730957604,0.017378116986601147,-1.0459200000000006,0.526338858151286,0.03721777758007586,1.4068700000000005,0.4634156159431804,0.03276843245411636,-0.350005608,0.0383273845033431,0.00271015534874581,-1.7886556080000013,0.29063018155116455,0.02055065721923059
LYS 326,R LYS 326,0.0,0.0,0.0,-3.3996049999999998,0.6857588417038486,0.04849047272274235,-134.97509499999995,5.758453105304312,0.4071841239905411,137.76936000000006,6.070194132841132,0.42922754344507585,-0.734948676,0.09698566188767015,0.0068579219198637255,-1.3402886759999988,0.8527043580421728,0.06029530339189421
ASP 327,R ASP 327,0.0,0.0,0.0,-0.73926,0.2576740817389278,0.018220309053361257,123.10606499999993,3.517549179583685,0.24872828780408004,-121.09994000000002,3.447640499878962,0.24378499765577924,-0.1089389160000001,0.04922701695145177,0.003480875750395667,1.1579260840000003,0.6544894462232512,0.04627939256394892
VAL 328,R VAL 328,0.0,0.0,0.0,-0.22401,0.023458471817233973,0.0016587644498239655,-1.8184950000000009,0.4232327019205882,0.029927071354795266,2.043439999999998,0.43872737138228507,0.03102270993965626,0.0,0.0,0.0,0.0009349999999999684,0.08081306067090877,0.005714346320883947
ASN 329,R ASN 329,0.0,0.0,0.0,-1.6763249999999994,0.6012130731903639,0.04251218409909104,-2.513005000000001,5.304889749558889,0.3751123515360096,3.828520000000001,4.769378216245801,0.3372459678750806,-0.4968326159999999,0.07159340130034263,0.005062417954768206,-0.8576426160000008,0.7557949790120553,0.053442775484616865
ALA 330,R ALA 330,0.0,0.0,0.0,-0.14947500000000005,0.025610337268376467,0.0018109243150943562,-0.8929050000000003,0.3715755858166683,0.026274361645433005,0.995435,0.380208844945775,0.02688482525282621,-0.00012546,0.0009259587530770458,6.54751713399819e-05,-0.047070460000000015,0.036988698912132564,0.002615495982803641
ALA 331,R ALA 331,0.0,0.0,0.0,-0.05563000000000003,0.006370486637612026,0.0004504614300913752,-1.95561,0.26926378869056783,0.01903982509110821,2.0330199999999996,0.2684605177675073,0.018983025259425603,0.0,0.0,0.0,0.021780000000000056,0.03480964808785066,0.002461413821363654
ILE 332,R ILE 332,0.0,0.0,0.0,-0.596295,0.23162682913470972,0.016378490158589103,-3.53892,0.64755447153116,0.04578901580073543,3.562600000000001,0.576876893279666,0.04079135631478801,-0.09711676799999998,0.046195031163506886,0.0032664819792839607,-0.6697317679999994,0.3343635993204966,0.02364307684614648
ALA 333,R ALA 333,0.0,0.0,0.0,-0.13145999999999997,0.036689486232434565,0.0025943384513204956,-1.600154999999999,0.434970252977146,0.0307570415494568,1.7495699999999987,0.4405064983629704,0.031148513214919717,-0.006416099999999999,0.01841616878166575,0.001302219782899185,0.011538899999999961,0.05420367292531762,0.003832778469070976
THR 334,R THR 334,0.0,0.0,0.0,-0.035510000000000014,0.005326340206933957,0.00037662912792295593,-2.082305000000001,0.41532768024175165,0.029368101911342065,2.1942800000000005,0.41948578235739487,0.02966212413162581,0.0,0.0,0.0,0.07646499999999994,0.020683297005071318,0.0014625299569581338
ILE 335,R ILE 335,0.0,0.0,0.0,-0.03466500000000002,0.003913154098677905,0.0002767017799003079,-2.4042450000000004,0.27767164957013546,0.019634350635429745,2.4488100000000004,0.273933977264599,0.01937005729211995,0.0,0.0,0.0,0.00989999999999986,0.021139299893799784,0.001494774230444189
LYS 336,R LYS 336,0.0,0.0,0.0,-0.047855,0.3089152537104634,0.021843607071063146,-131.37007499999984,21.380838933245897,1.5118536197155523,130.97128499999997,20.328336771703363,1.4374304781515297,-0.044062236000000005,0.052384731000354526,0.003704159852098384,-0.49070723600000093,1.3339554578217923,0.09432489500265949
THR 337,R THR 337,0.0,0.0,0.0,-0.01868999999999998,0.00399298134230555,0.0002823464184295617,-0.6055200000000002,0.5908880855119688,0.041782097218784967,0.6791049999999997,0.584356846434608,0.041320268874669726,0.0,0.0,0.0,0.0548950000000003,0.02174198645478318,0.001537390605864325
LYS 338,R LYS 338,0.0,0.0,0.0,-0.012449999999999992,0.0014026760139106591,9.91841721243943e-05,-100.55280499999999,1.9450093488163547,0.13753293000192754,100.62338499999998,1.9492950845813009,0.13783597728410424,0.0,0.0,0.0,0.05813000000000059,0.023103962863542105,0.0016336968813092786
ARG 339,R ARG 339,0.0,0.0,0.0,-0.011895000000000011,0.0011592993573707358,8.19748437022054e-05,-94.23828999999996,1.3282750001070887,0.09392322598562845,94.26108499999998,1.3274535237735638,0.09386513883702649,0.0,0.0,0.0,0.010899999999998187,0.009877752780872655,0.0006984625974239331
THR 340,R THR 340,0.0,0.0,0.0,-0.006614999999999986,0.0013292008877517742,9.398869612884585e-05,0.09542500000000016,0.3689588247691059,0.026089328697285388,-0.07347500000000005,0.37153147830971184,0.026271242773705992,0.0,0.0,0.0,0.015335000000000053,0.009051120096430386,0.0006400108397519763
ILE 341,R ILE 341,0.0,0.0,0.0,-0.026905,0.010741786397057095,0.0007595590003416484,0.269575,0.5893777433658317,0.04167529990144043,-0.19694500000000004,0.5773589541827511,0.040825443168139644,0.0,0.0,0.0,0.045724999999999676,0.013991046243937945,0.0009893163674983096
GLN 342,R GLN 342,0.0,0.0,0.0,-0.027975,0.003808460975249764,0.000269298858148344,-0.4847050000000001,0.7905626274843749,0.05590121948468559,0.614975,0.7914692567465906,0.055965327854619086,0.0,0.0,0.0,0.1022950000000003,0.027610468576248316,0.0019523549562003263
PHE 343,R PHE 343,0.0,0.0,0.0,-0.22107500000000002,0.03636013441944403,0.0025710497612843265,-1.2120449999999996,0.28510581013897496,0.020160025170495352,1.2918749999999994,0.2906204902875942,0.0205499719434117,0.0,0.0,0.0,-0.141245,0.07181089732763404,0.005077797246346096
VAL 344,R VAL 344,0.0,0.0,0.0,-0.1901950000000001,0.02239613750180957,0.0015836460699915889,1.4618849999999997,0.31559471125955435,0.022315916043824133,-1.15264,0.2879279778000051,0.02035958255957133,0.0,0.0,0.0,0.1190499999999999,0.11484958641632118,0.00812109213714511
ASP 345,R ASP 345,0.0,0.0,0.0,-0.4752749999999999,0.5328872388929952,0.03768081802290126,89.70463500000005,3.845365457503938,0.27190839911415454,-90.12753000000002,3.044295473357098,0.21526419731463145,-0.09383363999999998,0.026337784012205812,0.0018623625676457364,-0.992003640000003,1.0621200020115733,0.0751032255856253
TRP 346,R TRP 346,0.0,0.0,0.0,-3.3156350000000026,0.4479046235248992,0.03167163966192638,-0.8875749999999997,0.9831646222149177,0.06952023713908785,3.18831,0.7094276734805333,0.05016411186794809,-0.35898670800000004,0.043635166563178104,0.0030854722175027733,-1.3738867079999988,0.508028019619585,0.035923005770578095
CYS 347,R CYS 347,0.0,0.0,0.0,-1.8053299999999992,0.3752048788328891,0.02653099141570128,-0.13495000000000007,1.2871122823980818,0.09101258230321782,1.1736599999999993,1.2178337958851375,0.08611385354285345,-0.23018349600000007,0.051416135429434386,0.0036356698024558954,-0.9968034960000002,0.4151485926935768,0.029355438509368014
PRO 348,R PRO 348,0.0,0.0,0.0,-1.2528300000000006,0.36889859189213337,0.026085069589709624,1.532325,0.7016824562257489,0.04961644230368598,-1.2869949999999994,0.7157349474316604,0.05061010348611242,-0.2528337240000001,0.09662725217050809,0.006832578525718881,-1.260333724,0.38475148781781615,0.027206038610759112
THR 349,R THR 349,0.0,0.0,0.0,-1.73281,0.7026354345604838,0.04968382804796748,-6.080374999999998,3.9885230342038898,0.2820311684404314,5.944630000000002,2.5504943546496976,0.18034718535508085,-0.3892141439999999,0.08477585965419245,0.005994558524239852,-2.2577691439999996,1.4668060537096481,0.10371885072635714
GLY 350,R GLY 350,0.0,0.0,0.0,-1.3149000000000004,0.24382407592360433,0.017240965750212424,-4.93604,0.7683781155134414,0.05433253759948947,5.871364999999996,0.7184383075637407,0.05080125991425075,-0.152201304,0.024973568264362363,0.0017658979470155784,-0.5317763039999999,0.3357874879432749,0.023743760976228573
PHE 351,R PHE 351,0.0,0.0,0.0,-2.6719899999999996,0.58393951733035,0.04129075925070899,1.5842249999999998,1.4524074030295353,0.10270071237277273,-0.12339499999999992,0.9244475533933769,0.06536831338557697,-0.334449828,0.05283964200371513,0.00373632691762965,-1.5456098279999995,0.7541212572352806,0.05332442548279916
LYS 352,R LYS 352,0.0,0.0,0.0,-1.8584099999999992,0.5215913840354353,0.0368820804659933,-177.98068999999998,4.386828184908221,0.31019559574488764,179.56806499999988,4.177267861993212,0.29537744320480314,-0.21176316,0.03418470354237437,0.002417223568766471,-0.4827981599999987,1.1156987535020721,0.07889181543626936
VAL 353,R VAL 353,0.0,0.0,0.0,-0.46013000000000004,0.05885926520098535,0.004161978555927412,2.4801650000000004,0.264971560313547,0.018736318711928938,-2.1055400000000004,0.26576876866930355,0.018792689855366338,-0.02193091199999999,0.0166739909225913,0.0011790292050807246,-0.1074359119999998,0.08306731115888258,0.005873745901537884
GLY 354,R GLY 354,0.0,0.0,0.0,-0.06932499999999996,0.004652888887562234,0.00032900892845027867,-1.175259999999999,0.25646280899967006,0.0181346591365817,1.3128449999999998,0.26950859165340235,0.019057135274615694,0.0,0.0,0.0,0.06825999999999995,0.03427816214443251,0.0024238320898940235
ILE 355,R ILE 355,0.0,0.0,0.0,-0.18157000000000006,0.021571163621834925,0.0015253116075084042,1.9659250000000006,0.1985124917353996,0.014036952905633952,-1.8173699999999997,0.2072595066577199,0.014655460262305213,0.0,0.0,0.0,-0.033014999999999954,0.048688343317471613,0.0034427857724522904
ASN 356,R ASN 356,0.0,0.0,0.0,-0.049240000000000034,0.0055814335076216255,0.0003946669481981069,-3.0641500000000006,0.8230940878781701,0.05820154110932101,3.273704999999999,0.828922244830604,0.05861365403960956,0.0,0.0,0.0,0.16031499999999935,0.04158480221186557,0.0029404895638311486
TYR 357,R TYR 357,0.0,0.0,0.0,-0.11740500000000001,0.019923377600195972,0.0014087955405238735,-3.0445699999999993,0.553701295916857,0.03915259410945888,3.11786,0.5273008348182292,0.03728579960252974,-4.755599999999971e-05,0.0006708599362489868,4.743696101480335e-05,-0.04416255600000023,0.06077656313229684,0.004297551992805941
GLU 358,R GLU 358,0.0,0.0,0.0,-0.020779999999999993,0.0026365887051263766,0.00018643497525947195,113.55402000000002,3.1915661045315455,0.22567780351193895,-113.38401,3.15127370437798,0.22282870057405213,0.0,0.0,0.0,0.14923000000000214,0.04336954115505798,0.003066689664769055
PRO 359,R PRO 359,0.0,0.0,0.0,-0.010329999999999956,0.0009492628719170008,6.712302138611284e-05,0.99432,0.21487463228589876,0.015193930959432486,-0.9768849999999999,0.2147812416739418,0.015187327245931094,0.0,0.0,0.0,0.007105000000000459,0.005690691961440235,0.0004023926875578165
PRO 360,R PRO 360,0.0,0.0,0.0,-0.006455000000000031,0.0005983101202553829,4.2306914328511996e-05,-0.8702000000000004,0.18887940597111003,0.013355790878865877,0.864025,0.1890237666935027,0.013365998723439963,0.0,0.0,0.0,-0.012630000000000101,0.0038669238420221833,0.00027343280710258235
THR 361,R THR 361,0.0,0.0,0.0,-0.004104999999999983,0.000473259970840532,3.346453346454879e-05,-0.13671999999999987,0.4168077273755849,0.029472757047822987,0.14613,0.4166041683660882,0.029458363252224312,0.0,0.0,0.0,0.0053049999999999755,0.003376681062819318,0.00023876740774237383
VAL 362,R VAL 362,0.0,0.0,0.0,-0.002560000000000017,0.0004963869458396435,3.509985754956914e-05,-0.15163000000000013,0.309913751066325,0.021914211496195803,0.15422499999999992,0.3110288642152044,0.021993061903132095,0.0,0.0,0.0,3.499999999984904e-05,0.001998443144049717,0.00014131126989733192
VAL 363,R VAL 363,0.0,0.0,0.0,-0.0015699999999999842,0.0004950757517794822,3.500714212842998e-05,-0.16931000000000002,0.14003272438969414,0.009901808900397956,0.16911499999999996,0.139937242273099,0.00989505729518531,0.0,0.0,0.0,-0.001765000000000041,0.0008601017381682355,6.0818377156909564e-05
PRO 364,R PRO 364,0.0,0.0,0.0,-0.001105000000000001,0.00030655342111939976,2.1676600286946294e-05,0.06557499999999995,0.16911328858194438,0.01195811531450504,-0.06648999999999992,0.16888694413719502,0.011942110345328423,0.0,0.0,0.0,-0.002020000000000115,0.0007807688518380444,5.5208694967391595e-05
GLY 365,R GLY 365,0.0,0.0,0.0,-0.0003500000000000014,0.0004769696007084748,3.3726843908080246e-05,-0.4574449999999998,0.20960791248185298,0.014821517630627461,0.4568150000000003,0.20930372852627316,0.014800008576855598,0.0,0.0,0.0,-0.0009800000000000763,0.0008182909018190904,5.786190456595342e-05
GLY 366,R GLY 366,0.0,0.0,0.0,-0.0004149999999999947,0.0004927220311696989,3.484070894801035e-05,-0.5342649999999999,0.17508470742757684,0.012380358390410226,0.5335199999999998,0.1749066025054525,0.012367764470590544,0.0,0.0,0.0,-0.0011599999999999723,0.0007838367176905604,5.542562584220007e-05
ASP 367,R ASP 367,0.0,0.0,0.0,-0.000910000000000023,0.0002861817604250902,2.023610634484852e-05,82.88413499999997,0.8884802118105897,0.0628250382721328,-82.86405000000002,0.8870314298258177,0.06272259391554348,0.0,0.0,0.0,0.019174999999999543,0.0016138076093507251,0.00011411343041023485
LEU 368,R LEU 368,0.0,0.0,0.0,-0.0019949999999999703,0.00035351803348632524,2.4997499874991356e-05,-0.7109650000000002,0.1897793818490295,0.013419428783483995,0.7118000000000002,0.18921548562419474,0.01337955529903738,0.0,0.0,0.0,-0.0011599999999999389,0.0010697663296250618,7.564390259629246e-05
ALA 369,R ALA 369,0.0,0.0,0.0,-0.0013900000000000245,0.0004877499359303182,3.448912872196321e-05,0.9251300000000002,0.14553234382775485,0.010290690720257765,-0.9212199999999996,0.14538817558522596,0.010280496486065372,0.0,0.0,0.0,0.00252000000000002,0.0010438390680561455,7.381056834899466e-05
LYS 370,R LYS 370,0.0,0.0,0.0,-0.0031900000000000105,0.0006587108622150125,4.657789175134728e-05,-91.54017000000005,3.273663168545496,0.231482942579916,91.51249499999996,3.2708833424594492,0.23128637919231967,0.0,0.0,0.0,-0.030864999999999653,0.0044751284897762205,0.0003164393701801879
VAL 371,R VAL 371,0.0,0.0,0.0,-0.0045949999999999915,0.0006332258680755099,4.4775830533893115e-05,0.5293950000000001,0.2684427294135563,0.018981767432855113,-0.5101750000000003,0.26822370211262064,0.018966279863879453,0.0,0.0,0.0,0.014624999999999904,0.003807147882601905,0.0002692060084767813
GLN 372,R GLN 372,0.0,0.0,0.0,-0.010479999999999996,0.0024494080917642114,0.0001731993071579675,1.3032549999999987,0.9354460967768273,0.0661460278465382,-1.2475099999999997,0.9364212673257698,0.06621498281733526,0.0,0.0,0.0,0.04526499999999954,0.01315768881681012,0.0009303890987108837
ARG 373,R ARG 373,0.0,0.0,0.0,-0.05019499999999998,0.014482643922985834,0.0010240775727453427,-109.17295499999999,2.384590166669125,0.16861598772024977,109.33040000000003,2.4224929927645404,0.17129612225607005,-0.0014792040000000007,0.005841804278815239,0.0004130779419914844,0.10577079600000104,0.05746528227749185,0.004063409078121361
ALA 374,R ALA 374,0.0,0.0,0.0,-0.00834500000000003,0.0008282360774561833,5.856513467926138e-05,1.3165750000000005,0.10689019774982983,0.007558278367127571,-1.2822199999999995,0.10777203533385486,0.007620633700684497,0.0,0.0,0.0,0.026010000000000005,0.0086844631382717,0.0006140842776036524
VAL 375,R VAL 375,0.0,0.0,0.0,-0.016855000000000005,0.0011549783547755413,8.166930267854673e-05,-1.620490000000001,0.10272141889594939,0.007263501187442977,1.675690000000001,0.10385347322067214,0.007343549516411278,0.0,0.0,0.0,0.03834499999999999,0.01216042659613523,0.0008598720108248467
CYS 376,R CYS 376,0.0,0.0,0.0,-0.014494999999999997,0.0007348299122924193,5.1960321400068564e-05,1.9355149999999992,0.31248059103727244,0.022095714491163564,-1.8697999999999992,0.314504896623257,0.02223885451186791,0.0,0.0,0.0,0.051219999999999904,0.01665957982663436,0.0011780101867131763
MET 377,R MET 377,0.0,0.0,0.0,-0.025414999999999997,0.0020156326550242326,0.00014252675187486797,-1.1691,0.32803685768522983,0.023195708654835244,1.2825000000000002,0.32921802806043027,0.02327923001303933,0.0,0.0,0.0,0.0879850000000002,0.022770919502734056,0.0016101471594236257
LEU 378,R LEU 378,0.0,0.0,0.0,-0.043544999999999986,0.002611125236368684,0.0001846344361163623,0.9708550000000002,0.2329043021822478,0.016468821144058825,-0.9431199999999995,0.24662539528605157,0.017439048941957986,0.0,0.0,0.0,-0.015809999999999852,0.04340845424568796,0.0030694412357951937
SER 379,R SER 379,0.0,0.0,0.0,-0.028994999999999983,0.0028239998229463827,0.00019968694248749966,-0.9664799999999998,0.6389564770780566,0.045181045782496064,1.0842199999999997,0.6674284093444038,0.047194315420397884,0.0,0.0,0.0,0.08874499999999999,0.03973625517081321,0.0028097775490241034
ASN 380,R ASN 380,0.0,0.0,0.0,-0.101495,0.011164675319954378,0.0007894617628485828,-0.3606849999999995,0.19921447180112167,0.014086590392106938,0.6311549999999999,0.2210454047814607,0.015630270467109617,0.0,0.0,0.0,0.1689750000000014,0.054934728314609264,0.003884471891390085
THR 381,R THR 381,0.0,0.0,0.0,-0.024609999999999937,0.0018297267555568617,0.00012938121965727173,-0.6870499999999996,0.15213420884206455,0.010757513072267426,0.7796599999999999,0.15873123322144334,0.011223993139698598,0.0,0.0,0.0,0.06799999999999985,0.02276993631962979,0.0016100776378796082
THR 382,R THR 382,0.0,0.0,0.0,-0.019714999999999993,0.001770247157885005,0.00012517537697167,-0.45774999999999993,0.1583936788511464,0.011200124441272986,0.4542149999999996,0.1657144796781513,0.01171778323212211,0.0,0.0,0.0,-0.02324999999999995,0.018182340333411807,0.001285685614759716
ALA 383,R ALA 383,0.0,0.0,0.0,-0.005425000000000033,0.000494342998332108,3.495532863527237e-05,-0.9580449999999998,0.07737818151779256,0.00547146368671147,0.9761399999999999,0.07889721414600434,0.005578875513936687,0.0,0.0,0.0,0.012670000000000016,0.007843538742174942,0.0005546219433091305
ILE 384,R ILE 384,0.0,0.0,0.0,-0.012705000000000036,0.0014310747709326945,0.00010119226749114934,-0.9196050000000006,0.0900913923468769,0.006370423445501448,0.9481200000000003,0.09164892579839422,0.006480557692050727,0.0,0.0,0.0,0.01580999999999996,0.008499052888410734,0.0006009737931058344
ALA 385,R ALA 385,0.0,0.0,0.0,-0.00421500000000002,0.0005184351454135686,3.665890069273682e-05,-0.55338,0.07941955426719408,0.005615810538114593,0.5517200000000001,0.07906732321256235,0.005590904041387136,0.0,0.0,0.0,-0.005875000000000043,0.00311759121759081,0.0002204469890926087
GLU 386,R GLU 386,0.0,0.0,0.0,-0.003319999999999997,0.0005546169849544989,3.921734310225636e-05,82.85639499999998,1.5786520449344543,0.1116275566107163,-82.85044999999995,1.5756649096500632,0.11141633424912484,0.0,0.0,0.0,0.0026250000000014495,0.004024223527588112,0.0002845555745368003
ALA 387,R ALA 387,0.0,0.0,0.0,-0.001959999999999996,0.0004103656905736524,2.9017236257093008e-05,-0.935245,0.08355151090794433,0.0059079839941389226,0.9421350000000005,0.08381829618286625,0.0059268485618407234,0.0,0.0,0.0,0.004929999999999899,0.002579748049713379,0.00018241573397051008
TRP 388,R TRP 388,0.0,0.0,0.0,-0.007820000000000035,0.0007399999999998865,5.2325901807796486e-05,-1.1928600000000003,0.10632187169157285,0.0075180916461557185,1.1867850000000004,0.10684198039628283,0.007554868885361176,0.0,0.0,0.0,-0.013895000000000159,0.004629684114494014,0.0003273681032110354
ALA 389,R ALA 389,0.0,0.0,0.0,-0.0013100000000000013,0.0004624932431939056,3.270321085153697e-05,-0.6025200000000002,0.05776053670110706,0.004084286718632726,0.6030699999999996,0.05767690265609634,0.004078372898596212,0.0,0.0,0.0,-0.000759999999999934,0.0008731551981177323,6.174139616173318e-05
ARG 390,R ARG 390,0.0,0.0,0.0,-0.0017350000000000364,0.00047410441887835484,3.352424495793921e-05,-79.474235,2.185183980760583,0.15451584109360222,79.47233999999997,2.184518284291285,0.154468769244837,0.0,0.0,0.0,-0.00362999999999559,0.002000774849900194,0.00014147614639919238
LEU 391,R LEU 391,0.0,0.0,0.0,-0.0016250000000000253,0.0004841229182758875,3.4232659844070076e-05,-0.9012349999999995,0.071526357204887,0.005057677221314686,0.9031750000000005,0.07150639394487104,0.005056265605661499,0.0,0.0,0.0,0.00031499999999997643,0.0010797106093765668,7.634706936092299e-05
ASP 392,R ASP 392,0.0,0.0,0.0,-0.0011599999999999987,0.00036660605559646564,2.592296279363133e-05,78.74447499999998,0.837004653138315,0.059185166611879655,-78.74527,0.8360166428361051,0.05911530373342218,0.0,0.0,0.0,-0.001954999999996545,0.0017756618484378436,0.00012555825341246387
HIE 393,R HIE 393,0.0,0.0,0.0,-0.0008149999999999935,0.0003882975663070739,2.74567842253965e-05,-0.3169550000000003,0.45547853184864806,0.03220719585550719,0.3167999999999999,0.45542442841815156,0.032203370165248234,0.0,0.0,0.0,-0.0009700000000001908,0.0007135124385734775,5.045294837762559e-05
LYS 394,R LYS 394,0.0,0.0,0.0,-0.0007300000000000417,0.0004439594576084862,3.139267430468622e-05,-76.74921499999999,1.1309675454130665,0.0799714820663484,76.74526000000002,1.1304967635484275,0.07993819276145381,0.0,0.0,0.0,-0.004685000000005033,0.001037195738516088,7.33408140122515e-05
PHE 395,R PHE 395,0.0,0.0,0.0,-0.0009250000000000291,0.0002633913438213232,1.862458053218951e-05,-0.644005,0.09242762019548027,0.006535619700915879,0.6437450000000001,0.09242369812445217,0.006535342368613852,0.0,0.0,0.0,-0.0011849999999999582,0.0006713977956473238,4.747499341759225e-05
ASP 396,R ASP 396,0.0,0.0,0.0,-0.0004949999999999965,0.0004999749993749645,3.535357124817773e-05,73.13611999999999,0.7116484072922414,0.050321141461695,-73.1352,0.71121700626421,0.05029063680246181,0.0,0.0,0.0,0.00042500000000131875,0.0011808365678626738,8.349775446087454e-05
LEU 397,R LEU 397,0.0,0.0,0.0,-0.00036000000000001086,0.0004800000000000144,3.3941125496955295e-05,-0.32383999999999946,0.09916064945330032,0.007011716765529077,0.32377500000000003,0.09907681048055583,0.007005788454913543,0.0,0.0,0.0,-0.0004249999999998355,0.0007310095758606145,5.1690182820334244e-05
MET 398,R MET 398,0.0,0.0,0.0,-0.0003499999999999925,0.00047696960070846284,3.37268439080794e-05,-0.80124,0.15931322104583895,0.011265145893418411,0.8012649999999999,0.15927622162457383,0.011262529639250757,0.0,0.0,0.0,-0.00032499999999994247,0.0007479137650825199,5.288548950326123e-05
TYR 399,R TYR 399,0.0,0.0,0.0,-0.0005850000000000022,0.0004927220311697058,3.4840708948010844e-05,-0.4376550000000003,0.13947973320522128,0.009862706518750243,0.43752500000000016,0.13943446265181322,0.009859505407219952,0.0,0.0,0.0,-0.0007149999999998897,0.0007640516998212843,5.4026613812073855e-05
ALA 400,R ALA 400,0.0,0.0,0.0,-0.00011499999999999954,0.00031902194281898424,2.2558257911461075e-05,-0.2932000000000001,0.05919881755575814,0.004185988533190182,0.293255,0.05919239794939937,0.004185534598471299,0.0,0.0,0.0,-5.9999999999860167e-05,0.000645290632195981,4.562893818619324e-05
LYS 401,R LYS 401,0.0,0.0,0.0,-0.00022499999999998964,0.0004175823272122325,2.952752952754294e-05,-64.438155,0.5489286574542397,0.03881511760735203,64.43709500000001,0.5486351574334075,0.03879436402185115,0.0,0.0,0.0,-0.0012850000000021566,0.0008023559060656754,5.673513021041156e-05
ARG 402,R ARG 402,0.0,0.0,0.0,-0.0003400000000000203,0.00047370877129310863,3.349626844889044e-05,-70.93289999999996,0.6086593792938012,0.04303871745314417,70.930535,0.6082538933496867,0.04301004526706825,0.0,0.0,0.0,-0.0027050000000015473,0.0009633145903586673,6.811662792585547e-05
ALA 403,R ALA 403,0.0,0.0,0.0,-0.00013499999999999735,0.00034172357249682885,2.4163505540380048e-05,0.6078300000000002,0.04619340970311356,0.0032663673247200057,-0.60772,0.046190817269235164,0.0032661840119624867,0.0,0.0,0.0,-2.5000000000036105e-05,0.000651440711039706,4.6063814431716236e-05
PHE 404,R PHE 404,0.0,0.0,0.0,-0.0002449999999999841,0.00043008720046052996,3.0411757594717877e-05,0.38175,0.07891544525629852,0.005580164648108445,-0.3815700000000002,0.07890719295476052,0.005579581122270653,0.0,0.0,0.0,-6.49999999998574e-05,0.000728543066674557,5.151577428320223e-05
VAL 405,R VAL 405,0.0,0.0,0.0,-0.0001900000000000085,0.0003923009049186782,2.7739863013361634e-05,0.27100500000000005,0.06024188721313494,0.004259744695988288,-0.27074000000000004,0.06022858457576418,0.004258804057479035,0.0,0.0,0.0,7.500000000004836e-05,0.0007275816105427328,5.14477890681396e-05
HIE 406,R HIE 406,0.0,0.0,0.0,-0.00017499999999999626,0.0003799671038392586,2.686773157525528e-05,0.5721649999999995,0.13303235612060932,0.009406808113010656,-0.5720300000000001,0.1329986432261615,0.009404424251382907,0.0,0.0,0.0,-3.999999999982684e-05,0.0007200000000000843,5.091168824543738e-05
TRP 407,R TRP 407,0.0,0.0,0.0,-0.0003300000000000214,0.00047021271782038036,3.324906013709475e-05,0.18142500000000003,0.09965211676126086,0.0070464687521481165,-0.1812,0.09959733932189152,0.007042595402264707,0.0,0.0,0.0,-0.00010499999999980857,0.0006956831175180377,4.919222499540023e-05
TYR 408,R TYR 408,0.0,0.0,0.0,-0.0004899999999999415,0.0004998999899979396,3.5348267284263035e-05,-0.2277149999999999,0.08136113184438891,0.005753100805218015,0.22760499999999995,0.0813683536456285,0.005753611463680905,0.0,0.0,0.0,-0.0005999999999999916,0.00079372539331953,5.612486080161992e-05
VAL 409,R VAL 409,0.0,0.0,0.0,-0.00018000000000000294,0.00038418745424597723,2.7166155414412693e-05,0.2067399999999999,0.08520482615439132,0.0060248910363591,-0.20666500000000002,0.08517835860710145,0.006023019498142096,0.0,0.0,0.0,-0.00010499999999999399,0.0006956831175181181,4.919222499540591e-05
GLY 410,R GLY 410,0.0,0.0,0.0,-0.00011500000000000121,0.0003190219428189888,2.2558257911461397e-05,-0.07184000000000008,0.07612341558285467,0.005382738336571823,0.07187000000000002,0.07613168262950702,0.00538332290504665,0.0,0.0,0.0,-8.500000000014385e-05,0.0006839407869107378,4.836191683546462e-05
GLU 411,R GLU 411,0.0,0.0,0.0,-0.00027500000000001747,0.0004465142774873222,3.157332735078973e-05,71.87981,0.5536270892045879,0.039147346902513376,-71.87396999999997,0.553187137508182,0.039116237619721064,0.0,0.0,0.0,0.005565000000000993,0.0008750857100882525,6.187790397228485e-05
GLY 412,R GLY 412,0.0,0.0,0.0,-0.0001650000000000007,0.0003711805490593508,2.6246428328441294e-05,0.4388799999999998,0.13207356132095596,0.009339011082550527,-0.43860999999999994,0.13200340109254746,0.009334050005222803,0.0,0.0,0.0,0.00010500000000000175,0.0006811571037580106,4.8165080712067804e-05
MET 413,R MET 413,0.0,0.0,0.0,-0.0005150000000000121,0.0004997749493522166,3.533942557541156e-05,-0.7682300000000001,0.15883166277540314,0.011231094581562249,0.7677849999999998,0.15870802996383113,0.011222352421618276,0.0,0.0,0.0,-0.0009599999999998715,0.000733757453113638,5.188448708428236e-05
GLU 414,R GLU 414,0.0,0.0,0.0,-0.00038000000000000756,0.00048538644398047335,3.4322004603461697e-05,73.59137000000004,1.0341820841103222,0.07312771646560452,-73.58640499999996,1.0334802663725007,0.07307809045744747,0.0,0.0,0.0,0.004584999999998587,0.0011192743184761642,7.914464606024472e-05
GLU 415,R GLU 415,0.0,0.0,0.0,-0.0003449999999999936,0.0004753682782853644,3.36136133136555e-05,70.92604500000002,1.058548923277098,0.07485071218669544,-70.92276500000007,1.0580813152912214,0.0748176473089204,0.0,0.0,0.0,0.0029349999999998032,0.0009699355648682718,6.858480152323595e-05
GLY 416,R GLY 416,0.0,0.0,0.0,-0.0002400000000000102,0.00042708313008127066,3.0199337741084286e-05,0.4199750000000004,0.12428553566284326,0.008788314507059894,-0.41994500000000007,0.12420467775007527,0.008782596989216811,0.0,0.0,0.0,-0.00020999999999999464,0.0007455870170543674,5.272096357237932e-05
GLU 417,R GLU 417,0.0,0.0,0.0,-0.0008050000000000124,0.0003962007067131558,2.8015620642777496e-05,81.92715499999998,1.5720267112795303,0.11115907477521428,-81.91746999999998,1.5704755805501707,0.11104939326949056,0.0,0.0,0.0,0.008880000000001047,0.001978787507542009,0.0001399214065110181
PHE 418,R PHE 418,0.0,0.0,0.0,-0.0008900000000000041,0.0003128897569432394,2.212464688983752e-05,0.7284150000000001,0.10388004031092613,0.007345428093378777,-0.7288400000000002,0.10392018283278674,0.0073482665983209345,0.0,0.0,0.0,-0.001315000000000275,0.0007041129170809748,4.978830183889985e-05
SER 419,R SER 419,0.0,0.0,0.0,-0.0006699999999999712,0.0004702127178203297,3.324906013709117e-05,0.6878099999999999,0.2507174981926878,0.017728404313417552,-0.6880949999999992,0.25066121753275133,0.017724424669788477,0.0,0.0,0.0,-0.0009550000000000264,0.0008080686851994996,5.7139084696906365e-05
GLU 420,R GLU 420,0.0,0.0,0.0,-0.0016099999999999992,0.00048774993593028997,3.448912872196121e-05,84.44638999999998,2.322328174032901,0.1642133999999237,-84.43520000000004,2.317018413822198,0.16383794325477744,0.0,0.0,0.0,0.009579999999999415,0.005496689913032043,0.00038867467115846516
ALA 421,R ALA 421,0.0,0.0,0.0,-0.0011649999999999673,0.0003711805490593315,2.624642832843993e-05,0.7564399999999998,0.07186533517629139,0.005081646583539977,-0.75638,0.07175357552066529,0.005073743982504348,0.0,0.0,0.0,-0.001104999999999965,0.0008683173383042914,6.13993078136818e-05
ARG 422,R ARG 422,0.0,0.0,0.0,-0.0019050000000000117,0.0003687478813498436,2.6074412745064683e-05,-77.72130500000002,1.1871976254912573,0.08394754915934352,77.720195,1.1870468680602355,0.08393688899916454,0.0,0.0,0.0,-0.003014999999998338,0.0017363107440744434,0.0001227757101382099
GLU 423,R GLU 423,0.0,0.0,0.0,-0.0027350000000000213,0.0004741044188783794,3.352424495794095e-05,86.49875499999996,2.1258645876394864,0.15032132658042244,-86.48335999999998,2.118151876142332,0.1497759555203251,0.0,0.0,0.0,0.012659999999999484,0.007911030274242293,0.0005593943153088798
ASP 424,R ASP 424,0.0,0.0,0.0,-0.004264999999999966,0.0005871754422657321,4.151957369723092e-05,91.35271999999995,1.2989248483321418,0.09184785685073651,-91.317445,1.293122402162889,0.09143756194736168,0.0,0.0,0.0,0.031010000000001696,0.006670074962096184,0.00047164552367208153
MET 425,R MET 425,0.0,0.0,0.0,-0.003739999999999948,0.0005023942674832065,3.552463933666235e-05,0.5968000000000003,0.2025131600662035,0.014319842876232924,-0.5929949999999999,0.20331024316300392,0.014376205162524597,0.0,0.0,0.0,6.50000000000725e-05,0.002490135538479884,0.0001760791725332741
ALA 426,R ALA 426,0.0,0.0,0.0,-0.0025750000000000135,0.0004943429983321517,3.495532863527546e-05,0.31000500000000003,0.08694184823777264,0.006147717045782071,-0.30750000000000005,0.08756728841296786,0.006191942344692776,0.0,0.0,0.0,-7.000000000015022e-05,0.002145949673221589,0.00015174155660200412
ALA 427,R ALA 427,0.0,0.0,0.0,-0.00611499999999999,0.0007948427517439703,5.620386997351369e-05,0.21827999999999986,0.12006169913840153,0.008489644162154279,-0.19769000000000003,0.11958295823402255,0.008455792068162504,0.0,0.0,0.0,0.014475000000000047,0.005479906477304191,0.00038748790303698785
LEU 428,R LEU 428,0.0,0.0,0.0,-0.014550000000000068,0.0014239030865898215,0.00010068515282801184,0.44682999999999934,0.09019268872807952,0.0063775861813072515,-0.41920499999999983,0.0892785695169903,0.006312948192009843,0.0,0.0,0.0,0.013074999999999842,0.006940416053810422,0.0004907615255905327
GLU 429,R GLU 429,0.0,0.0,0.0,-0.006934999999999918,0.0007554965254718316,5.342167163240073e-05,86.33977499999999,1.0836537197736622,0.07662588937099832,-86.33804500000004,1.0801973629696044,0.07638148803756337,0.0,0.0,0.0,-0.005205000000000126,0.00666955583228789,0.0004716088156513055
LYS 430,R LYS 430,0.0,0.0,0.0,-0.013385000000000005,0.001963867358046333,0.00013886639262254713,-89.68115499999996,2.438876056913051,0.17245457983167267,89.76604499999999,2.45972714197516,0.17392897419592412,0.0,0.0,0.0,0.07150499999999908,0.030735321293263822,0.0021733154108414137
ASP 431,R ASP 431,0.0,0.0,0.0,-0.03798000000000004,0.005016931332996168,0.0003547506166308855,96.01021999999999,1.9604284000183905,0.13862322156836973,-95.80582500000003,1.947180298373487,0.13768643931727376,0.0,0.0,0.0,0.1664149999999995,0.034854164385335014,0.002464561598946104
TYR 432,R TYR 432,0.0,0.0,0.0,-0.041549999999999976,0.003536594407053401,0.0002500749887533877,-0.00022500000000009736,0.13230836849950206,0.00935561445737265,-0.030560000000000014,0.133399649174951,0.009432779653951428,0.0,0.0,0.0,-0.07233499999999993,0.02671727484231888,0.0018891966215828426
GLU 433,R GLU 433,0.0,0.0,0.0,-0.012885000000000002,0.0013934758699023322,9.853362370277623e-05,86.32416499999998,1.1501599835561405,0.08132859238219549,-86.301395,1.1464339051935577,0.08106511885445401,0.0,0.0,0.0,0.009885000000003571,0.008249956060492798,0.0005833599874865512
GLU 434,R GLU 434,0.0,0.0,0.0,-0.036459999999999985,0.008460401881707486,0.000598240754211879,91.03271500000004,2.1563808809609766,0.15247915437485277,-90.86133,2.116661666656687,0.14967058179705628,0.0,0.0,0.0,0.1349249999999992,0.049687819181364626,0.0035134593885513933
VAL 435,R VAL 435,0.0,0.0,0.0,-0.12468500000000002,0.01884080080569799,0.0013322458012694017,0.1356999999999999,0.12570811429657164,0.008888906006927938,-0.017494999999999993,0.12642784493536227,0.008939798648459597,0.0,0.0,0.0,-0.00648000000000003,0.024887739953639743,0.0017598289689626033
GLY 436,R GLY 436,0.0,0.0,0.0,-0.01782,0.0019993999099728907,0.00014137892346456036,0.17324999999999988,0.12141329210593048,0.008585216217428656,-0.14478500000000008,0.1242523189924438,0.008785965733771106,0.0,0.0,0.0,0.010644999999999969,0.013510328456406916,0.0009553244867582911
VAL 437,R VAL 437,0.0,0.0,0.0,-0.04839,0.006358293796294614,0.00044959926601362775,0.3542800000000001,0.13954637795371114,0.009867419014109008,-0.30058500000000016,0.13624618444198677,0.009634060092972194,0.0,0.0,0.0,0.005305000000000154,0.01952388217030619,0.0013805469477710635
ASP 438,R ASP 438,0.0,0.0,0.0,-0.08423,0.01470670255359778,0.0010399209104542506,91.48487999999999,1.9510127999589089,0.13795743810326974,-91.20074999999996,1.9477848386068346,0.13772918676712378,0.0,0.0,0.0,0.19990000000000108,0.052379862542774575,0.003703815600161514
SER 439,R SER 439,0.0,0.0,0.0,-1.2135099999999996,0.3086204787437172,0.021822763333272117,-1.7541950000000002,0.9135969061763506,0.06460105676283474,2.892795000000001,0.9952364407390812,0.07037384361305679,-0.08234193599999998,0.02994455732629733,0.0021173999545054155,-0.1572519360000001,0.4440450772184594,0.03139872852536768
VAL 440,R VAL 440,0.0,0.0,0.0,-0.02119500000000004,1.2576914593710968,0.08893221595617078,51.481805,5.691834522100524,0.4024734787968972,-57.63429500000003,4.893575245970443,0.34602802406723276,-0.5761809360000001,0.06055952510472341,0.004282205086698689,-6.749865936000003,1.7218974318389464,0.121756535056102
gtp 441,R gtp 441,0.0,0.0,0.0,-0.0029949999999999565,0.00025490194193062137,1.8024289167676192e-05,309.6740500000001,1.828199734004636,0.12927324292781206,-309.6517849999999,1.8264472806029308,0.12914932575940613,0.0,0.0,0.0,0.019269999999987134,0.0050097005898480165,0.00035423932587957794
Mg+ 442,R Mg+ 442,0.0,0.0,0.0,-1.5000000000000568e-05,0.00012155245781143678,8.595056718835867e-06,-154.27766000000003,0.9678469684711565,0.06843711545567974,154.25714999999988,0.9668416196718791,0.06836602656033706,0.0,0.0,0.0,-0.02052499999999384,0.001299759593159473,9.190688222353316e-05
MET 443,R MET 443,0.0,0.0,0.0,-0.00016999999999998462,0.000375632799419825,2.656124997058445e-05,-69.45675499999997,0.4725398660226251,0.033413614364558086,69.45088000000001,0.4722757728252083,0.033394940155482215,0.0,0.0,0.0,-0.006045000000000016,0.0007503165998417073,5.305539557849045e-05
ARG 444,R ARG 444,0.0,0.0,0.0,-0.0001999999999999913,0.0003999999999999826,2.8284271247460672e-05,-69.32507000000001,0.474515990352681,0.03355334745598311,69.31969499999998,0.47426329393996,0.03353547912128145,0.0,0.0,0.0,-0.005575000000004025,0.0007512489600702394,5.312132340250081e-05
GLU 445,R GLU 445,0.0,0.0,0.0,-0.0001049999999999951,0.00030655342111937233,2.1676600286944356e-05,65.13447000000002,0.32360778590279576,0.022882525985663132,-65.13074999999999,0.32350169628621966,0.02287502431693369,0.0,0.0,0.0,0.0036150000000021976,0.000629900785836841,4.4540711713996545e-05
ILE 446,R ILE 446,0.0,0.0,0.0,-0.00012499999999997957,0.00033071891388301985,2.3385358667333315e-05,-0.010549999999999943,0.04059319524255263,0.002870372362603846,0.01061500000000001,0.04064845353761934,0.002874279714119694,0.0,0.0,0.0,-6.00000000000378e-05,0.0007045565981524494,4.981967482833223e-05
VAL 447,R VAL 447,0.0,0.0,0.0,-8.499999999999286e-05,0.0002788816953476634,1.9719913792913362e-05,0.25244499999999986,0.055116576227120635,0.0038973304805982258,-0.2524150000000001,0.05509467102179594,0.0038957815486753877,0.0,0.0,0.0,-5.500000000005931e-05,0.0006180412607583027,4.370211665352791e-05
HIE 448,R HIE 448,0.0,0.0,0.0,-7.500000000000728e-05,0.00026339134382134403,1.862458053219098e-05,-0.2402299999999999,0.08695813417961593,0.006148868635773612,0.2402,0.0869488355298676,0.006148211121944319,0.0,0.0,0.0,-0.00010499999999983522,0.0006737766692310102,4.764320518185327e-05
ILE 449,R ILE 449,0.0,0.0,0.0,-6.000000000000505e-05,0.00023748684174077834,1.679285562374808e-05,0.23075499999999993,0.03288046494500921,0.0023249999731182573,-0.23073,0.03284946118279516,0.002322807676067872,0.0,0.0,0.0,-3.500000000000725e-05,0.0006586159730831761,4.657118207648904e-05
GLN 450,R GLN 450,0.0,0.0,0.0,-2.500000000000835e-05,0.0001561249499600121,1.1039701082913495e-05,0.04935999999999993,0.13584189486310932,0.009605472502693464,-0.04937500000000003,0.13575844126609585,0.009599571442257199,0.0,0.0,0.0,-4.000000000036863e-05,0.000677052435193134,4.787483681439305e-05
ALA 451,R ALA 451,0.0,0.0,0.0,-1.9999999999988916e-05,0.0001399999999999224,9.89949493660618e-06,0.12529,0.03157698370649097,0.0022328299308276888,-0.12528499999999998,0.03152639806574802,0.002229252985867688,0.0,0.0,0.0,-1.4999999999992936e-05,0.0005698903403286715,4.0297332417911296e-05
GLY 452,R GLY 452,0.0,0.0,0.0,-5.00000000000167e-06,7.053367989835297e-05,4.987484335816666e-06,0.37362,0.021171575283858695,0.0014970564451617988,-0.37360000000000015,0.021191979614935488,0.0014984992492487962,0.0,0.0,0.0,1.4999999999965042e-05,0.0005956299186576757,4.211739545604342e-05
GLN 453,R GLN 453,0.0,0.0,0.0,-3.500000000000725e-05,0.0001837797594949291,1.2995191418369716e-05,0.2205000000000009,0.08194833738398878,0.005794622507118152,-0.22048500000000007,0.08190457725304476,0.005791528198584539,0.0,0.0,0.0,-1.9999999999136265e-05,0.0006161168720294878,4.356604182154951e-05
CYS 454,R CYS 454,0.0,0.0,0.0,-1.000000000000334e-05,9.949874371069523e-05,7.035623639737494e-06,0.3211449999999999,0.04095600047612067,0.0028960265666944395,-0.32114,0.040969871857255126,0.0028970074214608992,0.0,0.0,0.0,-4.999999999988347e-06,0.0005957977844873968,4.212926536269595e-05
GLY 455,R GLY 455,0.0,0.0,0.0,-1.5000000000000568e-05,0.00012155245781143678,8.595056718835867e-06,0.2213950000000001,0.0279810467102276,0.0019785587873499474,-0.22132500000000005,0.02797819463439292,0.0019783571151336314,0.0,0.0,0.0,5.499999999997618e-05,0.0005495225200117026,3.885711003149952e-05
ASN 456,R ASN 456,0.0,0.0,0.0,-3.500000000000725e-05,0.00018377975949492912,1.2995191418369718e-05,0.4760249999999999,0.08180864486715254,0.0057847447545245605,-0.47597000000000006,0.08176257762570895,0.005781487308643028,0.0,0.0,0.0,2.0000000000024444e-05,0.0006079473661435111,4.2988370520457756e-05
GLN 457,R GLN 457,0.0,0.0,0.0,-3.500000000000281e-05,0.00018377975949490579,1.2995191418368068e-05,0.3987649999999995,0.15778326836201637,0.011156961901655861,-0.39871499999999976,0.1577953540982755,0.011157816492262307,0.0,0.0,0.0,1.4999999999467662e-05,0.0006121886963998022,4.328827785900527e-05
ILE 458,R ILE 458,0.0,0.0,0.0,-2.0000000000002238e-05,0.00014000000000001568,9.899494936612774e-06,0.12401,0.04673831297768487,0.003304897804774019,-0.12406,0.04670445803132713,0.0033025038985593927,0.0,0.0,0.0,-7.000000000006778e-05,0.0005613376880274396,3.969256857397812e-05
GLY 459,R GLY 459,0.0,0.0,0.0,-4.999999999999449e-06,7.053367989832165e-05,4.9874843358144515e-06,0.28409999999999974,0.027939577663237982,0.001975626482916377,-0.2841300000000001,0.027992018505278392,0.0019793346104181675,0.0,0.0,0.0,-3.5000000000033336e-05,0.0005601562282077856,3.960902674896044e-05
ALA 460,R ALA 460,0.0,0.0,0.0,-9.999999999998898e-06,9.949874371065103e-05,7.035623639734369e-06,0.28539999999999993,0.0445193216480217,0.0031479914231141207,-0.28537,0.04444843191834652,0.0031429787622571405,0.0,0.0,0.0,1.9999999999997796e-05,0.0005381449618829057,3.805259518087788e-05
LYS 461,R LYS 461,0.0,0.0,0.0,-4.0000000000004476e-05,0.0001959591794226762,1.385640646055257e-05,-51.93065999999999,0.3830967037172552,0.027089027704868478,51.930139999999994,0.3830482742397616,0.027085603223673975,0.0,0.0,0.0,-0.0005600000000004001,0.000588557558781907,4.161730409332865e-05
PHE 462,R PHE 462,0.0,0.0,0.0,-7.499999999998952e-05,0.00026339134382128164,1.862458053218657e-05,0.12253500000000017,0.039379928580432745,0.0027845814541865924,-0.12253999999999989,0.039364557662953825,0.0027834945661883524,0.0,0.0,0.0,-7.999999999976471e-05,0.0006734983296192884,4.762352359916114e-05
TRP 463,R TRP 463,0.0,0.0,0.0,-4.999999999998117e-05,0.0002179449471769516,1.5411035007416635e-05,0.3180400000000005,0.04888495064945553,0.0034566880102199723,-0.3178850000000001,0.04886708273469858,0.003455424557850942,0.0,0.0,0.0,0.00010499999999996845,0.0006434088902091956,4.54958789342633e-05
GLU 464,R GLU 464,0.0,0.0,0.0,-3.49999999999917e-05,0.0001837797594948475,1.2995191418363946e-05,52.90868999999997,0.2867617197349418,0.020277115660929355,-52.90798499999999,0.2867713458102691,0.02027779632724337,0.0,0.0,0.0,0.0006699999999992912,0.0005754128952314089,4.0687836020031366e-05
VAL 465,R VAL 465,0.0,0.0,0.0,-6.0000000000004494e-05,0.00023748684174077612,1.679285562374792e-05,0.19219999999999995,0.04565128694790499,0.0032280334570756546,-0.19213000000000002,0.04565909657450539,0.0032285856810684225,0.0,0.0,0.0,9.999999999899812e-06,0.0006323764701504332,4.471576903061836e-05
ILE 466,R ILE 466,0.0,0.0,0.0,-7.000000000001227e-05,0.0002551470164435062,1.804161855267188e-05,0.29541,0.029688245148544627,0.0020992759466064524,-0.295305,0.02962249103299847,0.0020946264285070914,0.0,0.0,0.0,3.499999999991843e-05,0.0006194957626975065,4.38049654719739e-05
SER 467,R SER 467,0.0,0.0,0.0,-1.9999999999997796e-05,0.0001399999999999846,9.899494936610575e-06,0.39747,0.0828698322672367,0.005859782035195483,-0.39737999999999984,0.08283963785531681,0.005857646967853234,0.0,0.0,0.0,7.000000000004447e-05,0.0006124540799113975,4.3307043307071685e-05
ASP 468,R ASP 468,0.0,0.0,0.0,-6.499999999999728e-05,0.00024652586071241073,1.743201078475959e-05,56.14785999999997,0.6037767057484258,0.04269346029571866,-56.14678,0.6036336153683105,0.04268334227790845,0.0,0.0,0.0,0.0010149999999998728,0.0006962578545347743,4.9232865039593564e-05
GLU 469,R GLU 469,0.0,0.0,0.0,-7.00000000000034e-05,0.00025514701644347386,1.804161855266959e-05,60.28582999999999,0.4008135740013967,0.02834179961680037,-60.283795,0.4006230684513281,0.028328328840169652,0.0,0.0,0.0,0.0019649999999999325,0.0006736282357471771,4.763270934955592e-05
HID 470,R HID 470,0.0,0.0,0.0,-8.00000000000134e-05,0.0002712931993250561,1.9183326093254086e-05,0.06232999999999999,0.07011969124290285,0.004958210917256358,-0.062354999999999994,0.07007623687813154,0.004955138229656163,0.0,0.0,0.0,-0.0001049999999999196,0.0006033034062557402,4.2659992967637645e-05
GLY 471,R GLY 471,0.0,0.0,0.0,-5.0000000000007815e-05,0.00021794494717706776,1.541103500742485e-05,0.0889749999999999,0.0999647156500733,0.007068572831555182,-0.08897999999999992,0.09995098598813328,0.0070676019978490635,0.0,0.0,0.0,-5.5000000000121616e-05,0.0006098975323773616,4.312626809729743e-05
ILE 472,R ILE 472,0.0,0.0,0.0,-4.499999999998172e-05,0.0002073041244161946,1.4658615214263094e-05,-0.050225,0.04690452403553428,0.0033166507013853695,0.05016000000000002,0.046839133211450446,0.003312026871871664,0.0,0.0,0.0,-0.00011000000000003673,0.0005898304841220905,4.170731350732744e-05
ASP 473,R ASP 473,0.0,0.0,0.0,-1.0000000000000563e-05,9.949874371066761e-05,7.035623639735541e-06,54.467825000000005,0.2933488612126479,0.020742896901681473,-54.46687500000001,0.29337956536519577,0.02074506801312919,0.0,0.0,0.0,0.0009399999999983067,0.0006135144660082846,4.338202392705016e-05
PRO 474,R PRO 474,0.0,0.0,0.0,-2.4999999999995027e-05,0.0001561249499599289,1.1039701082907612e-05,0.05141999999999999,0.06773103867504171,0.004789307674393031,-0.051390000000000026,0.06775254902953834,0.00479082868614606,0.0,0.0,0.0,5.000000000068283e-06,0.0006123520229411484,4.3299826789498634e-05
THR 475,R THR 475,0.0,0.0,0.0,-9.999999999999454e-06,9.949874371065656e-05,7.03562363973476e-06,0.0360749999999998,0.0587690341506474,0.004155598257170657,-0.03603,0.05873405400617262,0.004153124787434156,0.0,0.0,0.0,3.4999999999745237e-05,0.000503760855962577,3.562127173474778e-05
GLY 476,R GLY 476,0.0,0.0,0.0,-9.999999999998898e-06,9.949874371065103e-05,7.035623639734369e-06,0.20447500000000005,0.05037171205150755,0.0035618179171597124,-0.20454500000000006,0.05045877500494807,0.0035679741976365046,0.0,0.0,0.0,-7.999999999998342e-05,0.0005688585061331673,4.022437072224118e-05
SER 477,R SER 477,0.0,0.0,0.0,-3.0000000000001136e-05,0.00017058722109232626,1.2062338081815275e-05,0.016675000000000016,0.14849504831811736,0.010500185563836481,-0.016660000000000015,0.14845812338838177,0.010497574577015393,0.0,0.0,0.0,-1.5000000000010561e-05,0.0005956299186575458,4.2117395456034235e-05
TYR 478,R TYR 478,0.0,0.0,0.0,-9.499999999999842e-05,0.0002932149382279101,2.0733427116614988e-05,-0.2347200000000001,0.09161152547578268,0.006477913089877009,0.23464500000000016,0.0916107470496769,0.006477858046839203,0.0,0.0,0.0,-0.00017000000000000625,0.0006173329733619645,4.365203317142994e-05
HIP 479,R HIP 479,0.0,0.0,0.0,-7.50000000000034e-05,0.0002633913438213304,1.8624580532190015e-05,-55.711855000000014,0.3851306063884196,0.027232846341973857,55.710710000000006,0.3850535104356735,0.027227394834874977,0.0,0.0,0.0,-0.0012199999999997146,0.000633719180710633,4.481071300484717e-05
GLY 480,R GLY 480,0.0,0.0,0.0,-6.000000000000227e-05,0.0002374868417407674,1.6792855623747304e-05,-0.11338999999999992,0.12770167540012944,0.009029872064431484,0.11340000000000003,0.1276492851527183,0.00902616751451024,0.0,0.0,0.0,-4.999999999998117e-05,0.0006837397165589322,4.834769901453889e-05
ASP 481,R ASP 481,0.0,0.0,0.0,-0.00010500000000000231,0.0003065534211193934,2.1676600286945847e-05,60.26868500000003,0.5420096639079636,0.03832587088179625,-60.26647999999998,0.5419408912458741,0.03832100792022388,0.0,0.0,0.0,0.002099999999999227,0.0006557438524299922,4.636809247746382e-05
SER 482,R SER 482,0.0,0.0,0.0,-5.9999999999998924e-05,0.0002374868417407541,1.6792855623746365e-05,-0.20754,0.12837686084337793,0.00907761488497943,0.2074600000000001,0.12829827902197277,0.009072058311100072,0.0,0.0,0.0,-0.00013999999999995795,0.0006711184694223857,4.745524207081055e-05
ASP 483,R ASP 483,0.0,0.0,0.0,-0.00011500000000000121,0.0003190219428189888,2.2558257911461397e-05,65.67161000000002,1.1864805383571446,0.08389684344182026,-65.667215,1.1859268985793083,0.083857695197696,0.0,0.0,0.0,0.004280000000000257,0.0008435638683584464,5.9648973168021356e-05
LEU 484,R LEU 484,0.0,0.0,0.0,-0.00011999999999999563,0.0003249615361854266,2.297825058615128e-05,-0.0371050000000001,0.06330121622054345,0.004476071924690215,0.03705499999999998,0.06324098334940723,0.004471812817527139,0.0,0.0,0.0,-0.00017000000000006566,0.0006565820588472366,4.642736262163058e-05
GLN 485,R GLN 485,0.0,0.0,0.0,-9.499999999998287e-05,0.00029321493822786213,2.0733427116611596e-05,-0.19915500000000072,0.248632542067606,0.017580975651965373,0.19914499999999996,0.24857052113032227,0.017576590109432487,0.0,0.0,0.0,-0.0001050000000008211,0.0006276742785879665,4.438327387659253e-05
LEU 486,R LEU 486,0.0,0.0,0.0,-0.0001049999999999951,0.00030655342111937233,2.1676600286944356e-05,-0.043475000000000055,0.06455361628135182,0.00456462998226582,0.04333500000000003,0.06452606275761759,0.004562681653918013,0.0,0.0,0.0,-0.0002449999999999841,0.0006204635363984172,4.387339740663071e-05
GLU 487,R GLU 487,0.0,0.0,0.0,-9.499999999999675e-05,0.000293214938227905,2.073342711661463e-05,68.43708499999998,0.8348173020373871,0.05903049753224946,-68.43130000000001,0.8342393541428056,0.058989630444706356,0.0,0.0,0.0,0.005690000000001873,0.0008966047066583571,6.339952681218995e-05
ARG 488,R ARG 488,0.0,0.0,0.0,-0.00015500000000000735,0.00036190468358396864,2.5590525590539604e-05,-67.71604999999995,0.43326360049311985,0.030636362994998424,67.71104500000006,0.4329662723227914,0.030615338718450718,0.0,0.0,0.0,-0.005159999999998348,0.0007310266753028995,5.1691391933493666e-05
ILE 489,R ILE 489,0.0,0.0,0.0,-8.000000000001006e-05,0.00027129319932504484,1.918332609325329e-05,-0.1636950000000001,0.05080582619149111,0.003592514422378847,0.16355999999999998,0.050840106215467355,0.003594938386120131,0.0,0.0,0.0,-0.000215000000000094,0.0006154469920308541,4.3518674152588e-05
ASN 490,R ASN 490,0.0,0.0,0.0,-0.00011000000000001231,0.0003128897569432753,2.2124646889840062e-05,-0.8419649999999997,0.14008819998486838,0.009905731617351763,0.8416649999999997,0.14010914593630336,0.009907212719781571,0.0,0.0,0.0,-0.00041000000000046555,0.0006571909920254387,4.6470420699590196e-05
VAL 491,R VAL 491,0.0,0.0,0.0,-6.999999999999895e-05,0.00025514701644345765,1.8041618552668445e-05,-0.25899000000000005,0.04428159775798567,0.003131181805644669,0.25883999999999985,0.04421611018622182,0.0031265511350369026,0.0,0.0,0.0,-0.00022000000000024666,0.000609590026165064,4.310452412450016e-05
TYR 492,R TYR 492,0.0,0.0,0.0,-9.999999999999343e-05,0.0002999999999999803,2.121320343559503e-05,-0.0800800000000001,0.04594990315550197,0.0032491488116120583,0.08010999999999999,0.04591359166956997,0.0032465812018183104,0.0,0.0,0.0,-7.000000000002893e-05,0.0006671581521646484,4.717520535195094e-05
TYR 493,R TYR 493,0.0,0.0,0.0,-6.500000000001726e-05,0.00024652586071248646,1.7432010784764946e-05,0.58293,0.03501635475031343,0.0024760301896380402,-0.5827499999999994,0.03495450614728298,0.002471656832977066,0.0,0.0,0.0,0.00011499999999999622,0.0005931062299452869,4.1938943715830014e-05
ASN 494,R ASN 494,0.0,0.0,0.0,-4.999999999999893e-05,0.00021794494717702903,1.541103500742211e-05,0.13837000000000038,0.20904062547744195,0.014781404381857658,-0.138255,0.20898236761746186,0.014777284929072723,0.0,0.0,0.0,6.499999999949324e-05,0.0006006454861246502,4.247204963278305e-05
GLU 495,R GLU 495,0.0,0.0,0.0,-4.500000000000059e-05,0.00020730412441628156,1.4658615214269242e-05,60.52821999999998,0.5319421882150632,0.037613992848608196,-60.52598999999997,0.5317704955156725,0.037601852341406256,0.0,0.0,0.0,0.002185000000003612,0.0006639088792896405,4.694544706356658e-05
ALA 496,R ALA 496,0.0,0.0,0.0,-1.5000000000000568e-05,0.00012155245781143678,8.595056718835867e-06,0.3800350000000001,0.06820061418345039,0.00482251167702052,-0.37991500000000017,0.0681636836959379,0.004819900297205259,0.0,0.0,0.0,0.00010499999999995956,0.0006355902768294621,4.494301948023476e-05
ALA 497,R ALA 497,0.0,0.0,0.0,-2.000000000000002e-05,0.00014000000000000012,9.899494936611673e-06,-0.15603499999999998,0.1220015318551369,0.008626811048991389,0.15608499999999995,0.12195916437480216,0.00862381521572674,0.0,0.0,0.0,2.9999999999881233e-05,0.0005823229344615609,4.117644957982192e-05
GLY 498,R GLY 498,0.0,0.0,0.0,-2.000000000000002e-05,0.00014000000000000012,9.899494936611673e-06,-0.20257499999999998,0.07532366411029151,0.00532618736762049,0.20253999999999994,0.0752719629078451,0.005322531540535955,0.0,0.0,0.0,-5.5000000000096916e-05,0.0005932748098477528,4.1950864115050554e-05
ASN 499,R ASN 499,0.0,0.0,0.0,-3.0000000000000028e-05,0.00017058722109231995,1.2062338081814828e-05,-0.16723499999999908,0.2009435487269997,0.014208854594055093,0.1672100000000001,0.2008524231867765,0.014202411045311981,0.0,0.0,0.0,-5.499999999891259e-05,0.0005674284095806036,4.012324762523425e-05
LYS 500,R LYS 500,0.0,0.0,0.0,-5.0000000000006704e-05,0.0002179449471770629,1.541103500742451e-05,-54.11909499999999,0.9228570506730026,0.06525584785966974,54.11812500000002,0.922744503842916,0.06524788959699421,0.0,0.0,0.0,-0.0010199999999997544,0.0006241794613731596,4.4136152981432784e-05
TYR 501,R TYR 501,0.0,0.0,0.0,-5.000000000002558e-05,0.00021794494717714517,1.5411035007430323e-05,-0.4022650000000002,0.10830417708934328,0.0076582618050703355,0.40207999999999977,0.10833925235112236,0.007660742000615923,0.0,0.0,0.0,-0.00023500000000008735,0.0006162588741753769,4.357608288957963e-05
VAL 502,R VAL 502,0.0,0.0,0.0,-2.000000000000668e-05,0.00014000000000004674,9.89949493661497e-06,0.37090999999999996,0.03430061078173511,0.00242541944826053,-0.370835,0.034397787356165804,0.0024322908697357723,0.0,0.0,0.0,5.499999999998062e-05,0.0005403471106612341,3.820831061431165e-05
PRO 503,R PRO 503,0.0,0.0,0.0,-1.500000000000945e-05,0.00012155245781150876,8.595056718840956e-06,-0.2278,0.038819453885905866,0.002744949908468251,0.22767500000000002,0.03880360002628585,0.0027438288713037217,0.0,0.0,0.0,-0.00014000000000018886,0.0005919459434778738,4.185689907290733e-05
ARG 504,R ARG 504,0.0,0.0,0.0,-8.000000000002672e-05,0.00027129319932510127,1.918332609325728e-05,-60.69834999999996,0.2954869159614604,0.02089408020282481,60.696095000000014,0.29532315515857294,0.020882500565403386,0.0,0.0,0.0,-0.002335000000000065,0.0006875863582125557,4.861969765434607e-05
ALA 505,R ALA 505,0.0,0.0,0.0,-1.9999999999998907e-05,0.00013999999999999234,9.899494936611124e-06,-0.040079999999999956,0.03529112636343592,0.002495459476729688,0.04009499999999999,0.03529484346189966,0.002495722315282693,0.0,0.0,0.0,-4.99999999993124e-06,0.0005612263358039701,3.968469478274657e-05
ILE 506,R ILE 506,0.0,0.0,0.0,-4.4999999999997265e-05,0.0002073041244162662,1.4658615214268156e-05,0.1680250000000001,0.02926558345565538,0.002069389251687475,-0.16802500000000006,0.029228314611006584,0.00206675394640966,0.0,0.0,0.0,-4.5000000000055e-05,0.0006804226627618744,4.8113147891192875e-05
LEU 507,R LEU 507,0.0,0.0,0.0,-3.0000000000014458e-05,0.00017058722109240202,1.2062338081820632e-05,-0.006909999999999989,0.043647243899243,0.003086326214125789,0.006909999999999995,0.043596925350304225,0.0030827681554083815,0.0,0.0,0.0,-2.9999999999985594e-05,0.0005736723803707279,4.056476303395701e-05
VAL 508,R VAL 508,0.0,0.0,0.0,-2.4999999999997247e-05,0.00015612494995994277,1.1039701082908593e-05,0.089255,0.034571375081127224,0.0024445653754808687,-0.089225,0.03458098285185078,0.00244524474746394,0.0,0.0,0.0,4.999999999972804e-06,0.0006204635363977953,4.3873397406586736e-05
ASP 509,R ASP 509,0.0,0.0,0.0,-9.999999999994458e-06,9.949874371060685e-05,7.035623639731245e-06,49.04069,0.19821597791432596,0.014015986212274283,-49.04038000000001,0.1982080866133326,0.014015428213029804,0.0,0.0,0.0,0.0003000000000005798,0.0005744562646547649,4.062019202324783e-05
LEU 510,R LEU 510,0.0,0.0,0.0,-9.999999999996679e-06,9.949874371062894e-05,7.035623639732807e-06,-0.13351000000000002,0.027908957343477026,0.0019734612993418696,0.133505,0.027936176814302806,0.0019753860065819914,0.0,0.0,0.0,-1.4999999999933956e-05,0.0006121886964000156,4.328827785902036e-05
GLU 511,R GLU 511,0.0,0.0,0.0,-4.999999999997229e-06,7.053367989829033e-05,4.9874843358122365e-06,46.60922999999999,0.17232010068961218,0.012184871173237343,-46.60900000000001,0.17235234259841178,0.012187151020472404,0.0,0.0,0.0,0.000225000000001927,0.0005782516753085332,4.0888568084314547e-05
PRO 512,R PRO 512,0.0,0.0,0.0,-2.4999999999997247e-05,0.00015612494995994277,1.1039701082908593e-05,0.22399500000000003,0.02829796768320921,0.0020009684842595007,-0.22394999999999998,0.028290767045097875,0.002000459322255761,0.0,0.0,0.0,1.9999999999886774e-05,0.0006241794613731024,4.413615298142874e-05
GLY 513,R GLY 513,0.0,0.0,0.0,-2.000000000000002e-05,0.00014000000000000012,9.899494936611673e-06,0.11586999999999996,0.026000636530670234,0.001838522640600359,-0.11581000000000005,0.025964666375672556,0.0018359791665484401,0.0,0.0,0.0,4.000000000001225e-05,0.0005730619512757835,4.052159917871014e-05
THR 514,R THR 514,0.0,0.0,0.0,0.0,0.0,0.0,-0.1327700000000001,0.03903968621800129,0.0027605226860143712,0.13277500000000003,0.03910938985716836,0.002765451477607213,0.0,0.0,0.0,4.9999999998329155e-06,0.0005957977844872641,4.2129265362686566e-05
MET 515,R MET 515,0.0,0.0,0.0,-2.000000000000668e-05,0.00014000000000004677,9.899494936614971e-06,0.2232699999999999,0.10546310776759837,0.007457367866747646,-0.223245,0.10542146354040062,0.0074544231752027654,0.0,0.0,0.0,4.999999999993343e-06,0.0005873457244248536,4.153161446417392e-05
ASP 516,R ASP 516,0.0,0.0,0.0,0.0,0.0,0.0,47.18079500000002,0.19396443739285107,0.013715356898951854,-47.18048000000002,0.1938844490927147,0.013709700872007654,0.0,0.0,0.0,0.0003150000000006514,0.0005345792738226095,3.7800462960174744e-05
SER 517,R SER 517,0.0,0.0,0.0,-1.5000000000000568e-05,0.00012155245781143678,8.595056718835867e-06,0.09329000000000001,0.1283521168504829,0.009075865220462458,-0.09329500000000002,0.128302447268164,0.00907235305061482,0.0,0.0,0.0,-1.999999999998031e-05,0.0006161168720299081,4.3566041821579236e-05
VAL 518,R VAL 518,0.0,0.0,0.0,-1.5000000000000568e-05,0.00012155245781143678,8.595056718835867e-06,0.07048499999999995,0.04633562101666475,0.0032764231831373556,-0.070485,0.04623504920512146,0.003269311682143508,0.0,0.0,0.0,-1.4999999999992728e-05,0.0005698903403285621,4.0297332417903565e-05
ARG 519,R ARG 519,0.0,0.0,0.0,-1.9999999999997796e-05,0.0001399999999999846,9.899494936610575e-06,-49.84085500000002,0.6419746521247449,0.045394462986728196,49.84046999999999,0.6419466092302794,0.04539248005464413,0.0,0.0,0.0,-0.0004049999999986653,0.0005924314306314537,4.1891228198754864e-05
SER 520,R SER 520,0.0,0.0,0.0,0.0,0.0,0.0,-0.02950999999999996,0.09985564530861539,0.00706086039374806,0.02950500000000003,0.0998342625304559,0.007059348403004342,0.0,0.0,0.0,-4.999999999946159e-06,0.0005957977844873711,4.2129265362694135e-05
GLY 521,R GLY 521,0.0,0.0,0.0,-1.000000000000001e-05,9.949874371066208e-05,7.03562363973515e-06,0.06054500000000001,0.0474651237752521,0.0033562910891339576,-0.060535,0.047499144992304856,0.0033586967524621802,0.0,0.0,0.0,1.021405182655144e-16,0.0005830951894845268,4.123105625617637e-05
PRO 522,R PRO 522,0.0,0.0,0.0,-1.4999999999999458e-05,0.0001215524578114278,8.595056718835232e-06,0.05249999999999999,0.040941055189137494,0.002894969775317181,-0.052454999999999946,0.04099619464047854,0.002898868723312597,0.0,0.0,0.0,3.0000000000187656e-05,0.0005992495306633516,4.237334067549119e-05
PHE 523,R PHE 523,0.0,0.0,0.0,-2.5000000000003908e-05,0.00015612494995998437,1.1039701082911535e-05,0.16200000000000006,0.02890778441873349,0.0020440890391565268,-0.1619949999999999,0.02890147011831801,0.0020436425506923034,0.0,0.0,0.0,-1.999999999997115e-05,0.0005564171097297378,3.934463114581169e-05
GLY 524,R GLY 524,0.0,0.0,0.0,-1.5000000000000568e-05,0.00012155245781143678,8.595056718835867e-06,0.16077999999999992,0.04684753568759013,0.0033126210166573773,-0.16076999999999997,0.04680531059612794,0.0033096352518064633,0.0,0.0,0.0,-5.000000000074667e-06,0.0005873457244247481,4.153161446416646e-05
GLN 525,R GLN 525,0.0,0.0,0.0,-2.9999999999992255e-05,0.00017058722109227577,1.2062338081811704e-05,0.18326499999999998,0.27713928767859664,0.01959670696507451,-0.1831899999999999,0.2770361418660028,0.019589413454720896,0.0,0.0,0.0,4.49999999998596e-05,0.0005856406748175451,4.141104925021519e-05
ILE 526,R ILE 526,0.0,0.0,0.0,-2.500000000000169e-05,0.0001561249499599705,1.1039701082910553e-05,0.11835000000000015,0.04035291191475494,0.0028533817655546643,-0.11839499999999999,0.0402913014805927,0.002849025249975868,0.0,0.0,0.0,-7.000000000015661e-05,0.0005959026766176475,4.213668235635528e-05
PHE 527,R PHE 527,0.0,0.0,0.0,-4.0000000000004476e-05,0.00019595917942267618,1.3856406460552569e-05,-0.262575,0.03759034949292149,0.002658039103361708,0.26254500000000003,0.037597446389349025,0.0026585409297206373,0.0,0.0,0.0,-7.000000000012107e-05,0.0005788782255362189,4.0932871875789604e-05
ARG 528,R ARG 528,0.0,0.0,0.0,-2.999999999999281e-05,0.00017058722109227894,1.2062338081811928e-05,-54.285085000000024,0.2539751912568098,0.017958757999084054,54.28419000000004,0.25391840007225164,0.017954742255912787,0.0,0.0,0.0,-0.000925000000000864,0.0006077622890600913,4.297528359438492e-05
PRO 529,R PRO 529,0.0,0.0,0.0,-2.4999999999997247e-05,0.00015612494995994277,1.1039701082908593e-05,-0.023829999999999976,0.04243949929016599,0.003000925773823804,0.023829999999999997,0.04241345423329727,0.002999084110190978,0.0,0.0,0.0,-2.499999999982627e-05,0.0006118619125258915,4.3265170749682805e-05
ASP 530,R ASP 530,0.0,0.0,0.0,-2.000000000000002e-05,0.00014000000000000012,9.899494936611673e-06,52.67590000000001,0.22976627254801724,0.016246928940665945,-52.67527500000001,0.2297765857884375,0.016247658196889662,0.0,0.0,0.0,0.0006050000000027467,0.0006236786031290829,4.41007369553528e-05
ASN 531,R ASN 531,0.0,0.0,0.0,-3.0000000000001136e-05,0.00017058722109232626,1.2062338081815275e-05,-0.16468999999999973,0.05218815861859882,0.0036902600856850393,0.16463999999999995,0.052257443488942054,0.003695159265850372,0.0,0.0,0.0,-7.999999999970697e-05,0.000568858506133054,4.022437072223317e-05
PHE 532,R PHE 532,0.0,0.0,0.0,-2.4999999999999466e-05,0.00015612494995995664,1.1039701082909573e-05,-0.049450000000000015,0.0752344834500776,0.005319881342661695,0.049455000000000054,0.07534413032877875,0.005327634547808247,0.0,0.0,0.0,-2.000000000010438e-05,0.0006079473661426465,4.298837052039663e-05
VAL 533,R VAL 533,0.0,0.0,0.0,-3.500000000000947e-05,0.00018377975949494078,1.2995191418370541e-05,0.01436499999999997,0.04143249660592499,0.0029297199311538176,-0.014404999999999994,0.041462524947233965,0.0029318432555305533,0.0,0.0,0.0,-7.500000000003364e-05,0.0006398241946034955,4.5242402677135287e-05
PHE 534,R PHE 534,0.0,0.0,0.0,-2.0000000000004457e-05,0.0001400000000000312,9.899494936613872e-06,0.08329500000000001,0.048498741993993975,0.003429378934296992,-0.08327000000000012,0.048439003912136534,0.0034251548140193447,0.0,0.0,0.0,4.99999999995282e-06,0.0005957977844873639,4.212926536269362e-05
GLY 535,R GLY 535,0.0,0.0,0.0,-9.999999999998898e-06,9.949874371065103e-05,7.035623639734369e-06,0.024980000000000016,0.028374629512999832,0.0020063892942298123,-0.025025,0.028486389293836428,0.0020142919041191603,0.0,0.0,0.0,-5.499999999996813e-05,0.00061804126075858,4.370211665354752e-05
GLN 536,R GLN 536,0.0,0.0,0.0,-1.000000000000001e-05,9.949874371066208e-05,7.03562363973515e-06,-0.30544999999999983,0.1489865681865312,0.010534941267040816,0.30546500000000015,0.14901267991348865,0.010536787644960827,0.0,0.0,0.0,5.000000000521254e-06,0.0005957977844863454,4.21292653626216e-05
SER 537,R SER 537,0.0,0.0,0.0,-4.999999999999449e-06,7.053367989832165e-05,4.9874843358144515e-06,0.09892999999999995,0.07373686391486967,0.005213983649763398,-0.09894000000000001,0.07375544996812103,0.005215297882192351,0.0,0.0,0.0,-1.5000000000138236e-05,0.000595629918657608,4.2117395456038626e-05
GLY 538,R GLY 538,0.0,0.0,0.0,-5.00000000000167e-06,7.053367989835297e-05,4.987484335816666e-06,-0.2147950000000001,0.035395663223055665,0.0025028513489617947,0.2147950000000001,0.0354512760701215,0.002506783771089929,0.0,0.0,0.0,-5.000000000041638e-06,0.0006204635363984135,4.3873397406630436e-05
ALA 539,R ALA 539,0.0,0.0,0.0,-1.000000000000334e-05,9.949874371069522e-05,7.035623639737493e-06,-0.07716000000000003,0.029861754804431824,0.0021115449320343706,0.07716000000000002,0.029890707586137846,0.002113592202862225,0.0,0.0,0.0,-1.0000000000041504e-05,0.0005830094338859961,4.12249924196518e-05
GLY 540,R GLY 540,0.0,0.0,0.0,-4.999999999999449e-06,7.053367989832165e-05,4.9874843358144515e-06,-0.047334999999999995,0.028644070503334503,0.002025441649369339,0.04728499999999999,0.028650720322532908,0.002025911862594225,0.0,0.0,0.0,-5.4999999999993944e-05,0.0006016435821979508,4.25426256829537e-05
ASN 541,R ASN 541,0.0,0.0,0.0,-1.000000000000001e-05,9.949874371066208e-05,7.03562363973515e-06,-0.28955500000000056,0.06274629052780696,0.0044368327526513535,0.28957000000000016,0.06273280720643669,0.00443587933785397,0.0,0.0,0.0,4.999999999277804e-06,0.0005243805869785841,3.70793068975139e-05
ASN 542,R ASN 542,0.0,0.0,0.0,-1.5000000000000568e-05,0.00012155245781143678,8.595056718835867e-06,0.4096250000000003,0.045071658223322465,0.003187047516903373,-0.40963499999999975,0.045049326021597044,0.003185468391775486,0.0,0.0,0.0,-2.500000000026148e-05,0.0006590713163231107,4.660337970576157e-05
TRP 543,R TRP 543,0.0,0.0,0.0,-1.5000000000018332e-05,0.00012155245781158072,8.595056718846045e-06,-0.10652499999999993,0.03424294635395746,0.002421341957469048,0.10658999999999999,0.034196957467002846,0.0024180900520865654,0.0,0.0,0.0,4.999999999990123e-05,0.0005809475019310414,4.107919181288243e-05
ALA 544,R ALA 544,0.0,0.0,0.0,-5.00000000000167e-06,7.053367989835297e-05,4.987484335816666e-06,0.17048000000000005,0.03482943582661052,0.0024628130257897986,-0.170475,0.034863152109354485,0.0024651971270062646,0.0,0.0,0.0,6.217248937900877e-17,0.0005477225575051788,3.872983346207507e-05
LYS 545,R LYS 545,0.0,0.0,0.0,-2.4999999999999466e-05,0.00015612494995995662,1.1039701082909572e-05,-45.89789500000002,0.16893452570409304,0.01194547487018973,45.89767500000002,0.16888599519602124,0.01194204324505453,0.0,0.0,0.0,-0.0002450000000008856,0.0005787702480263616,4.092523671284603e-05
GLY 546,R GLY 546,0.0,0.0,0.0,-1.500000000000501e-05,0.00012155245781147276,8.595056718838412e-06,0.0909,0.04768154779366954,0.003371594578237419,-0.09097,0.0478001997903775,0.0033799845413847716,0.0,0.0,0.0,-8.500000000006392e-05,0.0005897245119545564,4.16998201434994e-05
HID 547,R HID 547,0.0,0.0,0.0,-1.5000000000018332e-05,0.00012155245781158072,8.595056718846045e-06,0.5053499999999999,0.04699710097442189,0.0033231968795122617,-0.5053200000000001,0.04694739183383624,0.003319681912472755,0.0,0.0,0.0,1.5000000000195968e-05,0.0006121886963999295,4.328827785901427e-05
TYR 548,R TYR 548,0.0,0.0,0.0,-2.0000000000001126e-05,0.0001400000000000079,9.899494936612224e-06,0.15129499999999985,0.09952260032274061,0.007037310556952837,-0.1513149999999999,0.09961433518826496,0.0070437971915011865,0.0,0.0,0.0,-4.0000000000106614e-05,0.0006232174580354532,4.406812907307116e-05
THR 549,R THR 549,0.0,0.0,0.0,-2.5000000000000577e-05,0.00015612494995996355,1.1039701082910063e-05,0.11226000000000001,0.06458391750273425,0.0045667726021775944,-0.11226500000000002,0.06461605663455482,0.004569045181982772,0.0,0.0,0.0,-3.00000000000189e-05,0.0005992495306630189,4.2373340675467656e-05
GLU 550,R GLU 550,0.0,0.0,0.0,-5.00000000000167e-06,7.053367989835297e-05,4.987484335816666e-06,46.77373000000004,0.2165383039895812,0.01531157031376669,-46.77345000000003,0.2165381663735194,0.01531156058284164,0.0,0.0,0.0,0.00027500000000117095,0.0005825590098889132,4.119314263337715e-05
GLY 551,R GLY 551,0.0,0.0,0.0,0.0,0.0,0.0,0.07950499999999999,0.03767027973084343,0.002663691024687354,-0.07952500000000001,0.03761528113679325,0.0026598020368064934,0.0,0.0,0.0,-2.0000000000028882e-05,0.0005381449618828912,3.805259518087685e-05
ALA 552,R ALA 552,0.0,0.0,0.0,-9.999999999998898e-06,9.949874371065103e-05,7.035623639734369e-06,0.15188000000000007,0.05292037036907438,0.003742035275087613,-0.15187999999999996,0.05289078936828241,0.0037399435824621843,0.0,0.0,0.0,-9.999999999923404e-06,0.0005566866263885875,3.936368885152323e-05
GLU 553,R GLU 553,0.0,0.0,0.0,-4.999999999999449e-06,7.053367989832165e-05,4.9874843358144515e-06,48.014205000000004,0.4379297580360351,0.030966310159066437,-48.013955,0.4379061919799802,0.030964643787262214,0.0,0.0,0.0,0.0002449999999986119,0.0005338304974451663,3.77475164747665e-05
LEU 554,R LEU 554,0.0,0.0,0.0,-2.5000000000003908e-05,0.00015612494995998437,1.1039701082911535e-05,0.10257000000000006,0.03409978152422692,0.00241121867527606,-0.10245999999999995,0.034084137072837924,0.0024101124455095497,0.0,0.0,0.0,8.500000000004949e-05,0.0005364466422675148,3.793250584921137e-05
VAL 555,R VAL 555,0.0,0.0,0.0,-9.999999999996679e-06,9.949874371062894e-05,7.035623639732807e-06,0.22418499999999988,0.028850316722698614,0.002040025459399984,-0.22415,0.02883656532945655,0.0020390530890587615,0.0,0.0,0.0,2.499999999984945e-05,0.0006279928343538252,4.440579917081501e-05
ASP 556,R ASP 556,0.0,0.0,0.0,0.0,0.0,0.0,51.710525,0.4909186789834181,0.03471319269203168,-51.710010000000004,0.4909230284885557,0.03471350024848944,0.0,0.0,0.0,0.0005150000000027433,0.0005654865161978881,3.998593502730831e-05
SER 557,R SER 557,0.0,0.0,0.0,-9.999999999998898e-06,9.949874371065103e-05,7.035623639734369e-06,0.20168000000000003,0.09266119792016468,0.006552136140221726,-0.20164499999999996,0.09270662853863249,0.006555348570060934,0.0,0.0,0.0,2.5000000000044985e-05,0.0005952940449895716,4.209364560120958e-05
VAL 558,R VAL 558,0.0,0.0,0.0,-2.0000000000002238e-05,0.00014000000000001568,9.899494936612774e-06,0.2234299999999999,0.03132754538740761,0.002215191978136527,-0.22338499999999992,0.03140408850770955,0.002220604394078395,0.0,0.0,0.0,2.500000000005616e-05,0.0006118619125259806,4.32651707496891e-05
LEU 559,R LEU 559,0.0,0.0,0.0,-1.000000000000001e-05,9.949874371066208e-05,7.03562363973515e-06,0.3139250000000002,0.028847692715362874,0.0020398399140618855,-0.3138849999999999,0.028889475159649628,0.0020427943790308567,0.0,0.0,0.0,3.0000000000232064e-05,0.0006473793323856766,4.577663159299318e-05
ASP 560,R ASP 560,0.0,0.0,0.0,-4.999999999999449e-06,7.053367989832165e-05,4.9874843358144515e-06,53.777865,0.3411573636545065,0.024123468529182655,-53.777095,0.3411298227559503,0.024121521093569746,0.0,0.0,0.0,0.0007650000000008106,0.0005998124706935847,4.2413146546769107e-05
VAL 561,R VAL 561,0.0,0.0,0.0,-2.5000000000006127e-05,0.00015612494995999822,1.1039701082912514e-05,0.3536150000000001,0.029976770589908063,0.0021196777762197455,-0.35356000000000004,0.02993303192127328,0.0021165849853005724,0.0,0.0,0.0,3.0000000000016125e-05,0.0005823229344616317,4.1176449579826926e-05
VAL 562,R VAL 562,0.0,0.0,0.0,-5.0000000000001154e-05,0.0002179449471770387,1.5411035007422795e-05,0.3602649999999998,0.02627308080526529,0.0018577873600065203,-0.36023999999999995,0.026281217627804474,0.0018583627202459973,0.0,0.0,0.0,-2.50000000001749e-05,0.0006279928343540695,4.440579917083228e-05
ARG 563,R ARG 563,0.0,0.0,0.0,-4.5000000000003926e-05,0.0002073041244162969,1.4658615214270328e-05,-55.18483999999999,0.34038010282781944,0.024068507889052546,55.184004999999935,0.3403839376099239,0.02406877904909559,0.0,0.0,0.0,-0.0008800000000051966,0.0006128621378409616,4.3335897359982855e-05
LYS 564,R LYS 564,0.0,0.0,0.0,-3.5000000000000586e-05,0.00018377975949489416,1.2995191418367244e-05,-55.227835000000034,0.4757476723741331,0.03364044052694654,55.22686500000003,0.47565402003107415,0.03363381830626144,0.0,0.0,0.0,-0.0010049999999989722,0.0006123520229407743,4.329982678947218e-05
GLU 565,R GLU 565,0.0,0.0,0.0,-3.500000000000725e-05,0.0001837797594949291,1.2995191418369716e-05,57.34171000000002,0.251325259176448,0.017771379504713296,-57.34035,0.2513112363211247,0.017770387939104224,0.0,0.0,0.0,0.001325000000000358,0.0005910795208769391,4.179563374325791e-05
SER 566,R SER 566,0.0,0.0,0.0,-2.0000000000002238e-05,0.00014000000000001568,9.899494936612774e-06,0.6185399999999998,0.0349709650996401,0.0024728206566593603,-0.6183349999999996,0.03500218243196358,0.002475028055397009,0.0,0.0,0.0,0.00018499999999998184,0.000592262610671953,4.1879290824938604e-05
GLU 567,R GLU 567,0.0,0.0,0.0,-6.0000000000000056e-05,0.00023748684174075858,1.679285562374668e-05,60.24718500000004,0.9393899567128975,0.06642490085702271,-60.245160000000006,0.9391427337726714,0.06640741955527284,0.0,0.0,0.0,0.001965000000004977,0.0006883131554766506,4.8671089981745005e-05
SER 568,R SER 568,0.0,0.0,0.0,-4.499999999999949e-05,0.00020730412441627641,1.4658615214268878e-05,0.3256599999999999,0.20468965386653062,0.014473744228775101,-0.3255199999999998,0.20467205378360773,0.014472499714976678,0.0,0.0,0.0,9.500000000006004e-05,0.0006449612391454338,4.560564658022148e-05
CYS 569,R CYS 569,0.0,0.0,0.0,-6.499999999999284e-05,0.00024652586071239387,1.7432010784758396e-05,-0.18813000000000016,0.11614987343944869,0.008213036314299343,0.18806499999999995,0.11609113133654946,0.008208882620369222,0.0,0.0,0.0,-0.0001300000000001189,0.0005771481612203139,4.0810537854823075e-05
ASP 570,R ASP 570,0.0,0.0,0.0,-6.499999999999895e-05,0.000246525860712417,1.7432010784760036e-05,65.67382500000005,0.4474058832503442,0.031636373398907514,-65.66983999999998,0.44718381500402915,0.03162067080262196,0.0,0.0,0.0,0.0039199999999969745,0.0007025667228110811,4.967896939357249e-05
CYM 571,R CYM 571,0.0,0.0,0.0,-0.00010500000000000453,0.00030655342111939987,2.1676600286946304e-05,68.03903,0.3582856668878523,0.025334622465834483,-68.03401500000001,0.3581071135443802,0.025321996837837216,0.0,0.0,0.0,0.004909999999997865,0.0006647555941823662,4.700531884780438e-05
LEU 572,R LEU 572,0.0,0.0,0.0,-8.500000000000396e-05,0.0002788816953476998,1.9719913792915937e-05,0.4437,0.07669035141398133,0.005422826753640552,-0.4435699999999999,0.07662424616268694,0.0054181524064943224,0.0,0.0,0.0,4.5000000000015026e-05,0.0006655636708834956,4.706245849931312e-05
GLN 573,R GLN 573,0.0,0.0,0.0,-0.00013000000000000346,0.00033630343441601367,2.378024390118886e-05,0.5088899999999995,0.1387727203019379,0.009812713156920437,-0.508615,0.13868834404880614,0.00980674685484438,0.0,0.0,0.0,0.00014499999999948444,0.0006355902768293549,4.494301948022718e-05
GLY 574,R GLY 574,0.0,0.0,0.0,-4.000000000000004e-05,0.00019595917942265444,1.385640646055103e-05,0.09155000000000008,0.044015991412212685,0.003112400600822443,-0.09150999999999994,0.044055645495214416,0.003115204567921669,0.0,0.0,0.0,3.9968028886505634e-17,0.0005916079783099518,4.183300132670308e-05
PHE 575,R PHE 575,0.0,0.0,0.0,-5.5000000000000605e-05,0.00022798026230356244,1.6120638945153684e-05,0.3237499999999999,0.06550486623144905,0.004631893511297531,-0.32365000000000016,0.06542428830334997,0.004626195791360249,0.0,0.0,0.0,4.500000000025039e-05,0.0005770398599749333,4.080287980032112e-05
GLN 576,R GLN 576,0.0,0.0,0.0,-6.999999999999673e-05,0.0002551470164434495,1.804161855266787e-05,-0.24526999999999965,0.12288863698487291,0.00868953885427756,0.24526999999999988,0.12290373102554719,0.00869060616412919,0.0,0.0,0.0,-6.999999999990792e-05,0.0006442825467132127,4.555765577810513e-05
LEU 577,R LEU 577,0.0,0.0,0.0,-2.000000000001556e-05,0.00014000000000010892,9.899494936619368e-06,0.29872,0.05330104689403445,0.0037689531703113924,-0.2986599999999999,0.05329366191208869,0.003768430973230114,0.0,0.0,0.0,3.999999999997783e-05,0.0005817215828897974,4.1133927602394806e-05
THR 578,R THR 578,0.0,0.0,0.0,-1.9999999999997796e-05,0.0001399999999999846,9.899494936610575e-06,-0.05049999999999965,0.1323233161615898,0.009356671416695161,0.05051000000000002,0.13232970150347956,0.009357122928550206,0.0,0.0,0.0,-9.99999999963197e-06,0.0005743692192312013,4.0614036982320514e-05
HID 579,R HID 579,0.0,0.0,0.0,-4.499999999998394e-05,0.00020730412441620483,1.4658615214263816e-05,0.5354949999999996,0.16796178129265088,0.011876691453220524,-0.5354800000000006,0.16794186375052314,0.011875283070310215,0.0,0.0,0.0,-3.000000000020764e-05,0.0006849087530467168,4.8430362377335586e-05
SER 580,R SER 580,0.0,0.0,0.0,-1.4999999999996128e-05,0.00012155245781140079,8.595056718833323e-06,0.13032999999999992,0.17688287395901275,0.01250750796521833,-0.130265,0.1769272019080164,0.012510642424551986,0.0,0.0,0.0,4.999999999995453e-05,0.0005634713834792407,3.984344362627367e-05
LEU 581,R LEU 581,0.0,0.0,0.0,-9.999999999998898e-06,9.949874371065103e-05,7.035623639734369e-06,-0.17243499999999998,0.04444587466796002,0.003142797937348192,0.17239000000000004,0.04448255725562537,0.003145391787997156,0.0,0.0,0.0,-5.4999999999909566e-05,0.0005932748098477156,4.195086411504792e-05
GLY 582,R GLY 582,0.0,0.0,0.0,0.0,0.0,0.0,-0.20101999999999992,0.025852458297036543,0.0018280448572176964,0.20099999999999987,0.025789726636784385,0.001823609058981757,0.0,0.0,0.0,-1.999999999996671e-05,0.0006161168720300446,4.3566041821588885e-05
GLY 583,R GLY 583,0.0,0.0,0.0,0.0,0.0,0.0,0.22279000000000015,0.026966940872111152,0.0019068506758526465,-0.2227950000000001,0.026998573573430922,0.0019090874456136923,0.0,0.0,0.0,-4.9999999999506e-06,0.0005338304974430572,3.774751647461737e-05
GLY 584,R GLY 584,0.0,0.0,0.0,-9.999999999998898e-06,9.949874371065103e-05,7.035623639734369e-06,0.27397,0.03488809395768202,0.0024669607820150367,-0.27397,0.03479926867047725,0.0024606798857227034,0.0,0.0,0.0,-9.999999999936726e-06,0.0005915234568467761,4.1827024756726343e-05
THR 585,R THR 585,0.0,0.0,0.0,-1.000000000000334e-05,9.949874371069522e-05,7.035623639737493e-06,0.13084999999999983,0.028902378794833386,0.002043706803824896,-0.13079500000000002,0.028914061890367274,0.0020445329234326224,0.0,0.0,0.0,4.499999999993509e-05,0.0005941169918457802,4.201041537523039e-05
GLY 586,R GLY 586,0.0,0.0,0.0,-1.0000000000001119e-05,9.949874371067313e-05,7.035623639735931e-06,0.2735000000000001,0.02547528213779054,0.0018013744752272218,-0.273525,0.02546152735010351,0.0018004018648624938,0.0,0.0,0.0,-3.499999999991177e-05,0.0005690123021516467,4.023524574299981e-05
SER 587,R SER 587,0.0,0.0,0.0,-5.0000000000005595e-06,7.053367989833732e-05,4.9874843358155595e-06,0.2605749999999998,0.04769931210195915,0.0033728507045228864,-0.26062000000000013,0.047708129286317236,0.003373474173607944,0.0,0.0,0.0,-5.0000000000056666e-05,0.0005545268253204423,3.921096785339328e-05
GLY 588,R GLY 588,0.0,0.0,0.0,-9.999999999996679e-06,9.949874371062894e-05,7.035623639732807e-06,0.3582600000000001,0.035296351086195187,0.002495828920418978,-0.35825500000000005,0.03527775467628089,0.002494513955663365,0.0,0.0,0.0,-4.999999999958371e-06,0.0005243805869787173,3.707930689752332e-05
MET 589,R MET 589,0.0,0.0,0.0,-2.500000000001279e-05,0.00015612494996003983,1.1039701082915455e-05,0.3105000000000001,0.13396189756792753,0.009472536619089922,-0.31040500000000015,0.13403645390340593,0.009477808548129641,0.0,0.0,0.0,6.999999999999007e-05,0.0005874521257089993,4.153913817112856e-05
GLY 590,R GLY 590,0.0,0.0,0.0,-1.9999999999997796e-05,0.0001399999999999846,9.899494936610575e-06,0.27827499999999994,0.03165058253808371,0.002238034154118352,-0.2782349999999999,0.03169573748944855,0.0022412270913497747,0.0,0.0,0.0,2.000000000001556e-05,0.0005473572873361847,3.870400496072898e-05
THR 591,R THR 591,0.0,0.0,0.0,-3.5000000000000586e-05,0.00018377975949489416,1.2995191418367244e-05,0.4391100000000005,0.0583179037689098,0.004123698521958064,-0.4390500000000001,0.05826403264450514,0.004119889258220395,0.0,0.0,0.0,2.500000000030089e-05,0.0006437196594792049,4.55178536400841e-05
LEU 592,R LEU 592,0.0,0.0,0.0,-5.00000000000167e-06,7.053367989835297e-05,4.987484335816666e-06,0.3770199999999999,0.034745929257971674,0.0024569082196939833,-0.37707999999999997,0.03469904321447404,0.0024535928757639654,0.0,0.0,0.0,-6.500000000013384e-05,0.0006089129658662464,4.305664873164356e-05
LEU 593,R LEU 593,0.0,0.0,0.0,-2.9999999999996697e-05,0.00017058722109230103,1.206233808181349e-05,0.25723500000000005,0.034225864123496146,0.0024201340613693497,-0.25724499999999995,0.034145790004040305,0.002414471966082873,0.0,0.0,0.0,-3.99999999999201e-05,0.0005817215828903204,4.1133927602431784e-05
ILE 594,R ILE 594,0.0,0.0,0.0,-4.000000000000115e-05,0.00019595917942265986,1.3856406460551415e-05,0.3152899999999999,0.032129050717380654,0.002271866963534637,-0.3151549999999999,0.032116833203167626,0.0022710030548197093,0.0,0.0,0.0,9.500000000009834e-05,0.0006131680030791914,4.3357525298391006e-05
SER 595,R SER 595,0.0,0.0,0.0,-2.000000000000668e-05,0.00014000000000004674,9.89949493661497e-06,0.42779499999999976,0.1553733663630937,0.010986556097112538,-0.42768000000000006,0.1553271953007583,0.010983291309985344,0.0,0.0,0.0,9.500000000002062e-05,0.0006049586762747848,4.277703823315377e-05
LYS 596,R LYS 596,0.0,0.0,0.0,-4.5000000000001704e-05,0.00020730412441628666,1.4658615214269603e-05,-53.23905000000003,0.49399815535816466,0.034930944554740384,53.23840500000002,0.49391649190224524,0.034925170076394806,0.0,0.0,0.0,-0.0006900000000021577,0.0007098591409569417,5.019462122579108e-05
ILE 597,R ILE 597,0.0,0.0,0.0,-5.000000000000338e-05,0.00021794494717704838,1.541103500742348e-05,0.26760500000000004,0.044138860146134135,0.003121088732317609,-0.26760000000000006,0.04413683269107515,0.0031209453695955334,0.0,0.0,0.0,-4.499999999977966e-05,0.0005770398599747698,4.080287980030956e-05
ARG 598,R ARG 598,0.0,0.0,0.0,-6.000000000000227e-05,0.00023748684174076736,1.6792855623747304e-05,-60.149060000000006,0.45609038183428524,0.03225046018289848,60.147429999999964,0.4559384005567877,0.032239713483705294,0.0,0.0,0.0,-0.0016900000000026694,0.0006433506042591433,4.549175749521031e-05
GLU 599,R GLU 599,0.0,0.0,0.0,-2.5000000000000577e-05,0.00015612494995996355,1.1039701082910063e-05,57.01462000000003,0.8458679658188846,0.0598118974619004,-57.01356499999999,0.8456788963760081,0.059798528233383094,0.0,0.0,0.0,0.0010300000000013653,0.0006237788069495324,4.410782243544687e-05
GLU 600,R GLU 600,0.0,0.0,0.0,-3.499999999999892e-05,0.00018377975949488538,1.2995191418366624e-05,57.457964999999994,0.3705791329463219,0.02620390178725753,-57.45670499999997,0.37049602964009337,0.02619802549612021,0.0,0.0,0.0,0.0012250000000067018,0.0005952940449891888,4.209364560118251e-05
TYR 601,R TYR 601,0.0,0.0,0.0,-7.999999999999563e-05,0.00027129319932499594,1.918332609324983e-05,-0.16309999999999986,0.1958934914692164,0.0138517616208192,0.16302499999999998,0.19581507698591555,0.013846216879530674,0.0,0.0,0.0,-0.00015499999999978308,0.0005924314306311712,4.189122819873488e-05
PRO 602,R PRO 602,0.0,0.0,0.0,-5.5000000000000605e-05,0.00022798026230356247,1.6120638945153684e-05,0.014075000000000028,0.10787460023100898,0.007627886134113435,-0.014139999999999977,0.10786742047532241,0.007627378448720112,0.0,0.0,0.0,-0.00011999999999977362,0.0006128621378418364,4.3335897360044715e-05
ASP 603,R ASP 603,0.0,0.0,0.0,-6.99999999999984e-05,0.00025514701644345565,1.8041618552668303e-05,65.13476,0.5201030786304229,0.03677684138155722,-65.131505,0.5198954510008609,0.03676215989107472,0.0,0.0,0.0,0.0031849999999988654,0.0006788040954480818,4.799869789885391e-05
ARG 604,R ARG 604,0.0,0.0,0.0,-0.00018000000000001736,0.0003841874542460081,2.7166155414414875e-05,-65.68505000000003,0.3748003301742176,0.026502385505714623,65.68150000000004,0.3746621277815719,0.026492613120813024,0.0,0.0,0.0,-0.0037300000000055887,0.0006979254974565895,4.9350785201454895e-05
ILE 605,R ILE 605,0.0,0.0,0.0,-9.999999999999731e-05,0.00029999999999999195,2.1213203435595855e-05,-0.28976,0.05844050307791706,0.004132367602234845,0.2897050000000001,0.05840837247347315,0.004130095625406254,0.0,0.0,0.0,-0.00015500000000013615,0.0006789513973767932,4.800911371812127e-05
MET 606,R MET 606,0.0,0.0,0.0,-6.000000000002004e-05,0.00023748684174083767,1.6792855623752274e-05,0.10123000000000001,0.11302476321585471,0.007992057651193471,-0.10121999999999992,0.11298620092736994,0.007989330885624906,0.0,0.0,0.0,-4.99999999999845e-05,0.0005979130371551218,4.227883631322308e-05
ASN 607,R ASN 607,0.0,0.0,0.0,-9.500000000000286e-05,0.0002932149382279238,2.0733427116615957e-05,-0.7518200000000005,0.07350848658488371,0.005197834933893163,0.7516599999999998,0.07345831743240842,0.0051942874391009974,0.0,0.0,0.0,-0.0002549999999999386,0.0006782145678168043,4.7957012000276595e-05
THR 608,R THR 608,0.0,0.0,0.0,-6.999999999999285e-05,0.0002551470164434354,1.804161855266687e-05,0.14500000000000013,0.10537566132651328,0.007451184469599456,-0.14493999999999996,0.1053934362282586,0.00745244134495536,0.0,0.0,0.0,-9.999999999819042e-06,0.0006323764701502772,4.471576903060734e-05
PHE 609,R PHE 609,0.0,0.0,0.0,-9.500000000000507e-05,0.00029321493822793065,2.073342711661644e-05,-0.16962000000000002,0.0451193483995501,0.0031904197216040273,0.16958000000000006,0.04510369829625935,0.0031893130921877115,0.0,0.0,0.0,-0.00013499999999993406,0.000668412297912013,4.726388684820672e-05
SER 610,R SER 610,0.0,0.0,0.0,-3.499999999998949e-05,0.00018377975949483585,1.2995191418363123e-05,0.17225000000000001,0.16082082421129404,0.01137174953558157,-0.17225999999999997,0.1607894349763069,0.011369529981490005,0.0,0.0,0.0,-4.4999999999965485e-05,0.000626877180953374,4.432691056232372e-05
VAL 611,R VAL 611,0.0,0.0,0.0,-3.4999999999998364e-05,0.00018377975949488248,1.299519141836642e-05,-0.08285500000000008,0.05346563358831526,0.0037805912070732967,0.08282500000000004,0.05341005874364855,0.003776661472120574,0.0,0.0,0.0,-6.500000000008617e-05,0.000592262610671892,4.1879290824934295e-05
VAL 612,R VAL 612,0.0,0.0,0.0,-1.9999999999997796e-05,0.0001399999999999846,9.899494936610575e-06,-0.06571499999999998,0.03427584827542561,0.002423668474647468,0.06568,0.03428596797525191,0.0024243840454845427,0.0,0.0,0.0,-5.499999999999172e-05,0.0006180412607586472,4.3702116653552265e-05
PRO 613,R PRO 613,0.0,0.0,0.0,-1.9999999999988916e-05,0.0001399999999999224,9.89949493660618e-06,0.28517,0.08652595622124026,0.0061183090392689325,-0.2851199999999999,0.08653586308577518,0.006119009560378226,0.0,0.0,0.0,3.0000000000112158e-05,0.0006075360071632744,4.2959283048015026e-05
SER 614,R SER 614,0.0,0.0,0.0,0.0,0.0,0.0,-0.28883499999999984,0.059951962228104116,0.004239243903693218,0.28891000000000006,0.059909864797041815,0.004236267165795749,0.0,0.0,0.0,7.500000000003837e-05,0.0005825590098864592,4.119314263320363e-05
PRO 615,R PRO 615,0.0,0.0,0.0,0.0,0.0,0.0,-0.2204799999999999,0.03190469557917809,0.0022560026595729293,0.22050000000000003,0.03184650687281037,0.00225188809668682,0.0,0.0,0.0,2.0000000000068852e-05,0.0005473572873360489,3.870400496071937e-05
LYS 616,R LYS 616,0.0,0.0,0.0,-2.9999999999998917e-05,0.00017058722109231366,1.2062338081814384e-05,-49.308139999999995,0.7228450874161733,0.05111286630593588,49.30788500000001,0.7228388698546787,0.05111242665794636,0.0,0.0,0.0,-0.0002849999999994424,0.0006031376293998166,4.264827077373891e-05
VAL 617,R VAL 617,0.0,0.0,0.0,-1.5000000000000568e-05,0.00012155245781143678,8.595056718835867e-06,-0.19343999999999995,0.06848719880386392,0.004842776269868338,0.1933800000000002,0.0684950771953718,0.004843333356274345,0.0,0.0,0.0,-7.499999999994012e-05,0.0005910795208767635,4.179563374324549e-05
SER 618,R SER 618,0.0,0.0,0.0,-1.5000000000002233e-05,0.0001215524578114503,8.595056718836823e-06,0.000895000000000199,0.0795812413512129,0.005627243541468593,-0.0008899999999999985,0.07958566391002837,0.005627556263601455,0.0,0.0,0.0,-9.99999999981016e-06,0.0005830094338858411,4.1224992419640834e-05
ASP 619,R ASP 619,0.0,0.0,0.0,-2.4999999999999466e-05,0.00015612494995995662,1.1039701082909572e-05,46.080909999999996,0.20224196374941988,0.014300666400769872,-46.08073999999998,0.20230054968358846,0.014304809051903147,0.0,0.0,0.0,0.0001450000000016871,0.0006276742785861489,4.4383273876464e-05
THR 620,R THR 620,0.0,0.0,0.0,0.0,0.0,0.0,0.14459500000000008,0.09087282858478644,0.006425679331790523,-0.14452,0.09090599320176888,0.006428024424346896,0.0,0.0,0.0,7.49999999999873e-05,0.0005910795208768137,4.179563374324904e-05
VAL 621,R VAL 621,0.0,0.0,0.0,-1.0000000000001119e-05,9.949874371067313e-05,7.035623639735931e-06,0.22349499999999986,0.03133161302901661,0.002215479603833043,-0.22347499999999998,0.03130238609116002,0.0022134129472378716,0.0,0.0,0.0,9.999999999967812e-06,0.0005999166608789342,4.2420513905428476e-05
VAL 622,R VAL 622,0.0,0.0,0.0,-4.999999999999449e-06,7.053367989832165e-05,4.9874843358144515e-06,0.18889999999999993,0.02485457704327328,0.0017574839970822026,-0.18888999999999992,0.02485252301075293,0.0017573387550498109,0.0,0.0,0.0,5.000000000067173e-06,0.0005957977844872322,4.212926536268431e-05
GLU 623,R GLU 623,0.0,0.0,0.0,-2.4999999999995027e-05,0.0001561249499599289,1.1039701082907612e-05,48.77334999999998,0.19979451319466432,0.014127605512381227,-48.773140000000005,0.19979432023915195,0.014127591868366101,0.0,0.0,0.0,0.00018500000000202022,0.0006639088792884944,4.694544706348554e-05
PRO 624,R PRO 624,0.0,0.0,0.0,-2.000000000000668e-05,0.00014000000000004674,9.89949493661497e-06,0.30903,0.026308156529864922,0.0018602675882784636,-0.30905999999999995,0.02630848532318019,0.0018602908374767471,0.0,0.0,0.0,-5.000000000000338e-05,0.0005545268253204971,3.921096785339716e-05
TYR 625,R TYR 625,0.0,0.0,0.0,-2.4999999999986144e-05,0.00015612494995987343,1.103970108290369e-05,0.3993949999999999,0.029054414036426415,0.0020544573188558727,-0.3994,0.02898447860493726,0.002049512137070754,0.0,0.0,0.0,-2.999999999987235e-05,0.000623778806950079,4.4107822435485515e-05
ASN 626,R ASN 626,0.0,0.0,0.0,-4.999999999997229e-06,7.053367989829033e-05,4.9874843358122365e-06,0.1769549999999999,0.03940638241452737,0.0027864520227342615,-0.17685000000000003,0.03935717850659514,0.002782972781038286,0.0,0.0,0.0,0.00010000000000005117,0.0005385164807126704,3.807886552926438e-05
ALA 627,R ALA 627,0.0,0.0,0.0,-1.500000000000501e-05,0.00012155245781147276,8.595056718838412e-06,0.28809500000000016,0.02240013337013585,0.0015839286205506131,-0.2880200000000002,0.022461736353182025,0.00158828460925594,0.0,0.0,0.0,5.999999999994676e-05,0.0005624944444170037,3.9774363602702284e-05
THR 628,R THR 628,0.0,0.0,0.0,-2.0000000000002238e-05,0.00014000000000001568,9.899494936612774e-06,0.4128649999999998,0.04195493743291811,0.0029666620763073716,-0.41284999999999994,0.04185806373926115,0.0029598120717370295,0.0,0.0,0.0,-5.000000000097149e-06,0.0005787702480259489,4.092523671281685e-05
LEU 629,R LEU 629,0.0,0.0,0.0,-3.0000000000001136e-05,0.00017058722109232626,1.2062338081815275e-05,0.31271000000000015,0.042049326986287994,0.002973336425633473,-0.3127150000000002,0.04202646517374274,0.002971719851365377,0.0,0.0,0.0,-3.499999999998949e-05,0.0006031376294015712,4.264827077386298e-05
SER 630,R SER 630,0.0,0.0,0.0,-4.999999999997229e-06,7.053367989829033e-05,4.9874843358122365e-06,0.40965,0.036588488626888474,0.002587196842143971,-0.40962500000000035,0.036531963744093,0.0025831999293509256,0.0,0.0,0.0,2.000000000000335e-05,0.0006241794613730826,4.413615298142734e-05
VAL 631,R VAL 631,0.0,0.0,0.0,-2.0000000000002238e-05,0.00014000000000001568,9.899494936612774e-06,0.3517799999999998,0.01928630602266795,0.001363747777266746,-0.35173499999999985,0.019257330422467002,0.001361698892927642,0.0,0.0,0.0,2.4999999999935074e-05,0.0005952940449894399,4.2093645601200265e-05
HID 632,R HID 632,0.0,0.0,0.0,-4.999999999999893e-05,0.00021794494717702903,1.541103500742211e-05,0.34913500000000014,0.13008303799880996,0.009198259828630586,-0.34907999999999995,0.13004650552783026,0.00919567659283426,0.0,0.0,0.0,4.999999999943938e-06,0.000604131608178413,4.271855568720901e-05
GLN 633,R GLN 633,0.0,0.0,0.0,-1.5000000000002789e-05,0.00012155245781145478,8.59505671883714e-06,0.5439050000000002,0.2310937817748446,0.01634079801830368,-0.5438600000000003,0.23102982578013526,0.016336275646548028,0.0,0.0,0.0,3.000000000032088e-05,0.0006075360071632714,4.295928304801481e-05
LEU 634,R LEU 634,0.0,0.0,0.0,-3.0000000000001136e-05,0.00017058722109232626,1.2062338081815275e-05,0.3382999999999997,0.030120092961344623,0.002129812198293598,-0.3381750000000001,0.030055188819901105,0.002125222782439418,0.0,0.0,0.0,9.499999999972974e-05,0.0006212688628927843,4.393034258915432e-05
VAL 635,R VAL 635,0.0,0.0,0.0,-5.4999999999993944e-05,0.00022798026230353485,1.6120638945151733e-05,0.4046850000000002,0.022337094148518675,0.0015794710744419906,-0.40466499999999983,0.022303873542504685,0.0015771220228632287,0.0,0.0,0.0,-3.500000000005832e-05,0.0006113714092105333,4.3230486927634374e-05
GLU 636,R GLU 636,0.0,0.0,0.0,-4.9999999999997787e-05,0.00021794494717702404,1.5411035007421758e-05,57.19964999999999,0.6247634732444023,0.0441774488568777,-57.198724999999996,0.6246134959914869,0.04416684386362168,0.0,0.0,0.0,0.0008749999999994884,0.000631961232987168,4.4686407329223816e-05
ASN 637,R ASN 637,0.0,0.0,0.0,-5.999999999999783e-05,0.00023748684174074977,1.6792855623746057e-05,0.5065899999999993,0.19203260634590147,0.013578755815611377,-0.506475,0.19203562006825706,0.013578968917962802,0.0,0.0,0.0,5.4999999999196805e-05,0.0006572480505869955,4.647445534917035e-05
THR 638,R THR 638,0.0,0.0,0.0,-2.9999999999992255e-05,0.00017058722109227577,1.2062338081811704e-05,0.2489,0.10720167909132784,0.007580303424006204,-0.24879500000000004,0.10722132705297018,0.007581692744697582,0.0,0.0,0.0,7.499999999997175e-05,0.0005379358697837642,3.8037810136758325e-05
ASP 639,R ASP 639,0.0,0.0,0.0,-6.500000000000783e-05,0.00024652586071245074,1.7432010784762418e-05,61.83059499999999,0.34818343007141445,0.024620286450028922,-61.82871999999998,0.34808023730781,0.024612989619737513,0.0,0.0,0.0,0.0018099999999996897,0.0006114736298462316,4.323771501810232e-05
GLU 640,R GLU 640,0.0,0.0,0.0,-0.00010000000000000231,0.00030000000000000697,2.121320343559692e-05,62.39011999999998,0.32479402027043425,0.0229664054222065,-62.38805500000005,0.32474518005427555,0.02296295189740246,0.0,0.0,0.0,0.0019649999999973035,0.000627514940060795,4.4372006941285804e-05
THR 641,R THR 641,0.0,0.0,0.0,-3.4999999999998364e-05,0.00018377975949488248,1.299519141836642e-05,0.2563,0.09010749136448147,0.006371561817953311,-0.2563199999999999,0.09006812754798478,0.006368778375795492,0.0,0.0,0.0,-5.500000000003502e-05,0.0006098975323773223,4.312626809729465e-05
TYR 642,R TYR 642,0.0,0.0,0.0,-9.500000000001396e-05,0.0002932149382279581,2.073342711661838e-05,-0.3216299999999997,0.04706307576009204,0.003327862001345731,0.32158499999999995,0.04706052246841279,0.0033276814563596565,0.0,0.0,0.0,-0.00013999999999981416,0.0006785278181474296,4.7979162143576e-05
CYS 643,R CYS 643,0.0,0.0,0.0,-1.500000000000501e-05,0.00012155245781147276,8.595056718838412e-06,0.13872499999999993,0.08181674263254447,0.00578531735300667,-0.13866499999999995,0.08174309007494152,0.005780109330713391,0.0,0.0,0.0,4.5000000000046115e-05,0.0006107167919748999,4.318419849899458e-05
ILE 644,R ILE 644,0.0,0.0,0.0,-5.5000000000005043e-05,0.00022798026230358084,1.6120638945154985e-05,-0.038579999999999996,0.035522015708571525,0.0025117858188945987,0.03854500000000002,0.03543921521422282,0.0025059309397906424,0.0,0.0,0.0,-8.99999999998613e-05,0.000609836043539554,4.3121920179879324e-05
ASP 645,R ASP 645,0.0,0.0,0.0,-2.4999999999995027e-05,0.0001561249499599289,1.1039701082907612e-05,52.16758999999998,0.25800060446378,0.018243397696656706,-52.16718,0.2579189554891999,0.018237624242296455,0.0,0.0,0.0,0.0003849999999985698,0.0005803231858210303,4.1035045997383144e-05
ASN 646,R ASN 646,0.0,0.0,0.0,-2.0000000000002238e-05,0.00014000000000001568,9.899494936612774e-06,0.3613749999999994,0.0795904163514672,0.005627892311958313,-0.3613500000000001,0.07963383388987277,0.005630962395541214,0.0,0.0,0.0,4.999999999384386e-06,0.0006204635363978109,4.3873397406587827e-05
GLU 647,R GLU 647,0.0,0.0,0.0,-1.9999999999997796e-05,0.0001399999999999846,9.899494936610575e-06,50.48206000000002,0.27541954614481734,0.01947510287503216,-50.48174,0.2754015294073093,0.019473828899305476,0.0,0.0,0.0,0.00030000000000235616,0.0005656854249474299,3.999999999987215e-05
ALA 648,R ALA 648,0.0,0.0,0.0,-5.00000000000167e-06,7.053367989835297e-05,4.987484335816666e-06,-0.129705,0.046019213107136026,0.0032540497652924732,0.12970000000000007,0.046011628964860406,0.003253513485449216,0.0,0.0,0.0,-1.0000000000023323e-05,0.0005655970296952337,3.999374951164688e-05
LEU 649,R LEU 649,0.0,0.0,0.0,-2.9999999999996697e-05,0.00017058722109230103,1.206233808181349e-05,-0.012379999999999782,0.03856365646564129,0.0027268622994203406,0.01249,0.03853310135454971,0.0027247017267950637,0.0,0.0,0.0,8.000000000031093e-05,0.0006431174076326583,4.547526800361658e-05
TYR 650,R TYR 650,0.0,0.0,0.0,-2.000000000000668e-05,0.00014000000000004674,9.89949493661497e-06,-0.05457999999999998,0.06615144442867421,0.00467761349408006,0.05455,0.06616281055094321,0.00467841720029328,0.0,0.0,0.0,-4.999999999994204e-05,0.0006304760106459129,4.458138625031669e-05
ASP 651,R ASP 651,0.0,0.0,0.0,-9.999999999998898e-06,9.949874371065103e-05,7.035623639734369e-06,51.60325000000003,0.2787214693851264,0.019708584106450155,-51.60284500000003,0.27873614938015917,0.019709622138853702,0.0,0.0,0.0,0.00039500000000003866,0.0005735634228214286,4.0557058571759915e-05
ILE 652,R ILE 652,0.0,0.0,0.0,-2.000000000000002e-05,0.00014000000000000012,9.899494936611673e-06,-0.137575,0.035165386035133916,0.002486568292848591,0.13759,0.035136048440312796,0.0024844938116244195,0.0,0.0,0.0,-5.000000000032756e-06,0.0006041316081782652,4.271855568719856e-05
CYS 653,R CYS 653,0.0,0.0,0.0,-9.999999999994458e-06,9.949874371060685e-05,7.035623639731245e-06,0.05654499999999998,0.05220687670221227,0.003691583654070427,-0.056559999999999985,0.052210979688184354,0.003691873778990825,0.0,0.0,0.0,-2.5000000000028333e-05,0.0006199798383819753,4.383919479188345e-05
PHE 654,R PHE 654,0.0,0.0,0.0,-3.5000000000000586e-05,0.00018377975949489416,1.2995191418367244e-05,-0.02555500000000001,0.04753469233097023,0.0033612103288845224,0.025650000000000003,0.047593880909209324,0.0033653955933886878,0.0,0.0,0.0,6.000000000007333e-05,0.0005799999999996677,4.101219330879626e-05
ARG 655,R ARG 655,0.0,0.0,0.0,-2.500000000000169e-05,0.0001561249499599705,1.1039701082910553e-05,-52.952200000000055,0.2875320329916692,0.02033158503367634,52.95176000000003,0.2874995867793108,0.020329290739998094,0.0,0.0,0.0,-0.0004650000000007992,0.0006154469920313134,4.351867415262048e-05
THR 656,R THR 656,0.0,0.0,0.0,-3.499999999999615e-05,0.00018377975949487082,1.2995191418365594e-05,-0.2031700000000002,0.07881789834802747,0.00557326704007622,0.20315999999999998,0.07881354198359583,0.005572958998593127,0.0,0.0,0.0,-4.500000000011717e-05,0.0006268771809535404,4.432691056233548e-05
LEU 657,R LEU 657,0.0,0.0,0.0,-2.000000000000668e-05,0.00014000000000004674,9.89949493661497e-06,-0.10097499999999997,0.036381511444688625,0.0025725613452355313,0.10105,0.03639955356869092,0.0025738371160584344,0.0,0.0,0.0,5.500000000000074e-05,0.0005761727171604025,4.0741563543879925e-05
LYS 658,R LYS 658,0.0,0.0,0.0,-3.999999999999726e-05,0.0001959591794226408,1.3856406460550067e-05,-50.80770000000006,0.578525280339986,0.04090791488162525,50.807310000000015,0.5785337966764685,0.04090851707755302,0.0,0.0,0.0,-0.0004299999999988202,0.0006205642593643452,4.3880519595853594e-05
LEU 659,R LEU 659,0.0,0.0,0.0,-1.9999999999997796e-05,0.0001399999999999846,9.899494936610575e-06,-0.01502499999999987,0.05554245560830055,0.0039274447004382105,0.015035000000000005,0.0555634211959631,0.0039289271913589855,0.0,0.0,0.0,-9.999999999843467e-06,0.0005915234568468827,4.182702475673389e-05
THR 660,R THR 660,0.0,0.0,0.0,-1.4999999999998903e-05,0.00012155245781142328,8.595056718834914e-06,0.0401649999999999,0.09917196062900045,0.007012516586433153,-0.04016999999999994,0.0992115472109976,0.007015315780490571,0.0,0.0,0.0,-2.0000000000042208e-05,0.0005741080037763133,4.059556626037031e-05
THR 661,R THR 661,0.0,0.0,0.0,-1.0000000000000563e-05,9.949874371066761e-05,7.035623639735541e-06,-0.10745499999999987,0.10148131835466054,0.007175812837233132,0.10745499999999993,0.10145554679267173,0.007173990512608726,0.0,0.0,0.0,-9.999999999878995e-06,0.0005566866263886919,3.936368885153061e-05
PRO 662,R PRO 662,0.0,0.0,0.0,-1.9999999999997796e-05,0.0001399999999999846,9.899494936610575e-06,-0.27844000000000013,0.05528332840920392,0.0039091216404711,0.2784250000000001,0.05529660364796307,0.003910060341605947,0.0,0.0,0.0,-3.5000000000060536e-05,0.0005601562282075421,3.960902674894322e-05
THR 663,R THR 663,0.0,0.0,0.0,-1.0000000000001119e-05,9.949874371067313e-05,7.035623639735931e-06,0.3832150000000001,0.05557687266300556,0.003929878353715248,-0.3831350000000001,0.055577664353586465,0.003929934334693084,0.0,0.0,0.0,6.999999999982243e-05,0.0005959026766173103,4.213668235633144e-05
TYR 664,R TYR 664,0.0,0.0,0.0,-1.5000000000000568e-05,0.00012155245781143678,8.595056718835867e-06,0.3714000000000002,0.10558176925965947,0.007465758501317857,-0.37137,0.10560815830228303,0.007467624488416672,0.0,0.0,0.0,1.5000000000016111e-05,0.0006039660586489563,4.27068495677189e-05
GLY 665,R GLY 665,0.0,0.0,0.0,0.0,0.0,0.0,0.35350499999999996,0.021705067956583585,0.0015347800738215091,-0.3534349999999996,0.021805177710815995,0.0015418589024295748,0.0,0.0,0.0,6.999999999994566e-05,0.0005788782255362093,4.0932871875788926e-05
ASP 666,R ASP 666,0.0,0.0,0.0,-1.9999999999988916e-05,0.0001399999999999224,9.89949493660618e-06,50.40222,0.32164670307668447,0.022743856489181955,-50.401904999999985,0.32160293216407887,0.02274076141826974,0.0,0.0,0.0,0.00029500000000304283,0.000598310120253625,4.230691432838769e-05
LEU 667,R LEU 667,0.0,0.0,0.0,-1.0000000000001119e-05,9.949874371067313e-05,7.035623639735931e-06,0.39503,0.02161039333283676,0.0015280855669757428,-0.3949400000000003,0.021658864236145443,0.0015315129774177234,0.0,0.0,0.0,7.999999999994679e-05,0.0005861740355901841,4.144876355213038e-05
ASN 668,R ASN 668,0.0,0.0,0.0,-2.000000000000668e-05,0.00014000000000004674,9.89949493661497e-06,0.49924000000000057,0.04949325610626142,0.003499701701573995,-0.49925000000000025,0.04949583315795181,0.003499883926646569,0.0,0.0,0.0,-2.9999999998793213e-05,0.0005469003565549697,3.8671695075335975e-05
HIE 669,R HIE 669,0.0,0.0,0.0,-3.0000000000005578e-05,0.00017058722109235152,1.206233808181706e-05,0.335425,0.2093310162756587,0.014801938112118981,-0.33533000000000024,0.2092843307560312,0.0147986369473678,0.0,0.0,0.0,6.500000000008832e-05,0.0005837593682329936,4.127802078587246e-05
LEU 670,R LEU 670,0.0,0.0,0.0,-2.0000000000004457e-05,0.0001400000000000312,9.899494936613872e-06,0.4573700000000004,0.019388220650694562,0.0013709542297247182,-0.45733499999999977,0.019445636399978747,0.0013750141362912935,0.0,0.0,0.0,1.5000000000233715e-05,0.0005871754422656328,4.15195736972239e-05
VAL 671,R VAL 671,0.0,0.0,0.0,-3.4999999999998364e-05,0.00018377975949488248,1.299519141836642e-05,0.45783000000000046,0.020364211254056932,0.0014399671871259062,-0.457815,0.020375739863872314,0.0014407823829437174,0.0,0.0,0.0,-1.9999999999922857e-05,0.0006079473661428389,4.298837052041023e-05
SER 672,R SER 672,0.0,0.0,0.0,-9.999999999998898e-06,9.949874371065103e-05,7.035623639734369e-06,0.5273000000000002,0.13052287155897235,0.00922936075792901,-0.5272200000000005,0.13052613378170527,0.00922959143191063,0.0,0.0,0.0,7.000000000010512e-05,0.0005701754116057506,4.031749000122571e-05
ALA 673,R ALA 673,0.0,0.0,0.0,-3.5000000000000586e-05,0.00018377975949489416,1.2995191418367244e-05,0.44365499999999986,0.017884517745810187,0.0012646263776313529,-0.44360000000000027,0.01789832394387181,0.001265602623258531,0.0,0.0,0.0,2.000000000004387e-05,0.0005827520913734367,4.120679555607996e-05
THR 674,R THR 674,0.0,0.0,0.0,-1.5000000000000568e-05,0.00012155245781143678,8.595056718835867e-06,0.5347299999999999,0.05026098984301928,0.0035539886747147117,-0.5346399999999997,0.05019910756179197,0.0035496129366455994,0.0,0.0,0.0,7.49999999999501e-05,0.0006239991987172616,4.412340648679476e-05
MET 675,R MET 675,0.0,0.0,0.0,-8.000000000000007e-05,0.00027129319932501096,1.9183326093250895e-05,0.2892749999999999,0.03810589685337531,0.0026944938068216803,-0.2892250000000001,0.03810176341063414,0.002694201528282488,0.0,0.0,0.0,-3.000000000001668e-05,0.0006317436188834442,4.467101968838132e-05
SER 676,R SER 676,0.0,0.0,0.0,-2.4999999999997247e-05,0.00015612494995994277,1.1039701082908593e-05,0.75121,0.057770718361469506,0.004085006670741328,-0.7510250000000005,0.05770003791159512,0.004080008808200979,0.0,0.0,0.0,0.00016000000000007675,0.0005953150426454478,4.209513035969549e-05
GLY 677,R GLY 677,0.0,0.0,0.0,-5.499999999999838e-05,0.00022798026230355328,1.6120638945153034e-05,0.51035,0.023110982237887056,0.0016341932260291788,-0.5101700000000001,0.023096776831411373,0.0016331887521043322,0.0,0.0,0.0,0.00012500000000001426,0.0006475916923494669,4.5791647710038045e-05
VAL 678,R VAL 678,0.0,0.0,0.0,-0.00011000000000000177,0.00031288975694324534,2.212464688983794e-05,0.55211,0.04154320522059165,0.0029375482123704735,-0.5519599999999995,0.041536109591540825,0.0029370464756286116,0.0,0.0,0.0,4.00000000000511e-05,0.0006843975452908535,4.839421453025898e-05
THR 679,R THR 679,0.0,0.0,0.0,-9.500000000001841e-05,0.0002932149382279718,2.0733427116619348e-05,0.40288999999999964,0.06622852784110435,0.004683064114444694,-0.40282999999999997,0.06623844125581507,0.004683765098721361,0.0,0.0,0.0,-3.5000000000382503e-05,0.0006661643941251169,4.71049360470898e-05
THR 680,R THR 680,0.0,0.0,0.0,-0.000125000000000004,0.00033071891388308447,2.3385358667337886e-05,0.09442500000000001,0.07940286125197289,0.005614630163688458,-0.0943500000000001,0.0794634979094174,0.005618917822855208,0.0,0.0,0.0,-4.9999999999983116e-05,0.0006461423991657141,4.5689167206222144e-05
CYS 681,R CYS 681,0.0,0.0,0.0,-0.00013500000000000512,0.0003417235724968485,2.4163505540381434e-05,0.373055,0.11316621392889299,0.008002059727032777,-0.3728450000000003,0.11307878216093308,0.007995877367431218,0.0,0.0,0.0,7.500000000004725e-05,0.000677772085586227,4.792572378169702e-05
LEU 682,R LEU 682,0.0,0.0,0.0,-0.00010500000000000065,0.00030655342111938854,2.16766002869455e-05,0.4348249999999998,0.09015749760835293,0.006375097793367629,-0.43456999999999996,0.09014596552258955,0.006374282351763179,0.0,0.0,0.0,0.0001499999999999281,0.0006383572667402539,4.513867521317433e-05
ARG 683,R ARG 683,0.0,0.0,0.0,-0.0001349999999999829,0.00034172357249679226,2.416350554037746e-05,-61.051815000000026,0.3302984268393682,0.023355625743336602,61.04973500000001,0.3302020362921232,0.02334880990237668,0.0,0.0,0.0,-0.0022149999999984973,0.0006773293142910048,4.789441512316038e-05
PHE 684,R PHE 684,0.0,0.0,0.0,-0.0001699999999999946,0.0003756327994198471,2.656124997058601e-05,0.019430000000000003,0.0652564563855562,0.004614328282643097,-0.019490000000000035,0.06523465260120571,0.004612786522266121,0.0,0.0,0.0,-0.00022999999999989029,0.0006760917097554022,4.7806903267205196e-05
PRO 685,R PRO 685,0.0,0.0,0.0,-0.000224999999999973,0.0004175823272122016,2.9527529527540753e-05,-0.6502199999999999,0.08087534605799239,0.005718750562841513,0.6498099999999997,0.08077576307284448,0.005711708982432624,0.0,0.0,0.0,-0.0006349999999999456,0.0007495165108256283,5.299882074160821e-05
GLY 686,R GLY 686,0.0,0.0,0.0,-0.00011000000000000065,0.0003128897569432422,2.2124646889837717e-05,0.16911500000000007,0.08793367827516335,0.00621785002030442,-0.16901999999999998,0.08791290917720795,0.006216381423304081,0.0,0.0,0.0,-1.4999999999996128e-05,0.0006517476505519187,4.60855183327662e-05
GLN 687,R GLN 687,0.0,0.0,0.0,-0.0005100000000000088,0.0004998999899980072,3.534826728426782e-05,0.44227000000000044,0.15321797250975533,0.010834146736130201,-0.4416650000000001,0.15309236680840668,0.010825265071812269,0.0,0.0,0.0,9.500000000024045e-05,0.0007974804072826166,5.6390380385294796e-05
LEU 688,R LEU 688,0.0,0.0,0.0,-0.00034000000000000084,0.0004737087712930815,3.3496268448888525e-05,-0.3942400000000002,0.03956276532296272,0.0027975099642358926,0.3942199999999999,0.03950938622656619,0.002793735492132333,0.0,0.0,0.0,-0.00036000000000007803,0.0007282856582414561,5.14975727583442e-05
ASN 689,R ASN 689,0.0,0.0,0.0,-0.00021500000000002184,0.0004108223460329712,2.9049526674288026e-05,-0.42523499999999964,0.14455348413303654,0.010221474887461213,0.42504499999999984,0.14451343527506388,0.01021864300555609,0.0,0.0,0.0,-0.0004050000000004417,0.0006862761834713131,4.8527054309938875e-05
ALA 690,R ALA 690,0.0,0.0,0.0,-0.00015499999999999737,0.00036190468358394533,2.5590525590537954e-05,0.024005000000000006,0.09128233659914714,0.006454635921180991,-0.023984999999999975,0.09122069269085825,0.006450277038624,0.0,0.0,0.0,-0.0001349999999999296,0.0006219123732487906,4.39758456428039e-05
ASP 691,R ASP 691,0.0,0.0,0.0,-0.00015999999999998405,0.00036660605559643073,2.592296279362886e-05,68.665435,0.3856606225366663,0.027270324143230218,-68.66071500000002,0.3854497292382631,0.027255411735089448,0.0,0.0,0.0,0.004559999999999462,0.0007255342858866244,5.130302135337713e-05
LEU 692,R LEU 692,0.0,0.0,0.0,-0.000129999999999979,0.0003363034344159505,2.3780243901184395e-05,0.08017499999999997,0.0632320676160443,0.0044711823799751214,-0.08019,0.06316719005939712,0.004466594843949918,0.0,0.0,0.0,-0.00014500000000000735,0.0006663144903120246,4.711554945024907e-05
ARG 693,R ARG 693,0.0,0.0,0.0,-0.00023999999999999467,0.000427083130081243,3.019933774108233e-05,-69.98123499999997,0.43836415202541984,0.0309970264526265,69.97585500000001,0.43808822624420274,0.03097751555352622,0.0,0.0,0.0,-0.005620000000002818,0.0007249827584130109,5.126402247171685e-05
LYS 694,R LYS 694,0.0,0.0,0.0,-0.0003349999999999942,0.0004719904660053975,3.337476591678152e-05,-73.92331999999999,0.4475787389991607,0.03164859614612304,73.917125,0.44733025760923495,0.03163102585854152,0.0,0.0,0.0,-0.006530000000000058,0.0010531381675705294,7.446811398154959e-05
LEU 695,R LEU 695,0.0,0.0,0.0,-0.00015000000000000346,0.0003570714214271508,2.5248762345905783e-05,0.23951000000000022,0.08051254498523806,0.005693096652964879,-0.23945500000000006,0.08051383716480008,0.005693188023857961,0.0,0.0,0.0,-9.499999999981412e-05,0.0006752592094895834,4.774803660887519e-05
ALA 696,R ALA 696,0.0,0.0,0.0,-9.000000000001451e-05,0.00028618176042512986,2.0236106344851325e-05,-0.1058,0.044722365769265957,0.0031623488106153085,0.10567999999999995,0.044705789334268616,0.0031611766796558567,0.0,0.0,0.0,-0.00021000000000002516,0.0005881326381013621,4.158725766386068e-05
VAL 697,R VAL 697,0.0,0.0,0.0,-0.0002250000000000041,0.0004175823272122593,2.9527529527544833e-05,-0.005214999999999836,0.10677836285971051,0.007550370446209909,0.005125000000000002,0.10670890016769922,0.0075454586921538435,0.0,0.0,0.0,-0.00031499999999986845,0.00071817476981578,5.078262498138259e-05
ASN 698,R ASN 698,0.0,0.0,0.0,-0.00016500000000001512,0.0003711805490593834,2.6246428328443598e-05,0.24848999999999954,0.08743477511837065,0.00618257223977207,-0.2485500000000001,0.08739815501485122,0.0061799828074194365,0.0,0.0,0.0,-0.0002250000000005059,0.0006740734381369913,4.766418991243973e-05
MET 699,R MET 699,0.0,0.0,0.0,-0.00016999999999996795,0.0003756327994197882,2.6561249970581847e-05,-0.15395000000000003,0.16038602651103992,0.011341004695352172,0.15385999999999989,0.1603585993952306,0.011339065305394455,0.0,0.0,0.0,-0.00025999999999993807,0.0006726068688320643,4.7560487802380336e-05
VAL 700,R VAL 700,0.0,0.0,0.0,-0.0001400000000000129,0.0003469870314579814,2.4535688292772852e-05,0.36670499999999984,0.05205303041130259,0.003680705078514164,-0.36656500000000025,0.05199543994428495,0.0036766328175381773,0.0,0.0,0.0,-3.497202527569243e-16,0.0007141428428543476,5.049752469181481e-05
PRO 701,R PRO 701,0.0,0.0,0.0,-0.0001050000000000173,0.0003065534211194371,2.1676600286948937e-05,0.42385000000000017,0.0461929377719159,0.0032663339541449945,-0.4238150000000001,0.046091439281065065,0.0032591569270289116,0.0,0.0,0.0,-6.999999999993456e-05,0.0006596211033618557,4.6642255520092076e-05
PHE 702,R PHE 702,0.0,0.0,0.0,-0.00017499999999998962,0.00037996710383924405,2.6867731575254252e-05,-0.129405,0.05350486870369844,0.0037833655486881044,0.12941499999999997,0.053503483765078394,0.0037832676187391284,0.0,0.0,0.0,-0.00016500000000059246,0.0006616456755694882,4.678541439379395e-05
PRO 703,R PRO 703,0.0,0.0,0.0,-0.00011500000000000288,0.0003190219428189934,2.2558257911461725e-05,-0.17973000000000003,0.05262306623525467,0.0037210126981777423,0.17973499999999998,0.05267385285889002,0.0037246038547743545,0.0,0.0,0.0,-0.00010999999999965482,0.0006692533152701061,4.732335575590704e-05
ARG 704,R ARG 704,0.0,0.0,0.0,-0.00010000000000000453,0.0003000000000000136,2.1213203435597386e-05,-58.285774999999994,0.34485225006623266,0.024384736452927214,58.28487499999999,0.34477866723037626,0.024379533360705915,0.0,0.0,0.0,-0.0009999999999990906,0.0006557438524248791,4.636809247710227e-05
LEU 705,R LEU 705,0.0,0.0,0.0,-7.999999999999785e-05,0.0002712931993250035,1.9183326093250366e-05,0.13747500000000037,0.07477566031136079,0.0052874376473865,-0.13743999999999998,0.07476520848630072,0.005286698591748924,0.0,0.0,0.0,-4.499999999958426e-05,0.0006348031190847387,4.4887359022319014e-05
HID 706,R HID 706,0.0,0.0,0.0,-8.999999999996789e-05,0.0002861817604249816,2.0236106344840842e-05,0.001955000000000018,0.08052740511776094,0.0056941474230125045,-0.0019499999999999674,0.08049644402083855,0.0056919581428538256,0.0,0.0,0.0,-8.50000000000728e-05,0.0006146340374566138,4.346118958336381e-05
PHE 707,R PHE 707,0.0,0.0,0.0,-6.499999999998618e-05,0.00024652586071236855,1.7432010784756607e-05,0.21823499999999993,0.08713466460026119,0.006161351221526009,-0.21820499999999987,0.08716141907403789,0.006163243048509468,0.0,0.0,0.0,-3.4999999999945075e-05,0.0006113714092106305,4.323048692764125e-05
PHE 708,R PHE 708,0.0,0.0,0.0,-9.999999999999786e-05,0.0002999999999999936,2.121320343559597e-05,-0.19598000000000013,0.08306099927161922,0.005873299583709283,0.1959600000000001,0.0830503365435683,0.005872545614978208,0.0,0.0,0.0,-0.00012000000000006672,0.0006289674077405359,4.447471191586571e-05
MET 709,R MET 709,0.0,0.0,0.0,-7.499999999999396e-05,0.00026339134382129725,1.8624580532187673e-05,0.311795,0.1717181206949345,0.01214230475959982,-0.31183,0.17168777213302056,0.01214015879220696,0.0,0.0,0.0,-0.00011000000000004562,0.0006541406576571466,4.625472948791962e-05
PRO 710,R PRO 710,0.0,0.0,0.0,-6.500000000000394e-05,0.00024652586071243594,1.743201078476137e-05,-0.39549000000000023,0.03518209629911114,0.0024877498869459625,0.39537500000000003,0.03519267501910131,0.0024884979154100946,0.0,0.0,0.0,-0.00017999999999988693,0.0006384355879806173,4.514421336119152e-05
GLY 711,R GLY 711,0.0,0.0,0.0,-2.9999999999998917e-05,0.00017058722109231366,1.2062338081814384e-05,0.307575,0.03361821492881494,0.002377166774755187,-0.30754499999999985,0.03365008135205619,0.0023794200711517916,0.0,0.0,0.0,8.881784197001253e-17,0.0005567764362829689,3.93700393700567e-05
PHE 712,R PHE 712,0.0,0.0,0.0,-7.00000000000034e-05,0.0002551470164434738,1.8041618552669587e-05,-0.2635299999999998,0.04566036684040168,0.00322867550243134,0.26353500000000013,0.04566550968728889,0.003229039156622195,0.0,0.0,0.0,-6.500000000021266e-05,0.0006409173113592674,4.531969770419878e-05
ALA 713,R ALA 713,0.0,0.0,0.0,-6.000000000000672e-05,0.00023748684174078493,1.6792855623748544e-05,0.27194500000000005,0.041530735305312615,0.002936666456205011,-0.27192,0.041524734797466954,0.002936242156226188,0.0,0.0,0.0,-3.500000000028258e-05,0.0006432534492718851,4.548488760017868e-05
PRO 714,R PRO 714,0.0,0.0,0.0,-3.9999999999991153e-05,0.0001959591794226109,1.3856406460547953e-05,0.013405000000000035,0.059935890541477764,0.004238107463833358,-0.013400000000000007,0.059970325995445474,0.0042405424181347386,0.0,0.0,0.0,-3.5000000000060536e-05,0.0005947898788650304,4.205799567265882e-05
LEU 715,R LEU 715,0.0,0.0,0.0,-4.000000000000115e-05,0.00019595917942265986,1.3856406460551415e-05,-0.060400000000000044,0.1520290103894645,0.010750074418347043,0.060409999999999985,0.15197595829604094,0.010746323068845449,0.0,0.0,0.0,-3.0000000000073303e-05,0.0005992495306630867,4.237334067547245e-05
THR 716,R THR 716,0.0,0.0,0.0,-5.500000000000116e-05,0.00022798026230356477,1.6120638945153847e-05,-0.013469999999999871,0.07643238253515319,0.005404585599285107,0.013519999999999975,0.07643761901053696,0.005404955874010444,0.0,0.0,0.0,-4.9999999998351365e-06,0.0005787702480257057,4.092523671279965e-05
SER 717,R SER 717,0.0,0.0,0.0,-1.0000000000001119e-05,9.949874371067313e-05,7.035623639735931e-06,0.3451900000000003,0.12287369083737873,0.008688482002052985,-0.34514500000000004,0.12278275112978984,0.008682051593661462,0.0,0.0,0.0,3.4999999999982826e-05,0.000611371409210552,4.32304869276357e-05
ARG 718,R ARG 718,0.0,0.0,0.0,-1.4999999999999458e-05,0.0001215524578114278,8.595056718835232e-06,-53.59730499999998,1.4226650912910133,0.10059761334092542,53.596500000000006,1.4224917890797424,0.10058535902404699,0.0,0.0,0.0,-0.0008200000000041996,0.0005895761189217665,4.168932717152274e-05
GLY 719,R GLY 719,0.0,0.0,0.0,-5.000000000000005e-06,7.053367989832949e-05,4.9874843358150055e-06,0.26098999999999994,0.09772057050590743,0.006909887806614528,-0.2608750000000001,0.0977267075829326,0.006910321763492644,0.0,0.0,0.0,0.00011000000000008337,0.0006541406576570686,4.625472948791411e-05
SER 720,R SER 720,0.0,0.0,0.0,-3.9999999999998926e-05,0.00019595917942264896,1.3856406460550644e-05,0.23470499999999994,0.15926741027278624,0.011261906582590714,-0.23457000000000008,0.15919009108609727,0.011256439290468354,0.0,0.0,0.0,9.499999999992847e-05,0.0006526676029955572,4.6150568793892794e-05
GLN 721,R GLN 721,0.0,0.0,0.0,-3.0000000000001136e-05,0.00017058722109232626,1.2062338081815275e-05,0.2643000000000004,0.2901634883992131,0.020517657029982768,-0.2642649999999999,0.2901282729673205,0.020515166922913403,0.0,0.0,0.0,5.0000000002015095e-06,0.0005787702480251349,4.092523671275929e-05
GLN 722,R GLN 722,0.0,0.0,0.0,-4.999999999999394e-05,0.00021794494717700726,1.5411035007420572e-05,0.4229600000000001,0.2564602862043172,0.018134480748011546,-0.4228749999999999,0.2564439302752162,0.018133324209173556,0.0,0.0,0.0,3.5000000000273704e-05,0.0006113714092105971,4.3230486927638893e-05
TYR 723,R TYR 723,0.0,0.0,0.0,-8.500000000000174e-05,0.00027888169534769254,1.9719913792915422e-05,0.07865000000000003,0.043398127839804276,0.0030687110486326296,-0.07870000000000003,0.043443641652145135,0.003071929361167017,0.0,0.0,0.0,-0.0001350000000001206,0.0006299007858385781,4.454071171411938e-05
ARG 724,R ARG 724,0.0,0.0,0.0,-9.499999999999342e-05,0.0002932149382278947,2.07334271166139e-05,-55.952349999999996,0.5332505860293398,0.03770651054530466,55.951459999999976,0.5331593086519825,0.03770005626005483,0.0,0.0,0.0,-0.0009850000000020032,0.0006517476505532654,4.6085518332861424e-05
ALA 725,R ALA 725,0.0,0.0,0.0,-6.999999999999949e-05,0.00025514701644345966,1.8041618552668587e-05,0.08844999999999999,0.1152580040604556,0.008149971625717478,-0.08841999999999996,0.11515573628786359,0.008142740202167813,0.0,0.0,0.0,-3.9999999999846826e-05,0.0006390618123467085,4.5188494110772244e-05
LEU 726,R LEU 726,0.0,0.0,0.0,-0.00011000000000000065,0.0003128897569432422,2.2124646889837717e-05,0.31539500000000026,0.06230135612488628,0.004405371139302513,-0.3152850000000002,0.062300993370891636,0.004405345488721562,0.0,0.0,0.0,7.327471962526034e-17,0.0006708203932502271,4.743416490254621e-05
THR 727,R THR 727,0.0,0.0,0.0,-7.999999999999618e-05,0.00027129319932499784,1.9183326093249967e-05,-0.5145400000000002,0.13384587554347693,0.009464332623064321,0.514375,0.13380879782361133,0.009461710832349531,0.0,0.0,0.0,-0.00024500000000010624,0.0006818907537137118,4.821695759793715e-05
VAL 728,R VAL 728,0.0,0.0,0.0,-0.00010999999999999843,0.0003128897569432359,2.2124646889837273e-05,-0.39311999999999986,0.052653448130205414,0.003723161022572239,0.39296499999999995,0.052618283656919125,0.00372067451882048,0.0,0.0,0.0,-0.00026500000000017287,0.000703402445261492,4.9738063894760024e-05
PRO 729,R PRO 729,0.0,0.0,0.0,-0.00011499999999998955,0.0003190219428189565,2.2558257911459113e-05,-0.2522299999999999,0.04288749351500976,0.003032603749255748,0.25219999999999987,0.042780486205746766,0.0030250371898541094,0.0,0.0,0.0,-0.0001449999999998086,0.0006884584228548008,4.8681361936562525e-05
GLU 730,R GLU 730,0.0,0.0,0.0,-6.999999999998563e-05,0.0002551470164434091,1.804161855266501e-05,58.67220000000002,0.3547088524405702,0.025081703490762563,-58.670894999999994,0.3546324914266177,0.025076303951684153,0.0,0.0,0.0,0.0012349999999990758,0.000670652667182163,4.742230487853522e-05
LEU 731,R LEU 731,0.0,0.0,0.0,-0.00010000000000000231,0.0003000000000000069,2.1213203435596912e-05,-0.3316550000000001,0.05723684106412568,0.0040472558450139915,0.33155500000000004,0.05724733159720128,0.004047997637721594,0.0,0.0,0.0,-0.0002000000000002755,0.0005916079783100962,4.183300132671329e-05
THR 732,R THR 732,0.0,0.0,0.0,-0.00010999999999998344,0.0003128897569431933,2.212464688983426e-05,-0.004059999999999881,0.08460902079565755,0.005982761235416307,0.004049999999999979,0.08449318019816746,0.0059745700682141125,0.0,0.0,0.0,-0.00011999999999980027,0.0006896375859824685,4.876474136093242e-05
GLN 733,R GLN 733,0.0,0.0,0.0,-9.000000000000341e-05,0.00028618176042509457,2.023610634484883e-05,-0.36564499999999966,0.4053258923076589,0.02866086870412339,0.3655900000000002,0.40521302039791385,0.028652887454844768,0.0,0.0,0.0,-0.00014499999999976866,0.0006196571632766194,4.381637821637172e-05
GLN 734,R GLN 734,0.0,0.0,0.0,-8.499999999999674e-05,0.0002788816953476761,1.971991379291426e-05,-0.3474050000000002,0.14688097553801924,0.01038605338302288,0.34727999999999987,0.14685748738147517,0.010384392519545892,0.0,0.0,0.0,-0.00021000000000011453,0.0006602272336095384,4.6685115400933944e-05
MET 735,R MET 735,0.0,0.0,0.0,-8.500000000001062e-05,0.0002788816953477217,1.9719913792917486e-05,-0.28875000000000006,0.1091132782937066,0.007715473899897485,0.2886500000000002,0.10900338297502445,0.0077077031273914045,0.0,0.0,0.0,-0.00018499999999997297,0.0006409173113593154,4.531969770420218e-05
PHE 736,R PHE 736,0.0,0.0,0.0,-0.000129999999999989,0.0003363034344159764,2.3780243901186227e-05,-0.17236499999999993,0.049406900074787194,0.0034935954080288164,0.17227499999999982,0.04939817177791157,0.0034929782242379206,0.0,0.0,0.0,-0.00021999999999989584,0.0006720119046560135,4.751841748203548e-05
ASP 737,R ASP 737,0.0,0.0,0.0,-6.49999999999995e-05,0.00024652586071241913,1.7432010784760185e-05,56.768755,0.7428417967337924,0.05252684718192635,-56.767895000000024,0.7428070839542102,0.052524392617742714,0.0,0.0,0.0,0.0007950000000013801,0.0006426313095403397,4.5440895677876544e-05
ALA 738,R ALA 738,0.0,0.0,0.0,-3.4999999999999475e-05,0.0001837797594948883,1.2995191418366831e-05,-0.08672500000000002,0.04608339587096423,0.003258588172046295,0.08670000000000005,0.046136102999711576,0.003262315128861707,0.0,0.0,0.0,-6.000000000000227e-05,0.0005257375771235858,3.71752605908673e-05
LYS 739,R LYS 739,0.0,0.0,0.0,-4.999999999999783e-05,0.0002179449471770242,1.541103500742177e-05,-54.97737500000002,0.5178744388110039,0.03661925274864386,54.97671000000001,0.5178319089220513,0.036616245431355714,0.0,0.0,0.0,-0.0007149999999993639,0.0005777326371240605,4.085186654232101e-05
ASN 740,R ASN 740,0.0,0.0,0.0,-3.0000000000007797e-05,0.00017058722109236415,1.2062338081817954e-05,-0.3464799999999997,0.12193842544497628,0.008622348751935297,0.3464249999999998,0.12200973065702621,0.008627390791832742,0.0,0.0,0.0,-8.500000000026375e-05,0.0005981429595011053,4.22950942782222e-05
MET 741,R MET 741,0.0,0.0,0.0,-5.500000000002725e-05,0.0002279802623036729,1.6120638945161494e-05,-0.24623500000000018,0.16056434777060535,0.011353613912539015,0.24622500000000003,0.1605137513579443,0.011350036205889381,0.0,0.0,0.0,-6.50000000000217e-05,0.0006563345183669165,4.6409858866405325e-05
MET 742,R MET 742,0.0,0.0,0.0,-5.5000000000005043e-05,0.00022798026230358084,1.6120638945154985e-05,-0.3719899999999996,0.07039041056848737,0.004977353664348264,0.3719599999999998,0.07042569417478296,0.004979848592075897,0.0,0.0,0.0,-8.500000000001062e-05,0.00059814295950046,4.229509427817657e-05
ALA 743,R ALA 743,0.0,0.0,0.0,-1.5000000000000568e-05,0.00012155245781143678,8.595056718835867e-06,0.241895,0.04652315525628056,0.0032896838563910556,-0.2419349999999999,0.04656727150048634,0.0032928033459348944,0.0,0.0,0.0,-5.499999999992511e-05,0.0005761727171603292,4.074156354387474e-05
ALA 744,R ALA 744,0.0,0.0,0.0,-2.4999999999998358e-05,0.00015612494995994968,1.1039701082909082e-05,0.01440499999999998,0.06829744486435779,0.0048293586401301734,-0.014440000000000003,0.06826804816310483,0.0048272799794501255,0.0,0.0,0.0,-5.9999999999917345e-05,0.0005444263035525863,3.849675310983595e-05
CYS 745,R CYS 745,0.0,0.0,0.0,-4.000000000000004e-05,0.00019595917942265444,1.385640646055103e-05,0.30503000000000013,0.12424270240138807,0.008785285738096366,-0.3050249999999999,0.12423197806925582,0.008784527413298923,0.0,0.0,0.0,-3.499999999998949e-05,0.0005947898788647058,4.205799567263586e-05
ASP 746,R ASP 746,0.0,0.0,0.0,-3.999999999999726e-05,0.0001959591794226408,1.3856406460550067e-05,54.353390000000026,0.3800504017850293,0.026873621629486616,-54.352990000000034,0.37997469638923087,0.02686826844961247,0.0,0.0,0.0,0.0003599999999998005,0.0005834380858324219,4.125530268946045e-05
PRO 747,R PRO 747,0.0,0.0,0.0,-4.4999999999997265e-05,0.0002073041244162662,1.4658615214268156e-05,0.08289000000000005,0.045845587573942026,0.0032417725861016125,-0.08296000000000005,0.045867836225398584,0.003243345803333331,0.0,0.0,0.0,-0.0001149999999998208,0.0005846152580971854,4.1338541338564344e-05
ARG 748,R ARG 748,0.0,0.0,0.0,-0.00011500000000000288,0.00031902194281899346,2.255825791146173e-05,-54.07813499999997,0.5884988842623503,0.04161315517826251,54.07769999999999,0.5884671953478523,0.04161091443362951,0.0,0.0,0.0,-0.0005499999999977944,0.0007053367989870041,4.987484335841234e-05
HID 749,R HID 749,0.0,0.0,0.0,-4.0000000000004476e-05,0.00019595917942267618,1.3856406460552569e-05,-0.3139449999999999,0.05963062950363625,0.00421652224884438,0.3138650000000001,0.05964324584561093,0.004217414358940787,0.0,0.0,0.0,-0.00011999999999972033,0.0006446704584514335,4.55850852801649e-05
GLY 750,R GLY 750,0.0,0.0,0.0,-4.000000000000225e-05,0.0001959591794226653,1.38564064605518e-05,-0.1684849999999998,0.03136000279017959,0.002217487063096504,0.1684200000000001,0.03131969987084738,0.0022146372163403616,0.0,0.0,0.0,-0.00010500000000000398,0.0005779057016504496,4.086410405234027e-05
ARG 751,R ARG 751,0.0,0.0,0.0,-0.00010999999999999232,0.0003128897569432185,2.2124646889836044e-05,-61.24880499999998,0.3879349262097471,0.02743114169820151,61.248035,0.3877445986362474,0.027417683506414665,0.0,0.0,0.0,-0.0008799999999999386,0.000667532770726328,4.720169488448314e-05
TYR 752,R TYR 752,0.0,0.0,0.0,-7.500000000001173e-05,0.00026339134382135965,1.8624580532192085e-05,0.19179999999999992,0.08144439821129457,0.005758988626486391,-0.19182500000000008,0.08142397911549129,0.005757544778375571,0.0,0.0,0.0,-0.00010000000000018439,0.0006557438524306161,4.636809247750793e-05
LEU 753,R LEU 753,0.0,0.0,0.0,-0.00011999999999999567,0.0003249615361854267,2.2978250586151285e-05,0.4617049999999999,0.05365396513772316,0.0037939082586430656,-0.4616499999999996,0.053654426658016,0.003793940893055938,0.0,0.0,0.0,-6.500000000002615e-05,0.0006713977956472192,4.747499341758486e-05
THR 754,R THR 754,0.0,0.0,0.0,-0.00011500000000000732,0.0003190219428190057,2.2558257911462593e-05,-0.6332249999999999,0.2195220361945468,0.015522552041304276,0.6329899999999999,0.21944550553611233,0.015517140506549508,0.0,0.0,0.0,-0.0003499999999999881,0.000676387462923638,4.782781617428689e-05
VAL 755,R VAL 755,0.0,0.0,0.0,-0.00011999999999999733,0.00032496153618543125,2.2978250586151607e-05,0.43894999999999995,0.03496251564175647,0.0024722231897626734,-0.43882000000000004,0.03487660533939559,0.0024661484140253574,0.0,0.0,0.0,1.0000000000088272e-05,0.0006556675987115583,4.636270052532429e-05
ALA 756,R ALA 756,0.0,0.0,0.0,-0.00012000000000001454,0.0003249615361854778,2.29782505861549e-05,-0.4542449999999998,0.03264957848120512,0.002308673834694252,0.4540949999999996,0.0326076060912244,0.0023057059385364546,0.0,0.0,0.0,-0.00027000000000000553,0.0006611353870425786,4.6749331546020004e-05
ALA 757,R ALA 757,0.0,0.0,0.0,-8.500000000000174e-05,0.00027888169534769254,1.9719913792915422e-05,0.41414999999999963,0.03647516278236851,0.002579183494829595,-0.4139999999999999,0.03641442022056669,0.0025748883470939244,0.0,0.0,0.0,6.50000000000861e-05,0.0006170696881227576,4.363341609362699e-05
VAL 758,R VAL 758,0.0,0.0,0.0,-9.999999999999675e-05,0.00029999999999999027,2.1213203435595736e-05,-0.3756299999999999,0.027234593810080795,0.0019257765965969302,0.3754999999999999,0.02721892723823155,0.0019246688026776755,0.0,0.0,0.0,-0.00022999999999999909,0.0006834471449937499,4.832701108076661e-05
PHE 759,R PHE 759,0.0,0.0,0.0,-0.00019500000000003404,0.00039620070671321977,2.801562064278202e-05,0.21035000000000004,0.06378179599227334,0.004510054046239343,-0.21026000000000003,0.06381208662941507,0.004512195917732281,0.0,0.0,0.0,-0.00010500000000019938,0.000709911966373403,5.019835654681095e-05
ARG 760,R ARG 760,0.0,0.0,0.0,-0.00012999999999999012,0.0003363034344159792,2.3780243901186424e-05,-61.84422999999999,0.38143427625324355,0.02697147633156514,61.841799999999985,0.3812944924853044,0.02696159212654418,0.0,0.0,0.0,-0.002559999999999718,0.0006606057825976093,4.671188285658157e-05
GLY 761,R GLY 761,0.0,0.0,0.0,-5.5000000000005043e-05,0.0002279802623035809,1.612063894515499e-05,0.16797000000000004,0.09824886309774779,0.0069472437340286205,-0.16794999999999993,0.0981400402486163,0.00693954879657173,0.0,0.0,0.0,-3.500000000002834e-05,0.0006275149400611853,4.43720069413134e-05
ARG 762,R ARG 762,0.0,0.0,0.0,-0.00031999999999998143,0.00046647615158759703,3.2984845004939374e-05,-71.65576000000001,1.3068595687356959,0.09240892631115376,71.64819,1.3060456094257624,0.09235137069638737,0.0,0.0,0.0,-0.007890000000000867,0.0011304423912773707,7.993434806129652e-05
MET 763,R MET 763,0.0,0.0,0.0,-0.00027000000000001247,0.00044395945760848275,3.1392674304685975e-05,0.45781,0.2911152072633789,0.02058495371624625,-0.4574899999999999,0.2909147639773551,0.020570780235567174,0.0,0.0,0.0,4.99999999998825e-05,0.0008046738469714419,5.6899033383697274e-05
SER 764,R SER 764,0.0,0.0,0.0,-0.00021999999999999353,0.0004142463035441475,2.9291637031752765e-05,-0.70784,0.08783663472606325,0.00621098800514051,0.70735,0.0877452990193771,0.0062045295953842864,0.0,0.0,0.0,-0.0007100000000000048,0.0007042016756583529,4.979457801809511e-05
MET 765,R MET 765,0.0,0.0,0.0,-0.0004099999999999904,0.0004918333050943054,3.477786652455755e-05,-0.5303249999999997,0.22368544739209187,0.01581694967036949,0.5299249999999995,0.22353408996168908,0.01580624708382741,0.0,0.0,0.0,-0.0008099999999996666,0.0007575618786608239,5.356771415694891e-05
LYS 766,R LYS 766,0.0,0.0,0.0,-0.0005500000000000027,0.0004974937185533115,3.5178118198675824e-05,-74.60573000000001,0.6724598851229528,0.04755009448463667,74.59791999999999,0.6718213554230039,0.04750494361655438,0.0,0.0,0.0,-0.008359999999998138,0.001067895125934547,7.551158851443803e-05
GLU 767,R GLU 767,0.0,0.0,0.0,-0.00026499999999999137,0.0004413332074521329,3.120697037522125e-05,67.17018999999998,0.5434945205814716,0.038430866104089016,-67.165955,0.5432258305454991,0.03841186684944168,0.0,0.0,0.0,0.003969999999999416,0.0008420807562229605,5.954410130319514e-05
VAL 768,R VAL 768,0.0,0.0,0.0,-0.000214999999999988,0.00041082234603290657,2.9049526674283456e-05,-0.29749000000000014,0.059553084722790986,0.004211039004806249,0.29731500000000005,0.059477775471178516,0.004205713836556123,0.0,0.0,0.0,-0.0003900000000002615,0.0007196526940129123,5.088713000356978e-05
ASP 769,R ASP 769,0.0,0.0,0.0,-0.000320000000000018,0.00046647615158765043,3.298484500494315e-05,72.34820000000002,0.5925199574702219,0.04189748799155586,-72.34251000000003,0.5920660097437179,0.041865389039984345,0.0,0.0,0.0,0.0053699999999990665,0.000862032481986314,6.09549013615593e-05
GLU 770,R GLU 770,0.0,0.0,0.0,-0.0003749999999999787,0.0004841229182758995,3.423265984407093e-05,70.987805,0.8484109010240225,0.05999171013466751,-70.98250499999999,0.847924265471664,0.059957299804763595,0.0,0.0,0.0,0.004925000000002768,0.0008656644846594785,6.121172273350753e-05
GLN 771,R GLN 771,0.0,0.0,0.0,-0.00019000000000000573,0.00039230090491867243,2.7739863013361227e-05,-0.4504599999999998,0.3373951220749941,0.023857437875849135,0.45024000000000014,0.3373401582972292,0.023853551349851412,0.0,0.0,0.0,-0.0004099999999998261,0.000672235077931037,4.753419821565035e-05
MET 772,R MET 772,0.0,0.0,0.0,-0.00021499999999998742,0.0004108223460329055,2.904952667428338e-05,-0.6297750000000001,0.1618742548245401,0.01144623832859515,0.6294899999999997,0.16185196909522143,0.011444662489562659,0.0,0.0,0.0,-0.0004999999999999682,0.0006855654600399307,4.847679857415101e-05
LEU 773,R LEU 773,0.0,0.0,0.0,-0.0002350000000000052,0.0004239988207530865,2.998124413696069e-05,-0.40100499999999956,0.06757488420264003,0.004778265885758247,0.400775,0.06755260450197309,0.004776690473015807,0.0,0.0,0.0,-0.0004649999999997556,0.0006846714540566711,4.8413582804832584e-05
ASN 774,R ASN 774,0.0,0.0,0.0,-0.0001549999999999685,0.0003619046835838779,2.5590525590533187e-05,-0.3210800000000001,0.18926471831802136,0.013383036576203468,0.3209,0.18927625313282162,0.013383852210779968,0.0,0.0,0.0,-0.0003349999999999298,0.0006802756794118209,4.810275459883844e-05
VAL 775,R VAL 775,0.0,0.0,0.0,-0.000155000000000004,0.00036190468358396084,2.559052559053905e-05,-0.316865,0.04294353007147859,0.003036566132163093,0.31676500000000013,0.04292190320803367,0.0030350368819833237,0.0,0.0,0.0,-0.0002549999999998842,0.0007141253391388259,5.049628699222068e-05
GLN 776,R GLN 776,0.0,0.0,0.0,-0.00018999999999999906,0.0003923009049186587,2.7739863013360258e-05,-0.27880999999999995,0.23363553646652294,0.016520527216163528,0.27865000000000006,0.2335935947323896,0.016517561487701487,0.0,0.0,0.0,-0.0003499999999997172,0.0007193747284963548,5.0867474873400394e-05
ASN 777,R ASN 777,0.0,0.0,0.0,-0.00012499999999998846,0.0003307189138830433,2.3385358667334975e-05,-0.27111000000000046,0.28815882408838345,0.02037590585716374,0.2709800000000003,0.2881452751651498,0.02037494780361411,0.0,0.0,0.0,-0.0002550000000000452,0.0006557247898310845,4.6366744548168354e-05
LYS 778,R LYS 778,0.0,0.0,0.0,-0.00010499999999999732,0.0003065534211193788,2.1676600286944813e-05,-60.71198500000004,0.9915162604670116,0.0701107871432951,60.710685000000005,0.991314559446852,0.07009652472738238,0.0,0.0,0.0,-0.00140499999999939,0.0006488258626140563,4.587891672636104e-05
ASN 779,R ASN 779,0.0,0.0,0.0,-0.00012000000000001066,0.0003249615361854673,2.2978250586154155e-05,-0.6072599999999998,0.1285729069438806,0.009091477437688492,0.6070650000000001,0.12859568723328102,0.009093088247399734,0.0,0.0,0.0,-0.0003149999999996922,0.0006370047095582047,4.5043034977637366e-05
SER 780,R SER 780,0.0,0.0,0.0,-7.500000000000228e-05,0.0002633913438213265,1.8624580532189743e-05,-0.08839500000000003,0.17817451830999856,0.012598841013164665,0.08838999999999998,0.17815307434899919,0.01259732469614085,0.0,0.0,0.0,-7.999999999992457e-05,0.0006584831053263313,4.6561786907302445e-05
SER 781,R SER 781,0.0,0.0,0.0,-8.000000000000617e-05,0.0002712931993250317,1.9183326093252362e-05,-0.0027650000000000257,0.18481582663559962,0.013068452428462983,0.002714999999999961,0.18479660109157847,0.013067092977208048,0.0,0.0,0.0,-0.00013000000000016332,0.0005505451843400265,3.892942331964306e-05
TYR 782,R TYR 782,0.0,0.0,0.0,-0.00012499999999998957,0.0003307189138830463,2.338535866733519e-05,-0.11758000000000013,0.08015169118615034,0.005667580436129694,0.11745499999999996,0.08009555527618242,0.005663611027869054,0.0,0.0,0.0,-0.0002500000000003211,0.0006910137480545423,4.886205071424993e-05
PHE 783,R PHE 783,0.0,0.0,0.0,-0.00016999999999999015,0.00037563279941983733,2.656124997058532e-05,-0.14800999999999986,0.08766972054249986,0.0061991853900331215,0.147945,0.08764041290979847,0.006197113027450754,0.0,0.0,0.0,-0.00023500000000007404,0.0006854013422803742,4.846519369608145e-05
VAL 784,R VAL 784,0.0,0.0,0.0,-0.00010000000000001007,0.0003000000000000302,2.1213203435598562e-05,0.3939050000000001,0.05745246709237049,0.004062502907691215,-0.3938499999999997,0.05745300253250703,0.004062540769026361,0.0,0.0,0.0,-4.499999999997506e-05,0.0006580083586094781,4.652821724501915e-05
GLU 785,R GLU 785,0.0,0.0,0.0,-0.00016000000000000402,0.0003666060555964764,2.592296279363209e-05,63.64277,0.4130123449765783,0.02920438298466962,-63.641770000000015,0.41288385425267293,0.029195297318450317,0.0,0.0,0.0,0.0008399999999984686,0.0007378346698271071,5.2172789842928476e-05
TRP 786,R TRP 786,0.0,0.0,0.0,-0.0003399999999999825,0.00047370877129305605,3.349626844888673e-05,0.7919650000000003,0.09936067519395979,0.007025860721292294,-0.7918650000000005,0.09932067647272289,0.0070230323845897535,0.0,0.0,0.0,-0.0002399999999999558,0.0007296574538782412,5.159457335806148e-05
ILE 787,R ILE 787,0.0,0.0,0.0,-0.00020000000000000462,0.00040000000000000934,2.828427124746256e-05,-0.2778999999999999,0.06656252699530006,0.00470668142112893,0.27783499999999983,0.06648990731682565,0.004701546434419246,0.0,0.0,0.0,-0.00026500000000019954,0.0007581391692822726,5.360853476826308e-05
PRO 788,R PRO 788,0.0,0.0,0.0,-0.0003050000000000153,0.0004604074282632952,3.2555721463363493e-05,-0.30912999999999974,0.17699820083831394,0.012515662807059024,0.30912500000000004,0.17690794039556287,0.012509280429944807,0.0,0.0,0.0,-0.00031000000000005914,0.0007306846104851853,5.166720429827256e-05
ASN 789,R ASN 789,0.0,0.0,0.0,-0.0003550000000000064,0.0004785133226985516,3.383600153682525e-05,0.4377850000000004,0.2898445941793635,0.020495107803449084,-0.43773499999999954,0.28974042654590054,0.020487742039448902,0.0,0.0,0.0,-0.00030499999999900496,0.0007155242833057471,5.0595207282913814e-05
ASN 790,R ASN 790,0.0,0.0,0.0,-0.00018000000000000904,0.0003841874542459903,2.716615541441362e-05,0.08898500000000119,0.20344427928796632,0.014385682947813085,-0.08889000000000005,0.20338507295276112,0.014381496427701805,0.0,0.0,0.0,-8.499999999834528e-05,0.0007264812454566702,5.136998150672602e-05
VAL 791,R VAL 791,0.0,0.0,0.0,-0.00021000000000000519,0.00040730823708833616,2.8801041647830053e-05,0.45355000000000006,0.057358151120829724,0.004055833761386147,-0.4535300000000002,0.05739894685444849,0.004058718455374677,0.0,0.0,0.0,-0.0001899999999999627,0.0006956292115775732,4.918841326979536e-05
LYS 792,R LYS 792,0.0,0.0,0.0,-0.000275000000000003,0.0004465142774872988,3.1573327350788075e-05,-72.63991000000001,0.5874848695058289,0.041541453507206554,72.63515999999996,0.5871589260213971,0.04151840582239402,0.0,0.0,0.0,-0.005025000000000262,0.0008742854225035474,6.18213150944804e-05
THR 793,R THR 793,0.0,0.0,0.0,-0.0001499999999999979,0.0003570714214271376,2.5248762345904848e-05,0.1736299999999999,0.1781071674582469,0.012594078588765436,-0.17357000000000003,0.17799321644377344,0.01258602103525971,0.0,0.0,0.0,-9.000000000012553e-05,0.0006495382975622116,4.592929348466053e-05
ALA 794,R ALA 794,0.0,0.0,0.0,-0.00017000000000000348,0.00037563279941986666,2.6561249970587393e-05,-0.304835,0.05257754059482023,0.0037177935492708363,0.30465000000000003,0.05257392414495946,0.0037175378276487997,0.0,0.0,0.0,-0.0003549999999999587,0.0006774769368767568,4.7904853616304534e-05
VAL 795,R VAL 795,0.0,0.0,0.0,-0.00020499999999998463,0.0004037016224886589,2.8546015483774233e-05,0.276345,0.08872945381889798,0.006274119848632137,-0.2762649999999999,0.08874837899928102,0.00627545806097054,0.0,0.0,0.0,-0.00012500000000010948,0.000699553428981573,4.9465897343517216e-05
CYS 796,R CYS 796,0.0,0.0,0.0,-0.00016999999999998627,0.00037563279941982866,2.6561249970584707e-05,-0.4795850000000001,0.10950535500604491,0.007743197910101461,0.47931000000000024,0.10942592882859106,0.007737581631233326,0.0,0.0,0.0,-0.0004449999999998822,0.000675999260354536,4.780036610737829e-05
ASP 797,R ASP 797,0.0,0.0,0.0,-0.00016000000000001901,0.00036660605559651085,2.592296279363453e-05,69.77525000000006,0.5227250783065975,0.03696224475668642,-69.76905499999998,0.5224112862298339,0.0369400563061502,0.0,0.0,0.0,0.006034999999998405,0.0007508495188766099,5.309307864483075e-05
ILE 798,R ILE 798,0.0,0.0,0.0,-0.00010499999999999343,0.00030655342111936745,2.167660028694401e-05,-0.024300000000000037,0.05128206314102426,0.0036261894600254953,0.024220000000000005,0.051286368559296545,0.0036264938990711133,0.0,0.0,0.0,-0.00018499999999935568,0.0006563345183671225,4.6409858866419894e-05
PRO 799,R PRO 799,0.0,0.0,0.0,-9.499999999999842e-05,0.0002932149382279101,2.0733427116614988e-05,0.09425499999999999,0.048914517016934785,0.0034587786681139357,-0.09421499999999998,0.04891634466106402,0.003458907902069674,0.0,0.0,0.0,-5.499999999990734e-05,0.0006722908596730398,4.7538142580454006e-05
PRO 800,R PRO 800,0.0,0.0,0.0,-6.0000000000004494e-05,0.00023748684174077614,1.6792855623747924e-05,0.3211400000000002,0.060178487850724376,0.004255261684079947,-0.3210649999999999,0.06010724394779735,0.004250223979392158,0.0,0.0,0.0,1.500000000035584e-05,0.0006440302787914178,4.5539817742287424e-05
ARG 801,R ARG 801,0.0,0.0,0.0,-7.000000000000006e-05,0.0002551470164434617,1.8041618552668733e-05,-58.93138000000002,0.46606047418818614,0.03295545217414843,58.92957999999998,0.4658815231416461,0.032942798424297544,0.0,0.0,0.0,-0.0018699999999962813,0.0006504613747133104,4.5994564895970564e-05
GLY 802,R GLY 802,0.0,0.0,0.0,-2.5000000000000577e-05,0.00015612494995996355,1.1039701082910063e-05,-0.15491499999999997,0.09995788000452985,0.0070680894784234255,0.15488500000000005,0.09998205726529133,0.007069799068926922,0.0,0.0,0.0,-5.5000000000000605e-05,0.0005310131825105866,3.7548302225268554e-05
LEU 803,R LEU 803,0.0,0.0,0.0,-7.500000000000006e-05,0.0002633913438213187,1.862458053218919e-05,0.11704000000000002,0.0694529941759173,0.0049110683155500915,-0.11696499999999994,0.06938251779086738,0.00490608488257186,0.0,0.0,0.0,2.6645352591003756e-17,0.0005916079783099003,4.183300132669944e-05
LYS 804,R LYS 804,0.0,0.0,0.0,-0.00010500000000000453,0.0003065534211193999,2.1676600286946307e-05,-61.861175000000024,1.113416150580693,0.07873041103582301,61.858715000000046,1.1131636419547712,0.07871255597965328,0.0,0.0,0.0,-0.0025649999999993512,0.0007521801645888224,5.318716950547697e-05
MET 805,R MET 805,0.0,0.0,0.0,-0.00013499999999999846,0.0003417235724968316,2.416350554038024e-05,-0.3647650000000002,0.13149342103314485,0.009297988969395451,0.3647049999999998,0.1314183700058717,0.009292682060363466,0.0,0.0,0.0,-0.00019499999999985778,0.0006906337669125147,4.883518199002486e-05
SER 806,R SER 806,0.0,0.0,0.0,-3.5000000000000586e-05,0.00018377975949489416,1.2995191418367244e-05,0.5547799999999999,0.08666418868252337,0.006128083550344272,-0.5546199999999998,0.0866669233329535,0.006128276919330604,0.0,0.0,0.0,0.00012500000000004646,0.0006159342497377187,4.355312847545894e-05
ALA 807,R ALA 807,0.0,0.0,0.0,-4.499999999999949e-05,0.00020730412441627644,1.465861521426888e-05,-0.399425,0.02182600226793668,0.0015433314209850992,0.39929999999999993,0.021891322481752455,0.0015479502575988682,0.0,0.0,0.0,-0.00017000000000001403,0.0005487257967327824,3.880077318817415e-05
THR 808,R THR 808,0.0,0.0,0.0,-7.00000000000034e-05,0.00025514701644347386,1.804161855266959e-05,0.181725,0.0739390247095537,0.005228278576644512,-0.18164500000000008,0.07386791573477601,0.005223250412817659,0.0,0.0,0.0,1.0000000000010834e-05,0.0006323764701504954,4.471576903062276e-05
PHE 809,R PHE 809,0.0,0.0,0.0,-8.500000000001284e-05,0.0002788816953477289,1.9719913792917994e-05,-0.24231500000000014,0.04920188792109446,0.0034790988596186375,0.242335,0.04913759024412995,0.0034745523272790226,0.0,0.0,0.0,-6.499999999977746e-05,0.0006933794055207246,4.902932795788014e-05
ILE 810,R ILE 810,0.0,0.0,0.0,-9.999999999998676e-05,0.00029999999999996035,2.1213203435593622e-05,0.33156499999999994,0.04708041816933936,0.0033290882948638204,-0.33146000000000003,0.04706886869258658,0.003328271623530715,0.0,0.0,0.0,5.000000000059401e-06,0.0006519010661134877,4.60963664511587e-05
GLY 811,R GLY 811,0.0,0.0,0.0,-4.5000000000003926e-05,0.0002073041244162969,1.4658615214270328e-05,-0.2919799999999999,0.04924367573607784,0.003482053704353209,0.2918850000000001,0.0491414466107776,0.0034748250135797523,0.0,0.0,0.0,-0.00013999999999992464,0.000574804314527999,4.064480286580332e-05
ASN 812,R ASN 812,0.0,0.0,0.0,-5.5000000000005043e-05,0.00022798026230358084,1.6120638945154985e-05,-0.2983850000000001,0.07073787369577904,0.005001923017700286,0.29832000000000003,0.07070571122618007,0.004999648787664972,0.0,0.0,0.0,-0.00012000000000043088,0.0006289674077414267,4.44747119159287e-05
SER 813,R SER 813,0.0,0.0,0.0,-6.500000000001505e-05,0.00024652586071247806,1.743201078476435e-05,-0.21026000000000003,0.07358771908409725,0.0052034375176415884,0.21022499999999983,0.07360383396943444,0.005204577012111585,0.0,0.0,0.0,-0.00010000000000005337,0.0006324555320337608,4.47213595500018e-05
THR 814,R THR 814,0.0,0.0,0.0,-4.4999999999997265e-05,0.0002073041244162662,1.4658615214268156e-05,-0.29808499999999977,0.08292977616634442,0.005864020708950466,0.29796000000000006,0.08287350843303277,0.0058600419793718005,0.0,0.0,0.0,-0.0001699999999997559,0.0006173329733619627,4.365203317142981e-05
ALA 815,R ALA 815,0.0,0.0,0.0,-4.5000000000001704e-05,0.00020730412441628666,1.4658615214269603e-05,-0.36621499999999985,0.01832372164709133,0.0012956827833233012,0.36623999999999973,0.01836443301603034,0.0012985615118281174,0.0,0.0,0.0,-1.9999999999965602e-05,0.0006161168720300391,4.356604182158849e-05
ILE 816,R ILE 816,0.0,0.0,0.0,-4.5000000000003926e-05,0.0002073041244162969,1.4658615214270328e-05,-0.40971500000000005,0.02946071579238796,0.0020831871915407136,0.40971,0.029454132137951936,0.0020827216568710437,0.0,0.0,0.0,-5.000000000004334e-05,0.0005979130371552825,4.2278836313234435e-05
GLN 817,R GLN 817,0.0,0.0,0.0,-4.500000000001059e-05,0.00020730412441632756,1.4658615214272495e-05,-0.5729799999999997,0.2023214758744109,0.014306288757046643,0.5729799999999998,0.20226279835896693,0.014302139630139281,0.0,0.0,0.0,-4.5000000000001704e-05,0.0005412716508376764,3.827368547713581e-05
GLU 818,R GLU 818,0.0,0.0,0.0,-2.9999999999991144e-05,0.00017058722109226948,1.2062338081811259e-05,51.87465000000002,0.25496397293939654,0.01802867542237107,-51.874400000000016,0.25491826140586965,0.01802544312883754,0.0,0.0,0.0,0.0002200000000000557,0.0005929586832159875,4.192851058654706e-05
LEU 819,R LEU 819,0.0,0.0,0.0,-2.9999999999996697e-05,0.00017058722109230103,1.206233808181349e-05,-0.40939499999999995,0.027381727027347147,0.0019361804861636133,0.409395,0.027404542962801308,0.0019377938164314885,0.0,0.0,0.0,-3.000000000010661e-05,0.0005992495306632756,4.237334067548581e-05
PHE 820,R PHE 820,0.0,0.0,0.0,-1.4999999999996128e-05,0.00012155245781140079,8.595056718833323e-06,-0.36239499999999986,0.03512618645682988,0.0024837964640847475,0.36235499999999976,0.035126186456832256,0.0024837964640849154,0.0,0.0,0.0,-5.50000000000761e-05,0.000649596028313023,4.593337566519871e-05
LYS 821,R LYS 821,0.0,0.0,0.0,-1.5000000000000568e-05,0.00012155245781143678,8.595056718835867e-06,-51.777645,0.5479356339712963,0.03874490024348536,51.777375,0.5478454475263566,0.03873852309880656,0.0,0.0,0.0,-0.00028499999999922923,0.0005777326371240351,4.0851866542319215e-05
ARG 822,R ARG 822,0.0,0.0,0.0,-3.4999999999998364e-05,0.00018377975949488248,1.299519141836642e-05,-51.296129999999955,0.5890794285175553,0.041654205856225944,51.29578999999999,0.5890434499254581,0.041651661785580996,0.0,0.0,0.0,-0.00037499999999511145,0.0006740734381341398,4.76641899122381e-05
ILE 823,R ILE 823,0.0,0.0,0.0,-1.500000000000501e-05,0.00012155245781147278,8.595056718838414e-06,-0.36988,0.027253542888951057,0.0019271164988135703,0.36984499999999976,0.02728133015452427,0.0019290813552053155,0.0,0.0,0.0,-4.9999999999892355e-05,0.0005722761571130421,4.0466035140601016e-05
SER 824,R SER 824,0.0,0.0,0.0,-1.4999999999996128e-05,0.00012155245781140079,8.595056718833323e-06,-0.34003999999999984,0.09858721215248965,0.0069711686251302234,0.34003999999999995,0.09859502218672074,0.006971720877946834,0.0,0.0,0.0,-1.4999999999937147e-05,0.0005610481262779217,3.9672093466312485e-05
GLU 825,R GLU 825,0.0,0.0,0.0,-2.4999999999997802e-05,0.0001561249499599462,1.1039701082908837e-05,49.32820499999999,0.5051949851061615,0.03572267997900036,-49.32805499999997,0.5052097603763362,0.035723724748373806,0.0,0.0,0.0,0.00012499999999832312,0.0006319612329859602,4.468640732913841e-05
GLN 826,R GLN 826,0.0,0.0,0.0,-2.0000000000002238e-05,0.00014000000000001568,9.899494936612774e-06,-0.34455500000000044,0.2257737074484095,0.015964611955039808,0.3445049999999999,0.2257901901655608,0.015965777459146815,0.0,0.0,0.0,-7.000000000029872e-05,0.0005244997616773986,3.708773382128166e-05
PHE 827,R PHE 827,0.0,0.0,0.0,-2.0000000000002238e-05,0.00014000000000001568,9.899494936612774e-06,-0.32142000000000004,0.024738504401034138,0.0017492764218384489,0.3214599999999999,0.024760016155084524,0.0017507975325548734,0.0,0.0,0.0,2.000000000001556e-05,0.000616116872029863,4.3566041821576044e-05
THR 828,R THR 828,0.0,0.0,0.0,-1.000000000000334e-05,9.949874371069522e-05,7.035623639737493e-06,-0.19350000000000012,0.10305095826822819,0.007286803139923607,0.19358500000000017,0.10304417875358085,0.007286323755845578,0.0,0.0,0.0,7.499999999988294e-05,0.0005910795208768703,4.179563374325305e-05
ALA 829,R ALA 829,0.0,0.0,0.0,-1.9999999999997796e-05,0.0001399999999999846,9.899494936610575e-06,-0.19721500000000017,0.025827674595285708,0.0018262923848606043,0.19720500000000007,0.025774269630777214,0.001822516083605306,0.0,0.0,0.0,-3.0000000000036664e-05,0.0005823229344616254,4.117644957982648e-05
MET 830,R MET 830,0.0,0.0,0.0,-1.4999999999991686e-05,0.0001215524578113648,8.595056718830778e-06,-0.34785499999999997,0.08034683550084594,0.00568137922295282,0.34782500000000033,0.08027499221426213,0.005676299135440205,0.0,0.0,0.0,-4.499999999998394e-05,0.0005941169918458175,4.201041537523303e-05
PHE 831,R PHE 831,0.0,0.0,0.0,-1.9999999999997796e-05,0.0001399999999999846,9.899494936610575e-06,-0.27339999999999987,0.026361335322780954,0.0018640278967870878,0.27335999999999994,0.02634825231395831,0.0018631027883614063,0.0,0.0,0.0,-6.0000000000126616e-05,0.0006296030495480318,4.451965857911431e-05
ARG 832,R ARG 832,0.0,0.0,0.0,-9.999999999994458e-06,9.949874371060685e-05,7.035623639731245e-06,-46.89212499999999,0.3625288669558054,0.02563466202003257,46.89203,0.3625048814836942,0.02563296599103459,0.0,0.0,0.0,-0.00010500000000007503,0.0005949579817115938,4.206988233893298e-05
ARG 833,R ARG 833,0.0,0.0,0.0,-2.4999999999998914e-05,0.00015612494995995317,1.1039701082909328e-05,-45.755179999999974,0.21851894106141517,0.015451622504223017,45.755069999999975,0.2185268750120662,0.01545218351925371,0.0,0.0,0.0,-0.00013500000000178148,0.00060561951752004,4.282376676573454e-05
LYS 834,R LYS 834,0.0,0.0,0.0,-1.0000000000001119e-05,9.949874371067313e-05,7.035623639735931e-06,-45.11352500000002,0.418774771654555,0.02961184808267838,45.113385,0.4188178563255504,0.029614894628980985,0.0,0.0,0.0,-0.0001499999999993662,0.0005267826876429739,3.7249161064402174e-05
ALA 835,R ALA 835,0.0,0.0,0.0,-5.000000000000005e-06,7.053367989832949e-05,4.9874843358150055e-06,0.2527950000000001,0.020975294396025954,0.001483177290481414,-0.2527849999999998,0.020951820326646668,0.0014815174231174004,0.0,0.0,0.0,4.999999999997229e-06,0.0005522454164589747,3.9049647885732996e-05
PHE 836,R PHE 836,0.0,0.0,0.0,-2.000000000000002e-05,0.00014000000000000012,9.899494936611673e-06,0.14048,0.03919808158571028,0.002771722929875928,-0.140515,0.03914447310923988,0.0027679322381517976,0.0,0.0,0.0,-5.5000000000315905e-05,0.0005847862857486245,4.135063481977465e-05
LEU 837,R LEU 837,0.0,0.0,0.0,-1.0000000000001119e-05,9.949874371067313e-05,7.035623639735931e-06,0.11815499999999997,0.023865057615685803,0.001687514407345909,-0.11817999999999998,0.023878810690651987,0.0016884868966029847,0.0,0.0,0.0,-3.500000000002057e-05,0.0006031376294015104,4.264827077385868e-05
HIP 838,R HIP 838,0.0,0.0,0.0,0.0,0.0,0.0,-43.78125,0.1639242736776894,0.011591196551857365,43.78110499999998,0.1639502179818069,0.01159303109119483,0.0,0.0,0.0,-0.0001449999999982765,0.0005864938192346385,4.147137567048101e-05
TRP 839,R TRP 839,0.0,0.0,0.0,-1.4999999999998349e-05,0.0001215524578114188,8.595056718834595e-06,0.08688499999999999,0.032653970279278396,0.0023089843817141733,-0.08694000000000005,0.032700097859180655,0.0023122460941690346,0.0,0.0,0.0,-6.999999999960593e-05,0.0006042350536008614,4.272587038317861e-05
TYR 840,R TYR 840,0.0,0.0,0.0,-4.999999999997229e-06,7.053367989829033e-05,4.9874843358122365e-06,-0.07092000000000002,0.04262339263831532,0.003013928997172953,0.07085999999999999,0.042606811661986516,0.0030127565450928737,0.0,0.0,0.0,-6.500000000005057e-05,0.0006089129658664085,4.305664873165502e-05
THR 841,R THR 841,0.0,0.0,0.0,0.0,0.0,0.0,0.029995000000000206,0.09177584091142946,0.006489531945756954,-0.02995000000000003,0.09175623956985157,0.0064881459216019465,0.0,0.0,0.0,4.50000000002726e-05,0.0005224700948380695,3.694421470271775e-05
GLY 842,R GLY 842,0.0,0.0,0.0,-4.999999999999449e-06,7.053367989832165e-05,4.9874843358144515e-06,-0.02346000000000004,0.034329555779240795,0.0024274661686623,0.02341999999999998,0.034358457474106686,0.0024295098271050453,0.0,0.0,0.0,-4.5000000000057215e-05,0.0005856406748168737,4.141104925016771e-05
GLU 843,R GLU 843,0.0,0.0,0.0,-1.4999999999996128e-05,0.00012155245781140079,8.595056718833323e-06,46.28975499999999,0.19563531116847016,0.013833505516676557,-46.28960499999997,0.19561771130691688,0.01383226101853133,0.0,0.0,0.0,0.00013500000000078673,0.0005973064540080529,4.223594440755848e-05
GLY 844,R GLY 844,0.0,0.0,0.0,-4.999999999999449e-06,7.053367989832165e-05,4.9874843358144515e-06,0.16613499999999995,0.08135236182803796,0.0057524806714147276,-0.16610499999999995,0.08126803784391523,0.005746518065315743,0.0,0.0,0.0,2.5000000000003908e-05,0.0006118619125259858,4.3265170749689466e-05
MET 845,R MET 845,0.0,0.0,0.0,-1.9999999999997796e-05,0.0001399999999999846,9.899494936610575e-06,-0.2912800000000001,0.0967489617515349,0.006841184692726824,0.2912899999999999,0.09675911274913641,0.006841902476650808,0.0,0.0,0.0,-1.0000000000039977e-05,0.0005655970296952453,3.999374951164771e-05
ASP 846,R ASP 846,0.0,0.0,0.0,-2.500000000000002e-05,0.00015612494995996009,1.1039701082909817e-05,47.47074500000001,0.49472451927768146,0.03498230624005034,-47.470650000000006,0.49469590406583014,0.034980282839015824,0.0,0.0,0.0,7.000000000402907e-05,0.0006042350536002315,4.272587038313407e-05
GLU 847,R GLU 847,0.0,0.0,0.0,-1.0000000000001119e-05,9.949874371067313e-05,7.035623639735931e-06,46.05632500000002,0.23555175518893065,0.01665602434144864,-46.056209999999986,0.23553215470692088,0.016654638378074276,0.0,0.0,0.0,0.00010500000000270405,0.0006033034062551233,4.2659992967594026e-05
MET 848,R MET 848,0.0,0.0,0.0,-2.4999999999997802e-05,0.0001561249499599462,1.1039701082908837e-05,0.208635,0.10696738650168125,0.007563736436114118,-0.20862500000000012,0.10697347510013844,0.007564166965039818,0.0,0.0,0.0,-1.4999999999938396e-05,0.0005698903403286921,4.029733241791275e-05
GLU 849,R GLU 849,0.0,0.0,0.0,-1.5000000000000568e-05,0.00012155245781143678,8.595056718835867e-06,50.66588000000002,0.34578426163886355,0.024450639623242378,-50.665605000000006,0.34573415939970137,0.024447096859935957,0.0,0.0,0.0,0.00025999999999925193,0.0006019966777342498,4.256759330776608e-05
PHE 850,R PHE 850,0.0,0.0,0.0,-4.999999999997229e-06,7.053367989829033e-05,4.9874843358122365e-06,0.28855000000000003,0.03848944660553056,0.00272161486988882,-0.28852500000000003,0.03848284520406348,0.0027211480803145498,0.0,0.0,0.0,1.999999999991786e-05,0.0005996665740227718,4.240283009424067e-05
THR 851,R THR 851,0.0,0.0,0.0,-4.999999999999449e-06,7.053367989832165e-05,4.9874843358144515e-06,0.2455450000000003,0.12165865351465936,0.008602565889024024,-0.24556000000000006,0.121643151882874,0.008601469758128534,0.0,0.0,0.0,-1.99999999997047e-05,0.000607947366142645,4.298837052039652e-05
GLU 852,R GLU 852,0.0,0.0,0.0,-1.500000000000168e-05,0.00012155245781144578,8.595056718836504e-06,52.054444999999966,0.43868447314461545,0.031019676576180547,-52.05402499999997,0.4386954916306618,0.031020455700800725,0.0,0.0,0.0,0.0004050000000023601,0.0005753042673221891,4.068015486690782e-05
ALA 853,R ALA 853,0.0,0.0,0.0,-1.9999999999993358e-05,0.0001399999999999535,9.899494936608376e-06,0.3388200000000001,0.027542832098385917,0.0019475723349851187,-0.338825,0.027566000344626532,0.0019492105773876126,0.0,0.0,0.0,-2.5000000000029444e-05,0.0006118619125259975,4.326517074969029e-05
GLU 854,R GLU 854,0.0,0.0,0.0,-2.4999999999995027e-05,0.0001561249499599289,1.1039701082907612e-05,50.62298999999998,0.36000558315549325,0.02545623891142668,-50.62278000000001,0.35995444378282393,0.02545262281170667,0.0,0.0,0.0,0.00018500000000159388,0.0006089129658658806,4.305664873161769e-05
SER 855,R SER 855,0.0,0.0,0.0,-1.5000000000002789e-05,0.00012155245781145478,8.59505671883714e-06,0.31337499999999985,0.11949315618477922,0.008449442104364062,-0.31334999999999996,0.11950408988817098,0.008450215233945242,0.0,0.0,0.0,1.000000000004192e-05,0.0005915234568468375,4.1827024756730694e-05
ASN 856,R ASN 856,0.0,0.0,0.0,-2.5000000000003908e-05,0.00015612494995998437,1.1039701082911535e-05,0.6884750000000001,0.15385252475991232,0.01087901635604052,-0.68841,0.15379607244660204,0.010875024574684984,0.0,0.0,0.0,3.999999999951598e-05,0.0006311893535226225,4.463182720885994e-05
MET 857,R MET 857,0.0,0.0,0.0,-4.499999999997506e-05,0.0002073041244161639,1.4658615214260923e-05,0.4774899999999998,0.08954791957382338,0.006331994117179808,-0.4774549999999999,0.08957649231243668,0.0063340145149028615,0.0,0.0,0.0,-9.999999999948938e-06,0.0005830094338858996,4.1224992419644975e-05
ASN 858,R ASN 858,0.0,0.0,0.0,-3.0000000000001136e-05,0.00017058722109232626,1.2062338081815275e-05,0.3609649999999994,0.10140662589298606,0.007170531282617777,-0.3609349999999999,0.10138506189276632,0.007169006477539289,0.0,0.0,0.0,-8.171241461241152e-16,0.0005567764362820874,3.937003936999437e-05
ASP 859,R ASP 859,0.0,0.0,0.0,-3.99999999999967e-05,0.00019595917942263812,1.3856406460549877e-05,55.24665499999999,0.3835780441765051,0.027123063615147984,-55.24614999999998,0.38355785417890725,0.027121635966726627,0.0,0.0,0.0,0.00046500000000250453,0.0006072684744021287,4.294036562505545e-05
LEU 860,R LEU 860,0.0,0.0,0.0,-5.499999999999838e-05,0.00022798026230355322,1.612063894515303e-05,0.37789500000000004,0.03172166412721849,0.002243060381487824,-0.37784,0.031648292213007856,0.002237872203679126,0.0,0.0,0.0,1.865174681370263e-16,0.0006164414002968945,4.3588989435406514e-05
VAL 861,R VAL 861,0.0,0.0,0.0,-4.5000000000002815e-05,0.00020730412441629176,1.4658615214269964e-05,0.39057500000000017,0.03867213951929981,0.002734533209708917,-0.39056,0.038672941444890606,0.0027345899144112424,0.0,0.0,0.0,-2.999999999973496e-05,0.0006993568473962127,4.945199692631075e-05
SER 862,R SER 862,0.0,0.0,0.0,-3.5000000000000586e-05,0.00018377975949489416,1.2995191418367244e-05,0.27906999999999993,0.13698213423654945,0.009686099602007005,-0.2790600000000001,0.13696877892424955,0.009685155238817793,0.0,0.0,0.0,-2.5000000000050816e-05,0.0005868347297151613,4.149548168173653e-05
GLU 863,R GLU 863,0.0,0.0,0.0,-5.500000000000283e-05,0.00022798026230357163,1.612063894515433e-05,59.58485500000002,0.4343798268476086,0.03071529211745824,-59.58396499999998,0.43429454725729927,0.030709261939797783,0.0,0.0,0.0,0.0008350000000019974,0.0006146340374565252,4.346118958335754e-05
TYR 864,R TYR 864,0.0,0.0,0.0,-7.999999999999118e-05,0.0002712931993249808,1.9183326093248764e-05,0.2672800000000001,0.07151784113072801,0.005057075043935996,-0.2672800000000001,0.07153091359684945,0.005057999406880126,0.0,0.0,0.0,-7.999999999997953e-05,0.0006352952069705736,4.492215489042038e-05
GLN 865,R GLN 865,0.0,0.0,0.0,-8.500000000000174e-05,0.00027888169534769254,1.9719913792915422e-05,0.252485,0.12254962168444272,0.008665566852491542,-0.2524599999999998,0.12260060521873489,0.008669171932774227,0.0,0.0,0.0,-5.999999999975358e-05,0.0006374950980205654,4.507771067835246e-05
GLN 866,R GLN 866,0.0,0.0,0.0,-8.000000000000063e-05,0.0002712931993250129,1.918332609325103e-05,0.3130849999999997,0.3984620907627217,0.02817552464240901,-0.3131749999999998,0.3984727523620656,0.028176278531328442,0.0,0.0,0.0,-0.00017000000000006566,0.0006565820588466111,4.642736262158635e-05
TYR 867,R TYR 867,0.0,0.0,0.0,-0.00015499999999999181,0.0003619046835839323,2.5590525590537036e-05,0.1890250000000001,0.16533527867639122,0.011690969672144383,-0.18904500000000002,0.16533149420180052,0.011690702069379751,0.0,0.0,0.0,-0.00017500000000001848,0.0006666145812988388,4.713676908742399e-05
GLN 868,R GLN 868,0.0,0.0,0.0,-4.4999999999997265e-05,0.0002073041244162662,1.4658615214268156e-05,0.18930500000000003,0.18158257618780504,0.012839827096771984,-0.18930500000000017,0.18156704539921306,0.012838728904178929,0.0,0.0,0.0,-4.5000000000179343e-05,0.0005941169918464494,4.201041537527771e-05
ASP 869,R ASP 869,0.0,0.0,0.0,-8.500000000000285e-05,0.00027888169534769617,1.971991379291568e-05,121.74942499999999,0.9207402100406853,0.06510616462308946,-121.74807499999999,0.920511688890479,0.06509000573759392,0.0,0.0,0.0,0.0012650000000047612,0.000666914537260563,4.715797917688325e-05
gtp 870,R gtp 870,0.0,0.0,0.0,-8.999999999997676e-05,0.0002861817604250098,2.0236106344842834e-05,194.24437,0.7215251437636132,0.051019532195184944,-194.24338500000002,0.7214684793990499,0.05101552541954151,0.0,0.0,0.0,0.0008950000000015735,0.0007028335507030932,4.969783697475764e-05
Mg+ 871,R Mg+ 871,0.0,0.0,0.0,0.0,0.0,0.0,-96.28327500000005,0.3661599778268376,0.025891420332047277,96.28279500000004,0.3661447978196458,0.025890346943444897,0.0,0.0,0.0,-0.00048000000000001817,0.0005827520913755557,4.1206795556229805e-05
MET 872,L MET   1,0.0,0.0,0.0,-2.9999999999998917e-05,0.00017058722109231363,1.206233808181438e-05,-46.20294500000004,0.20246711331126377,0.01431658687896597,46.202855000000035,0.20244358219838465,0.014314922978017402,0.0,0.0,0.0,-0.00011999999999979139,0.000612862137842891,4.333589736011928e-05
ARG 873,L ARG   2,0.0,0.0,0.0,-1.5000000000000568e-05,0.00012155245781143678,8.595056718835867e-06,-45.404765,0.1840114664209725,0.013011575572235033,45.404595000000015,0.18393852498497115,0.01300641783383243,0.0,0.0,0.0,-0.00018499999999747275,0.0005837593682341258,4.127802078595252e-05
GLU 874,L GLU   3,0.0,0.0,0.0,-1.5000000000000568e-05,0.00012155245781143678,8.595056718835867e-06,47.96312500000002,0.31054606642717747,0.021958922944146524,-47.962905,0.31060068572927046,0.021962785112035886,0.0,0.0,0.0,0.00020500000000048146,0.0005504316487983173,3.8921395144498226e-05
CYS 875,L CYS   4,0.0,0.0,0.0,-1.5000000000000568e-05,0.00012155245781143678,8.595056718835867e-06,-0.007324999999999986,0.07465955648810138,0.005279227867311658,0.007370000000000021,0.07467036292934433,0.005279991998099997,0.0,0.0,0.0,2.9999999999956728e-05,0.0006075360071634063,4.295928304802434e-05
ILE 876,L ILE   5,0.0,0.0,0.0,-3.5000000000005025e-05,0.00018377975949491747,1.2995191418368893e-05,0.00869999999999997,0.04624921620957489,0.0032703134406353194,-0.008729999999999998,0.04625102269139569,0.0032704411781898776,0.0,0.0,0.0,-6.499999999993733e-05,0.0005663700203925614,4.004840820803434e-05
SER 877,L SER   6,0.0,0.0,0.0,-1.9999999999997796e-05,0.0001399999999999846,9.899494936610575e-06,-0.026079999999999978,0.0762524989754433,0.005391865910795622,0.026134999999999985,0.07621113288096429,0.005388940886203891,0.0,0.0,0.0,3.499999999997255e-05,0.0006432534492717048,4.5484887600165927e-05
ILE 878,L ILE   7,0.0,0.0,0.0,-4.999999999999893e-05,0.00021794494717702903,1.541103500742211e-05,-0.16736000000000012,0.042979418330172714,0.0030391038152718527,0.16733499999999998,0.04294977037191246,0.0030370073880384364,0.0,0.0,0.0,-7.500000000019824e-05,0.0006159342497379379,4.3553128475474435e-05
HID 879,L HID   8,0.0,0.0,0.0,-9.000000000002117e-05,0.000286181760425151,2.0236106344852823e-05,-0.23257500000000014,0.064520728258444,0.004562304447864025,0.23261500000000004,0.06454724451903403,0.004564179430631517,0.0,0.0,0.0,-5.000000000018545e-05,0.0006538348415311909,4.6233105022273677e-05
VAL 880,L VAL   9,0.0,0.0,0.0,-7.999999999998675e-05,0.0002712931993249658,1.91833260932477e-05,-0.14366500000000015,0.03440091241522489,0.002432511844781001,0.14358000000000007,0.03439394714190214,0.0024320193255810674,0.0,0.0,0.0,-0.00016500000000011894,0.000676590718233672,4.784218849509061e-05
GLY 881,L GLY  10,0.0,0.0,0.0,-4.499999999999949e-05,0.00020730412441627641,1.4658615214268878e-05,-0.5315549999999996,0.03110107674985417,0.0021991782272025155,0.5314550000000002,0.031034947639714903,0.0021945021929811845,0.0,0.0,0.0,-0.00014499999999992186,0.0006033034062559825,4.265999296765478e-05
GLN 882,L GLN  11,0.0,0.0,0.0,-0.00017999999999996686,0.00038418745424590025,2.7166155414407252e-05,-0.2164900000000002,0.11414425040272529,0.008071217349322235,0.21642499999999987,0.11413143464882951,0.008070311138673663,0.0,0.0,0.0,-0.00024500000000013953,0.0006363764609103793,4.499861108972251e-05
ALA 883,L ALA  12,0.0,0.0,0.0,-5.999999999999783e-05,0.00023748684174074977,1.6792855623746057e-05,-0.20066500000000012,0.04096221154918245,0.002896465755882482,0.20054499999999997,0.040954828469913114,0.002895943693340744,0.0,0.0,0.0,-0.0001800000000000261,0.0005810335618532462,4.1085277168340366e-05
GLY 884,L GLY  13,0.0,0.0,0.0,-2.0000000000004457e-05,0.0001400000000000312,9.899494936613872e-06,-0.3370350000000002,0.027590284068850418,0.00195092769599473,0.33703999999999995,0.02759308609054059,0.0019511258288485453,0.0,0.0,0.0,-1.4999999999878444e-05,0.0006283112286120107,4.442831304472039e-05
VAL 885,L VAL  14,0.0,0.0,0.0,-7.499999999999619e-05,0.000263391343821305,1.8624580532188222e-05,-0.4487649999999999,0.035002282425579616,0.0024750351260134063,0.44863,0.034954586251308,0.0024716624971869946,0.0,0.0,0.0,-0.00020999999999997464,0.0006292058486695839,4.449157223564994e-05
GLN 886,L GLN  15,0.0,0.0,0.0,-0.00010499999999998622,0.00030655342111934636,2.167660028694252e-05,-0.22032499999999977,0.17726976441288633,0.012534865251569364,0.22033999999999995,0.17723324857373682,0.01253228319182103,0.0,0.0,0.0,-8.999999999947051e-05,0.0006571909920261524,4.6470420699640666e-05
ILE 887,L ILE  16,0.0,0.0,0.0,-9.000000000001673e-05,0.0002861817604251369,2.0236106344851823e-05,-0.2506400000000002,0.03395968786664496,0.0024013125577483168,0.2506550000000001,0.033927068470469786,0.0023990060181249494,0.0,0.0,0.0,-7.500000000011831e-05,0.0006777720855864944,4.792572378171592e-05
GLY 888,L GLY  17,0.0,0.0,0.0,-3.0000000000005578e-05,0.00017058722109235152,1.206233808181706e-05,-0.3768350000000003,0.028295013253216268,0.002000759574511246,0.3768650000000002,0.028331374393062495,0.0020033306953669396,0.0,0.0,0.0,7.882583474838611e-17,0.0005916079783099715,4.183300132670448e-05
ASN 889,L ASN  18,0.0,0.0,0.0,-4.999999999998117e-05,0.00021794494717695162,1.541103500741664e-05,-0.7745800000000002,0.09748519682495123,0.006893244374022831,0.7744750000000004,0.09741626853354478,0.00688837040779592,0.0,0.0,0.0,-0.00015499999999992297,0.000656486862016699,4.6420631189188514e-05
ALA 890,L ALA  19,0.0,0.0,0.0,-3.999999999999559e-05,0.00019595917942263265,1.385640646054949e-05,-0.2947550000000001,0.026432271468790954,0.0018690438397745788,0.2947149999999999,0.026371836777136726,0.0018647704617458165,0.0,0.0,0.0,-7.999999999993818e-05,0.0005688585061330206,4.0224370722230806e-05
CYS 891,L CYS  20,0.0,0.0,0.0,-6.999999999999673e-05,0.0002551470164434495,1.804161855266787e-05,-0.39329000000000003,0.028622122562798988,0.002023889695610765,0.39322000000000024,0.028599503492189617,0.0020222902857895625,0.0,0.0,0.0,-0.00013999999999988243,0.0005295280917950939,3.7443290453708354e-05
TRP 892,L TRP  21,0.0,0.0,0.0,-0.00010000000000000231,0.00030000000000000697,2.121320343559692e-05,-0.4788600000000001,0.033683829948508215,0.0023818064572924675,0.478805,0.03368095864134761,0.002381603425216054,0.0,0.0,0.0,-0.00015500000000011837,0.0006789513973769805,4.800911371813452e-05
GLU 893,L GLU  22,0.0,0.0,0.0,-5.499999999999172e-05,0.00022798026230352563,1.612063894515108e-05,53.79157999999998,0.31665140707256045,0.022390635721326938,-53.790689999999984,0.316578700959931,0.02238549462279954,0.0,0.0,0.0,0.0008349999999978053,0.0005981429595017541,4.2295094278268075e-05
LEU 894,L LEU  23,0.0,0.0,0.0,-2.9999999999994475e-05,0.0001705872210922884,1.2062338081812597e-05,-0.2792800000000001,0.019685568317933413,0.0013919798849121774,0.27925000000000005,0.01973265060755788,0.0013953091055389022,0.0,0.0,0.0,-6.000000000000672e-05,0.0006053098380171171,4.2801869118083416e-05
TYR 895,L TYR  24,0.0,0.0,0.0,-3.0000000000001136e-05,0.00017058722109232626,1.2062338081815275e-05,-0.33566999999999986,0.12472089279667606,0.008819098905217006,0.335685,0.12470018354036196,0.008817634539659704,0.0,0.0,0.0,-1.4999999999796843e-05,0.0006283112286123146,4.442831304474188e-05
CYS 896,L CYS  25,0.0,0.0,0.0,-1.9999999999995577e-05,0.00013999999999996906,9.899494936609478e-06,-0.3619550000000002,0.03709491845253047,0.0026230068385346287,0.3619400000000001,0.03704276447566961,0.002619318995464212,0.0,0.0,0.0,-3.5000000000109386e-05,0.0005777326371255313,4.085186654242501e-05
LEU 897,L LEU  26,0.0,0.0,0.0,-3.000000000000336e-05,0.0001705872210923389,1.2062338081816168e-05,-0.3400400000000003,0.018862619118245372,0.0013337885889450319,0.3400699999999998,0.018901986668075143,0.001336572295089365,0.0,0.0,0.0,-2.353672812205332e-16,0.0006082762530296091,4.301162633519808e-05
GLU 898,L GLU  27,0.0,0.0,0.0,-2.0000000000002238e-05,0.00014000000000001568,9.899494936612774e-06,48.34085000000004,0.21235971250993657,0.015016099276660186,-48.34066000000003,0.21233606475940706,0.015014427128184262,0.0,0.0,0.0,0.00016999999999811166,0.0005925369186823477,4.189868733036699e-05
HIP 899,L HIP  28,0.0,0.0,0.0,-2.4999999999995027e-05,0.0001561249499599289,1.1039701082907612e-05,-48.266225000000034,0.23862645363254692,0.016873438353407117,48.26593500000003,0.23866667294397254,0.016876282288191487,0.0,0.0,0.0,-0.00031500000000043825,0.0006370047095578356,4.504303497761127e-05
GLY 900,L GLY  29,0.0,0.0,0.0,-9.999999999998898e-06,9.949874371065103e-05,7.035623639734369e-06,-0.15010500000000004,0.053236772770332313,0.0037644083034389323,0.1500700000000001,0.05330023545914205,0.003768895793199902,0.0,0.0,0.0,-4.500000000001836e-05,0.0006024740658318884,4.2601349743875877e-05
ILE 901,L ILE  30,0.0,0.0,0.0,-2.000000000000002e-05,0.00014000000000000012,9.899494936611673e-06,0.13059999999999997,0.04609663762141446,0.0032595245052001085,-0.13052499999999997,0.046103572258557095,0.0032600148580949713,0.0,0.0,0.0,5.5000000000049455e-05,0.0006180412607582435,4.3702116653523724e-05
GLN 902,L GLN  31,0.0,0.0,0.0,-4.000000000000225e-05,0.0001959591794226653,1.38564064605518e-05,0.136135,0.22053257531485002,0.015594007947766346,-0.13620499999999988,0.22055031846497092,0.015595262577943355,0.0,0.0,0.0,-0.00010999999999992128,0.0006228161847602878,4.403975476767332e-05
PRO 903,L PRO  32,0.0,0.0,0.0,-3.4999999999998364e-05,0.00018377975949488245,1.2995191418366418e-05,0.03076999999999998,0.03662030993861188,0.002589446948674558,-0.030789999999999998,0.03657643913778377,0.0025863448145983944,0.0,0.0,0.0,-5.499999999999616e-05,0.000626079068489026,4.4270475488754715e-05
ASP 904,L ASP  33,0.0,0.0,0.0,-2.500000000000169e-05,0.0001561249499599705,1.1039701082910553e-05,49.530030000000025,0.30716666339017773,0.02171996306376403,-49.52961000000001,0.3071025527400439,0.021715429756218436,0.0,0.0,0.0,0.0003950000000007492,0.0005647787177289344,3.993588611759725e-05
GLY 905,L GLY  34,0.0,0.0,0.0,-1.0000000000001119e-05,9.949874371067313e-05,7.035623639735931e-06,-0.09597,0.03388051209766462,0.002395713985433151,0.09602999999999998,0.0338096007074913,0.002390699792947659,0.0,0.0,0.0,4.999999999998117e-05,0.0005634713834791438,3.984344362626681e-05
GLN 906,L GLN  35,0.0,0.0,0.0,-3.5000000000002253e-05,0.00018377975949490289,1.2995191418367863e-05,-0.2834300000000006,0.23960535282000683,0.016942656978762207,0.28342,0.23959092971145637,0.016941637110976026,0.0,0.0,0.0,-4.500000000064119e-05,0.0005770398599755338,4.080287980036358e-05
MET 907,L MET  36,0.0,0.0,0.0,-3.0000000000001136e-05,0.00017058722109232626,1.2062338081815275e-05,0.22616499999999995,0.10654861695489083,0.007534124957485126,-0.22614499999999998,0.10653757072038011,0.007533343870752215,0.0,0.0,0.0,-1.0000000000518483e-05,0.000591523456847044,4.182702475674529e-05
PRO 908,L PRO  37,0.0,0.0,0.0,0.0,0.0,0.0,0.08136500000000005,0.06645932421413862,0.004699383882489274,-0.08137500000000006,0.06647950342022708,0.0047008107678356845,0.0,0.0,0.0,-1.0000000000163212e-05,0.0005743692192307313,4.061403698228728e-05
SER 909,L SER  38,0.0,0.0,0.0,-2.500000000000169e-05,0.0001561249499599705,1.1039701082910553e-05,-0.032209999999999975,0.045347611844506225,0.0032065603845865755,0.032199999999999986,0.04537234840737254,0.003208309523721177,0.0,0.0,0.0,-3.4999999999983375e-05,0.0006113714092105037,4.323048692763228e-05
ASP 910,L ASP  39,0.0,0.0,0.0,-2.500000000000169e-05,0.0001561249499599705,1.1039701082910553e-05,45.13990999999998,0.26430723013473995,0.0186893434744908,-45.13972499999999,0.26418675094696537,0.018680824309424075,0.0,0.0,0.0,0.0001599999999996271,0.0006199999999972946,4.3840620433374646e-05
LYS 911,L LYS  40,0.0,0.0,0.0,-5.000000000000005e-06,7.053367989832949e-05,4.9874843358150055e-06,-44.43243,0.7282454909581358,0.051494732502502444,44.43228000000001,0.7282612660293415,0.05149584796848476,0.0,0.0,0.0,-0.00015500000000070457,0.0005839306465672316,4.1290131993033466e-05
THR 912,L THR  41,0.0,0.0,0.0,-1.000000000000334e-05,9.949874371069522e-05,7.035623639737493e-06,0.16171999999999995,0.05693339617482856,0.0040257990511201516,-0.16167999999999996,0.05697514896865135,0.00402875141948471,0.0,0.0,0.0,2.9999999999956728e-05,0.0006075360071629822,4.2959283047994365e-05
ILE 913,L ILE  42,0.0,0.0,0.0,-1.9999999999996132e-05,0.00013999999999997294,9.899494936609752e-06,0.19756999999999994,0.12419345836234687,0.00878180365870246,-0.197635,0.12413549764269687,0.008777705216911763,0.0,0.0,0.0,-8.500000000006835e-05,0.00056371535370237,3.9860694926191896e-05
GLY 914,L GLY  43,0.0,0.0,0.0,-5.000000000000005e-06,7.053367989832949e-05,4.9874843358150055e-06,-0.143395,0.11457298536304276,0.008101533489099458,0.14342,0.11453992142480283,0.00809919551560524,0.0,0.0,0.0,2.0000000000033324e-05,0.0006399999999999887,4.525483399593824e-05
GLY 915,L GLY  44,0.0,0.0,0.0,-1.0000000000001119e-05,9.949874371067313e-05,7.035623639735931e-06,-0.08163999999999999,0.10309209669028954,0.007289712065644297,0.08163999999999991,0.10310664576059105,0.007290740840271312,0.0,0.0,0.0,-1.0000000000029984e-05,0.0005915234568468231,4.182702475672967e-05
GLY 916,L GLY  45,0.0,0.0,0.0,-1.5000000000000014e-05,0.0001215524578114323,8.59505671883555e-06,0.13674499999999998,0.07335543589264526,0.0051870126156584526,-0.13673000000000005,0.07333769221894003,0.005185757948458439,0.0,0.0,0.0,4.440892098500626e-18,0.0005916079783100633,4.183300132671097e-05
ASP 917,L ASP  46,0.0,0.0,0.0,-1.4999999999998903e-05,0.00012155245781142328,8.595056718834914e-06,43.91728500000003,0.17552214610098876,0.012411289975642508,-43.91715000000002,0.1755716876318854,0.012414793090887246,0.0,0.0,0.0,0.0001200000000008572,0.0005617828762068588,3.9724048132035265e-05
ASP 918,L ASP  47,0.0,0.0,0.0,-1.5000000000000568e-05,0.00012155245781143678,8.595056718835867e-06,45.688150000000014,0.20377967881645595,0.014409399275913264,-45.68798500000006,0.2037691457729508,0.014408654477264362,0.0,0.0,0.0,0.00014999999999986357,0.000646142399167968,4.568916720638152e-05
SER 919,L SER  48,0.0,0.0,0.0,-1.4999999999998349e-05,0.0001215524578114188,8.595056718834595e-06,0.2794649999999999,0.08005803379424244,0.005660957858437061,-0.2794300000000002,0.08005563752790887,0.005660788416819662,0.0,0.0,0.0,2.000000000001334e-05,0.00056533176100407,3.997499218261105e-05
PHE 920,L PHE  49,0.0,0.0,0.0,-2.0000000000002238e-05,0.00014000000000001568,9.899494936612774e-06,0.22883999999999985,0.016683656673524953,0.0011797126768837692,-0.22889499999999988,0.016618182060624525,0.0011750829226060235,0.0,0.0,0.0,-7.500000000018936e-05,0.0006319612329883414,4.468640732930679e-05
ASN 921,L ASN  50,0.0,0.0,0.0,-9.999999999998898e-06,9.949874371065103e-05,7.035623639734369e-06,0.3243949999999996,0.08768385812109267,0.006200185067802375,-0.3243900000000001,0.08761870747734155,0.0061955782216028665,0.0,0.0,0.0,-5.000000000272565e-06,0.0005957977844871824,4.2129265362680786e-05
THR 922,L THR  51,0.0,0.0,0.0,-2.9999999999998917e-05,0.00017058722109231366,1.2062338081814384e-05,0.32086000000000015,0.049765554352381974,0.0035189560952076995,-0.320925,0.049733885581160445,0.0035167167749194407,0.0,0.0,0.0,-9.499999999991182e-05,0.0006131680030793648,4.3357525298403264e-05
PHE 923,L PHE  52,0.0,0.0,0.0,-2.500000000000169e-05,0.0001561249499599705,1.1039701082910553e-05,0.25912999999999997,0.016258324021868165,0.001149637116659112,-0.2591400000000001,0.016254550132193516,0.0011493702623610728,0.0,0.0,0.0,-3.5000000000042775e-05,0.000594789878864867,4.2057995672647264e-05
PHE 924,L PHE  53,0.0,0.0,0.0,-3.500000000001613e-05,0.00018377975949497574,1.2995191418373014e-05,-0.10523500000000001,0.04601325651374833,0.0032536285705347524,0.10533000000000001,0.046001316285515154,0.003252784268899493,0.0,0.0,0.0,5.999999999978023e-05,0.0006135144660073184,4.338202392698184e-05
SER 925,L SER  54,0.0,0.0,0.0,-2.9999999999999472e-05,0.0001705872210923168,1.2062338081814606e-05,0.016044999999999917,0.1386669498294385,0.009805234055085073,-0.016095000000000016,0.1386620927831396,0.009804890610047624,0.0,0.0,0.0,-8.000000000009756e-05,0.0006431174076325006,4.547526800360543e-05
GLU 926,L GLU  55,0.0,0.0,0.0,-2.5000000000006127e-05,0.00015612494995999822,1.1039701082912514e-05,47.76264999999995,0.31194245864493536,0.022057662784783796,-47.76235499999997,0.3119268647883357,0.02205656013260915,0.0,0.0,0.0,0.0002700000000028524,0.0005541660400990884,3.918545648573616e-05
THR 927,L THR  56,0.0,0.0,0.0,-4.999999999999449e-06,7.053367989832165e-05,4.9874843358144515e-06,-0.5650349999999997,0.038722651962392156,0.0027381049788134065,0.5649600000000004,0.038739364992208314,0.002739286768485124,0.0,0.0,0.0,-7.999999999995566e-05,0.000568858506133058,4.022437072223345e-05
GLY 928,L GLY  57,0.0,0.0,0.0,-2.000000000000002e-05,0.00014000000000000012,9.899494936611673e-06,-0.306575,0.04316867353764784,0.0030524861793299056,0.306595,0.04321112096440082,0.0030554876656600006,0.0,0.0,0.0,3.552713678800501e-17,0.000591607978310009,4.183300132670713e-05
ALA 929,L ALA  58,0.0,0.0,0.0,-5.000000000000005e-06,7.053367989832949e-05,4.9874843358150055e-06,-0.14799,0.06439254537599819,0.004553240549323078,0.14795,0.0644341330352166,0.004556181240907779,0.0,0.0,0.0,-4.499999999993509e-05,0.0005770398599749963,4.080287980032557e-05
GLY 930,L GLY  59,0.0,0.0,0.0,-5.0000000000005595e-06,7.053367989833732e-05,4.9874843358155595e-06,-0.14052500000000007,0.035131031510617604,0.0024841390611235986,0.14049500000000004,0.03514043219711449,0.0024848037900405745,0.0,0.0,0.0,-3.500000000006415e-05,0.000569012302151729,4.023524574300563e-05
LYS 931,L LYS  60,0.0,0.0,0.0,-5.500000000000005e-05,0.00022798026230356016,1.6120638945153522e-05,-51.42573500000001,0.7237763706930375,0.051178717977963514,51.42510500000003,0.7237099722754949,0.051174022900833074,0.0,0.0,0.0,-0.000684999999999647,0.000652514367657097,4.613973341919853e-05
HIP 932,L HIP  61,0.0,0.0,0.0,-3.499999999998949e-05,0.00018377975949483585,1.2995191418363123e-05,-47.890525000000004,0.24605643534341406,0.017398817398591736,47.89027999999999,0.24605505806774386,0.01739872001049514,0.0,0.0,0.0,-0.00028000000000098167,0.0005758472019563436,4.071854614306298e-05
VAL 933,L VAL  62,0.0,0.0,0.0,-2.9999999999992255e-05,0.00017058722109227577,1.2062338081811704e-05,-0.31021999999999994,0.02684271968337073,0.0018980669113601058,0.310205,0.026781952412024794,0.0018937700163958143,0.0,0.0,0.0,-4.5000000000034596e-05,0.0006426313095391524,4.544089567779259e-05
PRO 934,L PRO  63,0.0,0.0,0.0,-2.4999999999999466e-05,0.00015612494995995662,1.1039701082909572e-05,0.05527999999999999,0.06812372274032007,0.004817074630935253,-0.055240000000000025,0.06809744782295438,0.004815216713710813,0.0,0.0,0.0,1.5000000000098268e-05,0.0005698903403286179,4.029733241790751e-05
ARG 935,L ARG  64,0.0,0.0,0.0,-6.500000000000838e-05,0.0002465258607124528,1.7432010784762564e-05,-49.50161499999997,0.25101341952000755,0.017749329111142104,49.50124999999997,0.25101680721187186,0.017749568657131086,0.0,0.0,0.0,-0.00042999999999821626,0.0006042350536040958,4.272587038340732e-05
ALA 936,L ALA  65,0.0,0.0,0.0,-4.5000000000001704e-05,0.00020730412441628666,1.4658615214269603e-05,-0.015580000000000004,0.0559501885608976,0.003956275774007669,0.01561500000000001,0.055920986892221435,0.003954210904213381,0.0,0.0,0.0,-1.0000000000003618e-05,0.0006479969135729049,4.582030117753542e-05
VAL 937,L VAL  66,0.0,0.0,0.0,-4.499999999999949e-05,0.00020730412441627641,1.4658615214268878e-05,-0.1116199999999999,0.04814172410705705,0.0034041339574111926,0.11158000000000005,0.04818053133787541,0.003406878043018266,0.0,0.0,0.0,-8.499999999985311e-05,0.0006146340374565183,4.346118958335705e-05
PHE 938,L PHE  67,0.0,0.0,0.0,-8.999999999999898e-05,0.0002861817604250804,2.023610634484783e-05,-0.007630000000000026,0.042688559357279776,0.0030185369800616976,0.007635,0.04265280500740836,0.003016008765736598,0.0,0.0,0.0,-8.500000000021934e-05,0.0006385726270363373,4.515390348575021e-05
VAL 939,L VAL  68,0.0,0.0,0.0,-8.50000000000023e-05,0.00027888169534769433,1.971991379291555e-05,-0.11701999999999993,0.03697295768531383,0.0026143829099808686,0.11694000000000006,0.03699441038859754,0.0026158998451775383,0.0,0.0,0.0,-0.00016499999999991245,0.0006227158260394059,4.4032658334464635e-05
ASP 940,L ASP  69,0.0,0.0,0.0,-0.00011999999999999344,0.0003249615361854207,2.297825058615086e-05,62.32030999999999,0.35264888189488003,0.024936041576572355,-62.317974999999976,0.35246823172548286,0.024923267680592033,0.0,0.0,0.0,0.0022149999999987813,0.0007132846556609794,5.0436841693419006e-05
LEU 941,L LEU  70,0.0,0.0,0.0,-0.00015499999999999626,0.00036190468358394273,2.559052559053777e-05,0.1724799999999998,0.08850429142137671,0.006258198462816586,-0.17239000000000007,0.08845579630527321,0.006254769340271464,0.0,0.0,0.0,-6.50000000002171e-05,0.0006639088792900777,4.694544706359749e-05
GLU 942,L GLU  71,0.0,0.0,0.0,-0.00022499999999997357,0.00041758232721220265,2.9527529527540824e-05,66.74918500000003,0.5856154119991043,0.04140926289919205,-66.744935,0.5852536892452419,0.04138368523797549,0.0,0.0,0.0,0.004025000000001313,0.0008569568250492602,6.059599821764257e-05
PRO 943,L PRO  72,0.0,0.0,0.0,-0.00018500000000000848,0.00038829756630709634,2.745678422539809e-05,-0.4228650000000003,0.0591468238792235,0.004182312025064535,0.4227249999999998,0.05910659332934294,0.004179467295601395,0.0,0.0,0.0,-0.0003250000000000508,0.000662853679178017,4.68708331481228e-05
THR 944,L THR  73,0.0,0.0,0.0,-0.0002599999999999991,0.0004386342439892248,3.1016124838541545e-05,-0.2788450000000003,0.16454598437822782,0.011635158137086059,0.27876499999999993,0.16446613564804166,0.011629511979227684,0.0,0.0,0.0,-0.0003400000000000125,0.0007102112361824234,5.021951811794723e-05
VAL 945,L VAL  74,0.0,0.0,0.0,-0.0001450000000000129,0.0003521008378291964,2.4897289009048964e-05,-0.28935000000000005,0.05355219416606515,0.0037867119642243335,0.28923499999999974,0.053470176500551116,0.003780912439478127,0.0,0.0,0.0,-0.0002599999999999908,0.0007088018058667029,5.011985634456164e-05
ILE 946,L ILE  75,0.0,0.0,0.0,-0.0001600000000000046,0.00036660605559647773,2.5922962793632184e-05,-0.4342149999999998,0.028135187488271422,0.001989458186291163,0.4341150000000001,0.028097184467486234,0.001986770966920885,0.0,0.0,0.0,-0.00025999999999978487,0.0006651315659324283,4.703190406520473e-05
ASP 947,L ASP  76,0.0,0.0,0.0,-0.00014500000000000014,0.00035210083782916547,2.4897289009046776e-05,61.751960000000054,0.5019291965933717,0.03549175385866888,-61.749155,0.5016499087751829,0.03547200522765448,0.0,0.0,0.0,0.002659999999998348,0.0007964923100676273,5.6320511361175744e-05
GLU 948,L GLU  77,0.0,0.0,0.0,-0.00015000000000001124,0.00035707142142716924,2.5248762345907084e-05,60.72491499999998,0.5322844707261282,0.03763819587707375,-60.722684999999984,0.5320297320411533,0.03762018313191613,0.0,0.0,0.0,0.002079999999996005,0.0007769169839844207,5.493632677943842e-05
VAL 949,L VAL  78,0.0,0.0,0.0,-6.000000000000227e-05,0.00023748684174076736,1.6792855623747304e-05,-0.26694499999999993,0.03600349948268912,0.002545831863065583,0.2668800000000001,0.035998133284935584,0.0025454524155835117,0.0,0.0,0.0,-0.00012499999999998957,0.000615934249737792,4.355312847546412e-05
ARG 950,L ARG  79,0.0,0.0,0.0,-0.00011000000000000786,0.00031288975694326274,2.212464688983917e-05,-60.077235000000016,1.0603743017321225,0.0749797859350734,60.075079999999986,1.0600156100743312,0.07495442260471548,0.0,0.0,0.0,-0.002265000000000441,0.0008153373534925235,5.7653057160925656e-05
THR 951,L THR  80,0.0,0.0,0.0,-8.999999999999731e-05,0.00028618176042507517,2.023610634484746e-05,0.06987500000000005,0.08613912801392866,0.006090956154414505,-0.06988000000000005,0.0861111235555546,0.00608897594017253,0.0,0.0,0.0,-9.499999999988962e-05,0.0006049586762742108,4.277703823311318e-05
GLY 952,L GLY  81,0.0,0.0,0.0,-2.4999999999999466e-05,0.00015612494995995662,1.1039701082909572e-05,0.06615500000000002,0.05067475678284002,0.0035832464156125175,-0.06606499999999997,0.05069103249096438,0.0035843972819708516,0.0,0.0,0.0,6.49999999999873e-05,0.0006006454861232437,4.247204963268359e-05
THR 953,L THR  82,0.0,0.0,0.0,-6.999999999999673e-05,0.0002551470164434496,1.8041618552667873e-05,0.11909499999999994,0.1000541652056526,0.007074897870287607,-0.11904000000000003,0.10004927985747825,0.007074552424005352,0.0,0.0,0.0,-1.5000000000051361e-05,0.0006121886963997897,4.328827785900438e-05
TYR 954,L TYR  83,0.0,0.0,0.0,-7.499999999999841e-05,0.00026339134382131286,1.8624580532188778e-05,-0.0549749999999999,0.05659447300752942,0.004001833564130307,0.05497499999999999,0.056650369592792585,0.004005786049578783,0.0,0.0,0.0,-7.499999999978969e-05,0.0006398241946033302,4.52424026771236e-05
ARG 955,L ARG  84,0.0,0.0,0.0,-0.00010999999999999676,0.0003128897569432312,2.212464688983694e-05,-56.23780000000004,0.5592616739915436,0.039545772213716066,56.236365,0.5591348958683474,0.03953680764665426,0.0,0.0,0.0,-0.0015449999999998453,0.0006693093455194699,4.732731769283471e-05
GLN 956,L GLN  85,0.0,0.0,0.0,-5.5000000000000605e-05,0.0002279802623035625,1.6120638945153688e-05,-0.04461000000000023,0.13074692309955152,0.009245203594296893,0.04455499999999992,0.13071207662262893,0.00924273957628365,0.0,0.0,0.0,-0.00011000000000038312,0.0005982474404459921,4.230248219668562e-05
LEU 957,L LEU  86,0.0,0.0,0.0,-4.000000000001114e-05,0.0001959591794227088,1.3856406460554876e-05,-0.07055000000000003,0.034120485049307384,0.002412682635573946,0.07048499999999999,0.03411773402499055,0.002412488108778982,0.0,0.0,0.0,-0.00010500000000010612,0.0005691880181453666,4.0247670740072034e-05
PHE 958,L PHE  87,0.0,0.0,0.0,-6.99999999999945e-05,0.00025514701644344145,1.80416185526673e-05,0.0008850000000000424,0.07585401620876774,0.005363688924145396,-0.000940000000000003,0.0758185755603467,0.005361182891862579,0.0,0.0,0.0,-0.00012500000000001955,0.0006077622890568644,4.2975283594156745e-05
HIE 959,L HIE  88,0.0,0.0,0.0,-7.500000000000062e-05,0.00026339134382132067,1.862458053218933e-05,0.2608050000000001,0.5162798339805651,0.03650649715975225,-0.2607250000000001,0.5162428492240835,0.03650388194254138,0.0,0.0,0.0,5.000000000290328e-06,0.0006041316081783074,4.271855568720154e-05
PRO 960,L PRO  89,0.0,0.0,0.0,-5.500000000000116e-05,0.00022798026230356477,1.6120638945153847e-05,0.1545300000000001,0.2206047349899815,0.015599110407327716,-0.15448000000000006,0.22063091261199086,0.015600961444731531,0.0,0.0,0.0,-4.99999999995282e-06,0.000667064464650923,4.7168580644324166e-05
GLU 961,L GLU  90,0.0,0.0,0.0,-5.0000000000001154e-05,0.00021794494717703873,1.5411035007422798e-05,54.596815000000035,0.41339217550848995,0.029231241059151265,-54.595995,0.41340100988625866,0.029231865743994046,0.0,0.0,0.0,0.0007699999999989871,0.000622173609212185,4.39943178149245e-05
GLN 962,L GLN  91,0.0,0.0,0.0,-7.500000000001616e-05,0.00026339134382137526,1.862458053219319e-05,0.08011500000000066,0.1312905623988257,0.00928364469780052,-0.08012999999999998,0.13126550613165663,0.009281872952157873,0.0,0.0,0.0,-8.999999999973695e-05,0.000609836043539616,4.3121920179883715e-05
LEU 963,L LEU  92,0.0,0.0,0.0,-6.0000000000000056e-05,0.00023748684174075855,1.679285562374668e-05,0.057555000000000064,0.08839240337834448,0.0062502867834204065,-0.057530000000000046,0.08836152499815741,0.006248103352218174,0.0,0.0,0.0,-3.499999999991066e-05,0.000673628235750354,4.763270934978056e-05
ILE 964,L ILE  93,0.0,0.0,0.0,-7.500000000000062e-05,0.00026339134382132067,1.862458053218933e-05,0.02912500000000004,0.045548099576162356,0.003220737008046451,-0.029124999999999974,0.045476910350198615,0.003215703169603813,0.0,0.0,0.0,-7.500000000006502e-05,0.0006552671211040215,4.6334382482124024e-05
THR 965,L THR  94,0.0,0.0,0.0,-8.999999999999953e-05,0.0002861817604250822,2.0236106344847957e-05,0.046344999999999956,0.06094059381889853,0.004309150713887815,-0.046305,0.060803058927984883,0.004299425528486336,0.0,0.0,0.0,-4.9999999999988944e-05,0.0006304760106455825,4.458138625029333e-05
GLY 966,L GLY  95,0.0,0.0,0.0,-9.499999999999898e-05,0.0002932149382279119,2.0733427116615113e-05,-0.1272849999999999,0.09270568361756479,0.0065552817540514684,0.12724499999999994,0.09264958162344832,0.006551314744003684,0.0,0.0,0.0,-0.00013499999999993628,0.0006832093383435652,4.8310195611270925e-05
LYS 967,L LYS  96,0.0,0.0,0.0,-0.0002849999999999997,0.0004514144437210662,3.19198214280719e-05,-68.16308000000002,0.7618544700908083,0.05387124620784943,68.15879999999997,0.7613978526415686,0.053838958478372875,0.0,0.0,0.0,-0.004565000000001049,0.0008920622175614389,6.307832432780027e-05
GLU 968,L GLU  97,0.0,0.0,0.0,-0.0003399999999999825,0.0004737087712930561,3.349626844888673e-05,69.16188000000001,0.4630763388500622,0.032744441940791846,-69.15737500000002,0.4627279377482212,0.03271980626262338,0.0,0.0,0.0,0.0041650000000031185,0.000904309128562291,6.394431170952933e-05
ASP 969,L ASP  98,0.0,0.0,0.0,-0.0002150000000000041,0.0004108223460329373,2.904952667428563e-05,68.13804500000003,0.43497689935345024,0.030757511519232304,-68.13375499999994,0.4347035598954916,0.03073818350080346,0.0,0.0,0.0,0.0040749999999989935,0.0007933315826321674,5.6097014180866146e-05
ALA 970,L ALA  99,0.0,0.0,0.0,-9.500000000000507e-05,0.00029321493822793065,2.073342711661644e-05,0.3679000000000001,0.0906084433151788,0.006406984470091983,-0.36779000000000006,0.09059026382564521,0.006405698986059211,0.0,0.0,0.0,1.499999999996393e-05,0.000628311228612042,4.4428313044722606e-05
ALA 971,L ALA 100,0.0,0.0,0.0,-0.00015999999999998904,0.0003666060555964421,2.5922962793629666e-05,0.37505999999999995,0.0986740411658506,0.00697730836354535,-0.37493499999999985,0.09865201860580491,0.006975751133390611,0.0,0.0,0.0,-3.500000000000947e-05,0.0006661643941250729,4.7104936047086686e-05
ASN 972,L ASN 101,0.0,0.0,0.0,-0.00025499999999998804,0.0004358612164439298,3.082004218037203e-05,-0.006064999999999472,0.11750706691514308,0.008309004385303907,0.006084999999999996,0.11740863586210346,0.008302044258795542,0.0,0.0,0.0,-0.000234999999999026,0.0007139852939673129,5.048638430317575e-05
ASN 973,L ASN 102,0.0,0.0,0.0,-0.0002049999999999641,0.0004037016224886184,2.854601548377137e-05,-0.8646800000000004,0.07678142744179142,0.005429266801327358,0.8643200000000002,0.07675882750537387,0.005427668744497834,0.0,0.0,0.0,-0.0005649999999997491,0.0006751111019679924,4.7737563825589015e-05
TYR 974,L TYR 103,0.0,0.0,0.0,-0.0001950000000000296,0.00039620070671321083,2.8015620642781385e-05,-0.056525000000000034,0.08354627086231925,0.005907613466959401,0.05643000000000006,0.08351889067749878,0.005905677395523731,0.0,0.0,0.0,-0.0002900000000000613,0.0007112664760833663,5.029413484692076e-05
ALA 975,L ALA 104,0.0,0.0,0.0,-0.00011000000000000786,0.00031288975694326274,2.212464688983917e-05,-0.32759,0.06683885022948802,0.0047262204243983,0.32750499999999994,0.06681826078999681,0.004724764531169794,0.0,0.0,0.0,-0.00019499999999993188,0.0006610408459391008,4.6742646480483e-05
ARG 976,L ARG 105,0.0,0.0,0.0,-0.0003250000000000319,0.00046837484987992585,3.3119103248732676e-05,-69.628595,0.45861681278953886,0.032429105828964425,69.62412499999999,0.4582949807443579,0.03240634886680937,0.0,0.0,0.0,-0.004794999999999732,0.0008502793658541874,6.012383054984933e-05
GLY 977,L GLY 106,0.0,0.0,0.0,-7.500000000002061e-05,0.0002633913438213908,1.862458053219429e-05,-0.14178500000000002,0.05804566112122395,0.004104448059727379,0.1417749999999999,0.0580293406390252,0.004103294027363882,0.0,0.0,0.0,-8.500000000000396e-05,0.0006765907182336772,4.784218849509098e-05
HID 978,L HID 107,0.0,0.0,0.0,-0.00013000000000000788,0.00033630343441602516,2.3780243901189673e-05,-0.7658999999999994,0.0985323297197459,0.006967287851094112,0.7656599999999993,0.09858338805296205,0.006970898220459433,0.0,0.0,0.0,-0.0003700000000000081,0.0006656575696257112,4.706909814304968e-05
TYR 979,L TYR 108,0.0,0.0,0.0,-0.00014999999999999736,0.0003570714214271363,2.5248762345904753e-05,-0.36332999999999965,0.23285188661464631,0.01646511480372975,0.36317000000000005,0.23284181561738426,0.016464402676684017,0.0,0.0,0.0,-0.00030999999999978267,0.0007306846104850114,5.166720429826027e-05
THR 980,L THR 109,0.0,0.0,0.0,-0.00017000000000000237,0.0003756327994198643,2.6561249970587224e-05,-0.368215,0.08008575887759314,0.005662918317881686,0.3680650000000003,0.08013944581165841,0.005666714557395552,0.0,0.0,0.0,-0.0003200000000001968,0.0007400000000000179,5.232590180780578e-05
ILE 981,L ILE 110,0.0,0.0,0.0,-0.00017999999999997573,0.0003841874542459192,2.7166155414408594e-05,-0.14269500000000004,0.04684241640863522,0.0033122590289709967,0.142655,0.04691850354604234,0.003317639202053161,0.0,0.0,0.0,-0.00022000000000003795,0.000715262189689784,5.057667446559849e-05
GLY 982,L GLY 111,0.0,0.0,0.0,-6.0000000000000056e-05,0.00023748684174075858,1.679285562374668e-05,-0.23530999999999988,0.042347064833350975,0.0029943896707008847,0.23522999999999988,0.04234663032639117,0.0029943589464191097,0.0,0.0,0.0,-0.0001400000000000007,0.0006560487786742939,4.638965401897456e-05
LYS 983,L LYS 112,0.0,0.0,0.0,-0.00017500000000000737,0.0003799671038392827,2.6867731575256983e-05,-65.15082500000001,0.6846620293045421,0.04841291637421844,65.14828499999999,0.6844507971923832,0.04839798000832725,0.0,0.0,0.0,-0.0027149999999969143,0.0006810102789229299,4.815469862841459e-05
GLU 984,L GLU 113,0.0,0.0,0.0,-0.0001299999999999968,0.00033630343441599643,2.378024390118764e-05,64.23220500000001,0.7452259073417005,0.05269542925972141,-64.22985,0.7450843291188025,0.05268541816757346,0.0,0.0,0.0,0.0022249999999979764,0.00072413741789637,5.1204247870544e-05
ILE 985,L ILE 114,0.0,0.0,0.0,-0.0001349999999999957,0.0003417235724968246,2.4163505540379746e-05,-0.28808499999999987,0.04649040519290017,0.0032873680772009988,0.2880549999999998,0.04646592272838345,0.003285636905533006,0.0,0.0,0.0,-0.000165000000000326,0.0005897245119547268,4.169982014351145e-05
ILE 986,L ILE 115,0.0,0.0,0.0,-8.999999999999231e-05,0.00028618176042505923,2.023610634484633e-05,-0.36232499999999995,0.03172269495172324,0.002243133271787576,0.36222499999999974,0.03174483225660625,0.002244698615627573,0.0,0.0,0.0,-0.00019000000000001904,0.0006811020481542528,4.8161187692991854e-05
ASP 987,L ASP 116,0.0,0.0,0.0,-5.000000000000282e-05,0.00021794494717704597,1.541103500742331e-05,57.205110000000005,0.549856224754944,0.03888070652018553,-57.20415499999997,0.5497388570768023,0.03887240737207491,0.0,0.0,0.0,0.0009050000000017633,0.0006049586762764505,4.277703823327155e-05
LEU 988,L LEU 117,0.0,0.0,0.0,-8.500000000000507e-05,0.00027888169534770344,1.9719913792916195e-05,-0.4572049999999998,0.038145418794397826,0.002697288430071948,0.4571749999999998,0.038157363313000674,0.002698133035082156,0.0,0.0,0.0,-0.00011499999999963318,0.0005931062299453462,4.193894371583421e-05
VAL 989,L VAL 118,0.0,0.0,0.0,-7.499999999998952e-05,0.00026339134382128164,1.862458053218657e-05,-0.37107500000000004,0.030269115860890275,0.002140349708575679,0.37094000000000027,0.03031693256250728,0.0021437308599724153,0.0,0.0,0.0,-0.00020999999999996466,0.000644903093495382,4.560153506187666e-05
LEU 990,L LEU 119,0.0,0.0,0.0,-3.5000000000000586e-05,0.00018377975949489416,1.2995191418367244e-05,-0.3721749999999999,0.019205581870907838,0.0013580397177552351,0.37210500000000013,0.019188381250117875,0.0013568234501951152,0.0,0.0,0.0,-0.0001050000000000173,0.0006276742785873793,4.438327387655101e-05
ASP 991,L ASP 120,0.0,0.0,0.0,-4.999999999999727e-05,0.0002179449471770218,1.54110350074216e-05,54.475865000000006,0.28195669308039556,0.019937348967808178,-54.475099999999976,0.2818294697213414,0.019928352917816926,0.0,0.0,0.0,0.0007149999999995771,0.0006031376294019265,4.26482707738881e-05
ARG 992,L ARG 121,0.0,0.0,0.0,-7.00000000000145e-05,0.0002551470164435143,1.804161855267245e-05,-54.66519500000001,0.312954912044517,0.02212925405123175,54.66442500000003,0.3129155387209277,0.022126469936820964,0.0,0.0,0.0,-0.0008400000000011687,0.0006666333325005399,4.713809499761182e-05
ILE 993,L ILE 122,0.0,0.0,0.0,-3.9999999999997815e-05,0.00019595917942264357,1.3856406460550263e-05,-0.34509999999999996,0.02399791657623616,0.0016969089545405644,0.3451049999999999,0.02393060749333358,0.001692149483644978,0.0,0.0,0.0,-3.499999999985626e-05,0.0005690123021517086,4.023524574300419e-05
ARG 994,L ARG 123,0.0,0.0,0.0,-3.9999999999991153e-05,0.0001959591794226109,1.3856406460547953e-05,-53.71905499999999,0.6016833652165374,0.042545438767175564,53.71841999999998,0.601624761459568,0.04254129485577996,0.0,0.0,0.0,-0.0006749999999981071,0.0005825590098791614,4.119314263268759e-05
LYS 995,L LYS 124,0.0,0.0,0.0,-3.50000000000017e-05,0.00018377975949489999,1.2995191418367658e-05,-51.43032000000001,0.29900203610942283,0.021142636732155783,51.42991,0.2989526248421929,0.021139142827943255,0.0,0.0,0.0,-0.0004449999999992116,0.0006139828987833271,4.341514712622642e-05
LEU 996,L LEU 125,0.0,0.0,0.0,-3.4999999999993925e-05,0.00018377975949485916,1.2995191418364771e-05,-0.3647700000000003,0.02252392283772681,0.001592681857747917,0.36469999999999986,0.02253131154638211,0.0015932043183473547,0.0,0.0,0.0,-0.00010500000000006615,0.0005779057016507901,4.086410405236434e-05
ALA 997,L ALA 126,0.0,0.0,0.0,0.0,0.0,0.0,-0.31232499999999985,0.01744790460198901,0.0012337531661562398,0.3123099999999999,0.017440581985703276,0.0012332353789930729,0.0,0.0,0.0,-1.4999999999956715e-05,0.000552064307848212,3.903684157305284e-05
ASP 998,L ASP 127,0.0,0.0,0.0,-2.000000000000002e-05,0.00014000000000000012,9.899494936611673e-06,49.609590000000026,0.2767464035821007,0.019568925864189242,-49.60938500000002,0.2767067884464256,0.019566124651081894,0.0,0.0,0.0,0.00018500000000102546,0.0005663700203931779,4.004840820807793e-05
GLN 999,L GLN 128,0.0,0.0,0.0,-5.0000000000002266e-05,0.00021794494717704353,1.5411035007423137e-05,-0.11083000000000041,0.23110934879402825,0.016341898772786443,0.11082999999999993,0.2310873668117753,0.016340344411914943,0.0,0.0,0.0,-5.000000000016769e-05,0.0005894913061278695,4.168333000135315e-05
CYS1000,L CYS 129,0.0,0.0,0.0,-2.9999999999996697e-05,0.00017058722109230103,1.206233808181349e-05,-0.10232500000000001,0.08829076608003805,0.006243099941135011,0.102375,0.08830449804511667,0.006244070937697623,0.0,0.0,0.0,1.9999999999948946e-05,0.0006399999999998199,4.52548339959263e-05
THR1001,L THR 130,0.0,0.0,0.0,-1.5000000000000014e-05,0.0001215524578114323,8.59505671883555e-06,-0.1242649999999999,0.11114308244330814,0.00785900272776387,0.12425500000000005,0.11114400557385,0.007859068002950477,0.0,0.0,0.0,-2.499999999986957e-05,0.000569539287495008,4.027250923398748e-05
GLY1002,L GLY 131,0.0,0.0,0.0,-4.999999999999449e-06,7.053367989832165e-05,4.9874843358144515e-06,-0.05523499999999996,0.05128040342079994,0.0036260721000829464,0.05529000000000003,0.051251886794536655,0.0036240556701022135,0.0,0.0,0.0,5.000000000008359e-05,0.0005545268253204554,3.921096785339421e-05
LEU1003,L LEU 132,0.0,0.0,0.0,-2.4999999999997247e-05,0.00015612494995994277,1.1039701082908593e-05,-0.18691500000000008,0.04574535796121873,0.003234685282218378,0.18697499999999997,0.04575668666981916,0.0032354863428857234,0.0,0.0,0.0,3.499999999992287e-05,0.0005947898788648516,4.205799567264617e-05
GLN1004,L GLN 133,0.0,0.0,0.0,-1.5000000000000568e-05,0.00012155245781143678,8.595056718835867e-06,-0.1656950000000004,0.07390001336265101,0.0052255200578507,0.16571000000000002,0.07397875303085326,0.00523108779318412,0.0,0.0,0.0,-2.842170943040401e-16,0.0005830951894851818,4.1231056256222695e-05
GLY1005,L GLY 134,0.0,0.0,0.0,-1.9999999999995577e-05,0.00013999999999996906,9.899494936609478e-06,-0.13174500000000003,0.03187977376017594,0.002254240420851337,0.13166000000000003,0.031903830491024014,0.002255941488602922,0.0,0.0,0.0,-0.00010500000000006504,0.0005691880181450915,4.0247670740052587e-05
PHE1006,L PHE 135,0.0,0.0,0.0,-3.0000000000001136e-05,0.0001705872210923263,1.2062338081815277e-05,-0.21470499999999998,0.04265651151934469,0.003016270855709071,0.214715,0.04274533629531976,0.0030225517158520053,0.0,0.0,0.0,-2.000000000010438e-05,0.0006241794613730245,4.413615298142323e-05
SER1007,L SER 136,0.0,0.0,0.0,-2.9999999999998917e-05,0.00017058722109231366,1.2062338081814384e-05,0.16500499999999996,0.11414742649311031,0.008071441932827127,-0.1650299999999999,0.1141268552970774,0.008069987329605928,0.0,0.0,0.0,-5.4999999999968404e-05,0.0005495225200116983,3.885711003149921e-05
VAL1008,L VAL 137,0.0,0.0,0.0,-5.999999999999783e-05,0.00023748684174074977,1.6792855623746057e-05,-0.16567000000000007,0.07286515696819693,0.005152344660443426,0.16571499999999997,0.07290290649212829,0.0051550139548792685,0.0,0.0,0.0,-1.4999999999962265e-05,0.0006743700764417529,4.768516540812538e-05
PHE1009,L PHE 138,0.0,0.0,0.0,-7.00000000000145e-05,0.0002551470164435143,1.804161855267245e-05,0.17005000000000006,0.03266829502744173,0.0023099972943706817,-0.1700499999999999,0.032711274814657444,0.0023130364242701005,0.0,0.0,0.0,-7.000000000000562e-05,0.0005874521257091487,4.1539138171139125e-05
HID1010,L HID 139,0.0,0.0,0.0,-7.999999999999118e-05,0.0002712931993249808,1.9183326093248764e-05,-0.672425,0.05087970494214386,0.003597738438936062,0.6723250000000002,0.05092081475192196,0.0036006453414628,0.0,0.0,0.0,-0.00017999999999959826,0.0006615134163419285,4.677606225412575e-05
SER1011,L SER 140,0.0,0.0,0.0,-5.0000000000012254e-05,0.0002179449471770871,1.5411035007426217e-05,0.18630499999999994,0.09357698421620576,0.006616892010226562,-0.18623999999999988,0.0936071172507735,0.00661902273753462,0.0,0.0,0.0,1.4999999999993351e-05,0.0005429318557609169,3.839107969307408e-05
PHE1012,L PHE 141,0.0,0.0,0.0,-0.000114999999999994,0.0003190219428189688,2.2558257911459984e-05,0.20800999999999994,0.05270237091441007,0.0037266203858188026,-0.20799,0.052730066375835306,0.0037285787506769904,0.0,0.0,0.0,-9.499999999975195e-05,0.000596636405191353,4.2188564801357034e-05
GLY1013,L GLY 142,0.0,0.0,0.0,-8.000000000000007e-05,0.00027129319932501096,1.9183326093250895e-05,0.35135500000000003,0.036924097483891666,0.0026109279720052934,-0.35120000000000007,0.03695158995225909,0.00261287198308671,0.0,0.0,0.0,7.499999999998952e-05,0.0006703543838896282,4.7401213064648616e-05
GLY1014,L GLY 143,0.0,0.0,0.0,-5.000000000000449e-05,0.00021794494717705323,1.5411035007423825e-05,-0.26946500000000023,0.0590214264060089,0.004173445084699166,0.2693450000000001,0.05904029111547438,0.004174779021097981,0.0,0.0,0.0,-0.00017000000000005232,0.0005577633906953066,3.9439827585825295e-05
GLY1015,L GLY 144,0.0,0.0,0.0,-6.999999999998785e-05,0.00025514701644341716,1.8041618552665582e-05,-0.42248,0.05511106603940831,0.003896940851488526,0.4223500000000001,0.055127919423825916,0.0038981325657292893,0.0,0.0,0.0,-0.00019999999999994688,0.0006403124237433869,4.5276925690694296e-05
THR1016,L THR 145,0.0,0.0,0.0,-0.00010500000000000398,0.0003065534211193983,2.1676600286946192e-05,-0.22737500000000022,0.04615857856346987,0.0032639043912161547,0.22735999999999987,0.04623602924127538,0.003269380981164532,0.0,0.0,0.0,-0.00011999999999999567,0.000659999999999623,4.666904755828548e-05
GLY1017,L GLY 146,0.0,0.0,0.0,-3.999999999999837e-05,0.00019595917942264628,1.3856406460550455e-05,-0.39557000000000003,0.026188071712133523,0.0018517763093849214,0.39544,0.02619535073252302,0.0018522910138527022,0.0,0.0,0.0,-0.00016999999999986582,0.0006411708040763845,4.533762234612428e-05
SER1018,L SER 147,0.0,0.0,0.0,-7.999999999997786e-05,0.00027129319932493566,1.918332609324557e-05,-0.34939500000000023,0.049815951009691634,0.003522519677020979,0.34931000000000006,0.04981881070439178,0.003522721887972439,0.0,0.0,0.0,-0.0001650000000001914,0.0005725163753117097,4.048302113232524e-05
GLY1019,L GLY 148,0.0,0.0,0.0,-3.499999999999615e-05,0.00018377975949487082,1.2995191418365594e-05,-0.4548749999999999,0.04767252222192695,0.0033709563739390924,0.4547650000000001,0.04762992520464375,0.003367944309961165,0.0,0.0,0.0,-0.00014499999999998848,0.0005864938192343155,4.1471375670458164e-05
PHE1020,L PHE 149,0.0,0.0,0.0,-0.00010500000000000842,0.0003065534211194112,2.1676600286947104e-05,-0.25475000000000003,0.037901154335983074,0.002680016324577155,0.2546749999999998,0.03792030293919219,0.0026813703352950966,0.0,0.0,0.0,-0.00018000000000007788,0.0006144916598297466,4.3451121964819105e-05
THR1021,L THR 150,0.0,0.0,0.0,-8.499999999998842e-05,0.00027888169534764885,1.9719913792912332e-05,-0.23156499999999988,0.07402334614836073,0.005234241002762497,0.23148999999999997,0.07402891259501285,0.00523463460997998,0.0,0.0,0.0,-0.00015999999999984638,0.0005695612346359273,4.027406113120465e-05
SER1022,L SER 151,0.0,0.0,0.0,-5.999999999999117e-05,0.0002374868417407234,1.6792855623744193e-05,-0.5068300000000001,0.08599785520581293,0.006080966658352916,0.5067600000000001,0.08594930133514612,0.006077533381232781,0.0,0.0,0.0,-0.00013000000000012725,0.0006108191221629269,4.3191434335981976e-05
LEU1023,L LEU 152,0.0,0.0,0.0,-0.0001250000000000062,0.00033071891388309027,2.3385358667338295e-05,-0.42105499999999957,0.033194758245846785,0.0023472238655486326,0.42105,0.03324601479876769,0.0023508482511636944,0.0,0.0,0.0,-0.0001299999999999124,0.0007092954250521675,5.0154760491898216e-05
LEU1024,L LEU 153,0.0,0.0,0.0,-5.5000000000000605e-05,0.0002279802623035625,1.6120638945153688e-05,-0.2694049999999999,0.03354863596333036,0.002372246798922978,0.26934000000000013,0.03348170246567338,0.0023675138859147993,0.0,0.0,0.0,-0.00011999999999992461,0.0006599999999999589,4.666904755830923e-05
MET1025,L MET 154,0.0,0.0,0.0,-1.9999999999997796e-05,0.0001399999999999846,9.899494936610575e-06,-0.4520000000000004,0.04098926688780527,0.0028983788572232317,0.45195499999999994,0.0410498839827833,0.002902665133114711,0.0,0.0,0.0,-6.500000000001837e-05,0.0005751304199917648,4.0667862004284394e-05
GLU1026,L GLU 155,0.0,0.0,0.0,-4.999999999999227e-05,0.000217944947177,1.541103500742006e-05,56.579544999999925,0.5496221956807481,0.038864158165649657,-56.57868499999996,0.5495150187025202,0.038856579608840446,0.0,0.0,0.0,0.0008099999999980411,0.0006587108622155796,4.657789175138739e-05
ARG1027,L ARG 156,0.0,0.0,0.0,-0.00010499999999999954,0.0003065534211193853,2.167660028694527e-05,-56.970185,0.3815269987505532,0.02697803280222676,56.969294999999974,0.38144245696827095,0.02697205479547222,0.0,0.0,0.0,-0.000995000000000914,0.0006595263451875453,4.66355551053293e-05
LEU1028,L LEU 157,0.0,0.0,0.0,-4.999999999999893e-05,0.00021794494717702903,1.541103500742211e-05,-0.30114999999999986,0.025449312367919936,0.0017995381351890859,0.30108499999999994,0.025404680179053635,0.0017963821628484299,0.0,0.0,0.0,-0.00011499999999998068,0.0005493405137067879,3.884424024225713e-05
SER1029,L SER 158,0.0,0.0,0.0,-1.0000000000001119e-05,9.949874371067313e-05,7.035623639735931e-06,-0.482575,0.06885371721991487,0.004868693035610276,0.4825249999999997,0.06880631784218895,0.004865341393468874,0.0,0.0,0.0,-6.000000000004377e-05,0.0006216108107167215,4.395452195166612e-05
VAL1030,L VAL 159,0.0,0.0,0.0,-3.499999999999892e-05,0.0001837797594948854,1.2995191418366626e-05,-0.3822399999999999,0.044823011946990725,0.0031694655700922774,0.38225499999999996,0.04479665138154834,0.0031676015966342554,0.0,0.0,0.0,-1.9999999999970874e-05,0.0006079473661426197,4.298837052039472e-05
ASP1031,L ASP 160,0.0,0.0,0.0,-3.0000000000005578e-05,0.00017058722109235152,1.206233808181706e-05,53.47093499999999,0.3913179918890826,0.02767036056650727,-53.47046000000003,0.3913218859148931,0.027670635915712942,0.0,0.0,0.0,0.0004450000000008458,0.0006139828987873503,4.341514712651091e-05
TYR1032,L TYR 161,0.0,0.0,0.0,-3.5000000000003914e-05,0.00018377975949491164,1.2995191418368481e-05,-0.22271000000000002,0.19160377318831692,0.013548432732238809,0.22267000000000006,0.19159637548763797,0.013547909635807282,0.0,0.0,0.0,-7.500000000007251e-05,0.0005739120141626429,4.0581707701883474e-05
GLY1033,L GLY 162,0.0,0.0,0.0,-1.4999999999998903e-05,0.00012155245781142328,8.595056718834914e-06,0.11438499999999997,0.10108361279158949,0.007147690807176817,-0.11437000000000003,0.10108478174285178,0.007147773464513261,0.0,0.0,0.0,6.661338147750939e-17,0.0006244997998398634,4.41588043316409e-05
LYS1034,L LYS 163,0.0,0.0,0.0,-5.000000000000282e-05,0.000217944947177046,1.5411035007423313e-05,-48.297700000000006,1.009670882020834,0.07139451274435343,48.29746,1.0096704850604044,0.07139448467501226,0.0,0.0,0.0,-0.0002899999999988623,0.0006292058486691686,4.449157223562057e-05
LYS1035,L LYS 164,0.0,0.0,0.0,-2.0000000000004457e-05,0.0001400000000000312,9.899494936613872e-06,-48.27079500000001,0.30662948810099033,0.021681979034797003,48.270565000000026,0.3065700666597885,0.021677777304394834,0.0,0.0,0.0,-0.00025000000000027,0.0005979130371542708,4.2278836313162905e-05
SER1036,L SER 165,0.0,0.0,0.0,-2.500000000000169e-05,0.0001561249499599705,1.1039701082910553e-05,0.12284999999999996,0.07455720957761232,0.0052719908478676275,-0.12291999999999997,0.07457052769023435,0.005272932580642393,0.0,0.0,0.0,-9.500000000004893e-05,0.0005531500700532955,3.91136165548499e-05
LYS1037,L LYS 166,0.0,0.0,0.0,-3.0000000000001136e-05,0.00017058722109232626,1.2062338081815275e-05,-52.50489000000002,0.41561110175051996,0.029388142838420485,52.504375000000024,0.4155634059604697,0.029384770236762624,0.0,0.0,0.0,-0.0005450000000001864,0.0005898940582859985,4.1711808879568206e-05
LEU1038,L LEU 167,0.0,0.0,0.0,-2.0000000000002238e-05,0.00014000000000001568,9.899494936612774e-06,0.2807800000000001,0.038413169616682286,0.0027162212722825095,-0.2807500000000001,0.03836987750827386,0.0027131600579397633,0.0,0.0,0.0,1.0000000000180974e-05,0.0006244197306296319,4.4153142583489004e-05
GLU1039,L GLU 168,0.0,0.0,0.0,-3.0000000000007797e-05,0.00017058722109236415,1.2062338081817954e-05,54.366665000000005,0.33580919102225104,0.02374529561566024,-54.36601000000002,0.3356951293925741,0.023737230240478465,0.0,0.0,0.0,0.0006250000000005685,0.0006036348233843335,4.2683427697540617e-05
PHE1040,L PHE 169,0.0,0.0,0.0,-6.499999999998618e-05,0.00024652586071236855,1.7432010784756607e-05,0.12389000000000004,0.031745360290914786,0.0022447359532915996,-0.12388999999999994,0.03179367704434365,0.0022481524636910467,0.0,0.0,0.0,-6.500000000026596e-05,0.0005922626106721977,4.1879290824955904e-05
SER1041,L SER 170,0.0,0.0,0.0,-6.499999999999728e-05,0.0002465258607124107,1.7432010784759586e-05,-0.1181300000000001,0.09472081661387854,0.006697773174720091,0.11807999999999996,0.09475190552173608,0.006699971492476666,0.0,0.0,0.0,-0.0001150000000000665,0.0005759991319437684,4.0729289215500354e-05
ILE1042,L ILE 171,0.0,0.0,0.0,-8.500000000000396e-05,0.0002788816953476998,1.9719913792915937e-05,0.13014500000000004,0.05578103597998164,0.003944314880305581,-0.13011000000000006,0.05575686415142079,0.003942605673916675,0.0,0.0,0.0,-4.999999999997229e-05,0.0006224949798994768,4.4017042154150364e-05
TYR1043,L TYR 172,0.0,0.0,0.0,-7.499999999999396e-05,0.0002633913438212972,1.862458053218767e-05,0.2239399999999999,0.08534492603547088,0.006034797593954579,-0.22394500000000003,0.08524882389218041,0.006028002146233854,0.0,0.0,0.0,-8.000000000003337e-05,0.0006431174076325511,4.5475268003609e-05
PRO1044,L PRO 173,0.0,0.0,0.0,-0.00011499999999999843,0.0003190219428189811,2.2558257911460855e-05,-0.45781999999999995,0.05406410639231872,0.0038229096248799535,0.45769,0.054014478614535254,0.003819400411059363,0.0,0.0,0.0,-0.0002450000000000596,0.0006519010661136393,4.609636645116942e-05
ALA1045,L ALA 174,0.0,0.0,0.0,-6.499999999999284e-05,0.00024652586071239387,1.7432010784758396e-05,0.26368500000000006,0.06065027431924731,0.004288622025196409,-0.26370000000000005,0.06062169578624428,0.004286601217748129,0.0,0.0,0.0,-7.999999999987573e-05,0.0006029925372673276,4.2638011210660934e-05
PRO1046,L PRO 175,0.0,0.0,0.0,-0.00016499999999999515,0.00037118054905933845,2.624642832844042e-05,0.46640999999999994,0.03965818830960585,0.002804257388329536,-0.4663400000000001,0.039574289633548795,0.0027983248560522842,0.0,0.0,0.0,-9.499999999984076e-05,0.0007042549254352993,4.979834334593265e-05
GLN1047,L GLN 176,0.0,0.0,0.0,-0.00019500000000000127,0.00039620070671315326,2.8015620642777313e-05,0.19647999999999974,0.22249341473401013,0.015732660232776946,-0.19645000000000007,0.22236844987542626,0.015723823882885478,0.0,0.0,0.0,-0.00016500000000014837,0.000766664855070322,5.421139179176263e-05
VAL1048,L VAL 177,0.0,0.0,0.0,-0.0001449999999999929,0.0003521008378291479,2.4897289009045532e-05,0.26803,0.11599926335973035,0.008202386573430955,-0.2679600000000001,0.116053644492536,0.008206231900208503,0.0,0.0,0.0,-7.499999999998175e-05,0.0006552671211039367,4.6334382482118034e-05
SER1049,L SER 178,0.0,0.0,0.0,-0.0001399999999999968,0.0003469870314579416,2.453568829277004e-05,0.31621500000000013,0.18251013334880825,0.012905415292620336,-0.31616,0.18251091583793,0.012905470622956756,0.0,0.0,0.0,-8.500000000015051e-05,0.0006691599210953591,4.7316751790478346e-05
THR1050,L THR 179,0.0,0.0,0.0,-0.00023999999999999187,0.0004270831300812381,3.0199337741081982e-05,0.22586500000000015,0.0668343233301574,0.004725900324276858,-0.22575499999999998,0.06682465843534141,0.004725216913010474,0.0,0.0,0.0,-0.00012999999999977252,0.0006878226515606184,4.863640611722251e-05
ALA1051,L ALA 180,0.0,0.0,0.0,-0.00016500000000000182,0.0003711805490593534,2.6246428328441477e-05,-0.5074950000000004,0.024245617645250156,0.0017144240651012597,0.5073450000000007,0.02420012345008559,0.0017112071397107108,0.0,0.0,0.0,-0.0003149999999998987,0.0006969756093293948,4.92836179678441e-05
VAL1052,L VAL 181,0.0,0.0,0.0,-0.0002650000000000008,0.0004413332074521486,3.120697037522236e-05,-0.4848749999999999,0.06682671153812811,0.0047253620893007685,0.4847449999999999,0.0667848034735441,0.004722398741635392,0.0,0.0,0.0,-0.000395000000000233,0.000773934751771717,5.4725451117370844e-05
VAL1053,L VAL 182,0.0,0.0,0.0,-0.00019999999999999795,0.000399999999999996,2.8284271247461618e-05,-0.32114499999999974,0.04350245941323375,0.0030760884049390144,0.3211,0.04349367770147664,0.0030754674441456262,0.0,0.0,0.0,-0.0002449999999998004,0.0007449664421973904,5.267708230341909e-05
GLU1054,L GLU 183,0.0,0.0,0.0,-0.000150000000000009,0.00035707142142716404,2.5248762345906718e-05,62.077999999999996,0.44783452300999327,0.03166668280698092,-62.07598000000001,0.44758875052560054,0.0316493040679466,0.0,0.0,0.0,0.0018699999999995498,0.0006950539547427955,4.914773646891584e-05
PRO1055,L PRO 184,0.0,0.0,0.0,-0.00013000000000000124,0.000336303434416008,2.3780243901188457e-05,-0.43119999999999997,0.05000159997440111,0.0035356470412076122,0.43105000000000016,0.04995105103999241,0.0035320726917773978,0.0,0.0,0.0,-0.0002800000000001957,0.0006013318551350106,4.252058325094526e-05
TYR1056,L TYR 185,0.0,0.0,0.0,-0.00020500000000004182,0.0004037016224887713,2.8546015483782182e-05,-0.6920550000000003,0.0767768322803123,0.0054289418743431045,0.6918400000000001,0.07676121676992884,0.005427837691014721,0.0,0.0,0.0,-0.000420000000000027,0.000688186021363299,4.866210024237789e-05
ASN1057,L ASN 186,0.0,0.0,0.0,-0.00011500000000000288,0.0003190219428189934,2.2558257911461725e-05,-0.11931499999999978,0.07848959023335496,0.00555005215065587,0.11925499999999997,0.07846260239757541,0.005548143822486943,0.0,0.0,0.0,-0.0001750000000001961,0.0007031180555204331,4.971795450331976e-05
SER1058,L SER 187,0.0,0.0,0.0,-8.500000000001284e-05,0.00027888169534772897,1.9719913792918e-05,-0.5066099999999999,0.039933919166544346,0.002823754504201895,0.5065200000000001,0.03992542548301753,0.0028231539100799885,0.0,0.0,0.0,-0.0001749999999999416,0.0006590713163232004,4.660337970576791e-05
ILE1059,L ILE 188,0.0,0.0,0.0,-0.00010000000000000453,0.0003000000000000136,2.1213203435597386e-05,-0.50768,0.033474730768148324,0.0023670209124551644,0.5075450000000002,0.03345247337641533,0.0023654470771925723,0.0,0.0,0.0,-0.00023500000000011844,0.0006555722690899763,4.6355959703137434e-05
LEU1060,L LEU 189,0.0,0.0,0.0,-7.000000000001005e-05,0.0002551470164434981,1.8041618552671305e-05,-0.5089200000000003,0.04217325692900518,0.002982099595922211,0.5087799999999999,0.042170861978388194,0.0029819302473400237,0.0,0.0,0.0,-0.00021000000000015895,0.0005881326381012429,4.158725766385224e-05
THR1061,L THR 190,0.0,0.0,0.0,-6.000000000000672e-05,0.00023748684174078493,1.6792855623748544e-05,-0.27811,0.06664313843149974,0.004712381510446728,0.27806000000000014,0.06659561847449093,0.004709021342062466,0.0,0.0,0.0,-0.00010999999999999899,0.0006840321629867422,4.836837809976271e-05
THR1062,L THR 191,0.0,0.0,0.0,-6.99999999999945e-05,0.00025514701644344145,1.80416185526673e-05,-0.4996300000000001,0.06197025980258723,0.004381959093830155,0.49955500000000014,0.06200174977369485,0.004384185771041112,0.0,0.0,0.0,-0.0001450000000001979,0.0006115349540294369,4.324205129268184e-05
HID1063,L HID 192,0.0,0.0,0.0,-8.999999999998565e-05,0.00028618176042503803,2.0236106344844833e-05,-0.5607250000000004,0.16462378131667216,0.011640659211359015,0.5606399999999998,0.16458134888255224,0.01163765878516817,0.0,0.0,0.0,-0.00017499999999984973,0.0006514407110395453,4.6063814431704866e-05
THR1064,L THR 193,0.0,0.0,0.0,-3.9999999999997815e-05,0.00019595917942264357,1.3856406460550263e-05,-0.2882400000000001,0.04452226858550696,0.003148199803062077,0.28821499999999994,0.044546703301142916,0.0031499275983743317,0.0,0.0,0.0,-6.5000000000206e-05,0.0006089129658661478,4.305664873163658e-05
THR1065,L THR 194,0.0,0.0,0.0,-5.49999999999895e-05,0.00022798026230351644,1.6120638945150432e-05,-0.5668799999999997,0.0248971002327612,0.0017604908406466616,0.56678,0.024931538259800993,0.0017629259768917138,0.0,0.0,0.0,-0.00015499999999980753,0.0006172317230989217,4.364487369667049e-05
LEU1066,L LEU 195,0.0,0.0,0.0,-5.999999999999173e-05,0.00023748684174072562,1.679285562374435e-05,-0.3549000000000002,0.05452990005492131,0.0038558462106259546,0.3548649999999997,0.05445068204347972,0.0038502446513177086,0.0,0.0,0.0,-9.499999999991849e-05,0.0006449612391451493,4.560564658020136e-05
GLU1067,L GLU 196,0.0,0.0,0.0,-2.9999999999995586e-05,0.0001705872210922947,1.2062338081813044e-05,53.40795999999997,0.7188922022138817,0.050833355112756655,-53.407364999999956,0.7188584782700449,0.05083097046981912,0.0,0.0,0.0,0.0005650000000055399,0.0006676638375704796,4.7210962709911976e-05
HIE1068,L HIE 197,0.0,0.0,0.0,-6.500000000001283e-05,0.00024652586071246966,1.7432010784763756e-05,-0.58322,0.1642273168507605,0.01161262494012445,0.5831799999999998,0.16420790967550997,0.011611252645602118,0.0,0.0,0.0,-0.00010500000000013721,0.0006196571632766511,4.3816378216373966e-05
SER1069,L SER 198,0.0,0.0,0.0,-9.999999999998898e-06,9.949874371065103e-05,7.035623639734369e-06,-0.08907499999999992,0.09422552401021721,0.006662750698848044,0.08910500000000006,0.09421838448519479,0.006662245858192264,0.0,0.0,0.0,2.0000000000059968e-05,0.0006400000000000246,4.525483399594077e-05
ASP1070,L ASP 199,0.0,0.0,0.0,-3.500000000000281e-05,0.00018377975949490579,1.2995191418368068e-05,51.047779999999996,0.2794746349840177,0.019761840956683405,-51.04737499999998,0.2794612573802851,0.019760895017251867,0.0,0.0,0.0,0.00037000000000105617,0.0005771481612205798,4.081053785484188e-05
CYS1071,L CYS 200,0.0,0.0,0.0,-1.5000000000000568e-05,0.00012155245781143678,8.595056718835867e-06,0.10994500000000001,0.0719404057189004,0.005086954872514596,-0.10992500000000004,0.07184628991812993,0.005080299880420435,0.0,0.0,0.0,5.000000000037197e-06,0.0006363764609097802,4.4998611089680145e-05
ALA1072,L ALA 201,0.0,0.0,0.0,-1.9999999999997796e-05,0.0001399999999999846,9.899494936610575e-06,-0.09176000000000004,0.057319302159045696,0.004053086724954192,0.09181000000000003,0.05726599252610566,0.004049317164658746,0.0,0.0,0.0,2.9999999999983372e-05,0.0006317436188834038,4.4671019688378464e-05
PHE1073,L PHE 202,0.0,0.0,0.0,-4.999999999999893e-05,0.00021794494717702903,1.541103500742211e-05,0.32691500000000007,0.03952818962461985,0.0027950650931596425,-0.32689000000000024,0.03949111165819292,0.0027924432850103334,0.0,0.0,0.0,-2.4999999999888444e-05,0.0006514407110399028,4.606381443173015e-05
MET1074,L MET 203,0.0,0.0,0.0,-5.499999999998728e-05,0.00022798026230350725,1.612063894514978e-05,-0.2695150000000001,0.13237197503625886,0.009360112118719502,0.2694499999999999,0.13233732466692838,0.009357661967607083,0.0,0.0,0.0,-0.00011999999999989797,0.000596322060634975,4.2166337284612636e-05
VAL1075,L VAL 204,0.0,0.0,0.0,-2.9999999999998917e-05,0.00017058722109231366,1.2062338081814384e-05,0.18562499999999993,0.03718540540319534,0.002629405232177031,-0.18556500000000004,0.03714466011420716,0.002626524105162536,0.0,0.0,0.0,3.000000000000669e-05,0.0006550572494063997,4.631954231206728e-05
ASP1076,L ASP 205,0.0,0.0,0.0,-5.499999999999616e-05,0.00022798026230354406,1.6120638945152383e-05,57.53599000000001,0.35196981390142335,0.02488802421826636,-57.53504000000002,0.35178959392860804,0.024875280741778066,0.0,0.0,0.0,0.0008949999999992997,0.0006276742785859981,4.438327387645334e-05
ASN1077,L ASN 206,0.0,0.0,0.0,-0.00010999999999998122,0.00031288975694318696,2.2124646889833814e-05,-0.7533199999999998,0.05734071502867363,0.00405460084348605,0.7532049999999999,0.05735872187383755,0.004055874119718369,0.0,0.0,0.0,-0.00022499999999901378,0.000674073438136804,4.7664189912426486e-05
GLU1078,L GLU 207,0.0,0.0,0.0,-0.00013999999999998681,0.0003469870314579168,2.453568829276828e-05,60.30993499999999,0.36495525859490896,0.025806233818215014,-60.308630000000036,0.36483535066565415,0.025797755047225604,0.0,0.0,0.0,0.0011649999999987415,0.0007055317143829773,4.9888625958237366e-05
ALA1079,L ALA 208,0.0,0.0,0.0,-4.5000000000003926e-05,0.0002073041244162969,1.4658615214270328e-05,-0.06009499999999999,0.05160151136352508,0.0036487778604623274,0.060045000000000036,0.05157288992290422,0.003646754018987294,0.0,0.0,0.0,-9.49999999999851e-05,0.0006131680030790818,4.3357525298383254e-05
ILE1080,L ILE 209,0.0,0.0,0.0,-5.999999999999117e-05,0.00023748684174072337,1.679285562374419e-05,-0.20502000000000017,0.032806243308248544,0.002319751710851834,0.2049849999999999,0.03282795721637353,0.002321287116019958,0.0,0.0,0.0,-9.500000000001841e-05,0.0005881963957725334,4.1591766012024464e-05
TYR1081,L TYR 210,0.0,0.0,0.0,-0.000140000000000029,0.0003469870314580213,2.4535688292775675e-05,-0.22497999999999962,0.08491754589011598,0.006004577254062084,0.2249300000000001,0.08491539966342906,0.006004425492917656,0.0,0.0,0.0,-0.00018999999999962049,0.0007027801932326136,4.969406403183732e-05
ASP1082,L ASP 211,0.0,0.0,0.0,-6.499999999999506e-05,0.00024652586071240227,1.7432010784758993e-05,57.08302000000006,0.42909686504572625,0.030341730305972186,-57.08229,0.4289843772190164,0.030333776215465437,0.0,0.0,0.0,0.0006649999999997646,0.000618688128219662,4.374785709037352e-05
ILE1083,L ILE 212,0.0,0.0,0.0,-4.499999999999283e-05,0.00020730412441624573,1.465861521426671e-05,-0.128255,0.034017495131182185,0.0024054001486239285,0.12825499999999995,0.034047025934727505,0.002407488291768007,0.0,0.0,0.0,-4.500000000009052e-05,0.0006503652819764464,4.5987770113384635e-05
CYS1084,L CYS 213,0.0,0.0,0.0,-5.0000000000012254e-05,0.00021794494717708714,1.541103500742622e-05,-0.32034499999999994,0.0644301635493813,0.004555900555872583,0.3203649999999999,0.06445821728065369,0.004557884254234612,0.0,0.0,0.0,-2.9999999999885675e-05,0.0006473793323856656,4.57766315929924e-05
ARG1085,L ARG 214,0.0,0.0,0.0,-0.00015499999999998737,0.00036190468358392197,2.55905255905363e-05,-57.191124999999985,0.6185743119270755,0.04373980906314377,57.19046499999994,0.6185618390948092,0.04373892710071617,0.0,0.0,0.0,-0.000815000000001902,0.0007353740544787042,5.199879806305374e-05
ARG1086,L ARG 215,0.0,0.0,0.0,-9.99999999999962e-05,0.00029999999999998864,2.121320343559562e-05,-55.787545000000016,0.8451909653865501,0.059764026302243416,55.787109999999984,0.8451019038554216,0.05975772870098303,0.0,0.0,0.0,-0.0005349999999968702,0.0006624009359894932,4.683881937024868e-05
ASN1087,L ASN 216,0.0,0.0,0.0,-4.500000000000615e-05,0.00020730412441630712,1.465861521427105e-05,0.055300000000000224,0.21280192668300724,0.015047368540711693,-0.05531500000000001,0.21275421447059514,0.015043994777817492,0.0,0.0,0.0,-6.000000000025096e-05,0.0005969924622634341,4.221374183837283e-05
LEU1088,L LEU 217,0.0,0.0,0.0,-3.4999999999999475e-05,0.0001837797594948883,1.2995191418366831e-05,-0.08607,0.040624562766878286,0.002872590381519817,0.08600999999999999,0.04058694248154201,0.0028699302256326715,0.0,0.0,0.0,-9.499999999999397e-05,0.0006371616749302617,4.5054134105536666e-05
ASP1089,L ASP 218,0.0,0.0,0.0,-7.000000000000228e-05,0.0002551470164434698,1.8041618552669302e-05,52.91034500000001,0.3287346132901966,0.023245047426823536,-52.910060000000016,0.32873163279359624,0.023244836673887794,0.0,0.0,0.0,0.00021499999999939235,0.000607268474399064,4.294036562483875e-05
ILE1090,L ILE 219,0.0,0.0,0.0,-7.999999999999618e-05,0.0002712931993249978,1.9183326093249963e-05,0.07709500000000002,0.05316197865956452,0.0037591195611472597,-0.07705499999999996,0.053227830831248504,0.00376377601286262,0.0,0.0,0.0,-3.999999999996007e-05,0.0006390618123466321,4.518849411076685e-05
GLU1091,L GLU 220,0.0,0.0,0.0,-9.999999999999121e-05,0.0002999999999999737,2.1213203435594564e-05,56.460195000000006,1.0729843321192505,0.07587144973484407,-56.45964500000001,1.072989719882252,0.07587183070721945,0.0,0.0,0.0,0.00044999999999973284,0.0007331439149330288,5.18411033834798e-05
ARG1092,L ARG 221,0.0,0.0,0.0,-0.00027000000000000136,0.0004439594576084646,3.139267430468469e-05,-60.16243500000005,0.6409877578919911,0.04532467902629879,60.16139500000001,0.6408352666428891,0.045313896266667625,0.0,0.0,0.0,-0.001310000000000855,0.0008330066026157596,5.890246174827712e-05
PRO1093,L PRO 222,0.0,0.0,0.0,-0.00013000000000000788,0.00033630343441602516,2.3780243901189673e-05,0.5358849999999998,0.03295924415092177,0.0023305705041899833,-0.5358050000000002,0.03291940119443241,0.0023277531817183688,0.0,0.0,0.0,-5.000000000012217e-05,0.0006910137480543377,4.8862050714235465e-05
THR1094,L THR 223,0.0,0.0,0.0,-8.000000000000063e-05,0.0002712931993250129,1.918332609325103e-05,-0.46018499999999984,0.1338755421090803,0.009466430366035585,0.4600600000000001,0.13383148508478843,0.009463315063972019,0.0,0.0,0.0,-0.00020499999999985753,0.0006268771809531173,4.4326910562305564e-05
TYR1095,L TYR 224,0.0,0.0,0.0,-0.00012500000000004174,0.00033071891388318427,2.3385358667344943e-05,-0.6166900000000004,0.087573305864283,0.0061923678427558155,0.6165150000000001,0.0875626619912827,0.006191615207278155,0.0,0.0,0.0,-0.00029999999999998696,0.0006782329983122467,4.795831523310739e-05
THR1096,L THR 225,0.0,0.0,0.0,-0.00010000000000000398,0.00030000000000001195,2.121320343559727e-05,-0.1671299999999998,0.0823042107063788,0.005819786551068689,0.16709999999999994,0.0822654240856997,0.0058170439228185395,0.0,0.0,0.0,-0.00012999999999988466,0.0006581033353509695,4.653493311481551e-05
ASN1097,L ASN 226,0.0,0.0,0.0,-6.499999999999062e-05,0.0002465258607123854,1.74320107847578e-05,0.0010649999999997562,0.07004527660734848,0.004952949007914356,-0.001094999999999994,0.07002689465483959,0.004951649207587307,0.0,0.0,0.0,-9.500000000027598e-05,0.0006371616749310387,4.505413410559161e-05
LEU1098,L LEU 227,0.0,0.0,0.0,-7.499999999999396e-05,0.00026339134382129725,1.8624580532187673e-05,-0.4652949999999999,0.028660564806019896,0.0020266079726973174,0.4652299999999998,0.028654617428963455,0.0020261874296326294,0.0,0.0,0.0,-0.00013999999999988688,0.0006086049621880439,4.3034869582694814e-05
ASN1099,L ASN 228,0.0,0.0,0.0,-0.00010000000000001119,0.0003000000000000336,2.12132034355988e-05,-0.4486800000000002,0.05542389015578083,0.0039190608568890955,0.4485450000000001,0.0553953786429887,0.003917044788485376,0.0,0.0,0.0,-0.0002350000000000918,0.0006401367041501967,4.526450043910109e-05
ARG1100,L ARG 229,0.0,0.0,0.0,-6.0000000000015594e-05,0.0002374868417408201,1.679285562375103e-05,-55.110414999999975,0.4249383164396936,0.03004767651405023,55.10952999999998,0.42479780967420994,0.030037741185382622,0.0,0.0,0.0,-0.000945000000004228,0.0006418527868564378,4.538584581096709e-05
LEU1101,L LEU 230,0.0,0.0,0.0,-3.4999999999998364e-05,0.00018377975949488248,1.299519141836642e-05,-0.3700750000000004,0.02315878612967153,0.0016375734716339697,0.37004999999999993,0.02317083295869926,0.0016384253110837002,0.0,0.0,0.0,-6.000000000032646e-05,0.0005161395160223331,3.6496575181773444e-05
ILE1102,L ILE 231,0.0,0.0,0.0,-4.999999999999727e-05,0.0002179449471770218,1.54110350074216e-05,-0.39721499999999993,0.023380735125311743,0.0016532676356234436,0.3971150000000001,0.023354909012878736,0.0016514414537001372,0.0,0.0,0.0,-0.0001499999999998458,0.0006144102863719892,4.344536799244021e-05
GLY1103,L GLY 232,0.0,0.0,0.0,-1.5000000000001124e-05,0.00012155245781144128,8.595056718836186e-06,-0.27780000000000005,0.021537641467903986,0.0015229412332719496,0.27772000000000013,0.021506315351540448,0.00152072614234106,0.0,0.0,0.0,-9.500000000005144e-05,0.0005966364051917053,4.218856480138194e-05
GLN1104,L GLN 233,0.0,0.0,0.0,-5.0000000000007815e-05,0.00021794494717706776,1.541103500742485e-05,-0.052979999999999944,0.07246274629076661,0.0051238899285601415,0.052965,0.07243503140746195,0.005121930190367689,0.0,0.0,0.0,-6.500000000002615e-05,0.0006006454861226409,4.247204963264096e-05
ILE1105,L ILE 234,0.0,0.0,0.0,-4.5000000000003926e-05,0.0002073041244162969,1.4658615214270328e-05,-0.39105999999999996,0.019805716346549544,0.0014004756334902435,0.39106500000000005,0.019787136604368163,0.0013991618473213284,0.0,0.0,0.0,-3.999999999985349e-05,0.0006151422599693175,4.3497126341872254e-05
VAL1106,L VAL 235,0.0,0.0,0.0,-3.0000000000002247e-05,0.0001705872210923326,1.2062338081815722e-05,-0.3369850000000005,0.02294983169872815,0.0016227981621260656,0.336895,0.022898995065283072,0.001619203469301895,0.0,0.0,0.0,-0.00012000000000040021,0.0006368673331236191,4.50333209967903e-05
SER1107,L SER 236,0.0,0.0,0.0,0.0,0.0,0.0,-0.40084000000000003,0.04341260646402074,0.003069734841969201,0.4008500000000001,0.04345719157975995,0.003072887485737119,0.0,0.0,0.0,9.99999999992257e-06,0.0005915234568467649,4.182702475672556e-05
SER1108,L SER 237,0.0,0.0,0.0,-1.500000000000501e-05,0.00012155245781147276,8.595056718838412e-06,-0.42261000000000015,0.06988453262346368,0.004941582691810368,0.42250499999999996,0.0698602889702013,0.004939868406648111,0.0,0.0,0.0,-0.00012000000000003952,0.0006046486583132986,4.275511665286811e-05
ILE1109,L ILE 238,0.0,0.0,0.0,-3.0000000000001136e-05,0.00017058722109232626,1.2062338081815275e-05,-0.354025,0.027688163084611573,0.0019578487875727877,0.3539699999999999,0.027641618982978518,0.0019545576225838907,0.0,0.0,0.0,-8.500000000018382e-05,0.0005981429595006861,4.229509427819256e-05
THR1110,L THR 239,0.0,0.0,0.0,-1.500000000000501e-05,0.00012155245781147276,8.595056718838412e-06,-0.21481999999999998,0.08696308182211605,0.006149218486929884,0.21483000000000005,0.08697270318898878,0.006149898820305883,0.0,0.0,0.0,-4.999999999986751e-06,0.0005957977844873094,4.212926536268977e-05
ALA1111,L ALA 240,0.0,0.0,0.0,-1.0000000000002229e-05,9.949874371068417e-05,7.035623639736712e-06,-0.228845,0.022161700634202048,0.0015670688801070478,0.228865,0.022142420260666793,0.001565705551819989,0.0,0.0,0.0,1.00000000000533e-05,0.0005999166608788569,4.242051390542301e-05
SER1112,L SER 241,0.0,0.0,0.0,-5.00000000000167e-06,7.053367989835297e-05,4.987484335816666e-06,-0.2613149999999999,0.08979702542400876,0.00634960856076974,0.2612749999999999,0.08977727649578177,0.006348212100662693,0.0,0.0,0.0,-4.5000000000023076e-05,0.000541271650837156,3.8273685477099024e-05
LEU1113,L LEU 242,0.0,0.0,0.0,-2.0000000000002238e-05,0.00014000000000001568,9.899494936612774e-06,-0.3098499999999997,0.033456800504532265,0.002365753051356027,0.3097150000000002,0.033496324798399604,0.0023685478409775475,0.0,0.0,0.0,-0.00015499999999977533,0.0006172317230993224,4.364487369669882e-05
ARG1114,L ARG 243,0.0,0.0,0.0,-4.999999999997229e-06,7.053367989829033e-05,4.9874843358122365e-06,-46.28537000000002,0.20368547591148362,0.014402738124621924,46.28523500000002,0.20369727482548575,0.014403572433832078,0.0,0.0,0.0,-0.00014000000000180535,0.0006248199740725319,4.418144406874901e-05
PHE1115,L PHE 244,0.0,0.0,0.0,-2.4999999999995027e-05,0.0001561249499599289,1.1039701082907612e-05,-0.08296499999999986,0.03221946267398014,0.002278260054295821,0.08298500000000003,0.0322849001082549,0.0022828871796477346,0.0,0.0,0.0,-4.999999999637517e-06,0.0005873457244245344,4.153161446415135e-05
ASP1116,L ASP 245,0.0,0.0,0.0,-5.000000000000005e-06,7.053367989832949e-05,4.9874843358150055e-06,43.75751,0.22948202522055686,0.016226829619387807,-43.75741499999998,0.22946061269057447,0.016225315524872518,0.0,0.0,0.0,8.99999999998613e-05,0.0005584800802151429,3.949050518777345e-05
GLY1117,L GLY 246,0.0,0.0,0.0,0.0,0.0,0.0,-0.16230000000000003,0.03906584185704965,0.0027623721689881077,0.16221,0.03904223226200081,0.0027607027185120973,0.0,0.0,0.0,-8.999999999996344e-05,0.0005584800802177504,3.9490505187957835e-05
ALA1118,L ALA 247,0.0,0.0,0.0,-1.5000000000001124e-05,0.00012155245781144128,8.595056718836186e-06,-0.14059500000000003,0.021583349485193026,0.0015261732781699168,0.14059499999999997,0.021605345981955383,0.0015277286653722177,0.0,0.0,0.0,-1.5000000000200408e-05,0.0006039660586488894,4.270684956771417e-05
LEU1119,L LEU 248,0.0,0.0,0.0,-1.5000000000001124e-05,0.00012155245781144128,8.595056718836186e-06,0.08336499999999981,0.024331908577010678,0.0017205257554015368,-0.08342000000000001,0.024317146214142948,0.001719481898712526,0.0,0.0,0.0,-7.000000000029427e-05,0.0005959026766176498,4.2136682356355445e-05
ASN1120,L ASN 249,0.0,0.0,0.0,0.0,0.0,0.0,-0.3371700000000002,0.19751220493934027,0.013966221947971461,0.33719500000000013,0.19749067566596631,0.013964699598451787,0.0,0.0,0.0,2.4999999999479882e-05,0.0005782516753105514,4.088856808445726e-05
VAL1121,L VAL 250,0.0,0.0,0.0,-1.4999999999993907e-05,0.00012155245781138282,8.595056718832052e-06,0.13650999999999996,0.03271375704501096,0.0023132119444616442,-0.13643999999999998,0.0327144677474659,0.0023132621987141735,0.0,0.0,0.0,5.499999999993732e-05,0.0005674284095813339,4.012324762528589e-05
ASP1122,L ASP 251,0.0,0.0,0.0,-1.5000000000000568e-05,0.00012155245781143678,8.595056718835867e-06,46.376735,0.21558463483013357,0.015244135720801301,-46.37666999999998,0.21553849099893765,0.015240872859206445,0.0,0.0,0.0,5.000000000002558e-05,0.0005634713834784109,3.9843443626214985e-05
LEU1123,L LEU 252,0.0,0.0,0.0,-2.5000000000003908e-05,0.00015612494995998437,1.1039701082911535e-05,0.07505999999999999,0.03682453529917249,0.002603887862408826,-0.07510499999999998,0.03679298812273887,0.0026016571401704758,0.0,0.0,0.0,-7.000000000002116e-05,0.0005874521257090903,4.153913817113499e-05
THR1124,L THR 253,0.0,0.0,0.0,-1.000000000000001e-05,9.949874371066208e-05,7.03562363973515e-06,0.11497500000000016,0.061288044307189156,0.004333719173527503,-0.11496500000000003,0.06132270195449641,0.0043361698392705966,0.0,0.0,0.0,1.9984014443252818e-16,0.0005385164807135974,3.807886552932993e-05
GLU1125,L GLU 254,0.0,0.0,0.0,-1.4999999999996128e-05,0.00012155245781140079,8.595056718833323e-06,44.995819999999995,0.25354188529808125,0.017928118640909506,-44.995745,0.25355510244199775,0.017929053234118635,0.0,0.0,0.0,5.999999999893646e-05,0.0005885575587826578,4.161730409338174e-05
PHE1126,L PHE 255,0.0,0.0,0.0,-4.499999999999504e-05,0.00020730412441625598,1.4658615214267433e-05,-0.12841500000000003,0.037530824331474616,0.002653830038830677,0.12843500000000013,0.037447239884936354,0.0026479197259357845,0.0,0.0,0.0,-2.4999999999906208e-05,0.0005952940449895793,4.2093645601210124e-05
GLN1127,L GLN 256,0.0,0.0,0.0,-3.4999999999998364e-05,0.00018377975949488248,1.299519141836642e-05,0.22963000000000033,0.07687348762739993,0.005435776439479465,-0.22962499999999994,0.07685339533813709,0.005434355700080733,0.0,0.0,0.0,-2.9999999999752447e-05,0.0005648893696999578,3.9943710393503476e-05
THR1128,L THR 257,0.0,0.0,0.0,0.0,0.0,0.0,0.06690499999999996,0.05480224425149022,0.0038751038534470222,-0.06693000000000005,0.054770659115990245,0.0038728704470973496,0.0,0.0,0.0,-2.5000000000070522e-05,0.0006036348233826071,4.268342769741854e-05
ASN1129,L ASN 258,0.0,0.0,0.0,-4.999999999999449e-06,7.053367989832165e-05,4.9874843358144515e-06,-0.24473499999999973,0.03633338375378763,0.002569158203575637,0.2447050000000001,0.036333152560711755,0.0025691418557564653,0.0,0.0,0.0,-3.5000000000309225e-05,0.0006275149400611222,4.437200694130894e-05
LEU1130,L LEU 259,0.0,0.0,0.0,-2.0000000000004457e-05,0.00014000000000003119,9.89949493661387e-06,0.09047500000000015,0.03550745520309782,0.0025107562356788027,-0.090445,0.03556060987947199,0.002514514838890398,0.0,0.0,0.0,1.0000000000076615e-05,0.0006323764701503539,4.471576903061276e-05
VAL1131,L VAL 260,0.0,0.0,0.0,-2.9999999999998917e-05,0.00017058722109231363,1.206233808181438e-05,-0.14619999999999997,0.030074573978695014,0.002126593520163173,0.1462449999999999,0.03014224568608026,0.002131378632481831,0.0,0.0,0.0,1.500000000010715e-05,0.0005956299186576943,4.211739545604473e-05
PRO1132,L PRO 261,0.0,0.0,0.0,-1.9999999999995577e-05,0.00013999999999996903,9.899494936609476e-06,-0.16964000000000007,0.029471857762957014,0.0020839750478352298,0.16961499999999996,0.029480108123953533,0.0020845584364560174,0.0,0.0,0.0,-4.500000000002835e-05,0.0006188497394358644,4.375928472906277e-05
TYR1133,L TYR 262,0.0,0.0,0.0,-1.000000000000001e-05,9.949874371066208e-05,7.03562363973515e-06,0.13476999999999995,0.03889019285115462,0.0027499519086704024,-0.13474999999999993,0.03883101209085371,0.0027457671969779475,0.0,0.0,0.0,9.999999999728005e-06,0.0005915234568468472,4.182702475673137e-05
PRO1134,L PRO 263,0.0,0.0,0.0,-3.5000000000003365e-05,0.00018377975949490869,1.2995191418368273e-05,0.17520499999999994,0.03046921356057655,0.0021544987526104786,-0.17509999999999995,0.030463092423456118,0.002154065922853836,0.0,0.0,0.0,7.00000000000145e-05,0.0006042350536009906,4.2725870383187746e-05
ARG1135,L ARG 264,0.0,0.0,0.0,-3.9999999999997815e-05,0.00019595917942264354,1.3856406460550262e-05,-51.72548999999998,0.30925491087926277,0.02186762445979681,51.72497499999999,0.30920699276766755,0.02186423613763175,0.0,0.0,0.0,-0.0005549999999995236,0.0006379459224777089,4.5109588781429554e-05
GLY1136,L GLY 265,0.0,0.0,0.0,-1.5000000000000568e-05,0.00012155245781143678,8.595056718835867e-06,-0.12333500000000006,0.04356779515880966,0.0030807083398140746,0.12336500000000003,0.043589239211071266,0.0030822246632911045,0.0,0.0,0.0,1.4999999999942838e-05,0.0005520643078481519,3.90368415730486e-05
HID1137,L HID 266,0.0,0.0,0.0,-4.000000000000004e-05,0.00019595917942265444,1.385640646055103e-05,0.37546500000000016,0.07603853480308545,0.005376736359075102,-0.3754099999999998,0.07608115338242498,0.005379749947720654,0.0,0.0,0.0,1.500000000000945e-05,0.0006517476505519395,4.6085518332767675e-05
PHE1138,L PHE 267,0.0,0.0,0.0,-2.000000000000668e-05,0.00014000000000004674,9.89949493661497e-06,-0.008169999999999995,0.08671107830029566,0.006131399147013675,0.008164999999999992,0.0866588009090825,0.006127702577230718,0.0,0.0,0.0,-2.5000000000101608e-05,0.0005695392874945456,4.0272509233954785e-05
PRO1139,L PRO 268,0.0,0.0,0.0,-9.999999999998898e-06,9.949874371065103e-05,7.035623639734369e-06,0.39170000000000016,0.03569565799925675,0.002524064183019028,-0.391675,0.0357092337498309,0.0025250241335480956,0.0,0.0,0.0,1.5000000000231494e-05,0.0005698903403287857,4.029733241791938e-05
LEU1140,L LEU 269,0.0,0.0,0.0,-5.999999999999561e-05,0.00023748684174074096,1.6792855623745437e-05,-0.2697399999999998,0.029098666636121068,0.002057586450188795,0.26961000000000007,0.029110958417749678,0.0020584556104030404,0.0,0.0,0.0,-0.00018999999999985695,0.0006032412452740555,4.26555975224702e-05
ALA1141,L ALA 270,0.0,0.0,0.0,-1.5000000000000568e-05,0.00012155245781143678,8.595056718835867e-06,0.264395,0.022251493770081617,0.0015734182136354928,-0.2643700000000001,0.022253159326260274,0.0015735359862423302,0.0,0.0,0.0,1.0000000000025544e-05,0.0005743692192310044,4.0614036982306595e-05
THR1142,L THR 271,0.0,0.0,0.0,-3.9999999999997815e-05,0.00019595917942264357,1.3856406460550263e-05,-0.18181999999999976,0.05224765640677071,0.0036944672146332334,0.18173500000000004,0.05223020940988059,0.0036932335256519987,0.0,0.0,0.0,-0.00012499999999977752,0.0006159342497379007,4.3553128475471806e-05
TYR1143,L TYR 272,0.0,0.0,0.0,-5.499999999999616e-05,0.000227980262303544,1.612063894515238e-05,0.10087999999999994,0.04244579602269231,0.0030013710200506717,-0.10085,0.04244499381552552,0.003001314295437917,0.0,0.0,0.0,-2.500000000006608e-05,0.0005952940449895205,4.2093645601205964e-05
ALA1144,L ALA 273,0.0,0.0,0.0,-4.999999999999449e-06,7.053367989832165e-05,4.9874843358144515e-06,-0.04368499999999994,0.03229312271986101,0.0022834686060903085,0.04367000000000001,0.03230760127276553,0.002284492394384364,0.0,0.0,0.0,-1.9999999999891216e-05,0.0006161168720298815,4.3566041821577345e-05
PRO1145,L PRO 274,0.0,0.0,0.0,-4.5000000000003926e-05,0.0002073041244162969,1.4658615214270328e-05,0.27665999999999985,0.03581472322942166,0.0025324833661843423,-0.27664,0.03585401511685977,0.0025352617221896527,0.0,0.0,0.0,-2.5000000000181544e-05,0.000595294044989374,4.20936456011956e-05
VAL1146,L VAL 275,0.0,0.0,0.0,-3.5000000000000586e-05,0.00018377975949489416,1.2995191418367244e-05,0.10766500000000016,0.12649846945714419,0.008944792556286602,-0.10769999999999992,0.12651663922188267,0.008946077352672516,0.0,0.0,0.0,-6.999999999987905e-05,0.000578878225536601,4.093287187581662e-05
ILE1147,L ILE 276,0.0,0.0,0.0,-4.500000000000004e-05,0.000207304124416279,1.4658615214269061e-05,0.10758999999999996,0.06224348881610032,0.004401279302657357,-0.10764,0.06229101379813955,0.004404639826364927,0.0,0.0,0.0,-9.500000000008058e-05,0.0006049586762748418,4.2777038233157804e-05
SER1148,L SER 277,0.0,0.0,0.0,-4.000000000000225e-05,0.00019595917942266528,1.3856406460551798e-05,-0.526635,0.09387189022811948,0.006637745014310249,0.5265449999999994,0.09389961647951733,0.006639705556348279,0.0,0.0,0.0,-0.00013000000000005008,0.0006349015671741693,4.489432035348214e-05
ALA1149,L ALA 278,0.0,0.0,0.0,-2.9999999999998917e-05,0.00017058722109231366,1.2062338081814384e-05,-0.31749500000000014,0.041169284363466126,0.0029111080150004192,0.3174750000000003,0.04107504564817606,0.0029044443315372277,0.0,0.0,0.0,-4.9999999999973954e-05,0.0005634713834791514,3.984344362626735e-05
GLU1150,L GLU 279,0.0,0.0,0.0,-5.500000000000005e-05,0.0002279802623035602,1.6120638945153525e-05,52.01323499999998,0.6965305878256066,0.049252150195533854,-52.01283499999999,0.6965123170312101,0.049250858255272305,0.0,0.0,0.0,0.00034500000000079465,0.0006049586762749906,4.277703823316832e-05
LYS1151,L LYS 280,0.0,0.0,0.0,-6.500000000000117e-05,0.0002465258607124254,1.743201078476063e-05,-51.35692999999999,0.37688731087893707,0.026649957326565884,51.35666499999999,0.3768865516006894,0.02664990363748611,0.0,0.0,0.0,-0.0003300000000013625,0.0006641535966928811,4.696275119709716e-05
ALA1152,L ALA 281,0.0,0.0,0.0,-2.000000000000002e-05,0.00014000000000000012,9.899494936611673e-06,-0.26835500000000023,0.021238619893955483,0.0015017972150059434,0.26832000000000006,0.02120819652869927,0.001499645958218025,0.0,0.0,0.0,-5.500000000007443e-05,0.0005932748098478059,4.19508641150543e-05
TYR1153,L TYR 282,0.0,0.0,0.0,-2.9999999999998917e-05,0.00017058722109231366,1.2062338081814384e-05,0.12155500000000011,0.04737327279173369,0.0033497962438035055,-0.12161499999999975,0.04734803876614117,0.0033480119287421957,0.0,0.0,0.0,-8.999999999970143e-05,0.0005673623180997555,4.011857425180562e-05
HIE1154,L HIE 283,0.0,0.0,0.0,-3.0000000000002803e-05,0.00017058722109233575,1.2062338081815946e-05,0.024885,0.05674047739488982,0.00401215763336886,-0.02490999999999996,0.056845772929919734,0.004019603152053692,0.0,0.0,0.0,-5.499999999974747e-05,0.0005847862857487994,4.135063481978702e-05
GLU1155,L GLU 284,0.0,0.0,0.0,-1.5000000000002789e-05,0.00012155245781145478,8.59505671883714e-06,47.09935,0.32759865308112857,0.023164722910124527,-47.09920500000001,0.3275614186280979,0.02316209003670135,0.0,0.0,0.0,0.00012999999999998123,0.0006108191221625811,4.319143433595753e-05
GLN1156,L GLN 285,0.0,0.0,0.0,-3.0000000000002247e-05,0.0001705872210923326,1.2062338081815722e-05,0.24862499999999954,0.09714445107673379,0.006869150011100327,-0.2487149999999999,0.09717306095312628,0.0068711730348609305,0.0,0.0,0.0,-0.00012000000000053746,0.0006046486583128429,4.275511665283589e-05
LEU1157,L LEU 286,0.0,0.0,0.0,-1.4999999999993907e-05,0.00012155245781138282,8.595056718832052e-06,-0.05454000000000015,0.08870743148124603,0.006272562634203009,0.054509999999999996,0.08872338981350972,0.0062736910586990175,0.0,0.0,0.0,-4.500000000017712e-05,0.0005683088948797844,4.0185507337812836e-05
SER1158,L SER 287,0.0,0.0,0.0,0.0,0.0,0.0,0.31405000000000005,0.0818483811690856,0.0057875545353801745,-0.31405999999999984,0.08179447658613688,0.0057837429057661675,0.0,0.0,0.0,-9.999999999876774e-06,0.0005743692192310456,4.061403698230951e-05
VAL1159,L VAL 288,0.0,0.0,0.0,-2.0000000000000574e-05,0.000140000000000004,9.899494936611948e-06,0.27081500000000014,0.027095401362592735,0.0019159342042460543,-0.2708500000000001,0.02709737072115955,0.0019160734589257725,0.0,0.0,0.0,-5.499999999984628e-05,0.0005847862857487957,4.135063481978675e-05
ALA1160,L ALA 289,0.0,0.0,0.0,-4.999999999999449e-06,7.053367989832165e-05,4.9874843358144515e-06,0.23264000000000004,0.021918950704812583,0.0015499038679866633,-0.2327300000000001,0.021871604879385036,0.001546556012564594,0.0,0.0,0.0,-9.499999999999397e-05,0.0005621165359602744,3.974764143946018e-05
GLU1161,L GLU 290,0.0,0.0,0.0,-1.4999999999998349e-05,0.0001215524578114188,8.595056718834595e-06,46.88246499999998,0.30525666049733274,0.02158490546400237,-46.88237499999998,0.3052312637625087,0.02158310964366096,0.0,0.0,0.0,7.499999999893703e-05,0.0006159342497382068,4.3553128475493456e-05
ILE1162,L ILE 291,0.0,0.0,0.0,-2.9999999999996697e-05,0.00017058722109230103,1.206233808181349e-05,0.26409000000000005,0.015796578743510224,0.001116986794908335,-0.2640300000000001,0.0158116760654887,0.001118054336783209,0.0,0.0,0.0,3.000000000022318e-05,0.0006317436188828128,4.4671019688336674e-05
THR1163,L THR 292,0.0,0.0,0.0,-5.00000000000167e-06,7.053367989835297e-05,4.987484335816666e-06,0.28137499999999976,0.03848719754671692,0.002721455837414979,-0.281295,0.03845774271846949,0.0027193730665357346,0.0,0.0,0.0,7.49999999997697e-05,0.0005910795208769917,4.1795633743261633e-05
ASN1164,L ASN 293,0.0,0.0,0.0,-1.4999999999996128e-05,0.00012155245781140079,8.595056718833323e-06,0.27379999999999965,0.09071350505850818,0.006414413457207131,-0.27382000000000006,0.0906145551222316,0.006407416640113217,0.0,0.0,0.0,-3.5000000000238176e-05,0.0005232351287894774,3.69983107722056e-05
ALA1165,L ALA 294,0.0,0.0,0.0,-2.9999999999998917e-05,0.00017058722109231366,1.2062338081814384e-05,0.26245999999999997,0.015670303124062795,0.0011080577602273541,-0.26248000000000005,0.015631365903208534,0.0011053044829366936,0.0,0.0,0.0,-4.999999999997007e-05,0.0005979130371550265,4.2278836313216335e-05
CYS1166,L CYS 295,0.0,0.0,0.0,-3.500000000000281e-05,0.00018377975949490579,1.2995191418368068e-05,0.37708999999999987,0.04771448312619671,0.003373923457934479,-0.37708999999999987,0.04767600969041091,0.0033712029752005104,0.0,0.0,0.0,-3.4999999999998364e-05,0.000603137629401379,4.264827077384939e-05
PHE1167,L PHE 296,0.0,0.0,0.0,-2.9999999999998917e-05,0.00017058722109231366,1.2062338081814384e-05,0.09343500000000005,0.04314088287228253,0.0030505210825365558,-0.09343499999999998,0.04309635454420714,0.003047372454262855,0.0,0.0,0.0,-2.9999999999894555e-05,0.0005908468498687704,4.1779181418491755e-05
GLU1168,L GLU 297,0.0,0.0,0.0,-3.0000000000001136e-05,0.00017058722109232626,1.2062338081815275e-05,50.14063999999999,0.2852901337261909,0.020173058816340652,-50.140419999999985,0.28530139081659417,0.020173854812836713,0.0,0.0,0.0,0.00018999999999948613,0.000594894948709623,4.206542523261978e-05
PRO1169,L PRO 298,0.0,0.0,0.0,-1.4999999999996128e-05,0.00012155245781140079,8.595056718833323e-06,0.245615,0.0302750189925612,0.0021407671230191543,-0.24568999999999983,0.030286034735502298,0.0021415460536725,0.0,0.0,0.0,-9.000000000024322e-05,0.0005847221562419415,4.1346100178869676e-05
ALA1170,L ALA 299,0.0,0.0,0.0,-2.999999999999836e-05,0.0001705872210923105,1.2062338081814159e-05,0.2631049999999999,0.039198264948846984,0.0027717358956076657,-0.26310500000000014,0.03913315697717056,0.002767132066779496,0.0,0.0,0.0,-2.9999999999898997e-05,0.0006626462102811978,4.6856162881740186e-05
ASN1171,L ASN 300,0.0,0.0,0.0,-3.000000000000336e-05,0.00017058722109233892,1.206233808181617e-05,0.45863000000000015,0.06294563606796039,0.004450928610975531,-0.458635,0.06288005864341997,0.0044462915868170045,0.0,0.0,0.0,-3.499999999935e-05,0.0006031376294011959,4.264827077383644e-05
GLN1172,L GLN 301,0.0,0.0,0.0,-2.0000000000002238e-05,0.00014000000000001568,9.899494936612774e-06,-0.11130000000000045,0.07936731065117414,0.005612116356598453,0.11127999999999993,0.07938678479444805,0.005613493386475131,0.0,0.0,0.0,-4.0000000000119936e-05,0.0006069596362194244,4.29185274677275e-05
MET1173,L MET 302,0.0,0.0,0.0,-5.5000000000000605e-05,0.00022798026230356244,1.6120638945153684e-05,0.24428999999999992,0.1161607760821185,0.008213807247555811,-0.2442299999999998,0.11616801237862372,0.008214318930988762,0.0,0.0,0.0,5.000000000006111e-06,0.0006818907537136036,4.82169575979295e-05
VAL1174,L VAL 303,0.0,0.0,0.0,-6.500000000000228e-05,0.00024652586071242965,1.7432010784760927e-05,-0.30909499999999995,0.0414460610311761,0.0029306790808616132,0.30901,0.04147553375183927,0.002932763116925708,0.0,0.0,0.0,-0.00014999999999986414,0.0006538348415313092,4.6233105022282045e-05
LYS1175,L LYS 304,0.0,0.0,0.0,-9.000000000000563e-05,0.00028618176042510157,2.0236106344849326e-05,-56.532305000000015,0.7672997210824933,0.05425628359799775,56.53151499999999,0.7670798327266984,0.0542407351432491,0.0,0.0,0.0,-0.0008800000000022834,0.00064467045844998,4.5585085280062124e-05
CYS1176,L CYS 305,0.0,0.0,0.0,-3.5000000000005025e-05,0.00018377975949491747,1.2995191418368893e-05,-0.1314849999999999,0.11360528057709307,0.008033106427466288,0.13149,0.11362776905316767,0.008034696602859378,0.0,0.0,0.0,-2.999999999997005e-05,0.0005992495306631955,4.2373340675480145e-05
ASP1177,L ASP 306,0.0,0.0,0.0,-2.500000000000169e-05,0.0001561249499599705,1.1039701082910553e-05,51.74893499999998,0.4171472650942589,0.029496765990157287,-51.74856499999998,0.4171321922085718,0.029495700176189143,0.0,0.0,0.0,0.0003450000000026421,0.0005966364051909343,4.218856480132743e-05
PRO1178,L PRO 307,0.0,0.0,0.0,-1.4999999999998349e-05,0.0001215524578114188,8.595056718834595e-06,-0.1528800000000001,0.0527209218432299,0.0037279321345753836,0.15286499999999997,0.05275203100355489,0.0037301318843976656,0.0,0.0,0.0,-3.000000000007219e-05,0.0005823229344616656,4.1176449579829325e-05
ARG1179,L ARG 308,0.0,0.0,0.0,-4.000000000000115e-05,0.00019595917942265986,1.3856406460551415e-05,-49.97177499999998,1.3552613048333377,0.09583144589273818,49.9715,1.3550926942467665,0.09581952332382374,0.0,0.0,0.0,-0.0003149999999989461,0.00059646877537713,4.217671158352042e-05
HIE1180,L HIE 309,0.0,0.0,0.0,-4.999999999999783e-05,0.0002179449471770242,1.541103500742177e-05,-0.405895,0.17307655524362622,0.012238360587717621,0.4059,0.17315510388088473,0.012243914815123467,0.0,0.0,0.0,-4.4999999999857376e-05,0.0006268771809535521,4.4326910562336315e-05
GLY1181,L GLY 310,0.0,0.0,0.0,-9.999999999999445e-06,9.949874371065647e-05,7.0356236397347536e-06,-0.13709500000000013,0.06979832358302,0.004935486792100636,0.13712500000000005,0.06981403422665075,0.004936597702365447,0.0,0.0,0.0,1.9999999999945615e-05,0.000582752091373322,4.120679555607185e-05
LYS1182,L LYS 311,0.0,0.0,0.0,-4.499999999999283e-05,0.00020730412441624576,1.4658615214266711e-05,-47.878285,0.4020948318207059,0.02843239822604855,47.87801499999998,0.40204022781102916,0.02842853713949631,0.0,0.0,0.0,-0.00031500000000079354,0.0006291065092651817,4.4484547879000756e-05
TYR1183,L TYR 312,0.0,0.0,0.0,-3.0000000000001136e-05,0.00017058722109232626,1.2062338081815275e-05,-0.16003499999999987,0.07791010059677755,0.005509076045490749,0.16010999999999995,0.07790634056352541,0.005508810170989741,0.0,0.0,0.0,4.500000000008386e-05,0.0005594416859689896,3.955850098271075e-05
MET1184,L MET 313,0.0,0.0,0.0,-1.4999999999991686e-05,0.0001215524578113648,8.595056718830778e-06,-0.16740500000000005,0.07856647487955652,0.005555488716125695,0.16733000000000015,0.07860732217802582,0.0055583770562997745,0.0,0.0,0.0,-8.999999999990348e-05,0.0006179805822192422,4.369782603288369e-05
ALA1185,L ALA 314,0.0,0.0,0.0,-2.4999999999999466e-05,0.00015612494995995662,1.1039701082909572e-05,0.2401849999999999,0.020483915031068157,0.0014484315223717342,-0.24015499999999995,0.02047342118455062,0.001447689495368406,0.0,0.0,0.0,4.999999999989457e-06,0.0005957977844873725,4.212926536269423e-05
CYS1186,L CYS 315,0.0,0.0,0.0,-9.999999999998898e-06,9.949874371065103e-05,7.035623639734369e-06,-0.23371499999999998,0.05388899493403089,0.0038105273749180746,0.23373999999999995,0.05389955843974978,0.0038112743275707677,0.0,0.0,0.0,1.4999999999991686e-05,0.0005871754422658205,4.1519573697237184e-05
CYS1187,L CYS 316,0.0,0.0,0.0,-1.9999999999997796e-05,0.0001399999999999846,9.899494936610575e-06,0.2014000000000001,0.07822499600511303,0.005531342513350601,-0.20143000000000005,0.07820859991075142,0.005530183134399794,0.0,0.0,0.0,-4.999999999998117e-05,0.0006304760106459408,4.458138625031866e-05
LEU1188,L LEU 317,0.0,0.0,0.0,-1.000000000000778e-05,9.949874371073941e-05,7.035623639740618e-06,-0.11618000000000009,0.03133364964379375,0.002215623614245001,0.11615500000000001,0.03132093509140492,0.0022147245596236117,0.0,0.0,0.0,-3.500000000004e-05,0.0005601562282078258,3.960902674896329e-05
LEU1189,L LEU 318,0.0,0.0,0.0,-1.4999999999996128e-05,0.00012155245781140079,8.595056718833323e-06,0.11181999999999977,0.026490707804813503,0.0018731759127215027,-0.11182000000000004,0.026472582042558326,0.0018718942277810217,0.0,0.0,0.0,-1.5000000000231494e-05,0.0005610481262781484,3.967209346632852e-05
TYR1190,L TYR 319,0.0,0.0,0.0,-1.4999999999991686e-05,0.0001215524578113648,8.595056718830778e-06,0.008874999999999921,0.050068546763412256,0.003540380894056457,-0.00888500000000001,0.05014660282611374,0.003545900291181351,0.0,0.0,0.0,-2.500000000006608e-05,0.0006118619125258309,4.326517074967852e-05
ARG1191,L ARG 320,0.0,0.0,0.0,-4.000000000002668e-05,0.00019595917942278498,1.3856406460560262e-05,-47.714524999999995,0.21601715065437152,0.015274719208030215,47.714269999999985,0.21605769391990728,0.015277586049829393,0.0,0.0,0.0,-0.0002950000000035402,0.000638729207097142,4.516497536802958e-05
GLY1192,L GLY 321,0.0,0.0,0.0,-1.5000000000002789e-05,0.00012155245781145478,8.59505671883714e-06,-0.040435000000000006,0.03982544130326741,0.00281608396092872,0.040504999999999985,0.03981092783395032,0.002815057703671454,0.0,0.0,0.0,5.499999999997174e-05,0.0005847862857488845,4.1350634819793035e-05
ASP1193,L ASP 322,0.0,0.0,0.0,-5.0000000000005595e-06,7.053367989833732e-05,4.9874843358155595e-06,43.56915,0.215732142945088,0.015254566119637733,-43.569074999999984,0.21575455818238518,0.015256151116267207,0.0,0.0,0.0,7.000000000090267e-05,0.0005959026766166655,4.2136682356285846e-05
VAL1194,L VAL 323,0.0,0.0,0.0,-4.999999999997229e-06,7.053367989829033e-05,4.9874843358122365e-06,-0.008215000000000004,0.034773391767269485,0.0024588501123492717,0.008259999999999991,0.034806786694551436,0.0024612114903031015,0.0,0.0,0.0,3.9999999999967836e-05,0.0005817215828900195,4.1133927602410506e-05
VAL1195,L VAL 324,0.0,0.0,0.0,-2.4999999999999466e-05,0.00015612494995995664,1.1039701082909573e-05,0.17642500000000005,0.024937208644913965,0.001763326933668246,-0.17642500000000014,0.02489807974523251,0.0017605601026377336,0.0,0.0,0.0,-2.500000000001279e-05,0.0006036348233826243,4.2683427697419755e-05
PRO1196,L PRO 325,0.0,0.0,0.0,-4.999999999999449e-06,7.053367989832165e-05,4.9874843358144515e-06,0.13806000000000002,0.023621100736417638,0.0016702640509811463,-0.13805499999999996,0.023586266660919834,0.0016678009098810601,0.0,0.0,0.0,1.865174681370263e-16,0.0005656854249492857,4.000000000000337e-05
LYS1197,L LYS 326,0.0,0.0,0.0,0.0,0.0,0.0,-41.530845,0.29202686687279267,0.020649417785441285,41.53086500000002,0.2919779559703414,0.020645959262361558,0.0,0.0,0.0,1.999999999959812e-05,0.0005996665740222196,4.2402830094201626e-05
ASP1198,L ASP 327,0.0,0.0,0.0,-1.500000000000168e-05,0.0001215524578114458,8.595056718836504e-06,43.018119999999975,0.24720142718645374,0.0174797805482534,-43.01809999999996,0.24713146299991443,0.017474833333179184,0.0,0.0,0.0,4.999999999988347e-06,0.0005957977844892119,4.2129265362824294e-05
VAL1199,L VAL 328,0.0,0.0,0.0,-5.00000000000167e-06,7.053367989835297e-05,4.987484335816666e-06,0.10672000000000013,0.018552131952958937,0.001311833830940489,-0.10668500000000002,0.018582135910599606,0.001313955431131504,0.0,0.0,0.0,3.000000000008829e-05,0.0005908468498689174,4.177918141850215e-05
ASN1200,L ASN 329,0.0,0.0,0.0,-4.999999999999449e-06,7.053367989832165e-05,4.9874843358144515e-06,0.22365999999999928,0.17777759813879845,0.012570774518700133,-0.22367499999999998,0.17773339409069977,0.012567648820483486,0.0,0.0,0.0,-1.9999999999953388e-05,0.0005564171097292756,3.9344631145779006e-05
ALA1201,L ALA 330,0.0,0.0,0.0,-1.0000000000002229e-05,9.949874371068417e-05,7.035623639736712e-06,0.0763799999999999,0.02160707291606175,0.0015278507780539451,-0.07637500000000005,0.021649581404729206,0.0015308565821134203,0.0,0.0,0.0,-5.0000000000538505e-06,0.0005957977844873536,4.212926536269289e-05
ALA1202,L ALA 331,0.0,0.0,0.0,-1.5000000000002789e-05,0.00012155245781145478,8.59505671883714e-06,0.05208000000000002,0.03536755009892542,0.0025008634508905114,-0.05199500000000001,0.03536304532983549,0.002500544915613394,0.0,0.0,0.0,7.000000000002226e-05,0.0006519969325080785,4.6103145228929e-05
ILE1203,L ILE 332,0.0,0.0,0.0,0.0,0.0,0.0,0.14138499999999996,0.02570246632134754,0.00181743882290437,-0.14140999999999992,0.02568699865690866,0.0018163450938629851,0.0,0.0,0.0,-2.4999999999995027e-05,0.0005952940449893819,4.2093645601196165e-05
ALA1204,L ALA 333,0.0,0.0,0.0,-4.999999999999449e-06,7.053367989832165e-05,4.9874843358144515e-06,0.09440499999999996,0.060760768387175625,0.004296435135667708,-0.09439000000000007,0.06070978421967909,0.004292830010610714,0.0,0.0,0.0,9.999999999980024e-06,0.0005743692192309452,4.061403698230241e-05
THR1205,L THR 334,0.0,0.0,0.0,-2.5000000000006127e-05,0.00015612494995999822,1.1039701082912514e-05,0.12057999999999974,0.06480874632331644,0.004582670400541579,-0.12053000000000004,0.0647231728208683,0.004576619440154482,0.0,0.0,0.0,2.4999999999772983e-05,0.0006199798383815613,4.3839194791854174e-05
ILE1206,L ILE 335,0.0,0.0,0.0,-1.5000000000002789e-05,0.00012155245781145478,8.59505671883714e-06,0.06788500000000004,0.03070133181150288,0.002170911991537196,-0.06783500000000005,0.030754313112147273,0.002174658335233369,0.0,0.0,0.0,3.499999999995396e-05,0.0006113714092102088,4.323048692761143e-05
LYS1207,L LYS 336,0.0,0.0,0.0,-4.999999999999449e-06,7.053367989832165e-05,4.9874843358144515e-06,-44.50868000000001,0.651168255982057,0.04604454894983301,44.50862999999998,0.6511644746929414,0.046044281572315486,0.0,0.0,0.0,-5.499999999909022e-05,0.0006260790684903472,4.427047548884814e-05
THR1208,L THR 337,0.0,0.0,0.0,-1.0000000000000563e-05,9.949874371066761e-05,7.035623639735541e-06,0.06351499999999996,0.09926882579642055,0.007019365988107504,-0.06351500000000004,0.09923809638944112,0.007017193090901805,0.0,0.0,0.0,-1.000000000005663e-05,0.0005830094338861377,4.1224992419661814e-05
LYS1209,L LYS 338,0.0,0.0,0.0,-3.5000000000003365e-05,0.00018377975949490869,1.2995191418368273e-05,-45.15118500000003,0.27455678970635455,0.01941409678221722,45.15113,0.2745160161099691,0.019411213653567468,0.0,0.0,0.0,-9.000000000167319e-05,0.000601581249707535,4.253821811028758e-05
ARG1210,L ARG 339,0.0,0.0,0.0,-2.9999999999996697e-05,0.00017058722109230103,1.206233808181349e-05,-48.63686500000004,0.2333891102222807,0.016503102249326926,48.63664999999998,0.23336957278548032,0.01650172074392207,0.0,0.0,0.0,-0.00024499999999960664,0.0006204635363987665,4.38733974066554e-05
THR1211,L THR 340,0.0,0.0,0.0,-1.4999999999999458e-05,0.0001215524578114278,8.595056718835232e-06,0.021924999999999938,0.10520760131758537,0.007439300832403537,-0.021960000000000045,0.10526779374528553,0.007443557079783823,0.0,0.0,0.0,-5.0000000000109954e-05,0.0005809475019311685,4.1079191812891414e-05
ILE1212,L ILE 341,0.0,0.0,0.0,-1.5000000000000568e-05,0.00012155245781143678,8.595056718835867e-06,-0.24490500000000018,0.07065299692865112,0.004995921323940152,0.24489499999999992,0.07065836097023491,0.004996300618957998,0.0,0.0,0.0,-2.5000000000439117e-05,0.0006036348233824965,4.268342769741072e-05
GLN1213,L GLN 342,0.0,0.0,0.0,-9.999999999996679e-06,9.949874371062894e-05,7.035623639732807e-06,0.0705150000000004,0.22195769816566402,0.015694779350949796,-0.07052500000000005,0.22191761844206964,0.015691945286515626,0.0,0.0,0.0,-1.999999999977575e-05,0.0006554387843270616,4.6346520905033226e-05
PHE1214,L PHE 343,0.0,0.0,0.0,-5.000000000000338e-05,0.00021794494717704838,1.541103500742348e-05,-0.014875000000000025,0.041732114432412835,0.0029509061108412104,0.014829999999999986,0.04173944297663777,0.0029514243171729782,0.0,0.0,0.0,-9.499999999998287e-05,0.0005621165359602605,3.97476414394592e-05
VAL1215,L VAL 344,0.0,0.0,0.0,-2.9999999999996697e-05,0.00017058722109230103,1.206233808181349e-05,-0.25185000000000024,0.026542936913611922,0.001876869068422172,0.25189500000000004,0.026519501786420922,0.0018752119546866994,0.0,0.0,0.0,1.499999999990384e-05,0.0005785974420959366,4.0913017488322754e-05
ASP1216,L ASP 345,0.0,0.0,0.0,-1.0000000000001119e-05,9.949874371067313e-05,7.035623639735931e-06,45.68550999999998,0.2239586566848911,0.01583626848473164,-45.685334999999995,0.2239204831544785,0.015833569208509982,0.0,0.0,0.0,0.00016500000000078786,0.0005981429595002536,4.229509427816198e-05
TRP1217,L TRP 346,0.0,0.0,0.0,-1.5000000000000568e-05,0.00012155245781143678,8.595056718835867e-06,-0.30889999999999995,0.05190192674650864,0.0036700204359103703,0.3089349999999998,0.05188863820722251,0.0036690807942862417,0.0,0.0,0.0,2.000000000021984e-05,0.00056533176100397,3.997499218260398e-05
CYS1218,L CYS 347,0.0,0.0,0.0,-4.999999999999449e-06,7.053367989832165e-05,4.9874843358144515e-06,0.19261500000000006,0.10726046231021,0.0075844600252753585,-0.19263499999999997,0.10734277700432393,0.007590280553115284,0.0,0.0,0.0,-2.499999999981739e-05,0.0005606915373000795,3.9646878817879626e-05
PRO1219,L PRO 348,0.0,0.0,0.0,-4.999999999999449e-06,7.053367989832165e-05,4.9874843358144515e-06,0.09348500000000005,0.04387516125326487,0.003102442404783685,-0.09354499999999998,0.04391831024754945,0.0031054934994296855,0.0,0.0,0.0,-6.500000000002615e-05,0.0006006454861228774,4.2472049632657694e-05
THR1220,L THR 349,0.0,0.0,0.0,-1.500000000000166e-05,0.00012155245781144565,8.595056718836494e-06,0.0894249999999998,0.07393209299756082,0.005227788430588971,-0.08937999999999996,0.07393399488733193,0.005227922914504394,0.0,0.0,0.0,2.999999999982794e-05,0.0006317436188833166,4.46710196883723e-05
GLY1221,L GLY 350,0.0,0.0,0.0,-1.0000000000001119e-05,9.949874371067313e-05,7.035623639735931e-06,0.22924500000000006,0.02837578148703533,0.002006470751095038,-0.22918000000000002,0.028346386013035935,0.0020043921771949213,0.0,0.0,0.0,5.500000000003835e-05,0.0005932748098478643,4.1950864115058435e-05
PHE1222,L PHE 351,0.0,0.0,0.0,-1.4999999999991686e-05,0.0001215524578113648,8.595056718830778e-06,-0.18976500000000004,0.02393407142547988,0.0016923944206360003,0.18972500000000003,0.02396975959412128,0.0016949179552414463,0.0,0.0,0.0,-5.500000000038696e-05,0.0006098975323774126,4.312626809730104e-05
LYS1223,L LYS 352,0.0,0.0,0.0,-1.4999999999996128e-05,0.00012155245781140079,8.595056718833323e-06,-44.94562499999998,0.2193884098496859,0.015513103231844646,44.94554999999998,0.21934376558700497,0.01550994640575637,0.0,0.0,0.0,-8.999999999950603e-05,0.0005494542747116707,3.8852284360055854e-05
VAL1224,L VAL 353,0.0,0.0,0.0,-4.999999999999449e-06,7.053367989832165e-05,4.9874843358144515e-06,-0.08301999999999991,0.02794672789433495,0.001976132080605949,0.08296999999999999,0.028054573602177568,0.0019837579237396864,0.0,0.0,0.0,-5.500000000001781e-05,0.0006098975323774912,4.3126268097306596e-05
GLY1225,L GLY 354,0.0,0.0,0.0,-4.999999999999449e-06,7.053367989832165e-05,4.9874843358144515e-06,0.06444500000000003,0.03449633277610828,0.0024392590832053923,-0.06449500000000001,0.03451767626883351,0.002440768296049414,0.0,0.0,0.0,-5.49999999999895e-05,0.0005847862857488876,4.1350634819793245e-05
ILE1226,L ILE 355,0.0,0.0,0.0,-1.5000000000000568e-05,0.00012155245781143678,8.595056718835867e-06,-0.06517500000000001,0.03969363141613532,0.0028067635944268665,0.06511999999999997,0.03967550377752002,0.0028054817768076888,0.0,0.0,0.0,-7.000000000006778e-05,0.0005613376880275662,3.969256857398707e-05
ASN1227,L ASN 356,0.0,0.0,0.0,-1.500000000000501e-05,0.00012155245781147276,8.595056718838412e-06,0.006374999999999531,0.09967012779664747,0.007047742324673922,-0.006374999999999973,0.09970333181493983,0.00705009020332364,0.0,0.0,0.0,-1.4999999999965042e-05,0.0005785974420967099,4.091301748837743e-05
TYR1228,L TYR 357,0.0,0.0,0.0,-3.0000000000002803e-05,0.00017058722109233575,1.2062338081815946e-05,0.08251499999999962,0.0492911733984901,0.0034854122962714312,-0.08249500000000004,0.049268448067703516,0.003483805372721041,0.0,0.0,0.0,-1.0000000000379705e-05,0.0006244197306300766,4.415314258352045e-05
GLU1229,L GLU 358,0.0,0.0,0.0,-1.5000000000002789e-05,0.00012155245781145478,8.59505671883714e-06,45.92315999999998,0.30228690742564945,0.021374912210458685,-45.922959999999996,0.3023119223586499,0.02137668103333424,0.0,0.0,0.0,0.00018499999999704641,0.0006170696881248487,4.363341609377485e-05
PRO1230,L PRO 359,0.0,0.0,0.0,-2.9999999999994475e-05,0.0001705872210922884,1.2062338081812597e-05,0.052505000000000024,0.037654348686439916,0.002662564529734443,-0.05249000000000002,0.03765806553714621,0.002662827350768351,0.0,0.0,0.0,-1.4999999999751879e-05,0.0005698903403287204,4.029733241791476e-05
PRO1231,L PRO 360,0.0,0.0,0.0,-9.999999999998898e-06,9.949874371065103e-05,7.035623639734369e-06,-0.09658000000000007,0.056311931240190884,0.003981854844164957,0.09659999999999996,0.05628303474405069,0.00397981155332763,0.0,0.0,0.0,1.000000000005663e-05,0.0005830094338860845,4.1224992419658046e-05
THR1232,L THR 361,0.0,0.0,0.0,-3.0000000000002247e-05,0.0001705872210923326,1.2062338081815722e-05,-0.02538499999999985,0.06396871715924893,0.004523271368710917,0.025470000000000007,0.06397319047851216,0.004523587680149462,0.0,0.0,0.0,5.5000000000170466e-05,0.0006180412607586995,4.370211665355597e-05
VAL1233,L VAL 362,0.0,0.0,0.0,-1.4999999999998349e-05,0.0001215524578114188,8.595056718834595e-06,-0.17827999999999988,0.03858939750760564,0.0027286824659531203,0.17819000000000002,0.03861041180821572,0.0027301684013994482,0.0,0.0,0.0,-0.00010499999999988574,0.0005949579817096379,4.2069882338794686e-05
VAL1234,L VAL 363,0.0,0.0,0.0,-5.5000000000001716e-05,0.00022798026230356707,1.612063894515401e-05,-0.05026500000000007,0.052494140387285046,0.003711896264040787,0.050269999999999995,0.05252510923358465,0.0037140860921631848,0.0,0.0,0.0,-5.000000000015659e-05,0.0005722761571132362,4.046603514061474e-05
PRO1235,L PRO 364,0.0,0.0,0.0,-5.4999999999996715e-05,0.00022798026230354637,1.6120638945152546e-05,0.3379300000000001,0.04519972455668183,0.0031961031741793836,-0.33791999999999994,0.04523155535685253,0.0031983539516445133,0.0,0.0,0.0,-4.499999999991289e-05,0.0006107167919748807,4.318419849899322e-05
GLY1236,L GLY 365,0.0,0.0,0.0,-2.0000000000001682e-05,0.00014000000000001178,9.899494936612498e-06,0.25228499999999987,0.10243921990624535,0.007243546705516605,-0.25226000000000004,0.1024564902775807,0.007244767905185089,0.0,0.0,0.0,5.000000000023874e-06,0.0005522454164589262,3.9049647885729574e-05
GLY1237,L GLY 366,0.0,0.0,0.0,-2.000000000000002e-05,0.00014000000000000012,9.899494936611673e-06,0.11852999999999994,0.09176878063916953,0.006489032709117753,-0.11846499999999988,0.09175373984203601,0.006487969164152996,0.0,0.0,0.0,4.500000000003501e-05,0.0005770398599751268,4.08028798003348e-05
ASP1238,L ASP 367,0.0,0.0,0.0,-4.999999999999949e-05,0.00021794494717703144,1.5411035007422283e-05,54.29145,0.37840185980243873,0.026757052107990568,-54.29076999999998,0.37836509762629134,0.026754452629586065,0.0,0.0,0.0,0.0006299999999993844,0.0006504613747181471,4.5994564896312575e-05
LEU1239,L LEU 368,0.0,0.0,0.0,-6.499999999998174e-05,0.00024652586071235175,1.7432010784755418e-05,0.06791499999999996,0.05052264615991517,0.00357249057031645,-0.067855,0.05052557743361279,0.00357269784266736,0.0,0.0,0.0,-4.9999999999506e-06,0.0006595263451901609,4.6635555105514245e-05
ALA1240,L ALA 369,0.0,0.0,0.0,-2.500000000000169e-05,0.0001561249499599705,1.1039701082910553e-05,0.04230999999999993,0.04910024338025221,0.003471911505208623,-0.04231499999999998,0.049038411220185416,0.0034675393112407584,0.0,0.0,0.0,-3.0000000000178772e-05,0.0006317436188835741,4.4671019688390505e-05
LYS1241,L LYS 370,0.0,0.0,0.0,-3.4999999999999475e-05,0.0001837797594948883,1.2995191418366831e-05,-48.721705000000014,0.742200530835268,0.05248150283538733,48.72145,0.7420842927189966,0.05247328355936254,0.0,0.0,0.0,-0.00029000000000067416,0.0006292058486677125,4.449157223551761e-05
VAL1242,L VAL 371,0.0,0.0,0.0,-3.999999999999393e-05,0.00019595917942262452,1.3856406460548915e-05,0.07412000000000005,0.03972336340241102,0.002808865963338236,-0.07409,0.03965881869143358,0.0028043019630560485,0.0,0.0,0.0,-9.99999999995782e-06,0.0006632495759515724,4.689882727744589e-05
GLN1243,L GLN 372,0.0,0.0,0.0,-9.999999999996679e-06,9.949874371062894e-05,7.035623639732807e-06,0.03383999999999997,0.1987644445065562,0.01405476865693631,-0.03379499999999992,0.1987589569679818,0.014054380629362512,0.0,0.0,0.0,3.500000000013159e-05,0.0005511578721201952,3.8972746888053804e-05
ARG1244,L ARG 373,0.0,0.0,0.0,-1.9999999999993358e-05,0.0001399999999999535,9.899494936608376e-06,-44.50660499999999,0.23517542170978267,0.016629413545939335,44.50647,0.23519527865249776,0.01663081764382408,0.0,0.0,0.0,-0.00015500000000031377,0.0005576513247550949,3.943190332719893e-05
ALA1245,L ALA 374,0.0,0.0,0.0,-9.999999999998898e-06,9.949874371065103e-05,7.035623639734369e-06,-0.24639000000000003,0.021173518838399144,0.0014971938752213144,0.2463450000000001,0.021220649730862684,0.0015005265325877487,0.0,0.0,0.0,-5.500000000002836e-05,0.0006260790684889806,4.427047548875151e-05
VAL1246,L VAL 375,0.0,0.0,0.0,-2.4999999999997247e-05,0.00015612494995994277,1.1039701082908593e-05,0.18072500000000027,0.022178353748643187,0.0015682464331219683,-0.18069,0.02212383104256554,0.001564391095602354,0.0,0.0,0.0,1.00000000001578e-05,0.000632376470150512,4.471576903062394e-05
CYS1247,L CYS 376,0.0,0.0,0.0,-2.5000000000003908e-05,0.00015612494995998437,1.1039701082911535e-05,-0.251265,0.04569107981871335,0.0032308472379548015,0.2512350000000001,0.04573379248433208,0.003233867479504957,0.0,0.0,0.0,-5.499999999997174e-05,0.0005847862857488769,4.135063481979249e-05
MET1248,L MET 377,0.0,0.0,0.0,-2.5000000000003908e-05,0.00015612494995998437,1.1039701082911535e-05,0.22821500000000008,0.09053656043278838,0.006401901582733033,-0.22824500000000011,0.09053996341395285,0.006402142209838797,0.0,0.0,0.0,-5.499999999999172e-05,0.0005495225200116759,3.885711003149762e-05
LEU1249,L LEU 378,0.0,0.0,0.0,-2.9999999999987814e-05,0.00017058722109225053,1.206233808180992e-05,-0.24080000000000004,0.01948871468311857,0.0013780602309042978,0.24080000000000004,0.019506409203131486,0.0013793114224133953,0.0,0.0,0.0,-3.000000000006775e-05,0.0005648893696999802,3.994371039350506e-05
SER1250,L SER 379,0.0,0.0,0.0,-1.5000000000000568e-05,0.00012155245781143678,8.595056718835867e-06,0.26935499999999984,0.09559397980521624,0.006759515136087827,-0.2693149999999999,0.09553777145715761,0.006755540605680673,0.0,0.0,0.0,2.4999999999976152e-05,0.0005952940449896136,4.209364560121255e-05
ASN1251,L ASN 380,0.0,0.0,0.0,-1.9999999999991135e-05,0.00013999999999993794,9.899494936607277e-06,0.035269999999999795,0.0533053196219662,0.003769255297800863,-0.03526000000000001,0.05340507841020365,0.0037763093093654285,0.0,0.0,0.0,-9.999999998768772e-06,0.0005743692192310185,4.061403698230759e-05
THR1252,L THR 381,0.0,0.0,0.0,0.0,0.0,0.0,0.31077500000000013,0.05324926642687113,0.0037652917383649734,-0.31076,0.05325854297669019,0.003765947689493281,0.0,0.0,0.0,1.4999999999929514e-05,0.0005698903403286378,4.029733241790891e-05
THR1253,L THR 382,0.0,0.0,0.0,-1.9999999999995577e-05,0.00013999999999996906,9.899494936609478e-06,0.28640499999999997,0.06008411582939419,0.004248588574456261,-0.286335,0.060111086955735665,0.004250495721089491,0.0,0.0,0.0,4.999999999992788e-05,0.0005545268253201596,3.92109678533733e-05
ALA1254,L ALA 383,0.0,0.0,0.0,-3.4999999999998364e-05,0.00018377975949488248,1.299519141836642e-05,0.3198049999999999,0.016740280015580037,0.0011837165517978288,-0.3198099999999998,0.01675660765191138,0.0011848710900348926,0.0,0.0,0.0,-3.999999999997561e-05,0.0006151422599691614,4.349712634186121e-05
ILE1255,L ILE 384,0.0,0.0,0.0,-4.4999999999991715e-05,0.0002073041244162406,1.4658615214266347e-05,0.3897050000000001,0.023431345992064527,0.0016568463643317059,-0.38971499999999976,0.02340435376164286,0.0016549377254146548,0.0,0.0,0.0,-5.499999999988958e-05,0.0006418527868600649,4.5385845811223564e-05
ALA1256,L ALA 385,0.0,0.0,0.0,-2.000000000000002e-05,0.00014000000000000012,9.899494936611673e-06,0.3621849999999999,0.03376256469819877,0.0023873738448345894,-0.36215500000000006,0.033744495477039914,0.0023860961579533703,0.0,0.0,0.0,9.99999999996365e-06,0.0005384236250388342,3.807229964160026e-05
GLU1257,L GLU 386,0.0,0.0,0.0,-4.9999999999990055e-05,0.00021794494717699032,1.5411035007419376e-05,54.885464999999996,0.6791894498397492,0.04802594656920471,-54.884654999999995,0.6790406511944826,0.04801542491609478,0.0,0.0,0.0,0.0007600000000000762,0.0006873136110967289,4.860041152083105e-05
ALA1258,L ALA 387,0.0,0.0,0.0,-4.4999999999997265e-05,0.0002073041244162662,1.4658615214268156e-05,0.4320449999999999,0.016964167383048744,0.0011995477793737414,-0.43196999999999997,0.01697466052680275,0.0012002897566841836,0.0,0.0,0.0,3.0000000000016125e-05,0.0006157109711546062,4.3537340295437676e-05
TRP1259,L TRP 388,0.0,0.0,0.0,-0.00013000000000000788,0.00033630343441602516,2.3780243901189673e-05,0.6600250000000006,0.04155387316483453,0.00293830254994202,-0.6599800000000002,0.04153588328180279,0.0029370304731135702,0.0,0.0,0.0,-8.499999999987295e-05,0.0006463551655244757,4.570421205973101e-05
ALA1260,L ALA 389,0.0,0.0,0.0,-4.4999999999996154e-05,0.00020730412441626107,1.4658615214267794e-05,0.4002100000000002,0.03664581695091303,0.002591250566811153,-0.40015000000000006,0.03668538537346781,0.0025940484768020877,0.0,0.0,0.0,1.4999999999898428e-05,0.0005785974420960669,4.091301748833197e-05
ARG1261,L ARG 390,0.0,0.0,0.0,-0.00016999999999998906,0.00037563279941983484,2.6561249970585144e-05,-58.03380999999999,1.5502281780116864,0.10961768570585298,58.032654999999956,1.550038849828741,0.10960429818164993,0.0,0.0,0.0,-0.0013249999999993634,0.0006851094803017592,4.844455593765653e-05
LEU1262,L LEU 391,0.0,0.0,0.0,-7.999999999999563e-05,0.0002712931993249959,1.9183326093249828e-05,0.5056499999999996,0.02536370438244965,0.00179348473648411,-0.5055400000000001,0.025390320990487547,0.0017953668148876882,0.0,0.0,0.0,2.999999999991232e-05,0.000615710971154379,4.3537340295421616e-05
ASP1263,L ASP 392,0.0,0.0,0.0,-6.500000000000062e-05,0.00024652586071242336,1.7432010784760483e-05,59.401280000000064,0.4104985646697966,0.02902663187453577,-59.39962499999999,0.41038166914938357,0.02901836611301833,0.0,0.0,0.0,0.0015899999999993497,0.0006098360435399736,4.3121920179909e-05
HIE1264,L HIE 393,0.0,0.0,0.0,-7.500000000000506e-05,0.00026339134382133623,1.862458053219043e-05,0.43991500000000017,0.3422061334561375,0.024197627753046347,-0.4397250000000001,0.34211888193287415,0.024191458138669512,0.0,0.0,0.0,0.00011499999999997179,0.0006416969689816851,4.5374827823380316e-05
LYS1265,L LYS 394,0.0,0.0,0.0,-0.00014999999999999015,0.0003570714214271191,2.524876234590354e-05,-61.697600000000065,0.7151910374125549,0.050571643239825936,61.69575999999999,0.7148660730518345,0.050548664789515,0.0,0.0,0.0,-0.001990000000004244,0.0008184741901854682,5.7874865010631254e-05
PHE1266,L PHE 395,0.0,0.0,0.0,-0.00013499999999995625,0.0003417235724967249,2.4163505540372696e-05,0.5519749999999997,0.04795356477885972,0.003390829083720009,-0.551845,0.04800605144145803,0.0033945404512245206,0.0,0.0,0.0,-4.999999999932836e-06,0.0006818907537132814,4.8216957597906725e-05
ASP1267,L ASP 396,0.0,0.0,0.0,-0.0001349999999999929,0.0003417235724968176,2.4163505540379248e-05,62.835615000000026,0.4358147275754554,0.030816754920957236,-62.83290000000001,0.43563635063803585,0.03080414176675157,0.0,0.0,0.0,0.0025799999999989607,0.0006954135460307499,4.917316341273265e-05
LEU1268,L LEU 397,0.0,0.0,0.0,-0.0001599999999999973,0.000366606055596461,2.5922962793631e-05,0.37504,0.058898713058944605,0.004164767940714039,-0.3748349999999999,0.05888648210752559,0.004163903081845164,0.0,0.0,0.0,4.500000000009052e-05,0.0006580083586095345,4.652821724502314e-05
MET1269,L MET 398,0.0,0.0,0.0,-0.00021999999999998022,0.0004142463035441224,2.929163703175099e-05,0.7566100000000004,0.12378448166066523,0.00875288463879182,-0.7562450000000002,0.12377174546317075,0.008751984053630334,0.0,0.0,0.0,0.0001450000000001471,0.0007442949684097216,5.262960193655413e-05
TYR1270,L TYR 399,0.0,0.0,0.0,-0.0002000000000000024,0.00040000000000000484,2.828427124746224e-05,0.3953200000000004,0.13726990784581972,0.009706448269063158,-0.39513999999999994,0.13718440290353667,0.009700402156611828,0.0,0.0,0.0,-1.9999999999565365e-05,0.0007743384273045613,5.475399528803817e-05
ALA1271,L ALA 400,0.0,0.0,0.0,-9.500000000000009e-05,0.00029321493822791526,2.073342711661535e-05,0.3380149999999999,0.049859751052326484,0.0035256168077373155,-0.33780999999999994,0.04992227859383024,0.0035300381725981386,0.0,0.0,0.0,0.00011000000000001898,0.0006228161847608124,4.403975476771041e-05
LYS1272,L LYS 401,0.0,0.0,0.0,-0.00036499999999998534,0.00048143016108256176,3.404225315692113e-05,-72.17820999999998,0.8281252899773368,0.05855730082150509,72.17009499999998,0.8272833347626719,0.058497765597330595,0.0,0.0,0.0,-0.00847999999999928,0.0011617228585142892,8.214621111148739e-05
ARG1273,L ARG 402,0.0,0.0,0.0,-0.00028500000000002135,0.0004514144437211005,3.191982142807433e-05,-66.31354499999999,0.46593906036580596,0.03294686692043495,66.30961499999998,0.46561190575035294,0.03292373359572662,0.0,0.0,0.0,-0.004214999999999236,0.000799234008289526,5.6514378701642915e-05
ALA1274,L ALA 403,0.0,0.0,0.0,-0.00015499999999999626,0.00036190468358394273,2.559052559053777e-05,-0.6152300000000003,0.045558392201651594,0.0032214648065744165,0.6148849999999999,0.045491227451015914,0.0032167155415112974,0.0,0.0,0.0,-0.000499999999999998,0.0007141428428542671,5.0497524691809126e-05
PHE1275,L PHE 404,0.0,0.0,0.0,-0.0004200000000000781,0.0004935585071702142,3.489985673323677e-05,-0.3125850000000003,0.0860225713112541,0.006082714350929113,0.3123050000000001,0.08596482987245328,0.00607863141463596,0.0,0.0,0.0,-0.0006999999999999318,0.0007483314773550944,5.291502622131346e-05
VAL1276,L VAL 405,0.0,0.0,0.0,-0.0001949999999999974,0.0003962007067131454,2.8015620642776757e-05,-0.15923499999999993,0.0599635703990349,0.004240064725331451,0.1591450000000001,0.05989418982672667,0.004235158778015276,0.0,0.0,0.0,-0.00028499999999987926,0.0007237230133138345,5.117494504149744e-05
HIE1277,L HIE 406,0.0,0.0,0.0,-0.0004949999999999566,0.0004999749993749244,3.5353571248174894e-05,-0.7513049999999999,0.15796411609919483,0.011169749767787975,0.7507799999999998,0.15780726092293695,0.011158658431908358,0.0,0.0,0.0,-0.0010199999999996922,0.0007678541528179043,5.429548784197916e-05
TRP1278,L TRP 407,0.0,0.0,0.0,-0.0006599999999999584,0.00047370877129304965,3.3496268448886275e-05,-0.11037,0.10502615436166372,0.007426470595107751,0.11012499999999995,0.10492878239548961,0.007419585357349833,0.0,0.0,0.0,-0.0009050000000000224,0.0007321031348111328,5.1767509115288116e-05
TYR1279,L TYR 408,0.0,0.0,0.0,-0.0003499999999999481,0.0004769696007084021,3.37268439080751e-05,0.15565500000000004,0.06809292162185429,0.004814896662961725,-0.15566000000000005,0.06810810818103816,0.004815970514859906,0.0,0.0,0.0,-0.0003549999999997999,0.0006920801976648757,4.8937460089375977e-05
VAL1280,L VAL 409,0.0,0.0,0.0,-0.00021999999999999909,0.00041424630354415797,2.9291637031753504e-05,-0.23547499999999963,0.08101456273411607,0.005728594668415644,0.23525500000000002,0.08090500587108294,0.005720847828338019,0.0,0.0,0.0,-0.000439999999999936,0.0007657675887630237,5.4147945482720546e-05
GLY1281,L GLY 410,0.0,0.0,0.0,-0.00018499999999999905,0.0003882975663070766,2.7456784225396694e-05,-0.021210000000000048,0.08979981013342954,0.006349805469461247,0.021145000000000014,0.08979100163713515,0.0063491826147150645,0.0,0.0,0.0,-0.00025000000000003687,0.0006689544080128977,4.730221982105525e-05
GLU1282,L GLU 411,0.0,0.0,0.0,-0.0002450000000000108,0.00043008720046057674,3.0411757594721183e-05,68.88703,0.45949065181203413,0.03249089557881161,-68.88303500000005,0.45919951411744897,0.032470309035001595,0.0,0.0,0.0,0.0037499999999994317,0.0008231038816587876,5.820223363418982e-05
GLY1283,L GLY 412,0.0,0.0,0.0,-8.499999999999952e-05,0.0002788816953476853,1.971991379291491e-05,-0.4357200000000001,0.08031576184037523,0.005679181983349307,0.43559999999999977,0.08033996514811394,0.0056808934156522255,0.0,0.0,0.0,-0.00020499999999999075,0.0006268771809533886,4.4326910562324755e-05
MET1284,L MET 413,0.0,0.0,0.0,-0.00016000000000002013,0.00036660605559651335,2.5922962793634704e-05,0.5610899999999998,0.11449118699707968,0.00809574947117321,-0.560855,0.11444314734836711,0.008092352555036163,0.0,0.0,0.0,7.499999999988572e-05,0.0006628536791781408,4.687083314813156e-05
GLU1285,L GLU 414,0.0,0.0,0.0,-0.00010499999999998954,0.0003065534211193561,2.167660028694321e-05,65.12858499999999,0.757837299672636,0.05358718936346227,-65.12558999999999,0.7576226711912423,0.05357201283799934,0.0,0.0,0.0,0.0028899999999981675,0.0006840321629872625,4.83683780997995e-05
GLU1286,L GLU 415,0.0,0.0,0.0,-0.00014999999999999348,0.00035707142142712707,2.5248762345904102e-05,67.30091000000002,1.1079226696383675,0.07834196327315927,-67.296745,1.1073798219099904,0.07830357814217055,0.0,0.0,0.0,0.004015000000000839,0.0008915015423440799,6.30386786029765e-05
GLY1287,L GLY 416,0.0,0.0,0.0,-4.999999999999942e-05,0.00021794494717703117,1.5411035007422263e-05,-0.30078999999999995,0.0680969595503357,0.00481518218762284,0.3006799999999999,0.06811503211479858,0.004816460110911354,0.0,0.0,0.0,-0.00016000000000005344,0.0006118823416310608,4.326661530556268e-05
GLU1288,L GLU 417,0.0,0.0,0.0,-6.49999999999945e-05,0.00024652586071240016,1.7432010784758844e-05,60.12893500000001,0.7326250001020496,0.05180441056389543,-60.12732999999999,0.7324593921160325,0.0517927003109023,0.0,0.0,0.0,0.0015400000000008163,0.0006988562083879242,4.941659640254201e-05
PHE1289,L PHE 418,0.0,0.0,0.0,-0.00016500000000001957,0.00037118054905939336,2.6246428328444303e-05,-0.476895,0.05423572600233277,0.0038350449638825065,0.47672999999999993,0.05417792077959392,0.0038309575173838422,0.0,0.0,0.0,-0.0003300000000001635,0.0006863672486357303,4.85334935894678e-05
SER1290,L SER 419,0.0,0.0,0.0,-7.499999999999396e-05,0.0002633913438212973,1.8624580532187677e-05,-0.45288499999999976,0.1776097738723858,0.012558907551017328,0.45280499999999985,0.177474722073314,0.012549357946723816,0.0,0.0,0.0,-0.0001550000000000068,0.0006252799373080779,4.421396838104412e-05
GLU1291,L GLU 420,0.0,0.0,0.0,-5.999999999999228e-05,0.0002374868417407278,1.6792855623744505e-05,57.56815499999999,0.7524568033962695,0.0532067308231455,-57.56691000000007,0.7523943725805341,0.053202316297829344,0.0,0.0,0.0,0.0011850000000032423,0.000686130454066864,4.851674968492845e-05
ALA1292,L ALA 421,0.0,0.0,0.0,-3.0000000000001136e-05,0.00017058722109232626,1.2062338081815275e-05,-0.45071999999999995,0.03460840360374994,0.0024471836874252533,0.4506150000000001,0.03461324565827206,0.002447526072384,0.0,0.0,0.0,-0.0001349999999999296,0.000571642370717987,4.0421219674824295e-05
ARG1293,L ARG 422,0.0,0.0,0.0,-0.00010499999999998732,0.0003065534211193496,2.167660028694275e-05,-60.238134999999964,0.6589330594046706,0.04659360346530407,60.23623499999999,0.6586886136650557,0.04657631854129269,0.0,0.0,0.0,-0.0020050000000003364,0.0007314198520682361,5.171919372919112e-05
GLU1294,L GLU 423,0.0,0.0,0.0,-3.9999999999998926e-05,0.000195959179422649,1.3856406460550646e-05,55.81995,0.6667873480361083,0.047148985540572674,-55.81899999999997,0.6667186363113172,0.04714412688791799,0.0,0.0,0.0,0.0009100000000046293,0.0006647555941848163,4.700531884797763e-05
ASP1295,L ASP 424,0.0,0.0,0.0,-4.0000000000004476e-05,0.00019595917942267618,1.3856406460552569e-05,55.15201000000001,0.3590569591291458,0.025389161063244004,-55.15117999999996,0.3589879351772743,0.025384280332800737,0.0,0.0,0.0,0.0007900000000012142,0.0005881326381039245,4.158725766404187e-05
MET1296,L MET 425,0.0,0.0,0.0,-5.5000000000005043e-05,0.00022798026230358084,1.6120638945154985e-05,-0.3427599999999995,0.10233197154360067,0.007235963101066885,0.3426700000000003,0.10237778616477185,0.007239202683997648,0.0,0.0,0.0,-0.00014499999999993573,0.0006511336268386809,4.604210029962222e-05
ALA1297,L ALA 426,0.0,0.0,0.0,-4.000000000000115e-05,0.00019595917942265983,1.3856406460551414e-05,-0.2868099999999999,0.029578943524068098,0.0020915471546202468,0.2867850000000001,0.02957513778496868,0.0020912780482277844,0.0,0.0,0.0,-6.500000000008791e-05,0.0006006454861230742,4.247204963267161e-05
ALA1298,L ALA 427,0.0,0.0,0.0,-2.500000000000169e-05,0.0001561249499599705,1.1039701082910553e-05,-0.28823000000000004,0.024906165903244126,0.0017611318803541095,0.28821999999999987,0.024951585119988805,0.0017643435039697438,0.0,0.0,0.0,-3.500000000003167e-05,0.0006113714092104255,4.323048692762676e-05
LEU1299,L LEU 428,0.0,0.0,0.0,-4.0000000000004476e-05,0.00019595917942267618,1.3856406460552569e-05,-0.3994900000000002,0.02912266986386865,0.0020592837346998633,0.39945,0.029124688839537824,0.002059426497838535,0.0,0.0,0.0,-8.000000000004004e-05,0.0005688585061333818,4.022437072225635e-05
GLU1300,L GLU 429,0.0,0.0,0.0,-2.9999999999996697e-05,0.00017058722109230103,1.206233808181349e-05,53.98528500000001,0.3154540121368375,0.022305967113446123,-53.98456000000003,0.3153949847375378,0.022301793246014064,0.0,0.0,0.0,0.0006950000000036028,0.0005932748098460362,4.195086411492917e-05
LYS1301,L LYS 430,0.0,0.0,0.0,-1.5000000000003898e-05,0.00012155245781146378,8.595056718837777e-06,-52.30978000000001,0.6271955529175466,0.04434942285980433,52.30923,0.6270889865880083,0.04434188748237806,0.0,0.0,0.0,-0.0005649999999990029,0.0006291065092657719,4.4484547879042484e-05
ASP1302,L ASP 431,0.0,0.0,0.0,-1.5000000000001124e-05,0.0001215524578114413,8.595056718836186e-06,50.71957500000004,0.2398925683912098,0.016962966186568205,-50.719230000000024,0.23986710299036218,0.016961165510805707,0.0,0.0,0.0,0.0003300000000001546,0.0006411708040762213,4.533762234611274e-05
TYR1303,L TYR 432,0.0,0.0,0.0,-6.500000000000394e-05,0.00024652586071243594,1.743201078476137e-05,-0.16366500000000034,0.06247273625350478,0.00441748954441319,0.16367000000000004,0.06251192766184696,0.0044202607954734905,0.0,0.0,0.0,-6.0000000000353106e-05,0.000645290632195868,4.562893818618525e-05
GLU1304,L GLU 433,0.0,0.0,0.0,-4.000000000001114e-05,0.0001959591794227088,1.3856406460554876e-05,52.61305499999999,0.34190791446952595,0.02417654048627519,-52.61248999999999,0.34181870911713597,0.02417023271531588,0.0,0.0,0.0,0.0005249999999979593,0.0006239991987231013,4.4123406487207695e-05
GLU1305,L GLU 434,0.0,0.0,0.0,-1.5000000000000568e-05,0.00012155245781143678,8.595056718835867e-06,50.00743500000001,0.4314618705925184,0.030508961451940236,-50.007100000000015,0.431394738027792,0.03050421446276459,0.0,0.0,0.0,0.0003200000000009595,0.0005810335618530215,4.1085277168324476e-05
VAL1306,L VAL 435,0.0,0.0,0.0,-3.000000000000336e-05,0.00017058722109233892,1.206233808181617e-05,-0.2523050000000002,0.021580129170140957,0.0015259455675088293,0.2522899999999999,0.021515712862929633,0.001521390646744017,0.0,0.0,0.0,-4.500000000007276e-05,0.0005941169918459118,4.20104153752397e-05
GLY1307,L GLY 436,0.0,0.0,0.0,-4.999999999999449e-06,7.053367989832165e-05,4.9874843358144515e-06,-0.21277499999999988,0.04279047060970529,0.003025743193828627,0.21277500000000008,0.04279152223279672,0.003025817554810547,0.0,0.0,0.0,-4.9999999999961185e-06,0.0005957977844873373,4.212926536269174e-05
VAL1308,L VAL 437,0.0,0.0,0.0,-2.500000000000002e-05,0.00015612494995996009,1.1039701082909817e-05,-0.07003999999999996,0.032713428435430236,0.002313188708255355,0.07000499999999998,0.03270909621191027,0.002312882373792496,0.0,0.0,0.0,-5.9999999999917894e-05,0.000613514466007082,4.3382023926965124e-05
ASP1309,L ASP 438,0.0,0.0,0.0,-2.4999999999999466e-05,0.00015612494995995662,1.1039701082909572e-05,46.85975999999998,0.26213846036413946,0.018535988293328403,-46.85964499999998,0.26213236918970667,0.01853555758225372,0.0,0.0,0.0,8.999999999787178e-05,0.0006179805822188592,4.369782603285661e-05
SER1310,L SER 439,0.0,0.0,0.0,-5.00000000000167e-06,7.053367989835297e-05,4.987484335816666e-06,-0.16560500000000006,0.04990570082665912,0.0035288659474397755,0.16562499999999994,0.04981771145887804,0.0035226441595767434,0.0,0.0,0.0,1.5000000000124914e-05,0.0006283112286121639,4.442831304473122e-05
VAL1311,L VAL 440,0.0,0.0,0.0,0.0,0.0,0.0,44.130555000000015,0.18230885050877144,0.012891182446507684,-44.130495,0.182337077893036,0.012893178423990547,0.0,0.0,0.0,5.9999999998865404e-05,0.0005799999999997313,4.1012193308800756e-05
gtp1312,L gtp 441,0.0,0.0,0.0,-0.0005749999999999833,0.0004943429983321156,3.4955328635272905e-05,256.5508300000002,1.3835490996000006,0.09783169504317024,-256.5411600000001,1.3824528832309917,0.09775418084035285,0.0,0.0,0.0,0.009095000000000368,0.0016929190766243312,0.0001197074559081133
Mg+1313,L Mg+ 442,0.0,0.0,0.0,-9.999999999994458e-06,9.949874371060685e-05,7.035623639731245e-06,-128.42861000000002,0.6996504326453167,0.04947275653836052,128.42307499999993,0.6991863266732141,0.049439939290354236,0.0,0.0,0.0,-0.005544999999993081,0.0008473340545512759,5.991556559034991e-05
MET1314,L MET 443,0.0,0.0,0.0,-0.00037000000000001534,0.0004828043081829522,3.413942003022452e-05,-68.03621500000001,0.5212542841764606,0.0368582439063715,68.03125500000004,0.5208611810947555,0.0368304473208936,0.0,0.0,0.0,-0.005329999999993902,0.0009279547402765588,6.561630894837562e-05
ARG1315,L ARG 444,0.0,0.0,0.0,-0.0006700000000000078,0.0004702127178203539,3.3249060137092876e-05,-70.46542500000001,0.5237155758346399,0.037032283508569144,70.46023000000001,0.5231490582037404,0.03699222466272206,0.0,0.0,0.0,-0.005864999999999014,0.000998386197820101,7.059656507216473e-05
GLU1316,L GLU 445,0.0,0.0,0.0,-0.0007799999999999851,0.00041424630354414984,2.9291637031752928e-05,72.61465500000004,0.5522080549664462,0.03904700602926079,-72.60574000000005,0.5514972823058547,0.03899674681244216,0.0,0.0,0.0,0.008135000000002463,0.0012910364053699945,9.129005969958275e-05
ILE1317,L ILE 446,0.0,0.0,0.0,-0.0013800000000000678,0.00048538644398042234,3.432200460345809e-05,-0.16704999999999992,0.07828951079167636,0.005535904397657174,0.1710250000000001,0.0780942019294645,0.005522093975567591,0.0,0.0,0.0,0.0025949999999997876,0.0011406029107450303,8.065280528289253e-05
VAL1318,L VAL 447,0.0,0.0,0.0,-0.0019249999999999756,0.00031523800532289747,2.2290693125154177e-05,-0.29181500000000016,0.12057222223630085,0.008525743596601977,0.29848499999999983,0.12074564081158387,0.00853800614165861,0.0,0.0,0.0,0.004745000000000196,0.0017087934339760245,0.00012082994248114939
HIE1319,L HIE 448,0.0,0.0,0.0,-0.005145000000000066,0.000462574318353161,3.27089437310265e-05,0.3242699999999998,0.25564347654497277,0.018076723583105435,-0.32830499999999985,0.2585185911593209,0.018280024887154845,0.0,0.0,0.0,-0.009179999999999846,0.0071664217012397426,0.0005067425381789057
ILE1320,L ILE 449,0.0,0.0,0.0,-0.006720000000000043,0.00048124837662063115,3.402939905434658e-05,-0.5779850000000001,0.1056318359918073,0.007469298753899216,0.6087450000000001,0.10820623815196591,0.00765133647639416,0.0,0.0,0.0,0.02404000000000013,0.008984898441273847,0.0006353282616097178
GLN1321,L GLN 450,0.0,0.0,0.0,-0.014844999999999983,0.00120040618125689,8.488153509449947e-05,-0.39489999999999936,0.51974551465116,0.036751557790112736,0.49456499999999937,0.529519051380591,0.03744265119986837,0.0,0.0,0.0,0.08482000000000038,0.02048701051886392,0.0014486504064128807
ALA1322,L ALA 451,0.0,0.0,0.0,-0.016060000000000043,0.001089219904334959,7.70194780558612e-05,-0.39515499999999987,0.1358781843233121,0.009608038555032963,0.5774999999999997,0.13507490514525697,0.009551238139634087,0.0,0.0,0.0,0.16628499999999977,0.03378348376055986,0.0023888530459197483
GLY1323,L GLY 452,0.0,0.0,0.0,-0.03232500000000002,0.002660709491845975,0.00018814057244517018,-1.7448,0.1587040642201718,0.01122207200119488,1.878814999999999,0.17468852502383908,0.01235234406398325,0.0,0.0,0.0,0.10169000000000006,0.06501979621622943,0.004597593881586325
GLN1324,L GLN 453,0.0,0.0,0.0,-0.49694000000000055,0.15495230362921136,0.010956782465669224,-0.161845,0.8873720025868514,0.06274667604642492,0.8147200000000001,0.7204859621116846,0.05094605095588861,-0.08969273999999999,0.06679323275446099,0.0047229947818050785,0.06624225999999986,0.2743605058688142,0.01940021741896101
CYS1325,L CYS 454,0.0,0.0,0.0,-0.07728,0.008074131532244965,0.0005709273158642544,-1.4278699999999998,0.23350852896628813,0.016511546429695767,1.3526150000000003,0.2399023484149322,0.016963657738677633,0.0,0.0,0.0,-0.15253500000000014,0.07190228629883742,0.005084259422472453
GLY1326,L GLY 455,0.0,0.0,0.0,-0.01619999999999997,0.0011747340124468382,8.306623862916414e-05,-1.089465,0.11335699702709123,0.008015550129279951,1.0877649999999999,0.11771809450972164,0.008323926289618306,0.0,0.0,0.0,-0.017899999999999965,0.02301760196023912,0.001627590243273785
ASN1327,L ASN 456,0.0,0.0,0.0,-0.03851999999999997,0.002937618082733164,0.00020772096668368446,-2.5547500000000007,0.426687259594186,0.030171345470495367,2.786740000000001,0.4337003370992456,0.030667244936576816,0.0,0.0,0.0,0.1934700000000003,0.05200402965155735,0.0036772402015642493
GLN1328,L GLN 457,0.0,0.0,0.0,-0.141635,0.026997254953050012,0.001908994205072377,-3.2605550000000023,1.9136705272786572,0.13531694067955743,3.608179999999999,1.898961452373377,0.134276852018507,-0.0009427319999999997,0.0053730387292272455,0.0003799312121014535,0.20504726800000028,0.05367071274490209,0.0037950924933035524
ILE1329,L ILE 458,0.0,0.0,0.0,-0.02686000000000004,0.002193262410200934,0.00015508707231746318,-0.7039199999999997,0.15274715578366949,0.010800854966159066,0.7211200000000001,0.15304056847777214,0.010821602376727687,0.0,0.0,0.0,-0.009659999999999797,0.012929207245612416,0.0009142330118738783
GLY1330,L GLY 459,0.0,0.0,0.0,-0.006495000000000016,0.0005915868490762731,4.1831507264261533e-05,-1.3451300000000006,0.11455388731945751,0.008100183053486806,1.3730349999999998,0.11679209637215293,0.008258448333374212,0.0,0.0,0.0,0.021410000000000092,0.007003706161740308,0.0004952368120404578
ALA1331,L ALA 460,0.0,0.0,0.0,-0.011499999999999996,0.0011045361017187714,7.810249675906974e-05,-1.5000449999999999,0.16161278716426122,0.011427749773030734,1.5387000000000004,0.1603111661737893,0.011335711270140988,0.0,0.0,0.0,0.02715500000000005,0.007560487748816211,0.0005346072156265757
LYS1332,L LYS 461,0.0,0.0,0.0,-0.02061500000000003,0.0022840260506396333,0.00016150503088140135,-97.99136499999999,2.4053436535716264,0.17008348085245228,98.12750999999997,2.427858659376128,0.17167553218073403,0.0,0.0,0.0,0.1155299999999957,0.03992717245185296,0.002823277439430994
PHE1333,L PHE 462,0.0,0.0,0.0,-0.007015000000000011,0.0005336431391856592,3.773426824518562e-05,-0.8357649999999999,0.07815030246262637,0.005526060882310285,0.8365000000000004,0.07943399775913858,0.0056168318472243906,0.0,0.0,0.0,-0.006280000000000023,0.003943551698659341,0.0002788512148081749
TRP1334,L TRP 463,0.0,0.0,0.0,-0.007634999999999987,0.0006259193238749257,4.4259179838765886e-05,-1.5358450000000001,0.12582988903674228,0.008897516781383128,1.5240750000000005,0.12513756180699165,0.00884856185348745,0.0,0.0,0.0,-0.01940500000000023,0.0041822212997401345,0.00029572770414690655
GLU1335,L GLU 464,0.0,0.0,0.0,-0.008764999999999981,0.0009485647052257565,6.707365354593509e-05,93.42968499999999,1.5441322954263768,0.10918664171451403,-93.31197,1.535631954311069,0.10858557683001074,0.0,0.0,0.0,0.10894999999999917,0.01726086614281071,0.001220527549873474
VAL1336,L VAL 465,0.0,0.0,0.0,-0.003955000000000038,0.000461492145111916,3.26324225272962e-05,-0.7671750000000003,0.07992236467347463,0.005651364602907808,0.77217,0.0792089710828273,0.005600920058347634,0.0,0.0,0.0,0.0010399999999997982,0.0026321854038041607,0.00018612361483701727
ILE1337,L ILE 466,0.0,0.0,0.0,-0.0026750000000000064,0.0004683748498799078,3.31191032487314e-05,-1.0383749999999998,0.05086122663680717,0.003596431825435221,1.042535,0.05117371175711012,0.003618527860193832,0.0,0.0,0.0,0.001484999999999781,0.0022158012094954326,0.0001566808060995574
SER1338,L SER 467,0.0,0.0,0.0,-0.0019000000000000338,0.0003000000000000056,2.121320343559682e-05,-1.1988150000000002,0.15898729752718915,0.011242099620399867,1.1973249999999995,0.1582147255314809,0.011187470530687853,0.0,0.0,0.0,-0.0033899999999998185,0.0020875583824168918,0.0001476126688329804
ASP1339,L ASP 468,0.0,0.0,0.0,-0.0020100000000000152,0.0003462657938635978,2.4484689093389322e-05,79.95783499999997,1.6646627129165523,0.11770942926916891,-79.93013000000002,1.6574987520650653,0.11720286073934476,0.0,0.0,0.0,0.025694999999999482,0.007403510991417108,0.0005235072826620177
GLU1340,L GLU 469,0.0,0.0,0.0,-0.0015400000000000236,0.0004983974317750523,3.5242020373409915e-05,76.01508500000004,0.8104534457770621,0.057307712734496453,-76.00652500000001,0.8099709311885047,0.05727359380073741,0.0,0.0,0.0,0.007020000000001687,0.0021770622407257145,0.00015394154734823327
HID1341,L HID 470,0.0,0.0,0.0,-0.0013049999999999607,0.00046040742826321544,3.2555721463357856e-05,-0.09022500000000006,0.12842629938996147,0.009081110718133553,0.08864000000000004,0.12823654081423128,0.00906769276056484,0.0,0.0,0.0,-0.002890000000000188,0.0009316115070140067,6.587488140410229e-05
GLY1342,L GLY 471,0.0,0.0,0.0,-0.0005400000000000054,0.000498397431775089,3.524202037341251e-05,-0.4991749999999999,0.14000883677468356,0.009900119790941922,0.4985249999999998,0.13982320756941707,0.009886993823958901,0.0,0.0,0.0,-0.0011899999999999834,0.0008209141246196473,5.8047394429037115e-05
ILE1343,L ILE 472,0.0,0.0,0.0,-0.001864999999999996,0.00035605477106761125,2.5176874309573166e-05,0.22531499999999993,0.14606069209407427,0.010328050584452027,-0.222625,0.14569346030278774,0.010302083375463428,0.0,0.0,0.0,0.0008250000000002356,0.0008627716963371084,6.100717170957902e-05
ASP1344,L ASP 473,0.0,0.0,0.0,-0.0021900000000000096,0.00040484564959991946,2.8626910416597593e-05,81.35101999999999,0.961199094673152,0.06796703979137561,-81.32023499999997,0.9581567563708618,0.0677519139869543,0.0,0.0,0.0,0.028595000000001106,0.0036456789491123875,0.0002577884306946415
PRO1345,L PRO 474,0.0,0.0,0.0,-0.004500000000000024,0.0006164414002968809,4.358898943540555e-05,0.1663950000000001,0.1891625728705337,0.013375813802344882,-0.16305500000000003,0.1886269916395848,0.01333794249031686,0.0,0.0,0.0,-0.0011599999999999699,0.001560256389187464,0.00011032678731840928
THR1346,L THR 475,0.0,0.0,0.0,-0.002729999999999991,0.0005168171823769007,3.654449342924312e-05,-0.4978349999999996,0.1841755623718849,0.013023178908200575,0.498995,0.18352112950556956,0.012976903516440283,0.0,0.0,0.0,-0.0015699999999994941,0.0013982489048802603,9.887112824274959e-05
GLY1347,L GLY 476,0.0,0.0,0.0,-0.0009749999999999992,0.00030720514318612795,2.1722683996229535e-05,-0.5489200000000002,0.088350176004351,0.006247300857170158,0.5482400000000001,0.08807957992633557,0.006228166824997439,0.0,0.0,0.0,-0.0016550000000000243,0.0009088316675820506,6.426410351043462e-05
SER1348,L SER 477,0.0,0.0,0.0,-0.0010150000000000165,0.0002340405947693528,1.6549169163434217e-05,0.23418999999999998,0.1950169836193761,0.01378978315638067,-0.23367500000000002,0.19471478982090712,0.013768414827967675,0.0,0.0,0.0,-0.0005000000000000393,0.0007615773105863848,5.385164807134461e-05
TYR1349,L TYR 478,0.0,0.0,0.0,-0.0010899999999999888,0.00028618176042510926,2.0236106344849868e-05,-0.2685749999999999,0.18167150127359005,0.012846115049889603,0.2683350000000002,0.18150267980115298,0.012834177569092588,0.0,0.0,0.0,-0.0013299999999999619,0.0007149125820686398,5.0551953473631935e-05
HIP1350,L HIP 479,0.0,0.0,0.0,-0.001139999999999987,0.0003469870314579228,2.453568829276871e-05,-75.94305,0.8351725854570694,0.05905561986377951,75.92350999999996,0.8331939389496585,0.05891570842748338,0.0,0.0,0.0,-0.020680000000000618,0.0024834653208757225,0.00017560751692328484
GLY1351,L GLY 480,0.0,0.0,0.0,-0.0003099999999999975,0.00046249324319388345,3.2703210851535405e-05,-0.4090699999999999,0.12242824469868094,0.008656984203520327,0.4087649999999997,0.12223796372240572,0.008643529306654827,0.0,0.0,0.0,-0.0006149999999999756,0.0007660124019883397,5.416525639189506e-05
ASP1352,L ASP 481,0.0,0.0,0.0,-0.0004949999999999965,0.0004999749993749651,3.535357124817777e-05,70.04121500000001,0.7554884967818069,0.05342110391828468,-70.03168000000005,0.754526631467194,0.05335308976962959,0.0,0.0,0.0,0.009040000000002877,0.0014029967925826782,9.920685460181878e-05
SER1353,L SER 482,0.0,0.0,0.0,-0.000314999999999977,0.00046451587701602684,3.284623266068489e-05,0.47822499999999984,0.19414444203994183,0.01372808514961215,-0.47778500000000007,0.19393101550551436,0.01371299361463427,0.0,0.0,0.0,0.00012500000000009254,0.00071370512118094,5.046657309546093e-05
ASP1354,L ASP 483,0.0,0.0,0.0,-0.0003000000000000036,0.0004582575694955895,3.240370349203969e-05,65.17233999999996,0.6564958220788254,0.046421264761257464,-65.16696500000002,0.6560674536752862,0.0463909745409586,0.0,0.0,0.0,0.005074999999999363,0.0009946733132065054,7.033402448336107e-05
LEU1355,L LEU 484,0.0,0.0,0.0,-0.0004000000000000009,0.0004898979485566367,3.4641016151377615e-05,0.3019599999999997,0.059432553369345734,0.004202516151069576,-0.301555,0.05940620316936555,0.004200652910560414,0.0,0.0,0.0,4.999999999608651e-06,0.0007382242206811027,5.2200335247976205e-05
GLN1356,L GLN 485,0.0,0.0,0.0,-0.0007199999999999451,0.0004489988864128371,3.174901573277255e-05,0.45718000000000003,0.4403993274290958,0.031140935085510836,-0.4563400000000001,0.4398743393288588,0.03110381282093885,0.0,0.0,0.0,0.00012000000000025323,0.0009620810776641037,6.802940540675491e-05
[truncated: 113,441 more chars]
