# Supplementary material for: Detailed Per-residue Energetic Analysis Explains the Driving Force for Microtubule Disassembly
Source: PLoS Comput Biol. 2015 Jun 1;11(6):e1004313. doi: 10.1371/journal.pcbi.1004313 (PMC4452272; doi:10.1371/journal.pcbi.1004313)
Supplement: S4 Dataset — 13 text files with energy contribution per residue in the 13 longitudinal GTP subsystems, plus one text file with the overall residual contributions, per MT ring. (ZIP) [file pcbi.1004313.s004.zip › LongGTP/R10_L10.txt]

| Run on Wed Jan 21 12:06:43 2015
| GB non-polar solvation energies calculated with gbsa=2
idecomp = 2: Per-residue decomp adding 1-4 interactions to EEL and VDW.
Energy Decomposition Analysis (All units kcal/mol): Generalized Born solvent
DELTAS:
Total Energy Decomposition:
Residue,Location,Internal,,,van der Waals,,,Electrostatic,,,Polar Solvation,,,Non-Polar Solv.,,,TOTAL,,
,,Avg.,Std. Dev.,Std. Err. of Mean,Avg.,Std. Dev.,Std. Err. of Mean,Avg.,Std. Dev.,Std. Err. of Mean,Avg.,Std. Dev.,Std. Err. of Mean,Avg.,Std. Dev.,Std. Err. of Mean
MET   1,R MET   1,0.0,0.0,0.0,-0.7301199999999998,0.4451233038159205,0.03147497065923972,-138.55201999999997,3.985917777577174,0.28184694897768325,139.91946,4.085773225278541,0.28890779539848876,-0.1771321679999999,0.12404136914130136,0.008771049326747795,0.46018783199999946,0.5904263765161315,0.04174944946259583
ARG   2,R ARG   2,0.0,0.0,0.0,-1.9184899999999996,0.9835447218606793,0.06954711424279231,-194.08720999999997,4.598542198993279,0.32516603724806453,188.92332999999985,3.7689381437167713,0.26650417192947673,-0.7336875600000008,0.10062269077725218,0.007115098698983209,-7.816057559999997,1.470342351224643,0.10396890472167174
GLU   3,R GLU   3,0.0,0.0,0.0,-0.06503499999999998,0.01289626980952222,0.0009119039834324507,132.46852499999997,2.5972816634674545,0.18365554768893133,-132.74423500000003,2.5902345163659146,0.18315723913857954,0.0,0.0,0.0,-0.34074500000000013,0.11335382646827755,0.00801532593691622
CYS   4,R CYS   4,0.0,0.0,0.0,-0.022029999999999998,0.0023084843512574576,0.0001632344939037176,-0.7215649999999999,0.593311415510438,0.041953452526282006,0.7435550000000003,0.59610110465843,0.042150713337676775,0.0,0.0,0.0,-3.999999999975579e-05,0.019407689197841114,0.0013723308638954358
ILE   5,R ILE   5,0.0,0.0,0.0,-0.009995000000000039,0.0008688929738466732,6.144001139323281e-05,0.868865,0.21991308913977872,0.015550203660241922,-0.8704300000000004,0.2213409476350899,0.01565116850270286,0.0,0.0,0.0,-0.011559999999999758,0.007184455442133238,0.0005080177162265008
SER   6,R SER   6,0.0,0.0,0.0,-0.004279999999999959,0.0005015974481593404,3.546829570193373e-05,-0.15531499999999995,0.30008114864982754,0.021218941511654144,0.16655499999999993,0.2990139411047585,0.021143478542448964,0.0,0.0,0.0,0.006960000000000217,0.0043345588010777515,0.00030649959216939095
ILE   7,R ILE   7,0.0,0.0,0.0,-0.004220000000000024,0.0005015974481593336,3.5468295701933256e-05,0.5029600000000001,0.16031356274501515,0.011335880733317528,-0.5023,0.16028103443639216,0.011333580634556743,0.0,0.0,0.0,-0.0035600000000000076,0.002701184925176644,0.00019100261778312821
HID   8,R HID   8,0.0,0.0,0.0,-0.0029350000000000344,0.000317450783586974,2.2447160176733246e-05,0.5635550000000005,0.2510008306261141,0.017748438941918136,-0.5692350000000002,0.25081146260687465,0.017735048600863727,0.0,0.0,0.0,-0.008615000000000005,0.0028560068277229053,0.00020195017949979462
VAL   9,R VAL   9,0.0,0.0,0.0,-0.0015350000000000342,0.0004987734956871761,3.5268612107652144e-05,0.27555500000000016,0.10330772950268509,0.0073049596080334185,-0.2730850000000001,0.10327776999432142,0.0073028411508809215,0.0,0.0,0.0,0.000935000000000048,0.0011665226101538232,8.248560480471997e-05
GLY  10,R GLY  10,0.0,0.0,0.0,-0.0005050000000000177,0.0004999749993749855,3.535357124817921e-05,1.0340450000000003,0.08409650988596104,0.005946521241448458,-1.0327749999999998,0.08407784711206687,0.005945201584050826,0.0,0.0,0.0,0.0007649999999998314,0.0008830486962791053,6.244097212568954e-05
GLN  11,R GLN  11,0.0,0.0,0.0,-0.0007550000000000478,0.00043008720046058336,3.041175759472165e-05,0.1847650000000003,0.1508550952901499,0.010667066085620779,-0.18183,0.15052040094286218,0.010643399621361585,0.0,0.0,0.0,0.0021799999999999285,0.0010332473082465255,7.306161783038651e-05
ALA  12,R ALA  12,0.0,0.0,0.0,-0.0007949999999999835,0.00040370162248867895,2.854601548377565e-05,0.297525,0.12587124125470459,0.008900440824756953,-0.29438499999999995,0.12582458732298724,0.008897141893608317,0.0,0.0,0.0,0.0023449999999999895,0.00103729214785419,7.334763118192567e-05
GLY  13,R GLY  13,0.0,0.0,0.0,-0.0008250000000000312,0.0003799671038392794,2.686773157525675e-05,0.6891349999999998,0.0925657970040769,0.006545390276752018,-0.685364999999999,0.09246659815847619,0.006538375859111004,0.0,0.0,0.0,0.002944999999999829,0.0010871867364901408,7.687571137882507e-05
VAL  14,R VAL  14,0.0,0.0,0.0,-0.0010499999999999865,0.00021794494717704478,1.5411035007423225e-05,0.8615749999999998,0.11697599914085152,0.008271452222856787,-0.859245,0.1165697000725309,0.008242722540216858,0.0,0.0,0.0,0.0012799999999999101,0.0012294714311443754,8.693675862373173e-05
GLN  15,R GLN  15,0.0,0.0,0.0,-0.0010200000000000187,0.00014000000000005441,9.899494936615512e-06,0.723584999999999,0.681837072015741,0.04821316172867108,-0.7204550000000003,0.6808551299468922,0.04814372793910955,0.0,0.0,0.0,0.002109999999999097,0.0013482952198981622,9.533886930313977e-05
ILE  16,R ILE  16,0.0,0.0,0.0,-0.002205000000000049,0.0004037016224886543,2.8546015483773908e-05,0.26913500000000007,0.14545197411860702,0.010285007723623722,-0.26352500000000006,0.1456750471940888,0.010300781372061052,0.0,0.0,0.0,0.0034049999999998717,0.0019341600244032074,0.00013676576691554462
GLY  17,R GLY  17,0.0,0.0,0.0,-0.0010199999999999665,0.00022271057451323778,1.574801574802623e-05,0.80581,0.1169410702020468,0.00826898237390794,-0.8035049999999998,0.11668538886681813,0.008250902973311637,0.0,0.0,0.0,0.001285000000000086,0.0011974034407834194,8.466920927940605e-05
ASN  18,R ASN  18,0.0,0.0,0.0,-0.0012450000000000182,0.00043008720046057707,3.0411757594721207e-05,1.3213499999999998,0.33096248654492577,0.02340258185542785,-1.3193199999999996,0.3302540500887171,0.023352487833205357,0.0,0.0,0.0,0.0007849999999995916,0.0012036506968388333,8.511095699146523e-05
ALA  19,R ALA  19,0.0,0.0,0.0,-0.0011849999999999695,0.0003882975663070502,2.7456784225394828e-05,0.40349999999999986,0.1065589977430352,0.00753485899005422,-0.39862000000000025,0.10633849538149333,0.00751926711854283,0.0,0.0,0.0,0.0036949999999999496,0.0013460962075571988,9.518337564931896e-05
CYS  20,R CYS  20,0.0,0.0,0.0,-0.002684999999999963,0.00046451587701607395,3.284623266068822e-05,0.9080250000000001,0.17926225027874423,0.012675755278286011,-0.9004500000000002,0.17817830255112244,0.012599108599420698,0.0,0.0,0.0,0.004889999999999856,0.002803194606159061,0.00019821579150006253
TRP  21,R TRP  21,0.0,0.0,0.0,-0.006545000000000023,0.0005458708638496972,3.8598898948027954e-05,0.9893899999999999,0.1730904038356872,0.01223933983105324,-0.9978299999999999,0.17266256426915594,0.012209087005177824,0.0,0.0,0.0,-0.014985000000000106,0.003457567786754225,0.00024448696284260754
GLU  22,R GLU  22,0.0,0.0,0.0,-0.0020299999999999975,0.0002812472222084893,1.9887181801350254e-05,87.567245,0.7770380975060999,0.05494489079868569,-87.53635500000001,0.7749111748929297,0.054794494658402526,0.0,0.0,0.0,0.02886000000000152,0.0028408449447296317,0.00020087807247178452
LEU  23,R LEU  23,0.0,0.0,0.0,-0.004375000000000025,0.0005141740950300539,3.635759893062074e-05,0.23085500000000028,0.1785962316931687,0.012628660652460339,-0.2169000000000002,0.17900810037537382,0.012657784166274898,0.0,0.0,0.0,0.009580000000000161,0.0031102411482068024,0.00021992726070224638
TYR  24,R TYR  24,0.0,0.0,0.0,-0.010284999999999975,0.000750849518878645,5.309307864497465e-05,0.8356100000000005,0.6565278729041134,0.04642353109684784,-0.829645,0.6633102433816326,0.04690311711256517,0.0,0.0,0.0,-0.004319999999999646,0.010009375604901982,0.0007077697365669392
CYS  25,R CYS  25,0.0,0.0,0.0,-0.002749999999999977,0.0004330127018922217,3.061862178478989e-05,1.0310400000000002,0.2300156264256836,0.01626456092244725,-1.0305099999999998,0.22937408288645164,0.016219196943745517,0.0,0.0,0.0,-0.0022199999999999863,0.002416940214403381,0.0001709034815327099
LEU  26,R LEU  26,0.0,0.0,0.0,-0.003339999999999993,0.00048414873747647534,3.4234485537252125e-05,0.54458,0.13936597002137913,0.009854662246875827,-0.5359150000000004,0.1389909988992079,0.009828147784552188,0.0,0.0,0.0,0.005324999999999718,0.0023408064849535152,0.00016552001389560767
GLU  27,R GLU  27,0.0,0.0,0.0,-0.008434999999999991,0.0007455031857744505,5.2715035805728844e-05,108.76517000000004,1.5322639038646404,0.10834741969900594,-108.68649500000004,1.5236626496607624,0.10773921918157879,0.0,0.0,0.0,0.07023999999999844,0.013656588153708625,0.0009656666091359241
HIP  28,R HIP  28,0.0,0.0,0.0,-0.014705000000000022,0.0019717948676269354,0.00013942695220078367,-115.05783,2.4443935753282924,0.17284472730034653,114.9896650000001,2.4371442084437667,0.1723321196520108,0.0,0.0,0.0,-0.08287000000000404,0.015125908237194913,0.001069563228612598
GLY  29,R GLY  29,0.0,0.0,0.0,-0.0020000000000000152,0.0003741657386773686,2.64575131106441e-05,-0.2684999999999999,0.22722990560223366,0.01606758071397185,0.26905000000000007,0.22623854114628647,0.01599748066102909,0.0,0.0,0.0,-0.001450000000000039,0.0013143439428095413,9.293815147720904e-05
ILE  30,R ILE  30,0.0,0.0,0.0,-0.004045000000000048,0.0004929249435765912,3.485505702190039e-05,-0.48584499999999986,0.17056884526489674,0.012061038714596743,0.48607499999999987,0.1703321442799339,0.012044301427438666,0.0,0.0,0.0,-0.0038150000000000796,0.0010250731681203716,7.248361883902926e-05
GLN  31,R GLN  31,0.0,0.0,0.0,-0.0017849999999999938,0.0004228179277183182,2.989774238968663e-05,0.6757249999999998,0.8255164319230721,0.05837282669937272,-0.6739750000000002,0.8240749567697105,0.05827089901378733,0.0,0.0,0.0,-3.4999999999456574e-05,0.0016952212245006895,0.00011987024234558002
PRO  32,R PRO  32,0.0,0.0,0.0,-0.000990000000000012,0.000223383079036907,1.5795568998932745e-05,0.15558500000000014,0.22334632921765254,0.015792970394292522,-0.15571500000000005,0.22295879389474638,0.015765567508814898,0.0,0.0,0.0,-0.0011200000000000099,0.0007782030583339739,5.502726596880634e-05
ASP  33,R ASP  33,0.0,0.0,0.0,-0.0010299999999999752,0.0002431049156228935,1.7190113437673144e-05,85.84312500000006,1.0806142278211406,0.07641096483389932,-85.81866499999998,1.0785309790536615,0.07626365690086102,0.0,0.0,0.0,0.023429999999999465,0.002365396372702749,0.00016725878153321758
GLY  34,R GLY  34,0.0,0.0,0.0,-0.000965000000000002,0.00023189437250611524,1.6397408331807337e-05,0.7045550000000005,0.15189850879781214,0.01074084656230574,-0.70238,0.1513390749277932,0.010701288613994157,0.0,0.0,0.0,0.001209999999999971,0.000919728220726142,6.503460617240928e-05
GLN  35,R GLN  35,0.0,0.0,0.0,-0.00197500000000001,0.00039290584113755206,2.7782638463616743e-05,0.7136450000000005,0.6850990577828878,0.04844381895427943,-0.7109449999999999,0.6836184842256677,0.04833912659404385,0.0,0.0,0.0,0.0007250000000012236,0.0017576617990965942,0.00012428545771737487
MET  36,R MET  36,0.0,0.0,0.0,-0.005769999999999994,0.0011077454581265717,7.832943252698976e-05,-0.4029599999999999,0.34944740434005245,0.024709662927688846,0.4063350000000001,0.3480942153713558,0.024613978018089625,0.0,0.0,0.0,-0.002394999999999774,0.0021952163902449174,0.00015522523957140353
PRO  37,R PRO  37,0.0,0.0,0.0,-0.004190000000000005,0.0012703936397825682,8.98303957466514e-05,1.2297450000000008,0.23019485219048205,0.016277234097812485,-1.2163049999999995,0.23163985402991788,0.016379411157761696,0.0,0.0,0.0,0.009250000000000194,0.0037279350852715944,0.0002636048178618795
SER  38,R SER  38,0.0,0.0,0.0,-0.00549,0.0025059728649768007,0.00017719904062945763,-0.01446000000000002,0.7726843588426001,0.05463703498543822,0.0390599999999998,0.7754910098769682,0.05483549518332081,0.0,0.0,0.0,0.019109999999999776,0.013166924470049779,0.0009310421580143287
ASP  39,R ASP  39,0.0,0.0,0.0,-0.022575,0.013409115369777402,0.0009481676407682361,113.87381999999998,6.911587844888412,0.48872306338871113,-113.59034499999996,6.795336406388983,0.4805028453401474,0.0,0.0,0.0,0.2609000000000012,0.10696186236224486,0.007563345820468549
LYS  40,R LYS  40,0.0,0.0,0.0,-0.03331499999999999,0.021718788525145662,0.0015357502645287073,-110.60097499999995,10.662232642574459,0.7539337004152962,110.67417000000002,10.714482417788197,0.7576283174522069,0.0,0.0,0.0,0.03988000000000262,0.04863625807974798,0.003439102789972881
THR  41,R THR  41,0.0,0.0,0.0,-0.16085500000000014,0.1637696063834801,0.011580259922601047,-1.9293399999999994,1.1486572353839934,0.08122233203990141,2.2474000000000003,1.0868981415017682,0.07685530463149559,-0.018359243999999993,0.03470823395714141,0.002454242759410389,0.1388457560000001,0.1727738285084397,0.012216954574987934
ILE  42,R ILE  42,0.0,0.0,0.0,-0.5147600000000004,0.6347285107823659,0.04488208341866496,-1.3246950000000002,1.300295305680598,0.09194476281917854,1.4641949999999997,1.3438840786968953,0.09502695451752105,-0.12550136399999998,0.17503781415369735,0.012377042535215004,-0.5007613639999996,0.744737553226924,0.052660897409103534
GLY  43,R GLY  43,0.0,0.0,0.0,-0.3523950000000001,0.389468880624627,0.02753960865508077,1.973019999999999,2.793594719997878,0.19753697703974338,-1.1127700000000003,1.9486670488054136,0.13779156844850848,-0.061313580000000034,0.07892342077936304,0.005580728602752688,0.4465414199999996,0.564261921231902,0.039899343086842745
GLY  44,R GLY  44,0.0,0.0,0.0,-0.46529500000000035,0.37139245815578964,0.026261412564349995,3.5117149999999975,2.3256351592145785,0.16444723916464846,-2.7529400000000015,1.9186008147605873,0.13566556465072463,-0.10561165200000001,0.09453870745015562,0.006684896112261622,0.18786834799999996,0.31968499445589577,0.022605142742334775
GLY  45,R GLY  45,0.0,0.0,0.0,-0.11897,0.05659963869142635,0.004002198833141605,0.18631000000000014,0.9904731717214759,0.07003702963076033,0.0012500000000001089,0.9405809042820292,0.06650911356723978,-0.0016750799999999994,0.004917460886758527,0.00034771699392465675,0.06691492000000002,0.07613953792854802,0.005383878358568664
ASP  46,R ASP  46,0.0,0.0,0.0,-0.05919999999999998,0.010897247358851642,0.000770551750371119,121.29996999999995,2.2374845181846714,0.1582140475608296,-120.98701499999999,2.199391285055821,0.1555204492145566,0.0,0.0,0.0,0.25375499999999745,0.04724357072660808,0.003340624922825084
ASP  47,R ASP  47,0.0,0.0,0.0,-0.47967000000000004,0.16201423116504274,0.01145613615055266,158.982975,4.669053937832528,0.3301519701167133,-155.76501500000003,3.887271089693431,0.2748715747832645,-0.11052162000000006,0.05091637192790146,0.0036003311863635487,2.6277683800000036,0.9279426363746214,0.06561545307326173
SER  48,R SER  48,0.0,0.0,0.0,-0.22338499999999992,0.053781193506652974,0.0038029046628860236,-1.3500900000000002,1.640195827302338,0.11597935919593626,1.7825149999999996,1.5479238901751595,0.1094547479503516,-0.035964288,0.036444457781959864,0.002577012323429066,0.173075712,0.14125557486365298,0.009988277486649304
PHE  49,R PHE  49,0.0,0.0,0.0,-0.04081499999999998,0.005657806553780342,0.0004000673380819771,-0.8060849999999996,0.21835028686722735,0.015439696851784441,0.816785,0.220111309966116,0.015564219989289472,0.0,0.0,0.0,-0.030114999999999822,0.016647575649324692,0.0011771613631953533
ASN  50,R ASN  50,0.0,0.0,0.0,-0.03127999999999999,0.0036649147329780698,0.0002591486060159278,-0.7107249999999999,1.6865410162148444,0.11925645893147674,0.795855,1.7080019888674016,0.12077397886082497,0.0,0.0,0.0,0.05385000000000133,0.03292563590881745,0.002328194042600411
THR  51,R THR  51,0.0,0.0,0.0,-0.069535,0.0117136149415965,0.0008282776557410949,-2.417530000000003,0.5547031089691014,0.039223432989731195,2.584805000000001,0.5775065254826075,0.040835878034823345,0.0,0.0,0.0,0.09773999999999998,0.043220624706266926,0.0030561596816920176
PHE  52,R PHE  52,0.0,0.0,0.0,-0.025935000000000007,0.0027185979842558683,0.00019223390699874034,-1.3972850000000003,0.14552269161543196,0.010290008205779069,1.34628,0.13932857424089384,0.009852017965878937,0.0,0.0,0.0,-0.0769400000000001,0.02247590710071564,0.0015892866324234904
PHE  53,R PHE  53,0.0,0.0,0.0,-0.011385000000000024,0.0011121038620561768,7.863761822436714e-05,1.4402900000000005,0.19612930913047905,0.013868436447559439,-1.4326400000000001,0.20144872896099278,0.014244576230972883,0.0,0.0,0.0,-0.003735000000000097,0.009542262572367385,0.0006747398572783566
SER  54,R SER  54,0.0,0.0,0.0,-0.0045000000000000005,0.0005291502622129187,3.741657386773946e-05,0.4051199999999998,0.577206822205005,0.04081468581282969,-0.4007600000000002,0.5787527299287667,0.040923997996285745,0.0,0.0,0.0,-0.00014000000000016666,0.003594495792180027,0.0002541692349597008
GLU  55,R GLU  55,0.0,0.0,0.0,-0.006939999999999973,0.0009572878355019403,6.769047200308142e-05,110.212835,2.062329611817918,0.145828725355827,-110.07342000000003,2.0453176314685892,0.14462579668918474,0.0,0.0,0.0,0.1324749999999991,0.017147284770480803,0.0012124961340143788
THR  56,R THR  56,0.0,0.0,0.0,-0.0023249999999999946,0.0004993746088859566,3.531111722956399e-05,1.4445450000000009,0.3160325584097273,0.022346876512725187,-1.43931,0.3151413395605225,0.022283857823545784,0.0,0.0,0.0,0.002910000000000452,0.001527055991114972,0.0001079791646568941
GLY  57,R GLY  57,0.0,0.0,0.0,-0.0010700000000000009,0.0003675595189897812,2.5990382836733987e-05,0.33998500000000015,0.2984910128881602,0.021106501933645924,-0.33904,0.2976295321368497,0.021045586045534588,0.0,0.0,0.0,-0.0001250000000000595,0.0011616260155487908,8.213936327972598e-05
ALA  58,R ALA  58,0.0,0.0,0.0,-0.0011050000000000018,0.0003660259553638231,2.5881943512804386e-05,-0.26002500000000006,0.17937261322453849,0.012683559117022295,0.25999999999999995,0.17896454956219687,0.012654704658742537,0.0,0.0,0.0,-0.0011300000000000355,0.0008264986388374047,5.8442279216338005e-05
GLY  59,R GLY  59,0.0,0.0,0.0,-0.0013700000000000001,0.0004828043081829278,3.4139420030222795e-05,0.10222000000000003,0.36365685969056044,0.025714423151220012,-0.09832000000000002,0.3623793283287556,0.02562408804230894,0.0,0.0,0.0,0.0025299999999999962,0.0018052977593737071,0.00012765382877140283
LYS  60,R LYS  60,0.0,0.0,0.0,-0.0023199999999999944,0.0004664761515876016,3.298484500493969e-05,-86.568005,1.084391628968716,0.07667806743057057,86.54632499999997,1.0828075726479525,0.07656605773395124,0.0,0.0,0.0,-0.02399999999999977,0.0022045407685024206,0.00015588457268102645
HIP  61,R HIP  61,0.0,0.0,0.0,-0.006175000000000064,0.0008150920193451997,5.763570941700273e-05,-107.37931999999996,1.8567018817236238,0.13128864912085975,107.32858000000004,1.8548720585498775,0.13115926108340692,0.0,0.0,0.0,-0.05691499999999815,0.006760752546872257,0.0004780573971817595
VAL  62,R VAL  62,0.0,0.0,0.0,-0.0029600000000000234,0.00041036569057364725,2.9017236257092645e-05,1.3312449999999987,0.1021904348508368,0.00722595494554288,-1.3263349999999992,0.10231262275497827,0.00723459493510262,0.0,0.0,0.0,0.0019499999999999015,0.0018567444627627157,0.00013129166005500893
PRO  63,R PRO  63,0.0,0.0,0.0,-0.0031599999999999983,0.00040546269865429884,2.8670542373665235e-05,-0.8471550000000001,0.12240494669334019,0.008655336785763872,0.8490600000000001,0.12210719225336439,0.008634282367400343,0.0,0.0,0.0,-0.0012550000000000861,0.0022583124230274314,0.00015968680283605198
ARG  64,R ARG  64,0.0,0.0,0.0,-0.013979999999999979,0.0012607934009979437,8.91515563520896e-05,-115.27212000000002,1.5445804043825289,0.10921832780267458,115.33033999999996,1.5469945263036962,0.10938903200078144,0.0,0.0,0.0,0.044239999999997226,0.020221582529565095,0.0014298818132978898
ALA  65,R ALA  65,0.0,0.0,0.0,-0.0020650000000000247,0.0003174507835869887,2.2447160176734286e-05,-0.05971499999999993,0.14421592760510193,0.010197606036467579,0.060965000000000005,0.14404896311671245,0.010185799864271823,0.0,0.0,0.0,-0.0008149999999998322,0.0016281200815664795,0.00011512547502616525
VAL  66,R VAL  66,0.0,0.0,0.0,-0.002095000000000022,0.00032553801621318574,2.301901387983599e-05,0.6110550000000001,0.12235383923277654,0.008651722942570493,-0.6092499999999997,0.12216373234311499,0.008638280355487497,0.0,0.0,0.0,-0.00028999999999994796,0.0012829263423906995,9.071659164673181e-05
PHE  67,R PHE  67,0.0,0.0,0.0,-0.0019349999999999801,0.00024652586071241295,1.7432010784759748e-05,-0.12814000000000011,0.12841378586429103,0.009080225878247741,0.125645,0.12810464072390193,0.00905836601573374,0.0,0.0,0.0,-0.004430000000000129,0.0008916838004583193,6.305156619782699e-05
VAL  68,R VAL  68,0.0,0.0,0.0,-0.0009950000000000041,0.00015803480629277675,1.1174748319312491e-05,0.33239000000000024,0.10731979267590831,0.007588655315666914,-0.3315849999999999,0.10718060820409636,0.007578813487281504,0.0,0.0,0.0,-0.00018999999999971928,0.0007442445834536165,5.262603918214096e-05
ASP  69,R ASP  69,0.0,0.0,0.0,-0.0006050000000000222,0.000488850692952374,3.456696399743664e-05,78.99354999999994,0.5191333330753338,0.036708270015754316,-78.98055000000001,0.5183079369428553,0.03664990569551024,0.0,0.0,0.0,0.012395000000001488,0.0012565727197401885,8.885310911823104e-05
LEU  70,R LEU  70,0.0,0.0,0.0,-0.0005299999999999916,0.0004990991885387023,3.5291642070041955e-05,-0.4782349999999999,0.0707139291441234,0.005000229882215469,0.47768,0.07062561574952873,0.00499398518219672,0.0,0.0,0.0,-0.0010849999999998849,0.0008048447055179193,5.6911114907381066e-05
GLU  71,R GLU  71,0.0,0.0,0.0,-0.0002750000000000086,0.00044651427748730783,3.157332735078871e-05,72.14896000000002,0.3791817616915068,0.02681219949943259,-72.14130499999999,0.3788011245747637,0.02678528439079056,0.0,0.0,0.0,0.007380000000001132,0.0008919641248389031,6.307138812487125e-05
PRO  72,R PRO  72,0.0,0.0,0.0,-0.00026499999999998855,0.00044133320745212825,3.1206970375220924e-05,0.5755999999999998,0.0962393890254934,0.006805152459717658,-0.5752449999999999,0.09621831933161042,0.00680366260737544,0.0,0.0,0.0,9.000000000016772e-05,0.0007693503753166286,5.440128674948035e-05
THR  73,R THR  73,0.0,0.0,0.0,-0.0003250000000000003,0.00046837484987988026,3.311910324872945e-05,-0.08557000000000009,0.08251269659876609,0.005834528729897567,0.08561500000000002,0.08240368180488053,0.005826820219896954,0.0,0.0,0.0,-0.0002800000000000613,0.0007493997598078909,5.299056519797295e-05
VAL  74,R VAL  74,0.0,0.0,0.0,-0.0005249999999999689,0.000499374608885924,3.531111722956168e-05,0.2516450000000002,0.09878076217057608,0.006984854678158993,-0.250655,0.09871188365642736,0.0069799842317157315,0.0,0.0,0.0,0.0004650000000000214,0.0007132846556600159,5.043684169335087e-05
ILE  75,R ILE  75,0.0,0.0,0.0,-0.0006000000000000183,0.000489897948556649,3.464101615137849e-05,0.546205,0.07013382190498427,0.0049592101059544,-0.5455150000000001,0.0700910819933598,0.004956187937820702,0.0,0.0,0.0,9.00000000002299e-05,0.0007822403722642177,5.5312747174591764e-05
ASP  76,R ASP  76,0.0,0.0,0.0,-0.00039499999999999036,0.0004888506929523453,3.456696399743462e-05,73.99720999999995,0.5119972909174584,0.03620367563568763,-73.98751,0.5113603522980874,0.036158637273991955,0.0,0.0,0.0,0.009304999999997676,0.0010917760759406223,7.72002266834853e-05
GLU  77,R GLU  77,0.0,0.0,0.0,-0.0005850000000000061,0.0004927220311697091,3.4840708948011074e-05,76.83942999999998,0.9865363425151888,0.06975865376794645,-76.82701,0.9854090672888747,0.06967894337226742,0.0,0.0,0.0,0.011835000000004356,0.001402774037396371,9.919110343154055e-05
VAL  78,R VAL  78,0.0,0.0,0.0,-0.0007600000000000012,0.00042708313008125174,3.0199337741082948e-05,0.06202999999999987,0.12773350813314427,0.009032122978569333,-0.061539999999999984,0.12765961930070138,0.0090268982491219,0.0,0.0,0.0,-0.00027000000000015483,0.0007662245101796248,5.418025470593535e-05
ARG  79,R ARG  79,0.0,0.0,0.0,-0.0005749999999999833,0.0004943429983321145,3.495532863527283e-05,-74.203865,0.6379189813554507,0.04510768375640539,74.19367999999996,0.6371932733503428,0.04505636845124808,0.0,0.0,0.0,-0.010760000000004908,0.0011010903686781575,7.785884663915208e-05
THR  80,R THR  80,0.0,0.0,0.0,-0.00034499999999999917,0.00047536827828537217,3.3613613313656045e-05,-0.3140399999999999,0.32097147599124715,0.022696110724086598,0.31368000000000007,0.3206370496371246,0.022672463209805843,0.0,0.0,0.0,-0.0007049999999998758,0.0008294425839075076,5.865044756858906e-05
GLY  81,R GLY  81,0.0,0.0,0.0,-0.00027499999999999525,0.00044651427748728615,3.157332735078718e-05,-0.23549500000000007,0.14578789378751575,0.010308760831205653,0.23526500000000006,0.14566672500952282,0.010300192904746965,0.0,0.0,0.0,-0.0005049999999999949,0.0007348299122928013,5.1960321400095574e-05
THR  82,R THR  82,0.0,0.0,0.0,-0.0005400000000000038,0.0004983974317750877,3.524202037341242e-05,-0.3729199999999998,0.3461264705277538,0.02447483744583404,0.37258500000000006,0.3457211488685642,0.024446176876456564,0.0,0.0,0.0,-0.0008749999999999186,0.0008598691760960579,6.080193253508121e-05
TYR  83,R TYR  83,0.0,0.0,0.0,-0.001665000000000042,0.00048246761549348706,3.411561226183485e-05,0.4255799999999999,0.35062252295025215,0.024792756361485917,-0.42541999999999985,0.35007334031599746,0.02475392328500678,0.0,0.0,0.0,-0.0015050000000000274,0.0009380698268253993,6.633155357747302e-05
ARG  84,R ARG  84,0.0,0.0,0.0,-0.0007400000000000163,0.00043863424398923406,3.10161248385422e-05,-76.00907000000002,0.7377667416576762,0.052167986596004655,75.99745,0.736902535958113,0.052106878024954534,0.0,0.0,0.0,-0.01235999999999791,0.0012690153663363517,8.973293709663651e-05
GLN  85,R GLN  85,0.0,0.0,0.0,-0.0007999999999999957,0.0003999999999999973,2.828427124746171e-05,0.4482549999999996,0.5853906985723293,0.04139337326040242,-0.4472100000000004,0.5846069841354957,0.041337956281122544,0.0,0.0,0.0,0.00024499999999960664,0.001036810011526089,7.331353899522e-05
LEU  86,R LEU  86,0.0,0.0,0.0,-0.0019000000000000072,0.0003464101615137573,2.4494897427830497e-05,0.5863900000000009,0.11904145454420231,0.008417501975051561,-0.5832800000000001,0.11891337855767006,0.008408445635193149,0.0,0.0,0.0,0.0012100000000003464,0.0009570266453972891,6.767200307366365e-05
PHE  87,R PHE  87,0.0,0.0,0.0,-0.0018149999999999623,0.0003882975663070641,2.7456784225395807e-05,-0.8063000000000003,0.14054927961394537,0.009938334870590494,0.803735,0.14030621787718528,0.009921147810359491,0.0,0.0,0.0,-0.004380000000000397,0.0008576712656955719,6.0646516800218805e-05
HIE  88,R HIE  88,0.0,0.0,0.0,-0.0013399999999999701,0.00047370877129306765,3.349626844888755e-05,0.4275299999999999,0.20530986118547764,0.014517599508871997,-0.4269900000000002,0.205001731456102,0.01449581144675933,0.0,0.0,0.0,-0.0008000000000001073,0.0008831760866324602,6.244997998396103e-05
PRO  89,R PRO  89,0.0,0.0,0.0,-0.0006349999999999961,0.0004814301610825779,3.4042253156922275e-05,0.09876499999999996,0.11226192486769507,0.00793811683430019,-0.099055,0.1121313603547196,0.007928884529049461,0.0,0.0,0.0,-0.0009249999999998871,0.0007741931283601352,5.474372110114788e-05
GLU  90,R GLU  90,0.0,0.0,0.0,-0.0009700000000000347,0.00017058722109232466,1.2062338081815162e-05,84.80188,1.18198162236215,0.08357872204101532,-84.77873000000005,1.1800595057412346,0.08344280787132725,0.0,0.0,0.0,0.022180000000000744,0.0021511857195496246,0.00015211180098852022
GLN  91,R GLN  91,0.0,0.0,0.0,-0.0017750000000000077,0.00041758232721222823,2.9527529527542634e-05,-0.5212200000000009,0.23425541957444596,0.016564359571079063,0.5249049999999997,0.23381470436009893,0.016533196299415378,0.0,0.0,0.0,0.001909999999999279,0.0014148851543501716,0.00010004748872411813
LEU  92,R LEU  92,0.0,0.0,0.0,-0.0009149999999999708,0.00027888169534767633,1.9719913792914277e-05,0.019734999999999944,0.19836409648673806,0.014026459776971508,-0.01982,0.19807722635376332,0.014006174995336875,0.0,0.0,0.0,-0.001000000000000104,0.0007280109889280536,5.147815070493512e-05
ILE  93,R ILE  93,0.0,0.0,0.0,-0.0008400000000000019,0.00036660605559646727,2.5922962793631445e-05,0.18971499999999986,0.11319197752049434,0.008003881488065679,-0.18936999999999987,0.11308657347360054,0.007996428296433369,0.0,0.0,0.0,-0.0004950000000001164,0.0007070891032959287,4.9998749984366634e-05
THR  94,R THR  94,0.0,0.0,0.0,-0.00034999999999999533,0.0004769696007084664,3.372684390807965e-05,-0.16583000000000037,0.1383062583544216,0.00977972931629501,0.16574499999999992,0.13820857417324017,0.009772822001602207,0.0,0.0,0.0,-0.00043500000000040506,0.0007181747698154514,5.078262498135935e-05
GLY  95,R GLY  95,0.0,0.0,0.0,-0.00013500000000000344,0.0003417235724968443,2.416350554038114e-05,-0.09608000000000004,0.09959052967024519,0.007042113887179043,0.09607000000000009,0.0995220834789947,0.0070372740105810825,0.0,0.0,0.0,-0.00014500000000001513,0.0006196571632766617,4.381637821637472e-05
LYS  96,R LYS  96,0.0,0.0,0.0,-0.00027999999999999634,0.00044899888641286714,3.174901573277467e-05,-68.73478999999993,0.7491771725758147,0.052974825903852295,68.72932500000006,0.7488003267665404,0.05294817888113233,0.0,0.0,0.0,-0.005744999999997731,0.0008660109699029515,6.123622294003161e-05
GLU  97,R GLU  97,0.0,0.0,0.0,-0.0003699999999999947,0.0004828043081829255,3.413942003022263e-05,69.28162500000006,0.8733079207079419,0.06175219527965095,-69.27629499999998,0.8727362820342764,0.06171177432139721,0.0,0.0,0.0,0.004960000000001799,0.0009738583059196687,6.88621812030641e-05
ASP  98,R ASP  98,0.0,0.0,0.0,-0.0002899999999999703,0.00045376205218149076,3.208582241426561e-05,70.82292500000003,0.9980233410950355,0.07057090722707543,-70.81693499999999,0.9972072506644954,0.0705132009193258,0.0,0.0,0.0,0.005700000000003342,0.0010816653826422058,7.648529270410454e-05
ALA  99,R ALA  99,0.0,0.0,0.0,-0.00021000000000000795,0.0004073082370883415,2.8801041647830432e-05,-0.22743499999999994,0.12386123596589861,0.0087583119877634,0.22720500000000002,0.12376377892986262,0.00875142073465786,0.0,0.0,0.0,-0.0004400000000000981,0.0007045565981524432,4.98196748283318e-05
ALA 100,R ALA 100,0.0,0.0,0.0,-0.00018999999999999684,0.00039230090491865416,2.7739863013359936e-05,-0.16087500000000005,0.12451180415928446,0.008804314105880142,0.160775,0.12445523040435066,0.008800313737305054,0.0,0.0,0.0,-0.0002900000000000036,0.000689855057240167,4.8780118901035594e-05
ASN 101,R ASN 101,0.0,0.0,0.0,-0.00041500000000002093,0.0004927220311697296,3.484070894801252e-05,-0.49747499999999967,0.19147568873097176,0.013539375793403472,0.4975100000000002,0.19138014499942224,0.013532619831355619,0.0,0.0,0.0,-0.0003799999999991144,0.000771751255262434,5.457105459852973e-05
ASN 102,R ASN 102,0.0,0.0,0.0,-0.00044000000000000484,0.0004963869458396394,3.509985754956885e-05,1.0262650000000013,0.12477974505102421,0.008823260388030775,-1.0250499999999996,0.1246848326782406,0.008816549069789396,0.0,0.0,0.0,0.0007750000000003609,0.0007774155902727201,5.4971583568198294e-05
TYR 103,R TYR 103,0.0,0.0,0.0,-0.0013299999999999113,0.0004702127178203205,3.324906013709052e-05,0.32409500000000036,0.26467341380463577,0.018715236570105112,-0.32395499999999994,0.26507356144097094,0.01874353128081795,0.0,0.0,0.0,-0.001189999999999707,0.0009021640649019481,6.37926328034988e-05
ALA 104,R ALA 104,0.0,0.0,0.0,-0.0003799999999999981,0.00048538644398046115,3.4322004603460836e-05,0.4423700000000001,0.09379980330469719,0.006632647699071571,-0.44213000000000013,0.09380161565772722,0.006632775851783315,0.0,0.0,0.0,-0.00014000000000008672,0.0007812809993850107,5.524490926773439e-05
ARG 105,R ARG 105,0.0,0.0,0.0,-0.0004150000000000009,0.0004927220311697062,3.4840708948010864e-05,-70.12735499999998,0.4863880127841837,0.034392826212754544,70.12262000000003,0.48611436472752734,0.03437347637310252,0.0,0.0,0.0,-0.005149999999999295,0.000876070773397811,6.194755846689353e-05
GLY 106,R GLY 106,0.0,0.0,0.0,-0.000305000000000033,0.000460407428263322,3.255572146336539e-05,0.16091999999999998,0.12440588249757319,0.008796824313353083,-0.16005500000000009,0.12434758532034292,0.008792702080418727,0.0,0.0,0.0,0.0005600000000000005,0.0007391887445032005,5.226853738149834e-05
HID 107,R HID 107,0.0,0.0,0.0,-0.0011200000000000055,0.000324961536185419,2.297825058615074e-05,1.3322199999999997,0.17992826792919586,0.012722849837988439,-1.3310399999999998,0.17957571773488937,0.012697920774678163,0.0,0.0,0.0,6.000000000026429e-05,0.0008163332652784989,5.772347875865833e-05
TYR 108,R TYR 108,0.0,0.0,0.0,-0.0006000000000000122,0.0004898979485566452,3.4641016151378225e-05,0.5260500000000004,0.2426223351218916,0.01715598984320046,-0.5255700000000001,0.24235444105689466,0.017137046872200565,0.0,0.0,0.0,-0.00011999999999991407,0.000803492377063772,5.681549084534915e-05
THR 109,R THR 109,0.0,0.0,0.0,-0.00025999999999999304,0.0004386342439892144,3.1016124838540814e-05,0.3249949999999998,0.1078897352624433,0.007628956342449504,-0.3247549999999999,0.10784690526389716,0.007625927804208485,0.0,0.0,0.0,-2.0000000000331974e-05,0.0007613146524270828,5.383307533478697e-05
ILE 110,R ILE 110,0.0,0.0,0.0,-0.000375000000000002,0.00048412291827592966,3.423265984407306e-05,0.037375000000000026,0.09186846235243078,0.006496081270658484,-0.036995000000000014,0.09176429030401749,0.006488715194474172,0.0,0.0,0.0,4.9999999998373565e-06,0.0007314198520687429,5.171919372922695e-05
GLY 111,R GLY 111,0.0,0.0,0.0,-0.0003100000000000058,0.0004624932431938959,3.2703210851536286e-05,0.3138299999999999,0.09046154486852459,0.006396597181314486,-0.31321999999999983,0.0903286864733461,0.0063872026740976594,0.0,0.0,0.0,0.00030000000000000805,0.0007937253933194031,5.6124860801610954e-05
LYS 112,R LYS 112,0.0,0.0,0.0,-0.0004899999999999904,0.0004998999899979891,3.534826728426654e-05,-73.63250500000004,0.7219679424812377,0.05105084279277825,73.624965,0.7214433891679041,0.05101375127228304,0.0,0.0,0.0,-0.008030000000001536,0.0010435995400538169,7.379363116152158e-05
GLU 113,R GLU 113,0.0,0.0,0.0,-0.0004549999999999954,0.0004979708826829082,3.521185879785351e-05,74.54456999999998,0.7429075481541205,0.05253149650944502,-74.53567999999997,0.7421757525043019,0.05247975074280206,0.0,0.0,0.0,0.00843499999999935,0.001125066664693265,7.955422678915393e-05
ILE 114,R ILE 114,0.0,0.0,0.0,-0.0006799999999999856,0.000466476151587613,3.2984845004940505e-05,0.4345000000000001,0.0860117433842601,0.006081948700868748,-0.43345000000000034,0.08584804890036672,0.006070373752908364,0.0,0.0,0.0,0.00036999999999999035,0.0008385105843102512,5.929165202624729e-05
ILE 115,R ILE 115,0.0,0.0,0.0,-0.0011499999999999972,0.00035707142142720334,2.5248762345909496e-05,0.8018150000000012,0.08508895800865227,0.006016697921201541,-0.7997149999999995,0.08494677024467116,0.006006643727990262,0.0,0.0,0.0,0.0009500000000002462,0.0007466592261532794,5.279678020484838e-05
ASP 116,R ASP 116,0.0,0.0,0.0,-0.0008599999999999968,0.0003469870314579474,2.453568829277045e-05,87.87477999999993,1.3867724332477476,0.0980596191512051,-87.850055,1.3843474065328862,0.09788814386774142,0.0,0.0,0.0,0.023865000000002537,0.002650806481053903,0.0001874403238366464
LEU 117,R LEU 117,0.0,0.0,0.0,-0.0008000000000000213,0.0004000000000000101,2.8284271247462614e-05,0.9638250000000004,0.09145126776048317,0.006466581158154434,-0.961550000000001,0.09132134197435737,0.006457394017712379,0.0,0.0,0.0,0.0014750000000000767,0.0006923691212064606,4.89578900689259e-05
VAL 118,R VAL 118,0.0,0.0,0.0,-0.0012999999999999845,0.0004582575694956278,3.24037034920424e-05,0.7961349999999996,0.101539286854898,0.007179911829194445,-0.7917799999999999,0.10125078567596504,0.007159511715194063,0.0,0.0,0.0,0.003055000000000112,0.0011008973612467061,7.784519895279221e-05
LEU 119,R LEU 119,0.0,0.0,0.0,-0.0021449999999999738,0.00037944037739808537,2.6830486391416895e-05,1.0655099999999997,0.09499289394475449,0.006717011947287042,-1.0628600000000001,0.0947902442237597,0.006702682448094945,0.0,0.0,0.0,0.0005049999999990628,0.0009219408874757962,6.519106533872792e-05
ASP 120,R ASP 120,0.0,0.0,0.0,-0.0011899999999999756,0.00039230090491864755,2.773986301335947e-05,90.77765500000007,1.062758056173092,0.07514834282806271,-90.74468,1.0602754300636001,0.07497279465234546,0.0,0.0,0.0,0.03178499999999822,0.002743861330314706,0.00019402029533010698
ARG 121,R ARG 121,0.0,0.0,0.0,-0.0018399999999999571,0.00040546269865430356,2.8670542373665567e-05,-87.11396000000005,0.9206995972593788,0.065103292865783,87.09095,0.9189656073526082,0.06498068126362434,0.0,0.0,0.0,-0.02484999999999701,0.002308137777520027,0.00016320998743972579
ILE 122,R ILE 122,0.0,0.0,0.0,-0.003684999999999984,0.0004957569969249322,3.5055313434629795e-05,0.9059149999999997,0.1431842092376126,0.010124652531074937,-0.8994699999999998,0.14215009356310607,0.01005152951047745,0.0,0.0,0.0,0.00276000000000014,0.0019955951493229648,0.0001411098862589249
ARG 123,R ARG 123,0.0,0.0,0.0,-0.0031849999999999756,0.0004698670024592115,3.3224614369470464e-05,-93.6902499999999,1.0394849530009658,0.07350268592083625,93.65524999999997,1.037001479027715,0.07332707779209766,0.0,0.0,0.0,-0.03818499999999332,0.0032435744172130605,0.00022935534656945587
LYS 124,R LYS 124,0.0,0.0,0.0,-0.002315000000000007,0.00046451587701605573,3.284623266068693e-05,-93.18615000000005,0.9882522640979006,0.06987998774665843,93.157875,0.9867453366393083,0.06977343188418575,0.0,0.0,0.0,-0.03059000000000027,0.0026929352015971474,0.00019041927423453053
LEU 125,R LEU 125,0.0,0.0,0.0,-0.004210000000000018,0.0005252618394667383,3.714162085854503e-05,1.0087000000000013,0.17509023387955705,0.012380749169577336,-1.0009149999999996,0.17442725639933773,0.012333869582373633,0.0,0.0,0.0,0.0035750000000000347,0.003631029468345942,0.00025675255597556
ALA 126,R ALA 126,0.0,0.0,0.0,-0.004335000000000007,0.0006267176397708823,4.431562929712188e-05,1.417915,0.11680987875603394,0.008259705737797003,-1.4056149999999996,0.11570599282233002,0.008181649214859154,0.0,0.0,0.0,0.007965000000000104,0.0027356489175331808,0.00019343959005333502
ASP 127,R ASP 127,0.0,0.0,0.0,-0.003709999999999983,0.0005346961754117862,3.7808729150818575e-05,104.08060999999998,1.5088050364126189,0.10668862727357785,-104.00259500000001,1.501080654385392,0.1061424309823851,0.0,0.0,0.0,0.07430500000000087,0.00796316363011315,0.0005630807002551092
GLN 128,R GLN 128,0.0,0.0,0.0,-0.005500000000000005,0.0006324555320337023,4.4721359549997666e-05,1.3890749999999994,0.26692358339981925,0.018874347588062515,-1.3585399999999992,0.2650774384967582,0.01874380543006177,0.0,0.0,0.0,0.02503499999999981,0.0062859983296208455,0.00044448720454022105
CYS 129,R CYS 129,0.0,0.0,0.0,-0.012590000000000025,0.0015880491176283422,0.0001122920299932314,-1.2562950000000004,0.3315035263387082,0.023440839146135383,1.3115549999999998,0.3306508233393672,0.02338054393881817,0.0,0.0,0.0,0.04267000000000002,0.013318825023251891,0.0009417831491378488
THR 130,R THR 130,0.0,0.0,0.0,-0.04316999999999997,0.010946282473972654,0.0007740190566129522,1.2344950000000001,0.6266496309541714,0.0443108203475742,-1.11974,0.6100055511222823,0.0431339061760003,-9.511199999999942e-05,0.0009537800594770202,6.744243478167096e-05,0.07148988799999978,0.038824285704206415,0.002745291569616829
GLY 131,R GLY 131,0.0,0.0,0.0,-0.07993999999999998,0.05599684276814189,0.003959574724639001,1.7449000000000003,0.42140074750763895,0.02979753261597316,-1.644885,0.41043570967326964,0.0290221873551082,-0.008578836,0.017613230953993187,0.0012454435046173385,0.01149616399999998,0.08394710111158511,0.005935956445695459
LEU 132,R LEU 132,0.0,0.0,0.0,-0.04674499999999998,0.014188374642643126,0.0010032695923828212,1.8167149999999994,0.5094775694522793,0.036025504422214694,-1.6511449999999983,0.48991439453746055,0.034642179057834004,-0.00020804399999999973,0.00261949303210831,0.00018522612862746966,0.11861695599999988,0.03504905167540565,0.0024783422113837062
GLN 133,R GLN 133,0.0,0.0,0.0,-0.46036500000000014,0.2934509529291054,0.020750115876182477,1.02868,2.3144305579558875,0.1636549542115973,-0.16432000000000002,2.2764946118100085,0.1609724777345494,-0.0958976639999999,0.08357406960739394,0.00590957913507448,0.3080973359999991,0.3745481314612337,0.02648455236369888
GLY 134,R GLY 134,0.0,0.0,0.0,-0.021544999999999974,0.0031824479571549735,0.0002250330531277557,-0.31922999999999996,0.3239116501455298,0.022904012432322866,0.37035999999999997,0.33342643926359566,0.0235768096230173,0.0,0.0,0.0,0.029585000000000104,0.018743872998929573,0.001325391970324253
PHE 135,R PHE 135,0.0,0.0,0.0,-0.020099999999999996,0.0017691806012954609,0.0001250999600319714,1.7477050000000003,0.2314537275029216,0.016366250024821918,-1.7322400000000002,0.2265479031021891,0.01601935585471508,0.0,0.0,0.0,-0.004634999999999696,0.013953557790040424,0.0009866655335015958
SER 136,R SER 136,0.0,0.0,0.0,-0.007650000000000019,0.000630476010645842,4.458138625031168e-05,-0.7015999999999998,0.5177448406309811,0.03661008877345151,0.7199949999999998,0.5145062827361784,0.036381088148583485,0.0,0.0,0.0,0.01074500000000002,0.008462858559612084,0.0005984144675724323
VAL 137,R VAL 137,0.0,0.0,0.0,-0.005644999999999991,0.0006074331238910349,4.2952008102067904e-05,0.5839749999999997,0.21726645938800576,0.01536305867576505,-0.5765949999999997,0.21638683179666982,0.015300859612289806,0.0,0.0,0.0,0.0017349999999999313,0.004603778339581387,0.00032553628829977427
PHE 138,R PHE 138,0.0,0.0,0.0,-0.005319999999999969,0.00047707441767506713,3.373425558686633e-05,-0.15840500000000002,0.13750316714534241,0.00972294219230989,0.14547999999999997,0.13747348689838348,0.009720843481920696,0.0,0.0,0.0,-0.018244999999999668,0.0032380511113937046,0.00022896478986951253
HID 139,R HID 139,0.0,0.0,0.0,-0.003155000000000001,0.00037546637665715146,2.6549482104181422e-05,1.6014350000000002,0.16058983708504096,0.011355416279247537,-1.6029499999999997,0.16010951720619704,0.011321452534900613,0.0,0.0,0.0,-0.004669999999999996,0.002306750961851032,0.0001631119247633456
SER 140,R SER 140,0.0,0.0,0.0,-0.0009550000000000269,0.00023016298572967788,1.627498079875978e-05,0.5350849999999995,0.28601450623176555,0.020224279687420348,-0.5335850000000001,0.2860311395198079,0.020225455838497164,0.0,0.0,0.0,0.0005449999999998367,0.001268059541188807,8.966535005229076e-05
PHE 141,R PHE 141,0.0,0.0,0.0,-0.0030450000000000177,0.00037812035121112406,2.673714644460248e-05,-0.2606999999999999,0.15986900887914465,0.011304446028001555,0.2553649999999999,0.15987974160286886,0.011305204946174154,0.0,0.0,0.0,-0.008380000000000516,0.0017820213242274077,0.00012600793625802312
GLY 142,R GLY 142,0.0,0.0,0.0,-0.0004850000000000171,0.0004997749493522232,3.533942557541203e-05,-0.3929400000000001,0.1041752197021911,0.007366300428301775,0.39196500000000006,0.10415523882647468,0.007364887567030463,0.0,0.0,0.0,-0.0014599999999999847,0.0007800000000000518,5.5154328932554365e-05
GLY 143,R GLY 143,0.0,0.0,0.0,-0.00038500000000000865,0.00048659531440408527,3.440748465087288e-05,0.5955800000000002,0.13649525119944528,0.009651671772288898,-0.5952449999999999,0.13630416345438615,0.009638159828255603,0.0,0.0,0.0,-4.9999999999957854e-05,0.0008703447592763139,6.154266812544549e-05
GLY 144,R GLY 144,0.0,0.0,0.0,-0.00034500000000004194,0.00047536827828543077,3.361361331366019e-05,0.7383050000000005,0.08037824316939983,0.005683600080494391,-0.7373650000000004,0.08041002285162706,0.0056858472433750735,0.0,0.0,0.0,0.0005949999999999766,0.0008372424977268991,5.9201984764025293e-05
THR 145,R THR 145,0.0,0.0,0.0,-0.0006450000000000195,0.00047851332269855615,3.383600153682557e-05,0.4276449999999998,0.08509970020511311,0.00601745750919777,-0.42476499999999995,0.08498405600464141,0.0060092802293619275,0.0,0.0,0.0,0.0022349999999999605,0.001009839096094366,7.140640727556198e-05
GLY 146,R GLY 146,0.0,0.0,0.0,-0.0006350000000000027,0.00048143016108258215,3.404225315692257e-05,0.8717500000000006,0.0639238414052163,0.0045200981737121846,-0.8695699999999995,0.06390137009486618,0.0045185092121191135,0.0,0.0,0.0,0.0015450000000000075,0.0010430604009355245,7.375550826886684e-05
SER 147,R SER 147,0.0,0.0,0.0,-0.0009049999999999947,0.00030979832149318696,2.1906049392804266e-05,0.8384149999999998,0.10804676198294846,0.007640059808339172,-0.8376150000000004,0.10801891859761922,0.007638090983681422,0.0,0.0,0.0,-0.00010499999999997678,0.0008966465301332141,6.340248417845837e-05
GLY 148,R GLY 148,0.0,0.0,0.0,-0.0005999999999999805,0.0004898979485566181,3.464101615137631e-05,0.9139649999999995,0.0942783314182067,0.006666484746476669,-0.9133299999999994,0.09432778540812602,0.006669981671639537,0.0,0.0,0.0,3.500000000007997e-05,0.0008147238796057504,5.760967800638384e-05
PHE 149,R PHE 149,0.0,0.0,0.0,-0.001379999999999919,0.0004853864439805177,3.4322004603464834e-05,0.6138650000000001,0.08887995710507417,0.006284762038056741,-0.6119499999999997,0.08876056275171079,0.0062763195823668785,0.0,0.0,0.0,0.00053499999999997,0.0009740508200293332,6.887579400630589e-05
THR 150,R THR 150,0.0,0.0,0.0,-0.0019000000000000017,0.00034641016151376955,2.449489742783136e-05,0.7359699999999999,0.17669026317259304,0.012493888325897623,-0.72842,0.17637699283069802,0.012471736767587765,0.0,0.0,0.0,0.005649999999999779,0.0016545392107773496,0.00011699358956797023
SER 151,R SER 151,0.0,0.0,0.0,-0.001605000000000044,0.000488850692952387,3.456696399743756e-05,1.3574749999999995,0.17568716337570758,0.012422958459039169,-1.3572149999999996,0.17569888666409017,0.012423787420710482,0.0,0.0,0.0,-0.0013450000000000703,0.0012271817306332964,8.67748523479047e-05
LEU 152,R LEU 152,0.0,0.0,0.0,-0.0016349999999999843,0.000481430161082578,3.404225315692228e-05,1.00654,0.0974073323728774,0.006887738525815352,-1.0037500000000004,0.09749147398618761,0.006893688236350515,0.0,0.0,0.0,0.001154999999999894,0.0010054725257309168,7.109764412410967e-05
LEU 153,R LEU 153,0.0,0.0,0.0,-0.0027100000000000292,0.0004646504062196132,3.2855745311897244e-05,0.8225800000000002,0.10883195119081479,0.0076955810696788494,-0.8143299999999999,0.10867746362517108,0.007684657149151283,0.0,0.0,0.0,0.005540000000000078,0.001719999999999975,0.00012162236636408441
MET 154,R MET 154,0.0,0.0,0.0,-0.005615000000000081,0.0006455811335532945,4.564947973416327e-05,1.4876800000000008,0.40854317715511845,0.028888365097388125,-1.4803600000000006,0.40912455365083766,0.02892947462364268,0.0,0.0,0.0,0.0017049999999998078,0.0032814592790403403,0.00023203421083969439
GLU 155,R GLU 155,0.0,0.0,0.0,-0.003580000000000031,0.0005509990925582302,3.896151947755587e-05,95.46395999999999,1.4988376591226862,0.10598382726634223,-95.42220499999996,1.492489351044087,0.10553493409719836,0.0,0.0,0.0,0.03817500000000251,0.006583644507413897,0.00046553396761139337
ARG 156,R ARG 156,0.0,0.0,0.0,-0.003259999999999984,0.0005122499389946157,3.62215405525488e-05,-90.689145,1.1636190416027101,0.08228029150350677,90.66566500000003,1.1617164468023236,0.0821457577349864,0.0,0.0,0.0,-0.026739999999999924,0.002830618307012237,0.00020015493998391373
LEU 157,R LEU 157,0.0,0.0,0.0,-0.006205000000000023,0.0006949640278460853,4.9141377677068353e-05,1.2845499999999999,0.1647594837938031,0.011650254825539325,-1.2649600000000005,0.16254494270816053,0.011493663123651916,0.0,0.0,0.0,0.013384999999999994,0.005045470741169552,0.0003567686575359306
SER 158,R SER 158,0.0,0.0,0.0,-0.006815000000000001,0.0010299393186008385,7.28277076393305e-05,1.74707,0.46960445600526307,0.03320604953167412,-1.71215,0.46658199440184,0.03299232922210848,0.0,0.0,0.0,0.02810499999999994,0.006723390141885361,0.00047541547618899224
VAL 159,R VAL 159,0.0,0.0,0.0,-0.005425000000000002,0.0010219466717985104,7.226254216397498e-05,1.6150700000000002,0.3085864629240902,0.02182035805159953,-1.6001500000000002,0.3063608942081198,0.0216629865784936,0.0,0.0,0.0,0.009495000000000302,0.0028774945699338384,0.00020346959232276854
ASP 160,R ASP 160,0.0,0.0,0.0,-0.0041050000000000106,0.0006737766692309655,4.764320518185011e-05,100.696375,1.6377756819473257,0.11580822907673763,-100.62894500000002,1.6288717819306668,0.11517862826865898,0.0,0.0,0.0,0.0633250000000001,0.008957643384282935,0.0006334010380477279
TYR 161,R TYR 161,0.0,0.0,0.0,-0.012185000000000003,0.001703166169227274,0.00012043203477481203,1.909935000000001,0.5687024888067541,0.04021333863129225,-1.8808749999999987,0.5652887928970503,0.03997195387862621,0.0,0.0,0.0,0.016875000000000136,0.011843959430866047,0.0008374944029663744
GLY 162,R GLY 162,0.0,0.0,0.0,-0.00979999999999999,0.0017691806012954455,0.0001250999600319703,-1.0119649999999998,0.4083202955707696,0.028872604989418658,1.070270000000001,0.41119654315180915,0.029075986406311104,0.0,0.0,0.0,0.04850500000000005,0.009839714172677884,0.000695772861643791
LYS 163,R LYS 163,0.0,0.0,0.0,-0.16552499999999995,0.08596964217094322,0.006078971695525493,-128.5216399999999,11.580106812997169,0.8188372054334837,129.30669499999993,11.817983663129835,0.8356576388150941,-0.036961344000000014,0.06395061685468297,0.004521991483900904,0.5825686560000013,0.38504232513418213,0.02722660391462156
LYS 164,R LYS 164,0.0,0.0,0.0,-0.056845000000000014,0.008961639079989515,0.000633683576400696,-131.58879000000002,3.6771080927671047,0.2600108067551552,131.79098499999992,3.6973995192304487,0.26144562728037307,0.0,0.0,0.0,0.14534999999999967,0.06287437872456442,0.004445889955903069
SER 165,R SER 165,0.0,0.0,0.0,-0.0844249999999999,0.012370302138590092,0.0008747124527523505,-1.3241900000000006,1.0149447639650147,0.07176743251294417,1.6598699999999997,0.9851717835484322,0.0696621648780742,-0.00026550000000000044,0.0017535487199390868,0.00012399461910099185,0.25098950000000003,0.06495500320308847,0.004593012323689778
LYS 166,R LYS 166,0.0,0.0,0.0,-0.04501000000000003,0.005823220758308911,0.00041176388865465,-109.93065,1.9247433874409199,0.1360999101303441,110.05637499999995,1.931621969844975,0.13658629935662986,0.0,0.0,0.0,0.0807149999999966,0.04514447668320014,0.0031921965595808795
LEU 167,R LEU 167,0.0,0.0,0.0,-0.026999999999999975,0.002626785107312823,0.000185741756210073,0.24216500000000005,0.17998027051596496,0.012726526976162807,-0.20966500000000005,0.17734205021652363,0.01253997662976291,0.0,0.0,0.0,0.005500000000000078,0.01699352817986911,0.0012016239012270136
GLU 168,R GLU 168,0.0,0.0,0.0,-0.014694999999999993,0.0013122404505271515,9.278941211150391e-05,107.24341,1.3941471270634422,0.09858108875183033,-107.36641,1.3864195980658407,0.09803466993622835,0.0,0.0,0.0,-0.1376950000000015,0.03958386003158411,0.0027990015853872267
PHE 169,R PHE 169,0.0,0.0,0.0,-0.009524999999999997,0.000824242076091795,5.828271613437865e-05,-0.9318000000000005,0.12287794757400095,0.008688782998786114,0.9019849999999998,0.12112251968564955,0.008564655502412389,0.0,0.0,0.0,-0.03934000000000011,0.007955777774674305,0.0005625584414085421
SER 170,R SER 170,0.0,0.0,0.0,-0.0031700000000000183,0.0003887158345115222,2.7486360253768515e-05,1.1510300000000002,0.20517711641408645,0.01450821303607022,-1.149345,0.20432923426421404,0.01444825871428804,0.0,0.0,0.0,-0.0014850000000000251,0.00479997656244284,0.00033940959768398254
ILE 171,R ILE 171,0.0,0.0,0.0,-0.0023399999999999797,0.00047370877129304905,3.3496268448886234e-05,0.22987000000000019,0.2551493544965378,0.01804178387798722,-0.2284900000000001,0.254799646585312,0.018017055794440986,0.0,0.0,0.0,-0.00095999999999961,0.0024121359828996507,0.0001705637710652421
TYR 172,R TYR 172,0.0,0.0,0.0,-0.0029149999999999888,0.0003126899422751092,2.211051785915598e-05,-0.5051049999999995,0.15279988211710194,0.010804583280950785,0.5045700000000004,0.15330989889762317,0.010840646913353335,0.0,0.0,0.0,-0.0034500000000001058,0.001310534242207841,9.266876496423376e-05
PRO 173,R PRO 173,0.0,0.0,0.0,-0.0011899999999999955,0.0003923009049186964,2.773986301336292e-05,-0.040700000000000014,0.2685332940251543,0.01898817131795476,0.03734999999999999,0.26812828552765544,0.0189595328924528,0.0,0.0,0.0,-0.004540000000000148,0.0011128342194592568,7.868926229160791e-05
ALA 174,R ALA 174,0.0,0.0,0.0,-0.0006450000000000167,0.0004785133226985549,3.383600153682548e-05,-0.22851500000000008,0.14703247863992494,0.010396766270095713,0.22867499999999993,0.14694107449926994,0.010390303021327145,0.0,0.0,0.0,-0.00048500000000028186,0.0007614295765206533,5.384120169537551e-05
PRO 175,R PRO 175,0.0,0.0,0.0,-0.0005599999999999649,0.0004963869458396022,3.509985754956622e-05,-0.3150600000000002,0.08518102136039375,0.0060232077832330574,0.31447500000000006,0.08503575350992063,0.0060129357950172635,0.0,0.0,0.0,-0.0011450000000001648,0.0007706977358213877,5.449655952444216e-05
GLN 176,R GLN 176,0.0,0.0,0.0,-0.0006100000000000028,0.000487749935930289,3.4489128721961145e-05,0.10962000000000022,0.32256637394496074,0.02280888703992374,-0.1093999999999999,0.3223682211384988,0.022794875520607702,0.0,0.0,0.0,-0.00038999999999948185,0.0007265672714897617,5.137606446586178e-05
VAL 177,R VAL 177,0.0,0.0,0.0,-0.0005850000000000105,0.0004927220311697134,3.484070894801138e-05,-0.2077750000000001,0.1707139548338096,0.012071299510616076,0.20798000000000003,0.1705995298938423,0.012063208445517302,0.0,0.0,0.0,-0.00038000000000002837,0.000784601809837294,5.547972602671886e-05
SER 178,R SER 178,0.0,0.0,0.0,-0.0003200000000000025,0.00046647615158762766,3.298484500494154e-05,-1.004125,0.10292171478847556,0.007277664245827884,1.0037750000000005,0.10287795864518078,0.0072745702192636525,0.0,0.0,0.0,-0.0006699999999999062,0.0007817288532478867,5.527657731807641e-05
THR 179,R THR 179,0.0,0.0,0.0,-0.0003099999999999864,0.00046249324319386686,3.270321085153423e-05,-0.6413250000000004,0.23485440037393382,0.016606713909590905,0.6410049999999998,0.23465663207120396,0.0165927295787945,0.0,0.0,0.0,-0.0006299999999998915,0.0007830070242338876,5.536695765524813e-05
ALA 180,R ALA 180,0.0,0.0,0.0,-0.000254999999999993,0.00043586121644393835,3.082004218037263e-05,0.21284000000000014,0.09247088406628283,0.006538678918558366,-0.21273000000000003,0.09242065299487975,0.006535127045436827,0.0,0.0,0.0,-0.00014499999999997737,0.0007375466086967594,5.215242084506196e-05
VAL 181,R VAL 181,0.0,0.0,0.0,-0.00028500000000001246,0.00045141444372108643,3.191982142807333e-05,0.46731999999999974,0.07089349476503626,0.005012927089037014,-0.4672349999999997,0.07088137819625244,0.0050120703182418395,0.0,0.0,0.0,-0.00019999999999992268,0.0007211102550928404,5.099019513593085e-05
VAL 182,R VAL 182,0.0,0.0,0.0,-0.0003700000000000198,0.000482804308182958,3.413942003022493e-05,0.43433999999999956,0.05402087004112662,0.003819852353167784,-0.434095,0.05394521271623624,0.003814502572420142,0.0,0.0,0.0,-0.00012500000000024604,0.0007677076266394709,5.428512687654e-05
GLU 183,R GLU 183,0.0,0.0,0.0,-0.0007849999999999885,0.00041082234603292213,2.9049526674284557e-05,77.41381499999997,0.680593660549146,0.04812523926068764,-77.40639000000004,0.6798942328726056,0.04807578225538451,0.0,0.0,0.0,0.006640000000001152,0.0012650691680730847,8.945389874145024e-05
PRO 184,R PRO 184,0.0,0.0,0.0,-0.0006449999999999667,0.00047851332269851707,3.383600153682281e-05,0.7495749999999997,0.07133557580198481,0.005044186938943045,-0.7504849999999996,0.0712626815030161,0.005039032533631983,0.0,0.0,0.0,-0.0015549999999998532,0.0008584724806305412,6.0703171251589276e-05
TYR 185,R TYR 185,0.0,0.0,0.0,-0.0007250000000000556,0.00044651427748732675,3.1573327350790054e-05,0.7927150000000005,0.09271264085872871,0.0065557737052920045,-0.7926050000000004,0.09276960156753655,0.006559801435637926,0.0,0.0,0.0,-0.0006149999999998523,0.0007326493021901985,5.180612898102814e-05
ASN 186,R ASN 186,0.0,0.0,0.0,-0.0007749999999999613,0.00041758232721222883,2.9527529527542678e-05,0.2408150000000001,0.14795682064372692,0.010462127119998107,-0.24017499999999983,0.1479141790870641,0.010459111906610445,0.0,0.0,0.0,-0.00013499999999872615,0.0009147540653091947,6.468288026980936e-05
SER 187,R SER 187,0.0,0.0,0.0,-0.0010099999999999942,0.00017291616465791172,1.22270192606379e-05,1.1591000000000005,0.09077681422036546,0.006418890090973183,-1.1568949999999998,0.09087862221117027,0.006426089003040889,0.0,0.0,0.0,0.0011950000000000623,0.0012111874338844198,8.564388477876064e-05
ILE 188,R ILE 188,0.0,0.0,0.0,-0.0015949999999999842,0.0004908920451586113,3.4711309396218694e-05,0.9296599999999993,0.08451966871682338,0.005976443089330632,-0.9295199999999998,0.08435336152163556,0.005964683394782889,0.0,0.0,0.0,-0.0014550000000006058,0.001374036025728433,9.715901913871884e-05
LEU 189,R LEU 189,0.0,0.0,0.0,-0.0014899999999999603,0.0004998999899979994,3.5348267284267264e-05,0.9432050000000004,0.06211153656929715,0.004391948869806625,-0.9438749999999998,0.06205384254823162,0.004387869286453689,0.0,0.0,0.0,-0.002159999999999904,0.0011766052864064522,8.319855767979423e-05
THR 190,R THR 190,0.0,0.0,0.0,-0.002125000000000008,0.00035968736424850687,2.5433737436723494e-05,0.5648050000000002,0.1201841377844855,0.008498301881846807,-0.557845,0.12029534893336483,0.008506165697598418,0.0,0.0,0.0,0.004835000000000251,0.002574446542463063,0.0001820408607977893
THR 191,R THR 191,0.0,0.0,0.0,-0.0035799999999999786,0.0004935585071701369,3.48998567332313e-05,1.1267249999999998,0.11162983192229972,0.007893421113497267,-1.1200900000000005,0.11148713782315321,0.007883331116983087,0.0,0.0,0.0,0.0030550000000001114,0.002627161015240367,0.0001857683369145398
HID 192,R HID 192,0.0,0.0,0.0,-0.004075000000000011,0.0004789311015166896,3.38655429603594e-05,0.6659200000000002,0.1999381994517298,0.014137765665054659,-0.6582049999999999,0.1995028144538308,0.014106979296610533,0.0,0.0,0.0,0.0036400000000003808,0.0020543612145870697,0.0001452652745841149
THR 193,R THR 193,0.0,0.0,0.0,-0.003714999999999972,0.0005135903036468053,3.6316318646031405e-05,1.0812299999999997,0.265030313549224,0.01874047319306532,-1.0753600000000003,0.26712319330226475,0.018888462139623634,0.0,0.0,0.0,0.0021549999999997626,0.003739114199914032,0.0002643953006390124
THR 194,R THR 194,0.0,0.0,0.0,-0.007299999999999986,0.0008124038404635901,5.744562646537986e-05,1.1388150000000004,0.14153985578274147,0.010008379183214247,-1.1065049999999998,0.14455044093672334,0.010221259700986259,0.0,0.0,0.0,0.025009999999999616,0.0071554105402836,0.0005059639315208232
LEU 195,R LEU 195,0.0,0.0,0.0,-0.017964999999999988,0.002088965054757953,0.0001477121355881076,1.0158599999999998,0.16295063792449732,0.011522350107508586,-0.9903899999999995,0.1603920132051488,0.011341428018552297,0.0,0.0,0.0,0.007504999999999835,0.00824924087416568,0.0005833094161763796
GLU 196,R GLU 196,0.0,0.0,0.0,-0.015504999999999986,0.0028177961246335904,0.00019924827477295858,99.07110499999997,2.1794341453655512,0.1541092663337489,-98.94646000000003,2.153921943429287,0.1523052812345356,0.0,0.0,0.0,0.10914000000000158,0.028085590611555206,0.001985951157505992
HIE 197,R HIE 197,0.0,0.0,0.0,-0.014874999999999985,0.002041904748023233,0.00014438446938642367,2.688825000000001,0.3331476615181231,0.023557097059590543,-2.6485649999999996,0.3324544266136372,0.02350807794939883,0.0,0.0,0.0,0.025384999999999498,0.010675522235469748,0.0007548734165408429
SER 198,R SER 198,0.0,0.0,0.0,-0.024505000000000013,0.003952211406288908,0.00027946354860697076,0.14467000000000002,0.3154727897933514,0.022307294894271704,-0.041590000000000044,0.31997259554530594,0.02262547921039463,0.0,0.0,0.0,0.07857500000000014,0.019091211983527936,0.0013499525454622483
ASP 199,R ASP 199,0.0,0.0,0.0,-0.13031500000000004,0.03778962522968421,0.0026721300258407948,117.30119499999996,2.388330872597049,0.16888049557305576,-116.81619000000009,2.3874269421020466,0.168816578034782,-0.01657864799999999,0.022482652177839166,0.0015897635814008575,0.33811135200000153,0.10886309392622284,0.007697783193618022
CYS 200,R CYS 200,0.0,0.0,0.0,-0.048985,0.01023058038431829,0.0007234112765225539,0.9185650000000003,0.23095228029833306,0.016330792352944757,-0.8330349999999995,0.23993241501514695,0.01696578376836754,-4.7880000000000006e-06,6.754305187064026e-05,4.776014999976445e-06,0.03654021200000004,0.03395635451552241,0.0024010768542300337
ALA 201,R ALA 201,0.0,0.0,0.0,-0.01042999999999998,0.001007521711924905,7.124254346947795e-05,0.36278999999999995,0.2838973686035149,0.020074575450056222,-0.3392199999999999,0.2853199285013232,0.02017516562509465,0.0,0.0,0.0,0.013140000000000073,0.009522625688327738,0.0006733513198917758
PHE 202,R PHE 202,0.0,0.0,0.0,-0.018715000000000034,0.002223460141311402,0.00015722237436192914,-0.42030999999999963,0.1574776933409945,0.011135354484703283,0.35242000000000023,0.15016465496247705,0.010618244581850567,0.0,0.0,0.0,-0.08660499999999988,0.021234852836787076,0.0015015308438390536
MET 203,R MET 203,0.0,0.0,0.0,-0.005780000000000027,0.0005400000000001214,3.818376618408215e-05,0.24780999999999995,0.1933795333017432,0.01367399793403524,-0.24889499999999995,0.19320244298403697,0.013661475757581984,0.0,0.0,0.0,-0.006864999999999828,0.004881267765652672,0.0003451577537880312
VAL 204,R VAL 204,0.0,0.0,0.0,-0.003299999999999974,0.00045825756949561505,3.24037034920415e-05,-0.7908600000000001,0.10710490371593595,0.007573460371587056,0.7940550000000001,0.1075372585432584,0.0076040324746149,0.0,0.0,0.0,-0.00010500000000008059,0.0031502341182838,0.00022275519073636994
ASP 205,R ASP 205,0.0,0.0,0.0,-0.0018050000000000232,0.00039620070671313553,2.801562064277606e-05,84.11635500000003,0.7693739916152205,0.05440295667396843,-84.10359499999998,0.7680203975000967,0.05430724311619061,0.0,0.0,0.0,0.010954999999999871,0.0022744175078464953,0.00016082560430476643
ASN 206,R ASN 206,0.0,0.0,0.0,-0.0012399999999999855,0.00042708313008116684,3.0199337741076944e-05,0.9802700000000002,0.35702027547465975,0.025245145780922115,-0.9768399999999994,0.3566569702108764,0.025219456219355917,0.0,0.0,0.0,0.0021900000000009,0.0012664517361509538,8.955166106778157e-05
GLU 207,R GLU 207,0.0,0.0,0.0,-0.0009850000000000197,0.0001574007623869649,1.1129914644775535e-05,76.56142,0.5364591443916743,0.037933389882888614,-76.55165000000002,0.5356807421374067,0.03787834853164026,0.0,0.0,0.0,0.008784999999999456,0.0014861948055360603,0.00010508984251587705
ALA 208,R ALA 208,0.0,0.0,0.0,-0.0010549999999999882,0.00022798026230352753,1.6120638945151214e-05,-0.15308999999999998,0.13398537942626437,0.009474197037216407,0.15727999999999992,0.13406995039903635,0.009480177108050268,0.0,0.0,0.0,0.003135000000000043,0.0011776141133666423,8.326989251825364e-05
ILE 209,R ILE 209,0.0,0.0,0.0,-0.0019050000000000334,0.0002932149382278963,2.073342711661401e-05,-0.11592499999999997,0.08601650641010716,0.006082285497656291,0.11712000000000013,0.0857308905820998,0.006062089408776469,0.0,0.0,0.0,-0.0007100000000004058,0.0015152227559008967,0.00010714242857056928
TYR 210,R TYR 210,0.0,0.0,0.0,-0.0011300000000000487,0.0003363034344160284,2.3780243901189904e-05,-0.060880000000000385,0.16355539000595487,0.011565112537282117,0.06113500000000003,0.1632981223866337,0.011546920969461943,0.0,0.0,0.0,-0.00087500000000027,0.0010145811943851853,7.174172426141113e-05
ASP 211,R ASP 211,0.0,0.0,0.0,-0.0009249999999999675,0.00026339134382130777,1.862458053218842e-05,78.64457500000005,0.7678388335889746,0.05429440460891329,-78.63345500000005,0.7668038719060738,0.05422122176648855,0.0,0.0,0.0,0.010194999999998728,0.0017541308389066197,0.00012403578112793183
ILE 212,R ILE 212,0.0,0.0,0.0,-0.0017599999999999905,0.0004270831300812472,3.0199337741082626e-05,-0.6355249999999998,0.11905968828701238,0.008418791295370301,0.637785,0.11886054339014326,0.008404709624668816,0.0,0.0,0.0,0.0004999999999999449,0.0016970562748480004,0.00012000000000002025
CYS 213,R CYS 213,0.0,0.0,0.0,-0.0007799999999999718,0.00041424630354414306,2.929163703175245e-05,-0.040119999999999975,0.1203430330347378,0.00850953747274198,0.038515,0.12014108279435472,0.008495257434298267,0.0,0.0,0.0,-0.002384999999999824,0.0011030752467531624,7.799919871381854e-05
ARG 214,R ARG 214,0.0,0.0,0.0,-0.0008649999999999986,0.00034172357249683325,2.4163505540380356e-05,-76.04795000000001,0.6626356068772287,0.04685541310785516,76.03883499999998,0.6619962067703884,0.04681020069271135,0.0,0.0,0.0,-0.009980000000001467,0.0012607934009989704,8.91515563521622e-05
ARG 215,R ARG 215,0.0,0.0,0.0,-0.0014850000000000735,0.000499774949352173,3.5339425575408486e-05,-81.79270499999998,1.1768891443052387,0.08321862946430676,81.78051500000001,1.1756437639762243,0.0831305677767265,0.0,0.0,0.0,-0.013674999999997937,0.001982265118494285,0.0001401673107396864
ASN 216,R ASN 216,0.0,0.0,0.0,-0.0012550000000000128,0.0004358612164439043,3.0820042180370226e-05,-0.9140999999999994,0.34243840322020136,0.024214051705569766,0.9150849999999999,0.3425553353474437,0.024222320055580927,0.0,0.0,0.0,-0.0002700000000001168,0.0011032225523441197,7.80096147920458e-05
LEU 217,R LEU 217,0.0,0.0,0.0,-0.001179999999999986,0.000409389789809136,2.894822965225754e-05,-0.26914,0.1650136976132587,0.011668230457100165,0.2685949999999998,0.16461588919360168,0.011640101153984905,0.0,0.0,0.0,-0.0017249999999999987,0.0009743587634950383,6.88975688975881e-05
ASP 218,R ASP 218,0.0,0.0,0.0,-0.0005249999999999927,0.0004993746088859474,3.531111722956334e-05,74.75610999999992,0.8520697142325061,0.060250427297748876,-74.74751499999994,0.8514506267436691,0.06020665120159844,0.0,0.0,0.0,0.008069999999997534,0.0011380246043058036,8.047049148617712e-05
ILE 219,R ILE 219,0.0,0.0,0.0,-0.0005749999999999955,0.0004943429983321255,3.49553286352736e-05,0.01730499999999995,0.14032502262604485,0.009922477506903202,-0.01735000000000001,0.14021764332636602,0.009914884643807007,0.0,0.0,0.0,-0.000619999999999834,0.0007318469785411597,5.174939613173398e-05
GLU 220,R GLU 220,0.0,0.0,0.0,-0.00039000000000000314,0.0004877499359302918,3.448912872196134e-05,69.63654999999999,1.9384786115671642,0.13707113714242253,-69.63098999999998,1.9370709202042724,0.13697159833157066,0.0,0.0,0.0,0.005170000000001522,0.0015940828083903654,0.00011271867635857233
ARG 221,R ARG 221,0.0,0.0,0.0,-0.00041499999999998705,0.0004927220311696897,3.48407089480097e-05,-67.898405,0.6065564779763418,0.04289001987497001,67.89389999999999,0.6062965693472878,0.042871641559560705,0.0,0.0,0.0,-0.004920000000003455,0.0009400000000035267,6.646803743178483e-05
PRO 222,R PRO 222,0.0,0.0,0.0,-0.0004599999999999915,0.0004983974317750746,3.5242020373411494e-05,-0.8508749999999995,0.0968015463461227,0.006844902985068722,0.8500700000000002,0.09673652412609632,0.006840305219797877,0.0,0.0,0.0,-0.0012650000000002937,0.0007312831189081298,5.170952523471869e-05
THR 223,R THR 223,0.0,0.0,0.0,-0.0004450000000000104,0.0004969657935914816,3.514078826662907e-05,0.73473,0.15503666372829225,0.010962747625481389,-0.7336,0.1549613177538188,0.010957419860532861,0.0,0.0,0.0,0.0006849999999998812,0.0007521801645881083,5.318716950542648e-05
TYR 224,R TYR 224,0.0,0.0,0.0,-0.0010450000000000559,0.00020730412441625736,1.4658615214267531e-05,1.180675,0.10385571421448159,0.007343707978603204,-1.1794,0.1037681068536929,0.007337513202713651,0.0,0.0,0.0,0.00022999999999989362,0.0007260165287377535,5.133712107239834e-05
THR 225,R THR 225,0.0,0.0,0.0,-0.0007000000000000222,0.0004582575694955981,3.24037034920403e-05,0.8636099999999998,0.22683332625520353,0.016039538319415493,-0.861695,0.22631372467219107,0.016002796939129156,0.0,0.0,0.0,0.0012149999999998462,0.0010718092180977276,7.578835662551544e-05
ASN 226,R ASN 226,0.0,0.0,0.0,-0.0009100000000000352,0.0002861817604250924,2.023610634484868e-05,0.1333550000000001,0.10976456156246393,0.00776152658147865,-0.13087500000000005,0.10971704231795527,0.007758166463475757,0.0,0.0,0.0,0.0015700000000006397,0.0008746999485546359,6.185062651265073e-05
LEU 227,R LEU 227,0.0,0.0,0.0,-0.001380000000000061,0.0004853864439804494,3.432200460346e-05,1.17247,0.06423456312608727,0.0045420695173011665,-1.1673849999999992,0.0641391204726244,0.004535320702553363,0.0,0.0,0.0,0.003704999999999512,0.0016056073617170105,0.00011353358533931399
ASN 228,R ASN 228,0.0,0.0,0.0,-0.001430000000000014,0.0004950757517795549,3.5007142128435125e-05,1.6411299999999995,0.18144683270864878,0.012830228583310661,-1.6366500000000004,0.18130490202969793,0.012820192568756205,0.0,0.0,0.0,0.0030499999999996064,0.0015024979201319684,0.00010624264680439985
ARG 229,R ARG 229,0.0,0.0,0.0,-0.002220000000000042,0.00043772137256478,3.095157508108391e-05,-82.70200500000003,0.7946036212916854,0.056186960897073805,82.685715,0.7933705274190183,0.056099767993153554,0.0,0.0,0.0,-0.018510000000003687,0.0022158294158123905,0.00015668280058735675
LEU 230,R LEU 230,0.0,0.0,0.0,-0.0027249999999999996,0.0005092887196865337,3.601215072721627e-05,1.468910000000001,0.1061992556470991,0.007509421382502752,-1.4592500000000002,0.10600244100962533,0.007495504486023305,0.0,0.0,0.0,0.006935000000000251,0.0029733440769613784,0.00021024717596202465
ILE 231,R ILE 231,0.0,0.0,0.0,-0.0035200000000000257,0.0004995998398719211,3.532704346531487e-05,1.5389450000000002,0.09610812647741636,0.006795870795931548,-1.5316849999999986,0.09568445942265219,0.006765913011192641,0.0,0.0,0.0,0.0037399999999997748,0.004695998296422384,0.00033205722398407426
GLY 232,R GLY 232,0.0,0.0,0.0,-0.0021650000000000293,0.0003972090129893847,2.8086918663320937e-05,1.6011450000000005,0.10423662492136891,0.007370642432989863,-1.596910000000001,0.10471576719862472,0.0074045229083299375,0.0,0.0,0.0,0.0020700000000000557,0.004539284084522487,0.000320975855789802
GLN 233,R GLN 233,0.0,0.0,0.0,-0.006079999999999986,0.0006584831053262519,4.6561786907296835e-05,2.596375,1.371945758539672,0.09701121492835238,-2.5625049999999994,1.3757719614729051,0.09728176833238088,0.0,0.0,0.0,0.027789999999999822,0.008980862987485929,0.0006350429119358576
ILE 234,R ILE 234,0.0,0.0,0.0,-0.009400000000000026,0.0009433981132056819,6.670832032063319e-05,2.0624599999999993,0.10520659865239017,0.007439229933267658,-2.019809999999999,0.10300846518613273,0.007283798425273285,0.0,0.0,0.0,0.033250000000000106,0.01285797417947311,0.000909196073462697
VAL 235,R VAL 235,0.0,0.0,0.0,-0.008950000000000027,0.0010571187255933006,7.47495819386304e-05,2.0685250000000006,0.1845864550149862,0.013052233405628234,-2.027934999999999,0.1869494604833181,0.01321932312469207,0.0,0.0,0.0,0.03163999999999994,0.016826181979284628,0.0011897907379031043
SER 236,R SER 236,0.0,0.0,0.0,-0.008705000000000048,0.0006913573605596331,4.888634778749495e-05,2.5748200000000008,0.4492585086562,0.03176737379765542,-2.5544350000000002,0.448696986590055,0.031727668191579725,0.0,0.0,0.0,0.011680000000000006,0.01496554709992241,0.0010582239838521806
SER 237,R SER 237,0.0,0.0,0.0,-0.016069999999999963,0.001111350529760715,7.858434958690636e-05,2.5535300000000003,0.44109685909105867,0.03119025802233746,-2.476195000000001,0.44881091450074756,0.03173572411140144,0.0,0.0,0.0,0.0612650000000001,0.024687542911354988,0.0017456729003452994
ILE 238,R ILE 238,0.0,0.0,0.0,-0.04203000000000005,0.004948646279539023,0.00034992213419556223,2.741435000000001,0.17810060576817374,0.012593614607210759,-2.6645850000000006,0.1735336070477201,0.012270679030720454,0.0,0.0,0.0,0.034820000000000254,0.03040275645397984,0.002149799525537222
THR 239,R THR 239,0.0,0.0,0.0,-0.028905000000000017,0.0027741620356424666,0.00019616287875130647,2.67856,0.8432966301367467,0.059630076572145745,-2.630870000000002,0.8409873917604131,0.059466788760617575,0.0,0.0,0.0,0.01878499999999954,0.03302648596202774,0.0023353252182512136
ALA 240,R ALA 240,0.0,0.0,0.0,-0.026655000000000015,0.0024240410475073132,0.0001714055862566963,1.9212599999999993,0.3326989966922101,0.02352537166550225,-1.785565000000001,0.31614877158546173,0.022355094025187688,0.0,0.0,0.0,0.10903999999999987,0.03563745782179192,0.002519948809003863
SER 241,R SER 241,0.0,0.0,0.0,-0.07694999999999995,0.008024805293588372,0.0005674394240798041,2.7922450000000016,0.40639063101281564,0.0287361570999842,-2.6841500000000007,0.4150371880928226,0.029347561014503146,0.0,0.0,0.0,0.03114500000000007,0.04672979750651624,0.0033042956700331852
LEU 242,R LEU 242,0.0,0.0,0.0,-0.6612650000000001,0.24984404090352028,0.017666641556192835,2.2099,0.6998985069279684,0.049490298039110626,-1.6836899999999995,0.7013242359280065,0.04959111230351675,-0.08054989199999998,0.0393459560492351,0.0027821792334681997,-0.215604892,0.29386714837883543,0.02077954533866279
ARG 243,R ARG 243,0.0,0.0,0.0,-0.2233800000000002,0.06515815835334803,0.004607377562127928,-144.06690500000005,4.0921858616111315,0.28936123726209456,145.03113999999994,4.343734033112616,0.3071483790484722,-0.0009810720000000004,0.0041621455847214205,0.00029430813672421644,0.7398739280000041,0.2982637210657525,0.021090429974752647
PHE 244,R PHE 244,0.0,0.0,0.0,-0.06504499999999996,0.008892298634211634,0.0006287804664586921,-0.23648499999999983,0.5365408836006816,0.0379391697177864,0.27343500000000004,0.5455762327805342,0.038578065385332615,0.0,0.0,0.0,-0.02809499999999991,0.028897508110561913,0.0020433623944371582
ASP 245,R ASP 245,0.0,0.0,0.0,-0.07607500000000005,0.015627839741947706,0.0011050551456827848,126.37040000000005,3.079283371175216,0.2177382152952968,-125.96604499999994,3.018152546344523,0.21341561321756577,0.0,0.0,0.0,0.3282799999999998,0.08265773768982303,0.005844784683801273
GLY 246,R GLY 246,0.0,0.0,0.0,-0.13147999999999993,0.032604134707119765,0.0023054604746124054,0.7829050000000006,0.7593634610481323,0.05369510526924211,-0.247215,0.7525678831673592,0.05321458534908451,-0.009348984000000003,0.018611905479357673,0.001316060457525687,0.3948610160000002,0.05915034670103271,0.004182561126183556
ALA 247,R ALA 247,0.0,0.0,0.0,-0.29422,0.08379362505584756,0.00592510404971928,2.5614649999999997,0.7046232034037834,0.04982438453082032,-1.830739999999999,0.6645860308492836,0.04699332890953805,-0.03114262800000001,0.036951737778275255,0.002612882435964556,0.4053623720000003,0.16981325666188232,0.012007610532098865
LEU 248,R LEU 248,0.0,0.0,0.0,-1.569015000000001,0.27497260731752515,0.01944349952747677,-3.026379999999998,0.5347423450597572,0.0378119938379351,3.3957199999999985,0.47628623914618273,0.033678522948610345,-0.38288635200000015,0.07674963895278679,0.005427019015713473,-1.582561352,0.3757382267366254,0.026568704807647635
ASN 249,R ASN 249,0.0,0.0,0.0,-0.8234849999999996,0.2141153655742625,0.015140242695379766,-0.8556449999999998,1.9210580935971198,0.13583932050358247,2.685245000000001,1.8322029022395383,0.12955630966832504,-0.18495666000000002,0.09253768734619415,0.006543402623781445,0.8211583400000001,0.3483104349544827,0.02462926705143506
VAL 250,R VAL 250,0.0,0.0,0.0,-0.35193500000000016,0.037430345643608004,0.0026467251226751564,-1.7348099999999997,0.30648636821235853,0.021671858930419584,2.0279100000000003,0.3186267909325897,0.022530316453614252,0.0,0.0,0.0,-0.058835000000000005,0.11536367615068481,0.008157443770875801
ASP 251,R ASP 251,0.0,0.0,0.0,-0.8340099999999996,0.1735246953606344,0.012270048879283442,156.08981000000003,3.911575754589853,0.2765901741195371,-155.31137000000012,3.9457938267307857,0.2790097572045356,-0.09642272399999992,0.04217652732584608,0.0029823308479005484,-0.15199272400000133,0.49505257042450573,0.035005502959099884
LEU 252,R LEU 252,0.0,0.0,0.0,-0.20497499999999996,0.02174636463871684,0.0015377001902192023,-0.45282500000000003,0.3397175214424474,0.02402165630998409,0.45413999999999993,0.3673149607625586,0.02597308995864758,0.0,0.0,0.0,-0.2036599999999999,0.08325980062431072,0.005887356962169005
THR 253,R THR 253,0.0,0.0,0.0,-1.5905599999999993,0.3320102203246177,0.023476667821477688,-0.6900199999999996,1.3584408193219164,0.09605627151831367,2.04011,1.4163501748861405,0.10015108131967423,-0.22613727599999997,0.07216722741043492,0.005102993588135022,-0.46660727600000007,0.36927576051058264,0.026111739438485247
GLU 254,R GLU 254,0.0,0.0,0.0,-3.638405000000004,0.35197434704105063,0.02488834475964341,166.38779999999994,3.718851268876495,0.2629624950446766,-158.77633,3.594428682156005,0.2541644895643937,-0.5029540919999996,0.03393965093201787,0.0023998957325134162,3.470110908000003,1.2082878525452119,0.08543885341600505
PHE 255,R PHE 255,0.0,0.0,0.0,-0.41572500000000007,0.03424586653889641,0.0024215484457263134,-0.25789999999999985,0.3641347003513948,0.025748211588380275,-0.081195,0.41527426717170896,0.02936432503693895,0.0,0.0,0.0,-0.7548200000000006,0.14666457513660025,0.010370751563893395
GLN 256,R GLN 256,0.0,0.0,0.0,-1.5537300000000007,0.2638959967487122,0.01866026488289975,-2.0513649999999997,1.6774647244502636,0.11861466818600047,2.3839750000000017,1.7753699260647036,0.12553761138350114,-0.15656659199999995,0.03157222406977297,0.0022324933736877603,-1.3776865919999994,0.4367515581456246,0.030882998845856185
THR 257,R THR 257,0.0,0.0,0.0,-4.895985000000001,0.5750163169641185,0.04065979370182413,-6.213520000000001,3.0841195306926656,0.21808018341426563,8.70856,1.9213976414058538,0.13586333015939175,-0.8000321760000003,0.04267684311563668,0.003017708516670112,-3.2009771759999985,1.3123937474084106,0.09280025183793121
ASN 258,R ASN 258,0.0,0.0,0.0,-4.194535,0.7034536791964336,0.04974168668104244,-7.790805000000001,1.404106184366059,0.0992853004471209,9.253750000000002,1.2947708629328556,0.091554125726258,-0.5566915439999996,0.05519333216531711,0.0039027579450377323,-3.288281543999998,1.0867695155687802,0.07684620940455036
LEU 259,R LEU 259,0.0,0.0,0.0,-0.8504199999999996,0.14522249687979083,0.010268781232454232,-1.1331850000000003,0.24860189213881398,0.0175788083747162,1.35893,0.2243384833237487,0.015863126283932792,-0.002386872,0.003955581709080981,0.0002797018650028635,-0.6270618720000002,0.14064246179748352,0.009944923845977055
VAL 260,R VAL 260,0.0,0.0,0.0,-1.823105,0.4654459517226471,0.03291199887389101,-2.5357850000000006,1.0214216312448998,0.07222541619038937,3.0518250000000005,0.5699963283872969,0.04030482690540918,-0.19657404000000014,0.027283031393302636,0.0019292016509529753,-1.5036390400000004,0.5506772584661603,0.03893876237066391
PRO 261,R PRO 261,0.0,0.0,0.0,-3.1954549999999995,0.537960656530762,0.03803956282444689,-2.93908,0.6590586647636127,0.04660248510541021,3.3475050000000004,0.3861258214300102,0.027303218672438612,-0.3593241719999998,0.034653276108272346,0.002450356652648915,-3.146354172,0.44844822343132706,0.031710077979935136
TYR 262,R TYR 262,0.0,0.0,0.0,-2.8685199999999984,0.6300961986871578,0.044554529489155545,-3.748965,1.1262588307200943,0.07963852565734106,3.6946099999999995,0.7469071882770977,0.05281431377477131,-0.477107136,0.03871765131598493,0.00273775137971492,-3.3999821359999998,0.6382558954043701,0.04513150717727219
PRO 263,R PRO 263,0.0,0.0,0.0,-1.3801649999999994,0.33164724900864273,0.023451001873587476,1.0182799999999996,0.47964709068230543,0.033916171039785704,-1.000165,0.4572001506725474,0.03232893269000695,-0.34767683999999993,0.05577239620754359,0.003943703956137696,-1.70972684,0.3843411239442503,0.027177021502983872
ARG 264,R ARG 264,0.0,0.0,0.0,-0.10612000000000003,0.017660283123437936,0.0012487705954257306,-94.31001000000002,1.5127441686888774,0.10696716598803117,94.56101500000005,1.5095574069116757,0.10674182790176263,0.0,0.0,0.0,0.1448850000000037,0.04102464838362249,0.0029008807067853197
GLY 265,R GLY 265,0.0,0.0,0.0,-0.07079499999999997,0.011692432381673524,0.0008267798225646523,0.8090100000000002,0.1847253093108786,0.013062051887050475,-0.7211550000000002,0.1873564810061278,0.013248103821868156,0.0,0.0,0.0,0.017059999999999905,0.0327393707941983,0.0023150231100358422
HID 266,R HID 266,0.0,0.0,0.0,-0.11038500000000002,0.021531297568887588,0.0015224926518705838,-0.3043249999999999,0.22568613022292686,0.01595841931003818,0.47159999999999996,0.2261083147520233,0.015988272264381796,-0.0003225239999999997,0.0018719783026050275,0.00013236885520060977,0.05656747600000069,0.028091238055404852,0.0019863504920902375
PHE 267,R PHE 267,0.0,0.0,0.0,-0.028564999999999983,0.002786714014749331,0.00019705043770568405,-0.520035,0.1448417197322644,0.010241856222140551,0.5570250000000001,0.14594332590084422,0.010319751541340525,0.0,0.0,0.0,0.008425000000000064,0.015047404261200409,0.001064012159235016
PRO 268,R PRO 268,0.0,0.0,0.0,-0.031440000000000023,0.0033965276386334195,0.00024017077257652223,-1.458635,0.23634415959570304,0.016712055794395726,1.5181599999999997,0.23402699502407887,0.016548207516223656,0.0,0.0,0.0,0.02808500000000004,0.017579754691121212,0.0012430763753687828
LEU 269,R LEU 269,0.0,0.0,0.0,-0.01508499999999997,0.001416959773599721,0.00010019418645809177,1.6492650000000009,0.16752431099693463,0.011845757631953658,-1.6424899999999993,0.16704714873353643,0.01181201716473614,0.0,0.0,0.0,-0.008309999999999944,0.016845589927336903,0.0011911630870707723
ALA 270,R ALA 270,0.0,0.0,0.0,-0.006974999999999996,0.0006359048670988325,4.496526437151147e-05,-1.2710949999999999,0.07772751105625592,0.00549616501526309,1.2931850000000003,0.07934330957931161,0.0056104192245314795,0.0,0.0,0.0,0.01511500000000003,0.007573755673376316,0.000535545399569448
THR 271,R THR 271,0.0,0.0,0.0,-0.007579999999999976,0.000550999092558115,3.8961519477547724e-05,0.6898400000000003,0.1424255398445087,0.010071006503820692,-0.6786849999999995,0.14440822613341836,0.010211203595806052,0.0,0.0,0.0,0.003575000000000078,0.011785345773459598,0.0008333497915041498
TYR 272,R TYR 272,0.0,0.0,0.0,-0.009090000000000065,0.0006647555941848101,4.700531884797719e-05,-0.6203599999999997,0.37133987181556477,0.026257694148572916,0.6129799999999999,0.3722153403609262,0.026319599123086974,0.0,0.0,0.0,-0.016470000000000123,0.006034823941093821,0.00042672649320143666
ALA 273,R ALA 273,0.0,0.0,0.0,-0.004610000000000041,0.0004877499359302878,3.4489128721961056e-05,1.2631050000000008,0.09581306787176151,0.006775007001840949,-1.2546600000000006,0.09665813157721835,0.006834762029507265,0.0,0.0,0.0,0.0038349999999999886,0.004421286577456891,0.000312632172048883
PRO 274,R PRO 274,0.0,0.0,0.0,-0.004700000000000002,0.00047958315233123964,3.391164991562405e-05,0.61592,0.19716029924911355,0.013941338457981716,-0.6259350000000002,0.19714499936594848,0.013940256592867978,0.0,0.0,0.0,-0.0147149999999999,0.003677468558669447,0.00026003629554354846
VAL 275,R VAL 275,0.0,0.0,0.0,-0.0025099999999999667,0.0004998999899979757,3.534826728426559e-05,-0.28744499999999995,0.23658752497754398,0.016729264325576303,0.2865300000000001,0.23557310776062662,0.01665753419627284,0.0,0.0,0.0,-0.003425000000000014,0.0019960899278337585,0.00014114487238294169
ILE 276,R ILE 276,0.0,0.0,0.0,-0.002109999999999995,0.0003845776904606145,2.7193749281776153e-05,0.6271750000000003,0.09953905954447978,0.007038474399683319,-0.6265000000000002,0.09931445010671765,0.007022592114027309,0.0,0.0,0.0,-0.0014350000000001284,0.0012552987692177563,8.876302721290024e-05
SER 277,R SER 277,0.0,0.0,0.0,-0.0008000000000000218,0.00040000000000000945,2.828427124746257e-05,0.5506950000000002,0.23337997338032243,0.016502456177036193,-0.5503249999999997,0.23316350352274307,0.01648714944661451,0.0,0.0,0.0,-0.0004299999999999775,0.0009721625378504999,6.874227229296121e-05
ALA 278,R ALA 278,0.0,0.0,0.0,-0.0007000000000000184,0.00045825756949559543,3.240370349204011e-05,0.04133000000000008,0.15901192125120683,0.011243840780622964,-0.042059999999999986,0.15867270212610618,0.01121985436625628,0.0,0.0,0.0,-0.0014299999999999584,0.000868964901477673,6.144509744479627e-05
GLU 279,R GLU 279,0.0,0.0,0.0,-0.0007200000000000018,0.0004489988864128731,3.174901573277509e-05,75.12560500000006,1.098527696039519,0.07767763831907783,-75.11636500000002,1.0975084381334985,0.07760556590136533,0.0,0.0,0.0,0.008520000000001176,0.0014140721339468009,9.998999950007147e-05
LYS 280,R LYS 280,0.0,0.0,0.0,-0.0011449999999999932,0.0003521008378291764,2.4897289009047548e-05,-78.18755500000002,1.0553401096183945,0.07462381479693211,78.17614499999998,1.0539865862439424,0.07452810624127515,0.0,0.0,0.0,-0.01255500000000218,0.0017020502342741523,0.00012035312625754049
ALA 281,R ALA 281,0.0,0.0,0.0,-0.001035000000000023,0.00027161553711079877,1.9206118816667214e-05,0.15816500000000017,0.15369241287389557,0.010867694736005419,-0.15777000000000005,0.1535252002115614,0.010855871015261745,0.0,0.0,0.0,-0.000639999999999879,0.0007002856560003493,4.951767361255169e-05
TYR 282,R TYR 282,0.0,0.0,0.0,-0.0015350000000000084,0.0005086993218002361,3.597047400299447e-05,0.365295,0.29686395533139415,0.020991451590468915,-0.36450499999999975,0.29629986495946964,0.020951564377749927,0.0,0.0,0.0,-0.0007449999999997958,0.0008366450860430313,5.9159741378743e-05
HIE 283,R HIE 283,0.0,0.0,0.0,-0.0022350000000000113,0.0004896682550462113,3.462477436749599e-05,0.8928499999999998,0.6434497319138458,0.04549876687889464,-0.88929,0.6429217261066852,0.04546143123021973,0.0,0.0,0.0,0.0013249999999996919,0.0011871710070591051,8.394566695195559e-05
GLU 284,R GLU 284,0.0,0.0,0.0,-0.0033450000000000103,0.0005059397197295351,3.577534066923756e-05,87.30840499999996,1.1714215214769288,0.08283201014641993,-87.27186,1.1673175790674755,0.08254181759568757,0.0,0.0,0.0,0.03320000000000221,0.004659399102887637,0.0003294692701906364
GLN 285,R GLN 285,0.0,0.0,0.0,-0.0065399999999999955,0.0007539230729988077,5.331041174104574e-05,0.3808800000000005,0.37695436806064525,0.026654698985357196,-0.357525,0.3771071987843774,0.02666550574946966,0.0,0.0,0.0,0.016815000000000406,0.0030790867152448304,0.00021772430962110315
LEU 286,R LEU 286,0.0,0.0,0.0,-0.009084999999999992,0.0010137923850571475,7.168594701891925e-05,0.7535800000000004,0.17231730499285314,0.012184673487623697,-0.734675,0.17350587706184475,0.012268718224614988,0.0,0.0,0.0,0.009820000000000105,0.004818464485704676,0.00034071689127483266
SER 287,R SER 287,0.0,0.0,0.0,-0.01655000000000001,0.002430534920547269,0.00017186477242296801,-0.32238000000000006,0.3385803237047301,0.023941244286795102,0.41880500000000004,0.34602739338815364,0.024467831634106856,0.0,0.0,0.0,0.07987500000000006,0.0181044020889948,0.0012801745486456118
VAL 288,R VAL 288,0.0,0.0,0.0,-0.05793000000000001,0.009234993232265998,0.0006530126338747161,-0.6745050000000004,0.2757918236188294,0.019501426867667853,0.7516249999999998,0.27783204346331236,0.01964569219638238,0.0,0.0,0.0,0.019190000000000037,0.01812026213938388,0.00128129602356362
ALA 289,R ALA 289,0.0,0.0,0.0,-0.016945,0.0019344185172809813,0.00013678404512222086,0.2271599999999998,0.22428094970371437,0.015859058042645542,-0.23647000000000007,0.22425262339602614,0.01585705507022031,0.0,0.0,0.0,-0.02625500000000005,0.00928277840950672,0.0006563915561614276
GLU 290,R GLU 290,0.0,0.0,0.0,-0.01037500000000001,0.0008856494791959732,6.262487524938068e-05,94.45293,1.5693930244207677,0.11097284499147897,-94.39483499999999,1.5644681421416788,0.11062460322587006,0.0,0.0,0.0,0.047720000000001477,0.008101333223610513,0.0005728507659066867
ILE 291,R ILE 291,0.0,0.0,0.0,-0.015944999999999994,0.0011713133654149023,8.282436235793139e-05,-0.7853049999999997,0.20484738703483715,0.01448489764806786,0.8399049999999997,0.20716113529086666,0.01464850435624756,0.0,0.0,0.0,0.038654999999999884,0.011408153882202161,0.0008066782970924786
THR 292,R THR 292,0.0,0.0,0.0,-0.02185500000000001,0.001792756257833238,0.0001267670106928501,0.5272049999999997,0.24126081939469618,0.01705971614286126,-0.46759499999999965,0.23978515586874907,0.016955370974266575,0.0,0.0,0.0,0.03775500000000014,0.02137182666502815,0.0015112163561184881
ASN 293,R ASN 293,0.0,0.0,0.0,-0.009235000000000042,0.0013190053070401804,9.326775970291558e-05,-0.08609500000000012,0.734039716892077,0.05190444614746412,0.11331000000000006,0.7425963398105322,0.052509490756433706,0.0,0.0,0.0,0.017979999999999732,0.016319607838425707,0.0011539705368855953
ALA 294,R ALA 294,0.0,0.0,0.0,-0.004055000000000022,0.0003767957006124383,2.6643479502499127e-05,-0.7876700000000006,0.11383624686363804,0.008049438210210431,0.8076999999999994,0.1160887591457562,0.008208714881149604,0.0,0.0,0.0,0.015975000000000038,0.005790023747792537,0.0004094165055295251
CYS 295,R CYS 295,0.0,0.0,0.0,-0.008794999999999982,0.0007368683735919579,5.210446238087757e-05,-0.36076499999999995,0.2991545917665314,0.021153424046120767,0.37911000000000017,0.29837648684170803,0.02109840371923904,0.0,0.0,0.0,0.009549999999999965,0.008019819199956911,0.0005670868540179604
PHE 296,R PHE 296,0.0,0.0,0.0,-0.021050000000000017,0.0024713356712515334,0.00017474982117301674,-0.5158149999999998,0.1810748209304657,0.012803923378207209,0.4827549999999998,0.18244630710156953,0.012900902095396318,0.0,0.0,0.0,-0.05411000000000022,0.014505443805689012,0.0010256897679123101
GLU 297,R GLU 297,0.0,0.0,0.0,-0.004085000000000008,0.0005456876395887825,3.8585943036290886e-05,89.55041000000004,1.9372910989044914,0.13698716731677044,-89.53069500000001,1.935212257602717,0.1368401710386209,0.0,0.0,0.0,0.015630000000000806,0.004734247564293483,0.00033476185565278174
PRO 298,R PRO 298,0.0,0.0,0.0,-0.0023849999999999948,0.0004865953144040752,3.4407484650872167e-05,0.054759999999999975,0.1793863495364126,0.012684530420949764,-0.060029999999999986,0.17875815813550994,0.012640110581003628,0.0,0.0,0.0,-0.007655000000000145,0.0019989934967378923,0.0001413501857091172
ALA 299,R ALA 299,0.0,0.0,0.0,-0.0012450000000000043,0.0004300872004605384,3.0411757594718473e-05,-0.3464050000000004,0.10539459651708817,0.007452523389765313,0.3489900000000001,0.1056255646138754,0.007468855300512913,0.0,0.0,0.0,0.00134,0.0012467557900407665,8.815894736214174e-05
ASN 300,R ASN 300,0.0,0.0,0.0,-0.0028550000000000246,0.0003923964831646476,2.7746621415947523e-05,-0.2284550000000002,0.45524475612026544,0.03219066541522557,0.24473000000000006,0.455142798580841,0.03218345592847356,0.0,0.0,0.0,0.013420000000000272,0.0035529705881137837,0.00025123295962116123
GLN 301,R GLN 301,0.0,0.0,0.0,-0.004699999999999918,0.0006403124237432911,4.527692569068752e-05,-1.3855999999999988,1.4829687623142982,0.10486172681202616,1.4215,1.4865456568837718,0.10511465145259258,0.0,0.0,0.0,0.03120000000000051,0.006280923498977254,0.0004441283598240754
MET 302,R MET 302,0.0,0.0,0.0,-0.0038500000000000335,0.0004213074886588516,2.9790938219534843e-05,-0.3147499999999998,0.45402878488043036,0.032104683264284055,0.3173,0.4552268994688252,0.03218940275929331,0.0,0.0,0.0,-0.0012999999999999767,0.00326649659421233,0.00023097618924903008
VAL 303,R VAL 303,0.0,0.0,0.0,-0.004134999999999987,0.0005973064540083069,4.2235944407576446e-05,-0.2930499999999998,0.3030874585000178,0.021431519719795886,0.3042999999999999,0.30662874946749535,0.02168192680552169,0.0,0.0,0.0,0.007114999999999967,0.0047719781013747286,0.00033742980751557766
LYS 304,R LYS 304,0.0,0.0,0.0,-0.002325000000000001,0.000468374849879878,3.311910324872929e-05,-81.1843,1.1381629540646159,0.08048027429144028,81.17587999999998,1.1375527792604732,0.08043712841726844,0.0,0.0,0.0,-0.010745000000000431,0.002780283258951503,0.00019659571460240417
CYS 305,R CYS 305,0.0,0.0,0.0,-0.0035899999999999864,0.0005932115979985392,4.1946394362327524e-05,0.7728900000000003,0.3472274440478451,0.024552688030030377,-0.7638799999999999,0.3469339354978122,0.02453193384142393,0.0,0.0,0.0,0.005419999999999834,0.0037607977877041525,0.00026592856183569723
ASP 306,R ASP 306,0.0,0.0,0.0,-0.0034550000000000084,0.0005176630178021119,3.660430302573658e-05,88.12576500000003,1.105470157791902,0.07816854449740165,-88.10300000000007,1.101489496087118,0.07788706920889542,0.0,0.0,0.0,0.019310000000000684,0.005562724152787043,0.00039334399703059105
PRO 307,R PRO 307,0.0,0.0,0.0,-0.006739999999999995,0.0006800000000000031,4.8083261120685445e-05,0.20918000000000006,0.17801990787549568,0.012587908404496747,-0.20141000000000012,0.1773049686275034,0.01253735456545757,0.0,0.0,0.0,0.0010300000000000153,0.004068058504987682,0.0002876551755140399
ARG 308,R ARG 308,0.0,0.0,0.0,-0.005654999999999994,0.0007042549254353912,4.979834334593914e-05,-85.34809499999997,1.9528428293097662,0.13808684071964591,85.34707,1.9530982476824648,0.1381049015259834,0.0,0.0,0.0,-0.0066800000000006325,0.006329897313540199,0.00044759133146187846
HIE 309,R HIE 309,0.0,0.0,0.0,-0.005429999999999966,0.0005788782255362606,4.093287187579255e-05,0.7674799999999996,0.8374301640136936,0.05921525477442455,-0.7487549999999998,0.8333142114322785,0.05892421297628845,0.0,0.0,0.0,0.013295000000000142,0.005610523594104459,0.0003967239279398384
GLY 310,R GLY 310,0.0,0.0,0.0,-0.005660000000000004,0.000643739077577249,4.551922670696458e-05,0.17757,0.2169595701968457,0.015341358332950836,-0.12093999999999994,0.21665012439414844,0.01531947721040114,0.0,0.0,0.0,0.05096999999999999,0.006892684527816452,0.0004873863970198609
LYS 311,R LYS 311,0.0,0.0,0.0,-0.04297499999999998,0.004554599323760314,0.00032205880674185817,-95.48025500000006,2.081928346502906,0.14721456517567008,95.80135000000006,2.0746021660765464,0.1466965259897026,0.0,0.0,0.0,0.27811999999999903,0.052793234415032954,0.0037330454055640814
TYR 312,R TYR 312,0.0,0.0,0.0,-0.072035,0.006740458070487434,0.0004766223609945256,-0.08492000000000019,0.51134052606849,0.03615723534785258,0.22007000000000002,0.5215799124774649,0.03688126930435014,0.0,0.0,0.0,0.06311499999999973,0.03216849040598571,0.002274655770660689
MET 313,R MET 313,0.0,0.0,0.0,-0.42444999999999977,0.08347584980100722,0.005902633945960192,1.20741,0.30252520870168886,0.02139176265528397,-0.5699950000000001,0.33486621951907897,0.023678617461224374,-0.006185627999999999,0.008401322928730687,0.0005940632413843494,0.20677937199999974,0.09158493544242403,0.006476032890587021
ALA 314,R ALA 314,0.0,0.0,0.0,-0.5930249999999999,0.12201284512296304,0.008627611017831114,-2.3045649999999993,0.15838672853179075,0.011199632979478206,2.5638250000000005,0.1705926562751109,0.012062722407275675,-0.049209227999999994,0.019300333318054853,0.0013647396568357245,-0.3829742280000001,0.14407381631076496,0.010187557250476691
CYS 315,R CYS 315,0.0,0.0,0.0,-0.2726849999999999,0.06516184293741271,0.004607638101565727,2.1902449999999996,0.7256872707819837,0.0513138390190699,-2.0466949999999997,0.7145269917749766,0.050524688122491036,-0.0025452360000000006,0.003253782126987608,0.00023007714064965257,-0.1316802360000001,0.10827460327985458,0.007656170620946837
CYS 316,R CYS 316,0.0,0.0,0.0,-0.15276499999999998,0.016182390892571966,0.0011442678335949065,-1.7044099999999998,0.9061393225657964,0.0640737259686059,1.9692449999999997,1.010745316573371,0.07147048674015744,0.0,0.0,0.0,0.11207000000000016,0.12696517278372046,0.008977793464989042
LEU 317,R LEU 317,0.0,0.0,0.0,-0.12298500000000002,0.013833827200019687,0.000978199302289683,2.409590000000001,0.21929808913895585,0.015506716593140764,-2.3837799999999993,0.23502472550777523,0.01661875771530548,0.0,0.0,0.0,-0.09717499999999994,0.05248575401954352,0.003711303258290832
LEU 318,R LEU 318,0.0,0.0,0.0,-0.07022000000000003,0.0052527706974507425,0.00037142697801854105,-1.7115549999999993,0.14636777983900406,0.01034976496713794,1.773624999999999,0.15039260079872402,0.010634362786505914,0.0,0.0,0.0,-0.008149999999999623,0.023020805806921753,0.0016278167894453021
TYR 319,R TYR 319,0.0,0.0,0.0,-0.08714999999999996,0.00631248762374974,0.00044636028049095964,2.0943649999999994,0.2521099596902138,0.017826866210161732,-2.1599750000000015,0.25996533302537245,0.018382324985566,0.0,0.0,0.0,-0.15276000000000003,0.031146306362071816,0.0022023764437534687
ARG 320,R ARG 320,0.0,0.0,0.0,-0.029085000000000038,0.0019869008530875045,0.00014049510667635105,-114.94681999999997,1.7010948144096003,0.12028556787102998,115.026765,1.699497278543147,0.1201726050265942,0.0,0.0,0.0,0.05085999999999885,0.02775428615547932,0.001962524394753134
GLY 321,R GLY 321,0.0,0.0,0.0,-0.017475000000000022,0.0020759034177918376,0.0001467885383808939,2.0496950000000007,0.18280345175897414,0.012926156036307852,-1.9838299999999998,0.1782620293276156,0.012605028976563218,0.0,0.0,0.0,0.04838999999999997,0.013039858128062421,0.0009220572108063458
ASP 322,R ASP 322,0.0,0.0,0.0,-0.05466999999999999,0.013986461310853359,0.00098899216377077,111.13713000000007,1.978488641131722,0.13990027346447984,-110.84163500000003,1.9462255886123023,0.1376189311426539,0.0,0.0,0.0,0.24082500000000145,0.04444855875053893,0.003142987730647473
VAL 323,R VAL 323,0.0,0.0,0.0,-0.13852999999999996,0.025892452568267704,0.001830872879257313,0.36912999999999985,0.3070418100194174,0.021711134597252164,0.09810499999999989,0.3331206447745321,0.02355518668733067,-1.1879999999999946e-05,0.00016758802343842994,1.1850262781896388e-05,0.32869312000000006,0.05438498259212376,0.0038455989985603047
VAL 324,R VAL 324,0.0,0.0,0.0,-1.6915750000000005,0.4630270557699616,0.03274095710077816,-1.9788899999999998,0.39391501354988,0.02785399772923109,2.7253900000000004,0.3822599873123016,0.027029862920481207,-0.3860849880000001,0.06600112185126296,0.004666984082694766,-1.3311599880000005,0.552177382441933,0.03904483715425285
PRO 325,R PRO 325,0.0,0.0,0.0,-1.8340899999999993,0.26038569833998676,0.018412049302019937,-1.8428499999999988,0.6246971726364723,0.04417276069593129,2.1216350000000004,0.5505760817316685,0.03893160809515816,-0.4213643759999999,0.04640864389671654,0.0032815866805039947,-1.976669376000001,0.30333119371071626,0.02144875440182577
LYS 326,R LYS 326,0.0,0.0,0.0,-3.585710000000002,0.6731081680532454,0.047595935010250404,-139.26214500000003,7.276730733233184,0.5145425646337742,142.45733,7.628464042721334,0.5394138654646,-0.7470130680000001,0.10964650781232511,0.007753178920751885,-1.137538068,0.9755141172084797,0.06897926474213245
ASP 327,R ASP 327,0.0,0.0,0.0,-0.7374750000000002,0.31027278220140386,0.02193959883122294,122.8049899999999,4.123815377769216,0.2915977817981977,-120.68682499999994,4.023776194618998,0.28452394331920944,-0.11635668000000005,0.04681821505694539,0.0033105477349816208,1.264333320000002,0.6507653861811609,0.04601606175301812
VAL 328,R VAL 328,0.0,0.0,0.0,-0.2524450000000001,0.02929551117492189,0.002071505461011355,-2.8283800000000014,0.3515087276298998,0.02485542049533573,3.127085,0.36205200976516533,0.02560094312471665,-4.7519999999999945e-06,6.70352093753722e-05,4.74010511275857e-06,0.046255248000000054,0.0649928147779374,0.00459568600578808
ASN 329,R ASN 329,0.0,0.0,0.0,-1.2815700000000008,0.5665227048406773,0.04005920462889879,-8.239130000000001,2.368963506071794,0.16751101595268245,9.265145,2.1804875152073118,0.15418375082956953,-0.45791071200000016,0.045590992441702366,0.0032237699916552376,-0.7134657119999989,0.6356489855796973,0.044947170815775386
ALA 330,R ALA 330,0.0,0.0,0.0,-0.1405699999999999,0.021781531167482875,0.0015401868393153278,-1.2578799999999997,0.32350529454709237,0.022875278752400044,1.318624999999999,0.33653508639516677,0.023796624169722305,-0.00013730400000000004,0.0012647751479152333,8.943310837670801e-05,-0.07996230400000007,0.04071439715352273,0.0028789426319178186
ALA 331,R ALA 331,0.0,0.0,0.0,-0.04950999999999995,0.004588017000840845,0.00032442179334937277,-2.032935,0.21846887827559913,0.015448082530689456,2.138614999999999,0.2361158545608624,0.01669591219056424,0.0,0.0,0.0,0.056170000000000074,0.029757370515554746,0.002104163848182939
ILE 332,R ILE 332,0.0,0.0,0.0,-0.25952499999999995,0.08100660081129205,0.0057280316754536285,-3.0944000000000007,0.3735050334332809,0.026410794194798106,3.257139999999999,0.3769080529784644,0.02665142401448907,-0.017881631999999995,0.01995068785594562,0.0014107266672275251,-0.11466663200000023,0.08709821365955445,0.006158773750790573
ALA 333,R ALA 333,0.0,0.0,0.0,-0.108255,0.03679796156039084,0.0026020088153194273,-1.6226550000000008,0.4439931823519346,0.03139505900416483,1.6651800000000008,0.44087982217379534,0.031174911194740987,-0.007382484000000002,0.02423380068257028,0.0017135884796568629,-0.07311248400000009,0.05477452905212912,0.0038731440929060056
THR 334,R THR 334,0.0,0.0,0.0,-0.03257499999999999,0.00475440585141825,0.00033618726180508455,-1.6297400000000002,0.7105815874338426,0.05024570590607717,1.7694400000000008,0.7256909096853796,0.05131409632839663,0.0,0.0,0.0,0.10712500000000025,0.03679428454257577,0.0026017488108962695
ILE 335,R ILE 335,0.0,0.0,0.0,-0.031384999999999955,0.004485172794887699,0.0003171496098058512,-2.0083149999999996,0.24851687221393734,0.017572796558174578,2.086010000000001,0.2508626713961165,0.017738669609076652,0.0,0.0,0.0,0.04631000000000023,0.020534699900412564,0.0014520225549212445
LYS 336,R LYS 336,0.0,0.0,0.0,-0.17512000000000014,0.09109618872378773,0.006441473278683981,-127.12855500000006,5.558721544290374,0.3930609698695481,128.17799499999995,5.897131595529274,0.4169901740748194,-0.025061832000000006,0.043521244941428054,0.0030774167423764506,0.8492581680000001,0.3654598333575566,0.02584191264184339
THR 337,R THR 337,0.0,0.0,0.0,-0.02545999999999999,0.010500876153921639,0.0007425240736838103,-1.2240649999999995,0.6110528788697436,0.04320796343123577,1.3151449999999998,0.6059899371895549,0.04284995939175442,-4.302000000000028e-05,0.0006068717818452303,4.2912315225352547e-05,0.06557698000000006,0.02293712706856726,0.0016218998091121425
LYS 338,R LYS 338,0.0,0.0,0.0,-0.01281499999999999,0.002842670399465988,0.00020100715161406718,-96.95506999999996,2.741805851095939,0.19387495100068916,97.00125,2.7551637133752958,0.1948194945006781,0.0,0.0,0.0,0.03336500000000192,0.028409888683343362,0.002008882494074705
ARG 339,R ARG 339,0.0,0.0,0.0,-0.012140000000000034,0.0010678951259370916,7.551158851461797e-05,-93.65193499999998,1.6163804319472859,0.11429535644071666,93.67970499999996,1.6161163937002145,0.11427668611721699,0.0,0.0,0.0,0.01562999999999718,0.011276661740075659,0.0007973803985554391
THR 340,R THR 340,0.0,0.0,0.0,-0.006945000000000014,0.001105429780673526,7.816568940398082e-05,-0.023239999999999997,0.38331213442832723,0.027104260956535967,0.047905,0.38378179474149127,0.027137470955765214,0.0,0.0,0.0,0.017720000000000277,0.008590785761500248,0.0006074602867677664
ILE 341,R ILE 341,0.0,0.0,0.0,-0.024775000000000026,0.0035657222269830148,0.00025213463665272874,0.18509500000000004,0.5023735522248359,0.03552317454669557,-0.12205500000000002,0.4938158482420344,0.03491805349493295,0.0,0.0,0.0,0.038265000000000354,0.010239862059617843,0.0007240675900770623
GLN 342,R GLN 342,0.0,0.0,0.0,-0.027019999999999947,0.0036386261143460347,0.0002572897199656539,-0.6343349999999995,0.7910408793324146,0.055935036997171984,0.758075,0.7981257916989031,0.05643601595501763,0.0,0.0,0.0,0.09672000000000036,0.03401766599871379,0.0024054122307829565
PHE 343,R PHE 343,0.0,0.0,0.0,-0.1758000000000001,0.023624775131205478,0.00167052386992827,-1.2389100000000002,0.2794314797942418,0.019758789423950013,1.2240599999999993,0.28354808481102733,0.02004987735623357,0.0,0.0,0.0,-0.1906499999999999,0.06952803391438621,0.004916374426343074
VAL 344,R VAL 344,0.0,0.0,0.0,-0.2346899999999999,0.027726050926882375,0.0019605278625922087,2.498655,0.2214561265239657,0.01565931288004022,-2.3025999999999995,0.2133020159304621,0.015082730190519074,0.0,0.0,0.0,-0.038634999999999635,0.06439271523239258,0.004553252559983908
ASP 345,R ASP 345,0.0,0.0,0.0,-0.41824999999999996,0.1581044196093203,0.011179670724131376,103.10936000000004,2.957101951301872,0.20909868424255254,-102.23009500000003,2.9741508882309837,0.2103042261340122,-0.030375216000000007,0.036512309673091686,0.0025818101766626306,0.43063978399999897,0.1373719785878637,0.009713665760449164
TRP 346,R TRP 346,0.0,0.0,0.0,-5.743759999999998,0.5413641495334058,0.03828022612263594,4.413339999999999,0.7587374146567509,0.053650837104373794,-2.379855000000001,0.7697365354294918,0.05442859239292328,-0.7367274719999997,0.0568503037463131,0.0040199235291532975,-4.447002472000001,0.6419305387262894,0.04539134369840928
CYS 347,R CYS 347,0.0,0.0,0.0,-1.2986050000000007,0.24687180676415527,0.01745647286467092,0.021259999999999994,0.5531060317877577,0.03911050257923056,0.6502799999999997,0.6159313854643227,0.04355292594074479,-0.06881623199999998,0.040001420638979567,0.002828527579091797,-0.6958812320000003,0.29627519714950207,0.020949820100179418
PRO 348,R PRO 348,0.0,0.0,0.0,-3.655729999999998,0.7090747401367531,0.050139155711878707,-3.240600000000001,1.1550063160000428,0.08167127983569226,4.507260000000001,1.2256550258535142,0.0866668980176393,-0.7168213800000001,0.11137338967548423,0.00787528790832667,-3.105891379999997,0.6469831505770581,0.045748617308647495
THR 349,R THR 349,0.0,0.0,0.0,-2.877279999999999,0.5374916386326468,0.03800639825082139,-5.736299999999997,1.929996621758716,0.13647136989127162,7.383739999999994,1.721362132847145,0.12171868370139548,-0.5970122279999996,0.0850298447864395,0.006012517985173098,-1.8268522279999992,1.3358599298883718,0.09445956151394536
GLY 350,R GLY 350,0.0,0.0,0.0,-1.0071450000000004,0.2063745477887209,0.014592884220571176,-1.8778949999999994,0.6049405871447214,0.04277575913850041,2.784015,0.7277549070772343,0.051460042983609816,-0.091333008,0.03331132006455371,0.0023554660307921428,-0.19235800799999997,0.2954839933821173,0.020893873545257607
PHE 351,R PHE 351,0.0,0.0,0.0,-2.1133900000000008,0.3313230416074265,0.02342807694839639,3.706920000000001,0.675941619964327,0.04779629031629958,-2.173179999999999,0.6534604177760142,0.0462066292646414,-0.2043703079999999,0.04370276100108502,0.0030902518660442207,-0.7840203079999999,0.35105890920288324,0.024823613529331122
LYS 352,R LYS 352,0.0,0.0,0.0,-2.8754899999999997,0.6344701804655627,0.044863816706785194,-187.70758499999977,7.249904694054522,0.5126456772122134,192.262705,6.65379807162465,0.47049457370917636,-0.28658163600000003,0.06312262939640147,0.004463443929252078,1.3930483639999998,1.782583443926056,0.12604768412309839
VAL 353,R VAL 353,0.0,0.0,0.0,-1.5675249999999992,0.2936346188292557,0.020763103016529377,1.74032,0.8818019888841249,0.06235281660037493,-1.947500000000001,0.5306481979616984,0.037522493920313836,-0.1825319879999999,0.026187627497761268,0.001851744898685429,-1.9572369879999991,0.5296287334368139,0.03745040689244135
GLY 354,R GLY 354,0.0,0.0,0.0,-0.128555,0.01434527709735845,0.0010143642713542232,-1.0417,0.28272926979709856,0.019991978391344933,1.1668250000000002,0.2859784683765525,0.02022173142624029,0.0,0.0,0.0,-0.0034300000000000797,0.03665303670911867,0.002591761080809727
ILE 355,R ILE 355,0.0,0.0,0.0,-0.2175600000000001,0.026298980968850073,0.0018596187781369845,2.1869650000000003,0.214350236237333,0.015156850559235657,-2.2279749999999994,0.2271413092658425,0.0160613160069468,-4.788000000000014e-06,6.754305187064045e-05,4.776014999976458e-06,-0.258574788,0.04771506860252799,0.0033739648573628865
ASN 356,R ASN 356,0.0,0.0,0.0,-0.05227499999999998,0.005095034347283776,0.00036027333373427333,-2.9151800000000008,0.41235950043620007,0.029158219904513415,3.057979999999999,0.42427038501409237,0.030000446630009208,0.0,0.0,0.0,0.09052499999999941,0.04061427550751003,0.0028718629624339053
TYR 357,R TYR 357,0.0,0.0,0.0,-0.23462500000000008,0.047379788676185246,0.003350256986411618,-1.8421550000000002,0.9548031372879964,0.06751477730745323,2.2617849999999997,0.9565146829897597,0.06763580186465598,-0.009492444,0.019291117995960314,0.0013640880351613379,0.17551255599999993,0.030582269061893545,0.002162492983773648
GLU 358,R GLU 358,0.0,0.0,0.0,-0.024345000000000026,0.0028576170142270794,0.00020206403687940226,115.81023999999994,2.299116733097551,0.16257210327127397,-115.59925000000001,2.2736911680127765,0.16077424432257958,0.0,0.0,0.0,0.18664500000000145,0.03461226625056385,0.0024474568178007973
PRO 359,R PRO 359,0.0,0.0,0.0,-0.010435000000000026,0.000982738520665619,6.949010720958953e-05,0.8383999999999995,0.22043334593477662,0.015586991371012063,-0.8147549999999992,0.22096770120314205,0.015624775994394458,0.0,0.0,0.0,0.013209999999999873,0.006569315032786809,0.00046452072074342794
PRO 360,R PRO 360,0.0,0.0,0.0,-0.006649999999999987,0.0005267826876426549,3.7249161064379616e-05,-0.8514049999999996,0.17437391139445269,0.012330097520903967,0.8412149999999999,0.1755103950625157,0.01241045905174348,0.0,0.0,0.0,-0.016839999999999897,0.0039955475219299215,0.0002825278747309753
THR 361,R THR 361,0.0,0.0,0.0,-0.004140000000000003,0.00046946778377220073,3.319638534539429e-05,-0.21829,0.30351979490636144,0.021462090520263828,0.23015,0.3029039410440214,0.021418543076035773,0.0,0.0,0.0,0.007719999999999584,0.004504619850775202,0.00031852472431506787
VAL 362,R VAL 362,0.0,0.0,0.0,-0.0025049999999999894,0.0004999749993750018,3.535357124818036e-05,0.351745,0.1991419593531212,0.01408146298773678,-0.35138999999999987,0.19949202465261628,0.014106216342449887,0.0,0.0,0.0,-0.0021499999999998387,0.0013811227316932431,9.766012492311808e-05
VAL 363,R VAL 363,0.0,0.0,0.0,-0.0013050000000000017,0.0004604074282632718,3.255572146336184e-05,-0.017470000000000097,0.19919683506521868,0.014085343286551437,0.01733000000000002,0.1990276139132457,0.014073377544143407,0.0,0.0,0.0,-0.0014450000000000584,0.0007918175294857629,5.598995445617619e-05
PRO 364,R PRO 364,0.0,0.0,0.0,-0.0011900000000000057,0.00039230090491865725,2.7739863013360156e-05,-0.3754650000000002,0.2116376355353645,0.014965040724134328,0.37433500000000003,0.21125156277528498,0.014937741257465964,0.0,0.0,0.0,-0.0023199999999995048,0.0008529947244853935,6.031583539999725e-05
GLY 365,R GLY 365,0.0,0.0,0.0,-0.00045000000000000004,0.0004974937185533096,3.5178118198675695e-05,-0.586845,0.11518750355398873,0.008144986487097498,0.5861199999999996,0.11492778428213267,0.008126621561264072,0.0,0.0,0.0,-0.0011749999999999571,0.0008089344843681678,5.720030594323747e-05
GLY 366,R GLY 366,0.0,0.0,0.0,-0.00045000000000000763,0.0004974937185533181,3.517811819867629e-05,-0.5050850000000002,0.28713588729902734,0.02030357330311585,0.5043800000000003,0.28671683871025067,0.020273942093238784,0.0,0.0,0.0,-0.0011549999999999972,0.0009115783016284963,6.445831986640257e-05
ASP 367,R ASP 367,0.0,0.0,0.0,-0.0009449999999999924,0.000248947785690083,1.7603266742283305e-05,82.61950000000003,1.6316098491960684,0.11537223886173001,-82.60024000000001,1.6285314342667265,0.11515456205454566,0.0,0.0,0.0,0.01831499999999977,0.003153692280485484,0.0002229997197306953
LEU 368,R LEU 368,0.0,0.0,0.0,-0.002074999999999985,0.00041155194082887923,2.9101116817058523e-05,-0.54722,0.18772522899173616,0.01327417824198541,0.5488950000000004,0.18749086371074108,0.01325760611403878,0.0,0.0,0.0,-0.0003999999999999493,0.001264911064067325,8.944271909998971e-05
ALA 369,R ALA 369,0.0,0.0,0.0,-0.0013350000000000011,0.0004719904660053789,3.3374765916780204e-05,0.9002700000000003,0.12211382845525484,0.008634751617736148,-0.8969250000000005,0.12172279726903207,0.008607101537392794,0.0,0.0,0.0,0.0020099999999999784,0.0010295144486600718,7.279766479770665e-05
LYS 370,R LYS 370,0.0,0.0,0.0,-0.0037099999999999946,0.0005439669107583316,3.846426913383138e-05,-94.51596999999998,2.5865778548325955,0.18289867412190816,94.495355,2.5888620857383655,0.18306019363823475,0.0,0.0,0.0,-0.024324999999998553,0.007904389603249951,0.0005589247489598484
VAL 371,R VAL 371,0.0,0.0,0.0,-0.005175000000000005,0.0005606915373001812,3.9646878817886816e-05,0.10877500000000025,0.23866636624166357,0.01687626060106324,-0.08364499999999989,0.23933695697697838,0.016923678526697437,0.0,0.0,0.0,0.01995500000000019,0.004599236349656266,0.0003252151211121609
GLN 372,R GLN 372,0.0,0.0,0.0,-0.01588,0.00284703354388383,0.0002013156725145824,-0.1753550000000002,0.5153171634779883,0.03643842607571022,0.2538799999999999,0.5116425760235361,0.03617859350499961,0.0,0.0,0.0,0.06264499999999978,0.014818197427487034,0.0010478047885937134
ARG 373,R ARG 373,0.0,0.0,0.0,-0.04172500000000005,0.009565530565525428,0.0006763851528530221,-110.05942499999996,2.0243448679475278,0.14314279835858829,110.2581699999999,2.0345976902405383,0.1438677823755571,-0.00014813999999999965,0.0017567453259934938,0.00012422065328277716,0.15687186000000353,0.04133525758647539,0.002922844094148943
ALA 374,R ALA 374,0.0,0.0,0.0,-0.009300000000000017,0.0007615773105864606,5.385164807134997e-05,1.4332199999999995,0.09767958640372042,0.0069069897929568,-1.4045,0.09893381626117569,0.006995677236694125,0.0,0.0,0.0,0.019420000000000135,0.011332854891862025,0.0008013538544238776
VAL 375,R VAL 375,0.0,0.0,0.0,-0.019314999999999968,0.0012432920011003835,8.791402049730737e-05,-1.8140099999999992,0.09935481820224298,0.007025446569436263,1.9136299999999997,0.1003100847372832,0.007092994113913015,0.0,0.0,0.0,0.08030500000000035,0.017762656755114015,0.0012560095043430155
CYS 376,R CYS 376,0.0,0.0,0.0,-0.01622500000000006,0.0009134412953219467,6.459005341379722e-05,1.8232049999999997,0.4899326922904788,0.03464347290435797,-1.7485849999999996,0.4929269446632019,0.03485519852009161,0.0,0.0,0.0,0.05839499999999989,0.027303643987570587,0.0019306591814714467
MET 377,R MET 377,0.0,0.0,0.0,-0.027274999999999952,0.002284595150130427,0.00016154527229231237,-0.9879599999999997,0.2645824604919988,0.018708805199691415,1.1172900000000012,0.2753948363713406,0.019473355630193458,0.0,0.0,0.0,0.1020549999999999,0.032659485222520004,0.0023093743470905736
LEU 378,R LEU 378,0.0,0.0,0.0,-0.04516000000000003,0.0032348724858945357,0.00022874002710498106,1.2454599999999993,0.23507760080450044,0.016622496563392646,-1.26851,0.24181982941851432,0.017099244120720565,0.0,0.0,0.0,-0.06821000000000012,0.04357242132358461,0.0030810354590624
SER 379,R SER 379,0.0,0.0,0.0,-0.032274999999999984,0.0036151590559754657,0.0002556303483548209,-0.7789650000000001,0.6775445400672928,0.047909633883750316,0.89696,0.7104541423624745,0.05023669417865785,0.0,0.0,0.0,0.0857200000000002,0.04790032985272644,0.003387064805993529
ASN 380,R ASN 380,0.0,0.0,0.0,-0.10178999999999999,0.01329307714564242,0.000939962499251967,-0.9745399999999997,0.24492508732263485,0.01731881901285424,1.2447499999999994,0.2534748261662319,0.01792337684422239,0.0,0.0,0.0,0.1684200000000004,0.04534681466211288,0.0032065040152789576
THR 381,R THR 381,0.0,0.0,0.0,-0.02601500000000001,0.0025738638270118206,0.0001819996565930817,-0.43565499999999985,0.17804751044313946,0.012589860200772655,0.48539000000000015,0.18412193758485143,0.01301938706314547,0.0,0.0,0.0,0.023720000000000515,0.016596433351777275,0.0011735450566552293
THR 382,R THR 382,0.0,0.0,0.0,-0.02152499999999998,0.002798102035308927,0.00019785569236188227,-0.3668600000000001,0.1984254026076299,0.014030794774352593,0.3725549999999999,0.2047761875194475,0.014479863082052938,0.0,0.0,0.0,-0.015829999999999844,0.013455151429842953,0.0009514228817933823
ALA 383,R ALA 383,0.0,0.0,0.0,-0.005739999999999978,0.0006102458520956638,4.315089802078068e-05,-0.9285850000000004,0.08635793405935215,0.006106428078262861,0.9482349999999997,0.08748525461470784,0.006186141679189161,0.0,0.0,0.0,0.013910000000000066,0.006083740625634821,0.00043018542513664705
ILE 384,R ILE 384,0.0,0.0,0.0,-0.01410499999999994,0.0013168048450700551,9.311216354483371e-05,-0.9396550000000002,0.08853505506295102,0.006260373780773704,0.97303,0.08821643327634991,0.0062378438181797625,0.0,0.0,0.0,0.0192700000000002,0.006548824321968012,0.0004630718086862975
ALA 385,R ALA 385,0.0,0.0,0.0,-0.004464999999999946,0.0005733890476805763,4.054472838730321e-05,-0.5189450000000003,0.07891053145809952,0.005579817190105655,0.5220450000000001,0.07874365355379365,0.0055680171403291664,0.0,0.0,0.0,-0.0013649999999999509,0.002498354458438629,0.0001766603379369599
GLU 386,R GLU 386,0.0,0.0,0.0,-0.0032549999999999858,0.00044718564377674297,3.1620800116380674e-05,82.50485999999997,0.776994311695811,0.05494179467434819,-82.50042500000005,0.7750744315030053,0.05480603864400832,0.0,0.0,0.0,0.0011799999999996657,0.002923627883294493,0.0002067317101943608
ALA 387,R ALA 387,0.0,0.0,0.0,-0.002069999999999997,0.00032419130154892443,2.2923786772693735e-05,-0.8835549999999999,0.09581788442143824,0.0067753475833347825,0.88872,0.09615269939008537,0.006799022576812098,0.0,0.0,0.0,0.003094999999999891,0.0018182340333411926,0.00012856856147597243
TRP 388,R TRP 388,0.0,0.0,0.0,-0.007889999999999947,0.0006766830868286826,4.7848719941080676e-05,-1.1905700000000004,0.10982929982476758,0.007766104267906365,1.1893150000000003,0.1094855048625059,0.007741794292991064,0.0,0.0,0.0,-0.009144999999999862,0.0034675603815940304,0.00024519354599989514
ALA 389,R ALA 389,0.0,0.0,0.0,-0.001209999999999991,0.0004073082370883005,2.8801041647827532e-05,-0.6474499999999996,0.050731622288276025,0.003587267414063457,0.6478299999999996,0.050577080777765085,0.0035763396790577475,0.0,0.0,0.0,-0.0008299999999999308,0.0010252316811337407,7.249482740169523e-05
ARG 390,R ARG 390,0.0,0.0,0.0,-0.0021450000000000054,0.0003660259553638179,2.588194351280402e-05,-83.02145999999999,0.8417979795667562,0.059524105974078804,83.02126500000003,0.8414995869094026,0.05950300642693171,0.0,0.0,0.0,-0.002339999999998952,0.00251085642760039,0.00017754436065420655
LEU 391,R LEU 391,0.0,0.0,0.0,-0.0015049999999999586,0.0004999749993750125,3.5353571248181115e-05,-0.8745149999999997,0.06974983709658851,0.004932058279765474,0.8761350000000003,0.06964041050280942,0.00492432065111514,0.0,0.0,0.0,0.00011499999999992739,0.0009704509261161189,6.862124306654728e-05
ASP 392,R ASP 392,0.0,0.0,0.0,-0.0011400000000000143,0.00034698703145794236,2.453568829277009e-05,77.31603999999994,0.6252273413823616,0.044210249287470436,-77.31806999999999,0.6245713851101194,0.04416386617464401,0.0,0.0,0.0,-0.003169999999998083,0.0016465418306225638,0.00011642808939405266
HIE 393,R HIE 393,0.0,0.0,0.0,-0.0009150000000000169,0.0002788816953476898,1.971991379291523e-05,-0.6931350000000002,0.4649538221963547,0.03287720006136467,0.6928449999999999,0.4648417375569881,0.03286927448050837,0.0,0.0,0.0,-0.0012050000000000426,0.0006730341744667442,4.759070287357247e-05
LYS 394,R LYS 394,0.0,0.0,0.0,-0.0007649999999999868,0.00042399882075306775,2.9981244136959367e-05,-76.30321,1.1847467306977864,0.08377424472649972,76.300455,1.1840365441892529,0.08372402695689059,0.0,0.0,0.0,-0.0035200000000008913,0.0015230233090809916,0.00010769401097563443
PHE 395,R PHE 395,0.0,0.0,0.0,-0.0009049999999999891,0.0002932149382279086,2.073342711661488e-05,-0.6595549999999999,0.05823570189325459,0.004117885971587858,0.6592750000000003,0.05820884275605791,0.004115986743782999,0.0,0.0,0.0,-0.0011850000000002382,0.0006330679268448692,4.4764662402371615e-05
ASP 396,R ASP 396,0.0,0.0,0.0,-0.0004949999999999844,0.000499974999374952,3.535357124817684e-05,71.87752000000002,0.5783762526212001,0.040897377030571426,-71.87810000000003,0.5780962463098235,0.04087757759441648,0.0,0.0,0.0,-0.0010750000000000171,0.0010905847055572336,7.711598407578541e-05
LEU 397,R LEU 397,0.0,0.0,0.0,-0.0003350000000000103,0.00047199046600542006,3.337476591678312e-05,-0.40702000000000005,0.06075590177093989,0.004296091013933537,0.4069000000000002,0.060713836973130576,0.004293116583555516,0.0,0.0,0.0,-0.0004550000000000398,0.0007266188822210286,5.137971389566786e-05
MET 398,R MET 398,0.0,0.0,0.0,-0.0003549999999999587,0.00047851332269848714,3.383600153682069e-05,-0.8130950000000001,0.055861757714913765,0.003950022768921546,0.8131050000000002,0.05586854190866414,0.003950502483862123,0.0,0.0,0.0,-0.0003449999999998782,0.0007321031348109664,5.176750911527635e-05
TYR 399,R TYR 399,0.0,0.0,0.0,-0.0005550000000000144,0.000496965793591482,3.514078826662909e-05,-0.4447299999999996,0.1291094771889342,0.009129418683574524,0.444565,0.12910865879173292,0.00912936081415345,0.0,0.0,0.0,-0.0007199999999993458,0.0007011419257182007,4.957822102495343e-05
ALA 400,R ALA 400,0.0,0.0,0.0,-0.00016500000000000458,0.00037118054905935964,2.6246428328441918e-05,-0.26674,0.0824828006314042,0.005832414765772395,0.2667499999999998,0.08241563868587125,0.005827665699059992,0.0,0.0,0.0,-0.0001550000000001406,0.0006640594852873754,4.6956096515795155e-05
LYS 401,R LYS 401,0.0,0.0,0.0,-0.00022999999999998076,0.00042083250824998116,2.975735203273054e-05,-63.83340999999999,0.6572386947673312,0.04647379379281753,63.83297499999996,0.6572362850444847,0.04647362339968098,0.0,0.0,0.0,-0.0006649999999996226,0.0007633970133556601,5.398032048813446e-05
ARG 402,R ARG 402,0.0,0.0,0.0,-0.0003700000000000203,0.00048280430818295873,3.4139420030224983e-05,-69.94235999999998,0.6002012499193801,0.04244063738946354,69.94131000000003,0.5999078628400973,0.04241989179013621,0.0,0.0,0.0,-0.0014199999999993907,0.0009713907555664054,6.868769904429293e-05
ALA 403,R ALA 403,0.0,0.0,0.0,-0.00015500000000001512,0.0003619046835839868,2.5590525590540888e-05,0.5787000000000002,0.04467392975774278,0.0031589238673951415,-0.5785700000000004,0.04458177991062597,0.003152407889216982,0.0,0.0,0.0,-2.4999999999958388e-05,0.0006814506585218987,4.8185838168487294e-05
PHE 404,R PHE 404,0.0,0.0,0.0,-0.0003000000000000158,0.0004582575694956082,3.240370349204101e-05,0.3176849999999998,0.08021318953264615,0.005671929025913589,-0.3176199999999999,0.08015114222517389,0.0056675416187267885,0.0,0.0,0.0,-0.00023500000000014509,0.0007209542287829287,5.0979162409752646e-05
VAL 405,R VAL 405,0.0,0.0,0.0,-0.0002849999999999969,0.00045141444372106187,3.1919821428071596e-05,0.21629500000000002,0.07031228893301635,0.00497182963052837,-0.21615499999999993,0.07028385998933219,0.004969819400642265,0.0,0.0,0.0,-0.00014500000000008728,0.0007307359304157242,5.167083316536197e-05
HIE 406,R HIE 406,0.0,0.0,0.0,-0.00022999999999997466,0.00042083250824997,2.975735203272975e-05,0.5798949999999998,0.12165892476509918,0.008602585069326563,-0.579745,0.12159165257121896,0.008597828206878762,0.0,0.0,0.0,-8.000000000016439e-05,0.0007507329751650562,5.308483775995632e-05
TRP 407,R TRP 407,0.0,0.0,0.0,-0.00032500000000005967,0.00046837484987996596,3.3119103248735515e-05,0.15659000000000003,0.09693421428989854,0.006854284025337719,-0.15644999999999995,0.09690736556113798,0.006852385533520436,0.0,0.0,0.0,-0.00018499999999987081,0.0007353740544780591,5.199879806300812e-05
TYR 408,R TYR 408,0.0,0.0,0.0,-0.0005550000000000788,0.0004969657935915409,3.514078826663327e-05,-0.17352500000000004,0.08485940946648157,0.006000466388123502,0.1734,0.08488663027827167,0.00600239119018412,0.0,0.0,0.0,-0.0006800000000002205,0.00079221209281389,5.6017854296668816e-05
VAL 409,R VAL 409,0.0,0.0,0.0,-0.0002100000000000074,0.0004073082370883404,2.880104164783035e-05,0.15357,0.08454628968795704,0.00597832547625167,-0.15343,0.08447582553606676,0.005973342908288453,0.0,0.0,0.0,-6.999999999992678e-05,0.0006596211033616678,4.664225552007879e-05
GLY 410,R GLY 410,0.0,0.0,0.0,-0.00017000000000000015,0.0003756327994198593,2.656124997058687e-05,-0.07018999999999999,0.06407857598292895,0.004531039560630649,0.07028500000000004,0.0640532104972108,0.00452924594993471,0.0,0.0,0.0,-7.500000000000951e-05,0.0006995534289816263,4.946589734352098e-05
GLU 411,R GLU 411,0.0,0.0,0.0,-0.0003099999999999814,0.00046249324319385944,3.2703210851533704e-05,70.932355,0.49474327582567,0.034983632528277776,-70.92738500000002,0.49437904159777607,0.03495787727902937,0.0,0.0,0.0,0.004659999999998519,0.0009189124006107291,6.497691897882558e-05
GLY 412,R GLY 412,0.0,0.0,0.0,-0.00014500000000000125,0.0003521008378291681,2.4897289009046962e-05,0.38528500000000016,0.15256714513616548,0.01078812629120548,-0.38512500000000016,0.15251055496259872,0.010784124761657722,0.0,0.0,0.0,1.4999999999987246e-05,0.0006743700764416242,4.768516540811628e-05
MET 413,R MET 413,0.0,0.0,0.0,-0.0004900000000000015,0.0004998999899980001,3.534826728426731e-05,-0.7093799999999998,0.1893403168899867,0.013388382202491939,0.7091899999999999,0.18913818731287677,0.013374089483026659,0.0,0.0,0.0,-0.0006800000000000956,0.0007332121111928345,5.1845925587255816e-05
GLU 414,R GLU 414,0.0,0.0,0.0,-0.00041000000000000145,0.0004918333050943193,3.477786652455853e-05,72.80883,1.2572163899271516,0.08889862347363596,-72.80531000000002,1.256669846816995,0.08885997703969571,0.0,0.0,0.0,0.003109999999997939,0.0011392541419730526,8.055743292840072e-05
GLU 415,R GLU 415,0.0,0.0,0.0,-0.0004099999999999862,0.0004918333050943011,3.477786652455724e-05,70.39050500000002,0.9744532415528957,0.06890424950512654,-70.38874500000004,0.9741522211481879,0.0688829641481821,0.0,0.0,0.0,0.001349999999999767,0.0010380269746022468,7.339959127958048e-05
GLY 416,R GLY 416,0.0,0.0,0.0,-0.0002800000000000047,0.00044899888641288053,3.174901573277562e-05,0.38942000000000015,0.07907214174410614,0.005591244763020133,-0.38958499999999996,0.07902710152219933,0.005588059938386488,0.0,0.0,0.0,-0.0004449999999999199,0.0007327857804296892,5.181577944989097e-05
GLU 417,R GLU 417,0.0,0.0,0.0,-0.0008949999999999758,0.00032245154674771987,2.2800767530940373e-05,79.94267500000004,0.9749433672620947,0.06893890662638738,-79.93649500000002,0.974163107479777,0.06888373392807098,0.0,0.0,0.0,0.005284999999998803,0.0015728238935118419,0.00011121544407144517
PHE 418,R PHE 418,0.0,0.0,0.0,-0.0009300000000000186,0.00025514701644346524,1.804161855266898e-05,0.684865,0.08717973832835343,0.006164538415404748,-0.6855249999999997,0.08724172955071748,0.006168921856775513,0.0,0.0,0.0,-0.0015900000000004866,0.000679632253501696,4.805725751641439e-05
SER 419,R SER 419,0.0,0.0,0.0,-0.0006700000000000067,0.00047021271782035385,3.3249060137092876e-05,0.56101,0.2602601965341605,0.01840317498422485,-0.5615199999999998,0.26038024041773994,0.018411663368636748,0.0,0.0,0.0,-0.0011800000000001325,0.00088746830929321,6.27534859589389e-05
GLU 420,R GLU 420,0.0,0.0,0.0,-0.0016250000000000082,0.0004841229182759426,3.423265984407398e-05,81.90998000000002,1.2878828749525586,0.09106707142529806,-81.90533500000004,1.2853837881215784,0.09089035930080204,0.0,0.0,0.0,0.0030200000000056093,0.0030132374615989073,0.00021306806424219263
ALA 421,R ALA 421,0.0,0.0,0.0,-0.0011250000000000092,0.0003307189138830814,2.338535866733767e-05,0.713835,0.06869678140204154,0.004857595997507347,-0.7142850000000003,0.06863981188056568,0.004853567644011694,0.0,0.0,0.0,-0.0015749999999998066,0.0008089344843682724,5.720030594324486e-05
ARG 422,R ARG 422,0.0,0.0,0.0,-0.001939999999999993,0.00027640549922168636,1.954482028569074e-05,-76.07099000000005,0.5983825949084866,0.04231203906037937,76.07212,0.597920191661666,0.04227934221323242,0.0,0.0,0.0,-0.0008099999999976148,0.0015536730672864542,0.00010986127616251549
GLU 423,R GLU 423,0.0,0.0,0.0,-0.0029700000000000277,0.0005187484939737164,3.6681057781912376e-05,83.25085499999999,1.2529310172460943,0.08859560186536725,-83.24456999999995,1.2484259509913302,0.0882770455755234,0.0,0.0,0.0,0.003315000000005597,0.004820350091017185,0.0003408502237051443
ASP 424,R ASP 424,0.0,0.0,0.0,-0.004664999999999999,0.0005410868691808731,3.8260619440879364e-05,89.03638999999994,0.9119982006068758,0.06448801120790511,-89.01125000000002,0.9080206867122929,0.06420675850319278,0.0,0.0,0.0,0.02047500000000241,0.005063533845048549,0.00035804591186014217
MET 425,R MET 425,0.0,0.0,0.0,-0.0037300000000001178,0.0004659399102889116,3.29469270190741e-05,0.5438399999999998,0.2612327781883437,0.018471946892517903,-0.5405550000000002,0.26088416390229563,0.018447296139949595,0.0,0.0,0.0,-0.0004450000000002938,0.0015578751554599902,0.00011015840866678059
ALA 426,R ALA 426,0.0,0.0,0.0,-0.0028899999999999846,0.00044485952839075615,3.1456318920055314e-05,0.36732500000000007,0.07927779875223495,0.005605786909524775,-0.3643349999999998,0.07994355993449485,0.00565286333418745,0.0,0.0,0.0,0.00010000000000007753,0.0017972200755611003,0.00012708265027138534
ALA 427,R ALA 427,0.0,0.0,0.0,-0.006789999999999996,0.000771945593937828,5.4584796418051514e-05,0.28571999999999986,0.09949056035624727,0.0070350449891951935,-0.26330000000000003,0.099597389524023,0.007042598952091467,0.0,0.0,0.0,0.01563000000000011,0.004428667971297764,0.00031315411541283196
LEU 428,R LEU 428,0.0,0.0,0.0,-0.014574999999999979,0.001301681604694354,9.204278896251645e-05,0.5158150000000002,0.08486277614478462,0.006000704448229318,-0.49029999999999996,0.08429994068799859,0.0059609059714107555,0.0,0.0,0.0,0.010940000000000512,0.006608055689837469,0.00046726009887424234
GLU 429,R GLU 429,0.0,0.0,0.0,-0.00726000000000006,0.0007158212067269256,5.0616202939374653e-05,84.68467499999998,0.9017055280833133,0.06376020935411077,-84.68455999999998,0.8990915951139281,0.06357537638128884,0.0,0.0,0.0,-0.0071449999999998685,0.006560790729780964,0.00046391796149739575
LYS 430,R LYS 430,0.0,0.0,0.0,-0.014794999999999985,0.002212007007222113,0.00015641251548389164,-86.62498999999998,2.130753911155291,0.15066705396176647,86.70890499999997,2.152106418369118,0.15217690422638963,0.0,0.0,0.0,0.06911999999999806,0.03278926043691558,0.0023185508405034784
ASP 431,R ASP 431,0.0,0.0,0.0,-0.042100000000000026,0.005316013544000642,0.0003758989225842385,94.13584500000005,1.5280026181147517,0.10804610129397395,-93.86844499999995,1.5086422760165021,0.10667711837559758,0.0,0.0,0.0,0.22529999999999661,0.036457509514501774,0.002577935220287728
TYR 432,R TYR 432,0.0,0.0,0.0,-0.04218499999999997,0.003573622112087823,0.0002526932428855492,0.11477000000000008,0.1371659837569066,0.009699099726263248,-0.125165,0.14039632393691792,0.009927519270945786,0.0,0.0,0.0,-0.05257999999999979,0.02255423685252939,0.0015948253822911066
GLU 433,R GLU 433,0.0,0.0,0.0,-0.014339999999999997,0.0018451016232174987,0.00013046838697553995,86.06077500000004,1.1586966058314985,0.08193222273212887,-86.03224999999999,1.1536349975168974,0.0815743129758324,0.0,0.0,0.0,0.014185000000003783,0.010521918788887438,0.0007440120126716453
GLU 434,R GLU 434,0.0,0.0,0.0,-0.036454999999999994,0.008235774098407568,0.0005823571713304516,87.34862500000003,1.622522694562074,0.1147296799953912,-87.22858000000004,1.6046928128443774,0.11346891696835745,0.0,0.0,0.0,0.08358999999999568,0.02768071350236856,0.0019573220225606834
VAL 435,R VAL 435,0.0,0.0,0.0,-0.14523999999999992,0.027823594304115507,0.0019674252209423474,0.1939299999999999,0.23468230674680182,0.0165945450525165,-0.0023249999999999625,0.24502236505062147,0.017325697586966015,-4.4208000000000164e-05,0.0003771006718848443,2.6665044227977664e-05,0.04632079200000017,0.03282170933630268,0.002320845324183344
GLY 436,R GLY 436,0.0,0.0,0.0,-0.03150499999999999,0.006376517466454636,0.00045088787408845366,0.3946849999999998,0.19627316621229735,0.01387860867936698,-0.33581500000000003,0.2002751376856346,0.014161590796058169,0.0,0.0,0.0,0.027364999999999973,0.021040717074282445,0.001487803372425269
VAL 437,R VAL 437,0.0,0.0,0.0,-0.14659,0.04899093691694412,0.0034641823710653556,0.12467000000000011,0.5885150729590534,0.04161429989198424,0.17293000000000014,0.5646944528680974,0.03992992769214589,-0.006048215999999995,0.010494929880420546,0.000742103608652269,0.14496178400000026,0.05515679825293474,0.0039001746073188473
ASP 438,R ASP 438,0.0,0.0,0.0,-0.7037750000000003,0.460244352898544,0.032544190293737486,90.79315500000001,3.911949971685898,0.2766166352641621,-90.59240999999996,2.9277470266251395,0.20702297761253877,-0.08066789999999997,0.03499880927034519,0.0024747895368515687,-0.5836979000000014,1.0174851627873258,0.07194706583636162
SER 439,R SER 439,0.0,0.0,0.0,-0.62383,0.2842988235993953,0.020102962605049048,-0.4231600000000001,1.5901429477880284,0.11244008614368811,1.2529900000000003,1.4730551177399973,0.10416072628155003,-0.06178525199999998,0.03843431872119106,0.002717716739803927,0.14421474800000006,0.37657668918769044,0.026627993056139474
VAL 440,R VAL 440,0.0,0.0,0.0,-0.3769700000000001,1.1838798119319376,0.08371294431269276,52.41961499999998,16.717025228095412,1.1820721900052857,-55.764275000000005,14.59434170352926,1.031975798551917,-0.5167186199999998,0.16707586939610308,0.011814048022262245,-4.238348620000003,2.7185526643030555,0.19223070239414464
gtp 441,R gtp 441,0.0,0.0,0.0,-0.0027999999999999948,0.0004000000000000256,2.828427124746371e-05,307.06789499999996,1.8350386137455996,0.1297568247518675,-307.0441299999999,1.8327399333159617,0.12959428349990973,0.0,0.0,0.0,0.020965000000001625,0.005237726128764935,0.00037036316636476497
Mg+ 442,R Mg+ 442,0.0,0.0,0.0,-1.9999999999997796e-05,0.0001399999999999846,9.899494936610575e-06,-152.45326,0.8885939918737873,0.06283308373755789,152.43427000000005,0.8873073070110463,0.06274210137838847,0.0,0.0,0.0,-0.019009999999993282,0.0017663238661120278,0.00012489795834994542
MET 443,R MET 443,0.0,0.0,0.0,-0.00020500000000002848,0.0004037016224887452,2.8546015483780335e-05,-68.13567999999998,0.4412525100262268,0.031201264205513,68.13084,0.4409394112563771,0.03117912477917881,0.0,0.0,0.0,-0.005044999999999646,0.0007829271996802948,5.536131320693306e-05
ARG 444,R ARG 444,0.0,0.0,0.0,-0.0002250000000000041,0.0004175823272122593,2.9527529527544833e-05,-68.648755,0.34792672357613047,0.02460213455966993,68.64354000000002,0.34764580883160734,0.02458227088759117,0.0,0.0,0.0,-0.005439999999999259,0.0007914543574966842,5.5964274318554744e-05
GLU 445,R GLU 445,0.0,0.0,0.0,-9.00000000000123e-05,0.00028618176042512276,2.0236106344850824e-05,63.280774999999984,0.7050507034101117,0.04985461334616352,-63.27780500000001,0.7047312941625703,0.049832027701672506,0.0,0.0,0.0,0.0028800000000032354,0.000752063827079867,5.31789432013281e-05
ILE 446,R ILE 446,0.0,0.0,0.0,-4.4999999999997265e-05,0.0002073041244162662,1.4658615214268156e-05,0.02752999999999997,0.04562005151246544,0.0032258247782543923,-0.027539999999999988,0.04560009210517016,0.003224413435029697,0.0,0.0,0.0,-5.499999999991623e-05,0.0006572480505867865,4.6474455349155574e-05
VAL 447,R VAL 447,0.0,0.0,0.0,-2.9999999999996697e-05,0.00017058722109230103,1.206233808181349e-05,0.231175,0.03939967480830345,0.0027859777233496153,-0.23114500000000013,0.03937720120831248,0.0027843885998544864,0.0,0.0,0.0,1.840194663316197e-16,0.0006082762530297814,4.3011626335210264e-05
HIE 448,R HIE 448,0.0,0.0,0.0,-3.999999999999559e-05,0.00019595917942263267,1.3856406460549492e-05,-0.05101000000000001,0.11244269607226598,0.007950899288759724,0.051065000000000006,0.11233352471546508,0.0079431797080892,0.0,0.0,0.0,1.500000000000945e-05,0.0006440302787912947,4.553981774227872e-05
ILE 449,R ILE 449,0.0,0.0,0.0,-5.500000000000283e-05,0.00022798026230357168,1.6120638945154335e-05,0.19304000000000002,0.03945375013861181,0.00278980142662521,-0.19296999999999986,0.03942333192412909,0.002787650534051978,0.0,0.0,0.0,1.499999999995616e-05,0.0006121886963999934,4.328827785901879e-05
GLN 450,R GLN 450,0.0,0.0,0.0,-5.00000000000167e-05,0.00021794494717710647,1.541103500742759e-05,0.10620500000000006,0.20087023914706817,0.01420367082394554,-0.10617499999999999,0.20087766021885065,0.014204195572963646,0.0,0.0,0.0,-2.0000000000024444e-05,0.0005912698199649226,4.180908992081459e-05
ALA 451,R ALA 451,0.0,0.0,0.0,-3.0000000000001136e-05,0.00017058722109232626,1.2062338081815275e-05,0.14028000000000007,0.02994547712092755,0.002117464993807448,-0.14025,0.029983954042120276,0.002120185722996904,0.0,0.0,0.0,5.384581669432009e-17,0.0006782329983125025,4.7958315233125475e-05
GLY 452,R GLY 452,0.0,0.0,0.0,-9.999999999997788e-06,9.949874371063999e-05,7.035623639733588e-06,0.3513249999999999,0.03285025684831152,0.0023228639381160897,-0.3513349999999999,0.03287860664626803,0.002324868571554121,0.0,0.0,0.0,-1.9999999999984474e-05,0.0006321392251712146,4.469899327725757e-05
GLN 453,R GLN 453,0.0,0.0,0.0,-2.000000000000002e-05,0.00014000000000000012,9.899494936611673e-06,0.1113199999999997,0.07168624414767469,0.005068982935461523,-0.11136500000000009,0.07168006539478036,0.005068546031654437,0.0,0.0,0.0,-6.500000000038142e-05,0.0006006454861230161,4.24720496326675e-05
CYS 454,R CYS 454,0.0,0.0,0.0,-2.0000000000002238e-05,0.00014000000000001568,9.899494936612774e-06,0.32942500000000025,0.036391130444104504,0.002573241511207051,-0.32936999999999983,0.036354272101090046,0.0025706352327781686,0.0,0.0,0.0,3.499999999984294e-05,0.0005777326371255838,4.085186654242873e-05
GLY 455,R GLY 455,0.0,0.0,0.0,-1.4999999999996128e-05,0.00012155245781140079,8.595056718833323e-06,0.23347000000000015,0.025377925447126897,0.0017944903176110075,-0.2334200000000002,0.025411485592147676,0.001796863378223187,0.0,0.0,0.0,3.5000000000035837e-05,0.0006275149400612066,4.437200694131491e-05
ASN 456,R ASN 456,0.0,0.0,0.0,-3.999999999999559e-05,0.00019595917942263267,1.3856406460549492e-05,0.4563799999999996,0.07555088086845857,0.005342254018670405,-0.4562999999999999,0.07553476021011914,0.005341114115987504,0.0,0.0,0.0,4.0000000000119936e-05,0.0006232174580353314,4.406812907306254e-05
GLN 457,R GLN 457,0.0,0.0,0.0,-2.500000000000169e-05,0.0001561249499599705,1.1039701082910553e-05,0.03255000000000002,0.22274704824082414,0.01575059483003738,-0.03257000000000001,0.2227229783834618,0.015748892834101066,0.0,0.0,0.0,-4.499999999964643e-05,0.0005224700948380683,3.694421470271767e-05
ILE 458,R ILE 458,0.0,0.0,0.0,-2.4999999999995027e-05,0.0001561249499599289,1.1039701082907612e-05,0.115505,0.03883670911650456,0.0027461700375249784,-0.11552000000000003,0.0387842700073108,0.0027424620325539493,0.0,0.0,0.0,-3.999999999996895e-05,0.0006069596362195953,4.291852746773958e-05
GLY 459,R GLY 459,0.0,0.0,0.0,-2.0000000000004457e-05,0.00014000000000003119,9.89949493661387e-06,0.28302999999999995,0.027991768432880055,0.0019793169276293024,-0.28305999999999976,0.027999042840784687,0.0019798313059451508,0.0,0.0,0.0,-5.0000000000082754e-05,0.0005545268253204529,3.9210967853394033e-05
ALA 460,R ALA 460,0.0,0.0,0.0,-2.000000000000002e-05,0.00014000000000000012,9.899494936611673e-06,0.2577849999999998,0.05157585457362907,0.0036469636514504327,-0.2577499999999999,0.05157652082100944,0.0036470107622544935,0.0,0.0,0.0,1.499999999995616e-05,0.0005871754422656551,4.151957369722548e-05
LYS 461,R LYS 461,0.0,0.0,0.0,-3.0000000000001136e-05,0.00017058722109232626,1.2062338081815275e-05,-51.623635000000014,0.4042377787562354,0.028583927457032133,51.62314000000004,0.40410746144418425,0.028574712631526396,0.0,0.0,0.0,-0.0005249999999992383,0.0005739120141619904,4.058170770183733e-05
PHE 462,R PHE 462,0.0,0.0,0.0,-4.000000000000004e-05,0.00019595917942265444,1.385640646055103e-05,0.15071500000000007,0.03662545255693085,0.002589810586703198,-0.15067000000000003,0.036551348812321235,0.0025845706606707204,0.0,0.0,0.0,4.999999999961702e-06,0.0006441855322809087,4.555079582180962e-05
TRP 463,R TRP 463,0.0,0.0,0.0,-6.000000000000227e-05,0.00023748684174076736,1.6792855623747304e-05,0.3294950000000001,0.047177324796983396,0.0033359406282187217,-0.32944500000000004,0.047145911540662194,0.0033337193755623344,0.0,0.0,0.0,-9.999999999719123e-06,0.0006479969135729394,4.582030117753786e-05
GLU 464,R GLU 464,0.0,0.0,0.0,-2.9999999999992255e-05,0.00017058722109227577,1.2062338081811704e-05,52.538215,0.27847698069303717,0.019691296145240185,-52.53760499999998,0.27845310014312674,0.019689607535362173,0.0,0.0,0.0,0.0005799999999989325,0.0006273754856532794,4.4362146025563745e-05
VAL 465,R VAL 465,0.0,0.0,0.0,-5.4999999999993944e-05,0.00022798026230353485,1.6120638945151733e-05,0.16588,0.04451848604793257,0.0031479323372651823,-0.1658450000000001,0.04449180795382397,0.0031460459111398503,0.0,0.0,0.0,-2.0000000000007235e-05,0.0006399999999999247,4.525483399593371e-05
ILE 466,R ILE 466,0.0,0.0,0.0,-4.5000000000003926e-05,0.0002073041244162969,1.4658615214270328e-05,0.2654200000000001,0.030872214044348225,0.0021829951901001197,-0.2653400000000001,0.03086493803654808,0.002182480698654575,0.0,0.0,0.0,3.4999999999962836e-05,0.0005863232896619047,4.145931740875372e-05
SER 467,R SER 467,0.0,0.0,0.0,-2.500000000000169e-05,0.0001561249499599705,1.1039701082910553e-05,0.3322800000000001,0.08086866884028719,0.005718278412249633,-0.3322600000000002,0.08087256889699886,0.005718554187904416,0.0,0.0,0.0,-4.9999999999156275e-06,0.0005522454164590155,3.904964788573589e-05
ASP 468,R ASP 468,0.0,0.0,0.0,-2.4999999999999466e-05,0.00015612494995995662,1.1039701082909572e-05,55.74124500000003,0.507895190931221,0.03591361336395027,-55.740144999999984,0.5077398093285231,0.035902626225456334,0.0,0.0,0.0,0.0010750000000030724,0.0006077622890589134,4.297528359430163e-05
GLU 469,R GLU 469,0.0,0.0,0.0,-5.50000000000056e-05,0.00022798026230358317,1.6120638945155148e-05,59.582570000000025,0.33204851317099837,0.023479375534612358,-59.580700000000014,0.3320124395211601,0.02347682474237008,0.0,0.0,0.0,0.001814999999999145,0.0006713977956480539,4.7474993417643875e-05
HID 470,R HID 470,0.0,0.0,0.0,-0.00011000000000003673,0.0003128897569433448,2.2124646889844975e-05,0.0915050000000001,0.060996475103074585,0.004313102117386045,-0.09149000000000004,0.06096466107508503,0.004310852525893218,0.0,0.0,0.0,-9.500000000000507e-05,0.0006371616749301938,4.505413410553186e-05
GLY 471,R GLY 471,0.0,0.0,0.0,-2.4999999999997247e-05,0.00015612494995994277,1.1039701082908593e-05,0.07499000000000007,0.08016096244432193,0.00566823601308202,-0.07504999999999998,0.0800931801091704,0.005663443078198989,0.0,0.0,0.0,-8.499999999992624e-05,0.0005811841360532582,4.1095924372130386e-05
ILE 472,R ILE 472,0.0,0.0,0.0,-5.0000000000001154e-05,0.0002179449471770387,1.5411035007422795e-05,-0.04880000000000006,0.04094252068449129,0.002895073401487428,0.04879499999999996,0.040931320220584134,0.002894281409089309,0.0,0.0,0.0,-5.5000000000244855e-05,0.0006180412607586713,4.370211665355397e-05
ASP 473,R ASP 473,0.0,0.0,0.0,-9.999999999999454e-06,9.949874371065656e-05,7.03562363973476e-06,53.781040000000004,0.27653831271500484,0.019554211617866597,-53.78026999999998,0.2764086957764412,0.0195450463162451,0.0,0.0,0.0,0.0007599999999997209,0.000610245852093461,4.3150898020624915e-05
PRO 474,R PRO 474,0.0,0.0,0.0,-2.000000000000002e-05,0.00014000000000000012,9.899494936611673e-06,0.07871999999999996,0.060500839663594756,0.0042780553993607895,-0.07871,0.060464418462431196,0.004275480031528618,0.0,0.0,0.0,-9.99999999985235e-06,0.0006081940479811809,4.3005813560478946e-05
THR 475,R THR 475,0.0,0.0,0.0,-2.500000000000169e-05,0.0001561249499599705,1.1039701082910553e-05,0.07244499999999966,0.053385643903581685,0.0037749350822232877,-0.07242999999999998,0.053369702078988626,0.003773807824995864,0.0,0.0,0.0,-1.0000000000320864e-05,0.0005743692192310185,4.061403698230759e-05
GLY 476,R GLY 476,0.0,0.0,0.0,-4.999999999999449e-06,7.053367989832165e-05,4.9874843358144515e-06,0.22394500000000014,0.040229739932044276,0.0028446721911319743,-0.22381500000000007,0.040209212563789065,0.002843220687002657,0.0,0.0,0.0,0.0001249999999999457,0.0006159342497377213,4.355312847545912e-05
SER 477,R SER 477,0.0,0.0,0.0,-1.9999999999995577e-05,0.00013999999999996906,9.899494936609478e-06,0.039745,0.1479389400225647,0.010460862769150543,-0.03969000000000003,0.1478992356302088,0.010458055244642767,0.0,0.0,0.0,3.499999999996728e-05,0.0005777326371254567,4.085186654241974e-05
TYR 478,R TYR 478,0.0,0.0,0.0,-4.5000000000001704e-05,0.00020730412441628666,1.4658615214269603e-05,-0.2543949999999998,0.08935048391027378,0.0063180333075254095,0.2542550000000001,0.0893568686503725,0.006318484776827401,0.0,0.0,0.0,-0.00018499999999996964,0.0006170696881227173,4.3633416093624136e-05
HIP 479,R HIP 479,0.0,0.0,0.0,-5.000000000000449e-05,0.00021794494717705323,1.5411035007423825e-05,-54.86263000000001,0.3234699106555854,0.022872776733437107,54.86159499999997,0.323402305152762,0.022867996302487915,0.0,0.0,0.0,-0.001084999999998928,0.0006306940621278265,4.4596804818467585e-05
GLY 480,R GLY 480,0.0,0.0,0.0,-2.0000000000000574e-05,0.000140000000000004,9.899494936611948e-06,-0.18689,0.11323483518776363,0.008006911982780874,0.1868550000000001,0.11325746763458905,0.008008512338443385,0.0,0.0,0.0,-5.4999999999962854e-05,0.0006016435821979094,4.254262568295077e-05
ASP 481,R ASP 481,0.0,0.0,0.0,-6.999999999999895e-05,0.0002551470164434577,1.804161855266845e-05,59.43887500000001,0.5048711017429985,0.035699777966759765,-59.437000000000005,0.5047912340784404,0.0356941304700391,0.0,0.0,0.0,0.0018049999999974631,0.0006685618894305334,4.727446456592209e-05
SER 482,R SER 482,0.0,0.0,0.0,-6.0000000000005605e-05,0.00023748684174078053,1.6792855623748235e-05,-0.2018550000000001,0.1129896188815593,0.007989572571483415,0.2017850000000002,0.11301534751970632,0.00799139186093386,0.0,0.0,0.0,-0.00013000000000003452,0.0006349015671741812,4.4894320353482986e-05
ASP 483,R ASP 483,0.0,0.0,0.0,-9.999999999999786e-05,0.00029999999999999363,2.1213203435595974e-05,64.84968499999997,0.6639788519068685,0.046950394874780504,-64.8458,0.6637543069535221,0.046934517148861266,0.0,0.0,0.0,0.003784999999999741,0.0006991244524408628,4.9435564121426604e-05
LEU 484,R LEU 484,0.0,0.0,0.0,-0.00012999999999999568,0.0003363034344159936,2.3780243901187444e-05,-0.0602250000000001,0.06276809997920925,0.004438374913749405,0.060100000000000035,0.06277714552287322,0.004439014530275837,0.0,0.0,0.0,-0.0002550000000001562,0.000670801759091414,4.7432847268540364e-05
GLN 485,R GLN 485,0.0,0.0,0.0,-7.999999999999118e-05,0.0002712931993249808,1.9183326093248764e-05,-0.2514249999999997,0.21788715972952574,0.015406948817822409,0.2513600000000001,0.2178476082035328,0.01540415210259882,0.0,0.0,0.0,-0.00014499999999962655,0.0006737766692301076,4.764320518178945e-05
LEU 486,R LEU 486,0.0,0.0,0.0,-0.00012999999999999955,0.00033630343441600364,2.3780243901188152e-05,-0.06133000000000019,0.06429386518167962,0.004546262805865932,0.06128999999999993,0.0643158293112979,0.004547815904365526,0.0,0.0,0.0,-0.00017000000000006122,0.0007557115851963618,5.343687865135828e-05
GLU 487,R GLU 487,0.0,0.0,0.0,-0.0001499999999999979,0.0003570714214271376,2.5248762345904848e-05,66.37160999999998,0.6398151357249016,0.045241762117686914,-66.36706500000005,0.6394189321291932,0.04521374629276133,0.0,0.0,0.0,0.004395000000001659,0.0007409284715818291,5.239155466296955e-05
ARG 488,R ARG 488,0.0,0.0,0.0,-0.00021499999999998964,0.00041082234603290966,2.9049526674283676e-05,-67.71115499999998,0.3951766705888871,0.027943210354012454,67.70609500000002,0.39499153911301516,0.027930119581812442,0.0,0.0,0.0,-0.005275000000001739,0.0006995534289834367,4.9465897343648994e-05
ILE 489,R ILE 489,0.0,0.0,0.0,-0.00011499999999998566,0.0003190219428189457,2.255825791145835e-05,-0.09738499999999997,0.0500909849673573,0.0035419675146731756,0.09743999999999998,0.05002075969035266,0.0035370018377151075,0.0,0.0,0.0,-5.9999999999895694e-05,0.0006452906321959913,4.562893818619397e-05
ASN 490,R ASN 490,0.0,0.0,0.0,-7.000000000000838e-05,0.0002551470164434921,1.8041618552670878e-05,-0.1561950000000004,0.3694158049880917,0.026121642078456686,0.156235,0.3692362384368577,0.026108944805851502,0.0,0.0,0.0,-3.0000000000285353e-05,0.0006550572494071195,4.6319542312118174e-05
VAL 491,R VAL 491,0.0,0.0,0.0,-0.0001450000000000018,0.0003521008378291695,2.489728900904706e-05,-0.1587100000000002,0.04995083482785844,0.0035320574032707873,0.15872500000000006,0.04994756625702607,0.003531826280410752,0.0,0.0,0.0,-0.00013000000000013446,0.000665657569625769,4.706909814305377e-05
TYR 492,R TYR 492,0.0,0.0,0.0,-8.00000000000134e-05,0.0002712931993250561,1.9183326093254086e-05,-0.05226000000000001,0.03677896681528717,0.0026006656840124555,0.05222499999999999,0.036693792049882226,0.0025946429185920747,0.0,0.0,0.0,-0.00011500000000001398,0.0006494420682401325,4.592248904404142e-05
TYR 493,R TYR 493,0.0,0.0,0.0,-8.000000000000007e-05,0.0002712931993250109,1.918332609325089e-05,0.56549,0.04083233889945616,0.0028872823727512697,-0.5653600000000002,0.040829406069643914,0.0028870749903664394,0.0,0.0,0.0,5.00000000000167e-05,0.0005894913061276034,4.168333000133434e-05
ASN 494,R ASN 494,0.0,0.0,0.0,-7.000000000000451e-05,0.0002551470164434779,1.8041618552669875e-05,0.30011499999999985,0.08321641529770507,0.00588428915630432,-0.3000550000000001,0.08326573109629125,0.005887776309864312,0.0,0.0,0.0,-9.999999999834585e-06,0.0005655970296954256,3.9993749511660454e-05
GLU 495,R GLU 495,0.0,0.0,0.0,-6.499999999999617e-05,0.0002465258607124065,1.743201078475929e-05,59.75724500000005,0.52419702876732,0.03706632737192117,-59.75522999999999,0.5240448140207139,0.03705556416396899,0.0,0.0,0.0,0.0019500000000020634,0.0006763874629215064,4.7827816174136164e-05
ALA 496,R ALA 496,0.0,0.0,0.0,-5.000000000000005e-06,7.053367989832949e-05,4.9874843358150055e-06,0.349285,0.05379380796151116,0.0038037966395431427,-0.34922000000000003,0.05388090199690361,0.003809955117845833,0.0,0.0,0.0,5.999999999994676e-05,0.0005161395160225279,3.649657518178721e-05
ALA 497,R ALA 497,0.0,0.0,0.0,-2.000000000000002e-05,0.00014000000000000012,9.899494936611673e-06,0.009889999999999993,0.09500819911986544,0.006718094186597862,-0.00989500000000001,0.09492446457578785,0.0067121732602041795,0.0,0.0,0.0,-2.499999999991065e-05,0.0006359048670988379,4.496526437151185e-05
GLY 498,R GLY 498,0.0,0.0,0.0,-1.4999999999999453e-05,0.00012155245781142776,8.595056718835229e-06,-0.10181000000000001,0.07148932717546029,0.00505505880282317,0.10176500000000002,0.07148405259216913,0.005054685833461859,0.0,0.0,0.0,-6.000000000004335e-05,0.0006053098380168547,4.280186911806486e-05
ASN 499,R ASN 499,0.0,0.0,0.0,-4.500000000000226e-05,0.00020730412441628923,1.4658615214269784e-05,0.05710000000000065,0.3086326619138029,0.02182362481349051,-0.05708500000000002,0.308421704448633,0.021808707868074154,0.0,0.0,0.0,-2.9999999999290594e-05,0.0006157109711540053,4.353734029539519e-05
LYS 500,R LYS 500,0.0,0.0,0.0,-3.499999999999615e-05,0.00018377975949487082,1.2995191418365594e-05,-53.19813999999997,0.5718854958833658,0.04043841122013594,53.19744000000002,0.5717825691611589,0.04043113320181215,0.0,0.0,0.0,-0.0007350000000013779,0.000595629918655748,4.211739545590711e-05
TYR 501,R TYR 501,0.0,0.0,0.0,-7.999999999999563e-05,0.0002712931993249959,1.9183326093249828e-05,-0.3791149999999998,0.10233773387661094,0.007236370559541586,0.379095,0.10231952880559993,0.007235083266625199,0.0,0.0,0.0,-9.999999999990072e-05,0.0006480740698408061,4.582575694955982e-05
VAL 502,R VAL 502,0.0,0.0,0.0,-5.000000000000504e-05,0.00021794494717705565,1.5411035007423994e-05,0.371045,0.028109126187057933,0.0019876153740097024,-0.37096999999999986,0.028071143546356214,0.001984929595728947,0.0,0.0,0.0,2.4999999999997247e-05,0.0006118619125259643,4.326517074968795e-05
PRO 503,R PRO 503,0.0,0.0,0.0,-4.5000000000001704e-05,0.00020730412441628666,1.4658615214269603e-05,-0.20489000000000002,0.04675476339369087,0.003306061024845137,0.20483499999999993,0.046669987947288334,0.0033000664955422023,0.0,0.0,0.0,-0.00010000000000011333,0.0005999999999997876,4.2426406871177825e-05
ARG 504,R ARG 504,0.0,0.0,0.0,-8.500000000002839e-05,0.0002788816953477799,1.9719913792921602e-05,-59.196479999999966,0.29362409574661524,0.020762358922219972,59.19459499999998,0.2935572533214243,0.020757632449007628,0.0,0.0,0.0,-0.0019699999999976112,0.000647379332384174,4.5776631592886935e-05
ALA 505,R ALA 505,0.0,0.0,0.0,-5.00000000000167e-06,7.053367989835297e-05,4.987484335816666e-06,-0.005170000000000066,0.046609667452149894,0.00329580119242651,0.005125000000000005,0.046579924592038545,0.0032936980546188484,0.0,0.0,0.0,-5.000000000006867e-05,0.0006383572667401603,4.513867521316771e-05
ILE 506,R ILE 506,0.0,0.0,0.0,-2.9999999999994475e-05,0.0001705872210922884,1.2062338081812597e-05,0.13264999999999993,0.03070256503942331,0.0021709991939197243,-0.132655,0.030737370983869035,0.0021734603458540415,0.0,0.0,0.0,-3.499999999981185e-05,0.0005863232896619137,4.1459317408754354e-05
LEU 507,R LEU 507,0.0,0.0,0.0,-2.5000000000003908e-05,0.00015612494995998437,1.1039701082911535e-05,-0.0026250000000001706,0.04269735793933856,0.0030191591337655563,0.002644999999999997,0.04257838624231781,0.0030107465643922924,0.0,0.0,0.0,-5.000000000177085e-06,0.000604131608178209,4.271855568719459e-05
VAL 508,R VAL 508,0.0,0.0,0.0,-1.5000000000000568e-05,0.00012155245781143678,8.595056718835867e-06,0.07910499999999981,0.032220241696797006,0.0022783151395274715,-0.07914000000000003,0.03225477329016581,0.002280756891911097,0.0,0.0,0.0,-5.000000000024763e-05,0.0006538348415309858,4.6233105022259175e-05
ASP 509,R ASP 509,0.0,0.0,0.0,0.0,0.0,0.0,48.682385000000004,0.17484114726319472,0.012363136086024075,-48.682069999999996,0.1748605018342629,0.012364504660869004,0.0,0.0,0.0,0.00031499999999880403,0.0006370047095599822,4.504303497776306e-05
LEU 510,R LEU 510,0.0,0.0,0.0,-9.999999999998898e-06,9.949874371065103e-05,7.035623639734369e-06,-0.13717499999999982,0.027557836907130737,0.0019486333351865057,0.13719,0.027578866909283847,0.0019501203808995888,0.0,0.0,0.0,5.000000000183746e-06,0.0006123520229408574,4.3299826789478054e-05
GLU 511,R GLU 511,0.0,0.0,0.0,-5.00000000000167e-06,7.053367989835297e-05,4.987484335816666e-06,46.26745499999999,0.1584417494732678,0.011203523547560776,-46.26732499999999,0.15848192128736002,0.011206364123776492,0.0,0.0,0.0,0.00012499999999846523,0.0006319612329880684,4.4686407329287486e-05
PRO 512,R PRO 512,0.0,0.0,0.0,-2.000000000000668e-05,0.00014000000000004674,9.89949493661497e-06,0.20998,0.036550097127093895,0.002584482153159504,-0.2099250000000001,0.03650149825692055,0.002581045694093746,0.0,0.0,0.0,3.500000000002057e-05,0.0006113714092104737,4.323048692763016e-05
GLY 513,R GLY 513,0.0,0.0,0.0,0.0,0.0,0.0,0.11158499999999999,0.024172148746025548,0.0017092290294164565,-0.11147999999999998,0.024168359480941343,0.0017089610879127812,0.0,0.0,0.0,0.00010499999999993347,0.000586493819234298,4.147137567045693e-05
THR 514,R THR 514,0.0,0.0,0.0,-9.999999999996679e-06,9.949874371062894e-05,7.035623639732807e-06,-0.10153499999999958,0.036440071007065894,0.0025767021316015597,0.10154499999999995,0.03642963045379428,0.0025759638729997898,0.0,0.0,0.0,4.68514116391816e-16,0.0005916079783099639,4.183300132670394e-05
MET 515,R MET 515,0.0,0.0,0.0,-2.5000000000003908e-05,0.00015612494995998437,1.1039701082911535e-05,0.2602299999999999,0.046602865791708664,0.003295320242404378,-0.26018999999999987,0.04660637188196542,0.003295568160423978,0.0,0.0,0.0,1.4999999999918966e-05,0.0005785974420960153,4.091301748832832e-05
ASP 516,R ASP 516,0.0,0.0,0.0,-1.000000000000001e-05,9.949874371066208e-05,7.03562363973515e-06,46.89869500000002,0.22430287999581006,0.015860608748470967,-46.898550000000014,0.22432324333505346,0.01586204865399763,0.0,0.0,0.0,0.00013499999999964983,0.0005888760480796235,4.163982468754372e-05
SER 517,R SER 517,0.0,0.0,0.0,-1.0000000000001119e-05,9.949874371067313e-05,7.035623639735931e-06,0.10576500000000014,0.11193305934798695,0.007914862530391784,-0.10571999999999994,0.11196495701780988,0.00791711803625537,0.0,0.0,0.0,3.5000000000109386e-05,0.0005420101475064228,3.832590507737124e-05
VAL 518,R VAL 518,0.0,0.0,0.0,-2.0000000000002238e-05,0.00014000000000001568,9.899494936612774e-06,0.09701500000000009,0.04018363815037138,0.002841412302887406,-0.09707999999999997,0.04016370998799798,0.002840003169012324,0.0,0.0,0.0,-8.499999999995608e-05,0.0006146340374565706,4.346118958336075e-05
ARG 519,R ARG 519,0.0,0.0,0.0,-1.000000000000334e-05,9.949874371069522e-05,7.035623639737493e-06,-48.42404,0.5076891257464407,0.0358990423549978,48.423764999999996,0.5076381386157106,0.03589543702040855,0.0,0.0,0.0,-0.0002850000000034925,0.0005947898788608817,4.205799567236546e-05
SER 520,R SER 520,0.0,0.0,0.0,-9.999999999999454e-06,9.949874371065656e-05,7.03562363973476e-06,-0.019045000000000086,0.10814616486496426,0.007647088653533457,0.01905999999999999,0.10815191352907261,0.007647495145470835,0.0,0.0,0.0,4.9999999998440184e-06,0.0006041316081783108,4.2718555687201786e-05
GLY 521,R GLY 521,0.0,0.0,0.0,0.0,0.0,0.0,0.029474999999999987,0.04881197983077515,0.0034515281941482094,-0.029474999999999987,0.048897028283935585,0.0034575420279441263,0.0,0.0,0.0,4.4408920985006264e-17,0.0006082762530298716,4.301162633521664e-05
PRO 522,R PRO 522,0.0,0.0,0.0,-2.000000000000002e-05,0.00014000000000000012,9.899494936611673e-06,0.05093499999999999,0.048273914021964265,0.0034134811959347293,-0.05092999999999995,0.04831630263172044,0.0034164785232750953,0.0,0.0,0.0,-1.4999999999885105e-05,0.0005871754422655813,4.1519573697220264e-05
PHE 523,R PHE 523,0.0,0.0,0.0,-5.499999999999838e-05,0.00022798026230355322,1.612063894515303e-05,0.15568499999999996,0.030285240216976882,0.00214148987272879,-0.15571999999999991,0.030225677825319538,0.0021372781756243305,0.0,0.0,0.0,-8.999999999988795e-05,0.0006647555941849847,4.700531884798954e-05
GLY 524,R GLY 524,0.0,0.0,0.0,0.0,0.0,0.0,0.13529999999999998,0.05037797137638639,0.0035622605182664604,-0.13521499999999997,0.05041813934488271,0.0035651008225574842,0.0,0.0,0.0,8.4999999999954e-05,0.0005811841360533381,4.109592437213604e-05
GLN 525,R GLN 525,0.0,0.0,0.0,-3.4999999999998364e-05,0.00018377975949488245,1.2995191418366418e-05,0.10831999999999997,0.24165607296320962,0.017087664790719662,-0.10836499999999996,0.24163301052422462,0.017086034030019962,0.0,0.0,0.0,-8.000000000009777e-05,0.0006431174076327747,4.547526800362481e-05
ILE 526,R ILE 526,0.0,0.0,0.0,-1.9999999999993358e-05,0.0001399999999999535,9.899494936608376e-06,0.12464000000000006,0.04353033884545348,0.0030780597784968344,-0.12458499999999997,0.04356710657135737,0.003080659649328379,0.0,0.0,0.0,3.500000000000725e-05,0.000586323289661796,4.1459317408746026e-05
PHE 527,R PHE 527,0.0,0.0,0.0,-5.0000000000012254e-05,0.00021794494717708711,1.541103500742622e-05,-0.267695,0.0345586743814048,0.002443667300390915,0.26766999999999996,0.034588019602168854,0.0024457423208506827,0.0,0.0,0.0,-7.49999999998785e-05,0.0006159342497383518,4.35531284755037e-05
ARG 528,R ARG 528,0.0,0.0,0.0,-7.499999999999841e-05,0.00026339134382131286,1.8624580532188778e-05,-54.80836500000001,0.31488855452952424,0.022265983222585654,54.807404999999996,0.31477515940010237,0.022257964976088878,0.0,0.0,0.0,-0.0010349999999949944,0.0007026912551079089,4.968777515672886e-05
PRO 529,R PRO 529,0.0,0.0,0.0,-1.5000000000000568e-05,0.00012155245781143678,8.595056718835867e-06,-0.004609999999999976,0.04163361502440063,0.0029439411509063814,0.00465499999999996,0.041589493565082084,0.0029408212925983823,0.0,0.0,0.0,2.9999999999885675e-05,0.0006075360071630881,4.295928304800185e-05
ASP 530,R ASP 530,0.0,0.0,0.0,-3.4999999999999475e-05,0.0001837797594948883,1.2995191418366831e-05,52.692990000000016,0.2702719924410797,0.019111115861988676,-52.69236500000002,0.2702052030840414,0.019106393141261387,0.0,0.0,0.0,0.0005899999999992644,0.0006339558344227544,4.482744694931057e-05
ASN 531,R ASN 531,0.0,0.0,0.0,-2.000000000000002e-05,0.00014000000000000012,9.899494936611673e-06,-0.08793499999999974,0.04692526798005533,0.0033181175197693085,0.08791999999999991,0.046834427507977595,0.0033116941283880736,0.0,0.0,0.0,-3.500000000101977e-05,0.0005601562282080212,3.96090267489771e-05
PHE 532,R PHE 532,0.0,0.0,0.0,-4.500000000001059e-05,0.00020730412441632756,1.4658615214272495e-05,0.03515499999999999,0.05344671154523915,0.0037792532165759943,-0.035195000000000004,0.053494831292378135,0.00378265579652709,0.0,0.0,0.0,-8.500000000000619e-05,0.000614634037456623,4.346118958336445e-05
VAL 533,R VAL 533,0.0,0.0,0.0,-1.0000000000001119e-05,9.949874371067313e-05,7.035623639735931e-06,0.052140000000000006,0.03844919244925707,0.002718768471201627,-0.05211999999999997,0.038500202596869634,0.0027223754333302445,0.0,0.0,0.0,9.999999999986132e-06,0.000547631262803584,3.872337795181666e-05
PHE 534,R PHE 534,0.0,0.0,0.0,-1.4999999999999458e-05,0.0001215524578114278,8.595056718835232e-06,0.06067999999999998,0.0381815086134637,0.0026998403656512755,-0.06069499999999994,0.03817698226680585,0.002699520304609699,0.0,0.0,0.0,-3.0000000000196536e-05,0.0005823229344617507,4.117644957983534e-05
GLY 535,R GLY 535,0.0,0.0,0.0,-4.999999999999449e-06,7.053367989832165e-05,4.9874843358144515e-06,0.03698499999999997,0.032345088885331524,0.0022871431688899547,-0.03699500000000001,0.03227963715719242,0.002282515032809201,0.0,0.0,0.0,-1.500000000004137e-05,0.0005429318557608961,3.8391079693072615e-05
GLN 536,R GLN 536,0.0,0.0,0.0,-4.999999999999449e-06,7.053367989832165e-05,4.9874843358144515e-06,-0.1464049999999997,0.16665716598754401,0.011784441220312442,0.14635500000000012,0.16670506583484493,0.01178782825099687,0.0,0.0,0.0,-5.4999999999267854e-05,0.0005674284095812579,4.012324762528052e-05
SER 537,R SER 537,0.0,0.0,0.0,-5.000000000000005e-06,7.053367989832949e-05,4.9874843358150055e-06,0.06755,0.09645510613751877,0.00682040596299077,-0.067495,0.0964196555428404,0.0068178992274013535,0.0,0.0,0.0,4.9999999999990055e-05,0.0005809475019310527,4.107919181288322e-05
GLY 538,R GLY 538,0.0,0.0,0.0,-9.999999999998898e-06,9.949874371065103e-05,7.035623639734369e-06,-0.22291499999999995,0.033386191382067706,0.002360760232425195,0.2229049999999999,0.033330106135446,0.002356794406604122,0.0,0.0,0.0,-2.000000000000994e-05,0.0005653317610040834,3.9974992182611996e-05
ALA 539,R ALA 539,0.0,0.0,0.0,0.0,0.0,0.0,-0.10088999999999998,0.035503913868755455,0.002510505825526009,0.1008900000000001,0.03548489678722463,0.0025091611147951267,0.0,0.0,0.0,-3.629041511743481e-17,0.0005999999999999824,4.24264068711916e-05
GLY 540,R GLY 540,0.0,0.0,0.0,-1.000000000000001e-05,9.949874371066208e-05,7.03562363973515e-06,-0.057255,0.02963696973376332,0.002095650227256451,0.05726500000000002,0.029650206997591053,0.0020965862431581456,0.0,0.0,0.0,2.4702462297909733e-17,0.0006082762530298163,4.301162633521273e-05
ASN 541,R ASN 541,0.0,0.0,0.0,-1.5000000000003898e-05,0.00012155245781146378,8.595056718837777e-06,-0.2719050000000001,0.06829696900302383,0.004829324991652559,0.27190500000000006,0.06833129572165264,0.0048317522572043905,0.0,0.0,0.0,-1.5000000000000568e-05,0.000587175442265427,4.1519573697209354e-05
ASN 542,R ASN 542,0.0,0.0,0.0,0.0,0.0,0.0,0.39655499999999977,0.041304926764250856,0.00292069938114155,-0.3965449999999997,0.041325149425018845,0.002922129339197818,0.0,0.0,0.0,1.0000000000296439e-05,0.0006081940479813196,4.300581356048875e-05
TRP 543,R TRP 543,0.0,0.0,0.0,-2.000000000000668e-05,0.00014000000000004677,9.899494936614971e-06,-0.07472,0.03435318908049146,0.002429137295419917,0.07467,0.03432347738793374,0.0024270363614911075,0.0,0.0,0.0,-6.999999999982797e-05,0.0006285698051924887,4.4446597170071586e-05
ALA 544,R ALA 544,0.0,0.0,0.0,-1.4999999999996128e-05,0.00012155245781140079,8.595056718833323e-06,0.18765500000000013,0.034304168478480286,0.002425671015409922,-0.1876100000000001,0.03436535901165527,0.0024299978395051674,0.0,0.0,0.0,2.9999999999958947e-05,0.000537680202350725,3.801973171919527e-05
LYS 545,R LYS 545,0.0,0.0,0.0,-9.999999999998898e-06,9.949874371065103e-05,7.035623639734369e-06,-45.733075,0.2288129790373952,0.016179520910083747,45.732904999999974,0.22874338455239307,0.01617459983685593,0.0,0.0,0.0,-0.00018000000000256477,0.0005979966555097209,4.228474902377994e-05
GLY 546,R GLY 546,0.0,0.0,0.0,-4.999999999997229e-06,7.053367989829033e-05,4.9874843358122365e-06,0.12204000000000001,0.039673648685242056,0.002805350601974741,-0.12203999999999998,0.039621943415233916,0.0028016944872701574,0.0,0.0,0.0,-4.999999999946159e-06,0.0005338304974425873,3.774751647458414e-05
HID 547,R HID 547,0.0,0.0,0.0,-2.500000000001279e-05,0.00015612494996003983,1.1039701082915455e-05,0.2145250000000001,0.05133916024829413,0.0036302268351991614,-0.21455000000000005,0.05137506690993177,0.0036327658195925362,0.0,0.0,0.0,-4.9999999999941205e-05,0.0006062177826491252,4.28660704987069e-05
TYR 548,R TYR 548,0.0,0.0,0.0,-2.000000000000002e-05,0.00014000000000000012,9.899494936611673e-06,0.11687499999999983,0.09436741691389029,0.006672784042286993,-0.11687000000000008,0.09435180496418709,0.006671680110736725,0.0,0.0,0.0,-1.5000000000222612e-05,0.0006283112286119778,4.442831304471806e-05
THR 549,R THR 549,0.0,0.0,0.0,-1.5000000000000568e-05,0.00012155245781143678,8.595056718835867e-06,0.0026000000000000866,0.08615439628945204,0.006092035784530467,-0.0025800000000000445,0.08609856909380081,0.006088088205668505,0.0,0.0,0.0,5.000000000081606e-06,0.0005700657856773558,4.030973827748953e-05
GLU 550,R GLU 550,0.0,0.0,0.0,0.0,0.0,0.0,46.683734999999984,0.23650053864103965,0.016723113462735025,-46.683634999999995,0.2365220746055776,0.01672463628539144,0.0,0.0,0.0,9.999999999791953e-05,0.0005916079783081746,4.1833001326577415e-05
GLY 551,R GLY 551,0.0,0.0,0.0,-1.4999999999996128e-05,0.00012155245781140079,8.595056718833323e-06,0.0966099999999999,0.03698997026222119,0.002615585880830534,-0.09664,0.03701338136404191,0.002617241295715782,0.0,0.0,0.0,-4.500000000006332e-05,0.0005941169918459825,4.20104153752447e-05
ALA 552,R ALA 552,0.0,0.0,0.0,-2.4999999999997247e-05,0.00015612494995994277,1.1039701082908593e-05,0.18255500000000002,0.048511204633568596,0.003430260175992462,-0.18249999999999997,0.04850896824299606,0.0034301020392985397,0.0,0.0,0.0,2.9999999999987814e-05,0.0006396092557179986,4.5227204202787735e-05
GLU 553,R GLU 553,0.0,0.0,0.0,-1.5000000000000014e-05,0.0001215524578114323,8.59505671883555e-06,48.08934499999999,0.6150955421542588,0.04349382289348923,-48.089015000000025,0.615046091584403,0.04349032621016137,0.0,0.0,0.0,0.00031500000000391995,0.0005794609564046757,4.097407717065885e-05
LEU 554,R LEU 554,0.0,0.0,0.0,-9.999999999997233e-06,9.949874371063446e-05,7.035623639733197e-06,0.12291500000000001,0.03615837074592799,0.002556782915110296,-0.12285000000000011,0.03622468081294797,0.0025614717449153725,0.0,0.0,0.0,5.5000000000037244e-05,0.000549522520011651,3.885711003149587e-05
VAL 555,R VAL 555,0.0,0.0,0.0,-1.5000000000002789e-05,0.00012155245781145478,8.59505671883714e-06,0.21928500000000004,0.0294253933703529,0.0020806895191258215,-0.21929499999999996,0.029446187783819782,0.0020821599062031443,0.0,0.0,0.0,-2.4999999999923416e-05,0.000603634823382297,4.2683427697396614e-05
ASP 556,R ASP 556,0.0,0.0,0.0,-9.999999999996679e-06,9.949874371062894e-05,7.035623639732807e-06,51.15852500000002,0.7776921623449071,0.05499114016697132,-51.15808000000001,0.7776623390637676,0.05498903134253822,0.0,0.0,0.0,0.00043499999999895066,0.0005964687753766299,4.217671158348506e-05
SER 557,R SER 557,0.0,0.0,0.0,-1.9999999999997796e-05,0.0001399999999999846,9.899494936610575e-06,0.21457000000000012,0.1048078961719961,0.007411037410511403,-0.21455000000000013,0.10481921341051917,0.0074118376601218,0.0,0.0,0.0,-7.632783294297951e-17,0.000565685424949267,4.000000000000205e-05
VAL 558,R VAL 558,0.0,0.0,0.0,-2.9999999999996697e-05,0.00017058722109230103,1.206233808181349e-05,0.22498000000000012,0.03450144344806352,0.0024396204622849894,-0.22493,0.03446628932739902,0.002437134690574138,0.0,0.0,0.0,2.0000000000057126e-05,0.0006079473661428716,4.298837052041254e-05
LEU 559,R LEU 559,0.0,0.0,0.0,-3.999999999999837e-05,0.00019595917942264625,1.3856406460550453e-05,0.32479000000000013,0.024070436223715415,0.0017020368679907482,-0.32470999999999983,0.024035097253808382,0.0016995380254646072,0.0,0.0,0.0,4.0000000000237627e-05,0.0006311893535232943,4.4631827208907445e-05
ASP 560,R ASP 560,0.0,0.0,0.0,-3.5000000000005025e-05,0.00018377975949491747,1.2995191418368893e-05,53.569555,0.32614493246790377,0.023061929339768333,-53.568809999999964,0.32616146906719745,0.023063098653918167,0.0,0.0,0.0,0.000710000000000548,0.0006131068422415151,4.3353200574084613e-05
VAL 561,R VAL 561,0.0,0.0,0.0,-2.9999999999999472e-05,0.0001705872210923168,1.2062338081814606e-05,0.34412500000000007,0.027787575910825292,0.0019648783359280516,-0.3440850000000001,0.027818119544641674,0.001967038096987416,0.0,0.0,0.0,9.999999999926943e-06,0.0005915234568469437,4.1827024756738195e-05
VAL 562,R VAL 562,0.0,0.0,0.0,-4.5000000000003926e-05,0.0002073041244162969,1.4658615214270328e-05,0.3435949999999998,0.03069268601800901,0.0021703006416163703,-0.34352499999999986,0.030729617228335396,0.0021729120725422916,0.0,0.0,0.0,2.4999999999997663e-05,0.0006199798383816084,4.38391947918575e-05
ARG 563,R ARG 563,0.0,0.0,0.0,-7.00000000000034e-05,0.00025514701644347386,1.804161855266959e-05,-54.970279999999995,0.3768674854667355,0.02664855545822513,54.96942000000001,0.3768706324482532,0.026648777983422273,0.0,0.0,0.0,-0.0009299999999984721,0.0007036334272908369,4.975439679068823e-05
LYS 564,R LYS 564,0.0,0.0,0.0,-5.0000000000001154e-05,0.0002179449471770387,1.5411035007422795e-05,-53.46371000000003,0.3006909973645529,0.021262064327822162,53.46305,0.30067711502324684,0.02126108269805454,0.0,0.0,0.0,-0.0007099999999996954,0.0005795688052309244,4.09817032342972e-05
GLU 565,R GLU 565,0.0,0.0,0.0,-5.999999999998451e-05,0.00023748684174069702,1.679285562374233e-05,56.92748000000002,0.25824548321392876,0.018260713239136576,-56.926195000000035,0.2581809384339606,0.018256149233976008,0.0,0.0,0.0,0.0012250000000024385,0.0005695392874935537,4.0272509233884644e-05
SER 566,R SER 566,0.0,0.0,0.0,-3.9999999999997815e-05,0.00019595917942264354,1.3856406460550262e-05,0.565395,0.11283917305173825,0.007978934444836645,-0.5653149999999997,0.11280361596598082,0.007976420179190813,0.0,0.0,0.0,4.0000000000084415e-05,0.0006390618123467838,4.518849411077758e-05
GLU 567,R GLU 567,0.0,0.0,0.0,-6.000000000000227e-05,0.0002374868417407674,1.6792855623747304e-05,60.706829999999975,0.5331446343188511,0.03769901862800817,-60.70467000000001,0.5329750754966549,0.03768702900870968,0.0,0.0,0.0,0.0021000000000029216,0.0006708203932461494,4.743416490225787e-05
SER 568,R SER 568,0.0,0.0,0.0,-7.999999999999896e-05,0.0002712931993250072,1.918332609325063e-05,0.4688850000000003,0.10504280924937118,0.007427648273511536,-0.46877499999999983,0.1049398607536731,0.007420368715569429,0.0,0.0,0.0,3.0000000000183214e-05,0.0006775691846594254,4.791137651957197e-05
CYS 569,R CYS 569,0.0,0.0,0.0,-5.499999999999838e-05,0.00022798026230355328,1.6120638945153034e-05,0.008440000000000053,0.11629086980498517,0.008223006262918693,-0.008465000000000021,0.11620352307481906,0.0082168299163972,0.0,0.0,0.0,-7.999999999997786e-05,0.0006734983296193159,4.7623523599163086e-05
ASP 570,R ASP 570,0.0,0.0,0.0,-7.500000000000006e-05,0.0002633913438213188,1.8624580532189195e-05,64.47108499999999,0.5143640615138121,0.0363710315895071,-64.46753499999998,0.5141504242686022,0.03635592515502691,0.0,0.0,0.0,0.0034750000000033764,0.0006995534289769007,4.946589734318683e-05
CYM 571,R CYM 571,0.0,0.0,0.0,-9.000000000000007e-05,0.00028618176042508395,2.023610634484808e-05,66.77849000000002,0.536051014271365,0.0379045307253209,-66.77406,0.5357741654823116,0.0378849545597106,0.0,0.0,0.0,0.004339999999998412,0.0006359245238213391,4.496665431168951e-05
LEU 572,R LEU 572,0.0,0.0,0.0,-0.00014499999999999734,0.0003521008378291587,2.4897289009046294e-05,0.508375,0.0727772929903288,0.005146131738986168,-0.5082350000000002,0.07280968187679258,0.005148421979111531,0.0,0.0,0.0,-4.999999999981686e-06,0.0006964014646736211,4.924301980989614e-05
GLN 573,R GLN 573,0.0,0.0,0.0,-0.00011000000000000566,0.0003128897569432564,2.2124646889838724e-05,0.01625499999999981,0.1398379775847742,0.009888038221760627,-0.01623000000000001,0.13979909549063613,0.00988528884251745,0.0,0.0,0.0,-8.500000000005058e-05,0.0006306940621252853,4.459680481828789e-05
GLY 574,R GLY 574,0.0,0.0,0.0,-2.9999999999998917e-05,0.00017058722109231366,1.2062338081814384e-05,0.04972000000000004,0.04178685917845472,0.0029547771489572654,-0.04964999999999997,0.04177388538309559,0.0029538597630896484,0.0,0.0,0.0,3.999999999998338e-05,0.0005986651818838832,4.233202097703717e-05
PHE 575,R PHE 575,0.0,0.0,0.0,-8.999999999997232e-05,0.0002861817604249957,2.023610634484184e-05,0.27904999999999996,0.06231731300369124,0.00440649946102347,-0.27903,0.06226201972310277,0.004402589635657653,0.0,0.0,0.0,-6.999999999995232e-05,0.0006042350536009977,4.272587038318825e-05
GLN 576,R GLN 576,0.0,0.0,0.0,-9.000000000002117e-05,0.000286181760425151,2.0236106344852823e-05,0.21928999999999965,0.21891376361480813,0.015479540674709972,-0.21921999999999997,0.21889091255691728,0.01547792486091078,0.0,0.0,0.0,-2.0000000000059968e-05,0.000607947366142458,4.298837052038329e-05
LEU 577,R LEU 577,0.0,0.0,0.0,-4.500000000000615e-05,0.00020730412441630712,1.465861521427105e-05,0.29411500000000035,0.027415721310954655,0.001938584245009658,-0.2940900000000001,0.027371918091357274,0.001935486889648147,0.0,0.0,0.0,-1.9999999999745777e-05,0.00062417946137305,4.413615298142503e-05
THR 578,R THR 578,0.0,0.0,0.0,-1.4999999999996128e-05,0.00012155245781140079,8.595056718833323e-06,0.03406999999999957,0.07606868672456463,0.005378868421889475,-0.03405500000000001,0.07604598592299265,0.005377263232816483,0.0,0.0,0.0,-3.774758283725532e-16,0.0005744562646538014,4.062019202317969e-05
HID 579,R HID 579,0.0,0.0,0.0,-4.000000000002224e-05,0.0001959591794227632,1.3856406460558723e-05,0.6101099999999996,0.038552274900453876,0.0027260575012278865,-0.610045,0.03852626344456367,0.0027242182135430366,0.0,0.0,0.0,2.499999999972191e-05,0.0006118619125259211,4.32651707496849e-05
SER 580,R SER 580,0.0,0.0,0.0,-2.0000000000002238e-05,0.00014000000000001568,9.899494936612774e-06,0.4390200000000001,0.05527241264862636,0.00390834977963848,-0.43902000000000013,0.055226982535713044,0.003905137385547372,0.0,0.0,0.0,-1.9999999999931185e-05,0.0005653317610041332,3.997499218261551e-05
LEU 581,R LEU 581,0.0,0.0,0.0,-2.4999999999999466e-05,0.00015612494995995662,1.1039701082909572e-05,-0.06278999999999987,0.027806759969475073,0.001966234853724246,0.06281000000000002,0.027765336302663382,0.00196330575815383,0.0,0.0,0.0,-4.9999999998373565e-06,0.0006595263451903369,4.66355551055267e-05
GLY 582,R GLY 582,0.0,0.0,0.0,-1.500000000000168e-05,0.00012155245781144577,8.595056718836503e-06,-0.18422500000000003,0.021718526077982317,0.0015357317067118167,0.18426000000000006,0.02173896041672625,0.0015371766326613065,0.0,0.0,0.0,1.9999999999887885e-05,0.0005827520913733068,4.120679555607078e-05
GLY 583,R GLY 583,0.0,0.0,0.0,0.0,0.0,0.0,0.20691000000000004,0.03427873830816884,0.0024238728308225268,-0.2069649999999999,0.034189965998813694,0.002417595680629865,0.0,0.0,0.0,-5.500000000011385e-05,0.000634014984050083,4.483162945956944e-05
GLY 584,R GLY 584,0.0,0.0,0.0,-5.00000000000167e-06,7.053367989835297e-05,4.987484335816666e-06,0.29505999999999993,0.03251824718523475,0.0022993873096979855,-0.2950950000000001,0.032525466560834354,0.0022998977966422265,0.0,0.0,0.0,-4.000000000006887e-05,0.0005370288632837963,3.797367509208757e-05
THR 585,R THR 585,0.0,0.0,0.0,-4.999999999997229e-06,7.053367989829033e-05,4.9874843358122365e-06,0.1224000000000003,0.02664038288013128,0.0018837595387946836,-0.12232499999999998,0.026576857884257322,0.0018792676432589513,0.0,0.0,0.0,7.000000000029427e-05,0.000651996932507779,4.610314522890782e-05
GLY 586,R GLY 586,0.0,0.0,0.0,-1.000000000000334e-05,9.949874371069522e-05,7.035623639737493e-06,0.24363000000000012,0.025231589327665924,0.0017841427913706696,-0.24358499999999986,0.025231186555532276,0.001784114311079972,0.0,0.0,0.0,3.5000000000030565e-05,0.0005863232896619234,4.145931740875504e-05
SER 587,R SER 587,0.0,0.0,0.0,-9.999999999998898e-06,9.949874371065103e-05,7.035623639734369e-06,0.48572499999999985,0.0455260296423922,0.0032191764280635293,-0.48565500000000017,0.045450368260331935,0.0032138263604306536,0.0,0.0,0.0,6.000000000004002e-05,0.0006216108107168005,4.395452195167171e-05
GLY 588,R GLY 588,0.0,0.0,0.0,-2.4999999999999466e-05,0.00015612494995995662,1.1039701082909572e-05,0.3431899999999997,0.029689962950468104,0.0020993974135453354,-0.3431499999999998,0.029695917227796777,0.0020998184445329524,0.0,0.0,0.0,1.4999999999885105e-05,0.0005698903403287597,4.029733241791754e-05
MET 589,R MET 589,0.0,0.0,0.0,-9.999999999994458e-06,9.949874371060685e-05,7.035623639731245e-06,0.3476949999999999,0.1301464635516466,0.009202744692481715,-0.3476700000000001,0.13009070335731115,0.009198801851328228,0.0,0.0,0.0,1.500000000010382e-05,0.000651747650551981,4.608551833277061e-05
GLY 590,R GLY 590,0.0,0.0,0.0,-1.4999999999998349e-05,0.0001215524578114188,8.595056718834595e-06,0.2834999999999997,0.02446323772520946,0.001729812128527418,-0.28345999999999955,0.024530560531716043,0.0017345725698283494,0.0,0.0,0.0,2.499999999996394e-05,0.0006514407110396813,4.606381443171449e-05
THR 591,R THR 591,0.0,0.0,0.0,-3.4999999999993925e-05,0.00018377975949485916,1.2995191418364771e-05,0.22057999999999978,0.04288104009932633,0.003032147423856591,-0.22054999999999997,0.04287700432632864,0.0030318620516111916,0.0,0.0,0.0,-5.00000000021511e-06,0.0005612263358042289,3.968469478276487e-05
LEU 592,R LEU 592,0.0,0.0,0.0,-4.00000000000178e-05,0.00019595917942274145,1.3856406460557184e-05,0.3698549999999997,0.030823432239130436,0.002179545795573318,-0.3697850000000001,0.030785691075561686,0.0021768770923043844,0.0,0.0,0.0,2.9999999999992255e-05,0.000599249530663265,4.2373340675485064e-05
LEU 593,R LEU 593,0.0,0.0,0.0,-2.5000000000003908e-05,0.00015612494995998437,1.1039701082911535e-05,0.29240000000000016,0.031333687941256114,0.002215626322284535,-0.29244999999999993,0.03130331452098863,0.002213478597140638,0.0,0.0,0.0,-7.499999999990625e-05,0.0005651327277727717,3.99609184078578e-05
ILE 594,R ILE 594,0.0,0.0,0.0,-1.9999999999997796e-05,0.0001399999999999846,9.899494936610575e-06,0.3488599999999999,0.026530179041991186,0.001875966950668519,-0.34885999999999984,0.026610155955951818,0.0018816221724885125,0.0,0.0,0.0,-1.999999999991786e-05,0.000624179461373002,4.413615298142164e-05
SER 595,R SER 595,0.0,0.0,0.0,-1.5000000000002789e-05,0.00012155245781145478,8.59505671883714e-06,0.45960499999999976,0.12531296411385445,0.008860964669549295,-0.4595250000000003,0.12530430708878237,0.008860352525435959,0.0,0.0,0.0,6.4999999999924e-05,0.0005922626106718863,4.187929082493389e-05
LYS 596,R LYS 596,0.0,0.0,0.0,-2.4999999999999466e-05,0.00015612494995995662,1.1039701082909572e-05,-53.160920000000004,0.4527838376082617,0.032016652198447036,53.16031999999998,0.4527759794874836,0.03201609654539808,0.0,0.0,0.0,-0.0006249999999991474,0.0005782516753098175,4.088856808440536e-05
ILE 597,R ILE 597,0.0,0.0,0.0,-6.0000000000000056e-05,0.00023748684174075855,1.679285562374668e-05,0.30015000000000003,0.03731082282662611,0.002638273583235715,-0.3001600000000002,0.037357253646377875,0.0026415567379859672,0.0,0.0,0.0,-7.000000000005002e-05,0.0006042350536010305,4.2725870383190565e-05
ARG 598,R ARG 598,0.0,0.0,0.0,-0.00010500000000000842,0.00030655342111941125,2.1676600286947107e-05,-59.951255,0.2899538583538063,0.02050283394731801,59.94985999999999,0.2898391974909358,0.020494726199950766,0.0,0.0,0.0,-0.0014999999999999148,0.0006557438524273745,4.6368092477278724e-05
GLU 599,R GLU 599,0.0,0.0,0.0,-3.999999999999615e-05,0.00019595917942263538,1.3856406460549684e-05,57.172439999999995,0.9078739485190418,0.0641963825460421,-57.17141999999999,0.9076999248647598,0.06418407721543913,0.0,0.0,0.0,0.000980000000004395,0.0006321392251726002,4.4698993277355546e-05
GLU 600,R GLU 600,0.0,0.0,0.0,-5.5000000000001716e-05,0.00022798026230356707,1.612063894515401e-05,57.466165000000025,0.4478172928457599,0.03166546445038388,-57.46491499999999,0.4476779174546043,0.03165560912196221,0.0,0.0,0.0,0.0011950000000013005,0.0005974738488029595,4.2247781007019864e-05
TYR 601,R TYR 601,0.0,0.0,0.0,-9.999999999999343e-05,0.0002999999999999803,2.121320343559503e-05,-0.05051000000000001,0.18921902626321702,0.013379805660023617,0.05052499999999999,0.18921101811205393,0.013379239398224399,0.0,0.0,0.0,-8.500000000012164e-05,0.000622715826039443,4.4032658334467264e-05
PRO 602,R PRO 602,0.0,0.0,0.0,-6.000000000000283e-05,0.00023748684174076958,1.679285562374746e-05,0.02470500000000003,0.08353195780657847,0.00590660138108202,-0.024745000000000003,0.08350712529479144,0.00590484545733417,0.0,0.0,0.0,-9.999999999995347e-05,0.000599999999999814,4.2426406871179696e-05
ASP 603,R ASP 603,0.0,0.0,0.0,-0.00011500000000000065,0.0003190219428189873,2.255825791146129e-05,65.176555,0.5079579381969204,0.03591805026565796,-65.17336000000002,0.5077655663785762,0.035904447523931925,0.0,0.0,0.0,0.003080000000002343,0.0006431174076294148,4.547526800338723e-05
ARG 604,R ARG 604,0.0,0.0,0.0,-0.00013000000000003674,0.00033630343441609986,2.3780243901194955e-05,-65.64061000000004,0.34481220670519225,0.024381904959713895,65.63706,0.3446305215720959,0.024369057880748574,0.0,0.0,0.0,-0.003680000000002792,0.0007194442299491533,5.087238936825801e-05
ILE 605,R ILE 605,0.0,0.0,0.0,-7.499999999999396e-05,0.00026339134382129725,1.8624580532187673e-05,-0.24471500000000013,0.044101516697274704,0.0031184481517254697,0.24475499999999997,0.044133716985996,0.0031207250559765684,0.0,0.0,0.0,-3.499999999989179e-05,0.0006194957626973645,4.380496547196387e-05
MET 606,R MET 606,0.0,0.0,0.0,-6.49999999999995e-05,0.0002465258607124191,1.7432010784760182e-05,-0.0035649999999999337,0.07171705358560126,0.005071161491709765,0.003569999999999995,0.07168050711316154,0.005068577265860708,0.0,0.0,0.0,-5.999999999991526e-05,0.0006216108107168556,4.39545219516756e-05
ASN 607,R ASN 607,0.0,0.0,0.0,-8.500000000000619e-05,0.00027888169534770707,1.971991379291645e-05,-0.6335350000000006,0.06640420750976811,0.004695486542947569,0.6334650000000001,0.06640194857833534,0.004695326812374135,0.0,0.0,0.0,-0.00015500000000045588,0.0005924314306315723,4.1891228198763253e-05
THR 608,R THR 608,0.0,0.0,0.0,-4.000000000000004e-05,0.00019595917942265444,1.385640646055103e-05,0.19289000000000014,0.05759546770363098,0.0040726145778848255,-0.19288500000000014,0.05763047609555162,0.004075090045017378,0.0,0.0,0.0,-3.499999999982739e-05,0.0005601562282080482,3.960902674897901e-05
PHE 609,R PHE 609,0.0,0.0,0.0,-6.49999999999995e-05,0.00024652586071241913,1.7432010784760185e-05,-0.14102000000000006,0.029835207389927804,0.0021096677463524945,0.14099000000000003,0.029844260754791293,0.0021103079159212473,0.0,0.0,0.0,-9.500000000006281e-05,0.0006526676029957083,4.6150568793903474e-05
SER 610,R SER 610,0.0,0.0,0.0,-2.5000000000003908e-05,0.00015612494995998437,1.1039701082911535e-05,0.17277999999999982,0.09104280092352195,0.0064376981911239235,-0.17283999999999988,0.09101881343985987,0.0064360020198878185,0.0,0.0,0.0,-8.500000000005254e-05,0.0006691599210950493,4.7316751790456445e-05
VAL 611,R VAL 611,0.0,0.0,0.0,-4.0000000000004476e-05,0.00019595917942267618,1.3856406460552569e-05,-0.05821999999999996,0.05072367888866099,0.003586705730890111,0.05817999999999998,0.050710527506623276,0.0035857757877480263,0.0,0.0,0.0,-7.999999999994761e-05,0.0006029925372671683,4.2638011210649665e-05
VAL 612,R VAL 612,0.0,0.0,0.0,-1.9999999999998907e-05,0.00013999999999999234,9.899494936611124e-06,-0.10539500000000006,0.04051467604461377,0.002864820216872257,0.10535999999999995,0.04050568355181789,0.002864184351608683,0.0,0.0,0.0,-5.500000000015603e-05,0.0005847862857490115,4.1350634819802013e-05
PRO 613,R PRO 613,0.0,0.0,0.0,-4.999999999997229e-06,7.053367989829033e-05,4.9874843358122365e-06,0.30537500000000006,0.048497983205490626,0.0034293252798473714,-0.305375,0.048467972672683275,0.0034272032147218616,0.0,0.0,0.0,-4.9999999998595615e-06,0.000543116009706855,3.8404101343469587e-05
SER 614,R SER 614,0.0,0.0,0.0,-2.4999999999997247e-05,0.00015612494995994277,1.1039701082908593e-05,-0.23616000000000004,0.04763669174071575,0.0033684227763153304,0.23615999999999995,0.04764876073939408,0.0033692761833960883,0.0,0.0,0.0,-2.4999999999995027e-05,0.0006359048670988207,4.496526437151063e-05
PRO 615,R PRO 615,0.0,0.0,0.0,-1.9999999999995577e-05,0.00013999999999996903,9.899494936609476e-06,-0.20737499999999995,0.02274476588140671,0.0016082978191243108,0.20733000000000004,0.022701345775085334,0.001605227553962342,0.0,0.0,0.0,-6.500000000013273e-05,0.0006170696881225945,4.3633416093615455e-05
LYS 616,R LYS 616,0.0,0.0,0.0,-1.999999999999835e-05,0.00013999999999998847,9.89949493661085e-06,-48.760605,0.6566994205692428,0.04643566134857881,48.76044000000001,0.6567207674501022,0.0464371708010001,0.0,0.0,0.0,-0.00018499999999868066,0.0005751304199922146,4.06678620043162e-05
VAL 617,R VAL 617,0.0,0.0,0.0,-4.999999999999449e-06,7.053367989832165e-05,4.9874843358144515e-06,-0.0693849999999997,0.053786306575187175,0.0038032662114293437,0.06941499999999998,0.05388694438358894,0.0038103823791058077,0.0,0.0,0.0,2.5000000000323652e-05,0.0005782516753109143,4.0888568084482916e-05
SER 618,R SER 618,0.0,0.0,0.0,-1.0000000000001675e-05,9.949874371067864e-05,7.035623639736321e-06,-0.16875499999999988,0.10892733805156557,0.007702325939286147,0.16880499999999996,0.10887394993753106,0.007698550829539291,0.0,0.0,0.0,4.0000000000052214e-05,0.0005462600113499525,3.862641583165918e-05
ASP 619,R ASP 619,0.0,0.0,0.0,-1.0000000000001119e-05,9.949874371067313e-05,7.035623639735931e-06,47.25551500000003,0.21586574478354392,0.01526401319623285,-47.25529000000002,0.21589121311070444,0.015265814078916919,0.0,0.0,0.0,0.0002150000000010266,0.000564601629469517,3.992336408668699e-05
THR 620,R THR 620,0.0,0.0,0.0,-1.4999999999997237e-05,0.0001215524578114098,8.59505671883396e-06,-0.04459499999999966,0.05012684884370825,0.003544503473689915,0.04464500000000001,0.05015694343757403,0.0035466314828298696,0.0,0.0,0.0,3.5000000000322554e-05,0.0005777326371258026,4.08518665424442e-05
VAL 621,R VAL 621,0.0,0.0,0.0,0.0,0.0,0.0,0.2016850000000001,0.03878099760191711,0.0027422306385494824,-0.2017150000000001,0.03879373370790698,0.002743131217240617,0.0,0.0,0.0,-3.0000000000121042e-05,0.0005908468498689017,4.177918141850104e-05
VAL 622,R VAL 622,0.0,0.0,0.0,-4.999999999997229e-06,7.053367989829033e-05,4.9874843358122365e-06,0.15875000000000006,0.020632922720739355,0.0014589679571532788,-0.1586749999999999,0.020689354146517236,0.0014629582615372353,0.0,0.0,0.0,7.000000000009554e-05,0.0005701754116062998,4.031749000126455e-05
GLU 623,R GLU 623,0.0,0.0,0.0,-2.4999999999997247e-05,0.00015612494995994277,1.1039701082908593e-05,48.47871500000001,0.1964084870235882,0.013888177305696924,-48.47853000000002,0.19644115938205026,0.013890487590319512,0.0,0.0,0.0,0.000159999999999485,0.0005782732917895014,4.089009660034235e-05
PRO 624,R PRO 624,0.0,0.0,0.0,-2.0000000000004457e-05,0.0001400000000000312,9.899494936613872e-06,0.2879400000000002,0.025673846614791714,0.0018154151040462507,-0.28792500000000004,0.025624780486862404,0.0018119456048677127,0.0,0.0,0.0,-5.000000000059401e-06,0.0005612263358039716,3.968469478274668e-05
TYR 625,R TYR 625,0.0,0.0,0.0,-1.4999999999991686e-05,0.0001215524578113648,8.595056718830778e-06,0.3838,0.03176098235256538,0.0022458405998645246,-0.3837650000000001,0.031756885473860526,0.0022455509067931343,0.0,0.0,0.0,1.999999999995783e-05,0.0005192301994300108,3.6715119501380406e-05
ASN 626,R ASN 626,0.0,0.0,0.0,-1.9999999999997796e-05,0.0001399999999999846,9.899494936610575e-06,0.18215999999999966,0.046066738543118345,0.0032574103210986677,-0.18215499999999996,0.0460807006782669,0.0032583975931430066,0.0,0.0,0.0,-1.5000000000640057e-05,0.0005698903403272008,4.02973324178073e-05
ALA 627,R ALA 627,0.0,0.0,0.0,-1.500000000000501e-05,0.00012155245781147276,8.595056718838412e-06,0.2860150000000001,0.02141902833930397,0.0015145540185148671,-0.28599000000000013,0.02137825764649397,0.0015116710951789047,0.0,0.0,0.0,1.0000000000012222e-05,0.0006163602842493164,4.358325366467596e-05
THR 628,R THR 628,0.0,0.0,0.0,-1.500000000000501e-05,0.00012155245781147276,8.595056718838412e-06,0.38828499999999994,0.046240607424643455,0.0032697047076150404,-0.3883400000000002,0.04622698778851768,0.0032687416539088575,0.0,0.0,0.0,-7.000000000009e-05,0.0006042350536009045,4.2725870383181654e-05
LEU 629,R LEU 629,0.0,0.0,0.0,-3.500000000000281e-05,0.00018377975949490579,1.2995191418368068e-05,0.28318999999999994,0.044892693169379716,0.0031743927765795397,-0.2832500000000001,0.04481347453612528,0.003168791173302486,0.0,0.0,0.0,-9.500000000005615e-05,0.0006678135967466805,4.7221552282815625e-05
SER 630,R SER 630,0.0,0.0,0.0,-3.4999999999993925e-05,0.00018377975949485916,1.2995191418364771e-05,0.39700999999999986,0.07772689302937641,0.005496121314163345,-0.3969999999999998,0.0777257357636458,0.00549603948311877,0.0,0.0,0.0,-2.5000000000041655e-05,0.0005517019122678817,3.901121633582048e-05
VAL 631,R VAL 631,0.0,0.0,0.0,-9.999999999998898e-06,9.949874371065103e-05,7.035623639734369e-06,0.3401350000000003,0.020093699883293643,0.0014208391446604272,-0.340005,0.020061778959005537,0.001418581994457841,0.0,0.0,0.0,0.00012000000000001343,0.000561782876207626,3.972404813208951e-05
HID 632,R HID 632,0.0,0.0,0.0,-3.0000000000005578e-05,0.00017058722109235152,1.206233808181706e-05,0.289435,0.07941281870705753,0.0056153342620898295,-0.28932500000000017,0.07946294340760296,0.005618878613655892,0.0,0.0,0.0,7.999999999977803e-05,0.0006029925372672523,4.263801121065561e-05
GLN 633,R GLN 633,0.0,0.0,0.0,-6.999999999999673e-05,0.0002551470164434495,1.804161855266787e-05,0.5065899999999997,0.1928443722279711,0.013636156331606107,-0.5065949999999999,0.19276187635266528,0.013630322992321241,0.0,0.0,0.0,-7.500000000035812e-05,0.0006475916923492863,4.579164771002528e-05
LEU 634,R LEU 634,0.0,0.0,0.0,-3.0000000000005578e-05,0.00017058722109235155,1.2062338081817062e-05,0.39354499999999965,0.032018244408463896,0.002264031774291308,-0.393475,0.03191910673875492,0.002257021682439083,0.0,0.0,0.0,3.9999999999937865e-05,0.0005902541825348795,4.1737273509413547e-05
VAL 635,R VAL 635,0.0,0.0,0.0,-4.500000000000615e-05,0.00020730412441630712,1.465861521427105e-05,0.4058900000000001,0.020065589948963677,0.0014188514721420846,-0.4058600000000002,0.020052690592530634,0.00141793934990141,0.0,0.0,0.0,-1.500000000000501e-05,0.0006593747037914205,4.6624832439378455e-05
GLU 636,R GLU 636,0.0,0.0,0.0,-6.0000000000000056e-05,0.00023748684174075858,1.679285562374668e-05,57.669615000000015,0.3225625005690788,0.022808613150888522,-57.66887000000003,0.322533506936395,0.022806562991460326,0.0,0.0,0.0,0.0006849999999995759,0.000596468775378831,4.2176711583640696e-05
ASN 637,R ASN 637,0.0,0.0,0.0,-2.9999999999992255e-05,0.00017058722109227577,1.2062338081811704e-05,0.6856649999999999,0.12275590729166651,0.008680153447664454,-0.6855449999999998,0.12278488496146542,0.008682202478346234,0.0,0.0,0.0,9.000000000021658e-05,0.0006015812497082843,4.253821811034056e-05
THR 638,R THR 638,0.0,0.0,0.0,-8.000000000000007e-05,0.00027129319932501096,1.9183326093250895e-05,-0.08018500000000003,0.06309747043265687,0.004461664921864936,0.08014499999999998,0.06308235866706319,0.004460596358672236,0.0,0.0,0.0,-0.00012000000000012889,0.0006823488843692213,4.824935232725518e-05
ASP 639,R ASP 639,0.0,0.0,0.0,-5.4999999999993944e-05,0.00022798026230353485,1.6120638945151733e-05,61.48217,0.29391538084899776,0.020782955889335302,-61.48052000000003,0.2938130180865898,0.020775717748991337,0.0,0.0,0.0,0.0015949999999965315,0.0006252799373068444,4.4213968380956896e-05
GLU 640,R GLU 640,0.0,0.0,0.0,-7.000000000000783e-05,0.00025514701644349,1.8041618552670732e-05,61.414920000000045,0.34836962209137773,0.024633452214020808,-61.41311,0.3482562532084428,0.024625435823430922,0.0,0.0,0.0,0.0017399999999986448,0.0006651315659322495,4.7031904065192084e-05
THR 641,R THR 641,0.0,0.0,0.0,-7.500000000001394e-05,0.00026339134382136745,1.8624580532192637e-05,0.29451000000000016,0.07981898207819965,0.005644054349490247,-0.29445000000000005,0.07981207615392533,0.005643566026901774,0.0,0.0,0.0,-1.4999999999939507e-05,0.0006121886964001768,4.328827785903176e-05
TYR 642,R TYR 642,0.0,0.0,0.0,-9.500000000003173e-05,0.0002932149382280129,2.0733427116622255e-05,-0.3441099999999996,0.04822237965924334,0.00340983716620032,0.34408,0.04822720808838046,0.003410178587698854,0.0,0.0,0.0,-0.0001249999999998591,0.000639824194603264,4.524240267711892e-05
CYS 643,R CYS 643,0.0,0.0,0.0,-4.0000000000004476e-05,0.00019595917942267618,1.3856406460552569e-05,0.1465849999999999,0.07864866670834299,0.0055613005560749985,-0.14661999999999997,0.07862910148284803,0.005559917085712706,0.0,0.0,0.0,-7.500000000006502e-05,0.0005739120141624584,4.0581707701870423e-05
ILE 644,R ILE 644,0.0,0.0,0.0,-3.0000000000014458e-05,0.00017058722109240205,1.2062338081820634e-05,-0.04019999999999997,0.036045665481441745,0.0025488134494309317,0.040170000000000004,0.03602375743866814,0.0025472643168701573,0.0,0.0,0.0,-5.9999999999815755e-05,0.0006374950980203365,4.507771067833627e-05
ASP 645,R ASP 645,0.0,0.0,0.0,-4.000000000000004e-05,0.00019595917942265444,1.385640646055103e-05,51.520505000000064,0.2141233755777176,0.015140809088155809,-51.52016500000003,0.21405638923506257,0.015136072438441983,0.0,0.0,0.0,0.0003000000000004377,0.0005916079783116096,4.183300132682031e-05
ASN 646,R ASN 646,0.0,0.0,0.0,-2.5000000000003908e-05,0.00015612494995998437,1.1039701082911535e-05,0.4060999999999997,0.06646254584350497,0.004699611686086415,-0.4060599999999998,0.06645747813451909,0.0046992533449475155,0.0,0.0,0.0,1.4999999999680825e-05,0.0006121886964004935,4.3288277859054155e-05
GLU 647,R GLU 647,0.0,0.0,0.0,-1.4999999999998349e-05,0.0001215524578114188,8.595056718834595e-06,49.80837000000005,0.35053362619629463,0.024786470411731036,-49.808130000000034,0.3505055821178611,0.024784487395927784,0.0,0.0,0.0,0.00022500000000135855,0.00061997983838025,4.383919479176145e-05
ALA 648,R ALA 648,0.0,0.0,0.0,-1.9999999999988916e-05,0.0001399999999999224,9.89949493660618e-06,-0.12827,0.04235300579651951,0.00299480976023521,0.12832000000000005,0.042363045216320006,0.002995519654417221,0.0,0.0,0.0,2.9999999999943405e-05,0.0006075360071632898,4.295928304801611e-05
LEU 649,R LEU 649,0.0,0.0,0.0,-4.0000000000004476e-05,0.00019595917942267618,1.3856406460552569e-05,0.005120000000000271,0.03494446451156428,0.002470946782105976,-0.005194999999999998,0.03488089699247998,0.0024664518797252047,0.0,0.0,0.0,-0.00011499999999976751,0.0006721420980717823,4.752762354675107e-05
TYR 650,R TYR 650,0.0,0.0,0.0,-3.4999999999998364e-05,0.00018377975949488248,1.299519141836642e-05,-0.02065500000000018,0.06397340052709387,0.004523602532827113,0.02073500000000001,0.06403401264172034,0.004527888456554556,0.0,0.0,0.0,4.499999999983184e-05,0.0005770398599747598,4.0802879800308846e-05
ASP 651,R ASP 651,0.0,0.0,0.0,-2.4999999999995027e-05,0.0001561249499599289,1.1039701082907612e-05,51.11102499999999,0.24771078776922836,0.017515797780468308,-51.11064999999998,0.24767278312772065,0.01751311044649564,0.0,0.0,0.0,0.0003499999999980474,0.0005634713834795081,3.984344362629257e-05
ILE 652,R ILE 652,0.0,0.0,0.0,-3.0000000000001136e-05,0.00017058722109232626,1.2062338081815275e-05,-0.10713499999999997,0.04257918241347534,0.0030108028621947396,0.10711999999999997,0.04258644854880503,0.003011316655551204,0.0,0.0,0.0,-4.500000000002835e-05,0.0006268771809533377,4.432691056232115e-05
CYS 653,R CYS 653,0.0,0.0,0.0,-1.5000000000000568e-05,0.00012155245781143678,8.595056718835867e-06,0.10122999999999995,0.05573183201725911,0.003940835634735346,-0.10128999999999999,0.055694487159861784,0.003938194954544536,0.0,0.0,0.0,-7.500000000001394e-05,0.0006077622890570621,4.2975283594170724e-05
PHE 654,R PHE 654,0.0,0.0,0.0,-3.999999999999837e-05,0.00019595917942264628,1.3856406460550455e-05,0.0056399999999999974,0.0516291623019394,0.0036507330770682214,-0.005659999999999998,0.05162358375781363,0.0036503386144301733,0.0,0.0,0.0,-5.9999999999966744e-05,0.0005885575587823716,4.16173040933615e-05
ARG 655,R ARG 655,0.0,0.0,0.0,-6.000000000000672e-05,0.00023748684174078493,1.6792855623748544e-05,-52.53364999999998,0.2583739683131243,0.018269798507628835,52.53321000000001,0.25829455258987255,0.01826418296798442,0.0,0.0,0.0,-0.0004999999999996873,0.0006082762530309747,4.301162633529464e-05
THR 656,R THR 656,0.0,0.0,0.0,-3.9999999999991153e-05,0.0001959591794226109,1.3856406460547953e-05,-0.19579500000000036,0.081282796304015,0.005747561646037384,0.19573500000000002,0.08131946123161393,0.005750154247931076,0.0,0.0,0.0,-0.00010000000000047749,0.0006324555320335008,4.472135954998341e-05
LEU 657,R LEU 657,0.0,0.0,0.0,-4.0000000000004476e-05,0.00019595917942267618,1.3856406460552569e-05,-0.0860700000000001,0.037420116247815216,0.0026460017951619045,0.08615500000000002,0.037427008630132194,0.002646489160189391,0.0,0.0,0.0,4.499999999988125e-05,0.0006107167919747847,4.318419849898643e-05
LYS 658,R LYS 658,0.0,0.0,0.0,-3.50000000000017e-05,0.00018377975949489996,1.2995191418367654e-05,-50.27380999999998,0.7898030222158108,0.05584750728104292,50.273460000000014,0.789735454692715,0.05584272953566602,0.0,0.0,0.0,-0.000385000000000133,0.0006138200061900523,4.3403628880495454e-05
LEU 659,R LEU 659,0.0,0.0,0.0,-1.4999999999998349e-05,0.0001215524578114188,8.595056718834595e-06,-0.031559999999999845,0.06392907319834999,0.004520468117352444,0.03156000000000001,0.06395206329744177,0.004522093762849239,0.0,0.0,0.0,-1.499999999985624e-05,0.0005610481262779647,3.967209346631553e-05
THR 660,R THR 660,0.0,0.0,0.0,-5.0000000000005595e-06,7.053367989833732e-05,4.9874843358155595e-06,0.07430000000000007,0.12644172570793236,0.008940780167300839,-0.07423499999999991,0.12649529546587882,0.008944568121211884,0.0,0.0,0.0,6.000000000013994e-05,0.0006216108107167196,4.395452195166599e-05
THR 661,R THR 661,0.0,0.0,0.0,-5.000000000000005e-06,7.053367989832949e-05,4.9874843358150055e-06,-0.10175999999999989,0.09851803083699953,0.006966276767398777,0.10168499999999994,0.09853393209955653,0.006967401156457125,0.0,0.0,0.0,-7.999999999990237e-05,0.0005946427498926345,4.20475920832498e-05
PRO 662,R PRO 662,0.0,0.0,0.0,-1.5000000000002789e-05,0.00012155245781145478,8.59505671883714e-06,-0.29607999999999995,0.055668874606911056,0.003936383873557041,0.29609500000000005,0.05572886123903716,0.003940625568992732,0.0,0.0,0.0,-6.661338147750939e-17,0.0005656854249494898,4.00000000000178e-05
THR 663,R THR 663,0.0,0.0,0.0,-2.500000000000002e-05,0.0001561249499599601,1.1039701082909819e-05,0.38639000000000046,0.06954723502771165,0.004917732150086949,-0.3863499999999999,0.069543996865295,0.00491750317742661,0.0,0.0,0.0,1.5000000000313652e-05,0.0005698903403289627,4.029733241793189e-05
TYR 664,R TYR 664,0.0,0.0,0.0,-4.999999999999449e-06,7.053367989832165e-05,4.9874843358144515e-06,0.38280999999999976,0.07506786196502528,0.005308099424464508,-0.3827750000000002,0.07508484783896006,0.005309300507128875,0.0,0.0,0.0,2.99999999999101e-05,0.0005648893696999848,3.994371039350539e-05
GLY 665,R GLY 665,0.0,0.0,0.0,-2.0000000000001126e-05,0.0001400000000000079,9.899494936612224e-06,0.34712500000000013,0.021484863858071603,0.0015192092926912199,-0.34706499999999996,0.02149304015256929,0.001519787444019649,0.0,0.0,0.0,3.999999999997561e-05,0.000598665181883881,4.233202097703701e-05
ASP 666,R ASP 666,0.0,0.0,0.0,-2.500000000000835e-05,0.0001561249499600121,1.1039701082913495e-05,50.30950499999994,0.3390542139251046,0.02397475338563158,-50.30907999999997,0.3390192083083464,0.023972278114732647,0.0,0.0,0.0,0.000399999999999352,0.0005477225575038123,3.872983346197844e-05
LEU 667,R LEU 667,0.0,0.0,0.0,-9.999999999998898e-06,9.949874371065103e-05,7.035623639734369e-06,0.3960950000000001,0.02277423928477022,0.001610381903462609,-0.3960100000000004,0.022700878837605368,0.0016051945364964945,0.0,0.0,0.0,7.50000000001938e-05,0.0005739120141623718,4.05817077018643e-05
ASN 668,R ASN 668,0.0,0.0,0.0,-1.5000000000000568e-05,0.00012155245781143678,8.595056718835867e-06,0.46724500000000047,0.054922445093058166,0.003883603336464725,-0.4671450000000001,0.054882729296198834,0.0038807950055367788,0.0,0.0,0.0,8.499999999969532e-05,0.0005547747290578515,3.9228497294773636e-05
HIE 669,R HIE 669,0.0,0.0,0.0,-3.0000000000005578e-05,0.00017058722109235152,1.206233808181706e-05,0.29577000000000014,0.18944301808195488,0.013395644273419603,-0.29571000000000003,0.1894310584355163,0.013394798598709873,0.0,0.0,0.0,2.9999999999938964e-05,0.0005559676249567353,3.9312847772708675e-05
LEU 670,R LEU 670,0.0,0.0,0.0,-6.999999999999895e-05,0.00025514701644345765,1.8041618552668445e-05,0.4545749999999997,0.021515677423684213,0.0015213881408109413,-0.45449999999999974,0.02146928037919395,0.0015181073743323335,0.0,0.0,0.0,4.999999999746318e-06,0.0005700657856774406,4.0309738277495524e-05
VAL 671,R VAL 671,0.0,0.0,0.0,-3.0000000000000028e-05,0.00017058722109231995,1.2062338081814828e-05,0.4531649999999993,0.019805246148440023,0.0014004423854630692,-0.4530899999999999,0.019838898658955353,0.0014028219773020033,0.0,0.0,0.0,4.499999999955484e-05,0.0006426313095393186,4.544089567780434e-05
SER 672,R SER 672,0.0,0.0,0.0,-2.5000000000003908e-05,0.00015612494995998437,1.1039701082911535e-05,0.42139000000000015,0.04701891002564895,0.003324739012313652,-0.4213199999999999,0.04707980033942371,0.0033290446076915227,0.0,0.0,0.0,4.500000000004466e-05,0.0006268771809533718,4.432691056232356e-05
ALA 673,R ALA 673,0.0,0.0,0.0,-2.500000000000169e-05,0.0001561249499599705,1.1039701082910553e-05,0.42968000000000006,0.015559164501991225,0.0011001990728955007,-0.42958000000000035,0.015569958252986292,0.0011009623063478057,0.0,0.0,0.0,7.49999999999873e-05,0.0005910795208768127,4.1795633743248975e-05
THR 674,R THR 674,0.0,0.0,0.0,-8.000000000000673e-05,0.00027129319932503356,1.918332609325249e-05,0.5148199999999999,0.05023024586840174,0.003551814747421443,-0.5147850000000003,0.05021851028256058,0.003550984916188495,0.0,0.0,0.0,-4.4999999999773554e-05,0.0006804226627618801,4.8113147891193275e-05
MET 675,R MET 675,0.0,0.0,0.0,-6.999999999997453e-05,0.0002551470164433686,1.8041618552662147e-05,0.280235,0.03969395136541604,0.00280678621825747,-0.28019999999999995,0.0396852617479083,0.0028061717695109056,0.0,0.0,0.0,-3.5000000000026675e-05,0.0005690123021516629,4.023524574300095e-05
SER 676,R SER 676,0.0,0.0,0.0,-5.5000000000005043e-05,0.0002279802623035809,1.612063894515499e-05,0.664315,0.07042503656371117,0.004979802091951072,-0.6641699999999996,0.07040142825256085,0.004978132732260397,0.0,0.0,0.0,8.999999999999786e-05,0.0005847221562418408,4.134610017886256e-05
GLY 677,R GLY 677,0.0,0.0,0.0,-9.999999999998898e-06,9.949874371065103e-05,7.035623639734369e-06,0.490005,0.026373565837785513,0.0018648927247968004,-0.48996,0.026363580940380358,0.0018641866859303367,0.0,0.0,0.0,3.5000000000008494e-05,0.0005690123021517202,4.023524574300501e-05
VAL 678,R VAL 678,0.0,0.0,0.0,-9.999999999999675e-05,0.0002999999999999903,2.121320343559574e-05,0.43169000000000024,0.08925056806541752,0.006310968190380825,-0.43152500000000027,0.08925323173420491,0.006311156540207065,0.0,0.0,0.0,6.500000000004003e-05,0.0006861304540682843,4.851674968502888e-05
THR 679,R THR 679,0.0,0.0,0.0,-8.499999999999064e-05,0.0002788816953476561,1.9719913792912847e-05,0.3221500000000001,0.10285444812938384,0.007272907774748732,-0.32210499999999986,0.10282754482627796,0.007271005423942483,0.0,0.0,0.0,-3.999999999988013e-05,0.000615142259969088,4.349712634185602e-05
THR 680,R THR 680,0.0,0.0,0.0,-9.000000000000118e-05,0.00028618176042508747,2.023610634484833e-05,-0.016369999999999968,0.11618383321271525,0.008215437632895776,0.016319999999999987,0.11613400707803033,0.008211914393124175,0.0,0.0,0.0,-0.00013999999999997237,0.0006483826030980554,4.584757354540207e-05
CYS 681,R CYS 681,0.0,0.0,0.0,-0.00010000000000000675,0.00030000000000002025,2.1213203435597857e-05,0.4112849999999999,0.13745571568690806,0.00971958686750628,-0.4110850000000002,0.13739537028226204,0.009715319803022412,0.0,0.0,0.0,9.999999999990016e-05,0.0006164414002970101,4.358898943541469e-05
LEU 682,R LEU 682,0.0,0.0,0.0,-0.00011000000000000566,0.0003128897569432564,2.2124646889838724e-05,0.5191250000000003,0.06644493490853609,0.004698366404932462,-0.5188999999999999,0.06634613779264024,0.0046913803938712995,0.0,0.0,0.0,0.00011499999999994181,0.0006570958834143324,4.6463695505203945e-05
ARG 683,R ARG 683,0.0,0.0,0.0,-0.00015000000000001457,0.0003570714214271772,2.524876234590765e-05,-60.31337000000004,0.29342875301262383,0.020748546105033887,60.311489999999985,0.29328111071529483,0.02073810621807076,0.0,0.0,0.0,-0.0020299999999987507,0.0007204859471211587,5.094604989589836e-05
PHE 684,R PHE 684,0.0,0.0,0.0,-0.00017500000000000293,0.00037996710383927294,2.6867731575256295e-05,0.16235999999999995,0.05846418048685887,0.0041340418478772135,-0.16228500000000004,0.058422887424364627,0.00413112198742665,0.0,0.0,0.0,-0.0001000000000002288,0.0007071067811864421,4.999999999999255e-05
PRO 685,R PRO 685,0.0,0.0,0.0,-0.00018000000000000237,0.0003841874542459761,2.7166155414412615e-05,-0.5070450000000004,0.14102472469393385,0.009971953914604658,0.5067199999999997,0.1409028800273442,0.009963338195604961,0.0,0.0,0.0,-0.00050499999999988,0.0007745805316426458,5.47711146499596e-05
GLY 686,R GLY 686,0.0,0.0,0.0,-0.00016000000000000237,0.0003666060555964727,2.5922962793631828e-05,0.287565,0.10734628906021854,0.007590528892969183,-0.28733500000000006,0.10729274334734822,0.007586742639301775,0.0,0.0,0.0,6.999999999997786e-05,0.0006671581521648399,4.717520535196448e-05
GLN 687,R GLN 687,0.0,0.0,0.0,-0.000380000000000017,0.0004853864439804854,3.432200460346255e-05,0.408635,0.5935210878941034,0.04196827860271374,-0.40834500000000057,0.5930413020819032,0.041934352622581356,0.0,0.0,0.0,-8.999999999957709e-05,0.0009390953093262834,6.640406614050934e-05
LEU 688,R LEU 688,0.0,0.0,0.0,-0.0003399999999999809,0.0004737087712930537,3.349626844888656e-05,-0.4746449999999999,0.051660806952661883,0.003652970691779636,0.47453500000000015,0.051637280863730574,0.003651307146077823,0.0,0.0,0.0,-0.00044999999999992296,0.0007599342076784512,5.3735463150505896e-05
ASN 689,R ASN 689,0.0,0.0,0.0,-0.0001599999999999846,0.0003666060555964319,2.5922962793628945e-05,-0.335305,0.1798628977165668,0.012718227465924678,0.3351000000000001,0.17980937127969676,0.01271444257527632,0.0,0.0,0.0,-0.0003649999999998954,0.0006941001368671427,4.908029136012674e-05
ALA 690,R ALA 690,0.0,0.0,0.0,-0.00011999999999998512,0.0003249615361853982,2.297825058614927e-05,-0.1661850000000001,0.10349488284451538,0.007318193347746411,0.166145,0.10342956045057923,0.007313574356974851,0.0,0.0,0.0,-0.00015999999999999126,0.000628012738724306,4.4407206622349225e-05
ASP 691,R ASP 691,0.0,0.0,0.0,-0.00017000000000000793,0.00037563279941987647,2.6561249970588088e-05,67.86233500000003,0.3490688367251246,0.024682894154923536,-67.85816999999997,0.34884763307492467,0.024667252694815577,0.0,0.0,0.0,0.0039950000000001755,0.0007968531859762157,5.6346029141388716e-05
LEU 692,R LEU 692,0.0,0.0,0.0,-0.00011500000000000121,0.00031902194281898885,2.25582579114614e-05,0.11005000000000012,0.07358856908515088,0.005203497621792491,-0.1100549999999999,0.07357827107917132,0.005202769442806407,0.0,0.0,0.0,-0.00011999999999987521,0.0007039886362719394,4.977951385861583e-05
ARG 693,R ARG 693,0.0,0.0,0.0,-0.0002500000000000124,0.0004330127018922409,3.0618621784791255e-05,-66.493005,0.3856923449790514,0.02727256725864285,66.48955500000002,0.38551920441212645,0.027260324371745737,0.0,0.0,0.0,-0.0037000000000008983,0.0007483314773550485,5.291502622131021e-05
LYS 694,R LYS 694,0.0,0.0,0.0,-0.00026999999999997913,0.0004439594576084281,3.1392674304682106e-05,-73.22054999999997,0.42347906383062933,0.02994449177251688,73.21429499999996,0.4231067217378154,0.029918163210641887,0.0,0.0,0.0,-0.00652499999999975,0.0009216154295597814,6.516805198878743e-05
LEU 695,R LEU 695,0.0,0.0,0.0,-0.00017000000000002124,0.00037563279941990596,2.656124997059017e-05,0.2395449999999997,0.07180674045658979,0.005077503311175705,-0.23959500000000006,0.07187232412410209,0.005082140776779008,0.0,0.0,0.0,-0.00022000000000061527,0.0006415605972939016,4.536518488886096e-05
ALA 696,R ALA 696,0.0,0.0,0.0,-0.00013499999999998512,0.0003417235724967979,2.416350554037786e-05,-0.08009499999999986,0.04629714867030146,0.0032737027774371917,0.08,0.04621666366149775,0.003268011627886295,0.0,0.0,0.0,-0.00022999999999976707,0.0006611353870425348,4.674933154601691e-05
VAL 697,R VAL 697,0.0,0.0,0.0,-0.00019999999999998242,0.0003999999999999649,2.828427124745942e-05,-0.17561499999999985,0.11351474254474592,0.008026704421803492,0.17559999999999998,0.11352202429484778,0.008027219319291085,0.0,0.0,0.0,-0.00021499999999994066,0.0006991244524401733,4.943556412137784e-05
ASN 698,R ASN 698,0.0,0.0,0.0,-0.00021500000000001628,0.0004108223460329606,2.9049526674287277e-05,0.2123200000000002,0.08920071524376881,0.006307443063555916,-0.21253000000000008,0.08909690847610795,0.0063001028166213115,0.0,0.0,0.0,-0.0004249999999994003,0.0007101936355670519,5.0218273566499e-05
MET 699,R MET 699,0.0,0.0,0.0,-0.0002000000000000135,0.000400000000000027,2.828427124746381e-05,-0.47282999999999964,0.07103176120581775,0.005022704002825727,0.4726699999999998,0.07108031443374548,0.005026137234497346,0.0,0.0,0.0,-0.00036000000000002474,0.0006785278181474642,4.7979162143578446e-05
VAL 700,R VAL 700,0.0,0.0,0.0,-0.00012000000000000899,0.0003249615361854628,2.297825058615384e-05,0.35803499999999977,0.057854678073601604,0.004090943518920836,-0.35795500000000025,0.05780192881729672,0.0040872135832372624,0.0,0.0,0.0,-3.9999999999918986e-05,0.0006916646586313636,4.890807704253157e-05
PRO 701,R PRO 701,0.0,0.0,0.0,-0.00012999999999998568,0.00033630343441596775,2.3780243901185614e-05,0.36041999999999985,0.05055218689631646,0.0035745794158195095,-0.3603649999999999,0.050575802267487334,0.003576249274729026,0.0,0.0,0.0,-7.500000000005613e-05,0.0007066647012549528,4.996874022825429e-05
PHE 702,R PHE 702,0.0,0.0,0.0,-0.00014000000000001124,0.00034698703145797727,2.453568829277256e-05,-0.07578499999999998,0.049438333052399794,0.003495818055191092,0.07585499999999995,0.04938677935439815,0.0034921726582458714,0.0,0.0,0.0,-6.99999999999612e-05,0.0006519969325079509,4.6103145228919984e-05
PRO 703,R PRO 703,0.0,0.0,0.0,-0.00012499999999999068,0.00033071891388304923,2.3385358667335395e-05,-0.093715,0.061281022959803845,0.004333222689292581,0.09374000000000006,0.06131453661245425,0.004335592462397724,0.0,0.0,0.0,-9.999999999999786e-05,0.0006403124237431437,4.5276925690677105e-05
ARG 704,R ARG 704,0.0,0.0,0.0,-8.000000000000951e-05,0.00027129319932504294,1.9183326093253155e-05,-57.728075,0.2548061800154999,0.01801751777772001,57.72734500000005,0.25485396989182435,0.01802089703228212,0.0,0.0,0.0,-0.0008099999999980411,0.0006510760324301305,4.603802775993778e-05
LEU 705,R LEU 705,0.0,0.0,0.0,-5.5000000000005043e-05,0.00022798026230358084,1.6120638945154985e-05,0.23356500000000008,0.05373765695487737,0.0037998261637870226,-0.23344000000000012,0.053760453867130784,0.003801438148911473,0.0,0.0,0.0,7.000000000005002e-05,0.0006596211033612444,4.6642255520048844e-05
HID 706,R HID 706,0.0,0.0,0.0,-9.999999999998899e-05,0.00029999999999996696,2.121320343559409e-05,0.11553999999999981,0.06067873103485291,0.0042906342188539105,-0.115455,0.0606526007274215,0.004288786527095987,0.0,0.0,0.0,-1.5000000000156e-05,0.0007104751930926947,5.0238182690066616e-05
PHE 707,R PHE 707,0.0,0.0,0.0,-4.000000000000004e-05,0.00019595917942265444,1.385640646055103e-05,0.15415499999999993,0.15894427002883757,0.011239057116813677,-0.15416500000000005,0.1589423410391327,0.011238920716643562,0.0,0.0,0.0,-5.0000000000238744e-05,0.0005809475019310582,4.1079191812883615e-05
PHE 708,R PHE 708,0.0,0.0,0.0,-0.00010999999999999676,0.00031288975694323114,2.2124646889836938e-05,-0.42154500000000034,0.07771394968086147,0.005495206081212727,0.421475,0.07770160471315828,0.005494333160175082,0.0,0.0,0.0,-0.00017999999999992688,0.0006539113089708018,4.6238512086782565e-05
MET 709,R MET 709,0.0,0.0,0.0,-6.499999999999062e-05,0.0002465258607123854,1.74320107847578e-05,0.14668999999999996,0.12448567748942041,0.008802466671337071,-0.14675999999999992,0.12452149372698675,0.008804999261783046,0.0,0.0,0.0,-0.00013500000000019163,0.0006299007858386757,4.454071171412628e-05
PRO 710,R PRO 710,0.0,0.0,0.0,-5.000000000000338e-05,0.00021794494717704838,1.541103500742348e-05,-0.34828999999999993,0.05185813243841412,0.0036669237106872693,0.348215,0.05177208490103557,0.0036608392309687918,0.0,0.0,0.0,-0.00012500000000018386,0.000582559009886457,4.119314263320347e-05
GLY 711,R GLY 711,0.0,0.0,0.0,-5.000000000000004e-05,0.00021794494717703385,1.5411035007422453e-05,0.25144000000000005,0.04752658624391102,0.0033606371419716767,-0.25145,0.047504184026251256,0.0033590530659695934,0.0,0.0,0.0,-6.00000000001355e-05,0.0005799999999999902,4.1012193308819066e-05
PHE 712,R PHE 712,0.0,0.0,0.0,-0.00010999999999999232,0.0003128897569432185,2.2124646889836044e-05,-0.2560450000000001,0.0479157904557566,0.0033881580357179144,0.2560049999999999,0.04794919159902545,0.003390519853208393,0.0,0.0,0.0,-0.0001499999999999435,0.0006910137480539896,4.886205071421085e-05
ALA 713,R ALA 713,0.0,0.0,0.0,-5.5000000000005043e-05,0.00022798026230358084,1.6120638945154985e-05,0.2811749999999999,0.040923518604831795,0.0028937297515490403,-0.2811099999999999,0.04090241924385431,0.002892237801426452,0.0,0.0,0.0,9.999999999932286e-06,0.0006163602842492603,4.3583253664671997e-05
PRO 714,R PRO 714,0.0,0.0,0.0,-7.999999999999785e-05,0.0002712931993250034,1.918332609325036e-05,-0.064,0.046621561535409715,0.0032966422311194116,0.06403000000000009,0.04658883020639161,0.0032943277766488165,0.0,0.0,0.0,-5.0000000000203216e-05,0.0005979130371548678,4.2278836313205114e-05
LEU 715,R LEU 715,0.0,0.0,0.0,-4.0000000000008914e-05,0.00019595917942269792,1.3856406460554105e-05,-0.21183000000000018,0.0966884744941191,0.006836907597737416,0.21173999999999993,0.09666820780380712,0.006835474526322235,0.0,0.0,0.0,-0.00013000000000012112,0.0005942221806697169,4.201785334830146e-05
THR 716,R THR 716,0.0,0.0,0.0,-3.9999999999993376e-05,0.0001959591794226218,1.3856406460548723e-05,-0.04100999999999997,0.07442425612661485,0.005262589619189382,0.04101000000000003,0.07448764931181544,0.005267072194303017,0.0,0.0,0.0,-4.00000000000067e-05,0.0005730619512758362,4.052159917871387e-05
SER 717,R SER 717,0.0,0.0,0.0,-2.0000000000002238e-05,0.00014000000000001568,9.899494936612774e-06,0.34807500000000036,0.10669840380717828,0.00754471648738363,-0.3480050000000003,0.1066744813673813,0.007543024915443332,0.0,0.0,0.0,4.9999999999965626e-05,0.0005454356057318749,3.856812155136008e-05
ARG 718,R ARG 718,0.0,0.0,0.0,-4.500000000000004e-05,0.00020730412441627902,1.4658615214269063e-05,-52.59272,1.2715668608457804,0.08991335500361423,52.592135000000006,1.27143657599399,0.08990414247339555,0.0,0.0,0.0,-0.0006300000000032924,0.000634901567175406,4.4894320353569593e-05
GLY 719,R GLY 719,0.0,0.0,0.0,-2.000000000000002e-05,0.00014000000000000012,9.899494936611673e-06,0.24862499999999998,0.06710040517761404,0.004744715152145581,-0.24866999999999975,0.06706206901073179,0.004742004375788867,0.0,0.0,0.0,-6.5000000000075e-05,0.0006409173113593781,4.5319697704206615e-05
SER 720,R SER 720,0.0,0.0,0.0,-2.4999999999999466e-05,0.00015612494995995662,1.1039701082909572e-05,0.3468799999999998,0.11887108815855993,0.008405455252394164,-0.34691499999999953,0.11885212566462697,0.008404114401589342,0.0,0.0,0.0,-5.9999999999968966e-05,0.0006135144660071148,4.338202392696745e-05
GLN 721,R GLN 721,0.0,0.0,0.0,-5.0000000000002266e-05,0.00021794494717704353,1.5411035007423137e-05,0.08160499999999946,0.21423017755442383,0.015148361128353119,-0.08167000000000015,0.21420534797245383,0.015146605411774618,0.0,0.0,0.0,-0.00011500000000076227,0.0006097335483637366,4.3114672676493386e-05
GLN 722,R GLN 722,0.0,0.0,0.0,-6.0000000000001716e-05,0.0002374868417407652,1.6792855623747148e-05,0.2214299999999998,0.30596064305723997,0.021634684548197114,-0.22137,0.3059718011516747,0.021635473544621107,0.0,0.0,0.0,-1.0658141036401502e-16,0.0006164414002959798,4.358898943534183e-05
TYR 723,R TYR 723,0.0,0.0,0.0,-6.99999999999984e-05,0.00025514701644345565,1.8041618552668303e-05,0.10270999999999994,0.05865412091234506,0.0041474726641654875,-0.10265500000000007,0.05865199037543383,0.004147322012455738,0.0,0.0,0.0,-1.5000000000169322e-05,0.0006743700764417817,4.768516540812742e-05
ARG 724,R ARG 724,0.0,0.0,0.0,-6.99999999999945e-05,0.00025514701644344145,1.80416185526673e-05,-55.28399,0.3187882053952224,0.022541730179725168,55.28313000000002,0.3187347535125169,0.022537950560852345,0.0,0.0,0.0,-0.0009300000000006036,0.0006285698051946043,4.4446597170221185e-05
ALA 725,R ALA 725,0.0,0.0,0.0,-5.0000000000002266e-05,0.00021794494717704358,1.541103500742314e-05,-0.18726000000000004,0.06654646797539286,0.004705545876941371,0.18727499999999997,0.06656620294864357,0.0047069413502825825,0.0,0.0,0.0,-3.499999999998504e-05,0.0006194957626974237,4.3804965471968055e-05
LEU 726,R LEU 726,0.0,0.0,0.0,-8.000000000000119e-05,0.00027129319932501475,1.9183326093251163e-05,0.3048449999999999,0.05243158375445134,0.003707472842112296,-0.30472499999999986,0.05244825426074777,0.003708651624917098,0.0,0.0,0.0,4.000000000008663e-05,0.0006069596362195838,4.291852746773877e-05
THR 727,R THR 727,0.0,0.0,0.0,-0.00010000000000000286,0.00030000000000000865,2.1213203435597037e-05,-0.5321950000000004,0.11160061368558698,0.007891355072165877,0.5320050000000002,0.1116050848975962,0.007891671234599062,0.0,0.0,0.0,-0.0002900000000001557,0.000613106842238738,4.3353200573888244e-05
VAL 728,R VAL 728,0.0,0.0,0.0,-0.00014000000000000235,0.00034698703145795526,2.4535688292771006e-05,-0.48021,0.047838121827682205,0.0033826660343582284,0.4801049999999998,0.04777618627517457,0.0033782865294407598,0.0,0.0,0.0,-0.00024500000000003073,0.0007035445970226957,4.97481155421905e-05
PRO 729,R PRO 729,0.0,0.0,0.0,-0.00011000000000000343,0.0003128897569432501,2.212464688983828e-05,-0.3078299999999999,0.038348417177246144,0.002711642583380143,0.3077399999999999,0.038307341332961584,0.002708738082576485,0.0,0.0,0.0,-0.00019999999999996908,0.0006633249580712238,4.690415759824446e-05
GLU 730,R GLU 730,0.0,0.0,0.0,-9.000000000000563e-05,0.00028618176042510157,2.0236106344849326e-05,57.40510499999998,0.33819190407086075,0.0239137788710896,-57.40408499999999,0.33807841956519186,0.023905754304737792,0.0,0.0,0.0,0.00092999999999968,0.000689274981412373,4.873910134589204e-05
LEU 731,R LEU 731,0.0,0.0,0.0,-8.49999999999973e-05,0.00027888169534767796,1.9719913792914392e-05,-0.4529050000000004,0.04699570166514912,0.003323097933404686,0.4527899999999999,0.04702601301407638,0.003325241269442024,0.0,0.0,0.0,-0.00020000000000007788,0.0006633249580711744,4.690415759824097e-05
THR 732,R THR 732,0.0,0.0,0.0,-7.499999999998507e-05,0.000263391343821266,1.8624580532185464e-05,-0.23756000000000024,0.12103650854184445,0.008558573596108168,0.23744500000000002,0.12097411696309245,0.008554161845265721,0.0,0.0,0.0,-0.00019000000000033546,0.0006433506042587044,4.549175749517928e-05
GLN 733,R GLN 733,0.0,0.0,0.0,-7.999999999999118e-05,0.0002712931993249808,1.9183326093248764e-05,-0.54827,0.28892259707402596,0.02042991276290723,0.5482000000000001,0.2888937347884164,0.020427871891119723,0.0,0.0,0.0,-0.00015000000000011226,0.0006461423991660408,4.5689167206245244e-05
GLN 734,R GLN 734,0.0,0.0,0.0,-4.4999999999997265e-05,0.0002073041244162662,1.4658615214268156e-05,-0.5431549999999997,0.12703370015472323,0.008982639081862337,0.5430499999999998,0.12698113048795934,0.00897892184507699,0.0,0.0,0.0,-0.00014999999999943726,0.0005634713834795523,3.98434436262957e-05
MET 735,R MET 735,0.0,0.0,0.0,-5.999999999998007e-05,0.00023748684174067943,1.6792855623741086e-05,-0.43031500000000006,0.07746176976418814,0.005477374268296851,0.4302199999999997,0.07739929973843616,0.005472956970413838,0.0,0.0,0.0,-0.00015499999999992297,0.000633225868075447,4.477583053388867e-05
PHE 736,R PHE 736,0.0,0.0,0.0,-0.00010000000000000009,0.0003000000000000003,2.1213203435596444e-05,-0.11399499999999989,0.047860682976740135,0.0033842613485072504,0.11393500000000006,0.0478786045640429,0.0033855285960983916,0.0,0.0,0.0,-0.00015999999999992022,0.0006437390775770501,4.551922670695051e-05
ASP 737,R ASP 737,0.0,0.0,0.0,-2.4999999999997802e-05,0.0001561249499599462,1.1039701082908837e-05,55.06018000000001,0.31110332302697824,0.02199832693620453,-55.059635,0.31106007743713265,0.021995269011220907,0.0,0.0,0.0,0.0005199999999998539,0.0005912698199631469,4.1809089920689024e-05
ALA 738,R ALA 738,0.0,0.0,0.0,-3.9999999999998926e-05,0.00019595917942264896,1.3856406460550644e-05,-0.07045000000000014,0.05424645149684905,0.00383580337087291,0.07042,0.05428456134114009,0.003838498143805726,0.0,0.0,0.0,-7.000000000009443e-05,0.0005701754116058854,4.0317490001235246e-05
LYS 739,R LYS 739,0.0,0.0,0.0,-6.000000000000338e-05,0.00023748684174077178,1.6792855623747615e-05,-53.78642999999999,0.4179870393945496,0.02955614700039746,53.78588500000001,0.4179062954458874,0.029550437541033578,0.0,0.0,0.0,-0.0006050000000015388,0.0006156094541184327,4.353016195696925e-05
ASN 740,R ASN 740,0.0,0.0,0.0,-6.500000000000394e-05,0.000246525860712436,1.7432010784761378e-05,-0.47760999999999976,0.06842110712346026,0.004838102882328994,0.4775599999999997,0.0684058944828599,0.004837027186196167,0.0,0.0,0.0,-0.00011499999999998068,0.0006097335483637674,4.311467267649556e-05
MET 741,R MET 741,0.0,0.0,0.0,-8.50000000000184e-05,0.00027888169534774713,1.9719913792919285e-05,-0.21083,0.10759503287791695,0.0076081177369964606,0.21081999999999998,0.10766748627139022,0.007613240965580953,0.0,0.0,0.0,-9.500000000008945e-05,0.0006212688628928721,4.3930342589160526e-05
MET 742,R MET 742,0.0,0.0,0.0,-6.999999999998785e-05,0.00025514701644341716,1.8041618552665582e-05,-0.3932650000000002,0.10008014176148985,0.007076734690166046,0.39320499999999986,0.1001366215477641,0.007080728414153494,0.0,0.0,0.0,-0.0001300000000001139,0.0006108191221630289,4.319143433598919e-05
ALA 743,R ALA 743,0.0,0.0,0.0,-5.499999999999838e-05,0.00022798026230355328,1.6120638945153034e-05,0.22282,0.05254253134366446,0.003715318021381186,-0.22283999999999982,0.05252470275974976,0.0037140573501226824,0.0,0.0,0.0,-7.5000000000085e-05,0.0006319612329881953,4.468640732929646e-05
ALA 744,R ALA 744,0.0,0.0,0.0,-1.4999999999998349e-05,0.0001215524578114188,8.595056718834595e-06,-0.03926999999999996,0.06335485064302498,0.004479864451074386,0.03927,0.06334151166494212,0.004478921242888737,0.0,0.0,0.0,-1.4999999999937286e-05,0.0005610481262779783,3.967209346631648e-05
CYS 745,R CYS 745,0.0,0.0,0.0,-2.000000000000002e-05,0.00014000000000000012,9.899494936611673e-06,0.23767,0.11693763765357996,0.008268739656078175,-0.23763000000000006,0.11687426192280308,0.008264258315178675,0.0,0.0,0.0,2.000000000010438e-05,0.0005653317610041311,3.997499218261537e-05
ASP 746,R ASP 746,0.0,0.0,0.0,-2.500000000000002e-05,0.0001561249499599601,1.1039701082909819e-05,53.86974000000001,0.36514390642592615,0.025819573234271854,-53.86941000000001,0.365062257566479,0.02581379978805273,0.0,0.0,0.0,0.0003049999999988984,0.0005761727171617939,4.0741563543978316e-05
PRO 747,R PRO 747,0.0,0.0,0.0,-4.499999999999949e-05,0.00020730412441627644,1.465861521426888e-05,0.07496999999999997,0.048110488461457206,0.003401925263729354,-0.07497000000000008,0.048161385985039794,0.003405524262136439,0.0,0.0,0.0,-4.500000000003723e-05,0.0006348031190845107,4.4887359022302894e-05
ARG 748,R ARG 748,0.0,0.0,0.0,-3.5000000000002253e-05,0.00018377975949490289,1.2995191418367863e-05,-53.65068500000004,0.5569742415687228,0.03938402631594781,53.650335000000034,0.5568593384079205,0.0393759014355295,0.0,0.0,0.0,-0.0003849999999978593,0.0006138200061899159,4.340362888048581e-05
HID 749,R HID 749,0.0,0.0,0.0,-6.499999999999506e-05,0.00024652586071240227,1.7432010784758993e-05,-0.27099000000000023,0.06589013507346886,0.00465913613237474,0.27105999999999986,0.06591635912275536,0.004660990452682806,0.0,0.0,0.0,4.999999999988347e-06,0.0006595263451902616,4.663555510552137e-05
GLY 750,R GLY 750,0.0,0.0,0.0,-2.999999999999725e-05,0.00017058722109230417,1.2062338081813713e-05,-0.13958000000000007,0.033544948949133326,0.0023719860876488725,0.13954000000000008,0.033519671836101834,0.002370198725845534,0.0,0.0,0.0,-6.999999999998369e-05,0.0006205642593639941,4.388051959582877e-05
ARG 751,R ARG 751,0.0,0.0,0.0,-9.499999999998732e-05,0.00029321493822787584,2.0733427116612565e-05,-59.502305000000035,0.8759591382988335,0.061939664673343,59.50182500000002,0.8759843402546258,0.06194144672072698,0.0,0.0,0.0,-0.0005750000000038824,0.0006118619125288027,4.326517074988866e-05
TYR 752,R TYR 752,0.0,0.0,0.0,-0.00011999999999999122,0.0003249615361854146,2.297825058615043e-05,0.18551500000000012,0.08030541560193812,0.005678450393813441,-0.185495,0.08027104069961973,0.005676019721160245,0.0,0.0,0.0,-9.999999999979136e-05,0.0006244997998395643,4.415880433161975e-05
LEU 753,R LEU 753,0.0,0.0,0.0,-0.00014500000000001068,0.00035210083782919106,2.4897289009048585e-05,0.4623399999999998,0.041114406234313824,0.002907227545274177,-0.46232999999999985,0.0411255528838223,0.0029080157324196726,0.0,0.0,0.0,-0.00013500000000002732,0.0006299007858386123,4.454071171412179e-05
THR 754,R THR 754,0.0,0.0,0.0,-8.999999999999675e-05,0.0002861817604250734,2.023610634484733e-05,-0.7324900000000006,0.06801271866348797,0.004809225457388521,0.7322999999999996,0.06797286223192692,0.004806407182085449,0.0,0.0,0.0,-0.00027999999999996696,0.0006645299090335073,4.698936049788725e-05
VAL 755,R VAL 755,0.0,0.0,0.0,-9.50000000000073e-05,0.0002932149382279375,2.0733427116616922e-05,0.4304299999999999,0.027186671366686052,0.0019223879681273851,-0.4304050000000001,0.027176294357397563,0.0019216542027637525,0.0,0.0,0.0,-6.99999999999562e-05,0.0006671581521646391,4.717520535195028e-05
ALA 756,R ALA 756,0.0,0.0,0.0,-9.50000000000073e-05,0.00029321493822793754,2.0733427116616926e-05,-0.452065,0.021485594592657357,0.0015192609634293035,0.45194999999999974,0.02152155895841024,0.0015218040281197972,0.0,0.0,0.0,-0.00020999999999996924,0.0006677574409919848,4.721758147132083e-05
ALA 757,R ALA 757,0.0,0.0,0.0,-9.999999999998676e-05,0.00029999999999996035,2.1213203435593622e-05,0.4068549999999999,0.038422310901350704,0.0027168676587202892,-0.40671499999999994,0.03839171492652993,0.002714704196593011,0.0,0.0,0.0,3.999999999998227e-05,0.0006069596362198063,4.291852746775451e-05
VAL 758,R VAL 758,0.0,0.0,0.0,-0.00012500000000001177,0.00033071891388310496,2.3385358667339336e-05,-0.38078,0.030202509829483186,0.002135639950928092,0.38061000000000006,0.03019897183680127,0.0021353897770663745,0.0,0.0,0.0,-0.00029499999999994087,0.0006767385019343038,4.785263838077717e-05
PHE 759,R PHE 759,0.0,0.0,0.0,-0.0001949999999999852,0.0003962007067131206,2.8015620642775006e-05,0.2711550000000001,0.06803632099841922,0.004810894394496693,-0.27109,0.06807130011980102,0.0048133677918895945,0.0,0.0,0.0,-0.00012999999999993683,0.0006731270311019968,4.7597268829218996e-05
ARG 760,R ARG 760,0.0,0.0,0.0,-0.0001399999999999979,0.0003469870314579443,2.453568829277023e-05,-61.447390000000006,0.32423469570598923,0.022926855202966175,61.44508000000003,0.3240380125806669,0.022912947605800135,0.0,0.0,0.0,-0.0024499999999990506,0.0007794228634066249,5.5113519212666065e-05
GLY 761,R GLY 761,0.0,0.0,0.0,-6.500000000000173e-05,0.00024652586071242753,1.7432010784760778e-05,0.2538100000000001,0.057574594223493446,0.004071138599949604,-0.25368,0.05755586503563294,0.004069814246375376,0.0,0.0,0.0,6.499999999996175e-05,0.0006170696881228604,4.363341609363425e-05
ARG 762,R ARG 762,0.0,0.0,0.0,-0.00031000000000000694,0.00046249324319389755,3.27032108515364e-05,-67.96689500000004,1.7316968799332642,0.12244946067603976,67.961715,1.730822317216636,0.12238761975328968,0.0,0.0,0.0,-0.005490000000006034,0.0011789402020466434,8.336366114806199e-05
MET 763,R MET 763,0.0,0.0,0.0,-0.00014500000000000624,0.00035210083782918027,2.4897289009047823e-05,0.29527999999999993,0.2296468628133207,0.016238485397351586,-0.295145,0.22957058604054636,0.016233091815024008,0.0,0.0,0.0,-9.99999999986012e-06,0.000699928567783719,4.9492423662605574e-05
SER 764,R SER 764,0.0,0.0,0.0,-0.00018499999999999517,0.00038829756630706836,2.745678422539611e-05,-0.6871799999999996,0.13896268419975405,0.009826145632953079,0.6866999999999999,0.13888704043214464,0.009820796810849968,0.0,0.0,0.0,-0.000664999999999919,0.0006948201206068577,4.913120189859639e-05
MET 765,R MET 765,0.0,0.0,0.0,-0.0004450000000000376,0.0004969657935915119,3.5140788266631214e-05,-0.5035700000000004,0.18851998594313402,0.013330376044958268,0.5031500000000001,0.1883604722334278,0.013319096722375719,0.0,0.0,0.0,-0.000864999999999947,0.0008226633576377342,5.8171083881933574e-05
LYS 766,R LYS 766,0.0,0.0,0.0,-0.0004700000000000659,0.0004990991885387805,3.529164207004749e-05,-74.63274999999997,0.5629666930671761,0.03980775662499659,74.62500000000001,0.5622175913270342,0.03975478713297129,0.0,0.0,0.0,-0.008220000000000737,0.0011964948808933901,8.460496439347066e-05
GLU 767,R GLU 767,0.0,0.0,0.0,-0.00022999999999998355,0.00042083250824998626,2.9757352032730897e-05,66.7542,0.6409072085722729,0.045318983329279514,-66.750385,0.6405301607059535,0.04529232201896888,0.0,0.0,0.0,0.00358499999999907,0.0008442600310343894,5.969819930291817e-05
VAL 768,R VAL 768,0.0,0.0,0.0,-0.00021999999999998464,0.00041424630354413075,2.929163703175158e-05,-0.4182299999999999,0.04944135010292635,0.003496031392879743,0.4179650000000001,0.04939953213341147,0.0034930744158978007,0.0,0.0,0.0,-0.00048499999999991996,0.000624319629676535,4.41460643772152e-05
ASP 769,R ASP 769,0.0,0.0,0.0,-0.00033499999999995865,0.00047199046600534736,3.3374765916777974e-05,71.79864500000002,0.534827606777789,0.03781802275183469,-71.79278499999997,0.5343690286504811,0.037785596381482364,0.0,0.0,0.0,0.005524999999998812,0.0009536115561419728,6.74305197965845e-05
GLU 770,R GLU 770,0.0,0.0,0.0,-0.0002750000000000119,0.0004465142774873132,3.157332735078909e-05,69.57718499999999,0.7436508796299757,0.052584057982169675,-69.57285999999998,0.7431157786004263,0.052546220625508254,0.0,0.0,0.0,0.004049999999999727,0.0009473647660746667,6.69888050348604e-05
GLN 771,R GLN 771,0.0,0.0,0.0,-0.00014000000000001788,0.00034698703145799386,2.4535688292773733e-05,-0.9058950000000003,0.11801543956194702,0.008344951759896389,0.9054499999999996,0.11796303446419179,0.008341246159897243,0.0,0.0,0.0,-0.0005850000000002353,0.0007019793444256808,4.96374354696286e-05
MET 772,R MET 772,0.0,0.0,0.0,-0.000239999999999978,0.0004270831300812134,3.0199337741080237e-05,-0.5755450000000003,0.11451090766821956,0.008097143933202468,0.5752700000000003,0.11446810516471262,0.008094117339154315,0.0,0.0,0.0,-0.0005149999999999343,0.0007209542287828147,5.097916240974459e-05
LEU 773,R LEU 773,0.0,0.0,0.0,-0.00029500000000001747,0.00045604276115296984,3.22470928922302e-05,-0.4093249999999998,0.0636669409898113,0.0045019325711299326,0.40909499999999993,0.06367248993874816,0.004502324941072104,0.0,0.0,0.0,-0.0005250000000001265,0.0006923691212062777,4.895789006891296e-05
ASN 774,R ASN 774,0.0,0.0,0.0,-0.0001549999999999818,0.000361904683583909,2.5590525590535386e-05,-0.3504400000000005,0.26795317949223907,0.018947151025945838,0.35032999999999986,0.2678779593396966,0.018941832157951373,0.0,0.0,0.0,-0.00026500000000062585,0.0006743700764417588,4.768516540812581e-05
VAL 775,R VAL 775,0.0,0.0,0.0,-0.0001449999999999907,0.00035210083782914254,2.4897289009045153e-05,-0.3120349999999999,0.04670293111786463,0.0033023959294730307,0.31192000000000003,0.04663993567748485,0.003297941479165393,0.0,0.0,0.0,-0.0002599999999999314,0.0006499230723708776,4.595650117230428e-05
GLN 776,R GLN 776,0.0,0.0,0.0,-0.0001650000000000129,0.00037118054905937835,2.624642832844324e-05,-0.41826000000000013,0.24754600057363124,0.017504145566122363,0.4181,0.24752474623762374,0.017502642657610312,0.0,0.0,0.0,-0.00032500000000016625,0.0007275816105428512,5.144778906814797e-05
ASN 777,R ASN 777,0.0,0.0,0.0,-0.00011500000000000121,0.0003190219428189888,2.2558257911461397e-05,-0.25905000000000017,0.2309127486736065,0.01632799704495321,0.25890500000000005,0.23084264332007626,0.016323039847865338,0.0,0.0,0.0,-0.00026000000000003353,0.0006499230723700358,4.5956501172244755e-05
LYS 778,R LYS 778,0.0,0.0,0.0,-9.999999999999953e-05,0.00029999999999999867,2.1213203435596333e-05,-59.78378,0.9670542702451876,0.06838106322657803,59.78262499999999,0.9669145951823277,0.06837118670816693,0.0,0.0,0.0,-0.0012549999999986027,0.0006928022805953521,4.898851906304787e-05
ASN 779,R ASN 779,0.0,0.0,0.0,-7.999999999999007e-05,0.0002712931993249771,1.91833260932485e-05,-0.4859599999999996,0.26847453957498524,0.018984016750940816,0.4859299999999998,0.26836640084034374,0.018976370187683424,0.0,0.0,0.0,-0.00010999999999970811,0.0006840321629873084,4.836837809980275e-05
SER 780,R SER 780,0.0,0.0,0.0,-6.500000000000062e-05,0.00024652586071242336,1.7432010784760483e-05,-0.11547000000000007,0.19958824890258434,0.014113020424416587,0.11536499999999997,0.19951529208308824,0.014107861598236638,0.0,0.0,0.0,-0.00017000000000005232,0.0006253798845503858,4.4221035718323795e-05
SER 781,R SER 781,0.0,0.0,0.0,-5.999999999999728e-05,0.0002374868417407476,1.6792855623745904e-05,-0.052339999999999984,0.17703698596620984,0.012518405329753462,0.05227000000000004,0.17701414378517888,0.012516790143643054,0.0,0.0,0.0,-0.0001299999999999324,0.0006581033353509213,4.65349331148121e-05
TYR 782,R TYR 782,0.0,0.0,0.0,-8.999999999999786e-05,0.00028618176042507695,2.0236106344847585e-05,-0.14639499999999986,0.08167159221540873,0.005775053668581796,0.14644000000000007,0.0816255866747675,0.0057718005856058395,0.0,0.0,0.0,-4.4999999999709714e-05,0.0006804226627619785,4.8113147891200234e-05
PHE 783,R PHE 783,0.0,0.0,0.0,-0.00019499999999998962,0.0003962007067131297,2.8015620642775646e-05,-0.19643999999999992,0.09573085396046573,0.006769193600422437,0.19640999999999997,0.09577531988983393,0.006772337816441239,0.0,0.0,0.0,-0.00022499999999979535,0.0006814506585220164,4.8185838168495615e-05
VAL 784,R VAL 784,0.0,0.0,0.0,-0.0001249999999999929,0.00033071891388305503,2.3385358667335805e-05,0.41487000000000024,0.061999218543461104,0.004384006786034809,-0.4147549999999998,0.06201173255925107,0.004384891660577305,0.0,0.0,0.0,-9.999999999910081e-06,0.0006707458535094149,4.7428894146926585e-05
GLU 785,R GLU 785,0.0,0.0,0.0,-0.0001499999999999946,0.0003570714214271296,2.5248762345904282e-05,63.19188500000001,1.3763434715846439,0.09732218019993359,-63.19138500000002,1.376259411148081,0.09731623622946128,0.0,0.0,0.0,0.0003499999999996817,0.000712390342439539,5.037360419908048e-05
TRP 786,R TRP 786,0.0,0.0,0.0,-0.0002849999999999864,0.0004514144437210451,3.191982142807041e-05,0.708165,0.08064538284985587,0.005702489708451839,-0.7081349999999995,0.08063663419935471,0.005701871085442278,0.0,0.0,0.0,-0.000255000000000134,0.0006999821426298817,4.949621197630784e-05
ILE 787,R ILE 787,0.0,0.0,0.0,-0.000274999999999998,0.00044651427748729065,3.15733273507875e-05,-0.32225499999999985,0.06067470622096188,0.004290349621534375,0.32221499999999986,0.06066291103301944,0.004289515575796428,0.0,0.0,0.0,-0.0003150000000001718,0.000725103440896513,5.1272556011962335e-05
PRO 788,R PRO 788,0.0,0.0,0.0,-0.00035499999999998754,0.00047851332269852607,3.383600153682345e-05,-0.24451,0.1163656732030541,0.008228295661921728,0.24454499999999993,0.116354750547625,0.008227523313549479,0.0,0.0,0.0,-0.0003199999999999381,0.000785875308175498,5.556977595779625e-05
ASN 789,R ASN 789,0.0,0.0,0.0,-0.00028999999999999415,0.0004537620521815281,3.208582241426825e-05,-0.047815000000000156,0.45963211460362513,0.03250089850873357,0.04779,0.4596137790580261,0.032499601989870584,0.0,0.0,0.0,-0.0003150000000001185,0.0007783154887315366,5.503521599845914e-05
ASN 790,R ASN 790,0.0,0.0,0.0,-0.00016499999999998184,0.00037118054905930847,2.62464283284383e-05,0.21886000000000025,0.12746846825783983,0.009013381829258073,-0.2187849999999998,0.12739881779278825,0.009008456797642995,0.0,0.0,0.0,-9.000000000057184e-05,0.0006179805822187534,4.369782603284913e-05
VAL 791,R VAL 791,0.0,0.0,0.0,-0.0001249999999999818,0.00033071891388302565,2.3385358667333725e-05,0.4764849999999997,0.05409500693224983,0.003825094623012715,-0.4762950000000002,0.05412797774718613,0.003827426011694986,0.0,0.0,0.0,6.499999999989985e-05,0.0006409173113593117,4.531969770420191e-05
LYS 792,R LYS 792,0.0,0.0,0.0,-0.0003399999999999759,0.0004737087712930469,3.349626844888608e-05,-71.15713500000001,0.6617752766415431,0.046794578573483854,71.15320500000001,0.6615774277993182,0.04678058854768514,0.0,0.0,0.0,-0.004270000000003762,0.0009203803561576274,6.508071911099481e-05
THR 793,R THR 793,0.0,0.0,0.0,-0.00025500000000000967,0.0004358612164439668,3.0820042180374644e-05,-0.17460499999999993,0.10271109470256866,0.007262771156727997,0.17452499999999993,0.10265290728956494,0.007258656685296534,0.0,0.0,0.0,-0.00033499999999994537,0.0007019793444256674,4.963743546962764e-05
ALA 794,R ALA 794,0.0,0.0,0.0,-9.500000000001508e-05,0.00029321493822796155,2.0733427116618626e-05,-0.33647999999999995,0.0654421087679788,0.004627455888498543,0.33638000000000007,0.06535147741252684,0.004621047283895722,0.0,0.0,0.0,-0.0001950000000000074,0.0006534332406604678,4.62047075523718e-05
VAL 795,R VAL 795,0.0,0.0,0.0,-0.00017000000000001015,0.0003756327994198814,2.6561249970588437e-05,0.29354000000000013,0.06699006194951558,0.004736912707660938,-0.2933600000000002,0.06696484450814426,0.004735129565281154,0.0,0.0,0.0,9.999999999952269e-06,0.0006556675987114978,4.636270052532001e-05
CYS 796,R CYS 796,0.0,0.0,0.0,-0.000129999999999999,0.0003363034344160022,2.3780243901188047e-05,-0.37520999999999965,0.10340916738858436,0.007312132349732278,0.37507999999999986,0.10333505503942073,0.007306891815265951,0.0,0.0,0.0,-0.00025999999999997135,0.0006499230723708086,4.5956501172299406e-05
ASP 797,R ASP 797,0.0,0.0,0.0,-0.00022500000000001298,0.0004175823272122758,2.9527529527545998e-05,69.11526499999997,0.4338396878820263,0.030677098524923604,-69.109555,0.4334934336011609,0.03065261464992212,0.0,0.0,0.0,0.005484999999998621,0.0008183978250230423,5.786946517821147e-05
ILE 798,R ILE 798,0.0,0.0,0.0,-0.00010999999999999621,0.00031288975694322956,2.2124646889836826e-05,0.014990000000000017,0.05408483983520706,0.0038243757006863224,-0.015055000000000011,0.05415221117369079,0.0038291395737162686,0.0,0.0,0.0,-0.00017500000000012506,0.0006514407110392806,4.606381443168615e-05
PRO 799,R PRO 799,0.0,0.0,0.0,-8.500000000001062e-05,0.0002788816953477217,1.9719913792917486e-05,0.12773500000000002,0.049106870955091406,0.0034723801455197843,-0.12768500000000002,0.04909781843422366,0.003471740035630543,0.0,0.0,0.0,-3.500000000013159e-05,0.000611371409210867,4.3230486927657975e-05
PRO 800,R PRO 800,0.0,0.0,0.0,-6.000000000000672e-05,0.00023748684174078493,1.6792855623748544e-05,0.35613499999999987,0.06530395680967609,0.004617687069843538,-0.3561099999999997,0.06532073101244443,0.0046188731850961865,0.0,0.0,0.0,-3.5000000000078303e-05,0.0006883131554750618,4.867108998163266e-05
ARG 801,R ARG 801,0.0,0.0,0.0,-7.000000000000729e-05,0.000255147016443488,1.804161855267059e-05,-57.203385,1.1976963332888413,0.0846899199070803,57.202025000000006,1.1974554832531854,0.08467288923773417,0.0,0.0,0.0,-0.0014299999999995805,0.0006746109990230716,4.770220120722453e-05
GLY 802,R GLY 802,0.0,0.0,0.0,-3.000000000000058e-05,0.00017058722109232315,1.2062338081815055e-05,-0.14319000000000007,0.10563187918426885,0.007469301808067461,0.14307999999999993,0.10561422063339776,0.007468053159960774,0.0,0.0,0.0,-0.00014000000000002232,0.0006003332407920704,4.2449970553576946e-05
LEU 803,R LEU 803,0.0,0.0,0.0,-4.4999999999998377e-05,0.00020730412441627132,1.4658615214268519e-05,0.18322500000000005,0.06829688407972946,0.004829318986668826,-0.18320499999999984,0.0681934965740873,0.0048220083860358726,0.0,0.0,0.0,-2.499999999995728e-05,0.000619979838381978,4.383919479188364e-05
LYS 804,R LYS 804,0.0,0.0,0.0,-0.00010999999999999676,0.0003128897569432312,2.212464688983694e-05,-62.02313999999999,1.2603158454932348,0.08911778807851234,62.02064999999999,1.2598774811471822,0.08908679103833993,0.0,0.0,0.0,-0.0025999999999988433,0.0007937253933203184,5.6124860801675674e-05
MET 805,R MET 805,0.0,0.0,0.0,-0.0001550000000000029,0.00036190468358395823,2.5590525590538865e-05,-0.43624500000000005,0.12662327975139417,0.008953617976829207,0.43604000000000004,0.12655543607447292,0.008948820704428042,0.0,0.0,0.0,-0.00035999999999991887,0.0006711184694224444,4.7455242070814706e-05
SER 806,R SER 806,0.0,0.0,0.0,-6.999999999998563e-05,0.0002551470164434091,1.804161855266501e-05,0.5728399999999999,0.09403294316355366,0.0066491331765878,-0.5726499999999998,0.09397695196164013,0.006645174000731815,0.0,0.0,0.0,0.00012000000000011467,0.0006523802572119119,4.6130250378676695e-05
ALA 807,R ALA 807,0.0,0.0,0.0,-6.0000000000000056e-05,0.00023748684174075855,1.679285562374668e-05,-0.38048000000000015,0.02055114595345015,0.0014531854664839076,0.3804550000000002,0.020580767113978445,0.001455279998831525,0.0,0.0,0.0,-8.499999999998855e-05,0.0006463551655243101,4.570421205971931e-05
THR 808,R THR 808,0.0,0.0,0.0,-8.999999999999009e-05,0.0002861817604250521,2.023610634484583e-05,0.1874100000000001,0.07435665336740213,0.005257809382242758,-0.18735000000000002,0.07444822026079598,0.005264284139367855,0.0,0.0,0.0,-2.9999999999797966e-05,0.000639609255717874,4.5227204202778926e-05
PHE 809,R PHE 809,0.0,0.0,0.0,-9.00000000000123e-05,0.0002861817604251228,2.0236106344850827e-05,-0.24668500000000024,0.04033690338883051,0.002852249791830868,0.246655,0.04037159861833545,0.002854703115036645,0.0,0.0,0.0,-0.00011999999999996015,0.0006896375859824734,4.876474136093276e-05
ILE 810,R ILE 810,0.0,0.0,0.0,-0.00011499999999999954,0.0003190219428189842,2.255825791146107e-05,0.2631399999999999,0.04730550073723029,0.003345004035872076,-0.2630649999999999,0.04727135258272249,0.003342589396710329,0.0,0.0,0.0,-4.000000000001336e-05,0.0006916646586314178,4.89080770425354e-05
GLY 811,R GLY 811,0.0,0.0,0.0,-2.500000000000169e-05,0.0001561249499599705,1.1039701082910553e-05,-0.22990499999999997,0.06009464181605582,0.004249332874110973,0.22985500000000006,0.060082809313479736,0.004248496189829977,0.0,0.0,0.0,-7.500000000007112e-05,0.0005994789404140981,4.23895623945335e-05
ASN 812,R ASN 812,0.0,0.0,0.0,-0.00010000000000001119,0.00030000000000003364,2.1213203435598803e-05,-0.3504099999999998,0.06345015287609686,0.004486603336601121,0.350305,0.06342382813265054,0.004484741896140732,0.0,0.0,0.0,-0.00020499999999991304,0.0005856406748171628,4.141104925018816e-05
SER 813,R SER 813,0.0,0.0,0.0,-3.4999999999993925e-05,0.00018377975949485916,1.2995191418364771e-05,-0.23542499999999997,0.08142514583959924,0.005757627278228422,0.23546499999999998,0.0814435312041415,0.005758927319822664,0.0,0.0,0.0,4.999999999959204e-06,0.0006123520229410366,4.3299826789490726e-05
THR 814,R THR 814,0.0,0.0,0.0,-6.49999999999995e-05,0.0002465258607124191,1.7432010784760182e-05,-0.18313,0.06096616356635848,0.0043109587680700305,0.18304999999999985,0.06090933836449104,0.004306940619511755,0.0,0.0,0.0,-0.0001450000000000662,0.0006276742785871175,4.4383273876532494e-05
ALA 815,R ALA 815,0.0,0.0,0.0,-2.4999999999999466e-05,0.00015612494995995662,1.1039701082909572e-05,-0.35019999999999996,0.016696706262012365,0.0011806354221348834,0.35020999999999985,0.016689394836243026,0.0011801184262607194,0.0,0.0,0.0,-1.5000000000054414e-05,0.0005785974420958862,4.091301748831919e-05
ILE 816,R ILE 816,0.0,0.0,0.0,-6.500000000000616e-05,0.0002465258607124444,1.743201078476197e-05,-0.4281350000000003,0.027757103144955636,0.0019627235859892575,0.42811000000000005,0.027769009705063227,0.0019635655069285256,0.0,0.0,0.0,-8.999999999998565e-05,0.0006339558344236445,4.482744694937351e-05
GLN 817,R GLN 817,0.0,0.0,0.0,-7.499999999999841e-05,0.00026339134382131286,1.8624580532188778e-05,-0.65708,0.09808834589287357,0.006935893453622254,0.6570299999999999,0.09809082067145784,0.006936068446894141,0.0,0.0,0.0,-0.00012499999999946,0.0006077622890573154,4.2975283594188634e-05
GLU 818,R GLU 818,0.0,0.0,0.0,-4.000000000000004e-05,0.00019595917942265444,1.385640646055103e-05,51.66142,0.3121559763957858,0.0220727607697368,-51.66128000000001,0.31214793223502396,0.022072191961674436,0.0,0.0,0.0,9.999999999976694e-05,0.0005477225575011653,3.872983346179127e-05
LEU 819,R LEU 819,0.0,0.0,0.0,-4.00000000000067e-05,0.00019595917942268707,1.385640646055334e-05,-0.41447499999999976,0.024041617562050352,0.0016999990808819396,0.4143850000000004,0.024122743935955884,0.0017057355817941074,0.0,0.0,0.0,-0.00012999999999972257,0.0005505451843398198,3.892942331962844e-05
PHE 820,R PHE 820,0.0,0.0,0.0,-7.499999999998952e-05,0.00026339134382128164,1.862458053218657e-05,-0.34044,0.03126062059524713,0.0022104596806999093,0.34035499999999996,0.031232178518316892,0.002208448522153069,0.0,0.0,0.0,-0.00016000000000010673,0.0005953150426453451,4.209513035968822e-05
LYS 821,R LYS 821,0.0,0.0,0.0,-3.499999999998949e-05,0.00018377975949483585,1.2995191418363123e-05,-51.925700000000035,0.8302985728024103,0.05871097512380966,51.925515000000026,0.8302688418649513,0.058708872829060836,0.0,0.0,0.0,-0.00022000000000076624,0.0005844655678483216,4.132795663955944e-05
ARG 822,R ARG 822,0.0,0.0,0.0,-4.5000000000001704e-05,0.00020730412441628666,1.4658615214269603e-05,-50.61482000000001,0.2569454953868351,0.018168790218336783,50.61456000000002,0.256910502700357,0.018166315861746725,0.0,0.0,0.0,-0.0003050000000024511,0.0006098975323811787,4.312626809756734e-05
ILE 823,R ILE 823,0.0,0.0,0.0,-9.999999999994458e-06,9.949874371060685e-05,7.035623639731245e-06,-0.36966500000000024,0.01961817460927113,0.0013872144300717361,0.3696800000000002,0.01958896628206227,0.001385149089448086,0.0,0.0,0.0,4.99999999989953e-06,0.0005787702480260199,4.092523671282187e-05
SER 824,R SER 824,0.0,0.0,0.0,-2.000000000000002e-05,0.00014000000000000012,9.899494936611673e-06,-0.3835499999999998,0.11220876748275979,0.007934358039564401,0.3835600000000003,0.11222796621163474,0.007935715594702165,0.0,0.0,0.0,-9.999999999910081e-06,0.000599916660878849,4.2420513905422446e-05
GLU 825,R GLU 825,0.0,0.0,0.0,-2.9999999999998917e-05,0.00017058722109231366,1.2062338081814384e-05,48.68170499999999,0.4811006942183632,0.034018956331536024,-48.68161999999997,0.4811259456779164,0.03402074187936452,0.0,0.0,0.0,5.4999999999409966e-05,0.000593274809848125,4.1950864115076866e-05
GLN 826,R GLN 826,0.0,0.0,0.0,-5.00000000000167e-06,7.053367989835297e-05,4.987484335816666e-06,-0.09358999999999995,0.12040569712434702,0.008513968493011937,0.0935200000000001,0.1204220893358025,0.008515127597399818,0.0,0.0,0.0,-7.499999999986073e-05,0.000528559362795883,3.7374790969260946e-05
PHE 827,R PHE 827,0.0,0.0,0.0,-2.4999999999990586e-05,0.00015612494995990116,1.103970108290565e-05,-0.3191400000000001,0.02106277284689646,0.001489362951063237,0.3191050000000001,0.020955523734803395,0.0014817792936195127,0.0,0.0,0.0,-6.0000000000206556e-05,0.0006296030495477135,4.451965857909181e-05
THR 828,R THR 828,0.0,0.0,0.0,-1.4999999999999458e-05,0.0001215524578114278,8.595056718835232e-06,-0.19574499999999953,0.0653970945455528,0.0046242729023058165,0.19569499999999987,0.06542791434089919,0.004626452190934238,0.0,0.0,0.0,-6.49999999996398e-05,0.0006486717197473121,4.586801717972641e-05
ALA 829,R ALA 829,0.0,0.0,0.0,-5.000000000000005e-06,7.053367989832949e-05,4.9874843358150055e-06,-0.2227900000000001,0.016834069620858528,0.0011903484783875517,0.22279500000000002,0.01683338869627838,0.0011903003297487418,0.0,0.0,0.0,1.3322676295501878e-17,0.0006480740698408239,4.582575694956108e-05
MET 830,R MET 830,0.0,0.0,0.0,-9.999999999994458e-06,9.949874371060685e-05,7.035623639731245e-06,-0.32674,0.09941580558442416,0.007029759028586976,0.32668000000000014,0.09936482073651572,0.007026153855417594,0.0,0.0,0.0,-6.999999999995676e-05,0.0005523585791855827,3.905764969886921e-05
PHE 831,R PHE 831,0.0,0.0,0.0,-9.999999999996679e-06,9.949874371062894e-05,7.035623639732807e-06,-0.24746499999999996,0.02899446110897865,0.002050218006700843,0.24747000000000008,0.028907076988170285,0.002044039016261681,0.0,0.0,0.0,-5.000000000183746e-06,0.000612352022940959,4.329982678948524e-05
ARG 832,R ARG 832,0.0,0.0,0.0,-9.999999999998898e-06,9.949874371065103e-05,7.035623639734369e-06,-45.65595000000004,0.48890426209715965,0.03457075190799067,45.65591000000002,0.4888706903655464,0.034568378028082686,0.0,0.0,0.0,-4.9999999998959765e-05,0.0005634713834780009,3.9843443626186e-05
ARG 833,R ARG 833,0.0,0.0,0.0,-9.999999999996679e-06,9.949874371062894e-05,7.035623639732807e-06,-45.121015,0.20792314631792766,0.014702386672704936,45.120889999999974,0.20788036920985192,0.014699361874384947,0.0,0.0,0.0,-0.00013499999999652345,0.0005803231858190856,4.103504599724563e-05
LYS 834,R LYS 834,0.0,0.0,0.0,-9.999999999996679e-06,9.949874371062894e-05,7.035623639732807e-06,-44.94524500000002,0.3353657480621569,0.02371393946324504,44.945095000000016,0.33533376802011333,0.023711678132785876,0.0,0.0,0.0,-0.00015999999999927184,0.0005868560300447885,4.149698784248862e-05
ALA 835,R ALA 835,0.0,0.0,0.0,-1.4999999999999458e-05,0.0001215524578114278,8.595056718835232e-06,0.24324499999999993,0.017581950261563773,0.0012432316256436337,-0.24325000000000002,0.017525338798438313,0.0012392285906967432,0.0,0.0,0.0,-1.9999999999986696e-05,0.000616116872030044,4.356604182158884e-05
PHE 836,R PHE 836,0.0,0.0,0.0,-1.5000000000002789e-05,0.00012155245781145478,8.59505671883714e-06,0.14338499999999993,0.03925362117053697,0.0027756501715814515,-0.14336999999999997,0.039192640890861156,0.0027713382146537092,0.0,0.0,0.0,-3.730349362740526e-16,0.0005916079783100541,4.183300132671032e-05
LEU 837,R LEU 837,0.0,0.0,0.0,-1.4999999999991686e-05,0.0001215524578113648,8.595056718830778e-06,0.1130000000000001,0.02655315423824431,0.0018775915423754864,-0.11297499999999999,0.026543631533759677,0.0018769181854838546,0.0,0.0,0.0,1.0000000000096598e-05,0.000624419730629857,4.415314258350493e-05
HIP 838,R HIP 838,0.0,0.0,0.0,-1.000000000000334e-05,9.949874371069522e-05,7.035623639737493e-06,-43.238269999999986,0.2077865421547671,0.014692727299694024,43.23814499999999,0.20782844842532527,0.014695690520502616,0.0,0.0,0.0,-0.00013500000000060908,0.0006056195175193629,4.282376676568666e-05
TRP 839,R TRP 839,0.0,0.0,0.0,-1.9999999999995577e-05,0.00013999999999996903,9.899494936609476e-06,0.05899499999999999,0.034111361377113084,0.002412037494526155,-0.05896500000000002,0.0340707172657108,0.0024091635218473693,0.0,0.0,0.0,9.999999999603659e-06,0.0005830094338858029,4.122499241963814e-05
TYR 840,R TYR 840,0.0,0.0,0.0,-3.0000000000001136e-05,0.00017058722109232626,1.2062338081815275e-05,-0.050734999999999815,0.03550302487112891,0.0025104429639009906,0.05071,0.03552401863528391,0.002511927447200654,0.0,0.0,0.0,-5.4999999999811866e-05,0.0006016435821979416,4.2542625682953046e-05
THR 841,R THR 841,0.0,0.0,0.0,0.0,0.0,0.0,0.018644999999999995,0.04881351221741778,0.00345163655024685,-0.01857999999999997,0.04882595211565257,0.0034525161838867588,0.0,0.0,0.0,6.500000000000394e-05,0.0005922626106719937,4.1879290824941484e-05
GLY 842,R GLY 842,0.0,0.0,0.0,-1.0000000000000563e-05,9.949874371066761e-05,7.035623639735541e-06,-0.009434999999999989,0.02935107791887722,0.002075434623157282,0.009449999999999981,0.02932707793149528,0.002073737567774666,0.0,0.0,0.0,4.999999999988347e-06,0.0005957977844873334,4.2129265362691466e-05
GLU 843,R GLU 843,0.0,0.0,0.0,0.0,0.0,0.0,45.97593500000003,0.2149748142771845,0.015201014895971579,-45.97575500000003,0.21491671636171725,0.015196906752971608,0.0,0.0,0.0,0.00018000000000171213,0.0005895761189180455,4.1689327171259635e-05
GLY 844,R GLY 844,0.0,0.0,0.0,0.0,0.0,0.0,0.15806499999999993,0.05027246537618811,0.0035548001174468533,-0.15798500000000013,0.050276085517868344,0.003555056100119948,0.0,0.0,0.0,7.999999999986463e-05,0.0005600000000000475,3.959797974645002e-05
MET 845,R MET 845,0.0,0.0,0.0,-2.9999999999996697e-05,0.00017058722109230103,1.206233808181349e-05,-0.284765,0.07386737964081286,0.005223212505249989,0.28477499999999994,0.07385691826091845,0.005222472773983598,0.0,0.0,0.0,-2.0000000000047757e-05,0.0006400000000000407,4.525483399594192e-05
ASP 846,R ASP 846,0.0,0.0,0.0,-1.0000000000001119e-05,9.949874371067313e-05,7.035623639735931e-06,47.24861500000001,0.4547607907176283,0.03215644389341913,-47.248455000000014,0.45480446125007196,0.03215953186638203,0.0,0.0,0.0,0.00014999999999758983,0.0005634713834789721,3.9843443626254666e-05
GLU 847,R GLU 847,0.0,0.0,0.0,-4.999999999999449e-06,7.053367989832165e-05,4.9874843358144515e-06,45.71417999999998,0.18840323140046328,0.013322120252072587,-45.71405499999998,0.18840048295291206,0.013321925907482466,0.0,0.0,0.0,0.00011999999999780186,0.0005617828762064996,3.972404813200987e-05
MET 848,R MET 848,0.0,0.0,0.0,-1.0000000000001119e-05,9.949874371067313e-05,7.035623639735931e-06,0.2419700000000002,0.11087488038324973,0.00784003797822432,-0.2419549999999999,0.11087620563042414,0.007840131687350696,0.0,0.0,0.0,5.000000000130455e-06,0.0005612263358040105,3.968469478274943e-05
GLU 849,R GLU 849,0.0,0.0,0.0,-2.4999999999998358e-05,0.00015612494995994968,1.1039701082909082e-05,49.75747999999999,0.38393748137166256,0.027148479662958636,-49.757245000000005,0.3839260279990805,0.02714766978721661,0.0,0.0,0.0,0.00021000000000000795,0.0005620498198558771,3.9742923898476814e-05
PHE 850,R PHE 850,0.0,0.0,0.0,-2.5000000000003908e-05,0.00015612494995998437,1.1039701082911535e-05,0.27551,0.03136829450257157,0.0022180733757025057,-0.27541999999999994,0.03143554675840788,0.0022228288283177005,0.0,0.0,0.0,6.499999999994622e-05,0.000583759368233055,4.1278020785876804e-05
THR 851,R THR 851,0.0,0.0,0.0,0.0,0.0,0.0,0.15629499999999974,0.06333283488838963,0.004478307702134827,-0.1563299999999999,0.06324002767235333,0.004471745240954596,0.0,0.0,0.0,-3.500000000018488e-05,0.0005690123021515986,4.023524574299641e-05
GLU 852,R GLU 852,0.0,0.0,0.0,-1.9999999999997796e-05,0.0001399999999999846,9.899494936610575e-06,52.11256500000003,0.31478677826895024,0.022258786554184083,-52.112295000000046,0.31467366901603055,0.022250788522208638,0.0,0.0,0.0,0.00024999999999579357,0.000614410286375506,4.3445367992688894e-05
ALA 853,R ALA 853,0.0,0.0,0.0,-4.999999999999449e-06,7.053367989832165e-05,4.9874843358144515e-06,0.3243,0.027982673210400884,0.00197867379828016,-0.3242900000000002,0.02795596358560945,0.0019767851425988633,0.0,0.0,0.0,5.0000000000138824e-06,0.0005957977844874022,4.212926536269633e-05
GLU 854,R GLU 854,0.0,0.0,0.0,-1.500000000000501e-05,0.00012155245781147276,8.595056718838412e-06,50.382175000000025,0.32879284416227567,0.023249164971275688,-50.38202000000005,0.3287666795681795,0.02324731485508445,0.0,0.0,0.0,0.0001400000000009527,0.0005295280917944502,3.744329045366284e-05
SER 855,R SER 855,0.0,0.0,0.0,-2.000000000000002e-05,0.00014000000000000012,9.899494936611673e-06,0.333305,0.08986975005528836,0.00635475096876345,-0.3333050000000001,0.08984298511848313,0.006352858401932149,0.0,0.0,0.0,-2.000000000001473e-05,0.0005741080037762524,4.0595566260366004e-05
ASN 856,R ASN 856,0.0,0.0,0.0,-3.499999999999615e-05,0.00018377975949487082,1.2995191418365594e-05,0.6239000000000003,0.12048136785412247,0.008519319221628092,-0.6238749999999996,0.12046679781168178,0.008518288964046893,0.0,0.0,0.0,-9.999999999621423e-06,0.0005384236250398014,3.807229964166865e-05
MET 857,R MET 857,0.0,0.0,0.0,-3.00000000000189e-05,0.00017058722109242728,1.2062338081822417e-05,0.43564999999999976,0.16024589698335576,0.011331096041425176,-0.43569999999999987,0.16019959425666527,0.01132782194422215,0.0,0.0,0.0,-7.999999999999923e-05,0.0006508456038109795,4.602173399601966e-05
ASN 858,R ASN 858,0.0,0.0,0.0,-2.9999999999998917e-05,0.00017058722109231363,1.206233808181438e-05,0.34588000000000013,0.20693531743034999,0.014632536622199124,-0.34582500000000005,0.20689493559534006,0.014629681195261895,0.0,0.0,0.0,2.4999999999586463e-05,0.0005695392874953478,4.027250923401151e-05
ASP 859,R ASP 859,0.0,0.0,0.0,-1.4999999999998349e-05,0.0001215524578114188,8.595056718834595e-06,55.939894999999986,0.22920890903026994,0.016207517388367437,-55.93939999999997,0.22909015693523943,0.01619912034719982,0.0,0.0,0.0,0.00048000000000072876,0.0005912698199645067,4.180908992078518e-05
LEU 860,R LEU 860,0.0,0.0,0.0,-4.4999999999997265e-05,0.0002073041244162662,1.4658615214268156e-05,0.38890999999999976,0.029472731464865114,0.002084036827889625,-0.3888750000000001,0.02954487053618637,0.002089137830541601,0.0,0.0,0.0,-1.0000000000116583e-05,0.0005655970296950634,3.999374951163484e-05
VAL 861,R VAL 861,0.0,0.0,0.0,-3.000000000000336e-05,0.00017058722109233892,1.206233808181617e-05,0.33771,0.05240062881302119,0.003705283997212647,-0.337645,0.052398845168571836,0.0037051578745041108,0.0,0.0,0.0,3.499999999996867e-05,0.0006275149400612808,4.437200694132015e-05
SER 862,R SER 862,0.0,0.0,0.0,-3.4999999999998364e-05,0.00018377975949488245,1.2995191418366418e-05,0.24108500000000008,0.11144401184002668,0.007880281649471675,-0.24104499999999998,0.11143425404694925,0.007879591669306229,0.0,0.0,0.0,4.999999999988625e-06,0.0005873457244247332,4.15316144641654e-05
GLU 863,R GLU 863,0.0,0.0,0.0,-8.499999999999507e-05,0.00027888169534767064,1.9719913792913874e-05,58.900725,0.29698114313176227,0.020999738019300176,-58.90012499999999,0.29701498173525687,0.021002130769899867,0.0,0.0,0.0,0.0005150000000006116,0.0006322776288955205,4.470877989845739e-05
TYR 864,R TYR 864,0.0,0.0,0.0,-6.499999999997286e-05,0.00024652586071231803,1.7432010784753036e-05,0.22347499999999998,0.06407854067470616,0.004531037063962273,-0.2234750000000002,0.06408345632844645,0.0045313846531716455,0.0,0.0,0.0,-6.499999999998396e-05,0.0006330679268449886,4.4764662402380065e-05
GLN 865,R GLN 865,0.0,0.0,0.0,-5.5000000000000605e-05,0.00022798026230356247,1.6120638945153684e-05,0.09191000000000002,0.20223427479040265,0.014300122709263736,-0.09191499999999986,0.20225644062674483,0.01430169007058256,0.0,0.0,0.0,-6.0000000000108855e-05,0.0006296030495495567,4.451965857922214e-05
GLN 866,R GLN 866,0.0,0.0,0.0,-9.000000000000452e-05,0.0002861817604250981,2.023610634484908e-05,-0.0024150000000000916,0.39533286326208666,0.027954254843851563,0.0023200000000001175,0.39531321455271384,0.027952865470287653,0.0,0.0,0.0,-0.00018500000000006621,0.0006330679268448071,4.476466240236723e-05
TYR 867,R TYR 867,0.0,0.0,0.0,-0.00010000000000000342,0.0003000000000000103,2.1213203435597153e-05,0.25759,0.1317909401286751,0.009319026746393644,-0.2575750000000001,0.131656007743665,0.009309485585949413,0.0,0.0,0.0,-8.500000000004587e-05,0.000676590718233576,4.784218849508383e-05
GLN 868,R GLN 868,0.0,0.0,0.0,-4.999999999999783e-05,0.0002179449471770242,1.541103500742177e-05,0.17195999999999936,0.1645111193810315,0.011632692809491703,-0.17195500000000002,0.1645146892377699,0.011632945236482463,0.0,0.0,0.0,-4.5000000000818826e-05,0.0006348031190849871,4.488735902233658e-05
ASP 869,R ASP 869,0.0,0.0,0.0,-8.000000000000119e-05,0.00027129319932501475,1.9183326093251163e-05,114.43349500000004,2.8014423374333384,0.19809188739022057,-114.43295500000005,2.801368971228749,0.19808669961614309,0.0,0.0,0.0,0.00046000000000248067,0.000698856208380042,4.9416596401984665e-05
gtp 870,R gtp 870,0.0,0.0,0.0,-9.000000000001451e-05,0.00028618176042512986,2.0236106344851325e-05,193.50934499999988,0.6628396457914711,0.046869840837843846,-193.5084199999999,0.6628560504864875,0.04687100082495278,0.0,0.0,0.0,0.000835000000009245,0.0006912127024357777,4.8876118913461764e-05
Mg+ 871,R Mg+ 871,0.0,0.0,0.0,0.0,0.0,0.0,-95.77369,0.298777549195149,0.021126763110218716,95.77324999999998,0.29872640911112097,0.02112314696019805,0.0,0.0,0.0,-0.00044000000000437466,0.000605309838009179,4.2801869117522104e-05
MET 872,L MET   1,0.0,0.0,0.0,-2.000000000000002e-05,0.00014000000000000012,9.899494936611673e-06,-46.761775000000036,0.21880467173169782,0.015471826713678,46.76164000000005,0.21873310310721186,0.015466766047708578,0.0,0.0,0.0,-0.00015500000000109537,0.0005839306465662763,4.1290131992965914e-05
ARG 873,L ARG   2,0.0,0.0,0.0,-9.999999999997788e-06,9.949874371063999e-05,7.035623639733588e-06,-45.70806000000002,0.27678545192755116,0.01957168699917546,45.707885,0.27684862610297434,0.019576154087959218,0.0,0.0,0.0,-0.00018500000000443606,0.000575130419991722,4.066786200428138e-05
GLU 874,L GLU   3,0.0,0.0,0.0,-3.000000000000336e-05,0.0001705872210923389,1.2062338081816168e-05,47.82206499999998,0.21076413541379116,0.01490327493820115,-47.82190499999998,0.21071785870144025,0.014900002680489714,0.0,0.0,0.0,0.0001299999999986312,0.0005857473858249899,4.141859485791433e-05
CYS 875,L CYS   4,0.0,0.0,0.0,-2.0000000000002238e-05,0.00014000000000001568,9.899494936612774e-06,0.03753000000000001,0.07270357006364954,0.005140918740847786,-0.037504999999999955,0.07270330099108292,0.005140899714544137,0.0,0.0,0.0,5.000000000023874e-06,0.0005957977844870651,4.212926536267249e-05
ILE 876,L ILE   5,0.0,0.0,0.0,-4.499999999999504e-05,0.00020730412441625598,1.4658615214267433e-05,-0.08979500000000006,0.040875089908158024,0.0028903053255668353,0.08982,0.04087918296639502,0.0028905947484903524,0.0,0.0,0.0,-2.0000000000282013e-05,0.0006852736679604602,4.8456165758341994e-05
SER 877,L SER   6,0.0,0.0,0.0,-4.000000000000004e-05,0.00019595917942265444,1.385640646055103e-05,-0.006224999999999969,0.08368664394633106,0.005917539342919483,0.006255000000000022,0.08366122145295274,0.0059157417011732345,0.0,0.0,0.0,-9.999999999978117e-06,0.0005743692192309417,4.0614036982302164e-05
ILE 878,L ILE   7,0.0,0.0,0.0,-5.499999999999616e-05,0.00022798026230354406,1.6120638945152383e-05,-0.1535499999999999,0.04960622440783033,0.0035076897667838452,0.15356000000000006,0.04958796628215342,0.0035063987223360555,0.0,0.0,0.0,-4.500000000001947e-05,0.0005594416859691335,3.9558500982720935e-05
HID 879,L HID   8,0.0,0.0,0.0,-5.0000000000007815e-05,0.00021794494717706776,1.541103500742485e-05,-0.1696549999999999,0.061439612425535084,0.004344436657956912,0.16972999999999988,0.06137488981660207,0.004339860078389651,0.0,0.0,0.0,2.5000000000179325e-05,0.0007031180555210292,4.9717954503361914e-05
VAL 880,L VAL   9,0.0,0.0,0.0,-8.999999999999898e-05,0.0002861817604250804,2.023610634484783e-05,-0.155345,0.04156255496236974,0.0029389164457330236,0.15533499999999997,0.04149196036583495,0.0029339246539405355,0.0,0.0,0.0,-9.999999999996623e-05,0.0006324555320337678,4.4721359550002294e-05
GLY 881,L GLY  10,0.0,0.0,0.0,-6.0000000000004494e-05,0.00023748684174077614,1.6792855623747924e-05,-0.5381650000000003,0.03179273148063309,0.002248085602239868,0.5381500000000004,0.031741258639183804,0.002244445922716295,0.0,0.0,0.0,-7.499999999990958e-05,0.0006475916923495646,4.579164771004496e-05
GLN 882,L GLN  11,0.0,0.0,0.0,-0.00014999999999999237,0.00035707142142712435,2.5248762345903913e-05,-0.2930949999999997,0.09965739297713956,0.0070468418369508,0.2930399999999998,0.09962513939764452,0.007044561164472951,0.0,0.0,0.0,-0.00020500000000005513,0.0007021217843074285,4.964750749025811e-05
ALA 883,L ALA  12,0.0,0.0,0.0,-5.0000000000007815e-05,0.00021794494717706776,1.541103500742485e-05,-0.2244700000000001,0.04387503960112072,0.0031024338026780776,0.22446500000000003,0.04399362198091876,0.0031108188431665205,0.0,0.0,0.0,-5.4999999999946896e-05,0.000679687428160954,4.806115895398549e-05
GLY 884,L GLY  13,0.0,0.0,0.0,-5.5000000000000605e-05,0.00022798026230356247,1.6120638945153684e-05,-0.3551100000000003,0.027678292938685945,0.0019571508628612564,0.3550900000000001,0.02761108291972331,0.0019523983968440409,0.0,0.0,0.0,-7.500000000001727e-05,0.0005825590098865153,4.119314263320759e-05
VAL 885,L VAL  14,0.0,0.0,0.0,-8.000000000000895e-05,0.0002712931993250411,1.9183326093253026e-05,-0.4488849999999998,0.03435799433901887,0.0024294770785089253,0.44886999999999977,0.034386961191710405,0.002431525344305707,0.0,0.0,0.0,-9.499999999988962e-05,0.0006602840297927778,4.668913149756535e-05
GLN 886,L GLN  15,0.0,0.0,0.0,-0.00013000000000001232,0.00033630343441603665,2.3780243901190486e-05,-0.6070599999999999,0.35754969780437545,0.02528258159286747,0.6069800000000004,0.35742029824843413,0.025273431662518605,0.0,0.0,0.0,-0.00020999999999961715,0.0006449030934954538,4.560153506188174e-05
ILE 887,L ILE  16,0.0,0.0,0.0,-0.00010499999999998622,0.0003065534211193464,2.1676600286942523e-05,-0.24301999999999985,0.03411054968774401,0.002411980099420446,0.24303999999999992,0.03414554729390036,0.002414454803884291,0.0,0.0,0.0,-8.499999999993513e-05,0.0006540451054782824,4.624797292855642e-05
GLY 888,L GLY  17,0.0,0.0,0.0,-4.000000000000004e-05,0.00019595917942265444,1.385640646055103e-05,-0.38338499999999986,0.027388807476778094,0.0019366811495442604,0.38334999999999986,0.027378230403005882,0.0019359332374853163,0.0,0.0,0.0,-7.500000000001616e-05,0.0006628536791781536,4.6870833148132465e-05
ASN 889,L ASN  18,0.0,0.0,0.0,-9.000000000000341e-05,0.00028618176042509457,2.023610634484883e-05,-0.6889450000000003,0.10727092791152593,0.007585200055041328,0.6888399999999993,0.10726557882191746,0.007584821817287796,0.0,0.0,0.0,-0.0001950000000001495,0.000637945922473391,4.510958878112423e-05
ALA 890,L ALA  19,0.0,0.0,0.0,-8.00000000000045e-05,0.00027129319932502603,1.918332609325196e-05,-0.2859,0.025522147245088514,0.001804688338744365,0.28592000000000023,0.025551587034857073,0.0018067700462425704,0.0,0.0,0.0,-6.000000000000366e-05,0.0006755738301621249,4.777028364998074e-05
CYS 891,L CYS  20,0.0,0.0,0.0,-2.0000000000002238e-05,0.00014000000000001568,9.899494936612774e-06,-0.3808500000000001,0.030522573613637055,0.0021582718781468346,0.38085499999999983,0.030537091790150038,0.002159298468253114,0.0,0.0,0.0,-1.499999999985846e-05,0.000636219301813545,4.498749826341284e-05
TRP 892,L TRP  21,0.0,0.0,0.0,-8.500000000000619e-05,0.00027888169534770707,1.971991379291645e-05,-0.4976650000000001,0.035675380516539644,0.0025226303484655616,0.497675,0.03565556583480608,0.002521229238883476,0.0,0.0,0.0,-7.500000000016272e-05,0.0007275816105428632,5.144778906814882e-05
GLU 893,L GLU  22,0.0,0.0,0.0,-5.000000000000559e-05,0.00021794494717705808,1.5411035007424167e-05,53.68593500000001,0.3430957603593489,0.024260533874645027,-53.68541000000001,0.3430459909391327,0.024257014645191966,0.0,0.0,0.0,0.00047500000000056275,0.0005825590098846264,4.119314263307403e-05
LEU 894,L LEU  23,0.0,0.0,0.0,-5.000000000000338e-05,0.00021794494717704838,1.541103500742348e-05,-0.2643200000000001,0.02435954843588023,0.0017224801885653066,0.2642500000000001,0.0243948252709451,0.0017249746374946237,0.0,0.0,0.0,-0.00012000000000005562,0.0006128621378421072,4.3335897360063865e-05
TYR 895,L TYR  24,0.0,0.0,0.0,-2.9999999999992255e-05,0.00017058722109227577,1.2062338081811704e-05,-0.3427599999999999,0.13253566463409022,0.009371686721183128,0.3427549999999997,0.13252084732222416,0.009370638979013184,0.0,0.0,0.0,-3.499999999989956e-05,0.0006509800304156104,4.6031239392390304e-05
CYS 896,L CYS  25,0.0,0.0,0.0,-2.0000000000002238e-05,0.00014000000000001568,9.899494936612774e-06,-0.3565749999999995,0.03884448963495819,0.0027467202032609495,0.35654999999999987,0.03893362942239095,0.002753023338077673,0.0,0.0,0.0,-4.49999999999795e-05,0.0005224700948380056,3.694421470271324e-05
LEU 897,L LEU  26,0.0,0.0,0.0,-2.4999999999990586e-05,0.00015612494995990116,1.103970108290565e-05,-0.3288399999999999,0.01913150281603662,0.0013528015375509023,0.3287999999999998,0.01917524445737382,0.0013558945386718789,0.0,0.0,0.0,-6.499999999999062e-05,0.0005837593682332783,4.127802078589259e-05
GLU 898,L GLU  27,0.0,0.0,0.0,-2.0000000000005013e-05,0.0001400000000000351,9.899494936614146e-06,48.340720000000005,0.24699415296796706,0.017465124047707694,-48.34055,0.24694367272863546,0.01746155455575296,0.0,0.0,0.0,0.00015000000000007675,0.0005809475019323393,4.10791918129742e-05
HIP 899,L HIP  28,0.0,0.0,0.0,-5.0000000000001154e-05,0.00021794494717703873,1.5411035007422798e-05,-47.446224999999984,0.2709404812420681,0.019158385158421293,47.446044999999955,0.27093010718368205,0.019157651601717972,0.0,0.0,0.0,-0.0002300000000023772,0.0006221736092129906,4.3994317814981464e-05
GLY 900,L GLY  29,0.0,0.0,0.0,-5.000000000000005e-06,7.053367989832949e-05,4.9874843358150055e-06,-0.09588999999999995,0.049200486786209884,0.0034789997844208134,0.09586499999999999,0.0491738423859678,0.003477115740811631,0.0,0.0,0.0,-2.9999999999991978e-05,0.0006075360071633861,4.295928304802292e-05
ILE 901,L ILE  30,0.0,0.0,0.0,-4.000000000000225e-05,0.0001959591794226653,1.38564064605518e-05,0.08906499999999991,0.046692298883220414,0.0033016441169514215,-0.08913999999999994,0.046764627658092216,0.003306758533670098,0.0,0.0,0.0,-0.00011499999999997179,0.0005672521485191101,4.011078408605013e-05
GLN 902,L GLN  31,0.0,0.0,0.0,-3.499999999999892e-05,0.00018377975949488538,1.2995191418366624e-05,0.09372500000000045,0.2850309445919869,0.020154731376900104,-0.09373000000000001,0.2850066615010953,0.020153014303076342,0.0,0.0,0.0,-3.9999999999267286e-05,0.0005986651818829826,4.233202097697348e-05
PRO 903,L PRO  32,0.0,0.0,0.0,-1.5000000000000568e-05,0.00012155245781143678,8.595056718835867e-06,0.15142999999999998,0.04944992517688996,0.0034966377421746277,-0.151455,0.04947653964254169,0.0034985196690886272,0.0,0.0,0.0,-3.999999999987125e-05,0.0005730619512758069,4.052159917871179e-05
ASP 904,L ASP  33,0.0,0.0,0.0,-4.0000000000001704e-05,0.0001959591794226626,1.3856406460551608e-05,51.44787499999998,0.33807969382575787,0.023905844408566513,-51.44745499999999,0.33801649068865536,0.02390137527188277,0.0,0.0,0.0,0.0003800000000015302,0.0005793099343189095,4.0963398296563436e-05
GLY 905,L GLY  34,0.0,0.0,0.0,-9.999999999998898e-06,9.949874371065103e-05,7.035623639734369e-06,-0.1708800000000001,0.028136019618986867,0.0019895170268183354,0.170845,0.028203740443423466,0.0019943056122370016,0.0,0.0,0.0,-4.500000000009552e-05,0.0005504316487992229,3.892139514456227e-05
GLN 906,L GLN  35,0.0,0.0,0.0,-2.5000000000003908e-05,0.00015612494995998437,1.1039701082911535e-05,-0.027619999999999863,0.23287407670241012,0.016466683879883037,0.027660000000000014,0.2328834996301799,0.016467350181495505,0.0,0.0,0.0,1.4999999999965042e-05,0.0005956299186572956,4.211739545601654e-05
MET 907,L MET  36,0.0,0.0,0.0,-1.9999999999995577e-05,0.00013999999999996906,9.899494936609478e-06,0.10946499999999995,0.05752754796617023,0.004067811927191335,-0.10948500000000007,0.05759852233347651,0.004072830572832605,0.0,0.0,0.0,-4.000000000014659e-05,0.0006151422599691248,4.349712634185863e-05
PRO 908,L PRO  37,0.0,0.0,0.0,-2.0000000000001126e-05,0.0001400000000000079,9.899494936612224e-06,0.085775,0.09111978037177222,0.0064431414601109,-0.08587500000000003,0.0910949470333014,0.006441385477907679,0.0,0.0,0.0,-0.00011999999999980914,0.0005963220606347922,4.216633728459971e-05
SER 909,L SER  38,0.0,0.0,0.0,-1.4999999999999458e-05,0.0001215524578114278,8.595056718835232e-06,0.040205000000000025,0.1384358442564642,0.009788892423303061,-0.040160000000000015,0.13851727112530055,0.009794650172415556,0.0,0.0,0.0,2.9999999999941186e-05,0.0005648893696998848,3.994371039349832e-05
ASP 910,L ASP  39,0.0,0.0,0.0,-9.999999999998898e-06,9.949874371065103e-05,7.035623639734369e-06,44.666030000000006,0.41956320036385014,0.02966759841136086,-44.66590000000001,0.4195418453501838,0.029666088383863275,0.0,0.0,0.0,0.00011999999999957822,0.0005793099343191742,4.096339829658215e-05
LYS 911,L LYS  40,0.0,0.0,0.0,-1.000000000000001e-05,9.949874371066208e-05,7.03562363973515e-06,-44.37665500000002,1.2701807375223828,0.0898153412834607,44.37655499999999,1.2701369008794803,0.08981224156471462,0.0,0.0,0.0,-0.00010999999999963705,0.0006147357155719473,4.346837931184887e-05
THR 912,L THR  41,0.0,0.0,0.0,-4.999999999999449e-06,7.053367989832165e-05,4.9874843358144515e-06,0.08014500000000019,0.15630071648908084,0.011052129653374508,-0.08017999999999993,0.1563185132989692,0.011053388077870064,0.0,0.0,0.0,-3.9999999999738026e-05,0.0005817215828899285,4.113392760240407e-05
ILE 913,L ILE  42,0.0,0.0,0.0,-2.4999999999999466e-05,0.00015612494995995664,1.1039701082909573e-05,-0.0009600000000000142,0.12148344907846505,0.008590177064531327,0.0009149999999999636,0.12143680568509699,0.008586878878556517,0.0,0.0,0.0,-7.000000000015661e-05,0.0005613376880273021,3.9692568573968396e-05
GLY 914,L GLY  43,0.0,0.0,0.0,-1.9999999999999463e-05,0.00013999999999999625,9.8994949366114e-06,-0.06625999999999997,0.08608468156414362,0.006087106209029052,0.06627500000000001,0.08611486152227156,0.006089240254333872,0.0,0.0,0.0,-4.999999999948379e-06,0.0006123520229410148,4.329982678948919e-05
GLY 915,L GLY  44,0.0,0.0,0.0,0.0,0.0,0.0,0.04950499999999998,0.07207829059432531,0.005096704805558197,-0.049570000000000045,0.07207610630437798,0.005096550352934814,0.0,0.0,0.0,-6.500000000005724e-05,0.0005922626106719954,4.18792908249416e-05
GLY 916,L GLY  45,0.0,0.0,0.0,0.0,0.0,0.0,-8.000000000002561e-05,0.06324779521848961,0.00447229448940921,0.00010500000000003284,0.06326890211628458,0.004473786972465274,0.0,0.0,0.0,2.500000000001501e-05,0.0005868347297152777,4.1495481681744765e-05
ASP 917,L ASP  46,0.0,0.0,0.0,-5.000000000000005e-06,7.053367989832949e-05,4.9874843358150055e-06,46.31469499999999,0.2536236029570165,0.017933896951987088,-46.31454000000001,0.2536093618133167,0.017932889951058892,0.0,0.0,0.0,0.00014999999999908197,0.0005361902647381499,3.791437722025559e-05
ASP 918,L ASP  47,0.0,0.0,0.0,-2.4999999999998914e-05,0.00015612494995995317,1.1039701082909328e-05,44.87732499999999,0.20015109136688258,0.014152819396741092,-44.877174999999994,0.20014770639431412,0.014152580043035363,0.0,0.0,0.0,0.00012500000000059686,0.0005910795208783445,4.179563374335729e-05
SER 919,L SER  48,0.0,0.0,0.0,-1.5000000000000568e-05,0.00012155245781143678,8.595056718835867e-06,0.2675649999999997,0.10070861817640113,0.007121174683646004,-0.2675950000000001,0.10076011599338286,0.007124816129206412,0.0,0.0,0.0,-4.499999999999185e-05,0.0005941169918458358,4.201041537523432e-05
PHE 920,L PHE  49,0.0,0.0,0.0,0.0,0.0,0.0,0.249095,0.013242959450213903,0.0009364186430224724,-0.24907500000000005,0.013264214073965424,0.0009379215718810993,0.0,0.0,0.0,2.0000000000068852e-05,0.0005996665740226039,4.240283009422879e-05
ASN 921,L ASN  50,0.0,0.0,0.0,-1.4999999999991686e-05,0.0001215524578113648,8.595056718830778e-06,0.28823499999999924,0.14164674290289872,0.010015937243962715,-0.28820499999999993,0.14162719715859692,0.010014555151128802,0.0,0.0,0.0,1.499999999985846e-05,0.0006283112286129196,4.4428313044784656e-05
THR 922,L THR  51,0.0,0.0,0.0,-1.4999999999998349e-05,0.0001215524578114188,8.595056718834595e-06,0.36073500000000003,0.03154654933586489,0.002230677895842604,-0.3606850000000003,0.0315803067591125,0.002233064906131981,0.0,0.0,0.0,3.5000000000123264e-05,0.0006509800304158276,4.6031239392405666e-05
PHE 923,L PHE  52,0.0,0.0,0.0,-3.9999999999991153e-05,0.0001959591794226109,1.3856406460547953e-05,0.26586000000000004,0.014446812797291738,0.0010215439295497583,-0.2658750000000001,0.014399283836356188,0.0010181831244917305,0.0,0.0,0.0,-5.500000000012939e-05,0.0006098975323771737,4.312626809728414e-05
PHE 924,L PHE  53,0.0,0.0,0.0,-2.4999999999995027e-05,0.0001561249499599289,1.1039701082907612e-05,-0.24430500000000013,0.01884176146223886,0.0013323137299448458,0.2442600000000001,0.018861664825776423,0.0013337211102774289,0.0,0.0,0.0,-6.999999999998785e-05,0.0006042350536010229,4.272587038319003e-05
SER 925,L SER  54,0.0,0.0,0.0,0.0,0.0,0.0,-0.16794999999999988,0.09233421630143429,0.006529015048228964,0.16796500000000006,0.09236992895417856,0.006531540314121928,0.0,0.0,0.0,1.4999999999949499e-05,0.0005698903403287502,4.0297332417916866e-05
GLU 926,L GLU  55,0.0,0.0,0.0,-1.000000000000334e-05,9.949874371069522e-05,7.035623639737493e-06,47.12978499999998,0.2317947772858942,0.01639036588624813,-47.129574999999996,0.23182259246236975,0.016392332716238706,0.0,0.0,0.0,0.00019999999999875228,0.0006082762530300631,4.301162633523018e-05
THR 927,L THR  56,0.0,0.0,0.0,-3.4999999999999475e-05,0.0001837797594948883,1.2995191418366831e-05,-0.4137050000000004,0.08288159008489002,0.005860613438454945,0.4137000000000001,0.08287297508838432,0.005860004266210037,0.0,0.0,0.0,-4.000000000006665e-05,0.0006390618123467019,4.518849411077178e-05
GLY 928,L GLY  57,0.0,0.0,0.0,-2.500000000000002e-05,0.0001561249499599601,1.1039701082909819e-05,-0.23420000000000002,0.04402737784606271,0.0031132057432813314,0.23410500000000012,0.04399368108035469,0.0031108230221277115,0.0,0.0,0.0,-0.0001200000000000534,0.0005793099343184623,4.096339829653181e-05
ALA 929,L ALA  58,0.0,0.0,0.0,-2.500000000000002e-05,0.0001561249499599601,1.1039701082909819e-05,-0.08174000000000005,0.06703679884958698,0.00474021750555815,0.08174999999999995,0.06703004923166932,0.004739740235498151,0.0,0.0,0.0,-1.5000000000040536e-05,0.0006203023456347633,4.386199949842627e-05
GLY 930,L GLY  59,0.0,0.0,0.0,-9.999999999999454e-06,9.949874371065656e-05,7.03562363973476e-06,-0.01847499999999998,0.05242775386186209,0.0037072020278101888,0.018400000000000007,0.05247075375864154,0.003710242579670496,0.0,0.0,0.0,-8.499999999999453e-05,0.0005725163753115688,4.0483021132315284e-05
LYS 931,L LYS  60,0.0,0.0,0.0,-5.5000000000007266e-05,0.00022798026230359006,1.6120638945155636e-05,-51.398199999999996,0.5756213512381827,0.040702576085628245,51.39768000000004,0.5755139855786627,0.04069498418703693,0.0,0.0,0.0,-0.0005750000000006139,0.000619979838383247,4.3839194791973375e-05
HIP 932,L HIP  61,0.0,0.0,0.0,-2.4999999999999466e-05,0.00015612494995995662,1.1039701082909572e-05,-48.175965,0.2512153135785698,0.017763605176931166,48.175709999999974,0.2511545856717071,0.017759311065456182,0.0,0.0,0.0,-0.00028000000000140803,0.0005670978751507307,4.0099875311556374e-05
VAL 933,L VAL  62,0.0,0.0,0.0,-3.5000000000005025e-05,0.00018377975949491747,1.2995191418368893e-05,-0.27448000000000017,0.02593915187510988,0.0018341750189117946,0.27448000000000006,0.025923533709738666,0.0018330706478474268,0.0,0.0,0.0,-3.500000000011605e-05,0.0005601562282076992,3.960902674895433e-05
PRO 934,L PRO  63,0.0,0.0,0.0,-2.500000000000835e-05,0.0001561249499600121,1.1039701082913495e-05,0.14047000000000004,0.03518577979809429,0.0024880103496569103,-0.14046499999999995,0.03521077640439097,0.0024897778766388135,0.0,0.0,0.0,-2.000000000011326e-05,0.0005381449618831077,3.805259518089216e-05
ARG 935,L ARG  64,0.0,0.0,0.0,-4.999999999999893e-05,0.00021794494717702903,1.541103500742211e-05,-49.390449999999994,0.2219349623203745,0.01569317168391177,49.39019499999998,0.22196179170671093,0.015695068808013128,0.0,0.0,0.0,-0.0003050000000020248,0.0005761727171601388,4.074156354386128e-05
ALA 936,L ALA  65,0.0,0.0,0.0,-2.5000000000003908e-05,0.00015612494995998437,1.1039701082911535e-05,-0.07805499999999994,0.032116537406762825,0.002270982138855341,0.07803000000000002,0.032130967928153085,0.002272002530808452,0.0,0.0,0.0,-4.999999999990928e-05,0.0005979130371550008,4.227883631321452e-05
VAL 937,L VAL  66,0.0,0.0,0.0,-4.999999999999449e-05,0.0002179449471770097,1.5411035007420745e-05,-0.13590999999999992,0.039474319500150984,0.0027912559001281125,0.13590499999999997,0.03940489785546972,0.0027863470485565882,0.0,0.0,0.0,-5.499999999986252e-05,0.0005847862857487335,4.1350634819782356e-05
PHE 938,L PHE  67,0.0,0.0,0.0,-9.500000000000952e-05,0.00029321493822794437,2.073342711661741e-05,0.03507500000000004,0.04488896718571276,0.0031741293097477903,-0.03503499999999999,0.044784637712054785,0.0031667521019176728,0.0,0.0,0.0,-5.49999999998807e-05,0.0006340149840498864,4.483162945955554e-05
VAL 939,L VAL  68,0.0,0.0,0.0,-0.00010499999999999343,0.00030655342111936745,2.167660028694401e-05,-0.12687000000000007,0.050178313044581146,0.0035481425422324723,0.126795,0.05019664306504967,0.0035494386704097306,0.0,0.0,0.0,-0.00017999999999999516,0.000698283610003765,4.937610758250848e-05
ASP 940,L ASP  69,0.0,0.0,0.0,-0.00013499999999998734,0.00034172357249680354,2.4163505540378255e-05,62.09941500000003,0.34778335608659317,0.024591996947264577,-62.09766999999999,0.34758489768525486,0.0245779638191276,0.0,0.0,0.0,0.0016100000000001558,0.0007535914012249086,5.328695900500052e-05
LEU 941,L LEU  70,0.0,0.0,0.0,-0.00020999999999999464,0.0004073082370883157,2.8801041647828606e-05,0.26364999999999994,0.06886985915478532,0.004869834442771112,-0.2636000000000001,0.06892916654073189,0.0048740281082488394,0.0,0.0,0.0,-0.00016000000000007786,0.0006959885056518908,4.921381919743437e-05
GLU 942,L GLU  71,0.0,0.0,0.0,-0.000254999999999998,0.00043586121644394687,3.0820042180373235e-05,66.14602000000005,0.44167494788993394,0.03123113507331873,-66.14313499999997,0.44135148893091125,0.03120826307098268,0.0,0.0,0.0,0.0026300000000020417,0.0008385105843099333,5.929165202622481e-05
PRO 943,L PRO  72,0.0,0.0,0.0,-0.00025499999999998744,0.00043586121644392887,3.082004218037196e-05,-0.4900250000000004,0.046771512430106264,0.0033072453605679035,0.4899350000000002,0.04673693159589866,0.0033048001263311752,0.0,0.0,0.0,-0.0003449999999997777,0.0007183139981929541,5.079246991434593e-05
THR 944,L THR  73,0.0,0.0,0.0,-0.00020499999999999298,0.0004037016224886752,2.8546015483775385e-05,-0.18588500000000008,0.06262317282763627,0.0044281270165838745,0.1858450000000001,0.06264815220738713,0.004429893325465042,0.0,0.0,0.0,-0.0002450000000002839,0.0007314198520684428,5.171919372920573e-05
VAL 945,L VAL  74,0.0,0.0,0.0,-0.00014999999999999348,0.00035707142142712707,2.5248762345904102e-05,-0.30554500000000007,0.03956763797600378,0.002797854512836663,0.30547500000000005,0.03953301626488791,0.0027954063881660317,0.0,0.0,0.0,-0.00022000000000014619,0.0006415605972939712,4.5365184888865885e-05
ILE 946,L ILE  75,0.0,0.0,0.0,-0.0001149999999999829,0.000319021942818938,2.2558257911457805e-05,-0.4452750000000002,0.027933839245616772,0.001975220715515053,0.4451499999999999,0.027960820803403407,0.001977128599762844,0.0,0.0,0.0,-0.0002400000000000757,0.0006499230723710205,4.595650117231439e-05
ASP 947,L ASP  76,0.0,0.0,0.0,-0.00015499999999999347,0.0003619046835839363,2.5590525590537314e-05,62.26725500000005,0.44444713968079663,0.031427158634725595,-62.26500499999998,0.44421222965476587,0.03141054798748809,0.0,0.0,0.0,0.0020950000000013345,0.0007654900391257288,5.412831975965584e-05
GLU 948,L GLU  77,0.0,0.0,0.0,-0.00017000000000000126,0.00037563279941986183,2.6561249970587055e-05,60.190499999999965,0.6141248895812438,0.04342518739183372,-60.18906499999996,0.6139400139914781,0.043412114713513805,0.0,0.0,0.0,0.0012649999999972295,0.0007448321958665946,5.266758965433358e-05
VAL 949,L VAL  78,0.0,0.0,0.0,-0.00010500000000000175,0.0003065534211193918,2.167660028694573e-05,-0.2737850000000002,0.037306685392835236,0.002637981022486691,0.2737100000000003,0.037323128218301964,0.00263914370582563,0.0,0.0,0.0,-0.0001800000000001528,0.0006384355879806426,4.51442133611933e-05
ARG 950,L ARG  79,0.0,0.0,0.0,-0.00011000000000000786,0.0003128897569432627,2.2124646889839167e-05,-61.69659000000001,0.506693528571745,0.03582864300364205,61.69446000000001,0.5064189455364192,0.03580922705101429,0.0,0.0,0.0,-0.0022399999999983323,0.0007227724399835949,5.110772935671469e-05
THR 951,L THR  80,0.0,0.0,0.0,-0.00011000000000000232,0.0003128897569432469,2.2124646889838053e-05,-0.07650499999999993,0.14672651421948257,0.010375131318446052,0.07647500000000002,0.14669154500174847,0.010372658621346793,0.0,0.0,0.0,-0.0001399999999999313,0.0006560487786738359,4.638965401894218e-05
GLY 952,L GLY  81,0.0,0.0,0.0,-5.999999999999672e-05,0.00023748684174074538,1.679285562374575e-05,-0.03756500000000011,0.06345845708020319,0.004487190532504715,0.037564999999999994,0.06343607628944274,0.004485607971613213,0.0,0.0,0.0,-6.000000000008221e-05,0.0006452906321960248,4.562893818619634e-05
THR 953,L THR  82,0.0,0.0,0.0,-6.500000000000109e-05,0.0002465258607124252,1.7432010784760612e-05,0.027415000000000304,0.1214334088091083,0.00858663868315187,-0.02742999999999997,0.121437453448267,0.008586924682329527,0.0,0.0,0.0,-7.999999999957153e-05,0.000594642749892496,4.2047592083240007e-05
TYR 954,L TYR  83,0.0,0.0,0.0,-5.500000000000949e-05,0.00022798026230359927,1.6120638945156286e-05,-0.14996,0.11073354685911561,0.007830044188891896,0.14989000000000005,0.1107356216400124,0.007830190898056056,0.0,0.0,0.0,-0.00012500000000001732,0.0006239991987175052,4.4123406486811995e-05
ARG 955,L ARG  84,0.0,0.0,0.0,-0.00010500000000000065,0.00030655342111938854,2.16766002869455e-05,-57.128514999999986,0.5254381122236881,0.0371540852247228,57.12728499999994,0.5253386562802628,0.037147052627520265,0.0,0.0,0.0,-0.0013350000000002637,0.0006346455703767637,4.487621864634139e-05
GLN 956,L GLN  85,0.0,0.0,0.0,-7.499999999999563e-05,0.00026339134382130316,1.862458053218809e-05,-0.13472000000000028,0.34349372861815125,0.02428867448009464,0.13470499999999994,0.3434790066001124,0.024287633476215837,0.0,0.0,0.0,-9.00000000002521e-05,0.0006571909920255046,4.647042069959486e-05
LEU 957,L LEU  86,0.0,0.0,0.0,-5.000000000000559e-05,0.00021794494717705808,1.5411035007424167e-05,-0.21452999999999992,0.03506578246667276,0.0024795252569796648,0.21456999999999982,0.03505859523711798,0.002479017043104052,0.0,0.0,0.0,-9.99999999995671e-06,0.0006556675987114705,4.636270052531808e-05
PHE 958,L PHE  87,0.0,0.0,0.0,-7.499999999999396e-05,0.00026339134382129725,1.8624580532187673e-05,0.04190000000000002,0.08326932208202488,0.005888030230900652,-0.041914999999999994,0.08322269987809815,0.005884733543245606,0.0,0.0,0.0,-9.000000000007446e-05,0.0006339558344237579,4.4827446949381534e-05
HIE 959,L HIE  88,0.0,0.0,0.0,-3.000000000000336e-05,0.00017058722109233892,1.206233808181617e-05,0.4000999999999999,0.06720297612457315,0.0047519680133603324,-0.4001049999999999,0.06717681128931462,0.004750117880116338,0.0,0.0,0.0,-3.500000000013159e-05,0.0006031376294012683,4.264827077384156e-05
PRO 960,L PRO  89,0.0,0.0,0.0,-5.9999999999998944e-05,0.00023748684174075416,1.679285562374637e-05,0.22253500000000004,0.03458090188239775,0.0024452390220590092,-0.22252499999999992,0.03455617708890871,0.0024434907151450556,0.0,0.0,0.0,-4.9999999999714715e-05,0.0006144102863723829,4.344536799246805e-05
GLU 961,L GLU  90,0.0,0.0,0.0,-5.0000000000002266e-05,0.00021794494717704358,1.541103500742314e-05,56.25950499999999,0.621335070615928,0.0439350241821545,-56.258550000000035,0.6211982111193164,0.04392534675434212,0.0,0.0,0.0,0.0009050000000006975,0.0006131680030773994,4.33575252982643e-05
GLN 962,L GLN  91,0.0,0.0,0.0,-4.000000000000004e-05,0.00019595917942265444,1.385640646055103e-05,0.027139999999999845,0.08474208163598561,0.005992170057666942,-0.027075000000000002,0.08471162479258676,0.005990016433616856,0.0,0.0,0.0,2.499999999987068e-05,0.0006437196594792898,4.5517853640090104e-05
LEU 963,L LEU  92,0.0,0.0,0.0,-6.500000000000394e-05,0.000246525860712436,1.7432010784761378e-05,-0.06288499999999983,0.0872575599876595,0.006170041237706599,0.06287000000000006,0.08722163206452854,0.006167500749898614,0.0,0.0,0.0,-7.999999999983576e-05,0.0006352952069708958,4.4922154890443165e-05
ILE 964,L ILE  93,0.0,0.0,0.0,-0.00014999999999999958,0.00035707142142714154,2.5248762345905126e-05,-0.06362499999999995,0.04881377239058659,0.0034516549472680446,0.063565,0.048918767104251484,0.003459079194670163,0.0,0.0,0.0,-0.00020999999999992802,0.0006970652767140773,4.928995840942013e-05
THR 965,L THR  94,0.0,0.0,0.0,-0.00011000000000000343,0.0003128897569432501,2.212464688983828e-05,0.04322500000000001,0.060174698794426856,0.004254993757339719,-0.043170000000000014,0.06018140161212599,0.004255467718124531,0.0,0.0,0.0,-5.499999999992955e-05,0.0006495960283126077,4.593337566516934e-05
GLY 966,L GLY  95,0.0,0.0,0.0,-6.000000000000394e-05,0.00023748684174077395,1.6792855623747768e-05,-0.05763500000000001,0.09176247476501492,0.006488586816480149,0.057679999999999995,0.09174790242833895,0.006487556396672018,0.0,0.0,0.0,-1.5000000000002789e-05,0.0006121886964000864,4.328827785902537e-05
LYS 967,L LYS  96,0.0,0.0,0.0,-0.00030499999999999955,0.0004604074282632714,3.255572146336181e-05,-68.33855500000006,0.8293527578588369,0.05864409590777483,68.33469000000002,0.8289512433767721,0.058615704546473565,0.0,0.0,0.0,-0.0041700000000003,0.0008666602563896031,6.128213442779603e-05
GLU 968,L GLU  97,0.0,0.0,0.0,-0.00030000000000000306,0.00045825756949558865,3.240370349203963e-05,69.68159999999993,0.7679050397078369,0.05429908608847365,-69.67747000000001,0.7674509359562414,0.05426697610426211,0.0,0.0,0.0,0.003829999999997824,0.0008608716512945769,6.087281823616562e-05
ASP 969,L ASP  98,0.0,0.0,0.0,-0.00025000000000000743,0.00043301270189223225,3.061862178479064e-05,68.41388500000002,0.850852920177164,0.060164386964964886,-68.41050999999997,0.8504858552065413,0.06013843155197855,0.0,0.0,0.0,0.003124999999999858,0.0008120190884458262,5.7418420389296255e-05
ALA 970,L ALA  99,0.0,0.0,0.0,-0.00010999999999999232,0.0003128897569432185,2.2124646889836044e-05,0.17151500000000006,0.09276788116045327,0.006559679784486428,-0.17146500000000006,0.09276345603199554,0.006559366880652419,0.0,0.0,0.0,-6.0000000000053344e-05,0.000668131723539645,4.724404724407386e-05
ALA 971,L ALA 100,0.0,0.0,0.0,-0.00018499999999999295,0.0003882975663070637,2.745678422539578e-05,0.15165999999999993,0.10976148869252851,0.007761309296761746,-0.15157499999999988,0.10970785922166221,0.007757517120509646,0.0,0.0,0.0,-0.00010000000000011778,0.0006928203230275587,4.898979485566411e-05
ASN 972,L ASN 101,0.0,0.0,0.0,-0.0002000000000000035,0.00040000000000000707,2.82842712474624e-05,0.2609049999999998,0.1347398826443009,0.009527548471406477,-0.26089999999999997,0.13469721600686496,0.00952453148454034,0.0,0.0,0.0,-0.00019500000000050477,0.0007190097356783649,5.084166598373189e-05
ASN 973,L ASN 102,0.0,0.0,0.0,-0.0001550000000000029,0.0003619046835839583,2.559052559053887e-05,-0.7930549999999994,0.10656055543680801,0.007534969135637197,0.7928200000000003,0.10649609194707342,0.007530410878564169,0.0,0.0,0.0,-0.00039000000000012137,0.0006840321629863518,4.836837809973511e-05
TYR 974,L TYR 103,0.0,0.0,0.0,-0.00015500000000004288,0.00036190468358405153,2.5590525590545462e-05,-0.12926999999999988,0.11470125151889143,0.008110603275959192,0.12916500000000006,0.11468961493962733,0.008109780445548446,0.0,0.0,0.0,-0.00025999999999997027,0.0007017121917140409,4.961854492022729e-05
ALA 975,L ALA 104,0.0,0.0,0.0,-5.999999999999561e-05,0.00023748684174074096,1.6792855623745437e-05,-0.30492999999999987,0.06056967145362483,0.004282922541909937,0.30486999999999986,0.06060019059376,0.004285080571004492,0.0,0.0,0.0,-0.00011999999999996902,0.0005878775382679772,4.156921938165407e-05
ARG 976,L ARG 105,0.0,0.0,0.0,-0.00032500000000003305,0.0004683748498799275,3.31191032487328e-05,-69.47310499999998,0.5502550444829553,0.0389089073336003,69.46915499999997,0.5499587447964588,0.03888795578184179,0.0,0.0,0.0,-0.004275000000003217,0.0007933315826360133,5.609701418113809e-05
GLY 977,L GLY 106,0.0,0.0,0.0,-3.999999999998893e-05,0.00019595917942260004,1.3856406460547185e-05,-0.10047500000000005,0.0674630222788751,0.004770356053273171,0.10045499999999999,0.06744010657613174,0.004768735668392623,0.0,0.0,0.0,-6.0000000000175466e-05,0.0006374950980204139,4.5077710678341746e-05
HID 978,L HID 107,0.0,0.0,0.0,-0.00010999999999996568,0.0003128897569431427,2.2124646889830684e-05,-0.6912649999999999,0.09183727334258203,0.00649387587462223,0.6911649999999997,0.09184752459919766,0.00649460074792909,0.0,0.0,0.0,-0.00021000000000007457,0.0006131068422387592,4.335320057388974e-05
TYR 979,L TYR 108,0.0,0.0,0.0,-0.0002350000000000002,0.0004239988207530775,2.9981244136960054e-05,-0.3922400000000001,0.21118849968689038,0.014933282023721324,0.39219000000000004,0.2111562310233819,0.014931000284642658,0.0,0.0,0.0,-0.00028500000000000416,0.0007026912551044287,4.9687775156482765e-05
THR 980,L THR 109,0.0,0.0,0.0,-0.00018499999999999295,0.00038829756630706376,2.7456784225395786e-05,-0.3570249999999997,0.08649146995513504,0.006115870492006852,0.3569299999999999,0.08647927555200775,0.006115008217492469,0.0,0.0,0.0,-0.0002799999999997549,0.0007152621896895407,5.057667446558129e-05
ILE 981,L ILE 110,0.0,0.0,0.0,-0.0001750000000000035,0.00037996710383927425,2.6867731575256387e-05,-0.12042999999999995,0.053738488069539084,0.003799884932468347,0.12042500000000002,0.05376471310255441,0.0038017393223365443,0.0,0.0,0.0,-0.000180000000000069,0.0006838128398912207,4.8352869614951304e-05
GLY 982,L GLY 111,0.0,0.0,0.0,-6.499999999999506e-05,0.00024652586071240227,1.7432010784758993e-05,-0.21873499999999996,0.04356403074785461,0.0030804421557627257,0.21868999999999994,0.043493262696652546,0.0030754380988730922,0.0,0.0,0.0,-0.00011000000000001369,0.0005726255320887933,4.0490739682054065e-05
LYS 983,L LYS 112,0.0,0.0,0.0,-0.00014500000000000846,0.00035210083782918563,2.4897289009048202e-05,-65.07576499999999,0.6159267811793462,0.043552600368631844,65.07337999999999,0.6157821169870398,0.04354237106549437,0.0,0.0,0.0,-0.0025299999999988643,0.0006775691846570265,4.791137651940234e-05
GLU 984,L GLU 113,0.0,0.0,0.0,-0.0001899999999999985,0.0003923009049186575,2.7739863013360173e-05,64.00786499999997,0.5967319387944959,0.04219532004721839,-64.00571500000005,0.5965797882656912,0.0421845613801505,0.0,0.0,0.0,0.0019600000000029637,0.0006843975452921873,4.839421453035329e-05
ILE 985,L ILE 114,0.0,0.0,0.0,-6.99999999999923e-05,0.00025514701644343337,1.8041618552666727e-05,-0.2699999999999999,0.03758111227731345,0.0026573859335821356,0.26994000000000024,0.03756056975073557,0.0026559333575975432,0.0,0.0,0.0,-0.000130000000000301,0.0006189507250179328,4.3766425488051036e-05
ILE 986,L ILE 115,0.0,0.0,0.0,-8.000000000000895e-05,0.0002712931993250411,1.9183326093253026e-05,-0.3243449999999997,0.03360410651988898,0.002376169159592857,0.324285,0.03362237015738069,0.002377460593784809,0.0,0.0,0.0,-0.0001399999999997892,0.0006248199740726851,4.418144406875984e-05
ASP 987,L ASP 116,0.0,0.0,0.0,-6.499999999999895e-05,0.000246525860712417,1.7432010784760036e-05,57.01057499999999,0.5218394526823712,0.03689962156823812,-57.00971999999999,0.5217447092210755,0.03689292219384259,0.0,0.0,0.0,0.0007900000000007879,0.0006752036729782972,4.7744109584501794e-05
LEU 988,L LEU 117,0.0,0.0,0.0,-8.00000000000023e-05,0.0002712931993250185,1.9183326093251427e-05,-0.46632999999999997,0.030487228473574636,0.0021557725993248222,0.4662749999999996,0.03047506152578682,0.0021549122661961113,0.0,0.0,0.0,-0.00013499999999983192,0.0006532801849132511,4.619388487669615e-05
VAL 989,L VAL 118,0.0,0.0,0.0,-4.999999999999893e-05,0.00021794494717702903,1.541103500742211e-05,-0.35096499999999986,0.02662299335161164,0.001882529913440896,0.350915,0.0266405288048118,0.0018837698572277974,0.0,0.0,0.0,-9.999999999978471e-05,0.0005744562646535704,4.062019202316336e-05
LEU 990,L LEU 119,0.0,0.0,0.0,-5.0000000000012254e-05,0.0002179449471770871,1.5411035007426217e-05,-0.3439750000000002,0.02443142187838812,0.0017275624084237618,0.34388499999999994,0.0243752287168733,0.0017235889518674176,0.0,0.0,0.0,-0.0001400000000001622,0.0006086049621882506,4.303486958270944e-05
ASP 991,L ASP 120,0.0,0.0,0.0,-5.999999999999395e-05,0.0002374868417407344,1.6792855623744973e-05,54.83395500000002,0.33057043571980893,0.02337485967572686,-54.83335,0.3304535330400107,0.023366593407964438,0.0,0.0,0.0,0.0005449999999998312,0.0006066094295336539,4.289376411549498e-05
ARG 992,L ARG 121,0.0,0.0,0.0,-6.000000000000672e-05,0.0002374868417407849,1.6792855623748544e-05,-56.23124499999999,0.34885752819001886,0.024667952385113948,56.23041499999999,0.3487524233305325,0.024660520349226105,0.0,0.0,0.0,-0.0008899999999967179,0.0006541406576565179,4.6254729487875164e-05
ILE 993,L ILE 122,0.0,0.0,0.0,-4.500000000000615e-05,0.00020730412441630712,1.465861521427105e-05,-0.3015249999999999,0.024757814422925517,0.0017506418465808742,0.3015099999999997,0.024730141528104994,0.001748685077422609,0.0,0.0,0.0,-5.99999999997447e-05,0.0005063595560467374,3.5805027579925763e-05
ARG 994,L ARG 123,0.0,0.0,0.0,-5.5000000000000605e-05,0.00022798026230356244,1.6120638945153684e-05,-53.51542500000003,0.2715298038370511,0.019200056558743187,53.51486500000003,0.2714934930551874,0.019197488998734583,0.0,0.0,0.0,-0.0006150000000003786,0.0005973064540050083,4.22359444073432e-05
LYS 995,L LYS 124,0.0,0.0,0.0,-4.5000000000015026e-05,0.00020730412441634805,1.4658615214273945e-05,-53.094674999999995,0.2818336555044567,0.01992864889737947,53.094165,0.28180416564760674,0.019926563649603983,0.0,0.0,0.0,-0.0005549999999996658,0.000605784615188436,4.2835440933822636e-05
LEU 996,L LEU 125,0.0,0.0,0.0,-2.4999999999995027e-05,0.0001561249499599289,1.1039701082907612e-05,-0.3310749999999998,0.023295908975612237,0.001647269521055997,0.3310349999999999,0.02328677253291952,0.001646623476997603,0.0,0.0,0.0,-6.499999999985295e-05,0.0006006454861233249,4.247204963268933e-05
ALA 997,L ALA 126,0.0,0.0,0.0,-2.4999999999999466e-05,0.00015612494995995662,1.1039701082909572e-05,-0.3164550000000001,0.01250751673994398,0.0008844149902618648,0.31642500000000023,0.012465326911067184,0.0008814317188522765,0.0,0.0,0.0,-5.500000000007117e-05,0.0005674284095813395,4.0123247625286285e-05
ASP 998,L ASP 127,0.0,0.0,0.0,-9.999999999998898e-06,9.949874371065103e-05,7.035623639734369e-06,50.67457999999995,0.2647442418734085,0.018720244870877867,-50.67423999999998,0.26469771892059485,0.01871695520133633,0.0,0.0,0.0,0.0003299999999985204,0.0005666568626607603,4.006869101933178e-05
GLN 999,L GLN 128,0.0,0.0,0.0,-2.5000000000002244e-05,0.00015612494995997396,1.1039701082910798e-05,-0.1722099999999999,0.07765478671659641,0.005491022627890035,0.17221499999999998,0.07763194429485852,0.005489407424759077,0.0,0.0,0.0,-1.9999999999846807e-05,0.0006779380502671795,4.7937459256830914e-05
CYS1000,L CYS 129,0.0,0.0,0.0,-3.500000000000281e-05,0.00018377975949490579,1.2995191418368068e-05,0.06897,0.04173882005998733,0.002951380270314214,-0.06897,0.04171077918236477,0.0029493974808424807,0.0,0.0,0.0,-3.500000000011383e-05,0.000594789878864848,4.2057995672645915e-05
THR1001,L THR 130,0.0,0.0,0.0,-5.000000000000005e-06,7.053367989832949e-05,4.9874843358150055e-06,-0.033109999999999966,0.058613547068915674,0.004144603660182716,0.03313999999999998,0.05865236909111177,0.004147348791698139,0.0,0.0,0.0,2.5000000000039436e-05,0.0005952940449898572,4.2093645601229776e-05
GLY1002,L GLY 131,0.0,0.0,0.0,-1.000000000000001e-05,9.949874371066208e-05,7.03562363973515e-06,-0.1335500000000001,0.03286012020671869,0.002323561382877588,0.13355499999999995,0.032873043287776134,0.0023244751827025422,0.0,0.0,0.0,-5.000000000119631e-06,0.0005957977844873169,4.21292653626903e-05
LEU1003,L LEU 132,0.0,0.0,0.0,-1.000000000000334e-05,9.949874371069522e-05,7.035623639737493e-06,-0.19288499999999992,0.0573919138468133,0.00405822114663558,0.19286999999999999,0.05744452193203471,0.0040619411000161094,0.0,0.0,0.0,-2.4999999999992805e-05,0.0005952940449894752,4.209364560120276e-05
GLN1004,L GLN 133,0.0,0.0,0.0,-2.4999999999995027e-05,0.0001561249499599289,1.1039701082907612e-05,-0.04314499999999917,0.15023592771038444,0.010623284326186477,0.04312000000000002,0.15021240161850824,0.01062162078027643,0.0,0.0,0.0,-4.9999999999101876e-05,0.0005545268253212994,3.9210967853453895e-05
GLY1005,L GLY 134,0.0,0.0,0.0,0.0,0.0,0.0,0.030494999999999998,0.042824408635730074,0.003028142974662848,-0.030454999999999992,0.042868146390997605,0.0030312357009972027,0.0,0.0,0.0,3.999999999997672e-05,0.0006151422599690974,4.349712634185669e-05
PHE1006,L PHE 135,0.0,0.0,0.0,-3.4999999999993925e-05,0.00018377975949485916,1.2995191418364771e-05,-0.27930999999999995,0.030559514066818387,0.002160883962641297,0.27932499999999993,0.030673757106034386,0.002168962165414596,0.0,0.0,0.0,-2.0000000000139904e-05,0.000574108003776078,4.059556626035368e-05
SER1007,L SER 136,0.0,0.0,0.0,-2.4999999999995027e-05,0.0001561249499599289,1.1039701082907612e-05,0.171465,0.10977863533037749,0.007762521747151503,-0.17154000000000008,0.10978332478113421,0.007762853341394515,0.0,0.0,0.0,-9.999999999996068e-05,0.0006082762530298377,4.301162633521424e-05
VAL1008,L VAL 137,0.0,0.0,0.0,-3.9999999999997815e-05,0.00019595917942264357,1.3856406460550263e-05,-0.18756000000000012,0.057583473323515114,0.0040717664471332194,0.1875449999999999,0.05756081979089586,0.004070164600479929,0.0,0.0,0.0,-5.499999999995279e-05,0.0005932748098478651,4.195086411505849e-05
PHE1009,L PHE 138,0.0,0.0,0.0,-0.00010000000000001119,0.0003000000000000336,2.12132034355988e-05,0.10987499999999993,0.037169333798173027,0.0026282687980874477,-0.109885,0.037205131030544694,0.0026308000446632197,0.0,0.0,0.0,-0.00011000000000007227,0.0006692533152699448,4.7323355755895636e-05
HID1010,L HID 139,0.0,0.0,0.0,-8.499999999998842e-05,0.0002788816953476488,1.971991379291233e-05,-0.690125,0.04412243618613666,0.003119927382968794,0.6900149999999998,0.044084178284276486,0.003117222140784864,0.0,0.0,0.0,-0.0001950000000000207,0.0006139828987845351,4.3415147126311836e-05
SER1011,L SER 140,0.0,0.0,0.0,-9.500000000000952e-05,0.0002932149382279444,2.0733427116617413e-05,-0.1954999999999999,0.12557878005459364,0.008879760694973711,0.19546000000000002,0.1255407439837761,0.008877071138613234,0.0,0.0,0.0,-0.000134999999999984,0.0006832093383437941,4.8310195611287113e-05
PHE1012,L PHE 141,0.0,0.0,0.0,-0.0001450000000000129,0.0003521008378291964,2.4897289009048964e-05,0.16643999999999998,0.06464229575131149,0.0045709005677218705,-0.16644999999999996,0.06473760499122597,0.004577639948707197,0.0,0.0,0.0,-0.0001550000000000029,0.0006862761834715436,4.852705430995517e-05
GLY1013,L GLY 142,0.0,0.0,0.0,-7.999999999999563e-05,0.00027129319932499594,1.918332609324983e-05,0.28460500000000016,0.04558803543694277,0.0032235608998434865,-0.2844649999999998,0.04552470510613014,0.0032190827692062467,0.0,0.0,0.0,6.0000000000091095e-05,0.0006755738301620323,4.7770283649974194e-05
GLY1014,L GLY 143,0.0,0.0,0.0,-5.4999999999993944e-05,0.00022798026230353487,1.6120638945151733e-05,-0.32630999999999993,0.06717070715721316,0.004749686252796119,0.3262450000000002,0.067175181242776,0.004750002618420227,0.0,0.0,0.0,-0.00012000000000010113,0.0005878775382678897,4.1569219381647886e-05
GLY1015,L GLY 144,0.0,0.0,0.0,-0.00010000000000001341,0.00030000000000004025,2.121320343559927e-05,-0.43110000000000004,0.04688080630705942,0.003314973604721478,0.4309650000000002,0.04684691852192491,0.0033125773764546775,0.0,0.0,0.0,-0.00023500000000002962,0.0006631553362524324,4.6892163524414005e-05
THR1016,L THR 145,0.0,0.0,0.0,-0.00015999999999999237,0.00036660605559644976,2.5922962793630205e-05,-0.17414500000000013,0.04875309195322874,0.003447364192393934,0.17412,0.04867171252380572,0.0034416097977545235,0.0,0.0,0.0,-0.00018500000000000848,0.0007421421696683529,5.2477376077698964e-05
GLY1017,L GLY 146,0.0,0.0,0.0,-5.0000000000007815e-05,0.00021794494717706776,1.541103500742485e-05,-0.3618599999999998,0.032033270204587336,0.002265094258524469,0.36180999999999996,0.031994435453684904,0.0022623482269535887,0.0,0.0,0.0,-9.999999999993125e-05,0.000583095189484491,4.1231056256173845e-05
SER1018,L SER 147,0.0,0.0,0.0,-9.000000000000118e-05,0.0002861817604250875,2.0236106344848333e-05,-0.36585000000000006,0.05041981257402829,0.003565219137725016,0.36577,0.050370895366272886,0.0035617601687929603,0.0,0.0,0.0,-0.00017000000000012228,0.0006173329733619408,4.3652033171428266e-05
GLY1019,L GLY 148,0.0,0.0,0.0,-7.000000000000783e-05,0.00025514701644349,1.8041618552670732e-05,-0.4702,0.04363312961500618,0.003085328183516244,0.4700650000000001,0.04357351001468393,0.0030811124411482945,0.0,0.0,0.0,-0.00020499999999995384,0.0006348031190849862,4.488735902233652e-05
PHE1020,L PHE 149,0.0,0.0,0.0,-0.00013500000000001843,0.00034172357249688225,2.4163505540383822e-05,-0.26734000000000013,0.0363712028945974,0.002571832420668161,0.2673750000000002,0.036340808672894125,0.0025696832246406335,0.0,0.0,0.0,-9.999999999990905e-05,0.0006633249580708115,4.6904157598215304e-05
THR1021,L THR 150,0.0,0.0,0.0,-6.999999999999895e-05,0.00025514701644345765,1.8041618552668445e-05,-0.25188999999999984,0.07265533634909466,0.005137508102183428,0.2518849999999999,0.07261447359170264,0.0051346186688984415,0.0,0.0,0.0,-7.499999999984409e-05,0.0006552671211040448,4.633438248212568e-05
SER1022,L SER 151,0.0,0.0,0.0,-1.5000000000000568e-05,0.00012155245781143678,8.595056718835867e-06,-0.5880299999999999,0.058445265847629047,0.004132704380910903,0.5879049999999999,0.05837221920571551,0.004127539203326906,0.0,0.0,0.0,-0.00014000000000008228,0.0006406246951218966,4.5299006611625765e-05
LEU1023,L LEU 152,0.0,0.0,0.0,-8.500000000000174e-05,0.00027888169534769254,1.9719913792915422e-05,-0.4231699999999994,0.03317877484176115,0.0023460936682070926,0.42314000000000007,0.03310544366112629,0.0023409083706971605,0.0,0.0,0.0,-0.00011499999999978194,0.0006646615680178621,4.69986701939514e-05
LEU1024,L LEU 153,0.0,0.0,0.0,-6.999999999998118e-05,0.00025514701644339293,1.8041618552663868e-05,-0.28348,0.029261742941938146,0.0020691176863582056,0.28350999999999993,0.02935438468099822,0.0020756684465492352,0.0,0.0,0.0,-4.0000000000008914e-05,0.0006311893535222041,4.463182720883036e-05
MET1025,L MET 154,0.0,0.0,0.0,-5.000000000002114e-05,0.00021794494717712582,1.5411035007428954e-05,-0.4460199999999999,0.11788227008333382,0.008335535255758942,0.4459550000000001,0.11784643810909101,0.008333001552561904,0.0,0.0,0.0,-0.00011500000000011917,0.0006178794380784599,4.3690674062101244e-05
GLU1026,L GLU 155,0.0,0.0,0.0,-5.9999999999993395e-05,0.00023748684174073218,1.6792855623744813e-05,55.01582999999999,0.4553197130599187,0.03219596567125815,-55.01512999999999,0.455271944117767,0.032192587896965594,0.0,0.0,0.0,0.0006399999999935346,0.00061676575780268,4.361192497459348e-05
ARG1027,L ARG 156,0.0,0.0,0.0,-6.99999999999923e-05,0.00025514701644343337,1.8041618552666727e-05,-56.47603000000004,0.4224586832991041,0.029872339973193655,56.475245000000015,0.4223531164480803,0.029864875269570913,0.0,0.0,0.0,-0.0008549999999969771,0.0006033034062533267,4.2659992967466985e-05
LEU1028,L LEU 157,0.0,0.0,0.0,-4.5000000000001704e-05,0.00020730412441628666,1.4658615214269603e-05,-0.3113100000000005,0.026211903784348387,0.001853461491372207,0.31128000000000006,0.02619735864547931,0.0018524329947394447,0.0,0.0,0.0,-7.500000000045582e-05,0.0006159342497374304,4.3553128475438555e-05
SER1029,L SER 158,0.0,0.0,0.0,-1.5000000000000568e-05,0.00012155245781143678,8.595056718835867e-06,-0.3940100000000001,0.08115442008911061,0.005738484076827189,0.39399500000000026,0.08114755064079134,0.005737998333478232,0.0,0.0,0.0,-2.999999999998948e-05,0.0006075360071633978,4.2959283048023747e-05
VAL1030,L VAL 159,0.0,0.0,0.0,-2.0000000000001126e-05,0.0001400000000000079,9.899494936612224e-06,-0.3592899999999999,0.04182458487540555,0.0029574447585711578,0.35929500000000003,0.04184660051903772,0.002959001499661607,0.0,0.0,0.0,-1.5000000000000014e-05,0.0005698903403285171,4.029733241790038e-05
ASP1031,L ASP 160,0.0,0.0,0.0,-5.499999999999783e-05,0.00022798026230355095,1.612063894515287e-05,53.387115000000016,0.4378647870886255,0.03096171601931709,-53.38673499999999,0.43782795111359696,0.030959111322543663,0.0,0.0,0.0,0.0003250000000009834,0.0006319612329892883,4.468640732937375e-05
TYR1032,L TYR 161,0.0,0.0,0.0,-5.0000000000001154e-05,0.00021794494717703873,1.5411035007422798e-05,-0.31819500000000006,0.12536641087229008,0.008864743926081524,0.31816500000000014,0.1253186250124053,0.008861364955524587,0.0,0.0,0.0,-7.999999999985602e-05,0.0006431174076327871,4.547526800362569e-05
GLY1033,L GLY 162,0.0,0.0,0.0,-1.0000000000001119e-05,9.949874371067313e-05,7.035623639735931e-06,0.18163500000000002,0.051865034223453635,0.0036674117405876426,-0.18164500000000003,0.05193543082520823,0.0036723895320349594,0.0,0.0,0.0,-2.0000000000117702e-05,0.0005827520913733275,4.1206795556072244e-05
LYS1034,L LYS 163,0.0,0.0,0.0,-1.5000000000000014e-05,0.0001215524578114323,8.59505671883555e-06,-49.14270500000002,1.070221265894164,0.07567607144838145,49.142445000000016,1.070145021468147,0.07567068015331502,0.0,0.0,0.0,-0.00027499999999946567,0.0005825590098874006,4.1193142633270195e-05
LYS1035,L LYS 164,0.0,0.0,0.0,-2.4999999999999466e-05,0.00015612494995995662,1.1039701082909572e-05,-49.07874999999999,0.3654838265924386,0.025843609219752157,49.078630000000004,0.3653579246424462,0.025834706607491733,0.0,0.0,0.0,-0.00014500000000161606,0.0005949579817103379,4.2069882338844186e-05
SER1036,L SER 165,0.0,0.0,0.0,-1.4999999999996128e-05,0.00012155245781140079,8.595056718833323e-06,0.18183,0.08880496101006964,0.00627945901332272,-0.18184000000000006,0.08873710835946814,0.006274661106386539,0.0,0.0,0.0,-2.499999999991953e-05,0.0005782516753110162,4.0888568084490126e-05
LYS1037,L LYS 166,0.0,0.0,0.0,-4.500000000000004e-05,0.000207304124416279,1.4658615214269061e-05,-52.094344999999976,0.395305522320328,0.027952321547319404,52.093920000000004,0.39529161842961047,0.02795133839377828,0.0,0.0,0.0,-0.00046999999999997044,0.000573672380369939,4.0564763033901234e-05
LEU1038,L LEU 167,0.0,0.0,0.0,-4.4999999999997265e-05,0.0002073041244162662,1.4658615214268156e-05,0.04795000000000009,0.029367286221236324,0.0020765807232082465,-0.04798000000000001,0.02932967098349385,0.0020739209242398816,0.0,0.0,0.0,-7.500000000003837e-05,0.0005910795208769125,4.179563374325603e-05
GLU1039,L GLU 168,0.0,0.0,0.0,-4.999999999999893e-05,0.00021794494717702906,1.5411035007422114e-05,52.332645,0.2728126811132275,0.01929076968088463,-52.33225999999999,0.27281437352043225,0.01929088935214573,0.0,0.0,0.0,0.00033499999999861527,0.0006267176397720806,4.4315629297206615e-05
PHE1040,L PHE 169,0.0,0.0,0.0,-5.499999999999616e-05,0.00022798026230354406,1.6120638945152383e-05,0.2719699999999998,0.02948438739401064,0.0020848610265436084,-0.2719850000000001,0.029508215381482343,0.002086545919695935,0.0,0.0,0.0,-6.999999999984574e-05,0.0006671581521649856,4.7175205351974786e-05
SER1041,L SER 170,0.0,0.0,0.0,-3.4999999999998364e-05,0.00018377975949488248,1.299519141836642e-05,-0.4738799999999996,0.052340382115536044,0.003701023912379063,0.47386,0.052276958595541864,0.0036965391922716023,0.0,0.0,0.0,-5.499999999996022e-05,0.0005847862857489276,4.135063481979608e-05
ILE1042,L ILE 171,0.0,0.0,0.0,-0.00010999999999999454,0.0003128897569432248,2.2124646889836487e-05,0.0009450000000000514,0.10921127219751639,0.00772240311528737,-0.0009650000000000042,0.10915270850968382,0.0077182620372076,0.0,0.0,0.0,-0.00013000000000002566,0.00068051451123392,4.811964255893538e-05
TYR1043,L TYR 172,0.0,0.0,0.0,-9.499999999999842e-05,0.0002932149382279101,2.0733427116614988e-05,0.2381200000000002,0.08116702286027226,0.005739375227322203,-0.238145,0.08107609990003205,0.0057329460031470625,0.0,0.0,0.0,-0.00011999999999997291,0.0006446704584511254,4.558508528014312e-05
PRO1044,L PRO 173,0.0,0.0,0.0,-0.00012499999999999068,0.0003307189138830492,2.338535866733539e-05,-0.11478000000000002,0.1476736320403883,0.010442102661820558,0.11479999999999999,0.1476357680238769,0.010439425271536741,0.0,0.0,0.0,-0.00010499999999997733,0.000627674278587117,4.438327387653246e-05
ALA1045,L ALA 174,0.0,0.0,0.0,-7.000000000000783e-05,0.00025514701644349,1.8041618552670732e-05,0.2894049999999999,0.08475925303469868,0.00599338425891419,-0.28939499999999996,0.08474702929896727,0.005992519910271478,0.0,0.0,0.0,-5.9999999999860167e-05,0.0006296030495478031,4.451965857909814e-05
PRO1046,L PRO 175,0.0,0.0,0.0,-0.00013999999999999346,0.0003469870314579333,2.453568829276945e-05,0.3761000000000002,0.04114960510138433,0.0029097164810337407,-0.37611500000000014,0.041084081771410166,0.0029050832819386752,0.0,0.0,0.0,-0.0001549999999999585,0.0006935236117103149,4.903952487533498e-05
GLN1047,L GLN 176,0.0,0.0,0.0,-0.00012500000000000732,0.00033071891388309325,2.3385358667338506e-05,0.25003499999999956,0.2230810923744985,0.01577421531725105,-0.25007500000000005,0.22305853351755,0.01577262016517864,0.0,0.0,0.0,-0.000165000000000326,0.0007055317143831522,4.988862595824973e-05
VAL1048,L VAL 177,0.0,0.0,0.0,-0.00011500000000001286,0.00031902194281902116,2.2558257911463687e-05,0.20382500000000017,0.09373347521030045,0.0066279575945384596,-0.20382499999999998,0.0936147657957867,0.006619563571339124,0.0,0.0,0.0,-0.00011499999999977167,0.0006868587918923644,4.856825094646905e-05
SER1049,L SER 178,0.0,0.0,0.0,-0.00015499999999998404,0.0003619046835839142,2.5590525590535755e-05,0.6118299999999993,0.07595499391087115,0.005370829125935991,-0.6119350000000001,0.0759391912980364,0.0053697117124664,0.0,0.0,0.0,-0.0002600000000001079,0.0006343500610860623,4.485532298400553e-05
THR1050,L THR 179,0.0,0.0,0.0,-0.00017499999999999737,0.00037996710383926096,2.686773157525545e-05,0.54263,0.18929430287253746,0.01338512852011514,-0.5424049999999998,0.18917349437751643,0.013376586069509708,0.0,0.0,0.0,5.000000000016158e-05,0.0006538348415308361,4.6233105022248584e-05
ALA1051,L ALA 180,0.0,0.0,0.0,-0.00014999999999998126,0.0003570714214270979,2.524876234590204e-05,-0.35136999999999996,0.047744351498370696,0.003376035470785202,0.3512449999999999,0.04776206627649172,0.003377288094758861,0.0,0.0,0.0,-0.000275000000000003,0.0006923691212062125,4.8957890068908346e-05
VAL1052,L VAL 181,0.0,0.0,0.0,-0.00030500000000000416,0.00046040742826327844,3.255572146336231e-05,-0.5252949999999998,0.05655880103927439,0.003999311175065167,0.52515,0.05655092837434226,0.003998754493589215,0.0,0.0,0.0,-0.00045000000000001094,0.0007331439149307783,5.184110338332066e-05
VAL1053,L VAL 182,0.0,0.0,0.0,-0.0002799999999999941,0.00044899888641286367,3.174901573277443e-05,-0.33703000000000016,0.03912159378143886,0.0027663144253680886,0.33696500000000007,0.03917708226756964,0.002770238053850174,0.0,0.0,0.0,-0.00034499999999999196,0.0007784439607317359,5.5044300340712495e-05
GLU1054,L GLU 183,0.0,0.0,0.0,-0.00019499999999999907,0.00039620070671314876,2.8015620642776994e-05,61.81915999999999,0.48574454644245707,0.03434732627138452,-61.817800000000005,0.4855624985484929,0.03433445354135225,0.0,0.0,0.0,0.0011650000000011573,0.0007055317143822119,4.9888625958183244e-05
PRO1055,L PRO 184,0.0,0.0,0.0,-0.00012000000000002231,0.0003249615361854988,2.2978250586156384e-05,-0.39606500000000017,0.03536694466588619,0.002500820640309752,0.3959200000000002,0.03534591348373658,0.002499333511158316,0.0,0.0,0.0,-0.0002649999999999508,0.0006121886964001532,4.328827785903009e-05
TYR1056,L TYR 185,0.0,0.0,0.0,-0.00021499999999997855,0.00041082234603288846,2.9049526674282175e-05,-0.6657249999999995,0.06936338641531943,0.004904732090033522,0.6655549999999999,0.06925869602439931,0.004897329361499053,0.0,0.0,0.0,-0.0003850000000002041,0.000746173572300893,5.2762439291615204e-05
ASN1057,L ASN 186,0.0,0.0,0.0,-0.0001449999999999907,0.00035210083782914254,2.4897289009045153e-05,-0.08637499999999995,0.08022651915046526,0.00567287157222864,0.086405,0.08027478417909326,0.005676284425132342,0.0,0.0,0.0,-0.00011500000000097543,0.0006494420682394222,4.5922489043991194e-05
SER1058,L SER 187,0.0,0.0,0.0,-6.499999999999728e-05,0.0002465258607124107,1.7432010784759586e-05,-0.555705,0.043764688677060605,0.0030946308140067666,0.5556049999999997,0.04377715128923282,0.003095512053764594,0.0,0.0,0.0,-0.00016499999999994462,0.0005725163753116001,4.048302113231749e-05
ILE1059,L ILE 188,0.0,0.0,0.0,-9.999999999998011e-05,0.0002999999999999403,2.1213203435592203e-05,-0.479765,0.039758644028686126,0.0028113606803465995,0.47971000000000025,0.03972890509439683,0.0028092578201364773,0.0,0.0,0.0,-0.00015499999999978086,0.0006252799373078689,4.4213968381029335e-05
LEU1060,L LEU 189,0.0,0.0,0.0,-0.00010499999999999732,0.00030655342111937883,2.1676600286944817e-05,-0.5092649999999996,0.03327633956732673,0.0023529925361122955,0.509205,0.0333054496291544,0.002355050928324206,0.0,0.0,0.0,-0.00016499999999977088,0.0006912127024296709,4.887611891302995e-05
THR1061,L THR 190,0.0,0.0,0.0,-8.49999999999973e-05,0.00027888169534767796,1.9719913792914392e-05,-0.1807900000000001,0.04653177301586528,0.0032902932240151546,0.18074499999999993,0.04645287908192571,0.0032847145804468392,0.0,0.0,0.0,-0.00013000000000008784,0.0006349015671742581,4.489432035348842e-05
THR1062,L THR 191,0.0,0.0,0.0,-2.9999999999996697e-05,0.00017058722109230103,1.206233808181349e-05,-0.4789799999999998,0.038590667265544526,0.0027287722513980256,0.4789150000000001,0.03856161011939096,0.002726717600889314,0.0,0.0,0.0,-9.499999999977388e-05,0.0005621165359601298,3.9747641439449954e-05
HID1063,L HID 192,0.0,0.0,0.0,-9.500000000003173e-05,0.0002932149382280129,2.0733427116622255e-05,-0.16232999999999984,0.0706742605196546,0.004997424886879246,0.16227999999999995,0.0706421375667527,0.004995153451096379,0.0,0.0,0.0,-0.00014499999999983526,0.0006663144903121572,4.711554945025844e-05
THR1064,L THR 193,0.0,0.0,0.0,-3.49999999999917e-05,0.0001837797594948475,1.2995191418363946e-05,-0.4228799999999999,0.10277030504965881,0.007266957960522383,0.4229049999999999,0.10272874950567655,0.0072640195398278075,0.0,0.0,0.0,-9.999999999650288e-06,0.0005999166608788284,4.242051390542099e-05
THR1065,L THR 194,0.0,0.0,0.0,-2.4999999999997247e-05,0.00015612494995994277,1.1039701082908593e-05,-0.44117000000000006,0.04643211280999513,0.003283246183276632,0.4411699999999997,0.046442018689977424,0.0032839466347675417,0.0,0.0,0.0,-2.5000000000170858e-05,0.0005517019122680311,3.901121633583105e-05
LEU1066,L LEU 195,0.0,0.0,0.0,-2.0000000000004457e-05,0.0001400000000000312,9.899494936613872e-06,-0.36350500000000013,0.02074078048193476,0.0014665946525877658,0.36343500000000006,0.02078691355155602,0.00146985675322438,0.0,0.0,0.0,-8.999999999995012e-05,0.000558480080217705,3.9490505187954617e-05
GLU1067,L GLU 196,0.0,0.0,0.0,-4.999999999999949e-05,0.00021794494717703144,1.5411035007422283e-05,53.04220499999997,0.67111727215034,0.04745515741089231,-53.041709999999966,0.6709929551814084,0.047446366873717505,0.0,0.0,0.0,0.0004450000000005616,0.0005974738488057783,4.224778100721919e-05
HIE1068,L HIE 197,0.0,0.0,0.0,-5.5000000000005043e-05,0.0002279802623035809,1.612063894515499e-05,-0.6182050000000001,0.09929135397908234,0.007020958971180301,0.6180899999999999,0.09931707758487618,0.00702277790478964,0.0,0.0,0.0,-0.00016999999999983473,0.0006411708040764485,4.53376223461288e-05
SER1069,L SER 198,0.0,0.0,0.0,-3.0000000000008908e-05,0.00017058722109237047,1.20623380818184e-05,-0.26573,0.06491653949495431,0.004590292528804652,0.26578499999999977,0.0649458141453325,0.004592362559184581,0.0,0.0,0.0,2.4999999999986144e-05,0.0006118619125259975,4.326517074969029e-05
ASP1070,L ASP 199,0.0,0.0,0.0,-3.99999999999906e-05,0.0001959591794226082,1.3856406460547761e-05,50.236619999999974,0.2845767657452638,0.020122616082661166,-50.23628499999996,0.28448413625087604,0.02011606618829922,0.0,0.0,0.0,0.00029499999999970327,0.0005638927202910334,3.987323663795188e-05
CYS1071,L CYS 200,0.0,0.0,0.0,-1.9999999999997796e-05,0.0001399999999999846,9.899494936610575e-06,-0.12508,0.03814752416605802,0.002697437302329732,0.12507500000000005,0.03819017380164671,0.0027004530869837217,0.0,0.0,0.0,-2.4999999999981702e-05,0.0005868347297154041,4.14954816817537e-05
ALA1072,L ALA 201,0.0,0.0,0.0,-9.999999999998898e-06,9.949874371065103e-05,7.035623639734369e-06,-0.19375499999999998,0.06328076307220093,0.0044746256687012535,0.193805,0.06328678357287565,0.004475051382386577,0.0,0.0,0.0,4.000000000006887e-05,0.0005276362383308701,3.7309516212351956e-05
PHE1073,L PHE 202,0.0,0.0,0.0,-4.0000000000008914e-05,0.00019595917942269792,1.3856406460554105e-05,-0.06587000000000004,0.03777370911096758,0.0026710045862933245,0.06591000000000001,0.03776614753982721,0.0026704699024703467,0.0,0.0,0.0,-1.4210854715202004e-16,0.000640312423743499,4.5276925690702224e-05
MET1074,L MET 203,0.0,0.0,0.0,-6.0000000000011155e-05,0.0002374868417408025,1.6792855623749787e-05,-0.19213000000000002,0.07010686913562748,0.004957304257356006,0.19212999999999983,0.07009103437673068,0.004956184570816568,0.0,0.0,0.0,-5.999999999998451e-05,0.0006216108107169453,4.395452195168194e-05
VAL1075,L VAL 204,0.0,0.0,0.0,-4.4999999999997265e-05,0.0002073041244162662,1.4658615214268156e-05,0.3706250000000001,0.031151474684192642,0.002202741899315368,-0.3706149999999998,0.03112951613822677,0.0022011891956396214,0.0,0.0,0.0,-3.500000000005055e-05,0.0005777326371254848,4.085186654242173e-05
ASP1076,L ASP 205,0.0,0.0,0.0,-4.5000000000001704e-05,0.00020730412441628666,1.4658615214269603e-05,56.197205000000004,0.45962857066763113,0.032500647914616224,-56.19668499999999,0.45953491246859474,0.032494025279850985,0.0,0.0,0.0,0.0004750000000019128,0.000639824194603252,4.524240267711807e-05
ASN1077,L ASN 206,0.0,0.0,0.0,-0.00010500000000002619,0.0003065534211194631,2.1676600286950773e-05,-0.6648249999999999,0.13887582357991562,0.009820003659622496,0.6647799999999999,0.1389775938775742,0.009827199906382271,0.0,0.0,0.0,-0.0001499999999996504,0.0006461423991666979,4.568916720629171e-05
GLU1078,L GLU 207,0.0,0.0,0.0,-0.00010000000000001341,0.00030000000000004025,2.121320343559927e-05,58.36823000000003,0.3645966498679747,0.025780876351954224,-58.36782500000002,0.3644077858276954,0.025767521647593848,0.0,0.0,0.0,0.0003050000000018116,0.0007361895136477831,5.205645973387738e-05
ALA1079,L ALA 208,0.0,0.0,0.0,-4.9999999999996716e-05,0.00021794494717701938,1.541103500742143e-05,-0.16158999999999993,0.03661464051441737,0.002589046059845222,0.16155000000000008,0.0366144438712368,0.0025890321550725765,0.0,0.0,0.0,-8.999999999996955e-05,0.000657190992025952,4.6470420699626497e-05
ILE1080,L ILE 209,0.0,0.0,0.0,-7.500000000000506e-05,0.00026339134382133623,1.862458053219043e-05,-0.23200500000000013,0.03310898631791605,0.002341158874361106,0.23203499999999994,0.0331189337841666,0.002341862266445245,0.0,0.0,0.0,-4.500000000003723e-05,0.0006730341744665466,4.75907028735585e-05
TYR1081,L TYR 210,0.0,0.0,0.0,-0.00013500000000001843,0.00034172357249688225,2.4163505540383822e-05,-0.280415,0.07181317967476436,0.005077958632659382,0.28039,0.07179197657120173,0.005076459346828249,0.0,0.0,0.0,-0.00016000000000016557,0.0006814690014963368,4.818713521264852e-05
ASP1082,L ASP 211,0.0,0.0,0.0,-4.000000000000281e-05,0.00019595917942266802,1.3856406460551991e-05,55.568144999999994,0.45533499094195884,0.03219704598065743,-55.567829999999994,0.4552765984552386,0.032192917008324405,0.0,0.0,0.0,0.0002749999999992525,0.0006159342497384923,4.3553128475513636e-05
ILE1083,L ILE 212,0.0,0.0,0.0,-8.500000000000841e-05,0.0002788816953477144,1.9719913792916967e-05,-0.08895999999999997,0.045710593958074905,0.003232227095981959,0.08894999999999989,0.04574404332806641,0.0032345923236167004,0.0,0.0,0.0,-9.500000000008945e-05,0.0006212688628927579,4.3930342589152455e-05
CYS1084,L CYS 213,0.0,0.0,0.0,-4.499999999998838e-05,0.0002073041244162253,1.4658615214265265e-05,-0.1987750000000002,0.07259479578454613,0.005133227237810516,0.19873000000000002,0.07259033751126953,0.005132911990283889,0.0,0.0,0.0,-9.00000000000567e-05,0.0005932115979986898,4.194639436233817e-05
ARG1085,L ARG 214,0.0,0.0,0.0,-0.00013000000000000124,0.000336303434416008,2.3780243901188457e-05,-57.54032500000004,0.43658004921226634,0.030870871332875017,57.539950000000005,0.4364084755133744,0.030858739240279043,0.0,0.0,0.0,-0.0005049999999988586,0.0006928022805972729,4.8988519063183697e-05
ARG1086,L ARG 215,0.0,0.0,0.0,-6.999999999999007e-05,0.0002551470164434253,1.8041618552666155e-05,-53.05291499999999,0.34822021448680374,0.024622887500985298,53.05267999999998,0.3481432572983116,0.02461744580600091,0.0,0.0,0.0,-0.0003049999999963404,0.0005310131825096175,3.754830222520003e-05
ASN1087,L ASN 216,0.0,0.0,0.0,-6.49999999999995e-05,0.00024652586071241913,1.7432010784760185e-05,0.15217000000000014,0.11527792980445122,0.008151380588587427,-0.15219500000000002,0.11525635329559927,0.008149854899015072,0.0,0.0,0.0,-8.999999999950603e-05,0.0006339558344240628,4.482744694940309e-05
LEU1088,L LEU 217,0.0,0.0,0.0,-5.000000000000338e-05,0.00021794494717704838,1.541103500742348e-05,-0.09390500000000011,0.060537888755720685,0.004280675165788694,0.09392999999999996,0.06056290201104975,0.004282443870034967,0.0,0.0,0.0,-2.5000000000137136e-05,0.0006118619125258715,4.326517074968139e-05
ASP1089,L ASP 218,0.0,0.0,0.0,-8.500000000000007e-05,0.00027888169534768707,1.9719913792915036e-05,53.169150000000016,0.6796891550542092,0.04806128106377861,-53.16898500000001,0.6796394741134505,0.048057768090767984,0.0,0.0,0.0,8.00000000014478e-05,0.0006660330322142537,4.709564735729371e-05
ILE1090,L ILE 219,0.0,0.0,0.0,-5.5000000000003377e-05,0.00022798026230357399,1.61206389451545e-05,-0.01265999999999997,0.06589085217236154,0.00465918683892372,0.012660000000000013,0.0658401427701976,0.004655601142709716,0.0,0.0,0.0,-5.4999999999854055e-05,0.0006098975323771985,4.3126268097285895e-05
GLU1091,L GLU 220,0.0,0.0,0.0,-0.000139999999999999,0.000346987031457947,2.4535688292770423e-05,57.285370000000015,0.9595941345686215,0.06785355197403087,-57.28521500000002,0.9596399057824848,0.06785678848760146,0.0,0.0,0.0,1.500000000035584e-05,0.0007034024452617216,4.973806389477626e-05
ARG1092,L ARG 221,0.0,0.0,0.0,-0.00021000000000000519,0.00040730823708833616,2.8801041647830053e-05,-60.07175500000004,0.5998088820376895,0.04241289279047721,60.07171500000003,0.5997702341494927,0.04241015997209497,0.0,0.0,0.0,-0.0002499999999973568,0.0007053367989805676,4.9874843357957204e-05
PRO1093,L PRO 222,0.0,0.0,0.0,-0.0001500000000000079,0.0003570714214271613,2.5248762345906525e-05,0.5086050000000002,0.0423461801701145,0.0029943271155635273,-0.5086100000000002,0.042297019989592136,0.002990850965862355,0.0,0.0,0.0,-0.00015499999999997406,0.0006640594852874406,4.695609651579976e-05
THR1094,L THR 223,0.0,0.0,0.0,-0.00011500000000001509,0.0003190219428190273,2.255825791146412e-05,-0.4190749999999996,0.10766507964516772,0.007613070791408782,0.4190450000000003,0.10766788274596995,0.007613269000567342,0.0,0.0,0.0,-0.00014500000000002065,0.0006511336268384192,4.6042100299603716e-05
TYR1095,L TYR 224,0.0,0.0,0.0,-0.00016500000000002846,0.00037118054905941337,2.6246428328445716e-05,-0.6142550000000001,0.05834415116359085,0.004125554493034809,0.6142,0.05833103805008076,0.004124627255886263,0.0,0.0,0.0,-0.0002200000000001981,0.0007011419257184177,4.957822102496877e-05
THR1096,L THR 225,0.0,0.0,0.0,-8.500000000000285e-05,0.00027888169534769617,1.971991379291568e-05,-0.22291499999999986,0.12332553577828104,0.00872043226422867,0.22292999999999996,0.1232921534405171,0.008718071776488196,0.0,0.0,0.0,-6.999999999992291e-05,0.0006364746656391274,4.5005555212686746e-05
ASN1097,L ASN 226,0.0,0.0,0.0,-7.999999999998231e-05,0.00027129319932495073,1.9183326093246636e-05,0.14375499999999974,0.04091729432648265,0.002893289628606173,-0.14366999999999994,0.040906125458175895,0.0028924998703543842,0.0,0.0,0.0,4.999999999526495e-06,0.0006041316081779902,4.271855568717912e-05
LEU1098,L LEU 227,0.0,0.0,0.0,-6.500000000001283e-05,0.00024652586071246966,1.7432010784763756e-05,-0.45494500000000004,0.02849354268952803,0.0020147977255793644,0.45490500000000045,0.028527109475016205,0.002017171255743497,0.0,0.0,0.0,-0.00010500000000005949,0.0005949579817096929,4.2069882338798575e-05
ASN1099,L ASN 228,0.0,0.0,0.0,-4.999999999999893e-05,0.00021794494717702903,1.541103500742211e-05,-0.4111800000000006,0.05642523903361006,0.0039898669150737545,0.41114499999999987,0.05643078924665235,0.003990259374401678,0.0,0.0,0.0,-8.50000000005835e-05,0.0005811841360538307,4.1095924372170874e-05
ARG1100,L ARG 229,0.0,0.0,0.0,-9.00000000000123e-05,0.0002861817604251228,2.0236106344850827e-05,-54.735290000000006,0.4288272681393697,0.030322666925905024,54.734834999999975,0.4286662312080866,0.030311279895291848,0.0,0.0,0.0,-0.0005450000000007548,0.00069135736056317,4.888634778774505e-05
LEU1101,L LEU 230,0.0,0.0,0.0,-5.5000000000000605e-05,0.00022798026230356247,1.6120638945153684e-05,-0.35181999999999986,0.02375978956135655,0.0016800708318400563,0.35184000000000004,0.02377613088792886,0.0016812263381233426,0.0,0.0,0.0,-3.4999999999749675e-05,0.0006031376294015484,4.264827077386136e-05
ILE1102,L ILE 231,0.0,0.0,0.0,-6.499999999999728e-05,0.0002465258607124107,1.7432010784759586e-05,-0.3777299999999999,0.025782883857319455,0.0018231252014055755,0.37762500000000015,0.025816358670421733,0.001825492228139933,0.0,0.0,0.0,-0.0001699999999999502,0.0006489221833161529,4.5885727628523154e-05
GLY1103,L GLY 232,0.0,0.0,0.0,-3.0000000000004466e-05,0.0001705872210923452,1.2062338081816614e-05,-0.24864500000000017,0.0252221921132939,0.0017834783079699974,0.2486749999999999,0.02527012811602003,0.0017868678952290596,0.0,0.0,0.0,4.884981308350689e-17,0.0005567764362829688,3.937003937005669e-05
GLN1104,L GLN 233,0.0,0.0,0.0,-1.4999999999996128e-05,0.00012155245781140079,8.595056718833323e-06,-0.4063299999999996,0.28063367777228687,0.019843797658210455,0.4063800000000001,0.2806824640051458,0.019847247365818763,0.0,0.0,0.0,3.5000000000486865e-05,0.0005511578721193348,3.897274688799296e-05
ILE1105,L ILE 234,0.0,0.0,0.0,-2.000000000000002e-05,0.00014000000000000012,9.899494936611673e-06,-0.3916049999999999,0.024313144078873247,0.0017191989050136828,0.3915750000000004,0.024290005660757834,0.001717562771778149,0.0,0.0,0.0,-5.000000000038085e-05,0.0006224949798993587,4.4017042154142016e-05
VAL1106,L VAL 235,0.0,0.0,0.0,-3.4999999999998364e-05,0.00018377975949488248,1.299519141836642e-05,-0.31745000000000007,0.03387812716193027,0.0023955453450101058,0.31744000000000006,0.03373953763761378,0.0023857455857655453,0.0,0.0,0.0,-4.4999999999865704e-05,0.0005941169918458876,4.201041537523799e-05
SER1107,L SER 236,0.0,0.0,0.0,-9.999999999998898e-06,9.949874371065103e-05,7.035623639734369e-06,-0.35405000000000003,0.06609695530052752,0.004673760530878712,0.35398499999999994,0.06607824736628459,0.004672437680162195,0.0,0.0,0.0,-7.49999999999517e-05,0.0005379358697838129,3.803781013676177e-05
SER1108,L SER 237,0.0,0.0,0.0,-1.000000000000334e-05,9.949874371069522e-05,7.035623639737493e-06,-0.38750000000000007,0.04996999099459622,0.0035334119488109697,0.38743500000000003,0.04998355504563464,0.0035343710720579327,0.0,0.0,0.0,-7.500000000011442e-05,0.000537935869783887,3.8037810136767006e-05
ILE1109,L ILE 238,0.0,0.0,0.0,-5.499999999999616e-05,0.00022798026230354406,1.6120638945152383e-05,-0.3470150000000004,0.02318220815625118,0.00163922965901633,0.34700999999999993,0.023187710106865905,0.0016396187056752726,0.0,0.0,0.0,-5.999999999995787e-05,0.0005969924622641182,4.221374183842121e-05
THR1110,L THR 239,0.0,0.0,0.0,-3.0000000000005578e-05,0.00017058722109235152,1.206233808181706e-05,-0.2401550000000002,0.07855113605161947,0.005554404097200721,0.24019999999999989,0.07853941685548745,0.00555357542489522,0.0,0.0,0.0,1.499999999985735e-05,0.0006203023456345674,4.386199949841242e-05
ALA1111,L ALA 240,0.0,0.0,0.0,-1.000000000000334e-05,9.949874371069522e-05,7.035623639737493e-06,-0.250885,0.01544091237589318,0.0010918373848701353,0.2508300000000001,0.015383793420348759,0.00108779846479016,0.0,0.0,0.0,-6.499999999997473e-05,0.0005922626106719988,4.1879290824941843e-05
SER1112,L SER 241,0.0,0.0,0.0,-2.0000000000002238e-05,0.00014000000000001568,9.899494936612774e-06,-0.315255,0.03984018040872635,0.0028171261730705836,0.31523,0.039886803582137614,0.002820422929278538,0.0,0.0,0.0,-4.4999999999933914e-05,0.0005941169918459187,4.2010415375240184e-05
LEU1113,L LEU 242,0.0,0.0,0.0,-2.5000000000002796e-05,0.00015612494995997743,1.1039701082911044e-05,-0.2432049999999999,0.02560630732847043,0.0018106393553108228,0.2432099999999999,0.025633491763707508,0.0018125615851607092,0.0,0.0,0.0,-1.9999999999971846e-05,0.0005741080037763632,4.0595566260373844e-05
ARG1114,L ARG 243,0.0,0.0,0.0,-2.4999999999995027e-05,0.00015612494995992891,1.1039701082907613e-05,-47.69903,0.3949232192476672,0.027925288637804715,47.698809999999995,0.39485249638533865,0.027920287776250968,0.0,0.0,0.0,-0.0002449999999969066,0.0006041316081757748,4.271855568702246e-05
PHE1115,L PHE 244,0.0,0.0,0.0,-5.00000000000167e-06,7.053367989835297e-05,4.987484335816666e-06,0.11113500000000004,0.03577173150687568,0.002529443392329627,-0.11119,0.035793629321430855,0.00253099180164614,0.0,0.0,0.0,-5.999999999985128e-05,0.0005800000000000428,4.1012193308822786e-05
ASP1116,L ASP 245,0.0,0.0,0.0,-1.5000000000002789e-05,0.00012155245781145478,8.59505671883714e-06,45.45674000000004,0.2702129019831825,0.019106937535640422,-45.456620000000015,0.27011576333187237,0.019100068795734754,0.0,0.0,0.0,0.00010499999999893816,0.0005603347213959757,3.9621648123336926e-05
GLY1117,L GLY 246,0.0,0.0,0.0,0.0,0.0,0.0,-0.1845950000000002,0.02147884948035966,0.0015187840119647467,0.18454000000000004,0.02145340066283203,0.0015169845088200502,0.0,0.0,0.0,-5.5000000000076655e-05,0.0005674284095814348,4.012324762529303e-05
ALA1118,L ALA 247,0.0,0.0,0.0,-1.500000000000168e-05,0.00012155245781144577,8.595056718836503e-06,-0.2067550000000001,0.023321127224042355,0.0016490527205034553,0.206695,0.02335191587429171,0.0016512298068409453,0.0,0.0,0.0,-7.500000000006945e-05,0.0006239991987174737,4.412340648680976e-05
LEU1119,L LEU 248,0.0,0.0,0.0,-1.0000000000001119e-05,9.949874371067313e-05,7.035623639735931e-06,0.15558500000000006,0.019069682089641864,0.0013484301520657414,-0.15559499999999996,0.01906045579203205,0.0013477777543052269,0.0,0.0,0.0,-1.9999999999924524e-05,0.0005827520913733761,4.120679555607568e-05
ASN1120,L ASN 249,0.0,0.0,0.0,-9.999999999996679e-06,9.949874371062894e-05,7.035623639732807e-06,0.0008350000000004342,0.15939958524099085,0.011271252764222774,-0.0008250000000001023,0.15944285614288273,0.011274312479038354,0.0,0.0,0.0,1.4210854715202004e-16,0.0005830951894842678,4.123105625615806e-05
VAL1121,L VAL 250,0.0,0.0,0.0,-1.5000000000002789e-05,0.00012155245781145478,8.59505671883714e-06,0.1217549999999999,0.022799012588267855,0.001612133640552166,-0.12183000000000004,0.022773912707306172,0.001610358810948668,0.0,0.0,0.0,-9.000000000009334e-05,0.0005932115979987236,4.194639436234056e-05
ASP1122,L ASP 251,0.0,0.0,0.0,0.0,0.0,0.0,46.604310000000034,0.23690197107008296,0.016751499022011496,-46.604150000000025,0.23689064459688236,0.016750698119410788,0.0,0.0,0.0,0.00016000000000211402,0.0005868560300441346,4.149698784244238e-05
LEU1123,L LEU 252,0.0,0.0,0.0,-2.5000000000003908e-05,0.00015612494995998437,1.1039701082911535e-05,-0.04133999999999988,0.030324320272678753,0.002144253249968384,0.04134500000000002,0.03034066536844567,0.002145409022773977,0.0,0.0,0.0,-1.9999999999926743e-05,0.0006241794613731084,4.4136152981429166e-05
THR1124,L THR 253,0.0,0.0,0.0,-1.000000000000001e-05,9.949874371066208e-05,7.03562363973515e-06,0.050205000000000125,0.13503559891747086,0.009548458769613046,-0.05017499999999994,0.13501171939872483,0.009546770232649366,0.0,0.0,0.0,1.999999999996005e-05,0.0005741080037762929,4.059556626036887e-05
GLU1125,L GLU 254,0.0,0.0,0.0,-2.000000000000557e-05,0.00014000000000003896,9.899494936614421e-06,44.938605000000024,0.19282738128871757,0.013634954890769617,-44.938660000000034,0.19278989703093122,0.01363230435348277,0.0,0.0,0.0,-7.500000000028706e-05,0.000607762289059604,4.2975283594350465e-05
PHE1126,L PHE 255,0.0,0.0,0.0,-1.5000000000000568e-05,0.00012155245781143678,8.595056718835867e-06,-0.11412499999999998,0.03367030405268107,0.002380850032026368,0.11416500000000006,0.03371776645924209,0.0023842061309794407,0.0,0.0,0.0,2.499999999991509e-05,0.000560691537299996,3.9646878817873724e-05
GLN1127,L GLN 256,0.0,0.0,0.0,-9.999999999994458e-06,9.949874371060685e-05,7.035623639731245e-06,-0.18507999999999986,0.11335688598404585,0.008015542277350912,0.1850950000000001,0.11340209863578356,0.008018739294614828,0.0,0.0,0.0,5.0000000002015095e-06,0.000570065785677947,4.0309738277531336e-05
THR1128,L THR 257,0.0,0.0,0.0,-1.000000000000001e-05,9.949874371066208e-05,7.03562363973515e-06,0.09211999999999984,0.09102140187889911,0.006436185050167551,-0.09211000000000003,0.09101883266665187,0.006436003379427319,0.0,0.0,0.0,-1.4210854715202004e-16,0.0005916079783100768,4.183300132671192e-05
ASN1129,L ASN 258,0.0,0.0,0.0,-9.999999999998898e-06,9.949874371065103e-05,7.035623639734369e-06,-0.21315999999999982,0.03881371407118913,0.002744544042277355,0.21314499999999983,0.03876846624513348,0.002741344537813565,0.0,0.0,0.0,-2.499999999951541e-05,0.0005517019122676762,3.901121633580595e-05
LEU1130,L LEU 259,0.0,0.0,0.0,-4.999999999997229e-06,7.053367989829033e-05,4.9874843358122365e-06,0.043394999999999725,0.036246640878845694,0.002563024556066531,-0.04331499999999999,0.036237629268482806,0.00256238733898683,0.0,0.0,0.0,7.499999999976053e-05,0.0005739120141622622,4.0581707701856546e-05
VAL1131,L VAL 260,0.0,0.0,0.0,-2.0000000000000574e-05,0.000140000000000004,9.899494936611948e-06,-0.15530499999999997,0.03518070458362076,0.0024876514777998895,0.15532499999999996,0.035146968219179404,0.002485265956592983,0.0,0.0,0.0,-1.3100631690576846e-16,0.0006480740698406975,4.5825756949552134e-05
PRO1132,L PRO 261,0.0,0.0,0.0,-5.00000000000167e-06,7.053367989835297e-05,4.987484335816666e-06,-0.16359500000000007,0.03305572529835009,0.0023373927515503057,0.16362500000000005,0.03299294432147548,0.0023329534661025507,0.0,0.0,0.0,2.500000000001279e-05,0.000666614581298512,4.713676908740089e-05
TYR1133,L TYR 262,0.0,0.0,0.0,-1.0000000000001675e-05,9.949874371067864e-05,7.035623639736321e-06,0.09229500000000009,0.03784901550899308,0.002676329552764381,-0.09232499999999998,0.03783859636667289,0.002675592808145506,0.0,0.0,0.0,-3.999999999975579e-05,0.000598665181883573,4.233202097701524e-05
PRO1134,L PRO 263,0.0,0.0,0.0,-1.500000000000168e-05,0.00012155245781144578,8.595056718836504e-06,0.14666999999999997,0.035531972925803186,0.002512489900477224,-0.14672999999999997,0.03558675455840296,0.0025163635468668016,0.0,0.0,0.0,-7.50000000000739e-05,0.0005651327277727732,3.9960918407857906e-05
ARG1135,L ARG 264,0.0,0.0,0.0,-4.000000000000225e-05,0.0001959591794226653,1.38564064605518e-05,-51.43878999999998,0.3269580032697243,0.02311942212752354,51.438299999999984,0.3268973539229336,0.02311513357108452,0.0,0.0,0.0,-0.0005299999999972727,0.0006075360071617271,4.2959283047905616e-05
GLY1136,L GLY 265,0.0,0.0,0.0,-9.999999999998898e-06,9.949874371065103e-05,7.035623639734369e-06,-0.025230000000000086,0.04312837928788894,0.0030496369456051715,0.02516500000000001,0.0430989300911287,0.003047554572932205,0.0,0.0,0.0,-7.500000000009166e-05,0.0005739120141627411,4.0581707701890407e-05
HID1137,L HID 266,0.0,0.0,0.0,-4.999999999999449e-05,0.00021794494717700968,1.5411035007420745e-05,0.050085000000000025,0.04950199768696223,0.0035003198246731783,-0.05011500000000005,0.04954837812683684,0.003503599417028153,0.0,0.0,0.0,-8.000000000018215e-05,0.0006112282715976434,4.3220365569962644e-05
PHE1138,L PHE 267,0.0,0.0,0.0,-4.999999999999227e-05,0.000217944947177,1.541103500742006e-05,0.05158500000000002,0.051407322192465896,0.003635046612493433,-0.05155500000000004,0.051418158028074104,0.0036358128217772717,0.0,0.0,0.0,-1.9999999999988916e-05,0.000655438784327516,4.634652090506535e-05
PRO1139,L PRO 268,0.0,0.0,0.0,-1.5000000000000568e-05,0.0001215524578114368,8.595056718835869e-06,0.40462500000000007,0.03772206748045399,0.0026673529715805556,-0.40457499999999996,0.037695150550170156,0.0026654496571873135,0.0,0.0,0.0,3.500000000038028e-05,0.0005690123021517545,4.023524574300743e-05
LEU1140,L LEU 269,0.0,0.0,0.0,-2.500000000000835e-05,0.0001561249499600121,1.1039701082913495e-05,-0.2549049999999999,0.039034548479520426,0.0027601593930423928,0.2549099999999998,0.03902655378072826,0.0027595940824694447,0.0,0.0,0.0,-1.9999999999931185e-05,0.0005912698199635587,4.180908992071814e-05
ALA1141,L ALA 270,0.0,0.0,0.0,-9.999999999998898e-06,9.949874371065103e-05,7.035623639734369e-06,0.25612000000000007,0.02496628927173531,0.0017653832445108989,-0.25607000000000013,0.02502968437675451,0.0017698659553762098,0.0,0.0,0.0,4.000000000002002e-05,0.0005553377350766339,3.9268307832146625e-05
THR1142,L THR 271,0.0,0.0,0.0,-2.000000000000668e-05,0.00014000000000004674,9.89949493661497e-06,0.012634999999999898,0.05637359111321536,0.003986214855599227,-0.012614999999999998,0.056284516298889885,0.00397991631507498,0.0,0.0,0.0,-1.3877787807814457e-16,0.0006164414002971882,4.358898943542728e-05
TYR1143,L TYR 272,0.0,0.0,0.0,-3.9999999999986715e-05,0.00019595917942258914,1.3856406460546414e-05,0.11815000000000016,0.052560988384922916,0.003716623131284635,-0.11800999999999993,0.052675420264104385,0.003724714687059949,0.0,0.0,0.0,0.00010000000000019104,0.0006324555320333038,4.472135954996948e-05
ALA1144,L ALA 273,0.0,0.0,0.0,-1.4999999999998349e-05,0.0001215524578114188,8.595056718834595e-06,-0.082745,0.029737013552137384,0.0021027243934952605,0.08273499999999999,0.02975642409631917,0.002104096926237007,0.0,0.0,0.0,-2.4999999999977263e-05,0.0005425633603553439,3.836502313306241e-05
PRO1145,L PRO 274,0.0,0.0,0.0,-3.500000000000281e-05,0.00018377975949490579,1.2995191418368068e-05,0.10836499999999998,0.03791453250404139,0.002680962303912544,-0.10833999999999999,0.037905070900870426,0.002680293267536235,0.0,0.0,0.0,-1.0000000000172094e-05,0.0006244197306299593,4.415314258351215e-05
VAL1146,L VAL 275,0.0,0.0,0.0,-5.000000000000449e-05,0.00021794494717705323,1.5411035007423825e-05,0.03394,0.1321664344680599,0.009345578205761259,-0.03390500000000002,0.13219003735153423,0.009347247181657286,0.0,0.0,0.0,-1.5000000000021949e-05,0.0006203023456347262,4.3861999498423655e-05
ILE1147,L ILE 276,0.0,0.0,0.0,-1.500000000000501e-05,0.00012155245781147276,8.595056718838412e-06,-0.0096699999999999,0.04936295270747078,0.003490487859884343,0.009650000000000011,0.04931488112121939,0.0034870886854222677,0.0,0.0,0.0,-3.4999999999829615e-05,0.0006354329232893172,4.4931892904706744e-05
SER1148,L SER 277,0.0,0.0,0.0,-1.0000000000001119e-05,9.949874371067313e-05,7.035623639735931e-06,-0.4915200000000002,0.07213923758953737,0.005101014408918936,0.4914900000000001,0.07217644976029117,0.0051036457067472046,0.0,0.0,0.0,-3.999999999991469e-05,0.0006232174580352175,4.406812907305449e-05
ALA1149,L ALA 278,0.0,0.0,0.0,-2.9999999999995586e-05,0.00017058722109229468,1.2062338081813042e-05,-0.27501999999999993,0.03897383224677927,0.002755866107052456,0.2749649999999999,0.03902106834775302,0.0027592062037839907,0.0,0.0,0.0,-8.500000000008029e-05,0.0005897245119545596,4.169982014349963e-05
GLU1150,L GLU 279,0.0,0.0,0.0,-2.9999999999999472e-05,0.00017058722109231683,1.2062338081814608e-05,51.08657500000004,0.731202451014186,0.051703821153235525,-51.086385000000035,0.7312458661558326,0.05170689106734198,0.0,0.0,0.0,0.0001600000000010482,0.0005782732917905435,4.089009660041604e-05
LYS1151,L LYS 280,0.0,0.0,0.0,-3.0000000000002803e-05,0.00017058722109233575,1.2062338081815946e-05,-51.57420499999998,0.3677842070806981,0.026006270684007907,51.57407000000001,0.36770807048461096,0.026000887013668938,0.0,0.0,0.0,-0.00016500000000057468,0.0006306940621260257,4.4596804818340245e-05
ALA1152,L ALA 281,0.0,0.0,0.0,-1.5000000000000568e-05,0.00012155245781143678,8.595056718835867e-06,-0.23119999999999993,0.02528121832507293,0.001787652091431668,0.23126000000000005,0.025261480558352072,0.0017862564205622883,0.0,0.0,0.0,4.5000000000007253e-05,0.0006730341744666667,4.759070287356699e-05
TYR1153,L TYR 282,0.0,0.0,0.0,-3.499999999999891e-05,0.00018377975949488535,1.2995191418366623e-05,-0.30674,0.05528998462651252,0.003909592306110697,0.3067349999999998,0.055315502121919595,0.0039113966655148205,0.0,0.0,0.0,-4.00000000000178e-05,0.0005730619512756416,4.0521599178700105e-05
HIE1154,L HIE 283,0.0,0.0,0.0,-4.999999999999449e-06,7.053367989832165e-05,4.9874843358144515e-06,-0.295085,0.1743323772998002,0.012327160616906046,0.2950149999999999,0.17434458630826516,0.01232802392417376,0.0,0.0,0.0,-7.499999999971863e-05,0.0005739120141624263,4.058170770186815e-05
GLU1155,L GLU 284,0.0,0.0,0.0,-5.5000000000001716e-05,0.00022798026230356707,1.612063894515401e-05,46.98053000000001,0.24257095683424593,0.01715235684964046,-46.98049000000002,0.2425926831107563,0.017153893129385502,0.0,0.0,0.0,-1.4999999999503188e-05,0.0006121886963992792,4.328827785896829e-05
GLN1156,L GLN 285,0.0,0.0,0.0,-1.000000000000334e-05,9.949874371069522e-05,7.035623639737493e-06,-0.02169500000000056,0.07167832290867304,0.005068422819280176,0.021699999999999983,0.07173583483866347,0.005072489526849712,0.0,0.0,0.0,-5.0000000002015095e-06,0.0005957977844872425,4.212926536268504e-05
LEU1157,L LEU 286,0.0,0.0,0.0,-2.999999999999725e-05,0.00017058722109230417,1.2062338081813713e-05,-0.15317000000000014,0.034607385050014955,0.002447111664799952,0.15319000000000005,0.03463342171948931,0.0024489527353544352,0.0,0.0,0.0,-1.0000000000197629e-05,0.0005915234568468786,4.18270247567336e-05
SER1158,L SER 287,0.0,0.0,0.0,-1.5000000000000568e-05,0.00012155245781143678,8.595056718835867e-06,0.4308100000000001,0.04566797455547977,0.0032292134491234453,-0.430795,0.04572201849218872,0.0032330349325363364,0.0,0.0,0.0,0.0,0.0005916079783099941,4.183300132670607e-05
VAL1159,L VAL 288,0.0,0.0,0.0,-9.999999999998898e-06,9.949874371065103e-05,7.035623639734369e-06,0.27299499999999993,0.021074272822567696,0.0014901761221412981,-0.2729499999999999,0.021091171138654278,0.0014913710135308436,0.0,0.0,0.0,3.499999999996062e-05,0.0005863232896620334,4.145931740876282e-05
ALA1160,L ALA 289,0.0,0.0,0.0,-1.5000000000000568e-05,0.00012155245781143678,8.595056718835867e-06,0.22631000000000012,0.01870010427778291,0.001322297054371586,-0.22630999999999993,0.018752970431376047,0.0013260352559416818,0.0,0.0,0.0,-1.4999999999989467e-05,0.0005785974420959609,4.091301748832447e-05
GLU1161,L GLU 290,0.0,0.0,0.0,-2.4999999999999466e-05,0.00015612494995995662,1.1039701082909572e-05,46.608369999999965,0.24778719317945413,0.017521200458837306,-46.60833499999998,0.24772358139021725,0.017516702426084024,0.0,0.0,0.0,9.999999999195098e-06,0.0005915234568471265,4.1827024756751124e-05
ILE1162,L ILE 291,0.0,0.0,0.0,-1.5000000000000568e-05,0.00012155245781143678,8.595056718835867e-06,0.25379499999999977,0.01579914475533782,0.001117168239344725,-0.25372000000000017,0.01586258490914676,0.0011216541356405068,0.0,0.0,0.0,5.9999999999762466e-05,0.0006216108107167632,4.395452195166907e-05
THR1163,L THR 292,0.0,0.0,0.0,-1.000000000000334e-05,9.949874371069522e-05,7.035623639737493e-06,0.25355499999999986,0.035901211330539015,0.002538598998463545,-0.253505,0.03589442818878721,0.0025381193579105,0.0,0.0,0.0,3.999999999986903e-05,0.0005730619512759116,4.0521599178719194e-05
ASN1164,L ASN 293,0.0,0.0,0.0,-5.00000000000167e-06,7.053367989835297e-05,4.987484335816666e-06,0.20964000000000005,0.1168997878526724,0.008266063270989344,-0.209645,0.11696413542193165,0.008270613331246953,0.0,0.0,0.0,-1.0000000000012222e-05,0.0006081940479813245,4.30058135604891e-05
ALA1165,L ALA 294,0.0,0.0,0.0,-1.000000000000334e-05,9.949874371069522e-05,7.035623639737493e-06,0.24655000000000027,0.02145268048519517,0.001516933584570982,-0.24660000000000015,0.021448309956728757,0.001516624541539385,0.0,0.0,0.0,-5.999999999998784e-05,0.00062960304954793,4.4519658579107114e-05
CYS1166,L CYS 295,0.0,0.0,0.0,-9.999999999994458e-06,9.949874371060685e-05,7.035623639731245e-06,0.2751400000000002,0.049080957610868586,0.0034705477953774666,-0.27511499999999983,0.04909482431988191,0.0034715283197750725,0.0,0.0,0.0,1.5000000000173762e-05,0.0005610481262781739,3.967209346633031e-05
PHE1167,L PHE 296,0.0,0.0,0.0,-3.0000000000014458e-05,0.00017058722109240202,1.2062338081820632e-05,0.05764499999999995,0.0768666961368836,0.005435296208579619,-0.05763500000000001,0.07688303957961079,0.0054364518644976515,0.0,0.0,0.0,-2.0000000000175432e-05,0.0005741080037766026,4.059556626039077e-05
GLU1168,L GLU 297,0.0,0.0,0.0,-3.000000000000058e-05,0.00017058722109232312,1.2062338081815052e-05,49.18216999999995,0.4556829721468896,0.032221651967630625,-49.182044999999974,0.45562196279072903,0.032217337954684934,0.0,0.0,0.0,9.500000000102204e-05,0.0006292654447843887,4.4495786317341026e-05
PRO1169,L PRO 298,0.0,0.0,0.0,-4.999999999999893e-05,0.00021794494717702906,1.5411035007422114e-05,0.21105500000000008,0.03981321357288325,0.0028152193298214036,-0.21098999999999996,0.03974820624883616,0.002810622617855355,0.0,0.0,0.0,1.5000000000089386e-05,0.0006517476505519511,4.6085518332768495e-05
ALA1170,L ALA 299,0.0,0.0,0.0,-2.4999999999998358e-05,0.00015612494995994968,1.1039701082909082e-05,0.16101999999999997,0.07146663277362388,0.00505345406627982,-0.16105499999999995,0.07152022074210919,0.005057243307870418,0.0,0.0,0.0,-5.9999999999951206e-05,0.000613514466007124,4.338202392696809e-05
ASN1171,L ASN 300,0.0,0.0,0.0,-4.4999999999990604e-05,0.00020730412441623554,1.4658615214265988e-05,0.20752500000000018,0.21004385107638773,0.014852343144265107,-0.207535,0.2100283523122532,0.014851247216143153,0.0,0.0,0.0,-5.4999999999409966e-05,0.0005674284095820582,4.012324762533711e-05
GLN1172,L GLN 301,0.0,0.0,0.0,-6.000000000002004e-05,0.00023748684174083767,1.6792855623752274e-05,0.22081499999999935,0.34206087290860976,0.024187356281226775,-0.22078,0.34195404895979814,0.024179802687366993,0.0,0.0,0.0,-2.5000000000936494e-05,0.0006118619125253091,4.326517074964162e-05
MET1173,L MET 302,0.0,0.0,0.0,-5.500000000000949e-05,0.00022798026230359927,1.6120638945156286e-05,0.14682000000000003,0.11473529361098969,0.008113010415376038,-0.14681999999999998,0.11485572515116528,0.008121526211248727,0.0,0.0,0.0,-5.500000000006944e-05,0.0006180412607583135,4.370211665352868e-05
VAL1174,L VAL 303,0.0,0.0,0.0,-5.4999999999999494e-05,0.00022798026230355786,1.612063894515336e-05,-0.10772500000000008,0.0764247955509206,0.005404049118485145,0.10768999999999995,0.07641507639203142,0.005403361870169347,0.0,0.0,0.0,-9.000000000007446e-05,0.0006015812497079641,4.253821811031791e-05
LYS1175,L LYS 304,0.0,0.0,0.0,-4.9999999999998376e-05,0.00021794494717702662,1.541103500742194e-05,-55.71544999999999,0.5991524242620808,0.042366474216007664,55.71495000000001,0.599013052861852,0.04235661916978714,0.0,0.0,0.0,-0.0005500000000015603,0.000646142399165708,4.568916720622171e-05
CYS1176,L CYS 305,0.0,0.0,0.0,-2.4999999999992805e-05,0.00015612494995991504,1.1039701082906633e-05,-0.20242499999999997,0.11752065509943357,0.00830996521502949,0.20245499999999989,0.11747194548061295,0.008306520924851781,0.0,0.0,0.0,4.999999999988347e-06,0.0005700657856773021,4.030973827748573e-05
ASP1177,L ASP 306,0.0,0.0,0.0,-5.499999999999838e-05,0.00022798026230355328,1.6120638945153034e-05,50.54886999999999,0.3739635317786823,0.02644321492371772,-50.548604999999974,0.37389182790905495,0.02643814469447264,0.0,0.0,0.0,0.0002100000000019975,0.0006526101439616611,4.614650582664196e-05
PRO1178,L PRO 307,0.0,0.0,0.0,-1.5000000000000568e-05,0.00012155245781143678,8.595056718835867e-06,-0.05003000000000002,0.05657887503300144,0.004000730620774157,0.04998000000000003,0.05651149971465986,0.003995966466325763,0.0,0.0,0.0,-6.500000000006167e-05,0.0005663700203932528,4.004840820808323e-05
ARG1179,L ARG 308,0.0,0.0,0.0,-2.5000000000000577e-05,0.00015612494995996355,1.1039701082910063e-05,-49.97178999999999,1.0284476729030205,0.07272223236052501,49.971559999999975,1.0283884900182847,0.07271804749861233,0.0,0.0,0.0,-0.00025500000000008074,0.0006164211222856865,4.35875555634831e-05
HIE1180,L HIE 309,0.0,0.0,0.0,-6.000000000000227e-05,0.0002374868417407674,1.6792855623747304e-05,-0.286165,0.16502047683545212,0.011668709820498578,0.28620500000000015,0.16500655433951672,0.011667725351369881,0.0,0.0,0.0,-1.999999999996227e-05,0.000632139225171138,4.4698993277252153e-05
GLY1181,L GLY 310,0.0,0.0,0.0,-2.999999999999836e-05,0.0001705872210923105,1.2062338081814159e-05,-0.120625,0.0724582940387089,0.005123575106797985,0.12067,0.07245081849089077,0.0051230465057424575,0.0,0.0,0.0,1.5000000000013336e-05,0.0006362193018134315,4.4987498263404814e-05
LYS1182,L LYS 311,0.0,0.0,0.0,-1.0000000000002229e-05,9.949874371068417e-05,7.035623639736712e-06,-46.911865,0.3666212170285318,0.02592403486877398,46.911754999999985,0.36660138430864897,0.025922632483702125,0.0,0.0,0.0,-0.00011999999999972033,0.0005617828762079872,3.972404813211505e-05
TYR1183,L TYR 312,0.0,0.0,0.0,-1.4999999999991686e-05,0.0001215524578113648,8.595056718830778e-06,-0.23082000000000008,0.046725021134292714,0.0033039579295143125,0.23073500000000002,0.046786694422666066,0.0033083188895569994,0.0,0.0,0.0,-0.00010000000000016884,0.0005656854249493677,4.000000000000917e-05
MET1184,L MET 313,0.0,0.0,0.0,-3.0000000000005578e-05,0.00017058722109235152,1.206233808181706e-05,-0.32471000000000017,0.06047243917686756,0.004276047181685409,0.32466000000000006,0.060431816123627594,0.004273174698043561,0.0,0.0,0.0,-7.999999999998786e-05,0.0006508456038107079,4.602173399600046e-05
ALA1185,L ALA 314,0.0,0.0,0.0,-1.5000000000000568e-05,0.00012155245781143678,8.595056718835867e-06,0.2306649999999998,0.01660219187336794,0.001173952245621866,-0.23075000000000012,0.016635729620305933,0.0011763237224504234,0.0,0.0,0.0,-0.00010000000000004061,0.0005567764362829974,3.937003937005872e-05
CYS1186,L CYS 315,0.0,0.0,0.0,-1.5000000000000568e-05,0.00012155245781143678,8.595056718835867e-06,-0.2133350000000001,0.07877425197994573,0.0055701807757917434,0.21324999999999997,0.07880239526816449,0.005572170806786181,0.0,0.0,0.0,-9.999999999987796e-05,0.0005830951894846067,4.1231056256182024e-05
CYS1187,L CYS 316,0.0,0.0,0.0,-1.5000000000000568e-05,0.00012155245781143678,8.595056718835867e-06,0.14437,0.07023583914213619,0.004966423813973204,-0.14438999999999996,0.07019642369807749,0.004963636721195466,0.0,0.0,0.0,-3.500000000010495e-05,0.0005511578721200678,3.897274688804479e-05
LEU1188,L LEU 317,0.0,0.0,0.0,-1.4999999999996128e-05,0.00012155245781140079,8.595056718833323e-06,-0.14016499999999998,0.027758021813522694,0.0019627885456666005,0.14016499999999998,0.027766486544033506,0.0019633870925011114,0.0,0.0,0.0,-1.49999999999606e-05,0.000595629918657933,4.211739545606161e-05
LEU1189,L LEU 318,0.0,0.0,0.0,-2.4999999999999466e-05,0.00015612494995995664,1.1039701082909573e-05,0.12911500000000017,0.01662232760476095,0.001175376056843081,-0.12910499999999997,0.016656949750779533,0.001177824212265978,0.0,0.0,0.0,-1.4999999999822933e-05,0.0006039660586491266,4.270684956773095e-05
TYR1190,L TYR 319,0.0,0.0,0.0,-9.999999999998898e-06,9.949874371065103e-05,7.035623639734369e-06,0.011990000000000051,0.043743684115538396,0.003093145567217946,-0.011985000000000015,0.04382721500392192,0.003099052092979399,0.0,0.0,0.0,-4.999999999979465e-06,0.0006123520229409822,4.329982678948688e-05
ARG1191,L ARG 320,0.0,0.0,0.0,-2.4999999999995027e-05,0.00015612494995992891,1.1039701082907613e-05,-47.706450000000025,0.2212249703288951,0.01564296766873545,47.706360000000004,0.22121166424557576,0.015642026786560834,0.0,0.0,0.0,-0.00011500000000012278,0.000609733548365372,4.311467267660903e-05
GLY1192,L GLY 321,0.0,0.0,0.0,-4.999999999999449e-06,7.053367989832165e-05,4.9874843358144515e-06,-0.08375499999999995,0.03177192117263304,0.0022466140912493267,0.08371500000000001,0.03181876451089815,0.002249926415463394,0.0,0.0,0.0,-4.49999999999795e-05,0.0005683088948801517,4.01855073378388e-05
ASP1193,L ASP 322,0.0,0.0,0.0,-1.0000000000001675e-05,9.949874371067864e-05,7.035623639736321e-06,44.29791500000001,0.21171213421635518,0.014970308576386124,-44.29785500000002,0.21175328562463194,0.014973218420370912,0.0,0.0,0.0,4.999999999931504e-05,0.000597913037153011,4.227883631307382e-05
VAL1194,L VAL 323,0.0,0.0,0.0,-1.5000000000000568e-05,0.00012155245781143678,8.595056718835867e-06,-0.02251999999999992,0.03034484470218936,0.002145704546297078,0.022509999999999964,0.030367579752097498,0.0021473121570931434,0.0,0.0,0.0,-2.49999999999595e-05,0.0005782516753109261,4.0888568084483757e-05
VAL1195,L VAL 324,0.0,0.0,0.0,-9.999999999999454e-06,9.949874371065656e-05,7.03562363973476e-06,0.15928000000000012,0.026228640834019566,0.0018546449795041617,-0.15938000000000005,0.026249487614046118,0.0018561190694564298,0.0,0.0,0.0,-0.00010999999999990796,0.0005458021619599669,3.859404099081709e-05
PRO1196,L PRO 325,0.0,0.0,0.0,-4.999999999997229e-06,7.053367989829033e-05,4.9874843358122365e-06,0.12253500000000002,0.024774155384190102,0.0017517973270330038,-0.12255999999999996,0.024766436966184923,0.0017512515524618544,0.0,0.0,0.0,-3.0000000000054428e-05,0.0005469003565552255,3.867169507535406e-05
LYS1197,L LYS 326,0.0,0.0,0.0,-5.000000000000005e-06,7.053367989832949e-05,4.9874843358150055e-06,-41.39245,0.2886916824223361,0.02041358463129871,41.39241000000002,0.28871564193409527,0.02041527882462259,0.0,0.0,0.0,-4.499999999982407e-05,0.000531953945375476,3.7614824205393736e-05
ASP1198,L ASP 327,0.0,0.0,0.0,-4.999999999999449e-06,7.053367989832165e-05,4.9874843358144515e-06,42.92936999999999,0.2377569622549852,0.016811956028481404,-42.929424999999995,0.23779979893915934,0.016814985039467715,0.0,0.0,0.0,-5.999999999936278e-05,0.0005444263035527391,3.849675310984676e-05
VAL1199,L VAL 328,0.0,0.0,0.0,-5.00000000000167e-06,7.053367989835297e-05,4.987484335816666e-06,0.10057999999999985,0.02035199253144524,0.00143910319296429,-0.10053000000000005,0.020340331855699712,0.0014382786586750018,0.0,0.0,0.0,4.4999999999862926e-05,0.0005856406748168849,4.1411049250168506e-05
ASN1200,L ASN 329,0.0,0.0,0.0,0.0,0.0,0.0,0.025170000000001167,0.13034899731106525,0.009217065991952128,-0.02516999999999999,0.13033867844964528,0.009216336338263709,0.0,0.0,0.0,1.1723955140041654e-15,0.0005999999999991938,4.2426406871135846e-05
ALA1201,L ALA 330,0.0,0.0,0.0,0.0,0.0,0.0,0.07108500000000001,0.022517721354524404,0.0015922433466653335,-0.07112999999999997,0.022495401752358344,0.001590665112460833,0.0,0.0,0.0,-4.5000000000036676e-05,0.0005319539453749519,3.761482420535667e-05
ALA1202,L ALA 331,0.0,0.0,0.0,0.0,0.0,0.0,0.04305499999999995,0.030454917090676856,0.0021534878395291688,-0.04305000000000001,0.030387456293674817,0.0021487176408267294,0.0,0.0,0.0,4.99999999997669e-06,0.0005338304974427263,3.774751647459397e-05
ILE1203,L ILE 332,0.0,0.0,0.0,-3.0000000000001136e-05,0.00017058722109232626,1.2062338081815275e-05,0.13476999999999975,0.027222363967885403,0.0019249118161620098,-0.13476499999999994,0.02726279103466863,0.0019277704414686,0.0,0.0,0.0,-2.5000000000243716e-05,0.0006437196594789994,4.5517853640069566e-05
ALA1204,L ALA 333,0.0,0.0,0.0,-9.999999999996679e-06,9.949874371062894e-05,7.035623639732807e-06,0.10573500000000005,0.03631342417068356,0.002567746847919383,-0.10578,0.036304016306739476,0.002567081611480248,0.0,0.0,0.0,-5.500000000003669e-05,0.0005585472227127093,3.949525287930696e-05
THR1205,L THR 334,0.0,0.0,0.0,0.0,0.0,0.0,-0.020775000000000363,0.09826171367831943,0.00694815240729506,0.020820000000000012,0.09829617286547833,0.006950589039786483,0.0,0.0,0.0,4.499999999966392e-05,0.0005594416859694381,3.955850098274247e-05
ILE1206,L ILE 335,0.0,0.0,0.0,0.0,0.0,0.0,0.050885000000000034,0.035966536878048155,0.0025432182122263887,-0.05088,0.03595866515876246,0.0025426615976177377,0.0,0.0,0.0,5.0000000002015095e-06,0.000578770248025718,4.0925236712800517e-05
LYS1207,L LYS 336,0.0,0.0,0.0,-2.4999999999999466e-05,0.00015612494995995662,1.1039701082909572e-05,-44.09950499999999,0.38936295403585836,0.027532118514158144,44.099520000000005,0.38934615652309906,0.02753093075064023,0.0,0.0,0.0,-1.000000000026091e-05,0.000616360284249399,4.35832536646818e-05
THR1208,L THR 337,0.0,0.0,0.0,-4.999999999999449e-06,7.053367989832165e-05,4.9874843358144515e-06,0.021780000000000042,0.10365588068218795,0.0073295776140238755,-0.021720000000000055,0.10370613096630306,0.00733313084568931,0.0,0.0,0.0,5.4999999999993944e-05,0.0005674284095814574,4.012324762529463e-05
LYS1209,L LYS 338,0.0,0.0,0.0,-1.4999999999998903e-05,0.00012155245781142328,8.595056718834914e-06,-44.788940000000004,0.6823861050756151,0.048251984228644344,44.788900000000005,0.6823574796246002,0.04824996010359162,0.0,0.0,0.0,-5.499999999948102e-05,0.0006180412607564974,4.370211665340025e-05
ARG1210,L ARG 339,0.0,0.0,0.0,-4.999999999999227e-05,0.000217944947177,1.541103500742006e-05,-47.802314999999965,0.3654364182438438,0.025840256943274534,47.802194999999976,0.365436501976081,0.025840262864037806,0.0,0.0,0.0,-0.00017000000000166437,0.0006173329733608254,4.365203317134939e-05
THR1211,L THR 340,0.0,0.0,0.0,-2.999999999999836e-05,0.0001705872210923105,1.2062338081814159e-05,-0.001970000000000134,0.11973616454522006,0.008466625390319336,0.002009999999999972,0.1197467740692834,0.008467375596960371,0.0,0.0,0.0,9.999999999794617e-06,0.00057436921923107,4.061403698231123e-05
ILE1212,L ILE 341,0.0,0.0,0.0,-2.500000000000502e-05,0.00015612494995999128,1.1039701082912023e-05,-0.20520999999999995,0.044438563208097234,0.003142280939063257,0.2051649999999999,0.04441281093333341,0.003140459978251609,0.0,0.0,0.0,-7.000000000005002e-05,0.0006124540799115621,4.330704330708332e-05
GLN1213,L GLN 342,0.0,0.0,0.0,-4.999999999999449e-06,7.053367989832165e-05,4.9874843358144515e-06,0.18398499999999998,0.22214822703546452,0.01570825177653457,-0.18407999999999988,0.22221526410217635,0.015712992012980848,0.0,0.0,0.0,-9.999999999994457e-05,0.0005916079783104146,4.183300132673581e-05
PHE1214,L PHE 343,0.0,0.0,0.0,-2.9999999999996697e-05,0.00017058722109230103,1.206233808181349e-05,-0.04219999999999999,0.03906404996924925,0.0027622454633866285,0.042214999999999954,0.03902651374386396,0.00275959125143562,0.0,0.0,0.0,-1.4999999999929514e-05,0.0006283112286124375,4.4428313044750565e-05
VAL1215,L VAL 344,0.0,0.0,0.0,-1.5000000000000568e-05,0.00012155245781143678,8.595056718835867e-06,-0.1962799999999998,0.027474926751494308,0.0019427707018585306,0.19631499999999996,0.027433114569804896,0.001939814134137652,0.0,0.0,0.0,2.000000000021984e-05,0.0005653317610040189,3.9974992182607436e-05
ASP1216,L ASP 345,0.0,0.0,0.0,-4.999999999999449e-06,7.053367989832165e-05,4.9874843358144515e-06,44.8225,0.2557308155064405,0.018082899380296998,-44.822410000000026,0.2557182470935204,0.018082010659296543,0.0,0.0,0.0,8.500000000196905e-05,0.0005811841360497158,4.10959243718799e-05
TRP1217,L TRP 346,0.0,0.0,0.0,-1.4999999999996128e-05,0.00012155245781140079,8.595056718833323e-06,-0.28319999999999984,0.04819885890765472,0.003408173997905628,0.2831449999999998,0.048204294155190196,0.0034085583279446045,0.0,0.0,0.0,-7.000000000003226e-05,0.0006205642593640571,4.3880519595833224e-05
CYS1218,L CYS 347,0.0,0.0,0.0,-4.999999999999449e-06,7.053367989832165e-05,4.9874843358144515e-06,-0.14724000000000004,0.07294766891409211,0.005158179136090565,0.14724499999999996,0.07296975383677823,0.0051597407759498976,0.0,0.0,0.0,-5.861977570020827e-16,0.0005656854249491131,3.999999999999117e-05
PRO1219,L PRO 348,0.0,0.0,0.0,0.0,0.0,0.0,-0.009554999999999973,0.07573339405440645,0.005355159649814376,0.009545000000000015,0.07570573277500192,0.005353203701990052,0.0,0.0,0.0,-1.0000000000083276e-05,0.0006081940479811043,4.3005813560473525e-05
THR1220,L THR 349,0.0,0.0,0.0,-5.000000000000005e-06,7.053367989832949e-05,4.9874843358150055e-06,0.09997000000000007,0.08401457671142548,0.005940727691116635,-0.09993500000000002,0.08402107339828493,0.005941187076249991,0.0,0.0,0.0,3.0000000000091064e-05,0.0005823229344615958,4.1176449579824385e-05
GLY1221,L GLY 350,0.0,0.0,0.0,0.0,0.0,0.0,0.18816999999999998,0.017401755658553026,0.001230489943071422,-0.18822999999999993,0.017467028940264574,0.0012351054610842754,0.0,0.0,0.0,-6.000000000005667e-05,0.0005969924622639539,4.221374183840959e-05
PHE1222,L PHE 351,0.0,0.0,0.0,-9.999999999998898e-06,9.949874371065103e-05,7.035623639734369e-06,-0.19995000000000004,0.01914673601426614,0.0013538786873276277,0.19990000000000008,0.01916820283699005,0.0013553966209194882,0.0,0.0,0.0,-6.0000000000162144e-05,0.0005257375771237533,3.7175260590879146e-05
LYS1223,L LYS 352,0.0,0.0,0.0,-2.9999999999985594e-05,0.0001705872210922379,1.2062338081809026e-05,-44.65885000000001,0.22193890487906687,0.01569345046491043,44.658719999999995,0.2219574319558599,0.015694760527074022,0.0,0.0,0.0,-0.0001600000000011903,0.0006437390775768999,4.551922670693989e-05
VAL1224,L VAL 353,0.0,0.0,0.0,-4.999999999997229e-06,7.053367989829033e-05,4.9874843358122365e-06,-0.054245000000000106,0.034577087427948655,0.0024449692993982614,0.054235000000000005,0.03452520492335999,0.0024413006523163025,0.0,0.0,0.0,-1.5000000000119363e-05,0.0005241898511036523,3.7065819834455916e-05
GLY1225,L GLY 354,0.0,0.0,0.0,0.0,0.0,0.0,0.05773000000000003,0.032167018823633646,0.002274551714074667,-0.057725,0.03216176884128115,0.002274180484262411,0.0,0.0,0.0,5.0000000000072205e-06,0.0005431160097068782,3.840410134347123e-05
ILE1226,L ILE 355,0.0,0.0,0.0,-1.9999999999997796e-05,0.0001399999999999846,9.899494936610575e-06,-0.05655499999999992,0.03509026895023751,0.0024812567128372695,0.056575000000000014,0.03513878732967318,0.002484687480348384,0.0,0.0,0.0,-3.552713678800501e-17,0.0005830951894846032,4.123105625618177e-05
ASN1227,L ASN 356,0.0,0.0,0.0,-3.999999999999559e-05,0.00019595917942263267,1.3856406460549492e-05,-0.006470000000000269,0.06058687234046606,0.004284138828282722,0.006364999999999998,0.060607192436211765,0.004285575676032337,0.0,0.0,0.0,-0.00014499999999991074,0.0005949579817085442,4.206988233871735e-05
TYR1228,L TYR 357,0.0,0.0,0.0,-2.4999999999999466e-05,0.00015612494995995662,1.1039701082909572e-05,-0.05404000000000011,0.042805938840305924,0.0030268369629036936,0.05402999999999997,0.042827550712129334,0.00302836515301574,0.0,0.0,0.0,-3.5000000000176004e-05,0.0005947898788649337,4.205799567265198e-05
GLU1229,L GLU 358,0.0,0.0,0.0,-1.000000000000001e-05,9.949874371066208e-05,7.03562363973515e-06,45.353899999999975,0.24416916267584804,0.01726536706847334,-45.353799999999985,0.24414286801026808,0.01726350775483928,0.0,0.0,0.0,8.999999999886654e-05,0.0005847221562413789,4.134610017882989e-05
PRO1230,L PRO 359,0.0,0.0,0.0,-1.4999999999996128e-05,0.00012155245781140079,8.595056718833323e-06,-0.014195000000000008,0.033314515980275,0.0023556920161600056,0.014180000000000019,0.0332855464128201,0.002353643558400465,0.0,0.0,0.0,-2.999999999996561e-05,0.0005736723803705933,4.0564763033947495e-05
PRO1231,L PRO 360,0.0,0.0,0.0,-2.9999999999992255e-05,0.00017058722109227577,1.2062338081811704e-05,-0.11609999999999993,0.04749936841685386,0.0033587125509635485,0.11603999999999992,0.04749450915632269,0.0033583689493562343,0.0,0.0,0.0,-8.999999999996344e-05,0.0005761076288332961,4.073696110413262e-05
THR1232,L THR 361,0.0,0.0,0.0,-3.0000000000002803e-05,0.00017058722109233575,1.2062338081815946e-05,0.032874999999999786,0.047787544140706614,0.0033790896518145113,-0.032885000000000046,0.0477960435078051,0.0033796906478256246,0.0,0.0,0.0,-4.000000000022208e-05,0.0005553377350764234,3.926830783213174e-05
VAL1233,L VAL 362,0.0,0.0,0.0,-2.500000000000169e-05,0.0001561249499599705,1.1039701082910553e-05,-0.28282499999999994,0.042461092484767794,0.003002452643256846,0.2828699999999999,0.04246637611099002,0.003002826252049945,0.0,0.0,0.0,2.000000000015767e-05,0.000607947366142777,4.298837052040585e-05
VAL1234,L VAL 363,0.0,0.0,0.0,-3.500000000000281e-05,0.0001837797594949058,1.299519141836807e-05,-0.0565050000000001,0.07238846575940114,0.005118637501816275,0.056470000000000055,0.07235875275320869,0.005116536474999463,0.0,0.0,0.0,-7.00000000001788e-05,0.0006364746656389744,4.5005555212675924e-05
PRO1235,L PRO 364,0.0,0.0,0.0,-2.5000000000001133e-05,0.00015612494995996702,1.1039701082910309e-05,0.35542000000000024,0.04995201297245016,0.00353214071067379,-0.3553599999999999,0.04995628488989125,0.003532442780852916,0.0,0.0,0.0,3.4999999999998364e-05,0.0005863232896621449,4.14593174087707e-05
GLY1236,L GLY 365,0.0,0.0,0.0,-1.5000000000000014e-05,0.0001215524578114323,8.59505671883555e-06,0.2704250000000001,0.04420570523133841,0.0031258153936213028,-0.27026000000000006,0.04419380499572273,0.0031249739198911464,0.0,0.0,0.0,0.00014999999999997014,0.0006062177826490799,4.2866070498703696e-05
GLY1237,L GLY 366,0.0,0.0,0.0,-2.0000000000000012e-05,0.0001400000000000001,9.899494936611671e-06,-0.17927999999999997,0.11512702376071413,0.008140709919902574,0.17927999999999997,0.11515689992353917,0.008142822483635516,0.0,0.0,0.0,-2.0000000000039985e-05,0.0006161168720299591,4.3566041821582834e-05
ASP1238,L ASP 367,0.0,0.0,0.0,-3.5000000000000586e-05,0.00018377975949489413,1.2995191418367243e-05,53.55095000000003,0.37909201718742097,0.02680585360469126,-53.55056500000001,0.3790135429933938,0.02680030464121678,0.0,0.0,0.0,0.0003500000000016712,0.0005809475019307068,4.1079191812858766e-05
LEU1239,L LEU 368,0.0,0.0,0.0,-5.0000000000007815e-05,0.00021794494717706776,1.541103500742485e-05,8.999999999989683e-05,0.05663816646043547,0.0040049231578146395,-5.999999999997785e-05,0.056659124596131934,0.00400640512180184,0.0,0.0,0.0,-2.0000000000059968e-05,0.0005912698199637571,4.1809089920732175e-05
ALA1240,L ALA 369,0.0,0.0,0.0,-3.4999999999998364e-05,0.00018377975949488245,1.2995191418366418e-05,0.09227000000000007,0.03416953467637498,0.002416150967965363,-0.09221999999999994,0.034181158552629556,0.0024169729001376913,0.0,0.0,0.0,1.4999999999840696e-05,0.000595629918657634,4.211739545604047e-05
LYS1241,L LYS 370,0.0,0.0,0.0,-4.999999999997229e-06,7.053367989829033e-05,4.9874843358122365e-06,-47.427455,0.5273682470296976,0.037290566365716156,47.427249999999994,0.5273584810166678,0.0372898758043123,0.0,0.0,0.0,-0.000210000000001358,0.0005708765190477893,4.036706578388631e-05
VAL1242,L VAL 371,0.0,0.0,0.0,-2.4999999999997247e-05,0.00015612494995994277,1.1039701082908593e-05,0.007205000000000048,0.03837359736850316,0.002713423091779084,-0.007269999999999987,0.03834275811675523,0.0027112424273753157,0.0,0.0,0.0,-8.999999999994707e-05,0.0006098360435393867,4.31219201798675e-05
GLN1243,L GLN 372,0.0,0.0,0.0,-5.0000000000005595e-06,7.053367989833732e-05,4.9874843358155595e-06,0.0798400000000003,0.09113898397502593,0.006444499359919292,-0.07987999999999992,0.09117453372515812,0.006447013106858087,0.0,0.0,0.0,-4.4999999999895127e-05,0.0005941169918459328,4.201041537524118e-05
ARG1244,L ARG 373,0.0,0.0,0.0,-2.9999999999996697e-05,0.00017058722109230103,1.206233808181349e-05,-44.69101500000001,0.20610857520767703,0.014574077119004596,44.690955,0.20613624857063226,0.014576033921264983,0.0,0.0,0.0,-8.999999999772967e-05,0.0006260191690391859,4.426623995803759e-05
ALA1245,L ALA 374,0.0,0.0,0.0,-1.0000000000001119e-05,9.949874371067313e-05,7.035623639735931e-06,-0.25445499999999965,0.01729416014150845,0.0012228817910986728,0.2544849999999999,0.017288718142189415,0.0012224969836365023,0.0,0.0,0.0,2.000000000011215e-05,0.0006400000000000038,4.525483399593931e-05
VAL1246,L VAL 375,0.0,0.0,0.0,-2.5000000000003908e-05,0.00015612494995998437,1.1039701082911535e-05,0.1675500000000001,0.020729146147393768,0.001465771980902913,-0.16763999999999998,0.02067680826433336,0.0014620711337004165,0.0,0.0,0.0,-0.00011499999999991516,0.0006014773478693303,4.253087114085035e-05
CYS1247,L CYS 376,0.0,0.0,0.0,-9.999999999998898e-06,9.949874371065103e-05,7.035623639734369e-06,-0.20807000000000003,0.06113824580407912,0.004323126819791433,0.20808999999999994,0.06113134956795923,0.004322639182258929,0.0,0.0,0.0,9.999999999990018e-06,0.0005999166608788709,4.2420513905424e-05
MET1248,L MET 377,0.0,0.0,0.0,-4.0000000000008914e-05,0.00019595917942269797,1.3856406460554109e-05,0.2528100000000001,0.05257522134998521,0.0037176295538958294,-0.25283500000000014,0.052595510977648384,0.0037190642472266673,0.0,0.0,0.0,-6.499999999998174e-05,0.0006330679268453001,4.476466240240209e-05
LEU1249,L LEU 378,0.0,0.0,0.0,-1.4999999999991686e-05,0.0001215524578113648,8.595056718830778e-06,-0.2622699999999998,0.01767758750508961,0.0012499941999867445,0.26226999999999995,0.017609574100472484,0.0012451849260251091,0.0,0.0,0.0,-1.499999999975854e-05,0.0006121886963997514,4.328827785900168e-05
SER1250,L SER 379,0.0,0.0,0.0,-1.000000000000334e-05,9.949874371069522e-05,7.035623639737493e-06,0.23842000000000005,0.11018200216006217,0.007791044089209079,-0.23842499999999997,0.11020160786032132,0.007792430421569394,0.0,0.0,0.0,-1.5000000000049696e-05,0.0005785974420959209,4.091301748832164e-05
ASN1251,L ASN 380,0.0,0.0,0.0,-4.4999999999990604e-05,0.00020730412441623554,1.4658615214265988e-05,0.08086999999999904,0.04829040380862404,0.003414647199931474,-0.08086500000000006,0.04831290484953257,0.003416238263792492,0.0,0.0,0.0,-4.000000000132786e-05,0.0006311893535228454,4.4631827208875705e-05
THR1252,L THR 381,0.0,0.0,0.0,-1.4999999999996128e-05,0.00012155245781140079,8.595056718833323e-06,0.24466,0.061351482459676046,0.004338204928308446,-0.24466000000000016,0.06134569585553574,0.004337795753605681,0.0,0.0,0.0,-1.5000000000024993e-05,0.000612188696400133,4.328827785902866e-05
THR1253,L THR 382,0.0,0.0,0.0,-1.9999999999993358e-05,0.0001399999999999535,9.899494936608376e-06,0.2808050000000001,0.06849413825284634,0.0048432669630116545,-0.2808549999999999,0.06853410811413584,0.004846093259007744,0.0,0.0,0.0,-6.999999999991457e-05,0.000578878225536428,4.093287187580439e-05
ALA1254,L ALA 383,0.0,0.0,0.0,-1.500000000000501e-05,0.00012155245781147276,8.595056718838412e-06,0.3108449999999999,0.019206274365424745,0.0013580886845121192,-0.31084000000000006,0.019159185786455826,0.001354759019161583,0.0,0.0,0.0,-1.0000000000032205e-05,0.0005290557626564812,3.7409891740021845e-05
ILE1255,L ILE 384,0.0,0.0,0.0,-4.4999999999993376e-05,0.0002073041244162483,1.465861521426689e-05,0.374685,0.01776867397978885,0.0012564349863801653,-0.3746649999999997,0.017770559220244366,0.0012565682930111917,0.0,0.0,0.0,-2.4999999999888444e-05,0.0006514407110401755,4.606381443174943e-05
ALA1256,L ALA 385,0.0,0.0,0.0,-4.500000000000615e-05,0.00020730412441630712,1.465861521427105e-05,0.3640349999999999,0.02372285343292641,0.0016774590531516832,-0.3640250000000001,0.02375803811344467,0.0016799469857705176,0.0,0.0,0.0,-3.50000000000894e-05,0.000586323289661986,4.145931740875947e-05
GLU1257,L GLU 386,0.0,0.0,0.0,-4.000000000000059e-05,0.00019595917942265712,1.385640646055122e-05,55.31961499999998,0.3155183303357754,0.022310515096908397,-55.31899000000001,0.31544259366567146,0.022305159705606897,0.0,0.0,0.0,0.000584999999999738,0.0005592629077614133,3.95458594544202e-05
ALA1258,L ALA 387,0.0,0.0,0.0,-2.9999999999996697e-05,0.00017058722109230103,1.206233808181349e-05,0.4142250000000003,0.018107025570199203,0.0012803600567806068,-0.41409500000000043,0.018104584364174947,0.0012801874374472044,0.0,0.0,0.0,9.999999999995554e-05,0.0005916079783099621,4.1833001326703806e-05
TRP1259,L TRP 388,0.0,0.0,0.0,-9.000000000000341e-05,0.0002861817604250945,2.0236106344848828e-05,0.6596550000000001,0.0322326848866141,0.002279195005917397,-0.659705,0.03231977684019182,0.0022853533370135563,0.0,0.0,0.0,-0.00014000000000006452,0.0006931089380467408,4.9010203019385706e-05
ALA1260,L ALA 389,0.0,0.0,0.0,-4.000000000000225e-05,0.00019595917942266528,1.3856406460551798e-05,0.42347999999999997,0.027001103681147068,0.0019092663512460142,-0.42339499999999997,0.026972930411803042,0.0019072742002658786,0.0,0.0,0.0,4.500000000012605e-05,0.000602474065831818,4.260134974387089e-05
ARG1261,L ARG 390,0.0,0.0,0.0,-9.499999999999286e-05,0.00029321493822789303,2.073342711661378e-05,-55.83741999999997,0.3427042655171816,0.02423285100887542,55.83671999999998,0.3426427463153632,0.024228500944397522,0.0,0.0,0.0,-0.0007950000000006696,0.0006949640278453744,4.914137767701809e-05
LEU1262,L LEU 391,0.0,0.0,0.0,-0.00010500000000001507,0.00030655342111943066,2.167660028694848e-05,0.4830449999999996,0.024520256421988792,0.0017338439592421264,-0.48289499999999985,0.024556342866970903,0.001736395656237703,0.0,0.0,0.0,4.49999999997086e-05,0.0006503652819766229,4.598777011339712e-05
ASP1263,L ASP 392,0.0,0.0,0.0,-8.500000000000174e-05,0.00027888169534769254,1.9719913792915422e-05,59.23744499999998,0.4069900944447671,0.028778545565764823,-59.235919999999986,0.40685668680870885,0.028769112221352935,0.0,0.0,0.0,0.0014400000000010494,0.0006374950980178513,4.507771067816054e-05
HIE1264,L HIE 393,0.0,0.0,0.0,-0.00014499999999999957,0.0003521008378291641,2.489728900904668e-05,0.7358650000000001,0.3113024843701056,0.022012409769832087,-0.7356000000000003,0.3112146365452624,0.022006197990566176,0.0,0.0,0.0,0.00012000000000005783,0.000711055553385157,5.0279220359899765e-05
LYS1265,L LYS 394,0.0,0.0,0.0,-0.0002000000000000135,0.00040000000000002707,2.8284271247463813e-05,-60.09530000000001,0.586603648129814,0.04147914174613589,60.09415500000002,0.5864518488105638,0.041468407913333755,0.0,0.0,0.0,-0.0013450000000002405,0.0007589301680646784,5.366446682855803e-05
PHE1266,L PHE 395,0.0,0.0,0.0,-0.00015000000000001235,0.00035707142142717195,2.5248762345907277e-05,0.5578449999999999,0.03633732206698663,0.002569436684372582,-0.5577099999999999,0.03630090770214975,0.002566861799941706,0.0,0.0,0.0,-1.500000000000501e-05,0.0006669145372533921,4.715797917637619e-05
ASP1267,L ASP 396,0.0,0.0,0.0,-9.500000000000286e-05,0.0002932149382279238,2.0733427116615957e-05,62.38395999999999,0.5009887108506945,0.035425251474043254,-62.381545000000024,0.500780868215407,0.03541055478036011,0.0,0.0,0.0,0.002319999999998288,0.0006982836100022517,4.9376107582401466e-05
LEU1268,L LEU 397,0.0,0.0,0.0,-0.0001849999999999974,0.0003882975663070731,2.7456784225396444e-05,0.35123000000000004,0.05849125661156481,0.004135956419015996,-0.3510849999999999,0.05846219098699645,0.004133901168992825,0.0,0.0,0.0,-4.000000000022208e-05,0.0006988562083861688,4.9416596402417885e-05
MET1269,L MET 398,0.0,0.0,0.0,-0.0002850000000000152,0.0004514144437210908,3.191982142807364e-05,0.7365349999999998,0.04115760895630706,0.0029102824390428903,-0.7361949999999995,0.041082562906915455,0.002904975882000284,0.0,0.0,0.0,5.499999999983074e-05,0.0008074496888353672,5.709531504424559e-05
TYR1270,L TYR 399,0.0,0.0,0.0,-0.00021499999999999409,0.00041082234603291817,2.9049526674284276e-05,0.3556099999999999,0.13013499875129636,0.009201934008674455,-0.3554850000000003,0.13008289578188117,0.009198249772375112,0.0,0.0,0.0,-9.000000000012942e-05,0.0006941901756724655,4.9086658065108106e-05
ALA1271,L ALA 400,0.0,0.0,0.0,-9.500000000000231e-05,0.00029321493822792214,2.0733427116615838e-05,0.26004,0.07585399396208468,0.005363687351067351,-0.25984999999999997,0.07590966670984671,0.005367624008814333,0.0,0.0,0.0,9.499999999975195e-05,0.0006826236151790304,4.826877872911686e-05
LYS1272,L LYS 401,0.0,0.0,0.0,-0.0003300000000000025,0.00047021271782035347,3.324906013709285e-05,-70.63911999999998,1.1923271973765213,0.08431026466580893,70.63219,1.19145224574971,0.08424839624295609,0.0,0.0,0.0,-0.00725999999999928,0.0011842297074454084,8.373768566172095e-05
ARG1273,L ARG 402,0.0,0.0,0.0,-0.0002899999999999969,0.0004537620521815324,3.208582241426856e-05,-65.42462500000002,0.5307250082419407,0.03752792522731626,65.42116999999993,0.5304294308467143,0.037507024749263256,0.0,0.0,0.0,-0.0037450000000018237,0.0008426001424188475,5.958082745331178e-05
ALA1274,L ALA 403,0.0,0.0,0.0,-0.00021000000000000185,0.0004073082370883297,2.8801041647829595e-05,-0.590745,0.045011664877009,0.003182805346702941,0.5903850000000002,0.04496984295057626,0.003179848089924653,0.0,0.0,0.0,-0.0005699999999999754,0.0006964912059745531,4.924936547814029e-05
PHE1275,L PHE 404,0.0,0.0,0.0,-0.0004049999999999887,0.0004908920451585934,3.471130939621743e-05,-0.22951499999999997,0.08343578234187067,0.005899800748754155,0.2293350000000001,0.08340900895586743,0.0058979075844743335,0.0,0.0,0.0,-0.0005849999999999689,0.0008263020029022266,5.842837495601907e-05
VAL1276,L VAL 405,0.0,0.0,0.0,-0.00017999999999998573,0.00038418745424594053,2.71661554144101e-05,-0.1001199999999999,0.062124033996513804,0.004392832571359853,0.09996500000000001,0.062091334137703916,0.004390520342169021,0.0,0.0,0.0,-0.00033499999999987874,0.0007090662874513457,5.013855801676163e-05
HIE1277,L HIE 406,0.0,0.0,0.0,-0.000505000000000031,0.0004999749993749991,3.535357124818017e-05,-0.7741100000000004,0.14247104232088506,0.010074224014781342,0.7737500000000003,0.14237154736814547,0.010067188659203743,0.0,0.0,0.0,-0.0008649999999998759,0.0007594570428931085,5.370172250495997e-05
TRP1278,L TRP 407,0.0,0.0,0.0,-0.0006450000000000378,0.00047851332269857084,3.3836001536826614e-05,-0.05751500000000001,0.09777750137429368,0.006913913426924003,0.05737499999999993,0.09776417736062627,0.006912971276882319,0.0,0.0,0.0,-0.0007850000000002666,0.0007607726335777068,5.3794748814394504e-05
TYR1279,L TYR 408,0.0,0.0,0.0,-0.0002549999999999919,0.0004358612164439364,3.0820042180372496e-05,0.13167999999999996,0.08018483397750484,0.005669923985381116,-0.13172499999999998,0.08019313795456562,0.005670511165230165,0.0,0.0,0.0,-0.0003000000000000747,0.0007416198487095666,5.24404424085076e-05
VAL1280,L VAL 409,0.0,0.0,0.0,-0.00018999999999999627,0.00039230090491865297,2.773986301335985e-05,-0.1640749999999999,0.0781161274961834,0.005523644347258419,0.16396999999999995,0.07811810993617299,0.005523784526934414,0.0,0.0,0.0,-0.0002949999999998676,0.0007197048005954495,5.089081449535543e-05
GLY1281,L GLY 410,0.0,0.0,0.0,-0.00010499999999999788,0.00030655342111938046,2.1676600286944932e-05,-0.006189999999999878,0.0766953316701871,0.005423178910934068,0.006235000000000046,0.07659471114248037,0.005416063965187268,0.0,0.0,0.0,-5.9999999999857944e-05,0.0006681317235396574,4.724404724407474e-05
GLU1282,L GLU 411,0.0,0.0,0.0,-0.0002250000000000063,0.00041758232721226347,2.9527529527545127e-05,68.58292499999997,0.5091376330427964,0.03600146728818293,-68.57929499999999,0.5089020612807275,0.03598480984914143,0.0,0.0,0.0,0.0034050000000020474,0.0007816488981604503,5.527092363962475e-05
GLY1283,L GLY 412,0.0,0.0,0.0,-5.499999999999838e-05,0.00022798026230355328,1.6120638945153034e-05,-0.3995000000000001,0.08934550912049243,0.006317681536766472,0.39937999999999996,0.08927539190616882,0.0063127235009938585,0.0,0.0,0.0,-0.0001750000000000007,0.0006359048670987658,4.4965264371506756e-05
MET1284,L MET 413,0.0,0.0,0.0,-0.00011500000000001175,0.00031902194281901807,2.2558257911463467e-05,0.56985,0.14122916660520246,0.009986410140786335,-0.5697249999999998,0.14112122227007598,0.009978777323650476,0.0,0.0,0.0,9.99999999995116e-06,0.0006781592733275417,4.795310208944461e-05
GLU1285,L GLU 414,0.0,0.0,0.0,-0.00010499999999999565,0.00030655342111937395,2.167660028694447e-05,64.209225,1.000491251523723,0.07074541484702403,-64.20650000000002,1.0001707604184085,0.07072275270363623,0.0,0.0,0.0,0.002620000000000715,0.0006599999999933447,4.666904755784154e-05
GLU1286,L GLU 415,0.0,0.0,0.0,-0.0001299999999999929,0.0003363034344159864,2.3780243901186932e-05,65.84817000000002,0.9573852939623275,0.0676973633569038,-65.84463500000001,0.956964702468846,0.06766762304718878,0.0,0.0,0.0,0.0034050000000030423,0.0007816488981666629,5.527092364006405e-05
GLY1287,L GLY 416,0.0,0.0,0.0,-2.4999999999997247e-05,0.00015612494995994277,1.1039701082908593e-05,-0.2952349999999997,0.04918088831040145,0.003477613962906307,0.29512499999999986,0.04914823877821119,0.0034753052923448768,0.0,0.0,0.0,-0.00013499999999995514,0.0005628276823326917,3.979792708169543e-05
GLU1288,L GLU 417,0.0,0.0,0.0,-9.499999999999842e-05,0.00029321493822791016,2.073342711661499e-05,60.043244999999985,0.6233922240265936,0.04408048689481677,-60.04177999999999,0.6232113057417497,0.044067694040211394,0.0,0.0,0.0,0.0013699999999970203,0.000680514511233202,4.811964255888461e-05
PHE1289,L PHE 418,0.0,0.0,0.0,-0.00017000000000000793,0.00037563279941987647,2.6561249970588088e-05,-0.46407999999999994,0.04773775864030715,0.003375569285320789,0.46391999999999994,0.04773534958497659,0.003375398939384739,0.0,0.0,0.0,-0.00033000000000023457,0.000714912582068675,5.055195347363443e-05
SER1290,L SER 419,0.0,0.0,0.0,-5.0000000000001154e-05,0.00021794494717703873,1.5411035007422798e-05,-0.4048900000000002,0.1708208942137928,0.012078861266692276,0.40479500000000024,0.17079936467973136,0.012077338898739213,0.0,0.0,0.0,-0.00014499999999993297,0.0005864938192343387,4.1471375670459804e-05
GLU1291,L GLU 420,0.0,0.0,0.0,-4.000000000000503e-05,0.0001959591794226789,1.385640646055276e-05,57.45561500000004,0.5403560925627227,0.038208945730656696,-57.454425000000036,0.5402575444807346,0.03820197732895202,0.0,0.0,0.0,0.0011499999999995225,0.0005454356057295176,3.85681215511934e-05
ALA1292,L ALA 421,0.0,0.0,0.0,-6.49999999999995e-05,0.0002465258607124191,1.7432010784760182e-05,-0.43067500000000003,0.03749985833306509,0.0026516404120845187,0.43052499999999994,0.037430326942199874,0.002646723800285906,0.0,0.0,0.0,-0.00021499999999993857,0.0006072684744000328,4.2940365624907255e-05
ARG1293,L ARG 422,0.0,0.0,0.0,-8.999999999998842e-05,0.0002861817604250469,2.023610634484546e-05,-59.88971999999999,0.5036349586760399,0.03561236945224344,59.88808499999999,0.5034374020441477,0.035598400088835504,0.0,0.0,0.0,-0.0017249999999961573,0.0006923691212062564,4.895789006891145e-05
GLU1294,L GLU 423,0.0,0.0,0.0,-3.50000000000017e-05,0.00018377975949489999,1.2995191418367658e-05,55.706195,0.5430521770285154,0.038399587691498066,-55.705284999999975,0.542898170725261,0.03838869780136041,0.0,0.0,0.0,0.0008750000000027569,0.0006077622890562632,4.297528359411423e-05
ASP1295,L ASP 424,0.0,0.0,0.0,-4.0000000000007254e-05,0.00019595917942268976,1.385640646055353e-05,54.96792500000001,0.27190672918165404,0.019226709205460168,-54.96720000000001,0.27186461703939163,0.019223731427323764,0.0,0.0,0.0,0.0006850000000017076,0.0006047933531408573,4.2765348122245055e-05
MET1296,L MET 425,0.0,0.0,0.0,-4.499999999998838e-05,0.0002073041244162253,1.4658615214265265e-05,-0.3275649999999997,0.08140654626625655,0.005756312089784643,0.3275,0.08140018427497525,0.005755862229066957,0.0,0.0,0.0,-0.00010999999999991641,0.0005638262143602734,3.986853395848893e-05
ALA1297,L ALA 426,0.0,0.0,0.0,-1.5000000000002789e-05,0.00012155245781145478,8.59505671883714e-06,-0.29376500000000005,0.02684156804286852,0.0018979854780792457,0.2937449999999998,0.02690055715036547,0.0019021566378719691,0.0,0.0,0.0,-3.500000000011383e-05,0.0005863232896619495,4.145931740875688e-05
ALA1298,L ALA 427,0.0,0.0,0.0,-2.000000000000002e-05,0.00014000000000000012,9.899494936611673e-06,-0.29679,0.021358274743059055,0.0015102580905262423,0.29681,0.021331289224985353,0.0015083499262438676,0.0,0.0,0.0,3.9968028886505634e-17,0.0005385164807135354,3.8078865529325556e-05
LEU1299,L LEU 428,0.0,0.0,0.0,-4.499999999998838e-05,0.0002073041244162253,1.4658615214265265e-05,-0.4016749999999998,0.026539958082105224,0.0018766584332263322,0.40161000000000047,0.02642967839379722,0.0018688604816833592,0.0,0.0,0.0,-0.0001099999999997503,0.0005982474404459004,4.230248219667914e-05
GLU1300,L GLU 429,0.0,0.0,0.0,-2.9999999999992255e-05,0.00017058722109227577,1.2062338081811704e-05,53.90449999999999,0.511103267452062,0.036140458630195466,-53.90385499999999,0.5110115693188679,0.0361339745930151,0.0,0.0,0.0,0.0006150000000013733,0.0006056195175214113,4.2823766765831505e-05
LYS1301,L LYS 430,0.0,0.0,0.0,-3.000000000000336e-05,0.0001705872210923389,1.2062338081816168e-05,-52.33092999999998,0.909332131347889,0.06429949164269086,52.33045500000002,0.9092608525468142,0.06429445147033137,0.0,0.0,0.0,-0.0005049999999988586,0.0006244797834997728,4.415738896265964e-05
ASP1302,L ASP 431,0.0,0.0,0.0,-3.0000000000001136e-05,0.00017058722109232626,1.2062338081815275e-05,50.43209499999999,0.26477825812431277,0.018722650183046363,-50.431685000000016,0.26476254601833926,0.018721539169378302,0.0,0.0,0.0,0.0003799999999975512,0.0006289674077390048,4.4474711915757446e-05
TYR1303,L TYR 432,0.0,0.0,0.0,-3.0000000000014458e-05,0.00017058722109240205,1.2062338081820634e-05,-0.1697450000000002,0.05430156512477334,0.0038397004928770163,0.1697200000000001,0.05432846031317264,0.0038416022698868598,0.0,0.0,0.0,-5.5000000000197943e-05,0.0005761727171602213,4.074156354386711e-05
GLU1304,L GLU 433,0.0,0.0,0.0,-2.9999999999996697e-05,0.00017058722109230103,1.206233808181349e-05,51.38403000000003,0.5075679847032076,0.03589047638968279,-51.38362,0.5075810236786954,0.03589139838448151,0.0,0.0,0.0,0.0003800000000023829,0.0006209669878511875,4.390899680025591e-05
GLU1305,L GLU 434,0.0,0.0,0.0,-1.9999999999999463e-05,0.00013999999999999625,9.8994949366114e-06,50.165505,0.42559895438764794,0.030094390671341,-50.165105,0.4255232002783667,0.030089034046903447,0.0,0.0,0.0,0.0003799999999978354,0.0005793099343191251,4.0963398296578676e-05
VAL1306,L VAL 435,0.0,0.0,0.0,-2.0000000000002238e-05,0.00014000000000001568,9.899494936612774e-06,-0.27285,0.022155078424595444,0.001566600619175121,0.27276499999999987,0.02212531977170198,0.0015644963646491265,0.0,0.0,0.0,-0.00010499999999989949,0.0005603347213941665,3.9621648123209e-05
GLY1307,L GLY 436,0.0,0.0,0.0,-1.4999999999999458e-05,0.0001215524578114278,8.595056718835232e-06,-0.25480499999999995,0.03312547320416798,0.002342324673268045,0.25479500000000005,0.033098383268672926,0.0023404091255589993,0.0,0.0,0.0,-2.499999999995284e-05,0.0005695392874947352,4.0272509233968195e-05
VAL1308,L VAL 437,0.0,0.0,0.0,-1.5000000000000014e-05,0.0001215524578114323,8.59505671883555e-06,-0.01647500000000015,0.06634146045272159,0.00469104965599386,0.016435000000000036,0.0663687108131535,0.004692976547458978,0.0,0.0,0.0,-5.500000000012495e-05,0.0005932748098477517,4.195086411505047e-05
ASP1309,L ASP 438,0.0,0.0,0.0,-1.0000000000000563e-05,9.949874371066761e-05,7.035623639735541e-06,46.15341500000002,0.23889450134170676,0.016892392188689962,-46.153230000000036,0.23882882383609194,0.016887748087730796,0.0,0.0,0.0,0.00017499999999955661,0.0005425633603569613,3.8365023133176773e-05
SER1310,L SER 439,0.0,0.0,0.0,-1.000000000000001e-05,9.949874371066208e-05,7.03562363973515e-06,-0.11483499999999996,0.14175315790133214,0.010023461920663938,0.11480000000000018,0.1417912550194827,0.01002615579372273,0.0,0.0,0.0,-4.49999999998063e-05,0.0006348031190850027,4.488735902233768e-05
VAL1311,L VAL 440,0.0,0.0,0.0,-1.9999999999998907e-05,0.00013999999999999234,9.899494936611124e-06,44.623864999999995,0.3049789612013458,0.02156526915847006,-44.62372499999999,0.30494169832201506,0.02156263427500393,0.0,0.0,0.0,0.00012000000000199407,0.0006209669878501164,4.390899680018018e-05
gtp1312,L gtp 441,0.0,0.0,0.0,-0.0005900000000000289,0.0004918333050943411,3.477786652456007e-05,254.52250500000014,1.5267332706880656,0.1079563448766648,-254.51569499999994,1.5260638885904545,0.10790901241462222,0.0,0.0,0.0,0.006219999999995025,0.0013607350954514146,9.621850133922193e-05
Mg+1313,L Mg+ 442,0.0,0.0,0.0,-5.00000000000167e-06,7.053367989835297e-05,4.987484335816666e-06,-127.97370500000001,0.753259077594125,0.05326346017571296,127.96976499999997,0.7527941549891425,0.05323058518304195,0.0,0.0,0.0,-0.003945000000003915,0.000756290288184256,5.3477799132061566e-05
MET1314,L MET 443,0.0,0.0,0.0,-0.0004600000000000093,0.0004983974317750939,3.5242020373412856e-05,-70.15935499999996,0.5128571721045831,0.0362644784175307,70.15548000000001,0.5124967995961287,0.03623899623308257,0.0,0.0,0.0,-0.004335000000001941,0.0009553925894635839,6.755645787050754e-05
ARG1315,L ARG 444,0.0,0.0,0.0,-0.0007950000000000478,0.00040370162248871136,2.8546015483777943e-05,-68.73759499999998,0.5093183198930084,0.03601424377788855,68.73409000000004,0.5088971427486565,0.03598446205640335,0.0,0.0,0.0,-0.004299999999996657,0.0008944271909967751,6.324555320314549e-05
GLU1316,L GLU 445,0.0,0.0,0.0,-0.0007999999999999874,0.00039999999999999227,2.8284271247461353e-05,74.11818499999997,0.8686834065314198,0.06142519274625974,-74.10966499999999,0.8679500404837552,0.061373335935720176,0.0,0.0,0.0,0.007720000000004746,0.0011539497389421228,8.159656855544213e-05
ILE1317,L ILE 446,0.0,0.0,0.0,-0.001449999999999989,0.0004974937185533067,3.517811819867549e-05,-0.2123299999999999,0.08597151330528048,0.0060791040047033324,0.2156200000000002,0.08572371667164155,0.006061582136703204,0.0,0.0,0.0,0.0018400000000002503,0.0010461357464496884,7.397296803562253e-05
VAL1318,L VAL 447,0.0,0.0,0.0,-0.0018800000000001194,0.0003400000000000165,2.4041630560343783e-05,-0.27876500000000015,0.08709351166992871,0.00615844126991563,0.2839950000000001,0.08705570041645716,0.006155767610542141,0.0,0.0,0.0,0.003349999999999847,0.0017051392904975907,0.00012057155551784647
HIE1319,L HIE 448,0.0,0.0,0.0,-0.00539500000000003,0.0004989739472156248,3.5282786171158676e-05,-0.1398999999999999,0.34494179219108845,0.024391068037295953,0.14373499999999997,0.35069404724773984,0.024797813893063233,0.0,0.0,0.0,-0.0015600000000000546,0.007149573413848137,0.0005055511843523072
ILE1320,L ILE 449,0.0,0.0,0.0,-0.006214999999999939,0.0004987734956871723,3.526861210765187e-05,-0.46999000000000024,0.13337297289930886,0.00943089335641109,0.4864550000000002,0.1341452495431712,0.009485501561593796,0.0,0.0,0.0,0.010250000000000004,0.005483383991660727,0.0003877338004353059
GLN1321,L GLN 450,0.0,0.0,0.0,-0.014275000000000064,0.0009216154295582631,6.516805198868007e-05,-0.5538700000000005,0.6189640159976987,0.04376736530224314,0.6296550000000003,0.6199882869659714,0.04383979219698696,0.0,0.0,0.0,0.06150999999999957,0.013455478438167492,0.0009514460047737608
ALA1322,L ALA 451,0.0,0.0,0.0,-0.015629999999999977,0.0013502222039352193,9.54751276511239e-05,-0.6430899999999995,0.1293589652865269,0.009147060156137837,0.79054,0.13670401749765834,0.009666433778803865,0.0,0.0,0.0,0.13182000000000005,0.029519275058849593,0.0020873279569823466
GLY1323,L GLY 452,0.0,0.0,0.0,-0.032590000000000015,0.0034499130423823123,0.00024394569067724461,-1.805065,0.1651950385907518,0.0116810532005894,1.880539999999998,0.16462493249811047,0.011640740612179155,0.0,0.0,0.0,0.042884999999999895,0.03755811197331421,0.002655759566489414
GLN1324,L GLN 453,0.0,0.0,0.0,-0.8177299999999994,0.2554233096254149,0.0180611554309242,-0.8189100000000004,1.0883701998401094,0.07695939487482992,2.098645,0.8192955260313584,0.05793294222525731,-0.28592964,0.10037568800591548,0.007097632965524804,0.1760753599999997,0.4987601664909306,0.03526766959114685
CYS1325,L CYS 454,0.0,0.0,0.0,-0.06449999999999995,0.009358952932887556,0.0006617779083650518,-1.3203850000000004,0.19742564872629728,0.013960101499451809,1.28892,0.1992216695040975,0.014087099346565256,0.0,0.0,0.0,-0.09596500000000001,0.06462363170698471,0.004569580820491087
GLY1326,L GLY 455,0.0,0.0,0.0,-0.014954999999999961,0.0015404463638827273,0.00010892600699556364,-1.151985,0.10421101081459792,0.007368831242130683,1.1306100000000001,0.11007387473873795,0.007783398325924021,0.0,0.0,0.0,-0.03632999999999991,0.022739857079586076,0.0016079507144188235
ASN1327,L ASN 456,0.0,0.0,0.0,-0.03594999999999998,0.0038791107228333156,0.0002742945497088887,-2.1078200000000007,0.33812667389603884,0.023909166401194143,2.257495,0.3298458427432424,0.023323623214993826,0.0,0.0,0.0,0.11372499999999854,0.05087287464848025,0.003597255464239358
GLN1328,L GLN 457,0.0,0.0,0.0,-0.18006,0.05039401154899251,0.0035633947297485794,0.45346000000000025,1.7274884712784633,0.12215188124625838,0.05872499999999998,1.6427439421209258,0.11615953812268279,-0.011937960000000003,0.017174433197424593,0.001214415817693429,0.3201870400000004,0.08063556250596268,0.0057017953052757924
ILE1329,L ILE 458,0.0,0.0,0.0,-0.027039999999999974,0.002560937328401493,0.00018108561511064562,-0.5974099999999996,0.10842080934949953,0.007666508951276495,0.605365,0.10985336487791358,0.00776780592413328,0.0,0.0,0.0,-0.019084999999999637,0.013119366410006519,0.0009276792953386621
GLY1330,L GLY 459,0.0,0.0,0.0,-0.006420000000000008,0.0006881860213634557,4.866210024238898e-05,-1.1411749999999998,0.09027161444773157,0.006383167072464851,1.1677199999999999,0.09178927824097828,0.006490482108441455,0.0,0.0,0.0,0.02012500000000012,0.006833694096167772,0.00048321514359547064
ALA1331,L ALA 460,0.0,0.0,0.0,-0.011730000000000048,0.0018075121023108283,0.00012781040646207392,-1.0701950000000002,0.14704624094141014,0.010397739411766204,1.1141049999999997,0.1457575177306493,0.010306612919626056,0.0,0.0,0.0,0.032179999999999834,0.009693172855159393,0.0006854108257096575
LYS1332,L LYS 461,0.0,0.0,0.0,-0.021690000000000112,0.0028255795865627796,0.00019979864864408227,-93.607865,2.099005525665023,0.14842210409457715,93.79545000000003,2.1264377107025854,0.1503618525008596,0.0,0.0,0.0,0.16589499999999802,0.047739438360752534,0.0033756880594925315
PHE1333,L PHE 462,0.0,0.0,0.0,-0.007315000000000098,0.0007181747698157717,5.0782624981382e-05,-0.7397250000000001,0.06737773649359224,0.004764325437561939,0.7367649999999998,0.06830453700158023,0.0048298601299624835,0.0,0.0,0.0,-0.010274999999999807,0.004246101152822568,0.0003002446918764855
TRP1334,L TRP 463,0.0,0.0,0.0,-0.008129999999999965,0.0010213226718329672,7.22184187032654e-05,-1.322125,0.12572390136724382,0.008890022321400676,1.3125749999999996,0.12611837445432314,0.008917915780887613,0.0,0.0,0.0,-0.017679999999999998,0.0042210899066472615,0.00029847612969883695
GLU1335,L GLU 464,0.0,0.0,0.0,-0.010259999999999983,0.0018874321179847245,0.00013346160496562865,90.28717499999998,1.4864723490137879,0.10510946780339457,-90.18688999999995,1.4750216635391211,0.10429978206855746,0.0,0.0,0.0,0.09002500000000267,0.018628053440978315,0.0013172022908421166
VAL1336,L VAL 465,0.0,0.0,0.0,-0.004365000000000012,0.0006178794380783483,4.369067406209336e-05,-0.6687799999999998,0.0772624203607398,0.0054632781367964685,0.6815700000000001,0.07641338299015293,0.005403242128574192,0.0,0.0,0.0,0.008425000000000378,0.0032595053305679027,0.0002304818322558263
ILE1337,L ILE 466,0.0,0.0,0.0,-0.002874999999999951,0.00047893110151675506,3.386554296036403e-05,-0.8772550000000006,0.0580182727681463,0.004102511410708705,0.8820000000000001,0.05836668570339829,0.004127147925625685,0.0,0.0,0.0,0.0018700000000001981,0.0022434571535911744,0.00015863637666057892
SER1338,L SER 467,0.0,0.0,0.0,-0.0023349999999999803,0.0005502499432076275,3.8908546618962605e-05,-0.9844749999999997,0.14545060802554502,0.010284911126256934,0.9858250000000003,0.1442860158677878,0.010202562025050255,0.0,0.0,0.0,-0.000984999999999835,0.0021805446567316074,0.00015418779134550122
ASP1339,L ASP 468,0.0,0.0,0.0,-0.0024100000000000336,0.0005018964036531885,3.548943504763103e-05,78.98507000000004,1.1927623380600745,0.08434103375861998,-78.96502999999998,1.1879561941008714,0.08400118806012886,0.0,0.0,0.0,0.017630000000001544,0.005240524782879643,0.0003705610610950355
GLU1340,L GLU 469,0.0,0.0,0.0,-0.0017000000000000114,0.00045825756949561554,3.240370349204153e-05,75.65047499999997,0.8212477697883616,0.05807098670516791,-75.65042500000001,0.8206033782363592,0.05802542134155189,0.0,0.0,0.0,-0.0016499999999996717,0.0022107690969443944,0.00015632498200870412
HID1341,L HID 470,0.0,0.0,0.0,-0.001445000000000083,0.0004969657935914273,3.514078826662523e-05,-0.12514999999999998,0.1086717879672548,0.007684255819531252,0.12370999999999999,0.1086096952394214,0.007679865200639916,0.0,0.0,0.0,-0.0028850000000001396,0.0009652849320278646,6.825595212140986e-05
GLY1342,L GLY 471,0.0,0.0,0.0,-0.0007349999999999779,0.0004413332074521335,3.12069703752213e-05,-0.43448500000000023,0.11837592565635817,0.008370441976084548,0.4346699999999998,0.11817470583843316,0.008356213586308158,0.0,0.0,0.0,-0.0005499999999999284,0.0008703447592763243,6.154266812544622e-05
ILE1343,L ILE 472,0.0,0.0,0.0,-0.002540000000000037,0.0005276362383309407,3.730951621235695e-05,0.12315999999999999,0.12105384917465462,0.008559799764013182,-0.11892000000000003,0.12078705890947095,0.008540934843446589,0.0,0.0,0.0,0.0016999999999999904,0.0016643316977093428,0.00011768602295939954
ASP1344,L ASP 473,0.0,0.0,0.0,-0.003755000000000004,0.0011067858871525293,7.826158061271223e-05,81.9293,1.3772365592009899,0.09738533103090478,-81.89435000000002,1.3695824062463609,0.09684410068505907,0.0,0.0,0.0,0.03119499999999988,0.00803909043362612,0.0005684495360188932
PRO1345,L PRO 474,0.0,0.0,0.0,-0.01005500000000007,0.004688493894631804,0.0003315265826445875,0.12211000000000002,0.17222176952987106,0.012177918110251856,-0.11341999999999994,0.17142395865222576,0.012121504362083117,0.0,0.0,0.0,-0.0013650000000000385,0.002796743642166732,0.00019775963946164592
THR1346,L THR 475,0.0,0.0,0.0,-0.005900000000000002,0.0022045407685048657,0.00015588457268119932,-0.4048150000000001,0.15227212737398751,0.010767265385184828,0.4122099999999998,0.15150648797988878,0.01071312650443375,0.0,0.0,0.0,0.0014949999999999885,0.0022649448116895733,0.0001601557835358985
GLY1347,L GLY 476,0.0,0.0,0.0,-0.0014800000000000034,0.0005287721626560732,3.7389838191678545e-05,-0.5106900000000001,0.07836168642902007,0.005541007985917394,0.5119,0.07816265092741004,0.005526934050628862,0.0,0.0,0.0,-0.0002699999999998931,0.0012071039723238997,8.535514044274481e-05
SER1348,L SER 477,0.0,0.0,0.0,-0.0015650000000000219,0.0004957569969249104,3.505531343462826e-05,0.14469999999999994,0.22026120856837253,0.01557481942110407,-0.14285,0.22003151478822291,0.015558577618150052,0.0,0.0,0.0,0.00028499999999994974,0.0012424874244836913,8.785712833914264e-05
TYR1349,L TYR 478,0.0,0.0,0.0,-0.0013099999999999867,0.0004624932431938351,3.270321085153198e-05,-0.15026500000000026,0.16334161984932075,0.011549996704544986,0.15067500000000003,0.1632981609663746,0.011546923697461586,0.0,0.0,0.0,-0.0009000000000001277,0.0008000000000000931,5.656854249493038e-05
HIP1350,L HIP 479,0.0,0.0,0.0,-0.0017199999999999865,0.0005211525688318024,3.6851051545375644e-05,-76.85217999999999,1.2209995076179423,0.08633770316620826,76.83683999999995,1.2181127264771985,0.08613357691416612,0.0,0.0,0.0,-0.01705999999999933,0.003702215552882586,0.000261786172285758
GLY1351,L GLY 480,0.0,0.0,0.0,-0.000374999999999987,0.0004841229182759104,3.42326598440717e-05,-0.252335,0.12281796601067783,0.00868454166176892,0.25239,0.12262172686763134,0.008670665458890678,0.0,0.0,0.0,-0.0003200000000000003,0.0007922120928135725,5.6017854296646366e-05
ASP1352,L ASP 481,0.0,0.0,0.0,-0.0006100000000000139,0.0004877499359302984,3.448912872196181e-05,69.79378499999994,1.0252656576636594,0.0724972299051659,-69.78723999999997,1.0240115050163243,0.07240854792100852,0.0,0.0,0.0,0.00593499999999878,0.0016494771899014317,0.00011663565063918329
SER1353,L SER 482,0.0,0.0,0.0,-0.0003149999999999939,0.0004645158770160518,3.284623266068665e-05,0.46674500000000024,0.16348048805591384,0.011559816169602305,-0.46649500000000005,0.16337695668300325,0.011552495396017243,0.0,0.0,0.0,-6.499999999999284e-05,0.0007488491169789248,5.295162887013559e-05
ASP1354,L ASP 483,0.0,0.0,0.0,-0.0003350000000000114,0.0004719904660054218,3.337476591678324e-05,65.23827000000004,0.7219404872250215,0.05104890141299327,-65.23410999999999,0.7212119091536717,0.05099738316350575,0.0,0.0,0.0,0.003825000000003058,0.001079062092746194,7.63012123102181e-05
[truncated: 114,670 more chars]
