# Supplementary material for: Detailed Per-residue Energetic Analysis Explains the Driving Force for Microtubule Disassembly
Source: PLoS Comput Biol. 2015 Jun 1;11(6):e1004313. doi: 10.1371/journal.pcbi.1004313 (PMC4452272; doi:10.1371/journal.pcbi.1004313)
Supplement: S4 Dataset — 13 text files with energy contribution per residue in the 13 longitudinal GTP subsystems, plus one text file with the overall residual contributions, per MT ring. (ZIP) [file pcbi.1004313.s004.zip › LongGTP/R3_L3.txt]

| Run on Wed Jan 21 11:56:42 2015
| GB non-polar solvation energies calculated with gbsa=2
idecomp = 2: Per-residue decomp adding 1-4 interactions to EEL and VDW.
Energy Decomposition Analysis (All units kcal/mol): Generalized Born solvent
DELTAS:
Total Energy Decomposition:
Residue,Location,Internal,,,van der Waals,,,Electrostatic,,,Polar Solvation,,,Non-Polar Solv.,,,TOTAL,,
,,Avg.,Std. Dev.,Std. Err. of Mean,Avg.,Std. Dev.,Std. Err. of Mean,Avg.,Std. Dev.,Std. Err. of Mean,Avg.,Std. Dev.,Std. Err. of Mean,Avg.,Std. Dev.,Std. Err. of Mean
MET   1,R MET   1,0.0,0.0,0.0,-0.8432249999999997,0.4572379187851771,0.03233160329886226,-169.57045000000005,3.90282862901681,0.27597165893867825,173.93753999999998,4.022354648509172,0.2844234248298067,-0.2678741999999998,0.04013695010458198,0.0028381109595096024,3.255990799999999,0.8721223635802033,0.061668363731200146
ARG   2,R ARG   2,0.0,0.0,0.0,-2.3132,0.6622152293627798,0.04682568792874265,-179.08209499999998,3.677146015045912,0.2600134882652055,177.46672999999987,3.406905404783716,0.2409045914583665,-0.5164627319999999,0.03822002134431826,0.0027025636269662028,-4.445027732000003,0.9031871580350201,0.06386497641271686
GLU   3,R GLU   3,0.0,0.0,0.0,-0.1430600000000001,0.02073587229898926,0.001466247591643359,141.46091500000003,2.773826886769546,0.19613918014723156,-142.13679499999995,2.7787306333996242,0.19648592739676646,0.0,0.0,0.0,-0.8189399999999992,0.24924896469193084,0.017624563313739065
CYS   4,R CYS   4,0.0,0.0,0.0,-0.024874999999999967,0.0018355857375783413,0.00012979551224909556,-0.48773500000000003,0.6008678679834694,0.04248777440482144,0.4998999999999999,0.6161203616177606,0.04356628857270264,0.0,0.0,0.0,-0.012709999999999937,0.025788289978205415,0.0018235074718794132
ILE   5,R ILE   5,0.0,0.0,0.0,-0.012750000000000013,0.0008760707733968209,6.194755846682353e-05,0.8802649999999997,0.23209598181571425,0.016411664262804118,-0.8875099999999996,0.23493190481499324,0.01661219430117542,0.0,0.0,0.0,-0.019994999999999968,0.01021983243502555,0.0007226512817396793
SER   6,R SER   6,0.0,0.0,0.0,-0.004820000000000031,0.0004331281565541324,3.062678566222556e-05,0.36579500000000026,0.4243824371660541,0.030008369913659075,-0.3567400000000001,0.4260330297054442,0.030125084431416944,0.0,0.0,0.0,0.004234999999999962,0.006961305552839792,0.0004922386362324585
ILE   7,R ILE   7,0.0,0.0,0.0,-0.004805000000000029,0.00044381865666058936,3.138271817418068e-05,0.35487500000000033,0.17315796076126502,0.01224411682707246,-0.3542600000000001,0.17378300377194522,0.012288314042210983,0.0,0.0,0.0,-0.0041900000000002005,0.003494839052087959,0.00024712243928869614
HID   8,R HID   8,0.0,0.0,0.0,-0.003180000000000005,0.00039698866482565457,2.8071337695241378e-05,0.8261100000000006,0.2655427986219901,0.0187767113600863,-0.8344099999999998,0.26588851404301156,0.018801157131942803,0.0,0.0,0.0,-0.011479999999999801,0.004271955055943611,0.0003020728388981884
VAL   9,R VAL   9,0.0,0.0,0.0,-0.0016499999999999581,0.00047696960070849585,3.372684390808173e-05,0.1933849999999998,0.09397317050626765,0.006644906611458151,-0.18987500000000004,0.0940976587115747,0.0066537092568731875,0.0,0.0,0.0,0.0018599999999996365,0.0014867414032036868,0.000105128492807613
GLY  10,R GLY  10,0.0,0.0,0.0,-0.0004600000000000004,0.0004983974317750845,3.524202037341219e-05,1.01388,0.08380772995374607,0.005926101416614478,-1.0131249999999998,0.08390404862103097,0.005932912174893679,0.0,0.0,0.0,0.00029499999999994976,0.0008932944643286135,6.31654573323167e-05
GLN  11,R GLN  11,0.0,0.0,0.0,-0.0008149999999999513,0.00038829756630705356,2.7456784225395065e-05,0.6769500000000002,0.30594564468218877,0.021633624002926566,-0.6728850000000002,0.3056396272982278,0.02161198530619059,0.0,0.0,0.0,0.003249999999999922,0.0011565033506221764,8.177713616899043e-05
ALA  12,R ALA  12,0.0,0.0,0.0,-0.0008249999999999757,0.0003799671038392535,2.686773157525492e-05,0.3441399999999999,0.11614448071260203,0.008212654990927108,-0.3391899999999998,0.11611224698540698,0.008210375722218853,0.0,0.0,0.0,0.004124999999999999,0.0014175242502334788,0.00010023410098364693
GLY  13,R GLY  13,0.0,0.0,0.0,-0.0008200000000000385,0.0003841874542459874,2.7166155414413415e-05,0.6425850000000001,0.10165334610823169,0.007187977036343377,-0.6384700000000002,0.10148753174651441,0.0071762521903845355,0.0,0.0,0.0,0.003294999999999875,0.001424069871881304,0.00010069694632907279
VAL  14,R VAL  14,0.0,0.0,0.0,-0.0010950000000000083,0.0002932149382279458,2.0733427116617508e-05,0.7797450000000004,0.13422097442277633,0.00949085611918113,-0.7773549999999994,0.13367553618744665,0.009452287811689126,0.0,0.0,0.0,0.0012950000000001216,0.0015192020932053582,0.00010742381020983061
GLN  15,R GLN  15,0.0,0.0,0.0,-0.0011100000000000398,0.00031288975694319113,2.212464688983411e-05,0.7608400000000003,0.48321667438117344,0.03416857872373396,-0.7567349999999999,0.48226812539810276,0.034101506181912274,0.0,0.0,0.0,0.002995000000000303,0.0016867053684627821,0.00011926808039037875
ILE  16,R ILE  16,0.0,0.0,0.0,-0.002395000000000004,0.0004888506929523831,3.456696399743728e-05,0.16163999999999995,0.16813461987348133,0.01188891298647611,-0.15523999999999996,0.1682997991680323,0.011900592926404972,0.0,0.0,0.0,0.004004999999999912,0.0023054229546878332,0.00016301802047628936
GLY  17,R GLY  17,0.0,0.0,0.0,-0.0009850000000000093,0.00023404059476935915,1.6549169163434668e-05,0.6476049999999998,0.14170179594839238,0.01001983008214207,-0.6465249999999998,0.1411900824243702,0.009983646471855975,0.0,0.0,0.0,9.499999999992681e-05,0.0014198503442264458,0.00010039858066725736
ASN  18,R ASN  18,0.0,0.0,0.0,-0.0011499999999999915,0.00035707142142715265,2.524876234590591e-05,0.7915350000000001,0.5618025442938113,0.03972543887580097,-0.7902150000000002,0.5610762949679847,0.03967408529348856,0.0,0.0,0.0,0.0001699999999999946,0.0012849513609480012,9.085978208212147e-05
ALA  19,R ALA  19,0.0,0.0,0.0,-0.001170000000000019,0.0003756327994198443,2.6561249970585814e-05,0.22259499999999982,0.1551515741943989,0.010970873022462722,-0.21868500000000002,0.15477223838595858,0.010944049930213218,0.0,0.0,0.0,0.0027399999999998814,0.0015239422561237508,0.00010775899034418306
CYS  20,R CYS  20,0.0,0.0,0.0,-0.002829999999999975,0.00040137264480785397,2.8381331892641304e-05,1.0529049999999993,0.2048250374710105,0.014483317295254022,-1.0439949999999998,0.20293665261603247,0.014349788321609528,0.0,0.0,0.0,0.006079999999999966,0.004140483063604972,0.0002927763651663127
TRP  21,R TRP  21,0.0,0.0,0.0,-0.006550000000000029,0.0005454356057318247,3.856812155135653e-05,1.1633949999999993,0.1898769574619358,0.013426328421240443,-1.1737249999999997,0.1887494619197638,0.0133466024468777,0.0,0.0,0.0,-0.016879999999999562,0.0042089903777511525,0.0002976205638056768
GLU  22,R GLU  22,0.0,0.0,0.0,-0.002174999999999997,0.0003799671038392407,2.6867731575254015e-05,87.584595,1.04404964009145,0.07382545804040387,-87.555975,1.0410216541320583,0.0736113470998815,0.0,0.0,0.0,0.026445000000000433,0.003782456212565701,0.0002674600437446392
LEU  23,R LEU  23,0.0,0.0,0.0,-0.004269999999999963,0.0004970915408654931,3.5149679941645995e-05,0.46426000000000023,0.2033506144569024,0.014379059844092686,-0.4517549999999999,0.20312354608710456,0.014363003685684984,0.0,0.0,0.0,0.008235000000000046,0.00337931575914428,0.0002389537089061486
TYR  24,R TYR  24,0.0,0.0,0.0,-0.01138500000000001,0.0008042232277173475,5.686716979066694e-05,1.6310549999999995,0.3280716415281905,0.023198168243958567,-1.6183899999999993,0.3284802245189256,0.023227059424301193,0.0,0.0,0.0,0.001280000000000194,0.006497045482371469,0.00045941049182622893
CYS  25,R CYS  25,0.0,0.0,0.0,-0.0033400000000000252,0.00047370877129311703,3.349626844889104e-05,1.3287750000000003,0.23499551990410264,0.01661669256726493,-1.3273749999999997,0.2341476123623749,0.016556736450007437,0.0,0.0,0.0,-0.0019399999999999197,0.002761593742750662,0.0001952741662381331
LEU  26,R LEU  26,0.0,0.0,0.0,-0.00419000000000001,0.0004938623289946191,3.4921340180467684e-05,0.6454499999999999,0.14511284402147048,0.010261027604484753,-0.6333349999999999,0.1444426972020404,0.010213641068443791,0.0,0.0,0.0,0.00792499999999961,0.002899892239377071,0.00020505334671737697
GLU  27,R GLU  27,0.0,0.0,0.0,-0.010250000000000021,0.0008930285549745688,6.314665470157412e-05,109.37779000000002,1.6217104414451462,0.11467224502668924,-109.26012,1.6090140321345257,0.11377447331466325,0.0,0.0,0.0,0.10742000000000111,0.016380891306640246,0.0011583039324805082
HIP  28,R HIP  28,0.0,0.0,0.0,-0.019495000000000023,0.002765858817799663,0.00019557575258707493,-116.96614500000005,2.428645353681675,0.17173115986855134,116.94184999999996,2.424891735213786,0.1714657389612882,0.0,0.0,0.0,-0.04378999999999905,0.018261322515086165,0.0012912704983852007
GLY  29,R GLY  29,0.0,0.0,0.0,-0.0023700000000000175,0.00048280430818292664,3.4139420030222713e-05,-0.39494999999999975,0.21710446218353077,0.015351603743583297,0.3963399999999998,0.21634711553427305,0.015298051248443393,0.0,0.0,0.0,-0.000979999999999933,0.0014729562111617121,0.00010415373253032908
ILE  30,R ILE  30,0.0,0.0,0.0,-0.004865000000000025,0.0005803231858198059,4.1035045997296564e-05,-0.7639299999999996,0.19480065477302844,0.0137744863969588,0.7641050000000003,0.19457269586198211,0.013758367267775524,0.0,0.0,0.0,-0.004690000000000083,0.0013615799645998112,9.627824260962658e-05
GLN  31,R GLN  31,0.0,0.0,0.0,-0.0022399999999999777,0.00048207883172776906,3.40881210981194e-05,0.4849349999999999,0.8327984514725039,0.058887743239786336,-0.48285999999999984,0.831319132704162,0.05878313960652323,0.0,0.0,0.0,-0.00016499999999940228,0.0018514251267603317,0.00013091552619913939
PRO  32,R PRO  32,0.0,0.0,0.0,-0.0012000000000000233,0.00040000000000001504,2.8284271247462963e-05,0.4811000000000002,0.21945402707628703,0.015517743070433876,-0.48049499999999995,0.21891461800208775,0.015479601089013889,0.0,0.0,0.0,-0.0005950000000000876,0.0009170468908402158,6.484500751791562e-05
ASP  33,R ASP  33,0.0,0.0,0.0,-0.001064999999999984,0.0002465258607123975,1.7432010784758654e-05,83.76214499999996,1.2028758181877364,0.0850561647965865,-83.73953499999998,1.2005042810340514,0.08488847179626585,0.0,0.0,0.0,0.02154499999999956,0.002572542516654837,0.00018190622584173422
GLY  34,R GLY  34,0.0,0.0,0.0,-0.0010849999999999894,0.00029626845934053737,2.094934366513849e-05,0.6661000000000002,0.23363687637014716,0.01652062196165741,-0.6632349999999996,0.233163204161807,0.016487128278599716,0.0,0.0,0.0,0.0017800000000000166,0.0014427751037497103,0.00010201960595885448
GLN  35,R GLN  35,0.0,0.0,0.0,-0.00241499999999999,0.000522278661252809,3.6930678304089295e-05,0.5066400000000003,0.8305046119077245,0.05872554428866539,-0.50248,0.8287875660264218,0.05860413081003763,0.0,0.0,0.0,0.0017450000000003385,0.00205911995765208,0.00014560176853323424
MET  36,R MET  36,0.0,0.0,0.0,-0.007895000000000008,0.0014435979357147633,0.00010207778896508108,-1.1507900000000004,0.5979196985381887,0.04227930734413694,1.1562100000000004,0.5959216608749844,0.04213802474606516,0.0,0.0,0.0,-0.002474999999999827,0.0033074726000378997,0.00023387363040755006
PRO  37,R PRO  37,0.0,0.0,0.0,-0.004269999999999992,0.0010232790430767388,7.235675504056433e-05,1.3583849999999997,0.31887948628753526,0.022548184713519888,-1.3481049999999997,0.31734688272456973,0.022439813276295528,0.0,0.0,0.0,0.006009999999999929,0.0036523827838821628,0.00025826246339720775
SER  38,R SER  38,0.0,0.0,0.0,-0.003124999999999993,0.0010720890821195757,7.580814600028134e-05,0.7736700000000005,0.5340922121693957,0.0377660225003904,-0.7626199999999994,0.5312243928887302,0.037563237054332795,0.0,0.0,0.0,0.007925000000000116,0.005545211898566109,0.00039210569365924253
ASP  39,R ASP  39,0.0,0.0,0.0,-0.004045,0.0011674652029075563,8.255225617752616e-05,93.24781999999998,2.524370604249723,0.17849995724929615,-93.20242500000002,2.514562376312701,0.177806410800727,0.0,0.0,0.0,0.041350000000001545,0.009882180933375494,0.0006987757150902217
LYS  40,R LYS  40,0.0,0.0,0.0,-0.0068299999999999915,0.0029632920882019078,0.00020953639302040137,-93.92876499999998,6.749544131996845,0.47726484256528384,93.91914000000003,6.759887352640812,0.4779962187109496,0.0,0.0,0.0,-0.016454999999999345,0.012762757343145154,0.0009024632263976343
THR  41,R THR  41,0.0,0.0,0.0,-0.014454999999999982,0.009077333033441045,0.0006418643743034817,0.54895,0.41299717614046716,0.029203310385981934,-0.5003050000000004,0.4069650377796596,0.02877677379198368,0.0,0.0,0.0,0.03419000000000008,0.020190936085283325,0.0014277147824408002
ILE  42,R ILE  42,0.0,0.0,0.0,-0.02483999999999997,0.014683473703453197,0.0010382783827086104,1.2832599999999994,0.5618457549897488,0.03972849433341268,-1.2516549999999997,0.550550393674366,0.03892979167520675,-5.4576000000000624e-05,0.000769889222826254,5.443938902228851e-05,0.006710423999999869,0.010325952822641458,0.0007301551263102146
GLY  43,R GLY  43,0.0,0.0,0.0,-0.0070399999999999985,0.0025393700006103963,0.00017956057473732985,0.9602349999999993,0.5736788036654311,0.04056521722948123,-0.9268300000000004,0.5696018355834184,0.040276932051734,0.0,0.0,0.0,0.026365000000000034,0.010285512870051809,0.0007272955898395142
GLY  44,R GLY  44,0.0,0.0,0.0,-0.012954999999999987,0.00764937742564716,0.0005408926649530402,-0.26797,1.2108153241101636,0.0856175726442884,0.3215299999999997,1.22098586359548,0.08633673838812768,0.0,0.0,0.0,0.04060500000000002,0.015460238516918303,0.0010932039494074384
GLY  45,R GLY  45,0.0,0.0,0.0,-0.04198999999999999,0.03150174439614417,0.0022275097081718865,-0.25934500000000016,0.611151573650105,0.043214942206081894,0.39582000000000006,0.5872848521799278,0.04152731014645661,-0.0012212999999999998,0.008967660364108353,0.000634109345483884,0.09326369999999998,0.035109671949563936,0.002482628712077177
ASP  46,R ASP  46,0.0,0.0,0.0,-0.47845499999999996,0.20849704548266393,0.014742967471815168,151.23973500000002,7.9668715155177265,0.5633428873464531,-148.24479500000004,6.659405223663566,0.47089105923216246,-0.07835169599999998,0.053034609289591174,0.0037501131866248985,2.4381333039999946,1.2939076504567923,0.09149308738671509
ASP  47,R ASP  47,0.0,0.0,0.0,-0.48679499999999976,0.20288756239602332,0.014346317118863687,159.79484500000004,8.264049045170042,0.584356511989795,-156.038575,6.810355579878261,0.48156486128235604,-0.09054413999999995,0.03839719764869837,0.0027150918835954774,3.1789308600000004,1.5749276451898595,0.11136420177919105
SER  48,R SER  48,0.0,0.0,0.0,-0.16216000000000005,0.030461687412222965,0.002153966573556775,-3.1572150000000003,0.7910118575438638,0.05593298484682334,2.945784999999999,0.7212459974065752,0.05099979356698444,0.0,0.0,0.0,-0.3735899999999999,0.14668780419653182,0.010372394106473216
PHE  49,R PHE  49,0.0,0.0,0.0,-0.03663000000000001,0.004079595568190397,0.00028847096907660155,-0.5083800000000004,0.27033343411424265,0.019115460444362773,0.5432100000000001,0.27099680053461866,0.019162367533788707,0.0,0.0,0.0,-0.001799999999999775,0.016701496938897466,0.0011809741741460765
ASN  50,R ASN  50,0.0,0.0,0.0,-0.03823500000000004,0.005282023759885896,0.0003734954819003781,-4.074760000000001,1.1615914524478774,0.08213691929942252,4.2416599999999995,1.167008360895499,0.08251995256906051,0.0,0.0,0.0,0.12866500000000014,0.03531420075550408,0.0024970910826400032
THR  51,R THR  51,0.0,0.0,0.0,-0.08132999999999997,0.008165237289877206,0.000577369465766944,-2.5903099999999983,0.4600987219065207,0.03253389262753643,2.795095000000002,0.46458764079018017,0.03285130712581963,0.0,0.0,0.0,0.12345500000000008,0.03855253526034313,0.0027260759114522107
PHE  52,R PHE  52,0.0,0.0,0.0,-0.026194999999999954,0.0018239997258773235,0.00012897625750502592,-1.2497499999999997,0.1822342105643198,0.01288590460542077,1.1754750000000005,0.18046891525965922,0.012761079377348543,0.0,0.0,0.0,-0.10047000000000027,0.019278202717058265,0.0013631747870320823
PHE  53,R PHE  53,0.0,0.0,0.0,-0.013409999999999998,0.000990908673894923,7.006782428476693e-05,1.7358650000000007,0.2408625682313434,0.01703155553303904,-1.7255450000000008,0.25330017365764956,0.01791102704690541,0.0,0.0,0.0,-0.0030899999999997175,0.01741068350180419,0.0012311212369218488
SER  54,R SER  54,0.0,0.0,0.0,-0.0058450000000000255,0.0006008119506134591,4.24838204496694e-05,-0.12952000000000016,0.7966037155323845,0.056328388917134854,0.13177499999999998,0.8011623208657535,0.056650730991532686,0.0,0.0,0.0,-0.0035900000000001807,0.007817410057045763,0.0005527743662652974
GLU  55,R GLU  55,0.0,0.0,0.0,-0.007745000000000003,0.0011180228083540998,7.905615093084117e-05,111.95099999999998,3.2954186213602283,0.2330212854012241,-111.79473499999995,3.270105373651946,0.23123136849038597,0.0,0.0,0.0,0.14851999999999813,0.02601518018388491,0.0018395510321814912
THR  56,R THR  56,0.0,0.0,0.0,-0.0023899999999999954,0.0004877499359302852,3.4489128721960873e-05,1.4043599999999998,0.3137112213485535,0.02218273319498762,-1.3985300000000007,0.3128436496079133,0.02212138660889037,0.0,0.0,0.0,0.003439999999999932,0.0015120846537148955,0.0001069205312369915
GLY  57,R GLY  57,0.0,0.0,0.0,-0.0011200000000000003,0.0003682390527904403,2.6038433132583138e-05,0.3063650000000001,0.3161508054315218,0.022355237839821785,-0.3050749999999999,0.3151134388993909,0.02228188494887721,0.0,0.0,0.0,0.00016999999999997684,0.0012692911407552667,8.975243729280576e-05
ALA  58,R ALA  58,0.0,0.0,0.0,-0.001085000000000002,0.00034318362431794055,2.4266746794739232e-05,-0.3479949999999999,0.19915472621808403,0.014082365741415751,0.34783000000000003,0.19878169206443513,0.01405598824344982,0.0,0.0,0.0,-0.001250000000000111,0.0007599342076785307,5.373546315051151e-05
GLY  59,R GLY  59,0.0,0.0,0.0,-0.0013400000000000046,0.0004841487374764021,3.423448553724695e-05,0.05113500000000002,0.3484930512578407,0.024642179974081024,-0.04731500000000002,0.347120794212908,0.02454514674788073,0.0,0.0,0.0,0.002479999999999975,0.0018247191564730106,0.00012902712893030627
LYS  60,R LYS  60,0.0,0.0,0.0,-0.0025750000000000035,0.0004943429983321243,3.495532863527352e-05,-87.82331,0.8802460246460274,0.06224279331397068,87.80081000000004,0.8790584814964724,0.06215882133257048,0.0,0.0,0.0,-0.02507499999999936,0.0023107087657246415,0.00016339178375910913
HIP  61,R HIP  61,0.0,0.0,0.0,-0.007065000000000028,0.0009647668112035945,6.821931544657833e-05,-108.11189499999996,2.4956745709294066,0.17647084127390109,108.06397500000001,2.4912601438566355,0.17615869414208007,0.0,0.0,0.0,-0.05498499999999687,0.008867625104839596,0.0006270357844652148
VAL  62,R VAL  62,0.0,0.0,0.0,-0.003325000000000014,0.0004789311015167144,3.3865542960361156e-05,1.5215199999999982,0.15299061932029284,0.01081807043793087,-1.5125899999999999,0.15292168551255142,0.010813196081640173,0.0,0.0,0.0,0.005605000000000098,0.0029713591166334818,0.00021010681807120043
PRO  63,R PRO  63,0.0,0.0,0.0,-0.0036800000000000253,0.0004975942121850427,3.518522417152215e-05,-0.8008199999999995,0.20138000794517974,0.01423971692134374,0.8073799999999999,0.20098085879008473,0.014211492813916484,0.0,0.0,0.0,0.0028800000000000292,0.0032335120225535944,0.0002286438278195875
ARG  64,R ARG  64,0.0,0.0,0.0,-0.019660000000000045,0.0014472042012100943,0.00010233279044373184,-119.47385999999995,1.6286750076085625,0.11516471422290664,119.55930499999998,1.6368726621167822,0.1157443759321653,0.0,0.0,0.0,0.06578500000000034,0.031146408701484087,0.0022023836802427085
ALA  65,R ALA  65,0.0,0.0,0.0,-0.0024699999999999783,0.0004990991885387314,3.5291642070044015e-05,0.04198000000000004,0.19353779889210268,0.013685189001252408,-0.03938000000000001,0.1932053715609377,0.013661682839240559,0.0,0.0,0.0,0.00013000000000004035,0.002337327533744398,0.00016527401489646926
VAL  66,R VAL  66,0.0,0.0,0.0,-0.0024450000000000014,0.000496965793591492,3.514078826662981e-05,0.5924750000000002,0.12937198064109642,0.009147980480685403,-0.589895,0.1296600708583796,0.009168351535308848,0.0,0.0,0.0,0.00013500000000022077,0.0021323168151097015,0.00015077756796021716
PHE  67,R PHE  67,0.0,0.0,0.0,-0.0020149999999999847,0.0002340405947694139,1.654916916343854e-05,0.014600000000000092,0.16172000494682154,0.011435331215141951,-0.017770000000000005,0.16140098233901803,0.011412772910208984,0.0,0.0,0.0,-0.005185000000000084,0.0013931170087254836,9.850824838561081e-05
VAL  68,R VAL  68,0.0,0.0,0.0,-0.0011750000000000222,0.0003799671038392496,2.6867731575254642e-05,0.25065000000000043,0.13395718532426643,0.009472203413145185,-0.24979999999999983,0.1338402032275805,0.009463931529760782,0.0,0.0,0.0,-0.0003249999999999337,0.0008362864341839441,5.913438086257842e-05
ASP  69,R ASP  69,0.0,0.0,0.0,-0.0006649999999999717,0.0004719904660053838,3.337476591678055e-05,79.63039500000001,0.6716686526627803,0.04749414590082838,-79.61607500000002,0.670751317085441,0.047429280480092345,0.0,0.0,0.0,0.013655000000001109,0.001290726539590636,9.126814888019854e-05
LEU  70,R LEU  70,0.0,0.0,0.0,-0.0005900000000000011,0.0004918333050943178,3.477786652455842e-05,-0.4349849999999996,0.0940662786284235,0.006651490349914147,0.43451500000000015,0.0938700153137296,0.006637612437842326,0.0,0.0,0.0,-0.0010599999999996567,0.00079145435749621,5.596427431852121e-05
GLU  71,R GLU  71,0.0,0.0,0.0,-0.0004350000000000004,0.0004957569969249051,3.505531343462788e-05,73.66466500000003,0.6994721887024952,0.04946015278829307,-73.65545500000002,0.6988326966990946,0.04941493387508116,0.0,0.0,0.0,0.00877499999999614,0.0010744184473458472,7.597285699501701e-05
PRO  72,R PRO  72,0.0,0.0,0.0,-0.0003050000000000086,0.0004604074282632851,3.255572146336278e-05,0.6391749999999999,0.11386392920938564,0.008051395647650159,-0.638675,0.11377011635310862,0.008044762076966562,0.0,0.0,0.0,0.00019499999999978535,0.0007259304374387085,5.133103349826275e-05
THR  73,R THR  73,0.0,0.0,0.0,-0.0002799999999999997,0.0004489988864128725,3.174901573277505e-05,-0.21974499999999966,0.1548628101740377,0.010950454322766711,0.21973500000000012,0.1546816885575017,0.010937647090439503,0.0,0.0,0.0,-0.00028999999999970217,0.000828190799272577,5.85619330281946e-05
VAL  74,R VAL  74,0.0,0.0,0.0,-0.0005550000000000099,0.0004969657935914788,3.5140788266628877e-05,0.16694000000000017,0.12225467843808657,0.008644711215535181,-0.16603000000000004,0.12209348508417636,0.00863331312417197,0.0,0.0,0.0,0.0003550000000000596,0.0007674470665787188,5.4266702497953586e-05
ILE  75,R ILE  75,0.0,0.0,0.0,-0.0006949999999999995,0.0004604074282632708,3.2555721463361766e-05,0.4933200000000002,0.09153457051846567,0.006472471552660531,-0.4924949999999999,0.09140738468526628,0.006463478156147916,0.0,0.0,0.0,0.00013000000000012334,0.0007369531871156272,5.211045960264986e-05
ASP  76,R ASP  76,0.0,0.0,0.0,-0.0003400000000000025,0.000473708771293084,3.34962684488887e-05,74.78101499999998,0.7463084715983012,0.05277197811241267,-74.77013000000002,0.7455019671978607,0.05271494963935184,0.0,0.0,0.0,0.010544999999999617,0.001215719951305002,8.596438215915463e-05
GLU  77,R GLU  77,0.0,0.0,0.0,-0.0005650000000000133,0.0004957569969249153,3.50553134346286e-05,76.789485,1.4444455579129671,0.1021377249055045,-76.77608999999998,1.4426987841891938,0.10201420935097665,0.0,0.0,0.0,0.012829999999999302,0.0019055445415979751,0.00013474234672169392
VAL  78,R VAL  78,0.0,0.0,0.0,-0.0008049999999999941,0.0003962007067131462,2.8015620642776815e-05,0.13081,0.12849698012015673,0.009086108600495581,-0.12985500000000003,0.1284641349754864,0.009083786098043035,0.0,0.0,0.0,0.00015000000000003623,0.0007794228634059585,5.5113519212618936e-05
ARG  79,R ARG  79,0.0,0.0,0.0,-0.000604999999999995,0.0004888506929523521,3.4566963997435094e-05,-75.08087000000005,0.9247316600438651,0.06538840275949101,75.06906000000005,0.9236898377657068,0.06531473479972331,0.0,0.0,0.0,-0.01241499999999931,0.001383031091476405,9.779506633747983e-05
THR  80,R THR  80,0.0,0.0,0.0,-0.0003550000000000014,0.000478513322698545,3.3836001536824785e-05,-0.06804000000000039,0.3037069943218301,0.021475327517875037,0.06795499999999997,0.3034661150359296,0.02145829478022427,0.0,0.0,0.0,-0.00044000000000045115,0.0007657675887632974,5.4147945482739906e-05
GLY  81,R GLY  81,0.0,0.0,0.0,-0.0001899999999999985,0.00039230090491865763,2.7739863013360184e-05,0.23274499999999992,0.17545973890040992,0.012406877120170091,-0.23248499999999994,0.17525372970353584,0.012392310070160445,0.0,0.0,0.0,6.999999999995398e-05,0.0006892749814116024,4.8739101345837554e-05
THR  82,R THR  82,0.0,0.0,0.0,-0.0006100000000000023,0.00048774993593028943,3.448912872196117e-05,0.0626700000000001,0.2652004734158671,0.018752505312624235,-0.062254999999999984,0.2648365155619595,0.018726769605967815,0.0,0.0,0.0,-0.00019500000000024053,0.0008526282894677041,6.028992453141001e-05
TYR  83,R TYR  83,0.0,0.0,0.0,-0.001639999999999951,0.0004799999999999699,3.394112549695215e-05,1.0627599999999995,0.2293155520238445,0.016215058186759695,-1.0610100000000005,0.2288261128018361,0.016180449607473616,0.0,0.0,0.0,0.00010999999999997623,0.0009475758544831364,6.700373123936628e-05
ARG  84,R ARG  84,0.0,0.0,0.0,-0.0008850000000000602,0.0003343276835680991,2.3640537218939314e-05,-79.274225,2.500821571878124,0.17683478920126225,79.25772999999998,2.497778744625545,0.17661962882283447,0.0,0.0,0.0,-0.01738000000000113,0.0032273208703209044,0.00022820604724687818
GLN  85,R GLN  85,0.0,0.0,0.0,-0.0009300000000000291,0.00027404379212090567,1.9377822375076895e-05,0.2311349999999998,0.630289565814793,0.044568202609876484,-0.23028499999999988,0.6294768810488597,0.04451073711898064,0.0,0.0,0.0,-8.000000000038198e-05,0.0010647065323363717,7.528612089886626e-05
LEU  86,R LEU  86,0.0,0.0,0.0,-0.0020750000000000126,0.0003307189138830753,2.338535866733724e-05,0.5625499999999998,0.18800576453928206,0.013294015100788769,-0.55864,0.1876517263443105,0.013268980819942424,0.0,0.0,0.0,0.0018349999999998734,0.0011170384953081375,7.898654948788014e-05
PHE  87,R PHE  87,0.0,0.0,0.0,-0.0021250000000000257,0.0003455068740271326,2.4431025357115168e-05,-0.8229949999999999,0.1543285941586971,0.010912679546060133,0.8187699999999998,0.15386649115385762,0.010880003929227264,0.0,0.0,0.0,-0.0063499999999999356,0.0011124297730643995,7.86606636127649e-05
HIE  88,R HIE  88,0.0,0.0,0.0,-0.0015099999999999669,0.0004998999899980151,3.5348267284268375e-05,0.41641000000000017,0.40384883545703093,0.028556425012595678,-0.4156850000000001,0.4030420024947768,0.028499373306706207,0.0,0.0,0.0,-0.0007849999999999113,0.0012036506968385223,8.511095699144325e-05
PRO  89,R PRO  89,0.0,0.0,0.0,-0.0007449999999999635,0.00043586121644392827,3.082004218037192e-05,0.12326499999999996,0.1436402616782635,0.01015690030841103,-0.12376500000000008,0.14335187398496052,0.010136508219056501,0.0,0.0,0.0,-0.001244999999999914,0.0007842034174881575,5.545155543355413e-05
GLU  90,R GLU  90,0.0,0.0,0.0,-0.0012900000000000043,0.0004537620521815131,3.208582241426719e-05,92.19360500000005,1.7380210956623323,0.12289665025881083,-92.15332499999998,1.733920949576443,0.12260672614869204,0.0,0.0,0.0,0.03899000000000207,0.004254397724708161,0.0003008313481005759
GLN  91,R GLN  91,0.0,0.0,0.0,-0.0020050000000000033,0.00023446748175384418,1.657935463158763e-05,-0.6068099999999997,0.2743277125993657,0.01939789858464058,0.6120000000000003,0.2734591377153074,0.019336481065591982,0.0,0.0,0.0,0.0031849999999995406,0.001954680280761902,0.00013821676815783653
LEU  92,R LEU  92,0.0,0.0,0.0,-0.0010600000000000182,0.0002764054992217009,1.9544820285691766e-05,-0.10504000000000016,0.2600841756047455,0.018390728424942836,0.104785,0.2596943372024118,0.01836316268715713,0.0,0.0,0.0,-0.001315000000000107,0.0007847133234504004,5.5487611229921073e-05
ILE  93,R ILE  93,0.0,0.0,0.0,-0.001015000000000018,0.0001574007623869555,1.112991464477487e-05,-0.05323000000000008,0.21212396634986816,0.014999429505817879,0.05318499999999988,0.21187892952108286,0.014982102785490427,0.0,0.0,0.0,-0.0010599999999999987,0.0006606057825966964,4.671188285651702e-05
THR  94,R THR  94,0.0,0.0,0.0,-0.0004100000000000048,0.0004918333050943233,3.477786652455881e-05,0.14285000000000025,0.4201933215794842,0.02971215470981529,-0.14266999999999994,0.4197365853723024,0.029679858582884126,0.0,0.0,0.0,-0.0002299999999997293,0.0008585452812750888,6.070831903453271e-05
GLY  95,R GLY  95,0.0,0.0,0.0,-0.00016999999999999793,0.0003756327994198544,2.656124997058653e-05,0.07500499999999999,0.21657939646928565,0.015314475990872168,-0.07487999999999996,0.2163752425764094,0.015300040130666324,0.0,0.0,0.0,-4.4999999999952854e-05,0.0007231701044706483,5.1135848482257935e-05
LYS  96,R LYS  96,0.0,0.0,0.0,-0.00026499999999999495,0.0004413332074521389,3.1206970375221676e-05,-71.44352,1.3298016091126945,0.09403117354363688,71.43599000000003,1.3289099141378973,0.09396812118729397,0.0,0.0,0.0,-0.007795000000001266,0.001180243618921298,8.345582663914012e-05
GLU  97,R GLU  97,0.0,0.0,0.0,-0.0003000000000000075,0.0004582575694955955,3.2403703492040115e-05,72.326555,1.0791783017532284,0.07630942952790899,-72.31858499999998,1.078310819188868,0.07624808924752696,0.0,0.0,0.0,0.007670000000000669,0.001196285918998157,8.459018855615776e-05
ASP  98,R ASP  98,0.0,0.0,0.0,-0.0002799999999999947,0.00044899888641286454,3.174901573277449e-05,70.25578499999997,0.5171464674349793,0.03656777739899419,-70.24981500000001,0.5166785855556536,0.03653469315402764,0.0,0.0,0.0,0.005690000000000737,0.0009076893741792902,6.418333116931496e-05
ALA  99,R ALA  99,0.0,0.0,0.0,-0.00026499999999999967,0.00044133320745214674,3.120697037522223e-05,-0.10457499999999996,0.09086993108283953,0.006425474447463006,0.10451500000000002,0.09090577415654079,0.006428008935510279,0.0,0.0,0.0,-0.0003250000000000164,0.0008302860952708893,5.871009282909457e-05
ALA 100,R ALA 100,0.0,0.0,0.0,-0.00017000000000001015,0.0003756327994198814,2.6561249970588437e-05,-0.11906499999999996,0.09427847461112217,0.006666494871744823,0.11906500000000002,0.0942008002885326,0.0066610024677221085,0.0,0.0,0.0,-0.00017000000000002124,0.0006936137253544125,4.904589687221686e-05
ASN 101,R ASN 101,0.0,0.0,0.0,-0.00043499999999999203,0.0004957569969248953,3.505531343462718e-05,-0.5864899999999996,0.141775879119122,0.010025068553381542,0.5871400000000001,0.14171594970221124,0.010020830903672525,0.0,0.0,0.0,0.0002150000000003871,0.0009791705673679982,6.923781481241906e-05
ASN 102,R ASN 102,0.0,0.0,0.0,-0.00043000000000004146,0.0004950757517795102,3.500714212843196e-05,0.8882400000000006,0.19069098667739892,0.013483888979074236,-0.8866699999999994,0.19066997954581275,0.01348240355055445,0.0,0.0,0.0,0.0011399999999997946,0.000787654746700818,5.569560126259208e-05
TYR 103,R TYR 103,0.0,0.0,0.0,-0.001530000000000067,0.0004990991885387234,3.529164207004345e-05,0.16915500000000008,0.26186040360275936,0.01851632671117574,-0.16835,0.26216690771338774,0.018537999824684424,0.0,0.0,0.0,-0.0007249999999999856,0.0010046765648703525,7.104136119190325e-05
ALA 104,R ALA 104,0.0,0.0,0.0,-0.0003849999999999798,0.0004865953144040486,3.440748465087029e-05,0.5063600000000004,0.08920689659437654,0.006307880151049078,-0.5061500000000002,0.08912961068017636,0.006302415211646963,0.0,0.0,0.0,-0.00017499999999993855,0.0007378177281687191,5.2171591886775404e-05
ARG 105,R ARG 105,0.0,0.0,0.0,-0.0004600000000000204,0.0004983974317751064,3.5242020373413737e-05,-71.25851000000002,0.6165628758687239,0.04359757905546542,71.25279000000008,0.6160544504259013,0.04356162794763066,0.0,0.0,0.0,-0.006180000000000376,0.000988736567545328,6.991423317184123e-05
GLY 106,R GLY 106,0.0,0.0,0.0,-0.0003500000000000014,0.0004769696007084746,3.3726843908080226e-05,0.278475,0.11184855553381073,0.00790888720838777,-0.2771199999999999,0.11182301015444054,0.007907080877289707,0.0,0.0,0.0,0.0010049999999999692,0.0007778013885305096,5.499886362462359e-05
HID 107,R HID 107,0.0,0.0,0.0,-0.0013050000000000138,0.0004604074282633265,3.255572146336571e-05,1.35244,0.44420835921895957,0.031410274306347616,-1.3510399999999996,0.4437320006490419,0.0313765906688411,0.0,0.0,0.0,9.499999999957432e-05,0.000992962738474779,7.021306858410805e-05
TYR 108,R TYR 108,0.0,0.0,0.0,-0.0007699999999999885,0.0004208325082500097,2.9757352032732554e-05,0.5248150000000003,0.305048751472613,0.02157020407587745,-0.5242749999999997,0.30470070458566456,0.021545593444484236,0.0,0.0,0.0,-0.00022999999999946287,0.0008408923831260218,5.946007063565264e-05
THR 109,R THR 109,0.0,0.0,0.0,-0.0003450000000000042,0.0004753682782853789,3.3613613313656526e-05,0.32602999999999993,0.10330972413088749,0.007305100649546204,-0.32572000000000023,0.10325357911472027,0.007301130597380038,0.0,0.0,0.0,-3.50000000002712e-05,0.0007897942770119224,5.584688890174569e-05
ILE 110,R ILE 110,0.0,0.0,0.0,-0.0005500000000000072,0.0004974937185533153,3.5178118198676095e-05,0.11220000000000002,0.09053612538649977,0.006401870820314952,-0.11161500000000008,0.09050108714816618,0.006399393242722301,0.0,0.0,0.0,3.5000000000078303e-05,0.0007305990692577011,5.166115562007005e-05
GLY 111,R GLY 111,0.0,0.0,0.0,-0.000265000000000023,0.0004413332074521856,3.1206970375224976e-05,0.34531500000000004,0.10601936509430716,0.007496701199527694,-0.34456500000000007,0.10588331207041028,0.007487080797947853,0.0,0.0,0.0,0.00048499999999999737,0.0007209542287829671,5.097916240975536e-05
LYS 112,R LYS 112,0.0,0.0,0.0,-0.0005849999999999689,0.0004927220311696783,3.484070894800889e-05,-75.23957000000001,0.8731374262394179,0.06174013950016614,75.22983999999998,0.8721746467304823,0.061672060708210553,0.0,0.0,0.0,-0.01031499999999653,0.0013768714536977838,9.735951417318824e-05
GLU 113,R GLU 113,0.0,0.0,0.0,-0.0004849999999999899,0.0004997749493521954,3.533942557541007e-05,75.86382499999996,0.9706014292079538,0.06863188524222988,-75.85283000000001,0.969508123278359,0.06855457683855709,0.0,0.0,0.0,0.010509999999997887,0.0013601102896498287,9.617432089729932e-05
ILE 114,R ILE 114,0.0,0.0,0.0,-0.0007699999999999701,0.0004208325082499992,2.9757352032731812e-05,0.42526500000000006,0.09502191734015844,0.006719064211257362,-0.4238099999999999,0.09498238731470274,0.006716269016351342,0.0,0.0,0.0,0.0006850000000002865,0.0006824771058430478,4.825841895461882e-05
ILE 115,R ILE 115,0.0,0.0,0.0,-0.001370000000000019,0.0004828043081829115,3.413942003022164e-05,0.85434,0.10028780783325564,0.007091418898922842,-0.8515600000000001,0.10011261858526989,0.007079031148398672,0.0,0.0,0.0,0.0014100000000000622,0.000884251095560563,6.252599459425079e-05
ASP 116,R ASP 116,0.0,0.0,0.0,-0.0009850000000000089,0.0002116010396949946,1.496245300744545e-05,90.10474499999998,1.707153317654851,0.12071396874388574,-90.07387500000003,1.7036268134085593,0.12046460723724213,0.0,0.0,0.0,0.02988499999999945,0.0036113397790792606,0.00025536028469556735
LEU 117,R LEU 117,0.0,0.0,0.0,-0.0009499999999999897,0.0002397915761656293,1.6955824957812697e-05,0.9973700000000005,0.1409596860808043,0.009967354990166372,-0.99448,0.14059060992825573,0.009941257365142238,0.0,0.0,0.0,0.0019399999999998418,0.0008101851640211118,5.7288742349606345e-05
VAL 118,R VAL 118,0.0,0.0,0.0,-0.0015249999999999875,0.0004993746088859393,3.531111722956276e-05,0.8191299999999998,0.13030392588099518,0.009213878960568096,-0.8129299999999996,0.13005231678059606,0.00919608751045805,0.0,0.0,0.0,0.00467499999999991,0.0013562355990020928,9.59003388940979e-05
LEU 119,R LEU 119,0.0,0.0,0.0,-0.002754999999999986,0.0004636539657977635,3.2785286333963415e-05,1.1674200000000001,0.10260606024986997,0.007255344099351852,-1.1642599999999999,0.10228133945153466,0.00723238287150233,0.0,0.0,0.0,0.00040499999999991986,0.0010396994758103614,7.351785497416054e-05
ASP 120,R ASP 120,0.0,0.0,0.0,-0.0014800000000000108,0.0004995998398718876,3.53270434653125e-05,93.34946000000005,1.2965521926967376,0.09168008476181504,-93.30870499999999,1.2934162933819862,0.09145834319475714,0.0,0.0,0.0,0.039274999999999595,0.0032923206101459976,0.00023280222292744666
ARG 121,R ARG 121,0.0,0.0,0.0,-0.0024399999999999912,0.000496386945839658,3.509985754957017e-05,-89.70053999999999,2.0338548272682595,0.14381525403103806,89.67349499999999,2.0301334118669625,0.14355211022445113,0.0,0.0,0.0,-0.02948500000000081,0.0042988108820916,0.00030397183257654947
ILE 122,R ILE 122,0.0,0.0,0.0,-0.00477,0.0005806031346797685,4.105484137102306e-05,1.2206349999999997,0.15344172110283497,0.010849968150874956,-1.210210000000001,0.1515354278708353,0.010715172863747258,0.0,0.0,0.0,0.005654999999999966,0.0035589289119059204,0.00025165427673695375
ARG 123,R ARG 123,0.0,0.0,0.0,-0.004959999999999954,0.0005276362383309719,3.730951621235916e-05,-100.11803,1.4608132389524273,0.10329509473103457,100.07143000000003,1.4578998919997375,0.10308908999241496,0.0,0.0,0.0,-0.05155999999999452,0.0041948063125769736,0.0002966175989387314
LYS 124,R LYS 124,0.0,0.0,0.0,-0.00355500000000004,0.0005069270164432168,3.5845153089366304e-05,-93.70013,1.5023443024500613,0.10623178439394118,93.67418500000004,1.5007952594440586,0.10612225051255177,0.0,0.0,0.0,-0.029499999999998253,0.003442382895612676,0.00024341322889283063
LEU 125,R LEU 125,0.0,0.0,0.0,-0.006640000000000017,0.0006636264009214441,4.692547282659756e-05,1.456745,0.16806358908163713,0.011883890351017501,-1.440599999999999,0.16878293752629017,0.011934755967342519,0.0,0.0,0.0,0.009505000000000142,0.007135823358239534,0.0005045789085960536
ALA 126,R ALA 126,0.0,0.0,0.0,-0.008850000000000004,0.0009578622030333722,6.77310859207183e-05,1.8958649999999995,0.14326034613599084,0.010130036222789114,-1.8754050000000004,0.1398659035469203,0.009890012885481093,0.0,0.0,0.0,0.011609999999999954,0.007134276417409133,0.0005044695233609265
ASP 127,R ASP 127,0.0,0.0,0.0,-0.008765000000000009,0.0010815613713515942,7.64779379952134e-05,114.35064000000011,2.010898446061164,0.14219199274873398,-114.19963499999996,1.9977590875239128,0.14126289979652082,0.0,0.0,0.0,0.14224000000000359,0.013583902237575869,0.0009605269387165013
GLN 128,R GLN 128,0.0,0.0,0.0,-0.013225000000000013,0.0016475360390596334,0.00011649839054682914,0.30454999999999965,1.1881080537981386,0.08401192616230152,-0.23454999999999998,1.1894802299744205,0.08410895367022467,0.0,0.0,0.0,0.05677499999999979,0.01424269549628849,0.0010071106567800692
CYS 129,R CYS 129,0.0,0.0,0.0,-0.04316499999999998,0.008012975414913009,0.0005666029253366077,-0.6811849999999998,0.40526919544297985,0.02865685963037473,0.8475649999999998,0.4004768105333958,0.028317986843612433,0.0,0.0,0.0,0.12321500000000003,0.04948938042651155,0.0034994276496307106
THR 130,R THR 130,0.0,0.0,0.0,-0.49109499999999995,0.2720797051876531,0.01923894045614262,0.2522999999999999,1.0659906284766294,0.07537692020771343,0.6301800000000004,1.1303181798060222,0.07992556498392736,-0.10363377599999996,0.03371524895859769,0.002384028116801711,0.28775122399999997,0.3442939629718481,0.02434525959389839
GLY 131,R GLY 131,0.0,0.0,0.0,-0.497735,0.1549260300110987,0.010954924640315845,1.4501100000000011,0.6811973927577787,0.048167929574562125,-1.4452399999999994,0.5433955947557929,0.03842387099187183,-0.08372638799999996,0.034562896800677215,0.0024439658705209684,-0.5765913879999999,0.25570541599077307,0.018081103363320267
LEU 132,R LEU 132,0.0,0.0,0.0,-0.11779500000000002,0.02718056244819057,0.001921956002357998,2.193840000000001,0.6807469753146139,0.048136080251719476,-1.918985,0.643543638594152,0.045505407083938965,-0.00026740799999999996,0.0018197240515902405,0.0001286739216767718,0.1567925919999999,0.07125229043745862,0.005038297774340038
GLN 133,R GLN 133,0.0,0.0,0.0,-0.4599450000000001,0.14212611292440225,0.010049833823252984,0.8603749999999999,1.4623857645556455,0.10340628908279707,-0.15595500000000004,1.47678979986151,0.1044248081869198,-0.04956055199999999,0.041965645321621094,0.0029674192383787787,0.1949144479999998,0.24353636119204086,0.017220621246438843
GLY 134,R GLY 134,0.0,0.0,0.0,-0.026725000000000002,0.003028097587595181,0.0002141188338283178,1.0727199999999995,0.3169854438298423,0.022414255686950893,-1.079965,0.3324636728651719,0.023508731758114902,0.0,0.0,0.0,-0.033969999999999896,0.0362695340471862,0.0025646433475241728
PHE 135,R PHE 135,0.0,0.0,0.0,-0.022385000000000016,0.001502256635865221,0.00010622558543027878,2.109555,0.2599845514160354,0.018383683931002124,-2.111854999999999,0.2569721657592585,0.018170676098456524,0.0,0.0,0.0,-0.024684999999999693,0.016075937764249013,0.0011367404607033383
SER 136,R SER 136,0.0,0.0,0.0,-0.008965000000000055,0.0006354329232893616,4.493189290470989e-05,-0.20668500000000015,0.49920093727375947,0.03529883679209556,0.23151500000000005,0.49758969018157934,0.0351849044175908,0.0,0.0,0.0,0.015864999999999775,0.014642976985572462,0.0010354148323256838
VAL 137,R VAL 137,0.0,0.0,0.0,-0.00652999999999997,0.000590846849868915,4.1779181418501974e-05,0.6482849999999999,0.21044465727359263,0.014880684422263625,-0.6387299999999998,0.21050828273490882,0.014885183421778905,0.0,0.0,0.0,0.003024999999999996,0.007081269307122746,0.0005007213546474658
PHE 138,R PHE 138,0.0,0.0,0.0,-0.005879999999999985,0.00048538644398047254,3.4322004603461636e-05,-0.11540499999999987,0.1491029542799204,0.010543171006627947,0.09514499999999998,0.14854310477097207,0.010503583668205816,0.0,0.0,0.0,-0.026140000000000007,0.00554350069901691,0.00039198469357872235
HID 139,R HID 139,0.0,0.0,0.0,-0.0034600000000000273,0.0004983974317750361,3.524202037340877e-05,1.6134099999999998,0.14775571697907844,0.010447906943498666,-1.6164600000000005,0.14751738338242917,0.010431054213261138,0.0,0.0,0.0,-0.006510000000000193,0.0036414145603045982,0.00025748689287028115
SER 140,R SER 140,0.0,0.0,0.0,-0.0010000000000000408,0.0001732050807568808,1.22474487139154e-05,0.5777750000000004,0.21156782452679224,0.014960104340378035,-0.5752399999999995,0.21126318278393955,0.014938562916157673,0.0,0.0,0.0,0.0015350000000001502,0.0015648562234275537,0.00011065204471675943
PHE 141,R PHE 141,0.0,0.0,0.0,-0.003205000000000009,0.0004159026328362283,2.940875719918359e-05,-0.19997499999999999,0.10408517845975968,0.007359933550990803,0.193555,0.10415198977936033,0.007364657824705767,0.0,0.0,0.0,-0.009624999999999924,0.0019885610375342103,0.00014061249944437968
GLY 142,R GLY 142,0.0,0.0,0.0,-0.0004649999999999821,0.0004987734956871507,3.526861210765035e-05,-0.4246900000000002,0.06048870886372026,0.004277197622275542,0.4234300000000001,0.06046234447984864,0.004275333378813799,0.0,0.0,0.0,-0.0017249999999999755,0.0008422440263960434,5.9555646247850374e-05
GLY 143,R GLY 143,0.0,0.0,0.0,-0.00042999999999998096,0.0004950757517794404,3.500714212842703e-05,0.48552500000000004,0.13999296187665994,0.009898997266137606,-0.48532000000000003,0.13999295553705515,0.009898996817859853,0.0,0.0,0.0,-0.00022500000000006404,0.0009243240773668252,6.535958231200811e-05
GLY 144,R GLY 144,0.0,0.0,0.0,-0.00034499999999999977,0.0004753682782853727,3.3613613313656085e-05,0.7440400000000003,0.07814114409195788,0.005525413287709854,-0.7425699999999995,0.07811078734720756,0.005523266741703083,0.0,0.0,0.0,0.001125000000000047,0.0008481597726843166,5.997395267947209e-05
THR 145,R THR 145,0.0,0.0,0.0,-0.0007000000000000134,0.00045825756949559115,3.2403703492039804e-05,0.5244149999999997,0.08495659347573055,0.006007338335319787,-0.51995,0.08460601337966354,0.005982548578991986,0.0,0.0,0.0,0.0037650000000001693,0.00123279154766715,8.717152631449006e-05
GLY 146,R GLY 146,0.0,0.0,0.0,-0.0005600000000000049,0.0004963869458396379,3.509985754956874e-05,0.9277000000000005,0.06292503476359412,0.004449471878773664,-0.9250100000000002,0.06282364125072189,0.0044423022747216365,0.0,0.0,0.0,0.0021299999999999895,0.0012012909722464089,8.494409926536163e-05
SER 147,R SER 147,0.0,0.0,0.0,-0.000989999999999976,0.00022338307903688474,1.579556899893117e-05,0.9639150000000011,0.12258791855235014,0.008668274849991095,-0.9626350000000002,0.12254591700664444,0.008665304892212214,0.0,0.0,0.0,0.0002899999999999647,0.0010275699489573403,7.266016790512498e-05
GLY 148,R GLY 148,0.0,0.0,0.0,-0.0005600000000000227,0.000496386945839653,3.509985754956982e-05,0.9663150000000003,0.08645557110446735,0.006113332059932459,-0.9652600000000002,0.08642969628547731,0.006111502433935476,0.0,0.0,0.0,0.0004949999999999289,0.0009695230786320847,6.855563434176054e-05
PHE 149,R PHE 149,0.0,0.0,0.0,-0.0016899999999999249,0.00046249324319390974,3.270321085153726e-05,0.6847049999999999,0.09911552842516769,0.007008526227032408,-0.6813150000000003,0.09915647117056589,0.0070114213163235545,0.0,0.0,0.0,0.0017000000000003369,0.0013892443989448955,9.82344135219365e-05
THR 150,R THR 150,0.0,0.0,0.0,-0.002204999999999979,0.00042775577143972643,3.0246900667671346e-05,0.9200199999999995,0.1600909728872959,0.011320141253535865,-0.9069599999999999,0.15965778527839006,0.011289510263957534,0.0,0.0,0.0,0.010854999999999842,0.002862512008708923,0.00020241016525860051
SER 151,R SER 151,0.0,0.0,0.0,-0.00172500000000001,0.00044651427748731526,3.157332735078924e-05,1.3723849999999993,0.17594751142031398,0.012441367845820152,-1.3722699999999994,0.17570676452545153,0.012424344469629468,0.0,0.0,0.0,-0.0016100000000001413,0.0019844142712650246,0.00014031927878948599
LEU 152,R LEU 152,0.0,0.0,0.0,-0.0018850000000000056,0.0003765302112713202,2.662470657115539e-05,1.1176900000000003,0.10514791438729967,0.007435080329088214,-1.113625,0.1049714455221018,0.007422602095963243,0.0,0.0,0.0,0.0021799999999997377,0.0013257450735342322,9.374433316207137e-05
LEU 153,R LEU 153,0.0,0.0,0.0,-0.003284999999999989,0.00045141444372106615,3.19198214280719e-05,1.0277950000000002,0.10463796144325316,0.007399021210606081,-1.0137749999999996,0.10421595067455287,0.007369180542977909,0.0,0.0,0.0,0.010735000000000152,0.0027954919066237906,0.00019767112839257932
MET 154,R MET 154,0.0,0.0,0.0,-0.0061749999999999436,0.0005868347297153397,4.149548168174915e-05,1.4530349999999999,0.1575978228751911,0.011143848925528404,-1.4391050000000005,0.15728182976745345,0.011121504838599451,0.0,0.0,0.0,0.007755000000000139,0.003991863599874027,0.00028226738210426674
GLU 155,R GLU 155,0.0,0.0,0.0,-0.004394999999999995,0.0005822155958062296,4.11688595907151e-05,97.48076999999998,2.337056917815107,0.1652548794605994,-97.42984999999997,2.3253581116692983,0.16442764894485057,0.0,0.0,0.0,0.04652499999999989,0.012147813589285125,0.0008589801365573604
ARG 156,R ARG 156,0.0,0.0,0.0,-0.004014999999999988,0.0005047524145559272,3.569138551527795e-05,-93.76550000000005,1.848559806982332,0.13071291749461023,93.73838500000006,1.8455447669355944,0.13049972196835052,0.0,0.0,0.0,-0.031130000000001417,0.004314290208135306,0.0003050663862179196
LEU 157,R LEU 157,0.0,0.0,0.0,-0.008029999999999976,0.0008939239341241345,6.32099675684132e-05,1.539885,0.2198399913004916,0.015545034862456921,-1.5131100000000004,0.21566441036944528,0.015249776703283313,0.0,0.0,0.0,0.018744999999999977,0.0072228785812862755,0.0005107346424514595
SER 158,R SER 158,0.0,0.0,0.0,-0.00906499999999996,0.0011272865651642727,7.971119745681481e-05,2.648949999999999,0.5140986943185223,0.03635226729517771,-2.596739999999999,0.5104750849943673,0.036096039422629636,0.0,0.0,0.0,0.04314500000000024,0.011108284070908301,0.0007854742993885767
VAL 159,R VAL 159,0.0,0.0,0.0,-0.006450000000000004,0.0009041570660012994,6.393355926272516e-05,1.7615349999999994,0.4171796480834141,0.02949905581327996,-1.7426849999999998,0.413487914908042,0.029238010857016262,0.0,0.0,0.0,0.012399999999999743,0.004146082488325725,0.0002931723042853915
ASP 160,R ASP 160,0.0,0.0,0.0,-0.006299999999999999,0.0011575836902790301,8.185352771872503e-05,106.67240500000014,3.0036362481070498,0.2123891559254214,-106.56109000000001,2.98179320911144,0.2108446198258696,0.0,0.0,0.0,0.10501499999999993,0.021634804713697692,0.001529811712270232
TYR 161,R TYR 161,0.0,0.0,0.0,-0.021010000000000032,0.0033181169358537975,0.00023462629861121487,2.6390049999999996,0.650068031035984,0.04596675129781313,-2.566509999999999,0.6445917311756382,0.04557951842110698,0.0,0.0,0.0,0.0514849999999999,0.016103719290896813,0.0011387049112917757
GLY 162,R GLY 162,0.0,0.0,0.0,-0.017080000000000005,0.003762127057928781,0.00026602255543468363,-1.19163,0.5121868536969694,0.03621707974837291,1.287415,0.5194610021695569,0.03673143971960536,0.0,0.0,0.0,0.07870499999999997,0.01919812425733313,0.0013575123848422208
LYS 163,R LYS 163,0.0,0.0,0.0,-0.3982399999999999,0.3856492219621352,0.027269518000874182,-139.50178499999996,22.725849355278022,1.6069602187341019,140.6851599999999,23.187430433629906,1.6395989297911033,-0.16175062799999995,0.2171682485700247,0.01535611412222702,0.6233843720000025,0.7553970139784322,0.05341463510722186
LYS 164,R LYS 164,0.0,0.0,0.0,-0.11952500000000005,0.03481148337833334,0.0024615435959982287,-147.78508000000005,7.1754242831761,0.5073791168524442,148.21390999999994,7.252426854641023,0.512824020897609,-0.002312028,0.015158218620696034,0.001071847917740236,0.3069929719999963,0.1173582009398235,0.008298477971240266
SER 165,R SER 165,0.0,0.0,0.0,-0.13849499999999998,0.01938246565842449,0.0013705472903187336,-0.8000799999999996,1.2154742175792952,0.08594700616077328,1.1403999999999999,1.2286217969741544,0.08687668041540261,-0.0011321639999999993,0.003320265655200498,0.0002347782360133067,0.20069283599999996,0.09848883795446638,0.006964212518878619
LYS 166,R LYS 166,0.0,0.0,0.0,-0.056425,0.005557371231076748,0.00039296548830654,-112.00359999999988,1.940818049177753,0.13723656036228354,112.13657500000004,1.9324173473556352,0.13664254103976897,0.0,0.0,0.0,0.07655000000000156,0.04818586410971268,0.0034072551269311315
LEU 167,R LEU 167,0.0,0.0,0.0,-0.030649999999999976,0.0022399776784604577,0.00015839034061458895,0.5165750000000002,0.1719491331033694,0.012158639803654076,-0.4857549999999998,0.17111404084703355,0.01209958986391693,0.0,0.0,0.0,0.0001700000000002122,0.01734650108811589,0.001226582854926657
GLU 168,R GLU 168,0.0,0.0,0.0,-0.017519999999999997,0.001421126313879207,0.00010048880534666291,107.94166000000004,1.578615001953507,0.11162493727641397,-108.15448,1.5801493282594443,0.1117334305299621,0.0,0.0,0.0,-0.23034000000000177,0.04762535459185583,0.0033676211188315135
PHE 169,R PHE 169,0.0,0.0,0.0,-0.010614999999999984,0.0006832093383436724,4.83101956112785e-05,-0.7375649999999999,0.14680250602425046,0.01038050475049265,0.7105799999999999,0.14580093826858653,0.010309683215307874,0.0,0.0,0.0,-0.03759999999999961,0.008521150157108862,0.0006025363059600492
SER 170,R SER 170,0.0,0.0,0.0,-0.0033850000000000355,0.0004865953144041292,3.440748465087599e-05,-0.03123000000000003,0.328356783240426,0.023218330807790653,0.039845000000000005,0.32959915196341144,0.02330617954266636,0.0,0.0,0.0,0.005229999999999977,0.005956265608583946,0.0004211715802377926
ILE 171,R ILE 171,0.0,0.0,0.0,-0.0026800000000000534,0.0004664761515875762,3.29848450049379e-05,-0.26617999999999986,0.12041269700492599,0.008514463459314425,0.265395,0.12031857285972127,0.00850780787717966,0.0,0.0,0.0,-0.00346500000000006,0.002684916199809591,0.0001898522451802977
TYR 172,R TYR 172,0.0,0.0,0.0,-0.0032350000000000234,0.00044696196706210705,3.1604983784209415e-05,-0.24430000000000007,0.1662889052222063,0.011758401251870916,0.24107499999999998,0.1665072051744309,0.011773837389525988,0.0,0.0,0.0,-0.0064599999999999415,0.0019386593305683972,0.00013708391590554862
PRO 173,R PRO 173,0.0,0.0,0.0,-0.001154999999999995,0.0003619046835839263,2.559052559053661e-05,0.5247350000000002,0.11661854387274713,0.00824617631845204,-0.5294000000000001,0.11664797469309102,0.008248257391716144,0.0,0.0,0.0,-0.005820000000000181,0.0014027116596079922,9.918669265582474e-05
ALA 174,R ALA 174,0.0,0.0,0.0,-0.000570000000000005,0.0004950757517794656,3.500714212842881e-05,-0.10490500000000004,0.0863572578015306,0.006106380259613717,0.10523000000000002,0.08630456013444483,0.006102653971838811,0.0,0.0,0.0,-0.00024500000000032607,0.0008336516058882137,5.89480703670611e-05
PRO 175,R PRO 175,0.0,0.0,0.0,-0.000725000000000009,0.0004465142774872981,3.157332735078802e-05,-0.34327999999999986,0.07465140052269659,0.0052786511534671735,0.34151000000000004,0.07453884826048729,0.005270692506682565,0.0,0.0,0.0,-0.002494999999999843,0.0008774821935516461,6.204736094308156e-05
GLN 176,R GLN 176,0.0,0.0,0.0,-0.0004750000000000265,0.0004993746088859816,3.531111722956575e-05,-0.43183000000000027,0.38309970125282,0.02708923966264095,0.43144999999999983,0.38297588370548863,0.027080484439906162,0.0,0.0,0.0,-0.0008550000000006008,0.0007238611745357168,5.118471451518644e-05
VAL 177,R VAL 177,0.0,0.0,0.0,-0.0005450000000000088,0.0004979708826829203,3.521185879785436e-05,0.488525,0.08402362391018392,0.005941367424675918,-0.48795999999999956,0.08401582231937262,0.005940815768899247,0.0,0.0,0.0,1.99999999997269e-05,0.0007613146524267953,5.383307533476664e-05
SER 178,R SER 178,0.0,0.0,0.0,-0.0003250000000000225,0.00046837484987991235,3.311910324873172e-05,-0.8536950000000008,0.06130964014736291,0.0043352462300307315,0.8534700000000004,0.06126882649438707,0.0043323602689523105,0.0,0.0,0.0,-0.0005500000000000691,0.0007193747284971128,5.0867474873454e-05
THR 179,R THR 179,0.0,0.0,0.0,-0.00041999999999999205,0.0004935585071701129,3.4899856733229606e-05,-1.1858499999999994,0.0549426746709731,0.0038850337836371443,1.1862149999999996,0.054968707234215326,0.0038868745638371686,0.0,0.0,0.0,-5.4999999999452155e-05,0.0008496911203487603,6.008223531126033e-05
ALA 180,R ALA 180,0.0,0.0,0.0,-0.00020999999999999464,0.00040730823708831567,2.8801041647828602e-05,0.5479650000000001,0.04779418139271484,0.003379558976404857,-0.5476000000000001,0.04773300744767531,0.0033752333252679186,0.0,0.0,0.0,0.00015500000000004288,0.0007286803139924376,5.152547913411953e-05
VAL 181,R VAL 181,0.0,0.0,0.0,-0.00031499999999999416,0.0004645158770160522,3.2846232660686686e-05,0.423705,0.08171308325476455,0.005777987528110494,-0.42359500000000005,0.08164337679812088,0.005773058537291971,0.0,0.0,0.0,-0.00020499999999998937,0.0007503165998430013,5.305539557858195e-05
VAL 182,R VAL 182,0.0,0.0,0.0,-0.0004150000000000198,0.0004927220311697283,3.484070894801243e-05,0.4171199999999998,0.0502842480305729,0.0035556332769284397,-0.41670000000000007,0.050323056345973394,0.0035583774392270507,0.0,0.0,0.0,5.000000000045523e-06,0.0008154599928875852,5.766172907571453e-05
GLU 183,R GLU 183,0.0,0.0,0.0,-0.0007699999999999874,0.0004208325082500079,2.975735203273243e-05,78.13922499999998,0.5593251597918991,0.03955026133771011,-78.13096,0.5586543639878674,0.03950282891152788,0.0,0.0,0.0,0.007494999999997276,0.0011916270389674992,8.42607559899165e-05
PRO 184,R PRO 184,0.0,0.0,0.0,-0.0006550000000000145,0.00047536827828538204,3.361361331365674e-05,0.8027200000000001,0.06470055332066303,0.004575019999956262,-0.8038749999999996,0.06459898896268314,0.004567838315330818,0.0,0.0,0.0,-0.0018099999999998673,0.000814800589101383,5.7615102186838164e-05
TYR 185,R TYR 185,0.0,0.0,0.0,-0.0007449999999999734,0.0004358612164439336,3.08200421803723e-05,0.8935200000000001,0.08009575269638292,0.005663624987585306,-0.8930400000000003,0.08005628270160538,0.005660834037489246,0.0,0.0,0.0,-0.00026499999999970883,0.0007448321958669162,5.2667589654356317e-05
ASN 186,R ASN 186,0.0,0.0,0.0,-0.0007750000000000412,0.00041758232721227247,2.9527529527545764e-05,0.4977649999999997,0.13169065940680824,0.009311935828548211,-0.4956449999999997,0.1315947908353525,0.009305156896850308,0.0,0.0,0.0,0.0013449999999996009,0.000977739740422508,6.913664006883302e-05
SER 187,R SER 187,0.0,0.0,0.0,-0.0010150000000000393,0.00015740076238699517,1.1129914644777675e-05,1.1776849999999999,0.07390890186574771,0.0052261485699321274,-1.1755949999999997,0.07382473145904983,0.005220196823396998,0.0,0.0,0.0,0.0010749999999998805,0.0014104520551937213,9.973402127659829e-05
ILE 188,R ILE 188,0.0,0.0,0.0,-0.001565000000000072,0.0004957569969249327,3.505531343462983e-05,0.9941449999999995,0.06904711416851804,0.0048823682649920845,-0.9943849999999996,0.06892471817134978,0.004873713561033308,0.0,0.0,0.0,-0.00180499999999987,0.0014446366325138313,0.00010215123592010285
LEU 189,R LEU 189,0.0,0.0,0.0,-0.0014650000000000563,0.0004987734956871459,3.526861210765001e-05,0.9731199999999999,0.06594774901389915,0.004663210053171654,-0.9733050000000004,0.06612943349976003,0.004676057086370516,0.0,0.0,0.0,-0.001649999999999956,0.0014958275301656112,0.00010577097900656286
THR 190,R THR 190,0.0,0.0,0.0,-0.0023000000000000065,0.0004582575694955652,3.240370349203797e-05,0.58257,0.12137777844399501,0.008582705022310722,-0.5710649999999999,0.12118770884458548,0.008569265072046733,0.0,0.0,0.0,0.009204999999999748,0.003300450726794258,0.0002333771089888289
THR 191,R THR 191,0.0,0.0,0.0,-0.0036950000000000173,0.00048163783074010354,3.405693761923058e-05,1.1221249999999996,0.1241387907746884,0.00877793807650802,-1.10992,0.12390570446916434,0.00876145638578424,0.0,0.0,0.0,0.008510000000000004,0.003699986486461934,0.0002616285534875821
HID 192,R HID 192,0.0,0.0,0.0,-0.003920000000000039,0.0005325410782278615,3.765634076753165e-05,0.6415300000000002,0.18509934926952068,0.01308850050616953,-0.6327849999999997,0.1841160470328442,0.013018970538218546,0.0,0.0,0.0,0.004825000000000213,0.0025346350822158543,0.00017922576544681529
THR 193,R THR 193,0.0,0.0,0.0,-0.0037300000000000107,0.00047655010229776657,3.369718089098937e-05,0.81778,0.2072347741089803,0.014653711407012234,-0.801625,0.20904696691174487,0.014781852788977461,0.0,0.0,0.0,0.01242500000000002,0.004337554034245351,0.0003067113871377954
THR 194,R THR 194,0.0,0.0,0.0,-0.008174999999999965,0.0008272696053886338,5.8496794783982216e-05,1.8474199999999996,0.13445565663072612,0.009507450657247642,-1.8145150000000008,0.13318686036917024,0.00941773321319861,0.0,0.0,0.0,0.024729999999999582,0.006966139533486113,0.0004925804502819722
LEU 195,R LEU 195,0.0,0.0,0.0,-0.01681500000000004,0.001969968273856162,0.00013929779251660497,1.0727049999999998,0.1561009544333427,0.011038004342950889,-1.0415999999999996,0.1529828421751957,0.010817520510727223,0.0,0.0,0.0,0.01428999999999999,0.007840019132629541,0.0005543730693314623
GLU 196,R GLU 196,0.0,0.0,0.0,-0.014510000000000009,0.002123652513948542,0.00015016490934968731,100.80232999999998,2.643584332133296,0.1869296407889964,-100.66561499999997,2.6164207759411866,0.18500888731053813,0.0,0.0,0.0,0.12220500000000016,0.028271239360879333,0.001999078506462581
HIE 197,R HIE 197,0.0,0.0,0.0,-0.01757999999999995,0.002107984819679651,0.00014905703606337827,3.09231,0.22723011222105735,0.016067595324128985,-3.044409999999999,0.22461035572744803,0.01588235056596012,0.0,0.0,0.0,0.030320000000000097,0.010637086067152194,0.0007521555690148259
SER 198,R SER 198,0.0,0.0,0.0,-0.03016,0.004473745634253367,0.0003163415875284268,0.08308500000000002,0.302087500196549,0.02136081199006723,0.03051000000000002,0.3105617489324787,0.02196003186473097,0.0,0.0,0.0,0.08343500000000002,0.02339905500228572,0.0016545630465473237
ASP 199,R ASP 199,0.0,0.0,0.0,-0.158725,0.03601137841016351,0.002546388987370145,119.72033999999996,2.5324488947270285,0.1790711786469859,-119.23569999999994,2.4916582329884216,0.17618684329454035,-0.011226455999999987,0.017207885382697796,0.001216781244398648,0.3146885440000007,0.14002668621667738,0.009901381937089344
CYS 200,R CYS 200,0.0,0.0,0.0,-0.071405,0.012922111863004494,0.0009137312925581608,0.9363599999999996,0.22636077487056136,0.01600612389056154,-0.8559499999999999,0.2310198205782354,0.016335568171936977,-2.8692000000000002e-05,0.0003435724103242284,2.429423811688689e-05,0.008976307999999694,0.033011825031663375,0.0023342885339232987
ALA 201,R ALA 201,0.0,0.0,0.0,-0.012890000000000042,0.0011865496196957488,8.390172823011829e-05,0.04414000000000005,0.27182218526087976,0.019220731047491408,-0.011560000000000025,0.27226148534083916,0.019251794254042918,0.0,0.0,0.0,0.019690000000000048,0.010362620324995096,0.0007327479102665577
PHE 202,R PHE 202,0.0,0.0,0.0,-0.025235000000000042,0.0021047030669432668,0.0001488249811019708,-0.7599299999999998,0.15708900375265153,0.01110786998033389,0.6521399999999999,0.15929940489531094,0.011264168944045586,0.0,0.0,0.0,-0.13302500000000012,0.021849127556952945,0.0015449666258531291
MET 203,R MET 203,0.0,0.0,0.0,-0.0067399999999999015,0.000601996677731591,4.256759330757807e-05,0.3926349999999996,0.3139260769273561,0.022197925778662326,-0.3777599999999998,0.31444578610628615,0.02223467476712896,0.0,0.0,0.0,0.008135000000000012,0.00606026195803444,0.00042852523262930164
VAL 204,R VAL 204,0.0,0.0,0.0,-0.003530000000000011,0.0004990991885387594,3.5291642070045994e-05,-0.46637499999999976,0.11015132488990005,0.007788874878633086,0.4730750000000002,0.1101156182155819,0.007786350035478687,0.0,0.0,0.0,0.0031700000000000604,0.004118385606035546,0.0002912138389568804
ASP 205,R ASP 205,0.0,0.0,0.0,-0.0020049999999999916,0.00023446748175386765,1.657935463158929e-05,84.12868999999999,0.650494145938432,0.045996882171521696,-84.12413500000004,0.6497373521434618,0.045943368769083365,0.0,0.0,0.0,0.0025499999999988887,0.0035773593613177166,0.0002529575063128934
ASN 206,R ASN 206,0.0,0.0,0.0,-0.001220000000000021,0.0004142463035441695,2.929163703175432e-05,0.7542299999999992,0.22054416133736138,0.015594827203274823,-0.7515899999999999,0.22039700973470666,0.01558442201366486,0.0,0.0,0.0,0.0014199999999995683,0.0014978651474695454,0.00010591506030787036
GLU 207,R GLU 207,0.0,0.0,0.0,-0.0010949999999999916,0.0002932149382279212,2.0733427116615774e-05,76.37620499999998,0.4956132998410808,0.03504515251638699,-76.367035,0.49491506723118334,0.03499578001505658,0.0,0.0,0.0,0.008074999999999263,0.0017202834068865054,0.00012164240625721446
ALA 208,R ALA 208,0.0,0.0,0.0,-0.0011900000000000667,0.0003923009049186686,2.7739863013360956e-05,-0.4570100000000002,0.12239910089538969,0.008654923425426647,0.4620750000000003,0.12250954809727924,0.008662733221968564,0.0,0.0,0.0,0.003874999999999966,0.0015714245129817745,0.00011111649292521806
ILE 209,R ILE 209,0.0,0.0,0.0,-0.0020600000000000353,0.0002576819745345171,1.8220867158289628e-05,-0.21966000000000005,0.09234172621301832,0.006529546079169683,0.2194600000000001,0.09253290441783354,0.006543064419673674,0.0,0.0,0.0,-0.002260000000000133,0.0016316862443494654,0.00011537764081483169
TYR 210,R TYR 210,0.0,0.0,0.0,-0.0011899999999999532,0.00039230090491861974,2.7739863013357504e-05,-0.30610500000000007,0.13521835664953152,0.009561381692778483,0.30477000000000004,0.1350956960824437,0.009552708280901285,0.0,0.0,0.0,-0.002525000000000025,0.0008828221791510394,6.24249549459585e-05
ASP 211,R ASP 211,0.0,0.0,0.0,-0.001005000000000003,0.00012237238250520423,8.653034149938394e-06,77.74811,0.6303755451301188,0.04457428226556735,-77.73801000000005,0.6295062270463054,0.044512812194360096,0.0,0.0,0.0,0.009095000000001434,0.0013022960492910806,9.208623675661735e-05
ILE 212,R ILE 212,0.0,0.0,0.0,-0.0020899999999999886,0.0003345145736735542,2.3653752345029712e-05,-0.555535,0.10113322290424566,0.007151198771884277,0.5589800000000004,0.10108352783712961,0.007147684799989349,0.0,0.0,0.0,0.0013550000000001994,0.001529370785650197,0.0001081428453481852
CYS 213,R CYS 213,0.0,0.0,0.0,-0.0008700000000000152,0.0003363034344160084,2.3780243901188487e-05,0.04323000000000004,0.120550143508832,0.008524182394810656,-0.04467000000000002,0.12041271153827576,0.008514464486977442,0.0,0.0,0.0,-0.0023100000000000342,0.0010741973747869988,7.59572248044674e-05
ARG 214,R ARG 214,0.0,0.0,0.0,-0.000950000000000042,0.00023979157616563858,1.6955824957813354e-05,-74.29538999999995,1.7938793348221385,0.1268464242283147,74.28784999999999,1.792932795031626,0.1267794937578613,0.0,0.0,0.0,-0.008489999999998332,0.0013674428690061257,9.669281255594193e-05
ARG 215,R ARG 215,0.0,0.0,0.0,-0.0017850000000000131,0.0004228179277182701,2.9897742389683228e-05,-81.93332000000001,1.9640998491926216,0.13888283222915782,81.92266999999998,1.9633144198269217,0.13882729398609486,0.0,0.0,0.0,-0.012435000000001821,0.001991425368925484,0.0001408150382594132
ASN 216,R ASN 216,0.0,0.0,0.0,-0.0015500000000000002,0.0004974937185532799,3.5178118198673594e-05,-0.7951049999999998,0.5247878942725345,0.037108107872471804,0.7977949999999996,0.5245894613647898,0.03709407654700412,0.0,0.0,0.0,0.0011400000000001854,0.0017833676009176326,0.00012610313239572426
LEU 217,R LEU 217,0.0,0.0,0.0,-0.0013300000000000022,0.0004702127178203509,3.3249060137092666e-05,-0.3899099999999997,0.09097951362806947,0.006433223103546184,0.38906499999999977,0.0908140450315928,0.0064215227068819755,0.0,0.0,0.0,-0.0021750000000002067,0.0008856494791959049,6.262487524937585e-05
ASP 218,R ASP 218,0.0,0.0,0.0,-0.0006650000000000106,0.00047199046600541285,3.33747659167826e-05,75.72913500000003,0.7558269026507637,0.05344503282675795,-75.72079000000004,0.7549390742916813,0.053382253881434256,0.0,0.0,0.0,0.007679999999996596,0.0012359611644363311,8.739565206561513e-05
ILE 219,R ILE 219,0.0,0.0,0.0,-0.0006800000000000061,0.00046647615158762744,3.298484500494152e-05,0.07134499999999992,0.15637626410360358,0.011057471676427658,-0.07137500000000001,0.1561910828920781,0.011044377387385857,0.0,0.0,0.0,-0.0007100000000001571,0.0007320519107278117,5.1763887025620475e-05
GLU 220,R GLU 220,0.0,0.0,0.0,-0.0003050000000000122,0.0004604074282632906,3.255572146336317e-05,69.28177500000004,1.0480357600629253,0.0741073192866492,-69.27714499999996,1.0475101927821742,0.0740701560678303,0.0,0.0,0.0,0.004324999999999975,0.0009270248108870414,6.555055301064037e-05
ARG 221,R ARG 221,0.0,0.0,0.0,-0.00044000000000000983,0.0004963869458396452,3.509985754956926e-05,-68.42968500000002,0.9392574172043009,0.06641552889849234,68.42532500000002,0.9385772740548114,0.06636743551517417,0.0,0.0,0.0,-0.004800000000004445,0.0010677078252054265,7.54983443528698e-05
PRO 222,R PRO 222,0.0,0.0,0.0,-0.0005050000000000143,0.0004999749993749819,3.535357124817895e-05,-0.7596799999999999,0.11877776559609197,0.008398856350718284,0.759,0.11871360494905216,0.008394319507857566,0.0,0.0,0.0,-0.0011850000000000428,0.0007750967681524353,5.480761808363642e-05
THR 223,R THR 223,0.0,0.0,0.0,-0.0004799999999999993,0.0004995998398718706,3.5327043465311295e-05,0.7153649999999998,0.11442102855245036,0.008090788519977722,-0.7143049999999999,0.11431973571960329,0.008083626035078546,0.0,0.0,0.0,0.0005800000000002404,0.0007833262411025206,5.538952969649608e-05
TYR 224,R TYR 224,0.0,0.0,0.0,-0.0010000000000000165,0.0001414213562373178,1.0000000000000587e-05,1.0802350000000007,0.07894440939672953,0.005582212722119445,-1.0794750000000009,0.07889378540162507,0.005578633065096534,0.0,0.0,0.0,-0.00024000000000029055,0.0006575712889110932,4.649731175026124e-05
THR 225,R THR 225,0.0,0.0,0.0,-0.0006949999999999956,0.00046040742826326824,3.255572146336159e-05,0.8867200000000001,0.19715382725171765,0.01394088081865707,-0.8849300000000003,0.19684449471600463,0.013919007705292639,0.0,0.0,0.0,0.0010950000000001891,0.0009622759479485772,6.804318481671522e-05
ASN 226,R ASN 226,0.0,0.0,0.0,-0.0008050000000000446,0.00039620070671317147,2.80156206427786e-05,0.28060999999999986,0.14499726859496423,0.010252855187702643,-0.27807999999999994,0.14487816812756846,0.01024443351288884,0.0,0.0,0.0,0.0017249999999996745,0.0009270248108878467,6.555055301069731e-05
LEU 227,R LEU 227,0.0,0.0,0.0,-0.0012749999999999994,0.00044651427748725715,3.157332735078513e-05,1.07678,0.057293032735233104,0.004051229196182618,-1.0711750000000002,0.05724372782234826,0.004047742812357949,0.0,0.0,0.0,0.004330000000000227,0.0013642213896582632,9.646501956670933e-05
ASN 228,R ASN 228,0.0,0.0,0.0,-0.0012400000000000121,0.00042708313008126155,3.0199337741083642e-05,1.6978650000000008,0.16715961466514112,0.011819969707025153,-1.6939649999999995,0.1671197288622746,0.011817149354857157,0.0,0.0,0.0,0.0026600000000000534,0.0013358143583591885,9.44563391202139e-05
ARG 229,R ARG 229,0.0,0.0,0.0,-0.0018600000000000272,0.000346987031457993,2.4535688292773672e-05,-79.86407500000001,1.353369143793197,0.09569764990248013,79.85076000000002,1.351107254217458,0.09553771015675011,0.0,0.0,0.0,-0.015175000000001262,0.0027229349973854973,0.0001925405801381459
LEU 230,R LEU 230,0.0,0.0,0.0,-0.0027200000000000015,0.0004489988864128625,3.174901573277435e-05,1.3276250000000005,0.06450693276694316,0.004561328959305021,-1.3160049999999996,0.06483097234348767,0.004584242017499765,0.0,0.0,0.0,0.008900000000000009,0.003237282811247588,0.00022891046284518194
ILE 231,R ILE 231,0.0,0.0,0.0,-0.0031550000000000276,0.00036190468358399477,2.559052559054145e-05,1.4569000000000003,0.05647858001046803,0.003993638691718893,-1.4507299999999992,0.055977648217856585,0.003958217464972145,0.0,0.0,0.0,0.003014999999999972,0.003661253200749505,0.00025888969658909266
GLY 232,R GLY 232,0.0,0.0,0.0,-0.0017849999999999643,0.000410822346032936,2.904952667428554e-05,1.5588100000000011,0.08152848520607422,0.005764934474908221,-1.5546150000000005,0.08178977182385196,0.005783410228834614,0.0,0.0,0.0,0.00241000000000007,0.0031971706241612895,0.00022607410289548745
GLN 233,R GLN 233,0.0,0.0,0.0,-0.00539000000000003,0.000517590571784319,3.659918031869144e-05,0.9560299999999993,0.9428870394167059,0.06667218194644603,-0.9297650000000003,0.9397084227434584,0.06644741980600144,0.0,0.0,0.0,0.02087500000000027,0.008349812872154406,0.0005904209303539104
ILE 234,R ILE 234,0.0,0.0,0.0,-0.007219999999999997,0.0005211525688317041,3.685105154536869e-05,1.8462000000000005,0.07426048747481638,0.005251009426766134,-1.822425,0.07404238228879634,0.005235587061161461,0.0,0.0,0.0,0.016554999999999848,0.012310441706129044,0.0008704796809805538
VAL 235,R VAL 235,0.0,0.0,0.0,-0.007340000000000026,0.0006118823416311073,4.326661530556597e-05,1.9544799999999998,0.1043139952259547,0.007376113339693372,-1.92648,0.10059815902889045,0.007113364042421115,0.0,0.0,0.0,0.020659999999999998,0.015126942850424268,0.0010696363868156363
SER 236,R SER 236,0.0,0.0,0.0,-0.007300000000000006,0.0006557438524300923,4.63680924774709e-05,2.7733849999999993,0.5342043024677003,0.037773948481394044,-2.7297699999999985,0.5325945804268172,0.03766012394430065,0.0,0.0,0.0,0.03631500000000003,0.012726577505362376,0.0008999049255337911
SER 237,R SER 237,0.0,0.0,0.0,-0.010994999999999993,0.0008093052576131765,5.722652357082029e-05,1.9584599999999992,0.3611801467412122,0.025539293099066343,-1.8583749999999986,0.3625010267226879,0.025632693418269847,0.0,0.0,0.0,0.0890900000000001,0.016834247829945147,0.0011903610796729135
ILE 238,R ILE 238,0.0,0.0,0.0,-0.024505000000000027,0.0014387407688673571,0.00010173433540356554,2.3998850000000003,0.21157365567338163,0.01496051666470758,-2.3461149999999993,0.21254181182769835,0.015028975642904065,0.0,0.0,0.0,0.029265,0.027510084968970967,0.0019452567632577483
THR 239,R THR 239,0.0,0.0,0.0,-0.023004999999999987,0.0021059380332766144,0.00014891230640885552,2.2483749999999976,0.25688171280768535,0.01816428010891295,-2.1664299999999987,0.2624259802306282,0.018556319018060406,0.0,0.0,0.0,0.05893999999999964,0.025564944748620304,0.0018077145792408833
ALA 240,R ALA 240,0.0,0.0,0.0,-0.020460000000000034,0.001748828179095976,0.00012366082645688865,2.799874999999999,0.23412304323796082,0.016554999150559337,-2.7795550000000016,0.24501497296081134,0.01732517488728283,0.0,0.0,0.0,-0.0001399999999999052,0.03019719192242869,0.0021352639181140966
SER 241,R SER 241,0.0,0.0,0.0,-0.04326500000000002,0.004121258909605196,0.00029141701220073107,2.520305000000001,0.8616827327821958,0.060930170358164636,-2.24986,0.866419904203499,0.061265138961729304,0.0,0.0,0.0,0.2271800000000001,0.04807710057813433,0.0033995643838586466
LEU 242,R LEU 242,0.0,0.0,0.0,-0.10939,0.008187056858236173,0.0005789123422418629,2.915449999999999,0.4036098456430562,0.028539525880786076,-2.790895000000001,0.4039787048533578,0.028565608165676812,0.0,0.0,0.0,0.015164999999999871,0.05260805808048805,0.0037199514613768846
ARG 243,R ARG 243,0.0,0.0,0.0,-0.20313499999999995,0.02539422719832184,0.0017956430254925234,-135.39731500000005,2.414582192796684,0.1707367442258819,136.33061,2.4397480746788656,0.17251624079922492,0.0,0.0,0.0,0.7301599999999976,0.100389762426256,0.007098628177331209
PHE 244,R PHE 244,0.0,0.0,0.0,-0.16627999999999996,0.026760822109943017,0.00189227587840676,2.340174999999999,0.6530232112069239,0.04617571409166309,-2.2561400000000016,0.6418617844988069,0.04538648204036048,0.0,0.0,0.0,-0.08224500000000008,0.072730358001319,0.005142812934085793
ASP 245,R ASP 245,0.0,0.0,0.0,-1.8259450000000006,0.3353564401871494,0.023713281297091413,171.46236999999994,4.966713029069641,0.35119964630627215,-165.36651,4.185963789845197,0.2959923381600879,-0.31813725599999976,0.03525367716818552,0.0024928114187385345,3.9517777439999993,0.8847339251341897,0.06256013580081768
GLY 246,R GLY 246,0.0,0.0,0.0,-0.7696600000000002,0.22407676006226024,0.015844619654633515,-1.2236249999999993,1.0005050796347816,0.07074639264213409,2.0252350000000003,0.9859653846738221,0.06971828095180625,-0.20438769600000012,0.04423209449442245,0.0031276813963090266,-0.17243769599999997,0.2948064432840021,0.020845963518360516
ALA 247,R ALA 247,0.0,0.0,0.0,-0.5101100000000001,0.39732671430448774,0.028095241403127327,2.0592200000000003,1.1259826071480834,0.0796189937012518,-2.1550399999999996,0.8717326301108631,0.06164080541329756,-0.15769677599999998,0.04186586850497919,0.002960363952013509,-0.7636267760000005,0.6832105106761129,0.04831027850770036
LEU 248,R LEU 248,0.0,0.0,0.0,-1.8854700000000009,0.3514046799631398,0.024848063214262466,-1.2104799999999998,1.1142393771537606,0.07878862194504992,1.532405,0.9878632298931875,0.06985247887423182,-0.38210183999999986,0.07446154195444542,0.005265226125359496,-1.9456468399999993,0.4355787594541696,0.030800069455086728
ASN 249,R ASN 249,0.0,0.0,0.0,-1.1069449999999994,0.30314999913409324,0.021435942010441335,4.238969999999994,1.6542335775518662,0.1169719780353407,-2.1211299999999986,1.729035223209754,0.12226125312420127,-0.15246306,0.061400720676132135,0.0043416865959834084,0.8584319399999998,0.5547333052629422,0.03922556819014535
VAL 250,R VAL 250,0.0,0.0,0.0,-0.4755499999999999,0.055700067324914886,0.003938589531799455,-2.085910000000001,0.6317462559445814,0.04467120615676258,2.2575350000000003,0.5895712584370114,0.04168898348334973,-0.00017359199999999997,0.0010254907679428421,7.251314760565838e-05,-0.3040985920000002,0.18187506513295093,0.01286050918842546
ASP 251,R ASP 251,0.0,0.0,0.0,-0.7170099999999997,0.09956671080235739,0.007040429638878678,158.445095,3.854026645727757,0.2725208376067741,-158.50121,3.7434118496238633,0.264699190364311,-0.08383798800000003,0.04072707555532861,0.0028798391303069735,-0.8569629880000004,0.48233527824666733,0.03410625460537187
LEU 252,R LEU 252,0.0,0.0,0.0,-0.21018499999999998,0.01623886618579127,0.0011482612398753932,-0.7136350000000001,0.344983089114524,0.024393988170756296,0.7086699999999999,0.38814681642388893,0.027446124598930186,0.0,0.0,0.0,-0.21514999999999979,0.09120722284994759,0.0064493245770390565
THR 253,R THR 253,0.0,0.0,0.0,-1.4063850000000004,0.20060729491969684,0.014185077859320728,-2.932005,0.9639821393443951,0.06816383076731372,3.7217950000000024,0.8856804971178854,0.06262706854767293,-0.32946789600000004,0.053009229281508155,0.003748318549042691,-0.9460628960000004,0.3560180613729853,0.025174278542172634
GLU 254,R GLU 254,0.0,0.0,0.0,-4.225100000000002,0.44467959251574984,0.031443595532315745,185.85552999999996,4.604546523722477,0.32559060712131077,-172.85624500000003,3.745222205021478,0.2648272018221121,-0.4558633559999999,0.026200435099499743,0.0018526505328894305,8.318321644,2.5237110536747474,0.1784533199808861
PHE 255,R PHE 255,0.0,0.0,0.0,-0.4183100000000004,0.029185165752478745,0.0020637028613631108,-0.4967849999999999,0.42167010657029047,0.029816579177950654,0.1908849999999999,0.47804994694592334,0.03380323592313317,0.0,0.0,0.0,-0.7242099999999997,0.13278755928173358,0.00938949836253245
GLN 256,R GLN 256,0.0,0.0,0.0,-1.6327199999999997,0.25133322820510995,0.01777194300013393,-3.50243,1.8914259845682615,0.133744013980066,3.9539749999999985,1.909809331942594,0.1350439129389958,-0.15166198799999997,0.023469085903763738,0.0016595149790800952,-1.3328369879999995,0.382057193122132,0.027015523205775792
THR 257,R THR 257,0.0,0.0,0.0,-5.51538,0.48173075010839944,0.03406350801077314,-2.505865,1.8307689413945702,0.12945491332458176,6.469564999999996,1.8039627977802246,0.12755943273186532,-0.8236378080000002,0.03177607789145772,0.0022469080156561684,-2.3753178079999975,0.7600297683823292,0.0537422203126786
ASN 258,R ASN 258,0.0,0.0,0.0,-3.770145000000002,0.7559534469628314,0.05345398086087631,-7.2660599999999995,1.8515453994974185,0.13092403076593798,7.511650000000003,1.4310210786357822,0.10118847087242493,-0.405758484,0.03734369358335273,0.0026405978967341277,-3.9303134839999996,0.9644981374643624,0.06820031734428456
LEU 259,R LEU 259,0.0,0.0,0.0,-0.8927300000000002,0.13531089054470033,0.009567924827254829,-1.0729599999999997,0.3187924221182189,0.02254202834706769,1.316245,0.2861966893152332,0.02023716197679409,-0.0015640559999999992,0.003177556815930127,0.0002246871972149727,-0.6510090559999999,0.1534101892068409,0.010847738509126851
VAL 260,R VAL 260,0.0,0.0,0.0,-2.20707,0.48253329947268925,0.034120256820545765,-5.285619999999997,0.9416503096160652,0.06658473194359317,5.607490000000002,0.4756378873680977,0.03363267755472252,-0.23185922400000017,0.023560513531095565,0.0016659798886075083,-2.117059224000001,0.5418244686429798,0.03831277559902489
PRO 261,R PRO 261,0.0,0.0,0.0,-3.7278299999999986,0.5329923461927091,0.03768825023133925,-6.252009999999997,1.0153011670928138,0.07179263401979447,6.138859999999995,0.6306065416724255,0.04459061618771692,-0.39598642800000006,0.03358042906192853,0.0023744949104843476,-4.236966428000003,0.6763541087219614,0.04782545767606824
TYR 262,R TYR 262,0.0,0.0,0.0,-3.4526,0.6531925673183977,0.04618768937714894,-4.660979999999999,1.2358814585549853,0.08739001600869511,4.281050000000001,1.0658811695024841,0.07536918028942544,-0.37355522399999996,0.05497716376585044,0.0038874725309236196,-4.206085224000001,0.6626978429980662,0.046859813866163065
PRO 263,R PRO 263,0.0,0.0,0.0,-1.8280950000000016,0.3212768680982059,0.022717705207061734,-0.052159999999999956,0.3743670316681212,0.026471746674520746,-0.45119,0.36020153233988356,0.025470094611131717,-0.28920203999999994,0.034891547969169295,0.0024672050175095317,-2.620647040000001,0.43139303352636704,0.030504093936312978
ARG 264,R ARG 264,0.0,0.0,0.0,-0.12108500000000012,0.01763881444428689,0.0012472525305646483,-94.55898499999999,1.944962329912135,0.13752960526332578,94.83176499999996,1.9382497697094254,0.1370549555794799,0.0,0.0,0.0,0.15169500000000227,0.05039644803951523,0.0035635670156456706
GLY 265,R GLY 265,0.0,0.0,0.0,-0.09218999999999992,0.01832058678099623,0.0012954611148159056,0.9625799999999992,0.1818000924092206,0.012855207816290086,-0.8177449999999999,0.14718719365148672,0.010407706273478382,0.0,0.0,0.0,0.05264499999999986,0.05047632093368123,0.003569214882155448
HID 266,R HID 266,0.0,0.0,0.0,-0.11759000000000011,0.019631910248368033,0.0013881856864266715,0.04855000000000005,0.2340306764080299,0.01654846782937925,0.07237999999999997,0.23098453541308775,0.016333073133981857,-1.9116000000000062e-05,0.0002127860055172803,1.5046242744286702e-05,0.003320884000000315,0.03861514755590276,0.0027305032693297976
PHE 267,R PHE 267,0.0,0.0,0.0,-0.033499999999999995,0.003461213659975384,0.0002447447650104103,-0.28179,0.1368923149778684,0.009679748421317554,0.347175,0.14391825587811985,0.010176557466795924,0.0,0.0,0.0,0.03188499999999952,0.019630888288612872,0.001388113422959374
PRO 268,R PRO 268,0.0,0.0,0.0,-0.04060500000000001,0.005432216398487615,0.0003841157052243357,-1.4012000000000002,0.26207916742846876,0.01853179564963948,1.5043600000000004,0.2563749215504501,0.01812844455544924,0.0,0.0,0.0,0.0625550000000002,0.021063641067014045,0.0014894243434965075
LEU 269,R LEU 269,0.0,0.0,0.0,-0.01714000000000003,0.0014388884598883346,0.0001017447787358109,1.4483250000000003,0.198664137113375,0.014047675853144152,-1.4288049999999999,0.2073252203061666,0.01466010691894853,0.0,0.0,0.0,0.0023800000000002842,0.018938204772364332,0.0013391333018038256
ALA 270,R ALA 270,0.0,0.0,0.0,-0.007654999999999978,0.0005796335048975694,4.098627819159972e-05,-1.2468399999999997,0.09712406704828688,0.006867708642626056,1.27182,0.09787409054494206,0.006920743312679468,0.0,0.0,0.0,0.017325000000000028,0.011931863852726552,0.000843710184245759
THR 271,R THR 271,0.0,0.0,0.0,-0.009494999999999962,0.0007279938186551518,5.147693658329476e-05,1.628055,0.5790245003236042,0.040943215065197276,-1.622229999999999,0.5894362621183087,0.04167943780211074,0.0,0.0,0.0,-0.0036699999999999567,0.023541900942787537,0.0016646637798667042
TYR 272,R TYR 272,0.0,0.0,0.0,-0.009775000000000013,0.0006666145812985906,4.713676908740645e-05,-0.6382750000000003,0.4873758912533523,0.034462679769208276,0.6342250000000003,0.4884419764670106,0.03453806337759832,0.0,0.0,0.0,-0.013825000000000203,0.006189052835450865,0.0004376321229069136
ALA 273,R ALA 273,0.0,0.0,0.0,-0.005145000000000056,0.0004732599708405678,3.346453346455132e-05,1.2428749999999997,0.10383486589292296,0.007342233779648158,-1.2329049999999995,0.10485654950932158,0.007414477720986423,0.0,0.0,0.0,0.004824999999999769,0.005210985991153619,0.00036847235310128265
PRO 274,R PRO 274,0.0,0.0,0.0,-0.005509999999999987,0.0005098038838612494,3.604857833535285e-05,0.67592,0.189919966301598,0.013429369605458052,-0.6850700000000001,0.19008909779363975,0.013441329007951546,0.0,0.0,0.0,-0.014659999999999984,0.003608933360426707,0.0002551901252008079
VAL 275,R VAL 275,0.0,0.0,0.0,-0.0027449999999999823,0.0004358612164439743,3.082004218037517e-05,-0.20104499999999992,0.2491500812261559,0.017617571196819396,0.20037499999999997,0.24776834821058172,0.01751986791830921,0.0,0.0,0.0,-0.003414999999999872,0.002184668167022204,0.00015447936755437854
ILE 276,R ILE 276,0.0,0.0,0.0,-0.0026200000000000095,0.0004853864439804917,3.4322004603463e-05,0.5852049999999999,0.11983439812925065,0.008473571553660166,-0.58392,0.11982409440509006,0.008472842970337622,0.0,0.0,0.0,-0.0013349999999998996,0.0020743131393308714,0.0001466760887125215
SER 277,R SER 277,0.0,0.0,0.0,-0.0008900000000000183,0.00034336569426778724,2.427962108435792e-05,0.8846299999999994,0.3076351948331028,0.021753093239813174,-0.8849249999999997,0.3073976242182104,0.021736294460533063,0.0,0.0,0.0,-0.0011850000000000881,0.0008722241684338514,6.167556242143737e-05
ALA 278,R ALA 278,0.0,0.0,0.0,-0.000769999999999999,0.0004208325082500153,2.9757352032732954e-05,0.255335,0.14640424438861027,0.010352343400167887,-0.25525500000000007,0.1462193214831746,0.010339267376124858,0.0,0.0,0.0,-0.0006900000000000483,0.0007961783719744905,5.629831258572277e-05
GLU 279,R GLU 279,0.0,0.0,0.0,-0.000954999999999987,0.0002301629857296742,1.6274980798759518e-05,74.32356500000003,1.0211896766847954,0.07220901452615168,-74.316265,1.0202043005080397,0.07213933790849132,0.0,0.0,0.0,0.006344999999998962,0.001366006954595251,9.659127807422863e-05
LYS 280,R LYS 280,0.0,0.0,0.0,-0.0014749999999999984,0.0004993746088859198,3.531111722956138e-05,-77.05294500000002,1.1568566903318098,0.08180212105946486,77.04435499999995,1.1558289445183487,0.08172944845606142,0.0,0.0,0.0,-0.010064999999999743,0.0016705612829228298,0.00011812652115424315
ALA 281,R ALA 281,0.0,0.0,0.0,-0.001450000000000008,0.0004974937185533301,3.5178118198677145e-05,0.5244300000000003,0.10466668572186488,0.0074010523238251845,-0.522125,0.10435659718005331,0.007379125752756864,0.0,0.0,0.0,0.0008549999999999968,0.000950775998855674,6.723001561802602e-05
TYR 282,R TYR 282,0.0,0.0,0.0,-0.002539999999999999,0.0005180733538795446,3.663331816802839e-05,0.38090499999999977,0.24374881738174659,0.01723564416768344,-0.37897,0.24339704003952042,0.01721076975326785,0.0,0.0,0.0,-0.0006049999999999889,0.00090497237526865,6.399121033389595e-05
HIE 283,R HIE 283,0.0,0.0,0.0,-0.0020150000000000176,0.0003078554855772131,2.1768670147712475e-05,0.5782300000000001,0.1556478303735703,0.011005963633412504,-0.5759650000000002,0.15537893607242886,0.010986949935036551,0.0,0.0,0.0,0.0002499999999998792,0.0008587782018660226,6.072478900746544e-05
GLU 284,R GLU 284,0.0,0.0,0.0,-0.003674999999999992,0.0005285593627966455,3.737479096931486e-05,85.43319499999994,0.9111405473277426,0.06442736596294692,-85.40268499999998,0.908348460548373,0.06422993561341157,0.0,0.0,0.0,0.026834999999999953,0.003233848326685904,0.00022866760811283724
GLN 285,R GLN 285,0.0,0.0,0.0,-0.007759999999999977,0.0019499743588058018,0.00013788400922514724,0.2340100000000001,0.5355989730199262,0.03787256658189405,-0.19341000000000041,0.5281706371050928,0.03734730391206303,0.0,0.0,0.0,0.0328399999999997,0.012435610157930325,0.0008793304270864846
LEU 286,R LEU 286,0.0,0.0,0.0,-0.011140000000000006,0.0011663618649458904,8.247423840206272e-05,0.7740900000000009,0.18641151225178812,0.013181284440447857,-0.748965,0.19040933216363032,0.013463972997410478,0.0,0.0,0.0,0.013985000000000218,0.008456049609599087,0.0005979330020997372
SER 287,R SER 287,0.0,0.0,0.0,-0.022920000000000017,0.0036281675815761543,0.0002565501900213695,-0.08537000000000008,0.39141198640307373,0.027677006982331016,0.1934400000000001,0.3991218816351716,0.02822217890241644,0.0,0.0,0.0,0.08514999999999993,0.021822408208078303,0.0015430772825753142
VAL 288,R VAL 288,0.0,0.0,0.0,-0.08069000000000004,0.012552445976780546,0.000887591967065932,-0.5649799999999998,0.25569460221130985,0.018080338713641397,0.6590050000000001,0.25940918444611777,0.018342999342392172,-1.429200000000002e-05,0.00015004785748553705,1.060998575305359e-05,0.013320707999999784,0.02325550878823198,0.0016444127964102184
ALA 289,R ALA 289,0.0,0.0,0.0,-0.02228000000000001,0.002835771499962569,0.000200519325751908,0.24120000000000008,0.2577164527149944,0.018223305133811474,-0.24448999999999987,0.2584574431120141,0.018275701067264147,0.0,0.0,0.0,-0.025569999999999905,0.009726001233806347,0.0006877321426253196
GLU 290,R GLU 290,0.0,0.0,0.0,-0.01302499999999996,0.0013944084767384339,9.859956896457508e-05,91.87850000000002,1.4868771435457033,0.10513809109924505,-91.82265499999995,1.478673451438644,0.10455800246727821,0.0,0.0,0.0,0.04282000000000202,0.013518047196248856,0.0009558702840867362
ILE 291,R ILE 291,0.0,0.0,0.0,-0.01819000000000003,0.0014191194452901088,0.00010034689830783276,-0.6518099999999998,0.17775630481082844,0.01256926885303997,0.7127849999999999,0.17935422708985768,0.012682259020971035,0.0,0.0,0.0,0.04278500000000002,0.01229669772743909,0.0008695078349273389
THR 292,R THR 292,0.0,0.0,0.0,-0.024539999999999975,0.001992084335564366,0.0001408616342373061,0.5865250000000002,0.25820162543059183,0.018257612025536038,-0.5163550000000001,0.25613133149812023,0.018111220137666036,0.0,0.0,0.0,0.04563000000000002,0.024606362998216585,0.0017399326136376693
ASN 293,R ASN 293,0.0,0.0,0.0,-0.010259999999999993,0.0009551963149008112,6.754257916307645e-05,0.49912999999999935,0.2703318018657813,0.019115345026967216,-0.48332999999999976,0.2699865387385085,0.019090931237108383,0.0,0.0,0.0,0.005539999999999736,0.008683801011077144,0.0006140374581407246
ALA 294,R ALA 294,0.0,0.0,0.0,-0.004570000000000038,0.0004950757517794476,3.5007142128427536e-05,-0.6397449999999999,0.10547535245259972,0.00745823369672744,0.6609699999999998,0.10776933283638762,0.007620442605255975,0.0,0.0,0.0,0.016654999999999937,0.005374567424453859,0.0003800393071775641
CYS 295,R CYS 295,0.0,0.0,0.0,-0.009914999999999998,0.00099386870360227,7.02771299926248e-05,-0.45099000000000006,0.3995286847023626,0.028250944223158263,0.4914299999999997,0.3971827729144358,0.028085063209827416,0.0,0.0,0.0,0.03052499999999988,0.0130387643202875,0.0009219798669168496
PHE 296,R PHE 296,0.0,0.0,0.0,-0.026300000000000018,0.0026870057685089515,0.000190000000000005,-0.6909700000000002,0.13127870771758715,0.009282806445251262,0.64884,0.13149853383212945,0.009298350498878737,0.0,0.0,0.0,-0.06843000000000002,0.019319293465341888,0.0013660803417076203
GLU 297,R GLU 297,0.0,0.0,0.0,-0.004634999999999999,0.0005213204388857053,3.686292175072293e-05,88.32941499999995,1.0289208146319901,0.07275568853302669,-88.30899499999998,1.025842378231558,0.07253801020760697,0.0,0.0,0.0,0.015785000000000052,0.004419137359258438,0.00031248019937264536
PRO 298,R PRO 298,0.0,0.0,0.0,-0.0034950000000000003,0.0005098774362530607,3.605377927485508e-05,0.33739499999999994,0.16268149549042152,0.011503318863484581,-0.343555,0.16278868810516278,0.011510898525962246,0.0,0.0,0.0,-0.009655000000000226,0.0022969490634318634,0.000162418825879276
ALA 299,R ALA 299,0.0,0.0,0.0,-0.001624999999999982,0.00048412291827594,3.423265984407379e-05,-0.10813000000000005,0.1283309904115136,0.009074371355636707,0.11291500000000003,0.1282955095667809,0.009071862481045436,0.0,0.0,0.0,0.003160000000000125,0.0018012218075517572,0.0001273656154540938
ASN 300,R ASN 300,0.0,0.0,0.0,-0.0039299999999999734,0.00043023249528600975,3.0422031490354684e-05,-0.8039899999999994,0.20507598567360397,0.014501062012832062,0.8214149999999996,0.2072313508497237,0.014653469346028822,0.0,0.0,0.0,0.01349500000000006,0.0038587530369283197,0.0002728550439336199
GLN 301,R GLN 301,0.0,0.0,0.0,-0.00569999999999997,0.0005385164807135061,3.8078865529323476e-05,-0.25742500000000035,0.2971090277574881,0.0210087808279062,0.3159449999999999,0.2967439333415261,0.020982964754176194,0.0,0.0,0.0,0.05281999999999986,0.008370041815904837,0.0005918513326841274
MET 302,R MET 302,0.0,0.0,0.0,-0.0055350000000000095,0.0005086993218002662,3.597047400299659e-05,-0.026230000000000055,0.1424007622872856,0.010069254465947322,0.018995000000000026,0.1437936541541385,0.01016774679439845,0.0,0.0,0.0,-0.012769999999999827,0.005404359351486455,0.0003821459145405004
VAL 303,R VAL 303,0.0,0.0,0.0,-0.0039950000000000116,0.00041830013148461137,2.9578285954399313e-05,0.5519299999999994,0.10774936241110883,0.007619030482942194,-0.5380600000000002,0.10772556056943859,0.007617347438577218,0.0,0.0,0.0,0.009874999999999811,0.004890743808460913,0.00034582781120088326
LYS 304,R LYS 304,0.0,0.0,0.0,-0.0022750000000000214,0.00044651427748731195,3.1573327350789004e-05,-81.30832000000001,1.2206129311109115,0.08631036807925137,81.29736000000001,1.2195945639419492,0.08623835864616027,0.0,0.0,0.0,-0.013234999999999032,0.002428945244337591,0.00017175236534019262
CYS 305,R CYS 305,0.0,0.0,0.0,-0.0032199999999999885,0.0005306599664568807,3.7523326078588616e-05,0.7155349999999998,0.3089346674865098,0.021844979832332228,-0.7118199999999996,0.3114306946978742,0.022021475609050423,0.0,0.0,0.0,0.000495000000000223,0.00418329714459791,0.0002958037778663503
ASP 306,R ASP 306,0.0,0.0,0.0,-0.003144999999999989,0.0004171031047594973,2.9493643382940346e-05,85.62337000000001,0.89075735365843,0.06298605651636596,-85.61137000000001,0.8880920577832075,0.06279759163764212,0.0,0.0,0.0,0.008855000000000003,0.0038940948884206416,0.00027535409021861075
PRO 307,R PRO 307,0.0,0.0,0.0,-0.00598999999999998,0.000591523456846817,4.1827024756729244e-05,0.30279000000000006,0.17642634695532272,0.012475226631207929,-0.2962000000000001,0.1741534380941125,0.012314507704329854,0.0,0.0,0.0,0.000600000000000378,0.003945883931389715,0.0002790161285660701
ARG 308,R ARG 308,0.0,0.0,0.0,-0.005499999999999996,0.000866025403784412,6.123724356957756e-05,-83.81245500000001,1.7350550792335577,0.12268692122582112,83.81523499999996,1.7371541151502687,0.12283534547888716,0.0,0.0,0.0,-0.0027200000000009083,0.008085270558241736,0.0005717149639460674
HIE 309,R HIE 309,0.0,0.0,0.0,-0.005134999999999996,0.0005538727290632904,3.91647162634952e-05,0.2782300000000003,0.2547959518909198,0.018016794540095072,-0.26160999999999984,0.2554245835858405,0.018061245513529795,0.0,0.0,0.0,0.011484999999999324,0.0028913275497601193,0.00020444773170668652
GLY 310,R GLY 310,0.0,0.0,0.0,-0.005755000000000015,0.0006123520229410647,4.329982678949271e-05,-0.18149999999999994,0.19940880120997692,0.01410033155638549,0.24445000000000014,0.1989314643287983,0.014066578741826305,0.0,0.0,0.0,0.05719499999999998,0.007035408659061922,0.000497478517124124
LYS 311,R LYS 311,0.0,0.0,0.0,-0.036844999999999975,0.004494549476866464,0.00031781264134707267,-96.06705500000002,2.7423772920531455,0.19391535797827802,96.30788499999996,2.7602774501454,0.19518109029541245,0.0,0.0,0.0,0.20398500000000225,0.057732614482629854,0.004082312319629625
TYR 312,R TYR 312,0.0,0.0,0.0,-0.072765,0.0071309028180168875,0.0005042309738602002,-0.36212500000000003,0.48047652322980344,0.03397482077767297,0.5370749999999997,0.4717289469335122,0.033356273725867545,0.0,0.0,0.0,0.10218499999999985,0.041335829192118305,0.00292288451277157
MET 313,R MET 313,0.0,0.0,0.0,-0.48240999999999995,0.09418334194537856,0.006659767976438857,1.29136,0.38961841640251105,0.027550182431337954,-0.5241350000000002,0.4618435955764675,0.032657273827969756,-0.01531447199999999,0.013831674738151424,0.0009780471002513536,0.26950052800000046,0.11910542374897114,0.008422025280899475
ALA 314,R ALA 314,0.0,0.0,0.0,-0.6504850000000001,0.1763498505102855,0.012469817515705682,-2.3146649999999993,0.17276094111518372,0.012216043298671623,2.602390000000001,0.17785566592042498,0.012576294744478165,-0.06070751999999998,0.023038969701963737,0.001629101170780997,-0.4234675199999999,0.20062099241736434,0.014186046418669326
CYS 315,R CYS 315,0.0,0.0,0.0,-0.3193549999999999,0.09889903424705476,0.0069932177768893015,2.257485,0.7020777020921573,0.04964439040692331,-2.0497250000000005,0.6757763012824556,0.04778460052019877,-0.003328703999999999,0.003684949502446948,0.00026056527815102314,-0.11492370400000002,0.13333003495865267,0.009427857185510275
CYS 316,R CYS 316,0.0,0.0,0.0,-0.18483999999999998,0.027322232705253323,0.0019319736023041493,-1.2273999999999996,0.8216918035370687,0.05810238463264656,1.4872350000000003,0.9056760401904201,0.06404096695768262,-4.7519999999999996e-06,6.703520937537228e-05,4.740105112758576e-06,0.07499024799999997,0.1350576497840803,0.009550018001344104
LEU 317,R LEU 317,0.0,0.0,0.0,-0.13257000000000002,0.014274281067710599,0.0010093440939540916,2.6112100000000016,0.2868198492085168,0.02028122603542452,-2.5859049999999995,0.30904524907366937,0.02185279913134772,0.0,0.0,0.0,-0.10726499999999951,0.04855712898226149,0.0034335075178306943
LEU 318,R LEU 318,0.0,0.0,0.0,-0.07285,0.006092413314935178,0.00043079867687818775,-1.6888849999999997,0.14513328968573647,0.010262473331269586,1.7560000000000002,0.15167224531864626,0.010724847318260435,0.0,0.0,0.0,-0.005734999999999677,0.025765379387853515,0.0018218874484995317
TYR 319,R TYR 319,0.0,0.0,0.0,-0.09672999999999998,0.00666836561685101,0.0004715246547106564,2.331369999999999,0.23594021085861486,0.016683492305271046,-2.3872500000000008,0.24612825416842177,0.017403895756409715,0.0,0.0,0.0,-0.15261000000000002,0.03770421594463917,0.0026660906773776304
ARG 320,R ARG 320,0.0,0.0,0.0,-0.03514499999999998,0.0026653283099835243,0.00018846717220778305,-114.37896499999988,1.7776920610185845,0.12570181112077308,114.46906000000003,1.7827837604144352,0.12606184863783004,0.0,0.0,0.0,0.054950000000002316,0.03227766255477861,0.0022823754073335056
GLY 321,R GLY 321,0.0,0.0,0.0,-0.02403999999999998,0.0025374002443447896,0.00017942129193606034,1.8379500000000015,0.17442966347497355,0.012334039788324123,-1.7604100000000011,0.17259282111373817,0.012204155419364099,0.0,0.0,0.0,0.053500000000000006,0.015617618256315663,0.0011043323775023629
ASP 322,R ASP 322,0.0,0.0,0.0,-0.08789999999999998,0.017542519773396416,0.0012404434690867702,107.93806500000002,2.111757765646418,0.14932382363119343,-107.57105499999994,2.0668173339652536,0.1461460552320732,-0.0005407560000000005,0.002381854720939969,0.00016842256249778438,0.27856924400000094,0.06840698597535153,0.0048371043663704115
VAL 323,R VAL 323,0.0,0.0,0.0,-0.22497000000000025,0.03353176255432856,0.0023710536687302874,0.14864500000000008,0.4463879243158354,0.031564392832351455,0.38892999999999994,0.5066786211199366,0.035827588887615655,-0.00020077199999999997,0.0009243286355057923,6.535990462110542e-05,0.31240422800000006,0.10292279407665926,0.007277740563027239
VAL 324,R VAL 324,0.0,0.0,0.0,-2.8219550000000004,0.3974315072751463,0.028102651385144665,-2.0235049999999997,0.46202151462350893,0.03266985460443628,2.5431600000000016,0.3970279642544046,0.02807411658449797,-0.4328471159999999,0.03771725252826577,0.002667012503046218,-2.735147116,0.43413385153968487,0.030697899036634505
PRO 325,R PRO 325,0.0,0.0,0.0,-2.9920899999999993,0.5474626945281379,0.03871145837475057,-1.763310000000001,0.6906688018869798,0.048837659336827155,2.1020350000000017,0.5820162229482868,0.04115476180073151,-0.42014098799999994,0.04706330468451013,0.003327878188746572,-3.0735059879999995,0.5172702187112568,0.03657652793565782
LYS 326,R LYS 326,0.0,0.0,0.0,-4.583175000000002,0.6731976859548577,0.04760226488177717,-133.79994,5.345200325189105,0.3779627396741755,137.55213499999994,5.528887229524809,0.3909513652412696,-0.8451949680000007,0.08546929930680576,0.006043592112310503,-1.676174967999999,0.9499461196103254,0.06717133429383082
ASP 327,R ASP 327,0.0,0.0,0.0,-0.9988800000000004,0.3020223097719752,0.021356202330938774,120.03266500000005,3.2427214223171794,0.22929503072193638,-116.88792500000004,2.86831859272428,0.20282075275187933,-0.1652391359999999,0.04999413039994937,0.0035351188625328722,1.9806208640000011,0.8507423751079791,0.06015657024816015
VAL 328,R VAL 328,0.0,0.0,0.0,-0.27925500000000014,0.035593959810618546,0.002516873035136981,-2.6987600000000014,0.3918271077911703,0.027706360497184883,3.018605,0.39288722169982054,0.027781321870548558,0.0,0.0,0.0,0.04058999999999984,0.09368384012197606,0.006624447863784562
ASN 329,R ASN 329,0.0,0.0,0.0,-1.8842500000000006,0.3801638955766249,0.0268816468524526,-2.8218649999999985,2.699917066647604,0.19091296664678126,5.228909999999998,2.2299608655534753,0.15768204498134852,-0.46775199599999984,0.05350244231695013,0.0037831939772357535,0.055043003999999555,0.6271060254139783,0.044343092309316746
ALA 330,R ALA 330,0.0,0.0,0.0,-0.17645499999999995,0.025780379651975886,0.0018229481273475834,-1.2053100000000005,0.2950533407707798,0.020863421807076364,1.2669799999999998,0.29987033797960266,0.021204034946207893,-2.6279999999999914e-05,0.00022509271689683842,1.591645865134582e-05,-0.1148112799999998,0.04368377774564853,0.0030889095471794067
ALA 331,R ALA 331,0.0,0.0,0.0,-0.05652999999999999,0.005993254541565529,0.0004237870927718059,-1.895319999999999,0.20027610341726204,0.014161659083596427,2.011840000000002,0.22238350748199015,0.015724888616456455,0.0,0.0,0.0,0.05999000000000009,0.03647313943164219,0.002579040422327665
ILE 332,R ILE 332,0.0,0.0,0.0,-0.2708399999999999,0.07117720421595687,0.0050329883767002825,-2.8356899999999996,0.33220074337665656,0.02349013983568459,3.04167,0.33662669398014416,0.023803101804176868,-0.006433560000000001,0.013777990542775096,0.000974251054392039,-0.0712935599999997,0.07279875853472229,0.005147649582186418
ALA 333,R ALA 333,0.0,0.0,0.0,-0.11832000000000009,0.036368222392632696,0.0025716216673531025,-1.4735950000000004,0.2886275991221194,0.0204090532576843,1.5327800000000011,0.28093075944082097,0.01986480450444912,-0.006782904000000003,0.019196724234441246,0.001357413388274154,-0.06591790399999999,0.05173996447866174,0.0036585679741212808
THR 334,R THR 334,0.0,0.0,0.0,-0.037779999999999994,0.006439068255578817,0.00045531088280428145,-1.7782550000000024,0.5056606964902389,0.03575561074677606,1.963929999999999,0.5218093857914063,0.03689749551798907,0.0,0.0,0.0,0.14789499999999908,0.036792852227029105,0.0026016475308926847
ILE 335,R ILE 335,0.0,0.0,0.0,-0.03466000000000007,0.005116092258745909,0.00036176235293352335,-1.6453899999999992,0.29602008023105625,0.020931780609876573,1.716444999999999,0.3055086037659204,0.02160272054337163,0.0,0.0,0.0,0.03639500000000009,0.021622880821018847,0.0015289685657330968
LYS 336,R LYS 336,0.0,0.0,0.0,-0.18537500000000004,0.10886691129539759,0.007698053122380998,-121.80092999999994,6.882815531823115,0.4866885536208218,122.86131999999998,7.286247384463893,0.5152154934957164,-0.044807184,0.060503143846750145,0.004278218329714216,0.8302078160000019,0.4453605632718931,0.031491747436261604
THR 337,R THR 337,0.0,0.0,0.0,-0.020569999999999995,0.004969416464737127,0.0003513908080755702,-0.7654150000000002,0.4728454639467313,0.033435223401003286,0.8345450000000004,0.47091691196536983,0.03329885418261414,0.0,0.0,0.0,0.04855999999999988,0.02853114789138348,0.0020174568149033526
LYS 338,R LYS 338,0.0,0.0,0.0,-0.012464999999999974,0.0017259128019688804,0.00012204046460088702,-93.90883000000002,2.1131240500977895,0.14942043453125287,93.96857999999999,2.1285223404058233,0.15050925808080184,0.0,0.0,0.0,0.04728500000000117,0.02626792292892605,0.0018574226430729207
ARG 339,R ARG 339,0.0,0.0,0.0,-0.012499999999999985,0.0013076696830622262,9.246621004453635e-05,-92.48529000000006,1.199035552386774,0.08478461699764457,92.52277999999998,1.2011928536255692,0.08493716123114599,0.0,0.0,0.0,0.024989999999999242,0.009796422816519013,0.0006927117004931211
THR 340,R THR 340,0.0,0.0,0.0,-0.00691000000000001,0.0012173331507849402,8.607845258832172e-05,0.04359999999999989,0.38025321826382996,0.02688796292023625,-0.02036499999999992,0.3827708345407209,0.027065985274417774,0.0,0.0,0.0,0.01632499999999973,0.009007184632281206,0.00063690413328853
ILE 341,R ILE 341,0.0,0.0,0.0,-0.026035,0.006601043478117587,0.00046676426062841793,-0.0018050000000000032,0.48810114420578854,0.0345139628972826,0.06665499999999999,0.47917811508352515,0.03388300945717485,0.0,0.0,0.0,0.038814999999999815,0.011682070664055928,0.0008260471384854381
GLN 342,R GLN 342,0.0,0.0,0.0,-0.02739499999999999,0.003736171168455809,0.00026418719688887693,-1.052395000000001,1.178718434985643,0.08334797984879427,1.188405,1.1775646737971557,0.08326639661276936,0.0,0.0,0.0,0.10861499999999914,0.028247420678709136,0.001997394271294434
PHE 343,R PHE 343,0.0,0.0,0.0,-0.1613350000000001,0.029274438935699205,0.0020700154286864406,-1.1142850000000002,0.3167957761318791,0.02240084415541071,1.1344899999999996,0.32824387260084814,0.02321034681989929,0.0,0.0,0.0,-0.14112999999999987,0.07105619677410271,0.005024431858429371
VAL 344,R VAL 344,0.0,0.0,0.0,-0.20358499999999993,0.028537217366100324,0.0020178859915764044,2.49443,0.3883291710649647,0.027459019019258735,-2.268755000000002,0.42302246391295856,0.029912205282709457,0.0,0.0,0.0,0.022090000000000155,0.05598778348890029,0.003958934136860561
ASP 345,R ASP 345,0.0,0.0,0.0,-0.28343499999999994,0.07506301202989386,0.005307756482262534,108.72948500000005,3.956144807734057,0.2797416820904702,-107.877635,3.8028967960993327,0.26890541126744333,-0.006006167999999995,0.01406191362581124,0.000994327448127064,0.5624088320000002,0.21402394214960946,0.015133778083026619
TRP 346,R TRP 346,0.0,0.0,0.0,-5.466825,0.6658235760131904,0.04708083656728036,4.42498,0.7616069259139029,0.05385374219123612,-2.786414999999999,0.8904296787366252,0.06296288640044266,-0.7419879359999996,0.06251441359565807,0.004420436577539032,-4.570247935999999,0.7392796711857509,0.05227496686888056
CYS 347,R CYS 347,0.0,0.0,0.0,-0.994295,0.28067072874633814,0.019846417557710574,-0.18554999999999972,1.855902424024496,0.13123211892482722,1.0224250000000006,2.1979843662717435,0.1554209650332766,-0.03086967600000001,0.037276481716779865,0.0026358453000711398,-0.18828967599999985,0.30547322919257824,0.02160021918330245
PRO 348,R PRO 348,0.0,0.0,0.0,-3.745594999999999,0.6036422624162509,0.04268395371653204,-4.531715,0.8588857629364897,0.06073239472369733,5.882999999999997,1.0056860742796587,0.07111274428680246,-0.7554933719999994,0.07673939170083761,0.005426294425579294,-3.1498033720000014,0.6023150159243668,0.042590103217060304
THR 349,R THR 349,0.0,0.0,0.0,-2.1536300000000006,0.7692485704244063,0.054394088056515515,-6.2069550000000016,2.344698311718377,0.1657952076052714,7.496854999999998,2.1146864032227155,0.14953090958017717,-0.50646294,0.10707154157445002,0.0075711013119390954,-1.3701929399999997,0.991087362195043,0.07008045945564029
GLY 350,R GLY 350,0.0,0.0,0.0,-0.9785100000000005,0.2235256135211338,0.015805647708967713,-2.47577,0.5831165810539088,0.0412325688685534,3.579845000000004,0.7305411767826484,0.051657062003901105,-0.1267425359999999,0.026657239291013064,0.001884951467038781,-0.0011775359999998281,0.33255564167113183,0.023515234934750093
PHE 351,R PHE 351,0.0,0.0,0.0,-2.115150000000001,0.3453445489652235,0.02441954724191192,3.0971049999999996,0.8530939068912646,0.06032284865517384,-1.5734849999999998,0.874172254063809,0.061813312877364884,-0.2383467840000001,0.03367624203167067,0.0023812699105473763,-0.8298767840000011,0.3845308374660424,0.02719043627475807
LYS 352,R LYS 352,0.0,0.0,0.0,-2.8382349999999996,0.8305637421504741,0.05872972542822753,-199.4232599999999,5.2185917662170915,0.3690101626136387,199.3227649999999,4.439005357040017,0.31388507896864076,-0.32427108,0.036960962370133466,0.002613534713110218,-3.2630010800000013,2.143917425825575,0.15159785501052708
VAL 353,R VAL 353,0.0,0.0,0.0,-1.5034549999999995,0.2331671460026065,0.016487407008835685,3.492144999999999,0.7433402410572153,0.052562092518039984,-2.9336699999999998,0.5446560208975973,0.0385129965790773,-0.19864411199999998,0.027804759368026493,0.0019660933898391717,-1.143624112,0.42038589683288974,0.02972577183657247
GLY 354,R GLY 354,0.0,0.0,0.0,-0.139595,0.01811107327023988,0.001280646272395304,-1.280815,0.26128099964406043,0.018475356664351503,1.44764,0.2615485239874227,0.018494273492083897,0.0,0.0,0.0,0.027229999999999917,0.04823304987246806,0.003410591664213111
ILE 355,R ILE 355,0.0,0.0,0.0,-0.2914,0.036126029397098657,0.002554496036403302,2.154845000000001,0.3300028954039562,0.02333472851513324,-2.0175499999999995,0.3350846572136674,0.023694063338735402,-2.8692000000000006e-05,0.0002853612411242986,2.0178086868680105e-05,-0.15413369199999993,0.06594520425867141,0.004663030111803855
ASN 356,R ASN 356,0.0,0.0,0.0,-0.07220999999999995,0.008637470694596031,0.0006107614100448933,-1.9622249999999997,1.4160179039740275,0.10012758621815963,2.2222599999999995,1.4284692444711573,0.10100802894819795,0.0,0.0,0.0,0.18782500000000024,0.040237226233924506,0.0028452015526145265
TYR 357,R TYR 357,0.0,0.0,0.0,-0.6319599999999997,0.237421583686068,0.016788241182446807,-2.58596,1.0831439601456512,0.07658984392202414,3.0927800000000008,0.9488466428248518,0.06709358954475426,-0.1270629000000001,0.04777790886196226,0.0033784083347206356,-0.25220289999999984,0.41705951100918687,0.02949056083929416
GLU 358,R GLU 358,0.0,0.0,0.0,-0.03513500000000001,0.005979696898673006,0.000422828422649185,115.98761499999996,3.3716194590697635,0.2384094983088749,-115.71727499999993,3.2988167847579213,0.23326157183943297,0.0,0.0,0.0,0.2352050000000002,0.07573297151835463,0.005355129772003623
PRO 359,R PRO 359,0.0,0.0,0.0,-0.015419999999999994,0.0016593974810152885,0.00011733712115097858,0.8670100000000001,0.22507185497080676,0.01591498349040926,-0.8401149999999995,0.22570157681106445,0.01595951154876001,0.0,0.0,0.0,0.01147500000000015,0.006385090054181061,0.0004514940475798208
PRO 360,R PRO 360,0.0,0.0,0.0,-0.009240000000000012,0.0008957678270624523,6.334035048845986e-05,-0.6270999999999999,0.2632261955049306,0.018612902782747232,0.6180999999999994,0.2642276669843653,0.01868371751017455,0.0,0.0,0.0,-0.018240000000000048,0.006445339401458928,0.00045575431978204514
THR 361,R THR 361,0.0,0.0,0.0,-0.004584999999999998,0.00054108686918092,3.8260619440882685e-05,-0.17288000000000003,0.31185691526724224,0.022051613954538554,0.17867000000000005,0.3114471401377769,0.0220226384772579,0.0,0.0,0.0,0.0012050000000000582,0.0025676789129486072,0.0001815623171255663
VAL 362,R VAL 362,0.0,0.0,0.0,-0.0026200000000000186,0.0004853864439804568,3.4322004603460524e-05,0.3039099999999999,0.15005936125413896,0.010610799192332352,-0.30476000000000014,0.1499679712471961,0.010604336942968154,0.0,0.0,0.0,-0.0034700000000000212,0.0013413053343663901,9.48446097572164e-05
VAL 363,R VAL 363,0.0,0.0,0.0,-0.0016599999999999907,0.0004737087712930804,3.349626844888845e-05,-0.23917499999999994,0.17724687409091308,0.012533246661380282,0.238005,0.1771187877527396,0.012524189589550299,0.0,0.0,0.0,-0.0028299999999998344,0.0009386692708298802,6.637394066952401e-05
PRO 364,R PRO 364,0.0,0.0,0.0,-0.0011249999999999982,0.00034550687402712556,2.443102535711467e-05,0.060625,0.26678488408266315,0.018864540065291813,-0.061180000000000054,0.2662733137210712,0.018828366578118243,0.0,0.0,0.0,-0.0016800000000000725,0.0009042123644364276,6.393746945257197e-05
GLY 365,R GLY 365,0.0,0.0,0.0,-0.0004200000000000013,0.000493558507170124,3.489985673323039e-05,-0.36304000000000003,0.17161237834142376,0.012134827646077213,0.36271000000000014,0.1713763866464686,0.012118140513296563,0.0,0.0,0.0,-0.0007499999999998685,0.0008170067319182936,5.777110004144851e-05
GLY 366,R GLY 366,0.0,0.0,0.0,-0.00048499999999999406,0.0004997749493521995,3.533942557541036e-05,-0.826095,0.20730044856439653,0.014658355292289788,0.8251499999999998,0.2070104043278991,0.014637846067642648,0.0,0.0,0.0,-0.0014300000000000402,0.0008216446920658452,5.809905334856918e-05
ASP 367,R ASP 367,0.0,0.0,0.0,-0.0009699999999999942,0.00024310491562285389,1.7190113437670342e-05,79.15722000000001,0.6587800024270758,0.04658278070262755,-79.14311500000004,0.6578634370209832,0.04651796974122264,0.0,0.0,0.0,0.013135000000002393,0.0012396672940756157,8.765771500560459e-05
LEU 368,R LEU 368,0.0,0.0,0.0,-0.0021999999999999936,0.00039999999999999807,2.8284271247461763e-05,-0.6707650000000001,0.2431178104849574,0.01719102524211393,0.6712499999999997,0.24253795063865913,0.0171500229591684,0.0,0.0,0.0,-0.001715000000000042,0.0011330379517032114,8.011788189910567e-05
ALA 369,R ALA 369,0.0,0.0,0.0,-0.0014099999999999913,0.0004918333050943216,3.4777866524558686e-05,0.8731600000000003,0.14583920734836603,0.010312389247890059,-0.8691349999999997,0.14587061655796574,0.010314610214400026,0.0,0.0,0.0,0.0026150000000000517,0.0010182214886753046,7.199913193921693e-05
LYS 370,R LYS 370,0.0,0.0,0.0,-0.004250000000000019,0.0006304760106459011,4.4581386250315856e-05,-94.01155999999996,3.0179654017916033,0.2134023800993226,93.99927499999998,3.0210493109808554,0.213620445409351,0.0,0.0,0.0,-0.0165350000000014,0.008769194660857696,0.0006200757010237344
VAL 371,R VAL 371,0.0,0.0,0.0,-0.005765000000000027,0.0005654865161964832,3.9985935027208963e-05,0.32970499999999975,0.20843473313006175,0.0147385613231075,-0.3017700000000001,0.20912199095264922,0.01478715778978501,0.0,0.0,0.0,0.022169999999999915,0.004764567136687566,0.00033690577317703496
GLN 372,R GLN 372,0.0,0.0,0.0,-0.018255000000000007,0.0038091961094173015,0.0002693508399838388,0.2251100000000002,0.8546451064038215,0.060432535024604064,-0.14279999999999993,0.8535187637070434,0.06035289056872089,0.0,0.0,0.0,0.06405500000000064,0.021848614944659655,0.0015449303786902585
ARG 373,R ARG 373,0.0,0.0,0.0,-0.05823000000000006,0.01111832271522985,0.0007861841387359454,-106.22095499999996,1.700602464712948,0.12025075349010819,106.50256999999993,1.709650348788768,0.1208905355086484,-0.0010961999999999999,0.0052944369939777365,0.00037437323010065777,0.2222888000000009,0.043461717592426015,0.0030732075231619106
ALA 374,R ALA 374,0.0,0.0,0.0,-0.01051500000000002,0.0007209542287830452,5.0979162409760886e-05,1.3035550000000007,0.09828731848513762,0.006949962940548272,-1.2715550000000007,0.09977899064932381,0.007055440090808598,0.0,0.0,0.0,0.02148500000000013,0.01039710416414107,0.0007351862859167041
VAL 375,R VAL 375,0.0,0.0,0.0,-0.020734999999999948,0.0014088204285855814,9.961864785270027e-05,-1.7438550000000002,0.10797890523152795,0.007635261611431298,1.8457500000000004,0.1125936388078891,0.00796157255195272,0.0,0.0,0.0,0.08116000000000016,0.017613188240634067,0.0012454404843267504
CYS 376,R CYS 376,0.0,0.0,0.0,-0.017154999999999986,0.0010444974868325683,7.385712558716157e-05,1.8266849999999983,0.3755163189197058,0.026553013555433422,-1.7325400000000002,0.3759406181832404,0.0265830160440832,0.0,0.0,0.0,0.07699000000000017,0.029179271752393054,0.00206328609262022
MET 377,R MET 377,0.0,0.0,0.0,-0.03389999999999996,0.003512833614050122,0.00024839484696748885,-1.165355,0.3172269518420555,0.02243133288226558,1.3411450000000003,0.3308630441360872,0.023395550215265123,0.0,0.0,0.0,0.14189000000000024,0.038128308381044355,0.0026960785411408337
LEU 378,R LEU 378,0.0,0.0,0.0,-0.051785,0.00432651996412796,0.00030593116055738586,1.2063649999999997,0.20936234564744866,0.01480415343324328,-1.2021300000000006,0.21905812721740925,0.015489748722945548,0.0,0.0,0.0,-0.04754999999999986,0.045828348213742404,0.0032405535792515653
SER 379,R SER 379,0.0,0.0,0.0,-0.041429999999999974,0.004942175634273005,0.00034946459048093684,-0.9716750000000001,0.666185521739252,0.04710642999501233,1.1074300000000001,0.698690736377691,0.04940489576448877,0.0,0.0,0.0,0.094325,0.05167290755318519,0.0036538263334482818
ASN 380,R ASN 380,0.0,0.0,0.0,-0.15262000000000003,0.022565141258144315,0.0015955964402066187,-0.5320999999999997,0.3173517921802235,0.022440160427234002,0.8819150000000002,0.33769306740737154,0.02387850579234383,0.0,0.0,0.0,0.19719500000000004,0.06755861880618928,0.004777115748545346
THR 381,R THR 381,0.0,0.0,0.0,-0.03084499999999998,0.0030234045379339694,0.00021378698510432902,-0.6180100000000006,0.174295495925739,0.012324552709936232,0.693645,0.17769808376850865,0.012565152003656764,0.0,0.0,0.0,0.04479000000000016,0.02073923576219712,0.0014664854244076139
THR 382,R THR 382,0.0,0.0,0.0,-0.02475500000000002,0.002777584382156657,0.0001964048751940819,-0.34082,0.12899347890494323,0.009121216366252922,0.345785,0.13263038405659522,0.009378384395779463,0.0,0.0,0.0,-0.019790000000000064,0.013701675080076957,0.0009688547362737147
ALA 383,R ALA 383,0.0,0.0,0.0,-0.006435000000000015,0.0006525143676579162,4.613973341925646e-05,-0.9889849999999999,0.0814888015312543,0.005762128415351463,1.0140450000000003,0.08447042662967617,0.005972961147956475,0.0,0.0,0.0,0.018624999999999916,0.008350711047569417,0.0005904844409465753
ILE 384,R ILE 384,0.0,0.0,0.0,-0.012569999999999993,0.0011424097338521282,8.078056697003588e-05,-0.8745249999999996,0.08740182706900844,0.006180242460858981,0.9100499999999997,0.08863231634116486,0.006267251191710892,0.0,0.0,0.0,0.022955000000000173,0.008531879921799093,0.0006032950148973489
ALA 385,R ALA 385,0.0,0.0,0.0,-0.004690000000000006,0.0005691221310053164,4.024301181571979e-05,-0.5749799999999999,0.06809676644305589,0.004815168532876135,0.5747699999999996,0.0675063485903405,0.00477341968613727,0.0,0.0,0.0,-0.00489999999999986,0.004189272013130837,0.00029622626487198336
GLU 386,R GLU 386,0.0,0.0,0.0,-0.0036899999999999654,0.0005328226721902864,3.7676252467568834e-05,82.63608499999998,0.9396006906007525,0.06643980199313552,-82.62228,0.9357246077760424,0.0661657215481562,0.0,0.0,0.0,0.01011499999999458,0.0056596620923884886,0.0004001985444752345
ALA 387,R ALA 387,0.0,0.0,0.0,-0.002154999999999986,0.00040121689894618363,2.837031899714842e-05,-0.681,0.12311425587640067,0.008705492519093867,0.6880499999999998,0.12374201994472148,0.008749882142063356,0.0,0.0,0.0,0.0048950000000001406,0.0022279979802505285,0.00015754324803050803
TRP 388,R TRP 388,0.0,0.0,0.0,-0.007104999999999988,0.000695683117518301,4.919222499541885e-05,-0.22067500000000004,0.13374262362837053,0.009457031610130097,0.21148999999999993,0.13439616772810165,0.00950324415660253,0.0,0.0,0.0,-0.016289999999999746,0.00476612001527444,0.0003370155782749488
ALA 389,R ALA 389,0.0,0.0,0.0,-0.0009400000000000231,0.00029393876913398647,2.0784609690826887e-05,-0.5837600000000001,0.05900544381664934,0.004172314944967459,0.5839049999999996,0.05901920005388345,0.004173287657830644,0.0,0.0,0.0,-0.0007950000000000302,0.0007635279955575274,5.3989582328449974e-05
ARG 390,R ARG 390,0.0,0.0,0.0,-0.0017950000000000526,0.00040370162248868475,2.854601548377606e-05,-82.05685499999998,0.7457056081170198,0.052729349226838286,82.05918,0.7454445838567753,0.05271089202439097,0.0,0.0,0.0,0.0005299999999969884,0.0029797818712112853,0.00021070239675902394
LEU 391,R LEU 391,0.0,0.0,0.0,-0.0013050000000000505,0.00046040742826327133,3.2555721463361806e-05,-0.8784050000000007,0.06693273470432307,0.004732859059278701,0.8800599999999993,0.06698273210313772,0.004736394409253054,0.0,0.0,0.0,0.0003499999999995662,0.0009836157786455443,6.955213871623505e-05
ASP 392,R ASP 392,0.0,0.0,0.0,-0.0009999999999999937,0.00019999999999998315,1.4142135623729759e-05,76.75110499999998,0.9237893774976643,0.06532177332166979,-76.75366500000004,0.9229453574132145,0.06526209208915257,0.0,0.0,0.0,-0.0035600000000010823,0.0018238420984272687,0.00012896511156114244
HIE 393,R HIE 393,0.0,0.0,0.0,-0.0007150000000000078,0.0004514144437210698,3.191982142807216e-05,-0.5337600000000002,0.4830912775035369,0.03415971182548232,0.5334349999999999,0.4829667025530851,0.03415090304625927,0.0,0.0,0.0,-0.0010399999999999477,0.0007927168473042174,5.6053545828963306e-05
LYS 394,R LYS 394,0.0,0.0,0.0,-0.0005749999999999856,0.0004943429983321158,3.4955328635272925e-05,-73.68291000000004,0.8292135381767914,0.05863425158964993,73.68031500000002,0.8289840262500048,0.05861802264567053,0.0,0.0,0.0,-0.003170000000001351,0.001145032750622142,8.096604226456015e-05
PHE 395,R PHE 395,0.0,0.0,0.0,-0.0008499999999999996,0.0003570714214271405,2.5248762345905054e-05,-0.6123650000000002,0.06680218390891332,0.004723627724006347,0.6120299999999996,0.06685072250918729,0.0047270599213466505,0.0,0.0,0.0,-0.001184999999999956,0.0007285430666746038,5.1515774283205535e-05
ASP 396,R ASP 396,0.0,0.0,0.0,-0.00045500000000001426,0.0004979708826829287,3.521185879785496e-05,73.49464000000003,0.5864547982543822,0.04146861647050623,-73.49604000000001,0.5856752584866195,0.04141349468490727,0.0,0.0,0.0,-0.001855000000000757,0.0014912997686595789,0.00010545081792011177
LEU 397,R LEU 397,0.0,0.0,0.0,-0.00032500000000000253,0.0004683748498798835,3.311910324872968e-05,-0.2659,0.08202286266645462,0.005799892240378296,0.265875,0.08205162627882517,0.00580192613491416,0.0,0.0,0.0,-0.00035000000000002,0.0007399324293474644,5.23211238411428e-05
MET 398,R MET 398,0.0,0.0,0.0,-0.0002950000000000319,0.0004560427611529922,3.224709289223178e-05,-0.6558899999999998,0.18949709206212195,0.013399467881225792,0.6559450000000001,0.18946549019544467,0.013397233291803225,0.0,0.0,0.0,-0.0002400000000000327,0.0007017121917139018,4.961854492021746e-05
TYR 399,R TYR 399,0.0,0.0,0.0,-0.0005599999999999766,0.0004963869458396121,3.509985754956692e-05,-0.39291,0.1186528208682796,0.00839002142428732,0.39276499999999975,0.11860375110004005,0.008386551667699976,0.0,0.0,0.0,-0.0007050000000001743,0.0007536411612962225,5.3290477573386354e-05
ALA 400,R ALA 400,0.0,0.0,0.0,-0.00021499999999999907,0.0004108223460329277,2.9049526674284953e-05,-0.25408500000000006,0.0640070134828981,0.004525979327725602,0.2541650000000001,0.06398810651206907,0.004524642402997112,0.0,0.0,0.0,-0.00013499999999999623,0.0007326493021901445,5.180612898102432e-05
LYS 401,R LYS 401,0.0,0.0,0.0,-0.00020999999999999963,0.0004073082370883254,2.8801041647829294e-05,-63.31892999999998,0.49606608944660585,0.03507716957643874,63.31841,0.49582025160103615,0.03505978621567128,0.0,0.0,0.0,-0.0007300000000030594,0.0008106170489224679,5.731928122385044e-05
ARG 402,R ARG 402,0.0,0.0,0.0,-0.0003400000000000181,0.0004737087712931056,3.349626844889023e-05,-69.727355,0.6027601006807579,0.042621575462005006,69.72620500000002,0.602398193033077,0.042595984726821155,0.0,0.0,0.0,-0.0014900000000014303,0.000999949998753377,7.070714249659926e-05
ALA 403,R ALA 403,0.0,0.0,0.0,-0.00011000000000001342,0.0003128897569432785,2.212464688984029e-05,0.5838949999999997,0.042126404724356345,0.0029787866447601383,-0.58377,0.04219380404751107,0.0029835524966051476,0.0,0.0,0.0,1.4999999999967539e-05,0.0006203023456349007,4.386199949843599e-05
PHE 404,R PHE 404,0.0,0.0,0.0,-0.00032500000000001527,0.0004683748498799019,3.311910324873098e-05,0.45093000000000005,0.08670291286917621,0.0061308217638420875,-0.45072999999999974,0.08671180484801562,0.006131450521695639,0.0,0.0,0.0,-0.00012499999999986854,0.0007479137650825081,5.2885489503260394e-05
VAL 405,R VAL 405,0.0,0.0,0.0,-0.0002549999999999969,0.00043586121644394497,3.08200421803731e-05,0.32336000000000015,0.057412023131047187,0.004059643087760238,-0.32307999999999987,0.057379383056983944,0.004057335085989384,0.0,0.0,0.0,2.500000000002722e-05,0.0006959705453536446,4.921254921256617e-05
HIE 406,R HIE 406,0.0,0.0,0.0,-0.00024499999999998855,0.0004300872004605378,3.0411757594718432e-05,0.5744299999999999,0.1397232446660194,0.009879925379272942,-0.5742799999999999,0.13969513806858272,0.009877937942708586,0.0,0.0,0.0,-9.499999999986298e-05,0.0007456373112981848,5.2724519912465116e-05
TRP 407,R TRP 407,0.0,0.0,0.0,-0.000280000000000058,0.00044899888641296596,3.174901573278166e-05,0.15914500000000006,0.12389892644813336,0.008760977107320838,-0.15882000000000004,0.12377668439572932,0.008752333288900732,0.0,0.0,0.0,4.5000000000356976e-05,0.0007300513680555525,5.162242729665972e-05
TYR 408,R TYR 408,0.0,0.0,0.0,-0.000549999999999975,0.0004974937185532868,3.5178118198674075e-05,-0.15990000000000004,0.0826303213112474,0.005842846053080632,0.15972499999999987,0.08256596983624706,0.005838295716645423,0.0,0.0,0.0,-0.0007249999999999668,0.0007275816105429258,5.144778906815325e-05
VAL 409,R VAL 409,0.0,0.0,0.0,-0.00016499999999999902,0.0003711805490593471,2.6246428328441033e-05,0.2545199999999999,0.08926667687328813,0.006312107255109039,-0.2543749999999999,0.08928216157217546,0.006313202188667825,0.0,0.0,0.0,-1.999999999995117e-05,0.0006925315877272622,4.896937818678335e-05
GLY 410,R GLY 410,0.0,0.0,0.0,-0.00013499999999999637,0.00034172357249682636,2.4163505540379868e-05,-0.033544999999999964,0.07354153911225955,0.005200172100517444,0.03361000000000002,0.07352807559021247,0.005199220085743629,0.0,0.0,0.0,-7.000000000001005e-05,0.0006124540799112365,4.33070433070603e-05
GLU 411,R GLU 411,0.0,0.0,0.0,-0.0002999999999999958,0.00045825756949557776,3.240370349203886e-05,72.14449500000002,0.6284553126292768,0.04443850132328733,-72.13825499999999,0.6278614417011326,0.0443965083072433,0.0,0.0,0.0,0.005940000000001078,0.0009830564581979895,6.951258878810281e-05
GLY 412,R GLY 412,0.0,0.0,0.0,-0.00016999999999999877,0.00037563279941985625,2.6561249970586658e-05,0.4165049999999998,0.14642253916320433,0.01035363703608546,-0.41632499999999983,0.14638220306785968,0.010350784843430981,0.0,0.0,0.0,9.999999999943387e-06,0.0006632495759515078,4.6898827277441325e-05
MET 413,R MET 413,0.0,0.0,0.0,-0.0004749999999999943,0.0004993746088859475,3.5311117229563345e-05,-0.6848599999999999,0.19471253272452693,0.013768255227152054,0.6845850000000004,0.19448257704740368,0.013751994905285433,0.0,0.0,0.0,-0.0007499999999999299,0.0007533259586659008,5.326818938165152e-05
GLU 414,R GLU 414,0.0,0.0,0.0,-0.00033499999999999475,0.00047199046600539826,3.337476591678157e-05,72.44836999999995,1.1150679275751134,0.07884720930719927,-72.44412999999997,1.114249569486446,0.07878934265180572,0.0,0.0,0.0,0.0039049999999984666,0.001243372430123075,8.791970768804229e-05
GLU 415,R GLU 415,0.0,0.0,0.0,-0.00033999999999999477,0.00047370877129307307,3.349626844888793e-05,69.53517000000006,0.6564532207915562,0.04641825239534593,-69.53276,0.6560914131422704,0.04639266873111641,0.0,0.0,0.0,0.0020699999999978045,0.000982395032562379,6.946581893288373e-05
GLY 416,R GLY 416,0.0,0.0,0.0,-0.00021000000000001074,0.00040730823708834673,2.88010416478308e-05,0.40058499999999997,0.07508536991318579,0.005309337423351404,-0.40072500000000005,0.07498126015878773,0.0053019757520191505,0.0,0.0,0.0,-0.000350000000000108,0.000698212002188433,4.9371044145327746e-05
GLU 417,R GLU 417,0.0,0.0,0.0,-0.0009749999999999759,0.000233184476327222,1.6488632447841262e-05,81.32865000000001,0.9772377333564564,0.06910114280877214,-81.32078,0.9754897496142827,0.06897754169302266,0.0,0.0,0.0,0.006894999999998675,0.0022235051158051833,0.00015722555453888246
PHE 418,R PHE 418,0.0,0.0,0.0,-0.0009149999999999591,0.0002788816953476723,1.9719913792913993e-05,0.6685599999999997,0.08931364061552988,0.006315428093169943,-0.6692150000000001,0.08936447154769835,0.006319022382852978,0.0,0.0,0.0,-0.0015699999999999824,0.0006364746656386435,4.500555521265253e-05
SER 419,R SER 419,0.0,0.0,0.0,-0.0007249999999999901,0.0004465142774872869,3.1573327350787235e-05,0.6203700000000001,0.24538745505832155,0.017351513348984833,-0.6209499999999997,0.2454870617771945,0.017358556607621516,0.0,0.0,0.0,-0.0013049999999999251,0.0008613797072138021,6.090874321473623e-05
GLU 420,R GLU 420,0.0,0.0,0.0,-0.001590000000000048,0.0004918333050943164,3.477786652455832e-05,82.30599499999998,1.5057899770470864,0.10647543038127305,-82.299325,1.5032185367996722,0.10629360209763679,0.0,0.0,0.0,0.005079999999998109,0.003188040150311789,0.00022542848089804462
ALA 421,R ALA 421,0.0,0.0,0.0,-0.001205000000000055,0.0004037016224886543,2.8546015483773908e-05,0.7280100000000002,0.06522813733351486,0.004612325823269576,-0.7279550000000004,0.06517440429339992,0.004608526323565672,0.0,0.0,0.0,-0.0011499999999999844,0.0009630680142127183,6.809919235936754e-05
ARG 422,R ARG 422,0.0,0.0,0.0,-0.0025050000000000116,0.0004999749993749316,3.5353571248175396e-05,-79.772385,0.7972843010979979,0.056376513583997145,79.78344499999999,0.7964860368978621,0.056320067781087696,0.0,0.0,0.0,0.00855499999999921,0.0032042120716365566,0.00022657200842140046
GLU 423,R GLU 423,0.0,0.0,0.0,-0.002934999999999972,0.0004367779756352674,3.088486684446302e-05,82.69769500000004,1.141615365161249,0.08072439662122759,-82.69531000000002,1.137453464498617,0.08043010580311039,0.0,0.0,0.0,-0.0005499999999965155,0.0045888451706305265,0.0003244803537967985
ASP 424,R ASP 424,0.0,0.0,0.0,-0.0045500000000000375,0.0006062177826490703,4.286607049870301e-05,89.253805,1.307098158892477,0.09242579718293219,-89.22568,1.3008132639237298,0.09198138799778754,0.0,0.0,0.0,0.02357500000000158,0.007127718779528365,0.000504005828339521
MET 425,R MET 425,0.0,0.0,0.0,-0.004054999999999907,0.0005118349343293754,3.619219529124726e-05,0.21751000000000004,0.1468892096105088,0.010386635619872296,-0.21010500000000007,0.14775061412731919,0.01044754611739043,0.0,0.0,0.0,0.00335000000000016,0.002859632843565629,0.0002022065775389026
ALA 426,R ALA 426,0.0,0.0,0.0,-0.0031550000000000033,0.0004593201497866445,3.24788392649757e-05,0.301845,0.0867529306421403,0.006134358554486363,-0.30089999999999995,0.08776582478391022,0.006205980986113327,0.0,0.0,0.0,-0.0022100000000000487,0.0025624012176081222,0.00018118912770913694
ALA 427,R ALA 427,0.0,0.0,0.0,-0.00728999999999999,0.0008636550237218223,6.106963238795291e-05,0.18366999999999994,0.11279752257917729,0.007975989311677896,-0.15547,0.112869212365463,0.007981058545080341,0.0,0.0,0.0,0.02091000000000005,0.0062025720471429345,0.0004385880755332895
LEU 428,R LEU 428,0.0,0.0,0.0,-0.016475000000000045,0.0017491069149711625,0.0001236805360596391,0.42069500000000004,0.09908219807311493,0.007006169415236824,-0.38185999999999987,0.09897216982566373,0.006998389243247342,0.0,0.0,0.0,0.02235999999999989,0.008300024096351,0.0005869003322541538
GLU 429,R GLU 429,0.0,0.0,0.0,-0.008734999999999988,0.0008395087849451043,5.936223547003622e-05,84.22311499999999,0.9364000169696026,0.06621348019024041,-84.23651,0.9328486800644737,0.06596236274945094,0.0,0.0,0.0,-0.022129999999993117,0.007775159162354658,0.0005497867768505695
LYS 430,R LYS 430,0.0,0.0,0.0,-0.019084999999999974,0.0026072543029018514,0.00018436071978597039,-86.70268499999999,1.7795845683128995,0.1258356315948986,86.82612000000005,1.7879009747709294,0.12642369033505627,0.0,0.0,0.0,0.10434999999999832,0.0318224370531233,0.0022501861034145538
ASP 431,R ASP 431,0.0,0.0,0.0,-0.054454999999999976,0.008065852403807099,0.0005703418930781814,92.96938999999999,2.070493522786744,0.146406001036533,-92.67258500000004,2.049178784969151,0.14489882147152966,0.0,0.0,0.0,0.24235000000000056,0.040169858102811595,0.0028404379063799463
TYR 432,R TYR 432,0.0,0.0,0.0,-0.05745999999999997,0.005903253340320377,0.00041742304680026765,0.05240999999999959,0.11789161081264399,0.008336195745062587,-0.06173000000000001,0.1174291577931137,0.008303495378453582,0.0,0.0,0.0,-0.06678000000000037,0.02787582465147891,0.0019711184642227865
GLU 433,R GLU 433,0.0,0.0,0.0,-0.016320000000000032,0.0016148064899547054,0.00011418406193510187,86.32302000000001,1.1738175836099727,0.08300143732466189,-86.30601000000006,1.1680734950719214,0.08259526892896268,0.0,0.0,0.0,0.0006900000000008788,0.011499299978698072,0.0008131232993835727
GLU 434,R GLU 434,0.0,0.0,0.0,-0.05178000000000004,0.009041659139781688,0.0006393418490916958,86.18763500000001,1.9220603064876736,0.13591018765669277,-86.10682499999997,1.9062601722682966,0.13479294945167486,0.0,0.0,0.0,0.02903000000000233,0.03471511342340855,0.0024547292111352327
VAL 435,R VAL 435,0.0,0.0,0.0,-0.19381999999999983,0.050134495110652724,0.003545044146410635,0.07692500000000008,0.2874071143430516,0.020322751951322923,0.07596500000000003,0.3000568009144267,0.021217219866773298,-0.0012447719999999997,0.003973097733005821,0.0002809404349325315,-0.042174771999999985,0.04234811582202941,0.002994463986823032
GLY 436,R GLY 436,0.0,0.0,0.0,-0.02086499999999998,0.005303468204863702,0.00037501183314663693,0.47937000000000024,0.22141565685379982,0.015656451242219552,-0.42596500000000026,0.2212770068827752,0.01564664720874727,0.0,0.0,0.0,0.032540000000000055,0.012470701664301056,0.000881811771298164
VAL 437,R VAL 437,0.0,0.0,0.0,-0.037715000000000005,0.01523659328721479,0.0010773898435571007,-0.003924999999999912,0.14878981609975894,0.010521028793563888,0.03513,0.15384187693862816,0.010878263441377031,0.0,0.0,0.0,-0.0065099999999998805,0.018200821410034998,0.0012869924242201046
ASP 438,R ASP 438,0.0,0.0,0.0,-0.39659500000000025,0.3430451004970043,0.02425695168142524,91.48863500000003,3.8426091541777883,0.27171349903686176,-90.83632500000003,3.91629045646156,0.27692355388601286,-0.04801881599999998,0.059148601015785195,0.004182437687595923,0.20769618399999792,0.1481304029968344,0.010474401245895767
SER 439,R SER 439,0.0,0.0,0.0,-0.20074999999999996,0.12741235222693276,0.009009413826659306,-0.4858850000000001,0.7287586786961783,0.0515310203554616,0.7243200000000002,0.7688423099699959,0.05436536110429136,-0.008561699999999998,0.018053280903625252,0.0012765597349619017,0.029123300000000116,0.0896036640734362,0.006335935848548816
VAL 440,R VAL 440,0.0,0.0,0.0,-0.5472500000000005,1.0319550171882494,0.07297023905332914,61.87605999999993,8.74758363471918,0.6185475707106399,-62.33532499999998,7.726158476201227,0.5463219051043811,-0.408325572,0.1052311912787656,0.007440968894555383,-1.4148405719999995,1.6488954593781175,0.11659451607939743
gtp 441,R gtp 441,0.0,0.0,0.0,-0.0031300000000000416,0.0003363034344160939,2.3780243901194535e-05,308.5702299999999,2.0703888758073057,0.14639860137765387,-308.55496999999997,2.067738781656408,0.1462112114231656,0.0,0.0,0.0,0.012129999999984875,0.007211317494051801,0.000509917150133321
Mg+ 442,R Mg+ 442,0.0,0.0,0.0,-2.5000000000003908e-05,0.00015612494995998437,1.1039701082911535e-05,-153.76534500000005,1.0315673782956352,0.07294282884436722,153.74445500000002,1.0303013821019444,0.0728533093950157,0.0,0.0,0.0,-0.02091499999999968,0.0015835955923106067,0.00011197711819799573
MET 443,R MET 443,0.0,0.0,0.0,-0.00014999999999999015,0.0003570714214271191,2.524876234590354e-05,-66.42585500000001,0.5569370556668979,0.03938139687561332,66.42121500000003,0.5566732603353599,0.039362743728835733,0.0,0.0,0.0,-0.004790000000002408,0.0007783957862180567,5.50408938881822e-05
ARG 444,R ARG 444,0.0,0.0,0.0,-0.00019500000000000572,0.0003962007067131623,2.8015620642777953e-05,-68.52124000000002,0.40837199022119713,0.028876260353205497,68.51610499999997,0.4080672909942875,0.028854714864248485,0.0,0.0,0.0,-0.005330000000000013,0.0007622991538721348,5.390269009957539e-05
GLU 445,R GLU 445,0.0,0.0,0.0,-9.000000000000341e-05,0.00028618176042509457,2.023610634484883e-05,64.08537499999997,0.39453399647915494,0.027897766431903993,-64.081985,0.3943578511656472,0.027885311077338437,0.0,0.0,0.0,0.0032999999999984196,0.0006244997998393079,4.415880433160162e-05
ILE 446,R ILE 446,0.0,0.0,0.0,-6.499999999998618e-05,0.0002465258607123686,1.743201078475661e-05,-0.00370000000000001,0.05027225875172113,0.003554785506890677,0.0036999999999999984,0.0502659924800058,0.0035543424145684102,0.0,0.0,0.0,-6.499999999982187e-05,0.0006251199884823628,4.420265829111352e-05
VAL 447,R VAL 447,0.0,0.0,0.0,-6.000000000000227e-05,0.00023748684174076736,1.6792855623747304e-05,0.15494499999999994,0.05737631893908854,0.004057118420135164,-0.15489999999999995,0.057347798562804544,0.004055101724987923,0.0,0.0,0.0,-1.5000000000038039e-05,0.0005429318557608685,3.8391079693070664e-05
HIE 448,R HIE 448,0.0,0.0,0.0,-4.000000000000004e-05,0.00019595917942265444,1.385640646055103e-05,0.27224000000000026,0.20954625360525966,0.014817157689651514,-0.272295,0.20957010276993226,0.014818844080258077,0.0,0.0,0.0,-9.499999999977637e-05,0.0005881963957725647,4.159176601202668e-05
ILE 449,R ILE 449,0.0,0.0,0.0,-3.000000000000336e-05,0.00017058722109233892,1.206233808181617e-05,0.20393500000000003,0.03992919702423193,0.002823420598316811,-0.20390499999999995,0.03989293139141347,0.0028208562308278157,0.0,0.0,0.0,-1.0658141036401502e-16,0.0006164414002970892,4.358898943542028e-05
GLN 450,R GLN 450,0.0,0.0,0.0,-3.999999999999559e-05,0.00019595917942263267,1.3856406460549492e-05,0.3729500000000005,0.05851613025482762,0.00413771525119839,-0.3728950000000002,0.05848558775459022,0.004135555570295165,0.0,0.0,0.0,1.5000000000711112e-05,0.0006039660586494503,4.2706849567753835e-05
ALA 451,R ALA 451,0.0,0.0,0.0,-2.4999999999995027e-05,0.0001561249499599289,1.1039701082907612e-05,0.11189000000000002,0.03307518556259362,0.002338768800031334,-0.11188500000000001,0.033058762454151146,0.0023376075108965506,0.0,0.0,0.0,-1.999999999996685e-05,0.0006079473661427495,4.2988370520403905e-05
GLY 452,R GLY 452,0.0,0.0,0.0,-2.0000000000001126e-05,0.00014000000000000788,9.899494936612222e-06,0.3652299999999999,0.025772603671342192,0.0018223982824839373,-0.365185,0.025790517152627708,0.001823664956893102,0.0,0.0,0.0,2.499999999992619e-05,0.0006036348233823705,4.2683427697401805e-05
GLN 453,R GLN 453,0.0,0.0,0.0,-2.9999999999994475e-05,0.0001705872210922884,1.2062338081812597e-05,0.1599449999999994,0.10232801168301872,0.00723568309663988,-0.15995999999999988,0.10231597333750006,0.0072348318570648286,0.0,0.0,0.0,-4.500000000057014e-05,0.0006024740658319027,4.2601349743876886e-05
CYS 454,R CYS 454,0.0,0.0,0.0,-1.9999999999993358e-05,0.0001399999999999535,9.899494936608376e-06,0.33544999999999997,0.0466798404024695,0.003300763169329196,-0.335415,0.04677502298235673,0.0033074935940981052,0.0,0.0,0.0,1.4999999999983915e-05,0.0005698903403285565,4.029733241790317e-05
GLY 455,R GLY 455,0.0,0.0,0.0,-2.500000000000835e-05,0.0001561249499600121,1.1039701082913495e-05,0.2336250000000001,0.025667184789142233,0.0018149440418370676,-0.23359,0.025642579823411903,0.0018132042080251899,0.0,0.0,0.0,1.0000000000014997e-05,0.000591523456846707,4.1827024756721464e-05
ASN 456,R ASN 456,0.0,0.0,0.0,-1.500000000000501e-05,0.00012155245781147276,8.595056718838412e-06,0.4428749999999996,0.08085115568128888,0.005717040044900862,-0.44277,0.08087111412612069,0.005718451320069113,0.0,0.0,0.0,8.99999999998613e-05,0.0005673623181002154,4.0118574251838136e-05
GLN 457,R GLN 457,0.0,0.0,0.0,-2.4999999999999466e-05,0.00015612494995995662,1.1039701082909572e-05,0.05207499999999953,0.22358371893990878,0.01580975638253166,-0.05210000000000004,0.22366345253527675,0.01581539439912897,0.0,0.0,0.0,-5.000000000002558e-05,0.00058949130612752,4.1683330001328436e-05
ILE 458,R ILE 458,0.0,0.0,0.0,-4.500000000001281e-05,0.0002073041244163378,1.465861521427322e-05,0.11991499999999988,0.04214946945099088,0.0029804175672210873,-0.11998000000000009,0.04222060634334828,0.0029854477051189333,0.0,0.0,0.0,-0.00011000000000012555,0.000545802161959793,3.859404099080479e-05
GLY 459,R GLY 459,0.0,0.0,0.0,0.0,0.0,0.0,0.27730999999999995,0.028805275558481065,0.0020368405681349074,-0.27723499999999995,0.028823597537434527,0.0020381361276911826,0.0,0.0,0.0,7.500000000000117e-05,0.0006077622890571804,4.2975283594179086e-05
ALA 460,R ALA 460,0.0,0.0,0.0,-1.0000000000001119e-05,9.949874371067313e-05,7.035623639735931e-06,0.25336,0.053515795798997005,0.0037841382110065333,-0.2532800000000001,0.05354168095979007,0.003785968568279421,0.0,0.0,0.0,7.000000000005002e-05,0.0005613376880274181,3.96925685739766e-05
LYS 461,R LYS 461,0.0,0.0,0.0,-1.9999999999997796e-05,0.0001399999999999846,9.899494936610575e-06,-51.24007499999997,0.29241167791081035,0.020676628034887058,51.239645,0.29239755295787045,0.020675629249886283,0.0,0.0,0.0,-0.0004500000000010118,0.0005634713834790481,3.984344362626004e-05
PHE 462,R PHE 462,0.0,0.0,0.0,-6.99999999999834e-05,0.000255147016443401,1.804161855266444e-05,0.1174700000000001,0.03734874964439934,0.002640955414239343,-0.11741,0.03741526292838265,0.0026456586136537016,0.0,0.0,0.0,-9.999999999772413e-06,0.000616360284249313,4.3583253664675723e-05
TRP 463,R TRP 463,0.0,0.0,0.0,-6.500000000001726e-05,0.00024652586071248646,1.7432010784764946e-05,0.3249500000000002,0.051969197607813045,0.0036747772041308305,-0.3249150000000002,0.05193898126648138,0.003672640586145004,0.0,0.0,0.0,-2.999999999991232e-05,0.000639609255718044,4.522720420279095e-05
GLU 464,R GLU 464,0.0,0.0,0.0,-3.5000000000000586e-05,0.00018377975949489416,1.2995191418367244e-05,52.19228000000004,0.2746064121520761,0.019417605619004095,-52.191695000000024,0.2745982920063479,0.01941703143799323,0.0,0.0,0.0,0.0005500000000026262,0.000676387462925298,4.7827816174404274e-05
VAL 465,R VAL 465,0.0,0.0,0.0,-3.5000000000005025e-05,0.00018377975949491747,1.2995191418368893e-05,0.1574299999999999,0.04363994844176597,0.0030858103473804022,-0.157375,0.043639940135155986,0.0030858097600143775,0.0,0.0,0.0,1.9999999999846807e-05,0.0005564171097298819,3.934463114582188e-05
ILE 466,R ILE 466,0.0,0.0,0.0,-5.500000000000283e-05,0.00022798026230357165,1.6120638945154335e-05,0.2496199999999999,0.03749540771881392,0.0026513257061327737,-0.24952499999999994,0.03745262841243621,0.0026483007523693605,0.0,0.0,0.0,3.9999999999791315e-05,0.0006390618123467537,4.518849411077544e-05
SER 467,R SER 467,0.0,0.0,0.0,-1.9999999999997796e-05,0.0001399999999999846,9.899494936610575e-06,0.3883800000000002,0.0799724677623486,0.005654907426297926,-0.38828,0.07997294292446622,0.0056549410253334785,0.0,0.0,0.0,7.999999999999314e-05,0.0005688585061330123,4.0224370722230224e-05
ASP 468,R ASP 468,0.0,0.0,0.0,-6.500000000000672e-05,0.0002465258607124465,1.743201078476212e-05,55.49976499999999,0.42052534974203504,0.029735632646343754,-55.498645,0.42050329246471324,0.029734072961306878,0.0,0.0,0.0,0.001054999999999282,0.000626079068489955,4.427047548882041e-05
GLU 469,R GLU 469,0.0,0.0,0.0,-8.499999999999896e-05,0.00027888169534768343,1.971991379291478e-05,59.08415999999998,0.31684769907009497,0.02240451566158187,-59.082464999999964,0.3167307985957617,0.022396249549769372,0.0,0.0,0.0,0.0016099999999988769,0.0006617401302636026,4.6792093349266266e-05
HID 470,R HID 470,0.0,0.0,0.0,-9.500000000000507e-05,0.00029321493822793065,2.073342711661644e-05,0.037720000000000094,0.06486841758513916,0.0045868897959292585,-0.03772000000000002,0.06489877964954345,0.004589036718092368,0.0,0.0,0.0,-9.499999999994735e-05,0.0007183139981930161,5.0792469914350315e-05
GLY 471,R GLY 471,0.0,0.0,0.0,-1.9999999999997796e-05,0.0001399999999999846,9.899494936610575e-06,0.09033500000000004,0.07768283449385699,0.005493005905239851,-0.09030499999999998,0.07757894028020759,0.005485659474940099,0.0,0.0,0.0,1.0000000000039977e-05,0.0005999166608788182,4.242051390542027e-05
ILE 472,R ILE 472,0.0,0.0,0.0,-3.999999999998449e-05,0.0001959591794225783,1.3856406460545647e-05,-0.08854500000000005,0.0420914240077476,0.0029763131345676578,0.088485,0.042117214710851954,0.0029781368126733233,0.0,0.0,0.0,-0.00010000000000016662,0.0006324555320334867,4.472135954998241e-05
ASP 473,R ASP 473,0.0,0.0,0.0,-5.00000000000006e-05,0.00021794494717703632,1.541103500742263e-05,54.00738499999998,0.3558994756614315,0.025165893266093482,-54.006384999999995,0.35587025273015754,0.025163826892806485,0.0,0.0,0.0,0.0009499999999994202,0.0006461423991662733,4.5689167206261683e-05
PRO 474,R PRO 474,0.0,0.0,0.0,-4.000000000000004e-05,0.00019595917942265444,1.385640646055103e-05,0.07222999999999997,0.05553761878222722,0.003927102685186623,-0.07217000000000004,0.0555898470945909,0.003930795784570852,0.0,0.0,0.0,2.0000000000082174e-05,0.000624179461373082,4.4136152981427296e-05
THR 475,R THR 475,0.0,0.0,0.0,-2.4999999999998914e-05,0.00015612494995995317,1.1039701082909328e-05,0.10554499999999965,0.05207329425914964,0.0036821379489367224,-0.10551000000000002,0.05208857744266011,0.0036832186332065595,0.0,0.0,0.0,9.999999999676378e-06,0.0006244197306297093,4.415314258349448e-05
GLY 476,R GLY 476,0.0,0.0,0.0,-4.999999999997229e-06,7.053367989829033e-05,4.9874843358122365e-06,0.266805,0.03435006513822036,0.0024289163993435237,-0.2668100000000001,0.0343762112513862,0.0024307652087356474,0.0,0.0,0.0,-1.0000000000018327e-05,0.0005999166608787953,4.242051390541865e-05
SER 477,R SER 477,0.0,0.0,0.0,-3.5000000000003914e-05,0.00018377975949491164,1.2995191418368481e-05,-0.002070000000000034,0.14475508661183561,0.010235730335447498,0.0020600000000000405,0.14470130061613126,0.010231927091217955,0.0,0.0,0.0,-4.5000000000001704e-05,0.0006024740658319341,4.26013497438791e-05
TYR 478,R TYR 478,0.0,0.0,0.0,-0.00011000000000001009,0.00031288975694326903,2.2124646889839618e-05,-0.19863000000000025,0.09571955442854833,0.0067683946028581354,0.19857499999999995,0.09568800538730021,0.006766163748757487,0.0,0.0,0.0,-0.0001650000000000748,0.0006463551655244014,4.570421205972576e-05
HIP 479,R HIP 479,0.0,0.0,0.0,-9.999999999998898e-06,9.949874371065103e-05,7.035623639734369e-06,-55.02778499999999,0.38448409431080516,0.02718713103455384,55.02671499999999,0.3844059622011104,0.02718160626009448,0.0,0.0,0.0,-0.0010800000000011068,0.0005688585061336528,4.022437072227551e-05
GLY 480,R GLY 480,0.0,0.0,0.0,-2.4999999999999466e-05,0.00015612494995995662,1.1039701082909572e-05,-0.14922999999999995,0.1189506078168582,0.008411078141356198,0.14921000000000006,0.11897598875403387,0.008412872844635176,0.0,0.0,0.0,-4.499999999996562e-05,0.0006348031190848793,4.488735902232896e-05
ASP 481,R ASP 481,0.0,0.0,0.0,-6.000000000000283e-05,0.00023748684174076958,1.679285562374746e-05,58.97090000000002,0.594043853597924,0.04200524372012807,-58.96901499999999,0.5938856327397088,0.04199405581595116,0.0,0.0,0.0,0.0018249999999971323,0.0006359048670981378,4.496526437146235e-05
SER 482,R SER 482,0.0,0.0,0.0,-9.999999999999399e-05,0.000299999999999982,2.121320343559515e-05,-0.140155,0.1048599111910743,0.007414715427782778,0.14010499999999987,0.10482620843567715,0.007412332283094178,0.0,0.0,0.0,-0.000150000000000009,0.0006614378277661276,4.677071733467285e-05
ASP 483,R ASP 483,0.0,0.0,0.0,-9.999999999999891e-05,0.0002999999999999968,2.1213203435596197e-05,65.32314500000003,0.6929964458602748,0.04900224862059764,-65.31893999999997,0.6926350095128014,0.048976691211371076,0.0,0.0,0.0,0.004105000000000274,0.000802480529359668,5.674394240803916e-05
LEU 484,R LEU 484,0.0,0.0,0.0,-0.00010500000000000731,0.000306553421119408,2.1676600286946877e-05,0.08957500000000017,0.06888435508154227,0.004870859459582055,-0.08943500000000004,0.06882714417292057,0.004866814037437631,0.0,0.0,0.0,3.500000000004055e-05,0.0006354329232893754,4.493189290471086e-05
GLN 485,R GLN 485,0.0,0.0,0.0,-9.499999999998732e-05,0.00029321493822787584,2.0733427116612565e-05,0.011374999999999958,0.18091073593073462,0.012792320816607123,-0.011419999999999984,0.18088981065831214,0.012790841176404314,0.0,0.0,0.0,-0.00014000000000020664,0.0006327716807819538,4.474371464237289e-05
LEU 486,R LEU 486,0.0,0.0,0.0,-8.999999999999397e-05,0.00028618176042506454,2.0236106344846707e-05,0.01915000000000017,0.06751198041829301,0.00477381791651084,-0.019165000000000005,0.0675403418336034,0.004775823371419842,0.0,0.0,0.0,-0.0001049999999998219,0.0006737766692306468,4.7643205181827574e-05
GLU 487,R GLU 487,0.0,0.0,0.0,-0.0002300000000000102,0.00042083250825003494,2.975735203273434e-05,67.86729000000001,0.6510687950560307,0.04603751600030738,-67.86181000000002,0.650746067137547,0.04601469569034358,0.0,0.0,0.0,0.005249999999999346,0.0008470537173071015,5.9895742753712425e-05
ARG 488,R ARG 488,0.0,0.0,0.0,-0.00021499999999997633,0.00041082234603288424,2.9049526674281877e-05,-68.44577,0.7029964061797158,0.04970935259594496,68.44013499999997,0.7024689507596514,0.04967205586551485,0.0,0.0,0.0,-0.005849999999994821,0.0009420721840696057,6.661456297228395e-05
ILE 489,R ILE 489,0.0,0.0,0.0,-8.499999999998842e-05,0.00027888169534764885,1.9719913792912332e-05,-0.2169050000000002,0.04168795959266836,0.002947783892180658,0.2168000000000001,0.04161862563804761,0.0029428812412327764,0.0,0.0,0.0,-0.00019000000000007233,0.0006662582082046369,4.711156970426974e-05
ASN 490,R ASN 490,0.0,0.0,0.0,-8.999999999998565e-05,0.0002861817604250381,2.0236106344844837e-05,-0.21972999999999956,0.2986196194157375,0.0211155957884214,0.21960500000000002,0.29853686367850785,0.02110974407412368,0.0,0.0,0.0,-0.00021499999999932128,0.0006314863418951643,4.465282745807573e-05
VAL 491,R VAL 491,0.0,0.0,0.0,-0.0001049999999999951,0.00030655342111937233,2.1676600286944356e-05,-0.272065,0.04192339174017303,0.0029644314589816444,0.27204000000000017,0.04189293973929129,0.002962278177349227,0.0,0.0,0.0,-0.00012999999999994182,0.0006349015671739119,4.489432035346394e-05
TYR 492,R TYR 492,0.0,0.0,0.0,-6.999999999999673e-05,0.0002551470164434496,1.8041618552667873e-05,-0.11376999999999998,0.041569906182237305,0.0029394362554748584,0.11373000000000001,0.041539945835304126,0.002937317739026543,0.0,0.0,0.0,-0.00010999999999995458,0.0005982474404458443,4.230248219667517e-05
TYR 493,R TYR 493,0.0,0.0,0.0,-6.50000000000217e-05,0.0002465258607125033,1.7432010784766138e-05,0.5612050000000003,0.03995376046131074,0.0028251574956095786,-0.5610899999999999,0.03987269617169059,0.002819425384719331,0.0,0.0,0.0,5.0000000000123276e-05,0.000614410286372411,4.344536799247004e-05
ASN 494,R ASN 494,0.0,0.0,0.0,-1.9999999999997796e-05,0.0001399999999999846,9.899494936610575e-06,0.2688150000000002,0.14291529230631755,0.010105637232505476,-0.26872000000000007,0.14283991598989398,0.01010030732205708,0.0,0.0,0.0,7.500000000014495e-05,0.0006077622890561727,4.2975283594107834e-05
GLU 495,R GLU 495,0.0,0.0,0.0,-5.499999999999838e-05,0.00022798026230355328,1.6120638945153034e-05,60.76860999999999,0.8498235569231778,0.060091599991245095,-60.76608999999997,0.8494987238990392,0.060068630827832925,0.0,0.0,0.0,0.0024649999999965646,0.0006773293142932008,4.789441512331566e-05
ALA 496,R ALA 496,0.0,0.0,0.0,-2.5000000000003352e-05,0.0001561249499599809,1.103970108291129e-05,0.3523100000000003,0.10084306570111702,0.007130681559290039,-0.35224500000000036,0.10077824653664014,0.007126098152214794,0.0,0.0,0.0,3.999999999997783e-05,0.0006151422599692224,4.3497126341865525e-05
ALA 497,R ALA 497,0.0,0.0,0.0,-3.0000000000000028e-05,0.00017058722109231997,1.206233808181483e-05,-0.12068999999999999,0.13720515260003907,0.009701869381722268,0.12069500000000012,0.1371799620024731,0.009700088137486164,0.0,0.0,0.0,-2.500000000009939e-05,0.0006279928343539467,4.440579917082359e-05
GLY 498,R GLY 498,0.0,0.0,0.0,-1.0000000000000563e-05,9.949874371066761e-05,7.035623639735541e-06,-0.17365999999999995,0.11102690845015914,0.007850787985928552,0.1736249999999999,0.11105270989489638,0.007852612423582364,0.0,0.0,0.0,-4.500000000004445e-05,0.000568308894880291,4.0185507337848655e-05
ASN 499,R ASN 499,0.0,0.0,0.0,-7.499999999999619e-05,0.0002633913438213051,1.862458053218823e-05,-0.05271499999999989,0.3134504965301541,0.022164297166276235,0.052740000000000044,0.3134216527299925,0.02216225760160729,0.0,0.0,0.0,-5.000000000002558e-05,0.0006304760106456838,4.4581386250300494e-05
LYS 500,R LYS 500,0.0,0.0,0.0,-5.499999999999616e-05,0.00022798026230354406,1.6120638945152383e-05,-53.65036999999998,0.6729468352718531,0.047584527059875384,53.64949500000001,0.6728019322018733,0.04757428086553564,0.0,0.0,0.0,-0.0009300000000001063,0.0006285698051935318,4.4446597170145345e-05
TYR 501,R TYR 501,0.0,0.0,0.0,-5.999999999999783e-05,0.00023748684174074977,1.6792855623746057e-05,-0.38608999999999993,0.10695574739115235,0.007562913426715921,0.3859649999999999,0.1069267215199268,0.007560860987678578,0.0,0.0,0.0,-0.0001850000000000107,0.0005922626106720998,4.1879290824948986e-05
VAL 502,R VAL 502,0.0,0.0,0.0,-5.999999999999839e-05,0.00023748684174075197,1.6792855623746213e-05,0.3624650000000003,0.032950853934304795,0.0023299772262834347,-0.3624149999999998,0.03293270069399221,0.002328693598350881,0.0,0.0,0.0,-9.999999999825703e-06,0.000556686626388637,3.9363688851526726e-05
PRO 503,R PRO 503,0.0,0.0,0.0,-3.500000000000725e-05,0.0001837797594949291,1.2995191418369716e-05,-0.19971500000000003,0.04337238493557821,0.003066890750418061,0.19965499999999992,0.043394538538853465,0.003068457246728426,0.0,0.0,0.0,-9.500000000020492e-05,0.0006131680030792183,4.335752529839291e-05
ARG 504,R ARG 504,0.0,0.0,0.0,-9.999999999998011e-05,0.0002999999999999403,2.1213203435592203e-05,-60.21063500000002,0.32579306587394263,0.02303704861430204,60.20844500000001,0.32567265309375354,0.023028534144960717,0.0,0.0,0.0,-0.002290000000001271,0.000629205848673423,4.44915722359214e-05
ALA 505,R ALA 505,0.0,0.0,0.0,-3.5000000000000586e-05,0.00018377975949489416,1.2995191418367244e-05,-0.013429999999999977,0.04425827719195588,0.0031295327926065914,0.013449999999999988,0.04424361535860287,0.0031284960444277372,0.0,0.0,0.0,-1.4999999999999216e-05,0.000578597442095923,4.091301748832179e-05
ILE 506,R ILE 506,0.0,0.0,0.0,-2.4999999999999466e-05,0.00015612494995995662,1.1039701082909572e-05,0.13537999999999997,0.03308830004699562,0.002339696134116576,-0.13530499999999995,0.03307690999776151,0.0023388907360114273,0.0,0.0,0.0,5.000000000016769e-05,0.0005979130371552276,4.227883631323056e-05
LEU 507,R LEU 507,0.0,0.0,0.0,-2.000000000000002e-05,0.00014000000000000012,9.899494936611673e-06,0.01407000000000009,0.04430987587434661,0.003133181370428469,-0.014025000000000004,0.044260867309622365,0.0031297159415831955,0.0,0.0,0.0,2.500000000007607e-05,0.0006279928343540183,4.440579917082866e-05
VAL 508,R VAL 508,0.0,0.0,0.0,-5.00000000000167e-06,7.053367989835297e-05,4.987484335816666e-06,0.10774499999999985,0.034724774657296384,0.0024554123635349046,-0.10772500000000002,0.03476908648497974,0.0024585456829190715,0.0,0.0,0.0,1.4999999999801839e-05,0.0005610481262779205,3.9672093466312397e-05
ASP 509,R ASP 509,0.0,0.0,0.0,-4.999999999997229e-06,7.053367989829033e-05,4.9874843358122365e-06,48.55808500000001,0.2013944333235246,0.014240736949628624,-48.55781500000002,0.20140551326113273,0.014241520419530408,0.0,0.0,0.0,0.0002649999999999864,0.0006203023456334695,4.386199949833479e-05
LEU 510,R LEU 510,0.0,0.0,0.0,-4.999999999997229e-06,7.053367989829033e-05,4.9874843358122365e-06,-0.16121000000000002,0.025608707503503105,0.0018108090733149867,0.16121999999999997,0.025597882724944402,0.0018100436458826166,0.0,0.0,0.0,5.000000000057181e-06,0.0005612263358039557,3.968469478274555e-05
GLU 511,R GLU 511,0.0,0.0,0.0,-2.0000000000002238e-05,0.00014000000000001568,9.899494936612774e-06,46.04861500000003,0.17306240716220905,0.012237360167286535,-46.04843000000003,0.17310908438777994,0.012240660745559349,0.0,0.0,0.0,0.00016500000000021941,0.0005725163753088473,4.048302113212284e-05
PRO 512,R PRO 512,0.0,0.0,0.0,-9.999999999998898e-06,9.949874371065103e-05,7.035623639734369e-06,0.19500000000000003,0.03644173431657695,0.0025768197453450077,-0.19493999999999997,0.03648611242651125,0.0025799577515920862,0.0,0.0,0.0,5.000000000011884e-05,0.0006383572667401398,4.5138675213166257e-05
GLY 513,R GLY 513,0.0,0.0,0.0,0.0,0.0,0.0,0.10966000000000006,0.028129600068255656,0.0019890630960329144,-0.10961999999999993,0.02811255235655435,0.0019878576407781436,0.0,0.0,0.0,4.0000000000114664e-05,0.0005902541825349446,4.1737273509418154e-05
THR 514,R THR 514,0.0,0.0,0.0,0.0,0.0,0.0,-0.07935000000000031,0.04719668950254828,0.003337309919680783,0.07935499999999994,0.047202425520305735,0.0033377155173861133,0.0,0.0,0.0,4.999999999641958e-06,0.0005243805869784579,3.7079306897504976e-05
MET 515,R MET 515,0.0,0.0,0.0,-1.9999999999993358e-05,0.0001399999999999535,9.899494936608376e-06,0.26037500000000013,0.07105887963513058,0.005024621565351949,-0.26030499999999995,0.07104542191443486,0.005023669960795623,0.0,0.0,0.0,5.00000000000464e-05,0.0005634713834792439,3.984344362627389e-05
ASP 516,R ASP 516,0.0,0.0,0.0,-5.00000000000167e-06,7.053367989835297e-05,4.987484335816666e-06,46.904479999999985,0.32495744275364796,0.022977961136814377,-46.90426499999995,0.32496235902027754,0.022978308769361567,0.0,0.0,0.0,0.0002099999999979474,0.0005965735495294317,4.218412023487898e-05
SER 517,R SER 517,0.0,0.0,0.0,-2.000000000000002e-05,0.00014000000000000012,9.899494936611673e-06,0.09527999999999992,0.1317822886430495,0.009318414993978324,-0.09530500000000003,0.13177705405342777,0.0093180448525965,0.0,0.0,0.0,-4.5000000000091354e-05,0.0005683088948802912,4.018550733784867e-05
VAL 518,R VAL 518,0.0,0.0,0.0,-5.00000000000167e-06,7.053367989835297e-05,4.987484335816666e-06,0.08916000000000004,0.04683176699634548,0.003311506001806424,-0.08913500000000005,0.046768330898162236,0.0033070203922866853,0.0,0.0,0.0,2.0000000000024166e-05,0.0005996665740225898,4.2402830094227796e-05
ARG 519,R ARG 519,0.0,0.0,0.0,-4.000000000001114e-05,0.0001959591794227088,1.3856406460554876e-05,-48.63492,0.9305909432183676,0.06580271664604931,48.634634999999996,0.9305665004579992,0.06580098828188857,0.0,0.0,0.0,-0.0003250000000006992,0.0005910795208791741,4.179563374341595e-05
SER 520,R SER 520,0.0,0.0,0.0,-5.000000000000005e-06,7.053367989832949e-05,4.9874843358150055e-06,-0.03133999999999998,0.09701667073240552,0.00686011457630264,0.03133999999999999,0.09691472746698512,0.0068529060988751335,0.0,0.0,0.0,-4.999999999975025e-06,0.0005957977844873021,4.212926536268925e-05
GLY 521,R GLY 521,0.0,0.0,0.0,-1.5000000000000568e-05,0.00012155245781143678,8.595056718835867e-06,0.036275000000000016,0.05049959777067532,0.003570860803083758,-0.03625999999999999,0.050558504724724646,0.0035750261537504896,0.0,0.0,0.0,4.662936703425657e-17,0.0006000000000001042,4.242640687120022e-05
PRO 522,R PRO 522,0.0,0.0,0.0,-3.500000000000114e-05,0.00018377975949489708,1.2995191418367451e-05,0.05975500000000002,0.04819756191966559,0.003408082287005405,-0.05977000000000002,0.04817018891389153,0.003406146723204975,0.0,0.0,0.0,-5.000000000002558e-05,0.0006062177826490453,4.286607049870125e-05
PHE 523,R PHE 523,0.0,0.0,0.0,-4.499999999999504e-05,0.00020730412441625598,1.4658615214267433e-05,0.15478500000000003,0.031563884029060664,0.002231903643753456,-0.15474999999999994,0.031536288621206165,0.0022299523537511034,0.0,0.0,0.0,-9.999999999701359e-06,0.0005566866263886234,3.9363688851525764e-05
GLY 524,R GLY 524,0.0,0.0,0.0,-2.000000000000002e-05,0.00014000000000000012,9.899494936611673e-06,0.16312000000000018,0.05748221985970941,0.004064606746045656,-0.16311500000000007,0.057499754564693605,0.0040658466369256985,0.0,0.0,0.0,-1.499999999996393e-05,0.0005610481262779657,3.9672093466315595e-05
GLN 525,R GLN 525,0.0,0.0,0.0,-2.4999999999998358e-05,0.0001561249499599497,1.1039701082909084e-05,0.08121000000000056,0.2081231748268317,0.014716530824212606,-0.08124500000000012,0.2080687265664882,0.014712680750801335,0.0,0.0,0.0,-5.999999999961148e-05,0.0006296030495478549,4.451965857910181e-05
ILE 526,R ILE 526,0.0,0.0,0.0,-1.5000000000000568e-05,0.00012155245781143678,8.595056718835867e-06,0.1399749999999999,0.04178856751553006,0.002954897946630318,-0.13991999999999996,0.04173839479424209,0.0029513501994849873,0.0,0.0,0.0,3.9999999999986715e-05,0.0006232174580353399,4.406812907306314e-05
PHE 527,R PHE 527,0.0,0.0,0.0,-4.000000000000004e-05,0.00019595917942265444,1.385640646055103e-05,-0.24316500000000005,0.04405221645956085,0.003114962098485312,0.24314999999999987,0.04398667411842027,0.0031103275550977776,0.0,0.0,0.0,-5.500000000012051e-05,0.0006340149840501317,4.483162945957288e-05
ARG 528,R ARG 528,0.0,0.0,0.0,-3.000000000000336e-05,0.0001705872210923389,1.2062338081816168e-05,-54.76366500000001,0.7839327157180006,0.05543241392781842,54.76269999999999,0.7837466172185854,0.055419254776727905,0.0,0.0,0.0,-0.0009949999999977876,0.000612352022942991,4.329982678962892e-05
PRO 529,R PRO 529,0.0,0.0,0.0,-1.5000000000002789e-05,0.00012155245781145478,8.59505671883714e-06,-0.08093500000000006,0.05426058214763269,0.0038368025587720797,0.08095500000000001,0.05426336678644259,0.003836999462470643,0.0,0.0,0.0,4.999999999881766e-06,0.0005873457244247288,4.1531614464165096e-05
ASP 530,R ASP 530,0.0,0.0,0.0,-2.0000000000001126e-05,0.0001400000000000079,9.899494936612224e-06,51.592795,0.43236713910268715,0.030572973602173734,-51.59219,0.4324025137527682,0.03057547496766918,0.0,0.0,0.0,0.0005849999999981037,0.0006023080607115855,4.258961140924808e-05
ASN 531,R ASN 531,0.0,0.0,0.0,-3.49999999999917e-05,0.0001837797594948475,1.2995191418363946e-05,-0.18164499999999983,0.05567152750733521,0.003936571461945013,0.18151500000000007,0.05555573575248521,0.003928383748439021,0.0,0.0,0.0,-0.0001650000000007168,0.0005981429595011046,4.229509427822215e-05
PHE 532,R PHE 532,0.0,0.0,0.0,-3.5000000000011686e-05,0.00018377975949495243,1.2995191418371366e-05,-0.027865000000000015,0.07402078610093249,0.00523405998007283,0.027940000000000006,0.07397936469043244,0.005231131044047741,0.0,0.0,0.0,4.0000000000057764e-05,0.0006151422599693328,4.349712634187333e-05
VAL 533,R VAL 533,0.0,0.0,0.0,-1.0000000000001119e-05,9.949874371067313e-05,7.035623639735931e-06,0.01591000000000008,0.040197535994137834,0.002842395028844519,-0.015895000000000006,0.04019146644500546,0.002841965846909494,0.0,0.0,0.0,5.000000000131913e-06,0.0005957977844872897,4.2129265362688376e-05
PHE 534,R PHE 534,0.0,0.0,0.0,-1.9999999999995577e-05,0.00013999999999996906,9.899494936609478e-06,0.05793499999999995,0.039991883864104315,0.002827853227273303,-0.057939999999999964,0.04001132839584313,0.0028292281632982543,0.0,0.0,0.0,-2.5000000000128252e-05,0.0006199798383818138,4.383919479187203e-05
GLY 535,R GLY 535,0.0,0.0,0.0,-4.999999999999449e-06,7.053367989832165e-05,4.9874843358144515e-06,0.011290000000000014,0.028819540246159295,0.0020378492338737862,-0.01127499999999999,0.0287951276260412,0.0020361230009505824,0.0,0.0,0.0,9.999999999996262e-06,0.0005743692192310047,4.0614036982306616e-05
GLN 536,R GLN 536,0.0,0.0,0.0,-2.500000000000169e-05,0.0001561249499599705,1.1039701082910553e-05,0.009894999999999463,0.10851273646443535,0.007673009179911098,-0.009909999999999988,0.10846138437250373,0.007669378038667802,0.0,0.0,0.0,-4.000000000068838e-05,0.0005642694391864612,3.989987468650769e-05
SER 537,R SER 537,0.0,0.0,0.0,0.0,0.0,0.0,0.12799499999999997,0.07402982490185961,0.0052346991198157665,-0.12796000000000007,0.07400498902101123,0.0052329429578393035,0.0,0.0,0.0,3.49999999999806e-05,0.0005690123021517128,4.023524574300448e-05
GLY 538,R GLY 538,0.0,0.0,0.0,-1.4999999999998349e-05,0.0001215524578114188,8.595056718834595e-06,-0.20450000000000002,0.031879146789084795,0.002254196087300321,0.20444500000000013,0.03185054120419308,0.0022521733669946475,0.0,0.0,0.0,-6.999999999993123e-05,0.0005432310742216339,3.8412237633337e-05
ALA 539,R ALA 539,0.0,0.0,0.0,0.0,0.0,0.0,-0.174305,0.06848417317161694,0.0048425623253604165,0.17425999999999994,0.06842530526055425,0.0048383997354497455,0.0,0.0,0.0,-4.50000000000117e-05,0.0005683088948802325,4.018550733784452e-05
GLY 540,R GLY 540,0.0,0.0,0.0,0.0,0.0,0.0,-0.16667499999999996,0.03211322741488342,0.002270748087084981,0.16665499999999997,0.03204958619077619,0.0022662479729720574,0.0,0.0,0.0,-2.0000000000019446e-05,0.0005653317610041105,3.9974992182613914e-05
ASN 541,R ASN 541,0.0,0.0,0.0,-9.999999999998898e-06,9.949874371065103e-05,7.035623639734369e-06,-0.3178249999999999,0.06966594846121033,0.004926126457471434,0.3178099999999999,0.06966967704819654,0.004926390108385655,0.0,0.0,0.0,-2.5000000000190424e-05,0.0005868347297157736,4.149548168177983e-05
ASN 542,R ASN 542,0.0,0.0,0.0,-9.999999999994458e-06,9.949874371060685e-05,7.035623639731245e-06,0.3986899999999997,0.04278018115903539,0.00302501561979429,-0.398655,0.042751678037242766,0.003023000144723835,0.0,0.0,0.0,2.499999999965752e-05,0.0005332682251927081,3.7707757822507875e-05
TRP 543,R TRP 543,0.0,0.0,0.0,-9.999999999994458e-06,9.949874371060685e-05,7.035623639731245e-06,-0.083305,0.03409225681881442,0.002410686598253699,0.08332,0.03410099118794059,0.0024113042114175492,0.0,0.0,0.0,5.0000000002015095e-06,0.0005522454164588601,3.904964788572489e-05
ALA 544,R ALA 544,0.0,0.0,0.0,0.0,0.0,0.0,0.17120000000000005,0.033757221449639066,0.002386996020105576,-0.171185,0.033724186795236324,0.0023846601172913427,0.0,0.0,0.0,1.50000000000583e-05,0.0005698903403286343,4.029733241790867e-05
LYS 545,R LYS 545,0.0,0.0,0.0,-1.9999999999997796e-05,0.0001399999999999846,9.899494936610575e-06,-45.391450000000034,0.1790185674699264,0.012658524301628643,45.39131000000002,0.1790103737197028,0.012657944915993998,0.0,0.0,0.0,-0.00016000000000033766,0.0006036555309128105,4.268489194092138e-05
GLY 546,R GLY 546,0.0,0.0,0.0,-1.5000000000000568e-05,0.00012155245781143678,8.595056718835867e-06,0.08904000000000009,0.0444321775293535,0.00314182940338904,-0.08899999999999991,0.04436169518852968,0.003136845549273997,0.0,0.0,0.0,2.5000000000168222e-05,0.0005332682251925842,3.770775782249912e-05
HID 547,R HID 547,0.0,0.0,0.0,-1.5000000000002789e-05,0.00012155245781145478,8.59505671883714e-06,0.49631999999999993,0.04682507447938718,0.003311032769393982,-0.49632500000000007,0.04684249539680675,0.0033122646142781692,0.0,0.0,0.0,-1.999999999996227e-05,0.0005473572873360528,3.870400496071965e-05
TYR 548,R TYR 548,0.0,0.0,0.0,-2.000000000000002e-05,0.00014000000000000012,9.899494936611673e-06,0.1521750000000002,0.09640987695770582,0.0068172077770154455,-0.15226499999999998,0.09636225804224408,0.006813840611211871,0.0,0.0,0.0,-0.00010999999999990796,0.000598247440445916,4.230248219668024e-05
THR 549,R THR 549,0.0,0.0,0.0,-4.999999999999449e-06,7.053367989832165e-05,4.9874843358144515e-06,0.08236999999999994,0.05899273768863383,0.004171416486039219,-0.08229500000000002,0.058973536226005506,0.004170058737595901,0.0,0.0,0.0,6.999999999996565e-05,0.000595902676617573,4.213668235635002e-05
GLU 550,R GLU 550,0.0,0.0,0.0,-2.500000000000169e-05,0.0001561249499599705,1.1039701082910553e-05,46.22391499999997,0.22172863545068155,0.015678582171041684,-46.22374499999998,0.22172417544675996,0.015678266801139977,0.0,0.0,0.0,0.00014499999999898706,0.0005513392784864654,3.898557425522781e-05
GLY 551,R GLY 551,0.0,0.0,0.0,0.0,0.0,0.0,0.09393500000000003,0.03585346252455944,0.002535222648013373,-0.09392499999999997,0.035828332015320076,0.0025334456526635908,0.0,0.0,0.0,9.999999999981136e-06,0.0005830094338859943,4.122499241965167e-05
ALA 552,R ALA 552,0.0,0.0,0.0,-9.999999999998898e-06,9.949874371065103e-05,7.035623639734369e-06,0.15092499999999995,0.05343125840741545,0.003778160514721419,-0.1508850000000001,0.05341771031221737,0.003777202519722747,0.0,0.0,0.0,3.0000000000026672e-05,0.0006157109711543586,4.353734029542017e-05
GLU 553,R GLU 553,0.0,0.0,0.0,-4.999999999999449e-06,7.053367989832165e-05,4.9874843358144515e-06,47.22736999999999,0.484753167192285,0.034277225172332094,-47.22711,0.48473624570613066,0.03427602864257134,0.0,0.0,0.0,0.00025500000000292286,0.0005744345045364157,4.061865335052341e-05
LEU 554,R LEU 554,0.0,0.0,0.0,-3.5000000000000586e-05,0.00018377975949489416,1.2995191418367244e-05,0.11858000000000007,0.043286760100520606,0.0030608361602673397,-0.118515,0.043345239357973374,0.0030649712682177003,0.0,0.0,0.0,3.000000000007219e-05,0.0006157109711546163,4.353734029543839e-05
VAL 555,R VAL 555,0.0,0.0,0.0,-5.00000000000167e-06,7.053367989835297e-05,4.987484335816666e-06,0.2307200000000001,0.031793735231961044,0.0022481565781769302,-0.23075000000000004,0.03174913384645251,0.0022450027839625904,0.0,0.0,0.0,-3.499999999995396e-05,0.0005777326371258376,4.085186654244667e-05
ASP 556,R ASP 556,0.0,0.0,0.0,-4.999999999999449e-06,7.053367989832165e-05,4.9874843358144515e-06,51.983259999999994,0.3723556665360802,0.02632952168208991,-51.98262,0.37235107842173426,0.026329197253413223,0.0,0.0,0.0,0.0006349999999962109,0.0006097335483635386,4.3114672676479386e-05
SER 557,R SER 557,0.0,0.0,0.0,-1.0000000000001119e-05,9.949874371067313e-05,7.035623639735931e-06,0.2920900000000002,0.13153232264352352,0.009300739728645235,-0.29204499999999994,0.13152890547328372,0.009300498098220332,0.0,0.0,0.0,3.500000000012493e-05,0.0005690123021516376,4.023524574299917e-05
VAL 558,R VAL 558,0.0,0.0,0.0,-1.5000000000002789e-05,0.00012155245781145478,8.59505671883714e-06,0.24201500000000023,0.03388458019512652,0.002396001643363335,-0.24192000000000013,0.03385459496139256,0.00239388136715246,0.0,0.0,0.0,8.000000000014148e-05,0.0005946427498927327,4.2047592083256744e-05
LEU 559,R LEU 559,0.0,0.0,0.0,-4.0000000000008914e-05,0.00019595917942269792,1.3856406460554105e-05,0.3204699999999997,0.026109559552009973,0.0018462246613020247,-0.32043999999999995,0.02606811078693702,0.0018432937910165354,0.0,0.0,0.0,-1.0000000000340847e-05,0.0005915234568469118,4.1827024756735945e-05
ASP 560,R ASP 560,0.0,0.0,0.0,-1.500000000000168e-05,0.00012155245781144578,8.595056718836504e-06,53.57802000000002,0.34781671839883654,0.02459435601898691,-53.577189999999995,0.3477618781583037,0.024590478228390646,0.0,0.0,0.0,0.0008150000000007651,0.0005484295761530743,3.877982723011029e-05
VAL 561,R VAL 561,0.0,0.0,0.0,-2.000000000000002e-05,0.00014000000000000012,9.899494936611673e-06,0.3412650000000001,0.02941793288115055,0.002080161982875226,-0.3412949999999998,0.029399115207776053,0.0020788313724303003,0.0,0.0,0.0,-5.000000000008442e-05,0.0006144102863723418,4.344536799246515e-05
VAL 562,R VAL 562,0.0,0.0,0.0,-4.000000000000503e-05,0.00019595917942267892,1.3856406460552762e-05,0.34475999999999984,0.025950190750742744,0.0018349555852934618,-0.34470999999999996,0.025950065510513945,0.0018349467294719558,0.0,0.0,0.0,9.999999999793577e-06,0.0006163602842494208,4.358325366468334e-05
ARG 563,R ARG 563,0.0,0.0,0.0,-4.500000000000615e-05,0.00020730412441630712,1.465861521427105e-05,-54.677395,0.3606744917179285,0.02550353788947585,54.676470000000016,0.3606384880995699,0.02550099204920699,0.0,0.0,0.0,-0.0009699999999976683,0.0006849087530455255,4.843036237725135e-05
LYS 564,R LYS 564,0.0,0.0,0.0,-6.999999999999395e-05,0.0002551470164434395,1.804161855266716e-05,-54.359815000000005,0.6796145898778533,0.04805600850959444,54.358880000000006,0.6794305082936741,0.048042991975947975,0.0,0.0,0.0,-0.0010049999999981907,0.000636376460909699,4.4998611089674406e-05
GLU 565,R GLU 565,0.0,0.0,0.0,-3.0000000000001136e-05,0.00017058722109232626,1.2062338081815275e-05,56.84902000000001,0.2862002788229933,0.02023741579332192,-56.847534999999986,0.2860017985526086,0.020223381118809846,0.0,0.0,0.0,0.0014550000000015473,0.0006228763922318848,4.404401207881775e-05
SER 566,R SER 566,0.0,0.0,0.0,-5.500000000000283e-05,0.00022798026230357165,1.6120638945154335e-05,0.5921299999999996,0.04121811616268277,0.002914560944636782,-0.5919500000000001,0.041180547592277746,0.0029119044455474946,0.0,0.0,0.0,0.00012500000000000176,0.0006159342497378083,4.355312847546527e-05
GLU 567,R GLU 567,0.0,0.0,0.0,-4.999999999999616e-05,0.00021794494717701694,1.5411035007421257e-05,60.551295,0.4859241792443095,0.03436002822861586,-60.54903000000001,0.4857795169628707,0.03434979906059713,0.0,0.0,0.0,0.002214999999997218,0.0006773293142947658,4.789441512342632e-05
SER 568,R SER 568,0.0,0.0,0.0,-2.5000000000002796e-05,0.00015612494995997743,1.1039701082911044e-05,0.2591449999999996,0.184343033432241,0.013035020900443605,-0.259055,0.18432512572896836,0.013033754634601649,0.0,0.0,0.0,6.500000000005668e-05,0.0006170696881226452,4.363341609361903e-05
CYS 569,R CYS 569,0.0,0.0,0.0,-5.500000000000283e-05,0.00022798026230357165,1.6120638945154335e-05,-0.14486499999999997,0.06863917813464847,0.004853522831408133,0.144755,0.06868242114981095,0.004856580574334167,0.0,0.0,0.0,-0.0001650000000000329,0.0006385726270366046,4.5153903485769116e-05
ASP 570,R ASP 570,0.0,0.0,0.0,-9.499999999999731e-05,0.0002932149382279067,2.0733427116614747e-05,64.03102500000001,0.4711829415114452,0.03331766531221673,-64.02741999999998,0.47096281551695524,0.0333021000538748,0.0,0.0,0.0,0.0035100000000004173,0.000692748150487333,4.89846914864032e-05
CYM 571,R CYM 571,0.0,0.0,0.0,-0.00010999999999999996,0.00031288975694324024,2.2124646889837582e-05,67.10308,0.4306794093043657,0.030453633083653366,-67.09820000000002,0.4303871977602772,0.030432970607216767,0.0,0.0,0.0,0.004769999999998334,0.0007727224598761119,5.463972913535486e-05
LEU 572,R LEU 572,0.0,0.0,0.0,-6.49999999999995e-05,0.00024652586071241913,1.7432010784760185e-05,0.44433000000000006,0.09787124756535803,0.006920542283665204,-0.44415499999999986,0.09782305952586012,0.006917134874715098,0.0,0.0,0.0,0.00010999999999974696,0.0005726255320887686,4.049073968205232e-05
GLN 573,R GLN 573,0.0,0.0,0.0,-0.00013999999999999123,0.0003469870314579278,2.453568829276906e-05,0.3700399999999998,0.20495328345747502,0.014492385655922924,-0.3698999999999999,0.20485380152684518,0.014485351221147535,0.0,0.0,0.0,-3.1974423109204507e-16,0.0006557438524295387,4.636809247743175e-05
GLY 574,R GLY 574,0.0,0.0,0.0,-5.0000000000001154e-05,0.00021794494717703873,1.5411035007422798e-05,0.06493000000000003,0.04098688936721104,0.0028982107411297726,-0.06488,0.041011042415427613,0.0028999186195477994,0.0,0.0,0.0,3.7192471324942746e-17,0.0006324555320336798,4.4721359549996067e-05
PHE 575,R PHE 575,0.0,0.0,0.0,-0.00010000000000000675,0.00030000000000002025,2.1213203435597857e-05,0.30752000000000007,0.050123443616733626,0.0035442626877813916,-0.3074550000000001,0.050183841772027254,0.00354853348229932,0.0,0.0,0.0,-3.500000000003389e-05,0.0006432534492715947,4.548488760015815e-05
GLN 576,R GLN 576,0.0,0.0,0.0,-7.000000000000117e-05,0.00025514701644346573,1.8041618552669014e-05,0.298605,0.22197914085562176,0.015696295578097395,-0.2985900000000001,0.22200549970665126,0.01569815943032812,0.0,0.0,0.0,-5.500000000012051e-05,0.0006180412607574753,4.3702116653469405e-05
LEU 577,R LEU 577,0.0,0.0,0.0,-2.9999999999996697e-05,0.00017058722109230103,1.206233808181349e-05,0.2591299999999999,0.056284838988843726,0.0039799391327004375,-0.25909500000000013,0.05632873134555675,0.003983042791007842,0.0,0.0,0.0,4.999999999959481e-06,0.0005957977844873824,4.212926536269493e-05
THR 578,R THR 578,0.0,0.0,0.0,-5.000000000000559e-05,0.00021794494717705808,1.5411035007424167e-05,0.05099499999999999,0.07871241944572668,0.00556580855536732,-0.05101000000000001,0.07874903110515073,0.0055683973906322445,0.0,0.0,0.0,-6.500000000003336e-05,0.0005922626106718958,4.187929082493456e-05
HID 579,R HID 579,0.0,0.0,0.0,-4.0000000000008914e-05,0.00019595917942269792,1.3856406460554105e-05,0.5839,0.04207730979993991,0.0029753151093624684,-0.5838099999999998,0.04207818793626884,0.0029753772029777674,0.0,0.0,0.0,5.000000000015214e-05,0.0005722761571129031,4.046603514059119e-05
SER 580,R SER 580,0.0,0.0,0.0,-5.00000000000167e-06,7.053367989835297e-05,4.987484335816666e-06,0.35343499999999994,0.06634316675438451,0.0046911703097415195,-0.3534800000000002,0.06632902532074321,0.004690170359379174,0.0,0.0,0.0,-5.000000000008997e-05,0.0005979130371550257,4.227883631321628e-05
LEU 581,R LEU 581,0.0,0.0,0.0,-2.0000000000002238e-05,0.00014000000000001568,9.899494936612774e-06,-0.08623500000000002,0.02922652519544551,0.0020666274156219007,0.08628499999999999,0.029201263243222926,0.0020648411258496406,0.0,0.0,0.0,2.999999999996783e-05,0.0006237788069500388,4.410782243548267e-05
GLY 582,R GLY 582,0.0,0.0,0.0,-1.5000000000000568e-05,0.00012155245781143678,8.595056718835867e-06,-0.18842000000000006,0.025473193753433886,0.0018012268041531904,0.1884,0.025523714463220677,0.00180479915780125,0.0,0.0,0.0,-3.499999999992398e-05,0.0006113714092104791,4.323048692763054e-05
GLY 583,R GLY 583,0.0,0.0,0.0,0.0,0.0,0.0,0.17292499999999997,0.06498345462500449,0.004595024143026899,-0.172895,0.0649687153559312,0.004593981919315753,0.0,0.0,0.0,2.9999999999990036e-05,0.0006157109711544471,4.353734029542643e-05
GLY 584,R GLY 584,0.0,0.0,0.0,-9.999999999998898e-06,9.949874371065103e-05,7.035623639734369e-06,0.24295999999999998,0.03610496364767645,0.0025530064629765803,-0.24289999999999992,0.03611772418079597,0.0025539087689266174,0.0,0.0,0.0,5.000000000007887e-05,0.0006062177826489454,4.286607049869418e-05
THR 585,R THR 585,0.0,0.0,0.0,-2.4999999999995027e-05,0.0001561249499599289,1.1039701082907612e-05,0.13260000000000038,0.028566763904929623,0.002019975247373083,-0.13258999999999993,0.028528965981963215,0.002017302530608652,0.0,0.0,0.0,-1.4999999999547597e-05,0.0005520643078479536,3.903684157303457e-05
GLY 586,R GLY 586,0.0,0.0,0.0,0.0,0.0,0.0,0.26798,0.02359384665543153,0.001668336896433118,-0.2680149999999999,0.023510312099163575,0.0016624301113130698,0.0,0.0,0.0,-3.500000000005166e-05,0.0006113714092104682,4.323048692762977e-05
SER 587,R SER 587,0.0,0.0,0.0,-9.999999999998898e-06,9.949874371065103e-05,7.035623639734369e-06,0.29947000000000007,0.048559129934545454,0.003433649006523576,-0.299435,0.04849253318811082,0.003428939905422687,0.0,0.0,0.0,2.500000000010494e-05,0.0006036348233822509,4.268342769739335e-05
GLY 588,R GLY 588,0.0,0.0,0.0,-1.5000000000000568e-05,0.00012155245781143678,8.595056718835867e-06,0.3545250000000002,0.0378794056843545,0.002678478462672332,-0.3544550000000002,0.03791369112866574,0.002680902809689179,0.0,0.0,0.0,5.5000000000012816e-05,0.000584786285748873,4.135063481979222e-05
MET 589,R MET 589,0.0,0.0,0.0,-1.5000000000000568e-05,0.00012155245781143678,8.595056718835867e-06,0.2332149999999999,0.11901990915388927,0.008415978485892194,-0.2331800000000001,0.1190400252016102,0.008417400905267608,0.0,0.0,0.0,1.999999999989732e-05,0.0006399999999999506,4.525483399593555e-05
GLY 590,R GLY 590,0.0,0.0,0.0,-5.00000000000167e-06,7.053367989835297e-05,4.987484335816666e-06,0.28875999999999985,0.02633899010972036,0.0018624478516188674,-0.28876999999999986,0.02636090097094574,0.0018639971834742777,0.0,0.0,0.0,-1.5000000000097158e-05,0.0005698903403286919,4.029733241791274e-05
THR 591,R THR 591,0.0,0.0,0.0,-1.4999999999996128e-05,0.00012155245781140079,8.595056718833323e-06,0.28056499999999984,0.054591260976460276,0.0038601850829979604,-0.28051499999999996,0.054636066613547245,0.0038633533199799184,0.0,0.0,0.0,3.499999999995396e-05,0.0005327053594622688,3.766795720501876e-05
LEU 592,R LEU 592,0.0,0.0,0.0,-1.9999999999993358e-05,0.0001399999999999535,9.899494936608376e-06,0.38220500000000013,0.03409065817786553,0.002410573557268135,-0.38218999999999986,0.03411471676564406,0.0024122747563245315,0.0,0.0,0.0,-4.999999999759641e-06,0.0006284703652520492,4.4439565704451036e-05
LEU 593,R LEU 593,0.0,0.0,0.0,-5.499999999999616e-05,0.00022798026230354406,1.6120638945152383e-05,0.26761,0.03128862253279909,0.002212439716692845,-0.26763500000000007,0.031241667289054052,0.0022091194795664064,0.0,0.0,0.0,-8.000000000011553e-05,0.0006431174076324552,4.5475268003602215e-05
ILE 594,R ILE 594,0.0,0.0,0.0,-4.999999999999338e-05,0.00021794494717700482,1.54110350074204e-05,0.30338499999999996,0.02571082991659419,0.0018180302183957706,-0.30338,0.025609677858184878,0.0018108776877525505,0.0,0.0,0.0,-4.5000000000161576e-05,0.000642631309539221,4.5440895677797445e-05
SER 595,R SER 595,0.0,0.0,0.0,-2.4999999999995027e-05,0.0001561249499599289,1.1039701082907612e-05,0.4305199999999998,0.14821588848703138,0.010480445982876903,-0.4304349999999999,0.14821030927368053,0.010480051472917496,0.0,0.0,0.0,6.000000000004002e-05,0.0005885575587825601,4.161730409337483e-05
LYS 596,R LYS 596,0.0,0.0,0.0,-5.999999999999783e-05,0.00023748684174074977,1.6792855623746057e-05,-52.738540000000015,0.5427721053982291,0.038379783636598726,52.73791499999997,0.5426888590872402,0.03837389723349782,0.0,0.0,0.0,-0.0006850000000017076,0.0006370047095612196,4.5043034977850554e-05
ILE 597,R ILE 597,0.0,0.0,0.0,-4.4999999999997265e-05,0.0002073041244162662,1.4658615214268156e-05,0.30261499999999997,0.03681598531888196,0.002603283287504581,-0.30255000000000004,0.03677019853087526,0.002600045672675752,0.0,0.0,0.0,2.0000000000086616e-05,0.0006321392251713589,4.469899327726777e-05
ARG 598,R ARG 598,0.0,0.0,0.0,-4.499999999999504e-05,0.00020730412441625598,1.4658615214267433e-05,-59.66243000000002,0.30381391524951173,0.021482887969176478,59.660935,0.3036694597336008,0.02147267342168844,0.0,0.0,0.0,-0.0015400000000029479,0.0006390618123520367,4.5188494111149005e-05
GLU 599,R GLU 599,0.0,0.0,0.0,-5.999999999999839e-05,0.00023748684174075197,1.6792855623746213e-05,57.008054999999985,1.023311649486515,0.07235906066191063,-57.00698499999998,1.0231441808343589,0.07234721883995304,0.0,0.0,0.0,0.0010099999999997067,0.0006323764701504496,4.471576903061953e-05
GLU 600,R GLU 600,0.0,0.0,0.0,-4.9999999999996716e-05,0.00021794494717701932,1.5411035007421426e-05,57.19590500000002,0.4863578270911288,0.03439069176192915,-57.19456499999999,0.4862204394886526,0.03438097699139297,0.0,0.0,0.0,0.0012899999999983437,0.0006602272336105376,4.66851154010046e-05
TYR 601,R TYR 601,0.0,0.0,0.0,-9.500000000001452e-05,0.0002932149382279598,2.07334271166185e-05,-0.13164000000000012,0.17099193080376637,0.01209095537995241,0.13157999999999992,0.1709675220619402,0.012089229421265859,0.0,0.0,0.0,-0.0001549999999999363,0.0006410733187398072,4.533072909186826e-05
PRO 602,R PRO 602,0.0,0.0,0.0,-8.500000000000119e-05,0.00027888169534769075,1.9719913792915297e-05,0.07205500000000004,0.08437216350787735,0.005966012895980023,-0.07207999999999999,0.08433073935404568,0.005963083765972095,0.0,0.0,0.0,-0.00010999999999998344,0.0005898304841224317,4.170731350735157e-05
ASP 603,R ASP 603,0.0,0.0,0.0,-0.00011999999999999733,0.00032496153618543125,2.2978250586151607e-05,64.23601500000001,0.47481440034284744,0.03357444822874516,-64.23280500000003,0.47471689138984413,0.03356755330455565,0.0,0.0,0.0,0.0030900000000009696,0.0006647555941845031,4.700531884795548e-05
ARG 604,R ARG 604,0.0,0.0,0.0,-0.00010500000000001287,0.00030655342111942415,2.1676600286948022e-05,-64.04938999999999,0.5558375823038739,0.0393036523685405,64.04615499999998,0.555555461652362,0.03928370342596081,0.0,0.0,0.0,-0.0033399999999981843,0.0007445804187556524,5.26497863240841e-05
ILE 605,R ILE 605,0.0,0.0,0.0,-0.0001299999999999929,0.00033630343441598645,2.3780243901186936e-05,-0.270945,0.04842831790388665,0.003424399199129614,0.270915,0.04840638155243565,0.0034228480648430645,0.0,0.0,0.0,-0.0001599999999998314,0.000666633332499901,4.7138094997566645e-05
MET 606,R MET 606,0.0,0.0,0.0,-6.49999999999995e-05,0.00024652586071241913,1.7432010784760185e-05,0.06049500000000005,0.08547309503580645,0.006043860510882098,-0.060425000000000006,0.08544626600969756,0.006041963412252674,0.0,0.0,0.0,5.0000000000063184e-06,0.000628470365251968,4.443956570444529e-05
ASN 607,R ASN 607,0.0,0.0,0.0,-5.499999999999616e-05,0.000227980262303544,1.612063894515238e-05,-0.6593300000000002,0.08427687167900944,0.0059592747461416065,0.6592349999999998,0.08424262445460853,0.005956853101680537,0.0,0.0,0.0,-0.00015000000000036094,0.0006689544080131766,4.7302219821074966e-05
THR 608,R THR 608,0.0,0.0,0.0,-3.5000000000000586e-05,0.00018377975949489416,1.2995191418367244e-05,0.266455,0.12161462895145429,0.008599452882305916,-0.26638499999999987,0.12154528693042779,0.008594549660977014,0.0,0.0,0.0,3.5000000000035e-05,0.0006113714092103892,4.323048692762419e-05
PHE 609,R PHE 609,0.0,0.0,0.0,-7.000000000000562e-05,0.00025514701644348194,1.8041618552670163e-05,-0.17623,0.05160656062943936,0.003649134897479127,0.176195,0.05157186224095472,0.003646681350899754,0.0,0.0,0.0,-0.0001049999999999951,0.0006884584228548342,4.868136193656488e-05
SER 610,R SER 610,0.0,0.0,0.0,-1.9999999999993358e-05,0.0001399999999999535,9.899494936608376e-06,0.13141999999999993,0.09676080611487287,0.006842022215690335,-0.13142,0.09677646201427277,0.00684312925495346,0.0,0.0,0.0,-2.000000000002028e-05,0.000591269819963678,4.180908992072658e-05
VAL 611,R VAL 611,0.0,0.0,0.0,-3.9999999999997815e-05,0.00019595917942264354,1.3856406460550262e-05,-0.06408499999999989,0.038577944152067285,0.0027278725914162694,0.06411000000000003,0.038556295205841536,0.0027263417797480922,0.0,0.0,0.0,-1.499999999990495e-05,0.0006440302787911341,4.5539817742267366e-05
VAL 612,R VAL 612,0.0,0.0,0.0,-3.000000000000169e-05,0.00017058722109232946,1.20623380818155e-05,0.07747499999999993,0.036563771345417925,0.002585449066409939,-0.07751500000000001,0.03657526178990384,0.0025862615635314228,0.0,0.0,0.0,-7.000000000005668e-05,0.0006042350536008093,4.2725870383174925e-05
PRO 613,R PRO 613,0.0,0.0,0.0,-1.4999999999996128e-05,0.00012155245781140079,8.595056718833323e-06,0.034840000000000086,0.042901916041128065,0.0030336235758577574,-0.034870000000000005,0.04296828016106767,0.003038316227781435,0.0,0.0,0.0,-4.499999999977078e-05,0.0005594416859688758,3.9558500982702707e-05
SER 614,R SER 614,0.0,0.0,0.0,-2.0000000000001126e-05,0.0001400000000000079,9.899494936612224e-06,-0.1479399999999999,0.043007166844608834,0.0030410659315444157,0.14794499999999997,0.043019902080316134,0.00304196644869728,0.0,0.0,0.0,-1.4999999999878444e-05,0.0006362193018134398,4.4987498263405404e-05
PRO 615,R PRO 615,0.0,0.0,0.0,-9.999999999998898e-06,9.949874371065103e-05,7.035623639734369e-06,-0.17756,0.03636806841172615,0.002571610779258783,0.17753000000000013,0.03642744981466554,0.0025758096785282645,0.0,0.0,0.0,-4.000000000001336e-05,0.0005730619512757042,4.052159917870453e-05
LYS 616,R LYS 616,0.0,0.0,0.0,-1.999999999999835e-05,0.00013999999999998847,9.89949493661085e-06,-48.40043999999998,0.29679099784307356,0.02098629271699593,48.400295000000014,0.2967417192980145,0.020982808197658104,0.0,0.0,0.0,-0.00016500000000100102,0.000614634037456424,4.3461189583350384e-05
VAL 617,R VAL 617,0.0,0.0,0.0,-5.0000000000005595e-06,7.053367989833732e-05,4.9874843358155595e-06,-0.12793500000000005,0.04944674685962658,0.0034964130012056574,0.12793000000000002,0.049425753408521754,0.0034949285400419847,0.0,0.0,0.0,-1.0000000000008891e-05,0.0005830094338859957,4.122499241965177e-05
SER 618,R SER 618,0.0,0.0,0.0,-9.999999999998898e-06,9.949874371065103e-05,7.035623639734369e-06,-0.30791499999999994,0.05214602357802608,0.0036872806883935833,0.30787000000000003,0.05213495084873492,0.0036864977281967815,0.0,0.0,0.0,-5.5000000000070895e-05,0.0005761727171604386,4.074156354388247e-05
ASP 619,R ASP 619,0.0,0.0,0.0,-5.000000000000005e-06,7.053367989832949e-05,4.9874843358150055e-06,47.31149499999996,0.23026245890091288,0.016282014614152417,-47.31136499999997,0.23024504723947226,0.01628078342376478,0.0,0.0,0.0,0.0001249999999963336,0.0005910795208791259,4.179563374341254e-05
THR 620,R THR 620,0.0,0.0,0.0,-2.9999999999997805e-05,0.00017058722109230732,1.2062338081813935e-05,0.11739999999999996,0.07456413346911508,0.005272480440931008,-0.11742999999999996,0.07462784399940807,0.005276985455731325,0.0,0.0,0.0,-5.9999999999993395e-05,0.000629603049547829,4.451965857909998e-05
VAL 621,R VAL 621,0.0,0.0,0.0,-2.0000000000000574e-05,0.000140000000000004,9.899494936611948e-06,0.16130000000000014,0.04396544097356445,0.003108826145026431,-0.16131500000000001,0.0440293740019092,0.003113346892814867,0.0,0.0,0.0,-3.4999999999851814e-05,0.0005947898788648894,4.205799567264884e-05
VAL 622,R VAL 622,0.0,0.0,0.0,-1.5000000000000568e-05,0.00012155245781143678,8.595056718835867e-06,0.1415799999999999,0.026033125052517477,0.0018408199260112504,-0.141525,0.02600537204117638,0.0018388574917594866,0.0,0.0,0.0,3.9999999999954514e-05,0.0006069596362200169,4.29185274677694e-05
GLU 623,R GLU 623,0.0,0.0,0.0,-1.4999999999996128e-05,0.00012155245781140079,8.595056718833323e-06,49.139300000000006,0.22242832553681957,0.0157280577315054,-49.139105000000015,0.2224425857945153,0.015729066083997215,0.0,0.0,0.0,0.00017999999999773308,0.0005635601121413481,3.9849717690139845e-05
PRO 624,R PRO 624,0.0,0.0,0.0,-1.000000000000778e-05,9.949874371073941e-05,7.035623639740618e-06,0.2884249999999999,0.029441032166011585,0.002081795348971806,-0.2884950000000001,0.029368520136362666,0.002076667974183571,0.0,0.0,0.0,-8.000000000003116e-05,0.000586174035590256,4.1448763552135466e-05
TYR 625,R TYR 625,0.0,0.0,0.0,-1.000000000000334e-05,9.949874371069523e-05,7.035623639737494e-06,0.37138999999999994,0.027882752733544403,0.001971608353603699,-0.37141999999999986,0.027945010288065633,0.0019760106275019044,0.0,0.0,0.0,-4.000000000011106e-05,0.0006069596362199224,4.291852746776271e-05
ASN 626,R ASN 626,0.0,0.0,0.0,0.0,0.0,0.0,0.17291500000000035,0.04617442771708221,0.0032650250956156902,-0.17289000000000002,0.04613835606087418,0.0032624744443443578,0.0,0.0,0.0,2.4999999998485123e-05,0.0005517019122687531,3.90112163358821e-05
ALA 627,R ALA 627,0.0,0.0,0.0,-9.999999999998898e-06,9.949874371065103e-05,7.035623639734369e-06,0.28173999999999993,0.021681844939949946,0.0015331379585673838,-0.281705,0.021740008624653317,0.001537250752154639,0.0,0.0,0.0,2.500000000001834e-05,0.0005868347297152682,4.149548168174409e-05
THR 628,R THR 628,0.0,0.0,0.0,-2.5000000000003908e-05,0.00015612494995998437,1.1039701082911535e-05,0.4049149999999998,0.04597757904674833,0.0032511057926496263,-0.40487000000000006,0.046011988655130426,0.0032535389193921217,0.0,0.0,0.0,1.9999999999829043e-05,0.0006079473661428235,4.2988370520409136e-05
LEU 629,R LEU 629,0.0,0.0,0.0,-9.999999999998898e-06,9.949874371065103e-05,7.035623639734369e-06,0.3022350000000001,0.033598062072090325,0.0023757417525901614,-0.3022149999999999,0.03368083691062328,0.0023815948175539884,0.0,0.0,0.0,1.000000000015433e-05,0.0006244197306297958,4.415314258350059e-05
SER 630,R SER 630,0.0,0.0,0.0,-1.500000000000501e-05,0.00012155245781147276,8.595056718838412e-06,0.27095999999999987,0.03318340549130077,0.0023464211045761693,-0.27088,0.033160000000000335,0.0023447660864146153,0.0,0.0,0.0,6.499999999998118e-05,0.000633067926845336,4.476466240240463e-05
VAL 631,R VAL 631,0.0,0.0,0.0,-1.0000000000002229e-05,9.949874371068417e-05,7.035623639736712e-06,0.339735,0.020503286931610815,0.0014498013225955528,-0.3397449999999999,0.020552128235295255,0.0014532549242992786,0.0,0.0,0.0,-2.000000000006441e-05,0.000582752091373358,4.12067955560744e-05
HID 632,R HID 632,0.0,0.0,0.0,-1.9999999999997796e-05,0.0001399999999999846,9.899494936610575e-06,0.3601099999999998,0.08530860390371037,0.006032229231387078,-0.36015,0.08531926804655536,0.006032983300159202,0.0,0.0,0.0,-6.000000000017991e-05,0.0005800000000001773,4.101219330883229e-05
GLN 633,R GLN 633,0.0,0.0,0.0,-2.5000000000003908e-05,0.00015612494995998437,1.1039701082911535e-05,0.5756749999999994,0.2052227798637387,0.01451144192956037,-0.5756349999999998,0.20517636748661008,0.014508160078900505,0.0,0.0,0.0,1.4999999999787405e-05,0.0006039660586488262,4.270684956770971e-05
LEU 634,R LEU 634,0.0,0.0,0.0,-7.000000000001227e-05,0.0002551470164435063,1.8041618552671884e-05,0.37920499999999996,0.034210714330455014,0.0024190628092300537,-0.379155,0.03421638459860911,0.0024194637577363443,0.0,0.0,0.0,-1.999999999990676e-05,0.0006779380502668896,4.7937459256810416e-05
VAL 635,R VAL 635,0.0,0.0,0.0,-6.999999999999895e-05,0.00025514701644345765,1.8041618552668445e-05,0.41079999999999983,0.028405281199101833,0.0020085566957395652,-0.41074500000000014,0.028425692163954554,0.002009999968905357,0.0,0.0,0.0,-1.4999999999979473e-05,0.0005871754422657699,4.15195736972336e-05
GLU 636,R GLU 636,0.0,0.0,0.0,-9.000000000000118e-05,0.00028618176042508747,2.023610634484833e-05,57.48631499999996,0.5159482975843028,0.03648305399635153,-57.48532999999995,0.5158644115522426,0.03647712235813987,0.0,0.0,0.0,0.0008949999999975943,0.0006587677891320353,4.658191709225318e-05
ASN 637,R ASN 637,0.0,0.0,0.0,-3.999999999999559e-05,0.00019595917942263265,1.385640646054949e-05,0.5937450000000005,0.12538492722412964,0.008866053229876382,-0.5935900000000003,0.12539502342597128,0.008866767139155027,0.0,0.0,0.0,0.00011499999999994514,0.000593106229945196,4.193894371582358e-05
THR 638,R THR 638,0.0,0.0,0.0,-4.5000000000001704e-05,0.00020730412441628666,1.4658615214269603e-05,0.0639700000000001,0.12647821591088343,0.008943360414296195,-0.06399500000000001,0.12639456070179603,0.008937445097733468,0.0,0.0,0.0,-6.999999999989903e-05,0.0005874521257092106,4.15391381711435e-05
ASP 639,R ASP 639,0.0,0.0,0.0,-7.00000000000034e-05,0.0002551470164434738,1.8041618552669587e-05,61.53970500000001,0.3732923358080477,0.02639575420148364,-61.537845,0.3731140589327569,0.026383148122738953,0.0,0.0,0.0,0.0017899999999971784,0.0007112664760765766,5.029413484644066e-05
GLU 640,R GLU 640,0.0,0.0,0.0,-7.499999999998952e-05,0.00026339134382128164,1.862458053218657e-05,61.452154999999976,0.39325746143911566,0.02780750177358059,-61.45018000000002,0.39309770744090017,0.027796205460034605,0.0,0.0,0.0,0.0019000000000015404,0.000648074069840963,4.582575694957091e-05
THR 641,R THR 641,0.0,0.0,0.0,-4.499999999998394e-05,0.00020730412441620483,1.4658615214263816e-05,0.15484500000000026,0.14977623634942913,0.010590779238328041,-0.15481499999999998,0.14981251875260623,0.010593344791660467,0.0,0.0,0.0,-1.4999999999647518e-05,0.0005429318557607381,3.839107969306144e-05
TYR 642,R TYR 642,0.0,0.0,0.0,-0.00010999999999997457,0.000312889756943168,2.2124646889832472e-05,-0.28834000000000015,0.04977925672406127,0.0035199249992009765,0.28825499999999976,0.04979759005213089,0.0035212213612609514,0.0,0.0,0.0,-0.0001950000000001223,0.0006534332406603411,4.6204707552362844e-05
CYS 643,R CYS 643,0.0,0.0,0.0,-4.000000000000004e-05,0.00019595917942265444,1.385640646055103e-05,0.13399500000000006,0.09800155598254537,0.006929756480209089,-0.13392500000000004,0.09800759855745868,0.006930183754778792,0.0,0.0,0.0,3.0000000000032222e-05,0.0006775691846592291,4.7911376519558095e-05
ILE 644,R ILE 644,0.0,0.0,0.0,-3.500000000000281e-05,0.00018377975949490579,1.2995191418368068e-05,-0.041060000000000006,0.034908400135211,0.002468396645598109,0.04107000000000001,0.034897780731731366,0.0024676457403768485,0.0,0.0,0.0,-2.4999999999941735e-05,0.0006359048670989417,4.496526437151919e-05
ASP 645,R ASP 645,0.0,0.0,0.0,-2.0000000000002238e-05,0.00014000000000001568,9.899494936612774e-06,51.25180499999994,0.21825179719928092,0.015432732580576267,-51.25150999999996,0.21817788591448709,0.015427506263507874,0.0,0.0,0.0,0.0002750000000015973,0.0005825590098855408,4.119314263313869e-05
ASN 646,R ASN 646,0.0,0.0,0.0,-2.5000000000006127e-05,0.00015612494995999822,1.1039701082912514e-05,0.4202399999999992,0.048086301583715074,0.0034002149932026346,-0.42016499999999984,0.04813925399297434,0.0034039592939693743,0.0,0.0,0.0,4.999999999881766e-05,0.0005545268253199153,3.9210967853356025e-05
GLU 647,R GLU 647,0.0,0.0,0.0,-2.000000000000335e-05,0.00014000000000002343,9.899494936613321e-06,49.13525,0.23009921229690253,0.016270471336082278,-49.13506000000001,0.23012137319048065,0.016272038347894903,0.0,0.0,0.0,0.0001699999999997459,0.000617332973363656,4.365203317154955e-05
ALA 648,R ALA 648,0.0,0.0,0.0,-2.4999999999992805e-05,0.00015612494995991504,1.1039701082906633e-05,-0.1313700000000001,0.044640375222437086,0.00315655120344972,0.13139000000000003,0.04463023526713698,0.0031558342003343565,0.0,0.0,0.0,-5.000000000048299e-06,0.0005612263358039163,3.968469478274277e-05
LEU 649,R LEU 649,0.0,0.0,0.0,-1.9999999999993358e-05,0.0001399999999999535,9.899494936608376e-06,-0.007244999999999955,0.03927830157987991,0.0027773953400623366,0.007305000000000023,0.03932050323940421,0.002780379448025033,0.0,0.0,0.0,4.000000000003112e-05,0.0006151422599694645,4.349712634188265e-05
TYR 650,R TYR 650,0.0,0.0,0.0,-3.0000000000001136e-05,0.00017058722109232626,1.2062338081815275e-05,-0.0459249999999999,0.05742202865625715,0.004060350585232768,0.04582000000000001,0.05742619263019272,0.004060645022653421,0.0,0.0,0.0,-0.00013499999999993462,0.000580323185819744,4.1035045997292187e-05
ASP 651,R ASP 651,0.0,0.0,0.0,-2.9999999999994475e-05,0.0001705872210922884,1.2062338081812597e-05,49.66023000000003,0.3450690323663806,0.024400065276374797,-49.66001499999999,0.34502996214353787,0.02439730259442334,0.0,0.0,0.0,0.00018500000000308602,0.0005663700203941357,4.004840820814565e-05
ILE 652,R ILE 652,0.0,0.0,0.0,-4.000000000000225e-05,0.0001959591794226653,1.38564064605518e-05,-0.1138400000000002,0.03161762799452231,0.0022357039159960346,0.11378,0.03156155256003724,0.002231738783997797,0.0,0.0,0.0,-0.00010000000000024655,0.0005477225575051643,3.872983346207404e-05
CYS 653,R CYS 653,0.0,0.0,0.0,-1.9999999999997796e-05,0.0001399999999999846,9.899494936610575e-06,0.05904999999999999,0.054078068567580975,0.003823896899760759,-0.059085000000000026,0.05412187889384475,0.0038269947576394705,0.0,0.0,0.0,-5.4999999999962854e-05,0.0006180412607586102,4.370211665354965e-05
PHE 654,R PHE 654,0.0,0.0,0.0,-5.499999999999589e-05,0.00022798026230354292,1.6120638945152302e-05,-0.03802499999999998,0.045518725542352347,0.0032186599501966653,0.03806999999999999,0.04563513010828392,0.003226890995989794,0.0,0.0,0.0,-1.000000000020762e-05,0.0006163602842489099,4.3583253664647216e-05
ARG 655,R ARG 655,0.0,0.0,0.0,-3.4999999999998364e-05,0.00018377975949488245,1.2995191418366418e-05,-50.69566500000002,0.8807860595917855,0.062280979551193,50.69534000000002,0.8807531120557701,0.06227864980857902,0.0,0.0,0.0,-0.0003600000000008663,0.0006086049621898935,4.30348695828256e-05
THR 656,R THR 656,0.0,0.0,0.0,-5.499999999999838e-05,0.00022798026230355322,1.612063894515303e-05,-0.22230000000000014,0.07958328970330426,0.005627388381833999,0.22227499999999994,0.07955174023866476,0.005625157497795059,0.0,0.0,0.0,-8.00000000001222e-05,0.0006273754856546851,4.436214602566314e-05
LEU 657,R LEU 657,0.0,0.0,0.0,-1.000000000000334e-05,9.949874371069522e-05,7.035623639737493e-06,-0.0780099999999998,0.032833670218237916,0.002321691086255882,0.07797000000000001,0.032805626041884944,0.0023197080635286842,0.0,0.0,0.0,-4.9999999999778554e-05,0.0005894913061276274,4.168333000133603e-05
LYS 658,R LYS 658,0.0,0.0,0.0,-2.0000000000002238e-05,0.00014000000000001568,9.899494936612774e-06,-49.685224999999974,0.6455032799111226,0.045643974650331286,49.68488500000002,0.6455015505563916,0.04564385236648555,0.0,0.0,0.0,-0.00035999999999800634,0.0006003332407929772,4.244997055364107e-05
LEU 659,R LEU 659,0.0,0.0,0.0,-1.5000000000000568e-05,0.00012155245781143678,8.595056718835867e-06,-0.07294499999999987,0.0543211006423838,0.0038410818625746507,0.07293999999999999,0.05426975584982861,0.0038374512374752118,0.0,0.0,0.0,-1.9999999999895657e-05,0.0005381449618827857,3.805259518086939e-05
THR 660,R THR 660,0.0,0.0,0.0,-1.000000000000001e-05,9.949874371066208e-05,7.03562363973515e-06,-0.021645000000000126,0.07932716416839834,0.005609277571577298,0.021645000000000015,0.07928202176407959,0.005606085521556012,0.0,0.0,0.0,-1.0000000000118802e-05,0.000591523456846818,4.182702475672931e-05
THR 661,R THR 661,0.0,0.0,0.0,0.0,0.0,0.0,-0.10003499999999996,0.10387340263513094,0.007344958738822168,0.10005499999999998,0.10386896540834518,0.007344644979507181,0.0,0.0,0.0,1.9999999999997796e-05,0.0005912698199637066,4.18090899207286e-05
PRO 662,R PRO 662,0.0,0.0,0.0,-1.0000000000001119e-05,9.949874371067313e-05,7.035623639735931e-06,-0.2928150000000002,0.04342373515716775,0.0030705217594082005,0.2928200000000003,0.04345397104983398,0.0030726597598821526,0.0,0.0,0.0,-4.999999999895089e-06,0.0005700657856773574,4.030973827748964e-05
THR 663,R THR 663,0.0,0.0,0.0,-1.9999999999999463e-05,0.00013999999999999625,9.8994949366114e-06,0.28802999999999973,0.03872659422154296,0.0027383837386312795,-0.287995,0.03876035313306595,0.0027407708541576175,0.0,0.0,0.0,1.4999999999789626e-05,0.0005429318557611925,3.839107969309357e-05
TYR 664,R TYR 664,0.0,0.0,0.0,-1.9999999999995577e-05,0.00013999999999996906,9.899494936609478e-06,0.40630499999999997,0.03572228961027125,0.002525947322293255,-0.40623999999999993,0.03575517305230269,0.002528272532778174,0.0,0.0,0.0,4.49999999999684e-05,0.0005683088948800626,4.018550733783251e-05
GLY 665,R GLY 665,0.0,0.0,0.0,-1.4999999999999458e-05,0.0001215524578114278,8.595056718835232e-06,0.34848000000000007,0.02172094841391607,0.0015359029917283236,-0.3484,0.021761893299987227,0.0015387982323879063,0.0,0.0,0.0,6.500000000004835e-05,0.0005751304199918985,4.0667862004293854e-05
ASP 666,R ASP 666,0.0,0.0,0.0,-2.4999999999995027e-05,0.0001561249499599289,1.1039701082907612e-05,50.06406000000002,0.3455395583698968,0.02443333648915589,-50.06365500000003,0.345480456715361,0.024429157371085725,0.0,0.0,0.0,0.00038000000000131706,0.0005793099343173321,4.09633982964519e-05
LEU 667,R LEU 667,0.0,0.0,0.0,-2.4999999999995027e-05,0.0001561249499599289,1.1039701082907612e-05,0.39318499999999984,0.020510260237259395,0.0014502944097666926,-0.3931300000000003,0.020577247143377216,0.0014550310993233543,0.0,0.0,0.0,3.0000000000049986e-05,0.0005908468498687927,4.177918141849333e-05
ASN 668,R ASN 668,0.0,0.0,0.0,-2.5000000000003908e-05,0.00015612494995998437,1.1039701082911535e-05,0.46611499999999945,0.05819872657541587,0.00411527142178983,-0.4660999999999999,0.05815066637623442,0.004111873052515192,0.0,0.0,0.0,-1.00000000009004e-05,0.0006163602842485241,4.3583253664619935e-05
HIE 669,R HIE 669,0.0,0.0,0.0,-4.999999999998561e-05,0.00021794494717697097,1.5411035007418007e-05,0.2996399999999999,0.20805583481363848,0.014711769166215194,-0.29956499999999997,0.2080286417179136,0.014709846323976343,0.0,0.0,0.0,2.5000000000225952e-05,0.0005695392874946494,4.0272509233962124e-05
LEU 670,R LEU 670,0.0,0.0,0.0,-2.0000000000002238e-05,0.00014000000000001568,9.899494936612774e-06,0.4599849999999999,0.01803426668872851,0.0012752152269326592,-0.4599699999999997,0.01805793731300061,0.0012768889928264314,0.0,0.0,0.0,-4.999999999925064e-06,0.0006041316081783028,4.271855568720122e-05
VAL 671,R VAL 671,0.0,0.0,0.0,-4.5000000000001704e-05,0.00020730412441628666,1.4658615214269603e-05,0.4459500000000001,0.01760958545792668,0.001245185729118397,-0.44586499999999973,0.017588825287676337,0.0012437177634021365,0.0,0.0,0.0,4.0000000000112726e-05,0.0005986651818838439,4.233202097703439e-05
SER 672,R SER 672,0.0,0.0,0.0,-3.4999999999998364e-05,0.00018377975949488248,1.299519141836642e-05,0.44073499999999993,0.0385653312574921,0.0027269807250878187,-0.4407400000000001,0.038557909694378764,0.002726455941327374,0.0,0.0,0.0,-4.0000000000040004e-05,0.0006390618123468875,4.51884941107849e-05
ALA 673,R ALA 673,0.0,0.0,0.0,-5.000000000000338e-05,0.00021794494717704838,1.541103500742348e-05,0.4264950000000002,0.017216270647264505,0.0012173741721423642,-0.42645500000000025,0.017286063027761978,0.0012223092386948557,0.0,0.0,0.0,-9.999999999990018e-06,0.000632376470150536,4.471576903062564e-05
THR 674,R THR 674,0.0,0.0,0.0,-3.999999999998227e-05,0.00019595917942256743,1.385640646054488e-05,0.5194850000000001,0.048417040130515974,0.0034236017401269047,-0.519395,0.04843726845105953,0.003425032098389741,0.0,0.0,0.0,5.000000000012273e-05,0.0006062177826492192,4.286607049871355e-05
MET 675,R MET 675,0.0,0.0,0.0,-4.499999999999283e-05,0.00020730412441624576,1.4658615214266711e-05,0.28446000000000016,0.056690902268352744,0.004008652142553605,-0.28439500000000006,0.056659853291372964,0.004006456648336474,0.0,0.0,0.0,2.0000000000029993e-05,0.0006241794613731253,4.4136152981430365e-05
SER 676,R SER 676,0.0,0.0,0.0,-4.499999999999283e-05,0.00020730412441624576,1.4658615214266711e-05,0.6910300000000003,0.08818945004931167,0.006235935815898059,-0.6908600000000001,0.08814448593076969,0.006232756372584948,0.0,0.0,0.0,0.00012500000000011224,0.0005825590098865449,4.119314263320968e-05
GLY 677,R GLY 677,0.0,0.0,0.0,-2.9999999999998917e-05,0.00017058722109231366,1.2062338081814384e-05,0.48911999999999983,0.025011509350702704,0.0017685807869592624,-0.4889800000000001,0.024935308299679625,0.0017631925589680663,0.0,0.0,0.0,0.00010999999999995458,0.0006228161847607514,4.4039754767706095e-05
VAL 678,R VAL 678,0.0,0.0,0.0,-9.500000000000952e-05,0.0002932149382279444,2.0733427116617413e-05,0.5133150000000001,0.04898750631538789,0.00346393979090296,-0.5131300000000002,0.049017375490734726,0.0034660518605465797,0.0,0.0,0.0,8.999999999998107e-05,0.0006260191690356005,4.426623995778407e-05
THR 679,R THR 679,0.0,0.0,0.0,-6.99999999999945e-05,0.00025514701644344145,1.80416185526673e-05,0.3841000000000003,0.06760473356207945,0.004780376554205616,-0.3839400000000001,0.06754499537345322,0.004776152426378275,0.0,0.0,0.0,9.00000000000234e-05,0.0005673623181003384,4.011857425184683e-05
THR 680,R THR 680,0.0,0.0,0.0,-0.00010999999999999122,0.00031288975694321536,2.212464688983582e-05,0.10566999999999988,0.12317374354950805,0.008709698932798991,-0.10549500000000002,0.12316038313922222,0.008708754209127735,0.0,0.0,0.0,6.499999999992512e-05,0.0006409173113592359,4.531969770419655e-05
CYS 681,R CYS 681,0.0,0.0,0.0,-0.00018000000000000681,0.0003841874542459855,2.7166155414413283e-05,0.24713000000000004,0.14193006411609904,0.010035971079073511,-0.24693999999999997,0.14188423591082996,0.010032730535601973,0.0,0.0,0.0,9.999999999923404e-06,0.0006556675987115049,4.636270052532051e-05
LEU 682,R LEU 682,0.0,0.0,0.0,-0.00012499999999998846,0.0003307189138830433,2.3385358667334975e-05,0.4103200000000004,0.07198595418552071,0.0050901756354765825,-0.410105,0.07195994701915782,0.0050883366511071185,0.0,0.0,0.0,9.000000000023003e-05,0.000649538297562096,4.592929348465236e-05
ARG 683,R ARG 683,0.0,0.0,0.0,-0.00011500000000001175,0.000319021942819018,2.2558257911463463e-05,-60.189109999999964,0.3348632824074854,0.023678409776071885,60.18710500000001,0.3346800172871966,0.023665450975140764,0.0,0.0,0.0,-0.002119999999998754,0.000674981481228271,4.772839825518508e-05
PHE 684,R PHE 684,0.0,0.0,0.0,-0.00013499999999998957,0.0003417235724968092,2.4163505540378655e-05,-0.03933500000000002,0.073221054178426,0.005177510393519261,0.03927999999999999,0.07318935441715547,0.005175268881903623,0.0,0.0,0.0,-0.00018999999999985917,0.0006587108622148932,4.657789175133885e-05
PRO 685,R PRO 685,0.0,0.0,0.0,-0.00015500000000000735,0.00036190468358396864,2.5590525590539604e-05,-0.5793600000000004,0.15575390974225842,0.01101346457750684,0.5790299999999999,0.15570253401919962,0.011009831765290514,0.0,0.0,0.0,-0.0004850000000001664,0.0007346938137756831,5.1950697781659204e-05
GLY 686,R GLY 686,0.0,0.0,0.0,-0.00013500000000000624,0.00034172357249685135,2.4163505540381637e-05,0.404435,0.1228891605268755,0.008689575874287587,-0.40413500000000013,0.12281102057633073,0.008684050545396407,0.0,0.0,0.0,0.00016499999999997406,0.0007055317143828484,4.9888625958228245e-05
GLN 687,R GLN 687,0.0,0.0,0.0,-0.0003300000000000064,0.000470212717820359,3.324906013709324e-05,0.3544050000000002,0.5825174769695753,0.04119020581248652,-0.3540949999999999,0.5821335636904988,0.04116305904418427,0.0,0.0,0.0,-1.999999999945601e-05,0.0008364209466519715,5.914389233040805e-05
LEU 688,R LEU 688,0.0,0.0,0.0,-0.00035999999999998923,0.00047999999999998543,3.394112549695325e-05,-0.4322450000000003,0.04815116795052654,0.003404801737986967,0.4322150000000001,0.04816729985166321,0.0034059424356556837,0.0,0.0,0.0,-0.0003900000000000925,0.0007796794213007577,5.513166059533688e-05
ASN 689,R ASN 689,0.0,0.0,0.0,-0.0002150000000000041,0.0004108223460329373,2.904952667428563e-05,-0.32709000000000005,0.17243315197490228,0.012192865106282392,0.32697500000000007,0.17236920947489415,0.012188343688746215,0.0,0.0,0.0,-0.00033000000000068755,0.000728766080440454,5.15315437378186e-05
ALA 690,R ALA 690,0.0,0.0,0.0,-0.000135000000000004,0.0003417235724968457,2.4163505540381237e-05,-0.09413999999999997,0.10947885823299408,0.00774132430531108,0.09410499999999995,0.1094045884549638,0.007736072638942837,0.0,0.0,0.0,-0.00016999999999998462,0.0006716397844083201,4.7492104606979395e-05
ASP 691,R ASP 691,0.0,0.0,0.0,-0.00018500000000001683,0.0003882975663071138,2.7456784225399324e-05,68.16212000000004,0.43417339346795464,0.03070069507319658,-68.15750000000001,0.43396704944057907,0.03068610434709512,0.0,0.0,0.0,0.004435000000000002,0.0007521801645910261,5.31871695056328e-05
LEU 692,R LEU 692,0.0,0.0,0.0,-0.00020000000000001129,0.0004000000000000226,2.8284271247463498e-05,0.14342499999999997,0.07520787442149932,0.005317999800206846,-0.14342499999999997,0.07514169531624909,0.005313320230797317,0.0,0.0,0.0,-0.00020000000000001183,0.0006708203932499075,4.743416490252361e-05
ARG 693,R ARG 693,0.0,0.0,0.0,-0.0002200000000000091,0.0004142463035441767,2.9291637031754832e-05,-68.159345,0.5357538949703096,0.03788352121806112,68.15525499999995,0.5354015035309626,0.03785860338042169,0.0,0.0,0.0,-0.004309999999996705,0.000814800589099716,5.761510218672029e-05
LYS 694,R LYS 694,0.0,0.0,0.0,-0.0003350000000000131,0.00047199046600542407,3.3374765916783395e-05,-73.630195,0.45517117326800394,0.03218546232184426,73.62420499999998,0.454785535142103,0.03215819358845339,0.0,0.0,0.0,-0.006324999999996521,0.001135506494921115,8.029243426400884e-05
LEU 695,R LEU 695,0.0,0.0,0.0,-0.0002249999999999952,0.0004175823272122428,2.9527529527543667e-05,0.19865500000000005,0.0728507788221925,0.005151327971989364,-0.198715,0.07279267665775165,0.00514721952854159,0.0,0.0,0.0,-0.00028500000000001967,0.0008023559060663197,5.673513021045711e-05
ALA 696,R ALA 696,0.0,0.0,0.0,-6.499999999999728e-05,0.0002465258607124107,1.7432010784759586e-05,-0.1543699999999999,0.043833926358473066,0.003099526657410805,0.15425,0.04382872916250278,0.0030991591601594306,0.0,0.0,0.0,-0.00018499999999995048,0.0005751304199918678,4.066786200429168e-05
VAL 697,R VAL 697,0.0,0.0,0.0,-0.00018499999999999295,0.00038829756630706376,2.7456784225395786e-05,-0.1833100000000001,0.12985189216950194,0.009181915350295916,0.18325999999999998,0.12980520944861948,0.009178614383445895,0.0,0.0,0.0,-0.0002350000000001954,0.0006401367041501233,4.5264500439095896e-05
ASN 698,R ASN 698,0.0,0.0,0.0,-0.00015499999999999848,0.0003619046835839479,2.5590525590538133e-05,0.2186200000000001,0.10773892332857335,0.007618292328337173,-0.21872499999999997,0.10770176124372326,0.0076156645721171205,0.0,0.0,0.0,-0.0002600000000009217,0.0007158212067272396,5.061620293939686e-05
MET 699,R MET 699,0.0,0.0,0.0,-0.0001449999999999907,0.00035210083782914254,2.4897289009045153e-05,-0.2910399999999999,0.16909594436295663,0.011956888893018979,0.29096999999999995,0.16903537824964382,0.011952606222075618,0.0,0.0,0.0,-0.00021500000000001628,0.0006314863418951946,4.4652827458077865e-05
VAL 700,R VAL 700,0.0,0.0,0.0,-0.0001399999999999918,0.00034698703145792913,2.4535688292769156e-05,0.3945100000000002,0.040435997576416735,0.0028592568090327073,-0.39444,0.04039760388933965,0.002856541965384011,0.0,0.0,0.0,-6.999999999980133e-05,0.0006892749814116485,4.873910134584081e-05
PRO 701,R PRO 701,0.0,0.0,0.0,-0.0001250000000000062,0.00033071891388309027,2.3385358667338295e-05,0.47409499999999993,0.04982545509074861,0.0035231917170374127,-0.47406499999999996,0.049808641569510696,0.0035220028215491176,0.0,0.0,0.0,-9.499999999996068e-05,0.00067525920948928,4.7748036608853736e-05
PHE 702,R PHE 702,0.0,0.0,0.0,-0.00017999999999998684,0.00038418745424594286,2.7166155414410264e-05,-0.173965,0.04743610202156146,0.0033542389412503,0.17397500000000007,0.04741396814230988,0.0033526738396390246,0.0,0.0,0.0,-0.00016999999999997684,0.0006716397844079951,4.749210460695641e-05
PRO 703,R PRO 703,0.0,0.0,0.0,-0.00010000000000000231,0.00030000000000000697,2.121320343559692e-05,-0.1898200000000001,0.051709260292523616,0.0036563968602983726,0.189845,0.05174554062912081,0.003658962267501533,0.0,0.0,0.0,-7.499999999980744e-05,0.0006628536791778595,4.687083314811166e-05
ARG 704,R ARG 704,0.0,0.0,0.0,-8.00000000000195e-05,0.0002712931993250769,1.9183326093255554e-05,-58.338555000000014,0.5808136077730828,0.041069724066177045,58.33770499999994,0.580724468212104,0.04106342094737304,0.0,0.0,0.0,-0.0009299999999980457,0.0006671581521705469,4.717520535236803e-05
LEU 705,R LEU 705,0.0,0.0,0.0,-0.00010499999999997511,0.000306553421119314,2.1676600286940233e-05,0.1693999999999998,0.0727948487188481,0.005147373116454635,-0.169385,0.0728022442991974,0.005147896062956216,0.0,0.0,0.0,-9.000000000024322e-05,0.0006495382975621679,4.592929348465744e-05
HID 706,R HID 706,0.0,0.0,0.0,-5.499999999998728e-05,0.00022798026230350723,1.6120638945149778e-05,-0.0014749999999999997,0.089982439259002,0.006362719298774693,0.0014150000000000395,0.08999329294453005,0.006363486770238468,0.0,0.0,0.0,-0.00011499999999987409,0.0006338572394476953,4.4820475231765054e-05
PHE 707,R PHE 707,0.0,0.0,0.0,-7.500000000000284e-05,0.0002633913438213285,1.8624580532189882e-05,0.25588499999999986,0.06827248182833293,0.004827593486924955,-0.25579999999999986,0.06823261683388704,0.00482477460613449,0.0,0.0,0.0,9.999999999861231e-06,0.000640234332100359,4.527140377766039e-05
PHE 708,R PHE 708,0.0,0.0,0.0,-0.00012000000000001343,0.00032496153618547484,2.297825058615469e-05,-0.23314499999999996,0.07807268392338006,0.005520572422765599,0.23312499999999975,0.0780531829908307,0.005519193498601087,0.0,0.0,0.0,-0.00014000000000010003,0.0007073895673531332,5.001999600160185e-05
MET 709,R MET 709,0.0,0.0,0.0,-6.499999999999062e-05,0.0002465258607123854,1.74320107847578e-05,0.24158499999999997,0.1493080800727141,0.010557675590536017,-0.24153500000000006,0.14932862677664968,0.010559128461904405,0.0,0.0,0.0,-1.4999999999893987e-05,0.0006121886964000385,4.328827785902198e-05
PRO 710,R PRO 710,0.0,0.0,0.0,-4.999999999999449e-05,0.0002179449471770097,1.5411035007420745e-05,-0.35208,0.03795040974745777,0.002683499208123544,0.3520350000000001,0.03794421925669171,0.0026830614743235887,0.0,0.0,0.0,-9.500000000000064e-05,0.0006371616749301247,4.505413410552698e-05
GLY 711,R GLY 711,0.0,0.0,0.0,-2.500000000000169e-05,0.0001561249499599705,1.1039701082910553e-05,0.2756700000000001,0.043444229766448586,0.0030719709471282255,-0.27565499999999993,0.04338681798657327,0.003067911321241243,0.0,0.0,0.0,-1.0000000000027765e-05,0.0006402343321003386,4.527140377765895e-05
PHE 712,R PHE 712,0.0,0.0,0.0,-5.500000000001393e-05,0.00022798026230361768,1.6120638945157588e-05,-0.2441500000000001,0.04511471489436645,0.0031900920833104252,0.24409500000000015,0.04515258547414403,0.0031927699376872445,0.0,0.0,0.0,-0.00011000000000005005,0.0005898304841223665,4.170731350734696e-05
ALA 713,R ALA 713,0.0,0.0,0.0,-1.4999999999996128e-05,0.00012155245781140079,8.595056718833323e-06,0.2474750000000002,0.04504596957553398,0.0031852310551982984,-0.2474300000000002,0.045069336582646724,0.0031868833521168437,0.0,0.0,0.0,2.9999999999956728e-05,0.0005908468498690379,4.177918141851067e-05
PRO 714,R PRO 714,0.0,0.0,0.0,-5.5000000000007266e-05,0.00022798026230359009,1.612063894515564e-05,-0.03919,0.05006060227364428,0.0035398191337976566,0.039249999999999986,0.04998377236663913,0.0035343864389735294,0.0,0.0,0.0,4.999999999784066e-06,0.0006204635363981369,4.387339740661088e-05
LEU 715,R LEU 715,0.0,0.0,0.0,-4.999999999999449e-05,0.00021794494717700968,1.5411035007420745e-05,0.12972000000000009,0.05151700301842116,0.0036428022180733438,-0.12974,0.05148934258659733,0.003640846330182026,0.0,0.0,0.0,-6.999999999991235e-05,0.0006671581521648585,4.7175205351965794e-05
THR 716,R THR 716,0.0,0.0,0.0,-3.499999999999892e-05,0.00018377975949488538,1.2995191418366624e-05,-0.03307499999999999,0.07416076708745657,0.005243958130553667,0.03304500000000001,0.07412734296465778,0.005241594688165044,0.0,0.0,0.0,-6.49999999999984e-05,0.0006006454861230501,4.2472049632669905e-05
SER 717,R SER 717,0.0,0.0,0.0,-3.499999999999615e-05,0.00018377975949487082,1.2995191418365594e-05,0.41316499999999984,0.1428072399250124,0.010097996775351054,-0.4131099999999999,0.1427813639800377,0.010096167069734933,0.0,0.0,0.0,2.000000000015989e-05,0.0006161168720299049,4.3566041821579006e-05
ARG 718,R ARG 718,0.0,0.0,0.0,-4.500000000000559e-05,0.00020730412441630455,1.4658615214270868e-05,-50.48914999999999,0.7518516126876842,0.05316393737775032,50.48879000000001,0.7517592606008373,0.0531574070990637,0.0,0.0,0.0,-0.00040499999999696004,0.000633225868075669,4.477583053390437e-05
GLY 719,R GLY 719,0.0,0.0,0.0,-4.999999999999449e-06,7.053367989832165e-05,4.9874843358144515e-06,-0.17497999999999986,0.10750195161019213,0.007601535897435494,0.1748799999999999,0.10748407137804208,0.007600271574095246,0.0,0.0,0.0,-0.00010500000000005726,0.0005691880181452159,4.024767074006138e-05
SER 720,R SER 720,0.0,0.0,0.0,-5.00000000000167e-06,7.053367989835297e-05,4.987484335816666e-06,0.22208999999999995,0.0750458653091559,0.0053065440260116415,-0.22204500000000008,0.07502108353656271,0.0053047916900665956,0.0,0.0,0.0,3.9999999999928426e-05,0.0005730619512757777,4.052159917870973e-05
GLN 721,R GLN 721,0.0,0.0,0.0,-4.4999999999998377e-05,0.00020730412441627132,1.4658615214268519e-05,-0.15100000000000044,0.09758032588590759,0.006899971014431846,0.15098499999999998,0.09757368894840458,0.006899501712080377,0.0,0.0,0.0,-6.0000000000499656e-05,0.0005969924622635281,4.221374183837948e-05
GLN 722,R GLN 722,0.0,0.0,0.0,-5.5000000000003377e-05,0.00022798026230357399,1.61206389451545e-05,0.41414999999999985,0.1537758352277761,0.010873593587218566,-0.41408000000000017,0.1537356289218599,0.010870750572062585,0.0,0.0,0.0,1.4999999999822933e-05,0.0006203023456349908,4.386199949844236e-05
TYR 723,R TYR 723,0.0,0.0,0.0,-2.999999999999836e-05,0.0001705872210923105,1.2062338081814159e-05,0.06683500000000006,0.06530373477068532,0.004617671369315932,-0.066755,0.06533111796839236,0.004619607653794854,0.0,0.0,0.0,5.0000000000158804e-05,0.000606217782648917,4.2866070498692176e-05
ARG 724,R ARG 724,0.0,0.0,0.0,-6.999999999999395e-05,0.0002551470164434395,1.804161855266716e-05,-53.99018999999999,0.4124376484972954,0.029163745806907126,53.98952499999998,0.412355658841358,0.029157948262737075,0.0,0.0,0.0,-0.000734999999994983,0.0006517476505511688,4.608551833271317e-05
ALA 725,R ALA 725,0.0,0.0,0.0,-6.500000000000033e-05,0.00024652586071242233,1.743201078476041e-05,-0.25004999999999994,0.14085690433911996,0.009960087223513655,0.24997999999999995,0.1408576572288494,0.009960140460856973,0.0,0.0,0.0,-0.000135000000000034,0.0006377891501115702,4.509850330110962e-05
LEU 726,R LEU 726,0.0,0.0,0.0,-8.999999999999675e-05,0.0002861817604250734,2.023610634484733e-05,0.21019499999999994,0.08295346270650815,0.0058656956002677285,-0.21008999999999997,0.08295548143432123,0.005865838345880329,0.0,0.0,0.0,1.5000000000081615e-05,0.0006283112286121295,4.442831304472879e-05
THR 727,R THR 727,0.0,0.0,0.0,-0.00012000000000000732,0.0003249615361854583,2.297825058615352e-05,-0.4845199999999997,0.10442451627850664,0.007383928358265707,0.48437500000000006,0.10437468263424794,0.00738040458748705,0.0,0.0,0.0,-0.0002650000000000652,0.0006593747037914285,4.662483243937902e-05
VAL 728,R VAL 728,0.0,0.0,0.0,-0.0001250000000000051,0.00033071891388308734,2.338535866733809e-05,-0.4300450000000001,0.04806384269905949,0.00339862691023885,0.429925,0.04805600248668102,0.003398072523504974,0.0,0.0,0.0,-0.00024499999999999414,0.000696401464673835,4.924301980991126e-05
PRO 729,R PRO 729,0.0,0.0,0.0,-7.000000000000783e-05,0.00025514701644349,1.8041618552670732e-05,-0.2358600000000002,0.04527096641336301,0.0032011407341757422,0.23585000000000014,0.045286725428098314,0.0032022550647941572,0.0,0.0,0.0,-7.999999999994679e-05,0.0006029925372671783,4.2638011210650376e-05
GLU 730,R GLU 730,0.0,0.0,0.0,-0.00010000000000000231,0.00030000000000000697,2.121320343559692e-05,57.258970000000005,0.27576863328044077,0.019499787063114588,-57.258030000000005,0.2757004517582971,0.019494965901448648,0.0,0.0,0.0,0.0008400000000006002,0.0006437390775764884,4.551922670691079e-05
LEU 731,R LEU 731,0.0,0.0,0.0,-0.00010500000000001287,0.00030655342111942415,2.1676600286948022e-05,-0.38290999999999975,0.047404766637966625,0.0033520231950272014,0.38282500000000014,0.04739318912037681,0.0033512045409074946,0.0,0.0,0.0,-0.00018999999999997464,0.0006587108622150758,4.657789175135176e-05
THR 732,R THR 732,0.0,0.0,0.0,-0.00014000000000001124,0.0003469870314579773,2.4535688292772564e-05,-0.024054999999999858,0.06378433957485173,0.004510233904688313,0.02396500000000001,0.063744441130188,0.004507412658610261,0.0,0.0,0.0,-0.00022999999999992582,0.0006760917097557415,4.7806903267229184e-05
GLN 733,R GLN 733,0.0,0.0,0.0,-7.000000000000451e-05,0.0002551470164434779,1.8041618552669875e-05,-0.13504499999999978,0.38478153928560604,0.027208163570424996,0.13514499999999996,0.3847444658146497,0.027205542080153463,0.0,0.0,0.0,3.0000000000143244e-05,0.000615710971155291,4.35373402954861e-05
GLN 734,R GLN 734,0.0,0.0,0.0,-6.499999999999728e-05,0.0002465258607124107,1.7432010784759586e-05,-0.40305,0.16313987096966745,0.011535730904455024,0.4030400000000004,0.16316727122802435,0.011537668395304066,0.0,0.0,0.0,-7.499999999993178e-05,0.000647591692349665,4.579164771005206e-05
MET 735,R MET 735,0.0,0.0,0.0,-7.499999999998952e-05,0.00026339134382128164,1.862458053218657e-05,-0.33336,0.06822411890233476,0.004824173711631822,0.33331499999999986,0.06819872267865457,0.004822377927433743,0.0,0.0,0.0,-0.00011999999999987577,0.0006600000000000686,4.666904755831699e-05
PHE 736,R PHE 736,0.0,0.0,0.0,-0.00011999999999999122,0.0003249615361854147,2.2978250586150438e-05,-0.211295,0.04542959360372933,0.003212357370374601,0.21128000000000002,0.04545527032149276,0.003214172988499515,0.0,0.0,0.0,-0.00013499999999997848,0.0006455811335531934,4.564947973415612e-05
ASP 737,R ASP 737,0.0,0.0,0.0,-4.500000000000615e-05,0.00020730412441630712,1.465861521427105e-05,54.99909999999999,0.25323483172627037,0.017906406674628002,-54.99841000000003,0.25321374744828995,0.017904915791034367,0.0,0.0,0.0,0.0006449999999982481,0.0005735634228236074,4.055705857191398e-05
ALA 738,R ALA 738,0.0,0.0,0.0,-1.4999999999998349e-05,0.0001215524578114188,8.595056718834595e-06,-0.05526999999999997,0.049755372574225604,0.003518236134769809,0.05525999999999998,0.04975411942744042,0.0035181475239108467,0.0,0.0,0.0,-2.49999999999595e-05,0.0005868347297150571,4.149548168172916e-05
LYS 739,R LYS 739,0.0,0.0,0.0,-4.000000000000004e-05,0.0001959591794226544,1.3856406460551029e-05,-53.21517000000001,0.7739343131689446,0.05472542010347138,53.21467999999999,0.7737934140343777,0.05471545703011983,0.0,0.0,0.0,-0.0005299999999984096,0.0006317436188835466,4.467101968838856e-05
ASN 740,R ASN 740,0.0,0.0,0.0,-3.0000000000005578e-05,0.00017058722109235152,1.206233808181706e-05,-0.3755499999999998,0.10857457114812867,0.007677381552326305,0.3755600000000001,0.1086135645304028,0.007680138800829049,0.0,0.0,0.0,-1.9999999999740227e-05,0.0006477653896266726,4.580392996229663e-05
MET 741,R MET 741,0.0,0.0,0.0,-6.499999999998174e-05,0.0002465258607123517,1.7432010784755415e-05,-0.24307,0.16084854708700358,0.011373709838922393,0.2430700000000001,0.160815344728045,0.011371362077605293,0.0,0.0,0.0,-6.500000000005945e-05,0.0005663700203930138,4.004840820806633e-05
MET 742,R MET 742,0.0,0.0,0.0,-4.0000000000008914e-05,0.00019595917942269792,1.3856406460554105e-05,-0.3928899999999998,0.07460561574037289,0.00527541368046155,0.39282500000000015,0.07459681209676412,0.005274791168852059,0.0,0.0,0.0,-0.00010500000000000079,0.0006355902768293855,4.4943019480229346e-05
ALA 743,R ALA 743,0.0,0.0,0.0,-3.9999999999993376e-05,0.00019595917942262175,1.385640646054872e-05,0.18059000000000006,0.054159504244407325,0.003829655271692202,-0.18062499999999995,0.05409957832552871,0.0038254178693314118,0.0,0.0,0.0,-7.50000000000317e-05,0.0005825590098865781,4.1193142633212035e-05
ALA 744,R ALA 744,0.0,0.0,0.0,-1.4999999999999458e-05,0.0001215524578114278,8.595056718835232e-06,-0.009870000000000038,0.049020945523316865,0.0034663042999713684,0.009820000000000004,0.048988545599966536,0.003464013279420274,0.0,0.0,0.0,-6.50000000000217e-05,0.0005922626106720368,4.187929082494453e-05
CYS 745,R CYS 745,0.0,0.0,0.0,-2.500000000000169e-05,0.0001561249499599705,1.1039701082910553e-05,0.18511000000000002,0.11268335236404707,0.007967916258345087,-0.1851099999999999,0.11270975068732973,0.0079697829016856,0.0,0.0,0.0,-2.500000000001279e-05,0.0005868347297153575,4.14954816817504e-05
ASP 746,R ASP 746,0.0,0.0,0.0,-3.5000000000003365e-05,0.00018377975949490874,1.2995191418368276e-05,52.86600999999997,0.3637083720557529,0.02571806562549427,-52.86567500000001,0.36366847454224394,0.0257152444452588,0.0,0.0,0.0,0.00029999999999972713,0.0006082762530301803,4.301162633523847e-05
PRO 747,R PRO 747,0.0,0.0,0.0,-5.5000000000000605e-05,0.00022798026230356244,1.6120638945153684e-05,-0.02046499999999999,0.04446817710453171,0.0031443749577618743,0.020469999999999967,0.04450178760454462,0.003146751579009694,0.0,0.0,0.0,-5.000000000003446e-05,0.0006144102863722847,4.344536799246111e-05
ARG 748,R ARG 748,0.0,0.0,0.0,-5.0000000000001154e-05,0.00021794494717703873,1.5411035007422798e-05,-51.68045999999998,0.368687141628837,0.026070117798203566,51.68018499999997,0.36857367075984576,0.026062094196110486,0.0,0.0,0.0,-0.0003250000000024045,0.0006319612329865336,4.468640732917896e-05
HID 749,R HID 749,0.0,0.0,0.0,-5.500000000000949e-05,0.00022798026230359927,1.6120638945156286e-05,-0.3498050000000001,0.05108166965751974,0.0036120195009163316,0.3497700000000002,0.05106786758814064,0.0036110435472310946,0.0,0.0,0.0,-9.000000000017105e-05,0.0005673623180999882,4.011857425182207e-05
GLY 750,R GLY 750,0.0,0.0,0.0,-1.9999999999997796e-05,0.0001399999999999846,9.899494936610575e-06,-0.14830500000000008,0.038691626678132585,0.002735911159924588,0.14829499999999995,0.038743489453068165,0.0027395784119093984,0.0,0.0,0.0,-3.0000000000015014e-05,0.0005648893696999319,3.994371039350165e-05
ARG 751,R ARG 751,0.0,0.0,0.0,-0.00013499999999996737,0.00034172357249675296,2.416350554037468e-05,-59.433715,0.34780365693650583,0.024593432434128287,59.43329999999998,0.34770950519571064,0.024586774900690608,0.0,0.0,0.0,-0.0005499999999992156,0.0006837397165586405,4.834769901451826e-05
TYR 752,R TYR 752,0.0,0.0,0.0,-8.000000000004004e-05,0.0002712931993251465,1.9183326093260476e-05,0.18290999999999977,0.07885804905017618,0.005576106123452096,-0.18291000000000002,0.07885855628909265,0.005576141990659847,0.0,0.0,0.0,-8.000000000009777e-05,0.0006431174076325365,4.547526800360796e-05
LEU 753,R LEU 753,0.0,0.0,0.0,-0.00010000000000000231,0.0003000000000000069,2.1213203435596912e-05,0.47326500000000027,0.03353080337539974,0.002370985844537793,-0.47316999999999987,0.03351180538258329,0.0023696424835828486,0.0,0.0,0.0,-4.999999999900639e-06,0.0006204635363983648,4.387339740662699e-05
THR 754,R THR 754,0.0,0.0,0.0,-6.500000000000838e-05,0.0002465258607124528,1.7432010784762564e-05,-0.3453099999999999,0.07112006678849571,0.005028948150458548,0.3452949999999997,0.07110898659803931,0.005028164662677692,0.0,0.0,0.0,-7.999999999990237e-05,0.0006273754856542602,4.436214602563309e-05
VAL 755,R VAL 755,0.0,0.0,0.0,-0.00012500000000000843,0.00033071891388309623,2.338535866733872e-05,0.4262949999999999,0.023904768875689143,0.0016903224174696914,-0.42624499999999993,0.023868074388187246,0.0016877277253752158,0.0,0.0,0.0,-7.50000000000245e-05,0.0006628536791779477,4.68708331481179e-05
ALA 756,R ALA 756,0.0,0.0,0.0,-7.499999999999174e-05,0.0002633913438212895,1.8624580532187124e-05,-0.44320500000000007,0.020189674960237016,0.0014276256074335833,0.44306000000000006,0.02024244056431492,0.0014313566990792725,0.0,0.0,0.0,-0.00021999999999995634,0.0006013318551348367,4.252058325093297e-05
ALA 757,R ALA 757,0.0,0.0,0.0,-7.500000000000728e-05,0.00026339134382134403,1.862458053219098e-05,0.43361000000000005,0.02344286458605067,0.0016576608519234394,-0.4335349999999999,0.023433710226940914,0.001657013540983047,0.0,0.0,0.0,2.220446049250313e-18,0.0006480740698406733,4.5825756949550426e-05
VAL 758,R VAL 758,0.0,0.0,0.0,-0.00010000000000000009,0.0003000000000000003,2.1213203435596444e-05,-0.3806949999999998,0.02201912748044262,0.0015569874357232033,0.38050500000000026,0.022001363025953916,0.0015557312990998992,0.0,0.0,0.0,-0.00028999999999977823,0.0006292058486696162,4.4491572235652226e-05
PHE 759,R PHE 759,0.0,0.0,0.0,-0.00017500000000000515,0.0003799671038392778,2.686773157525664e-05,0.23473499999999986,0.06229899497584251,0.004405204180852489,-0.234665,0.0623044362385215,0.004405588936226342,0.0,0.0,0.0,-0.00010500000000010168,0.0006196571632765427,4.38163782163663e-05
ARG 760,R ARG 760,0.0,0.0,0.0,-0.00018499999999998184,0.00038829756630704045,2.7456784225394136e-05,-60.73023999999997,0.3413274416196466,0.024135494857430752,60.72815000000005,0.341218020468704,0.024127757613647074,0.0,0.0,0.0,-0.002275000000003473,0.0007545694136433674,5.33561149263182e-05
GLY 761,R GLY 761,0.0,0.0,0.0,-9.500000000000398e-05,0.00029321493822792724,2.0733427116616197e-05,0.21200500000000003,0.05591873545601711,0.003954051703632632,-0.21189500000000014,0.0558951158420839,0.003952381544714514,0.0,0.0,0.0,1.500000000000945e-05,0.0006362193018134366,4.498749826340517e-05
ARG 762,R ARG 762,0.0,0.0,0.0,-0.0002700000000000069,0.0004439594576084737,3.139267430468533e-05,-66.519075,1.7077975053777918,0.12075951969461059,66.514705,1.7068750416980343,0.1206942916622751,0.0,0.0,0.0,-0.004640000000001123,0.0012571396103896906,8.889319434047646e-05
MET 763,R MET 763,0.0,0.0,0.0,-0.00017000000000000793,0.0003756327994198765,2.656124997058809e-05,0.36978999999999984,0.12317015019882088,0.008709444844535183,-0.36962499999999976,0.12319254999796189,0.008711028749522166,0.0,0.0,0.0,-5.000000000008331e-06,0.0006595263451902275,4.663555510551896e-05
SER 764,R SER 764,0.0,0.0,0.0,-0.00023000000000003186,0.00042083250825007457,2.9757352032737142e-05,-0.589475,0.09738269545971756,0.006885996432979069,0.589205,0.09720845115009137,0.006873675499687085,0.0,0.0,0.0,-0.0005000000000000204,0.0007483314773548766,5.291502622129806e-05
MET 765,R MET 765,0.0,0.0,0.0,-0.0004099999999999815,0.000491833305094295,3.477786652455681e-05,-0.4188699999999999,0.28141818189306844,0.019899270476577798,0.4185849999999999,0.28124608935059037,0.019887101696200008,0.0,0.0,0.0,-0.0006950000000000944,0.0007562902881829874,5.347779913197186e-05
LYS 766,R LYS 766,0.0,0.0,0.0,-0.000575000000000031,0.0004943429983321553,3.495532863527571e-05,-74.64376000000004,0.5259363387264905,0.037189315158592647,74.63694000000002,0.525343655522328,0.037147406127316776,0.0,0.0,0.0,-0.007394999999999357,0.0010625323524502887,7.513238316476939e-05
GLU 767,R GLU 767,0.0,0.0,0.0,-0.00027500000000001465,0.00044651427748731775,3.157332735078942e-05,66.90492499999996,0.4289060262856992,0.03032823596783935,-66.90147500000003,0.42867648567478095,0.030312004995585548,0.0,0.0,0.0,0.0031749999999994573,0.0008569568250512984,6.0595998217786694e-05
VAL 768,R VAL 768,0.0,0.0,0.0,-0.00017999999999998462,0.00038418745424593815,2.7166155414409932e-05,-0.364515,0.04627309990696529,0.003272002273073776,0.3643750000000002,0.046198748630236146,0.00326674484387727,0.0,0.0,0.0,-0.00031999999999994034,0.0007263607918933529,5.136146415358204e-05
ASP 769,R ASP 769,0.0,0.0,0.0,-0.0003349999999999853,0.00047199046600538493,3.337476591678063e-05,69.590585,0.39041310527783,0.02760637542060511,-69.58650000000002,0.3900897204448796,0.0275835086597739,0.0,0.0,0.0,0.0037499999999992895,0.0008351646544246096,5.9055059055096096e-05
GLU 770,R GLU 770,0.0,0.0,0.0,-0.0003399999999999648,0.0004737087712930313,3.349626844888498e-05,71.328235,0.5189096065548822,0.03669245016178005,-71.32385500000008,0.5185808171985529,0.03666920124343581,0.0,0.0,0.0,0.004039999999998898,0.0009425497334347255,6.664833081172672e-05
GLN 771,R GLN 771,0.0,0.0,0.0,-0.00021499999999999853,0.0004108223460329267,2.904952667428488e-05,0.2887300000000002,0.12807164830672021,0.009056033099542048,-0.28874000000000005,0.12798653210396765,0.009050014475126529,0.0,0.0,0.0,-0.00022499999999986642,0.0007378177281689652,5.2171591886792805e-05
MET 772,R MET 772,0.0,0.0,0.0,-0.00020999999999998575,0.0004073082370882985,2.880104164782739e-05,-0.7080649999999999,0.05232915798099684,0.0037002302462145007,0.7078999999999996,0.05231405164963599,0.00369916206728009,0.0,0.0,0.0,-0.0003750000000000475,0.0006590713163233597,4.660337970577917e-05
LEU 773,R LEU 773,0.0,0.0,0.0,-0.000265000000000008,0.0004413332074521606,3.1206970375223215e-05,-0.5017149999999999,0.06153416754129619,0.004351122714311968,0.50156,0.061465896235229106,0.004346295203963918,0.0,0.0,0.0,-0.0004200000000001214,0.0006954135460287184,4.917316341258901e-05
ASN 774,R ASN 774,0.0,0.0,0.0,-0.00016499999999998406,0.00037118054905931346,2.624642832843865e-05,-0.6344599999999994,0.28168435952320764,0.019918092077304956,0.6341699999999997,0.28161257269518464,0.01991301598201546,0.0,0.0,0.0,-0.00045499999999925933,0.0006985520739368066,4.9395090849264246e-05
VAL 775,R VAL 775,0.0,0.0,0.0,-0.0001450000000000057,0.0003521008378291789,2.4897289009047724e-05,-0.2932199999999998,0.03793377914207797,0.0026823232467396143,0.293085,0.037954153593513826,0.0026837639380169398,0.0,0.0,0.0,-0.0002799999999998115,0.0007011419257185805,4.9578221024980286e-05
GLN 776,R GLN 776,0.0,0.0,0.0,-0.00017000000000000126,0.00037563279941986183,2.6561249970587055e-05,-0.003760000000000261,0.22954888891040204,0.016231557596238275,0.003674999999999994,0.2295139197848357,0.016229084905656263,0.0,0.0,0.0,-0.00025500000000025833,0.0007141253391385975,5.049628699220453e-05
ASN 777,R ASN 777,0.0,0.0,0.0,-0.00012499999999999512,0.00033071891388306094,2.3385358667336222e-05,-0.43978499999999954,0.24616094079890152,0.017406207050216352,0.43957000000000024,0.2461556115549671,0.01740583021576389,0.0,0.0,0.0,-0.00033999999999903,0.0006666333324990816,4.71380949975087e-05
LYS 778,R LYS 778,0.0,0.0,0.0,-0.0001349999999999929,0.0003417235724968176,2.4163505540379248e-05,-60.734354999999994,1.4145166626716963,0.10002143242765206,60.73323000000003,1.4142577760426822,0.10000312637855861,0.0,0.0,0.0,-0.0012599999999994794,0.000756571212776178,5.3497663500456576e-05
ASN 779,R ASN 779,0.0,0.0,0.0,-6.999999999999285e-05,0.0002551470164434354,1.804161855266687e-05,-0.6925649999999993,0.07700419322997751,0.005445018721271633,0.692425,0.07696391605811076,0.005442170695136234,0.0,0.0,0.0,-0.00020999999999894215,0.0006212084996201257,4.392607426121117e-05
SER 780,R SER 780,0.0,0.0,0.0,-7.499999999999785e-05,0.0002633913438213109,1.862458053218864e-05,-0.19298500000000007,0.1570458365414378,0.011104817597556476,0.192925,0.1570118446965068,0.011102414011150901,0.0,0.0,0.0,-0.00013500000000003177,0.0005973064540083943,4.2235944407582625e-05
SER 781,R SER 781,0.0,0.0,0.0,-4.500000000000004e-05,0.000207304124416279,1.4658615214269061e-05,0.02626499999999997,0.1680617290610804,0.011883758827702621,-0.02630499999999994,0.16808441919166697,0.011885363262222998,0.0,0.0,0.0,-8.499999999992181e-05,0.0006463551655242425,4.570421205971452e-05
TYR 782,R TYR 782,0.0,0.0,0.0,-9.500000000000286e-05,0.0002932149382279238,2.0733427116615957e-05,-0.07591999999999999,0.08577973886647147,0.006065543504089323,0.07588499999999994,0.08572865200736567,0.006061931117638999,0.0,0.0,0.0,-0.0001300000000000101,0.0006656575696258468,4.7069098143059265e-05
PHE 783,R PHE 783,0.0,0.0,0.0,-0.0001199999999999779,0.00032496153618537856,2.297825058614788e-05,-0.15336000000000002,0.09026932147745435,0.006383004934981643,0.15332500000000002,0.09026333350259115,0.0063825815212185085,0.0,0.0,0.0,-0.00015500000000026048,0.0006172317230992974,4.364487369669706e-05
VAL 784,R VAL 784,0.0,0.0,0.0,-8.999999999998343e-05,0.000286181760425031,2.0236106344844335e-05,0.35235500000000014,0.06806885466202584,0.004813194871912001,-0.3523049999999999,0.06808106913819736,0.004814058565804954,0.0,0.0,0.0,-3.999999999990844e-05,0.0006069596362199175,4.2918527467762364e-05
GLU 785,R GLU 785,0.0,0.0,0.0,-0.00014000000000000178,0.0003469870314579539,2.4535688292770907e-05,61.59916500000003,0.41146443074958094,0.029094928920009127,-61.59865000000001,0.4113310679948544,0.02908549874918664,0.0,0.0,0.0,0.00037499999999866416,0.0006590713163225235,4.6603379705720046e-05
TRP 786,R TRP 786,0.0,0.0,0.0,-0.0002700000000000302,0.0004439594576085121,3.139267430468805e-05,0.7475799999999999,0.07205861225419467,0.00509531333678331,-0.7475499999999999,0.0720059546148818,0.005091589879399369,0.0,0.0,0.0,-0.00024000000000041767,0.0006726068688318892,4.7560487802367956e-05
ILE 787,R ILE 787,0.0,0.0,0.0,-0.00018499999999999073,0.0003882975663070591,2.7456784225395454e-05,-0.2829750000000001,0.05087754293398961,0.0035975855618733768,0.28302999999999995,0.0508701199133638,0.0035970606750512367,0.0,0.0,0.0,-0.00013000000000037203,0.000680514511233658,4.811964255891685e-05
PRO 788,R PRO 788,0.0,0.0,0.0,-0.00028999999999999913,0.00045376205218153586,3.20858224142688e-05,-0.017309999999999985,0.11037329341829026,0.007804570423796557,0.017375000000000033,0.11034996318531323,0.0078029207272020855,0.0,0.0,0.0,-0.00022500000000022169,0.0007774155902734309,5.4971583568248554e-05
ASN 789,R ASN 789,0.0,0.0,0.0,-0.00024000000000000356,0.00042708313008125884,3.019933774108345e-05,0.2833949999999997,0.3989488049549715,0.028209940532992965,-0.2833800000000001,0.39873074323407776,0.028194521240836847,0.0,0.0,0.0,-0.00022500000000029276,0.0007838207703291148,5.542449819345805e-05
ASN 790,R ASN 790,0.0,0.0,0.0,-0.00015999999999998015,0.0003666060555964218,2.592296279362823e-05,-0.16879500000000028,0.0898185558501132,0.006351130991799769,0.16875500000000002,0.08982379960233255,0.0063515017810750855,0.0,0.0,0.0,-0.00019999999999953388,0.0006164414002970172,4.358898943541519e-05
VAL 791,R VAL 791,0.0,0.0,0.0,-0.00014499999999999458,0.00035210083782915197,2.489728900904582e-05,0.15599499999999994,0.09641548099242135,0.006817604042110382,-0.15597999999999998,0.09638173893430232,0.006815218118299666,0.0,0.0,0.0,-0.0001300000000000817,0.0006504613747181665,4.5994564896313944e-05
LYS 792,R LYS 792,0.0,0.0,0.0,-0.0003200000000000269,0.00046647615158766333,3.298484500494406e-05,-70.64472999999997,0.4222902522019036,0.02986043009609434,70.64071499999997,0.4219796129910661,0.02983846458684578,0.0,0.0,0.0,-0.004334999999999951,0.0008560227800664759,6.052995126351657e-05
THR 793,R THR 793,0.0,0.0,0.0,-0.0001900000000000035,0.0003923009049186679,2.7739863013360905e-05,0.08734000000000024,0.0632821807462417,0.004474725913394028,-0.08732999999999999,0.06315315589897305,0.004465602478949506,0.0,0.0,0.0,-0.0001799999999997759,0.0007194442299441082,5.087238936790127e-05
ALA 794,R ALA 794,0.0,0.0,0.0,-0.00018499999999997961,0.0003882975663070358,2.7456784225393808e-05,-0.32728999999999997,0.041689637801256986,0.002947902559447984,0.32715499999999986,0.04170684566111431,0.0029491193388874663,0.0,0.0,0.0,-0.0003200000000000669,0.000653911308970961,4.6238512086793813e-05
VAL 795,R VAL 795,0.0,0.0,0.0,-0.0001999999999999802,0.0003999999999999605,2.8284271247459107e-05,0.3493399999999998,0.06065759968874463,0.004289140007041034,-0.3491750000000002,0.06059846842123848,0.004284958795017659,0.0,0.0,0.0,-3.500000000016712e-05,0.0006354329232891849,4.493189290469739e-05
CYS 796,R CYS 796,0.0,0.0,0.0,-0.00014000000000002232,0.0003469870314580048,2.453568829277451e-05,-0.4354349999999998,0.13698184469118596,0.009686079128058007,0.43520500000000006,0.1369137793467111,0.009681266181393809,0.0,0.0,0.0,-0.00037000000000006917,0.0006731270311019182,4.759726882921344e-05
ASP 797,R ASP 797,0.0,0.0,0.0,-0.00018000000000000237,0.0003841874542459761,2.7166155414412615e-05,66.726435,1.26376799523267,0.08936189192755493,-66.72196,1.2630651877086585,0.08931219593094519,0.0,0.0,0.0,0.004294999999999902,0.0009889261853147863,6.992764117290298e-05
ILE 798,R ILE 798,0.0,0.0,0.0,-0.00010999999999999454,0.00031288975694322485,2.212464688983649e-05,-0.00492999999999999,0.06212048856858735,0.004392581871746952,0.004980000000000001,0.06209025366351792,0.00439044394110664,0.0,0.0,0.0,-6.000000000060623e-05,0.0006216108107167104,4.395452195166533e-05
PRO 799,R PRO 799,0.0,0.0,0.0,-8.499999999999064e-05,0.0002788816953476561,1.9719913792912847e-05,0.06997499999999997,0.0642816799329327,0.004545401178663993,-0.06992999999999999,0.06426923914284341,0.0045445214819604465,0.0,0.0,0.0,-3.99999999999423e-05,0.0006468384651521521,4.5738386504138503e-05
PRO 800,R PRO 800,0.0,0.0,0.0,-8.500000000001062e-05,0.0002788816953477217,1.9719913792917486e-05,0.29926000000000014,0.06393185747340606,0.004520664995329728,-0.2992250000000001,0.06390668490072048,0.004518885025645139,0.0,0.0,0.0,-4.999999999988347e-05,0.0006383572667402003,4.513867521317054e-05
ARG 801,R ARG 801,0.0,0.0,0.0,-7.500000000000117e-05,0.0002633913438213227,1.8624580532189472e-05,-56.072675,1.1928761165250423,0.08434907911103316,56.07146999999997,1.1926164803091943,0.08433072005814639,0.0,0.0,0.0,-0.0012800000000005695,0.0006794115100584027,4.804164859784888e-05
GLY 802,R GLY 802,0.0,0.0,0.0,-2.4999999999998358e-05,0.00015612494995994968,1.1039701082909082e-05,-0.1251099999999998,0.09875969775166397,0.006983365198813542,0.12505500000000003,0.09870416391925925,0.0069794383638656764,0.0,0.0,0.0,-7.999999999992014e-05,0.0006112282715973796,4.322036556994399e-05
LEU 803,R LEU 803,0.0,0.0,0.0,-4.9999999999998376e-05,0.00021794494717702662,1.541103500742194e-05,0.14340499999999992,0.0685555320524903,0.004847608160216761,-0.14336000000000004,0.06858906909996675,0.004849979587585917,0.0,0.0,0.0,-5.0000000000249845e-06,0.0006745183466742697,4.769564969681146e-05
LYS 804,R LYS 804,0.0,0.0,0.0,-0.00012999999999999497,0.00033630343441599177,2.378024390118731e-05,-60.40540999999999,1.0709748138492738,0.07572935533528219,60.40348999999999,1.0706984215458724,0.07570981144808189,0.0,0.0,0.0,-0.002049999999998775,0.0007533259586667598,5.326818938171226e-05
MET 805,R MET 805,0.0,0.0,0.0,-0.00014000000000000235,0.0003469870314579553,2.453568829277101e-05,-0.40127999999999986,0.10804013883737938,0.007639591481224704,0.401145,0.10792350983451214,0.007631344565343658,0.0,0.0,0.0,-0.0002749999999999918,0.0006851094803023053,4.844455593769515e-05
SER 806,R SER 806,0.0,0.0,0.0,-0.00010000000000000009,0.0003000000000000003,2.1213203435596444e-05,0.5680350000000003,0.07203244945855643,0.00509346334776225,-0.56787,0.07203306948895065,0.00509350719053188,0.0,0.0,0.0,6.500000000008544e-05,0.0006330679268451398,4.476466240239075e-05
ALA 807,R ALA 807,0.0,0.0,0.0,-3.999999999999559e-05,0.00019595917942263265,1.385640646054949e-05,-0.38157999999999986,0.017987039778687656,0.0012718757800982217,0.38146500000000005,0.017953517064910128,0.0012695053662746352,0.0,0.0,0.0,-0.00015499999999996628,0.0006008119506134519,4.248382044966889e-05
THR 808,R THR 808,0.0,0.0,0.0,-4.999999999999893e-05,0.00021794494717702903,1.541103500742211e-05,0.29316000000000014,0.14584966369518976,0.010313128623264608,-0.293175,0.14578461638664078,0.010308529083967318,0.0,0.0,0.0,-6.499999999987377e-05,0.0005922626106720664,4.187929082494662e-05
PHE 809,R PHE 809,0.0,0.0,0.0,-7.000000000000117e-05,0.00025514701644346573,1.8041618552669014e-05,-0.23130500000000004,0.04075391975012879,0.002881737301524844,0.23125500000000002,0.04078614930340891,0.002884016275092742,0.0,0.0,0.0,-0.00012000000000009337,0.0005963220606350028,4.21663372846146e-05
ILE 810,R ILE 810,0.0,0.0,0.0,-9.49999999999962e-05,0.0002932149382279033,2.0733427116614503e-05,0.31719000000000025,0.037927745780625716,0.002681896623659991,-0.31714000000000003,0.03788562260277558,0.002678918065189695,0.0,0.0,0.0,-4.499999999993065e-05,0.0006503652819760615,4.598777011335742e-05
GLY 811,R GLY 811,0.0,0.0,0.0,-5.0000000000001154e-05,0.00021794494717703873,1.5411035007422798e-05,-0.25066,0.043771959060567224,0.0030951449077547023,0.25063,0.04370621351707351,0.003090495995790982,0.0,0.0,0.0,-7.999999999993512e-05,0.0006431174076325322,4.547526800360766e-05
ASN 812,R ASN 812,0.0,0.0,0.0,-6.49999999999995e-05,0.00024652586071241913,1.7432010784760185e-05,-0.3101600000000003,0.07231780140463298,0.005113640777371801,0.3100849999999999,0.07233842530080434,0.0051150991070555265,0.0,0.0,0.0,-0.00013999999999995795,0.0006327716807815036,4.4743714642341054e-05
SER 813,R SER 813,0.0,0.0,0.0,-4.9999999999996716e-05,0.00021794494717701932,1.5411035007421426e-05,-0.11217000000000009,0.08396100940317468,0.00593693991042523,0.11212500000000002,0.08399297217624814,0.005939200019783807,0.0,0.0,0.0,-9.499999999999509e-05,0.0006131680030791112,4.3357525298385334e-05
THR 814,R THR 814,0.0,0.0,0.0,-4.999999999999893e-05,0.00021794494717702903,1.541103500742211e-05,-0.31597499999999995,0.07325820346555034,0.005180137244803448,0.31593000000000004,0.07323622805688447,0.0051785833487547495,0.0,0.0,0.0,-9.499999999999175e-05,0.0005881963957727263,4.1591766012038104e-05
ALA 815,R ALA 815,0.0,0.0,0.0,-2.5000000000006127e-05,0.00015612494995999822,1.1039701082912514e-05,-0.3391050000000002,0.016153760398119634,0.0011422433519173096,0.33897999999999995,0.01611985111593864,0.001139845603579775,0.0,0.0,0.0,-0.00015000000000004176,0.000622494979899507,4.40170421541525e-05
ILE 816,R ILE 816,0.0,0.0,0.0,-2.4999999999995027e-05,0.0001561249499599289,1.1039701082907612e-05,-0.4314849999999999,0.028330368423305274,0.0020032595625632398,0.4314450000000003,0.02831672606428532,0.0020022949021058006,0.0,0.0,0.0,-6.50000000000528e-05,0.0006006454861228299,4.247204963265434e-05
GLN 817,R GLN 817,0.0,0.0,0.0,-2.5000000000003908e-05,0.00015612494995998437,1.1039701082911535e-05,-0.5911849999999995,0.08470106714203712,0.005989269894987151,0.591145,0.08466932133305448,0.005987025127306563,0.0,0.0,0.0,-6.499999999952877e-05,0.0006006454861226354,4.2472049632640584e-05
GLU 818,R GLU 818,0.0,0.0,0.0,-5.999999999999783e-05,0.00023748684174074974,1.6792855623746057e-05,52.0472,0.3298365049516578,0.023322962933418748,-52.04697,0.3298248460906258,0.023322138527449084,0.0,0.0,0.0,0.0001699999999991064,0.0006333245613417549,4.478280920167505e-05
LEU 819,R LEU 819,0.0,0.0,0.0,-5.000000000000449e-05,0.00021794494717705323,1.5411035007423825e-05,-0.42693500000000006,0.018317772107981592,0.0012952620873783582,0.4269150000000005,0.01835423043877517,0.0012978400806718466,0.0,0.0,0.0,-7.000000000004781e-05,0.0005959026766177496,4.2136682356362506e-05
PHE 820,R PHE 820,0.0,0.0,0.0,-5.0000000000007815e-05,0.00021794494717706776,1.541103500742485e-05,-0.33858000000000005,0.028344198700965724,0.0020042375108751793,0.3385250000000001,0.028384315651426545,0.0020070742076463166,0.0,0.0,0.0,-0.00010500000000020827,0.0006355902768291699,4.49430194802141e-05
LYS 821,R LYS 821,0.0,0.0,0.0,-3.9999999999997815e-05,0.00019595917942264354,1.3856406460550262e-05,-52.19400499999999,0.5498745174823203,0.03888200001134295,52.19373999999999,0.5498453622627871,0.03887993842599906,0.0,0.0,0.0,-0.00030499999999989314,0.0006942441933489509,4.909047769164278e-05
ARG 822,R ARG 822,0.0,0.0,0.0,-1.4999999999996128e-05,0.00012155245781140079,8.595056718833323e-06,-50.96908999999999,0.31359821731039794,0.022174742602819493,50.96876499999998,0.31350140314630137,0.022167896807624734,0.0,0.0,0.0,-0.00034000000000020234,0.0006359245238233833,4.4966654311834046e-05
ILE 823,R ILE 823,0.0,0.0,0.0,-2.5000000000003908e-05,0.00015612494995998437,1.1039701082911535e-05,-0.37360000000000015,0.019856736892044487,0.0014040833308601745,0.3736049999999998,0.019899471726661625,0.001407105139995241,0.0,0.0,0.0,-2.0000000000033324e-05,0.0006241794613731974,4.413615298143546e-05
SER 824,R SER 824,0.0,0.0,0.0,-1.0000000000001119e-05,9.949874371067313e-05,7.035623639735931e-06,-0.41644999999999965,0.11752602903187083,0.008310345209436291,0.41649000000000025,0.11755071203527372,0.008312090561344914,0.0,0.0,0.0,3.0000000000093842e-05,0.0005823229344617148,4.11764495798328e-05
GLU 825,R GLU 825,0.0,0.0,0.0,-1.4999999999999458e-05,0.0001215524578114278,8.595056718835232e-06,48.10699999999995,0.47623824920319174,0.033675129547198576,-48.106834999999975,0.47611089861230926,0.03366612450055847,0.0,0.0,0.0,0.00014999999999929515,0.0006062177826497749,4.286607049875284e-05
GLN 826,R GLN 826,0.0,0.0,0.0,-2.0000000000002238e-05,0.00014000000000001568,9.899494936612774e-06,-0.2564999999999994,0.1677927888796179,0.011864741885098054,0.2564449999999998,0.16775189112197839,0.01186184997692183,0.0,0.0,0.0,-7.499999999900808e-05,0.0005994789404137433,4.238956239450841e-05
PHE 827,R PHE 827,0.0,0.0,0.0,-1.4999999999991686e-05,0.0001215524578113648,8.595056718830778e-06,-0.3111599999999999,0.025731583705632444,0.0018194977328921972,0.31113499999999994,0.02572813197649655,0.0018192536587843162,0.0,0.0,0.0,-3.999999999996007e-05,0.0005902541825349685,4.173727350941984e-05
THR 828,R THR 828,0.0,0.0,0.0,-9.999999999996679e-06,9.949874371062894e-05,7.035623639732807e-06,-0.14706499999999995,0.07426096400532395,0.005251043122561468,0.14704499999999995,0.07429443434739917,0.005253409833146471,0.0,0.0,0.0,-2.999999999998282e-05,0.0005469003565547117,3.867169507531773e-05
ALA 829,R ALA 829,0.0,0.0,0.0,0.0,0.0,0.0,-0.18315499999999996,0.036460539971316944,0.0025781495059441378,0.1831800000000001,0.03646172788006615,0.0025782335037773376,0.0,0.0,0.0,2.500000000002167e-05,0.0005868347297151905,4.149548168173859e-05
MET 830,R MET 830,0.0,0.0,0.0,-9.999999999994458e-06,9.949874371060685e-05,7.035623639731245e-06,-0.36632000000000003,0.04456531835407255,0.0031512438813902006,0.3663750000000002,0.044490048044475795,0.0031459214667564133,0.0,0.0,0.0,4.500000000011717e-05,0.0005770398599748936,4.080287980031831e-05
PHE 831,R PHE 831,0.0,0.0,0.0,-2.0000000000002238e-05,0.00014000000000001568,9.899494936612774e-06,-0.24872000000000008,0.02857046726954193,0.0020202371147961403,0.24876500000000001,0.028593002203336104,0.002021830575246085,0.0,0.0,0.0,2.499999999985292e-05,0.0005952940449892833,4.2093645601189186e-05
ARG 832,R ARG 832,0.0,0.0,0.0,-3.000000000000336e-05,0.0001705872210923389,1.2062338081816168e-05,-47.16481500000002,0.43815190376561713,0.030982018234246345,47.164725,0.4381087414950947,0.030978966200828562,0.0,0.0,0.0,-0.00012000000000028877,0.0006128621378459238,4.3335897360333736e-05
ARG 833,R ARG 833,0.0,0.0,0.0,-1.9999999999997244e-05,0.0001399999999999807,9.8994949366103e-06,-44.42603499999999,0.3111698953548531,0.0220030343106525,44.425959999999975,0.31117122039290307,0.022003128004991546,0.0,0.0,0.0,-9.499999999988517e-05,0.0005966364051917188,4.21885648013829e-05
LYS 834,R LYS 834,0.0,0.0,0.0,0.0,0.0,0.0,-44.688089999999995,0.5028811508692598,0.03555906719105489,44.68801499999997,0.5029257149681057,0.035562218348704024,0.0,0.0,0.0,-7.500000000238316e-05,0.0005190134873005941,3.6699795639752815e-05
ALA 835,R ALA 835,0.0,0.0,0.0,-9.999999999999454e-06,9.949874371065656e-05,7.03562363973476e-06,0.24410000000000004,0.021211553455604645,0.001499883328795899,-0.24413999999999994,0.021231589671995905,0.0015013001032438572,0.0,0.0,0.0,-5.000000000004778e-05,0.0006224949798994636,4.401704215414943e-05
PHE 836,R PHE 836,0.0,0.0,0.0,-1.4999999999998349e-05,0.0001215524578114188,8.595056718834595e-06,0.12346999999999994,0.033136974816660905,0.002343137960086878,-0.12348500000000007,0.03311751462594944,0.0023417619168053516,0.0,0.0,0.0,-2.9999999999734683e-05,0.0005992495306635077,4.237334067550222e-05
LEU 837,R LEU 837,0.0,0.0,0.0,-1.4999999999996128e-05,0.00012155245781140079,8.595056718833323e-06,0.11438999999999991,0.023737268166324443,0.0016784783287251577,-0.11443500000000001,0.023735116915659098,0.001678326212331808,0.0,0.0,0.0,-6.0000000000091095e-05,0.0005713142742833782,4.0398019753444786e-05
HIP 838,R HIP 838,0.0,0.0,0.0,-4.999999999997229e-06,7.053367989829033e-05,4.9874843358122365e-06,-43.401455,0.14730508468926168,0.01041604242870356,43.401324999999986,0.14726133021360308,0.010412948520059015,0.0,0.0,0.0,-0.00013500000000000512,0.000645581133550491,4.564947973396503e-05
TRP 839,R TRP 839,0.0,0.0,0.0,-1.000000000000334e-05,9.949874371069522e-05,7.035623639737493e-06,0.06587999999999998,0.03311020386527384,0.0023412449679604173,-0.06590500000000009,0.03311745725444518,0.002341757860027381,0.0,0.0,0.0,-3.500000000002501e-05,0.0005232351287905442,3.699831077228104e-05
TYR 840,R TYR 840,0.0,0.0,0.0,-1.500000000000501e-05,0.00012155245781147278,8.595056718838414e-06,-0.08013499999999996,0.03917482322870126,0.0027700783156798937,0.08014999999999999,0.03922699963035668,0.0027737677444227404,0.0,0.0,0.0,4.440892098500626e-18,0.0005916079783100015,4.18330013267066e-05
THR 841,R THR 841,0.0,0.0,0.0,-1.0000000000001675e-05,9.949874371067864e-05,7.035623639736321e-06,-0.002070000000000096,0.05269416571120569,0.0037260401903361196,0.0020899999999999873,0.05276837973635347,0.003731287914380234,0.0,0.0,0.0,9.999999999896758e-06,0.0006244197306299779,4.415314258351347e-05
GLY 842,R GLY 842,0.0,0.0,0.0,-4.999999999999449e-06,7.053367989832165e-05,4.9874843358144515e-06,-0.03082499999999998,0.032202552305679116,0.0022770643106860195,0.030845000000000015,0.032248115836432965,0.0022802861388431044,0.0,0.0,0.0,1.5000000000031654e-05,0.000542931855760834,3.8391079693068224e-05
GLU 843,R GLU 843,0.0,0.0,0.0,-5.000000000000005e-06,7.053367989832949e-05,4.9874843358150055e-06,45.708585000000014,0.18229737456411219,0.012890370974678777,-45.708460000000024,0.1822287803754151,0.012885520633081007,0.0,0.0,0.0,0.00011999999999886768,0.0006209669878486611,4.390899680007727e-05
GLY 844,R GLY 844,0.0,0.0,0.0,0.0,0.0,0.0,0.16447500000000004,0.05572063688616621,0.0039400440194241396,-0.16452999999999995,0.05574019285937231,0.003941426835550813,0.0,0.0,0.0,-5.5000000000056116e-05,0.0005761727171603283,4.074156354387468e-05
MET 845,R MET 845,0.0,0.0,0.0,-1.500000000000501e-05,0.00012155245781147276,8.595056718838412e-06,-0.27842499999999976,0.07393391897498858,0.005227917546691118,0.27839999999999987,0.07395072683888926,0.005229106042145261,0.0,0.0,0.0,-3.999999999998116e-05,0.0005817215828898448,4.113392760239815e-05
ASP 846,R ASP 846,0.0,0.0,0.0,-1.4999999999996128e-05,0.00012155245781140079,8.595056718833323e-06,46.948725000000024,0.3403363033428086,0.024065410797766182,-46.948595000000026,0.3402503504384804,0.024059333009614867,0.0,0.0,0.0,0.00011500000000239652,0.000601477347866715,4.253087114066542e-05
GLU 847,R GLU 847,0.0,0.0,0.0,-5.0000000000005595e-06,7.053367989833732e-05,4.9874843358155595e-06,45.86040500000004,0.35155120675694096,0.024858424223214697,-45.86033500000004,0.3515568983424182,0.024858826679083363,0.0,0.0,0.0,6.500000000094985e-05,0.0005298820623525811,3.746831995186231e-05
MET 848,R MET 848,0.0,0.0,0.0,-4.999999999999449e-06,7.053367989832165e-05,4.9874843358144515e-06,0.2529999999999999,0.11309314744934848,0.00799689314671644,-0.25299999999999995,0.11307426762973113,0.007995558141868541,0.0,0.0,0.0,-4.999999999988347e-06,0.0005787702480259653,4.0925236712818006e-05
GLU 849,R GLU 849,0.0,0.0,0.0,-1.5000000000002789e-05,0.00012155245781145478,8.59505671883714e-06,49.881795000000004,0.3915504475482587,0.02768679766380013,-49.881540000000044,0.3915213383660374,0.027684739333785784,0.0,0.0,0.0,0.0002399999999984459,0.0005765414122144374,4.076763422116973e-05
PHE 850,R PHE 850,0.0,0.0,0.0,-9.999999999998898e-06,9.949874371065103e-05,7.035623639734369e-06,0.30098500000000006,0.03376736257097864,0.0023877131056723806,-0.3009899999999999,0.033817449637724886,0.0023912547961269823,0.0,0.0,0.0,-1.4999999999760761e-05,0.0006203023456345772,4.386199949841311e-05
THR 851,R THR 851,0.0,0.0,0.0,-1.5000000000002789e-05,0.00012155245781145478,8.59505671883714e-06,0.23472500000000004,0.11077716089068193,0.00783312816663944,-0.23464500000000002,0.11074673347327227,0.007830976623321002,0.0,0.0,0.0,6.500000000003392e-05,0.0005837593682329578,4.1278020785869926e-05
GLU 852,R GLU 852,0.0,0.0,0.0,-1.9999999999997796e-05,0.0001399999999999846,9.899494936610575e-06,51.85629499999999,0.49682746298480013,0.03513100681562606,-51.855924999999964,0.4968122073571266,0.03512992807984814,0.0,0.0,0.0,0.0003500000000016712,0.0005634713834781398,3.984344362619582e-05
ALA 853,R ALA 853,0.0,0.0,0.0,-9.999999999998898e-06,9.949874371065103e-05,7.035623639734369e-06,0.3418300000000001,0.024017516524403083,0.001698294880166538,-0.34178000000000014,0.02399690813417161,0.0016968376469183365,0.0,0.0,0.0,4.000000000003001e-05,0.000590254182534926,4.173727350941684e-05
GLU 854,R GLU 854,0.0,0.0,0.0,-2.5000000000006127e-05,0.00015612494995999822,1.1039701082912514e-05,50.67890499999999,0.34491365002663066,0.024389078085763415,-50.678684999999994,0.34488449628152795,0.024387016604677503,0.0,0.0,0.0,0.00019500000000093108,0.000630059520999248,4.455193598497162e-05
SER 855,R SER 855,0.0,0.0,0.0,-1.5000000000000568e-05,0.00012155245781143678,8.595056718835867e-06,0.37226,0.10439876627623501,0.0073821075581435225,-0.37227000000000005,0.10428430898270297,0.007374014205302246,0.0,0.0,0.0,-2.5000000000046097e-05,0.0006118619125259133,4.326517074968435e-05
ASN 856,R ASN 856,0.0,0.0,0.0,-2.000000000000668e-05,0.00014000000000004674,9.89949493661497e-06,0.6994000000000001,0.12736585099625336,0.009006125693104614,-0.699275,0.12736993120434664,0.009006414207385755,0.0,0.0,0.0,0.00010499999999993292,0.0005691880181448488,4.024767074003542e-05
MET 857,R MET 857,0.0,0.0,0.0,-3.499999999998949e-05,0.00018377975949483585,1.2995191418363123e-05,0.38827499999999987,0.07194129116856446,0.005087017483260781,-0.3882699999999999,0.07192195144738518,0.005085649958461569,0.0,0.0,0.0,-3.0000000000048878e-05,0.0006237788069500749,4.4107822435485224e-05
ASN 858,R ASN 858,0.0,0.0,0.0,-5.0000000000005595e-06,7.053367989833732e-05,4.9874843358155595e-06,0.3009300000000001,0.2133285613789204,0.015084607237180523,-0.3008800000000002,0.21335345228048194,0.015086367289708925,0.0,0.0,0.0,4.4999999999966176e-05,0.0005594416859694871,3.955850098274593e-05
ASP 859,R ASP 859,0.0,0.0,0.0,-4.499999999999949e-05,0.00020730412441627644,1.465861521426888e-05,55.45729499999999,0.6207270720501156,0.04389203219127074,-55.45681500000001,0.6206526571063872,0.04388677026013754,0.0,0.0,0.0,0.0004349999999999454,0.000621107881128664,4.391895945944864e-05
LEU 860,R LEU 860,0.0,0.0,0.0,-5.5000000000011705e-05,0.00022798026230360846,1.6120638945156937e-05,0.3463950000000001,0.030161879500454233,0.0021327669528102703,-0.3463950000000001,0.03010513203757585,0.0021287543012286267,0.0,0.0,0.0,-5.499999999992511e-05,0.0006418527868600272,4.5385845811220894e-05
VAL 861,R VAL 861,0.0,0.0,0.0,-2.9999999999998917e-05,0.00017058722109231366,1.2062338081814384e-05,0.3579400000000001,0.041520794790081715,0.0029359635556321854,-0.3578749999999998,0.04159987229547941,0.002941555179662788,0.0,0.0,0.0,3.500000000010079e-05,0.0005777326371255585,4.085186654242694e-05
SER 862,R SER 862,0.0,0.0,0.0,-3.0000000000001136e-05,0.00017058722109232626,1.2062338081815275e-05,0.19080000000000005,0.11894557578993835,0.008410722323320383,-0.19082500000000002,0.11893163740149204,0.008409736730421464,0.0,0.0,0.0,-5.499999999998201e-05,0.0006016435821978915,4.25426256829495e-05
GLU 863,R GLU 863,0.0,0.0,0.0,-4.000000000000781e-05,0.0001959591794226925,1.3856406460553723e-05,59.25733499999999,0.3372223046801769,0.02384521784067091,-59.256539999999994,0.33718862436276825,0.023842836282587692,0.0,0.0,0.0,0.0007550000000004786,0.0005957977844874485,4.2129265362699604e-05
TYR 864,R TYR 864,0.0,0.0,0.0,-0.0001150000000000162,0.0003190219428190304,2.2558257911464338e-05,0.234865,0.07920900690578067,0.005600922591412958,-0.23474500000000018,0.07913633789227244,0.005595784116189577,0.0,0.0,0.0,5.0000000000094414e-06,0.0006519010661135849,4.609636645116557e-05
GLN 865,R GLN 865,0.0,0.0,0.0,-4.5000000000001704e-05,0.00020730412441628666,1.4658615214269603e-05,0.2613399999999999,0.21123783846650257,0.01493677080228525,-0.26131999999999983,0.21131797746524095,0.01494243748522979,0.0,0.0,0.0,-2.5000000000225952e-05,0.0006437196594792209,4.551785364008523e-05
GLN 866,R GLN 866,0.0,0.0,0.0,-9.999999999998565e-05,0.00029999999999995704,2.121320343559339e-05,-0.09933999999999955,0.34699638960657786,0.024536350013806045,0.09937999999999991,0.3470109589047585,0.02453738021876011,0.0,0.0,0.0,-5.999999999911409e-05,0.0006606057825966913,4.671188285651666e-05
TYR 867,R TYR 867,0.0,0.0,0.0,-0.00013000000000000565,0.0003363034344160194,2.3780243901189267e-05,0.16958500000000007,0.17561079914116903,0.012417558692230936,-0.16963000000000014,0.17556355857637415,0.012414218279859581,0.0,0.0,0.0,-0.00017499999999988412,0.0006514407110396277,4.606381443171069e-05
GLN 868,R GLN 868,0.0,0.0,0.0,-3.0000000000005578e-05,0.00017058722109235152,1.206233808181706e-05,0.4856100000000004,0.16579534945226937,0.011723501588689301,-0.48559000000000024,0.1657528639269921,0.011720497408386718,0.0,0.0,0.0,-9.999999999585895e-06,0.0006479969135734211,4.582030117757192e-05
ASP 869,R ASP 869,0.0,0.0,0.0,-9.000000000000006e-05,0.00028618176042508395,2.023610634484808e-05,119.34396000000004,0.9765250986953917,0.06905075192863741,-119.343235,0.9764801276845837,0.06904757199796749,0.0,0.0,0.0,0.0006349999999966372,0.0007495165108274606,5.299882074173777e-05
gtp 870,R gtp 870,0.0,0.0,0.0,-7.999999999998231e-05,0.00027129319932495073,1.9183326093246636e-05,193.02395999999982,0.6359871842004245,0.04497108506958581,-193.02291499999993,0.6358603367153187,0.04496211559789633,0.0,0.0,0.0,0.0009650000000038972,0.0007574793726630293,5.356188010189599e-05
Mg+ 871,R Mg+ 871,0.0,0.0,0.0,0.0,0.0,0.0,-95.84861,0.3264735638519086,0.02308516708778239,95.84816000000002,0.32647616205071756,0.023085350808182057,0.0,0.0,0.0,-0.00045000000000158027,0.0005634713834778372,3.984344362617442e-05
MET 872,L MET   1,0.0,0.0,0.0,0.0,0.0,0.0,-46.206409999999984,0.2167371493354599,0.01532563080301451,46.20630999999999,0.21670900743037239,0.015323640869822222,0.0,0.0,0.0,-0.00010000000000111698,0.0005744562646534659,4.0620192023155976e-05
ARG 873,L ARG   2,0.0,0.0,0.0,-1.5000000000000568e-05,0.00012155245781143678,8.595056718835867e-06,-46.37699499999998,0.17656263754609147,0.01248486383130238,46.37687499999999,0.17649030958094952,0.012479749471840251,0.0,0.0,0.0,-0.00013499999999979194,0.0005628276823333206,3.97979270817399e-05
GLU 874,L GLU   3,0.0,0.0,0.0,-2.0000000000002238e-05,0.00014000000000001568,9.899494936612774e-06,47.72250500000001,0.18120858140411145,0.012813381672004171,-47.722260000000006,0.18121932126668103,0.012814141094969367,0.0,0.0,0.0,0.00022500000000142962,0.0005695392874944358,4.027250923394702e-05
CYS 875,L CYS   4,0.0,0.0,0.0,-1.500000000000501e-05,0.00012155245781147276,8.595056718838412e-06,0.003829999999999998,0.06541942448539273,0.004625851867494247,-0.003895000000000004,0.06543518911869972,0.004626966595405676,0.0,0.0,0.0,-8.000000000008445e-05,0.000602992537267241,4.263801121065481e-05
ILE 876,L ILE   5,0.0,0.0,0.0,-5.000000000000559e-05,0.00021794494717705806,1.5411035007424164e-05,-0.08204499999999999,0.04012509158868059,0.0028372724358087346,0.08207000000000003,0.04016385315180796,0.0028400132922224096,0.0,0.0,0.0,-2.5000000000048316e-05,0.0006036348233825126,4.268342769741186e-05
SER 877,L SER   6,0.0,0.0,0.0,-4.0000000000004476e-05,0.00019595917942267618,1.3856406460552569e-05,-0.03503999999999994,0.06821245047643434,0.004823348629323826,0.03507499999999999,0.06823415109019823,0.004824883094438662,0.0,0.0,0.0,-4.999999999928395e-06,0.000604131608178203,4.271855568719417e-05
ILE 878,L ILE   7,0.0,0.0,0.0,-5.5000000000005043e-05,0.00022798026230358084,1.6120638945154985e-05,-0.1274200000000002,0.04982081492709613,0.003522863607918964,0.12734500000000004,0.049817627151440974,0.003522638198140698,0.0,0.0,0.0,-0.00012999999999978583,0.0006108191221627681,4.3191434335970754e-05
HID 879,L HID   8,0.0,0.0,0.0,-8.000000000000007e-05,0.00027129319932501096,1.9183326093250895e-05,-0.19404500000000005,0.06268901797763254,0.004432782971790936,0.19412500000000005,0.0626824486997756,0.0044323184536989215,0.0,0.0,0.0,-1.3322676295501878e-16,0.0006324555320335289,4.47213595499854e-05
VAL 880,L VAL   9,0.0,0.0,0.0,-0.00011500000000001398,0.0003190219428190242,2.25582579114639e-05,-0.16115000000000004,0.036339063003880234,0.0025695597872008903,0.16111999999999996,0.0363227972491107,0.002568409624651025,0.0,0.0,0.0,-0.00014500000000002065,0.000723861174535589,5.11847145151774e-05
GLY 881,L GLY  10,0.0,0.0,0.0,-8.500000000000841e-05,0.0002788816953477144,1.9719913792916967e-05,-0.5476899999999997,0.032111273721237815,0.002270609940082464,0.547545,0.032105575450379537,0.0022702070114859712,0.0,0.0,0.0,-0.00022999999999986142,0.0006140846847137327,4.3422344478388345e-05
GLN 882,L GLN  11,0.0,0.0,0.0,-0.00017500000000000293,0.00037996710383927294,2.6867731575256295e-05,-0.28995999999999983,0.2012887935281054,0.014233267088058216,0.2899899999999999,0.20121490973583456,0.014228042715004767,0.0,0.0,0.0,-0.00014500000000026604,0.0006737766692313937,4.764320518188039e-05
ALA 883,L ALA  12,0.0,0.0,0.0,-5.999999999999783e-05,0.00023748684174074974,1.6792855623746057e-05,-0.2568249999999998,0.036877288064607626,0.0026076180462253785,0.256775,0.03683061735838834,0.002604317928940336,0.0,0.0,0.0,-0.00010999999999998567,0.000646451854355763,4.5711048992557844e-05
GLY 884,L GLY  13,0.0,0.0,0.0,-5.5000000000011705e-05,0.00022798026230360846,1.6120638945156937e-05,-0.3742900000000002,0.02757600224832868,0.0019499178187808689,0.37421500000000024,0.027637633310393053,0.001954275792972614,0.0,0.0,0.0,-0.00013000000000014777,0.0006269768735766966,4.433395989532228e-05
VAL 885,L VAL  14,0.0,0.0,0.0,-0.00010500000000000398,0.0003065534211193983,2.1676600286946192e-05,-0.4450600000000001,0.04053031458057179,0.002865926028354631,0.44498000000000004,0.040449964153261124,0.0028602443951523705,0.0,0.0,0.0,-0.00018500000000022277,0.0006251199884823084,4.4202658291109674e-05
GLN 886,L GLN  15,0.0,0.0,0.0,-0.00014000000000003788,0.00034698703145804335,2.4535688292777233e-05,-0.6530799999999997,0.25983712898660216,0.018373259591047002,0.6530050000000002,0.25980295413062576,0.018370843063806302,0.0,0.0,0.0,-0.00021499999999917917,0.0007202603695883147,5.093009915558263e-05
ILE 887,L ILE  16,0.0,0.0,0.0,-6.999999999999895e-05,0.00025514701644345765,1.8041618552668445e-05,-0.2339549999999999,0.03497317507748018,0.0024729769256910594,0.23395000000000013,0.034994249527599976,0.002474467114350008,0.0,0.0,0.0,-7.500000000028706e-05,0.0006398241946033711,4.524240267712649e-05
GLY 888,L GLY  17,0.0,0.0,0.0,-1.9999999999991135e-05,0.00013999999999993794,9.899494936607277e-06,-0.3839350000000001,0.03067492094529393,0.00216904446127786,0.3839450000000001,0.030719569902587153,0.0021722016193253544,0.0,0.0,0.0,-9.999999999962262e-06,0.000591523456846785,4.1827024756726974e-05
ASN 889,L ASN  18,0.0,0.0,0.0,-6.499999999999506e-05,0.00024652586071240227,1.7432010784758993e-05,-0.5711500000000002,0.14120682525997116,0.009984830369114947,0.5710149999999999,0.14116329117373314,0.009981752044355781,0.0,0.0,0.0,-0.00020000000000027995,0.0006244997998403075,4.4158804331672304e-05
ALA 890,L ALA  19,0.0,0.0,0.0,-3.9999999999997815e-05,0.00019595917942264354,1.3856406460550262e-05,-0.256875,0.03550421629891246,0.0025105272105674947,0.25686000000000014,0.03541299761386989,0.002504077075491042,0.0,0.0,0.0,-5.500000000003779e-05,0.0006418527868600573,4.538584581122302e-05
CYS 891,L CYS  20,0.0,0.0,0.0,-1.5000000000000568e-05,0.00012155245781143678,8.595056718835867e-06,-0.4296400000000006,0.04040668756529657,0.002857184278270735,0.42957000000000056,0.04049364271091562,0.002863332935583365,0.0,0.0,0.0,-8.500000000005503e-05,0.0005811841360532127,4.1095924372127174e-05
TRP 892,L TRP  21,0.0,0.0,0.0,-6.999999999998785e-05,0.0002551470164434172,1.8041618552665586e-05,-0.5329450000000004,0.039463932584065296,0.002790521434248132,0.532945,0.03943655632785552,0.0027885856406071885,0.0,0.0,0.0,-7.000000000017436e-05,0.000620564259363812,4.388051959581589e-05
GLU 893,L GLU  22,0.0,0.0,0.0,-4.500000000000004e-05,0.000207304124416279,1.4658615214269061e-05,53.60875000000001,0.3984117060282996,0.028171961903671196,-53.608224999999976,0.39836574197383756,0.0281687117542111,0.0,0.0,0.0,0.0004799999999966786,0.0005996665740237935,4.240283009431291e-05
LEU 894,L LEU  23,0.0,0.0,0.0,-4.500000000001059e-05,0.00020730412441632756,1.4658615214272495e-05,-0.2992249999999998,0.028475856001180695,0.0020135470878526514,0.2992000000000001,0.028484206150074097,0.0020141375325432955,0.0,0.0,0.0,-6.99999999998635e-05,0.0005701754116059216,4.03174900012378e-05
TYR 895,L TYR  24,0.0,0.0,0.0,-2.500000000000835e-05,0.0001561249499600121,1.1039701082913495e-05,-0.38001499999999994,0.05380041612292589,0.003804263907117896,0.38004000000000004,0.05377088803432514,0.003802175955949389,0.0,0.0,0.0,1.354472090042691e-16,0.0005830951894843278,4.1231056256162305e-05
CYS 896,L CYS  25,0.0,0.0,0.0,-4.0000000000008914e-05,0.00019595917942269792,1.3856406460554105e-05,-0.33903499999999975,0.03658433783738863,0.0025869033370037094,0.3389999999999997,0.0365527016785379,0.0025846663227583047,0.0,0.0,0.0,-7.499999999996732e-05,0.0005739120141623938,4.0581707701865856e-05
LEU 897,L LEU  26,0.0,0.0,0.0,-2.999999999999614e-05,0.00017058722109229783,1.2062338081813264e-05,-0.313805,0.018822778089326482,0.001330971402773232,0.31375500000000006,0.018854309189147156,0.0013332009882233789,0.0,0.0,0.0,-7.999999999985352e-05,0.0006352952069709008,4.492215489044352e-05
GLU 898,L GLU  27,0.0,0.0,0.0,-1.5000000000002789e-05,0.00012155245781145478,8.59505671883714e-06,48.107985,0.25380830320557085,0.01794695723181105,-48.107799999999976,0.2538298445875277,0.017948480437536832,0.0,0.0,0.0,0.00016999999999782743,0.0005840376700190561,4.129769969388657e-05
HIP 899,L HIP  28,0.0,0.0,0.0,-2.4999999999999466e-05,0.00015612494995995662,1.1039701082909572e-05,-47.393095,0.34093627846555885,0.024107835445550174,47.39290500000002,0.3408603907353218,0.02410246937268423,0.0,0.0,0.0,-0.00021499999999818442,0.0006624009359907591,4.6838819370338195e-05
GLY 900,L GLY  29,0.0,0.0,0.0,-1.0000000000001119e-05,9.949874371067313e-05,7.035623639735931e-06,-0.08557500000000001,0.05131163976136419,0.00362828084290619,0.08564000000000008,0.05119404652886886,0.0036199657456942804,0.0,0.0,0.0,5.4999999999941204e-05,0.0005847862857488967,4.135063481979389e-05
ILE 901,L ILE  30,0.0,0.0,0.0,-2.9999999999992255e-05,0.00017058722109227577,1.2062338081811704e-05,0.1061750000000001,0.04357733786040613,0.003081383110715045,-0.10611999999999995,0.04360705906157869,0.0030834847170044576,0.0,0.0,0.0,2.5000000000030552e-05,0.0005517019122678299,3.9011216335816824e-05
GLN 902,L GLN  31,0.0,0.0,0.0,-5.000000000000393e-05,0.00021794494717705082,1.5411035007423652e-05,0.162875,0.19728076281026485,0.013949856518079312,-0.16284499999999982,0.1972358257898398,0.013946678990892426,0.0,0.0,0.0,-1.999999999997115e-05,0.0006400000000005896,4.525483399598073e-05
PRO 903,L PRO  32,0.0,0.0,0.0,-2.999999999999725e-05,0.00017058722109230417,1.2062338081813713e-05,0.12932000000000007,0.05561202747607748,0.0039323641743866985,-0.12929499999999997,0.05565067811806084,0.003935097187491064,0.0,0.0,0.0,-4.99999999995282e-06,0.0005612263358040518,3.968469478275235e-05
ASP 904,L ASP  33,0.0,0.0,0.0,-2.4999999999998358e-05,0.00015612494995994968,1.1039701082909082e-05,52.12243500000002,0.4411401316743262,0.03119331785604425,-52.12184,0.441078512738864,0.03118896073933277,0.0,0.0,0.0,0.0005699999999995242,0.0006442825467135138,4.555765577812642e-05
GLY 905,L GLY  34,0.0,0.0,0.0,-5.000000000000005e-06,7.053367989832949e-05,4.9874843358150055e-06,-0.12693500000000005,0.04527306898145963,0.0032012894081916445,0.12696000000000005,0.045268293539739234,0.0032009517334692793,0.0,0.0,0.0,2.0000000000023332e-05,0.0005996665740225274,4.240283009422339e-05
GLN 906,L GLN  35,0.0,0.0,0.0,-4.0000000000004476e-05,0.00019595917942267618,1.3856406460552569e-05,0.01276500000000059,0.2936135381330366,0.02076161238620451,-0.012779999999999942,0.29350836717204504,0.02075417567623441,0.0,0.0,0.0,-5.499999999916128e-05,0.0006016435821976911,4.254262568293534e-05
MET 907,L MET  36,0.0,0.0,0.0,-3.000000000000336e-05,0.0001705872210923389,1.2062338081816168e-05,0.10650499999999997,0.10326625767887594,0.007302027107249056,-0.1064599999999999,0.10327022029607573,0.007302307306598378,0.0,0.0,0.0,1.500000000021373e-05,0.0005785974420961815,4.0913017488340074e-05
PRO 908,L PRO  37,0.0,0.0,0.0,-2.9999999999998917e-05,0.00017058722109231366,1.2062338081814384e-05,-0.10292500000000004,0.06448666044229617,0.0045598954894821905,0.10285,0.0644612092657282,0.004558095819528152,0.0,0.0,0.0,-0.00010499999999996845,0.000586493819234182,4.1471375670448725e-05
SER 909,L SER  38,0.0,0.0,0.0,-5.0000000000005595e-06,7.053367989833732e-05,4.9874843358155595e-06,-0.184835,0.10609325037437606,0.007501925677784353,0.18477500000000005,0.10608823862709756,0.0075015712937357305,0.0,0.0,0.0,-6.499999999998174e-05,0.0006251199884821969,4.4202658291101786e-05
ASP 910,L ASP  39,0.0,0.0,0.0,-2.0000000000000574e-05,0.000140000000000004,9.899494936611948e-06,45.64083999999998,0.5734350306715918,0.04054797987577984,-45.640679999999975,0.5734404307356763,0.04054836171797314,0.0,0.0,0.0,0.00014000000000024214,0.000583438085833776,4.12553026895562e-05
LYS 911,L LYS  40,0.0,0.0,0.0,-1.5000000000002233e-05,0.00012155245781145028,8.595056718836821e-06,-46.57276500000001,0.8455194555848219,0.059787254066918545,46.572575000000036,0.845510735811608,0.059786637485841544,0.0,0.0,0.0,-0.00020500000000261309,0.0005941169918460024,4.20104153752461e-05
THR 912,L THR  41,0.0,0.0,0.0,0.0,0.0,0.0,0.0647900000000001,0.0824486258223874,0.0058299982418522425,-0.06471999999999993,0.08245490646407888,0.005830442350285267,0.0,0.0,0.0,7.000000000005668e-05,0.0005874521257090671,4.153913817113335e-05
ILE 913,L ILE  42,0.0,0.0,0.0,-1.000000000000001e-05,9.949874371066208e-05,7.03562363973515e-06,-0.010565000000000015,0.09104935900378433,0.006438161917426434,0.010580000000000016,0.09103858302939469,0.006437399940969953,0.0,0.0,0.0,5.000000000094928e-06,0.0005957977844874819,4.212926536270197e-05
GLY 914,L GLY  43,0.0,0.0,0.0,-1.000000000000001e-05,9.949874371066208e-05,7.03562363973515e-06,-0.063075,0.10832294020658778,0.007659588557814313,0.06305,0.10827921083938505,0.007656496424605709,0.0,0.0,0.0,-3.500000000002279e-05,0.000594789878864801,4.2057995672642595e-05
GLY 915,L GLY  44,0.0,0.0,0.0,-1.0000000000000563e-05,9.949874371066761e-05,7.035623639735541e-06,0.1481149999999999,0.10084290641884541,0.007130670296332601,-0.148095,0.10084610044518323,0.007130896148100877,0.0,0.0,0.0,9.999999999910081e-06,0.0005743692192308709,4.0614036982297156e-05
GLY 916,L GLY  45,0.0,0.0,0.0,-1.4999999999999458e-05,0.0001215524578114278,8.595056718835232e-06,0.015419999999999963,0.08186900268111238,0.005789012696479421,-0.015400000000000046,0.08186220128972838,0.005788531765482507,0.0,0.0,0.0,4.999999999955041e-06,0.000604131608178207,4.271855568719444e-05
ASP 917,L ASP  46,0.0,0.0,0.0,-1.500000000000168e-05,0.00012155245781144578,8.595056718836504e-06,45.246115,0.26026809596307293,0.018403733558199995,-45.24598000000001,0.26019602149055115,0.018398637123372936,0.0,0.0,0.0,0.00011999999999900979,0.0005617828762077595,3.972404813209895e-05
ASP 918,L ASP  47,0.0,0.0,0.0,-9.999999999999454e-06,9.949874371065656e-05,7.03562363973476e-06,45.10701999999999,0.21661705750640003,0.015317139028345179,-45.10692000000002,0.2166062178241824,0.01531637254706498,0.0,0.0,0.0,9.000000000128239e-05,0.0006260191690352703,4.426623995776071e-05
SER 919,L SER  48,0.0,0.0,0.0,-1.4999999999997237e-05,0.0001215524578114098,8.59505671883396e-06,0.33492000000000005,0.026525527327464136,0.0018756380247798969,-0.33489499999999994,0.026496489861866087,0.0018735847658966117,0.0,0.0,0.0,9.99999999995005e-06,0.0005566866263889539,3.9363688851549135e-05
PHE 920,L PHE  49,0.0,0.0,0.0,-3.500000000000281e-05,0.00018377975949490579,1.2995191418368068e-05,0.23969000000000013,0.016436967481866634,0.0011622691168570666,-0.239695,0.016454238815576252,0.0011634903845756874,0.0,0.0,0.0,-3.999999999996895e-05,0.0005817215828898973,4.1133927602401866e-05
ASN 921,L ASN  50,0.0,0.0,0.0,-1.9999999999997796e-05,0.0001399999999999846,9.899494936610575e-06,0.45580499999999946,0.1268352749632377,0.008968608302016571,-0.4558099999999996,0.12688456919578722,0.008972093930627485,0.0,0.0,0.0,-2.500000000111413e-05,0.000619979838382777,4.383919479194014e-05
THR 922,L THR  51,0.0,0.0,0.0,-2.500000000000169e-05,0.0001561249499599705,1.1039701082910553e-05,0.3446000000000001,0.02954115772951195,0.0020888752954639294,-0.3446049999999999,0.029490828659093225,0.0020853164927655396,0.0,0.0,0.0,-2.999999999987346e-05,0.0006396092557176933,4.5227204202766146e-05
PHE 923,L PHE  52,0.0,0.0,0.0,-3.000000000000336e-05,0.00017058722109233892,1.206233808181617e-05,0.25177,0.016374892366059622,0.0011578797433240589,-0.25172500000000003,0.016375572509074777,0.001157927836697878,0.0,0.0,0.0,1.4999999999778523e-05,0.0005520643078483174,3.9036841573060294e-05
PHE 924,L PHE  53,0.0,0.0,0.0,-2.500000000001279e-05,0.00015612494996003983,1.1039701082915455e-05,-0.21932000000000001,0.03898560760075428,0.002756698750317116,0.21936,0.03899487658654654,0.0027573541665879588,0.0,0.0,0.0,1.4999999999698587e-05,0.0006283112286121317,4.442831304472894e-05
SER 925,L SER  54,0.0,0.0,0.0,-1.4999999999996128e-05,0.00012155245781140079,8.595056718833323e-06,0.02025499999999994,0.16605234107051922,0.01174167364028656,-0.020290000000000016,0.1660251965817237,0.011739754235076644,0.0,0.0,0.0,-5.0000000000063327e-05,0.000614410286372067,4.344536799244572e-05
GLU 926,L GLU  55,0.0,0.0,0.0,-2.4999999999997247e-05,0.00015612494995994277,1.1039701082908593e-05,47.65604500000001,0.33385235205767805,0.023606926205506275,-47.65579999999998,0.3337586703043196,0.023600301905198958,0.0,0.0,0.0,0.00021999999999763986,0.0005758472019550062,4.071854614296842e-05
THR 927,L THR  56,0.0,0.0,0.0,-2.4999999999998358e-05,0.00015612494995994968,1.1039701082909082e-05,-0.46444,0.07994076807236448,0.005652665919722998,0.4643800000000003,0.07992531263623384,0.00565157305535358,0.0,0.0,0.0,-8.49999999997797e-05,0.0006146340374566181,4.3461189583364106e-05
GLY 928,L GLY  57,0.0,0.0,0.0,-5.000000000000005e-06,7.053367989832949e-05,4.9874843358150055e-06,-0.24602500000000013,0.05556954539133739,0.003929360237366833,0.2460799999999999,0.05555027992728797,0.003927997963339628,0.0,0.0,0.0,5.000000000003002e-05,0.0005722761571130068,4.0466035140598515e-05
ALA 929,L ALA  58,0.0,0.0,0.0,-1.4999999999998903e-05,0.00012155245781142328,8.595056718834914e-06,-0.06302499999999997,0.09615115378922923,0.0067989132863274584,0.06302999999999997,0.09620150258701789,0.006802473483961554,0.0,0.0,0.0,-1.000000000000334e-05,0.0006323764701505024,4.471576903062326e-05
GLY 930,L GLY  59,0.0,0.0,0.0,-1.999999999999835e-05,0.00013999999999998847,9.89949493661085e-06,-0.04472999999999991,0.05994419988622757,0.004238695023235338,0.04471499999999998,0.05989911330729363,0.004235506920664869,0.0,0.0,0.0,-3.499999999993203e-05,0.0005601562282077849,3.9609026748960394e-05
LYS 931,L LYS  60,0.0,0.0,0.0,-2.9999999999996697e-05,0.00017058722109230103,1.206233808181349e-05,-52.182544999999976,0.4104892300379467,0.029025971816387674,52.18197999999998,0.4104936779069285,0.029026286328219558,0.0,0.0,0.0,-0.0005949999999998567,0.0005665465558986731,4.0060891153383514e-05
HIP 932,L HIP  61,0.0,0.0,0.0,-4.499999999998838e-05,0.0002073041244162253,1.4658615214265265e-05,-48.34202500000001,0.23628172670554437,0.016707641122395697,48.341780000000014,0.23630243671608786,0.016709105541285074,0.0,0.0,0.0,-0.0002899999999988978,0.0006131068422377781,4.3353200573820366e-05
VAL 933,L VAL  62,0.0,0.0,0.0,-2.000000000000002e-05,0.00014000000000000012,9.899494936611673e-06,-0.30184,0.03722115527492387,0.0026319331298496097,0.30193499999999984,0.03719826306428955,0.002630314406112022,0.0,0.0,0.0,7.499999999997286e-05,0.0006239991987172681,4.4123406486795223e-05
PRO 934,L PRO  63,0.0,0.0,0.0,-2.9999999999992255e-05,0.00017058722109227577,1.2062338081811704e-05,0.14482499999999998,0.0424773395471044,0.003003601484052103,-0.14484000000000005,0.042470629851698444,0.0030031270369399784,0.0,0.0,0.0,-4.499999999977966e-05,0.000610716791974774,4.318419849898568e-05
ARG 935,L ARG  64,0.0,0.0,0.0,-3.499999999998949e-05,0.00018377975949483585,1.2995191418363123e-05,-49.467385000000014,0.21019418825366132,0.014862973588016566,49.46709500000001,0.21017139666489695,0.014861361979319638,0.0,0.0,0.0,-0.00032500000000126763,0.0005739120141606466,4.058170770174231e-05
ALA 936,L ALA  65,0.0,0.0,0.0,-2.4999999999997247e-05,0.00015612494995994277,1.1039701082908593e-05,-0.09254500000000007,0.040665193655016384,0.002875463419172625,0.092525,0.04066791579365729,0.0028756559034418564,0.0,0.0,0.0,-4.500000000003446e-05,0.0005856406748168289,4.141104925016455e-05
VAL 937,L VAL  66,0.0,0.0,0.0,-4.000000000000225e-05,0.0001959591794226653,1.38564064605518e-05,-0.1391999999999999,0.03760053191113139,0.0026587591090582183,0.1392049999999999,0.03761187279304268,0.0026595610305086286,0.0,0.0,0.0,-3.499999999986125e-05,0.0006031376294014771,4.264827077385633e-05
PHE 938,L PHE  67,0.0,0.0,0.0,-8.00000000000134e-05,0.0002712931993250561,1.9183326093254086e-05,0.014410000000000004,0.05312534141066758,0.0037565289164333553,-0.014440000000000001,0.05312698372766896,0.0037566450457822086,0.0,0.0,0.0,-0.0001099999999999568,0.000572625532088837,4.0490739682057155e-05
VAL 939,L VAL  68,0.0,0.0,0.0,-6.500000000000228e-05,0.00024652586071242965,1.7432010784760927e-05,-0.0965499999999999,0.06859692048481478,0.004850534764332692,0.09658,0.06855803089354312,0.004847784854962116,0.0,0.0,0.0,-3.4999999999905665e-05,0.0006736282357501054,4.7632709349762984e-05
ASP 940,L ASP  69,0.0,0.0,0.0,-0.00011000000000000786,0.00031288975694326274,2.212464688983917e-05,62.25709499999997,0.3707760590680153,0.02621782656686175,-62.255149999999986,0.37058032530179114,0.02620398609952132,0.0,0.0,0.0,0.0018350000000003773,0.0006984089060133539,4.938496734831207e-05
LEU 941,L LEU  70,0.0,0.0,0.0,-0.0001849999999999985,0.0003882975663070754,2.745678422539661e-05,0.23550499999999994,0.10113367379364785,0.007151230654579662,-0.23538999999999985,0.10115393170806614,0.007152663105445449,0.0,0.0,0.0,-7.00000000002321e-05,0.0006596211033617231,4.66422555200827e-05
GLU 942,L GLU  71,0.0,0.0,0.0,-0.00022500000000000742,0.0004175823272122655,2.952752952754527e-05,65.31215499999998,0.5774512282234909,0.04083196792813311,-65.30933500000003,0.577171051569606,0.040812156446943894,0.0,0.0,0.0,0.0025950000000000274,0.000788019669803214,5.572140522262367e-05
PRO 943,L PRO  72,0.0,0.0,0.0,-0.00022000000000000464,0.0004142463035441683,2.9291637031754236e-05,-0.5400450000000002,0.05483933784246274,0.0038777267664185456,0.53987,0.05482520496997844,0.003876727421421416,0.0,0.0,0.0,-0.000395000000000163,0.0007674470665784462,5.426670249793431e-05
THR 944,L THR  73,0.0,0.0,0.0,-0.00022500000000000243,0.00041758232721225615,2.952752952754461e-05,-0.07563999999999989,0.0793940829029469,0.005614009440676069,0.07567499999999999,0.07941151915811712,0.005615242370103004,0.0,0.0,0.0,-0.0001899999999998883,0.0007168681887208782,5.069023574614506e-05
VAL 945,L VAL  74,0.0,0.0,0.0,-0.00011499999999999954,0.0003190219428189842,2.255825791146107e-05,-0.27762999999999993,0.04067755031955649,0.0028763371673015408,0.27752000000000004,0.04068033431524259,0.002876534025524384,0.0,0.0,0.0,-0.0002249999999998549,0.0006959705453536705,4.9212549212568005e-05
ILE 946,L ILE  75,0.0,0.0,0.0,-0.00010500000000000786,0.0003065534211194096,2.1676600286946992e-05,-0.45873,0.044751503885344525,0.003164409186562324,0.45867000000000047,0.04470951912064901,0.003161440415380052,0.0,0.0,0.0,-0.00016499999999982861,0.0006616456755696116,4.678541439380268e-05
ASP 947,L ASP  76,0.0,0.0,0.0,-0.00012500000000000288,0.0003307189138830815,2.3385358667337675e-05,62.22230000000004,0.5124811898930719,0.03623789246039419,-62.21980500000001,0.512261629420145,0.036222367190465475,0.0,0.0,0.0,0.002369999999997532,0.0007163099887620707,5.065076504853198e-05
GLU 948,L GLU  77,0.0,0.0,0.0,-0.00011999999999999678,0.00032496153618542974,2.29782505861515e-05,59.16322500000002,0.9827188022877978,0.06948871290972239,-59.16168,0.9825117951454599,0.06947407529431228,0.0,0.0,0.0,0.00142500000000382,0.0007241374178967457,5.1204247870570565e-05
VAL 949,L VAL  78,0.0,0.0,0.0,-5.999999999999783e-05,0.00023748684174074974,1.6792855623746057e-05,-0.29324499999999987,0.03624824099180634,0.002563137701139045,0.29322499999999996,0.03625692175295551,0.0025637515236464885,0.0,0.0,0.0,-7.999999999990404e-05,0.0006352952069709328,4.492215489044578e-05
ARG 950,L ARG  79,0.0,0.0,0.0,-0.0001749999999999946,0.0003799671038392549,2.6867731575255018e-05,-61.86327499999999,0.6721319359890509,0.04752690497899004,61.86092999999999,0.6718657865250368,0.047508085369908686,0.0,0.0,0.0,-0.0025200000000023693,0.0007743384273019411,5.4753995287852896e-05
THR 951,L THR  80,0.0,0.0,0.0,-8.500000000000341e-05,0.000278881695347698,1.971991379291581e-05,-0.20073500000000005,0.15133243133908894,0.01070081884133174,0.20070999999999992,0.15133345928775976,0.010700891528279324,0.0,0.0,0.0,-0.00011000000000000566,0.0006840321629862478,4.836837809972775e-05
GLY 952,L GLY  81,0.0,0.0,0.0,-3.9999999999997815e-05,0.00019595917942264354,1.3856406460550262e-05,-0.20274,0.09475390440504267,0.006700112834870754,0.20276000000000002,0.09470851281695844,0.0066969031648964365,0.0,0.0,0.0,-1.999999999989732e-05,0.0006161168720300396,4.356604182158853e-05
THR 953,L THR  82,0.0,0.0,0.0,-8.999999999999898e-05,0.0002861817604250805,2.0236106344847835e-05,-0.18122499999999986,0.12797263135139494,0.009049031543485754,0.1811800000000001,0.12794204781853358,0.009046868961137862,0.0,0.0,0.0,-0.00013500000000004342,0.0006377891501119095,4.5098503301133606e-05
TYR 954,L TYR  83,0.0,0.0,0.0,-9.999999999999121e-05,0.00029999999999997363,2.121320343559456e-05,-0.44784499999999994,0.1165140805868538,0.008238789648668018,0.4478199999999998,0.11641321918064144,0.008231657670238743,0.0,0.0,0.0,-0.00012499999999998678,0.0006628536791779255,4.687083314811633e-05
ARG 955,L ARG  84,0.0,0.0,0.0,-0.00010499999999999065,0.00030655342111935937,2.167660028694344e-05,-56.64248499999998,0.830657703135356,0.05873636947318523,56.64120500000003,0.8304613073286,0.058722482192509855,0.0,0.0,0.0,-0.0013850000000032025,0.0007048226727350674,4.983848914249929e-05
GLN 956,L GLN  85,0.0,0.0,0.0,-6.000000000000116e-05,0.00023748684174076297,1.6792855623746992e-05,-0.028789999999999694,0.29933221660890474,0.021165984019175705,0.02887499999999994,0.29937902293747987,0.021169293726409497,0.0,0.0,0.0,2.500000000036806e-05,0.0006437196594794914,4.5517853640104355e-05
LEU 957,L LEU  86,0.0,0.0,0.0,-6.000000000000227e-05,0.0002374868417407674,1.6792855623747304e-05,-0.23245999999999975,0.04597693334706,0.0032510601347868037,0.23246000000000008,0.045936460464427786,0.003248198269810463,0.0,0.0,0.0,-5.999999999978467e-05,0.000629603049547937,4.451965857910761e-05
PHE 958,L PHE  87,0.0,0.0,0.0,-5.999999999999783e-05,0.00023748684174074974,1.6792855623746057e-05,0.012685000000000068,0.07654590632424448,0.00541261294339435,-0.012755000000000006,0.07650225470533537,0.00540952630782031,0.0,0.0,0.0,-0.00012999999999991908,0.0007022107945624859,4.965380146575274e-05
HIE 959,L HIE  88,0.0,0.0,0.0,-5.499999999998062e-05,0.0002279802623034796,1.6120638945147826e-05,0.35454499999999994,0.10575555765537788,0.0074780471966282595,-0.35452499999999987,0.10573598902455142,0.007476663485472667,0.0,0.0,0.0,-3.5000000000078303e-05,0.000666164394124933,4.71049360470768e-05
PRO 960,L PRO  89,0.0,0.0,0.0,-3.5000000000000586e-05,0.00018377975949489416,1.2995191418367244e-05,0.21172000000000002,0.04948183100896745,0.0034988938251967667,-0.21175000000000008,0.04945844215096139,0.003497239983186737,0.0,0.0,0.0,-6.500000000003503e-05,0.0006089129658663011,4.3056648731647424e-05
GLU 961,L GLU  90,0.0,0.0,0.0,-5.9999999999995055e-05,0.0002374868417407388,1.679285562374528e-05,54.550495000000026,0.5254418331007837,0.03715434833046543,-54.549715,0.5253977576781043,0.0371512317274394,0.0,0.0,0.0,0.000719999999999601,0.0006337191807106278,4.481071300484681e-05
GLN 962,L GLN  91,0.0,0.0,0.0,-8.499999999998842e-05,0.0002788816953476488,1.971991379291233e-05,0.023549999999999897,0.07811233897406936,0.005523376458290668,-0.023455000000000007,0.07814357283231933,0.005525585025587787,0.0,0.0,0.0,1.0000000000296439e-05,0.0006244197306295304,4.415314258348183e-05
LEU 963,L LEU  92,0.0,0.0,0.0,-9.50000000000073e-05,0.0002932149382279375,2.0733427116616922e-05,0.002965000000000071,0.12803969609070442,0.009053773736680178,-0.0029100000000000037,0.128073384822921,0.00905615588978017,0.0,0.0,0.0,-3.9999999999962287e-05,0.0006696267617111288,4.734976240699276e-05
ILE 964,L ILE  93,0.0,0.0,0.0,-0.0001150000000000051,0.0003190219428189996,2.255825791146216e-05,0.02759500000000004,0.08751983189540534,0.00618858666215478,-0.02764500000000001,0.08751433582562344,0.006188198031333515,0.0,0.0,0.0,-0.00016500000000012173,0.0006385726270363454,4.5153903485750786e-05
THR 965,L THR  94,0.0,0.0,0.0,-0.0001049999999999994,0.00030655342111938485,2.167660028694524e-05,-0.07643499999999978,0.19817473546090597,0.014013069930425677,0.07641499999999998,0.19807628019275803,0.014006108091650583,0.0,0.0,0.0,-0.00012499999999968426,0.0006628536791779538,4.6870833148118336e-05
GLY 966,L GLY  95,0.0,0.0,0.0,-8.999999999999675e-05,0.0002861817604250734,2.023610634484733e-05,-0.07366499999999995,0.09132197312257335,0.006457438646630725,0.07364000000000001,0.0913263401215663,0.00645774744009086,0.0,0.0,0.0,-0.00011500000000002952,0.0006646615680178959,4.699867019395379e-05
LYS 967,L LYS  96,0.0,0.0,0.0,-0.0002800000000000019,0.00044899888641287614,3.174901573277531e-05,-67.82681500000002,1.2608070632625723,0.08915252242008613,67.82261000000005,1.2601588145525342,0.08910668431420979,0.0,0.0,0.0,-0.004485000000001378,0.0009998874936687377,7.070272271967855e-05
GLU 968,L GLU  97,0.0,0.0,0.0,-0.00032000000000000697,0.0004664761515876341,3.2984845004941996e-05,67.75207999999999,1.0256174938069103,0.07252210847744181,-67.74811500000001,1.0251492046393165,0.07248899543284563,0.0,0.0,0.0,0.003645000000003762,0.0008825956038872829,6.240893365541336e-05
ASP 969,L ASP  98,0.0,0.0,0.0,-0.00024499999999999414,0.00043008720046054747,3.0411757594719113e-05,70.32613999999998,0.5404880205908096,0.03821827445098558,-70.32131500000001,0.5400685195155432,0.038188611245481986,0.0,0.0,0.0,0.0045800000000001265,0.0008964373932378455,6.338769596676723e-05
ALA 970,L ALA  99,0.0,0.0,0.0,-0.00014500000000002177,0.000352100837829218,2.489728900905049e-05,0.09344499999999996,0.07101927185630676,0.005021820872452543,-0.09342999999999999,0.07103193014412601,0.005022715948568064,0.0,0.0,0.0,-0.00012999999999996014,0.000665657569625703,4.70690981430491e-05
ALA 971,L ALA 100,0.0,0.0,0.0,-0.0001800000000000096,0.00038418745424599143,2.71661554144137e-05,0.1204249999999999,0.08395406109891296,0.005936448591119108,-0.12038,0.083902834278706,0.005932826307924412,0.0,0.0,0.0,-0.00013499999999995625,0.0006608895520433083,4.67319483865163e-05
ASN 972,L ASN 101,0.0,0.0,0.0,-0.00018499999999997408,0.0003882975663070241,2.7456784225392978e-05,0.27666999999999964,0.10657199960590093,0.007535778360594261,-0.27665,0.10660660157795089,0.007538225089502157,0.0,0.0,0.0,-0.000165000000000326,0.000712583328461227,5.0387250371541456e-05
ASN 973,L ASN 102,0.0,0.0,0.0,-0.00018500000000000626,0.00038829756630709173,2.7456784225397762e-05,-0.6032949999999995,0.18748324718491466,0.013257067544332684,0.6031050000000001,0.1873589442087026,0.013248277996592563,0.0,0.0,0.0,-0.00037499999999941026,0.0007774155902736923,5.497158356826704e-05
TYR 974,L TYR 103,0.0,0.0,0.0,-0.00022999999999997466,0.00042083250824997,2.975735203272975e-05,-0.02919499999999985,0.12282176914130519,0.008684810583714554,0.02924000000000001,0.12290432213718114,0.008690647962033669,0.0,0.0,0.0,-0.00018499999999985306,0.0007216474208366676,5.102817848993898e-05
ALA 975,L ALA 104,0.0,0.0,0.0,-0.00010499999999998843,0.0003065534211193529,2.1676600286942984e-05,-0.31279,0.05528422831151687,0.00390918527317389,0.31273499999999993,0.055243504369292075,0.0039063056556035095,0.0,0.0,0.0,-0.00015999999999990243,0.0006666333324998574,4.713809499756356e-05
ARG 976,L ARG 105,0.0,0.0,0.0,-0.00031499999999995865,0.00046451587701599984,3.284623266068298e-05,-69.69709,0.5735829424756854,0.040558438819749056,69.692625,0.573162040244182,0.0405286765375378,0.0,0.0,0.0,-0.004780000000001223,0.0009173875952971318,6.486909896110219e-05
GLY 977,L GLY 106,0.0,0.0,0.0,-0.00010000000000000231,0.0003000000000000069,2.1213203435596912e-05,-0.13082499999999997,0.05823619471600105,0.004117920819418453,0.130795,0.05820698390227748,0.0041158553029716615,0.0,0.0,0.0,-0.0001299999999999346,0.000680514511234071,4.811964255894606e-05
HID 978,L HID 107,0.0,0.0,0.0,-0.00015000000000000123,0.00035707142142714555,2.524876234590541e-05,-0.6760949999999997,0.1884933313807166,0.013328491282774777,0.6759249999999999,0.1884486650921156,0.013325332899218756,0.0,0.0,0.0,-0.000319999999999947,0.0006910861017266049,4.8867166891465855e-05
TYR 979,L TYR 108,0.0,0.0,0.0,-0.0001499999999999957,0.0003570714214271323,2.5248762345904475e-05,-0.3672400000000001,0.23173060307175608,0.016385828084048693,0.367095,0.23164130886998563,0.01637951403048944,0.0,0.0,0.0,-0.0002949999999997666,0.0006767385019339105,4.785263838074936e-05
THR 980,L THR 109,0.0,0.0,0.0,-0.00011999999999999615,0.00032496153618542806,2.297825058615138e-05,-0.3291150000000001,0.07947950537717256,0.0056200497217551385,0.3290099999999998,0.07944601878005006,0.00561768186176472,0.0,0.0,0.0,-0.00022500000000003683,0.0006740734381355079,4.766418991233483e-05
ILE 981,L ILE 110,0.0,0.0,0.0,-0.0001399999999999846,0.00034698703145791124,2.4535688292767892e-05,-0.13620499999999996,0.055194048365743216,0.0039028085880555307,0.13622999999999996,0.05516726475003088,0.003900914700426042,0.0,0.0,0.0,-0.00011499999999986521,0.0006416969689810672,4.537482782333663e-05
GLY 982,L GLY 111,0.0,0.0,0.0,-7.499999999999841e-05,0.00026339134382131286,1.8624580532188778e-05,-0.21783999999999992,0.049810384459467866,0.003522126062479875,0.21774000000000016,0.04980705170957144,0.003521890401474699,0.0,0.0,0.0,-0.0001749999999999531,0.0006590713163231246,4.660337970576255e-05
LYS 983,L LYS 112,0.0,0.0,0.0,-0.00010499999999999565,0.0003065534211193739,2.1676600286944468e-05,-65.45989499999997,0.641223489887361,0.045341347795545654,65.45702999999999,0.6409790629196018,0.04532406419890492,0.0,0.0,0.0,-0.0029699999999996864,0.0006701492371066337,4.738670699650922e-05
GLU 984,L GLU 113,0.0,0.0,0.0,-0.00011999999999999122,0.00032496153618541467,2.2978250586150435e-05,64.61581999999994,0.637999904082191,0.04511340585728841,-64.61314500000003,0.6377576216472162,0.0450962739020151,0.0,0.0,0.0,0.002554999999999552,0.0006978359406075488,4.934445257592906e-05
ILE 985,L ILE 114,0.0,0.0,0.0,-0.00012499999999999957,0.00033071891388307265,2.338535866733705e-05,-0.26043499999999986,0.041254766694287376,0.002917152528579953,0.26043999999999995,0.04119061058056873,0.00291261600627345,0.0,0.0,0.0,-0.00012000000000004008,0.00071105555338506,5.027922035989291e-05
ILE 986,L ILE 115,0.0,0.0,0.0,-8.49999999999973e-05,0.00027888169534767796,1.9719913792914392e-05,-0.34287000000000006,0.03261308173110778,0.002306093124745742,0.34279000000000004,0.03261389121218024,0.0023061503637012994,0.0,0.0,0.0,-0.00016499999999992633,0.0006463551655242956,4.570421205971828e-05
ASP 987,L ASP 116,0.0,0.0,0.0,-7.500000000000228e-05,0.0002633913438213265,1.8624580532189743e-05,57.40614500000001,0.5529017127621327,0.03909605504237607,-57.40512999999998,0.5527971988911643,0.03908866479568709,0.0,0.0,0.0,0.0009400000000017883,0.0006452906321964743,4.5628938186228125e-05
LEU 988,L LEU 117,0.0,0.0,0.0,-4.5000000000003926e-05,0.0002073041244162969,1.4658615214270328e-05,-0.4688399999999998,0.04085565321960007,0.0028889309441385213,0.4686699999999997,0.0408444745345106,0.00288814049173537,0.0,0.0,0.0,-0.00021500000000001406,0.0005646016294701589,3.9923364086732385e-05
VAL 989,L VAL 118,0.0,0.0,0.0,-5.500000000000393e-05,0.00022798026230357623,1.6120638945154657e-05,-0.35617999999999983,0.032692928899076504,0.0023117391721386646,0.35612999999999984,0.03259621297022343,0.002304900323224588,0.0,0.0,0.0,-0.00010499999999985299,0.0006511336268384627,4.604210029960679e-05
LEU 990,L LEU 119,0.0,0.0,0.0,-3.500000000000725e-05,0.0001837797594949291,1.2995191418369716e-05,-0.3651650000000001,0.023585117659240273,0.0016677196631931389,0.36508,0.02363923856641542,0.0016715465892398905,0.0,0.0,0.0,-0.0001200000000002821,0.0006446704584517974,4.5585085280190636e-05
ASP 991,L ASP 120,0.0,0.0,0.0,-3.9999999999995036e-05,0.00019595917942262994,1.38564064605493e-05,55.092785000000006,0.3370229647563964,0.02383112237948427,-55.09199999999999,0.33700762602828344,0.023830037767617926,0.0,0.0,0.0,0.0007450000000011415,0.0005999791663051438,4.2424933706501844e-05
ARG 992,L ARG 121,0.0,0.0,0.0,-3.4999999999993925e-05,0.00018377975949485916,1.2995191418364771e-05,-56.06351999999997,0.9233821850157814,0.06529298046515103,56.062574999999924,0.9232122910701458,0.06528096714904688,0.0,0.0,0.0,-0.0009799999999999898,0.000574108003777136,4.059556626042849e-05
ILE 993,L ILE 122,0.0,0.0,0.0,-2.0000000000004457e-05,0.0001400000000000312,9.899494936613872e-06,-0.34489500000000006,0.02300465116014581,0.001626674483417008,0.34480999999999995,0.023090991750032347,0.0016327796850770496,0.0,0.0,0.0,-0.00010499999999995069,0.00061153495402949,4.32420512926856e-05
ARG 994,L ARG 123,0.0,0.0,0.0,-0.00010500000000000398,0.00030655342111939824,2.167660028694619e-05,-52.741674999999994,0.275261765190337,0.019463946076746647,52.741140000000016,0.2751416551523675,0.01945545301451296,0.0,0.0,0.0,-0.0006399999999975137,0.0006248199740761888,4.4181444069007595e-05
LYS 995,L LYS 124,0.0,0.0,0.0,-3.000000000000336e-05,0.00017058722109233892,1.206233808181617e-05,-53.474045,0.35077357793230735,0.024803437561700243,53.473420000000004,0.3507459388201909,0.02480148318133989,0.0,0.0,0.0,-0.0006550000000004985,0.0005966364051904658,4.21885648012943e-05
LEU 996,L LEU 125,0.0,0.0,0.0,-2.0000000000002238e-05,0.00014000000000001568,9.899494936612774e-06,-0.37350999999999984,0.021067508158298286,0.0014896977881435631,0.3734649999999998,0.021113473778610472,0.0014929480483259823,0.0,0.0,0.0,-6.499999999986184e-05,0.000608912965866429,4.305664873165647e-05
ALA 997,L ALA 126,0.0,0.0,0.0,-9.999999999994458e-06,9.949874371060685e-05,7.035623639731245e-06,-0.32631499999999997,0.014153295552627626,0.0010007891261400398,0.3262549999999999,0.014170037932201101,0.0010019729911530002,0.0,0.0,0.0,-7.000000000006945e-05,0.0006205642593639766,4.388051959582753e-05
ASP 998,L ASP 127,0.0,0.0,0.0,-3.000000000000169e-05,0.00017058722109232943,1.2062338081815499e-05,50.144674999999985,0.2569096521641154,0.018166255719752316,-50.14430499999999,0.256911953739451,0.01816641846570504,0.0,0.0,0.0,0.00034000000000020234,0.0005607138307560524,3.964845520326908e-05
GLN 999,L GLN 128,0.0,0.0,0.0,-3.4999999999998364e-05,0.0001837797594948825,1.2995191418366421e-05,0.009410000000000238,0.18442172296126114,0.013040585090401456,-0.009419999999999908,0.18442191735257504,0.013040598835943083,0.0,0.0,0.0,-4.4999999999735254e-05,0.0005683088948802101,4.0185507337842936e-05
CYS1000,L CYS 129,0.0,0.0,0.0,-1.5000000000000568e-05,0.00012155245781143678,8.595056718835867e-06,0.008110000000000027,0.041381613066674885,0.0029261219215883654,-0.00813999999999999,0.04129588841519209,0.002920060273350532,0.0,0.0,0.0,-4.500000000003279e-05,0.0006188497394359572,4.3759284729069334e-05
THR1001,L THR 130,0.0,0.0,0.0,-2.0000000000001126e-05,0.0001400000000000079,9.899494936612224e-06,-0.16496999999999962,0.05001788780026604,0.0035367987644196,0.16493000000000002,0.0500737965407062,0.0035407521093688836,0.0,0.0,0.0,-5.99999999996359e-05,0.0005969924622639792,4.2213741838411376e-05
GLY1002,L GLY 131,0.0,0.0,0.0,-1.000000000000001e-05,9.949874371066208e-05,7.03562363973515e-06,-0.1323650000000001,0.0328738767868958,0.0023245341199905054,0.13233499999999998,0.032881343874604556,0.0023250621228259626,0.0,0.0,0.0,-4.000000000009163e-05,0.0006232174580353403,4.406812907306317e-05
LEU1003,L LEU 132,0.0,0.0,0.0,-2.5000000000003908e-05,0.00015612494995998437,1.1039701082911535e-05,-0.13901500000000006,0.04711268167914015,0.003331369669520322,0.13901500000000003,0.047096972036427216,0.0033302588300310886,0.0,0.0,0.0,-2.5000000000029444e-05,0.0006036348233824767,4.268342769740932e-05
GLN1004,L GLN 133,0.0,0.0,0.0,-1.4999999999996128e-05,0.00012155245781140079,8.595056718833323e-06,-0.022919999999999732,0.08718511111422618,0.0061649183287371965,0.022914999999999984,0.08716637984337769,0.006163593827873475,0.0,0.0,0.0,-1.999999999945601e-05,0.0006161168720306883,4.35660418216344e-05
GLY1005,L GLY 134,0.0,0.0,0.0,-1.0000000000001119e-05,9.949874371067313e-05,7.035623639735931e-06,-0.15344500000000014,0.0376068740391967,0.0026592075652344315,0.15344999999999998,0.03756670733508588,0.002656367350348964,0.0,0.0,0.0,-5.000000000082716e-06,0.0005147572243300792,3.6398832398856385e-05
PHE1006,L PHE 135,0.0,0.0,0.0,-3.999999999999559e-05,0.00019595917942263267,1.3856406460549492e-05,-0.3281350000000003,0.03893939874984971,0.00275343129113457,0.3282050000000001,0.03897913512380555,0.0027562410770829637,0.0,0.0,0.0,3.0000000000045547e-05,0.0005908468498689283,4.1779181418502916e-05
SER1007,L SER 136,0.0,0.0,0.0,-5.00000000000167e-06,7.053367989835297e-05,4.987484335816666e-06,0.07114999999999992,0.11027460043001747,0.007797591775670232,-0.07115500000000005,0.11027475221010474,0.007797602508143128,0.0,0.0,0.0,-1.000000000008272e-05,0.0005915234568467812,4.18270247567267e-05
VAL1008,L VAL 137,0.0,0.0,0.0,-5.499999999999616e-05,0.00022798026230354406,1.6120638945152383e-05,-0.23093000000000025,0.05365198132408496,0.003793767981835448,0.23092499999999988,0.05363487088639314,0.0037925580911833522,0.0,0.0,0.0,-5.999999999999117e-05,0.0006053098380168705,4.2801869118065974e-05
PHE1009,L PHE 138,0.0,0.0,0.0,-5.000000000000338e-05,0.00021794494717704838,1.541103500742348e-05,0.12087999999999985,0.036808770693953025,0.0026027731364834843,-0.12083499999999996,0.03683555042347026,0.0026046667493174825,0.0,0.0,0.0,-5.000000000183746e-06,0.0005873457244248172,4.1531614464171343e-05
HID1010,L HID 139,0.0,0.0,0.0,-7.500000000001173e-05,0.0002633913438213596,1.862458053219208e-05,-0.7247900000000004,0.032438185830891905,0.002293726117041305,0.724625,0.0324763664069708,0.002296425891466804,0.0,0.0,0.0,-0.0002399999999999758,0.0006102458520955715,4.3150898020774156e-05
SER1011,L SER 140,0.0,0.0,0.0,-6.499999999999506e-05,0.00024652586071240227,1.7432010784758993e-05,-0.15298499999999993,0.08598508460773863,0.006080063640703101,0.15295000000000003,0.08594450244198275,0.006077194048242979,0.0,0.0,0.0,-9.999999999992098e-05,0.0006164414002967818,4.3588989435398546e-05
PHE1012,L PHE 141,0.0,0.0,0.0,-0.00012500000000003285,0.0003307189138831608,2.3385358667343283e-05,0.1896049999999999,0.04330818600449633,0.0030623512004667687,-0.18952499999999994,0.043311769474358955,0.0030626045900507726,0.0,0.0,0.0,-4.499999999977078e-05,0.0007092073039669215,5.0148529390203923e-05
GLY1013,L GLY 142,0.0,0.0,0.0,-4.4999999999997265e-05,0.0002073041244162662,1.4658615214268156e-05,0.3245299999999998,0.025776134310638635,0.0018226479363827814,-0.32440499999999994,0.025715967316047233,0.0018183934873948618,0.0,0.0,0.0,7.999999999998231e-05,0.0005861740355900088,4.1448763552117983e-05
GLY1014,L GLY 143,0.0,0.0,0.0,-7.500000000000062e-05,0.00026339134382132067,1.862458053218933e-05,-0.25734999999999963,0.06992651499967822,0.00494455129410153,0.25733999999999996,0.06994365160613207,0.004945763035164534,0.0,0.0,0.0,-8.500000000005503e-05,0.0007401182337977548,5.2334262199820304e-05
GLY1015,L GLY 144,0.0,0.0,0.0,-6.500000000000394e-05,0.00024652586071243594,1.743201078476137e-05,-0.4113299999999997,0.04889295552531273,0.0034572540404200908,0.4111699999999998,0.04883524444497212,0.003453173250794246,0.0,0.0,0.0,-0.00022499999999994635,0.0007101936355669856,5.021827356649431e-05
THR1016,L THR 145,0.0,0.0,0.0,-9.500000000001174e-05,0.00029321493822795125,2.0733427116617898e-05,-0.18092000000000028,0.048283678401712764,0.0034141716418481538,0.18088500000000005,0.04832537402855734,0.003417119967896916,0.0,0.0,0.0,-0.00013000000000026546,0.0006349015671745293,4.4894320353507604e-05
GLY1017,L GLY 146,0.0,0.0,0.0,-4.5000000000008365e-05,0.00020730412441631737,1.4658615214271775e-05,-0.3687300000000001,0.025723279339926537,0.0018189105255617872,0.36869500000000016,0.025647650477184928,0.0018135627573919854,0.0,0.0,0.0,-8.000000000006446e-05,0.0006193545026881108,4.379497688091849e-05
SER1018,L SER 147,0.0,0.0,0.0,-3.999999999999559e-05,0.00019595917942263265,1.385640646054949e-05,-0.38100500000000004,0.05314296731459273,0.003757775256052357,0.38087499999999996,0.05312371763158104,0.003756414097913031,0.0,0.0,0.0,-0.0001699999999999735,0.0005666568626602675,4.006869101929692e-05
GLY1019,L GLY 148,0.0,0.0,0.0,-1.9999999999997796e-05,0.0001399999999999846,9.899494936610575e-06,-0.4669549999999997,0.03789871996519244,0.0026798441885677567,0.4668249999999998,0.037917599805368817,0.0026811791948694002,0.0,0.0,0.0,-0.00014999999999996573,0.0005722761571130825,4.046603514060387e-05
PHE1020,L PHE 149,0.0,0.0,0.0,-0.00011500000000000732,0.0003190219428190057,2.2558257911462593e-05,-0.2567099999999999,0.039217163334439,0.002773072213268225,0.2566800000000001,0.039177769206528004,0.0027702866277697458,0.0,0.0,0.0,-0.00014499999999997292,0.0005949579817093948,4.2069882338777494e-05
THR1021,L THR 150,0.0,0.0,0.0,-0.00010499999999999288,0.0003065534211193659,2.16766002869439e-05,-0.2754599999999999,0.06432937431686982,0.004548773680894637,0.27545,0.064363324183886,0.00455117429901339,0.0,0.0,0.0,-0.00011499999999988409,0.000633857239447168,4.4820475231727764e-05
SER1022,L SER 151,0.0,0.0,0.0,-6.500000000000838e-05,0.0002465258607124528,1.7432010784762564e-05,-0.5754250000000003,0.05788181385374667,0.004092862308336172,0.575345,0.057888737894344365,0.004093351911942156,0.0,0.0,0.0,-0.00014500000000000735,0.0006276742785872475,4.438327387654169e-05
LEU1023,L LEU 152,0.0,0.0,0.0,-4.5000000000001704e-05,0.00020730412441628666,1.4658615214269603e-05,-0.42000499999999974,0.034621741362910435,0.002448126809420075,0.4198800000000004,0.0346330131521884,0.0024489238452835302,0.0,0.0,0.0,-0.00016999999999996572,0.0006091797764207898,4.307551508688453e-05
LEU1024,L LEU 153,0.0,0.0,0.0,-7.500000000000284e-05,0.0002633913438213285,1.8624580532189882e-05,-0.29287500000000005,0.027568086168612723,0.0019493580674161124,0.292795,0.027570146445021818,0.0019495037509581112,0.0,0.0,0.0,-0.0001549999999999274,0.0006862761834712435,4.852705430993395e-05
MET1025,L MET 154,0.0,0.0,0.0,-5.0000000000007815e-05,0.00021794494717706776,1.541103500742485e-05,-0.40851000000000004,0.04080980151875328,0.002885688739278751,0.4084800000000002,0.04086721913710253,0.0028897487780081845,0.0,0.0,0.0,-7.999999999999494e-05,0.0006352952069707093,4.492215489042997e-05
GLU1026,L GLU 155,0.0,0.0,0.0,-9.999999999998898e-06,9.949874371065103e-05,7.035623639734369e-06,55.69441000000004,0.7138028872838603,0.05047348620289544,-55.69362500000004,0.7136383288277864,0.0504618501628763,0.0,0.0,0.0,0.0007750000000025637,0.0006118619125224859,4.326517074944199e-05
ARG1027,L ARG 156,0.0,0.0,0.0,-8.500000000001951e-05,0.0002788816953477508,1.9719913792919542e-05,-56.714424999999956,0.5524742567582608,0.039065829338476396,56.71351499999999,0.5524194418885325,0.03906195334186693,0.0,0.0,0.0,-0.0009949999999990667,0.0006595263451909785,4.663555510557206e-05
LEU1028,L LEU 157,0.0,0.0,0.0,-3.499999999999615e-05,0.00018377975949487082,1.2995191418365594e-05,-0.30688499999999996,0.03282882536735131,0.002321348503564306,0.3068800000000001,0.032816849330792264,0.0023205016698980424,0.0,0.0,0.0,-3.999999999996895e-05,0.0006621178142900173,4.681879964288863e-05
SER1029,L SER 158,0.0,0.0,0.0,-1.9999999999997796e-05,0.0001399999999999846,9.899494936610575e-06,-0.484255,0.08257414834559272,0.005838874024587255,0.4842350000000002,0.08253786873308439,0.005836308668584908,0.0,0.0,0.0,-3.9999999999917326e-05,0.0005553377350767481,3.92683078321547e-05
VAL1030,L VAL 159,0.0,0.0,0.0,-2.9999999999998917e-05,0.00017058722109231366,1.2062338081814384e-05,-0.36598999999999987,0.05355156300240021,0.003786667334213582,0.36597999999999997,0.053588334551466874,0.003789267475383559,0.0,0.0,0.0,-4.00000000000067e-05,0.0006468384651518912,4.573838650412006e-05
ASP1031,L ASP 160,0.0,0.0,0.0,-2.0000000000000296e-05,0.00014000000000000207,9.899494936611812e-06,53.24854499999998,0.5006843196833229,0.03540372776818508,-53.247944999999966,0.5006493902719308,0.03540125788581926,0.0,0.0,0.0,0.0005800000000006377,0.0005946427498935959,4.2047592083317784e-05
TYR1032,L TYR 161,0.0,0.0,0.0,-3.499999999999559e-05,0.0001837797594948679,1.2995191418365388e-05,-0.38868499999999956,0.12265502751620187,0.008673020170332892,0.3886649999999999,0.12265191712729213,0.008672800232623871,0.0,0.0,0.0,-5.499999999985253e-05,0.0006260790684887803,4.427047548873735e-05
GLY1033,L GLY 162,0.0,0.0,0.0,-1.999999999999835e-05,0.00013999999999998847,9.89949493661085e-06,0.14926999999999999,0.05955230558089242,0.004210983911154251,-0.149245,0.05953238593404457,0.004209575379417755,0.0,0.0,0.0,4.9999999998640025e-06,0.0005873457244245778,4.1531614464154416e-05
LYS1034,L LYS 163,0.0,0.0,0.0,-9.999999999999454e-06,9.949874371065656e-05,7.03562363973476e-06,-49.219035000000005,1.3751279372388416,0.0972362289420654,49.21871000000001,1.3750057657690948,0.09722759011459285,0.0,0.0,0.0,-0.0003350000000004627,0.000541086869179865,3.8260619440808085e-05
LYS1035,L LYS 164,0.0,0.0,0.0,-3.4999999999998364e-05,0.00018377975949488245,1.2995191418366418e-05,-48.56464000000002,0.42223131148605964,0.029856262358108215,48.56440999999999,0.422132552525147,0.02984927904501179,0.0,0.0,0.0,-0.0002649999999999864,0.0005956299186585777,4.2117395456107195e-05
SER1036,L SER 165,0.0,0.0,0.0,-9.999999999998898e-06,9.949874371065103e-05,7.035623639734369e-06,0.14059000000000002,0.10292444753312988,0.007277857480055516,-0.14053500000000005,0.10288026426385173,0.0072747332511233585,0.0,0.0,0.0,4.500000000003584e-05,0.0005504316487994731,3.892139514457996e-05
LYS1037,L LYS 166,0.0,0.0,0.0,-3.0000000000004466e-05,0.0001705872210923452,1.2062338081816614e-05,-52.37454999999997,0.23689457043579068,0.01675097571814218,52.374104999999965,0.2368326286192844,0.01674659577029312,0.0,0.0,0.0,-0.0004749999999978627,0.0005739120141596747,4.0581707701673586e-05
LEU1038,L LEU 167,0.0,0.0,0.0,-4.4999999999997265e-05,0.0002073041244162662,1.4658615214268156e-05,0.03385499999999997,0.030033214529916516,0.0021236689654934317,-0.03386000000000001,0.030003506461745422,0.0021215682878474584,0.0,0.0,0.0,-4.999999999985683e-05,0.0005454356057314289,3.856812155132855e-05
GLU1039,L GLU 168,0.0,0.0,0.0,-4.500000000001059e-05,0.00020730412441632756,1.4658615214272495e-05,52.568045000000026,0.2279451972997457,0.016118159474955568,-52.56769000000002,0.22788721749823543,0.016114059683873593,0.0,0.0,0.0,0.000310000000001196,0.0006276145313800428,4.4379049111004546e-05
PHE1040,L PHE 169,0.0,0.0,0.0,-7.499999999999841e-05,0.00026339134382131286,1.8624580532188778e-05,0.28528000000000003,0.03305633978528109,0.0023374362023378917,-0.28531999999999985,0.03299632706832776,0.002333192662426379,0.0,0.0,0.0,-0.00011499999999969645,0.0006795402857813323,4.805075441654245e-05
SER1041,L SER 170,0.0,0.0,0.0,-1.4999999999996128e-05,0.00012155245781140079,8.595056718833323e-06,-0.10620999999999993,0.12686538495586566,0.008970737400013442,0.10625000000000007,0.12683555298101548,0.008968627960842166,0.0,0.0,0.0,2.5000000000047865e-05,0.0005238081709937017,3.7038830975056906e-05
ILE1042,L ILE 171,0.0,0.0,0.0,-7.500000000001616e-05,0.0002633913438213752,1.8624580532193186e-05,0.24064999999999984,0.03700456052975118,0.002616617568541512,-0.2406000000000001,0.03701715818373923,0.002617508357197711,0.0,0.0,0.0,-2.5000000000341416e-05,0.00061997983838202,4.383919479188661e-05
TYR1043,L TYR 172,0.0,0.0,0.0,-8.000000000003116e-05,0.0002712931993251164,1.918332609325835e-05,0.10954499999999999,0.07594470340319998,0.005370101477160378,-0.10952999999999995,0.07596235317576736,0.0053713495045472565,0.0,0.0,0.0,-6.500000000006612e-05,0.000663908879290176,4.6945447063604444e-05
PRO1044,L PRO 173,0.0,0.0,0.0,-0.00010000000000001119,0.00030000000000003364,2.1213203435598803e-05,-0.42996499999999976,0.055985656868525455,0.003958783762091756,0.42992500000000006,0.05598427792693218,0.003958686256196609,0.0,0.0,0.0,-0.0001400000000000512,0.0006711184694225384,4.7455242070821354e-05
ALA1045,L ALA 174,0.0,0.0,0.0,-4.9999999999995605e-05,0.00021794494717701453,1.5411035007421087e-05,0.3171100000000002,0.042882256237282416,0.003032233417796152,-0.3171199999999999,0.04288491109936048,0.0030324211448940035,0.0,0.0,0.0,-5.9999999999860167e-05,0.0006135144660073104,4.338202392698128e-05
PRO1046,L PRO 175,0.0,0.0,0.0,-0.000135000000000014,0.000341723572496871,2.4163505540383026e-05,0.4567050000000003,0.036921511006457366,0.0026107450804319756,-0.45661499999999966,0.03690727265730165,0.0026097382771078843,0.0,0.0,0.0,-4.500000000008164e-05,0.0007231701044704256,5.113584848224219e-05
GLN1047,L GLN 176,0.0,0.0,0.0,-0.00016499999999999515,0.00037118054905933845,2.624642832844042e-05,0.5937300000000001,0.236946865562724,0.016754673542029936,-0.593605,0.23691337863235973,0.016752305658475766,0.0,0.0,0.0,-3.9999999999480454e-05,0.0006545227268783804,4.6281745861641336e-05
VAL1048,L VAL 177,0.0,0.0,0.0,-0.0001699999999999957,0.00037563279941984953,2.6561249970586184e-05,-0.19999499999999998,0.033975947006669734,0.002402462252565095,0.19998499999999997,0.03402844067835054,0.0024061741156865828,0.0,0.0,0.0,-0.00017999999999999627,0.0006838128398912645,4.83528696149544e-05
SER1049,L SER 178,0.0,0.0,0.0,-0.00016499999999998683,0.00037118054905931975,2.6246428328439095e-05,0.5550400000000001,0.046516861459041756,0.0032892388177203583,-0.5550250000000002,0.04652122499461487,0.003289547366279728,0.0,0.0,0.0,-0.00014999999999986454,0.0006224949798997147,4.401704215416718e-05
THR1050,L THR 179,0.0,0.0,0.0,-0.00024000000000000797,0.0004270831300812668,3.019933774108401e-05,0.8311000000000003,0.04805590494413402,0.00339806562620533,-0.8308399999999998,0.048030869240528816,0.0033962953346262283,0.0,0.0,0.0,2.0000000000033324e-05,0.0007068238818829574,4.9979995998403846e-05
ALA1051,L ALA 180,0.0,0.0,0.0,-0.00017999999999999462,0.0003841874542459595,2.7166155414411443e-05,-0.5072750000000001,0.022279124197322024,0.00157537197988237,0.5072050000000001,0.02224956123162192,0.0015732815625305171,0.0,0.0,0.0,-0.00024999999999999914,0.0007193747284970167,5.08674748734472e-05
VAL1052,L VAL 181,0.0,0.0,0.0,-0.0003150000000000097,0.0004645158770160751,3.28462326606883e-05,-0.4623549999999998,0.0759741994034825,0.005372187159342143,0.4622699999999996,0.07592547069330759,0.005368741519201827,0.0,0.0,0.0,-0.0003999999999997865,0.0006855654600401121,4.847679857416383e-05
VAL1053,L VAL 182,0.0,0.0,0.0,-0.00020999999999998852,0.0004073082370883039,2.8801041647827772e-05,-0.31170499999999984,0.045567180898097456,0.0032220862612598825,0.31165000000000004,0.045563993459748556,0.0032218608753327702,0.0,0.0,0.0,-0.00026499999999987645,0.0007174782226658799,5.073337166007153e-05
GLU1054,L GLU 183,0.0,0.0,0.0,-0.00018000000000000348,0.00038418745424597837,2.7166155414412775e-05,61.87892000000004,0.3925759208000089,0.02775930957282393,-61.87752500000002,0.3924753360030063,0.02775219715361945,0.0,0.0,0.0,0.001215000000001112,0.0007062400441763796,4.993871243826049e-05
PRO1055,L PRO 184,0.0,0.0,0.0,-0.00014999999999999682,0.00035707142142713487,2.5248762345904655e-05,-0.40443999999999974,0.03615033056557221,0.0025562143885051428,0.4043950000000001,0.03612989032643,0.0025547690453344898,0.0,0.0,0.0,-0.0001950000000001717,0.0006759992603547477,4.780036610739325e-05
TYR1056,L TYR 185,0.0,0.0,0.0,-0.00022000000000002462,0.000414246303544206,2.9291637031756902e-05,-0.7308850000000003,0.06367300664331407,0.004502361477602347,0.7307400000000005,0.06365526215482359,0.0045011067527883164,0.0,0.0,0.0,-0.00036499999999990875,0.0007012667110309788,4.9587044679039214e-05
ASN1057,L ASN 186,0.0,0.0,0.0,-0.00016500000000001957,0.00037118054905939336,2.6246428328444303e-05,-0.1593350000000003,0.07212123664358458,0.005099741549823837,0.15932500000000008,0.07211566664047404,0.005099347691126768,0.0,0.0,0.0,-0.00017500000000062244,0.0006590713163230651,4.660337970575834e-05
SER1058,L SER 187,0.0,0.0,0.0,-6.499999999999062e-05,0.0002465258607123854,1.74320107847578e-05,-0.5511099999999997,0.03514395965170075,0.0024850532187464017,0.5510300000000002,0.035069347014160666,0.0024797773085497208,0.0,0.0,0.0,-0.00014499999999991186,0.0006587677891336724,4.658191709236893e-05
ILE1059,L ILE 188,0.0,0.0,0.0,-7.999999999999563e-05,0.0002712931993249959,1.9183326093249828e-05,-0.5099499999999998,0.02840347689984605,0.0020084291125156595,0.50989,0.028405244234120098,0.00200855408192064,0.0,0.0,0.0,-0.00014000000000025103,0.0006248199740728234,4.418144406876962e-05
LEU1060,L LEU 189,0.0,0.0,0.0,-0.00010999999999999676,0.0003128897569432312,2.212464688983694e-05,-0.504955,0.03245278069750229,0.0022947581299563764,0.5048800000000003,0.03243186087784409,0.002293278875322225,0.0,0.0,0.0,-0.00018499999999995075,0.0007076545767531207,5.003873499598278e-05
THR1061,L THR 190,0.0,0.0,0.0,-9.000000000001673e-05,0.0002861817604251369,2.0236106344851823e-05,-0.13946500000000006,0.04470982861743056,0.0031614623001073507,0.13953499999999988,0.044627108073457135,0.003155613074348646,0.0,0.0,0.0,-2.000000000006441e-05,0.0006400000000002606,4.525483399595746e-05
THR1062,L THR 191,0.0,0.0,0.0,-7.000000000000562e-05,0.00025514701644348194,1.8041618552670163e-05,-0.475415,0.04078324134984759,0.002883810651724484,0.47531,0.040769521704333275,0.0028828405262866187,0.0,0.0,0.0,-0.00017499999999985027,0.0005952940449896353,4.209364560121408e-05
HID1063,L HID 192,0.0,0.0,0.0,-7.500000000001173e-05,0.0002633913438213596,1.862458053219208e-05,-0.10333500000000004,0.06908800746149815,0.004885259857469213,0.10332999999999998,0.0691180229751982,0.004887382274797024,0.0,0.0,0.0,-8.000000000010665e-05,0.000666033032213828,4.70956473572636e-05
THR1064,L THR 193,0.0,0.0,0.0,-6.49999999999995e-05,0.00024652586071241913,1.7432010784760185e-05,-0.2739199999999999,0.09846006093843364,0.006962177676560713,0.273925,0.09839547436239167,0.006957610715971423,0.0,0.0,0.0,-5.999999999997008e-05,0.0006606057825964959,4.671188285650284e-05
THR1065,L THR 194,0.0,0.0,0.0,-4.000000000000004e-05,0.00019595917942265444,1.385640646055103e-05,-0.5081449999999996,0.04054607225120766,0.002867040263930864,0.50807,0.04054337307131538,0.0028668494030903166,0.0,0.0,0.0,-0.00011499999999992683,0.0006338572394475534,4.482047523175502e-05
LEU1066,L LEU 195,0.0,0.0,0.0,-5.9999999999993395e-05,0.00023748684174073218,1.6792855623744813e-05,-0.3672400000000001,0.025269792242911367,0.0017868441454137844,0.36726499999999995,0.025273004866854347,0.0017870713122313327,0.0,0.0,0.0,-3.5000000000078303e-05,0.000594789878864417,4.205799567261544e-05
GLU1067,L GLU 196,0.0,0.0,0.0,-5.499999999999894e-05,0.00022798026230355555,1.6120638945153196e-05,53.810700000000026,0.7101280025443685,0.050213632610958084,-53.81015499999998,0.7100801440533694,0.0502102485046058,0.0,0.0,0.0,0.000490000000000208,0.0006323764701497733,4.47157690305717e-05
HIE1068,L HIE 197,0.0,0.0,0.0,-4.00000000000067e-05,0.00019595917942268707,1.385640646055334e-05,-0.6560350000000004,0.06151523205678351,0.004349783773361571,0.6559300000000001,0.06154270956010892,0.004351726726254718,0.0,0.0,0.0,-0.00014500000000014168,0.000627674278587001,4.4383273876524255e-05
SER1069,L SER 198,0.0,0.0,0.0,-1.4999999999996683e-05,0.00012155245781140531,8.595056718833643e-06,-0.29217000000000015,0.04417715586137105,0.00312379664831105,0.292155,0.04412200103123104,0.003119896612870331,0.0,0.0,0.0,-2.9999999999950066e-05,0.0005559676249566669,3.931284777270384e-05
ASP1070,L ASP 199,0.0,0.0,0.0,-1.4999999999996128e-05,0.00012155245781140079,8.595056718833323e-06,50.431905000000015,0.21337002126150761,0.015087538893592985,-50.43155500000001,0.21337777994130938,0.015088087515103073,0.0,0.0,0.0,0.0003350000000020259,0.0005768665356938819,4.0790623922873545e-05
CYS1071,L CYS 200,0.0,0.0,0.0,-3.9999999999991153e-05,0.0001959591794226109,1.3856406460547953e-05,-0.13097500000000015,0.03554707266428529,0.0025135576132247085,0.13104000000000007,0.035624407363491505,0.002519026002247682,0.0,0.0,0.0,2.5000000000052758e-05,0.0005868347297153253,4.1495481681748126e-05
ALA1072,L ALA 201,0.0,0.0,0.0,-1.9999999999988916e-05,0.0001399999999999224,9.89949493660618e-06,-0.14102999999999996,0.07733601424950738,0.005468482010576614,0.14102000000000003,0.07738074437481185,0.005471644908069225,0.0,0.0,0.0,-2.9999999999968942e-05,0.0005823229344615525,4.117644957982133e-05
PHE1073,L PHE 202,0.0,0.0,0.0,-6.49999999999995e-05,0.00024652586071241913,1.7432010784760185e-05,0.2532050000000001,0.03771051544330768,0.0026665361192002887,-0.2531850000000002,0.03767334302925469,0.002663907632595294,0.0,0.0,0.0,-4.499999999993953e-05,0.0006730341744666851,4.759070287356829e-05
MET1074,L MET 203,0.0,0.0,0.0,-7.499999999998507e-05,0.0002633913438212661,1.862458053218547e-05,-0.21587499999999996,0.1266253504437402,0.00895376439688917,0.21580500000000008,0.12655602306883684,0.008948862211197567,0.0,0.0,0.0,-0.00014499999999995517,0.0006276742785870795,4.4383273876529804e-05
VAL1075,L VAL 204,0.0,0.0,0.0,-5.5000000000011705e-05,0.00022798026230360846,1.6120638945156937e-05,0.26464499999999985,0.025506449674544934,0.0018035783528864131,-0.26472000000000007,0.025565437606267595,0.0018077494295393392,0.0,0.0,0.0,-0.0001300000000000895,0.0006025777958072337,4.2608684560773765e-05
ASP1076,L ASP 205,0.0,0.0,0.0,-5.5000000000007266e-05,0.00022798026230359006,1.6120638945155636e-05,56.12391999999998,0.3014922115109031,0.021318718723428845,-56.12339999999998,0.3013970802823592,0.021311991929748243,0.0,0.0,0.0,0.00046500000000058604,0.0006314863418945498,4.4652827458032274e-05
ASN1077,L ASN 206,0.0,0.0,0.0,-9.000000000000785e-05,0.00028618176042510867,2.0236106344849828e-05,-0.6507750000000005,0.08205976099770376,0.00580250134640237,0.6507449999999999,0.0820281657420179,0.0058002672244474906,0.0,0.0,0.0,-0.0001200000000004664,0.0006823488843690159,4.824935232724065e-05
GLU1078,L GLU 207,0.0,0.0,0.0,-0.0001050000000000062,0.00030655342111940475,2.167660028694665e-05,58.24480500000002,0.3419651107532996,0.02418058487428669,-58.244365000000016,0.34182745906927886,0.02417085143036541,0.0,0.0,0.0,0.0003350000000017417,0.0006802756794140102,4.8102754598993244e-05
ALA1079,L ALA 208,0.0,0.0,0.0,-6.499999999999062e-05,0.0002465258607123854,1.74320107847578e-05,-0.09036499999999997,0.038761859798002535,0.002740877391456981,0.090325,0.038708001433812166,0.0027370690300027186,0.0,0.0,0.0,-0.00010500000000002285,0.0006115349540297204,4.324205129270189e-05
ILE1080,L ILE 209,0.0,0.0,0.0,-7.99999999999934e-05,0.00027129319932498835,1.9183326093249296e-05,-0.22142500000000012,0.03732819812152806,0.0026395022021207435,0.22146500000000002,0.03735102107038047,0.002641116028310765,0.0,0.0,0.0,-4.0000000000217637e-05,0.0005986651818838982,4.233202097703823e-05
TYR1081,L TYR 210,0.0,0.0,0.0,-0.00013999999999995795,0.0003469870314578452,2.4535688292763223e-05,-0.19283500000000026,0.06507340297694597,0.0046013844519883365,0.19281999999999996,0.06509061069002227,0.0046026012210488325,0.0,0.0,0.0,-0.0001550000000001514,0.0006564868620163527,4.642063118916403e-05
ASP1082,L ASP 211,0.0,0.0,0.0,-4.5000000000002815e-05,0.00020730412441629176,1.4658615214269964e-05,55.73235999999997,0.346094770842139,0.02447259593956807,-55.732175000000005,0.3459886188524021,0.02446508986039013,0.0,0.0,0.0,0.0001399999999978263,0.000648382603098425,4.584757354542821e-05
ILE1083,L ILE 212,0.0,0.0,0.0,-9.999999999998898e-06,9.949874371065103e-05,7.035623639734369e-06,-0.13715499999999994,0.03217422842897698,0.002275061510157462,0.13715499999999994,0.03217282976363773,0.0022749626095828627,0.0,0.0,0.0,-1.000000000000334e-05,0.0005915234568465873,4.1827024756713e-05
CYS1084,L CYS 213,0.0,0.0,0.0,-2.9999999999996697e-05,0.00017058722109230103,1.206233808181349e-05,-0.27496499999999996,0.06885959464736971,0.004869108632491201,0.27479499999999973,0.06882973903045198,0.004866997521573297,0.0,0.0,0.0,-0.00019999999999988915,0.000583095189484405,4.123105625616776e-05
ARG1085,L ARG 214,0.0,0.0,0.0,-0.00013000000000000124,0.000336303434416008,2.3780243901188457e-05,-56.25436999999999,0.69304552743899,0.04900571921231173,56.25428499999996,0.6929800890222914,0.049001092017491955,0.0,0.0,0.0,-0.00021500000000131082,0.0007202603695880733,5.0930099155565555e-05
ARG1086,L ARG 215,0.0,0.0,0.0,-9.499999999997843e-05,0.0002932149382278484,2.0733427116610624e-05,-51.69339,0.5721520234177887,0.04045725756283227,51.693295000000006,0.5721099089995778,0.04045427962376201,0.0,0.0,0.0,-0.00019000000000119144,0.0006662582082027914,4.711156970413924e-05
ASN1087,L ASN 216,0.0,0.0,0.0,-4.999999999999449e-05,0.00021794494717700968,1.5411035007420745e-05,-0.031214999999999406,0.27611745467282645,0.019524452460312473,0.03122999999999999,0.2760788602917652,0.019521723425456064,0.0,0.0,0.0,-3.499999999913683e-05,0.0006275149400610744,4.437200694130556e-05
LEU1088,L LEU 217,0.0,0.0,0.0,-6.0000000000000056e-05,0.00023748684174075855,1.679285562374668e-05,-0.041599999999999984,0.04807379743685755,0.003399330816499044,0.041555,0.04804911003338151,0.0033975851534582646,0.0,0.0,0.0,-0.00010499999999995513,0.0005949579817096072,4.206988233879251e-05
ASP1089,L ASP 218,0.0,0.0,0.0,-4.499999999999504e-05,0.00020730412441625598,1.4658615214267433e-05,52.44443499999999,0.34670055635411545,0.024515431443914378,-52.444385000000004,0.34663774574311507,0.024510990063017494,0.0,0.0,0.0,5.000000000094928e-06,0.0006123520229402633,4.329982678943605e-05
ILE1090,L ILE 219,0.0,0.0,0.0,-9.000000000000674e-05,0.00028618176042510514,2.0236106344849577e-05,-0.046300000000000015,0.066501052623248,0.004702334526594211,0.04625999999999999,0.06652392351628093,0.004703951742949748,0.0,0.0,0.0,-0.0001299999999999102,0.0006656575696254061,4.706909814302811e-05
GLU1091,L GLU 220,0.0,0.0,0.0,-0.00013999999999999722,0.0003469870314579425,2.4535688292770104e-05,57.00375,0.5766513396344959,0.040775407263585896,-57.00392999999999,0.5765902488797158,0.040771087494888614,0.0,0.0,0.0,-0.00031999999999982265,0.0006910861017276396,4.886716689153902e-05
ARG1092,L ARG 221,0.0,0.0,0.0,-0.00023500000000000243,0.00042399882075308147,2.9981244136960336e-05,-60.00212499999998,0.663831423914871,0.0469399701414927,60.002239999999965,0.6635310862386437,0.046918733060742075,0.0,0.0,0.0,-0.00012000000000028877,0.0008219489035211977,5.812056434686862e-05
PRO1093,L PRO 222,0.0,0.0,0.0,-0.00010500000000000175,0.0003065534211193918,2.167660028694573e-05,0.48197499999999993,0.04551004696767475,0.003218046282296109,-0.48198000000000024,0.04548218992088685,0.0032160764916273534,0.0,0.0,0.0,-0.0001100000000000223,0.0007265672714896858,5.137606446585641e-05
THR1094,L THR 223,0.0,0.0,0.0,-0.00012499999999998846,0.0003307189138830433,2.3385358667334975e-05,-0.39456499999999983,0.05878933385402547,0.004157033662962127,0.3945599999999999,0.058744756361738495,0.004153881558253686,0.0,0.0,0.0,-0.0001299999999998469,0.0006427285585691488,4.5447772222650015e-05
TYR1095,L TYR 224,0.0,0.0,0.0,-0.00015499999999999181,0.0003619046835839323,2.5590525590537036e-05,-0.6599749999999996,0.03152450435772008,0.0022291190804888733,0.6599,0.03150571376749876,0.002227790385112074,0.0,0.0,0.0,-0.0002299999999996283,0.0006611353870424094,4.674933154600804e-05
THR1096,L THR 225,0.0,0.0,0.0,-9.00000000000106e-05,0.00028618176042511745,2.0236106344850448e-05,-0.24931500000000004,0.11974416802082663,0.008467191321506784,0.24929499999999996,0.11978663521027726,0.00847019420527063,0.0,0.0,0.0,-0.00011000000000005116,0.0006464518543561737,4.571104899258688e-05
ASN1097,L ASN 226,0.0,0.0,0.0,-3.4999999999993925e-05,0.00018377975949485916,1.2995191418364771e-05,0.051499999999999414,0.0775410858835484,0.005482982764882554,-0.05150000000000002,0.07751219258929526,0.0054809397004528335,0.0,0.0,0.0,-3.500000000041581e-05,0.0005947898788648154,4.205799567264361e-05
LEU1098,L LEU 227,0.0,0.0,0.0,-6.500000000000394e-05,0.00024652586071243594,1.743201078476137e-05,-0.4603599999999997,0.024053490391210037,0.001700838616683008,0.46029999999999965,0.02408547280001348,0.0017031001144973672,0.0,0.0,0.0,-0.00012499999999989296,0.0006777720855863159,4.7925723781703306e-05
ASN1099,L ASN 228,0.0,0.0,0.0,-6.99999999999923e-05,0.00025514701644343337,1.8041618552666727e-05,-0.5101249999999999,0.05418486296928166,0.003831448404324291,0.510085,0.05416472814479828,0.0038300246572312707,0.0,0.0,0.0,-0.0001100000000003476,0.0006464518543555242,4.571104899254095e-05
ARG1100,L ARG 229,0.0,0.0,0.0,-0.0001000000000000012,0.00030000000000000366,2.1213203435596685e-05,-55.69710500000006,0.594217581336115,0.04201752812630358,55.69658500000002,0.5941625390185947,0.04201363604670649,0.0,0.0,0.0,-0.0006199999999994077,0.0006446704584502273,4.5585085280079613e-05
LEU1101,L LEU 230,0.0,0.0,0.0,-7.500000000000062e-05,0.00026339134382132067,1.862458053218933e-05,-0.3379199999999999,0.021949341675775055,0.0015520528341521039,0.3380149999999999,0.021960299975182083,0.0015528277029342023,0.0,0.0,0.0,2.00000000002043e-05,0.0006079473661427237,4.298837052040208e-05
ILE1102,L ILE 231,0.0,0.0,0.0,-3.499999999998949e-05,0.00018377975949483585,1.2995191418363123e-05,-0.3907949999999997,0.024405388237032675,0.0017257215519896204,0.39078000000000046,0.024405155193105123,0.0017257050732954718,0.0,0.0,0.0,-5.000000000013216e-05,0.0005894913061274656,4.1683330001324593e-05
GLY1103,L GLY 232,0.0,0.0,0.0,-1.9999999999997796e-05,0.0001399999999999846,9.899494936610575e-06,-0.27135,0.022904748415994432,0.0016196102926321495,0.27132499999999987,0.02287595626416589,0.0016175743800518581,0.0,0.0,0.0,-4.4999999999953965e-05,0.0005683088948801536,4.018550733783894e-05
GLN1104,L GLN 233,0.0,0.0,0.0,-4.500000000001059e-05,0.00020730412441632756,1.4658615214272495e-05,-0.026270000000000168,0.14478503755568112,0.010237848186997108,0.026300000000000018,0.1447612171819511,0.010236163832217617,0.0,0.0,0.0,-1.5000000000249258e-05,0.0006283112286122882,4.442831304474001e-05
ILE1105,L ILE 234,0.0,0.0,0.0,-3.5000000000000586e-05,0.00018377975949489416,1.2995191418367244e-05,-0.3559949999999999,0.023298604571949755,0.0016474601285009572,0.3560050000000001,0.023235209811833798,0.0016429774420239883,0.0,0.0,0.0,-2.5000000000421353e-05,0.0005868347297156579,4.149548168177164e-05
VAL1106,L VAL 235,0.0,0.0,0.0,-3.5000000000000586e-05,0.00018377975949489416,1.2995191418367244e-05,-0.3108350000000002,0.027841116626313844,0.001968664236227205,0.3107749999999998,0.027898286237689602,0.001972706738215365,0.0,0.0,0.0,-9.500000000014496e-05,0.0006049586762746829,4.277703823314656e-05
SER1107,L SER 236,0.0,0.0,0.0,-2.4999999999997247e-05,0.00015612494995994277,1.1039701082908593e-05,-0.30372000000000005,0.07004378345006738,0.0049528434257504715,0.30376499999999995,0.0700843761119413,0.004955713760398217,0.0,0.0,0.0,2.000000000001806e-05,0.000624179461373117,4.413615298142977e-05
SER1108,L SER 237,0.0,0.0,0.0,-4.999999999999449e-06,7.053367989832165e-05,4.9874843358144515e-06,-0.3939800000000001,0.057350933732590335,0.004055323414969494,0.3938900000000001,0.05739092175597034,0.004058150995219318,0.0,0.0,0.0,-9.499999999992639e-05,0.0005881963957726505,4.1591766012032744e-05
ILE1109,L ILE 238,0.0,0.0,0.0,-4.0000000000008914e-05,0.00019595917942269792,1.3856406460554105e-05,-0.38282499999999964,0.018444087806129602,0.0013041939560514354,0.38281500000000024,0.0184119736856131,0.0013019231448125291,0.0,0.0,0.0,-4.999999999993676e-05,0.0005979130371549645,4.227883631321195e-05
THR1110,L THR 239,0.0,0.0,0.0,-2.9999999999998917e-05,0.00017058722109231366,1.2062338081814384e-05,-0.2879100000000001,0.044098887741075656,0.0031182622564498905,0.28792000000000006,0.044096299164441626,0.003118079216440736,0.0,0.0,0.0,-2.0000000000088557e-05,0.0005564171097295725,3.93446311458e-05
ALA1111,L ALA 240,0.0,0.0,0.0,-1.4999999999998349e-05,0.0001215524578114188,8.595056718834595e-06,-0.20139000000000007,0.02791984777895452,0.001974231369419491,0.201415,0.0279485737560973,0.0019762626027428776,0.0,0.0,0.0,9.999999999973363e-06,0.0005915234568468138,4.182702475672901e-05
SER1112,L SER 241,0.0,0.0,0.0,-1.9999999999997796e-05,0.0001399999999999846,9.899494936610575e-06,-0.23383000000000012,0.08979521757866597,0.006349480726799618,0.23387000000000005,0.08981605146074952,0.00635095390472959,0.0,0.0,0.0,2.000000000007107e-05,0.000565331761003983,3.9974992182604895e-05
LEU1113,L LEU 242,0.0,0.0,0.0,-2.000000000000002e-05,0.00014000000000000012,9.899494936611673e-06,-0.19922499999999999,0.04201433535116272,0.0029708621433852844,0.19922500000000012,0.04204645496352744,0.0029731333429565024,0.0,0.0,0.0,-1.99999999999112e-05,0.0006079473661428584,4.29883705204116e-05
ARG1114,L ARG 243,0.0,0.0,0.0,-3.000000000001002e-05,0.00017058722109237679,1.2062338081818848e-05,-48.87854499999997,0.22066326830425687,0.015603249337672659,48.878264999999985,0.22067628956473426,0.015604170079830974,0.0,0.0,0.0,-0.000309999999998638,0.0006195966429866391,4.381209878562728e-05
PHE1115,L PHE 244,0.0,0.0,0.0,-3.5000000000000586e-05,0.00018377975949489416,1.2995191418367244e-05,-0.09284999999999995,0.027783583282218895,0.0019645960144518177,0.09278999999999998,0.027825274482024456,0.001967544027461649,0.0,0.0,0.0,-9.500000000015608e-05,0.0006292654447847312,4.4495786317365244e-05
ASP1116,L ASP 245,0.0,0.0,0.0,-2.500000000000169e-05,0.0001561249499599705,1.1039701082910553e-05,45.231735000000015,0.18796434442261342,0.013291086256251377,-45.23164,0.18794086942516594,0.013289426323263031,0.0,0.0,0.0,7.000000000218165e-05,0.0005874521257072115,4.1539138171002136e-05
GLY1117,L GLY 246,0.0,0.0,0.0,0.0,0.0,0.0,0.28344999999999987,0.027123375527393665,0.001917912276408931,-0.28341,0.027095606654953405,0.0019159487206080897,0.0,0.0,0.0,4.000000000007109e-05,0.0005642694391866624,3.9899874686521914e-05
ALA1118,L ALA 247,0.0,0.0,0.0,0.0,0.0,0.0,-0.010199999999999987,0.06229558571841186,0.004404963109947687,0.010149999999999978,0.06227846738640897,0.0044037526610835025,0.0,0.0,0.0,-4.999999999996785e-05,0.0005634713834792199,3.98434436262722e-05
LEU1119,L LEU 248,0.0,0.0,0.0,-5.000000000000005e-06,7.053367989832949e-05,4.9874843358150055e-06,0.16484499999999994,0.045863394717355836,0.003243031741287759,-0.16485999999999992,0.04588246288071323,0.003244380064049238,0.0,0.0,0.0,-2.0000000000091058e-05,0.0005741080037762767,4.059556626036773e-05
ASN1120,L ASN 249,0.0,0.0,0.0,-4.999999999999449e-06,7.053367989832165e-05,4.9874843358144515e-06,-0.1514199999999999,0.15649751946915977,0.01106604572555166,0.15134999999999996,0.15653692056508584,0.011068831803763212,0.0,0.0,0.0,-7.499999999986073e-05,0.0005651327277725499,3.996091840784212e-05
VAL1121,L VAL 250,0.0,0.0,0.0,-5.000000000000005e-06,7.053367989832949e-05,4.9874843358150055e-06,0.0960000000000001,0.03925162417021748,0.0027755089623346567,-0.09600999999999998,0.039269325178821125,0.002776760612656405,0.0,0.0,0.0,-1.4999999999900093e-05,0.0005956299186574537,4.2117395456027716e-05
ASP1122,L ASP 251,0.0,0.0,0.0,-1.5000000000002789e-05,0.00012155245781145478,8.59505671883714e-06,46.759689999999985,0.1741843675599158,0.012316694747830653,-46.75959499999998,0.1741420999531559,0.01231370597669421,0.0,0.0,0.0,7.999999999888985e-05,0.0005688585061339184,4.022437072229429e-05
LEU1123,L LEU 252,0.0,0.0,0.0,-2.4999999999995027e-05,0.0001561249499599289,1.1039701082907612e-05,-0.04613000000000001,0.02986742539958886,0.002111945903663261,0.04615999999999997,0.02986443369628832,0.00211173435829415,0.0,0.0,0.0,5.000000000032756e-06,0.0005338304974424616,3.774751647457525e-05
THR1124,L THR 253,0.0,0.0,0.0,-1.9999999999999463e-05,0.00013999999999999625,9.8994949366114e-06,0.20840500000000003,0.045841476579621655,0.003241481894905477,-0.20842499999999992,0.04586299570459882,0.0032430035268251325,0.0,0.0,0.0,-4.000000000003112e-05,0.0005902541825351745,4.173727350943441e-05
GLU1125,L GLU 254,0.0,0.0,0.0,-1.9999999999997796e-05,0.0001399999999999846,9.899494936610575e-06,44.89579499999997,0.17483893438621836,0.012362979611992484,-44.895720000000004,0.17486326544010528,0.01236470007731217,0.0,0.0,0.0,5.500000000083105e-05,0.0005932748098485919,4.195086411510989e-05
PHE1126,L PHE 255,0.0,0.0,0.0,-1.5000000000000568e-05,0.00012155245781143678,8.595056718835867e-06,-0.103815,0.03386237993703343,0.002394431848059163,0.10380000000000003,0.03382454729926172,0.0023917566765873084,0.0,0.0,0.0,-3.0000000000338645e-05,0.0005992495306629732,4.237334067546443e-05
GLN1127,L GLN 256,0.0,0.0,0.0,-1.9999999999993358e-05,0.0001399999999999535,9.899494936608376e-06,-0.1525299999999995,0.11635097378191556,0.008227256255885069,0.15256999999999984,0.11635142929934325,0.008227288465831276,0.0,0.0,0.0,2.0000000000379713e-05,0.0006400000000004937,4.525483399597395e-05
THR1128,L THR 257,0.0,0.0,0.0,-2.000000000000002e-05,0.00014000000000000012,9.899494936611673e-06,-0.04806999999999999,0.0645104262890893,0.004561575988624997,0.048055,0.06453008581274315,0.00456296612687405,0.0,0.0,0.0,-3.4999999999998364e-05,0.0006275149400610475,4.437200694130366e-05
ASN1129,L ASN 258,0.0,0.0,0.0,-1.000000000000334e-05,9.949874371069522e-05,7.035623639737493e-06,-0.23311500000000024,0.035117399889513304,0.0024831751599514573,0.23318000000000003,0.035103954193224436,0.0024822244056490936,0.0,0.0,0.0,5.4999999999871815e-05,0.0005932748098483815,4.1950864115095006e-05
LEU1130,L LEU 259,0.0,0.0,0.0,-1.9999999999995577e-05,0.00013999999999996906,9.899494936609478e-06,0.06300499999999999,0.03974160257211566,0.002810155667396372,-0.06299000000000005,0.0398567422150882,0.0028182972696293,0.0,0.0,0.0,-5.00000000000167e-06,0.0005957977844873561,4.2129265362693065e-05
VAL1131,L VAL 260,0.0,0.0,0.0,-1.0000000000001119e-05,9.949874371067313e-05,7.035623639735931e-06,-0.14385999999999993,0.032065408152711916,0.0022673667546297,0.14388499999999996,0.03208927819381414,0.0022690546214227583,0.0,0.0,0.0,1.5000000000007229e-05,0.0006440302787911706,4.553981774226994e-05
PRO1132,L PRO 261,0.0,0.0,0.0,-1.4999999999996128e-05,0.00012155245781140079,8.595056718833323e-06,-0.12899000000000008,0.02722627223840974,0.0019251881726210568,0.12897499999999998,0.027295134639712084,0.0019300574797140246,0.0,0.0,0.0,-2.9999999999823503e-05,0.0005559676249567736,3.931284777271138e-05
TYR1133,L TYR 262,0.0,0.0,0.0,-4.5000000000000315e-05,0.00020730412441628026,1.465861521426915e-05,0.09567500000000012,0.039428661846428376,0.00278802741647208,-0.09563999999999982,0.03943121098825154,0.002788207668019017,0.0,0.0,0.0,-9.999999999719123e-06,0.0005743692192309401,4.061403698230205e-05
PRO1134,L PRO 263,0.0,0.0,0.0,-1.000000000000001e-05,9.949874371066208e-05,7.03562363973515e-06,0.15911999999999998,0.03284076125792463,0.002322192498480696,-0.15906999999999996,0.03289247786348775,0.002325849414730059,0.0,0.0,0.0,3.999999999976467e-05,0.0005642694391872507,3.989987468656352e-05
ARG1135,L ARG 264,0.0,0.0,0.0,-4.500000000000448e-05,0.00020730412441629945,1.4658615214270508e-05,-51.97353000000001,0.3275726012669755,0.023162880768679544,51.97299499999999,0.3275264798082671,0.02315961948905845,0.0,0.0,0.0,-0.0005799999999989325,0.0006112282715965649,4.3220365569886384e-05
GLY1136,L GLY 265,0.0,0.0,0.0,-2.500000000000169e-05,0.0001561249499599705,1.1039701082910553e-05,-0.05721500000000002,0.04407787171586208,0.00311677619905568,0.05722000000000002,0.04406394898326749,0.0031157917131926513,0.0,0.0,0.0,-1.9999999999935624e-05,0.0005827520913734213,4.120679555607887e-05
HID1137,L HID 266,0.0,0.0,0.0,-4.00000000000178e-05,0.00019595917942274145,1.3856406460557184e-05,0.11314499999999972,0.0453228857752905,0.0032048119874651224,-0.11320500000000001,0.04532905221819658,0.0032052480208245916,0.0,0.0,0.0,-0.00010000000000012665,0.0006082762530297542,4.301162633520834e-05
PHE1138,L PHE 267,0.0,0.0,0.0,-3.4999999999998364e-05,0.00018377975949488248,1.299519141836642e-05,-0.04143500000000005,0.050786570813552624,0.0035911528615473853,0.041419999999999985,0.05078920751498291,0.003591339304493518,0.0,0.0,0.0,-5.000000000004334e-05,0.0006144102863718503,4.3445367992430393e-05
PRO1139,L PRO 268,0.0,0.0,0.0,-1.9999999999997796e-05,0.0001399999999999846,9.899494936610575e-06,0.3908149999999999,0.037161818779495405,0.002627737406020679,-0.39079499999999984,0.03713802599762218,0.0026260550022800936,0.0,0.0,0.0,3.019806626980426e-16,0.0005916079783100392,4.183300132670926e-05
LEU1140,L LEU 269,0.0,0.0,0.0,-2.4999999999999466e-05,0.00015612494995995662,1.1039701082909572e-05,-0.26054499999999964,0.025433206148655137,0.0017983992535029441,0.2604650000000001,0.025460926436402978,0.0018003593738472384,0.0,0.0,0.0,-0.00010499999999970644,0.0006196571632768531,4.381637821638825e-05
ALA1141,L ALA 270,0.0,0.0,0.0,-2.4999999999999466e-05,0.00015612494995995662,1.1039701082909572e-05,0.163935,0.02547137167488206,0.0018010979637432052,-0.16388500000000003,0.025465698007319452,0.0018006967748624334,0.0,0.0,0.0,2.499999999996144e-05,0.0005606915373001364,3.964687881788365e-05
THR1142,L THR 271,0.0,0.0,0.0,-3.9999999999993376e-05,0.0001959591794226218,1.3856406460548723e-05,-0.1434050000000002,0.08504058428185901,0.006013277382176863,0.14337499999999997,0.08494812755440825,0.006006739704282189,0.0,0.0,0.0,-7.000000000015966e-05,0.0005701754116058028,4.031749000122941e-05
TYR1143,L TYR 272,0.0,0.0,0.0,-4.499999999999283e-05,0.00020730412441624573,1.465861521426671e-05,0.12080999999999997,0.07416167406416872,0.005244022263492021,-0.12073999999999999,0.07417076513020476,0.005244665098936251,0.0,0.0,0.0,2.499999999997282e-05,0.0006036348233823943,4.268342769740349e-05
ALA1144,L ALA 273,0.0,0.0,0.0,-1.000000000000334e-05,9.949874371069522e-05,7.035623639737493e-06,-0.05833999999999999,0.03230455695408932,0.0022842771285463597,0.05827,0.03230150306100319,0.0022840611856953376,0.0,0.0,0.0,-7.999999999994679e-05,0.0005134199061197658,3.63042697213447e-05
PRO1145,L PRO 274,0.0,0.0,0.0,-9.999999999998898e-06,9.949874371065103e-05,7.035623639734369e-06,0.14603499999999994,0.03483495048080331,0.0024632029707273603,-0.14607,0.03486538541304266,0.0024653550454245003,0.0,0.0,0.0,-4.4999999999966176e-05,0.0006188497394361847,4.3759284729085414e-05
VAL1146,L VAL 275,0.0,0.0,0.0,-3.9999999999998926e-05,0.000195959179422649,1.3856406460550646e-05,0.03247500000000006,0.16096980889284815,0.011382284343443554,-0.03250000000000001,0.16093293634306186,0.011379677060444201,0.0,0.0,0.0,-6.499999999990735e-05,0.0006251199884822253,4.420265829110379e-05
ILE1147,L ILE 276,0.0,0.0,0.0,-4.000000000000004e-05,0.00019595917942265444,1.385640646055103e-05,0.07431499999999984,0.054190458339084015,0.0038318440567173396,-0.07425499999999999,0.054209316311866554,0.0038331775167607363,0.0,0.0,0.0,1.9999999999722463e-05,0.000574108003776541,4.0595566260386414e-05
SER1148,L SER 277,0.0,0.0,0.0,-1.5000000000002789e-05,0.00012155245781145478,8.59505671883714e-06,-0.5516199999999998,0.07276500257678965,0.005145262675510457,0.5516250000000003,0.07272561017275567,0.005142477211908489,0.0,0.0,0.0,-9.999999999953102e-06,0.0006402343321003447,4.527140377765938e-05
ALA1149,L ALA 278,0.0,0.0,0.0,-2.999999999999725e-05,0.00017058722109230417,1.2062338081813713e-05,-0.31417000000000017,0.02432860661854447,0.0017202922716792717,0.31417000000000017,0.02435325645575718,0.0017220352783840966,0.0,0.0,0.0,-3.000000000001002e-05,0.0005908468498689186,4.177918141850223e-05
GLU1150,L GLU 279,0.0,0.0,0.0,-4.499999999999945e-05,0.00020730412441627628,1.465861521426887e-05,49.514525000000006,0.5506763381283463,0.038938697292952976,-49.51443499999999,0.550592077472121,0.03893273916481257,0.0,0.0,0.0,4.500000000028592e-05,0.0006024740658325137,4.2601349743920085e-05
LYS1151,L LYS 280,0.0,0.0,0.0,-2.5000000000003908e-05,0.00015612494995998437,1.1039701082911535e-05,-51.24227499999997,0.34481432594348027,0.024382054812490336,51.24219500000001,0.34475080416422116,0.024377563144403622,0.0,0.0,0.0,-0.0001050000000002882,0.00057790570164972,4.086410405228868e-05
ALA1152,L ALA 281,0.0,0.0,0.0,-9.999999999998898e-06,9.949874371065103e-05,7.035623639734369e-06,-0.2714149999999999,0.01711907634774783,0.0012105014973142726,0.27141999999999994,0.01711734792542454,0.0012103792793997173,0.0,0.0,0.0,-4.999999999966143e-06,0.0005522454164589789,3.9049647885733295e-05
TYR1153,L TYR 282,0.0,0.0,0.0,-2.4999999999999466e-05,0.00015612494995995662,1.1039701082909572e-05,-0.24933500000000022,0.12878036641895355,0.009106147037853039,0.24935499999999997,0.1287549570890379,0.009104350326904162,0.0,0.0,0.0,-5.000000000086047e-06,0.0006041316081781105,4.271855568718762e-05
HIE1154,L HIE 283,0.0,0.0,0.0,-5.5000000000001716e-05,0.00022798026230356707,1.612063894515401e-05,-0.52809,0.04186074414054318,0.0029600016047293116,0.528075,0.04187444775755171,0.0029609705967806633,0.0,0.0,0.0,-6.999999999996565e-05,0.0006205642593638786,4.38805195958206e-05
GLU1155,L GLU 284,0.0,0.0,0.0,-2.4999999999999466e-05,0.00015612494995995662,1.1039701082909572e-05,47.6806,0.31856831292261667,0.02252618143387403,-47.68055999999998,0.31857205841300856,0.02252644628003953,0.0,0.0,0.0,1.4999999998224211e-05,0.0005520643078474908,3.903684157300185e-05
GLN1156,L GLN 285,0.0,0.0,0.0,-2.5000000000001133e-05,0.00015612494995996702,1.1039701082910309e-05,0.4691149999999997,0.11711119406359305,0.00828101194752204,-0.46911500000000034,0.11709266319885221,0.008279701617510089,0.0,0.0,0.0,-2.49999999999595e-05,0.0005868347297151782,4.1495481681737724e-05
LEU1157,L LEU 286,0.0,0.0,0.0,-4.000000000000614e-05,0.00019595917942268436,1.3856406460553147e-05,-0.034735000000000085,0.03307151001995515,0.0023385088999189137,0.034690000000000006,0.03304230470170017,0.0023364437720604335,0.0,0.0,0.0,-8.500000000006502e-05,0.0005811841360531615,4.109592437212355e-05
SER1158,L SER 287,0.0,0.0,0.0,-9.999999999996679e-06,9.949874371062894e-05,7.035623639732807e-06,0.43343500000000007,0.054844286621305235,0.0038780766979263576,-0.4333899999999997,0.05479021719249033,0.0038742534119493672,0.0,0.0,0.0,3.500000000016712e-05,0.0006113714092104398,4.323048692762777e-05
VAL1159,L VAL 288,0.0,0.0,0.0,-1.9999999999997796e-05,0.0001399999999999846,9.899494936610575e-06,0.27017,0.022808355924969534,0.0016127943142262326,-0.27018000000000003,0.02282909547047418,0.001614260821552739,0.0,0.0,0.0,-2.9999999999890113e-05,0.0005908468498687667,4.177918141849149e-05
ALA1160,L ALA 289,0.0,0.0,0.0,-1.0000000000001119e-05,9.949874371067313e-05,7.035623639735931e-06,0.22101999999999994,0.021708053804982776,0.0015349912051865755,-0.220985,0.021747293509768326,0.0015377658713211376,0.0,0.0,0.0,2.4999999999981702e-05,0.0006036348233824453,4.26834276974071e-05
GLU1161,L GLU 290,0.0,0.0,0.0,-1.9999999999996688e-05,0.0001399999999999768,9.899494936610025e-06,46.227554999999995,0.3181359724637479,0.02249561034684929,-46.22748499999998,0.3180477476360986,0.022489371909459308,0.0,0.0,0.0,5.00000000003098e-05,0.0005722761571126022,4.0466035140569906e-05
ILE1162,L ILE 291,0.0,0.0,0.0,-4.4999999999997265e-05,0.0002073041244162662,1.4658615214268156e-05,0.24431999999999995,0.013557566153259044,0.0009586646963354686,-0.24426499999999993,0.013577730848713143,0.0009600905556250841,0.0,0.0,0.0,9.999999999976694e-06,0.0006081940479814417,4.3005813560497385e-05
THR1163,L THR 292,0.0,0.0,0.0,-1.500000000000501e-05,0.00012155245781147276,8.595056718838412e-06,0.27037500000000025,0.03401329703219068,0.00240510329819743,-0.2703749999999999,0.03392527634375393,0.002398879295629597,0.0,0.0,0.0,-1.4999999999778523e-05,0.0006283112286120592,4.442831304472381e-05
ASN1164,L ASN 293,0.0,0.0,0.0,-2.500000000000835e-05,0.0001561249499600121,1.1039701082913495e-05,0.2903099999999999,0.09235655851102346,0.006530594881019684,-0.29030000000000006,0.0923470086142477,0.006529919601342707,0.0,0.0,0.0,-1.5000000001030855e-05,0.000595629918658223,4.211739545608212e-05
ALA1165,L ALA 294,0.0,0.0,0.0,-4.000000000000004e-05,0.00019595917942265444,1.385640646055103e-05,0.23956500000000003,0.019493993305631688,0.0013784334858817327,-0.23952999999999985,0.01944502764204958,0.001374971090605312,0.0,0.0,0.0,-4.999999999941718e-06,0.0005787702480259465,4.092523671281668e-05
CYS1166,L CYS 295,0.0,0.0,0.0,-2.4999999999990586e-05,0.00015612494995990116,1.103970108290565e-05,0.28330999999999995,0.08009590438967519,0.005663635713920869,-0.283305,0.08008409314589246,0.005662800532863567,0.0,0.0,0.0,-2.0000000000042208e-05,0.000616116872029927,4.3566041821580564e-05
PHE1167,L PHE 296,0.0,0.0,0.0,-1.9999999999997796e-05,0.0001399999999999846,9.899494936610575e-06,0.10696000000000001,0.03749837863161559,0.0026515357813916116,-0.10698499999999997,0.03742345220580283,0.0026462376830133838,0.0,0.0,0.0,-4.500000000009052e-05,0.0005941169918458731,4.2010415375236966e-05
GLU1168,L GLU 297,0.0,0.0,0.0,-4.000000000000281e-05,0.00019595917942266802,1.3856406460551991e-05,49.64447000000003,0.2852398974512094,0.02016950657527056,-49.644405,0.2852668241753327,0.020171410582192833,0.0,0.0,0.0,2.499999999962199e-05,0.0006590713163221648,4.6603379705694676e-05
PRO1169,L PRO 298,0.0,0.0,0.0,-4.000000000000225e-05,0.0001959591794226653,1.38564064605518e-05,0.19543500000000008,0.03409979142164912,0.0024112193751294956,-0.19541500000000006,0.03412026926915997,0.002412667377613398,0.0,0.0,0.0,-1.9999999999784635e-05,0.0005827520913732361,4.120679555606578e-05
ALA1170,L ALA 299,0.0,0.0,0.0,-1.5000000000000568e-05,0.00012155245781143678,8.595056718835867e-06,0.24693000000000004,0.031655095956259684,0.0022383533009782083,-0.24687499999999993,0.031757508954577254,0.0022455949935374082,0.0,0.0,0.0,4.0000000000028904e-05,0.0006232174580353728,4.406812907306547e-05
ASN1171,L ASN 300,0.0,0.0,0.0,-3.0000000000001136e-05,0.00017058722109232626,1.2062338081815275e-05,0.23839999999999933,0.13466903875798691,0.009522539052164655,-0.23840499999999998,0.13472116008630586,0.00952622458663453,0.0,0.0,0.0,-3.500000000062897e-05,0.0006031376294022997,4.264827077391449e-05
GLN1172,L GLN 301,0.0,0.0,0.0,-5.499999999999172e-05,0.00022798026230352563,1.612063894515108e-05,-0.14862500000000012,0.06342124545450038,0.004484559273217372,0.14858500000000008,0.06339741930867514,0.004482874510289115,0.0,0.0,0.0,-9.499999999984965e-05,0.0006449612391463336,4.56056465802851e-05
MET1173,L MET 302,0.0,0.0,0.0,-4.500000000000615e-05,0.00020730412441630712,1.465861521427105e-05,0.13431500000000013,0.03032252916562173,0.0021441265995737987,-0.13431499999999996,0.030311479261164294,0.0021433452533364673,0.0,0.0,0.0,-4.499999999998172e-05,0.0006107167919748393,4.3184198498990294e-05
VAL1174,L VAL 303,0.0,0.0,0.0,-4.000000000000004e-05,0.00019595917942265444,1.385640646055103e-05,-0.30552000000000007,0.0199894872370462,0.0014134701977757311,0.3055149999999999,0.01996571498844938,0.0014117892459570448,0.0,0.0,0.0,-4.500000000007276e-05,0.0006188497394360092,4.375928472907301e-05
LYS1175,L LYS 304,0.0,0.0,0.0,-6.500000000000394e-05,0.000246525860712436,1.7432010784761378e-05,-54.885429999999985,0.5407289848930373,0.03823531320019849,54.885129999999975,0.5406922258587745,0.03823271394395878,0.0,0.0,0.0,-0.00036500000000089017,0.0006178794380797203,4.369067406219037e-05
CYS1176,L CYS 305,0.0,0.0,0.0,-3.999999999999559e-05,0.00019595917942263265,1.385640646054949e-05,-0.15954499999999996,0.10719947749406264,0.007580147747570637,0.159575,0.10717450431422583,0.0075783818770895975,0.0,0.0,0.0,-1.0000000000041087e-05,0.0006632495759516171,4.6898827277449057e-05
ASP1177,L ASP 306,0.0,0.0,0.0,-1.9999999999999463e-05,0.00013999999999999625,9.8994949366114e-06,51.437584999999984,0.32526105327273913,0.02299942964250327,-51.43740000000002,0.32519529516495405,0.02299477984210999,0.0,0.0,0.0,0.0001649999999991536,0.0006463551655250978,4.5704212059775e-05
PRO1178,L PRO 307,0.0,0.0,0.0,-2.0000000000002238e-05,0.00014000000000001568,9.899494936612774e-06,-0.06035999999999994,0.05061857761731369,0.0035792739487220102,0.06043000000000001,0.050645287046279054,0.003581162590556313,0.0,0.0,0.0,5.000000000009663e-05,0.0005267826876424008,3.7249161064361645e-05
ARG1179,L ARG 308,0.0,0.0,0.0,-4.999999999999949e-05,0.00021794494717703147,1.5411035007422283e-05,-50.59741500000002,0.7837441245539095,0.05541907851871835,50.59723500000001,0.7836910933351268,0.05541532864527676,0.0,0.0,0.0,-0.0002299999999993929,0.0006611353870416451,4.6749331545953996e-05
HIE1180,L HIE 309,0.0,0.0,0.0,-1.0000000000001119e-05,9.949874371067313e-05,7.035623639735931e-06,-0.21321000000000004,0.14595693166136356,0.010320713613893168,0.2131449999999999,0.14596548898626688,0.010321318708139963,0.0,0.0,0.0,-7.500000000022488e-05,0.0006239991987169994,4.412340648677623e-05
GLY1181,L GLY 310,0.0,0.0,0.0,-1.0000000000001119e-05,9.949874371067313e-05,7.035623639735931e-06,-0.04342500000000001,0.042061911214304054,0.0029742262649300887,0.04344500000000001,0.04202781192258283,0.002971815080889115,0.0,0.0,0.0,1.0000000000012637e-05,0.0005566866263887682,3.936368885153601e-05
LYS1182,L LYS 311,0.0,0.0,0.0,-2.000000000000668e-05,0.00014000000000004674,9.89949493661497e-06,-47.43373999999995,0.4719156941687625,0.03336947874950888,47.43352499999996,0.4719612265626033,0.03337269837595373,0.0,0.0,0.0,-0.0002349999999992747,0.0005914177880315131,4.1819552843143105e-05
TYR1183,L TYR 312,0.0,0.0,0.0,-3.500000000000281e-05,0.00018377975949490579,1.2995191418368068e-05,-0.13467999999999994,0.06290220663855943,0.004447857686572284,0.13460499999999992,0.06286166538519339,0.004444990987054991,0.0,0.0,0.0,-0.00010999999999991905,0.0006147357155720125,4.346837931185348e-05
MET1184,L MET 313,0.0,0.0,0.0,-4.4999999999997265e-05,0.0002073041244162662,1.4658615214268156e-05,-0.2811650000000001,0.07732139273836132,0.005467448113608356,0.28121999999999986,0.0772882371386491,0.005465103658669274,0.0,0.0,0.0,1.000000000008161e-05,0.0005655970296951817,3.99937495116432e-05
ALA1185,L ALA 314,0.0,0.0,0.0,-9.999999999998898e-06,9.949874371065103e-05,7.035623639734369e-06,0.2236300000000001,0.0233279467591982,0.001649534934458779,-0.22366499999999995,0.023343366830858484,0.001650625298182516,0.0,0.0,0.0,-4.500000000006304e-05,0.000568308894880164,4.0185507337839676e-05
CYS1186,L CYS 315,0.0,0.0,0.0,-2.000000000000668e-05,0.00014000000000004674,9.89949493661497e-06,-0.22506499999999982,0.07367340615853218,0.005209496508780886,0.22502,0.07370074355120163,0.005211429554354538,0.0,0.0,0.0,-6.499999999987072e-05,0.0006409173113594406,4.5319697704211027e-05
CYS1187,L CYS 316,0.0,0.0,0.0,-1.500000000000501e-05,0.00012155245781147276,8.595056718838412e-06,0.13975,0.055836256142402584,0.003948219535436189,-0.13977000000000003,0.055876265981183774,0.003951048658267824,0.0,0.0,0.0,-3.49999999999584e-05,0.0006275149400613257,4.437200694132333e-05
LEU1188,L LEU 317,0.0,0.0,0.0,-2.5000000000003908e-05,0.00015612494995998437,1.1039701082911535e-05,-0.12656499999999993,0.03080025608659797,0.002177906994111566,0.12662000000000007,0.03080009090895645,0.002177895314288524,0.0,0.0,0.0,3.000000000007774e-05,0.0006157109711544986,4.353734029543007e-05
LEU1189,L LEU 318,0.0,0.0,0.0,-2.4999999999995027e-05,0.0001561249499599289,1.1039701082907612e-05,0.12360000000000022,0.020450427868384743,0.0014460636223901204,-0.12351500000000008,0.020439172561529433,0.0014452677520099479,0.0,0.0,0.0,6.0000000000255406e-05,0.0005969924622637313,4.2213741838393846e-05
TYR1190,L TYR 319,0.0,0.0,0.0,-1.5000000000000568e-05,0.0001215524578114368,8.595056718835869e-06,-0.00797999999999993,0.04628130940239258,0.0032725827720624513,0.007905000000000013,0.04630254825600855,0.0032740845858040993,0.0,0.0,0.0,-8.999999999989016e-05,0.0005494542747124849,3.885228436011342e-05
ARG1191,L ARG 320,0.0,0.0,0.0,-9.999999999998898e-06,9.949874371065103e-05,7.035623639734369e-06,-47.469139999999996,0.22715182235734843,0.01606205939477631,47.46903000000002,0.2271209349649597,0.016059875326315184,0.0,0.0,0.0,-0.00012000000000156775,0.0005436910887622288,3.844476557344691e-05
GLY1192,L GLY 321,0.0,0.0,0.0,-1.000000000000334e-05,9.949874371069522e-05,7.035623639737493e-06,-0.08310000000000009,0.040083662507310956,0.0028343429573712544,0.08304999999999998,0.04008013847281467,0.002834093770502309,0.0,0.0,0.0,-6.000000000007333e-05,0.0006053098380167436,4.2801869118057e-05
ASP1193,L ASP 322,0.0,0.0,0.0,-5.0000000000005595e-06,7.053367989833732e-05,4.9874843358155595e-06,44.182490000000016,0.2176317529647305,0.015388888832287645,-44.182385000000025,0.21767750635494929,0.015392124085536243,0.0,0.0,0.0,9.99999999990564e-05,0.0006000000000004966,4.242640687122796e-05
VAL1194,L VAL 323,0.0,0.0,0.0,0.0,0.0,0.0,-0.03505500000000012,0.033809791111451645,0.0023907132565408116,0.035095000000000015,0.0338224182311082,0.002391606128734412,0.0,0.0,0.0,3.999999999987125e-05,0.0005553377350767585,3.9268307832155434e-05
VAL1195,L VAL 324,0.0,0.0,0.0,-4.999999999999449e-06,7.053367989832165e-05,4.9874843358144515e-06,0.16942499999999988,0.027822551554449418,0.00196735148740635,-0.16942999999999997,0.02788844025756929,0.001972010522284315,0.0,0.0,0.0,-1.0000000000114362e-05,0.0005830094338857026,4.122499241963105e-05
PRO1196,L PRO 325,0.0,0.0,0.0,-1.0000000000001675e-05,9.949874371067864e-05,7.035623639736321e-06,0.12678,0.024469809970655586,0.0017302768564596757,-0.1268,0.02445158481571291,0.0017289881433948616,0.0,0.0,0.0,-3.00000000001166e-05,0.0006157109711546142,4.3537340295438245e-05
LYS1197,L LYS 326,0.0,0.0,0.0,-9.999999999999454e-06,9.949874371065656e-05,7.03562363973476e-06,-41.41717500000001,0.22653402475953846,0.01601837450769509,41.417145000000026,0.22653042615153962,0.01601812004768321,0.0,0.0,0.0,-3.999999999894754e-05,0.0005642694391872144,3.989987468656095e-05
ASP1198,L ASP 327,0.0,0.0,0.0,-1.0000000000001119e-05,9.949874371067313e-05,7.035623639735931e-06,42.75728,0.18183421460149427,0.012857620619644652,-42.757180000000005,0.18189075732010393,0.012861618793620215,0.0,0.0,0.0,9.000000000057184e-05,0.0005673623180984746,4.0118574251715046e-05
VAL1199,L VAL 328,0.0,0.0,0.0,-2.0000000000004457e-05,0.0001400000000000312,9.899494936613872e-06,0.09891,0.01967998729674394,0.0013915852471192752,-0.09885000000000002,0.01961804016715219,0.0013872049235783383,0.0,0.0,0.0,3.9999999999993234e-05,0.0005986651818839438,4.2332020977041455e-05
ASN1200,L ASN 329,0.0,0.0,0.0,-1.5000000000000568e-05,0.00012155245781143678,8.595056718835867e-06,0.22522999999999974,0.1603675687288421,0.011339699533056398,-0.2252150000000001,0.16027641365778042,0.011333253896167671,0.0,0.0,0.0,-4.618527782440651e-16,0.000583095189484146,4.123105625614944e-05
ALA1201,L ALA 330,0.0,0.0,0.0,0.0,0.0,0.0,0.06945500000000004,0.020887268251257723,0.0014769529020926815,-0.06948999999999995,0.020887314331909802,0.0014769561604868382,0.0,0.0,0.0,-3.49999999999559e-05,0.0005601562282077958,3.960902674896116e-05
ALA1202,L ALA 331,0.0,0.0,0.0,-5.00000000000167e-06,7.053367989835297e-05,4.987484335816666e-06,0.05173999999999996,0.03302487547289166,0.002335211339472298,-0.051775,0.03295928359354919,0.002330573293204915,0.0,0.0,0.0,-4.000000000005444e-05,0.0005642694391867186,3.989987468652589e-05
ILE1203,L ILE 332,0.0,0.0,0.0,-1.4999999999993907e-05,0.00012155245781138282,8.595056718832052e-06,0.1399450000000002,0.025703734650824116,0.0018175285073417367,-0.13995999999999997,0.025753415307488665,0.001821041460263867,0.0,0.0,0.0,-3.0000000000169892e-05,0.0005648893696997627,3.994371039348969e-05
ALA1204,L ALA 333,0.0,0.0,0.0,-1.5000000000000568e-05,0.00012155245781143678,8.595056718835867e-06,0.09312500000000001,0.04344409482311713,0.0030719614051937507,-0.09316,0.04340765370300494,0.0030693846288792144,0.0,0.0,0.0,-5.0000000000050004e-05,0.0006144102863722182,4.344536799245641e-05
THR1205,L THR 334,0.0,0.0,0.0,-1.4999999999996128e-05,0.00012155245781140079,8.595056718833323e-06,-0.04056000000000031,0.07189065586013228,0.005083437026264795,0.0406,0.0718787172951772,0.005082592842241057,0.0,0.0,0.0,2.4999999999670285e-05,0.0005425633603550833,3.836502313304398e-05
ILE1206,L ILE 335,0.0,0.0,0.0,-1.000000000000334e-05,9.949874371069522e-05,7.035623639737493e-06,0.07616499999999998,0.030335256303515922,0.002145026544124807,-0.07618999999999997,0.030331236374404623,0.002144742292211358,0.0,0.0,0.0,-3.499999999977632e-05,0.0006432534492715537,4.548488760015524e-05
LYS1207,L LYS 336,0.0,0.0,0.0,-3.5000000000000586e-05,0.00018377975949489416,1.2995191418367244e-05,-43.843180000000004,0.4712646470938152,0.033323442769352195,43.843244999999996,0.47126141893333884,0.033323214503935834,0.0,0.0,0.0,2.9999999998686632e-05,0.0006550572494062705,4.6319542312058136e-05
THR1208,L THR 337,0.0,0.0,0.0,-1.5000000000000014e-05,0.0001215524578114323,8.59505671883555e-06,0.12471499999999995,0.11546087551634096,0.00816431680393405,-0.12476499999999997,0.11551549582198929,0.008168179042785492,0.0,0.0,0.0,-6.5000000000075e-05,0.0006170696881228308,4.363341609363216e-05
LYS1209,L LYS 338,0.0,0.0,0.0,-2.0000000000002238e-05,0.00014000000000001568,9.899494936612774e-06,-45.11750000000003,0.456014298018606,0.03224508024469795,45.11742000000004,0.45602960824637506,0.032246162841285654,0.0,0.0,0.0,-9.999999999930509e-05,0.000599999999999567,4.242640687116223e-05
ARG1210,L ARG 339,0.0,0.0,0.0,-2.5000000000006127e-05,0.00015612494995999822,1.1039701082912514e-05,-48.215339999999976,0.26026917682056305,0.018403809986366072,48.215255,0.2602694948999104,0.01840383247797242,0.0,0.0,0.0,-0.00010999999999953048,0.0006307931515195918,4.460381149655367e-05
THR1211,L THR 340,0.0,0.0,0.0,-1.000000000000001e-05,9.949874371066208e-05,7.03562363973515e-06,0.006959999999999908,0.11219700709020733,0.007933526454232075,-0.0069200000000000286,0.11218366012927197,0.007932582681573513,0.0,0.0,0.0,2.9999999999907877e-05,0.0006317436188832496,4.467101968836756e-05
ILE1212,L ILE 341,0.0,0.0,0.0,-2.499999999999558e-05,0.00015612494995993236,1.1039701082907857e-05,-0.22205500000000009,0.054417754225987575,0.0038479163030138716,0.222035,0.05445350103528683,0.0038504439841400002,0.0,0.0,0.0,-4.4999999999557614e-05,0.0005770398599752797,4.080287980034561e-05
GLN1213,L GLN 342,0.0,0.0,0.0,-2.000000000000002e-05,0.00014000000000000012,9.899494936611673e-06,0.3002799999999996,0.2039096652932366,0.014418590707832678,-0.3003299999999999,0.20392729366124604,0.014419837221688752,0.0,0.0,0.0,-7.000000000029872e-05,0.0005701754116062966,4.031749000126432e-05
PHE1214,L PHE 343,0.0,0.0,0.0,-2.0000000000002238e-05,0.00014000000000001568,9.899494936612774e-06,-0.026265000000000014,0.04359936668118012,0.003082940783570128,0.026260000000000002,0.04359727514421055,0.0030827928895727,0.0,0.0,0.0,-2.4999999999995027e-05,0.0005868347297152976,4.149548168174617e-05
VAL1215,L VAL 344,0.0,0.0,0.0,-2.4999999999997802e-05,0.0001561249499599462,1.1039701082908837e-05,-0.21648500000000012,0.03984695440055595,0.0028176051666264253,0.21649999999999994,0.039768957743446486,0.002812089970111227,0.0,0.0,0.0,-1.000000000016224e-05,0.0005999166608786404,4.24205139054077e-05
ASP1216,L ASP 345,0.0,0.0,0.0,-5.000000000000005e-06,7.053367989832949e-05,4.9874843358150055e-06,45.01061499999997,0.5672897908279904,0.04011344579923701,-45.010514999999984,0.5673086459558836,0.040114779058116355,0.0,0.0,0.0,9.499999999874831e-05,0.000544035844409445,3.846914347904681e-05
TRP1217,L TRP 346,0.0,0.0,0.0,-2.000000000000002e-05,0.00014000000000000012,9.899494936611673e-06,-0.3140400000000001,0.04437858041893555,0.003138039515366186,0.3140450000000001,0.0443479759966546,0.0031358754559132705,0.0,0.0,0.0,-1.500000000005386e-05,0.000578597442095756,4.091301748830998e-05
CYS1218,L CYS 347,0.0,0.0,0.0,-5.0000000000005595e-06,7.053367989833732e-05,4.9874843358155595e-06,-0.17269999999999988,0.09317682115204425,0.006588596208601662,0.17267500000000008,0.09311836217953993,0.006584462535013763,0.0,0.0,0.0,-3.0000000000036664e-05,0.0005823229344620031,4.117644957985319e-05
PRO1219,L PRO 348,0.0,0.0,0.0,-9.999999999999454e-06,9.949874371065656e-05,7.03562363973476e-06,0.008160000000000002,0.13082535839813322,0.009250749807448045,-0.008084999999999978,0.13081008284914433,0.009249669663020404,0.0,0.0,0.0,6.499999999993733e-05,0.0006170696881228887,4.363341609363626e-05
THR1220,L THR 349,0.0,0.0,0.0,-1.999999999999835e-05,0.00013999999999998847,9.89949493661085e-06,0.12197999999999994,0.08041697333274858,0.005686338716608428,-0.12202499999999997,0.08046020367237458,0.005689395563238682,0.0,0.0,0.0,-6.500000000011496e-05,0.0005837593682331657,4.127802078588463e-05
GLY1221,L GLY 350,0.0,0.0,0.0,-9.999999999998898e-06,9.949874371065103e-05,7.035623639734369e-06,0.19849000000000003,0.02113740523337751,0.0014946402577209255,-0.19845999999999997,0.021190526185067348,0.0014983964762372223,0.0,0.0,0.0,1.9999999999994465e-05,0.000616116872029975,4.3566041821583966e-05
PHE1222,L PHE 351,0.0,0.0,0.0,-1.0000000000001119e-05,9.949874371067313e-05,7.035623639735931e-06,-0.17265,0.029372053043666947,0.002076917788454787,0.172665,0.029361757014865205,0.002076189749276287,0.0,0.0,0.0,5.0000000002192735e-06,0.0006204635363983768,4.387339740662785e-05
LYS1223,L LYS 352,0.0,0.0,0.0,-9.999999999998898e-06,9.949874371065103e-05,7.035623639734369e-06,-44.584475000000005,0.17554429462123758,0.012412856112528627,44.58436,0.17553358766770608,0.01241209901658383,0.0,0.0,0.0,-0.00012500000000017052,0.0005825590098855224,4.119314263313738e-05
VAL1224,L VAL 353,0.0,0.0,0.0,-1.000000000000334e-05,9.949874371069522e-05,7.035623639737493e-06,-0.08196000000000005,0.03565330840188605,0.002521069614270893,0.08194499999999995,0.035601151315652835,0.0025173815513346498,0.0,0.0,0.0,-2.5000000000159338e-05,0.0005332682251926096,3.7707757822500916e-05
GLY1225,L GLY 354,0.0,0.0,0.0,-4.999999999999449e-06,7.053367989832165e-05,4.9874843358144515e-06,0.09148999999999993,0.03391887232795355,0.0023984264633296693,-0.09154500000000006,0.03394580938790519,0.0024003312011053723,0.0,0.0,0.0,-6.000000000000588e-05,0.0006374950980204161,4.50777106783419e-05
ILE1226,L ILE 355,0.0,0.0,0.0,-1.500000000000501e-05,0.00012155245781147276,8.595056718838412e-06,-0.09970500000000002,0.030999644756029104,0.0021920059021362176,0.09970500000000002,0.031047350531083897,0.002195379209840518,0.0,0.0,0.0,-1.4999999999929514e-05,0.0006517476505521455,4.608551833278224e-05
ASN1227,L ASN 356,0.0,0.0,0.0,-1.5000000000000568e-05,0.00012155245781143678,8.595056718835867e-06,-0.11551000000000045,0.14725454118634196,0.010412468463337614,0.11550999999999995,0.14728146488951013,0.010414372256646102,0.0,0.0,0.0,-1.5000000000640057e-05,0.000644030278790832,4.5539817742246e-05
TYR1228,L TYR 357,0.0,0.0,0.0,-5.00000000000167e-06,7.053367989835297e-05,4.987484335816666e-06,0.03297000000000003,0.05982849739045791,0.004230513621299445,-0.03304000000000005,0.05984336554706792,0.004231564958735713,0.0,0.0,0.0,-7.500000000001616e-05,0.0005739120141627123,4.058170770188838e-05
GLU1229,L GLU 358,0.0,0.0,0.0,-1.4999999999999458e-05,0.0001215524578114278,8.595056718835232e-06,45.627464999999994,0.3864862983014091,0.027328708236461323,-45.627374999999994,0.3864278255703231,0.027324573589994784,0.0,0.0,0.0,7.499999999829754e-05,0.0005910795208768028,4.179563374324828e-05
PRO1230,L PRO 359,0.0,0.0,0.0,-4.999999999999449e-06,7.053367989832165e-05,4.9874843358144515e-06,0.12520999999999993,0.045553549806793575,0.0032211223975502877,-0.12515499999999993,0.0455954051961382,0.0032240820205137665,0.0,0.0,0.0,5.000000000014993e-05,0.0005894913061273889,4.1683330001319166e-05
PRO1231,L PRO 360,0.0,0.0,0.0,-9.999999999994458e-06,9.949874371060685e-05,7.035623639731245e-06,-0.18603999999999998,0.05835433488610772,0.004126274590959749,0.186085,0.05828917373749607,0.004121667001954429,0.0,0.0,0.0,3.500000000000725e-05,0.000603137629401467,4.264827077385561e-05
THR1232,L THR 361,0.0,0.0,0.0,-2.5000000000003908e-05,0.00015612494995998437,1.1039701082911535e-05,0.16881999999999986,0.0607801579464877,0.004297806184555088,-0.16877499999999998,0.06075281372084757,0.004295872655817445,0.0,0.0,0.0,2.000000000006441e-05,0.0005996665740223038,4.2402830094207576e-05
VAL1233,L VAL 362,0.0,0.0,0.0,-5.000000000000282e-05,0.00021794494717704597,1.541103500742331e-05,-0.24122500000000002,0.03764404833436573,0.0026618361848544164,0.24124499999999993,0.037634226111348056,0.002661141648804204,0.0,0.0,0.0,-3.0000000000007797e-05,0.0006396092557178727,4.522720420277883e-05
VAL1234,L VAL 363,0.0,0.0,0.0,-7.500000000000617e-05,0.0002633913438213402,1.862458053219071e-05,-0.08666000000000004,0.06159273009049044,0.00435526371187785,0.08667000000000001,0.06159603152801322,0.004355497158763853,0.0,0.0,0.0,-6.500000000002837e-05,0.0006006454861229473,4.2472049632662634e-05
PRO1235,L PRO 364,0.0,0.0,0.0,-1.000000000000001e-05,9.949874371066208e-05,7.03562363973515e-06,0.31618000000000007,0.054057169737231334,0.003822419129294849,-0.3161050000000001,0.05402919557979656,0.0038204410576528386,0.0,0.0,0.0,6.49999999999551e-05,0.000583759368233252,4.1278020785890736e-05
GLY1236,L GLY 365,0.0,0.0,0.0,-3.4999999999999475e-05,0.0001837797594948883,1.2995191418366831e-05,0.30040999999999995,0.03978419158409526,0.0028131671653138534,-0.30039500000000013,0.03980262522748893,0.002814470620738417,0.0,0.0,0.0,-1.9999999999984474e-05,0.0006161168720300005,4.356604182158577e-05
GLY1237,L GLY 366,0.0,0.0,0.0,-2.4999999999997247e-05,0.00015612494995994277,1.1039701082908593e-05,-0.05619000000000005,0.11242590404350766,0.007949711913019237,0.056155000000000024,0.11237695927101776,0.007946250994966111,0.0,0.0,0.0,-5.9999999999955644e-05,0.0005444263035526005,3.8496753109836956e-05
ASP1238,L ASP 367,0.0,0.0,0.0,-2.4999999999997802e-05,0.0001561249499599462,1.1039701082908837e-05,54.721165,0.35997734342126386,0.02545424206066943,-54.72080000000001,0.3599453430728101,0.02545197929433023,0.0,0.0,0.0,0.00034000000000069977,0.0006036555309113346,4.268489194081702e-05
LEU1239,L LEU 368,0.0,0.0,0.0,-2.500000000000502e-05,0.00015612494995999128,1.1039701082912023e-05,0.08069999999999994,0.04890102248419762,0.0034578244605531967,-0.08061999999999996,0.048886660757306764,0.0034568089331057893,0.0,0.0,0.0,5.500000000002947e-05,0.0006340149840500343,4.4831629459566e-05
ALA1240,L ALA 369,0.0,0.0,0.0,-2.5000000000000577e-05,0.00015612494995996355,1.1039701082910063e-05,0.06349500000000002,0.03892055979813235,0.002752099176083591,-0.06348499999999996,0.038881740894666755,0.002749354265095716,0.0,0.0,0.0,-1.5000000000044978e-05,0.0006669145372535977,4.715797917639073e-05
LYS1241,L LYS 370,0.0,0.0,0.0,-1.4999999999998349e-05,0.0001215524578114188,8.595056718834595e-06,-47.476295,0.4781364846733001,0.03380935506451883,47.476140000000015,0.4781022802705063,0.03380693644800263,0.0,0.0,0.0,-0.00017000000000034988,0.0005754128952321203,4.0687836020081666e-05
VAL1242,L VAL 371,0.0,0.0,0.0,-2.0000000000002238e-05,0.00014000000000001568,9.899494936612774e-06,0.07915000000000035,0.04114058215436413,0.0029090784623313137,-0.07913999999999999,0.041119343379971314,0.0029075766541915887,0.0,0.0,0.0,-9.999999999680542e-06,0.0005566866263887971,3.936368885153805e-05
GLN1243,L GLN 372,0.0,0.0,0.0,-2.4999999999999466e-05,0.00015612494995995662,1.1039701082909572e-05,0.12542000000000061,0.13989633161738035,0.009892164474977165,-0.12543500000000002,0.13987986193516208,0.009890999892579112,0.0,0.0,0.0,-3.9999999999267286e-05,0.0005902541825350907,4.173727350942848e-05
ARG1244,L ARG 373,0.0,0.0,0.0,-2.4999999999990586e-05,0.00015612494995990116,1.103970108290565e-05,-44.715419999999995,0.1922498468167204,0.013594117036617798,44.715325000000014,0.1921890979545718,0.013589821443380336,0.0,0.0,0.0,-0.00011999999999986244,0.0006289674077419869,4.447471191596831e-05
ALA1245,L ALA 374,0.0,0.0,0.0,0.0,0.0,0.0,-0.24884000000000006,0.020471306748716493,0.0014475399821767367,0.248865,0.020565426691417223,0.0014541952671495943,0.0,0.0,0.0,2.4999999999924805e-05,0.0005952940449896246,4.209364560121332e-05
VAL1246,L VAL 375,0.0,0.0,0.0,-2.5000000000003908e-05,0.00015612494995998437,1.1039701082911535e-05,0.1615350000000001,0.026296934707299786,0.0018594740855951556,-0.16155,0.02628302684243184,0.0018584906510391605,0.0,0.0,0.0,-3.9999999999908544e-05,0.0005986651818838205,4.233202097703273e-05
CYS1247,L CYS 376,0.0,0.0,0.0,-1.9999999999997796e-05,0.0001399999999999846,9.899494936610575e-06,-0.19178499999999993,0.048174046695290386,0.0034064195095437223,0.1917899999999999,0.048145466037832145,0.0034043985518737727,0.0,0.0,0.0,-1.4999999999916192e-05,0.0005785974420959972,4.0913017488327036e-05
MET1248,L MET 377,0.0,0.0,0.0,-3.000000000001002e-05,0.00017058722109237679,1.2062338081818848e-05,0.23898000000000014,0.08411884212232078,0.005948100369025361,-0.23897500000000016,0.0841548832510624,0.005950648861678844,0.0,0.0,0.0,-2.500000000002389e-05,0.0006359048670989241,4.496526437151795e-05
LEU1249,L LEU 378,0.0,0.0,0.0,-1.000000000000334e-05,9.949874371069522e-05,7.035623639737493e-06,-0.26215499999999975,0.016536957852037917,0.0011693395037372133,0.26227999999999996,0.016507925369350286,0.001167286597198903,0.0,0.0,0.0,0.00011500000000023602,0.0006097335483636644,4.311467267648828e-05
SER1250,L SER 379,0.0,0.0,0.0,-1.4999999999996128e-05,0.00012155245781140079,8.595056718833323e-06,0.26302500000000006,0.09325596160567946,0.006594192283744827,-0.26299999999999996,0.09318481635974817,0.006589161555160106,0.0,0.0,0.0,1.0000000000019439e-05,0.0005743692192309675,4.0614036982303987e-05
ASN1251,L ASN 380,0.0,0.0,0.0,-3.500000000000281e-05,0.00018377975949490579,1.2995191418368068e-05,-0.06242999999999931,0.07702457464991315,0.005446459905296303,0.06241500000000001,0.07708056029246281,0.005450418688045898,0.0,0.0,0.0,-4.999999999984794e-05,0.0006062177826508619,4.28660704988297e-05
THR1252,L THR 381,0.0,0.0,0.0,-2.9999999999992255e-05,0.00017058722109227577,1.2062338081811704e-05,0.26681000000000016,0.05428419567424686,0.00383847228725174,-0.266835,0.05428745504257869,0.0038387027593967224,0.0,0.0,0.0,-5.499999999993843e-05,0.0006016435821978046,4.254262568294336e-05
THR1253,L THR 382,0.0,0.0,0.0,-3.499999999999504e-05,0.000183779759494865,1.2995191418365183e-05,0.19029,0.06152516477019835,0.004350486122262693,-0.19025999999999993,0.06151977243130887,0.004350104826323172,0.0,0.0,0.0,-5.000000000063842e-06,0.0005787702480261718,4.092523671283261e-05
ALA1254,L ALA 383,0.0,0.0,0.0,-3.0000000000007797e-05,0.00017058722109236415,1.2062338081817954e-05,0.30597500000000016,0.02092497013139689,0.0014796188276036703,-0.3059800000000001,0.020860719067183793,0.001475075591283317,0.0,0.0,0.0,-3.499999999996728e-05,0.0006586159730830094,4.657118207647726e-05
ILE1255,L ILE 384,0.0,0.0,0.0,-7.00000000000156e-05,0.00025514701644351837,1.8041618552672738e-05,0.35464,0.01827567782600175,0.0012922855721546457,-0.35458999999999974,0.018328990697800997,0.0012960553614720235,0.0,0.0,0.0,-2.0000000000059968e-05,0.0006400000000000875,4.525483399594523e-05
ALA1256,L ALA 385,0.0,0.0,0.0,-2.4999999999990586e-05,0.00015612494995990116,1.103970108290565e-05,0.2750500000000002,0.06233167332905345,0.004407514889367836,-0.2749449999999999,0.062297126538870276,0.0044050720624071605,0.0,0.0,0.0,8.00000000000134e-05,0.0005775811631276178,4.0841155713315205e-05
GLU1257,L GLU 386,0.0,0.0,0.0,-6.000000000000893e-05,0.00023748684174079376,1.679285562374917e-05,54.363555000000005,0.3194199069822949,0.022586398227315695,-54.362995,0.31935197662793774,0.02258159482589426,0.0,0.0,0.0,0.0004999999999985505,0.0005830951894823183,4.123105625602021e-05
ALA1258,L ALA 387,0.0,0.0,0.0,-4.499999999999504e-05,0.00020730412441625595,1.4658615214267431e-05,0.32867999999999997,0.031749450388942696,0.0022450251668967246,-0.32865,0.031795715120122074,0.002248296577411396,0.0,0.0,0.0,-1.500000000000945e-05,0.0006039660586490173,4.270684956772322e-05
TRP1259,L TRP 388,0.0,0.0,0.0,-6.999999999997897e-05,0.0002551470164433848,1.8041618552663292e-05,0.33943000000000006,0.06379768882961129,0.004511177839544739,-0.33935499999999996,0.0638423760131149,0.004514337700593493,0.0,0.0,0.0,4.999999999615312e-06,0.000674518346673771,4.76956496967762e-05
ALA1260,L ALA 389,0.0,0.0,0.0,-3.499999999999615e-05,0.00018377975949487082,1.2995191418365594e-05,0.41960499999999995,0.02248441626994295,0.0015898883215497799,-0.4195699999999997,0.022605200729040577,0.001598429072558768,0.0,0.0,0.0,5.329070518200751e-17,0.0005916079783100542,4.1833001326710325e-05
ARG1261,L ARG 390,0.0,0.0,0.0,-0.00017000000000000402,0.00037563279941986796,2.6561249970587485e-05,-57.056420000000045,0.3195702013569487,0.022597025644464884,57.05582999999999,0.31948175394028433,0.022590771467654706,0.0,0.0,0.0,-0.000759999999998513,0.0007088018058666213,5.0119856344555866e-05
LEU1262,L LEU 391,0.0,0.0,0.0,-9.500000000000286e-05,0.0002932149382279238,2.0733427116615957e-05,0.5266350000000003,0.02641044821657379,0.0018675007028115486,-0.5265050000000007,0.026419121389619205,0.0018681139887590304,0.0,0.0,0.0,3.5000000000255936e-05,0.0006275149400611534,4.437200694131115e-05
ASP1263,L ASP 392,0.0,0.0,0.0,-9.499999999999786e-05,0.00029321493822790837,2.0733427116614866e-05,59.54018000000003,0.3719147047350256,0.026298340974112915,-59.538860000000014,0.37181721369689463,0.026291447316696186,0.0,0.0,0.0,0.0012249999999983175,0.000681450658520393,4.818583816838082e-05
HIE1264,L HIE 393,0.0,0.0,0.0,-0.00011000000000000121,0.00031288975694324377,2.212464688983783e-05,0.5599999999999996,0.3212194576920903,0.022713645678314236,-0.5598400000000003,0.3212448044716048,0.02271543796628183,0.0,0.0,0.0,4.999999999978577e-05,0.0007399324293470877,5.232112384111617e-05
LYS1265,L LYS 394,0.0,0.0,0.0,-0.00017499999999998295,0.0003799671038392296,2.686773157525323e-05,-62.17318499999995,0.48248880897105284,0.03411711086700522,62.17196500000003,0.48230781019023855,0.03410431232047519,0.0,0.0,0.0,-0.0013950000000025398,0.0007674470665811751,5.4266702498127275e-05
PHE1266,L PHE 395,0.0,0.0,0.0,-0.0001700000000000057,0.00037563279941987165,2.6561249970587746e-05,0.513845,0.04899062129632622,0.003464160053317436,-0.5137250000000003,0.04901703147886286,0.003466027535233839,0.0,0.0,0.0,-4.999999999995453e-05,0.000712390342438949,5.0373604199038756e-05
ASP1267,L ASP 396,0.0,0.0,0.0,-0.00011999999999999789,0.0003249615361854327,2.2978250586151712e-05,61.38140000000002,0.3789406945657797,0.026795153479500313,-61.37952999999997,0.378724925377325,0.026779896293867567,0.0,0.0,0.0,0.0017499999999986927,0.0006982120021901518,4.937104414544929e-05
LEU1268,L LEU 397,0.0,0.0,0.0,-0.00022500000000000352,0.0004175823272122583,2.952752952754476e-05,0.29099,0.07008080978413432,0.004955461582940592,-0.29073999999999967,0.06998930203967012,0.00494899100827642,0.0,0.0,0.0,2.4999999999907875e-05,0.0007031180555209365,4.9717954503355355e-05
MET1269,L MET 398,0.0,0.0,0.0,-0.00027500000000001633,0.00044651427748732046,3.157332735078961e-05,0.6699450000000003,0.18649413388897518,0.013187126672440626,-0.6696299999999998,0.1864312556949612,0.013182680512703021,0.0,0.0,0.0,3.999999999996354e-05,0.0007059745037888711,4.9919935897391874e-05
TYR1270,L TYR 399,0.0,0.0,0.0,-0.00016500000000001512,0.0003711805490593834,2.6246428328443598e-05,0.35284500000000024,0.09956556118959924,0.007040348348980975,-0.3526950000000001,0.09953613401674777,0.007038267533633533,0.0,0.0,0.0,-1.5000000000147118e-05,0.0006817440868830781,4.820658668688553e-05
ALA1271,L ALA 400,0.0,0.0,0.0,-0.00011499999999999843,0.0003190219428189811,2.2558257911460855e-05,0.3426600000000001,0.06052028089822367,0.0042794301022448635,-0.34243000000000007,0.06047086157811814,0.004275935628608039,0.0,0.0,0.0,0.00011500000000005173,0.0006646615680178354,4.699867019394951e-05
LYS1272,L LYS 401,0.0,0.0,0.0,-0.0004550000000000315,0.0004979708826829474,3.521185879785628e-05,-72.05549500000002,0.7303341289919655,0.051642421514218946,72.04858499999999,0.7298118954750121,0.051605494028098886,0.0,0.0,0.0,-0.00736500000000035,0.0009065180638009161,6.410050701817271e-05
ARG1273,L ARG 402,0.0,0.0,0.0,-0.00033000000000001805,0.0004702127178203756,3.3249060137094414e-05,-66.53281999999999,0.5084568689687187,0.03595332999886608,66.52914000000003,0.5081714871939053,0.03593315046004632,0.0,0.0,0.0,-0.004009999999999962,0.0007745321168275036,5.47676912055499e-05
ALA1274,L ALA 403,0.0,0.0,0.0,-0.0002200000000000013,0.0004142463035441621,2.9291637031753795e-05,-0.594095,0.04601158522589596,0.00325351039263738,0.5939250000000001,0.04596193397801742,0.0032499995192304507,0.0,0.0,0.0,-0.00038999999999996606,0.0006766830868285503,4.7848719941071324e-05
PHE1275,L PHE 404,0.0,0.0,0.0,-0.0005149999999999987,0.0004997749493522045,3.5339425575410715e-05,-0.3687299999999998,0.10444284130566406,0.00738522413336255,0.3684299999999997,0.10446480316355447,0.0073867770712267265,0.0,0.0,0.0,-0.0008149999999998148,0.000742142169668392,5.247737607770172e-05
VAL1276,L VAL 405,0.0,0.0,0.0,-0.0002599999999999991,0.0004386342439892248,3.1016124838541545e-05,-0.17360499999999995,0.06367243496993005,0.004502321054189701,0.17352499999999993,0.06361461604851541,0.004498232639048382,0.0,0.0,0.0,-0.0003399999999999415,0.0007310266752999301,5.1691391933283696e-05
HIE1277,L HIE 406,0.0,0.0,0.0,-0.0005500000000000104,0.0004974937185533188,3.5178118198676345e-05,-0.7256049999999999,0.16743828407804529,0.011839674610182534,0.7252249999999996,0.167235117050816,0.011825308531915801,0.0,0.0,0.0,-0.0009299999999999287,0.0007649182962905941,5.4087891436073984e-05
TRP1278,L TRP 407,0.0,0.0,0.0,-0.0007450000000000711,0.0004358612164439903,3.0820042180376304e-05,0.032125,0.12785577568103837,0.00904076859979283,-0.03217500000000001,0.12780490747619982,0.009037171674534017,0.0,0.0,0.0,-0.0007950000000000656,0.0007368683735919403,5.2104462380876325e-05
TYR1279,L TYR 408,0.0,0.0,0.0,-0.00029999999999999363,0.0004582575694955743,3.240370349203861e-05,0.12218499999999986,0.0786494804496509,0.005561358096274694,-0.12214500000000005,0.07868503018363786,0.00556387184207185,0.0,0.0,0.0,-0.0002600000000001168,0.0007631513611334694,5.3962950252922e-05
VAL1280,L VAL 409,0.0,0.0,0.0,-0.00024000000000000228,0.0004270831300812566,3.0199337741083293e-05,-0.23206999999999997,0.08656341663774628,0.00612095789072268,0.23188500000000004,0.08657731674636243,0.0061219407768288514,0.0,0.0,0.0,-0.00042500000000002757,0.0007031180555213918,4.9717954503387555e-05
GLY1281,L GLY 410,0.0,0.0,0.0,-0.00012000000000000178,0.00032496153618544323,2.2978250586152454e-05,-0.0019649999999999767,0.08325228990844645,0.005886825874357086,0.001985000000000008,0.08325139503335666,0.005886762597132655,0.0,0.0,0.0,-9.999999999996456e-05,0.0006999999999999198,4.949747468305265e-05
GLU1282,L GLU 411,0.0,0.0,0.0,-0.00023499999999999688,0.00042399882075307155,2.9981244136959634e-05,68.90429499999999,0.5255373706753734,0.037161103857150476,-68.90021500000002,0.525154347570913,0.037134020033698964,0.0,0.0,0.0,0.003844999999998038,0.0008252120939511889,5.8351306755003605e-05
GLY1283,L GLY 412,0.0,0.0,0.0,-9.499999999999731e-05,0.00029321493822790674,2.073342711661475e-05,-0.42384499999999986,0.09146158196204676,0.006467310482341248,0.42360000000000014,0.09149431676339241,0.0064696251823424785,0.0,0.0,0.0,-0.0003400000000000358,0.000659090282131384,4.660472079092564e-05
MET1284,L MET 413,0.0,0.0,0.0,-0.00014499999999998626,0.0003521008378291317,2.4897289009044387e-05,0.583905,0.12513722857327414,0.008848538290305314,-0.58369,0.12507159509656862,0.008843897302660182,0.0,0.0,0.0,7.000000000001783e-05,0.000612454079911272,4.330704330706281e-05
GLU1285,L GLU 414,0.0,0.0,0.0,-0.0001600000000000079,0.0003666060555964854,2.5922962793632726e-05,65.948795,0.8587001007190529,0.060719266422401365,-65.94556500000003,0.8583002888092274,0.06069099545113769,0.0,0.0,0.0,0.003070000000002864,0.0007517313349836085,5.315543245973257e-05
GLU1286,L GLU 415,0.0,0.0,0.0,-0.0002000000000000035,0.000400000000000007,2.8284271247462397e-05,68.56947000000001,0.6724973896603644,0.04755274645590957,-68.56507500000004,0.6721679175390012,0.04752944925878678,0.0,0.0,0.0,0.00419500000000383,0.0008227849050608513,5.817967858264576e-05
GLY1287,L GLY 416,0.0,0.0,0.0,-2.999999999999836e-05,0.0001705872210923105,1.2062338081814159e-05,-0.3342149999999998,0.045938859095542586,0.003248367878643147,0.334125,0.04590467704929362,0.0032459508429733995,0.0,0.0,0.0,-0.00011999999999999067,0.0005706137047074965,4.03484820036649e-05
GLU1288,L GLU 417,0.0,0.0,0.0,-0.00010000000000000231,0.00030000000000000697,2.121320343559692e-05,60.404479999999985,0.4367155477007291,0.03088045252287827,-60.40289499999998,0.43660450521943733,0.03087260063372615,0.0,0.0,0.0,0.0014850000000070907,0.000685401342277409,4.846519369587178e-05
PHE1289,L PHE 418,0.0,0.0,0.0,-0.00015499999999997626,0.00036190468358389605,2.559052559053447e-05,-0.4877050000000002,0.047667892495889805,0.003370629002871502,0.4875399999999999,0.04765656722845301,0.003369828185531171,0.0,0.0,0.0,-0.00031999999999992034,0.0006982836100036409,4.9376107582499695e-05
SER1290,L SER 419,0.0,0.0,0.0,-6.000000000000338e-05,0.00023748684174077178,1.6792855623747615e-05,-0.4755899999999997,0.17565287330413995,0.012420533784825884,0.4754850000000001,0.17564891054316276,0.012420253575309964,0.0,0.0,0.0,-0.0001649999999999574,0.0005547747290567768,3.922849729469765e-05
GLU1291,L GLU 420,0.0,0.0,0.0,-5.000000000000171e-05,0.00021794494717704114,1.5411035007422968e-05,58.62936500000003,0.7424600135852073,0.05249985103659563,-58.62806,0.7423093064239399,0.05248919443102507,0.0,0.0,0.0,0.0012550000000013028,0.0006782145678173534,4.7957012000315416e-05
ALA1292,L ALA 421,0.0,0.0,0.0,-1.9999999999997796e-05,0.0001399999999999846,9.899494936610575e-06,-0.46503999999999984,0.029597608011465593,0.002092866933180861,0.46491,0.029546436333341034,0.0020892485491202034,0.0,0.0,0.0,-0.00015000000000001457,0.0005267826876426123,3.724916106437661e-05
ARG1293,L ARG 422,0.0,0.0,0.0,-0.00010500000000000398,0.0003065534211193983,2.1676600286946192e-05,-58.410569999999986,0.31682552785667206,0.02240294792004602,58.40941000000001,0.31671544310696237,0.022395163752743526,0.0,0.0,0.0,-0.0012649999999949557,0.0006593747037884464,4.6624832439168154e-05
GLU1294,L GLU 423,0.0,0.0,0.0,-5.4999999999995055e-05,0.00022798026230353948,1.6120638945152058e-05,56.07374999999999,0.401767379838149,0.028409243874310652,-56.07286999999997,0.40169526148649787,0.0284041443367606,0.0,0.0,0.0,0.0008250000000002444,0.0006199798383830915,4.383919479196237e-05
ASP1295,L ASP 424,0.0,0.0,0.0,-4.500000000000615e-05,0.00020730412441630712,1.465861521427105e-05,55.619589999999995,0.3498489272538973,0.024738054885206993,-55.618814999999955,0.34976686632575965,0.024732252301331335,0.0,0.0,0.0,0.0007299999999989382,0.0005891519328628457,4.1659332687647974e-05
MET1296,L MET 425,0.0,0.0,0.0,-0.00010000000000000231,0.0003000000000000069,2.1213203435596912e-05,-0.29442500000000005,0.06219665887328596,0.0043979679256446955,0.2943899999999999,0.06219194401206653,0.004397634534610634,0.0,0.0,0.0,-0.00013500000000004898,0.000675851315009432,4.778990479170149e-05
ALA1297,L ALA 426,0.0,0.0,0.0,-1.9999999999997796e-05,0.0001399999999999846,9.899494936610575e-06,-0.32019500000000006,0.027272824844520597,0.0019284799389673462,0.3200849999999999,0.027330162366878255,0.0019325343140548998,0.0,0.0,0.0,-0.00012999999999996903,0.0006025777958073507,4.260868456078204e-05
ALA1298,L ALA 427,0.0,0.0,0.0,-4.999999999997229e-06,7.053367989829033e-05,4.9874843358122365e-06,-0.33253499999999997,0.015701871703715845,0.0011102899959018642,0.33252500000000007,0.015685323554197828,0.0011091198650278362,0.0,0.0,0.0,-1.5000000000051639e-05,0.0005520643078482415,3.903684157305493e-05
LEU1299,L LEU 428,0.0,0.0,0.0,-1.5000000000000568e-05,0.00012155245781143678,8.595056718835867e-06,-0.4187099999999998,0.022621801431362602,0.0015996029194772043,0.41867000000000004,0.022600245573883987,0.0015980786901774622,0.0,0.0,0.0,-5.499999999982741e-05,0.0005761727171605428,4.0741563543889845e-05
GLU1300,L GLU 429,0.0,0.0,0.0,-4.499999999999283e-05,0.00020730412441624573,1.465861521426671e-05,54.45208499999997,0.30810228460660566,0.02178612147443985,-54.451414999999976,0.3080058161440035,0.02177930012403219,0.0,0.0,0.0,0.0006250000000008526,0.0005695392874937962,4.0272509233901795e-05
LYS1301,L LYS 430,0.0,0.0,0.0,-1.9999999999997796e-05,0.0001399999999999846,9.899494936610575e-06,-52.26751,0.551831423444029,0.039020374158909805,52.26700499999996,0.5518189240871205,0.039019490320906756,0.0,0.0,0.0,-0.0005249999999986699,0.0005651327277735968,3.996091840791614e-05
ASP1302,L ASP 431,0.0,0.0,0.0,-2.5000000000003908e-05,0.00015612494995998437,1.1039701082911535e-05,50.711720000000035,0.2402094744114818,0.016985374826161526,-50.71135500000002,0.24021625459545584,0.016985854257568097,0.0,0.0,0.0,0.00034000000000048656,0.0005868560300454038,4.149698784253213e-05
TYR1303,L TYR 432,0.0,0.0,0.0,-4.0000000000008914e-05,0.00019595917942269792,1.3856406460554105e-05,-0.21922000000000008,0.03777792477095639,0.0026713026784698514,0.2191700000000001,0.03774415318959959,0.0026689146670509727,0.0,0.0,0.0,-9.000000000015593e-05,0.0005761076288331993,4.073696110412578e-05
GLU1304,L GLU 433,0.0,0.0,0.0,-4.0000000000008914e-05,0.00019595917942269792,1.3856406460554105e-05,51.88585999999999,0.3906141323626991,0.027620590182096418,-51.885469999999984,0.39054438813306996,0.02761565852032448,0.0,0.0,0.0,0.0003499999999995396,0.0006062177826480753,4.286607049863266e-05
GLU1305,L GLU 434,0.0,0.0,0.0,-1.5000000000001124e-05,0.0001215524578114413,8.595056718836186e-06,50.10320999999998,0.2950054167339113,0.020860033065931205,-50.10289000000001,0.2949567390298085,0.02085659103246484,0.0,0.0,0.0,0.00030500000000230896,0.0006016435821954459,4.254262568277658e-05
VAL1306,L VAL 435,0.0,0.0,0.0,-1.4999999999999458e-05,0.0001215524578114278,8.595056718835232e-06,-0.2721699999999999,0.019343761268171437,0.0013678104766377713,0.2721549999999999,0.019409043639501026,0.0013724266373836803,0.0,0.0,0.0,-2.9999999999882344e-05,0.0006237788069498662,4.4107822435470465e-05
GLY1307,L GLY 436,0.0,0.0,0.0,-4.999999999999449e-06,7.053367989832165e-05,4.9874843358144515e-06,-0.27495000000000014,0.053744278765278194,0.003800294396490838,0.27496499999999985,0.05366091477975437,0.0037943996725437745,0.0,0.0,0.0,9.999999999900644e-06,0.0006244197306300353,4.415314258351753e-05
VAL1308,L VAL 437,0.0,0.0,0.0,-2.5000000000000577e-05,0.00015612494995996355,1.1039701082910063e-05,-0.16633000000000003,0.040503964003539145,0.002864062761183835,0.16628999999999994,0.04057186093834029,0.002868863799485802,0.0,0.0,0.0,-6.500000000006612e-05,0.0005922626106718931,4.187929082493437e-05
ASP1309,L ASP 438,0.0,0.0,0.0,-1.5000000000000568e-05,0.00012155245781143678,8.595056718835867e-06,46.509270000000015,0.3290487761698029,0.023267262097080205,-46.50916000000002,0.3291105656145051,0.023271631270615673,0.0,0.0,0.0,9.499999999974306e-05,0.0006292654447861625,4.449578631746645e-05
SER1310,L SER 439,0.0,0.0,0.0,-1.5000000000000014e-05,0.0001215524578114323,8.59505671883555e-06,-0.25081500000000007,0.1025684687172427,0.007252685976588258,0.2508050000000001,0.10257283741322519,0.007252994890043674,0.0,0.0,0.0,-2.500000000001057e-05,0.0006036348233824221,4.268342769740546e-05
VAL1311,L VAL 440,0.0,0.0,0.0,-3.000000000000058e-05,0.00017058722109232315,1.2062338081815055e-05,46.6595,0.3161017557699097,0.0223517695049877,-46.65937000000001,0.31602725056347847,0.022346501191317578,0.0,0.0,0.0,0.00010000000000019326,0.0005916079783101924,4.1833001326720096e-05
gtp1312,L gtp 441,0.0,0.0,0.0,-0.0006250000000000267,0.0004841229182759477,3.423265984407434e-05,256.0669299999999,1.5273750669511235,0.10800172672563964,-256.0591500000001,1.5264143793438238,0.1079337958534673,0.0,0.0,0.0,0.007154999999997926,0.001490293595217218,0.00010537967071369745
Mg+1313,L Mg+ 442,0.0,0.0,0.0,-1.000000000000334e-05,9.949874371069522e-05,7.035623639737493e-06,-128.156405,0.7814761998655573,0.05525871202608293,128.15205000000006,0.780989819069819,0.055224319710192385,0.0,0.0,0.0,-0.00436499999999711,0.0008256966755452557,5.8385571848123885e-05
MET1314,L MET 443,0.0,0.0,0.0,-0.00047000000000001706,0.0004990991885387287,3.5291642070043825e-05,-71.708995,0.6055205735370943,0.04281677036960469,71.70261000000004,0.6049547734301631,0.042776762260363976,0.0,0.0,0.0,-0.006855000000001894,0.001026632845765043,7.259390470293049e-05
ARG1315,L ARG 444,0.0,0.0,0.0,-0.0007799999999999996,0.0004142463035441583,2.9291637031753528e-05,-71.353465,0.5107001456594048,0.036111953614872266,71.348755,0.5101325366758016,0.03607181759873545,0.0,0.0,0.0,-0.005490000000004045,0.0010439827584766887,7.382072879607042e-05
GLU1316,L GLU 445,0.0,0.0,0.0,-0.0008750000000000346,0.000330718913883086,2.3385358667337994e-05,74.91863999999998,0.6296995000831614,0.044526478661858236,-74.90841500000003,0.628877732765989,0.04446837093760523,0.0,0.0,0.0,0.009350000000001017,0.00126392246597677,8.937281465861974e-05
ILE1317,L ILE 446,0.0,0.0,0.0,-0.0015699999999999824,0.0004950757517794929,3.500714212843074e-05,-0.16363999999999998,0.10087656021098251,0.007133049978795879,0.16724000000000003,0.10068566134261613,0.0071195513903616085,0.0,0.0,0.0,0.0020300000000002248,0.0010578752289378355,7.480307480312148e-05
VAL1318,L VAL 447,0.0,0.0,0.0,-0.001995000000000028,0.00018701604209269242,1.3224031155441161e-05,-0.15467000000000003,0.13568699679777693,0.009594519555454543,0.15921500000000008,0.13567176852610116,0.009593442754037774,0.0,0.0,0.0,0.0025500000000000466,0.0013555441711727873,9.58514475634176e-05
HIE1319,L HIE 448,0.0,0.0,0.0,-0.006205000000000025,0.00041590263283620385,2.940875719918186e-05,-0.8089500000000004,0.5277283178871486,0.03731602722021728,0.8203150000000002,0.5292438717406176,0.03742319306092141,0.0,0.0,0.0,0.005160000000000113,0.005099450950837507,0.0003605856347665389
ILE1320,L ILE 449,0.0,0.0,0.0,-0.007185000000000005,0.000548429576153492,3.8779827230139826e-05,-0.6914249999999998,0.1537407700481572,0.010871114104589361,0.7096999999999999,0.1555570956272969,0.010999547717974586,0.0,0.0,0.0,0.011090000000000133,0.007097316394243624,0.0005018560550596122
GLN1321,L GLN 450,0.0,0.0,0.0,-0.018494999999999914,0.0010723688731032073,7.582793021046541e-05,-1.5926350000000005,0.21357015656452663,0.015101690596584942,1.6984150000000005,0.219810037930475,0.015542916839351108,0.0,0.0,0.0,0.0872849999999998,0.021649798497906925,0.0015308719329192317
ALA1322,L ALA 451,0.0,0.0,0.0,-0.01998000000000002,0.0011998333217578486,8.484102781085556e-05,-0.722715,0.17159569859119458,0.01213364820962766,0.9030350000000001,0.17178263525455362,0.012146866627859014,0.0,0.0,0.0,0.16034000000000004,0.0326915034833208,0.0023116383800239775
GLY1323,L GLY 452,0.0,0.0,0.0,-0.044764999999999965,0.0033060210223167324,0.00023377098836254437,-2.51921,0.21906931756865902,0.015490540000270807,2.62385,0.21518628557600578,0.015215968174913864,0.0,0.0,0.0,0.05987499999999997,0.050542945848060655,0.0035739259750308147
GLN1324,L GLN 453,0.0,0.0,0.0,-1.375905,0.4142507163240641,0.02929194906241306,-2.3014300000000008,2.059369288180242,0.14561939886395625,3.2691649999999997,2.016914179576069,0.14261736934495403,-0.44118273599999996,0.04371099745170784,0.003090834271053051,-0.8493527360000006,0.7327445052049055,0.051812860850757016
CYS1325,L CYS 454,0.0,0.0,0.0,-0.10083500000000001,0.01192089656863095,0.000842934680150239,-2.1123750000000006,0.2645030139242262,0.018703187479010015,2.0711849999999994,0.25107566742916804,0.01775373070301031,0.0,0.0,0.0,-0.14202499999999996,0.07234289443338587,0.005115415122450969
GLY1326,L GLY 455,0.0,0.0,0.0,-0.02045,0.0013883443376914984,9.817076958036046e-05,-1.5251100000000002,0.11939446343947417,0.008442463473418151,1.498224999999999,0.12750131126777653,0.009015704180762155,0.0,0.0,0.0,-0.04733499999999997,0.028114102777787635,0.001987967272114919
ASN1327,L ASN 456,0.0,0.0,0.0,-0.04841000000000004,0.003419342041972619,0.00024178399450750952,-2.7335600000000007,0.4525798121878579,0.03200222542261684,2.9080099999999987,0.44245311604734433,0.03128615987141956,0.0,0.0,0.0,0.12604000000000035,0.04935056635946394,0.003489612012817366
GLN1328,L GLN 457,0.0,0.0,0.0,-0.33294999999999997,0.11883908237612767,0.00840319210181466,-0.2020550000000002,1.9172229113942374,0.13556813216930805,0.9060449999999995,1.8085118337945707,0.12788109815322593,-0.03560993999999999,0.03415628040493285,0.0024152137494437213,0.33543005999999936,0.13012418624644864,0.00920116944912451
ILE1329,L ILE 458,0.0,0.0,0.0,-0.03491500000000002,0.0031428927757721453,0.00022223607942906953,-0.8990850000000006,0.12772007584948694,0.009031173172683241,0.9078599999999999,0.13228431653072023,0.009353913726349998,0.0,0.0,0.0,-0.026139999999999972,0.018809316840332,0.0013300195487285084
GLY1330,L GLY 459,0.0,0.0,0.0,-0.007669999999999997,0.000617332973361918,4.365203317142665e-05,-1.3836900000000003,0.11174110210661223,0.007901289103684392,1.4168599999999996,0.11513092720899074,0.008140985935377215,0.0,0.0,0.0,0.02549999999999998,0.008834591105422042,0.0006246999279654283
ALA1331,L ALA 460,0.0,0.0,0.0,-0.01344000000000001,0.001129778739399975,7.988742078701115e-05,-1.2182800000000003,0.1446376216618582,0.01022742430917942,1.2672550000000005,0.1424667328712187,0.010073919290673115,0.0,0.0,0.0,0.03553499999999995,0.008704526121507062,0.0006155029447533081
LYS1332,L LYS 461,0.0,0.0,0.0,-0.02716499999999995,0.002430591491797881,0.00017186877261446081,-94.29654999999998,1.876785434593443,0.1327087707633165,94.54392499999999,1.8839142760159033,0.13321285597449903,0.0,0.0,0.0,0.22020999999999943,0.044342145865984305,0.0031354632034200536
PHE1333,L PHE 462,0.0,0.0,0.0,-0.00825499999999999,0.0005999791663049148,4.2424933706485656e-05,-0.8528199999999994,0.07267687114895335,0.005139030842484587,0.8490349999999998,0.0750440788803516,0.005306417706419478,0.0,0.0,0.0,-0.012039999999999954,0.00606369524300164,0.00042876800253750693
TRP1334,L TRP 463,0.0,0.0,0.0,-0.00842000000000006,0.0005600000000000573,3.959797974645071e-05,-1.5288650000000001,0.13872215675587046,0.009809137774289923,1.5198300000000011,0.138010945580406,0.009758847549787265,0.0,0.0,0.0,-0.01745500000000006,0.004794577666489599,0.00033902783809003687
GLU1335,L GLU 464,0.0,0.0,0.0,-0.011030000000000066,0.0010672862783715025,7.546853649038427e-05,90.95327500000003,1.4053267162371184,0.09937160508338894,-90.85450000000004,1.3975020429298453,0.09881831712777472,0.0,0.0,0.0,0.08774500000000146,0.017848808783782893,0.0012621013727114898
VAL1336,L VAL 465,0.0,0.0,0.0,-0.0050150000000000325,0.000552064307848288,3.903684157305822e-05,-0.7234500000000003,0.07268718938024617,0.005139760451616286,0.7393900000000001,0.07233013134233565,0.005114512635627917,0.0,0.0,0.0,0.010924999999999881,0.003456786802798144,0.0002444317389374732
ILE1337,L ILE 466,0.0,0.0,0.0,-0.0031250000000000045,0.000345506874027162,2.4431025357117248e-05,-0.9694150000000005,0.060199690821451095,0.004256760960518163,0.9745199999999998,0.06067008818190922,0.004290023076861382,0.0,0.0,0.0,0.0019799999999999505,0.002302086010556312,0.0001627820628939054
SER1338,L SER 467,0.0,0.0,0.0,-0.002114999999999998,0.00033432768356808184,2.3640537218938094e-05,-1.0681950000000002,0.1525114650608282,0.010784189115320681,1.0689599999999992,0.15152062037888503,0.010714125815950219,0.0,0.0,0.0,-0.0013500000000001523,0.002070627924085162,0.00014641550464348417
ASP1339,L ASP 468,0.0,0.0,0.0,-0.0024300000000000163,0.0004950757517794536,3.5007142128427956e-05,78.75246500000002,1.0908838016824816,0.07713713336562436,-78.73496500000003,1.08717900263517,0.0768751645126956,0.0,0.0,0.0,0.015069999999997634,0.004226712670622872,0.00029887371915245347
GLU1340,L GLU 469,0.0,0.0,0.0,-0.0018299999999999805,0.00038871583451150534,2.7486360253767323e-05,76.03221999999998,0.8475967092898357,0.059934138085024555,-76.03218999999996,0.8470261648289973,0.05989379449930183,0.0,0.0,0.0,-0.0018000000000006366,0.003009983388657172,0.00021283796653783497
HID1341,L HID 470,0.0,0.0,0.0,-0.0014599999999999947,0.0004983974317750858,3.524202037341228e-05,-0.03167499999999995,0.12072542969482437,0.00853657699988701,0.029895000000000015,0.1205840535684549,0.008526580198121636,0.0,0.0,0.0,-0.00323999999999965,0.0009656086163657525,6.82788400604383e-05
GLY1342,L GLY 471,0.0,0.0,0.0,-0.0006749999999999773,0.00046837484987986367,3.311910324872828e-05,-0.44699999999999973,0.11900970548657068,0.008415256977656799,0.4469249999999999,0.11889600235079471,0.008407216951821863,0.0,0.0,0.0,-0.0007499999999998597,0.0007729812416869904,5.465802777268685e-05
ILE1343,L ILE 472,0.0,0.0,0.0,-0.001979999999999994,0.00031559467676119785,2.2315913604421952e-05,0.13604499999999994,0.13132548486489595,0.009286114089057924,-0.13372999999999996,0.13102884071837015,0.009265138180297155,0.0,0.0,0.0,0.0003350000000003561,0.0008383167659067377,5.927794699550298e-05
ASP1344,L ASP 473,0.0,0.0,0.0,-0.0024099999999999933,0.0004918333050943142,3.4777866524558165e-05,81.77462000000003,1.1446229490944633,0.08093706492064394,-81.74614499999998,1.1411623214858624,0.08069236159572363,0.0,0.0,0.0,0.026065000000000893,0.0039485155438465725,0.00027920221166743996
PRO1345,L PRO 474,0.0,0.0,0.0,-0.0048349999999999956,0.0007468433570702886,5.2809800226852707e-05,0.28038500000000005,0.12966116139769845,0.009168428648083598,-0.27720500000000003,0.12936986888375512,0.009147831156891778,0.0,0.0,0.0,-0.0016549999999999044,0.0013326571201924008,9.423308866845825e-05
THR1346,L THR 475,0.0,0.0,0.0,-0.0026949999999999895,0.0006016435821979591,4.2542625682954286e-05,-0.3523700000000005,0.16653195819421515,0.011775587692340416,0.3534800000000002,0.16602626177806873,0.01173982955583253,0.0,0.0,0.0,-0.0015850000000005849,0.001500924714967032,0.00010613140440036743
GLY1347,L GLY 476,0.0,0.0,0.0,-0.0009449999999999842,0.0003032738036824132,2.1444696314007213e-05,-0.49350500000000025,0.07515151345781293,0.005314014478245161,0.4933750000000002,0.07495194710612714,0.005299903006187792,0.0,0.0,0.0,-0.0010749999999999954,0.0008422440263960036,5.955564624784756e-05
SER1348,L SER 477,0.0,0.0,0.0,-0.001030000000000002,0.0002431049156228417,1.719011343766948e-05,0.16914499999999993,0.1821057219721555,0.01287681908993832,-0.16914000000000004,0.18172603115679395,0.01284997089490868,0.0,0.0,0.0,-0.001025000000000038,0.0007378177281687106,5.217159188677481e-05
TYR1349,L TYR 478,0.0,0.0,0.0,-0.0011099999999999689,0.00031288975694318744,2.2124646889833848e-05,-0.28517999999999993,0.1454382604406421,0.01028403802015532,0.28509,0.1452996280105355,0.010274235227013248,0.0,0.0,0.0,-0.0012000000000000086,0.0006782329983125427,4.795831523312832e-05
HIP1350,L HIP 479,0.0,0.0,0.0,-0.001360000000000009,0.0004799999999999975,3.39411254969541e-05,-76.57595999999998,0.9283280446052764,0.06564270555060386,76.55896999999999,0.9262737333546696,0.06549744380900668,0.0,0.0,0.0,-0.018349999999999797,0.00240364306834532,0.00016996323131790157
GLY1351,L GLY 480,0.0,0.0,0.0,-0.0004049999999999898,0.0004908920451585949,3.4711309396217536e-05,-0.28635499999999986,0.1259019816166531,0.008902614496595946,0.28633499999999995,0.12577524706793503,0.008893653010715027,0.0,0.0,0.0,-0.0004250000000000032,0.000764444242570999,5.405437077609674e-05
ASP1352,L ASP 481,0.0,0.0,0.0,-0.0005350000000000016,0.0004987734956871717,3.526861210765183e-05,69.6346,0.9666644298822811,0.06835349735015889,-69.62834500000002,0.9657832292865265,0.0682911870584745,0.0,0.0,0.0,0.005719999999995906,0.0014427751037488213,0.00010201960595879161
SER1353,L SER 482,0.0,0.0,0.0,-0.00025500000000000576,0.0004358612164439602,3.0820042180374177e-05,0.4357650000000002,0.18452547188667423,0.013047921247271497,-0.4354199999999998,0.18446613130870465,0.013043725234763315,0.0,0.0,0.0,9.000000000002729e-05,0.0007428997240544581,5.253094326205222e-05
ASP1354,L ASP 483,0.0,0.0,0.0,-0.0003350000000000153,0.00047199046600542716,3.337476591678362e-05,65.26379499999996,0.5806154863429795,0.04105571476550461,-65.25981000000002,0.5800816786448159,0.041017968861182495,0.0,0.0,0.0,0.003650000000000375,0.0009151502608891173,6.471089552793328e-05
[truncated: 114,353 more chars]
