# Supplementary material for: Detailed Per-residue Energetic Analysis Explains the Driving Force for Microtubule Disassembly
Source: PLoS Comput Biol. 2015 Jun 1;11(6):e1004313. doi: 10.1371/journal.pcbi.1004313 (PMC4452272; doi:10.1371/journal.pcbi.1004313)
Supplement: S4 Dataset — 13 text files with energy contribution per residue in the 13 longitudinal GTP subsystems, plus one text file with the overall residual contributions, per MT ring. (ZIP) [file pcbi.1004313.s004.zip › LongGTP/R2_L2.txt]

| Run on Wed Jan 21 11:52:28 2015
| GB non-polar solvation energies calculated with gbsa=2
idecomp = 2: Per-residue decomp adding 1-4 interactions to EEL and VDW.
Energy Decomposition Analysis (All units kcal/mol): Generalized Born solvent
DELTAS:
Total Energy Decomposition:
Residue,Location,Internal,,,van der Waals,,,Electrostatic,,,Polar Solvation,,,Non-Polar Solv.,,,TOTAL,,
,,Avg.,Std. Dev.,Std. Err. of Mean,Avg.,Std. Dev.,Std. Err. of Mean,Avg.,Std. Dev.,Std. Err. of Mean,Avg.,Std. Dev.,Std. Err. of Mean,Avg.,Std. Dev.,Std. Err. of Mean
MET   1,R MET   1,0.0,0.0,0.0,-1.8466649999999998,0.4280140217037261,0.030265161718963086,-146.4589600000001,3.760083702310015,0.2658780683732431,148.95753000000005,3.910322149018407,0.27650153081948686,-0.4057209719999999,0.08434904246529519,0.005964377991380229,0.24618402799999928,0.5747409898337964,0.0406403251337346
ARG   2,R ARG   2,0.0,0.0,0.0,-3.116929999999999,0.8339586171387673,0.05896977934077781,-178.16076999999993,6.055992585622682,0.4282233424109252,178.64280499999992,4.582450432573124,0.32402817753236834,-0.6342845759999998,0.05560246412353704,0.003931687943243476,-3.269179575999999,1.9706039511501463,0.13934274168912725
GLU   3,R GLU   3,0.0,0.0,0.0,-0.10183499999999995,0.01647081585714548,0.0011646625584262485,139.05623999999997,2.613499747925397,0.18480233943873808,-139.50067,2.6474720944887054,0.18720454710151155,0.0,0.0,0.0,-0.5462649999999996,0.17749201327101927,0.012550580619039041
CYS   4,R CYS   4,0.0,0.0,0.0,-0.027030000000000016,0.0026606578133988117,0.00018813691822712714,-1.0370050000000004,0.44571940161383994,0.03151712113875564,1.0995450000000004,0.45438205067431825,0.03212966292812599,0.0,0.0,0.0,0.03551,0.01960892398883736,0.0013865603124278462
ILE   5,R ILE   5,0.0,0.0,0.0,-0.013704999999999993,0.0010089474713778901,7.134335988723262e-05,0.7710300000000005,0.23280023432118513,0.016461462435032725,-0.7693899999999998,0.2359248776623614,0.016682408084566235,0.0,0.0,0.0,-0.012065000000000072,0.008488272792506054,0.0006002115252142303
SER   6,R SER   6,0.0,0.0,0.0,-0.005149999999999975,0.00043301270189220894,3.061862178478899e-05,-0.14928499999999997,0.24754190306895527,0.01750385582878813,0.16288999999999998,0.24785985536185562,0.017526338451028495,0.0,0.0,0.0,0.008455000000000133,0.004644133396017012,0.00032838982170585386
ILE   7,R ILE   7,0.0,0.0,0.0,-0.0051299999999999905,0.00047233462714480823,3.339910178433134e-05,0.412955,0.1584709215439854,0.011205586324463342,-0.41179500000000013,0.15871673816897805,0.01122296818470941,0.0,0.0,0.0,-0.003970000000000029,0.0030461615190271324,0.00021539614666935998
HID   8,R HID   8,0.0,0.0,0.0,-0.0033349999999999634,0.00047199046600535246,3.337476591677833e-05,0.7181000000000001,0.24896626277469858,0.01760457326946613,-0.7243600000000003,0.24873761356095597,0.01758840532851109,0.0,0.0,0.0,-0.00959499999999994,0.0027094233703869883,0.000191585163830595
VAL   9,R VAL   9,0.0,0.0,0.0,-0.0017149999999999954,0.00045141444372117967,3.1919821428079924e-05,0.20747500000000024,0.09930991579394292,0.0070222714896962055,-0.2043499999999999,0.0992656410849195,0.007019140794997654,0.0,0.0,0.0,0.0014100000000001204,0.0014254472982190606,0.00010079434507947405
GLY  10,R GLY  10,0.0,0.0,0.0,-0.000525000000000005,0.0004993746088859587,3.531111722956413e-05,1.036799999999999,0.07734448913788815,0.005469081275680998,-1.0359249999999998,0.07741717751894585,0.005474221120396934,0.0,0.0,0.0,0.00034999999999983043,0.0009630680142128154,6.80991923593744e-05
GLN  11,R GLN  11,0.0,0.0,0.0,-0.0008050000000000135,0.00039620070671315553,2.8015620642777475e-05,0.28526500000000005,0.14988680654080266,0.010598597731539773,-0.28223499999999985,0.1495492553475277,0.010574729257763538,0.0,0.0,0.0,0.00222500000000025,0.000961444226151507,6.798437320443832e-05
ALA  12,R ALA  12,0.0,0.0,0.0,-0.0007849999999999202,0.000410822346032886,2.9049526674282002e-05,0.34279,0.12925349473031675,0.009139602261586666,-0.3392050000000001,0.12921270438699098,0.009136717948749408,0.0,0.0,0.0,0.002800000000000069,0.0011269427669582464,7.968688725253072e-05
GLY  13,R GLY  13,0.0,0.0,0.0,-0.0008349999999999969,0.0003711805490593462,2.6246428328440966e-05,0.6565400000000003,0.08685486975408643,0.006141566738218888,-0.6526849999999998,0.08681172602246863,0.006138516015699624,0.0,0.0,0.0,0.0030200000000000214,0.001139999999999946,8.06101730552626e-05
VAL  14,R VAL  14,0.0,0.0,0.0,-0.0011499999999999976,0.0003570714214271248,2.5248762345903943e-05,0.8416750000000001,0.10981588853622073,0.007765155946598773,-0.8393100000000001,0.10941505335190295,0.007736812618901846,0.0,0.0,0.0,0.001215000000000007,0.0012762346962842915,9.024342081281764e-05
GLN  15,R GLN  15,0.0,0.0,0.0,-0.0011150000000000437,0.0003190219428189857,2.255825791146118e-05,0.6287349999999996,0.6853946926953843,0.04846472349941761,-0.6259049999999998,0.6844099034752494,0.04839508838585793,0.0,0.0,0.0,0.001714999999999165,0.0013688590139236503,9.679294912337437e-05
ILE  16,R ILE  16,0.0,0.0,0.0,-0.002335000000000036,0.00047199046600538563,3.337476591678068e-05,0.33728000000000014,0.14266170334045503,0.010087705784765928,-0.33047000000000004,0.14261195286510855,0.010084187894917454,0.0,0.0,0.0,0.0044750000000000865,0.001910333740475778,0.00013508099422198847
GLY  17,R GLY  17,0.0,0.0,0.0,-0.0010649999999999887,0.0002660357118884597,1.8811565591412047e-05,0.7930049999999997,0.10643817442534559,0.007526315491327842,-0.7908000000000003,0.1063694975075064,0.007521459299896334,0.0,0.0,0.0,0.0011399999999999538,0.0012571396103854572,8.889319434017711e-05
ASN  18,R ASN  18,0.0,0.0,0.0,-0.001285000000000014,0.00045141444372107434,3.191982142807248e-05,1.1434,0.4080042524288199,0.028850257364536645,-1.1418099999999998,0.4070831781098305,0.028785127574843226,0.0,0.0,0.0,0.00030500000000060367,0.0014532635686609781,0.00010276125242515394
ALA  19,R ALA  19,0.0,0.0,0.0,-0.00124000000000007,0.00042708313008123005,3.0199337741081413e-05,0.3393200000000002,0.15970650456384058,0.011292955237669197,-0.3350200000000001,0.15999009219323482,0.011313007911249725,0.0,0.0,0.0,0.003059999999999908,0.001570477634351916,0.00011104953849520471
CYS  20,R CYS  20,0.0,0.0,0.0,-0.0030000000000000404,0.00040000000000000446,2.8284271247462214e-05,0.7753250000000004,0.4322109547142453,0.030561929698155466,-0.7627799999999999,0.4306690395187473,0.03045289982908034,0.0,0.0,0.0,0.00954500000000006,0.003929118857962782,0.00027783065885534264
TRP  21,R TRP  21,0.0,0.0,0.0,-0.007054999999999958,0.0005585472227127019,3.949525287930643e-05,0.9419300000000004,0.19338072577172652,0.013674082254396397,-0.9517550000000006,0.1930253221082623,0.013648951420346988,0.0,0.0,0.0,-0.01687999999999997,0.0043538029353658554,0.0003078603579547092
GLU  22,R GLU  22,0.0,0.0,0.0,-0.002239999999999994,0.0004270831300812675,3.0199337741084062e-05,88.92164500000001,0.9654797817543321,0.06826973007769961,-88.88972,0.9637919078296241,0.06815037936790472,0.0,0.0,0.0,0.029685000000000558,0.002359189479460714,0.0001668198879030632
LEU  23,R LEU  23,0.0,0.0,0.0,-0.004754999999999992,0.000514757224330062,3.639883239885517e-05,0.3227449999999997,0.17844685476354014,0.01261809810847102,-0.3083200000000001,0.17829174854714924,0.0126071304427296,0.0,0.0,0.0,0.009669999999999828,0.003508717714493626,0.00024810380891878076
TYR  24,R TYR  24,0.0,0.0,0.0,-0.010740000000000033,0.0007432361670426129,5.255473337389292e-05,0.7516799999999995,0.4542022760841266,0.03211695094494504,-0.7419300000000004,0.4568169601711384,0.032301837029803694,0.0,0.0,0.0,-0.0009900000000002682,0.0065268598881848446,0.00046151868867899746
CYS  25,R CYS  25,0.0,0.0,0.0,-0.003364999999999969,0.0005213204388856711,3.686292175072052e-05,1.2298449999999999,0.2436343386614429,0.017227549299740613,-1.2298050000000007,0.24316518454540018,0.017194375094053072,0.0,0.0,0.0,-0.0033249999999999027,0.0029222209019854053,0.00020663222159189495
LEU  26,R LEU  26,0.0,0.0,0.0,-0.0042400000000000024,0.0006102458520956832,4.315089802078205e-05,0.6278600000000002,0.14665323180891565,0.010369949469500695,-0.6161450000000003,0.1457588898661058,0.010306709944254654,0.0,0.0,0.0,0.007475000000000038,0.003213934504622002,0.0002272594882507645
GLU  27,R GLU  27,0.0,0.0,0.0,-0.010344999999999955,0.0011072375535539053,7.829351825023695e-05,111.85141499999995,1.6452567437298067,0.1163372200284244,-111.72245999999996,1.6335972203749607,0.11551276722546296,0.0,0.0,0.0,0.11860999999999812,0.014020980707495703,0.0009914330537155968
HIP  28,R HIP  28,0.0,0.0,0.0,-0.01703999999999999,0.002290938672247709,0.00016199382704288606,-117.86741499999998,2.1991561137807873,0.15550382009422495,117.82606,2.2059293543539877,0.15598276052821672,0.0,0.0,0.0,-0.058395000000001786,0.01970124298109094,0.0013930882509733274
GLY  29,R GLY  29,0.0,0.0,0.0,-0.002414999999999996,0.0005317659259486376,3.7601529224222505e-05,-0.39740999999999993,0.16954837628240527,0.011988880660845715,0.3985150000000002,0.1688709263757376,0.011940977718553826,0.0,0.0,0.0,-0.0013100000000000024,0.0013356271934938922,9.444310456566882e-05
ILE  30,R ILE  30,0.0,0.0,0.0,-0.004800000000000007,0.0006403124237432699,4.527692569068603e-05,-0.66206,0.14857098101580932,0.010505554816381659,0.6618450000000005,0.1483223212298112,0.010487971914292892,0.0,0.0,0.0,-0.005015000000000222,0.0010221423579912573,7.227637926736256e-05
GLN  31,R GLN  31,0.0,0.0,0.0,-0.002095000000000004,0.000407400294550698,2.880755109341954e-05,0.32042499999999985,0.8218472086555992,0.05811337343396097,-0.31886,0.8203032734300161,0.058004200727188704,0.0,0.0,0.0,-0.0005300000000004169,0.0017632640188010003,0.00012468159447164313
PRO  32,R PRO  32,0.0,0.0,0.0,-0.001149999999999961,0.0003570714214271535,2.5248762345905973e-05,0.12819500000000003,0.18846675296985405,0.013326611905319368,-0.12836000000000009,0.1881187933195405,0.013302007442487768,0.0,0.0,0.0,-0.0013149999999997153,0.0007653593927037388,5.4119081662563154e-05
ASP  33,R ASP  33,0.0,0.0,0.0,-0.0011749999999999773,0.000379967103839254,2.6867731575254957e-05,87.49982499999996,1.2659424648782869,0.08951565015074493,-87.47281000000002,1.2638212665923647,0.08936565878152325,0.0,0.0,0.0,0.025840000000001452,0.0023117958387366146,0.00016346865142895025
GLY  34,R GLY  34,0.0,0.0,0.0,-0.0011599999999999905,0.0003800000000000045,2.6870057685089126e-05,0.6664250000000002,0.11816257603403676,0.008355355879613842,-0.6635650000000004,0.11747580931834291,0.008306794139437808,0.0,0.0,0.0,0.001700000000000036,0.00113137084989863,8.000000000001089e-05
GLN  35,R GLN  35,0.0,0.0,0.0,-0.002330000000000039,0.0004702127178203448,3.324906013709223e-05,0.4578600000000001,0.8759064906712368,0.061935941923894296,-0.45421999999999996,0.8740531285911629,0.06180488943441287,0.0,0.0,0.0,0.0013100000000006774,0.0022591812676280784,0.00015974823942694347
MET  36,R MET  36,0.0,0.0,0.0,-0.0064550000000000276,0.000973640077235952,6.884675010485355e-05,-1.8257699999999992,0.3990736361876122,0.028218767434103377,1.8252899999999992,0.3969197222361279,0.028066462717984693,0.0,0.0,0.0,-0.006934999999999993,0.0029344122068992655,0.00020749427702950528
PRO  37,R PRO  37,0.0,0.0,0.0,-0.004790000000000032,0.0008342062095189743,5.8987286765879254e-05,0.5974700000000002,0.3583318700590272,0.025337889523399493,-0.58958,0.35727384958879926,0.025263076178486256,0.0,0.0,0.0,0.003099999999999801,0.0024939927826678012,0.00017635192088547095
SER  38,R SER  38,0.0,0.0,0.0,-0.002864999999999999,0.0007461735723007145,5.276243929160258e-05,0.5333300000000002,0.48769401380373706,0.03448517443047082,-0.5257750000000001,0.4854507023117795,0.03432654835364313,0.0,0.0,0.0,0.004690000000000039,0.003961552725889111,0.00028012407965042425
ASP  39,R ASP  39,0.0,0.0,0.0,-0.004859999999999992,0.001649363513601528,0.00011662761251093109,96.693755,3.2211471566774175,0.22776949976863684,-96.62654500000002,3.2001731324988514,0.22628641229609336,0.0,0.0,0.0,0.062350000000000565,0.020615467494091256,0.0014577336862402767
LYS  40,R LYS  40,0.0,0.0,0.0,-0.013850000000000015,0.007741931283601,0.0005474372110114539,-102.17158499999992,9.000978471410267,0.6364652914448324,102.194745,9.038537503378263,0.6391211160647697,0.0,0.0,0.0,0.009309999999998552,0.03610656311531137,0.0025531195624176745
THR  41,R THR  41,0.0,0.0,0.0,-0.01684500000000001,0.008434510952035106,0.0005964099890176226,1.6363400000000008,0.8194382126798803,0.05794303169493276,-1.5683349999999998,0.7964096011318551,0.056314662956240824,0.0,0.0,0.0,0.051160000000000296,0.02534510603647167,0.0017921696348281216
ILE  42,R ILE  42,0.0,0.0,0.0,-0.09167,0.09751374826146311,0.006895263265459847,1.7219,0.8035202984368223,0.05681746518457154,-1.5974949999999994,0.7505663794595394,0.05307305766464757,-0.010868472000000002,0.035275640711012114,0.002494364475745691,0.021866528000000204,0.08109374225186781,0.0057341935058089774
GLY  43,R GLY  43,0.0,0.0,0.0,-0.029604999999999982,0.022693809177835315,0.001604694636060086,0.4999150000000001,0.8747052233609904,0.061850999497785004,-0.4156650000000001,0.8789702741134082,0.062152584128698944,-0.0005360040000000011,0.004637433517451655,0.0003279160687491849,0.05410899599999998,0.02965688428997197,0.002097058399030397
GLY  44,R GLY  44,0.0,0.0,0.0,-0.032874999999999995,0.027826235372396344,0.001967611972671443,-0.20421999999999943,1.6766856567645594,0.118559579781644,0.30468000000000006,1.6199045303967765,0.11454454783183704,-0.0008356679999999992,0.006301364358309712,0.0004455737468488015,0.06674933199999987,0.06857379087768276,0.004848899254127769
GLY  45,R GLY  45,0.0,0.0,0.0,-0.06295000000000002,0.049161036400791995,0.0034762102209158724,-0.7311499999999999,1.026982948982114,0.0726186607388211,0.8177200000000007,1.0010991167711607,0.07078839741087511,-0.003824316,0.0171167872695592,0.0012103396350432879,0.01979568400000008,0.07345590452966562,0.005194116821111819
ASP  46,R ASP  46,0.0,0.0,0.0,-0.053564999999999995,0.017804094332484397,0.0012589395835384694,119.94146000000005,2.8119305411723454,0.19883351538885238,-119.64340499999999,2.7732334829537444,0.19609722016101802,0.0,0.0,0.0,0.24449000000000182,0.06679670575709648,0.0047232403601765414
ASP  47,R ASP  47,0.0,0.0,0.0,-0.619665,0.3423337155101727,0.02420664916660295,155.5406949999999,12.119394807168643,0.8569706252025977,-152.418825,10.726755576798183,0.758496160848461,-0.159967476,0.08774548950513993,0.006204543064761748,2.3422375239999997,1.1454527836522397,0.0809957430849506
SER  48,R SER  48,0.0,0.0,0.0,-0.18786999999999995,0.07513423387511187,0.005312792627234761,-1.5139449999999997,1.5103425048561006,0.10679734270980247,1.8504799999999997,1.4808524266786343,0.10471207928410169,-0.022585680000000004,0.030782963150002313,0.002176684198838224,0.12607932,0.10332877929064282,0.007306448052814164
PHE  49,R PHE  49,0.0,0.0,0.0,-0.038669999999999954,0.00628976152171118,0.00044475330240481933,-0.4983550000000004,0.27361860129567156,0.01934775684349476,0.5219050000000001,0.2791514749647582,0.019738990092580726,0.0,0.0,0.0,-0.01512000000000012,0.017534697031885118,0.0012398903177297594
ASN  50,R ASN  50,0.0,0.0,0.0,-0.03711,0.0061211028418087215,0.0004328273327783194,-3.7962349999999985,1.280372387149538,0.09053599973974459,3.942615,1.3140131798330608,0.09291476300284555,0.0,0.0,0.0,0.10927000000000053,0.0450918739907758,0.0031884769875286877
THR  51,R THR  51,0.0,0.0,0.0,-0.07616499999999998,0.01077950717797409,0.0007622262623394543,-2.4672849999999995,0.7120331900796518,0.05034834971352117,2.61902,0.7085089410868426,0.05009914767738065,0.0,0.0,0.0,0.07557000000000008,0.03822584335237079,0.0027029753051036093
PHE  52,R PHE  52,0.0,0.0,0.0,-0.02908000000000001,0.0028711670101198464,0.0002030221662774848,-1.2503199999999999,0.1956942451887655,0.013837672781215898,1.2200599999999995,0.19317377254690038,0.0136594484515301,0.0,0.0,0.0,-0.05933999999999989,0.01844815437923257,0.0013044815061931652
PHE  53,R PHE  53,0.0,0.0,0.0,-0.012839999999999897,0.0011892854997855422,8.409518416651891e-05,1.7448450000000002,0.17970901751164123,0.012707346492285353,-1.745900000000001,0.18729188450116685,0.013243536159198271,0.0,0.0,0.0,-0.013894999999999795,0.012152118128128934,0.0008592845134179944
SER  54,R SER  54,0.0,0.0,0.0,-0.005415000000000034,0.0005768665356908613,4.079062392265996e-05,-0.20528999999999997,0.775410830398957,0.05482982563805944,0.20827499999999977,0.7788118639151564,0.05507031502429417,0.0,0.0,0.0,-0.0024300000000000974,0.005971189161297867,0.00042222683477013344
GLU  55,R GLU  55,0.0,0.0,0.0,-0.006549999999999995,0.0008645808232895051,6.113509630318573e-05,109.76305999999994,2.6048144571939873,0.18418819664146244,-109.63824500000003,2.58478881631924,0.18277216999544837,0.0,0.0,0.0,0.11826500000000088,0.020820537336967895,0.00147223431389177
THR  56,R THR  56,0.0,0.0,0.0,-0.0021949999999999925,0.0004206839668919826,2.974684857257779e-05,0.5942550000000002,0.3139825790947638,0.0222019210852349,-0.59271,0.3132515377456275,0.022150228655704693,0.0,0.0,0.0,-0.0006499999999998373,0.0011258330249200596,7.960841664047375e-05
GLY  57,R GLY  57,0.0,0.0,0.0,-0.0008000000000000007,0.00039999999999999823,2.8284271247461774e-05,-0.09379000000000001,0.24088915687510715,0.01703343563406983,0.09326500000000003,0.24044829958849784,0.017002262316380135,0.0,0.0,0.0,-0.0013250000000000694,0.0008362864341839913,5.9134380862581754e-05
ALA  58,R ALA  58,0.0,0.0,0.0,-0.0008850000000000024,0.00034896274872828323,2.467539260072663e-05,-0.40688000000000024,0.13775073720310796,0.009740448038976366,0.40628,0.13757264117548978,0.009727854748093246,0.0,0.0,0.0,-0.0014849999999999276,0.0007346938137755777,5.1950697781651744e-05
GLY  59,R GLY  59,0.0,0.0,0.0,-0.0011250000000000016,0.00035968736424845505,2.543373743671983e-05,0.13421000000000002,0.5053897168522526,0.0357364495928177,-0.13113999999999995,0.5033792411293895,0.03559428749111295,0.0,0.0,0.0,0.0019449999999999667,0.0021428894045190253,0.00015152516292682054
LYS  60,R LYS  60,0.0,0.0,0.0,-0.002314999999999992,0.00046451587701606576,3.284623266068764e-05,-87.04822000000001,1.2298685830605798,0.08696484150504266,87.02621500000005,1.2281630749885426,0.08684424387273207,0.0,0.0,0.0,-0.02432000000000116,0.002440819534501211,0.00017259200444983986
HIP  61,R HIP  61,0.0,0.0,0.0,-0.006374999999999948,0.000666614581298611,4.7136769087407885e-05,-108.21059999999994,1.5762971039804694,0.11146103713893063,108.1652499999999,1.5745468991180473,0.1113372789662622,0.0,0.0,0.0,-0.05172500000000071,0.005778354004384609,0.00040859133005967987
VAL  62,R VAL  62,0.0,0.0,0.0,-0.003325000000000012,0.0004892596447695176,3.4595881257744726e-05,1.3814950000000001,0.12569252155557953,0.008887803433638658,-1.3743100000000001,0.12556346562594753,0.008878677801339146,0.0,0.0,0.0,0.00386000000000005,0.0021841245385735048,0.00015444092721812643
PRO  63,R PRO  63,0.0,0.0,0.0,-0.0037649999999999607,0.00044696196706207485,3.160498378420714e-05,-0.8586649999999999,0.16231149920754212,0.011477156175420796,0.8645650000000002,0.16162619148825935,0.011428697601870362,0.0,0.0,0.0,0.0021350000000000067,0.003104315544528306,0.0002195082572478775
ARG  64,R ARG  64,0.0,0.0,0.0,-0.018440000000000043,0.0013588230201171557,9.608329719572252e-05,-118.39651000000002,1.6444212689846724,0.11627814304264496,118.48767,1.6534430837219394,0.11691608168057797,0.0,0.0,0.0,0.07271999999999706,0.028553486652247023,0.002019036403832344
ALA  65,R ALA  65,0.0,0.0,0.0,-0.002654999999999998,0.00047536827828537407,3.361361331365618e-05,-0.05274000000000001,0.16713647836423978,0.011818333723499263,0.05379000000000001,0.16693937791905183,0.011804396617362534,0.0,0.0,0.0,-0.0016050000000000482,0.0019490959442776917,0.0001378218959381953
VAL  66,R VAL  66,0.0,0.0,0.0,-0.0025649999999999805,0.0004957569969249494,3.505531343463101e-05,0.6120150000000002,0.13361087072165947,0.009447715272752455,-0.6096249999999999,0.13345446554911602,0.009436655756940643,0.0,0.0,0.0,-0.00017499999999990662,0.0014677789343083025,0.00010378764377321647
PHE  67,R PHE  67,0.0,0.0,0.0,-0.0022850000000001467,0.0004514144437209967,3.191982142806699e-05,-0.04837,0.13402198737520649,0.009476785610110637,0.04543999999999998,0.13383503427727733,0.009463566029779682,0.0,0.0,0.0,-0.005214999999999863,0.001195313766339176,8.452144698240637e-05
VAL  68,R VAL  68,0.0,0.0,0.0,-0.0011599999999999944,0.00036660605559648413,2.5922962793632638e-05,0.3002450000000002,0.10594458445338266,0.007491413409697775,-0.299335,0.10584348243987426,0.007484264417763436,0.0,0.0,0.0,-0.0002499999999999553,0.0008170067319181632,5.777110004143929e-05
ASP  69,R ASP  69,0.0,0.0,0.0,-0.0006649999999999829,0.000471990466005392,3.337476591678113e-05,80.02376499999998,0.5767652033327529,0.04078345864290275,-80.00978999999997,0.5761357616980839,0.04073895039807919,0.0,0.0,0.0,0.013310000000002589,0.0010972237693372526,7.758543677774355e-05
LEU  70,R LEU  70,0.0,0.0,0.0,-0.0005500000000000483,0.0004974937185533522,3.517811819867871e-05,-0.4652549999999998,0.06716286157542915,0.004749131486387936,0.464675,0.06718049847239867,0.00475037860333256,0.0,0.0,0.0,-0.00113,0.0007765951326144797,5.491356845081647e-05
GLU  71,R GLU  71,0.0,0.0,0.0,-0.0003600000000000185,0.0004800000000000245,3.3941125496956013e-05,72.657625,0.43217757273411445,0.03055956923570347,-72.64953,0.4318184446048813,0.030534175042153906,0.0,0.0,0.0,0.007734999999998422,0.0008275113292282428,5.8513887240598414e-05
PRO  72,R PRO  72,0.0,0.0,0.0,-0.0002800000000000158,0.0004489988864128983,3.174901573277688e-05,0.5999249999999999,0.09422600158661117,0.006662784468598714,-0.5995999999999999,0.09414371991800527,0.006656966276014856,0.0,0.0,0.0,4.499999999998838e-05,0.0007436228882976391,5.258207869607871e-05
THR  73,R THR  73,0.0,0.0,0.0,-0.00027499999999999915,0.0004465142774872925,3.157332735078763e-05,-0.08034999999999996,0.10000818716485178,0.007071646731844014,0.08042499999999997,0.09989596776146671,0.007063711621732584,0.0,0.0,0.0,-0.00019999999999989137,0.0007874007874008796,5.56776436282789e-05
VAL  74,R VAL  74,0.0,0.0,0.0,-0.0004100000000000109,0.0004918333050943302,3.47778665245593e-05,0.22550499999999993,0.10902637284162035,0.007709328756448259,-0.22452000000000008,0.10900646586326856,0.00770792112050971,0.0,0.0,0.0,0.0005749999999999445,0.0008150920193450449,5.763570941699178e-05
ILE  75,R ILE  75,0.0,0.0,0.0,-0.0007400000000000473,0.00043863424398925255,3.101612483854351e-05,0.543755,0.07313149099396343,0.005171177320011447,-0.5429500000000002,0.0730193638701391,0.0051632487350503345,0.0,0.0,0.0,6.499999999999062e-05,0.0006861304540681709,4.8516749685020864e-05
ASP  76,R ASP  76,0.0,0.0,0.0,-0.000425000000000012,0.0004943429983321436,3.4955328635274884e-05,75.0259,0.5209284307857013,0.036835202592143644,-75.015485,0.5205120457553816,0.03680575972429128,0.0,0.0,0.0,0.009989999999999952,0.000927307931596393,6.557057266798806e-05
GLU  77,R GLU  77,0.0,0.0,0.0,-0.0006300000000000084,0.00048280430818293797,3.413942003022351e-05,77.07450999999998,0.9112308433662891,0.06443375085706397,-77.061935,0.9101433682546973,0.06435685475448616,0.0,0.0,0.0,0.011945000000000192,0.0013386467046977205,9.465661625047839e-05
VAL  78,R VAL  78,0.0,0.0,0.0,-0.0008950000000000252,0.00030655342111939407,2.1676600286945894e-05,0.032255000000000145,0.14620588214911195,0.010338317071699826,-0.031649999999999984,0.14599262823855186,0.010323237743072667,0.0,0.0,0.0,-0.00028999999999976516,0.0007112664760830788,5.0294134846900434e-05
ARG  79,R ARG  79,0.0,0.0,0.0,-0.0007300000000000045,0.00044395945760846366,3.139267430468462e-05,-77.10170500000002,1.0031302248312284,0.07093201843913476,77.08889,1.00218267192133,0.07086501633032255,0.0,0.0,0.0,-0.013544999999997174,0.001203318328620094,8.508745500933307e-05
THR  80,R THR  80,0.0,0.0,0.0,-0.0004099999999999975,0.0004918333050943145,3.477786652455819e-05,-0.4282550000000003,0.3147470889063155,0.022255980092438083,0.4277650000000002,0.314441695350664,0.0222343855070249,0.0,0.0,0.0,-0.0009000000000003516,0.0008000000000003623,5.656854249494942e-05
GLY  81,R GLY  81,0.0,0.0,0.0,-0.0003549999999999992,0.00047851332269854195,3.383600153682457e-05,-0.3078900000000002,0.21699718408311203,0.015344018036355406,0.30767999999999995,0.21673773921493256,0.015325672513792032,0.0,0.0,0.0,-0.000564999999999953,0.0008401041602087355,5.940433485866266e-05
THR  82,R THR  82,0.0,0.0,0.0,-0.0006949999999999951,0.00046040742826326824,3.255572146336159e-05,-0.5473450000000001,0.34388455326606293,0.02431630995597396,0.5467949999999998,0.3434074299938779,0.024282572245851567,0.0,0.0,0.0,-0.0012449999999998062,0.0009246485818952663,6.538252824726675e-05
TYR  83,R TYR  83,0.0,0.0,0.0,-0.0019749999999999846,0.0003929058411375381,2.7782638463615753e-05,0.4950249999999997,0.4007618674162999,0.028338143409104972,-0.49480500000000016,0.4000355821361392,0.028286787284437214,0.0,0.0,0.0,-0.0017550000000002553,0.0011291479088230026,7.984281432913545e-05
ARG  84,R ARG  84,0.0,0.0,0.0,-0.0009250000000000158,0.0002633913438213206,1.8624580532189327e-05,-77.38969499999993,1.005758247285113,0.07111784768896,77.37665000000001,1.0047112707134311,0.07104381526560202,0.0,0.0,0.0,-0.013969999999995509,0.0013111445381815262,9.271191940638613e-05
GLN  85,R GLN  85,0.0,0.0,0.0,-0.0009150000000000008,0.00027888169534768674,1.9719913792915012e-05,0.5336099999999997,0.5409158417905682,0.038248525978134044,-0.5324950000000004,0.5401757398985995,0.038196192871476034,0.0,0.0,0.0,0.00019999999999953388,0.0009848857801791548,6.964194138588837e-05
LEU  86,R LEU  86,0.0,0.0,0.0,-0.0021399999999999666,0.0003878143885933045,2.7422618401604046e-05,0.48234499999999997,0.1491315391692861,0.010545192263538943,-0.47946500000000036,0.14885341371631217,0.010525525824157098,0.0,0.0,0.0,0.0007399999999998519,0.0009013323471397011,6.373382147652699e-05
PHE  87,R PHE  87,0.0,0.0,0.0,-0.002050000000000036,0.00034278273002005366,2.423839928708175e-05,-0.8082650000000001,0.14750167719385393,0.010429943618016323,0.8056549999999999,0.14721795398320153,0.01040988135739309,0.0,0.0,0.0,-0.004660000000000295,0.0009243376006631846,6.536053855346408e-05
HIE  88,R HIE  88,0.0,0.0,0.0,-0.0013349999999999734,0.0004719904660053937,3.3374765916781254e-05,0.97926,0.24458172948934645,0.017294539947625066,-0.9777350000000001,0.24420885482512697,0.01726817372726484,0.0,0.0,0.0,0.00018999999999991246,0.0008682741502545692,6.139625395739932e-05
PRO  89,R PRO  89,0.0,0.0,0.0,-0.0007200000000000006,0.0004489988864128731,3.174901573277509e-05,0.1785350000000002,0.15279993054645005,0.010804586705422831,-0.1786149999999999,0.1525228401748407,0.010784993457346183,0.0,0.0,0.0,-0.0008000000000000051,0.0007810249675910172,5.522680508596118e-05
GLU  90,R GLU  90,0.0,0.0,0.0,-0.0010049999999999929,0.00023446748175387895,1.657935463159009e-05,84.21757500000004,1.4143677790318956,0.10001090476452097,-84.19576999999998,1.4120520376749361,0.09984715712282297,0.0,0.0,0.0,0.020799999999998563,0.0024166091947185244,0.00017088007490632305
GLN  91,R GLN  91,0.0,0.0,0.0,-0.0019850000000000813,0.0002545093318524528,1.7996527442812674e-05,-0.6065799999999998,0.18895862933457136,0.013361392816619069,0.6106400000000005,0.18861818682194767,0.013337319895691029,0.0,0.0,0.0,0.002075000000000209,0.0014385322380819172,0.00010171959005031847
LEU  92,R LEU  92,0.0,0.0,0.0,-0.0010849999999999955,0.00027888169534767975,1.9719913792914518e-05,-0.22695000000000007,0.24931954897279876,0.01762955437610375,0.22650500000000004,0.24892490830569758,0.01760164906691983,0.0,0.0,0.0,-0.001529999999999868,0.0007740155037206979,5.473116114244269e-05
ILE  93,R ILE  93,0.0,0.0,0.0,-0.001050000000000001,0.00021794494717706275,1.5411035007424496e-05,0.07411499999999997,0.13335063470040168,0.009429313807218415,-0.074,0.13330960205476577,0.009426412361020499,0.0,0.0,0.0,-0.0009349999999999526,0.0006006454861230222,4.2472049632667926e-05
THR  94,R THR  94,0.0,0.0,0.0,-0.00042499999999998203,0.0004943429983321087,3.495532863527242e-05,-0.14340500000000017,0.12078307404185434,0.008540653070755206,0.1434,0.12061268589995,0.008528604809697773,0.0,0.0,0.0,-0.0004300000000001336,0.0007969316156359449,5.635157495581278e-05
GLY  95,R GLY  95,0.0,0.0,0.0,-0.00016999999999999405,0.0003756327994198459,2.6561249970585926e-05,-0.012165000000000002,0.07866725986711375,0.005562615290940047,0.012234999999999998,0.07858689315019395,0.0055569325058884775,0.0,0.0,0.0,-0.00010000000000006227,0.000700000000000039,4.9497474683061084e-05
LYS  96,R LYS  96,0.0,0.0,0.0,-0.00029500000000000305,0.00045604276115294756,3.224709289222862e-05,-69.81802499999999,0.960093794574132,0.06788888327184929,69.81201500000003,0.9595233216391558,0.06784854474376878,0.0,0.0,0.0,-0.006304999999998131,0.0009175919572430299,6.48835495328783e-05
GLU  97,R GLU  97,0.0,0.0,0.0,-0.00031499999999998695,0.0004645158770160415,3.284623266068593e-05,70.70383499999998,0.5613296337964095,0.03969199905384026,-70.69777499999996,0.5609655465180943,0.039666254195496214,0.0,0.0,0.0,0.005744999999998867,0.0008485134059045186,5.999895832427786e-05
ASP  98,R ASP  98,0.0,0.0,0.0,-0.0003450000000000214,0.00047536827828540264,3.36136133136582e-05,72.40017500000003,0.4673252447392363,0.03304488495747769,-72.39315500000001,0.4669658349119134,0.03301947084486518,0.0,0.0,0.0,0.006674999999999898,0.0009270248108850458,6.555055301049926e-05
ALA  99,R ALA  99,0.0,0.0,0.0,-0.00026000000000001353,0.00043863424398924914,3.1016124838543267e-05,-0.45675499999999986,0.10824359091881662,0.007653977715867783,0.45659999999999984,0.10821668078443422,0.0076520748820173385,0.0,0.0,0.0,-0.00041500000000002315,0.0007367326516450672,5.209486538997734e-05
ALA 100,R ALA 100,0.0,0.0,0.0,-0.00019000000000000128,0.00039230090491866327,2.773986301336058e-05,-0.4715749999999998,0.06657322566167355,0.004707437931083165,0.47144499999999995,0.0665563443632541,0.004706244243024402,0.0,0.0,0.0,-0.0003199999999999892,0.0006838128398911606,4.8352869614947056e-05
ASN 101,R ASN 101,0.0,0.0,0.0,-0.0004249999999999837,0.0004943429983321103,3.495532863527253e-05,-1.1742149999999993,0.13147120892043776,0.009296418335843486,1.174225,0.13142820996650262,0.009293377850652339,0.0,0.0,0.0,-0.00041500000000151973,0.0008202286266660062,5.79989224038862e-05
ASN 102,R ASN 102,0.0,0.0,0.0,-0.0004649999999999177,0.0004987734956870818,3.526861210764547e-05,1.0276900000000013,0.10540063519731609,0.007452950388939171,-1.0262900000000001,0.10531156584155119,0.007446652234393443,0.0,0.0,0.0,0.0009350000000008052,0.0007554965254720135,5.3421671632413594e-05
TYR 103,R TYR 103,0.0,0.0,0.0,-0.0016399999999999616,0.00047999999999993995,3.394112549695004e-05,0.34356999999999954,0.3029602203260356,0.021422522622231027,-0.3436250000000002,0.30352053369582743,0.021462142760567956,0.0,0.0,0.0,-0.0016950000000001309,0.0012656915105981887,8.949790500342242e-05
ALA 104,R ALA 104,0.0,0.0,0.0,-0.00040000000000000923,0.0004898979485566464,3.4641016151378306e-05,0.5152350000000001,0.09781543730413823,0.006916595902248373,-0.5150150000000002,0.09781132232517742,0.00691630492929561,0.0,0.0,0.0,-0.00017999999999999795,0.0008352245207129177,5.905929224093881e-05
ARG 105,R ARG 105,0.0,0.0,0.0,-0.000484999999999971,0.0004997749493521754,3.533942557540865e-05,-71.86094499999999,0.449310006541944,0.03177101524807806,71.85546500000001,0.44909194913322925,0.03175559626083905,0.0,0.0,0.0,-0.005964999999999918,0.0008023559060677729,5.6735130210559875e-05
GLY 106,R GLY 106,0.0,0.0,0.0,-0.00034999999999998146,0.0004769696007084474,3.37268439080783e-05,0.18454499999999988,0.12347306578764432,0.0087308642112336,-0.18344499999999997,0.12334701850875852,0.008721951322668575,0.0,0.0,0.0,0.0007499999999997953,0.0008874119674647845,6.27495019900445e-05
HID 107,R HID 107,0.0,0.0,0.0,-0.0015400000000000392,0.0004983974317751194,3.524202037341466e-05,0.49253499999999995,0.17183308405251824,0.012150433896573365,-0.4905500000000004,0.17162665148513367,0.012135836909747826,0.0,0.0,0.0,0.00044499999999991324,0.0008814618539673738,6.232876542975962e-05
TYR 108,R TYR 108,0.0,0.0,0.0,-0.0007449999999999879,0.0004358612164439427,3.082004218037294e-05,0.4885549999999999,0.2887728466719125,0.020419323810425247,-0.4880700000000001,0.2885566757155342,0.020404038215510182,0.0,0.0,0.0,-0.00026000000000030334,0.0007565712127750411,5.349766350037619e-05
THR 109,R THR 109,0.0,0.0,0.0,-0.0003849999999999859,0.0004865953144040565,3.4407484650870845e-05,0.3777650000000004,0.1258326260355394,0.008897710316424083,-0.3775,0.1257736856421085,0.008893542601236003,0.0,0.0,0.0,-0.00011999999999994349,0.0007586830695356929,5.364699432401134e-05
ILE 110,R ILE 110,0.0,0.0,0.0,-0.00049999999999998,0.000499999999999979,3.5355339059325886e-05,0.02335999999999997,0.0826130159236424,0.005841622377387977,-0.02286000000000001,0.0825684588689894,0.005838471717838494,0.0,0.0,0.0,5.417888360170764e-16,0.0007810249675904376,5.5226805085920195e-05
GLY 111,R GLY 111,0.0,0.0,0.0,-0.0003549999999999942,0.0004785133226985352,3.383600153682409e-05,0.2950299999999998,0.10099529246455058,0.0071414456169602335,-0.294255,0.10094206246654547,0.007137681687705038,0.0,0.0,0.0,0.0004199999999999672,0.0007304792947099407,5.165268628057656e-05
LYS 112,R LYS 112,0.0,0.0,0.0,-0.000554999999999995,0.0004969657935914651,3.514078826662791e-05,-75.00563999999997,0.7413859119271283,0.05242390057998449,74.99723,0.7407732899482498,0.05238058166442759,0.0,0.0,0.0,-0.008964999999996764,0.0011107542482487974,7.854218611684905e-05
GLU 113,R GLU 113,0.0,0.0,0.0,-0.0005350000000000105,0.0004987734956871801,3.526861210765242e-05,75.82560999999991,0.700671847522425,0.04954498147696133,-75.81577499999997,0.7000650715323855,0.049502075935239524,0.0,0.0,0.0,0.009299999999999642,0.0010099504938365501,7.14142842854527e-05
ILE 114,R ILE 114,0.0,0.0,0.0,-0.0007999999999999763,0.0003999999999999871,2.8284271247460987e-05,0.4124650000000002,0.0758016409782788,0.005359985436080902,-0.4111999999999998,0.07580870662397592,0.005360485052679491,0.0,0.0,0.0,0.0004649999999999821,0.0007340129426652405,5.19025529237284e-05
ILE 115,R ILE 115,0.0,0.0,0.0,-0.0014949999999999907,0.0004999749993750074,3.5353571248180756e-05,0.8478649999999996,0.0832199902367274,0.005884541942666821,-0.8455850000000005,0.0830890051390611,0.0058752798975874,0.0,0.0,0.0,0.000785000000000231,0.0008536831965075325,6.036451772354842e-05
ASP 116,R ASP 116,0.0,0.0,0.0,-0.0010199999999999745,0.0002441311123146672,1.7262676501631584e-05,89.16498,1.127222271604046,0.07970665121557252,-89.13871500000003,1.125386277582124,0.07957682683326062,0.0,0.0,0.0,0.025244999999998897,0.0020627590746378362,0.00014585909296305015
LEU 117,R LEU 117,0.0,0.0,0.0,-0.001035000000000017,0.00023189437250611638,1.639740833180742e-05,1.0095750000000008,0.12152692860020368,0.00859325153099774,-1.0070300000000003,0.12135719632555493,0.008581249646758706,0.0,0.0,0.0,0.0015100000000002822,0.0007549172140040249,5.338070812567021e-05
VAL 118,R VAL 118,0.0,0.0,0.0,-0.0016500000000000037,0.0004769696007085238,3.372684390808371e-05,0.8584000000000012,0.10990887134348266,0.00777173082395364,-0.8530899999999997,0.10982241073661023,0.007765617135811139,0.0,0.0,0.0,0.003660000000000032,0.001234665946724096,8.73040663428717e-05
LEU 119,R LEU 119,0.0,0.0,0.0,-0.002860000000000032,0.0004247352116319449,3.003331483536516e-05,1.1553599999999988,0.09166711733223122,0.006481844027744359,-1.1526249999999996,0.09138410351368831,0.006461831928718241,0.0,0.0,0.0,-0.00012500000000043477,0.0009996874511565414,7.068857757798858e-05
ASP 120,R ASP 120,0.0,0.0,0.0,-0.001560000000000004,0.0004963869458396401,3.50998575495689e-05,93.19151000000002,0.9845330009173517,0.06961699612506007,-93.15469500000003,0.9824498216044211,0.0694696931032,0.0,0.0,0.0,0.03525499999999809,0.00247385832253833,0.00017492819955616305
ARG 121,R ARG 121,0.0,0.0,0.0,-0.002354999999999976,0.0004785133226985455,3.383600153682482e-05,-86.97956500000001,0.7530848131307288,0.05325113781733423,86.95808499999994,0.7519482613734654,0.05317077147186118,0.0,0.0,0.0,-0.0238350000000014,0.00191514359775068,0.00013542110249155074
ILE 122,R ILE 122,0.0,0.0,0.0,-0.004919999999999947,0.0005688585061330931,4.0224370722235936e-05,1.1510200000000004,0.17044224711027267,0.012052086873234703,-1.1418300000000008,0.1686871693401659,0.011927984133959476,0.0,0.0,0.0,0.0042699999999998095,0.0032950113808605003,0.00023299248914933094
ARG 123,R ARG 123,0.0,0.0,0.0,-0.005090000000000018,0.0005847221562417002,4.134610017885261e-05,-99.58478,1.112716006714747,0.07868090338828135,99.54192499999998,1.1105913241960834,0.0785306656465998,0.0,0.0,0.0,-0.047944999999998,0.0037831171010136227,0.00026750677561495256
LYS 124,R LYS 124,0.0,0.0,0.0,-0.0033949999999999736,0.000498973947215708,3.528278617116455e-05,-92.23377,1.5827581897115235,0.11191790489235623,92.20927999999998,1.5813732486704353,0.11181997477218653,0.0,0.0,0.0,-0.02788500000000105,0.002983584253881051,0.0002109712658160697
LEU 125,R LEU 125,0.0,0.0,0.0,-0.0063299999999999555,0.000664153596692817,4.696275119709263e-05,1.342085,0.19068266249189936,0.013483300370272776,-1.327575,0.19115460856332878,0.013516671997018986,0.0,0.0,0.0,0.008179999999999741,0.005926010462359884,0.00041903221833171014
ALA 126,R ALA 126,0.0,0.0,0.0,-0.008139999999999975,0.0009275774900243761,6.558963332722335e-05,1.7846850000000005,0.11552266346911401,0.008168685871974196,-1.763565,0.11349509141367524,0.008025314876999687,0.0,0.0,0.0,0.012980000000000037,0.005459816846745023,0.00038606735163699586
ASP 127,R ASP 127,0.0,0.0,0.0,-0.008024999999999984,0.0010021851126413444,7.086518891528986e-05,113.044705,1.5866516498542729,0.11219321409927799,-112.90511000000006,1.576417196646585,0.11146952897278874,0.0,0.0,0.0,0.13156999999999874,0.011316585173985606,0.0008002034116400367
GLN 128,R GLN 128,0.0,0.0,0.0,-0.01096500000000001,0.0011548917698209788,8.166318019769475e-05,1.2375949999999987,1.0727545529966307,0.0758552018972661,-1.174325,1.069099868756423,0.07559677669633147,0.0,0.0,0.0,0.05230499999999925,0.010276768704218996,0.0007266772839438941
CYS 129,R CYS 129,0.0,0.0,0.0,-0.028765000000000006,0.005759320706472328,0.00040724547265746805,-1.0074649999999998,0.45092635626563315,0.03188530843311702,1.1275199999999999,0.4525286174376162,0.031998605407111136,0.0,0.0,0.0,0.09128999999999964,0.027238500325825588,0.0019260528289743257
THR 130,R THR 130,0.0,0.0,0.0,-0.1761050000000001,0.08562391006605559,0.006054524743941499,1.617155,0.7663859869380454,0.05419167283702367,-1.3189549999999997,0.7257873331596539,0.051320914497649125,-0.018404783999999997,0.0264658282837576,0.0018714166649163725,0.10369021600000018,0.11985901327270021,0.008475312107145472
GLY 131,R GLY 131,0.0,0.0,0.0,-0.29151000000000005,0.18080663676978212,0.01278495989434459,1.1330850000000006,0.6527546152843337,0.04615672149183683,-0.8758900000000004,0.5740328021115166,0.04059024869965689,-0.05618703599999998,0.052793108068825687,0.003733036471538088,-0.09050203600000017,0.18985512529791423,0.01342478465411768
LEU 132,R LEU 132,0.0,0.0,0.0,-0.13495000000000004,0.06686297555448736,0.004727926342488837,2.439094999999999,0.5097595668302898,0.0360454446480415,-2.2455450000000026,0.4850216159873588,0.0342962073686719,-0.0013355640000000002,0.005192681829989587,0.00036717805345298077,0.0572644359999999,0.11770583325131971,0.008323059287722118
GLN 133,R GLN 133,0.0,0.0,0.0,-0.7693399999999998,0.48883721666828917,0.03456601108025049,-0.6131199999999997,1.6006082267688126,0.11318009311712025,1.218085,1.0024025826857184,0.07088056636959804,-0.20663982,0.03685758397051577,0.0026062247563704297,-0.3710148200000002,0.9741379194950501,0.0688819528685905
GLY 134,R GLY 134,0.0,0.0,0.0,-0.030084999999999983,0.003160344126831808,0.00022347007629658496,0.6116400000000003,0.2095669592278318,0.014818621798264459,-0.5821249999999997,0.21646283601348315,0.015306233922000555,0.0,0.0,0.0,-0.0005700000000000471,0.023510744352316707,0.0016624606762266467
PHE 135,R PHE 135,0.0,0.0,0.0,-0.025185000000000034,0.0020051870236965433,0.00014178813420030962,1.6542400000000002,0.27497962179041396,0.019443995525611383,-1.6801600000000008,0.27080951681947385,0.019149124575290236,0.0,0.0,0.0,-0.05110500000000036,0.02009363020959615,0.0014208342179860306
SER 136,R SER 136,0.0,0.0,0.0,-0.00930999999999994,0.0006811020481544378,4.816118769300494e-05,-0.2235500000000001,0.5317103605347558,0.03759760015612699,0.2492249999999999,0.5288720113363912,0.03739689855957308,0.0,0.0,0.0,0.016364999999999665,0.011095574568268195,0.000784575601838344
VAL 137,R VAL 137,0.0,0.0,0.0,-0.006639999999999999,0.0006248199740725449,4.4181444068749935e-05,0.53746,0.208204727131735,0.014722297442994456,-0.5279949999999997,0.208162112246682,0.01471928411557441,0.0,0.0,0.0,0.002825000000000111,0.005449254536172655,0.00038532048349392386
PHE 138,R PHE 138,0.0,0.0,0.0,-0.006225000000000039,0.00047368238303751307,3.3494402517442915e-05,-0.2621,0.1393063889417852,0.009850449228334699,0.24453000000000016,0.13926284177769715,0.009847369978831889,0.0,0.0,0.0,-0.023794999999999983,0.004837662141985523,0.0003420743705687402
HID 139,R HID 139,0.0,0.0,0.0,-0.0034200000000000853,0.0004935585071701952,3.489985673323543e-05,1.7233600000000002,0.19257894588972663,0.01361738785523829,-1.7235799999999983,0.19212265249055754,0.013585123039561978,0.0,0.0,0.0,-0.0036400000000002476,0.001881595068020891,0.0001330488632044735
SER 140,R SER 140,0.0,0.0,0.0,-0.0011849999999999517,0.0003882975663070938,2.7456784225397907e-05,-0.21641500000000014,0.31477833911341474,0.02225818981577342,0.22190999999999989,0.31508757814296656,0.022280056317253785,0.0,0.0,0.0,0.004309999999999957,0.002008457119283381,0.0001420193648767677
PHE 141,R PHE 141,0.0,0.0,0.0,-0.003650000000000002,0.00048733971724040025,3.446012188022216e-05,-0.5353000000000001,0.09613667354344978,0.006797889378329069,0.5268300000000001,0.096398812752024,0.00681642541952884,0.0,0.0,0.0,-0.012119999999999954,0.002501119749232494,0.00017685587352418938
GLY 142,R GLY 142,0.0,0.0,0.0,-0.00045000000000002595,0.000497493718553338,3.517811819867771e-05,-0.5540750000000001,0.05336777468660186,0.003773671537773195,0.5535700000000001,0.053368390457270994,0.003773715079334775,0.0,0.0,0.0,-0.0009550000000000916,0.0009343313116876906,6.606720063692877e-05
GLY 143,R GLY 143,0.0,0.0,0.0,-0.0004300000000000126,0.0004950757517794768,3.5007142128429596e-05,0.32914,0.13977042033277248,0.009883261202659753,-0.32877999999999985,0.13971510870338982,0.009879350079838256,0.0,0.0,0.0,-7.000000000006334e-05,0.0008631917515825828,6.10368741008338e-05
GLY 144,R GLY 144,0.0,0.0,0.0,-0.0003600000000000003,0.00048000000000000023,3.39411254969543e-05,0.8074899999999999,0.07659621335288103,0.005416170187503375,-0.8061999999999995,0.07672281277430473,0.005425122118441675,0.0,0.0,0.0,0.0009299999999999264,0.0008573797291749666,6.062590205515045e-05
THR 145,R THR 145,0.0,0.0,0.0,-0.0007199999999999895,0.00044899888641286497,3.174901573277452e-05,0.6505700000000004,0.07928868204226751,0.005606556474343139,-0.645915,0.07905895126423075,0.005590312055243434,0.0,0.0,0.0,0.003935000000000168,0.0013344568183348252,9.436034654451796e-05
GLY 146,R GLY 146,0.0,0.0,0.0,-0.0006499999999999622,0.00047696960070844397,3.3726843908078064e-05,0.8684650000000004,0.1168576859902655,0.008263086219748495,-0.8675200000000001,0.11675221454002435,0.008255628261979784,0.0,0.0,0.0,0.0002949999999999342,0.0011567086928003661,8.17916560536566e-05
SER 147,R SER 147,0.0,0.0,0.0,-0.0011100000000000216,0.00031288975694323314,2.212464688983708e-05,0.8634850000000003,0.1321037084074476,0.009341142803479651,-0.8621350000000005,0.13201343407016963,0.009334759443874015,0.0,0.0,0.0,0.00023999999999994138,0.0011056219968867006,7.817928114275979e-05
GLY 148,R GLY 148,0.0,0.0,0.0,-0.0006600000000000005,0.0004737087712930793,3.349626844888837e-05,0.93424,0.09984914821869778,0.007060400980114188,-0.93363,0.09989541080550032,0.007063672238998519,0.0,0.0,0.0,-4.999999999996896e-05,0.001080509139248685,7.640353394967846e-05
PHE 149,R PHE 149,0.0,0.0,0.0,-0.0017349999999999443,0.00044133320745217477,3.120697037522421e-05,0.7071600000000001,0.09506699953190789,0.006722252003607041,-0.7048750000000003,0.09497415108859583,0.006715686627218184,0.0,0.0,0.0,0.0005500000000004768,0.00132570735835648,9.374166629627715e-05
THR 150,R THR 150,0.0,0.0,0.0,-0.002264999999999985,0.0004413332074521282,3.120697037522092e-05,0.5828800000000001,0.20992907278411987,0.014844227093385546,-0.5729749999999999,0.20945539948877012,0.014810733333464667,0.0,0.0,0.0,0.007640000000000344,0.0025279240494916894,0.0001787512237720131
SER 151,R SER 151,0.0,0.0,0.0,-0.0020549999999999835,0.0003898397106504609,2.7565830297674244e-05,0.8034000000000002,0.21404557925825013,0.015135308057651129,-0.7994549999999999,0.21387703938244462,0.015123390488742887,0.0,0.0,0.0,0.0018900000000001056,0.0017854691260282482,0.00012625173266137926
LEU 152,R LEU 152,0.0,0.0,0.0,-0.002019999999999964,0.00038678159211627024,2.7349588662354395e-05,1.07256,0.10584827065191156,0.007484602995483569,-1.0700550000000002,0.10560176123057413,0.007467172147138162,0.0,0.0,0.0,0.0004850000000002075,0.001519794393988647,0.00010746569219986717
LEU 153,R LEU 153,0.0,0.0,0.0,-0.0034850000000000024,0.0005289376144688555,3.7401537401556344e-05,0.924015,0.10593401141748449,0.007490665783159643,-0.9113600000000001,0.10601797206134332,0.00749660269722218,0.0,0.0,0.0,0.009170000000000128,0.0030791394901818073,0.00021772804137268445
MET 154,R MET 154,0.0,0.0,0.0,-0.008445000000000027,0.0009417935017827359,6.659485715879974e-05,1.720624999999999,0.1841485931931161,0.01302127189928153,-1.7124800000000002,0.18482191320295283,0.013068882813767944,0.0,0.0,0.0,-0.0003000000000001335,0.005808614292582941,0.0004107310555582498
GLU 155,R GLU 155,0.0,0.0,0.0,-0.005110000000000003,0.0006913031173081558,4.888251221039963e-05,97.27542,1.1944889173222037,0.08446312134907076,-97.22217000000002,1.1890773108158101,0.08408046298329235,0.0,0.0,0.0,0.04813999999999766,0.006958476844829655,0.000492038616370862
ARG 156,R ARG 156,0.0,0.0,0.0,-0.004265000000000001,0.000620302345634776,4.386199949842717e-05,-91.73037500000001,2.5922449776916197,0.18329940022225147,91.71144,2.589757090230883,0.1831234800128199,0.0,0.0,0.0,-0.023199999999998368,0.003915354390088666,0.00027685736399802143
LEU 157,R LEU 157,0.0,0.0,0.0,-0.009064999999999997,0.0009004304526170035,6.367004790323554e-05,1.4320849999999998,0.18047115496665972,0.012761237748549335,-1.396905,0.17668711321146333,0.012493665590010094,0.0,0.0,0.0,0.026115,0.007702712184679424,0.0005446640019315066
SER 158,R SER 158,0.0,0.0,0.0,-0.009960000000000014,0.0017083325203250223,0.00012079735096433287,2.1591350000000005,0.6361217075175164,0.044980597304560145,-2.12101,0.6350861358115115,0.04490737132698805,0.0,0.0,0.0,0.02816500000000004,0.017496507508642876,0.0012371899106442723
VAL 159,R VAL 159,0.0,0.0,0.0,-0.007075000000000001,0.0013926144477205342,9.847271195615484e-05,1.7799250000000004,0.37288756934898915,0.026367132890683924,-1.7605949999999995,0.36950293770821613,0.02612780329218301,0.0,0.0,0.0,0.012254999999999898,0.004001246680723342,0.000282930866113964
ASP 160,R ASP 160,0.0,0.0,0.0,-0.006060000000000012,0.0008811356308764323,6.230569797378118e-05,104.20264499999992,1.839454899963961,0.1300691033451339,-104.11037499999992,1.82910145547,0.12933700426410208,0.0,0.0,0.0,0.0862100000000025,0.01082247199118863,0.0007652643334170958
TYR 161,R TYR 161,0.0,0.0,0.0,-0.021174999999999954,0.002952012025720821,0.00020873877215314292,1.8805349999999987,0.8040839749522457,0.056857323133216696,-1.8102449999999999,0.7996702664067239,0.05654522680894475,0.0,0.0,0.0,0.04911499999999989,0.012158197851655544,0.0008597144147913349
GLY 162,R GLY 162,0.0,0.0,0.0,-0.01579,0.0035165181643210743,0.00024865538401571015,-0.984805,0.6598516173921217,0.046658555323488046,1.0724250000000004,0.6571771179636416,0.04646943965527227,0.0,0.0,0.0,0.07183,0.01752201757789302,0.0012389937449398037
LYS 163,R LYS 163,0.0,0.0,0.0,-0.2501750000000001,0.1439243703303928,0.010176989823862469,-137.134605,16.617889510974887,1.1750622362219143,138.09603000000007,16.982674251397285,1.2008564125845194,-0.06275970000000002,0.09344863826873667,0.006607816581247241,0.6484903000000003,0.5619919007746277,0.03973882840096566
LYS 164,R LYS 164,0.0,0.0,0.0,-0.12452500000000005,0.05221464713085772,0.0036921331063492204,-144.97036000000003,4.721310937695138,0.333847098013445,145.68907500000003,4.9014589388630805,0.34658548533775035,-0.013298219999999994,0.035152564751807225,0.0024856616912102094,0.5808917799999985,0.43085664023226067,0.030466165202748415
SER 165,R SER 165,0.0,0.0,0.0,-0.07534999999999994,0.008974825903604166,0.0006346160256407189,-1.4086349999999996,0.5746213551330994,0.04063186568292179,1.5800700000000005,0.5786414823532761,0.040916131604783745,-4.788000000000014e-06,6.754305187064045e-05,4.776014999976458e-06,0.0960802120000002,0.04037486236538587,0.002854933896803788
LYS 166,R LYS 166,0.0,0.0,0.0,-0.04003999999999999,0.005027762922016223,0.0003555165256355962,-114.98411000000004,2.2234560481144303,0.15722208492919562,115.16715,2.2372911740552186,0.15820037606632575,0.0,0.0,0.0,0.14299999999999854,0.039474802089436094,0.0027912900243437155
LEU 167,R LEU 167,0.0,0.0,0.0,-0.03649000000000001,0.004039789598481554,0.00028565626196531865,-0.7158050000000002,0.21351875087448402,0.015098055665382871,0.7392350000000001,0.2196787194404591,0.015533631219872567,0.0,0.0,0.0,-0.013060000000000248,0.015028519554500267,0.0010626768088181772
GLU 168,R GLU 168,0.0,0.0,0.0,-0.013935000000000008,0.0013269419731094282,9.38289667426734e-05,100.78015500000004,1.1130500577109332,0.07870452436074789,-100.70987,1.1112083571985298,0.07857429646862438,0.0,0.0,0.0,0.05634999999999764,0.016802306389300938,0.0011881024787448748
PHE 169,R PHE 169,0.0,0.0,0.0,-0.011495000000000038,0.0008185200058642906,5.787810466834925e-05,-1.0196349999999994,0.1501733723900502,0.010618860997065716,0.9865699999999994,0.1502619549320486,0.010625124728679896,0.0,0.0,0.0,-0.04455999999999987,0.009363033696404234,0.000662066461920558
SER 170,R SER 170,0.0,0.0,0.0,-0.004320000000000027,0.0004975942121849355,3.5185224171514565e-05,0.029585000000000063,0.49178366460772144,0.03477435641208906,-0.018999999999999965,0.49683335234261417,0.03513142325611077,0.0,0.0,0.0,0.006265000000000003,0.007983406227920264,0.0005645120680729334
ILE 171,R ILE 171,0.0,0.0,0.0,-0.002944999999999979,0.0003492491947020377,2.469564738977517e-05,-0.10618500000000004,0.1525048877085584,0.010783724026281461,0.10769499999999999,0.1524206415647172,0.010777766924321568,0.0,0.0,0.0,-0.0014350000000000573,0.002542788823319747,0.0001798023220094755
TYR 172,R TYR 172,0.0,0.0,0.0,-0.0038750000000000195,0.00046837484987989245,3.311910324873032e-05,0.44046999999999964,0.2803782072487092,0.01982573316424895,-0.4403000000000001,0.28005040617717336,0.019802554128192627,0.0,0.0,0.0,-0.0037050000000001014,0.0016875944418019084,0.00011933094736908558
PRO 173,R PRO 173,0.0,0.0,0.0,-0.0010399999999999787,0.00019595917942263514,1.3856406460549667e-05,0.3698400000000001,0.10769347426840607,0.007615078594472889,-0.37244500000000014,0.10768875045704548,0.007614744570568278,0.0,0.0,0.0,-0.0036450000000000583,0.0009104806422984436,6.438070363083127e-05
ALA 174,R ALA 174,0.0,0.0,0.0,-0.0004649999999999821,0.0004987734956871508,3.5268612107650355e-05,-0.08532500000000003,0.10383091724048271,0.007341954567756453,0.08495500000000003,0.10375429135703253,0.0073365362995762495,0.0,0.0,0.0,-0.000834999999999928,0.0007923225353349882,5.60256637622288e-05
PRO 175,R PRO 175,0.0,0.0,0.0,-0.0005249999999999971,0.000499374608885951,3.531111722956359e-05,-0.3290949999999999,0.07916082348611642,0.005597515509134423,0.3284450000000001,0.07912443980844318,0.005594942794613698,0.0,0.0,0.0,-0.0011749999999998639,0.0008150920193452004,5.7635709417002776e-05
GLN 176,R GLN 176,0.0,0.0,0.0,-0.0003999999999999659,0.0004898979485565936,3.464101615137457e-05,-0.07047500000000025,0.20044333207916915,0.014173483935680754,0.07033000000000003,0.20035458841763512,0.01416720881119495,0.0,0.0,0.0,-0.000545000000000595,0.0008233923730513975,5.8222633056192665e-05
VAL 177,R VAL 177,0.0,0.0,0.0,-0.0004450000000000054,0.0004969657935914763,3.51407882666287e-05,0.46587,0.11561307495261963,0.008175078929282592,-0.46528500000000017,0.11558254096099396,0.008172919850029072,0.0,0.0,0.0,0.0001400000000000051,0.0007418894796398402,5.245950819442901e-05
SER 178,R SER 178,0.0,0.0,0.0,-0.00032999999999999973,0.00047021271782034956,3.324906013709257e-05,-1.058,0.07384822272743281,0.005221857906914226,1.0577049999999992,0.07379578561816302,0.005218150043359177,0.0,0.0,0.0,-0.0006250000000000527,0.0007838207703295128,5.542449819348619e-05
THR 179,R THR 179,0.0,0.0,0.0,-0.00039500000000000315,0.000488850692952361,3.4566963997435724e-05,-0.6815549999999998,0.07965341784883483,0.005632347190559668,0.68174,0.07966500109834936,0.005633166249987658,0.0,0.0,0.0,-0.0002100000000005986,0.0007911384202530289,5.594193418181294e-05
ALA 180,R ALA 180,0.0,0.0,0.0,-0.00022499999999999742,0.00041758232721224694,2.952752952754396e-05,0.48530500000000015,0.04987386063861424,0.003526614506151696,-0.4849350000000001,0.04982871436230338,0.003523422182339223,0.0,0.0,0.0,0.00014500000000015057,0.0007307359304154302,5.167083316534118e-05
VAL 181,R VAL 181,0.0,0.0,0.0,-0.00030499999999998193,0.0004604074282632449,3.2555721463359936e-05,0.4835499999999998,0.0775912205085089,0.005486527818210736,-0.48333999999999977,0.07754543442395745,0.005483290253123705,0.0,0.0,0.0,-9.500000000007524e-05,0.0007389012112589598,5.224820571081642e-05
VAL 182,R VAL 182,0.0,0.0,0.0,-0.00041500000000001426,0.0004927220311697217,3.484070894801196e-05,0.438635,0.057623795215171414,0.004074617635435263,-0.4382700000000001,0.05760257893532097,0.004073117417899883,0.0,0.0,0.0,-5.0000000000063604e-05,0.0006837397165587925,4.834769901452901e-05
GLU 183,R GLU 183,0.0,0.0,0.0,-0.0007400000000000035,0.0004386342439892266,3.1016124838541674e-05,76.71299500000002,0.4913458506722698,0.03474339829182348,-76.70563000000001,0.4909174402032751,0.034713105097047725,0.0,0.0,0.0,0.006625000000002217,0.0011551515052157734,8.168154626359208e-05
PRO 184,R PRO 184,0.0,0.0,0.0,-0.0007450000000000179,0.00043586121644395895,3.082004218037409e-05,0.8175949999999994,0.07003713996874024,0.0049523736606807605,-0.8183549999999997,0.06987717062818619,0.004941062120131989,0.0,0.0,0.0,-0.0015049999999999341,0.0009110296372786124,6.441952343816275e-05
TYR 185,R TYR 185,0.0,0.0,0.0,-0.0009049999999999825,0.0002932149382279051,2.0733427116614635e-05,0.9209199999999998,0.0764394113007181,0.005405082608064538,-0.9205049999999995,0.07650326774067137,0.0054095979402358765,0.0,0.0,0.0,-0.0004900000000002424,0.000768049477572746,5.4309299387847383e-05
ASN 186,R ASN 186,0.0,0.0,0.0,-0.0009700000000000153,0.00017058722109231783,1.2062338081814679e-05,0.5466199999999993,0.1273209157994077,0.009002948294864263,-0.5451299999999998,0.12711496017385224,0.008988385032918883,0.0,0.0,0.0,0.0005199999999988592,0.0009431860898021163,6.669332800199004e-05
SER 187,R SER 187,0.0,0.0,0.0,-0.0012399999999999412,0.0004270831300812343,3.0199337741081714e-05,1.16422,0.15574974028870778,0.011013169752618889,-1.1622700000000004,0.15552651574570506,0.01099738539381044,0.0,0.0,0.0,0.000710000000000501,0.0013913662350366232,9.83844499908392e-05
ILE 188,R ILE 188,0.0,0.0,0.0,-0.0019399999999999817,0.000326190128606005,2.3065125189341817e-05,1.003775,0.08463677909159609,0.005984724043345539,-1.0031249999999996,0.08469970115060059,0.00598917330480637,0.0,0.0,0.0,-0.0012899999999997735,0.0015250901612692317,0.0001078401594954359
LEU 189,R LEU 189,0.0,0.0,0.0,-0.001759999999999997,0.00042708313008128437,3.0199337741085255e-05,0.9476200000000001,0.06339909778537164,0.004482993196514531,-0.9483200000000005,0.06333512137825487,0.004478469381383709,0.0,0.0,0.0,-0.002460000000000271,0.0014381933110674942,0.00010169562429129589
THR 190,R THR 190,0.0,0.0,0.0,-0.002515000000000005,0.000499774949352192,3.5339425575409834e-05,0.8403750000000002,0.10955037368717456,0.007746381211572145,-0.8304100000000005,0.10824584010482366,0.007654136757335555,0.0,0.0,0.0,0.00745000000000017,0.0033026504507743613,0.00023353265296313587
THR 191,R THR 191,0.0,0.0,0.0,-0.004539999999999965,0.0005642694391866716,3.9899874686522565e-05,1.2267549999999998,0.16380401391601934,0.011582692902559286,-1.2143699999999995,0.16389168099693197,0.011588891901299301,0.0,0.0,0.0,0.007844999999999403,0.0040238010636712606,0.00028452570182675913
HID 192,R HID 192,0.0,0.0,0.0,-0.00500000000000008,0.0007141428428542092,5.049752469180503e-05,0.5046599999999996,0.17051916138663192,0.012057525533873072,-0.4922800000000004,0.1701474995408379,0.012031245072726146,0.0,0.0,0.0,0.007379999999999743,0.0023228430855309,0.00016424980974111828
THR 193,R THR 193,0.0,0.0,0.0,-0.00405000000000001,0.0006383572667401792,4.513867521316904e-05,0.7721700000000002,0.32474402396348867,0.02296287014943895,-0.7556,0.32481051399238825,0.02296757170447057,0.0,0.0,0.0,0.012519999999999922,0.003514199766661535,0.0002484914485450554
THR 194,R THR 194,0.0,0.0,0.0,-0.009129999999999977,0.0016103105290595733,0.00011386614949141213,0.5605449999999998,0.2806357745815746,0.019843945925017075,-0.5179849999999998,0.2792944947094379,0.019749103115711385,0.0,0.0,0.0,0.033430000000000126,0.010734761292176327,0.0007590622504116746
LEU 195,R LEU 195,0.0,0.0,0.0,-0.03153000000000004,0.007679785153244852,0.0005430428159915204,0.7270249999999998,0.22501903113959,0.015911248281483097,-0.6596000000000002,0.22205445278129374,0.015701620935432082,0.0,0.0,0.0,0.03589499999999988,0.011581622295689513,0.0008189443662423364
GLU 196,R GLU 196,0.0,0.0,0.0,-0.086435,0.05257685588735788,0.003717745133141861,101.28361500000001,2.6502144737297755,0.18739846259730614,-100.84539000000002,2.609933343573749,0.18455015656858773,-0.008555256,0.025938150542119693,0.0018341042139770358,0.3432347439999971,0.11297658944235181,0.007988651251001547
HIE 197,R HIE 197,0.0,0.0,0.0,-0.027120000000000036,0.004410850258170177,0.0003118942128350566,1.8081900000000006,0.705784289921501,0.04990648574584256,-1.7698900000000004,0.6991216831854102,0.049435368305495664,0.0,0.0,0.0,0.011180000000000105,0.021482727945957195,0.0015190582608972083
SER 198,R SER 198,0.0,0.0,0.0,-0.054624999999999965,0.013986578387868771,0.0009890004423659217,-0.8391950000000001,0.38309555854251237,0.02708894672878585,1.016995,0.3864978718893546,0.027329526612713213,-0.002748168000000001,0.00688599306306476,0.00048691323900966173,0.1204268320000001,0.026738230574676974,0.0018906784156283566
ASP 199,R ASP 199,0.0,0.0,0.0,-0.2328249999999999,0.07843579779029505,0.005546248450529445,126.27012,2.315952319369994,0.16376255899312353,-125.68740500000004,2.2773233742638292,0.16103108008965836,-0.010597176,0.01751664676730749,0.0012386139712812542,0.3392928240000024,0.1655982848560047,0.011709567017454247
CYS 200,R CYS 200,0.0,0.0,0.0,-0.07546999999999995,0.014102095588954193,0.0009971687419890408,0.942554999999999,0.4381834398685122,0.030984248173467278,-0.9027399999999998,0.4425318772698761,0.03129172913087424,0.0,0.0,0.0,-0.03565499999999995,0.0346139563615602,0.0024475763266954454
ALA 201,R ALA 201,0.0,0.0,0.0,-0.015244999999999983,0.00159842891615474,0.000113025992585768,-0.07017499999999986,0.25145960783990745,0.01778087938981085,0.11298500000000006,0.2593036536090458,0.018335537185340384,0.0,0.0,0.0,0.027564999999999992,0.013362476379773336,0.0009448697661582794
PHE 202,R PHE 202,0.0,0.0,0.0,-0.02849000000000009,0.0027495272320892136,0.00019442093508673612,-1.343945,0.14916273654971854,0.010547398251464845,1.23268,0.15527152862002958,0.0109793550812424,0.0,0.0,0.0,-0.13975500000000005,0.026862706025269176,0.0018994801591488563
MET 203,R MET 203,0.0,0.0,0.0,-0.008659999999999975,0.0006814690014960044,4.8187135212625016e-05,0.6415150000000002,0.3544360729031391,0.025062415064693918,-0.6229250000000001,0.3591465708801908,0.025395497570927794,0.0,0.0,0.0,0.009930000000000001,0.00841992280249651,0.0005953784510712521
VAL 204,R VAL 204,0.0,0.0,0.0,-0.0037900000000000112,0.000453762052181553,3.2085822414270015e-05,0.04599000000000004,0.1101145762376628,0.007786276356513443,-0.04357000000000001,0.11034040556387312,0.007802244901308854,0.0,0.0,0.0,-0.0013699999999998943,0.0038785435410729676,0.000274254443901998
ASP 205,R ASP 205,0.0,0.0,0.0,-0.0017649999999999899,0.0004239988207530435,2.9981244136957652e-05,83.64314999999996,0.6562623084619976,0.046404752855061626,-83.63408500000003,0.6555571964126427,0.04635489390390211,0.0,0.0,0.0,0.00730000000000203,0.002707397274137348,0.0001914418971908493
ASN 206,R ASN 206,0.0,0.0,0.0,-0.0012049999999999717,0.0004037016224886766,2.8546015483775487e-05,1.0496699999999992,0.18295204590274908,0.01293666322897864,-1.0464449999999992,0.1827346354006296,0.012921289984943652,0.0,0.0,0.0,0.002020000000000195,0.0012765578717792582,9.026627277121807e-05
GLU 207,R GLU 207,0.0,0.0,0.0,-0.0009599999999999808,0.00021999999999998879,1.555634918610325e-05,76.352135,0.5389855719515422,0.03811203528886453,-76.34365000000001,0.5385753962967644,0.03808303149016743,0.0,0.0,0.0,0.0075249999999981295,0.0012997595931557037,9.190688222326662e-05
ALA 208,R ALA 208,0.0,0.0,0.0,-0.0010149999999999825,0.0001864805619897101,1.3186166994240234e-05,-0.39714500000000025,0.12944977394727172,0.00915348129811815,0.401605,0.12946365889700476,0.009154463112329416,0.0,0.0,0.0,0.00344499999999999,0.0012235092970630588,8.651517207980748e-05
ILE 209,R ILE 209,0.0,0.0,0.0,-0.001889999999999985,0.0003128897569432768,2.2124646889840164e-05,-0.18738500000000008,0.08509827715647376,0.006017356884463487,0.18880000000000005,0.08495528235489534,0.006007245625076434,0.0,0.0,0.0,-0.0004750000000001098,0.0017347550259333704,0.00012266570425349313
TYR 210,R TYR 210,0.0,0.0,0.0,-0.0010499999999999997,0.00021794494717703846,1.5411035007422778e-05,-0.17895000000000005,0.196532840767135,0.013896970443229711,0.17780000000000004,0.19630331123035077,0.013880740254035438,0.0,0.0,0.0,-0.0022000000000000773,0.0007810249675908851,5.522680508595183e-05
ASP 211,R ASP 211,0.0,0.0,0.0,-0.0009349999999999864,0.0002660357118884595,1.8811565591412033e-05,79.97341000000003,0.7472537667316669,0.05283882057231522,-79.96028499999997,0.7462571298017131,0.05276834769916009,0.0,0.0,0.0,0.012189999999999727,0.0015178603361299977,0.00010732893365716138
ILE 212,R ILE 212,0.0,0.0,0.0,-0.0018949999999999356,0.00032245154674768144,2.2800767530937656e-05,-0.508705,0.09960295163799213,0.007042992252941997,0.5111100000000005,0.09971383003374956,0.007050832539494714,0.0,0.0,0.0,0.0005099999999999483,0.0013303758867324641,9.407178110355915e-05
CYS 213,R CYS 213,0.0,0.0,0.0,-0.000844999999999998,0.000361904683583949,2.5590525590538215e-05,-0.04027000000000001,0.2646758151021736,0.018715406367482375,0.039515000000000036,0.2647326005141792,0.01871942170247254,0.0,0.0,0.0,-0.0015999999999998327,0.0010954451150102312,7.745966692414119e-05
ARG 214,R ARG 214,0.0,0.0,0.0,-0.0008550000000000624,0.00035210083782919024,2.4897289009048527e-05,-73.07819,0.9040868951054095,0.0639285974310926,73.07056499999999,0.9035384251785332,0.06388981475063549,0.0,0.0,0.0,-0.00848000000000127,0.0010533755265835754,7.448489779831966e-05
ARG 215,R ARG 215,0.0,0.0,0.0,-0.0015300000000000285,0.0004990991885387234,3.529164207004345e-05,-82.88255,0.8725060100072505,0.06169549163021445,82.87064500000002,0.8724566917441461,0.0616920043023867,0.0,0.0,0.0,-0.013434999999998497,0.0018236707487959607,0.00012895299531251727
ASN 216,R ASN 216,0.0,0.0,0.0,-0.0014649999999999407,0.0004987734956871765,3.526861210765217e-05,-1.068054999999999,0.5696216480919611,0.04027833300764829,1.070055,0.5690397455143181,0.04023718628178416,0.0,0.0,0.0,0.0005350000000006361,0.0013959853151090293,9.87110682750434e-05
LEU 217,R LEU 217,0.0,0.0,0.0,-0.0013999999999999625,0.0004898979485566142,3.464101615137603e-05,-0.37331499999999984,0.08817848816463007,0.006235160693598764,0.3724799999999999,0.08805242529311756,0.00622624670246853,0.0,0.0,0.0,-0.002234999999999876,0.0009272405297436255,6.556580663727241e-05
ASP 218,R ASP 218,0.0,0.0,0.0,-0.0006299999999999851,0.00048280430818292046,3.413942003022228e-05,76.76904000000007,0.6257231483545141,0.0442453081346873,-76.75911000000005,0.6248573260247152,0.04418408525061695,0.0,0.0,0.0,0.00930000000000092,0.001506651917331816,0.00010653637876330407
ILE 219,R ILE 219,0.0,0.0,0.0,-0.0006850000000000021,0.0004645158770160614,3.284623266068734e-05,0.027424999999999988,0.11554806088809973,0.00817048174069314,-0.02738500000000002,0.11544586079630571,0.008163255102898597,0.0,0.0,0.0,-0.0006450000000002376,0.0007930794411659844,5.607918508681051e-05
GLU 220,R GLU 220,0.0,0.0,0.0,-0.00038999999999998704,0.00048774993593027165,3.448912872195992e-05,70.86873,1.1477355867530776,0.08115716164022221,-70.86280500000002,1.1472983992739243,0.0811262478171063,0.0,0.0,0.0,0.005534999999998718,0.0009480374465199799,6.703637072530566e-05
ARG 221,R ARG 221,0.0,0.0,0.0,-0.0004750000000000143,0.000499374608885969,3.531111722956486e-05,-69.062745,0.6656300924481493,0.04706715521319149,69.05797499999998,0.6652910072876187,0.0470431782715504,0.0,0.0,0.0,-0.005245000000002307,0.0009192252172369923,6.499903845459544e-05
PRO 222,R PRO 222,0.0,0.0,0.0,-0.0005000000000000626,0.0005000000000000616,3.535533905933173e-05,-0.8570049999999995,0.11373141595443542,0.008042025545532919,0.8560200000000003,0.11357666837867397,0.008031083239513608,0.0,0.0,0.0,-0.001485000000000023,0.0007614295765202814,5.384120169534921e-05
THR 223,R THR 223,0.0,0.0,0.0,-0.0004650000000000148,0.0004987734956871863,3.526861210765286e-05,0.7893699999999997,0.1423862812914244,0.010068230504910142,-0.7882150000000003,0.14233474198170956,0.01006458612537044,0.0,0.0,0.0,0.0006900000000000239,0.0007374957626994928,5.214882549011562e-05
TYR 224,R TYR 224,0.0,0.0,0.0,-0.0010449999999999782,0.00025094820182650903,1.7744717523809487e-05,1.2138799999999992,0.09503365509124585,0.006719894195596341,-1.2127900000000005,0.09492779308505082,0.006712408621351289,0.0,0.0,0.0,4.500000000010218e-05,0.0006949640278462837,4.914137767708239e-05
THR 225,R THR 225,0.0,0.0,0.0,-0.0006500000000000167,0.0004769696007084845,3.372684390808093e-05,0.8859199999999998,0.22392807684611654,0.01583410616359513,-0.8843699999999995,0.22365628339038734,0.01581488746403231,0.0,0.0,0.0,0.0008999999999997498,0.0008185352771875261,5.7879184513971e-05
ASN 226,R ASN 226,0.0,0.0,0.0,-0.0008100000000000374,0.00039230090491867737,2.7739863013361576e-05,0.24466499999999997,0.15998710190199714,0.011312796465728537,-0.24275500000000008,0.15976384126265847,0.011297009554523695,0.0,0.0,0.0,0.0011000000000001365,0.0007999999999999742,5.6568542494921975e-05
LEU 227,R LEU 227,0.0,0.0,0.0,-0.0012899999999999468,0.00045376205218150583,3.208582241426668e-05,1.1414850000000003,0.055994908473887446,0.003959437949380589,-1.1356799999999998,0.05642187164566405,0.003989628804788604,0.0,0.0,0.0,0.0045150000000001664,0.0018680939483868143,0.00013209418987978686
ASN 228,R ASN 228,0.0,0.0,0.0,-0.0013449999999999406,0.0004753682782854275,3.361361331365996e-05,1.7385149999999998,0.17552472696175267,0.012411472470057253,-1.7336950000000004,0.17576615708092497,0.012428544157502195,0.0,0.0,0.0,0.0034749999999998237,0.0014897566915439448,0.00010534170589087591
ARG 229,R ARG 229,0.0,0.0,0.0,-0.002039999999999954,0.00034409301068173643,2.4331050121195095e-05,-83.38946499999996,0.8101624829510544,0.057287138555762125,83.37019000000004,0.809395406395523,0.05723289805235158,0.0,0.0,0.0,-0.021314999999996472,0.0015638973751481017,0.00011058424390470647
LEU 230,R LEU 230,0.0,0.0,0.0,-0.0025900000000000176,0.0004918333050943237,3.477786652455884e-05,1.3889399999999994,0.08461741191977491,0.005983354577492823,-1.376535000000001,0.08463999512640744,0.005984951451347903,0.0,0.0,0.0,0.00981500000000013,0.002767810506520045,0.00019571375781996967
ILE 231,R ILE 231,0.0,0.0,0.0,-0.0033849999999999926,0.0004967645317452273,3.512655690500102e-05,1.554179999999999,0.06888510434051393,0.004870912440192028,-1.5493250000000005,0.06889360910126145,0.004871513817591722,0.0,0.0,0.0,0.0014700000000000023,0.004160420651809066,0.0002941861655482746
GLY 232,R GLY 232,0.0,0.0,0.0,-0.00186500000000002,0.00036983104250455276,2.6151003804825955e-05,1.6268849999999986,0.0793854632474099,0.0056133999389878985,-1.62317,0.07960785828044359,0.005629125642583931,0.0,0.0,0.0,0.001849999999999981,0.002453059314407186,0.00017345748758701443
GLN 233,R GLN 233,0.0,0.0,0.0,-0.005859999999999943,0.00069310893804656,4.9010203019372926e-05,1.950815,1.4096048065947413,0.09967411175362934,-1.9182850000000014,1.4093823199455136,0.09965837957179009,0.0,0.0,0.0,0.026669999999999944,0.009034993082453785,0.0006388704876576619
ILE 234,R ILE 234,0.0,0.0,0.0,-0.0075350000000000365,0.0006699067099230195,4.736955773489365e-05,2.0313299999999996,0.09372849673392918,0.0066276055630982485,-2.004235,0.09408363181235166,0.006652717405317224,0.0,0.0,0.0,0.019559999999999987,0.010878713159192832,0.0007692411845448581
VAL 235,R VAL 235,0.0,0.0,0.0,-0.007539999999999994,0.0006916646586315292,4.8908077042543284e-05,2.015510000000001,0.1240906519444552,0.008774534147178392,-1.9966399999999995,0.12626005068904472,0.008927933803518074,0.0,0.0,0.0,0.011330000000000047,0.013498559182372215,0.0009544922734103331
SER 236,R SER 236,0.0,0.0,0.0,-0.007695000000000025,0.0007293661631855099,5.1573975995648804e-05,2.726759999999999,0.3845772125334621,0.027193715487223116,-2.7180699999999987,0.38200990183502914,0.027012179206795644,0.0,0.0,0.0,0.0009950000000001288,0.014531516610457543,0.0010275333936179483
SER 237,R SER 237,0.0,0.0,0.0,-0.011925000000000012,0.001195564720121855,8.453919209455604e-05,2.5231750000000006,0.3746481207413175,0.0264916226734982,-2.4048350000000016,0.3756856502117048,0.026564987085917376,0.0,0.0,0.0,0.1064150000000001,0.018048622523616883,0.0012762303377525756
ILE 238,R ILE 238,0.0,0.0,0.0,-0.02705000000000004,0.0023038012067017554,0.00016290334557645623,2.8085249999999986,0.17083843061501952,0.012080101277514778,-2.6901149999999996,0.16405725151605108,0.011600599504982672,0.0,0.0,0.0,0.09135999999999962,0.019357437846988103,0.001368777556800241
THR 239,R THR 239,0.0,0.0,0.0,-0.022440000000000015,0.0027085789632204545,0.00019152545522724116,1.67787,0.6347875810852028,0.04488626031983523,-1.5501200000000004,0.6355307117677313,0.0449388075943276,0.0,0.0,0.0,0.10530999999999971,0.025471825611840363,0.00180113006193335
ALA 240,R ALA 240,0.0,0.0,0.0,-0.015874999999999983,0.0022448552291851566,0.00015873523553389053,1.5645999999999995,0.49409500098665243,0.03493779257480358,-1.4695799999999999,0.5046758896559272,0.035685974387705995,0.0,0.0,0.0,0.079145,0.019624575791593633,0.0013876670620145215
SER 241,R SER 241,0.0,0.0,0.0,-0.018565,0.0018643430478321337,0.00013182896115800978,0.9818900000000003,0.4886356187385436,0.03455175595393086,-0.8773050000000004,0.49460253939400567,0.03497368095975879,0.0,0.0,0.0,0.08602000000000024,0.027444846510774938,0.0019406437076392915
LEU 242,R LEU 242,0.0,0.0,0.0,-0.08561000000000005,0.011038473626366629,0.0007805379555152703,1.8764450000000013,0.3926513554987399,0.027764643611524874,-1.7026999999999999,0.38824766580109604,0.027453255726780344,0.0,0.0,0.0,0.08813499999999998,0.0461207846312267,0.00326123195663847
ARG 243,R ARG 243,0.0,0.0,0.0,-0.2759149999999999,0.18600894541661184,0.01315281866654446,-149.85022000000004,8.11435830374724,0.5737717781557045,150.770985,7.684289773607422,0.5433613407520248,-0.027660276,0.04037952227462608,0.0028552634021461343,0.6171897239999983,1.0427365544203029,0.07373260886216916
PHE 244,R PHE 244,0.0,0.0,0.0,-0.17631999999999992,0.07760926233382213,0.0054878035679131335,3.0514449999999993,0.6672975025991049,0.04718505891566749,-2.7088649999999994,0.6640764916596639,0.04695729904791201,-0.004915296000000001,0.01717190961123381,0.0012142373732025877,0.16134470399999984,0.05137467159619038,0.003632737866689813
ASP 245,R ASP 245,0.0,0.0,0.0,-0.19417,0.08359833192115744,0.005911294739733424,135.44027499999999,4.412224553373094,0.3119913901807901,-134.57919499999997,4.221298078431713,0.29849084966688066,-0.007956107999999995,0.021889825082195974,0.0015478443754608148,0.6589538920000035,0.13314053063845396,0.009414457206522609
GLY 246,R GLY 246,0.0,0.0,0.0,-0.148785,0.03360310662721511,0.0023760984565038418,3.049889999999998,0.8758557232215882,0.06193235212310329,-2.5996000000000006,0.852150391656307,0.060256132053094706,-0.0009283320000000004,0.00480993692650704,0.0003401139017812709,0.3005766679999998,0.11691977883812915,0.008267476847127251
ALA 247,R ALA 247,0.0,0.0,0.0,-0.7837099999999998,0.19432096104126287,0.013740566927896389,-3.5746899999999977,0.7536265878404369,0.053289447074445224,3.639519999999998,0.624683431507513,0.04417178905138447,-0.10513087200000001,0.05003520883360047,0.0035380235464323936,-0.8240108720000002,0.3551899546500468,0.02511572255423904
LEU 248,R LEU 248,0.0,0.0,0.0,-3.7446699999999997,0.5404166458391252,0.03821322749389342,-2.7372149999999986,1.154506855230841,0.08163596262600833,3.121764999999998,1.0083735021186417,0.07130277413169189,-0.8050077720000001,0.05522815047119896,0.0039052199710575804,-4.165127772,0.7076420736581444,0.05003785089365842
ASN 249,R ASN 249,0.0,0.0,0.0,-0.39868499999999996,0.08264766043270663,0.005844072114116997,3.158324999999999,1.4714368587795414,0.1040462980930846,-1.9562600000000006,1.447575660336964,0.10235905657048616,-0.008471663999999997,0.019589613204448526,0.0013851948337687086,0.7949083360000003,0.1487970927744876,0.010521543332168402
VAL 250,R VAL 250,0.0,0.0,0.0,-0.3634300000000002,0.045248371241403754,0.0031995430142442954,-1.7141700000000006,0.42163453499446435,0.02981406388770224,1.7562249999999988,0.42005804881587805,0.029702589480969717,-0.00038397600000000007,0.0012439698000450015,8.796194812030942e-05,-0.3217589760000004,0.11765253135340246,0.008319290274375378
ASP 251,R ASP 251,0.0,0.0,0.0,-0.7914250000000002,0.13173118224247202,0.009314801225737288,158.72092999999992,3.8929407348586365,0.27527247923758835,-158.26894500000006,3.5723621949572615,0.2526041532908739,-0.06029744399999998,0.04050480869946764,0.002864122490205743,-0.39973744399999944,0.7912635005262537,0.05595077869275193
LEU 252,R LEU 252,0.0,0.0,0.0,-0.16265999999999997,0.016909003518835966,0.0011956471051276106,-1.1482449999999997,0.38618571306432364,0.02730745365051455,1.3990449999999996,0.3886169360372764,0.027479367075589692,0.0,0.0,0.0,0.08813999999999997,0.06632729754784238,0.004690048187385721
THR 253,R THR 253,0.0,0.0,0.0,-1.1738150000000003,0.31431745222783763,0.022225600191558267,0.14129999999999973,0.8799719370525398,0.062223412394371264,1.17711,0.8248942283105152,0.05832883026000094,-0.184442868,0.06148685504212576,0.004347777215412138,-0.03984786800000054,0.26476017642177835,0.018721371613598613
GLU 254,R GLU 254,0.0,0.0,0.0,-3.400694999999999,0.3267765627688189,0.023106592346666333,174.25901499999992,4.097930071976697,0.28976741427229996,-166.59199999999998,3.8380300676285226,0.2713897087217992,-0.4566999959999999,0.04063786566446633,0.0028735310384292107,3.8096200039999975,1.1023916334965616,0.07795085995687338
PHE 255,R PHE 255,0.0,0.0,0.0,-0.32892999999999994,0.03292423271695171,0.0023280948219520543,0.3171750000000001,0.4056760584197691,0.028685629187364874,-0.584925,0.4458128636266569,0.03152372990106026,0.0,0.0,0.0,-0.596679999999999,0.1320218451620816,0.009335354197886829
GLN 256,R GLN 256,0.0,0.0,0.0,-2.5394949999999987,0.48290640912604094,0.03414663965714688,-5.621374999999998,3.2928558584266936,0.2328400706963365,7.11463,3.44114032743508,0.24332536605438415,-0.33343758000000023,0.03966037673571241,0.0028044121334235435,-1.3796775799999985,0.6116120225211567,0.04324750085799293
THR 257,R THR 257,0.0,0.0,0.0,-4.36945,0.6716429687713533,0.04749232977544885,-5.442854999999996,1.5535468431865989,0.1098523507708198,6.459235,1.3395686879645303,0.09472181031248857,-0.832119408,0.03562676039933527,0.002519192387007832,-4.185189407999998,0.7804363634528095,0.055185184488205065
ASN 258,R ASN 258,0.0,0.0,0.0,-2.347444999999999,0.5931207945899429,0.0419399735917302,-1.6158600000000005,1.4157841644827067,0.10011105834022523,2.036605,1.1943376863245156,0.08445242770267167,-0.29772237599999996,0.04170671494802934,0.0029491100960765894,-2.224422376000001,0.7201255242479271,0.05092056415012268
LEU 259,R LEU 259,0.0,0.0,0.0,-0.8729899999999998,0.1335898195971547,0.009446226733463563,-1.2618400000000005,0.24652424708332113,0.01743189668395243,1.4598899999999995,0.23060879840110599,0.01630650451507035,-0.005365655999999999,0.0062686903147678285,0.00044326334307307646,-0.6803056559999999,0.14783049492233713,0.010453194542574807
VAL 260,R VAL 260,0.0,0.0,0.0,-2.08014,0.4063614898092571,0.028734096505719384,-2.427060000000001,0.8929466201291071,0.06314086103308997,3.0736349999999986,0.4777874441370344,0.03378467417150858,-0.19619175600000008,0.036011494494214334,0.0025463971957520974,-1.6297567559999997,0.53425294364601,0.037777387932096805
PRO 261,R PRO 261,0.0,0.0,0.0,-3.3318,0.5331329759075112,0.03769819425383654,-2.9045249999999982,0.7654611873733412,0.0541262796326796,3.37605,0.4271375978534232,0.030203189194188802,-0.36511869600000013,0.03362786004617543,0.002377848787544281,-3.225393696000002,0.4601175388870451,0.03253522318898946
TYR 262,R TYR 262,0.0,0.0,0.0,-2.8812849999999997,0.540234637703841,0.038200357575224365,-3.789869999999999,1.142650757274509,0.08079760989967491,3.6506649999999983,0.7427255433705049,0.05251862682777472,-0.4377727079999999,0.03739018127089031,0.002643885072644078,-3.458262708,0.5975813120753006,0.04225537980787995
PRO 263,R PRO 263,0.0,0.0,0.0,-1.6703649999999994,0.4207608130220788,0.02975228241454769,1.1081800000000002,0.32841340959223875,0.023222334895526716,-1.0607800000000003,0.31502344611155525,0.022275521497823563,-0.4019590799999998,0.06809417725242795,0.004814985449451054,-2.02492408,0.47224462595384226,0.03339273773908665
ARG 264,R ARG 264,0.0,0.0,0.0,-0.108985,0.01537318363254657,0.0010870482394999721,-93.80271500000002,1.8586684733358894,0.1314277081473455,94.06284500000004,1.8549746442926205,0.1311665149908416,0.0,0.0,0.0,0.1511450000000036,0.03682667477521985,0.002604039146210953
GLY 265,R GLY 265,0.0,0.0,0.0,-0.06861499999999998,0.012232202377331794,0.0008649473249857519,0.9454449999999995,0.12600375778127137,0.008909811158212419,-0.9059899999999995,0.1332805308362813,0.009424356715447725,0.0,0.0,0.0,-0.029160000000000078,0.02905364693115152,0.0020544030763216966
HID 266,R HID 266,0.0,0.0,0.0,-0.128525,0.02407445482248825,0.0017023210258350623,0.5380199999999998,0.41985955937670444,0.029688554158126358,-0.36836000000000013,0.41744862007197964,0.02951807500498635,-0.0013241159999999995,0.003353411543748246,0.00023712200426936333,0.03981088399999987,0.032628388855439394,0.002307175501887277
PHE 267,R PHE 267,0.0,0.0,0.0,-0.03245999999999991,0.0031793710069761877,0.00022481547989407644,-0.35612000000000016,0.12250679817871313,0.008662538773361985,0.451265,0.12480350465832282,0.008824940445974695,0.0,0.0,0.0,0.06268499999999973,0.01575581717969644,0.0011141045170898858
PRO 268,R PRO 268,0.0,0.0,0.0,-0.038045000000000016,0.004102800872574555,0.00029011183188555525,-1.4138399999999998,0.23518132238764278,0.01662983078687218,1.486844999999999,0.23385623997448537,0.016536133310874716,0.0,0.0,0.0,0.034959999999999596,0.01776959200432039,0.0012564999005173201
LEU 269,R LEU 269,0.0,0.0,0.0,-0.01526499999999998,0.0012509096690007857,8.845267096022751e-05,1.9209250000000007,0.16249270560550402,0.01148996940270012,-1.91646,0.16510711190012098,0.011674835844670165,0.0,0.0,0.0,-0.010799999999999952,0.017004999264921977,0.0012024350294298585
ALA 270,R ALA 270,0.0,0.0,0.0,-0.007150000000000021,0.0006689544080129259,4.730221982105724e-05,-1.3111750000000004,0.08756485810528689,0.0061917704959886175,1.3255350000000004,0.0874693019007166,0.006185013651965008,0.0,0.0,0.0,0.007209999999999927,0.007723075812136024,0.0005461039278379185
THR 271,R THR 271,0.0,0.0,0.0,-0.007409999999999984,0.0006495382975621237,4.592929348465432e-05,1.5409399999999998,0.190233531218878,0.013451541993393143,-1.5297700000000005,0.19245279187374545,0.013608467419220869,0.0,0.0,0.0,0.003760000000000283,0.011756376992934489,0.0008313013893889489
TYR 272,R TYR 272,0.0,0.0,0.0,-0.009879999999999986,0.0006749814812275156,4.772839825513166e-05,-0.9425550000000001,0.6957515123770837,0.049197061242263196,0.9414149999999997,0.6976586362792345,0.04933191526664058,0.0,0.0,0.0,-0.011020000000000004,0.007323906061658481,0.0005178783640971972
ALA 273,R ALA 273,0.0,0.0,0.0,-0.004710000000000002,0.0004856953777832136,3.4343849522147235e-05,1.3586749999999999,0.084809076017847,0.0059969072758385015,-1.3521399999999995,0.08550865687169207,0.006046375112412713,0.0,0.0,0.0,0.001824999999999921,0.005536639323632903,0.00039149952107249257
PRO 274,R PRO 274,0.0,0.0,0.0,-0.004905000000000008,0.0005440358444073613,3.8469143478899464e-05,0.6587050000000002,0.31151439449084806,0.022027394078169994,-0.6667699999999998,0.3113816422013348,0.022018007073756708,0.0,0.0,0.0,-0.012969999999999943,0.0031841953457662896,0.00022515661216139868
VAL 275,R VAL 275,0.0,0.0,0.0,-0.0027050000000000286,0.00045604276115297006,3.2247092892230215e-05,-0.46171999999999996,0.16681010640845476,0.011795255741186792,0.46153999999999995,0.16599406133955544,0.011737552640989538,0.0,0.0,0.0,-0.002885000000000102,0.0018225737296473615,0.00012887542434461067
ILE 276,R ILE 276,0.0,0.0,0.0,-0.002225000000000009,0.00042938910093293114,3.036239450372705e-05,0.6751649999999995,0.1198622449939961,0.008475540624349794,-0.6737750000000001,0.11988667305000834,0.008477267948755541,0.0,0.0,0.0,-0.0008350000000003188,0.0015191362677521583,0.00010741915564739738
SER 277,R SER 277,0.0,0.0,0.0,-0.0008900000000000124,0.0003128897569432436,2.212464688983782e-05,0.9548949999999996,0.21444265894406414,0.01516338583150218,-0.9548849999999999,0.21409140985803363,0.015138548770440404,0.0,0.0,0.0,-0.0008799999999999008,0.0009141115905622397,6.463745044477806e-05
ALA 278,R ALA 278,0.0,0.0,0.0,-0.0007650000000000201,0.0004239988207530881,2.9981244136960803e-05,0.35949499999999995,0.1320703977998097,0.009338787387825032,-0.3592250000000002,0.1318037722335739,0.009319934113232729,0.0,0.0,0.0,-0.0004950000000001453,0.0008185200058641726,5.7878104668340906e-05
GLU 279,R GLU 279,0.0,0.0,0.0,-0.0009200000000000036,0.00030594117081556217,2.1633307652783587e-05,76.58875499999998,1.4621807258262185,0.10339179065519871,-76.578865,1.461349135826067,0.10333298836237131,0.0,0.0,0.0,0.008970000000001121,0.0014488271118428607,0.00010244754755510072
LYS 280,R LYS 280,0.0,0.0,0.0,-0.0014800000000000002,0.0004995998398718529,3.532704346531005e-05,-78.41339,0.8555907537462529,0.06049940238944849,78.40311500000001,0.854204034042089,0.06040134649880656,0.0,0.0,0.0,-0.01175499999999829,0.0020603337108336083,0.00014568759384376876
ALA 281,R ALA 281,0.0,0.0,0.0,-0.0014099999999999764,0.0004918333050943087,3.477786652455778e-05,0.49351999999999974,0.10874460722261198,0.007689404918457654,-0.49190000000000017,0.10829838410613474,0.007657852179299329,0.0,0.0,0.0,0.00021000000000015963,0.0009570266453970401,6.767200307364605e-05
TYR 282,R TYR 282,0.0,0.0,0.0,-0.0020999999999999877,0.00037416573867738443,2.6457513110645218e-05,-0.08873999999999992,0.32235732099643716,0.022794104764170934,0.08951000000000006,0.3219597333518586,0.022765991072211188,0.0,0.0,0.0,-0.0013299999999997958,0.0008781229982186228,6.209267267562508e-05
HIE 283,R HIE 283,0.0,0.0,0.0,-0.002699999999999996,0.0004898979485566514,3.464101615137866e-05,0.12391999999999985,0.3002972587287471,0.02123422280188282,-0.11912999999999994,0.30000752173903905,0.02121373530286451,0.0,0.0,0.0,0.0020899999999996056,0.0010497142468306336,7.422600622420704e-05
GLU 284,R GLU 284,0.0,0.0,0.0,-0.004120000000000015,0.0005617828762074931,3.972404813208011e-05,88.53824,1.2430842861195204,0.08789933283015514,-88.49845499999998,1.2400279787062658,0.08768321926042483,0.0,0.0,0.0,0.03566500000000154,0.004759493145286203,0.00033654698780427643
GLN 285,R GLN 285,0.0,0.0,0.0,-0.009670000000000007,0.002782283235042749,0.00019673713426803728,0.8293750000000002,1.1681646777637986,0.08260171651893801,-0.7702450000000002,1.1630627390536588,0.08224095497302421,0.0,0.0,0.0,0.0494599999999998,0.017707297930514964,0.001252095044315765
LEU 286,R LEU 286,0.0,0.0,0.0,-0.011110000000000004,0.0012991920566260186,9.186675133039547e-05,1.2594499999999993,0.17495275790910406,0.012371028150481586,-1.2368399999999995,0.17565359204980974,0.01242058460781959,0.0,0.0,0.0,0.011499999999999561,0.00717216843081624,0.0005071488933242243
SER 287,R SER 287,0.0,0.0,0.0,-0.013424999999999989,0.002290060042880978,0.00016193169856454953,0.39331000000000005,0.5643192659302,0.0399033979693459,-0.3126050000000002,0.5759195421020199,0.04072366136381896,0.0,0.0,0.0,0.06727999999999994,0.01728414302185692,0.0012221734737753174
VAL 288,R VAL 288,0.0,0.0,0.0,-0.042440000000000005,0.006268684072434876,0.00044326290167348033,-0.45319999999999994,0.29123907704839336,0.02059371263274303,0.5149250000000001,0.28779160754789174,0.020349939726569184,0.0,0.0,0.0,0.019284999999999993,0.014540074793480044,0.001028138548542933
ALA 289,R ALA 289,0.0,0.0,0.0,-0.016159999999999994,0.0021270637037944864,0.00015040611689688552,0.294145,0.27739600569402567,0.01961485967003077,-0.29038,0.27694516713602335,0.01958298056987239,0.0,0.0,0.0,-0.0123949999999999,0.00816633179585548,0.0005774468590268725
GLU 290,R GLU 290,0.0,0.0,0.0,-0.009499999999999998,0.0009695359714832525,6.85565460040095e-05,93.81878999999994,1.3024474369091796,0.0920969414777519,-93.76794499999994,1.2951579718261068,0.09158149845860555,0.0,0.0,0.0,0.04134499999999839,0.010794719774037492,0.0007633019553230427
ILE 291,R ILE 291,0.0,0.0,0.0,-0.013829999999999969,0.0014970303938129956,0.00010585603431075369,-0.6555449999999999,0.19962306473701893,0.014115482275678725,0.7097049999999997,0.20055452618926348,0.014181346546608324,0.0,0.0,0.0,0.04032999999999964,0.010083208814658408,0.000712990532896493
THR 292,R THR 292,0.0,0.0,0.0,-0.01982500000000003,0.0015473768125444079,0.0001094160637200976,0.6162050000000002,0.3018495038508427,0.021343983107072573,-0.5631999999999997,0.29612260974130333,0.02093903054107332,0.0,0.0,0.0,0.0331799999999999,0.020188798874623635,0.001427563658825771
ASN 293,R ASN 293,0.0,0.0,0.0,-0.008530000000000003,0.0007135124385740611,5.0452948377666855e-05,0.6039949999999995,0.3466173177655728,0.024509545586872888,-0.5828950000000003,0.346545644865146,0.024504477547480977,0.0,0.0,0.0,0.012570000000000406,0.006388669658075075,0.0004517471637985627
ALA 294,R ALA 294,0.0,0.0,0.0,-0.0039499999999999735,0.0004213074886587933,2.9790938219530716e-05,-0.6477399999999998,0.14692131363420366,0.010388905717158097,0.6670200000000002,0.14912300157923086,0.010544588564756638,0.0,0.0,0.0,0.01532999999999998,0.005137226878384963,0.00036325679621998063
CYS 295,R CYS 295,0.0,0.0,0.0,-0.008480000000000064,0.0006554387843269731,4.6346520905026964e-05,-0.531245,0.43330727546972947,0.030639451282211305,0.5624899999999999,0.4356915880528336,0.03080804764180944,0.0,0.0,0.0,0.022764999999999924,0.010963109732188003,0.0007752089234522372
PHE 296,R PHE 296,0.0,0.0,0.0,-0.015210000000000019,0.0017481132686412802,0.000123610274653843,-0.351055,0.16883483637863392,0.011938425770385324,0.33489999999999986,0.168293374795326,0.01190013865465442,0.0,0.0,0.0,-0.031364999999999484,0.011630639492306485,0.0008224104054545979
GLU 297,R GLU 297,0.0,0.0,0.0,-0.004534999999999994,0.0004987734956871315,3.526861210764899e-05,90.28820999999998,0.9927881324349944,0.07020072207263127,-90.26367,0.9903138195041933,0.07002576172741656,0.0,0.0,0.0,0.020005000000002725,0.004597279086588451,0.0003250767217133791
PRO 298,R PRO 298,0.0,0.0,0.0,-0.003380000000000003,0.0005706137047075265,4.0348482003667015e-05,0.34405499999999994,0.17813843486176675,0.012596289528071335,-0.35192,0.17745360971251034,0.012547865077374706,0.0,0.0,0.0,-0.011244999999999799,0.0026258284407023125,0.00018567410966531032
ALA 299,R ALA 299,0.0,0.0,0.0,-0.0015100000000000057,0.0004998999899980121,3.5348267284268165e-05,-0.24766499999999997,0.11237612190763654,0.007946191784433594,0.25016,0.11190538146130417,0.007912905408255554,0.0,0.0,0.0,0.000985000000000097,0.0015571689054177777,0.00011010846924737442
ASN 300,R ASN 300,0.0,0.0,0.0,-0.003269999999999963,0.0004659399102888861,3.29469270190723e-05,-1.1093900000000005,0.27353732450983503,0.019342009706852955,1.126265,0.2759009147773892,0.019509140777466363,0.0,0.0,0.0,0.013605000000000693,0.005626630874688967,0.0003978628846726164
GLN 301,R GLN 301,0.0,0.0,0.0,-0.006185000000000016,0.0007488491169787989,5.295162887012669e-05,-0.01951000000000043,0.21232609330932437,0.015013722040187088,0.07095999999999994,0.21032163084190844,0.014871985139852717,0.0,0.0,0.0,0.04526499999999942,0.0073064885547025355,0.0005166467603692059
MET 302,R MET 302,0.0,0.0,0.0,-0.004180000000000081,0.000433128156554152,3.062678566222694e-05,-1.0033600000000005,0.4479856921822382,0.03167737208166099,1.0031199999999993,0.44884046787249604,0.03173781385035847,0.0,0.0,0.0,-0.004420000000000195,0.0026369679558161897,0.00018646179233292558
VAL 303,R VAL 303,0.0,0.0,0.0,-0.003470000000000002,0.0004990991885387136,3.529164207004276e-05,0.6678649999999999,0.126501923997225,0.008945036829158304,-0.6601299999999994,0.12743054225734288,0.009010700056044605,0.0,0.0,0.0,0.004264999999999947,0.0039031749896718472,0.0002759961503354696
LYS 304,R LYS 304,0.0,0.0,0.0,-0.002159999999999996,0.00036660605559646364,2.5922962793631188e-05,-81.23821000000002,1.763363807016317,0.12468865056401642,81.228375,1.759953725065532,0.12444752135683623,0.0,0.0,0.0,-0.01199499999999901,0.004183894716648437,0.00029584603259126785
CYS 305,R CYS 305,0.0,0.0,0.0,-0.0031000000000000034,0.00042426406871194644,3.0000000000001268e-05,0.3407199999999999,0.2358911011462707,0.01668001972420898,-0.33521500000000026,0.23642821061582264,0.016717999099024945,0.0,0.0,0.0,0.0024050000000000083,0.002504191486288562,0.00017707307813442615
ASP 306,R ASP 306,0.0,0.0,0.0,-0.003645000000000005,0.0004785133226984924,3.3836001536821064e-05,87.86993000000001,1.2335808790271365,0.08722734047021503,-87.84930500000006,1.2307384661099732,0.0870263515253492,0.0,0.0,0.0,0.016979999999999933,0.005014937686549973,0.00035460964453874625
PRO 307,R PRO 307,0.0,0.0,0.0,-0.00728999999999997,0.0006752036729757041,4.7744109584318435e-05,0.519885,0.19373448783063837,0.013699097009474706,-0.5031199999999999,0.1919816022435484,0.013575149280947158,0.0,0.0,0.0,0.0094749999999999,0.004494371479973574,0.00031780005506607336
ARG 308,R ARG 308,0.0,0.0,0.0,-0.00819500000000002,0.0010802661709041971,7.638635349327836e-05,-92.21128499999999,2.8727137020200844,0.20313153391059127,92.20398999999998,2.874535263290652,0.20326033774326777,0.0,0.0,0.0,-0.015490000000003903,0.006731262882994991,0.00047597216305150683
HIE 309,R HIE 309,0.0,0.0,0.0,-0.005809999999999992,0.0006811020481542787,4.816118769299369e-05,0.7767299999999999,0.37924053989519657,0.02681635574607409,-0.7546350000000001,0.379441881946366,0.02683059277904608,0.0,0.0,0.0,0.016284999999999914,0.004599323319794083,0.000325221270829582
GLY 310,R GLY 310,0.0,0.0,0.0,-0.005490000000000016,0.0005743692192309855,4.061403698230526e-05,0.14418500000000004,0.22937371421982933,0.016219170875078653,-0.08441500000000003,0.22843951666688495,0.016153113132613167,0.0,0.0,0.0,0.054280000000000016,0.007749941935266097,0.0005480036496228653
LYS 311,R LYS 311,0.0,0.0,0.0,-0.040249999999999994,0.004791398543223104,0.0003388030401280402,-94.94760499999998,2.111023419809664,0.14927189753910292,95.29300500000001,2.1212571260860886,0.14999552984957604,0.0,0.0,0.0,0.30514999999999987,0.07493315354367458,0.005298574100642507
TYR 312,R TYR 312,0.0,0.0,0.0,-0.07046500000000001,0.00617970670825057,0.0004369712519147976,-0.2918899999999997,0.43700879613572985,0.030901188318574406,0.45708000000000015,0.43283071009344964,0.030605753021286687,0.0,0.0,0.0,0.09472499999999993,0.029185430868843034,0.00206372160792101
MET 313,R MET 313,0.0,0.0,0.0,-0.3405349999999999,0.0764776357832796,0.005407785487147196,0.8985700000000004,0.42531341984470616,0.030074200330183286,-0.3419350000000001,0.4445632022277597,0.031435365496125536,-0.004400171999999999,0.007758264964746692,0.0005485921766814396,0.21169982800000028,0.09220389769236016,0.006519800131009853
ALA 314,R ALA 314,0.0,0.0,0.0,-0.44306499999999993,0.10852235149958762,0.00767368906556685,-2.6034499999999987,0.17722253665943352,0.012531525745096694,2.8801799999999984,0.1960819665344144,0.013865088820487809,-0.03291177599999999,0.015845754558777698,0.001120464050152936,-0.19924677600000018,0.13666268485075553,0.009663511119312929
CYS 315,R CYS 315,0.0,0.0,0.0,-0.229685,0.04508409669717253,0.0031879270498240725,2.569760000000001,0.835761905329502,0.05909729107158802,-2.3221600000000002,0.8423771746670243,0.05956506125238177,-0.002667492000000001,0.0033394417307592,0.00023613418931971712,0.015247507999999846,0.08426098558902079,0.005958151429945855
CYS 316,R CYS 316,0.0,0.0,0.0,-0.15763000000000008,0.02151123194984428,0.0015210737983411607,-2.3805599999999996,1.1585396352304922,0.08192112323448703,2.643540000000001,1.2198523018792042,0.08625658347048047,-1.4328e-05,0.00020212131311665282,1.4292135112711468e-05,0.10533567199999994,0.10712615642608102,0.007574963165133273
LEU 317,R LEU 317,0.0,0.0,0.0,-0.11057999999999996,0.012902852397823262,0.0009123694427149933,2.853479999999998,0.31484438950060567,0.02226286028344169,-2.823894999999997,0.3370252720123698,0.02383128552711874,0.0,0.0,0.0,-0.08099500000000014,0.049729518145664904,0.003516407950593912
LEU 318,R LEU 318,0.0,0.0,0.0,-0.07160499999999988,0.007382342108031194,0.000522010416562785,-1.8796800000000011,0.17047040094983978,0.012054077650322138,1.9661900000000005,0.1751631921951502,0.012385908101547324,0.0,0.0,0.0,0.014904999999999858,0.02332114866382024,0.0016490542365246883
TYR 319,R TYR 319,0.0,0.0,0.0,-0.10228999999999995,0.008042132801689082,0.0005686646639277118,2.3191949999999997,0.23622391279250643,0.016703553061400093,-2.3694749999999987,0.24586660890613954,0.017385394642487208,0.0,0.0,0.0,-0.15257000000000026,0.033194353435486455,0.0023471952411335444
ARG 320,R ARG 320,0.0,0.0,0.0,-0.03370499999999994,0.002253436264907354,0.00015934200638876753,-115.60711999999998,1.4087574403047303,0.09961419390864777,115.67835500000001,1.406969633281195,0.09948777686166829,0.0,0.0,0.0,0.03753,0.024280632199347153,0.0017168999679654808
GLY 321,R GLY 321,0.0,0.0,0.0,-0.02758999999999997,0.003814695269611935,0.00026973968933028444,1.87148,0.24742247189776173,0.01749541076968453,-1.7804849999999985,0.24590258187950437,0.017387938315827776,0.0,0.0,0.0,0.06340499999999998,0.01811521390986041,0.0012809390598307168
ASP 322,R ASP 322,0.0,0.0,0.0,-0.14500499999999997,0.05281936174358806,0.003734892886683642,109.49385499999998,2.3872842256350935,0.16880648645662505,-109.06530000000006,2.3448861059713146,0.1658084866642434,-0.02251425599999998,0.03245031344620363,0.002294583668943959,0.26103574400000257,0.06783593649649668,0.0047967250704812805
VAL 323,R VAL 323,0.0,0.0,0.0,-0.285995,0.046903251219930345,0.0033165606997308953,1.30635,0.4019727198455149,0.02842376360547639,-0.9011750000000002,0.405822170876604,0.02869596089826925,-0.0007019999999999999,0.00297695256045507,0.00021050233427684356,0.1184780000000001,0.058497409502876206,0.004136391494133015
VAL 324,R VAL 324,0.0,0.0,0.0,-2.192979999999999,0.3898931643412111,0.027569610044395135,-0.7862599999999995,0.5186333410030637,0.03667291523727014,1.408315,0.46148628991011104,0.03263200850200605,-0.41705132399999995,0.05962960915229074,0.00421645009910882,-1.9879763240000008,0.5002988513851034,0.035376471043424736
PRO 325,R PRO 325,0.0,0.0,0.0,-4.5364949999999995,0.6862905434107406,0.048528069710993535,0.46972000000000014,0.641262919246076,0.04534413587223818,0.8615650000000001,0.4994918976069578,0.03531941079456165,-0.74121138,0.05845037285270733,0.004133065500703144,-3.9464213800000025,0.6294497761307075,0.04450882051183775
LYS 326,R LYS 326,0.0,0.0,0.0,-3.672575,0.6690255932137371,0.047307253374878615,-154.743795,12.105737723202997,0.8560049235342636,157.28223999999992,11.158335492914222,0.7890134693794184,-0.812859624,0.09497144570003235,0.006715495327358286,-1.9469896240000009,1.8122591622149715,0.12814607428696578
ASP 327,R ASP 327,0.0,0.0,0.0,-0.3443250000000002,0.04747956797402304,0.003357312448223932,122.74732,3.8378063627022625,0.27137389039476484,-121.73148500000005,3.8510073188391725,0.27230733895502035,-0.0057623039999999985,0.015076179645002376,0.0010660468861367776,0.6657476959999999,0.13593548258923285,0.009612090154271242
VAL 328,R VAL 328,0.0,0.0,0.0,-0.8133149999999999,0.2572062319909831,0.018187227080426444,-0.9842849999999999,0.7071523837017025,0.05000322458477052,1.1799349999999997,0.6988743311747826,0.04941787787709017,-0.04004186400000001,0.02013103183590702,0.0014234789123452128,-0.6577068639999994,0.38667341945711603,0.027341939700271704
ASN 329,R ASN 329,0.0,0.0,0.0,-3.59032,0.527222408097369,0.03728025399591509,-4.995000000000002,1.5899572352739548,0.11242695428588284,7.399179999999997,1.1960082431154142,0.08457055390619182,-0.7425378359999997,0.05825490276675076,0.004119243678373243,-1.9286778359999968,0.857635775791967,0.06064400728506854
ALA 330,R ALA 330,0.0,0.0,0.0,-0.30820499999999984,0.05440508225340812,0.0038470202592396775,-1.5080950000000004,0.3964238842136009,0.028031401675174795,1.6568500000000006,0.4232005759684135,0.029924799706931782,-0.007228043999999998,0.010807555782491434,0.0007642095981851577,-0.1666780440000001,0.07396277611333725,0.005229958054512316
ALA 331,R ALA 331,0.0,0.0,0.0,-0.0955100000000001,0.011101346765144921,0.0007849837577937317,-3.094239999999999,0.40994042542789544,0.028987165470256305,3.3138650000000016,0.4412449509909364,0.031200729701001694,0.0,0.0,0.0,0.12411500000000007,0.03834334068648682,0.002711283621276088
ILE 332,R ILE 332,0.0,0.0,0.0,-0.16104000000000002,0.025768360444545217,0.0018220982410397121,-3.8006749999999982,0.3013234132539498,0.02130678288421443,3.980080000000005,0.31117020037265264,0.022003055878667944,-9.540000000000103e-06,0.000134578261246014,9.516120112735125e-06,0.018355460000000035,0.043915248041066876,0.0031052769687327634
ALA 333,R ALA 333,0.0,0.0,0.0,-0.167765,0.045283438197645805,0.003202022622499728,-3.0486950000000013,0.32155611015030267,0.022737450601924742,3.1560999999999995,0.3230582609994871,0.022843668707107086,-0.029581703999999976,0.0304520989715255,0.002153288568412957,-0.08994170399999998,0.06732338173986506,0.004760481976066917
THR 334,R THR 334,0.0,0.0,0.0,-0.0634950000000001,0.0104422207887017,0.0007383765130338111,-1.9340799999999996,0.6789409426452357,0.0480083744569633,2.182039999999999,0.7123950999270052,0.050373940604245354,0.0,0.0,0.0,0.18446500000000024,0.052245370847569195,0.003694305601192214
ILE 335,R ILE 335,0.0,0.0,0.0,-0.03284999999999999,0.0027069355367277254,0.00019140924742550212,-2.1380049999999997,0.15603590924848956,0.011033404953821569,2.21327,0.16274586661417714,0.011507870589296601,0.0,0.0,0.0,0.04241499999999977,0.020918240246253876,0.0014791429528615472
LYS 336,R LYS 336,0.0,0.0,0.0,-0.09295999999999999,0.04151684477413969,0.0029356842473263448,-120.79553999999999,9.419890134094059,0.6660868191850166,121.26147000000005,9.653265435544961,0.6825889450067553,-0.0028994039999999987,0.016771591447825803,0.0011859306044047931,0.370070595999998,0.27354708007115175,0.019342699529209088
THR 337,R THR 337,0.0,0.0,0.0,-0.040509999999999984,0.01227313733321683,0.0008678418634751401,-0.9572299999999997,0.5996406149519906,0.042400994510742404,1.0894500000000003,0.5874072160775693,0.041535962580636084,-9.082800000000057e-05,0.0010375206689102632,7.336379006076499e-05,0.0916191719999993,0.04440801960117559,0.0031401211799056378
LYS 338,R LYS 338,0.0,0.0,0.0,-0.017705000000000012,0.0026149521984158088,0.00018490504319784885,-98.96938000000002,3.070243020609539,0.2170989659763674,99.05655499999997,3.100089565960962,0.21920943543766572,0.0,0.0,0.0,0.06947000000000028,0.04407231670788199,0.003116383400674453
ARG 339,R ARG 339,0.0,0.0,0.0,-0.013759999999999968,0.0013646977687385054,9.649870465451479e-05,-95.40152000000006,1.7737225063642053,0.12542112121933288,95.441835,1.7775218810967355,0.12568977758309696,0.0,0.0,0.0,0.026555000000001598,0.01280808240916693,0.0009056681925518068
THR 340,R THR 340,0.0,0.0,0.0,-0.007329999999999999,0.0009439809320108054,6.674953183356378e-05,0.13064499999999998,0.34597141352285155,0.02446387325987035,-0.09687499999999995,0.3460443604149617,0.024469031384078112,0.0,0.0,0.0,0.026439999999999752,0.010140828368530657,0.0007170648506236941
ILE 341,R ILE 341,0.0,0.0,0.0,-0.027660000000000014,0.0034123891923401586,0.0002412923537951412,-0.20654499999999967,0.4949773812761552,0.035000186283432856,0.2739,0.4888773568084329,0.03456884941677983,0.0,0.0,0.0,0.03969499999999955,0.015495224264269206,0.0010956778153271088
GLN 342,R GLN 342,0.0,0.0,0.0,-0.029935000000000017,0.005584870186494899,0.0003949099580917121,-0.12467000000000006,0.9491349224952164,0.06711397399573357,0.28231,0.9530227352482205,0.06738888387189684,0.0,0.0,0.0,0.12770500000000046,0.0451815003624264,0.0031948145290454162
PHE 343,R PHE 343,0.0,0.0,0.0,-0.16541999999999996,0.026637822733849622,0.0018835785091150246,-1.4710349999999988,0.32878872209217325,0.023248873496903494,1.5469249999999999,0.33177416924016284,0.02345997648922524,0.0,0.0,0.0,-0.0895299999999998,0.05842130690082173,0.004131010227535149
VAL 344,R VAL 344,0.0,0.0,0.0,-0.25295500000000015,0.030979557372563166,0.002190585509629712,2.9446499999999993,0.2696174465794147,0.019064832480250586,-2.556579999999998,0.27064451518553956,0.019137457197864055,0.0,0.0,0.0,0.13511499999999982,0.08709777135495504,0.006158742475132414
ASP 345,R ASP 345,0.0,0.0,0.0,-1.1449699999999998,0.36306011774911573,0.025672227123878615,98.18175000000001,4.881027597494353,0.3451407713346939,-96.75521,4.702361078851655,0.3325071406443694,-0.158730516,0.05545474914373467,0.003921242916853367,0.12283948399999858,0.37680474298877104,0.02664411889506142
TRP 346,R TRP 346,0.0,0.0,0.0,-5.212254999999999,0.6006023060020871,0.04246899633703537,2.5231900000000023,0.6853504825269975,0.04846159736843123,-0.6566050000000001,0.7221440707885096,0.05106329694482133,-0.5597645760000001,0.08412823189824116,0.005948764326448074,-3.9054345759999993,0.6972576151197476,0.04930355878851333
CYS 347,R CYS 347,0.0,0.0,0.0,-1.6828349999999999,0.24106255987813616,0.017045697078001822,0.23706500000000014,1.319076923751985,0.09327282376917191,0.8804550000000002,1.4891390660294295,0.10529803317192114,-0.14620813200000002,0.031124233198949247,0.0022008156354208484,-0.7115231319999996,0.2769439270467278,0.019582892882317373
PRO 348,R PRO 348,0.0,0.0,0.0,-3.4495399999999994,0.5065406976739361,0.0358178362272205,0.015380000000000003,0.9739114516217581,0.06886593917169793,1.2056250000000002,0.9205625912315795,0.06509360507665096,-0.5279661000000001,0.06273379790852998,0.0044359493910708,-2.7565011000000017,0.5306814301707017,0.03752484379234784
THR 349,R THR 349,0.0,0.0,0.0,-5.194050000000004,0.6543067075156477,0.04626647098601574,-3.2370100000000006,1.2201053232815577,0.08627447478541943,4.8375049999999975,0.9731025845074144,0.0688087436295348,-0.8463883320000002,0.039414950123073486,0.002787057851215481,-4.439943332,0.7600982405845171,0.05374706202852759
GLY 350,R GLY 350,0.0,0.0,0.0,-0.8880250000000004,0.2633767536723752,0.01862354885286354,-1.3290150000000005,0.37876341530696744,0.026782617942893324,2.0257300000000007,0.4260644048732509,0.03012730299080864,-0.09696023999999996,0.024902427082097996,0.0017608675057755022,-0.28827023999999996,0.32422517008057744,0.0229261816395338
PHE 351,R PHE 351,0.0,0.0,0.0,-2.6651800000000025,0.41775976062802944,0.029540075964694847,1.4248799999999997,1.1435986776837408,0.0808646379946142,-0.51626,0.8922882227173009,0.06309430530562958,-0.32464537200000015,0.056605461868388614,0.004002610593933412,-2.0812053720000003,0.5179737005376726,0.03662627161264783
LYS 352,R LYS 352,0.0,0.0,0.0,-2.711275,0.6985945958673043,0.049398097603804654,-201.6700300000001,8.519199519852261,0.6023983750768713,203.01275500000008,7.231946205893296,0.5113758203363473,-0.45861433200000024,0.07742555883943117,0.005474813769251982,-1.8271643319999975,2.3428565952307876,0.16566497858353163
VAL 353,R VAL 353,0.0,0.0,0.0,-1.1936750000000005,0.2581889605986271,0.018256716486679557,3.8978049999999973,0.9246535497011941,0.06538287952419267,-3.5383550000000015,0.5399042776039056,0.038176997588534586,-0.09709775999999998,0.020776496668226035,0.001469120168340234,-0.9313227600000004,0.5851525413196148,0.041376532999564106
GLY 354,R GLY 354,0.0,0.0,0.0,-0.16516999999999998,0.02676043908458899,0.00189224879442424,-1.5665900000000008,0.3355318195044956,0.023725682487548954,1.6667400000000003,0.31637691508704857,0.022371226206893257,-0.000267552,0.001231959647754747,8.71127021075572e-05,-0.06528755200000001,0.09915302891235192,0.007011177911910985
ILE 355,R ILE 355,0.0,0.0,0.0,-0.6091100000000003,0.12865037077287986,0.009096954957566697,2.265765,0.2751563733134264,0.0194564937456621,-2.120499999999999,0.28345943272363144,0.020043608707017175,-0.03350962799999999,0.014521961160642758,0.001026857721281816,-0.4973546279999998,0.14157177629609363,0.010010636304359274
ASN 356,R ASN 356,0.0,0.0,0.0,-0.07439999999999997,0.007272551134230496,0.0005142470223540301,-0.42986,0.5128850654873853,0.03626645077754367,0.5752950000000001,0.5025890448219098,0.03553841217436421,0.0,0.0,0.0,0.07103499999999982,0.04567968667799608,0.0032300416212487824
TYR 357,R TYR 357,0.0,0.0,0.0,-0.9416799999999996,0.13663113700763638,0.009661280349932792,-1.1712399999999992,0.5240561920252472,0.03705636871038518,1.8361350000000005,0.49948435088098364,0.03531887716045044,-0.12374989199999996,0.0355254641987342,0.002512029663972487,-0.40053489200000003,0.16893315313192858,0.011945377814681215
GLU 358,R GLU 358,0.0,0.0,0.0,-0.03395999999999998,0.004688112626633694,0.0003314996229258962,119.273165,3.950241313865891,0.2793242420357829,-118.96221000000008,3.855753298110173,0.2726429303676099,0.0,0.0,0.0,0.27699500000000316,0.11487395255235015,0.00812281508314685
PRO 359,R PRO 359,0.0,0.0,0.0,-0.015014999999999962,0.0015667721595688056,0.00011078752186053938,1.167235,0.25224608971201057,0.017836492056315288,-1.1479800000000002,0.2548530352968141,0.01802083094643518,0.0,0.0,0.0,0.00424000000000003,0.0070613313192344675,0.0004993115260035642
PRO 360,R PRO 360,0.0,0.0,0.0,-0.009005000000000015,0.0008631193428489788,6.103175403017895e-05,-0.6217700000000004,0.22820908636598913,0.01613681924977774,0.6183300000000004,0.22985813255136142,0.016253424423794394,0.0,0.0,0.0,-0.012445000000000133,0.006124293836843502,0.0004330529702011019
THR 361,R THR 361,0.0,0.0,0.0,-0.0047850000000000305,0.0005466031467161926,3.865067916609251e-05,-0.09566999999999984,0.2803690444753129,0.01982508525832865,0.10351499999999994,0.28011401210043024,0.019807051746158485,0.0,0.0,0.0,0.0030600000000001247,0.002931961800569405,0.0002073210071362546
VAL 362,R VAL 362,0.0,0.0,0.0,-0.0025950000000000096,0.0004908920451585932,3.4711309396217414e-05,0.23399,0.19059393983020567,0.013477026730699924,-0.23480000000000015,0.19054886512388347,0.013473839467649882,0.0,0.0,0.0,-0.003405000000000051,0.0012169531626154972,8.605158336718334e-05
VAL 363,R VAL 363,0.0,0.0,0.0,-0.0018099999999999991,0.00039230090491866213,2.77398630133605e-05,-0.339915,0.12889568563377127,0.009114301337732911,0.33877500000000005,0.12874915290983432,0.009103939909456757,0.0,0.0,0.0,-0.0029500000000001613,0.0008930285549747386,6.314665470158613e-05
PRO 364,R PRO 364,0.0,0.0,0.0,-0.0011550000000000015,0.0003619046835839486,2.5590525590538184e-05,0.31403000000000025,0.23601243420633555,0.016688599267164376,-0.31436,0.23564191138250434,0.01666239934703283,0.0,0.0,0.0,-0.0014850000000003938,0.0008365255525086123,5.915128908146631e-05
GLY 365,R GLY 365,0.0,0.0,0.0,-0.0005050000000000033,0.0004999749993749717,3.5353571248178235e-05,-0.23266500000000007,0.14188905093417173,0.010033071009167626,0.23245499999999997,0.14165771413869427,0.010016713027485618,0.0,0.0,0.0,-0.0007150000000000322,0.0007834379362782044,5.539742773811126e-05
GLY 366,R GLY 366,0.0,0.0,0.0,-0.0006199999999999945,0.00048538644398045925,3.43220046034607e-05,-0.8244499999999994,0.2230817955369756,0.015774265038346634,0.8235300000000001,0.2226745138088327,0.01574546587116431,0.0,0.0,0.0,-0.001539999999999988,0.0008651011501552162,6.11718889687035e-05
ASP 367,R ASP 367,0.0,0.0,0.0,-0.0010099999999999803,0.00022338307903686767,1.5795568998929964e-05,80.93799999999999,0.7954813825598704,0.05624902799157346,-80.921285,0.7946338677491179,0.05618909964458955,0.0,0.0,0.0,0.015704999999996118,0.0012719964622585449,8.994373241083154e-05
LEU 368,R LEU 368,0.0,0.0,0.0,-0.002384999999999993,0.0004865953144040839,3.440748465087278e-05,-0.7684299999999997,0.24095953000452178,0.01703841176577207,0.76905,0.24046433727270183,0.017003396351905654,0.0,0.0,0.0,-0.001765000000000061,0.0012921977402858458,9.137217847900547e-05
ALA 369,R ALA 369,0.0,0.0,0.0,-0.0014799999999999707,0.0004995998398718851,3.5327043465312325e-05,0.9929849999999998,0.14925620514739152,0.010554007479389102,-0.9884099999999996,0.14893596577053214,0.01053136313589108,0.0,0.0,0.0,0.00309500000000011,0.00109816893053826,7.765226976719823e-05
LYS 370,R LYS 370,0.0,0.0,0.0,-0.004090000000000001,0.0005761076288333213,4.0736961104134406e-05,-95.09695500000002,2.7880788121871847,0.1971469434580093,95.07845500000002,2.7904522765988684,0.19731477273604994,0.0,0.0,0.0,-0.022590000000001283,0.006889259757040663,0.00048714422915590395
VAL 371,R VAL 371,0.0,0.0,0.0,-0.005190000000000001,0.0005233545643252369,3.700675613993062e-05,0.5365099999999999,0.20177393265731847,0.014267571604866766,-0.5126899999999996,0.20263598865946855,0.014328528169355054,0.0,0.0,0.0,0.01863000000000002,0.003957663452088658,0.0002798490664626051
GLN 372,R GLN 372,0.0,0.0,0.0,-0.01840500000000001,0.0031829192575370123,0.00022506637909736724,0.03587500000000055,0.7640120348364934,0.054023809074101724,0.05907500000000005,0.7670105079951641,0.05423583314447192,0.0,0.0,0.0,0.07654500000000096,0.013178693979299367,0.0009318743879944909
ARG 373,R ARG 373,0.0,0.0,0.0,-0.04154,0.006818240242173948,0.00048212239110002067,-107.45607499999994,2.144314195584823,0.1516259108692605,107.57527000000002,2.147511992306233,0.151852029243917,0.0,0.0,0.0,0.07765499999999975,0.03520647632183924,0.0024894738148856146
ALA 374,R ALA 374,0.0,0.0,0.0,-0.010019999999999968,0.000805977667184514,5.699122739510841e-05,1.390775000000001,0.11414475185043274,0.008071252807029672,-1.3590549999999988,0.11433709798225115,0.008084853732444051,0.0,0.0,0.0,0.021700000000000257,0.008870738413458092,0.0006272559286288213
VAL 375,R VAL 375,0.0,0.0,0.0,-0.020079999999999973,0.001379710114480604,9.756023780209028e-05,-1.959235000000001,0.11476772096280952,0.00811530337541281,2.0459650000000007,0.1213219426773142,0.008578756837385447,0.0,0.0,0.0,0.06665000000000025,0.015325387433927869,0.0010836685378841499
CYS 376,R CYS 376,0.0,0.0,0.0,-0.01684999999999998,0.0010523782589922192,7.44143803306691e-05,2.1699300000000012,0.35076672461907416,0.024802952959274163,-2.0985450000000028,0.3506896034600823,0.024797499669824554,0.0,0.0,0.0,0.05453500000000012,0.025634523108495687,0.0018126345122500556
MET 377,R MET 377,0.0,0.0,0.0,-0.027709999999999943,0.0021085302938303133,0.0001490956069104678,-1.7181499999999992,0.6421843641042676,0.04540929186300985,1.8566649999999998,0.6423176027285881,0.045418713256487143,0.0,0.0,0.0,0.11080499999999993,0.02654104321612125,0.0018767351637884548
LEU 378,R LEU 378,0.0,0.0,0.0,-0.05049000000000001,0.003897422225010141,0.0002755893684451833,0.9292000000000005,0.3117047802007533,0.022040856380821497,-0.9038450000000003,0.3233789742314718,0.022866346557222354,0.0,0.0,0.0,-0.02513499999999969,0.047451731001092255,0.0033553440769912256
SER 379,R SER 379,0.0,0.0,0.0,-0.032369999999999975,0.0034717574800092197,0.0002454903256749639,-1.4700400000000002,0.3914921690149085,0.027682676749187177,1.6294300000000013,0.40865126342640173,0.028896007950925885,0.0,0.0,0.0,0.12702000000000008,0.038324921395874866,0.0027099811807464523
ASN 380,R ASN 380,0.0,0.0,0.0,-0.100625,0.013162232903272817,0.0009307104141460908,-0.9238950000000011,0.2188951894743207,0.015478227284640635,1.15246,0.2288511708512763,0.01618222147914186,0.0,0.0,0.0,0.12793999999999983,0.04065447576835656,0.00287470555013891
THR 381,R THR 381,0.0,0.0,0.0,-0.024105000000000022,0.002279029398669678,0.0001611517142322829,-0.8293250000000002,0.17216134692491106,0.012173645586881438,0.9061349999999996,0.18364481145679123,0.012985649151082206,0.0,0.0,0.0,0.052704999999999946,0.022894278215309427,0.0016188699376416744
THR 382,R THR 382,0.0,0.0,0.0,-0.019555000000000017,0.004044375724385674,0.00028598055003793655,-0.3923499999999997,0.1916234784675407,0.01354982610589524,0.39101000000000014,0.19784405449747472,0.013989687255260523,0.0,0.0,0.0,-0.020895000000000188,0.014026188897915124,0.0009918013283919253
ALA 383,R ALA 383,0.0,0.0,0.0,-0.0053800000000000245,0.0005878775382679416,4.156921938165156e-05,-1.1039950000000003,0.1056069835522226,0.007467541421043279,1.1251600000000004,0.10823555053677368,0.007653409175001193,0.0,0.0,0.0,0.015784999999999823,0.00605795138640132,0.000428361850542282
ILE 384,R ILE 384,0.0,0.0,0.0,-0.010355000000000001,0.0010904013022736963,7.71030155052373e-05,-0.8117200000000002,0.1075380007253226,0.007604084954811948,0.8259399999999997,0.10666145695611061,0.007542103950490286,0.0,0.0,0.0,0.0038649999999997055,0.006198126733134677,0.00043827374436531525
ALA 385,R ALA 385,0.0,0.0,0.0,-0.003984999999999986,0.0006362193018134508,4.4987498263406176e-05,-0.5085950000000001,0.10036274694825695,0.007096717894562197,0.5098600000000002,0.09980746665455349,0.007057453648448499,0.0,0.0,0.0,-0.0027199999999999148,0.003079220680626761,0.0002177337824041039
GLU 386,R GLU 386,0.0,0.0,0.0,-0.003084999999999996,0.0004977700272214317,3.519765617196867e-05,82.14871000000002,1.2075163087517173,0.08538429703116882,-82.14434500000002,1.2047034016610498,0.08518539446330294,0.0,0.0,0.0,0.001280000000001138,0.0034178355724016262,0.0002416774710225795
ALA 387,R ALA 387,0.0,0.0,0.0,-0.0020000000000000005,0.0002828427124746506,2.0000000000002234e-05,-0.8429799999999998,0.11109468754175608,0.007855580691457639,0.848515,0.11134720371432677,0.007873436281256039,0.0,0.0,0.0,0.0035350000000000394,0.002880759448478787,0.00020370045409865692
TRP 388,R TRP 388,0.0,0.0,0.0,-0.009455000000000014,0.0010089474713779573,7.134335988723737e-05,-1.0527799999999998,0.2802158482313241,0.01981425264803097,1.0475399999999992,0.27980080128548857,0.019784904397039862,0.0,0.0,0.0,-0.01469500000000007,0.005445362706009653,0.0003850452895439754
ALA 389,R ALA 389,0.0,0.0,0.0,-0.001304999999999991,0.00046040742826326515,3.255572146336137e-05,-0.59844,0.08761128009565904,0.00619505302640745,0.5982399999999999,0.0874560026527619,0.006184073253123663,0.0,0.0,0.0,-0.0015050000000000141,0.0010295508729539487,7.280024038422668e-05
ARG 390,R ARG 390,0.0,0.0,0.0,-0.001970000000000017,0.00039887341350359205,2.8204609552341575e-05,-81.52959,1.9824949664249596,0.1401835634427286,81.52828,1.9837023092192316,0.14026893547043323,0.0,0.0,0.0,-0.0032800000000038666,0.0029768439663513217,0.00021049465551412782
LEU 391,R LEU 391,0.0,0.0,0.0,-0.0017400000000000204,0.00047159304490209053,3.334666400106802e-05,-0.8794700000000003,0.09676341819096584,0.006842206917362167,0.8817000000000002,0.09694390130379676,0.006854969000659407,0.0,0.0,0.0,0.0004899999999996663,0.0011661475035340348,8.245908076126793e-05
ASP 392,R ASP 392,0.0,0.0,0.0,-0.00127500000000001,0.00044651427748731954,3.157332735078954e-05,78.00417499999999,0.7094576550992275,0.050166231888537055,-78.00651500000002,0.7084883765990281,0.05009769354850212,0.0,0.0,0.0,-0.0036149999999980763,0.00213466039453527,0.00015094328405062404
HIE 393,R HIE 393,0.0,0.0,0.0,-0.0008699999999999841,0.00033630343441599724,2.3780243901187698e-05,-0.04467500000000005,0.3105996609383211,0.021962712648372924,0.04448999999999994,0.31055408530560324,0.02195948996447776,0.0,0.0,0.0,-0.001054999999999966,0.0007758704788810646,5.486232769392547e-05
LYS 394,R LYS 394,0.0,0.0,0.0,-0.0008450000000000135,0.0003619046835839556,2.559052559053868e-05,-76.51373,1.6090059313437346,0.11377390050225313,76.510315,1.6080584304583638,0.11370690207213052,0.0,0.0,0.0,-0.004259999999999735,0.001616292052816255,0.00011428910709242992
PHE 395,R PHE 395,0.0,0.0,0.0,-0.0011050000000000447,0.00035210083782920076,2.489728900904927e-05,-0.6418149999999997,0.06548275173662506,0.0046303297803722745,0.6414649999999998,0.06547090021528827,0.004629491751261813,0.0,0.0,0.0,-0.001454999999999962,0.0007127236491094754,5.039717253973315e-05
ASP 396,R ASP 396,0.0,0.0,0.0,-0.0005599999999999794,0.000496386945839615,3.509985754956712e-05,72.88532500000002,1.2190051555972263,0.08619668118241612,-72.88617000000008,1.2192489085860052,0.08621391712154612,0.0,0.0,0.0,-0.0014050000000021612,0.0015201891329713396,0.00010749360446101323
LEU 397,R LEU 397,0.0,0.0,0.0,-0.00044999999999999706,0.0004974937185533063,3.517811819867546e-05,-0.38608500000000023,0.07536357060941319,0.005329009183234725,0.3861100000000002,0.07536814910822585,0.005329332931990534,0.0,0.0,0.0,-0.00042500000000014195,0.0007578753195609753,5.358987777554873e-05
MET 398,R MET 398,0.0,0.0,0.0,-0.00039000000000005475,0.00048774993593035643,3.448912872196591e-05,-0.8115549999999998,0.08000360601248035,0.00565710923308017,0.811585,0.07987410578529235,0.005647952184199187,0.0,0.0,0.0,-0.00036000000000008947,0.0007552483035399302,5.340411969127206e-05
TYR 399,R TYR 399,0.0,0.0,0.0,-0.0006899999999999884,0.00046249324319387765,3.270321085153499e-05,-0.4657549999999999,0.14099377636973984,0.009969765537614264,0.4655449999999998,0.1410078649402235,0.009970761749986885,0.0,0.0,0.0,-0.0008999999999997124,0.0006999999999999091,4.94974746830519e-05
ALA 400,R ALA 400,0.0,0.0,0.0,-0.0002150000000000052,0.0004108223460329394,2.904952667428578e-05,-0.27740499999999996,0.06091084447781072,0.004307047117805913,0.2773849999999998,0.06089381557268456,0.004305842992376825,0.0,0.0,0.0,-0.00023500000000010958,0.000685401342280569,4.8465193696095226e-05
LYS 401,R LYS 401,0.0,0.0,0.0,-0.00025499999999998966,0.00043586121644393266,3.082004218037223e-05,-64.32531000000003,0.6338927779166446,0.044822988181003755,64.32479500000005,0.6337885396317567,0.04481561742119341,0.0,0.0,0.0,-0.0007699999999984187,0.0007981854421124537,5.644023387620985e-05
ARG 402,R ARG 402,0.0,0.0,0.0,-0.0004450000000000093,0.0004969657935914802,3.514078826662897e-05,-70.73759,0.6721137417875829,0.04752561845466641,70.73666500000003,0.6717402494798087,0.04749920856031159,0.0,0.0,0.0,-0.0013700000000035572,0.0011675187364663065,8.25560415717675e-05
ALA 403,R ALA 403,0.0,0.0,0.0,-0.00016499999999999848,0.0003711805490593459,2.6246428328440945e-05,0.5880700000000008,0.044249125415077147,0.0031288856642575054,-0.58795,0.0442440673989167,0.0031285280085048654,0.0,0.0,0.0,-4.499999999995924e-05,0.0007162227307199673,5.064459497320354e-05
PHE 404,R PHE 404,0.0,0.0,0.0,-0.00031999999999999585,0.0004664761515876181,3.2984845004940865e-05,0.38715999999999995,0.07946750530877475,0.005619201188781259,-0.3869850000000003,0.07943220238039353,0.005616704894775848,0.0,0.0,0.0,-0.00014500000000007064,0.0007509826895475655,5.3102495233279536e-05
VAL 405,R VAL 405,0.0,0.0,0.0,-0.00031999999999999753,0.0004664761515876204,3.298484500494103e-05,0.31382500000000013,0.061001839111619084,0.004313481410067661,-0.31362999999999996,0.06104640120432969,0.004316632425861614,0.0,0.0,0.0,-0.00012499999999989963,0.0006923691212062446,4.8957890068910616e-05
HIE 406,R HIE 406,0.0,0.0,0.0,-0.0002350000000000163,0.0004239988207531066,2.9981244136962114e-05,0.6259100000000002,0.11969286486670729,0.008463563640689379,-0.6258149999999998,0.11973157801933382,0.008466301073963713,0.0,0.0,0.0,-0.0001399999999996293,0.0007073895673529251,5.001999600158713e-05
TRP 407,R TRP 407,0.0,0.0,0.0,-0.0004050000000000642,0.0004908920451586852,3.471130939622392e-05,0.2950200000000001,0.09546177035860985,0.006750166516464598,-0.29481000000000024,0.09543130461227009,0.006748012262881522,0.0,0.0,0.0,-0.0001950000000000429,0.0007120217693298001,5.034754214455454e-05
TYR 408,R TYR 408,0.0,0.0,0.0,-0.0006650000000000489,0.0004719904660054396,3.33747659167845e-05,-0.16558000000000014,0.09121229960920821,0.00644968355812902,0.16547499999999996,0.09121879946041835,0.006450143167015759,0.0,0.0,0.0,-0.0007700000000000851,0.000759670981412323,5.371685024272932e-05
VAL 409,R VAL 409,0.0,0.0,0.0,-0.00024999999999999854,0.0004330127018922169,3.0618621784789554e-05,0.17216499999999996,0.11788853962535956,0.008335978579327075,-0.17207000000000006,0.11780507247143457,0.008330076560272405,0.0,0.0,0.0,-0.0001550000000000451,0.0007148251534467131,5.054577133648852e-05
GLY 410,R GLY 410,0.0,0.0,0.0,-0.0001349999999999979,0.0003417235724968302,2.4163505540380143e-05,-0.06867499999999999,0.08378812192071146,0.005924714919302028,0.06876999999999997,0.08382307021339655,0.00592718613677688,0.0,0.0,0.0,-3.9999999999997815e-05,0.0007059745037889122,4.991993589739478e-05
GLU 411,R GLU 411,0.0,0.0,0.0,-0.0003550000000000264,0.0004785133226985785,3.3836001536827156e-05,72.084175,0.5550871412421969,0.03925058817218123,-72.07879000000004,0.5547473261713766,0.03922655961808859,0.0,0.0,0.0,0.005030000000000427,0.0009050414355190485,6.399609363103267e-05
GLY 412,R GLY 412,0.0,0.0,0.0,-0.0001849999999999989,0.0003882975663070763,2.745678422539667e-05,0.41111999999999993,0.16729275417662295,0.01182938409216642,-0.41086000000000006,0.16722024518580247,0.011824256932255806,0.0,0.0,0.0,7.4999999999954e-05,0.0007545694136394019,5.33561149260378e-05
MET 413,R MET 413,0.0,0.0,0.0,-0.0007100000000000505,0.0004537620521815677,3.208582241427105e-05,-0.7656450000000004,0.1897421381111723,0.013416795253524438,0.7655050000000004,0.18961859079478208,0.013408059139002747,0.0,0.0,0.0,-0.0008499999999999408,0.000746659226153397,5.2796780204856695e-05
GLU 414,R GLU 414,0.0,0.0,0.0,-0.0004700000000000021,0.0004990991885387134,3.529164207004275e-05,75.05868000000001,1.7996016080231354,0.12725105004673742,-75.05427999999999,1.7986292340549899,0.12718229282406493,0.0,0.0,0.0,0.0039300000000032755,0.0015281033996444892,0.00010805322762428352
GLU 415,R GLU 415,0.0,0.0,0.0,-0.0004649999999999943,0.0004987734956871644,3.526861210765131e-05,71.20254499999996,0.8297448933143928,0.058671824071751554,-71.20096500000004,0.8293958968853168,0.0586471462975906,0.0,0.0,0.0,0.0011149999999994975,0.0011496847393932762,8.129498754516742e-05
GLY 416,R GLY 416,0.0,0.0,0.0,-0.00036499999999999424,0.0004814301610825734,3.4042253156921956e-05,0.4630499999999999,0.10157695358692531,0.007182575269358608,-0.4631899999999998,0.10147085246513053,0.0071750727870873495,0.0,0.0,0.0,-0.0005049999999999577,0.0007141253391386371,5.049628699220733e-05
GLU 417,R GLU 417,0.0,0.0,0.0,-0.0010949999999999948,0.00030979832149321656,2.1906049392806356e-05,81.40224500000001,1.0664069649889791,0.07540635964482723,-81.39444499999999,1.0648948243725667,0.07529943515642994,0.0,0.0,0.0,0.006705000000000041,0.0019073476348096855,0.0001348698446654051
PHE 418,R PHE 418,0.0,0.0,0.0,-0.0010399999999999544,0.00026153393661248385,1.849324200891e-05,0.625795,0.10542686078509539,0.007454804818035105,-0.6263349999999999,0.10549574766311774,0.0074596758558935425,0.0,0.0,0.0,-0.0015800000000000746,0.0007236021006055411,5.1166395221900845e-05
SER 419,R SER 419,0.0,0.0,0.0,-0.0007849999999999969,0.0004108223460329273,2.904952667428492e-05,0.4631050000000001,0.31316073185346854,0.022143807709492966,-0.46363499999999996,0.31314753994722677,0.02214287490085693,0.0,0.0,0.0,-0.0013149999999998675,0.000784713323449784,5.548761122987749e-05
GLU 420,R GLU 420,0.0,0.0,0.0,-0.0023149999999999664,0.0005880263599533664,4.157974266394671e-05,85.13647999999999,1.8069259751310216,0.12776896101172602,-85.121055,1.8007051679766608,0.12732908351939579,0.0,0.0,0.0,0.013110000000001776,0.006589984825478904,0.000465982295801258
ALA 421,R ALA 421,0.0,0.0,0.0,-0.0013649999999999763,0.00048143016108262486,3.4042253156925595e-05,0.6508849999999995,0.08206784860711702,0.00580307322674834,-0.650745,0.08216027005189161,0.005809608409781057,0.0,0.0,0.0,-0.0012249999999998584,0.0009921567416492612,7.015607600201421e-05
ARG 422,R ARG 422,0.0,0.0,0.0,-0.0020550000000000533,0.00033462665763501836,2.3661677877951067e-05,-76.13234,0.8862093513393688,0.06266446418829993,76.13407500000002,0.8859637742996611,0.06264709926929182,0.0,0.0,0.0,-0.0003200000000001069,0.0022754340245332225,0.00016089748288900384
GLU 423,R GLU 423,0.0,0.0,0.0,-0.0031350000000000167,0.00047620898773544567,3.3673060448971506e-05,82.56668000000003,1.3437572651313159,0.09501798744430429,-82.56122999999998,1.3389118929567967,0.09467536789210677,0.0,0.0,0.0,0.0023150000000042325,0.0051541997438954365,0.00036445695904984294
ASP 424,R ASP 424,0.0,0.0,0.0,-0.00563,0.000736953187115707,5.21104596026555e-05,89.56682500000001,1.1983453485443674,0.0847358122159079,-89.53071499999994,1.1929914642547426,0.08435723542721972,0.0,0.0,0.0,0.03047999999999618,0.007389830850564786,0.0005225399506255912
MET 425,R MET 425,0.0,0.0,0.0,-0.0042400000000000285,0.0005936328831862362,4.1976183723630926e-05,0.6641749999999998,0.2667070009861014,0.01885903289871995,-0.661435,0.26693550864394233,0.01887519083016119,0.0,0.0,0.0,-0.001500000000000176,0.0021977260975835325,0.0001554027026791964
ALA 426,R ALA 426,0.0,0.0,0.0,-0.0029900000000000187,0.0004357751713900201,3.081395787626132e-05,0.3350550000000001,0.08764486279868301,0.006197427682111333,-0.33113500000000023,0.08837848592841943,0.006249302671098525,0.0,0.0,0.0,0.0009299999999999142,0.001983708647962161,0.0001402693836872442
ALA 427,R ALA 427,0.0,0.0,0.0,-0.007325000000000001,0.000854034542626959,6.038936164590743e-05,0.2644500000000001,0.11107401811404839,0.007854119142208103,-0.24005999999999997,0.11087793468494998,0.007840253949968724,0.0,0.0,0.0,0.017065000000000025,0.005379663093540466,0.00038039962539414637
LEU 428,R LEU 428,0.0,0.0,0.0,-0.015329999999999913,0.0016343500237096555,0.0001155659984597492,0.5195450000000003,0.08893771964132986,0.006288846466165234,-0.49755500000000014,0.08892163389749375,0.0062877090323105395,0.0,0.0,0.0,0.00666000000000023,0.006504951959853377,0.0004599695642105045
GLU 429,R GLU 429,0.0,0.0,0.0,-0.007195000000000008,0.0008814618539675592,6.232876542977274e-05,84.51920499999997,1.2761941086592505,0.09024055083432776,-84.51823499999999,1.2734397393570909,0.09004578751318286,0.0,0.0,0.0,-0.006224999999998033,0.006774538729685858,0.0004790322275171769
LYS 430,R LYS 430,0.0,0.0,0.0,-0.016025,0.0022459686106443824,0.00015881396349187713,-87.04418000000004,2.134653142221735,0.15094277123461605,87.15693500000002,2.1561395619890753,0.15246209054670673,0.0,0.0,0.0,0.09672999999999803,0.036907277060222794,0.0026097385884414244
ASP 431,R ASP 431,0.0,0.0,0.0,-0.042489999999999986,0.0065635280147189785,0.00046411151677156674,94.20209500000004,1.865671269535331,0.13192288061533475,-93.93476499999996,1.8527282503884255,0.13100767095455434,0.0,0.0,0.0,0.22484000000000406,0.040744256036898324,0.0028810539738091732
TYR 432,R TYR 432,0.0,0.0,0.0,-0.039965000000000084,0.004192108657942979,0.0002964268459502317,0.06238499999999975,0.17789906344610137,0.012579363412947414,-0.08831500000000002,0.18511924744607186,0.013089907519726787,0.0,0.0,0.0,-0.06589500000000044,0.024509671050423874,0.0017330954604406331
GLU 433,R GLU 433,0.0,0.0,0.0,-0.013564999999999995,0.002228401893734598,0.00015757180902686786,85.07538999999997,1.4317715837043286,0.10124153959475332,-85.05433000000006,1.4267125888167598,0.10088381463565453,0.0,0.0,0.0,0.007494999999998129,0.009896462751911564,0.0006997855921636748
GLU 434,R GLU 434,0.0,0.0,0.0,-0.055725,0.02317907191843531,0.0016390078935136284,88.59220999999998,2.5391073265826862,0.1795420008787063,-88.38879500000002,2.469346582189495,0.17460917133660162,0.0,0.0,0.0,0.14769000000000176,0.10153011326695027,0.0071792631585698785
VAL 435,R VAL 435,0.0,0.0,0.0,-0.11122,0.044981903027773336,0.003180700866161422,0.022374999999999954,0.20850478261900832,0.014743514569972777,0.13842499999999996,0.2356033411796191,0.01665967202183164,-2.206799999999995e-05,0.0002726539113528339,1.9279542963462463e-05,0.049557932000000054,0.03624785890277328,0.0025631106833644154
GLY 436,R GLY 436,0.0,0.0,0.0,-0.020264999999999977,0.008852952897197657,0.0006259983027133556,0.228095,0.19730024322083328,0.013951233991120636,-0.18363000000000004,0.19889108351054838,0.014063723386784868,0.0,0.0,0.0,0.024199999999999982,0.014679918255903002,0.0010380269746013207
VAL 437,R VAL 437,0.0,0.0,0.0,-0.05595999999999998,0.02774415974579157,0.0019618083494572056,0.31045,0.3623562439092225,0.025622455727349783,-0.1932800000000001,0.38063688943663876,0.02691509256904014,-0.0001356839999999998,0.0012395782505933168,8.765141868058919e-05,0.06107431599999986,0.025281617541591965,0.001787680320302445
ASP 438,R ASP 438,0.0,0.0,0.0,-0.09221499999999999,0.04524399159004434,0.0031992333261267477,89.92893,2.666202725807408,0.18852900274364753,-89.65202500000001,2.6275066459237566,0.18579277669454092,-0.0006132239999999995,0.004141531320203188,0.00029285048810121487,0.18407677599999966,0.09464947424469292,0.0066927285074163834
SER 439,R SER 439,0.0,0.0,0.0,-0.8654500000000002,0.5669333624862798,0.04008824250949394,-2.53242,3.4066816234570547,0.240888767729008,2.875814999999999,2.4809431111524938,0.17542916976339787,-0.15571242,0.049535313567010186,0.003502675613143489,-0.6777674200000001,1.156258994725222,0.0817598575978145
VAL 440,R VAL 440,0.0,0.0,0.0,0.07084000000000001,1.1007983259434948,0.07783819609934446,46.60668500000001,8.735555446894828,0.6176970493930415,-51.16426500000001,7.703982188762739,0.5447538047814513,-0.45011862000000014,0.09646646095165506,0.0068212088695982585,-4.936858619999998,2.1246312552146382,0.1502341168083157
gtp 441,R gtp 441,0.0,0.0,0.0,-0.0029599999999999982,0.00029732137494641975,2.1023796041632146e-05,310.25172500000014,1.8816999201129352,0.13305627736700412,-310.2368200000001,1.8804595894433416,0.1329685727442658,0.0,0.0,0.0,0.011945000000009144,0.0072084655093949835,0.0005097154843642533
Mg+ 442,R Mg+ 442,0.0,0.0,0.0,-5.00000000000167e-06,7.053367989835297e-05,4.987484335816666e-06,-153.80308499999995,0.9304109134030107,0.06578998661572386,153.78291,0.9296245542744013,0.06573438262849508,0.0,0.0,0.0,-0.02018000000000228,0.0013295111883738608,9.401063769625423e-05
MET 443,R MET 443,0.0,0.0,0.0,-0.00021499999999999409,0.0004108223460329182,2.9049526674284282e-05,-66.56792500000003,0.432810812444996,0.030604346045071562,66.56372999999998,0.43268844114718374,0.030595693087620997,0.0,0.0,0.0,-0.004410000000003293,0.0007361385739149239,5.2052857750823726e-05
ARG 444,R ARG 444,0.0,0.0,0.0,-0.00022999999999999686,0.00042083250825001065,2.9757352032732622e-05,-70.71636999999996,0.408359612486179,0.02887538511516879,70.71028,0.40806663867488224,0.02885466873830099,0.0,0.0,0.0,-0.006319999999998203,0.0008109253973083678,5.734108474731421e-05
GLU 445,R GLU 445,0.0,0.0,0.0,-0.00012500000000000843,0.00033071891388309623,2.338535866733872e-05,64.49194499999997,0.416343178130301,0.02943990845566945,-64.48864499999996,0.4162435092320712,0.029432860800288285,0.0,0.0,0.0,0.0031750000000026544,0.0006887488656999231,4.870189934709583e-05
ILE 446,R ILE 446,0.0,0.0,0.0,-0.0001349999999999829,0.00034172357249679226,2.416350554037746e-05,0.025410000000000002,0.040414377392210314,0.002857728031146421,-0.025385,0.040485636650545546,0.0028627668216255377,0.0,0.0,0.0,-0.00010999999999985022,0.00069130311730832,4.8882512210411235e-05
VAL 447,R VAL 447,0.0,0.0,0.0,-4.5000000000001704e-05,0.00020730412441628666,1.4658615214269603e-05,0.2126049999999998,0.042463030685527016,0.0030025896947468603,-0.21256500000000003,0.042479710156732915,0.00300376911146649,0.0,0.0,0.0,-5.00000000015155e-06,0.0005700657856775578,4.030973827750381e-05
HIE 448,R HIE 448,0.0,0.0,0.0,-7.499999999999841e-05,0.00026339134382131286,1.8624580532188778e-05,0.02556500000000007,0.09497434271949452,0.006715700177568978,-0.02558499999999999,0.09495553051297222,0.006714369953688878,0.0,0.0,0.0,-9.499999999991626e-05,0.00062126886289262,4.3930342589142704e-05
ILE 449,R ILE 449,0.0,0.0,0.0,-5.9999999999989505e-05,0.0002374868417407168,1.679285562374373e-05,0.18424500000000002,0.0428811727334967,0.00303215680250872,-0.18429000000000012,0.04292348890758949,0.0030351490078742082,0.0,0.0,0.0,-0.0001050000000000928,0.0006033034062559459,4.2659992967652194e-05
GLN 450,R GLN 450,0.0,0.0,0.0,-1.5000000000000568e-05,0.0001215524578114368,8.595056718835869e-06,0.3446850000000002,0.05488347451647056,0.0038808477005675404,-0.3446549999999998,0.054890126388998026,0.0038813180589847163,0.0,0.0,0.0,1.500000000060453e-05,0.0005610481262787165,3.967209346636869e-05
ALA 451,R ALA 451,0.0,0.0,0.0,-3.5000000000000586e-05,0.00018377975949489416,1.2995191418367244e-05,0.12020499999999995,0.028082253737903465,0.001985715204907281,-0.12019,0.027984172312219606,0.001978779800786331,0.0,0.0,0.0,-2.0000000000035547e-05,0.0005996665740226314,4.2402830094230744e-05
GLY 452,R GLY 452,0.0,0.0,0.0,-9.999999999996679e-06,9.949874371062894e-05,7.035623639732807e-06,0.3537299999999999,0.02856111167304421,0.002019575574223582,-0.353735,0.028524809815315945,0.0020170086452466493,0.0,0.0,0.0,-1.499999999995616e-05,0.0005698903403287307,4.0297332417915484e-05
GLN 453,R GLN 453,0.0,0.0,0.0,-2.9999999999990036e-05,0.00017058722109226316,1.2062338081810813e-05,0.07720999999999989,0.08855148728282373,0.006261535714183899,-0.077185,0.08853971298236735,0.006260703145414255,0.0,0.0,0.0,-5.0000000001659824e-06,0.0006441855322806454,4.5550795821791e-05
CYS 454,R CYS 454,0.0,0.0,0.0,-4.499999999998838e-05,0.0002073041244162253,1.4658615214265265e-05,0.34130499999999997,0.03733727326680378,0.0026401439117972147,-0.34124000000000015,0.0373457146135917,0.0026407408051528237,0.0,0.0,0.0,1.9999999999950613e-05,0.0006477653896280206,4.5803929962391946e-05
GLY 455,R GLY 455,0.0,0.0,0.0,-5.00000000000167e-06,7.053367989835297e-05,4.987484335816666e-06,0.23995499999999972,0.02529116397084456,0.0017883553547885078,-0.23990000000000006,0.02529743069957749,0.001788798479426799,0.0,0.0,0.0,4.999999999995397e-05,0.0005634713834791517,3.984344362626737e-05
ASN 456,R ASN 456,0.0,0.0,0.0,-2.9999999999996697e-05,0.00017058722109230103,1.206233808181349e-05,0.45001500000000055,0.07236114133290057,0.005116705373089217,-0.449985,0.07231621377671751,0.005113528515125298,0.0,0.0,0.0,-7.105427357601002e-17,0.0005999999999994308,4.2426406871152604e-05
GLN 457,R GLN 457,0.0,0.0,0.0,-5.00000000000167e-06,7.053367989835297e-05,4.987484335816666e-06,0.2852250000000007,0.1864568431970245,0.01318448982232528,-0.2852,0.18647128465262408,0.013185510987443748,0.0,0.0,0.0,2.0000000000806038e-05,0.0005473572873354378,3.8704004960676165e-05
ILE 458,R ILE 458,0.0,0.0,0.0,-2.9999999999996697e-05,0.00017058722109230103,1.206233808181349e-05,0.11793999999999993,0.04175938696868064,0.0029528345703747224,-0.11793000000000003,0.04174416246614612,0.0029517580354764877,0.0,0.0,0.0,-2.0000000000335305e-05,0.0006779380502670996,4.793745925682526e-05
GLY 459,R GLY 459,0.0,0.0,0.0,-1.5000000000002789e-05,0.00012155245781145478,8.59505671883714e-06,0.2722449999999998,0.02860096108525226,0.002022393353183443,-0.27216999999999997,0.028515103015770427,0.002016322270868424,0.0,0.0,0.0,5.99999999999945e-05,0.000553534100123908,3.914077158156087e-05
ALA 460,R ALA 460,0.0,0.0,0.0,-2.500000000000169e-05,0.0001561249499599705,1.1039701082910553e-05,0.23753499999999986,0.051899121138994524,0.0036698220495005123,-0.23755499999999988,0.0519730408481169,0.003675048962258889,0.0,0.0,0.0,-4.5000000000046115e-05,0.0006188497394359202,4.375928472906672e-05
LYS 461,R LYS 461,0.0,0.0,0.0,-4.4999999999997265e-05,0.0002073041244162662,1.4658615214268156e-05,-51.5321,0.443213864855101,0.03133995293549399,51.53162499999999,0.44313129473815976,0.03133411434653274,0.0,0.0,0.0,-0.0005200000000023409,0.0005912698199626421,4.180908992065333e-05
PHE 462,R PHE 462,0.0,0.0,0.0,-9.000000000000785e-05,0.00028618176042510867,2.0236106344849828e-05,0.121685,0.03294989795128359,0.0023299096280757358,-0.12169999999999995,0.03301348209444151,0.0023344057059560253,0.0,0.0,0.0,-0.00010500000000001064,0.00060330340625603,4.265999296765814e-05
TRP 463,R TRP 463,0.0,0.0,0.0,-9.000000000002117e-05,0.000286181760425151,2.0236106344852823e-05,0.34400500000000017,0.05139557349616767,0.0036342158542111754,-0.3439549999999999,0.05137161643359189,0.003632521834070711,0.0,0.0,0.0,-3.999999999982684e-05,0.0005986651818839097,4.233202097703904e-05
GLU 464,R GLU 464,0.0,0.0,0.0,-5.000000000000338e-05,0.00021794494717704838,1.541103500742348e-05,52.38211500000002,0.3135146436352847,0.022168833051579368,-52.38150999999997,0.31352605936851863,0.02216964026581756,0.0,0.0,0.0,0.0005549999999992395,0.000637945922472722,4.5109588781076924e-05
VAL 465,R VAL 465,0.0,0.0,0.0,-4.999999999999449e-05,0.00021794494717700968,1.5411035007420745e-05,0.11095000000000002,0.05248845111069664,0.0037114939714352163,-0.11089500000000008,0.05247469842695607,0.003710521509841969,0.0,0.0,0.0,5.000000000028176e-06,0.0005612263358041709,3.968469478276077e-05
ILE 466,R ILE 466,0.0,0.0,0.0,-7.000000000001894e-05,0.0002551470164435305,1.8041618552673595e-05,0.21244999999999986,0.03532148779425993,0.0024976063540919063,-0.21242000000000008,0.035373487246806064,0.002501283270643242,0.0,0.0,0.0,-3.999999999997783e-05,0.0006069596362196824,4.291852746774574e-05
SER 467,R SER 467,0.0,0.0,0.0,-9.999999999998898e-06,9.949874371065103e-05,7.035623639734369e-06,0.4268049999999999,0.07265677514864016,0.0051376098406749685,-0.426715,0.07260284963415653,0.005133796730977933,0.0,0.0,0.0,7.99999999998996e-05,0.0005775811631276749,4.084115571331924e-05
ASP 468,R ASP 468,0.0,0.0,0.0,-9.999999999998898e-06,9.949874371065103e-05,7.035623639734369e-06,55.36659000000003,0.39230285736267184,0.027740001072000416,-55.365545000000026,0.39229428745827066,0.027739395088248797,0.0,0.0,0.0,0.0010349999999979076,0.0005327053594606363,3.766795720490333e-05
GLU 469,R GLU 469,0.0,0.0,0.0,-0.00010500000000000731,0.00030655342111940794,2.1676600286946873e-05,58.97729500000002,0.35086863349791014,0.02481015900520297,-58.975649999999966,0.350796760965299,0.02480507684968393,0.0,0.0,0.0,0.001540000000000319,0.0006696267617117104,4.734976240703388e-05
HID 470,R HID 470,0.0,0.0,0.0,-8.500000000001062e-05,0.0002788816953477217,1.9719913792917486e-05,0.07312000000000006,0.06305850933855014,0.004458909956480404,-0.07315,0.06312240093659306,0.004463427774704103,0.0,0.0,0.0,-0.00011499999999998733,0.0006646615680180136,4.699867019396211e-05
GLY 471,R GLY 471,0.0,0.0,0.0,-2.5000000000002796e-05,0.00015612494995997743,1.1039701082911044e-05,0.036050000000000054,0.07133482669776384,0.005044133969275598,-0.03603500000000001,0.07128515816774202,0.005040621873836598,0.0,0.0,0.0,-9.999999999963927e-06,0.0005290557626564426,3.740989174001912e-05
ILE 472,R ILE 472,0.0,0.0,0.0,-5.999999999998451e-05,0.00023748684174069702,1.679285562374233e-05,-0.10744499999999992,0.03956459244071659,0.0027976391609712717,0.10742499999999996,0.03958060604639621,0.0027987714938880024,0.0,0.0,0.0,-8.000000000009777e-05,0.0006431174076323879,4.547526800359746e-05
ASP 473,R ASP 473,0.0,0.0,0.0,-4.999999999999727e-05,0.0002179449471770218,1.54110350074216e-05,54.143985000000015,0.3078379683731567,0.021767431494334903,-54.14311499999995,0.30782916005308214,0.021766808652049347,0.0,0.0,0.0,0.0008200000000030627,0.0006225752966504645,4.402272140607699e-05
PRO 474,R PRO 474,0.0,0.0,0.0,-3.4999999999998364e-05,0.00018377975949488248,1.299519141836642e-05,0.11555999999999994,0.051740471586563856,0.0036586038320649186,-0.11555999999999997,0.051791277257854824,0.0036621963355341763,0.0,0.0,0.0,-3.4999999999949514e-05,0.0006354329232891987,4.493189290469836e-05
THR 475,R THR 475,0.0,0.0,0.0,-2.000000000000002e-05,0.00014000000000000012,9.899494936611673e-06,0.22331999999999977,0.04888627210168492,0.003456781451003214,-0.22324,0.04894254182201839,0.0034607603210855408,0.0,0.0,0.0,5.999999999965588e-05,0.0005444263035529107,3.849675310985889e-05
GLY 476,R GLY 476,0.0,0.0,0.0,0.0,0.0,0.0,0.2590650000000002,0.025437389311796024,0.0017986950478053173,-0.25899999999999995,0.02535527558517121,0.001792888730512827,0.0,0.0,0.0,6.499999999998452e-05,0.000566370020392944,4.004840820806139e-05
SER 477,R SER 477,0.0,0.0,0.0,-1.0000000000001119e-05,9.949874371067313e-05,7.035623639735931e-06,-0.010914999999999998,0.15814865720264587,0.011182798794353762,0.010864999999999965,0.15811649747891582,0.0111805247584807,0.0,0.0,0.0,-6.000000000014882e-05,0.0005444263035527178,3.849675310984525e-05
TYR 478,R TYR 478,0.0,0.0,0.0,-9.49999999999962e-05,0.0002932149382279032,2.07334271166145e-05,-0.16964499999999988,0.09065715071079612,0.006410428603065477,0.16952,0.09063646948110908,0.006408966219289979,0.0,0.0,0.0,-0.00021999999999997743,0.0006337191807100504,4.4810713004805973e-05
HIP 479,R HIP 479,0.0,0.0,0.0,-3.5000000000002253e-05,0.00018377975949490289,1.2995191418367863e-05,-54.88009500000004,0.39416876584883187,0.027871940726364144,54.879090000000005,0.3940775709162606,0.027865492270841046,0.0,0.0,0.0,-0.0010400000000003473,0.0005730619512748669,4.052159917864532e-05
GLY 480,R GLY 480,0.0,0.0,0.0,-3.4999999999996704e-05,0.00018377975949487372,1.29951914183658e-05,-0.199315,0.12955147924666865,0.009160672948806767,0.19930499999999995,0.1294931348566403,0.009156547377423444,0.0,0.0,0.0,-4.5000000000001704e-05,0.0006348031190849081,4.4887359022331e-05
ASP 481,R ASP 481,0.0,0.0,0.0,-5.00000000000006e-05,0.00021794494717703632,1.541103500742263e-05,58.713730000000005,0.438709980621713,0.03102148022718321,-58.712105,0.43858714524367653,0.03101279445430529,0.0,0.0,0.0,0.0015750000000009834,0.0006437196594786077,4.551785364004188e-05
SER 482,R SER 482,0.0,0.0,0.0,-7.000000000000617e-05,0.000255147016443484,1.804161855267031e-05,-0.11629500000000004,0.08256602191579758,0.0058382993992257565,0.11628999999999998,0.0825319689574895,0.0058358914914518455,0.0,0.0,0.0,-7.499999999996065e-05,0.0006159342497378224,4.355312847546627e-05
ASP 483,R ASP 483,0.0,0.0,0.0,-7.500000000000006e-05,0.0002633913438213187,1.862458053218919e-05,63.93805999999997,0.962672881307235,0.06807125224367383,-63.934564999999985,0.9623250364491122,0.06804665589787587,0.0,0.0,0.0,0.0034199999999974294,0.0007704544113712021,5.447935388756669e-05
LEU 484,R LEU 484,0.0,0.0,0.0,-0.00015000000000001235,0.00035707142142717195,2.5248762345907277e-05,0.0788350000000001,0.06575285374035122,0.00464942887621696,-0.07890000000000003,0.06577165042782487,0.004650758002734606,0.0,0.0,0.0,-0.0002149999999997898,0.0006991244524402785,4.943556412138528e-05
GLN 485,R GLN 485,0.0,0.0,0.0,-0.000125000000000004,0.00033071891388308447,2.3385358667337886e-05,-0.11516500000000036,0.17158067424683904,0.01213258582804999,0.11514499999999993,0.1715305336521752,0.012129040352600037,0.0,0.0,0.0,-0.00014500000000030154,0.0006196571632761506,4.381637821633858e-05
LEU 486,R LEU 486,0.0,0.0,0.0,-0.00010500000000000065,0.0003065534211193886,2.1676600286945504e-05,0.03424499999999993,0.05566457558447762,0.003936079886765525,-0.03427499999999996,0.0557020589834882,0.0039387303633277556,0.0,0.0,0.0,-0.00013500000000000735,0.0006758513150092573,4.778990479168913e-05
GLU 487,R GLU 487,0.0,0.0,0.0,-0.00015000000000000443,0.00035707142142715314,2.5248762345905945e-05,67.32113999999997,0.6385016839476018,0.045148887051837894,-67.31617499999997,0.6381426990709165,0.04512350298777314,0.0,0.0,0.0,0.004814999999998264,0.0007942134473779795,5.615937143505145e-05
ARG 488,R ARG 488,0.0,0.0,0.0,-0.00012999999999999012,0.00033630343441597925,2.3780243901186427e-05,-68.69948500000001,0.4335703977161375,0.03065805683468292,68.69400000000002,0.43334322424335064,0.03064199324437159,0.0,0.0,0.0,-0.005615000000003221,0.0007461735722978016,5.276243929139661e-05
ILE 489,R ILE 489,0.0,0.0,0.0,-9.999999999999454e-05,0.0002999999999999836,2.1213203435595265e-05,-0.18933499999999995,0.04034529433527546,0.0028528431213440475,0.18917500000000004,0.04033093570697317,0.0028518278129999394,0.0,0.0,0.0,-0.0002600000000000513,0.0006945502141675823,4.911211663124663e-05
ASN 490,R ASN 490,0.0,0.0,0.0,-0.0001499999999999946,0.00035707142142712967,2.5248762345904285e-05,-0.1762749999999999,0.16304707717404793,0.011529169392241563,0.17618499999999998,0.16293505078711573,0.011521247930454405,0.0,0.0,0.0,-0.0002399999999995117,0.0006726068688324767,4.75604878024095e-05
VAL 491,R VAL 491,0.0,0.0,0.0,-9.999999999999565e-05,0.0002999999999999869,2.12132034355955e-05,-0.27792500000000003,0.04036569552231233,0.002854285703113851,0.27783,0.04042104773505977,0.00285819969561259,0.0,0.0,0.0,-0.00019499999999993744,0.0006379459224731612,4.510958878110798e-05
TYR 492,R TYR 492,0.0,0.0,0.0,-0.00013000000000000124,0.0003363034344160079,2.3780243901188453e-05,-0.12438999999999986,0.04339168007809808,0.003068255123030037,0.12432499999999999,0.0433559612394883,0.003065729419730329,0.0,0.0,0.0,-0.00019499999999985225,0.0006300595209980415,4.4551935984886304e-05
TYR 493,R TYR 493,0.0,0.0,0.0,-7.499999999999396e-05,0.0002633913438212972,1.862458053218767e-05,0.5332500000000002,0.05106630493779492,0.003610933051165486,-0.5331850000000001,0.05102627533927665,0.0036081025311094418,0.0,0.0,0.0,-9.999999999816821e-06,0.0005743692192309304,4.0614036982301364e-05
ASN 494,R ASN 494,0.0,0.0,0.0,-5.999999999999783e-05,0.00023748684174074977,1.6792855623746057e-05,-0.6739899999999995,0.07998356018583239,0.005655691779084444,0.6738550000000002,0.07996482961277122,0.005654367327561738,0.0,0.0,0.0,-0.0001950000000003982,0.000597473848799674,4.2247781006787546e-05
GLU 495,R GLU 495,0.0,0.0,0.0,-6.500000000000228e-05,0.00024652586071242965,1.7432010784760927e-05,60.18023,0.4557906834252809,0.0322292683051667,-60.178174999999975,0.45562449931917015,0.03221751731433107,0.0,0.0,0.0,0.0019899999999982753,0.0006081940479829521,4.3005813560604185e-05
ALA 496,R ALA 496,0.0,0.0,0.0,-5.000000000000005e-06,7.053367989832949e-05,4.9874843358150055e-06,0.39108999999999994,0.049835548557230026,0.0035239054328968815,-0.39099499999999987,0.04984852028897198,0.0035248226728447282,0.0,0.0,0.0,9.000000000001451e-05,0.0006098360435394949,4.312192017987515e-05
ALA 497,R ALA 497,0.0,0.0,0.0,-3.0000000000000028e-05,0.00017058722109231997,1.206233808181483e-05,-0.01434000000000001,0.08330488821191707,0.005890545136063385,0.014364999999999994,0.08327467667304389,0.005888408857662654,0.0,0.0,0.0,-4.999999999957261e-06,0.000570065785677349,4.030973827748905e-05
GLY 498,R GLY 498,0.0,0.0,0.0,-3.9999999999998926e-05,0.000195959179422649,1.3856406460550646e-05,-0.1061899999999999,0.08104334580951114,0.00573062993919517,0.10614500000000003,0.08105192147629814,0.005731236330408998,0.0,0.0,0.0,-8.499999999997176e-05,0.0006064445564105389,4.288210582515598e-05
ASN 499,R ASN 499,0.0,0.0,0.0,-5.499999999999894e-05,0.00022798026230355558,1.6120638945153196e-05,-0.005450000000000372,0.279614712595743,0.01977174593959774,0.005444999999999995,0.279567821780333,0.019768430258242563,0.0,0.0,0.0,-6.00000000004286e-05,0.0006216108107160988,4.395452195162209e-05
LYS 500,R LYS 500,0.0,0.0,0.0,-6.500000000000394e-05,0.00024652586071243594,1.743201078476137e-05,-53.30407500000001,0.4684378820876258,0.03312356029888246,53.30335500000002,0.46832471531190867,0.033115558199430996,0.0,0.0,0.0,-0.0007850000000010482,0.0006773293142926076,4.7894415123273714e-05
TYR 501,R TYR 501,0.0,0.0,0.0,-6.499999999999062e-05,0.0002465258607123854,1.74320107847578e-05,-0.41923500000000063,0.09666441835028901,0.006835206571494269,0.41914999999999986,0.09659988354030298,0.006830643271317899,0.0,0.0,0.0,-0.00015000000000020775,0.0006224949798992353,4.401704215413329e-05
VAL 502,R VAL 502,0.0,0.0,0.0,-4.4999999999998377e-05,0.00020730412441627132,1.4658615214268519e-05,0.3693300000000002,0.026766790991821252,0.00189269794209198,-0.36932499999999974,0.026816960584680045,0.0018962454680239622,0.0,0.0,0.0,-3.9999999999973115e-05,0.0006151422599694452,4.349712634188128e-05
PRO 503,R PRO 503,0.0,0.0,0.0,-4.000000000000004e-05,0.00019595917942265444,1.385640646055103e-05,-0.213125,0.04723006854748378,0.003339670174583125,0.2130649999999999,0.047250405024719645,0.003341108180679018,0.0,0.0,0.0,-9.999999999979359e-05,0.0006000000000002404,4.242640687120985e-05
ARG 504,R ARG 504,0.0,0.0,0.0,-9.499999999998287e-05,0.00029321493822786213,2.0733427116611596e-05,-60.26392499999999,0.3265114996064613,0.02308784955071175,60.261924999999984,0.32645811274695224,0.023084074529673242,0.0,0.0,0.0,-0.002094999999995224,0.0005796335048965245,4.0986278191525836e-05
ALA 505,R ALA 505,0.0,0.0,0.0,-2.9999999999990036e-05,0.00017058722109226316,1.2062338081810813e-05,0.0007099999999999706,0.044805311069113195,0.003168213929014262,-0.00075,0.04479439138999433,0.003167441791098929,0.0,0.0,0.0,-7.000000000000513e-05,0.00058745212570896,4.1539138171125776e-05
ILE 506,R ILE 506,0.0,0.0,0.0,-2.000000000000668e-05,0.00014000000000004674,9.89949493661497e-06,0.12908000000000008,0.031095395157482764,0.0021987764779531392,-0.12899999999999998,0.031062356639508376,0.002196440301943135,0.0,0.0,0.0,6.000000000014438e-05,0.000613514466006964,4.338202392695678e-05
LEU 507,R LEU 507,0.0,0.0,0.0,-3.000000000001002e-05,0.00017058722109237676,1.2062338081818845e-05,0.014989999999999953,0.03892967890954182,0.002752743994635194,-0.015005000000000011,0.0389405312624263,0.0027535113718668387,0.0,0.0,0.0,-4.500000000006166e-05,0.0006024740658318855,4.2601349743875666e-05
VAL 508,R VAL 508,0.0,0.0,0.0,-1.000000000000334e-05,9.949874371069522e-05,7.035623639737493e-06,0.12635999999999967,0.028341848916399383,0.002004071356015061,-0.12637000000000004,0.02834965784625951,0.0020046235307408515,0.0,0.0,0.0,-2.0000000000393035e-05,0.0005827520913732113,4.1206795556064024e-05
ASP 509,R ASP 509,0.0,0.0,0.0,-1.5000000000000568e-05,0.00012155245781143678,8.595056718835867e-06,48.718740000000004,0.2051134866343478,0.014503713731196362,-48.71844500000002,0.2051849092221857,0.014508764070815368,0.0,0.0,0.0,0.000280000000000058,0.0005844655678488276,4.1327956639595216e-05
LEU 510,R LEU 510,0.0,0.0,0.0,-1.4999999999996128e-05,0.00012155245781140079,8.595056718833323e-06,-0.13724000000000047,0.03098116201823305,0.0021906989752131694,0.13721000000000005,0.0309975144164814,0.0021918552643821762,0.0,0.0,0.0,-4.500000000032145e-05,0.0006024740658319876,4.260134974388289e-05
GLU 511,R GLU 511,0.0,0.0,0.0,-1.4999999999996128e-05,0.00012155245781140079,8.595056718833323e-06,46.58119000000001,0.2661663275085221,0.018820801510479546,-46.581105000000015,0.2661694835529242,0.01882102467651939,0.0,0.0,0.0,6.999999999550255e-05,0.000587452125711394,4.1539138171297886e-05
PRO 512,R PRO 512,0.0,0.0,0.0,-4.999999999997229e-06,7.053367989829033e-05,4.9874843358122365e-06,0.23427499999999984,0.03599999131944372,0.0025455837984635498,-0.23428499999999988,0.03600782935696149,0.002546138031411551,0.0,0.0,0.0,-1.5000000000093828e-05,0.0005871754422656667,4.15195736972263e-05
GLY 513,R GLY 513,0.0,0.0,0.0,-1.000000000000001e-05,9.949874371066208e-05,7.03562363973515e-06,0.11483499999999999,0.02512504278603349,0.0017766088131606426,-0.11486999999999999,0.025151403539365257,0.0017784727999044505,0.0,0.0,0.0,-4.499999999996229e-05,0.0005856406748168623,4.1411049250166906e-05
THR 514,R THR 514,0.0,0.0,0.0,-5.00000000000167e-06,7.053367989835297e-05,4.987484335816666e-06,-0.10486000000000022,0.04274798708711362,0.003022739155137301,0.10487999999999996,0.04272254205919875,0.0030209399199586924,0.0,0.0,0.0,1.4999999999738555e-05,0.0005336431391857323,3.773426824519079e-05
MET 515,R MET 515,0.0,0.0,0.0,-9.999999999994458e-06,9.949874371060685e-05,7.035623639731245e-06,0.28108,0.03217970789177616,0.0022754489666877184,-0.2810399999999999,0.03223970223187642,0.0022796912071594887,0.0,0.0,0.0,3.0000000000059632e-05,0.0005823229344615889,4.11764495798239e-05
ASP 516,R ASP 516,0.0,0.0,0.0,-3.499999999999504e-05,0.00018377975949486497,1.2995191418365181e-05,46.94559500000001,0.1957652700943465,0.013842695000452843,-46.94536000000003,0.19582053109629183,0.013846602543373915,0.0,0.0,0.0,0.00019999999999868124,0.0005830951894837075,4.123105625611844e-05
SER 517,R SER 517,0.0,0.0,0.0,-2.0000000000000574e-05,0.000140000000000004,9.899494936611948e-06,0.11677499999999984,0.13627117954652043,0.009635827513763415,-0.11677499999999995,0.13628082908098266,0.009636509838888769,0.0,0.0,0.0,-2.000000000011326e-05,0.0005741080037764404,4.05955662603793e-05
VAL 518,R VAL 518,0.0,0.0,0.0,-3.5000000000000586e-05,0.00018377975949489416,1.2995191418367244e-05,0.0669550000000001,0.05795802770108724,0.004098251441163655,-0.06689500000000001,0.05797615005327618,0.004099532884976041,0.0,0.0,0.0,2.500000000009939e-05,0.0005782516753109017,4.088856808448203e-05
ARG 519,R ARG 519,0.0,0.0,0.0,-1.9999999999995577e-05,0.00013999999999996906,9.899494936609478e-06,-48.68688999999999,0.42631008421271016,0.030144675143501547,48.68657500000001,0.4262862939069138,0.030142992914846036,0.0,0.0,0.0,-0.0003350000000018838,0.000585469896749574,4.139897341722116e-05
SER 520,R SER 520,0.0,0.0,0.0,-2.0000000000000574e-05,0.000140000000000004,9.899494936611948e-06,-0.0053849999999998135,0.11474043217192449,0.00811337376650429,0.005410000000000039,0.11469704398980814,0.008110305758724507,0.0,0.0,0.0,5.000000000157101e-06,0.000587345724424734,4.153161446416546e-05
GLY 521,R GLY 521,0.0,0.0,0.0,-4.999999999999449e-06,7.053367989832165e-05,4.9874843358144515e-06,0.03103500000000003,0.05907642317371625,0.004177333943438086,-0.031125000000000003,0.059020076033498965,0.004173349598943275,0.0,0.0,0.0,-9.500000000009167e-05,0.0005709422037299299,4.0371710392302475e-05
PRO 522,R PRO 522,0.0,0.0,0.0,-2.5000000000001133e-05,0.00015612494995996702,1.1039701082910309e-05,0.04539000000000001,0.04651728603433354,0.003289268839727153,-0.04546499999999995,0.04649568555253276,0.0032877414550113297,0.0,0.0,0.0,-0.00010000000000006892,0.0006082762530296397,4.301162633520024e-05
PHE 523,R PHE 523,0.0,0.0,0.0,-3.000000000000336e-05,0.0001705872210923389,1.2062338081816168e-05,0.15283999999999998,0.030410596837287113,0.002150353924357589,-0.15283000000000002,0.030410378162725717,0.0021503384617310656,0.0,0.0,0.0,-1.9999999999846807e-05,0.000599666574022848,4.240283009424606e-05
GLY 524,R GLY 524,0.0,0.0,0.0,-1.9999999999997796e-05,0.0001399999999999846,9.899494936610575e-06,0.16435999999999995,0.05130604642729778,0.00362788533446141,-0.1642850000000001,0.05132254645864687,0.003629052062867083,0.0,0.0,0.0,5.500000000006111e-05,0.0005585472227126454,3.949525287930243e-05
GLN 525,R GLN 525,0.0,0.0,0.0,-1.4999999999998903e-05,0.00012155245781142328,8.595056718834914e-06,0.16371999999999923,0.22598301175088326,0.01597941200420088,-0.1637199999999999,0.22598553405030164,0.01597959035770317,0.0,0.0,0.0,-1.5000000000586766e-05,0.0006362193018137445,4.4987498263426945e-05
ILE 526,R ILE 526,0.0,0.0,0.0,-4.999999999998783e-05,0.00021794494717698062,1.541103500741869e-05,0.14064000000000002,0.03170536863056478,0.0022419081158691597,-0.14060499999999992,0.03167110631158963,0.002239485404060509,0.0,0.0,0.0,-1.5000000000249258e-05,0.0006362193018134733,4.498749826340777e-05
PHE 527,R PHE 527,0.0,0.0,0.0,-3.0000000000001136e-05,0.00017058722109232626,1.2062338081815275e-05,-0.24578499999999998,0.03827739247911212,0.002706620378811913,0.2458050000000001,0.03828703403242316,0.002707302139584654,0.0,0.0,0.0,-9.99999999990564e-06,0.0006632495759518672,4.689882727746674e-05
ARG 528,R ARG 528,0.0,0.0,0.0,-3.0000000000001136e-05,0.00017058722109232626,1.2062338081815275e-05,-55.351285000000004,0.3607590245212369,0.025509515261321062,55.350290000000015,0.3606722555171398,0.02550337976620167,0.0,0.0,0.0,-0.0010249999999994942,0.000595294044991885,4.209364560137316e-05
PRO 529,R PRO 529,0.0,0.0,0.0,-3.999999999999559e-05,0.00019595917942263265,1.385640646054949e-05,-0.05818,0.046828491327396034,0.0033112743770337166,0.05824499999999997,0.04684863898770172,0.0033126990317564357,0.0,0.0,0.0,2.5000000000061638e-05,0.0005782516753110332,4.0888568084491326e-05
ASP 530,R ASP 530,0.0,0.0,0.0,-1.5000000000000568e-05,0.00012155245781143678,8.595056718835867e-06,51.68325499999999,0.3787680820473155,0.02678294793126794,-51.682754999999986,0.3788184195311138,0.026786507328882103,0.0,0.0,0.0,0.00048500000000345267,0.0005914177880311683,4.1819552843118724e-05
ASN 531,R ASN 531,0.0,0.0,0.0,-2.4999999999997247e-05,0.00015612494995994277,1.1039701082908593e-05,-0.15129499999999965,0.052655464816104176,0.0037233036237996927,0.1513,0.05265795286564036,0.0037234795554695888,0.0,0.0,0.0,-2.0000000000166552e-05,0.0006241794613732218,4.413615298143718e-05
PHE 532,R PHE 532,0.0,0.0,0.0,-1.4999999999996128e-05,0.00012155245781140079,8.595056718833323e-06,0.0031950000000000147,0.06585307111289496,0.004656515314588797,-0.0031549999999999985,0.06584080023055609,0.004655647632177501,0.0,0.0,0.0,2.4999999999772983e-05,0.0005782516753108459,4.088856808447808e-05
VAL 533,R VAL 533,0.0,0.0,0.0,-1.0000000000001119e-05,9.949874371067313e-05,7.035623639735931e-06,0.04151000000000009,0.038834004429108206,0.0027459787872450834,-0.04150499999999997,0.038820097565565245,0.002744995423493457,0.0,0.0,0.0,-4.999999999922219e-06,0.0005787702480260601,4.0925236712824715e-05
PHE 534,R PHE 534,0.0,0.0,0.0,-9.99999999999945e-06,9.949874371065651e-05,7.035623639734756e-06,0.054734999999999985,0.04302121308145557,0.0030420591504768638,-0.05465999999999999,0.04299435311758975,0.003040159864217669,0.0,0.0,0.0,6.500000000015937e-05,0.0005574719723897902,3.9419221199826044e-05
GLY 535,R GLY 535,0.0,0.0,0.0,-4.999999999999449e-06,7.053367989832165e-05,4.9874843358144515e-06,0.015379999999999954,0.03169788005529714,0.002241378593633842,-0.01534999999999999,0.031713207027987585,0.0022424623742662896,0.0,0.0,0.0,2.499999999993563e-05,0.0005952940449896134,4.209364560121253e-05
GLN 536,R GLN 536,0.0,0.0,0.0,0.0,0.0,0.0,-0.1336700000000004,0.21167926469071094,0.01496798434993838,0.1336299999999999,0.2117007867250379,0.014969506187580132,0.0,0.0,0.0,-4.000000000061732e-05,0.000581721582889349,4.113392760236309e-05
SER 537,R SER 537,0.0,0.0,0.0,-1.000000000000001e-05,9.949874371066208e-05,7.03562363973515e-06,0.09204999999999998,0.09163082177957373,0.006479277544603257,-0.09206500000000001,0.09154152486713353,0.006472963299370709,0.0,0.0,0.0,-2.5000000000174883e-05,0.000595294044989486,4.2093645601203524e-05
GLY 538,R GLY 538,0.0,0.0,0.0,0.0,0.0,0.0,-0.22794999999999996,0.03588492023120627,0.002537447043782428,0.22791500000000003,0.03589356174859166,0.0025380580913367235,0.0,0.0,0.0,-3.500000000001502e-05,0.0005601562282077511,3.9609026748958e-05
ALA 539,R ALA 539,0.0,0.0,0.0,-1.5000000000000568e-05,0.00012155245781143678,8.595056718835867e-06,-0.098615,0.033357709378792566,0.0023587462506594317,0.09867500000000001,0.03328016488841357,0.0023532630271603677,0.0,0.0,0.0,4.499999999994814e-05,0.0006107167919747824,4.318419849898627e-05
GLY 540,R GLY 540,0.0,0.0,0.0,0.0,0.0,0.0,-0.05326999999999995,0.026954537651386383,0.0019059736357043427,0.053249999999999985,0.026971234676966507,0.0019071542937056777,0.0,0.0,0.0,-1.9999999999968932e-05,0.0005564171097297579,3.934463114581311e-05
ASN 541,R ASN 541,0.0,0.0,0.0,-9.999999999999454e-06,9.949874371065656e-05,7.03562363973476e-06,-0.311745,0.05177904957605915,0.0036613317078625853,0.3116699999999998,0.051752112034197446,0.0036594269360106946,0.0,0.0,0.0,-8.500000000001506e-05,0.0005364466422691262,3.793250584932531e-05
ASN 542,R ASN 542,0.0,0.0,0.0,-2.000000000000668e-05,0.00014000000000004674,9.89949493661497e-06,0.40875000000000056,0.03839033081389334,0.002714606325049885,-0.4087000000000001,0.03842642320070736,0.002717158442196425,0.0,0.0,0.0,3.0000000001564332e-05,0.0005736723803704168,4.0564763033935013e-05
TRP 543,R TRP 543,0.0,0.0,0.0,-5.9999999999993395e-05,0.00023748684174073218,1.6792855623744813e-05,-0.09654499999999995,0.024936679309803984,0.0017632895040236671,0.09655999999999994,0.024887273856330907,0.0017597960109058263,0.0,0.0,0.0,-4.500000000012605e-05,0.0006107167919747341,4.318419849898286e-05
ALA 544,R ALA 544,0.0,0.0,0.0,-5.00000000000167e-06,7.053367989835297e-05,4.987484335816666e-06,0.181725,0.03496583153594401,0.002472457658889244,-0.181695,0.034987025809577306,0.002473956320350087,0.0,0.0,0.0,2.4999999999839593e-05,0.0006199798383817537,4.3839194791867774e-05
LYS 545,R LYS 545,0.0,0.0,0.0,-2.500000000000835e-05,0.0001561249499600121,1.1039701082913495e-05,-45.54038,0.27638485052292405,0.01954336020219899,45.54030499999999,0.2762988454123807,0.0195372787225108,0.0,0.0,0.0,-0.00010000000000260911,0.000678232998314613,4.795831523327471e-05
GLY 546,R GLY 546,0.0,0.0,0.0,-1.5000000000000568e-05,0.00012155245781143678,8.595056718835867e-06,0.12179999999999992,0.03863547592563094,0.0027319407021383245,-0.12180999999999999,0.03862413623629669,0.0027311388650158443,0.0,0.0,0.0,-2.5000000000159338e-05,0.0005868347297152907,4.1495481681745686e-05
HID 547,R HID 547,0.0,0.0,0.0,-4.500000000000615e-05,0.00020730412441630712,1.465861521427105e-05,0.20729499999999987,0.05347651797752,0.0037813608496148707,-0.20732499999999984,0.05344735143110514,0.003779298463339497,0.0,0.0,0.0,-7.500000000015827e-05,0.000615934249737914,4.355312847547275e-05
TYR 548,R TYR 548,0.0,0.0,0.0,-2.999999999999725e-05,0.00017058722109230417,1.2062338081813713e-05,0.14145499999999975,0.09803447340094212,0.006932084093185839,-0.14144000000000012,0.09810105198212715,0.006936791909809611,0.0,0.0,0.0,-1.5000000000440217e-05,0.0005871754422655368,4.151957369721712e-05
THR 549,R THR 549,0.0,0.0,0.0,-5.00000000000167e-06,7.053367989835297e-05,4.987484335816666e-06,0.015669999999999823,0.09114933406229586,0.006445231221608736,-0.015614999999999957,0.09117826920379654,0.006447277245085708,0.0,0.0,0.0,4.9999999999910115e-05,0.0005361902647380547,3.791437722024886e-05
GLU 550,R GLU 550,0.0,0.0,0.0,-5.00000000000167e-06,7.053367989835297e-05,4.987484335816666e-06,46.44229000000002,0.29891498105608444,0.021136481010300568,-46.44202500000002,0.2989036707256484,0.021135681249165688,0.0,0.0,0.0,0.00025999999999953616,0.0005765414122182725,4.076763422144091e-05
GLY 551,R GLY 551,0.0,0.0,0.0,0.0,0.0,0.0,0.09271999999999991,0.03674563375422987,0.0025983086806613234,-0.09279499999999999,0.03673081778289177,0.00259726103328102,0.0,0.0,0.0,-7.500000000006002e-05,0.0005379358697836178,3.803781013674797e-05
ALA 552,R ALA 552,0.0,0.0,0.0,-4.999999999999449e-06,7.053367989832165e-05,4.9874843358144515e-06,0.1756249999999999,0.04769029644487481,0.0033722132012967677,-0.17566500000000002,0.0477219318028932,0.0033744501589147743,0.0,0.0,0.0,-4.499999999999393e-05,0.000585640674816816,4.141104925016363e-05
GLU 553,R GLU 553,0.0,0.0,0.0,-2.0000000000001126e-05,0.0001400000000000079,9.899494936612224e-06,48.09676999999998,0.504886806228235,0.03570088844156034,-48.09655499999999,0.5048471818047763,0.03569808657170751,0.0,0.0,0.0,0.0001949999999962415,0.0006139828987814317,4.341514712609239e-05
LEU 554,R LEU 554,0.0,0.0,0.0,-1.5000000000000568e-05,0.00012155245781143678,8.595056718835867e-06,0.11457999999999986,0.039803311420031635,0.002814519141878432,-0.11461,0.03986725347951617,0.0028190405282648863,0.0,0.0,0.0,-4.5000000000150477e-05,0.0005594416859690516,3.9558500982715134e-05
VAL 555,R VAL 555,0.0,0.0,0.0,-1.0000000000002229e-05,9.949874371068417e-05,7.035623639736712e-06,0.207345,0.026912375870591337,0.001902992347593635,-0.20736999999999994,0.02692959524389494,0.001904209941156711,0.0,0.0,0.0,-3.500000000006276e-05,0.0006432534492714637,4.548488760014888e-05
ASP 556,R ASP 556,0.0,0.0,0.0,-1.5000000000000568e-05,0.00012155245781143678,8.595056718835867e-06,52.233914999999996,0.5214023568955404,0.0368687142287485,-52.23336999999998,0.5212601491613772,0.03685865862343211,0.0,0.0,0.0,0.0005300000000008254,0.0006075360071630722,4.295928304800073e-05
SER 557,R SER 557,0.0,0.0,0.0,-9.999999999998898e-06,9.949874371065103e-05,7.035623639734369e-06,0.20511000000000018,0.09408197436278608,0.006652600205934495,-0.20505999999999994,0.0940509776663701,0.006650408408511483,0.0,0.0,0.0,4.000000000007997e-05,0.0005986651818839148,4.23320209770394e-05
VAL 558,R VAL 558,0.0,0.0,0.0,-1.9999999999997796e-05,0.0001399999999999846,9.899494936610575e-06,0.22387499999999988,0.035028979074475004,0.002476922864160295,-0.2238649999999999,0.03504834910520067,0.0024782925321680856,0.0,0.0,0.0,-1.0000000000088063e-05,0.0005999166608788608,4.2420513905423286e-05
LEU 559,R LEU 559,0.0,0.0,0.0,-4.000000000000004e-05,0.0001959591794226544,1.3856406460551029e-05,0.3288300000000003,0.024115163279563034,0.0017051995484399843,-0.32879500000000017,0.024107529425468913,0.0017046597534403302,0.0,0.0,0.0,-4.9999999997552e-06,0.0006284703652524626,4.443956570448027e-05
ASP 560,R ASP 560,0.0,0.0,0.0,-1.5000000000000568e-05,0.00012155245781143678,8.595056718835867e-06,53.43004499999999,0.3039776849961722,0.021494468239018162,-53.42935000000002,0.30394253979148456,0.02149198309776208,0.0,0.0,0.0,0.0006800000000004047,0.0005723635208495733,4.047221268965412e-05
VAL 561,R VAL 561,0.0,0.0,0.0,-1.9999999999997796e-05,0.0001399999999999846,9.899494936610575e-06,0.34952,0.028268703542965644,0.0019988991970583186,-0.3494400000000001,0.028272184209925208,0.0019991453173793345,0.0,0.0,0.0,6.000000000009727e-05,0.0006216108107167477,4.3954521951667976e-05
VAL 562,R VAL 562,0.0,0.0,0.0,-5.0000000000001154e-05,0.0002179449471770387,1.5411035007422795e-05,0.356855,0.02719988924609995,0.0019233226133440323,-0.3567799999999999,0.027152929860329487,0.0019200020833321674,0.0,0.0,0.0,2.5000000000071216e-05,0.0005868347297153302,4.149548168174847e-05
ARG 563,R ARG 563,0.0,0.0,0.0,-4.999999999999783e-05,0.0002179449471770242,1.541103500742177e-05,-54.58396500000001,0.7279412296164731,0.05147321797670818,54.58319,0.7278189774256768,0.05146457344139548,0.0,0.0,0.0,-0.0008250000000005287,0.0005868347297136692,4.1495481681631025e-05
LYS 564,R LYS 564,0.0,0.0,0.0,-3.499999999999892e-05,0.00018377975949488538,1.2995191418366624e-05,-55.575239999999994,0.49783911296925515,0.0352025412720456,55.57424499999996,0.4977069368400478,0.03519319500831825,0.0,0.0,0.0,-0.0010299999999978126,0.000670149237111209,4.738670699683274e-05
GLU 565,R GLU 565,0.0,0.0,0.0,-3.999999999999559e-05,0.00019595917942263265,1.385640646054949e-05,56.86318500000005,0.308485073820972,0.0218131887593642,-56.861895000000004,0.30847535391634356,0.021812501458316674,0.0,0.0,0.0,0.0012499999999978683,0.0006062177826466691,4.2866070498533226e-05
SER 566,R SER 566,0.0,0.0,0.0,-4.999999999999949e-05,0.00021794494717703147,1.5411035007422283e-05,0.5583400000000002,0.10367576573143658,0.007330983699340669,-0.5581900000000001,0.10357670539266937,0.007323979075611776,0.0,0.0,0.0,9.999999999986464e-05,0.0006244997998398975,4.415880433164331e-05
GLU 567,R GLU 567,0.0,0.0,0.0,-6.0000000000000056e-05,0.00023748684174075858,1.679285562374668e-05,59.79858999999998,1.0523773239196943,0.07441431421105676,-59.796685,1.0521132903725456,0.07439564421989181,0.0,0.0,0.0,0.0018450000000005673,0.0006332258680736114,4.477583053375888e-05
SER 568,R SER 568,0.0,0.0,0.0,-2.0000000000000574e-05,0.000140000000000004,9.899494936611948e-06,0.18887499999999988,0.14932919799891786,0.010559168853418344,-0.18885,0.14930380939547397,0.010557373608052341,0.0,0.0,0.0,4.999999999971139e-06,0.000504950492622732,3.5705391749702154e-05
CYS 569,R CYS 569,0.0,0.0,0.0,-5.999999999998895e-05,0.00023748684174071462,1.6792855623743573e-05,-0.1049399999999999,0.07260334978497913,0.005133832096981761,0.10484000000000003,0.07264402521887121,0.005136708284495041,0.0,0.0,0.0,-0.00016000000000011117,0.0006200000000001132,4.384062043357395e-05
ASP 570,R ASP 570,0.0,0.0,0.0,-0.00014999999999999736,0.0003570714214271362,2.524876234590475e-05,66.72381000000004,0.473288404564633,0.03346654403246141,-66.71940500000001,0.4730626924339416,0.033450583774640615,0.0,0.0,0.0,0.004254999999999001,0.0007070891032952151,4.999874998431617e-05
CYM 571,R CYM 571,0.0,0.0,0.0,-0.00014000000000000178,0.00034698703145795396,2.4535688292770914e-05,67.41445999999996,0.5439176853197628,0.03846078836968949,-67.41005000000001,0.5436724726311356,0.03844344921419336,0.0,0.0,0.0,0.004270000000003904,0.0007727224598814196,5.463972913573017e-05
LEU 572,R LEU 572,0.0,0.0,0.0,-0.00010000000000001341,0.00030000000000004025,2.121320343559927e-05,0.43185499999999954,0.07059266233115527,0.004991655023637204,-0.43173000000000017,0.07057263704864622,0.004990239022331471,0.0,0.0,0.0,2.499999999995728e-05,0.0006199798383818349,4.383919479187352e-05
GLN 573,R GLN 573,0.0,0.0,0.0,-0.0002000000000000135,0.000400000000000027,2.828427124746381e-05,0.09852500000000021,0.1303186839060305,0.009214922510526035,-0.09851999999999995,0.13019857756519462,0.009206429709719181,0.0,0.0,0.0,-0.00019499999999993633,0.0006906337669127106,4.883518199003871e-05
GLY 574,R GLY 574,0.0,0.0,0.0,-3.5000000000005025e-05,0.00018377975949491747,1.2995191418368893e-05,0.08689,0.042478204999740844,0.0030036626807949055,-0.08684499999999996,0.04242818609132384,0.003000125809861984,0.0,0.0,0.0,1.0000000000050525e-05,0.0005655970296951086,3.999374951163804e-05
PHE 575,R PHE 575,0.0,0.0,0.0,-8.000000000000007e-05,0.00027129319932501096,1.9183326093250895e-05,0.2806400000000002,0.06415224392022406,0.00453624867043239,-0.2805750000000001,0.06419715239011729,0.0045394241787918115,0.0,0.0,0.0,-1.5000000000231494e-05,0.0006593747037915438,4.6624832439387176e-05
GLN 576,R GLN 576,0.0,0.0,0.0,-5.0000000000014476e-05,0.0002179449471770968,1.5411035007426905e-05,-0.4059200000000004,0.10914446206748221,0.007717678925687458,0.4058649999999998,0.10918102754141913,0.007720264495145268,0.0,0.0,0.0,-0.00010499999999996845,0.0005949579817087464,4.2069882338731646e-05
LEU 577,R LEU 577,0.0,0.0,0.0,-5.0000000000001154e-05,0.00021794494717703873,1.5411035007422798e-05,0.29391500000000004,0.03639900788483122,0.0025737985303826766,-0.2938599999999999,0.036424447833838365,0.002575597406428276,0.0,0.0,0.0,5.000000000006111e-06,0.0006204635363982926,4.387339740662189e-05
THR 578,R THR 578,0.0,0.0,0.0,-3.0000000000001136e-05,0.00017058722109232626,1.2062338081815275e-05,0.08338000000000029,0.07868796350141526,0.0055640792589610275,-0.083345,0.07856937046330457,0.00555569346481607,0.0,0.0,0.0,5.000000000306149e-06,0.000604131608178104,4.271855568718716e-05
HID 579,R HID 579,0.0,0.0,0.0,-2.9999999999987814e-05,0.00017058722109225053,1.206233808180992e-05,0.617995,0.04066245165997647,0.002875269530843955,-0.6179399999999998,0.04068816044011105,0.0028770874161208743,0.0,0.0,0.0,2.500000000001057e-05,0.0006118619125258479,4.3265170749679715e-05
SER 580,R SER 580,0.0,0.0,0.0,0.0,0.0,0.0,0.40609,0.07502374224203921,0.005304979688933756,-0.4060799999999999,0.07497688710529476,0.005301666530441214,0.0,0.0,0.0,9.999999999913412e-06,0.0005566866263886673,3.936368885152887e-05
LEU 581,R LEU 581,0.0,0.0,0.0,-5.499999999999172e-05,0.00022798026230352566,1.6120638945151082e-05,-0.10094500000000008,0.03293375130470265,0.002328767887746655,0.10098499999999998,0.032931820098500555,0.002328631330846518,0.0,0.0,0.0,-1.5000000000061075e-05,0.0006362193018133991,4.498749826340252e-05
GLY 582,R GLY 582,0.0,0.0,0.0,0.0,0.0,0.0,-0.18977500000000003,0.0229456831452017,0.0016225048150929988,0.18971999999999997,0.022939302517731887,0.001622053636597786,0.0,0.0,0.0,-5.5000000000067216e-05,0.0005674284095813721,4.0123247625288596e-05
GLY 583,R GLY 583,0.0,0.0,0.0,-2.0000000000004457e-05,0.0001400000000000312,9.899494936613872e-06,0.22058999999999998,0.03551143337011324,0.0025110375345661325,-0.22058999999999995,0.03551410846410212,0.002511226692276117,0.0,0.0,0.0,-1.9999999999984474e-05,0.0005741080037763461,4.059556626037264e-05
GLY 584,R GLY 584,0.0,0.0,0.0,-5.00000000000167e-06,7.053367989835297e-05,4.987484335816666e-06,0.2817499999999998,0.03700172293285942,0.0026164169201410683,-0.2817599999999999,0.03700746411198788,0.0026168228828104424,0.0,0.0,0.0,-1.4999999999905089e-05,0.0005520643078483138,3.903684157306004e-05
THR 585,R THR 585,0.0,0.0,0.0,-2.499999999999558e-05,0.00015612494995993236,1.1039701082907857e-05,0.11812499999999997,0.02778667621361019,0.0019648147177278702,-0.11812000000000006,0.027882711489379736,0.001971605437200847,0.0,0.0,0.0,-1.9999999999926743e-05,0.0006241794613734571,4.4136152981453825e-05
GLY 586,R GLY 586,0.0,0.0,0.0,-1.9999999999997796e-05,0.0001399999999999846,9.899494936610575e-06,0.25310500000000025,0.02324831122898841,0.0016439038521153062,-0.25315,0.023247096592908023,0.0016438179643743947,0.0,0.0,0.0,-6.499999999998063e-05,0.0005922626106720395,4.187929082494472e-05
SER 587,R SER 587,0.0,0.0,0.0,-5.00000000000167e-06,7.053367989835297e-05,4.987484335816666e-06,0.29515,0.04160297465326315,0.002941774549485443,-0.29507000000000005,0.04161412140127426,0.002942562743596126,0.0,0.0,0.0,7.500000000005724e-05,0.0005651327277728105,3.996091840786055e-05
GLY 588,R GLY 588,0.0,0.0,0.0,-1.5000000000000568e-05,0.00012155245781143678,8.595056718835867e-06,0.3481499999999997,0.028941795037630773,0.002046493953081989,-0.34815499999999994,0.02893528944040517,0.0020460339378906,0.0,0.0,0.0,-2.0000000000033324e-05,0.0005996665740224863,4.2402830094220484e-05
MET 589,R MET 589,0.0,0.0,0.0,-2.4999999999995027e-05,0.0001561249499599289,1.1039701082907612e-05,0.3545900000000002,0.1292584693550094,0.009139954020672069,-0.3545950000000002,0.12922527219936428,0.009137606627284791,0.0,0.0,0.0,-2.999999999996117e-05,0.0006550572494065458,4.6319542312077605e-05
GLY 590,R GLY 590,0.0,0.0,0.0,0.0,0.0,0.0,0.28399500000000005,0.024337727400067913,0.0017209372083257662,-0.2839000000000002,0.02434666301569599,0.0017215690517662354,0.0,0.0,0.0,9.500000000007281e-05,0.0005881963957726393,4.159176601203196e-05
THR 591,R THR 591,0.0,0.0,0.0,-2.9999999999994475e-05,0.0001705872210922884,1.2062338081812597e-05,0.19245000000000004,0.05798877046463438,0.004100425282821315,-0.19244500000000012,0.058011179741494244,0.004102009857984225,0.0,0.0,0.0,-2.5000000000006127e-05,0.0005952940449894632,4.209364560120191e-05
LEU 592,R LEU 592,0.0,0.0,0.0,-4.0000000000004476e-05,0.00019595917942267618,1.3856406460552569e-05,0.35212000000000027,0.03336158869118566,0.0023590205594693817,-0.35210500000000017,0.0333467236021736,0.0023579694389450445,0.0,0.0,0.0,-2.5000000000049427e-05,0.0005695392874947428,4.027250923396873e-05
LEU 593,R LEU 593,0.0,0.0,0.0,-1.9999999999997796e-05,0.0001399999999999846,9.899494936610575e-06,0.2793249999999999,0.032293488120673196,0.002283494443829523,-0.27935999999999994,0.03234131104330855,0.002286876035118685,0.0,0.0,0.0,-5.500000000012495e-05,0.0006180412607586462,4.37021166535522e-05
ILE 594,R ILE 594,0.0,0.0,0.0,-2.0000000000002238e-05,0.00014000000000001568,9.899494936612774e-06,0.33990499999999985,0.028886778550056676,0.002042603699937918,-0.3398249999999999,0.028828187161178798,0.0020384606630984496,0.0,0.0,0.0,6.000000000007333e-05,0.0005969924622640618,4.221374183841722e-05
SER 595,R SER 595,0.0,0.0,0.0,-2.5000000000003908e-05,0.00015612494995998437,1.1039701082911535e-05,0.38880000000000015,0.1431192859121364,0.010120061758704797,-0.3888499999999999,0.14310715390922993,0.010119203896552343,0.0,0.0,0.0,-7.499999999998064e-05,0.0005825590098867334,4.119314263322302e-05
LYS 596,R LYS 596,0.0,0.0,0.0,-4.499999999999949e-05,0.00020730412441627641,1.4658615214268878e-05,-52.94135000000005,0.6252859565797936,0.044214394007828915,52.94078500000006,0.6251921294838505,0.04420775943024888,0.0,0.0,0.0,-0.0006099999999999284,0.0006541406576560057,4.625472948783895e-05
ILE 597,R ILE 597,0.0,0.0,0.0,-5.5000000000001716e-05,0.00022798026230356707,1.612063894515401e-05,0.285805,0.03501152631634361,0.002475688767797783,-0.28575500000000015,0.0349663406006392,0.002472493655199047,0.0,0.0,0.0,-4.99999999995282e-06,0.0006041316081780453,4.2718555687183015e-05
ARG 598,R ARG 598,0.0,0.0,0.0,-8.500000000000841e-05,0.0002788816953477144,1.9719913792916967e-05,-59.79932500000001,0.38390502650379865,0.027146184757243726,59.79792000000003,0.3838474613630917,0.027142114287108346,0.0,0.0,0.0,-0.0014900000000028512,0.0005999166608858854,4.242051390592e-05
GLU 599,R GLU 599,0.0,0.0,0.0,-3.5000000000000586e-05,0.00018377975949489413,1.2995191418367243e-05,56.918600000000026,0.9221969041347409,0.06520916845029158,-56.91762,0.9219880669501532,0.065194401431353,0.0,0.0,0.0,0.0009449999999985437,0.0006648120035048496,4.7009307589249396e-05
GLU 600,R GLU 600,0.0,0.0,0.0,-2.9999999999997805e-05,0.00017058722109230732,1.2062338081813935e-05,57.125400000000006,0.6149579009962667,0.04348409019387057,-57.12427,0.614905535103062,0.043480387366051775,0.0,0.0,0.0,0.0011000000000026943,0.0006403124237456322,4.5276925690853064e-05
TYR 601,R TYR 601,0.0,0.0,0.0,-9.999999999998899e-05,0.00029999999999996696,2.121320343559409e-05,-0.10617999999999998,0.1492329976915294,0.010552366464447682,0.10618999999999998,0.14920266049906766,0.010550221300996497,0.0,0.0,0.0,-8.999999999996344e-05,0.00067963225350194,4.805725751643165e-05
PRO 602,R PRO 602,0.0,0.0,0.0,-0.00010499999999999621,0.0003065534211193756,2.1676600286944586e-05,0.10576500000000005,0.07684985214689746,0.0054341051586254754,-0.10582999999999991,0.0768379535125711,0.005433263798123572,0.0,0.0,0.0,-0.00016999999999992355,0.000664153596693056,4.696275119710952e-05
ASP 603,R ASP 603,0.0,0.0,0.0,-9.999999999999839e-05,0.0002999999999999952,2.1213203435596085e-05,64.16577499999995,0.646644217774459,0.04572465114033906,-64.16302500000002,0.646483947497474,0.04571331832037118,0.0,0.0,0.0,0.0026500000000010005,0.000733143914932375,5.184110338343357e-05
ARG 604,R ARG 604,0.0,0.0,0.0,-0.00014500000000001513,0.00035210083782920184,2.4897289009049347e-05,-64.06211500000005,0.9292078409976546,0.06570491655011527,64.05927999999994,0.9289557802225117,0.0656870931617778,0.0,0.0,0.0,-0.002979999999998455,0.0007480641683733706,5.289612462194856e-05
ILE 605,R ILE 605,0.0,0.0,0.0,-0.00011500000000000677,0.0003190219428190042,2.2558257911462488e-05,-0.25320499999999985,0.06009461685542321,0.004249331109127715,0.2530950000000001,0.06008232664436303,0.004248462059969428,0.0,0.0,0.0,-0.00022500000000008846,0.0006118619125257777,4.3265170749674755e-05
MET 606,R MET 606,0.0,0.0,0.0,-6.500000000000394e-05,0.00024652586071243594,1.743201078476137e-05,0.15174500000000013,0.08732462410454439,0.006174783386888958,-0.151585,0.08722185950207655,0.0061675168321618625,0.0,0.0,0.0,9.500000000002951e-05,0.0006752592094891937,4.774803660884763e-05
ASN 607,R ASN 607,0.0,0.0,0.0,-7.500000000001173e-05,0.00026339134382135965,1.8624580532192085e-05,-0.6201849999999999,0.10700841450558997,0.007566637554092358,0.6200249999999995,0.10701670138347784,0.0075672235248472955,0.0,0.0,0.0,-0.0002350000000006247,0.0006080912760439678,4.2998546487107036e-05
THR 608,R THR 608,0.0,0.0,0.0,-9.999999999998898e-06,9.949874371065103e-05,7.035623639734369e-06,0.1841749999999999,0.05561865132309512,0.00393283255110107,-0.184205,0.0556548558079167,0.003935392594773741,0.0,0.0,0.0,-4.000000000006665e-05,0.0005642694391867886,3.989987468653084e-05
PHE 609,R PHE 609,0.0,0.0,0.0,-6.49999999999995e-05,0.00024652586071241913,1.7432010784760185e-05,-0.194925,0.03987404387568436,0.0028195206817826337,0.19492999999999988,0.03988138788959137,0.0028200399819861112,0.0,0.0,0.0,-5.9999999999966744e-05,0.0006296030495478775,4.45196585791034e-05
SER 610,R SER 610,0.0,0.0,0.0,-2.000000000000668e-05,0.00014000000000004674,9.89949493661497e-06,0.19871000000000003,0.08960940743024697,0.0063363419652035825,-0.19872499999999987,0.089534961746795,0.006331077860443687,0.0,0.0,0.0,-3.499999999997061e-05,0.0006275149400611621,4.437200694131176e-05
VAL 611,R VAL 611,0.0,0.0,0.0,-2.0000000000002238e-05,0.00014000000000001568,9.899494936612774e-06,-0.1224349999999999,0.03480037032848936,0.0024607577847077945,0.12246500000000006,0.034823968398216616,0.0024624264202205,0.0,0.0,0.0,1.0000000000120329e-05,0.0005476312628036172,3.8723377951819007e-05
VAL 612,R VAL 612,0.0,0.0,0.0,-4.500000000000115e-05,0.00020730412441628408,1.465861521426942e-05,-0.10669000000000009,0.04064448179027529,0.0028739988691716804,0.10672000000000001,0.040640639758743914,0.0028737271965167434,0.0,0.0,0.0,-1.500000000021373e-05,0.0005956299186574309,4.211739545602611e-05
PRO 613,R PRO 613,0.0,0.0,0.0,-1.500000000000501e-05,0.00012155245781147276,8.595056718838412e-06,0.31683000000000006,0.04535406376500349,0.0032070166042601047,-0.31679,0.04528317457952829,0.003202003981883874,0.0,0.0,0.0,2.4999999999977263e-05,0.0006118619125262628,4.3265170749709056e-05
SER 614,R SER 614,0.0,0.0,0.0,-1.0000000000001119e-05,9.949874371067313e-05,7.035623639735931e-06,-0.130115,0.1420217299394709,0.01004245283160444,0.1301750000000001,0.1418680174493178,0.010031583717190406,0.0,0.0,0.0,4.9999999999885694e-05,0.0006224949798994267,4.401704215414682e-05
PRO 615,R PRO 615,0.0,0.0,0.0,-2.000000000000002e-05,0.00014000000000000012,9.899494936611673e-06,-0.22094999999999998,0.02446175586502306,0.0017297073451887604,0.220995,0.024474373842858776,0.0017305995709580102,0.0,0.0,0.0,2.4999999999977263e-05,0.0005952940449897256,4.2093645601220465e-05
LYS 616,R LYS 616,0.0,0.0,0.0,-4.000000000000059e-05,0.00019595917942265718,1.3856406460551225e-05,-49.29375000000001,0.6644135967153174,0.046981135974994495,49.29357000000005,0.6643568130871489,0.04697712076614066,0.0,0.0,0.0,-0.00021999999999707142,0.0005929586832150574,4.1928510586481294e-05
VAL 617,R VAL 617,0.0,0.0,0.0,-1.9999999999999463e-05,0.00013999999999999625,9.8994949366114e-06,-0.07224500000000003,0.04777138238527321,0.0033779468431282276,0.07229000000000002,0.047801839922747676,0.003380100516256871,0.0,0.0,0.0,2.4999999999895105e-05,0.0006279928343539478,4.4405799170823674e-05
SER 618,R SER 618,0.0,0.0,0.0,0.0,0.0,0.0,-0.2662749999999998,0.09967562076556157,0.007048130736230723,0.26622999999999997,0.09966111127215037,0.007047104760112459,0.0,0.0,0.0,-4.4999999999933704e-05,0.0005319539453751746,3.761482420537242e-05
ASP 619,R ASP 619,0.0,0.0,0.0,-5.000000000000005e-06,7.053367989832949e-05,4.9874843358150055e-06,47.20278999999999,0.4184476740301071,0.029588718787842666,-47.20258499999998,0.4185294885413282,0.02959450394741106,0.0,0.0,0.0,0.0002000000000010971,0.0006082762530291755,4.301162633516742e-05
THR 620,R THR 620,0.0,0.0,0.0,-9.999999999996679e-06,9.949874371062894e-05,7.035623639732807e-06,0.09567000000000003,0.05293119212713797,0.003742800488938725,-0.09578500000000004,0.05301243981368884,0.0037485455679503094,0.0,0.0,0.0,-0.00012499999999993072,0.0005825590098865952,4.119314263321324e-05
VAL 621,R VAL 621,0.0,0.0,0.0,-2.000000000000002e-05,0.00014000000000000012,9.899494936611673e-06,0.11981500000000006,0.05212217162590226,0.0036855941006844546,-0.11981999999999998,0.05213451447937341,0.0036864668722233185,0.0,0.0,0.0,-2.4999999999916755e-05,0.0005606915373001226,3.964687881788267e-05
VAL 622,R VAL 622,0.0,0.0,0.0,-9.999999999998898e-06,9.949874371065103e-05,7.035623639734369e-06,0.14360000000000006,0.03643638291598097,0.002576441344179981,-0.14357500000000006,0.036419148466157125,0.0025752226845459354,0.0,0.0,0.0,1.5000000000031654e-05,0.0005785974420959768,4.09130174883256e-05
GLU 623,R GLU 623,0.0,0.0,0.0,-9.999999999994458e-06,9.949874371060685e-05,7.035623639731245e-06,48.79779499999999,0.2313633138052946,0.016359856810951496,-48.79753499999998,0.23131406955851544,0.0163563747168683,0.0,0.0,0.0,0.00024999999999991473,0.0005809475019317462,4.107919181293227e-05
PRO 624,R PRO 624,0.0,0.0,0.0,-4.999999999997229e-06,7.053367989829033e-05,4.9874843358122365e-06,0.25951,0.05348803511066786,0.003782175233909739,-0.2594950000000001,0.05342396442608839,0.003777644752355598,0.0,0.0,0.0,1.0000000000123244e-05,0.0005566866263886477,3.9363688851527485e-05
TYR 625,R TYR 625,0.0,0.0,0.0,-1.500000000000945e-05,0.00012155245781150876,8.595056718840956e-06,0.36046,0.047799460247998776,0.0033799322478416747,-0.36047999999999986,0.04780899078625358,0.0033806061586645073,0.0,0.0,0.0,-3.4999999999949514e-05,0.0006113714092106664,4.3230486927643786e-05
ASN 626,R ASN 626,0.0,0.0,0.0,-2.0000000000002238e-05,0.00014000000000001568,9.899494936612774e-06,0.20453499999999913,0.0436888861725726,0.0030892707675113274,-0.20454000000000008,0.04367800819634493,0.0030885015784357104,0.0,0.0,0.0,-2.500000000196678e-05,0.0006118619125266607,4.326517074973719e-05
ALA 627,R ALA 627,0.0,0.0,0.0,0.0,0.0,0.0,0.2902699999999999,0.021104670099292608,0.001492325534191477,-0.29025999999999985,0.02115354343839371,0.001495781401141239,0.0,0.0,0.0,1.0000000000051079e-05,0.0005655970296951352,3.9993749511639915e-05
THR 628,R THR 628,0.0,0.0,0.0,-5.00000000000167e-06,7.053367989835297e-05,4.987484335816666e-06,0.33897999999999967,0.08099715797483335,0.005727363966084271,-0.3389699999999998,0.08108864963729549,0.005733833403579172,0.0,0.0,0.0,4.999999999799609e-06,0.0005873457244249148,4.153161446417824e-05
LEU 629,R LEU 629,0.0,0.0,0.0,-3.5000000000011686e-05,0.00018377975949495243,1.2995191418371366e-05,0.2989099999999999,0.04273735953472119,0.0030219876737008905,-0.2988599999999998,0.04273979878286858,0.0030221601545914922,0.0,0.0,0.0,1.50000000000583e-05,0.0006039660586488487,4.27068495677113e-05
SER 630,R SER 630,0.0,0.0,0.0,-3.999999999999559e-05,0.00019595917942263265,1.385640646054949e-05,0.41930000000000023,0.03378031971429314,0.00238862931406263,-0.4192850000000005,0.033824603101876315,0.0023917606224280272,0.0,0.0,0.0,-2.4999999999900658e-05,0.0006036348233823678,4.268342769740162e-05
VAL 631,R VAL 631,0.0,0.0,0.0,-2.4999999999997247e-05,0.00015612494995994277,1.1039701082908593e-05,0.35717000000000015,0.017183745226228574,0.0012150742775648188,-0.3571399999999996,0.01717644899273845,0.0012145583559470203,0.0,0.0,0.0,5.00000000000278e-06,0.0006041316081781432,4.2718555687189934e-05
HID 632,R HID 632,0.0,0.0,0.0,-4.499999999998394e-05,0.00020730412441620483,1.4658615214263816e-05,0.39643999999999996,0.06418517274262016,0.004538577089793667,-0.3964049999999996,0.06420717230185594,0.00454013269354554,0.0,0.0,0.0,-1.000000000010104e-05,0.0006163602842491133,4.35832536646616e-05
GLN 633,R GLN 633,0.0,0.0,0.0,-2.4999999999997247e-05,0.00015612494995994277,1.1039701082908593e-05,0.4831950000000001,0.1895689768263791,0.013404550901652814,-0.4832050000000001,0.1895369963226175,0.013402289538545255,0.0,0.0,0.0,-3.499999999974079e-05,0.0005863232896625238,4.145931740879749e-05
LEU 634,R LEU 634,0.0,0.0,0.0,-3.499999999998949e-05,0.00018377975949483585,1.2995191418363123e-05,0.31984500000000016,0.039144360704958296,0.0027679242899688234,-0.31974000000000014,0.03917246992467869,0.0027699119119566386,0.0,0.0,0.0,6.999999999995232e-05,0.0005613376880275015,3.96925685739825e-05
VAL 635,R VAL 635,0.0,0.0,0.0,-6.0000000000015594e-05,0.00023748684174082008,1.679285562375103e-05,0.39513999999999966,0.020399519602191836,0.0014424638643657749,-0.3950650000000002,0.020438218488894693,0.001445200288886971,0.0,0.0,0.0,1.4999999999978364e-05,0.0006203023456347435,4.386199949842487e-05
GLU 636,R GLU 636,0.0,0.0,0.0,-8.000000000000479e-05,0.00027129319932502695,1.9183326093252023e-05,57.71053999999997,0.4769778175183441,0.03372742492427808,-57.70970999999996,0.4768748220484457,0.03372014204475841,0.0,0.0,0.0,0.0007500000000027285,0.0006304760106422853,4.458138625006018e-05
ASN 637,R ASN 637,0.0,0.0,0.0,-2.4999999999999466e-05,0.00015612494995995662,1.1039701082909572e-05,0.4956950000000001,0.10995950152215118,0.007775310918220559,-0.4956150000000001,0.10995433950053954,0.007774945908171937,0.0,0.0,0.0,5.500000000072447e-05,0.0005847862857483124,4.1350634819752574e-05
THR 638,R THR 638,0.0,0.0,0.0,-4.4999999999997265e-05,0.0002073041244162662,1.4658615214268156e-05,0.04872999999999985,0.08734435929125585,0.006176178875324124,-0.04879000000000007,0.0872475552666089,0.006169333797096724,0.0,0.0,0.0,-0.00010500000000018161,0.0006196571632767225,4.3816378216379014e-05
ASP 639,R ASP 639,0.0,0.0,0.0,-8.499999999999952e-05,0.0002788816953476853,1.971991379291491e-05,61.7552,0.4468252678577137,0.03159531769076848,-61.753584999999994,0.4466345181178577,0.03158182964731231,0.0,0.0,0.0,0.0015299999999997737,0.000692170499229187,4.894384537422361e-05
GLU 640,R GLU 640,0.0,0.0,0.0,-9.499999999999397e-05,0.0002932149382278964,2.073342711661402e-05,61.89047500000001,0.43298412138687586,0.030616600837875915,-61.88856499999999,0.43291939870787405,0.03061202425335404,0.0,0.0,0.0,0.001815000000001845,0.0006089129658675256,4.305664873173401e-05
THR 641,R THR 641,0.0,0.0,0.0,-9.000000000000563e-05,0.00028618176042510157,2.0236106344849326e-05,0.2603850000000003,0.09668736616021746,0.006836829226695648,-0.26034999999999997,0.09666549280896454,0.006835282547195827,0.0,0.0,0.0,-5.4999999999615354e-05,0.0006016435821981091,4.254262568296489e-05
TYR 642,R TYR 642,0.0,0.0,0.0,-0.00010999999999998789,0.0003128897569432059,2.212464688983515e-05,-0.32799000000000006,0.04312354229420352,0.003049294918501619,0.327925,0.04309790453142653,0.0030474820549102133,0.0,0.0,0.0,-0.0001750000000000257,0.0005695392874946883,4.0272509233964875e-05
CYS 643,R CYS 643,0.0,0.0,0.0,-3.000000000001002e-05,0.00017058722109237679,1.2062338081818848e-05,0.08730499999999998,0.10885330484188346,0.007697091000826224,-0.08731,0.10877441748867242,0.0076915128225856855,0.0,0.0,0.0,-3.499999999991843e-05,0.0006194957626971911,4.38049654719516e-05
ILE 644,R ILE 644,0.0,0.0,0.0,-3.9999999999997815e-05,0.00019595917942264357,1.3856406460550263e-05,-0.02296999999999998,0.04237462802196613,0.0029963386824589746,0.022994999999999984,0.04237717516541186,0.002996518792699288,0.0,0.0,0.0,-1.4999999999920632e-05,0.0005785974420959126,4.091301748832106e-05
ASP 645,R ASP 645,0.0,0.0,0.0,-3.500000000000281e-05,0.00018377975949490579,1.2995191418368068e-05,52.09312499999998,0.2509005766794824,0.017741349917367734,-52.09279999999997,0.2508933837386064,0.017740841299640726,0.0,0.0,0.0,0.0002900000000036584,0.0006131068422376122,4.335320057380864e-05
ASN 646,R ASN 646,0.0,0.0,0.0,-2.5000000000006127e-05,0.00015612494995999822,1.1039701082912514e-05,0.35624999999999957,0.06659637752911186,0.004709075015329441,-0.3561750000000002,0.06661984970712499,0.004710734748953671,0.0,0.0,0.0,4.99999999995282e-05,0.0006144102863723837,4.344536799246811e-05
GLU 647,R GLU 647,0.0,0.0,0.0,-2.4999999999995027e-05,0.0001561249499599289,1.1039701082907612e-05,50.64740499999996,0.26547873922135856,0.01877218167642777,-50.64713499999997,0.26549159455184435,0.01877309068556386,0.0,0.0,0.0,0.00024499999999875397,0.0005700657856814173,4.0309738277776725e-05
ALA 648,R ALA 648,0.0,0.0,0.0,-2.4999999999999466e-05,0.00015612494995995662,1.1039701082909572e-05,-0.1944650000000001,0.0440753760619234,0.0031165997296733264,0.1944700000000001,0.0440811649120117,0.003117009063188597,0.0,0.0,0.0,-1.999999999996671e-05,0.0005912698199638168,4.18090899207364e-05
LEU 649,R LEU 649,0.0,0.0,0.0,-3.4999999999998364e-05,0.00018377975949488248,1.299519141836642e-05,-0.05720999999999986,0.033559736292170184,0.0023730317107025817,0.05716999999999997,0.03359108661535086,0.0023752485133139265,0.0,0.0,0.0,-7.499999999982076e-05,0.0005994789404141898,4.2389562394539986e-05
TYR 650,R TYR 650,0.0,0.0,0.0,-2.5000000000003908e-05,0.00015612494995998437,1.1039701082911535e-05,-0.1326050000000002,0.05320412554492385,0.003762099795991607,0.132605,0.053240858135458334,0.0037646971823773554,0.0,0.0,0.0,-2.500000000015573e-05,0.0005606915373001536,3.9646878817884864e-05
ASP 651,R ASP 651,0.0,0.0,0.0,-2.4999999999999466e-05,0.00015612494995995662,1.1039701082909572e-05,49.78935499999999,0.3555268470540176,0.025139544444576837,-49.789035000000034,0.35544211029582373,0.025133552650943372,0.0,0.0,0.0,0.0002949999999976427,0.0006228763922323474,4.404401207885046e-05
ILE 652,R ILE 652,0.0,0.0,0.0,-2.000000000000002e-05,0.00014000000000000012,9.899494936611673e-06,-0.16271500000000022,0.03622656173307097,0.0025616047460527568,0.162695,0.03628321891729008,0.002565611013969184,0.0,0.0,0.0,-4.0000000000235404e-05,0.0006151422599693214,4.3497126341872525e-05
CYS 653,R CYS 653,0.0,0.0,0.0,-5.00000000000167e-06,7.053367989835297e-05,4.987484335816666e-06,-0.11078000000000002,0.09048227229684273,0.006398062831826519,0.11079999999999987,0.09050458551918815,0.006399640614909575,0.0,0.0,0.0,1.500000000006274e-05,0.0005698903403287902,4.029733241791969e-05
PHE 654,R PHE 654,0.0,0.0,0.0,-4.500000000000004e-05,0.000207304124416279,1.4658615214269061e-05,-0.14012,0.05268487069358716,0.0037253829333371885,0.14009499999999997,0.05266911784907745,0.0037242690390196093,0.0,0.0,0.0,-7.000000000033424e-05,0.000628569805192715,4.444659717008759e-05
ARG 655,R ARG 655,0.0,0.0,0.0,-4.5000000000003926e-05,0.0002073041244162969,1.4658615214270328e-05,-49.389619999999994,1.198439028737544,0.0847424364058937,49.389394999999986,1.1983645809919201,0.08473717215531623,0.0,0.0,0.0,-0.0002699999999998681,0.0006058877783896944,4.284273567374051e-05
THR 656,R THR 656,0.0,0.0,0.0,-4.500000000000004e-05,0.000207304124416279,1.4658615214269061e-05,-0.052070000000000255,0.1343825699263114,0.009502282646817019,0.051985000000000045,0.13431885487525572,0.009497777312350507,0.0,0.0,0.0,-0.0001300000000002921,0.0006805145112338852,4.811964255893292e-05
LEU 657,R LEU 657,0.0,0.0,0.0,-3.5000000000000586e-05,0.00018377975949489416,1.2995191418367244e-05,0.16603499999999996,0.041717307858968856,0.0029498591279923728,-0.16601499999999997,0.04165098768336714,0.0029451695834026275,0.0,0.0,0.0,-1.5000000000060521e-05,0.0006283112286120804,4.442831304472532e-05
LYS 658,R LYS 658,0.0,0.0,0.0,-1.4999999999996128e-05,0.00012155245781140079,8.595056718833323e-06,-50.580384999999985,0.7064946827667603,0.049956718105661484,50.57999999999997,0.706538633058098,0.04995982586056549,0.0,0.0,0.0,-0.00040000000000048883,0.0005477225575062896,3.8729833462153604e-05
LEU 659,R LEU 659,0.0,0.0,0.0,-3.9999999999993376e-05,0.0001959591794226218,1.3856406460548723e-05,-0.042409999999999975,0.058956949547954024,0.0041688858823431445,0.04241000000000002,0.058959324114172124,0.004169053789530664,0.0,0.0,0.0,-4.00000000000178e-05,0.0006151422599691476,4.349712634186024e-05
THR 660,R THR 660,0.0,0.0,0.0,-1.5000000000000568e-05,0.00012155245781143678,8.595056718835867e-06,-0.0035549999999996374,0.0902535704279893,0.006381891167592888,0.0035400000000000366,0.09026116773009313,0.006382428377976522,0.0,0.0,0.0,-2.999999999957481e-05,0.0005469003565551785,3.867169507535074e-05
THR 661,R THR 661,0.0,0.0,0.0,-1.0000000000002229e-05,9.949874371068417e-05,7.035623639736712e-06,-0.05389500000000007,0.10953713514146686,0.007745445105027849,0.053930000000000054,0.10948769382903278,0.007741949076298559,0.0,0.0,0.0,2.499999999996394e-05,0.0005868347297153066,4.1495481681746805e-05
PRO 662,R PRO 662,0.0,0.0,0.0,-1.0000000000002229e-05,9.949874371068417e-05,7.035623639736712e-06,-0.3596400000000001,0.03265486793725961,0.0023090478557187435,0.359645,0.03268086557911162,0.0023108861666035854,0.0,0.0,0.0,-4.999999999917293e-06,0.000612352022941019,4.3299826789489486e-05
THR 663,R THR 663,0.0,0.0,0.0,-1.5000000000000014e-05,0.00012155245781143228,8.595056718835549e-06,0.33513499999999996,0.05196755502233921,0.003674661055798108,-0.33515000000000006,0.051962654859043306,0.0036743145619285624,0.0,0.0,0.0,-3.000000000022318e-05,0.0005823229344619017,4.1176449579846015e-05
TYR 664,R TYR 664,0.0,0.0,0.0,-5.000000000000005e-06,7.053367989832949e-05,4.9874843358150055e-06,0.19698499999999988,0.03260114683565627,0.00230524920019509,-0.19692,0.032592999248305506,0.0023046730787684867,0.0,0.0,0.0,5.9999999999864605e-05,0.0004862098312457915,3.438022687534661e-05
GLY 665,R GLY 665,0.0,0.0,0.0,-2.9999999999997805e-05,0.00017058722109230732,1.2062338081813935e-05,0.326025,0.015055709050059879,0.0010645993964869013,-0.32604000000000005,0.015046873429384574,0.0010639746237573514,0.0,0.0,0.0,-4.4999999999941754e-05,0.0006426313095391529,4.544089567779263e-05
ASP 666,R ASP 666,0.0,0.0,0.0,-2.500000000000169e-05,0.0001561249499599705,1.1039701082910553e-05,50.50053,0.24907328058207145,0.017612140571196234,-50.50013,0.24907184324960654,0.017612038936442958,0.0,0.0,0.0,0.00037500000000335377,0.000560691537299623,3.9646878817847344e-05
LEU 667,R LEU 667,0.0,0.0,0.0,-3.4999999999993925e-05,0.00018377975949485916,1.2995191418364771e-05,0.376075,0.02472426692543103,0.0017482696802838553,-0.376105,0.024705950194234376,0.0017469744918000227,0.0,0.0,0.0,-6.499999999986627e-05,0.0006563345183670132,4.640985886641216e-05
ASN 668,R ASN 668,0.0,0.0,0.0,-2.0000000000002238e-05,0.00014000000000001568,9.899494936612774e-06,0.452435,0.05935449245844836,0.004196996411125462,-0.4523099999999999,0.05931065587228148,0.0041938966963911955,0.0,0.0,0.0,0.0001050000000002882,0.000611534954030129,4.324205129273078e-05
HIE 669,R HIE 669,0.0,0.0,0.0,-2.9999999999994475e-05,0.0001705872210922884,1.2062338081812597e-05,0.42175000000000007,0.25466151554563576,0.018007288454956243,-0.42164999999999997,0.25462674152570863,0.018004829560426285,0.0,0.0,0.0,7.000000000015661e-05,0.0005339475629682115,3.775579425728535e-05
LEU 670,R LEU 670,0.0,0.0,0.0,-4.000000000001336e-05,0.0001959591794227197,1.3856406460555647e-05,0.4660400000000003,0.01840077172294097,0.0013011310464357232,-0.4659599999999998,0.018393705445073946,0.001300631385135971,0.0,0.0,0.0,4.000000000008663e-05,0.0006232174580353619,4.40681290730647e-05
VAL 671,R VAL 671,0.0,0.0,0.0,-5.000000000000559e-05,0.00021794494717705806,1.5411035007424164e-05,0.4471649999999997,0.019091824821119985,0.0013499958796239586,-0.4471849999999998,0.019016855023906622,0.0013446947144245837,0.0,0.0,0.0,-6.999999999999632e-05,0.0006205642593642336,4.3880519595845706e-05
SER 672,R SER 672,0.0,0.0,0.0,-3.500000000000725e-05,0.0001837797594949291,1.2995191418369716e-05,0.4095550000000003,0.04957617346064324,0.003505564843930138,-0.4094949999999999,0.04963970160063493,0.0035100569617885677,0.0,0.0,0.0,2.500000000004221e-05,0.0005868347297152087,4.149548168173988e-05
ALA 673,R ALA 673,0.0,0.0,0.0,-1.5000000000000568e-05,0.00012155245781143678,8.595056718835867e-06,0.42763999999999996,0.016452063700337968,0.001163336580702202,-0.4275050000000001,0.016434110106722088,0.0011620670699229564,0.0,0.0,0.0,0.00011999999999997069,0.0005617828762074801,3.9724048132079195e-05
THR 674,R THR 674,0.0,0.0,0.0,-3.500000000000725e-05,0.00018377975949492912,1.2995191418369718e-05,0.5214649999999997,0.044366414944186375,0.0031371792863970367,-0.521385,0.044310910338201066,0.0031332545180691065,0.0,0.0,0.0,4.4999999999544015e-05,0.0006024740658320397,4.260134974388657e-05
MET 675,R MET 675,0.0,0.0,0.0,-5.999999999999783e-05,0.00023748684174074977,1.6792855623746057e-05,0.29085999999999984,0.033655763250892076,0.002379821842071479,-0.29078500000000007,0.033601023421913165,0.002375951151644281,0.0,0.0,0.0,1.500000000008883e-05,0.0006203023456347542,4.3861999498425626e-05
SER 676,R SER 676,0.0,0.0,0.0,-6.000000000000505e-05,0.0002374868417407783,1.6792855623748076e-05,0.725805,0.061614665259176804,0.00435681476253031,-0.7255700000000003,0.06155424518259896,0.00435254241794351,0.0,0.0,0.0,0.00017500000000003624,0.0006199798383818927,4.3839194791877606e-05
GLY 677,R GLY 677,0.0,0.0,0.0,-2.000000000000002e-05,0.00014000000000000012,9.899494936611673e-06,0.48973500000000003,0.0218585172186937,0.0015456305752021226,-0.4896449999999998,0.021813504418141675,0.0015424476895510692,0.0,0.0,0.0,7.000000000009554e-05,0.0005788782255363274,4.0932871875797274e-05
VAL 678,R VAL 678,0.0,0.0,0.0,-9.000000000001895e-05,0.00028618176042514396,2.023610634485232e-05,0.5063649999999998,0.03964091037047645,0.0028030356535372032,-0.5062250000000001,0.03962164023611272,0.0028016730492689064,0.0,0.0,0.0,5.000000000003835e-05,0.0006614378277660924,4.677071733467036e-05
THR 679,R THR 679,0.0,0.0,0.0,-5.5000000000000605e-05,0.00022798026230356247,1.6120638945153684e-05,0.34578999999999993,0.07367798789326341,0.00520982048635069,-0.34569999999999984,0.07368738019498335,0.0052104846223744025,0.0,0.0,0.0,3.499999999981962e-05,0.0005947898788646261,4.205799567263023e-05
THR 680,R THR 680,0.0,0.0,0.0,-5.499999999999616e-05,0.00022798026230354406,1.6120638945152383e-05,-0.04262500000000001,0.09404501249401818,0.006649986607129384,0.04267500000000002,0.09401558049068247,0.0066479054502151256,0.0,0.0,0.0,-5.000000000043303e-06,0.0006123520229411502,4.329982678949876e-05
CYS 681,R CYS 681,0.0,0.0,0.0,-0.00011500000000001398,0.0003190219428190242,2.25582579114639e-05,0.1992450000000001,0.15677424844342255,0.011085613418976863,-0.19912500000000002,0.15674673640940653,0.011083668024395166,0.0,0.0,0.0,4.99999999995282e-06,0.0007106159300214554,5.024813429373562e-05
LEU 682,R LEU 682,0.0,0.0,0.0,-0.00013500000000000068,0.00034172357249683726,2.416350554038064e-05,0.45962500000000006,0.1000707468494165,0.007076070369562474,-0.45943000000000006,0.10000647529035267,0.007071525684037327,0.0,0.0,0.0,6.0000000000016705e-05,0.0006974238309664717,4.931531202374926e-05
ARG 683,R ARG 683,0.0,0.0,0.0,-0.00012000000000000454,0.0003249615361854507,2.2978250586152983e-05,-60.55187499999999,0.37605189718115695,0.02659088465748624,60.54989500000006,0.37601754476185634,0.02658845557462248,0.0,0.0,0.0,-0.0020999999999948217,0.0006557438524302318,4.6368092477480765e-05
PHE 684,R PHE 684,0.0,0.0,0.0,-0.0001449999999999929,0.0003521008378291479,2.4897289009045532e-05,0.07505,0.07447601963048235,0.00526624985164965,-0.07503000000000003,0.07445790152831326,0.00526496870835905,0.0,0.0,0.0,-0.00012500000000029488,0.0007066647012549114,4.996874022825136e-05
PRO 685,R PRO 685,0.0,0.0,0.0,-0.00015999999999999736,0.0003666060555964612,2.5922962793631015e-05,-0.5530200000000001,0.15073589353568034,0.010658637248729305,0.5527349999999999,0.15064041547672372,0.010651885930435027,0.0,0.0,0.0,-0.0004449999999999754,0.0006978359406048323,4.9344452575736965e-05
GLY 686,R GLY 686,0.0,0.0,0.0,-0.00010499999999999899,0.0003065534211193837,2.1676600286945162e-05,0.08439500000000003,0.13905430225275306,0.009832624007608549,-0.08426500000000008,0.13888990163075207,0.00982099912814373,0.0,0.0,0.0,2.4999999999981702e-05,0.0006590713163232724,4.6603379705772996e-05
GLN 687,R GLN 687,0.0,0.0,0.0,-0.0005050000000000099,0.0004999749993749779,3.535357124817867e-05,-0.23060500000000028,0.21275196585460784,0.015043835776656201,0.2305350000000001,0.2126194223842213,0.015034463537984969,0.0,0.0,0.0,-0.0005749999999999212,0.0008027297178994,5.676156269866301e-05
LEU 688,R LEU 688,0.0,0.0,0.0,-0.0003649999999999931,0.00048143016108257185,3.404225315692184e-05,-0.382025,0.06539055264332906,0.00462381031996339,0.38193999999999984,0.06538957409251177,0.0046237411259715255,0.0,0.0,0.0,-0.0004499999999999982,0.0007599342076784723,5.3735463150507387e-05
ASN 689,R ASN 689,0.0,0.0,0.0,-0.0002349999999999919,0.00042399882075306255,2.9981244136958997e-05,-0.43903500000000023,0.3180262469907161,0.02248785158424432,0.43879500000000027,0.31777679741447407,0.022470212835551836,0.0,0.0,0.0,-0.00047500000000020746,0.0007206767652708834,5.095954277666274e-05
ALA 690,R ALA 690,0.0,0.0,0.0,-0.00013499999999999458,0.0003417235724968218,2.4163505540379546e-05,-0.17314,0.1054557272034098,0.0074568459820489735,0.17307000000000006,0.1053658156139836,0.007450488272589921,0.0,0.0,0.0,-0.00020499999999998408,0.0006426313095389677,4.544089567777953e-05
ASP 691,R ASP 691,0.0,0.0,0.0,-0.0001849999999999885,0.00038829756630705443,2.7456784225395126e-05,69.01243999999998,0.4004603680789615,0.02831682418650945,-69.00779,0.40024300856262274,0.028301454547713593,0.0,0.0,0.0,0.004465000000002987,0.0007607726335776396,5.379474881438975e-05
LEU 692,R LEU 692,0.0,0.0,0.0,-0.00015000000000000568,0.00035707142142715607,2.5248762345906152e-05,0.04448999999999998,0.05501072531788684,0.0038898456910268276,-0.04450999999999998,0.05501881405483039,0.0038904176511012295,0.0,0.0,0.0,-0.00016999999999993908,0.0006790434448544539,4.801562245768578e-05
ARG 693,R ARG 693,0.0,0.0,0.0,-0.0002899999999999947,0.0004537620521815289,3.2085822414268314e-05,-68.75473500000001,0.48726524067828286,0.0344548555920109,68.75030999999998,0.48706870552760445,0.03444095845823227,0.0,0.0,0.0,-0.0047149999999986396,0.0007960998681054652,5.629276152390905e-05
LYS 694,R LYS 694,0.0,0.0,0.0,-0.00035000000000006695,0.00047696960070856405,3.3726843908086555e-05,-74.01784499999997,0.43635963491637997,0.030855285688545845,74.012065,0.43622274215507967,0.030845605908564763,0.0,0.0,0.0,-0.006130000000000422,0.0010015488006054948,7.082019485973986e-05
LEU 695,R LEU 695,0.0,0.0,0.0,-0.00016499999999999737,0.0003711805490593434,2.624642832844077e-05,0.13794000000000006,0.08113055158200275,0.005736796318503912,-0.13799000000000006,0.08105498072296338,0.005731452651815229,0.0,0.0,0.0,-0.00021499999999998742,0.0006991244524406406,4.943556412141089e-05
ALA 696,R ALA 696,0.0,0.0,0.0,-0.00012000000000000788,0.00032496153618545977,2.2978250586153623e-05,-0.16785499999999998,0.05112332124383168,0.0036149647128291664,0.16778,0.05104597535555568,0.003609495532619481,0.0,0.0,0.0,-0.0001950000000000912,0.000645736014173024,4.566043144781178e-05
VAL 697,R VAL 697,0.0,0.0,0.0,-0.00027000000000000857,0.00044395945760847646,3.139267430468553e-05,0.016549999999999905,0.10203767686496967,0.007215153324774175,-0.016519999999999983,0.10202631817330271,0.0072143501439838635,0.0,0.0,0.0,-0.0002400000000001193,0.000694550214167335,4.911211663122914e-05
ASN 698,R ASN 698,0.0,0.0,0.0,-0.00017499999999998517,0.00037996710383923445,2.686773157525357e-05,0.20250000000000057,0.09968069020627823,0.007048489199821481,-0.20270000000000007,0.09953476779497676,0.0070381709271656444,0.0,0.0,0.0,-0.00037499999999951683,0.000681450658521399,4.8185838168451955e-05
MET 699,R MET 699,0.0,0.0,0.0,-0.00016499999999999737,0.0003711805490593434,2.624642832844077e-05,-0.3475949999999999,0.16568919993469716,0.011715995684319802,0.34741999999999995,0.16560444921559342,0.011710002903500933,0.0,0.0,0.0,-0.00034000000000000084,0.0006437390775771511,4.551922670695765e-05
VAL 700,R VAL 700,0.0,0.0,0.0,-0.00014500000000000846,0.00035210083782918563,2.4897289009048202e-05,0.35999499999999984,0.04381580736446748,0.0030982454510578425,-0.359865,0.043865553398994415,0.0031017630268929557,0.0,0.0,0.0,-1.4999999999998349e-05,0.0006890391861135101,4.872242810041226e-05
PRO 701,R PRO 701,0.0,0.0,0.0,-0.00013500000000001843,0.00034172357249688225,2.4163505540383822e-05,0.4210199999999997,0.0464997806446461,0.0032880310217516225,-0.4210799999999997,0.04648422958380848,0.00328693139569433,0.0,0.0,0.0,-0.00019500000000006958,0.0006379459224731367,4.510958878110625e-05
PHE 702,R PHE 702,0.0,0.0,0.0,-0.00019500000000000073,0.00039620070671315217,2.801562064277724e-05,-0.1541299999999999,0.05562852775330333,0.003933530920178485,0.15408500000000008,0.05557335490142709,0.003929629610408576,0.0,0.0,0.0,-0.00023999999999965382,0.0007499333303703517,5.302829433426871e-05
PRO 703,R PRO 703,0.0,0.0,0.0,-0.00015500000000000512,0.00036190468358396344,2.5590525590539235e-05,-0.20751499999999998,0.051843415927193784,0.003665883096199339,0.20749999999999996,0.05178213977811314,0.003661550218145347,0.0,0.0,0.0,-0.0001699999999999413,0.0006790434448545273,4.801562245769097e-05
ARG 704,R ARG 704,0.0,0.0,0.0,-7.500000000001283e-05,0.00026339134382136355,1.8624580532192363e-05,-58.40389500000004,0.31374099823348456,0.022184838738713356,58.40315000000004,0.31368404086914525,0.02218081124485707,0.0,0.0,0.0,-0.0008199999999989416,0.0006305553108198703,4.4586993619392144e-05
LEU 705,R LEU 705,0.0,0.0,0.0,-7.499999999999619e-05,0.00026339134382130506,1.8624580532188226e-05,0.1734999999999998,0.07790179715513576,0.005508488903501539,-0.1735099999999999,0.0778328972864305,0.005503616947063104,0.0,0.0,0.0,-8.500000000030816e-05,0.0005811841360529388,4.10959243721078e-05
HID 706,R HID 706,0.0,0.0,0.0,-9.500000000000952e-05,0.00029321493822794437,2.073342711661741e-05,0.039894999999999944,0.06830368932202711,0.0048298001899664544,-0.03989000000000001,0.06835793955350027,0.004833636260622015,0.0,0.0,0.0,-9.000000000017661e-05,0.0007084490101621824,5.009490992105765e-05
PHE 707,R PHE 707,0.0,0.0,0.0,-8.500000000001062e-05,0.0002788816953477217,1.9719913792917486e-05,0.21061000000000007,0.1061292509160411,0.007504471300498127,-0.21059500000000014,0.1060746009891149,0.007500606967106041,0.0,0.0,0.0,-7.000000000012996e-05,0.0006285698051925537,4.444659717007619e-05
PHE 708,R PHE 708,0.0,0.0,0.0,-0.00011499999999996736,0.00031902194281889485,2.2558257911454756e-05,-0.20310000000000003,0.07325933387630547,0.005180217176914496,0.20307499999999998,0.0732290200330441,0.005178073664501102,0.0,0.0,0.0,-0.00014000000000003788,0.0006483826030979747,4.584757354539637e-05
MET 709,R MET 709,0.0,0.0,0.0,-5.000000000000338e-05,0.00021794494717704838,1.541103500742348e-05,0.13547999999999993,0.07702317573302223,0.005446360986934315,-0.13541499999999998,0.07701190021678474,0.005445563687535023,0.0,0.0,0.0,1.499999999990287e-05,0.0006039660586491762,4.2706849567734455e-05
PRO 710,R PRO 710,0.0,0.0,0.0,-5.499999999999616e-05,0.00022798026230354406,1.6120638945152383e-05,-0.36441999999999986,0.03775160393943572,0.0026694415146243777,0.3643500000000001,0.037765824497815924,0.002670447059950668,0.0,0.0,0.0,-0.00012499999999992628,0.0005825590098864438,4.119314263320254e-05
GLY 711,R GLY 711,0.0,0.0,0.0,-4.499999999999504e-05,0.00020730412441625595,1.4658615214267431e-05,0.3044649999999999,0.03239164668552808,0.0022904353025135662,-0.304425,0.032355901702780444,0.002287907750544141,0.0,0.0,0.0,-4.999999999963367e-06,0.0006441855322809017,4.5550795821809117e-05
PHE 712,R PHE 712,0.0,0.0,0.0,-7.499999999999841e-05,0.00026339134382131286,1.8624580532188778e-05,-0.25452499999999995,0.03586180942172294,0.002535812862771991,0.25448499999999996,0.035786726240325424,0.002530503680100067,0.0,0.0,0.0,-0.00011499999999987853,0.0006014773478692048,4.253087114084147e-05
ALA 713,R ALA 713,0.0,0.0,0.0,-4.5000000000003926e-05,0.0002073041244162969,1.4658615214270328e-05,0.31592999999999993,0.03626989247295893,0.0025646686920536175,-0.31585999999999986,0.036229413464754806,0.0025618063939339335,0.0,0.0,0.0,2.5000000000092724e-05,0.0005782516753111239,4.0888568084497736e-05
PRO 714,R PRO 714,0.0,0.0,0.0,-7.000000000001894e-05,0.00025514701644353046,1.804161855267359e-05,0.06931500000000007,0.04245922485161484,0.003002320581650123,-0.06923999999999998,0.042392834300150305,0.0029976260607353948,0.0,0.0,0.0,5.000000000441318e-06,0.0006363764609096167,4.4998611089668585e-05
LEU 715,R LEU 715,0.0,0.0,0.0,-5.0000000000012254e-05,0.00021794494717708711,1.541103500742622e-05,-0.15181999999999995,0.03959883331614713,0.0028000603564923413,0.15187,0.03954280086185077,0.0027960982636523932,0.0,0.0,0.0,1.5543122344752193e-17,0.0006082762530296457,4.301162633520067e-05
THR 716,R THR 716,0.0,0.0,0.0,-2.5000000000003908e-05,0.00015612494995998437,1.1039701082911535e-05,0.22318000000000005,0.05807372555639966,0.00410643251496967,-0.22310499999999991,0.05809151379504593,0.004107690333386885,0.0,0.0,0.0,5.000000000012772e-05,0.0006144102863721036,4.34453679924483e-05
SER 717,R SER 717,0.0,0.0,0.0,-2.5000000000003908e-05,0.00015612494995998437,1.1039701082911535e-05,0.244655,0.1254793049669945,0.008872726744073665,-0.24461499999999992,0.12547711653923216,0.008872571998862575,0.0,0.0,0.0,1.4999999999972812e-05,0.000612188696400011,4.328827785902003e-05
ARG 718,R ARG 718,0.0,0.0,0.0,-6.999999999999673e-05,0.0002551470164434495,1.804161855266787e-05,-54.10989000000001,0.8783262365992783,0.06210704379934096,54.10913499999997,0.8782880090141143,0.062104340700871175,0.0,0.0,0.0,-0.0008250000000030866,0.0006279928343572365,4.4405799171056215e-05
GLY 719,R GLY 719,0.0,0.0,0.0,-1.500000000000168e-05,0.00012155245781144578,8.595056718836504e-06,0.14050500000000002,0.09635377509469986,0.006813240776238574,-0.14048000000000002,0.09637795183546907,0.006814950329973065,0.0,0.0,0.0,9.99999999995671e-06,0.0006163602842494289,4.3583253664683916e-05
SER 720,R SER 720,0.0,0.0,0.0,-2.5000000000002244e-05,0.00015612494995997396,1.1039701082910798e-05,0.0775599999999999,0.12770190444938556,0.009029888260659707,-0.077535,0.12763533513490694,0.00902518109929103,0.0,0.0,0.0,-6.88338275267597e-17,0.0006480740698407427,4.582575694955533e-05
GLN 721,R GLN 721,0.0,0.0,0.0,-7.999999999998453e-05,0.00027129319932495826,1.9183326093247168e-05,0.22180000000000052,0.2600995578619853,0.018391816114783258,-0.22176,0.26004296260425896,0.01838781422573113,0.0,0.0,0.0,-3.9999999999480454e-05,0.0005730619512753385,4.052159917867867e-05
GLN 722,R GLN 722,0.0,0.0,0.0,-4.000000000000222e-05,0.00019595917942266515,1.3856406460551788e-05,0.08510500000000022,0.3488541872688359,0.02466771614631156,-0.08509500000000003,0.3488622449836039,0.024668285912786893,0.0,0.0,0.0,-2.9999999999397174e-05,0.000623778806950764,4.410782243553395e-05
TYR 723,R TYR 723,0.0,0.0,0.0,-3.999999999999837e-05,0.00019595917942264625,1.3856406460550453e-05,-0.009744999999999964,0.11189714015559118,0.007912322659940005,0.009755000000000012,0.11180878755715053,0.00790607518779072,0.0,0.0,0.0,-2.9999999999947847e-05,0.0006396092557178618,4.522720420277806e-05
ARG 724,R ARG 724,0.0,0.0,0.0,-2.500000000000169e-05,0.0001561249499599705,1.1039701082910553e-05,-54.06415000000002,0.43620504066171834,0.030844354223965472,54.06355000000001,0.4361577896799582,0.03084101307500344,0.0,0.0,0.0,-0.0006249999999991474,0.0005868347297132038,4.149548168159811e-05
ALA 725,R ALA 725,0.0,0.0,0.0,-3.499999999999833e-05,0.0001837797594948823,1.2995191418366408e-05,-0.30807500000000015,0.05821768953677142,0.004116612305646418,0.3080250000000001,0.05819135996864072,0.0041147505240293255,0.0,0.0,0.0,-8.499999999998397e-05,0.0006306940621252869,4.459680481828801e-05
LEU 726,R LEU 726,0.0,0.0,0.0,-7.999999999998731e-05,0.00027129319932496764,1.9183326093247832e-05,0.07363000000000008,0.05438007999258552,0.0038452523324224116,-0.07360999999999998,0.05439869391814478,0.0038465685357211574,0.0,0.0,0.0,-5.999999999997507e-05,0.0006606057825965289,4.6711882856505174e-05
THR 727,R THR 727,0.0,0.0,0.0,-6.499999999999562e-05,0.0002465258607124044,1.7432010784759142e-05,-0.4517200000000001,0.13199072543175103,0.009333153700652285,0.45156500000000027,0.1319395155933193,0.00932953261825043,0.0,0.0,0.0,-0.00021999999999992913,0.0006257795138863958,4.424929377966917e-05
VAL 728,R VAL 728,0.0,0.0,0.0,-0.0001250000000000001,0.0003307189138830741,2.3385358667337154e-05,-0.3403550000000001,0.057077745006262996,0.0040360060548765165,0.34020000000000006,0.05699043779442174,0.0040298325027225725,0.0,0.0,0.0,-0.0002800000000000935,0.0006720119046565237,4.751841748207155e-05
PRO 729,R PRO 729,0.0,0.0,0.0,-8.49999999999973e-05,0.00027888169534767796,1.9719913792914392e-05,-0.1414749999999999,0.04217652635056627,0.0029823307789378518,0.1414549999999999,0.04220104234494712,0.002984064321525275,0.0,0.0,0.0,-0.00010499999999991072,0.0006196571632765391,4.381637821636605e-05
GLU 730,R GLU 730,0.0,0.0,0.0,-9.000000000000007e-05,0.00028618176042508395,2.023610634484808e-05,57.185879999999976,0.5776627697911112,0.04084692617582982,-57.18487499999999,0.577641523243294,0.040845423818025986,0.0,0.0,0.0,0.0009149999999993241,0.0006306940621263035,4.459680481835988e-05
LEU 731,R LEU 731,0.0,0.0,0.0,-0.00011500000000000732,0.00031902194281900576,2.2558257911462596e-05,-0.28040000000000015,0.05758645674114685,0.004071977406617071,0.280385,0.057613425301746464,0.0040738843718249535,0.0,0.0,0.0,-0.0001300000000002477,0.0007092954250525258,5.015476049192356e-05
THR 732,R THR 732,0.0,0.0,0.0,-9.00000000000123e-05,0.0002861817604251228,2.0236106344850827e-05,-0.43983999999999973,0.08106789993579404,0.005732366178115244,0.4397050000000002,0.0810536117332215,0.005731355849622243,0.0,0.0,0.0,-0.00022499999999980869,0.0006437196594792326,4.551785364008606e-05
GLN 733,R GLN 733,0.0,0.0,0.0,-9.500000000000064e-05,0.000293214938227917,2.0733427116615475e-05,-0.20798499999999998,0.3937903563763333,0.027845183135957248,0.20789499999999983,0.393719118122298,0.02784014583070642,0.0,0.0,0.0,-0.0001850000000002794,0.0006330679268444645,4.4764662402343006e-05
GLN 734,R GLN 734,0.0,0.0,0.0,-7.499999999998507e-05,0.0002633913438212661,1.862458053218547e-05,-0.47549500000000045,0.18624967107353477,0.01316984054098604,0.4753549999999999,0.18621267135992656,0.013167224266146606,0.0,0.0,0.0,-0.00021500000000013842,0.0006471282716744271,4.575887891985177e-05
MET 735,R MET 735,0.0,0.0,0.0,-8.500000000000619e-05,0.00027888169534770707,1.971991379291645e-05,-0.1578700000000001,0.08458878826416646,0.005981330579394515,0.15795000000000003,0.08456552193417827,0.005979685401423717,0.0,0.0,0.0,-5.0000000002126125e-06,0.0006284703652521656,4.443956570445927e-05
PHE 736,R PHE 736,0.0,0.0,0.0,-0.00012999999999999012,0.00033630343441597925,2.3780243901186427e-05,-0.17981500000000003,0.045484731229282,0.0032162561892672826,0.17976499999999998,0.045429503354097976,0.0032123509887619682,0.0,0.0,0.0,-0.000180000000000069,0.000614491659829272,4.345112196478554e-05
ASP 737,R ASP 737,0.0,0.0,0.0,-4.000000000000004e-05,0.00019595917942265444,1.385640646055103e-05,55.502784999999996,0.2949414158401209,0.020855507519331087,-55.502105,0.2949016683146837,0.020852696944853883,0.0,0.0,0.0,0.0006399999999984374,0.0006003332407928342,4.244997055363096e-05
ALA 738,R ALA 738,0.0,0.0,0.0,-2.9999999999998917e-05,0.00017058722109231366,1.2062338081814384e-05,-0.03197000000000002,0.05098538123815492,0.0036052108814880715,0.03198500000000002,0.05098573109213989,0.0036052356199005914,0.0,0.0,0.0,-1.500000000020485e-05,0.0006203023456344946,4.3861999498407276e-05
LYS 739,R LYS 739,0.0,0.0,0.0,-2.500000000000002e-05,0.00015612494995996009,1.1039701082909817e-05,-54.07366,0.3926280866201439,0.027762998253340294,54.073184999999995,0.39259093312911164,0.027760371104794925,0.0,0.0,0.0,-0.0005000000000003979,0.0005999999999990757,4.242640687112749e-05
ASN 740,R ASN 740,0.0,0.0,0.0,-4.5000000000001704e-05,0.00020730412441628666,1.4658615214269603e-05,-0.24438500000000005,0.11939462624004497,0.008442474985156911,0.24440500000000004,0.11932812315208852,0.008437772506710524,0.0,0.0,0.0,-2.5000000000829914e-05,0.0006199798383818142,4.3839194791872057e-05
MET 741,R MET 741,0.0,0.0,0.0,-6.49999999999995e-05,0.0002465258607124191,1.7432010784760182e-05,-0.3187300000000001,0.144740205540824,0.010234678084825135,0.31865000000000004,0.14467746023482708,0.01023024132168933,0.0,0.0,0.0,-0.0001449999999999796,0.0006587677891335502,4.658191709236029e-05
MET 742,R MET 742,0.0,0.0,0.0,-4.0000000000008914e-05,0.00019595917942269792,1.3856406460554105e-05,-0.36272000000000004,0.059917873794052535,0.004236833487405427,0.36265499999999995,0.0599202467868759,0.004237001283337138,0.0,0.0,0.0,-0.0001050000000001039,0.000603303406255883,4.265999296764774e-05
ALA 743,R ALA 743,0.0,0.0,0.0,-3.4999999999993925e-05,0.00018377975949485914,1.299519141836477e-05,0.2117249999999999,0.04151721781381828,0.0029357106252149833,-0.21172999999999995,0.0415553498360925,0.002938406966368029,0.0,0.0,0.0,-3.999999999999559e-05,0.000590254182535045,4.1737273509425256e-05
ALA 744,R ALA 744,0.0,0.0,0.0,-2.500000000000169e-05,0.0001561249499599705,1.1039701082910553e-05,-0.11750000000000005,0.05351326938246249,0.0037839595663801675,0.11747999999999999,0.05350728548524955,0.003783536440950448,0.0,0.0,0.0,-4.49999999999573e-05,0.0006580083586096534,4.652821724503155e-05
CYS 745,R CYS 745,0.0,0.0,0.0,-1.5000000000000568e-05,0.00012155245781143678,8.595056718835867e-06,0.030790000000000015,0.07524038742590312,0.005320298816795914,-0.030745000000000012,0.07524373711479253,0.0053205356755687706,0.0,0.0,0.0,3.0000000000027783e-05,0.0005376802023506839,3.801973171919236e-05
ASP 746,R ASP 746,0.0,0.0,0.0,-2.4999999999998914e-05,0.00015612494995995317,1.1039701082909328e-05,53.88415499999997,0.34090941755412746,0.024105936092287977,-53.88384999999998,0.34082038891781063,0.024099640817042033,0.0,0.0,0.0,0.00027999999999977376,0.0005929586832144392,4.192851058643758e-05
PRO 747,R PRO 747,0.0,0.0,0.0,-7.500000000000506e-05,0.00026339134382133623,1.862458053219043e-05,0.12598999999999994,0.047508524498241514,0.0033593599836873795,-0.12598000000000004,0.04753724434588115,0.0033613907835894426,0.0,0.0,0.0,-6.49999999999995e-05,0.0005922626106722267,4.187929082495796e-05
ARG 748,R ARG 748,0.0,0.0,0.0,-3.9999999999998926e-05,0.00019595917942264896,1.3856406460550644e-05,-53.837885,0.43018112670497305,0.030418399183155583,53.83751999999998,0.4301416389990952,0.03041560698069561,0.0,0.0,0.0,-0.00040499999999894955,0.0006564868620123942,4.642063118888412e-05
HID 749,R HID 749,0.0,0.0,0.0,-6.500000000000394e-05,0.00024652586071243594,1.743201078476137e-05,-0.20542000000000024,0.05770445043495279,0.004080320820719814,0.20540499999999998,0.05772331396411705,0.004081654673658729,0.0,0.0,0.0,-8.000000000025764e-05,0.00060299253726752,4.2638011210674534e-05
GLY 750,R GLY 750,0.0,0.0,0.0,-2.000000000000002e-05,0.00014000000000000012,9.899494936611673e-06,-0.158065,0.03308792491226989,0.002339669608085734,0.15805999999999998,0.03304688184988102,0.0023367674253121505,0.0,0.0,0.0,-2.4999999999940624e-05,0.0006118619125260482,4.3265170749693884e-05
ARG 751,R ARG 751,0.0,0.0,0.0,-0.0001299999999999829,0.00033630343441596054,2.3780243901185103e-05,-61.150040000000025,0.41998339061664275,0.02969731034907467,61.149475,0.4198743733236867,0.02968960166236309,0.0,0.0,0.0,-0.0006950000000006184,0.0006495960283148155,4.5933375665325455e-05
TYR 752,R TYR 752,0.0,0.0,0.0,-0.00011500000000001175,0.00031902194281901807,2.2558257911463467e-05,0.11662499999999977,0.07072060785230833,0.005000702138200181,-0.11664500000000003,0.07075308456173489,0.0050029985883467964,0.0,0.0,0.0,-0.00013500000000029377,0.0006608895520434678,4.673194838652758e-05
LEU 753,R LEU 753,0.0,0.0,0.0,-0.00012000000000001343,0.00032496153618547484,2.297825058615469e-05,0.4337900000000001,0.04530823214383856,0.0032037758192482555,-0.433755,0.04541337881065389,0.003211210811360683,0.0,0.0,0.0,-8.49999999998996e-05,0.0007055317143825589,4.988862595820778e-05
THR 754,R THR 754,0.0,0.0,0.0,-7.00000000000034e-05,0.0002551470164434738,1.8041618552669587e-05,-0.7433500000000001,0.13560861882638486,0.009588977395947844,0.7431250000000003,0.13553445825693142,0.009583733451792127,0.0,0.0,0.0,-0.0002950000000002179,0.0006387292070981409,4.5164975368100214e-05
VAL 755,R VAL 755,0.0,0.0,0.0,-0.00011999999999999344,0.0003249615361854207,2.297825058615086e-05,0.41859500000000033,0.04413423812642274,0.003120761906169539,-0.418515,0.044157556261640384,0.0031224107473232406,0.0,0.0,0.0,-3.999999999998921e-05,0.0006843975452908049,4.8394214530255544e-05
ALA 756,R ALA 756,0.0,0.0,0.0,-8.00000000000045e-05,0.0002712931993250261,1.9183326093251962e-05,-0.4509700000000001,0.029055792881968755,0.0020545548179591927,0.4507449999999997,0.02905821699623453,0.0020547262287227627,0.0,0.0,0.0,-0.00030499999999997364,0.0005847862857490351,4.135063481980368e-05
ALA 757,R ALA 757,0.0,0.0,0.0,-7.499999999999396e-05,0.00026339134382129725,1.8624580532187673e-05,0.4440800000000001,0.022205260637961056,0.0015701490375116985,-0.4438400000000001,0.022208430831553275,0.0015703732040503718,0.0,0.0,0.0,0.00016500000000013504,0.0006463551655242625,4.570421205971594e-05
VAL 758,R VAL 758,0.0,0.0,0.0,-0.00013500000000000512,0.0003417235724968485,2.4163505540381434e-05,-0.38063499999999983,0.024740690673464235,0.001749431014644533,0.38050500000000015,0.024676911780039577,0.0017449211658408183,0.0,0.0,0.0,-0.0002649999999997599,0.0007034024452614503,4.9738063894757084e-05
PHE 759,R PHE 759,0.0,0.0,0.0,-0.00019000000000000128,0.0003923009049186633,2.7739863013360583e-05,0.27956,0.056117434011188266,0.003968101813209982,-0.2794749999999998,0.05609402263165062,0.003966446378687182,0.0,0.0,0.0,-0.00010499999999977305,0.0007169204976845022,5.069393454843461e-05
ARG 760,R ARG 760,0.0,0.0,0.0,-0.00014000000000001124,0.0003469870314579773,2.4535688292772564e-05,-60.713664999999985,0.3446409621290639,0.02436979613961172,60.71163000000002,0.34463183703346445,0.024369150897913985,0.0,0.0,0.0,-0.0021749999999998693,0.000703118055520364,4.971795450331488e-05
GLY 761,R GLY 761,0.0,0.0,0.0,-4.999999999999893e-05,0.00021794494717702906,1.5411035007422114e-05,0.29530500000000004,0.05419125367621544,0.003831900295545236,-0.29525000000000007,0.05409045664440228,0.0038247728690733794,0.0,0.0,0.0,5.000000000017213e-06,0.0005787702480258768,4.092523671281175e-05
ARG 762,R ARG 762,0.0,0.0,0.0,-0.00023999999999999965,0.0004270831300812519,3.0199337741082958e-05,-67.08598499999997,2.0934910400525766,0.1480321710774455,67.08128500000007,2.09253605076934,0.14796464313763177,0.0,0.0,0.0,-0.004940000000002414,0.001219180052330244,8.620904824900854e-05
MET 763,R MET 763,0.0,0.0,0.0,-0.0001549999999999896,0.0003619046835839271,2.5590525590536666e-05,0.184765,0.11827083230873113,0.00836301075420808,-0.18470499999999998,0.11825501247304498,0.008361892122898987,0.0,0.0,0.0,-9.499999999995623e-05,0.0007042549254352394,4.979834334592841e-05
SER 764,R SER 764,0.0,0.0,0.0,-0.0001949999999999985,0.0003962007067131477,2.801562064277692e-05,-0.6084950000000002,0.10533650827229686,0.007448415930585397,0.6080950000000004,0.10524996900236883,0.007442296680124892,0.0,0.0,0.0,-0.0005949999999998362,0.0007217859793594634,5.1037976057044995e-05
MET 765,R MET 765,0.0,0.0,0.0,-0.00042000000000002924,0.0004935585071701564,3.489985673323268e-05,-0.22920000000000004,0.2576878926143018,0.018221285629724367,0.2289700000000001,0.2574864250790709,0.018207039723689294,0.0,0.0,0.0,-0.000650000000000075,0.0008470537173050735,5.9895742753569026e-05
LYS 766,R LYS 766,0.0,0.0,0.0,-0.0004700000000000415,0.0004990991885387545,3.529164207004565e-05,-74.02344999999997,0.6112423966835947,0.04322136436436875,74.016315,0.610939044239581,0.043199914107343584,0.0,0.0,0.0,-0.007604999999994248,0.0009894316550429546,6.99633832801502e-05
GLU 767,R GLU 767,0.0,0.0,0.0,-0.0002749999999999964,0.000446514277487288,3.157332735078731e-05,66.04651499999999,0.5208486918253079,0.036829564196181754,-66.04306000000003,0.5207214191855517,0.03682056466151864,0.0,0.0,0.0,0.003179999999998273,0.0007922120928141634,5.601785429668815e-05
VAL 768,R VAL 768,0.0,0.0,0.0,-0.00018499999999999962,0.00038829756630707763,2.7456784225396766e-05,-0.28471000000000013,0.07998534803324871,0.005655818198987624,0.2845500000000001,0.07993908618441857,0.0056525469922858226,0.0,0.0,0.0,-0.0003449999999998886,0.0007042549254353025,4.9798343345932875e-05
ASP 769,R ASP 769,0.0,0.0,0.0,-0.00022499999999999075,0.00041758232721223463,2.9527529527543088e-05,70.22930000000002,0.4606859016704004,0.03257541250681792,-70.22478,0.4604870373859436,0.03256135067841039,0.0,0.0,0.0,0.004295000000000897,0.0008233923730522862,5.82226330562555e-05
GLU 770,R GLU 770,0.0,0.0,0.0,-0.000310000000000008,0.00046249324319389923,3.270321085153652e-05,70.12509,0.6281413152280519,0.04441629835411923,-70.12049500000002,0.6279068401990454,0.044399718465816286,0.0,0.0,0.0,0.004285000000001631,0.0008965349965264143,6.339459756148853e-05
GLN 771,R GLN 771,0.0,0.0,0.0,-0.00016999999999999405,0.0003756327994198459,2.6561249970585926e-05,-0.6834900000000002,0.15663636199810177,0.011075863374924859,0.6832150000000007,0.15658872492934703,0.011072494925489626,0.0,0.0,0.0,-0.000445000000000384,0.0006685618894312249,4.727446456597099e-05
MET 772,R MET 772,0.0,0.0,0.0,-0.00018999999999999738,0.00039230090491865536,2.773986301336002e-05,-0.35130000000000033,0.15538239926066216,0.01098719481942498,0.3510549999999999,0.1553913510302296,0.010987827805121456,0.0,0.0,0.0,-0.0004349999999999654,0.0006824771058431458,4.825841895462575e-05
LEU 773,R LEU 773,0.0,0.0,0.0,-0.0002100000000000002,0.0004073082370883264,2.880104164782936e-05,-0.3646449999999997,0.08127944989356171,0.005747325019084969,0.36443499999999995,0.08124718933600038,0.005745043853183322,0.0,0.0,0.0,-0.00041999999999987186,0.0006808817812220227,4.814561246884675e-05
ASN 774,R ASN 774,0.0,0.0,0.0,-0.00015000000000000123,0.00035707142142714555,2.524876234590541e-05,-0.012549999999999102,0.3388398109726775,0.023959592807474818,0.012569999999999946,0.33880002228453293,0.023956779322354665,0.0,0.0,0.0,-0.00012999999999919966,0.0005942221806690852,4.201785334825679e-05
VAL 775,R VAL 775,0.0,0.0,0.0,-0.0001399999999999979,0.0003469870314579443,2.453568829277023e-05,-0.23522999999999983,0.053267223505642204,0.003766561495581906,0.2351500000000003,0.053274454478669894,0.003767072802588152,0.0,0.0,0.0,-0.00021999999999999852,0.0007152621896901523,5.057667446562454e-05
GLN 776,R GLN 776,0.0,0.0,0.0,-0.00017999999999998462,0.00038418745424593815,2.7166155414409932e-05,-0.33385499999999924,0.32848725085610275,0.023227556261367677,0.33370499999999964,0.32838273093297726,0.023220165586726564,0.0,0.0,0.0,-0.0003299999999992664,0.0006565820588486064,4.642736262172744e-05
ASN 777,R ASN 777,0.0,0.0,0.0,-0.00015500000000000791,0.00036190468358396994,2.5590525590539695e-05,-0.17666000000000004,0.3398365701333511,0.02403007432364703,0.176565,0.33985550720122204,0.024031413376557762,0.0,0.0,0.0,-0.0002500000000004832,0.0006763874629239327,4.7827816174307726e-05
LYS 778,R LYS 778,0.0,0.0,0.0,-0.00012000000000000011,0.00032496153618543874,2.2978250586152136e-05,-59.46887000000001,1.0763949754138447,0.07611261863502566,59.46799999999998,1.0762485818810372,0.07610226704904867,0.0,0.0,0.0,-0.0009899999999983323,0.000699928567783887,4.949242366261746e-05
ASN 779,R ASN 779,0.0,0.0,0.0,-9.000000000000674e-05,0.00028618176042510514,2.0236106344849577e-05,-0.6018799999999999,0.07852932955272203,0.005552862144876289,0.6017249999999998,0.07851018644099685,0.0055515085224649005,0.0,0.0,0.0,-0.00024500000000035274,0.0006123520229422733,4.329982678957818e-05
SER 780,R SER 780,0.0,0.0,0.0,-0.0001250000000000001,0.0003307189138830741,2.3385358667337154e-05,-0.11569499999999996,0.20186131866952609,0.014273750729048051,0.11569500000000002,0.20180520799771248,0.014269783105394418,0.0,0.0,0.0,-0.00012500000000005508,0.0006475916923494525,4.579164771003703e-05
SER 781,R SER 781,0.0,0.0,0.0,-7.500000000000117e-05,0.0002633913438213227,1.8624580532189472e-05,0.011724999999999972,0.1750515620467295,0.01237801465805401,-0.011739999999999995,0.1750972940967391,0.012381248402321946,0.0,0.0,0.0,-9.000000000008334e-05,0.0006495382975622377,4.592929348466238e-05
TYR 782,R TYR 782,0.0,0.0,0.0,-8.999999999999842e-05,0.0002861817604250787,2.0236106344847707e-05,-0.09262500000000008,0.07752879706921803,0.00548211381448798,0.09255500000000001,0.07749681912827136,0.005479852632598803,0.0,0.0,0.0,-0.00016000000000000682,0.0005953150426454352,4.209513035969459e-05
PHE 783,R PHE 783,0.0,0.0,0.0,-0.00014999999999999237,0.00035707142142712435,2.5248762345903913e-05,-0.10189999999999998,0.07934506915996728,0.005610543645672846,0.10187499999999997,0.07927445600570207,0.005605550541650656,0.0,0.0,0.0,-0.00017500000000008064,0.0006814506585219184,4.818583816848869e-05
VAL 784,R VAL 784,0.0,0.0,0.0,-0.00014999999999998793,0.0003570714214271138,2.5248762345903164e-05,0.37660499999999963,0.060637686095366364,0.004287731903349478,-0.37653,0.06061624452240446,0.004286215755185411,0.0,0.0,0.0,-7.5000000000095e-05,0.00066285367917821,4.687083314813645e-05
GLU 785,R GLU 785,0.0,0.0,0.0,-0.00016500000000001458,0.00037118054905938214,2.624642832844351e-05,63.55167999999994,0.4376786465062828,0.03094855389251424,-63.551174999999986,0.43752720415514107,0.030937845301169123,0.0,0.0,0.0,0.00034000000000375505,0.0007578918128589566,5.3591044027833404e-05
TRP 786,R TRP 786,0.0,0.0,0.0,-0.0003300000000000347,0.00047021271782039933,3.324906013709609e-05,0.7862349999999994,0.08551999634589125,0.006047176934322846,-0.7861949999999998,0.0855219677919114,0.0060473163366078055,0.0,0.0,0.0,-0.00029000000000019456,0.0007588807547966639,5.366097278286867e-05
ILE 787,R ILE 787,0.0,0.0,0.0,-0.0003350000000000025,0.0004719904660054091,3.337476591678234e-05,-0.3398049999999998,0.05152976785315605,0.0036437048281935205,0.33971500000000004,0.05149828904924846,0.003641478940622851,0.0,0.0,0.0,-0.00042500000000039506,0.0007445636305919651,5.26485992216454e-05
PRO 788,R PRO 788,0.0,0.0,0.0,-0.0002849999999999775,0.000451414443721031,3.1919821428069414e-05,-0.200635,0.11207034297707835,0.007924569948899427,0.20067000000000004,0.11200629937641907,0.007920041382467649,0.0,0.0,0.0,-0.0002499999999999947,0.000733143914930901,5.184110338332934e-05
ASN 789,R ASN 789,0.0,0.0,0.0,-0.00035999999999996815,0.0004799999999999573,3.394112549695126e-05,0.006989999999999767,0.4624553815234502,0.03270053362714437,-0.0069599999999999836,0.4623637403603358,0.032694053618356964,0.0,0.0,0.0,-0.0003300000000005099,0.0007557115851961121,5.343687865134062e-05
ASN 790,R ASN 790,0.0,0.0,0.0,-0.00020499999999999962,0.0004037016224886883,2.8546015483776314e-05,0.10523500000000013,0.1967919454017358,0.01391529190764602,-0.1052,0.19671520022611375,0.013909865204235448,0.0,0.0,0.0,-0.00017000000000017224,0.0006716397844090037,4.749210460702773e-05
VAL 791,R VAL 791,0.0,0.0,0.0,-0.00019500000000000406,0.00039620070671315895,2.8015620642777716e-05,0.4888200000000002,0.0502383080925281,0.0035523848327565625,-0.48875499999999983,0.05023579376301484,0.003552207042811666,0.0,0.0,0.0,-0.00012999999999994716,0.0006656575696257635,4.7069098143053376e-05
LYS 792,R LYS 792,0.0,0.0,0.0,-0.000290000000000048,0.0004537620521816123,3.208582241427421e-05,-71.33548000000003,0.606423919048478,0.042880646543290074,71.33113500000003,0.6060083306118335,0.04285126000311667,0.0,0.0,0.0,-0.004634999999998684,0.0009443383927407303,6.677480812417756e-05
THR 793,R THR 793,0.0,0.0,0.0,-0.00020500000000001295,0.0004037016224887146,2.8546015483778174e-05,0.2642649999999998,0.11946486837141755,0.008447441853898764,-0.2642000000000001,0.11941859151740147,0.00844416958617009,0.0,0.0,0.0,-0.0001400000000002488,0.0007213875518746558,5.100980297941314e-05
ALA 794,R ALA 794,0.0,0.0,0.0,-0.00011500000000000843,0.00031902194281900885,2.2558257911462816e-05,-0.3909299999999999,0.05675583758522238,0.004013243762843307,0.39078499999999977,0.0567024582800448,0.004009469275976697,0.0,0.0,0.0,-0.0002600000000000868,0.0006575712889110417,4.64973117502576e-05
VAL 795,R VAL 795,0.0,0.0,0.0,-0.00017999999999999684,0.0003841874542459642,2.7166155414411775e-05,0.38819,0.062130136809765375,0.004393264105423303,-0.3879949999999999,0.06202519629150792,0.004385843690215194,0.0,0.0,0.0,1.5000000000242597e-05,0.0007034024452614111,4.9738063894754305e-05
CYS 796,R CYS 796,0.0,0.0,0.0,-0.00011499999999999178,0.0003190219428189626,2.2558257911459547e-05,-0.46707,0.09764381752061999,0.006904460550977221,0.46684999999999993,0.09762063050400784,0.006902820981309028,0.0,0.0,0.0,-0.00033499999999993425,0.000576866535690874,4.079062392266086e-05
ASP 797,R ASP 797,0.0,0.0,0.0,-0.00018499999999998073,0.0003882975663070381,2.745678422539397e-05,67.29492000000003,0.5235278536946278,0.03701900954875101,-67.29020500000003,0.5233157679336697,0.03700401282077435,0.0,0.0,0.0,0.004529999999998324,0.0007675285010990164,5.4272460788106095e-05
ILE 798,R ILE 798,0.0,0.0,0.0,-0.00010500000000000342,0.00030655342111939667,2.1676600286946077e-05,0.027365000000000014,0.05526664251607833,0.003907941769653174,-0.02732499999999998,0.055271325070057796,0.00390827287622039,0.0,0.0,0.0,-6.499999999997286e-05,0.0006006454861225874,4.247204963263719e-05
PRO 799,R PRO 799,0.0,0.0,0.0,-8.00000000000023e-05,0.0002712931993250185,1.9183326093251427e-05,0.11662499999999998,0.046981638700666885,0.003322103531649789,-0.11655000000000008,0.04695708146808099,0.0033203670730809227,0.0,0.0,0.0,-5.0000000001659824e-06,0.0006670644646511345,4.716858064433912e-05
PRO 800,R PRO 800,0.0,0.0,0.0,-5.5000000000000605e-05,0.00022798026230356244,1.6120638945153684e-05,0.21374999999999997,0.0567704808857563,0.004014279200553955,-0.21374500000000005,0.05672406874511051,0.004010997366615953,0.0,0.0,0.0,-5.0000000000061104e-05,0.0005894913061275319,4.1683330001329276e-05
ARG 801,R ARG 801,0.0,0.0,0.0,-6.49999999999984e-05,0.0002465258607124149,1.7432010784759884e-05,-57.522635000000015,0.41891375218720817,0.029621675490387578,57.52124500000003,0.41880359951923607,0.029613886520538694,0.0,0.0,0.0,-0.0014550000000022579,0.0006617967966074823,4.679610026486851e-05
GLY 802,R GLY 802,0.0,0.0,0.0,-3.9999999999997815e-05,0.00019595917942264354,1.3856406460550262e-05,-0.16309000000000018,0.07880794312758072,0.00557256309968761,0.16302500000000003,0.07877254835918412,0.005570060311612434,0.0,0.0,0.0,-0.00010500000000010501,0.0006511336268386302,4.604210029961864e-05
LEU 803,R LEU 803,0.0,0.0,0.0,-6.000000000000227e-05,0.00023748684174076736,1.6792855623747304e-05,0.12970000000000007,0.07186348168576323,0.005081515521967845,-0.1297150000000001,0.07184235362931801,0.005080021542769274,0.0,0.0,0.0,-7.499999999988461e-05,0.0006159342497376866,4.355312847545667e-05
LYS 804,R LYS 804,0.0,0.0,0.0,-8.999999999999731e-05,0.00028618176042507517,2.023610634484746e-05,-59.22350500000005,1.2686097666226888,0.08970425686583866,59.22182499999999,1.2682915928028677,0.08968175857927951,0.0,0.0,0.0,-0.0017700000000007111,0.0007050531894821651,4.985478913800427e-05
MET 805,R MET 805,0.0,0.0,0.0,-0.00010499999999998622,0.00030655342111934636,2.167660028694252e-05,-0.42975499999999994,0.09395655897807258,0.006643731999034891,0.429685,0.09395001742948257,0.006643269441698145,0.0,0.0,0.0,-0.00017499999999998655,0.0006590713163231641,4.660337970576534e-05
SER 806,R SER 806,0.0,0.0,0.0,-8.000000000000673e-05,0.00027129319932503356,1.918332609325249e-05,0.5066450000000001,0.07208154392769209,0.005096934850966708,-0.5065749999999999,0.07202780279170136,0.005093134778797937,0.0,0.0,0.0,-9.99999999999935e-06,0.0006163602842495078,4.358325366468949e-05
ALA 807,R ALA 807,0.0,0.0,0.0,-7.499999999999174e-05,0.0002633913438212895,1.8624580532187124e-05,-0.3984300000000001,0.017398709722271893,0.0012302745628514767,0.39837500000000026,0.017372805616821023,0.0012284428659889886,0.0,0.0,0.0,-0.0001300000000000101,0.00061081912216297,4.3191434335985025e-05
THR 808,R THR 808,0.0,0.0,0.0,-9.500000000001174e-05,0.00029321493822795125,2.0733427116617898e-05,0.17574000000000012,0.06469244469024181,0.004574446633200564,-0.1757449999999999,0.06474048173283854,0.004577843365057394,0.0,0.0,0.0,-9.999999999976694e-05,0.0006855654600400174,4.847679857415714e-05
PHE 809,R PHE 809,0.0,0.0,0.0,-0.00010000000000002008,0.00030000000000006026,2.1213203435600686e-05,-0.3396249999999999,0.026069798138842346,0.0018434131048139857,0.3395049999999999,0.026079685101626292,0.0018441122186569725,0.0,0.0,0.0,-0.00022000000000004682,0.0006337191807101491,4.481071300481296e-05
ILE 810,R ILE 810,0.0,0.0,0.0,-8.500000000000841e-05,0.0002788816953477144,1.9719913792916967e-05,0.3526100000000001,0.02628950170695281,0.0018589484931001647,-0.3526149999999996,0.02627216730687148,0.0018577227659156337,0.0,0.0,0.0,-8.999999999999453e-05,0.0006571909920260538,4.647042069963369e-05
GLY 811,R GLY 811,0.0,0.0,0.0,-5.5000000000007266e-05,0.00022798026230359009,1.612063894515564e-05,-0.3161449999999999,0.04396059570797479,0.0031084835330109205,0.3160300000000002,0.043922876727279396,0.003105816398308005,0.0,0.0,0.0,-0.00017000000000004788,0.0006253798845502017,4.422103571831078e-05
ASN 812,R ASN 812,0.0,0.0,0.0,-9.500000000001174e-05,0.00029321493822795125,2.0733427116617898e-05,-0.3160900000000006,0.07340151156481724,0.005190270657682506,0.31600499999999987,0.07345811714848138,0.0051942732768887,0.0,0.0,0.0,-0.00018000000000078842,0.0006539113089703201,4.62385120867485e-05
SER 813,R SER 813,0.0,0.0,0.0,-6.499999999999062e-05,0.0002465258607123854,1.74320107847578e-05,-0.20663000000000004,0.09154486932646724,0.0064731997883581355,0.20661000000000002,0.091484850658456,0.006468955827643282,0.0,0.0,0.0,-8.499999999995179e-05,0.0006146340374564895,4.346118958335501e-05
THR 814,R THR 814,0.0,0.0,0.0,-5.5000000000005043e-05,0.0002279802623035809,1.612063894515499e-05,-0.26799999999999974,0.09915452586745634,0.007011283762621531,0.2679649999999999,0.09915338509097928,0.007011203097543256,0.0,0.0,0.0,-8.999999999977471e-05,0.0006260191690356996,4.426623995779108e-05
ALA 815,R ALA 815,0.0,0.0,0.0,-1.9999999999995577e-05,0.00013999999999996903,9.899494936609476e-06,-0.36269999999999997,0.015774980190163487,0.0011154595465548054,0.3626700000000001,0.015813320334449717,0.0011181706041564518,0.0,0.0,0.0,-4.9999999999916776e-05,0.0006062177826490613,4.2866070498702375e-05
ILE 816,R ILE 816,0.0,0.0,0.0,-6.999999999999617e-05,0.0002551470164434475,1.8041618552667727e-05,-0.4310400000000001,0.027513967362048402,0.0019455312899049769,0.43111,0.027553001651363214,0.001948291430972307,0.0,0.0,0.0,5.329070518200751e-17,0.0006244997998396928,4.4158804331628834e-05
GLN 817,R GLN 817,0.0,0.0,0.0,-4.000000000000115e-05,0.00019595917942265986,1.3856406460551415e-05,-0.4914049999999996,0.2325675191745405,0.016445006989205,0.49139500000000014,0.2326414601376975,0.016450235404850577,0.0,0.0,0.0,-4.999999999949267e-05,0.0006224949798993299,4.4017042154139976e-05
GLU 818,R GLU 818,0.0,0.0,0.0,-2.0000000000004457e-05,0.0001400000000000312,9.899494936613872e-06,51.99350500000001,0.31471574471805697,0.022253763723631245,-51.99324000000001,0.3146821768086967,0.022251390113997356,0.0,0.0,0.0,0.00024499999999974873,0.0006284703652555691,4.443956570469993e-05
LEU 819,R LEU 819,0.0,0.0,0.0,-3.9999999999997815e-05,0.00019595917942264357,1.3856406460550263e-05,-0.41299499999999967,0.026885962415360672,0.001901124634262818,0.41294000000000025,0.026896215347140155,0.0019018496260216494,0.0,0.0,0.0,-9.499999999991849e-05,0.0005621165359600581,3.9747641439444885e-05
PHE 820,R PHE 820,0.0,0.0,0.0,-4.9999999999996716e-05,0.00021794494717701938,1.541103500742143e-05,-0.3312000000000001,0.03521405969211537,0.0024900100401402648,0.33120999999999995,0.03524877160980162,0.002492464543378658,0.0,0.0,0.0,-3.99999999999423e-05,0.0005553377350765756,3.9268307832142505e-05
LYS 821,R LYS 821,0.0,0.0,0.0,-4.500000000000615e-05,0.00020730412441630712,1.465861521427105e-05,-51.49901999999998,0.9661471469713517,0.06831691992474788,51.49875500000001,0.9661429267834113,0.06831662151239681,0.0,0.0,0.0,-0.0003100000000024039,0.000635531273819563,4.4938847337393754e-05
ARG 822,R ARG 822,0.0,0.0,0.0,-2.000000000001112e-05,0.00014000000000007783,9.899494936617169e-06,-50.995605000000005,0.3616406351256904,0.02557185454499856,50.995430000000006,0.36163359232643805,0.025571356543887574,0.0,0.0,0.0,-0.00019500000000036266,0.0005718172785094231,4.043358752336497e-05
ILE 823,R ILE 823,0.0,0.0,0.0,-9.999999999998898e-06,9.949874371065103e-05,7.035623639734369e-06,-0.3795400000000002,0.023635955660810518,0.001671314452758368,0.37954999999999955,0.023683063568726258,0.0016746454848718412,0.0,0.0,0.0,-1.509903313490213e-16,0.0005744562646536548,4.062019202316933e-05
SER 824,R SER 824,0.0,0.0,0.0,-4.999999999999449e-06,7.053367989832165e-05,4.9874843358144515e-06,-0.3182400000000001,0.12549865497287227,0.008874094996110882,0.3181850000000002,0.12551514161645896,0.008875260777858798,0.0,0.0,0.0,-6.000000000006223e-05,0.0005800000000001998,4.1012193308833885e-05
GLU 825,R GLU 825,0.0,0.0,0.0,-4.999999999999449e-06,7.053367989832165e-05,4.9874843358144515e-06,49.44664500000002,0.3157950743343865,0.022330083852715454,-49.44649500000002,0.31581405917567396,0.022331426283716864,0.0,0.0,0.0,0.00014500000000012393,0.0005864938192346664,4.147137567048298e-05
GLN 826,R GLN 826,0.0,0.0,0.0,-1.9999999999997796e-05,0.0001399999999999846,9.899494936610575e-06,-0.5044950000000007,0.10829127377125027,0.007657349402697997,0.50445,0.10829056976486905,0.0076572996219293815,0.0,0.0,0.0,-6.50000000010209e-05,0.0005663700203931428,4.004840820807544e-05
PHE 827,R PHE 827,0.0,0.0,0.0,0.0,0.0,0.0,-0.3153349999999999,0.021442079540010477,0.0015161839845482736,0.31532500000000013,0.02145016025580781,0.001516755377441987,0.0,0.0,0.0,-1.0000000000225384e-05,0.0005830094338858684,4.122499241964277e-05
THR 828,R THR 828,0.0,0.0,0.0,-5.0000000000005595e-06,7.053367989833732e-05,4.9874843358155595e-06,-0.23755500000000013,0.0762287804900487,0.005390188760609423,0.23767000000000008,0.07619639820883907,0.005387898987546061,0.0,0.0,0.0,0.00010999999999986465,0.0005458021619600651,3.8594040990824033e-05
ALA 829,R ALA 829,0.0,0.0,0.0,-5.000000000000005e-06,7.053367989832949e-05,4.9874843358150055e-06,-0.24159000000000005,0.016890586135476664,0.001194344799461103,0.24161999999999992,0.016906673238697066,0.0011954823294387826,0.0,0.0,0.0,2.5000000000039436e-05,0.0005043560250458704,3.5663356544222715e-05
MET 830,R MET 830,0.0,0.0,0.0,-2.000000000000668e-05,0.00014000000000004677,9.899494936614971e-06,-0.20178499999999983,0.06511811403135104,0.004604546000964719,0.20177999999999993,0.06512404778574515,0.004604965580761716,0.0,0.0,0.0,-2.4999999999896216e-05,0.0005868347297153093,4.1495481681746994e-05
PHE 831,R PHE 831,0.0,0.0,0.0,-1.000000000000334e-05,9.949874371069522e-05,7.035623639737493e-06,-0.24577500000000008,0.02667553888865223,0.0018862454439971452,0.24578999999999993,0.026677441781401846,0.0018863799988338575,0.0,0.0,0.0,5.000000000059401e-06,0.0005873457244248636,4.153161446417462e-05
ARG 832,R ARG 832,0.0,0.0,0.0,-1.5000000000001124e-05,0.0001215524578114413,8.595056718836186e-06,-45.934534999999975,0.359449257582671,0.02541690075291767,45.93450500000001,0.3594074011112167,0.025413941053437483,0.0,0.0,0.0,-4.500000000064119e-05,0.0005504316487986133,3.8921395144519165e-05
ARG 833,R ARG 833,0.0,0.0,0.0,-1.0000000000002229e-05,9.949874371068417e-05,7.035623639736712e-06,-45.11325999999999,0.2453035311617616,0.01734557903334872,45.113205000000015,0.2452485738462603,0.017341692964302043,0.0,0.0,0.0,-6.500000000059458e-05,0.0005663700203934424,4.004840820809663e-05
LYS 834,R LYS 834,0.0,0.0,0.0,-5.000000000000005e-06,7.053367989832949e-05,4.9874843358150055e-06,-44.90592500000002,0.44209602958383015,0.03126091004543748,44.90582000000001,0.4420979163024659,0.031261043456591635,0.0,0.0,0.0,-0.00011000000000137789,0.0005638262143618096,3.986853395859755e-05
ALA 835,R ALA 835,0.0,0.0,0.0,0.0,0.0,0.0,0.25156500000000015,0.019474490365602233,0.0013770544197669425,-0.25150500000000003,0.019497435087723558,0.0013786768566273855,0.0,0.0,0.0,6.000000000009553e-05,0.0005800000000000326,4.101219330882206e-05
PHE 836,R PHE 836,0.0,0.0,0.0,-1.000000000000334e-05,9.949874371069522e-05,7.035623639737493e-06,0.15129499999999999,0.03196807743671804,0.002260484433699999,-0.15125000000000002,0.03199011566093486,0.0022620427714789013,0.0,0.0,0.0,3.5000000000060536e-05,0.0005511578721201997,3.8972746888054115e-05
LEU 837,R LEU 837,0.0,0.0,0.0,-5.00000000000167e-06,7.053367989835297e-05,4.987484335816666e-06,0.1067249999999999,0.02601652119327292,0.001839645855864681,-0.10681999999999998,0.026022252016303354,0.001840051086247341,0.0,0.0,0.0,-0.00010000000000008669,0.0005830951894846318,4.12310562561838e-05
HIP 838,R HIP 838,0.0,0.0,0.0,0.0,0.0,0.0,-43.089095000000036,0.21274793998893476,0.015043551104964444,43.08900000000001,0.212726937638283,0.01504206601450777,0.0,0.0,0.0,-9.499999999992071e-05,0.0005440358444052569,3.846914347875066e-05
TRP 839,R TRP 839,0.0,0.0,0.0,-1.9999999999993358e-05,0.0001399999999999535,9.899494936608376e-06,0.03399499999999998,0.03622078098274527,0.002561195985277192,-0.034005,0.03622064294017992,0.002561186224193787,0.0,0.0,0.0,-3.000000000046299e-05,0.0006075360071632642,4.29592830480143e-05
TYR 840,R TYR 840,0.0,0.0,0.0,-9.999999999998898e-06,9.949874371065103e-05,7.035623639734369e-06,-0.0641999999999999,0.034519849362359786,0.0024409219569662723,0.06419999999999995,0.034533606820023835,0.002441894756126886,0.0,0.0,0.0,-9.999999999946717e-06,0.0005915234568469765,4.182702475674052e-05
THR 841,R THR 841,0.0,0.0,0.0,0.0,0.0,0.0,0.00917000000000037,0.051941419888177666,0.003672813022738823,-0.009190000000000012,0.051971664395129805,0.003674951632334773,0.0,0.0,0.0,-1.9999999999580354e-05,0.0005996665740225607,4.240283009422574e-05
GLY 842,R GLY 842,0.0,0.0,0.0,-4.999999999999449e-06,7.053367989832165e-05,4.9874843358144515e-06,-0.007014999999999945,0.033056085294541446,0.002337418207125117,0.007019999999999971,0.03307929261637858,0.0023390592125895385,0.0,0.0,0.0,4.218847493575595e-17,0.0005830951894844962,4.123105625617421e-05
GLU 843,R GLU 843,0.0,0.0,0.0,-5.00000000000167e-06,7.053367989835297e-05,4.987484335816666e-06,45.866315000000014,0.22151585896918252,0.015663536601747186,-45.86616000000001,0.2215366660396519,0.01566500788380974,0.0,0.0,0.0,0.00015000000000114255,0.0005172040216409517,3.657184709592708e-05
GLY 844,R GLY 844,0.0,0.0,0.0,-1.000000000000001e-05,9.949874371066208e-05,7.03562363973515e-06,0.17818500000000004,0.05751209242411549,0.0040667190553319525,-0.17811999999999992,0.057540990606697366,0.004068762465418714,0.0,0.0,0.0,5.5000000000000605e-05,0.0005847862857488589,4.1350634819791226e-05
MET 845,R MET 845,0.0,0.0,0.0,-5.00000000000167e-06,7.053367989835297e-05,4.987484335816666e-06,-0.2804549999999997,0.07337239245792794,0.005188211625888154,0.28045499999999984,0.0733890862117801,0.0051893920525433864,0.0,0.0,0.0,-4.999999999950044e-06,0.0005873457244246319,4.1531614464158245e-05
ASP 846,R ASP 846,0.0,0.0,0.0,0.0,0.0,0.0,46.85927000000003,0.3160541838005731,0.02234840565877647,-46.85910000000002,0.3160098574395457,0.02234527131172969,0.0,0.0,0.0,0.0001700000000003854,0.0005754128952303194,4.0687836019954326e-05
GLU 847,R GLU 847,0.0,0.0,0.0,-5.000000000000005e-06,7.053367989832949e-05,4.9874843358150055e-06,45.727405000000005,0.2519390024907317,0.017814777710657086,-45.72727000000002,0.25189479371299744,0.0178116516780047,0.0,0.0,0.0,0.00012999999999969704,0.0005225897052169389,3.695267243371764e-05
MET 848,R MET 848,0.0,0.0,0.0,-2.0000000000002238e-05,0.00014000000000001568,9.899494936612774e-06,0.2197549999999999,0.11268413808074333,0.007967971816905488,-0.21978500000000017,0.11273095748284917,0.007971282448577501,0.0,0.0,0.0,-4.999999999995008e-05,0.0005634713834793239,3.984344362627955e-05
GLU 849,R GLU 849,0.0,0.0,0.0,-2.9999999999998917e-05,0.00017058722109231366,1.2062338081814384e-05,49.844454999999996,0.3872690124139436,0.02738405448213168,-49.844309999999986,0.38730407163186,0.027386533543204854,0.0,0.0,0.0,0.00011500000000197019,0.0006097335483659558,4.311467267665031e-05
PHE 850,R PHE 850,0.0,0.0,0.0,-1.500000000000945e-05,0.00012155245781150876,8.595056718840956e-06,0.3019799999999999,0.03206134120713119,0.002267079178149815,-0.301925,0.03208004636842089,0.002268401832788929,0.0,0.0,0.0,4.000000000028869e-05,0.0005817215828901197,4.1133927602417594e-05
THR 851,R THR 851,0.0,0.0,0.0,-1.000000000000001e-05,9.949874371066208e-05,7.03562363973515e-06,0.2396500000000001,0.11080856239478984,0.007835348588288856,-0.23966000000000004,0.11077298587652125,0.007832832948556983,0.0,0.0,0.0,-1.9999999999932293e-05,0.0005996665740228305,4.240283009424482e-05
GLU 852,R GLU 852,0.0,0.0,0.0,-2.500000000000169e-05,0.0001561249499599705,1.1039701082910553e-05,51.92168999999997,0.45614089260176716,0.03225403183351942,-51.92134,0.45612390246447415,0.032252830449390105,0.0,0.0,0.0,0.0003249999999943043,0.0005562148865303788,3.9330331806253695e-05
ALA 853,R ALA 853,0.0,0.0,0.0,-1.5000000000000568e-05,0.00012155245781143678,8.595056718835867e-06,0.3479850000000001,0.02473650692801862,0.0017491351791669978,-0.3479700000000001,0.024759424468268048,0.0017507556939788465,0.0,0.0,0.0,-2.4424906541753444e-17,0.0005567764362830067,3.9370039370059375e-05
GLU 854,R GLU 854,0.0,0.0,0.0,-9.999999999994458e-06,9.949874371060685e-05,7.035623639731245e-06,50.78768999999998,0.3492280972422962,0.024694155574090267,-50.78755000000002,0.349186407953193,0.024691207696187496,0.0,0.0,0.0,0.00012999999999934174,0.0006269768735765487,4.433395989531183e-05
SER 855,R SER 855,0.0,0.0,0.0,-9.999999999996679e-06,9.949874371062894e-05,7.035623639732807e-06,0.3481699999999998,0.10400385137099522,0.007354182857394852,-0.34819,0.10398044960472057,0.007352528102632398,0.0,0.0,0.0,-3.0000000000017792e-05,0.0005559676249566453,3.931284777270231e-05
ASN 856,R ASN 856,0.0,0.0,0.0,-4.499999999999949e-05,0.00020730412441627644,1.465861521426888e-05,0.6758550000000002,0.1486587837129029,0.010511763404633792,-0.6758600000000001,0.14864400559726657,0.010510718434055832,0.0,0.0,0.0,-4.99999999995282e-05,0.000653834841530963,4.623310502225756e-05
MET 857,R MET 857,0.0,0.0,0.0,-2.4999999999999466e-05,0.00015612494995995662,1.1039701082909572e-05,0.3608699999999998,0.09097094646094478,0.0064326173133492405,-0.36079000000000006,0.0909749740313232,0.006432902105581869,0.0,0.0,0.0,5.5000000000007266e-05,0.0005495225200117551,3.885711003150323e-05
ASN 858,R ASN 858,0.0,0.0,0.0,-4.999999999999449e-06,7.053367989832165e-05,4.9874843358144515e-06,0.41350000000000015,0.14206051527430041,0.010045195368931293,-0.4134549999999996,0.14198411169916367,0.010039792820322684,0.0,0.0,0.0,4.000000000061732e-05,0.0005642694391857736,3.989987468645907e-05
ASP 859,R ASP 859,0.0,0.0,0.0,-2.9999999999996697e-05,0.00017058722109230103,1.206233808181349e-05,56.49577000000002,0.2843475990730976,0.020106411551870096,-56.49517500000002,0.28424810355720154,0.02009937615647132,0.0,0.0,0.0,0.0005650000000009924,0.0006211078811250615,4.39189594591939e-05
LEU 860,R LEU 860,0.0,0.0,0.0,-4.4999999999997265e-05,0.0002073041244162662,1.4658615214268156e-05,0.3661099999999998,0.037675162906085496,0.0026640363173200928,-0.36607999999999996,0.03766103556728064,0.0026630373636131895,0.0,0.0,0.0,-1.5000000000064961e-05,0.0006283112286119249,4.442831304471432e-05
VAL 861,R VAL 861,0.0,0.0,0.0,-4.00000000000067e-05,0.00019595917942268707,1.385640646055334e-05,0.3651549999999999,0.04364436933901248,0.003086122952022596,-0.36515999999999993,0.043632263292202544,0.003085266925243329,0.0,0.0,0.0,-4.499999999994675e-05,0.00065036528197638,4.5987770113379946e-05
SER 862,R SER 862,0.0,0.0,0.0,-5.49999999999895e-05,0.00022798026230351647,1.6120638945150432e-05,0.19767999999999972,0.11416123510193878,0.008072418348921263,-0.19764500000000002,0.11414753162026786,0.008071449366439725,0.0,0.0,0.0,-2.0000000000111597e-05,0.0006477653896280762,4.5803929962395876e-05
GLU 863,R GLU 863,0.0,0.0,0.0,-7.499999999999841e-05,0.00026339134382131286,1.8624580532188778e-05,59.49923500000003,0.456703711142903,0.032293829114220886,-59.49854499999999,0.4566413997594822,0.032289423034044695,0.0,0.0,0.0,0.0006149999999989575,0.0006608895520402717,4.6731948386301576e-05
TYR 864,R TYR 864,0.0,0.0,0.0,-6.99999999999923e-05,0.0002551470164434333,1.8041618552666724e-05,0.23363,0.07561225495910033,0.0053465938222385994,-0.23364000000000001,0.07560258196649118,0.00534590983837177,0.0,0.0,0.0,-8.000000000004282e-05,0.0006112282715973944,4.322036556994504e-05
GLN 865,R GLN 865,0.0,0.0,0.0,-4.9999999999995605e-05,0.00021794494717701455,1.5411035007421087e-05,0.2146099999999999,0.1804954234876888,0.012762953792128238,-0.21454500000000007,0.18053270610889322,0.012765590071555644,0.0,0.0,0.0,1.4999999999893987e-05,0.0005698903403289038,4.029733241792773e-05
GLN 866,R GLN 866,0.0,0.0,0.0,-0.00012499999999999455,0.0003307189138830595,2.3385358667336117e-05,0.0825600000000005,0.42667350093484796,0.03017037258636357,-0.08256999999999998,0.426715742737481,0.030173359532872705,0.0,0.0,0.0,-0.00013499999999950775,0.0006608895520428223,4.6731948386481934e-05
TYR 867,R TYR 867,0.0,0.0,0.0,-0.00014000000000000235,0.0003469870314579553,2.453568829277101e-05,0.26558500000000007,0.15652483117703705,0.011067976954936243,-0.2655800000000002,0.1565727741339467,0.011071367033930338,0.0,0.0,0.0,-0.00013499999999998623,0.0006608895520435786,4.673194838653541e-05
GLN 868,R GLN 868,0.0,0.0,0.0,-6.500000000000228e-05,0.00024652586071242965,1.7432010784760927e-05,0.03606999999999989,0.3328178256944776,0.023533774144832747,-0.03600499999999997,0.3328370246456965,0.023535131715692603,0.0,0.0,0.0,1.0658141036401502e-16,0.0006480740698396047,4.5825756949474864e-05
ASP 869,R ASP 869,0.0,0.0,0.0,-0.00010999999999999732,0.0003128897569432327,2.212464688983705e-05,120.05278000000003,2.9479080992437785,0.20844858072900216,-120.05219000000002,2.9479446931538296,0.20845116830919688,0.0,0.0,0.0,0.0004799999999926285,0.0008121576201777179,5.742821606199927e-05
gtp 870,R gtp 870,0.0,0.0,0.0,-9.999999999999121e-05,0.00029999999999997363,2.121320343559456e-05,192.82517500000003,0.7602234765989497,0.053755917552032996,-192.82421500000004,0.7601350990287474,0.05374966831411351,0.0,0.0,0.0,0.0008599999999989905,0.0006483826031007605,4.584757354559335e-05
Mg+ 871,R Mg+ 871,0.0,0.0,0.0,0.0,0.0,0.0,-95.67505500000003,0.3756965423872525,0.02656575727903654,95.67469999999999,0.3756338243517719,0.02656132244421744,0.0,0.0,0.0,-0.00035500000000325825,0.0005735634228152244,4.0557058571321206e-05
MET 872,L MET   1,0.0,0.0,0.0,-2.500000000000169e-05,0.0001561249499599705,1.1039701082910553e-05,-45.951540000000016,0.23783733600731913,0.016817639311011878,45.95149000000003,0.23783981983292798,0.01681781494400501,0.0,0.0,0.0,-7.49999999991502e-05,0.000582559009886684,4.119314263321952e-05
ARG 873,L ARG   2,0.0,0.0,0.0,-4.999999999997229e-06,7.053367989829033e-05,4.9874843358122365e-06,-45.10058500000002,0.31698221207970023,0.022414027167706838,45.10050500000001,0.3169792895046041,0.022413820510439938,0.0,0.0,0.0,-8.500000000381647e-05,0.0005897245119570881,4.1699820143678416e-05
GLU 874,L GLU   3,0.0,0.0,0.0,-9.999999999998898e-06,9.949874371065103e-05,7.035623639734369e-06,47.01765499999997,0.2273146409238562,0.01607357240602438,-47.01749499999998,0.22730263961614958,0.016072723785418134,0.0,0.0,0.0,0.00015000000000096493,0.0005809475019302755,4.107919181282827e-05
CYS 875,L CYS   4,0.0,0.0,0.0,-1.000000000000334e-05,9.949874371069522e-05,7.035623639737493e-06,0.05859500000000002,0.04705944087003158,0.0033276049758046693,-0.05867499999999996,0.047065904591328124,0.0033280620299207175,0.0,0.0,0.0,-8.999999999987906e-05,0.0006260191690357415,4.426623995779403e-05
ILE 876,L ILE   5,0.0,0.0,0.0,-4.0000000000004476e-05,0.00019595917942267618,1.3856406460552569e-05,-0.05976999999999991,0.042261058907698955,0.002988308133375808,0.05983000000000003,0.04230935003046016,0.0029917228314133635,0.0,0.0,0.0,2.000000000015767e-05,0.0006554387843271177,4.6346520905037197e-05
SER 877,L SER   6,0.0,0.0,0.0,-2.5000000000003908e-05,0.00015612494995998437,1.1039701082911535e-05,0.019735000000000013,0.04547103226230964,0.0032152875260231424,-0.019729999999999998,0.045448400411895684,0.0032136872125332915,0.0,0.0,0.0,-2.0000000000000713e-05,0.0005564171097297582,3.934463114581313e-05
ILE 878,L ILE   7,0.0,0.0,0.0,-8.000000000000007e-05,0.00027129319932501096,1.9183326093250895e-05,-0.10886000000000014,0.0443641792440704,0.003137021198525766,0.10889499999999998,0.044362078118591455,0.0031368726265183374,0.0,0.0,0.0,-4.5000000000099404e-05,0.0005856406748167682,4.141104925016025e-05
HID 879,L HID   8,0.0,0.0,0.0,-6.500000000000838e-05,0.0002465258607124528,1.7432010784762564e-05,-0.20392500000000027,0.0530325312897651,0.0037499662498480667,0.2038949999999999,0.05308054233897789,0.0037533611436950907,0.0,0.0,0.0,-9.50000000000939e-05,0.0006602840297932294,4.668913149759729e-05
VAL 880,L VAL   9,0.0,0.0,0.0,-0.0001249999999999929,0.0003307189138830551,2.338535866733581e-05,-0.13040999999999978,0.03511099400472755,0.0024827221954943066,0.13036999999999996,0.035111723113513064,0.0024827737512709523,0.0,0.0,0.0,-0.0001649999999997287,0.0006463551655243166,4.570421205971976e-05
GLY 881,L GLY  10,0.0,0.0,0.0,-6.999999999999673e-05,0.0002551470164434496,1.8041618552667873e-05,-0.52827,0.026507114139412705,0.001874336015766454,0.5281800000000006,0.02648145766379332,0.0018725218289772723,0.0,0.0,0.0,-0.00015999999999995656,0.0006437390775771592,4.551922670695822e-05
GLN 882,L GLN  11,0.0,0.0,0.0,-0.0001500000000000301,0.00035707142142721424,2.5248762345910265e-05,-0.4023849999999998,0.08559262103125438,0.0060523122750730275,0.40241000000000016,0.08563417483691843,0.0060552505728499436,0.0,0.0,0.0,-0.00012499999999928234,0.0006319612329879066,4.468640732927605e-05
ALA 883,L ALA  12,0.0,0.0,0.0,-5.5000000000005043e-05,0.00022798026230358084,1.6120638945154985e-05,-0.2597950000000001,0.041803982764802815,0.002955987969359763,0.25978499999999993,0.04188291746046373,0.0029615694952170356,0.0,0.0,0.0,-6.500000000000033e-05,0.000633067926845162,4.4764662402392324e-05
GLY 884,L GLY  13,0.0,0.0,0.0,-4.5000000000003926e-05,0.0002073041244162969,1.4658615214270328e-05,-0.3463150000000001,0.020998470777652236,0.0014848161081425452,0.3462300000000001,0.021010166586677013,0.0014856431267298335,0.0,0.0,0.0,-0.00013000000000007228,0.0006189507250177205,4.376642548803602e-05
VAL 885,L VAL  14,0.0,0.0,0.0,-8.500000000001062e-05,0.00027888169534772165,1.9719913792917482e-05,-0.4385249999999996,0.03150379937404446,0.002227655017052735,0.4384850000000002,0.0315368003291368,0.002229988536965877,0.0,0.0,0.0,-0.00012499999999962874,0.0006239991987172023,4.4123406486790575e-05
GLN 886,L GLN  15,0.0,0.0,0.0,-0.00012000000000000011,0.00032496153618543874,2.2978250586152136e-05,-0.5661700000000001,0.3379897056124633,0.023899481280981766,0.56611,0.33794622042567735,0.02389640641393602,0.0,0.0,0.0,-0.00018000000000032657,0.0006462197768562959,4.569463863519444e-05
ILE 887,L ILE  16,0.0,0.0,0.0,-7.500000000000951e-05,0.00026339134382135184,1.8624580532191532e-05,-0.26763000000000003,0.029233595399813614,0.0020671273545672065,0.2676249999999998,0.029202814504771135,0.002064950816605654,0.0,0.0,0.0,-7.99999999999379e-05,0.000650845603810697,4.6021733995999694e-05
GLY 888,L GLY  17,0.0,0.0,0.0,-3.0000000000001136e-05,0.00017058722109232626,1.2062338081815275e-05,-0.3794200000000001,0.02109344922007916,0.0014915320982132065,0.3793849999999999,0.021163571886619773,0.0014964905195157816,0.0,0.0,0.0,-6.500000000014383e-05,0.0006251199884821906,4.420265829110134e-05
ASN 889,L ASN  18,0.0,0.0,0.0,-7.99999999999934e-05,0.00027129319932498835,1.9183326093249296e-05,-0.6589950000000006,0.1499316343371218,0.010601767535416064,0.6589899999999999,0.14991080648172042,0.010600294783636876,0.0,0.0,0.0,-8.500000000047692e-05,0.0006306940621257349,4.459680481831968e-05
ALA 890,L ALA  19,0.0,0.0,0.0,-2.500000000000169e-05,0.0001561249499599705,1.1039701082910553e-05,-0.269685,0.043881952725465884,0.0031029226343884425,0.26968999999999993,0.043872587113139586,0.003102260385589854,0.0,0.0,0.0,-2.000000000003943e-05,0.0006079473661428412,4.298837052041038e-05
CYS 891,L CYS  20,0.0,0.0,0.0,-5.9999999999993395e-05,0.00023748684174073218,1.6792855623744813e-05,-0.31835500000000005,0.10730367642816323,0.007587515724860131,0.31835499999999994,0.10735911221223869,0.007591435626744147,0.0,0.0,0.0,-5.999999999998007e-05,0.000645290632196073,4.562893818619975e-05
TRP 892,L TRP  21,0.0,0.0,0.0,-8.499999999998842e-05,0.00027888169534764885,1.9719913792912332e-05,-0.4793449999999998,0.037087140291484764,0.0026224568394925705,0.4792600000000001,0.0371071745084424,0.0026238734725592214,0.0,0.0,0.0,-0.00016999999999991466,0.0006565820588471644,4.642736262162547e-05
GLU 893,L GLU  22,0.0,0.0,0.0,-5.000000000001004e-05,0.0002179449471770774,1.5411035007425532e-05,53.065324999999994,0.4248671785128311,0.030042646303001828,-53.065029999999986,0.42484312293024556,0.030040945316444665,0.0,0.0,0.0,0.00024500000000081455,0.0006441855322816641,4.555079582186303e-05
LEU 894,L LEU  23,0.0,0.0,0.0,-5.000000000000559e-05,0.00021794494717705808,1.5411035007424167e-05,-0.2645649999999996,0.023107699474418944,0.0016339610995982454,0.26458499999999996,0.02308901849364823,0.0016326401547800268,0.0,0.0,0.0,-2.999999999957037e-05,0.0006473793323856112,4.577663159298856e-05
TYR 895,L TYR  24,0.0,0.0,0.0,-5.500000000002281e-05,0.0002279802623036545,1.6120638945160193e-05,-0.3020599999999999,0.0959769576513034,0.006786595759289073,0.30203,0.09601874348271823,0.006789550463764167,0.0,0.0,0.0,-8.499999999993686e-05,0.0006227158260394149,4.403265833446527e-05
CYS 896,L CYS  25,0.0,0.0,0.0,-5.500000000000949e-05,0.00022798026230359925,1.6120638945156286e-05,-0.34780000000000016,0.0325802087163329,0.002303768651579206,0.3478049999999999,0.03256527253071885,0.00230271250376593,0.0,0.0,0.0,-5.000000000004334e-05,0.0006461423991660118,4.56891672062432e-05
LEU 897,L LEU  26,0.0,0.0,0.0,-2.4999999999997247e-05,0.00015612494995994277,1.1039701082908593e-05,-0.3066349999999999,0.022697395775726076,0.0016049482468290805,0.30656499999999987,0.022635277223839564,0.0016005558019014366,0.0,0.0,0.0,-9.499999999986741e-05,0.0006049586762746253,4.277703823314249e-05
GLU 898,L GLU  27,0.0,0.0,0.0,-2.4999999999995027e-05,0.0001561249499599289,1.1039701082907612e-05,47.596390000000014,0.331399227367485,0.023433464095153112,-47.596289999999996,0.3314037958457028,0.02343378713534586,0.0,0.0,0.0,7.500000000199236e-05,0.0005910795208775361,4.179563374330012e-05
HIP 899,L HIP  28,0.0,0.0,0.0,-4.0000000000008914e-05,0.00019595917942269792,1.3856406460554105e-05,-47.522840000000016,0.3274626305364631,0.023155104663751803,47.52262000000002,0.32741834951138743,0.023151973522440916,0.0,0.0,0.0,-0.0002599999999997493,0.0006102458520970319,4.315089802087741e-05
GLY 900,L GLY  29,0.0,0.0,0.0,-1.4999999999998903e-05,0.00012155245781142328,8.595056718834914e-06,-0.08391499999999986,0.042774148442721774,0.0030245890423328567,0.08394999999999994,0.04276818326747125,0.003024167240745795,0.0,0.0,0.0,2.000000000004526e-05,0.0006241794613729891,4.413615298142072e-05
ILE 901,L ILE  30,0.0,0.0,0.0,-2.0000000000002238e-05,0.00014000000000001568,9.899494936612774e-06,0.10287500000000001,0.037606905948243105,0.0026592098215447407,-0.102805,0.037622692288032854,0.0026603260843362855,0.0,0.0,0.0,5.000000000002558e-05,0.0006062177826492064,4.286607049871264e-05
GLN 902,L GLN  31,0.0,0.0,0.0,-9.999999999994458e-06,9.949874371060685e-05,7.035623639731245e-06,0.1821349999999997,0.22878004015866432,0.01617719177963222,-0.18213500000000005,0.22875632619667582,0.016175514949299134,0.0,0.0,0.0,-1.0000000000172094e-05,0.0005655970296951057,3.999374951163783e-05
PRO 903,L PRO  32,0.0,0.0,0.0,-5.9999999999986734e-05,0.0002374868417407058,1.679285562374295e-05,0.17326000000000014,0.027998078505497043,0.0019797631171430278,-0.17321499999999992,0.028039771307912742,0.0019827112434745086,0.0,0.0,0.0,-1.5000000000067182e-05,0.0005956299186578298,4.211739545605431e-05
ASP 904,L ASP  33,0.0,0.0,0.0,-4.0000000000008914e-05,0.00019595917942269792,1.3856406460554105e-05,50.47776499999996,0.45558912386037015,0.032215015891650566,-50.47747999999996,0.45552462019544443,0.03221045479376253,0.0,0.0,0.0,0.00024499999999946456,0.0006041316081768547,4.271855568709883e-05
GLY 905,L GLY  34,0.0,0.0,0.0,-1.9999999999997796e-05,0.0001399999999999846,9.899494936610575e-06,-0.138915,0.02646616283105669,0.0018714403209827539,0.13887500000000005,0.026440487419863823,0.001869624795246331,0.0,0.0,0.0,-6.000000000007888e-05,0.0005969924622639906,4.221374183841218e-05
GLN 906,L GLN  35,0.0,0.0,0.0,-3.500000000001058e-05,0.0001837797594949466,1.2995191418370953e-05,0.10242499999999989,0.2743438433335076,0.019399039199790302,-0.10244999999999992,0.27427144856874913,0.019393920116881992,0.0,0.0,0.0,-6.000000000017991e-05,0.0006216108107170945,4.395452195169249e-05
MET 907,L MET  36,0.0,0.0,0.0,-1.5000000000000568e-05,0.00012155245781143678,8.595056718835867e-06,0.25292999999999993,0.06784884007851578,0.0047976374915160115,-0.252845,0.06792378799065886,0.004802937109207226,0.0,0.0,0.0,7.000000000008555e-05,0.0005339475629684538,3.775579425730247e-05
PRO 908,L PRO  37,0.0,0.0,0.0,-2.9999999999996697e-05,0.000170587221092301,1.2062338081813488e-05,-0.0861799999999999,0.05097653970210226,0.0036045856904781772,0.08625999999999998,0.05094676044656809,0.0036024799791254873,0.0,0.0,0.0,5.0000000000105516e-05,0.0005979130371549353,4.227883631320989e-05
SER 909,L SER  38,0.0,0.0,0.0,-1.5000000000002216e-05,0.00012155245781145014,8.595056718836813e-06,-0.20637000000000022,0.09811438783379312,0.006937734896924201,0.20643999999999996,0.09811990827553808,0.0069381252511035016,0.0,0.0,0.0,5.4999999999805205e-05,0.0005761727171603638,4.074156354387719e-05
ASP 910,L ASP  39,0.0,0.0,0.0,-2.000000000000002e-05,0.00014000000000000012,9.899494936611673e-06,45.427915000000006,0.46499157817700265,0.03287986981235932,-45.42782000000001,0.46508596796741436,0.03288654417844681,0.0,0.0,0.0,7.499999999808437e-05,0.0005825590098854798,4.119314263313437e-05
LYS 911,L LYS  40,0.0,0.0,0.0,-1.4999999999999458e-05,0.0001215524578114278,8.595056718835232e-06,-44.42204999999999,0.7641436563238875,0.054033116118730344,44.421974999999975,0.7641628520005402,0.05403447345804341,0.0,0.0,0.0,-8.999999999922182e-05,0.0005847221562422962,4.1346100178894755e-05
THR 912,L THR  41,0.0,0.0,0.0,-1.5000000000000568e-05,0.00012155245781143678,8.595056718835867e-06,-0.09300999999999983,0.08904296659478497,0.006296288549613968,0.09305999999999996,0.08906770683025361,0.006298037948440771,0.0,0.0,0.0,3.50000000001982e-05,0.0006031376294013161,4.2648270773844944e-05
ILE 913,L ILE  42,0.0,0.0,0.0,-2.499999999999558e-05,0.00015612494995993236,1.1039701082907857e-05,0.008489999999999994,0.09497636495465595,0.006715843171188558,-0.008499999999999985,0.09493776909112622,0.006713114031505796,0.0,0.0,0.0,-3.5000000000273704e-05,0.0006354329232895165,4.493189290472083e-05
GLY 914,L GLY  43,0.0,0.0,0.0,-9.999999999999454e-06,9.949874371065656e-05,7.03562363973476e-06,-0.018014999999999986,0.12139643641804317,0.008584024340307988,0.018079999999999985,0.12138448665294917,0.008583179364314832,0.0,0.0,0.0,5.500000000004612e-05,0.0005495225200116441,3.885711003149538e-05
GLY 915,L GLY  44,0.0,0.0,0.0,-5.0000000000005595e-06,7.053367989833732e-05,4.9874843358155595e-06,0.01739499999999996,0.12461187333075455,0.008811390064853562,-0.017309999999999996,0.12458496658907131,0.008809487470903177,0.0,0.0,0.0,7.999999999997786e-05,0.000577581163127815,4.084115571332915e-05
GLY 916,L GLY  45,0.0,0.0,0.0,-9.999999999999731e-06,9.949874371065933e-05,7.035623639734955e-06,0.09508000000000003,0.08862907874958416,0.006267022259414749,-0.09507999999999997,0.08873755462035235,0.006274692661796279,0.0,0.0,0.0,-1.000000000000334e-05,0.0005830094338859253,4.12249924196468e-05
ASP 917,L ASP  46,0.0,0.0,0.0,-1.4999999999998903e-05,0.00012155245781142328,8.595056718834914e-06,45.689714999999985,0.37763147879571884,0.02670257794459567,-45.68963999999997,0.3776470977035791,0.026703682368161945,0.0,0.0,0.0,6.000000000227601e-05,0.0005799999999985209,4.101219330871517e-05
ASP 918,L ASP  47,0.0,0.0,0.0,-5.000000000000005e-06,7.053367989832949e-05,4.9874843358150055e-06,44.438815,0.3483962697494868,0.024635336487995974,-44.43868499999999,0.34836275026962604,0.024632966302844835,0.0,0.0,0.0,0.000125000000002089,0.0005379358697854438,3.803781013687709e-05
SER 919,L SER  48,0.0,0.0,0.0,-1.5000000000000568e-05,0.00012155245781143678,8.595056718835867e-06,0.26859500000000003,0.0952479447284822,0.006735046761159124,-0.2685649999999999,0.09521273956251887,0.006732557380000576,0.0,0.0,0.0,1.500000000003221e-05,0.0006121886964000711,4.3288277859024285e-05
PHE 920,L PHE  49,0.0,0.0,0.0,-2.5000000000003908e-05,0.00015612494995998437,1.1039701082911535e-05,0.2272199999999999,0.025043993291806253,0.0017708777484626607,-0.22717999999999997,0.02504311482224256,0.0017708156312841055,0.0,0.0,0.0,1.5000000000133796e-05,0.0006593747037912362,4.6624832439365424e-05
ASN 921,L ASN  50,0.0,0.0,0.0,-2.500000000000169e-05,0.0001561249499599705,1.1039701082910553e-05,0.43498999999999965,0.08788321739672378,0.006214281897371494,-0.43492499999999995,0.08787655759643766,0.006213810978377128,0.0,0.0,0.0,3.999999999898307e-05,0.0005370288632831163,3.7973675092039485e-05
THR 922,L THR  51,0.0,0.0,0.0,-1.000000000000334e-05,9.949874371069522e-05,7.035623639737493e-06,0.30562500000000037,0.05165466460059506,0.003652536361899747,-0.30562500000000004,0.05164517765484014,0.003651865533532142,0.0,0.0,0.0,-9.999999999812381e-06,0.0006244197306303062,4.415314258353669e-05
PHE 923,L PHE  52,0.0,0.0,0.0,-6.000000000000227e-05,0.00023748684174076736,1.6792855623747304e-05,0.25297499999999995,0.01487058758085864,0.00105150933186536,-0.2529049999999999,0.014755201625190771,0.001043350312694716,0.0,0.0,0.0,9.999999999745767e-06,0.0006402343321003191,4.527140377765757e-05
PHE 924,L PHE  53,0.0,0.0,0.0,-3.000000000001002e-05,0.00017058722109237679,1.2062338081818848e-05,-0.208855,0.0312564229399334,0.002210162861646167,0.20883000000000002,0.03121347625625876,0.002207126072520586,0.0,0.0,0.0,-5.500000000012939e-05,0.0006260790684889223,4.427047548874739e-05
SER 925,L SER  54,0.0,0.0,0.0,-1.4999999999996128e-05,0.00012155245781140079,8.595056718833323e-06,-0.011774999999999966,0.14804895938506293,0.010468642312878975,0.011815000000000011,0.14803145197896295,0.010467404352321547,0.0,0.0,0.0,2.5000000000056366e-05,0.000595294044989428,4.2093645601199425e-05
GLU 926,L GLU  55,0.0,0.0,0.0,-2.0000000000001126e-05,0.0001400000000000079,9.899494936612224e-06,47.46519,0.6229315724078142,0.04404791390647642,-47.46502000000001,0.6229225470322896,0.044047275716052804,0.0,0.0,0.0,0.00014999999999837143,0.0005979130371551859,4.2278836313227604e-05
THR 927,L THR  56,0.0,0.0,0.0,-2.9999999999998917e-05,0.00017058722109231366,1.2062338081814384e-05,-0.4032950000000006,0.07182978473446618,0.005079132787691098,0.40325000000000033,0.07186144654819929,0.0050813716160106335,0.0,0.0,0.0,-7.50000000002493e-05,0.0006239991987172136,4.412340648679137e-05
GLY 928,L GLY  57,0.0,0.0,0.0,0.0,0.0,0.0,-0.21772,0.057409682110250056,0.0040594775525921835,0.21768499999999993,0.05740588624000138,0.004059209144032849,0.0,0.0,0.0,-3.499999999997616e-05,0.0005420101475065112,3.8325905077377495e-05
ALA 929,L ALA  58,0.0,0.0,0.0,-1.499999999999945e-05,0.00012155245781142773,8.595056718835227e-06,-0.10275999999999992,0.04730213948649696,0.0033447663595533956,0.10271999999999994,0.047280033840935536,0.0033432032543654964,0.0,0.0,0.0,-5.499999999993399e-05,0.0005403471106613682,3.820831061432113e-05
GLY 930,L GLY  59,0.0,0.0,0.0,-5.000000000000005e-06,7.053367989832949e-05,4.9874843358150055e-06,-0.08785499999999997,0.04355633105531273,0.003079897705281784,0.08776500000000001,0.0435415867303891,0.0030788551240680325,0.0,0.0,0.0,-9.50000000000617e-05,0.0005347663040992881,3.78136879978674e-05
LYS 931,L LYS  60,0.0,0.0,0.0,-1.4999999999996128e-05,0.00012155245781140079,8.595056718833323e-06,-50.28083499999999,0.7100400043508813,0.05020741019902339,50.280525,0.7099739638716546,0.05020274043195398,0.0,0.0,0.0,-0.0003250000000010544,0.0005379358697847704,3.8037810136829476e-05
HIP 932,L HIP  61,0.0,0.0,0.0,-3.0000000000001136e-05,0.0001705872210923263,1.2062338081815277e-05,-47.66085000000001,0.3007531338134184,0.021266458038257326,47.6607,0.30071760839343986,0.021263946011720197,0.0,0.0,0.0,-0.00018000000000192528,0.0005810335618521336,4.1085277168261694e-05
VAL 933,L VAL  62,0.0,0.0,0.0,-6.49999999999984e-05,0.0002465258607124149,1.7432010784759884e-05,-0.305855,0.024234148943174348,0.0017136131054003385,0.30586500000000005,0.024232143425622164,0.0017134712938942447,0.0,0.0,0.0,-5.500000000006944e-05,0.0006016435821981063,4.2542625682964695e-05
PRO 934,L PRO  63,0.0,0.0,0.0,-4.500000000001059e-05,0.00020730412441632756,1.4658615214272495e-05,0.12407000000000004,0.03834859971367904,0.002711655490655094,-0.12404000000000004,0.038317599089713154,0.002709463415512365,0.0,0.0,0.0,-1.4999999999965042e-05,0.0006362193018134659,4.498749826340724e-05
ARG 935,L ARG  64,0.0,0.0,0.0,-3.4999999999998364e-05,0.0001837797594948825,1.2995191418366421e-05,-48.634035,0.2806891408251061,0.01984771948828583,48.63380999999997,0.2806428226480218,0.019844444298574983,0.0,0.0,0.0,-0.00025999999999584136,0.0006183849933539163,4.3726422218455234e-05
ALA 936,L ALA  65,0.0,0.0,0.0,-3.999999999999559e-05,0.00019595917942263265,1.385640646054949e-05,-0.08629000000000005,0.036001054151232656,0.002545658952020072,0.08624999999999998,0.035892304189059865,0.0025379691684494555,0.0,0.0,0.0,-7.999999999997592e-05,0.0006808817812219168,4.814561246883926e-05
VAL 937,L VAL  66,0.0,0.0,0.0,-6.500000000000394e-05,0.00024652586071243594,1.743201078476137e-05,-0.12045500000000019,0.039143939186035155,0.0027678944840799284,0.12046499999999999,0.03906787395034438,0.0027625158596829786,0.0,0.0,0.0,-5.500000000016242e-05,0.0006418527868599531,4.5385845811215656e-05
PHE 938,L PHE  67,0.0,0.0,0.0,-0.00012000000000000899,0.0003249615361854628,2.297825058615384e-05,-0.0015800000000000037,0.04246732390909505,0.003002893271496671,0.0015999999999999981,0.0424909402108261,0.003004563196206728,0.0,0.0,0.0,-9.999999999995347e-05,0.0006708203932498023,4.743416490251617e-05
VAL 939,L VAL  68,0.0,0.0,0.0,-6.500000000000173e-05,0.00024652586071242753,1.7432010784760778e-05,-0.08698499999999999,0.043979936050430934,0.003109851101741042,0.08693999999999996,0.043929789437237264,0.0031063052007167637,0.0,0.0,0.0,-0.00010999999999993792,0.0006147357155720894,4.346837931185891e-05
ASP 940,L ASP  69,0.0,0.0,0.0,-0.00011500000000001398,0.0003190219428190242,2.25582579114639e-05,61.15777499999997,0.5077846535462808,0.03590579719050368,-61.15658499999995,0.5076554370635735,0.03589666020538734,0.0,0.0,0.0,0.0010749999999997329,0.0006851094803023649,4.844455593769936e-05
LEU 941,L LEU  70,0.0,0.0,0.0,-0.00015499999999999626,0.00036190468358394273,2.559052559053777e-05,0.21983499999999967,0.0636193191962945,0.004498565201817134,-0.21981999999999985,0.06357112237486483,0.0044951571718906775,0.0,0.0,0.0,-0.00014000000000025548,0.0006931089380464969,4.901020301936846e-05
GLU 942,L GLU  71,0.0,0.0,0.0,-0.00020500000000000295,0.00040370162248869494,2.854601548377678e-05,65.089285,0.5882352282678677,0.04159451188410259,-65.08716,0.5878427463202415,0.041566759219436616,0.0,0.0,0.0,0.0019200000000017781,0.0008022468448042829,5.672741841466202e-05
PRO 943,L PRO  72,0.0,0.0,0.0,-0.00022000000000000464,0.00041424630354416843,2.9291637031754242e-05,-0.46651,0.03934424862670635,0.002782058500463357,0.46641999999999995,0.03925880283452416,0.0027760165705557685,0.0,0.0,0.0,-0.00030999999999981043,0.0006195966429865037,4.381209878561771e-05
THR 944,L THR  73,0.0,0.0,0.0,-0.00017499999999999905,0.00037996710383926454,2.68677315752557e-05,-0.20241999999999968,0.06899806953821272,0.004878900285925117,0.20238999999999996,0.0689907812682245,0.004878384927411938,0.0,0.0,0.0,-0.00020499999999976093,0.0006877317791115742,4.862998046472829e-05
VAL 945,L VAL  74,0.0,0.0,0.0,-0.00016500000000000737,0.0003711805490593659,2.6246428328442358e-05,-0.30040999999999995,0.040390864066023116,0.002856065387906899,0.30035999999999996,0.04039641568258149,0.0028564579464783967,0.0,0.0,0.0,-0.0002149999999999879,0.0007132846556602771,5.043684169336934e-05
ILE 946,L ILE  75,0.0,0.0,0.0,-0.00015499999999998515,0.00036190468358391676,2.5590525590535935e-05,-0.4244499999999997,0.024437420076598177,0.001727986545086685,0.42432499999999984,0.02443275209631838,0.001727656469035656,0.0,0.0,0.0,-0.00028000000000012016,0.0006867313885355099,4.855924216871127e-05
ASP 947,L ASP  76,0.0,0.0,0.0,-9.999999999999288e-05,0.00029999999999997867,2.1213203435594916e-05,60.804795000000034,0.4954605967889832,0.03503435478002238,-60.803329999999995,0.49528232463949223,0.0350217490354422,0.0,0.0,0.0,0.0013650000000022544,0.0006868587918955465,4.8568250946694055e-05
GLU 948,L GLU  77,0.0,0.0,0.0,-0.00010500000000000342,0.0003065534211193966,2.1676600286946074e-05,59.38441999999999,0.5754882045709659,0.04069316119450011,-59.383514999999996,0.5752978791707462,0.040679703156387366,0.0,0.0,0.0,0.0007999999999979934,0.0007681145747853106,5.4313902455891456e-05
VAL 949,L VAL  78,0.0,0.0,0.0,-9.499999999998954e-05,0.0002932149382278827,2.0733427116613046e-05,-0.26547999999999994,0.03967505009448631,0.002805449696572724,0.26544999999999996,0.039624708200818634,0.0028018899871337056,0.0,0.0,0.0,-0.00012499999999997875,0.0006628536791782256,4.6870833148137554e-05
ARG 950,L ARG  79,0.0,0.0,0.0,-0.0001150000000000051,0.0003190219428189996,2.255825791146216e-05,-60.077280000000016,0.7257793684021903,0.05132035130424782,60.07589500000002,0.725588667202585,0.05130686669310569,0.0,0.0,0.0,-0.0014999999999962199,0.000692820323026862,4.898979485561485e-05
THR 951,L THR  80,0.0,0.0,0.0,-5.999999999999783e-05,0.0002374868417407498,1.679285562374606e-05,-0.043644999999999996,0.1386964995052149,0.009807323532697408,0.04368,0.13865135268002257,0.009804131170073154,0.0,0.0,0.0,-2.4999999999983925e-05,0.0006199798383819986,4.3839194791885094e-05
GLY 952,L GLY  81,0.0,0.0,0.0,-3.000000000000058e-05,0.00017058722109232312,1.2062338081815052e-05,-0.02490499999999991,0.08225999012278082,0.005816659683615674,0.024949999999999983,0.08226346394360012,0.005816905319841469,0.0,0.0,0.0,1.5000000000062186e-05,0.0006121886964000395,4.328827785902205e-05
THR 953,L THR  82,0.0,0.0,0.0,-7.49999999999995e-05,0.0002633913438213168,1.8624580532189056e-05,0.05529000000000018,0.12002993751560463,0.008487398276268161,-0.05524500000000003,0.1199992290600235,0.008485226860550043,0.0,0.0,0.0,-2.9999999999975603e-05,0.0006775691846598478,4.7911376519601836e-05
TYR 954,L TYR  83,0.0,0.0,0.0,-7.499999999998952e-05,0.00026339134382128164,1.862458053218657e-05,-0.14971499999999996,0.1232781966732156,0.008717084884007964,0.14971500000000001,0.123296203408702,0.008718358152484909,0.0,0.0,0.0,-7.499999999990958e-05,0.0005910795208769813,4.1795633743260895e-05
ARG 955,L ARG  84,0.0,0.0,0.0,-8.000000000001117e-05,0.0002712931993250486,1.9183326093253555e-05,-55.61624000000004,0.7482722247914376,0.052910836432357014,55.61546000000004,0.748059675691297,0.05289580694135257,0.0,0.0,0.0,-0.000859999999999701,0.0006931089380440365,4.901020301919449e-05
GLN 956,L GLN  85,0.0,0.0,0.0,-4.500000000000004e-05,0.000207304124416279,1.4658615214269061e-05,-0.20407499999999998,0.2996639273836611,0.021189439512997992,0.20406499999999972,0.29974262422118103,0.02119500421974482,0.0,0.0,0.0,-5.500000000015603e-05,0.0006016435821976593,4.254262568293309e-05
LEU 957,L LEU  86,0.0,0.0,0.0,-3.500000000000281e-05,0.00018377975949490579,1.2995191418368068e-05,-0.1638649999999997,0.046721373856084436,0.003303700027998918,0.16384,0.046791071797940155,0.0033086284167310105,0.0,0.0,0.0,-5.9999999999567066e-05,0.0005800000000002254,4.1012193308835695e-05
PHE 958,L PHE  87,0.0,0.0,0.0,-8.49999999999973e-05,0.00027888169534767796,1.9719913792914392e-05,0.012915,0.08098634313882801,0.0057265992416965904,-0.012959999999999998,0.08097016981580313,0.0057254556150580695,0.0,0.0,0.0,-0.00013000000000020328,0.000673127031102064,4.759726882922375e-05
HIE 959,L HIE  88,0.0,0.0,0.0,-6.000000000000227e-05,0.00023748684174076736,1.6792855623747304e-05,0.21874000000000005,0.0865556607045432,0.006120409463426447,-0.218705,0.08655499971116627,0.006120362724136533,0.0,0.0,0.0,-2.499999999981739e-05,0.0005868347297157897,4.1495481681780964e-05
PRO 960,L PRO  89,0.0,0.0,0.0,-6.49999999999995e-05,0.00024652586071241913,1.7432010784760185e-05,0.1930599999999999,0.044035512941262005,0.0031137809813794335,-0.19301999999999986,0.04403702533096487,0.0031138879234809025,0.0,0.0,0.0,-2.5000000000150458e-05,0.0006514407110398042,4.6063814431723175e-05
GLU 961,L GLU  90,0.0,0.0,0.0,-7.000000000000617e-05,0.000255147016443484,1.804161855267031e-05,56.29938000000003,0.6550853422241671,0.04632152877426188,-56.29860000000001,0.6548966941416104,0.046308189340418505,0.0,0.0,0.0,0.0007100000000001217,0.0006449030934968372,4.5601535061979565e-05
GLN 962,L GLN  91,0.0,0.0,0.0,-7.999999999999118e-05,0.0002712931993249808,1.9183326093248764e-05,0.02989000000000061,0.07009278065535669,0.004956308051362397,-0.029914999999999983,0.0701097552056773,0.004957508333326327,0.0,0.0,0.0,-0.00010499999999936449,0.0006355902768284288,4.494301948016169e-05
LEU 963,L LEU  92,0.0,0.0,0.0,-0.00010499999999999954,0.00030655342111938534,2.1676600286945277e-05,0.05113000000000019,0.12161267655964177,0.008599314827356899,-0.051060000000000015,0.12156025830837973,0.008595608297264365,0.0,0.0,0.0,-3.499999999988734e-05,0.0006586159730829362,4.657118207647208e-05
ILE 964,L ILE  93,0.0,0.0,0.0,-9.000000000000341e-05,0.0002861817604250945,2.0236106344848828e-05,-0.003270000000000044,0.05743315331757437,0.00406113721757835,0.003209999999999997,0.057366940828320286,0.004056455287563269,0.0,0.0,0.0,-0.00014999999999997014,0.000661437827766387,4.677071733469119e-05
THR 965,L THR  94,0.0,0.0,0.0,-0.0001050000000000012,0.00030655342111939016,2.1676600286945616e-05,0.025875000000000023,0.04139576518195995,0.0029271226272569854,-0.025840000000000016,0.04135195763201543,0.0029240249656936916,0.0,0.0,0.0,-6.999999999995011e-05,0.0006042350536011154,4.272587038319657e-05
GLY 966,L GLY  95,0.0,0.0,0.0,-6.0000000000001716e-05,0.00023748684174076514,1.6792855623747144e-05,-0.15592500000000004,0.047051242013362325,0.0033270252290897883,0.15596500000000002,0.04703874759174609,0.003326141740064604,0.0,0.0,0.0,-2.000000000000668e-05,0.0006399999999999671,4.5254833995936714e-05
LYS 967,L LYS  96,0.0,0.0,0.0,-0.000295000000000013,0.00045604276115296285,3.224709289222971e-05,-67.23927000000005,0.8670255861818311,0.06130796714514141,67.23625000000004,0.8664861092333155,0.06126982036428249,0.0,0.0,0.0,-0.0033149999999986333,0.0009358285099282158,6.617306853979437e-05
GLU 968,L GLU  97,0.0,0.0,0.0,-0.0003500000000000014,0.0004769696007084748,3.3726843908080246e-05,68.25409500000002,0.7021435864350855,0.049649049133489165,-68.25106000000008,0.7017093247142869,0.04961834219273053,0.0,0.0,0.0,0.0026849999999997466,0.0009250810775279189,6.541311030673497e-05
ASP 969,L ASP  98,0.0,0.0,0.0,-0.0002850000000000047,0.00045141444372107407,3.191982142807246e-05,66.73093500000003,0.6069882377555771,0.04292054990174409,-66.728665,0.6065741527435051,0.04289126966974171,0.0,0.0,0.0,0.0019850000000009517,0.0008513371834980437,6.019862955277228e-05
ALA 970,L ALA  99,0.0,0.0,0.0,-0.00010999999999999011,0.0003128897569432122,2.21246468898356e-05,0.3389049999999998,0.07867678167668059,0.005563288584551435,-0.33882500000000026,0.07866151775169214,0.0055622092620647495,0.0,0.0,0.0,-2.9999999999955616e-05,0.0006993568473961478,4.9451996926306154e-05
ALA 971,L ALA 100,0.0,0.0,0.0,-0.0001949999999999852,0.00039620070671312057,2.8015620642775002e-05,0.41607500000000025,0.047708902471128516,0.003373528846030261,-0.4158649999999997,0.04778186659183806,0.0033786881884839636,0.0,0.0,0.0,1.500000000000945e-05,0.0006669145372534751,4.715797917638206e-05
ASN 972,L ASN 101,0.0,0.0,0.0,-0.00021999999999998244,0.0004142463035441266,2.9291637031751285e-05,0.766365,0.0959045451216997,0.006781475420216508,-0.7662249999999996,0.09582903722254937,0.0067761362054642735,0.0,0.0,0.0,-7.999999999963592e-05,0.0007573638491507306,5.35537113560027e-05
ASN 973,L ASN 102,0.0,0.0,0.0,-0.00020000000000001129,0.0004000000000000226,2.8284271247463498e-05,-0.7681649999999999,0.07485431033013563,0.005292999043548114,0.7679950000000004,0.07485422483066427,0.005292992997822515,0.0,0.0,0.0,-0.0003700000000003456,0.000680514511234018,4.811964255894231e-05
TYR 974,L TYR 103,0.0,0.0,0.0,-0.00014500000000001735,0.00035210083782920716,2.4897289009049723e-05,-0.14741999999999997,0.1297579808720836,0.009175274818772464,0.14737999999999998,0.12973139789580615,0.009173395118493473,0.0,0.0,0.0,-0.00018500000000004957,0.000700553352714823,4.9536602628762255e-05
ALA 975,L ALA 104,0.0,0.0,0.0,-0.0001300000000000101,0.00033630343441603096,2.3780243901190083e-05,-0.32855500000000004,0.05915291180491379,0.004182742506418432,0.3284150000000002,0.05908445459678721,0.004177901850809691,0.0,0.0,0.0,-0.0002700000000000502,0.0007050531894829355,4.9854789138058746e-05
ARG 976,L ARG 105,0.0,0.0,0.0,-0.00027499999999999855,0.0004465142774872915,3.157332735078756e-05,-67.8849,0.5678724680777573,0.04015464730269234,67.88210000000004,0.5674954096679737,0.0401279852468462,0.0,0.0,0.0,-0.0030749999999976295,0.0008828221791537254,6.242495494614844e-05
GLY 977,L GLY 106,0.0,0.0,0.0,-4.4999999999997265e-05,0.0002073041244162662,1.4658615214268156e-05,-0.10247000000000007,0.0612049761048887,0.0043278453646127405,0.10246500000000004,0.06122653652624815,0.00432936991662759,0.0,0.0,0.0,-5.0000000000196555e-05,0.0006304760106458286,4.4581386250310726e-05
HID 978,L HID 107,0.0,0.0,0.0,-0.0001399999999999846,0.00034698703145791124,2.4535688292767892e-05,-0.35894500000000007,0.07045986073645043,0.004982264532820386,0.3589700000000001,0.0705065181383957,0.004985563709351191,0.0,0.0,0.0,-0.00011499999999981637,0.000701266711031058,4.958704467904482e-05
TYR 979,L TYR 108,0.0,0.0,0.0,-0.00014500000000000512,0.0003521008378291776,2.4897289009047633e-05,-0.33287499999999975,0.2258777974370216,0.015971972228719933,0.3327799999999999,0.22582515714596546,0.01596824999804299,0.0,0.0,0.0,-0.00024000000000004018,0.0006499230723709069,4.595650117230635e-05
THR 980,L THR 109,0.0,0.0,0.0,-0.00014499999999999903,0.00035210083782916276,2.4897289009046582e-05,-0.3615750000000005,0.09467620807256714,0.006694618874514078,0.3614699999999999,0.09465288743614744,0.006692969856498682,0.0,0.0,0.0,-0.0002500000000005276,0.0007053367989834495,4.987484335816099e-05
ILE 981,L ILE 110,0.0,0.0,0.0,-0.00020999999999997575,0.00040730823708827913,2.880104164782602e-05,-0.1107899999999999,0.0462999557235212,0.003273901266073874,0.1107499999999999,0.046237187414461284,0.0032694628763758862,0.0,0.0,0.0,-0.00024999999999995024,0.000698212002188601,4.937104414533963e-05
GLY 982,L GLY 111,0.0,0.0,0.0,-5.0000000000001154e-05,0.00021794494717703873,1.5411035007422798e-05,-0.20879499999999995,0.043564239635278536,0.003080456926334122,0.20874999999999996,0.0434918095737575,0.0030753353475677933,0.0,0.0,0.0,-9.499999999992959e-05,0.0005966364051916414,4.218856480137743e-05
LYS 983,L LYS 112,0.0,0.0,0.0,-0.00015499999999999626,0.00036190468358394273,2.559052559053777e-05,-64.29242500000001,0.6280534088560938,0.044410082434947123,64.29045000000002,0.6278131071389478,0.04439309053757465,0.0,0.0,0.0,-0.0021299999999996543,0.0007092954250539225,5.015476049202232e-05
GLU 984,L GLU 113,0.0,0.0,0.0,-0.000134999999999999,0.0003417235724968331,2.4163505540380346e-05,63.24054999999998,0.6151760459435208,0.043499515371019065,-63.23876499999996,0.6149833247985456,0.04348588792817006,0.0,0.0,0.0,0.00165000000000191,0.0006982120021861442,4.937104414516591e-05
ILE 985,L ILE 114,0.0,0.0,0.0,-0.00015500000000000347,0.0003619046835839596,2.5590525590538964e-05,-0.26652500000000007,0.03505052603028874,0.002478446464017277,0.26649500000000004,0.035048822733438255,0.0024783260227419415,0.0,0.0,0.0,-0.0001849999999999241,0.0006713977956474233,4.747499341759929e-05
ILE 986,L ILE 115,0.0,0.0,0.0,-5.500000000000949e-05,0.00022798026230359927,1.6120638945156286e-05,-0.34098,0.029774814860885828,0.002105397349670636,0.340895,0.029757250797073927,0.002104155382807977,0.0,0.0,0.0,-0.0001400000000001178,0.0006086049621880563,4.3034869582695695e-05
ASP 987,L ASP 116,0.0,0.0,0.0,-5.499999999999783e-05,0.00022798026230355095,1.612063894515287e-05,56.56107499999998,0.4831130606586445,0.03416125212715154,-56.56035999999998,0.4829408974198793,0.034149078347791344,0.0,0.0,0.0,0.0006599999999997408,0.0006118823416309988,4.32666153055583e-05
LEU 988,L LEU 117,0.0,0.0,0.0,-8.999999999999842e-05,0.0002861817604250787,2.0236106344847707e-05,-0.44699500000000003,0.03364899664180192,0.00237934337055415,0.446935,0.033630354963929396,0.0023780252048705144,0.0,0.0,0.0,-0.0001500000000000179,0.0006383572667401746,4.513867521316872e-05
VAL 989,L VAL 118,0.0,0.0,0.0,-6.0000000000000056e-05,0.00023748684174075858,1.679285562374668e-05,-0.354715,0.027273316171673938,0.001928514681043537,0.3546599999999998,0.027226722167755988,0.0019252199874302356,0.0,0.0,0.0,-0.00011500000000011612,0.000686858791892304,4.856825094646478e-05
LEU 990,L LEU 119,0.0,0.0,0.0,-4.4999999999997265e-05,0.0002073041244162662,1.4658615214268156e-05,-0.34985499999999975,0.020980323519908202,0.0014835329032414704,0.34989499999999985,0.020999142244389344,0.0014848635880108602,0.0,0.0,0.0,-4.999999999790727e-06,0.0006284703652519641,4.443956570444502e-05
ASP 991,L ASP 120,0.0,0.0,0.0,-2.0000000000002238e-05,0.00014000000000001568,9.899494936612774e-06,53.95612000000001,0.36456458357454724,0.02577860892260122,-53.95557500000001,0.3645246553694748,0.025775785572144487,0.0,0.0,0.0,0.0005250000000008725,0.0005994789404122205,4.2389562394400733e-05
ARG 992,L ARG 121,0.0,0.0,0.0,-7.999999999999118e-05,0.0002712931993249808,1.9183326093248764e-05,-56.01078499999996,0.4233645459609964,0.02993639413629843,56.01012499999996,0.42326036830913355,0.0299290276638904,0.0,0.0,0.0,-0.0007399999999975649,0.0006343500610838176,4.4855322983846804e-05
ILE 993,L ILE 122,0.0,0.0,0.0,-9.000000000000174e-05,0.00028618176042508926,2.0236106344848455e-05,-0.32575999999999994,0.02345468823071336,0.0016584969098553722,0.3256950000000001,0.023480033539157362,0.0016602890938025741,0.0,0.0,0.0,-0.00015499999999992297,0.0006090771708083952,4.3068259774453334e-05
ARG 994,L ARG 123,0.0,0.0,0.0,-4.999999999998561e-05,0.00021794494717697097,1.5411035007418007e-05,-51.81621500000002,0.3093439651461967,0.02187392154740107,51.81593000000002,0.30933633006324524,0.02187338166550808,0.0,0.0,0.0,-0.00033500000000287857,0.0006186881282215057,4.374785709050389e-05
LYS 995,L LYS 124,0.0,0.0,0.0,-5.5000000000000605e-05,0.00022798026230356247,1.6120638945153684e-05,-53.271505,0.8077736811599591,0.05711822476122272,53.27098999999999,0.8078235450278015,0.05712175066913147,0.0,0.0,0.0,-0.0005700000000029348,0.0006124540799110124,4.330704330704445e-05
LEU 996,L LEU 125,0.0,0.0,0.0,-2.9999999999996697e-05,0.00017058722109230103,1.206233808181349e-05,-0.35766500000000007,0.021216568407729945,0.0015002379394614114,0.357685,0.021224885747630682,0.001500826064205936,0.0,0.0,0.0,-1.0000000000076615e-05,0.0006081940479812795,4.300581356048592e-05
ALA 997,L ALA 126,0.0,0.0,0.0,-5.00000000000167e-06,7.053367989835297e-05,4.987484335816666e-06,-0.3085750000000001,0.013654829731632213,0.0009655422699184822,0.30852,0.013740800558916605,0.0009716213254141833,0.0,0.0,0.0,-5.9999999999963274e-05,0.0005161395160225916,3.649657518179172e-05
ASP 998,L ASP 127,0.0,0.0,0.0,-2.9999999999996697e-05,0.00017058722109230103,1.206233808181349e-05,49.33373500000002,0.2858360277765795,0.020211659354824572,-49.333505,0.28583392027175725,0.02021151033172945,0.0,0.0,0.0,0.00020000000000081286,0.0006244997998387714,4.415880433156369e-05
GLN 999,L GLN 128,0.0,0.0,0.0,-1.999999999999835e-05,0.00013999999999998847,9.89949493661085e-06,-0.3584149999999999,0.21477842716390347,0.015187128230017713,0.35839000000000015,0.21479396616292565,0.015188227003175856,0.0,0.0,0.0,-4.500000000003723e-05,0.0006188497394364953,4.375928472910738e-05
CYS1000,L CYS 129,0.0,0.0,0.0,-1.9999999999993358e-05,0.0001399999999999535,9.899494936608376e-06,0.06659999999999999,0.04145612138152825,0.002931390455057125,-0.06660999999999996,0.041464296690044186,0.002931968536666116,0.0,0.0,0.0,-2.999999999996561e-05,0.0005736723803707016,4.056476303395516e-05
THR1001,L THR 130,0.0,0.0,0.0,-4.999999999999449e-06,7.053367989832165e-05,4.9874843358144515e-06,-0.01670499999999981,0.0587998977465099,0.0041577806429632744,0.01665500000000003,0.05878840000374226,0.0041569676297753405,0.0,0.0,0.0,-5.4999999999806316e-05,0.0006180412607585702,4.3702116653546824e-05
GLY1002,L GLY 131,0.0,0.0,0.0,0.0,0.0,0.0,-0.10728999999999997,0.03557170083085697,0.0025152990875838112,0.10726999999999996,0.03551052097618406,0.0025109730185726886,0.0,0.0,0.0,-1.9999999999936735e-05,0.0005653317610041084,3.9974992182613765e-05
LEU1003,L LEU 132,0.0,0.0,0.0,-4.00000000000067e-05,0.00019595917942268707,1.385640646055334e-05,-0.18615500000000015,0.04313039502485451,0.0030497794797329156,0.18613500000000008,0.04312640461480614,0.0030494973151324236,0.0,0.0,0.0,-6.000000000019767e-05,0.0005713142742838101,4.039801975347533e-05
GLN1004,L GLN 133,0.0,0.0,0.0,-2.000000000000002e-05,0.00014000000000000012,9.899494936611673e-06,-0.04960999999999977,0.0474496354042896,0.0033551958959202465,0.04957999999999999,0.0474554907255209,0.0033556099296551145,0.0,0.0,0.0,-4.999999999963478e-05,0.0005809475019315536,4.107919181291864e-05
GLY1005,L GLY 134,0.0,0.0,0.0,-9.999999999998898e-06,9.949874371065103e-05,7.035623639734369e-06,-0.10304000000000009,0.025612856146864954,0.0018111024267003755,0.10307500000000008,0.025616583983817463,0.0018113660245792033,0.0,0.0,0.0,2.4999999999931744e-05,0.0006036348233824325,4.268342769740619e-05
PHE1006,L PHE 135,0.0,0.0,0.0,-5.999999999998895e-05,0.00023748684174071462,1.6792855623743573e-05,-0.23285500000000006,0.04473783605629464,0.003163442725101797,0.23284500000000016,0.04472841350864008,0.003162776450367538,0.0,0.0,0.0,-6.999999999994344e-05,0.0005959026766175086,4.213668235634546e-05
SER1007,L SER 136,0.0,0.0,0.0,-2.4999999999995027e-05,0.0001561249499599289,1.1039701082907612e-05,0.040874999999999974,0.10254330487652524,0.007250906624347056,-0.04092000000000003,0.10256838499264764,0.0072526800563653656,0.0,0.0,0.0,-7.00000000000217e-05,0.0005788782255362817,4.093287187579404e-05
VAL1008,L VAL 137,0.0,0.0,0.0,-6.499999999999284e-05,0.0002465258607123938,1.7432010784758393e-05,-0.16878000000000015,0.05368725733356089,0.0037962623723868105,0.16877500000000004,0.053699016517995586,0.0037970938722923105,0.0,0.0,0.0,-7.000000000019362e-05,0.0006205642593639385,4.3880519595824835e-05
PHE1009,L PHE 138,0.0,0.0,0.0,-5.999999999998895e-05,0.0002374868417407146,1.679285562374357e-05,0.13444,0.03586664745972225,0.0025361549637196858,-0.13448500000000008,0.03585163559727739,0.002535093464746386,0.0,0.0,0.0,-0.00010499999999990628,0.0006355902768293453,4.49430194802265e-05
HID1010,L HID 139,0.0,0.0,0.0,-9.500000000000952e-05,0.00029321493822794437,2.073342711661741e-05,-0.7172799999999997,0.04680909740638476,0.0033099030197276296,0.7173149999999996,0.04687350824294011,0.0033144575536586483,0.0,0.0,0.0,-5.999999999961148e-05,0.0006452906321959217,4.5628938186189046e-05
SER1011,L SER 140,0.0,0.0,0.0,-9.000000000000118e-05,0.0002861817604250875,2.0236106344848333e-05,0.19971500000000014,0.13637768796617705,0.00964335879634268,-0.19965999999999998,0.13641218567268829,0.009645798152563629,0.0,0.0,0.0,-3.4999999999949514e-05,0.0006354329232893046,4.4931892904705856e-05
PHE1012,L PHE 141,0.0,0.0,0.0,-9.000000000000785e-05,0.00028618176042510867,2.0236106344849828e-05,0.28253499999999987,0.038099721455676146,0.00269405714026272,-0.2825100000000001,0.03809829261266084,0.0026939561058041826,0.0,0.0,0.0,-6.500000000008832e-05,0.0005837593682329784,4.127802078587138e-05
GLY1013,L GLY 142,0.0,0.0,0.0,-6.000000000000227e-05,0.00023748684174076736,1.6792855623747304e-05,0.37407499999999994,0.022564116978070526,0.0015955240126680178,-0.3740099999999997,0.02251488174519706,0.0015920425559642051,0.0,0.0,0.0,5.000000000047189e-06,0.0005957977844872286,4.212926536268405e-05
GLY1014,L GLY 143,0.0,0.0,0.0,-7.000000000000006e-05,0.0002551470164434617,1.8041618552668733e-05,-0.1763949999999999,0.07170138753887555,0.005070053734922352,0.17652,0.07165988836162111,0.005067119299957324,0.0,0.0,0.0,5.4999999999898466e-05,0.0006260790684890487,4.427047548875633e-05
GLY1015,L GLY 144,0.0,0.0,0.0,-8.000000000000007e-05,0.00027129319932501096,1.9183326093250895e-05,-0.43560500000000013,0.04488406148066201,0.003173782424017002,0.43559000000000003,0.04483784004610266,0.003170514075035693,0.0,0.0,0.0,-9.500000000000064e-05,0.0005966364051916853,4.2188564801380534e-05
THR1016,L THR 145,0.0,0.0,0.0,-7.999999999999118e-05,0.0002712931993249808,1.9183326093248764e-05,-0.266745,0.04432786905548262,0.003134453680468108,0.2667750000000001,0.04432509870265311,0.0031342577869409053,0.0,0.0,0.0,-4.999999999996785e-05,0.0006144102863722177,4.3445367992456374e-05
GLY1017,L GLY 146,0.0,0.0,0.0,-2.4999999999999466e-05,0.00015612494995995662,1.1039701082909572e-05,-0.36956999999999984,0.03792828891474109,0.0026819350290415984,0.36953,0.037964840313109295,0.002684519603206399,0.0,0.0,0.0,-6.499999999991956e-05,0.0005837593682331836,4.12780207858859e-05
SER1018,L SER 147,0.0,0.0,0.0,-6.000000000000893e-05,0.0002374868417407937,1.6792855623749164e-05,-0.37175999999999965,0.0536197948522766,0.0037914920545876318,0.3717050000000001,0.053610521122255735,0.003790836302849167,0.0,0.0,0.0,-0.00011499999999985854,0.0005931062299454026,4.193894371583819e-05
GLY1019,L GLY 148,0.0,0.0,0.0,-4.499999999999949e-05,0.00020730412441627644,1.465861521426888e-05,-0.44485500000000017,0.04414718535761641,0.003121677413667002,0.44480000000000003,0.044141250548663115,0.00312125775930141,0.0,0.0,0.0,-9.999999999999065e-05,0.0005656854249493128,4.000000000000529e-05
PHE1020,L PHE 149,0.0,0.0,0.0,-0.0001250000000000062,0.0003307189138830903,2.33853586673383e-05,-0.27191999999999994,0.038211171141434956,0.0027019378231188367,0.27191499999999996,0.03819879284741847,0.002701062545554979,0.0,0.0,0.0,-0.00013000000000006116,0.0006581033353510513,4.65349331148213e-05
THR1021,L THR 150,0.0,0.0,0.0,-5.0000000000001154e-05,0.0002179449471770387,1.5411035007422795e-05,-0.16475999999999996,0.08141150041609593,0.005756662401079287,0.16477500000000003,0.0813972626996756,0.005755655642496344,0.0,0.0,0.0,-3.499999999992509e-05,0.0005777326371256768,4.08518665424353e-05
SER1022,L SER 151,0.0,0.0,0.0,-5.500000000000283e-05,0.00022798026230357165,1.6120638945154335e-05,-0.2904399999999999,0.07452721918869643,0.005269870207130343,0.2903799999999999,0.0744664729928843,0.005265574802431339,0.0,0.0,0.0,-0.00011499999999998068,0.000601477347869425,4.253087114085704e-05
LEU1023,L LEU 152,0.0,0.0,0.0,-5.999999999999783e-05,0.00023748684174074977,1.6792855623746057e-05,-0.410735,0.03326221241889631,0.0023519935958668976,0.41071000000000013,0.03329468275866052,0.002354289595610368,0.0,0.0,0.0,-8.49999999998996e-05,0.0006146340374564934,4.346118958335529e-05
LEU1024,L LEU 153,0.0,0.0,0.0,-5.9999999999993395e-05,0.00023748684174073218,1.6792855623744813e-05,-0.27847999999999967,0.027223511896889093,0.0019249929870002928,0.27852499999999997,0.027212485645380757,0.0019242133132790315,0.0,0.0,0.0,-1.4999999999489866e-05,0.000628311228611868,4.44283130447103e-05
MET1025,L MET 154,0.0,0.0,0.0,-9.000000000003005e-05,0.00028618176042517925,2.0236106344854818e-05,-0.43199,0.04895324197639946,0.003461516936257801,0.4319850000000004,0.04898984359027523,0.0034641050611951933,0.0,0.0,0.0,-9.499999999990516e-05,0.0006449612391455609,4.5605646580230466e-05
GLU1026,L GLU 155,0.0,0.0,0.0,-6.0000000000004494e-05,0.00023748684174077612,1.679285562374792e-05,54.68729999999996,0.353962681653705,0.025028941248430994,-54.68669499999997,0.3538597066325005,0.02502165981485234,0.0,0.0,0.0,0.0005450000000037391,0.000669309345523237,4.7327317693101084e-05
ARG1027,L ARG 156,0.0,0.0,0.0,-4.500000000001059e-05,0.00020730412441632756,1.4658615214272495e-05,-56.32847000000005,0.9441562154078177,0.06676192624142946,56.32779500000005,0.9440323421201128,0.06675316707725505,0.0,0.0,0.0,-0.0007199999999980377,0.0006095900261683546,4.310452412473285e-05
LEU1028,L LEU 157,0.0,0.0,0.0,-4.999999999998783e-05,0.00021794494717698065,1.5411035007418692e-05,-0.30140999999999984,0.025281255902347907,0.0017876547485462635,0.30152500000000004,0.025303149507521487,0.0017892028602145493,0.0,0.0,0.0,6.500000000023043e-05,0.0006563345183667675,4.6409858866394795e-05
SER1029,L SER 158,0.0,0.0,0.0,-1.4999999999998349e-05,0.0001215524578114188,8.595056718834595e-06,-0.4219750000000001,0.12251850625517718,0.008663366659388222,0.4219350000000002,0.1225262044421515,0.00866391100340946,0.0,0.0,0.0,-5.499999999997493e-05,0.0005674284095812203,4.012324762527786e-05
VAL1030,L VAL 159,0.0,0.0,0.0,-3.500000000000114e-05,0.00018377975949489706,1.299519141836745e-05,-0.3661699999999998,0.04335425123329916,0.003065608504033108,0.36613000000000034,0.0433123896823949,0.0030626484453815687,0.0,0.0,0.0,-7.499999999977163e-05,0.0005739120141626079,4.0581707701880994e-05
ASP1031,L ASP 160,0.0,0.0,0.0,-1.5000000000002789e-05,0.00012155245781145478,8.59505671883714e-06,52.70997500000001,0.4481495892828021,0.03168896135678355,-52.70958999999997,0.44814530222018384,0.03168865821567867,0.0,0.0,0.0,0.00036999999999963505,0.0005857473858250459,4.14185948579183e-05
TYR1032,L TYR 161,0.0,0.0,0.0,-2.5000000000003908e-05,0.00015612494995998437,1.1039701082911535e-05,-0.27542999999999984,0.1464725404299388,0.010357172659563046,0.2754300000000001,0.1464213614880013,0.010353553761873252,0.0,0.0,0.0,-2.4999999999860966e-05,0.0006118619125261159,4.326517074969867e-05
GLY1033,L GLY 162,0.0,0.0,0.0,-2.0000000000001682e-05,0.00014000000000001178,9.899494936612498e-06,0.14738000000000004,0.08885350640239244,0.0062828916909334,-0.14737000000000006,0.08884426318001641,0.0062822380964111905,0.0,0.0,0.0,-1.0000000000054409e-05,0.000608194047981393,4.300581356049394e-05
LYS1034,L LYS 163,0.0,0.0,0.0,-1.000000000000001e-05,9.949874371066208e-05,7.03562363973515e-06,-48.39048499999999,1.3371858695696408,0.09455331960795232,48.39033499999998,1.3371138331414165,0.09454822586326334,0.0,0.0,0.0,-0.0001600000000007995,0.0005953150426473073,4.209513035982697e-05
LYS1035,L LYS 164,0.0,0.0,0.0,-3.0000000000001136e-05,0.00017058722109232626,1.2062338081815275e-05,-47.75401499999998,0.4058628891338146,0.02869884011384842,47.753875,0.4058945914578573,0.028701081806679418,0.0,0.0,0.0,-0.00016999999999967486,0.0006253798845500696,4.422103571830144e-05
SER1036,L SER 165,0.0,0.0,0.0,-9.999999999998898e-06,9.949874371065103e-05,7.035623639734369e-06,0.2115199999999998,0.05648734017459175,0.0039942581288645125,-0.21148500000000003,0.05648141088004074,0.003993838864426045,0.0,0.0,0.0,2.499999999986402e-05,0.000578251675311128,4.088856808449803e-05
LYS1037,L LYS 166,0.0,0.0,0.0,-4.5000000000001704e-05,0.00020730412441628666,1.4658615214269603e-05,-51.359330000000035,0.42642014621400076,0.030152457702247903,51.35909000000001,0.42635219232152444,0.0301476526364301,0.0,0.0,0.0,-0.00028500000000207136,0.0006354329232891196,4.493189290469278e-05
LEU1038,L LEU 167,0.0,0.0,0.0,-2.9999999999996697e-05,0.00017058722109230103,1.206233808181349e-05,0.18987999999999983,0.03493959931081077,0.0024706027604615116,-0.18984000000000015,0.03495546309234038,0.0024717244992109966,0.0,0.0,0.0,9.999999999896758e-06,0.0005915234568467242,4.182702475672268e-05
GLU1039,L GLU 168,0.0,0.0,0.0,-3.0000000000001136e-05,0.0001705872210923263,1.2062338081815277e-05,53.62786000000002,0.3222910492050016,0.02278941864085839,-53.62740500000001,0.3222604706965125,0.022787256413787264,0.0,0.0,0.0,0.00042500000000643466,0.0006118619125249535,4.326517074961648e-05
PHE1040,L PHE 169,0.0,0.0,0.0,-8.49999999999973e-05,0.00027888169534767796,1.9719913792914392e-05,0.30144999999999994,0.0350855739585366,0.002480924726790337,-0.3014199999999999,0.03507069431876136,0.002479872577371668,0.0,0.0,0.0,-5.499999999993399e-05,0.0006572480505866366,4.6474455349144976e-05
SER1041,L SER 170,0.0,0.0,0.0,-3.4999999999993925e-05,0.00018377975949485916,1.2995191418364771e-05,-0.12267500000000005,0.14678361412296673,0.010379168891341925,0.12269999999999995,0.14679366471343375,0.010379879575409342,0.0,0.0,0.0,-1.00000000000567e-05,0.0005915234568468626,4.182702475673246e-05
ILE1042,L ILE 171,0.0,0.0,0.0,-8.00000000000045e-05,0.00027129319932502603,1.918332609325196e-05,0.1657049999999999,0.05132229510651332,0.003629034289587273,-0.16567999999999997,0.051353944347050956,0.0036312722288476297,0.0,0.0,0.0,-5.500000000012939e-05,0.0006098975323773919,4.3126268097299576e-05
TYR1043,L TYR 172,0.0,0.0,0.0,-6.99999999999923e-05,0.00025514701644343337,1.8041618552666727e-05,-0.2772899999999999,0.10734703489151443,0.007590581631205877,0.27725999999999995,0.10728425979611382,0.007586142761641137,0.0,0.0,0.0,-9.999999999996512e-05,0.0006244997998398344,4.415880433163885e-05
PRO1044,L PRO 173,0.0,0.0,0.0,-8.999999999999009e-05,0.0002861817604250522,2.0236106344845833e-05,-0.31801999999999997,0.06398413553374034,0.004524361612426693,0.31804500000000013,0.06393850932732063,0.004521135352430774,0.0,0.0,0.0,-6.500000000005724e-05,0.0006639088792901402,4.6945447063601916e-05
ALA1045,L ALA 174,0.0,0.0,0.0,-9.500000000000286e-05,0.0002932149382279238,2.0733427116615957e-05,0.30085500000000015,0.053532363809193635,0.003785309746242614,-0.30079500000000026,0.053500401634004505,0.003783049679160843,0.0,0.0,0.0,-3.500000000020265e-05,0.0006661643941250464,4.7104936047084815e-05
PRO1046,L PRO 175,0.0,0.0,0.0,-0.00015500000000000182,0.00036190468358395563,2.5590525590538682e-05,0.47211499999999973,0.025057369674416578,0.0017718236015478114,-0.4720899999999999,0.025159131543045075,0.0017790192522851539,0.0,0.0,0.0,-0.000129999999999999,0.00065810333535078,4.6534933114802107e-05
GLN1047,L GLN 176,0.0,0.0,0.0,-0.00027500000000003466,0.0004465142774873501,3.15733273507917e-05,0.3304449999999992,0.16976485789173226,0.012004188222241446,-0.3303450000000001,0.16976111443731726,0.012003923520041255,0.0,0.0,0.0,-0.0001750000000011731,0.0007171994143898437,5.071365693780792e-05
VAL1048,L VAL 177,0.0,0.0,0.0,-0.00021999999999999188,0.00041424630354414436,2.929163703175254e-05,-0.18034999999999995,0.0729511994418185,0.005158428782100214,0.18033499999999997,0.07280695553997593,0.005148229197986446,0.0,0.0,0.0,-0.0002350000000000088,0.0007069476642582389,4.998874873409914e-05
SER1049,L SER 178,0.0,0.0,0.0,-0.00015999999999999904,0.000366606055596465,2.5922962793631282e-05,0.4889,0.07534613460556329,0.0053277762715788195,-0.4888699999999999,0.07535192830976645,0.005328185948331844,0.0,0.0,0.0,-0.0001300000000001449,0.0006805145112340412,4.811964255894395e-05
THR1050,L THR 179,0.0,0.0,0.0,-0.00021499999999996966,0.00041082234603287155,2.904952667428098e-05,0.32408500000000035,0.054371019624428446,0.0038446116676460204,-0.324025,0.054279225998534096,0.003838120878112061,0.0,0.0,0.0,-0.00015499999999975532,0.0007077958745290277,5.004872625753383e-05
ALA1051,L ALA 180,0.0,0.0,0.0,-0.00016500000000001957,0.00037118054905939336,2.6246428328444303e-05,-0.4593749999999996,0.02412331600340986,0.0017057760330717077,0.4593949999999996,0.024099771264480836,0.0017041111686159096,0.0,0.0,0.0,-0.00014500000000010614,0.0007099119663734276,5.0198356546812693e-05
VAL1052,L VAL 181,0.0,0.0,0.0,-0.0002750000000000052,0.00044651427748730246,3.157332735078833e-05,-0.48217000000000027,0.06751571002366587,0.004774081639435869,0.4821700000000002,0.06750511906514729,0.004773332745577094,0.0,0.0,0.0,-0.0002750000000000912,0.0007479137650827914,5.2885489503280425e-05
VAL1053,L VAL 182,0.0,0.0,0.0,-0.00025000000000000353,0.0004330127018922256,3.061862178479017e-05,-0.3298099999999996,0.039546351285549924,0.0027963493165197692,0.32963999999999993,0.03958106112776756,0.0027988036730003697,0.0,0.0,0.0,-0.0004199999999996873,0.0007236021006052592,5.1166395221880916e-05
GLU1054,L GLU 183,0.0,0.0,0.0,-0.00016499999999998794,0.00037118054905932224,2.624642832843927e-05,62.50155499999997,0.47901375447723743,0.03387138740724825,-62.50062999999998,0.47873078353179876,0.033851378339808405,0.0,0.0,0.0,0.000759999999999792,0.0007761443164757808,5.488169093594224e-05
PRO1055,L PRO 184,0.0,0.0,0.0,-0.00012000000000001343,0.00032496153618547484,2.297825058615469e-05,-0.42138000000000014,0.03557155605255335,0.0025152888502117847,0.4213349999999999,0.03555844168407999,0.002514361524323936,0.0,0.0,0.0,-0.00016500000000009508,0.0006839407869108795,4.836191683547464e-05
TYR1056,L TYR 185,0.0,0.0,0.0,-0.00024499999999997077,0.00043008720046050665,3.0411757594716227e-05,-0.7151949999999998,0.056760787300746005,0.004013593760584477,0.7150600000000001,0.05669379507494465,0.004008856694869385,0.0,0.0,0.0,-0.0003800000000000525,0.0007909487973316301,5.592852581645399e-05
ASN1057,L ASN 186,0.0,0.0,0.0,-9.00000000000123e-05,0.0002861817604251228,2.0236106344850827e-05,-0.20666000000000012,0.06845132869418964,0.004840239870089079,0.20665499999999998,0.06844600773602519,0.00483986362152903,0.0,0.0,0.0,-9.499999999981412e-05,0.0006449612391452923,4.560564658021147e-05
SER1058,L SER 187,0.0,0.0,0.0,-5.0000000000007815e-05,0.00021794494717706776,1.541103500742485e-05,-0.5300699999999999,0.06658682377167521,0.0047083994626625145,0.52998,0.06656304980993716,0.00470671838970645,0.0,0.0,0.0,-0.00014000000000002276,0.0006327716807824255,4.474371464240624e-05
ILE1059,L ILE 188,0.0,0.0,0.0,-0.00011499999999998955,0.00031902194281895643,2.255825791145911e-05,-0.47833000000000003,0.03556629162563887,0.002514916599014756,0.47825999999999974,0.03556082676204678,0.0025145301748043334,0.0,0.0,0.0,-0.00018499999999986195,0.0006563345183667903,4.64098588663964e-05
LEU1060,L LEU 189,0.0,0.0,0.0,-0.00011499999999999843,0.0003190219428189811,2.2558257911460855e-05,-0.5017099999999999,0.03356197103866243,0.002373189731142472,0.5016199999999998,0.033644845073208814,0.0023790498103236756,0.0,0.0,0.0,-0.00020500000000003293,0.0006730341744668161,4.7590702873577554e-05
THR1061,L THR 190,0.0,0.0,0.0,-5.999999999999783e-05,0.00023748684174074977,1.6792855623746057e-05,-0.2615299999999998,0.04354938690728056,0.003079406679865473,0.26157499999999984,0.04354875859309998,0.003079362251343693,0.0,0.0,0.0,-1.499999999990287e-05,0.0006283112286117027,4.442831304469861e-05
THR1062,L THR 191,0.0,0.0,0.0,-7.000000000000117e-05,0.00025514701644346573,1.8041618552669014e-05,-0.4812900000000003,0.053445822100517244,0.0037791903233365593,0.48120999999999997,0.053430851574723895,0.0037781317473059186,0.0,0.0,0.0,-0.00015000000000048032,0.0006763874629231994,4.782781617425588e-05
HID1063,L HID 192,0.0,0.0,0.0,-6.499999999998618e-05,0.00024652586071236855,1.7432010784756607e-05,-0.08749499999999998,0.058312777116169015,0.004123336012866284,0.08746500000000004,0.05829938914774321,0.004122389340540264,0.0,0.0,0.0,-9.50000000001161e-05,0.0006371616749306304,4.505413410556274e-05
THR1064,L THR 193,0.0,0.0,0.0,-3.499999999999725e-05,0.00018377975949487665,1.2995191418366006e-05,-0.30701500000000015,0.13734556700163275,0.009711798179276582,0.3070250000000001,0.13735746930909842,0.009712639799508658,0.0,0.0,0.0,-2.500000000010494e-05,0.0006279928343539393,4.440579917082307e-05
THR1065,L THR 194,0.0,0.0,0.0,-5.5000000000000605e-05,0.00022798026230356247,1.6120638945153684e-05,-0.10579499999999989,0.06435855013127588,0.004550836722515954,0.10584500000000001,0.06431244805634445,0.004547576813534876,0.0,0.0,0.0,-4.999999999914517e-06,0.0005873457244244468,4.153161446414515e-05
LEU1066,L LEU 195,0.0,0.0,0.0,-5.499999999999894e-05,0.00022798026230355555,1.6120638945153196e-05,-0.29377500000000023,0.033337282057780734,0.0023573018209385376,0.2938449999999998,0.033362418602374606,0.0023590792430523305,0.0,0.0,0.0,1.4999999999836255e-05,0.0006283112286119871,4.4428313044718717e-05
GLU1067,L GLU 196,0.0,0.0,0.0,-1.4999999999999458e-05,0.0001215524578114278,8.595056718835232e-06,51.46239999999999,0.6176991905457336,0.04367792863683296,-51.46204999999999,0.6176517768939341,0.04367457598536213,0.0,0.0,0.0,0.00033500000000444177,0.0005854698967488384,4.139897341716914e-05
HIE1068,L HIE 197,0.0,0.0,0.0,-4.000000000000004e-05,0.00019595917942265444,1.385640646055103e-05,-0.4038850000000002,0.15374550977182988,0.010871449253664352,0.4039649999999998,0.1536872921714748,0.010867332647664804,0.0,0.0,0.0,4.000000000009329e-05,0.0006069596362196018,4.291852746774004e-05
SER1069,L SER 198,0.0,0.0,0.0,-2.5000000000000543e-05,0.00015612494995996336,1.103970108291005e-05,-0.12161999999999998,0.06557084413060445,0.004636558853287653,0.12165999999999988,0.06556793728645122,0.004636353308366393,0.0,0.0,0.0,1.4999999999965042e-05,0.0005956299186574521,4.21173954560276e-05
ASP1070,L ASP 199,0.0,0.0,0.0,-2.4999999999997247e-05,0.00015612494995994277,1.1039701082908593e-05,49.14915500000003,0.2866991994626851,0.02027269481008192,-49.149005000000024,0.2866497426731115,0.0202691976869536,0.0,0.0,0.0,0.00012500000000045474,0.0006159342497388702,4.3553128475540354e-05
CYS1071,L CYS 200,0.0,0.0,0.0,-4.999999999997229e-06,7.053367989829033e-05,4.9874843358122365e-06,-0.08156999999999996,0.04597363483563157,0.003250826894806917,0.08156500000000003,0.0459806021600413,0.003251319559040602,0.0,0.0,0.0,-9.999999999985576e-06,0.0005915234568468127,4.182702475672894e-05
ALA1072,L ALA 201,0.0,0.0,0.0,-2.9999999999996697e-05,0.00017058722109230103,1.206233808181349e-05,-0.07095499999999998,0.05918076524513693,0.004184712042064547,0.07107500000000004,0.05915859510671283,0.004183144376542595,0.0,0.0,0.0,9.000000000000979e-05,0.0006495382975621929,4.592929348465922e-05
PHE1073,L PHE 202,0.0,0.0,0.0,-6.49999999999995e-05,0.00024652586071241913,1.7432010784760185e-05,0.33187999999999995,0.03558462589377566,0.002516213027547518,-0.33186500000000024,0.035610065641611455,0.0025180118893681543,0.0,0.0,0.0,-4.9999999999910115e-05,0.0005074445782546159,3.588175023601865e-05
MET1074,L MET 203,0.0,0.0,0.0,-4.499999999999283e-05,0.00020730412441624576,1.4658615214266711e-05,-0.254115,0.13134059454334773,0.009287182504667405,0.25403000000000003,0.13132646001472809,0.00928618304256382,0.0,0.0,0.0,-0.00013000000000007006,0.000642728558568727,4.544777222262019e-05
VAL1075,L VAL 204,0.0,0.0,0.0,-2.9999999999990036e-05,0.00017058722109226316,1.2062338081810813e-05,0.12846500000000005,0.03457048994445991,0.0024445027868668953,-0.12843000000000004,0.034587354625643364,0.002445695299909632,0.0,0.0,0.0,5.000000000063842e-06,0.0006441855322809888,4.555079582181528e-05
ASP1076,L ASP 205,0.0,0.0,0.0,-7.499999999999396e-05,0.00026339134382129725,1.8624580532187673e-05,56.639734999999995,0.38000670359133965,0.02687053170057826,-56.63939500000001,0.3797858067055085,0.02685491193198684,0.0,0.0,0.0,0.00026500000000098114,0.0006743700764420934,4.7685165408149466e-05
ASN1077,L ASN 206,0.0,0.0,0.0,-9.000000000000341e-05,0.0002861817604250945,2.0236106344848828e-05,-0.7092699999999997,0.06425750617632295,0.004543691835941442,0.70917,0.06426306170733072,0.00454408467130631,0.0,0.0,0.0,-0.00019000000000026773,0.0007027801932313408,4.969406403174733e-05
GLU1078,L GLU 207,0.0,0.0,0.0,-9.000000000000785e-05,0.00028618176042510867,2.0236106344849828e-05,58.6581,0.46778372139156404,0.033077304152465355,-58.657995,0.4676613036982081,0.03306864791435443,0.0,0.0,0.0,1.4999999998934755e-05,0.0006517476505520459,4.608551833277519e-05
ALA1079,L ALA 208,0.0,0.0,0.0,-4.0000000000004476e-05,0.00019595917942267618,1.3856406460552569e-05,-0.08722499999999993,0.041520168292048194,0.002935919255531395,0.08727,0.041577002056425394,0.0029399380095505427,0.0,0.0,0.0,4.999999999949489e-06,0.0006284703652520812,4.44395657044533e-05
ILE1080,L ILE 209,0.0,0.0,0.0,-0.00010499999999999732,0.00030655342111937883,2.1676600286944817e-05,-0.21932500000000021,0.032685461217489206,0.0023112111273096525,0.21930500000000014,0.03274815987196718,0.002315644591684917,0.0,0.0,0.0,-0.0001249999999999396,0.000699553428981526,4.946589734351389e-05
TYR1081,L TYR 210,0.0,0.0,0.0,-0.0001400000000000201,0.00034698703145799934,2.453568829277412e-05,-0.23073,0.08420455510244121,0.0059541611919732475,0.230675,0.0842405447216482,0.005956706042352607,0.0,0.0,0.0,-0.00019500000000014783,0.0006457360141733451,4.5660431447834483e-05
ASP1082,L ASP 211,0.0,0.0,0.0,-5.999999999999228e-05,0.0002374868417407278,1.6792855623744505e-05,54.62142499999998,0.41736933808905036,0.02951246892221083,-54.62141999999998,0.4171673208694447,0.029498184147620867,0.0,0.0,0.0,-5.500000000054683e-05,0.0006572480505859096,4.647445534909357e-05
ILE1083,L ILE 212,0.0,0.0,0.0,-5.500000000000283e-05,0.00022798026230357165,1.6120638945154335e-05,-0.13313500000000006,0.030565614258509392,0.0021613153113324217,0.13310999999999995,0.03051291365962972,0.002157588816248381,0.0,0.0,0.0,-8.000000000019547e-05,0.0006431174076324588,4.547526800360247e-05
CYS1084,L CYS 213,0.0,0.0,0.0,-7.000000000000117e-05,0.00025514701644346573,1.8041618552669014e-05,-0.25645499999999993,0.08039924113447883,0.005685084860844239,0.2565000000000002,0.08038625504400522,0.00568416660558074,0.0,0.0,0.0,-2.5000000000083844e-05,0.0006887488656980553,4.870189934696376e-05
ARG1085,L ARG 214,0.0,0.0,0.0,-0.00013999999999999346,0.0003469870314579333,2.453568829276945e-05,-56.52758,0.9206597816790919,0.06510047747910122,56.52773500000002,0.9206716487284198,0.06510131660620647,0.0,0.0,0.0,1.4999999997939994e-05,0.000731283118910498,5.170952523488615e-05
ARG1086,L ARG 215,0.0,0.0,0.0,-9.499999999999898e-05,0.00029321493822791184,2.073342711661511e-05,-53.177189999999975,0.4092875931470827,0.028941003256982286,53.17710499999999,0.40917787571794495,0.028933245063166524,0.0,0.0,0.0,-0.00017999999999929628,0.0005979966555078529,4.228474902364786e-05
ASN1087,L ASN 216,0.0,0.0,0.0,-5.0000000000007815e-05,0.00021794494717706776,1.541103500742485e-05,-0.09908000000000045,0.2894585870206656,0.020467812975498902,0.09911999999999999,0.2894948282785031,0.02047037561941646,0.0,0.0,0.0,-9.999999999585895e-06,0.0006163602842491795,4.358325366466628e-05
LEU1088,L LEU 217,0.0,0.0,0.0,-5.500000000000283e-05,0.00022798026230357165,1.6120638945154335e-05,-0.056310000000000165,0.050903279855035025,0.0035994054370131843,0.056280000000000004,0.050829633089370226,0.0035941978242717805,0.0,0.0,0.0,-8.500000000002839e-05,0.0005811841360533006,4.109592437213339e-05
ASP1089,L ASP 218,0.0,0.0,0.0,-5.500000000000057e-05,0.00022798026230356233,1.6120638945153674e-05,52.49478,0.34645898977931416,0.02449835010759938,-52.49479,0.3463720339467737,0.02449220140171407,0.0,0.0,0.0,-6.500000000123407e-05,0.0006713977956484718,4.7474993417673426e-05
ILE1090,L ILE 219,0.0,0.0,0.0,-9.500000000000398e-05,0.00029321493822792724,2.0733427116616197e-05,-0.009965000000000028,0.06553459983092902,0.004633995994279668,0.009930000000000015,0.06556321453376125,0.004636019359321099,0.0,0.0,0.0,-0.00012999999999992794,0.000568418859644859,4.019328302092041e-05
GLU1091,L GLU 220,0.0,0.0,0.0,-0.00010500000000000675,0.00030655342111940637,2.167660028694676e-05,56.327755,0.9350745772260123,0.06611975744716572,-56.327945,0.9349748884192418,0.06611270838403815,0.0,0.0,0.0,-0.0002949999999982822,0.0006767385019339624,4.7852638380753026e-05
ARG1092,L ARG 221,0.0,0.0,0.0,-0.00024000000000001687,0.0004270831300812826,3.019933774108513e-05,-59.46037500000002,0.6134930271561766,0.04338050797127952,59.460910000000034,0.6133141869337292,0.04336786205787537,0.0,0.0,0.0,0.0002949999999999875,0.0008233923730535557,5.8222633056345266e-05
PRO1093,L PRO 222,0.0,0.0,0.0,-5.999999999998895e-05,0.0002374868417407146,1.679285562374357e-05,0.5097300000000001,0.046487063791983294,0.0032871318044763007,-0.5097900000000001,0.046492213326535956,0.0032874959315565147,0.0,0.0,0.0,-0.00011999999999995125,0.0006599999999999674,4.6669047558309826e-05
THR1094,L THR 223,0.0,0.0,0.0,-0.000119999999999994,0.00032496153618542215,2.2978250586150963e-05,-0.4132449999999999,0.09745283461757226,0.006890956020393647,0.41330499999999964,0.09745338359954638,0.006890994839281311,0.0,0.0,0.0,-5.99999999998202e-05,0.0006135144660070935,4.338202392696594e-05
TYR1095,L TYR 224,0.0,0.0,0.0,-0.00019000000000005013,0.00039230090491876416,2.7739863013367715e-05,-0.5890450000000002,0.06078258776162657,0.00429797799843126,0.5890449999999998,0.060788592474246866,0.004298402595732549,0.0,0.0,0.0,-0.00019000000000009295,0.0007306846104852316,5.166720429827583e-05
THR1096,L THR 225,0.0,0.0,0.0,-9.500000000000009e-05,0.00029321493822791526,2.073342711661535e-05,-0.251035,0.12324221587994952,0.008714540657716872,0.25101500000000015,0.12324335590610933,0.008714621269739705,0.0,0.0,0.0,-0.00011500000000002508,0.0006570958834140577,4.6463695505184524e-05
ASN1097,L ASN 226,0.0,0.0,0.0,-8.499999999997954e-05,0.0002788816953476197,1.9719913792910272e-05,0.12022999999999982,0.06268290915393156,0.004432351012724532,-0.12022999999999998,0.06268083518907507,0.004432204361263135,0.0,0.0,0.0,-8.499999999934005e-05,0.0006306940621254375,4.459680481829865e-05
LEU1098,L LEU 227,0.0,0.0,0.0,-0.00010500000000000842,0.0003065534211194112,2.1676600286947104e-05,-0.46954500000000027,0.02669883845787838,0.0018878929723369986,0.4695149999999998,0.026698310339800534,0.0018878556287495875,0.0,0.0,0.0,-0.0001350000000001561,0.0006455811335533001,4.564947973416367e-05
ASN1099,L ASN 228,0.0,0.0,0.0,-5.500000000001393e-05,0.00022798026230361768,1.6120638945157588e-05,-0.45278500000000044,0.06089309299912373,0.004305791898710347,0.4528150000000003,0.06088851102629915,0.0043054679043048,0.0,0.0,0.0,-2.4999999999799627e-05,0.0006359048670988775,4.496526437151465e-05
ARG1100,L ARG 229,0.0,0.0,0.0,-9.500000000001841e-05,0.00029321493822797174,2.0733427116619345e-05,-54.39699999999998,0.49129296759061714,0.03473965889325881,54.396704999999976,0.49118445412922074,0.03473198583281847,0.0,0.0,0.0,-0.0003899999999971726,0.0005726255320915184,4.049073968224676e-05
LEU1101,L LEU 230,0.0,0.0,0.0,-5.4999999999993944e-05,0.00022798026230353485,1.6120638945151733e-05,-0.36333999999999916,0.02184249070047402,0.0015444973292309283,0.36337499999999984,0.02184455023570258,0.0015446429603635488,0.0,0.0,0.0,-1.9999999999567032e-05,0.0006321392251710382,4.469899327724509e-05
ILE1102,L ILE 231,0.0,0.0,0.0,-2.4999999999992805e-05,0.00015612494995991504,1.1039701082906633e-05,-0.40099999999999986,0.023207757323793342,0.0016410362579786033,0.40104500000000004,0.023211914505269746,0.0016413302150998623,0.0,0.0,0.0,1.999999999991786e-05,0.0006161168720302411,4.356604182160278e-05
GLY1103,L GLY 232,0.0,0.0,0.0,-3.4999999999993925e-05,0.00018377975949485916,1.2995191418364771e-05,-0.26315500000000003,0.024023550424531186,0.0016987215413362964,0.26318,0.024010989150802593,0.0016978333251529134,0.0,0.0,0.0,-1.0000000000024434e-05,0.0006323764701505726,4.471576903062822e-05
GLN1104,L GLN 233,0.0,0.0,0.0,-3.5000000000000586e-05,0.00018377975949489416,1.2995191418367244e-05,-0.21995500000000048,0.2109076882785449,0.014913425658613762,0.21997499999999998,0.2109186913836705,0.014914203695638603,0.0,0.0,0.0,-1.5000000000711112e-05,0.0006121886964008164,4.3288277859076984e-05
ILE1105,L ILE 234,0.0,0.0,0.0,-2.500000000001279e-05,0.00015612494996003983,1.1039701082915455e-05,-0.36904500000000007,0.025253573509505425,0.0017856973077764245,0.3690449999999999,0.02527178218883736,0.0017869848558396306,0.0,0.0,0.0,-2.5000000000003908e-05,0.0005695392874950488,4.027250923399037e-05
VAL1106,L VAL 235,0.0,0.0,0.0,-4.5000000000003926e-05,0.0002073041244162969,1.4658615214270328e-05,-0.30809499999999984,0.026744456902319105,0.0018911186834781205,0.30814000000000014,0.02678227772240236,0.0018937930193132111,0.0,0.0,0.0,2.2315482794965644e-16,0.000655743852429962,4.6368092477461683e-05
SER1107,L SER 236,0.0,0.0,0.0,-3.0000000000001136e-05,0.00017058722109232626,1.2062338081815275e-05,-0.2734799999999998,0.05352055306141912,0.0037844746002583893,0.27350500000000005,0.053435755585561726,0.0037784785132377627,0.0,0.0,0.0,-4.999999999995216e-06,0.0005873457244247005,4.15316144641631e-05
SER1108,L SER 237,0.0,0.0,0.0,-2.5000000000003908e-05,0.00015612494995998437,1.1039701082911535e-05,-0.4080399999999998,0.06857352550365402,0.004848880489350242,0.40805,0.0686106952304087,0.004851508785934551,0.0,0.0,0.0,-1.4999999999991132e-05,0.0005871754422657469,4.151957369723197e-05
ILE1109,L ILE 238,0.0,0.0,0.0,-2.9999999999996697e-05,0.00017058722109230103,1.206233808181349e-05,-0.33297,0.0333496491735679,0.00235817630808222,0.3330199999999999,0.03332625991616807,0.002356522437830786,0.0,0.0,0.0,2.0000000000264252e-05,0.0006161168720302441,4.3566041821602994e-05
THR1110,L THR 239,0.0,0.0,0.0,-2.5000000000006127e-05,0.00015612494995999822,1.1039701082912514e-05,-0.15072999999999986,0.07086633262699574,0.005011006435837017,0.15068499999999996,0.07085221079825262,0.005010007871750315,0.0,0.0,0.0,-6.999999999986933e-05,0.000587452125709154,4.15391381711395e-05
ALA1111,L ALA 240,0.0,0.0,0.0,-1.9999999999993358e-05,0.0001399999999999535,9.899494936608376e-06,-0.21126999999999999,0.03775628556942565,0.0026697725558556666,0.21125999999999998,0.03772588501281347,0.0026676229118824347,0.0,0.0,0.0,-2.9999999999930083e-05,0.000537680202350805,3.801973171920092e-05
SER1112,L SER 241,0.0,0.0,0.0,-2.9999999999994475e-05,0.0001705872210922884,1.2062338081812597e-05,-0.3585899999999998,0.044523161388204016,0.0031482629337462116,0.3586449999999999,0.04454345041641992,0.0031496975846897267,0.0,0.0,0.0,2.5000000000043322e-05,0.0005782516753109685,4.088856808448675e-05
LEU1113,L LEU 242,0.0,0.0,0.0,-3.0000000000005578e-05,0.00017058722109235152,1.206233808181706e-05,-0.19866499999999995,0.016620552788639612,0.0011752505583916052,0.1986300000000001,0.016619960890446126,0.0011752087048689666,0.0,0.0,0.0,-6.499999999985753e-05,0.0005922626106718428,4.187929082493081e-05
ARG1114,L ARG 243,0.0,0.0,0.0,-1.5000000000000568e-05,0.00012155245781143678,8.595056718835867e-06,-46.756239999999934,0.577485335230318,0.04083437965771445,46.75614499999996,0.5774351946140108,0.040830834180734084,0.0,0.0,0.0,-0.00010999999999782518,0.0006228161847610573,4.4039754767727725e-05
PHE1115,L PHE 244,0.0,0.0,0.0,-3.000000000000058e-05,0.00017058722109232315,1.2062338081815055e-05,-0.14849500000000004,0.033173935175073874,0.0023457514520937675,0.1484299999999999,0.033186369189774335,0.0023466306697049744,0.0,0.0,0.0,-9.500000000009834e-05,0.0005881963957727167,4.1591766012037427e-05
ASP1116,L ASP 245,0.0,0.0,0.0,-1.5000000000000014e-05,0.0001215524578114323,8.59505671883555e-06,44.61019500000002,0.30964185274895273,0.021894985381795087,-44.610144999999996,0.30967594994884606,0.021897396417921492,0.0,0.0,0.0,3.499999999917236e-05,0.0005690123021520005,4.023524574302483e-05
GLY1117,L GLY 246,0.0,0.0,0.0,-5.0000000000005595e-06,7.053367989833732e-05,4.9874843358155595e-06,-0.08568000000000002,0.0508103099774051,0.003592831473921364,0.08575,0.050837658285959604,0.003594765291364651,0.0,0.0,0.0,6.500000000004502e-05,0.0006089129658663125,4.305664873164823e-05
ALA1118,L ALA 247,0.0,0.0,0.0,0.0,0.0,0.0,0.22335500000000008,0.02867069889277174,0.0020273245608436537,-0.22339499999999987,0.02872958362037402,0.002031488339863243,0.0,0.0,0.0,-4.000000000014214e-05,0.0006311893535223997,4.463182720884419e-05
LEU1119,L LEU 248,0.0,0.0,0.0,-9.999999999999454e-06,9.949874371065656e-05,7.03562363973476e-06,0.1757549999999999,0.027044499902938245,0.0019123349275166558,-0.17573,0.026976417478976007,0.0019075207731503244,0.0,0.0,0.0,1.4999999999925074e-05,0.0006039660586492124,4.2706849567737016e-05
ASN1120,L ASN 249,0.0,0.0,0.0,-1.4999999999993907e-05,0.00012155245781138282,8.595056718832052e-06,-0.03793999999999933,0.06835156472239595,0.0048331854919917375,0.03793000000000009,0.06834350810428151,0.004832615803061522,0.0,0.0,0.0,-2.4999999998733812e-05,0.0005782516753121197,4.0888568084568155e-05
VAL1121,L VAL 250,0.0,0.0,0.0,-1.0000000000001119e-05,9.949874371067313e-05,7.035623639735931e-06,0.08369499999999995,0.03051511060114343,0.0021577441634726023,-0.08369000000000001,0.03048809439764981,0.002155833829403377,0.0,0.0,0.0,-5.000000000037752e-06,0.0006595263451901021,4.663555510551009e-05
ASP1122,L ASP 251,0.0,0.0,0.0,-4.999999999997229e-06,7.053367989829033e-05,4.9874843358122365e-06,46.53852500000001,0.25447756163367957,0.01799428094909924,-46.538410000000006,0.2544350249072349,0.01799127314832739,0.0,0.0,0.0,0.00011000000000024102,0.0005726255320896199,4.049073968211252e-05
LEU1123,L LEU 252,0.0,0.0,0.0,-1.4999999999996128e-05,0.00012155245781140079,8.595056718833323e-06,0.08178000000000006,0.03240835694693587,0.002291616896429251,-0.08180999999999998,0.032348476007379376,0.002287382674586829,0.0,0.0,0.0,-4.499999999997506e-05,0.0005856406748168384,4.141104925016521e-05
THR1124,L THR 253,0.0,0.0,0.0,-5.0000000000005595e-06,7.053367989833732e-05,4.9874843358155595e-06,-0.09246499999999959,0.05198402422860334,0.0036758256045411205,0.09246999999999994,0.051975466327874455,0.0036752204695773088,0.0,0.0,0.0,4.3520742565306136e-16,0.0005830951894845422,4.123105625617746e-05
GLU1125,L GLU 254,0.0,0.0,0.0,-1.4999999999998349e-05,0.0001215524578114188,8.595056718834595e-06,45.10795500000001,0.2283603577108438,0.01614751574915233,-45.107815,0.22831546328490832,0.01614434123385069,0.0,0.0,0.0,0.00012499999999860734,0.000565132727773364,3.996091840789968e-05
PHE1126,L PHE 255,0.0,0.0,0.0,-3.0000000000005578e-05,0.00017058722109235152,1.206233808181706e-05,-0.10377000000000013,0.03536010605187705,0.0025003370772757735,0.10371499999999996,0.035361614428642996,0.0025004437356197524,0.0,0.0,0.0,-8.500000000050356e-05,0.0005637153537025407,3.9860694926203964e-05
GLN1127,L GLN 256,0.0,0.0,0.0,-2.5000000000006127e-05,0.00015612494995999822,1.1039701082912514e-05,0.2181950000000007,0.25380174738366196,0.017946493665198245,-0.21821500000000008,0.25383549549856127,0.017948880017288,0.0,0.0,0.0,-4.499999999943327e-05,0.0006348031190848613,4.488735902232769e-05
THR1128,L THR 257,0.0,0.0,0.0,-1.0000000000000563e-05,9.949874371066761e-05,7.035623639735541e-06,0.03911499999999995,0.04071684878523851,0.002879115988458939,-0.03908500000000001,0.04074270210724857,0.0028809440943898903,0.0,0.0,0.0,1.999999999985125e-05,0.0005827520913734625,4.1206795556081785e-05
ASN1129,L ASN 258,0.0,0.0,0.0,-1.500000000000168e-05,0.0001215524578114458,8.595056718836504e-06,-0.3214300000000001,0.03380968943956672,0.002390706067252883,0.32141499999999984,0.0338307962513458,0.002392198544226705,0.0,0.0,0.0,-2.9999999999823503e-05,0.000564889369699325,3.994371039345873e-05
LEU1130,L LEU 259,0.0,0.0,0.0,-1.9999999999995577e-05,0.00013999999999996906,9.899494936609478e-06,0.06114000000000019,0.038493641033292864,0.0027219114607202125,-0.06107500000000001,0.03857394684239606,0.0027275899389387665,0.0,0.0,0.0,4.5000000000234855e-05,0.0006024740658320346,4.260134974388621e-05
VAL1131,L VAL 260,0.0,0.0,0.0,-1.4999999999998903e-05,0.00012155245781142328,8.595056718834914e-06,-0.14675500000000005,0.03911578933116398,0.002765903988753046,0.14675500000000008,0.03909123910801476,0.0027641680258261997,0.0,0.0,0.0,-1.5000000000056079e-05,0.0006039660586488268,4.270684956770975e-05
PRO1132,L PRO 261,0.0,0.0,0.0,-1.9999999999997796e-05,0.0001399999999999846,9.899494936610575e-06,-0.15369999999999995,0.03214856139860739,0.0022732465770347364,0.15375000000000008,0.03210105138465064,0.002269887111730428,0.0,0.0,0.0,2.999999999991676e-05,0.0005736723803706423,4.0564763033950965e-05
TYR1133,L TYR 262,0.0,0.0,0.0,-1.4999999999999458e-05,0.0001215524578114278,8.595056718835232e-06,0.09873000000000004,0.04182483831409274,0.0029574626793925905,-0.09871499999999983,0.04176115150471801,0.0029529593419144896,0.0,0.0,0.0,1.509903313490213e-16,0.0005656854249489245,3.999999999997783e-05
PRO1134,L PRO 263,0.0,0.0,0.0,-3.499999999999781e-05,0.00018377975949487958,1.2995191418366214e-05,0.148095,0.03884901510978128,0.002747040202654499,-0.14811499999999994,0.038822954228136974,0.00274519742004106,0.0,0.0,0.0,-5.499999999971194e-05,0.0005310131825105162,3.754830222526358e-05
ARG1135,L ARG 264,0.0,0.0,0.0,-2.4999999999999466e-05,0.00015612494995995662,1.1039701082909572e-05,-51.650335000000005,0.45397630199654765,0.03210097216397508,51.65000000000003,0.4538570479746328,0.0320925396312171,0.0,0.0,0.0,-0.00036000000000711906,0.0006086049621875958,4.303486958266313e-05
GLY1136,L GLY 265,0.0,0.0,0.0,-2.5000000000002796e-05,0.00015612494995997743,1.1039701082911044e-05,-0.10733499999999996,0.045865594676184125,0.0032431873018683405,0.10732500000000002,0.04584004117581056,0.0032413803965286206,0.0,0.0,0.0,-3.499999999993619e-05,0.0006113714092104858,4.323048692763102e-05
HID1137,L HID 266,0.0,0.0,0.0,-4.000000000000004e-05,0.00019595917942265444,1.385640646055103e-05,0.21180999999999997,0.08736889549490713,0.006177913846922763,-0.21188500000000005,0.08734907998943077,0.0061765126790932654,0.0,0.0,0.0,-0.00011500000000003397,0.0005759991319432666,4.072928921546487e-05
PHE1138,L PHE 267,0.0,0.0,0.0,-4.999999999999893e-05,0.00021794494717702903,1.541103500742211e-05,-0.028175000000000016,0.040384333286560506,0.0028556035920624546,0.028169999999999997,0.04035010656739335,0.0028531833975403683,0.0,0.0,0.0,-5.500000000019156e-05,0.0005585472227129575,3.94952528793245e-05
PRO1139,L PRO 268,0.0,0.0,0.0,-1.9999999999997796e-05,0.0001399999999999846,9.899494936610575e-06,0.3575250000000001,0.036740840695334405,0.0025979697602165623,-0.3575450000000003,0.03679997248640019,0.0026021510092611947,0.0,0.0,0.0,-3.999999999988457e-05,0.000581721582889781,4.113392760239365e-05
LEU1140,L LEU 269,0.0,0.0,0.0,-2.000000000000668e-05,0.00014000000000004674,9.89949493661497e-06,-0.2653600000000001,0.029356777752334282,0.002075837662246194,0.26536499999999985,0.02933925314318747,0.002074598485249659,0.0,0.0,0.0,-1.4999999999978364e-05,0.0006362193018132142,4.4987498263389446e-05
ALA1141,L ALA 270,0.0,0.0,0.0,-1.0000000000001119e-05,9.949874371067313e-05,7.035623639735931e-06,0.24247500000000005,0.03572295305542339,0.0025259942349498575,-0.24243999999999996,0.035745998377441274,0.002527623785297205,0.0,0.0,0.0,2.4999999999980594e-05,0.0005238081709939287,3.703883097507296e-05
THR1142,L THR 271,0.0,0.0,0.0,-2.5000000000003908e-05,0.00015612494995998437,1.1039701082911535e-05,-0.17590999999999973,0.06146659173892769,0.004346344383502079,0.1758850000000001,0.06151846694286152,0.004350012514349784,0.0,0.0,0.0,-4.999999999970584e-05,0.000554526825320476,3.9210967853395667e-05
TYR1143,L TYR 272,0.0,0.0,0.0,-3.0000000000001136e-05,0.00017058722109232626,1.2062338081815275e-05,0.1720249999999998,0.07872937428304606,0.005567007443411565,-0.17207499999999995,0.07869071975144211,0.005564274155269491,0.0,0.0,0.0,-8.000000000021323e-05,0.0006029925372672791,4.26380112106575e-05
ALA1144,L ALA 273,0.0,0.0,0.0,-2.4999999999992805e-05,0.00015612494995991504,1.1039701082906633e-05,-0.09499,0.024722255156032883,0.001748127426705494,0.09499999999999999,0.02476327926588082,0.0017510282693320557,0.0,0.0,0.0,-1.5000000000080504e-05,0.0005871754422658185,4.1519573697237035e-05
PRO1145,L PRO 274,0.0,0.0,0.0,-3.4999999999993925e-05,0.00018377975949485916,1.2995191418364771e-05,0.09704499999999999,0.036907763072286014,0.0026097729546839883,-0.097095,0.03696384686419975,0.002613738677641674,0.0,0.0,0.0,-8.500000000018382e-05,0.0006540451054783858,4.6247972928563736e-05
VAL1146,L VAL 275,0.0,0.0,0.0,-3.000000000000336e-05,0.00017058722109233892,1.206233808181617e-05,0.17262500000000003,0.07973157702566776,0.0056378738789547205,-0.17263999999999996,0.0797228975890868,0.0056372601501083934,0.0,0.0,0.0,-4.5000000000019607e-05,0.0005856406748169432,4.1411049250172625e-05
ILE1147,L ILE 276,0.0,0.0,0.0,-5.0000000000002266e-05,0.00021794494717704356,1.541103500742314e-05,0.001595000000000102,0.0485870453413253,0.0034356229238669367,-0.0015749999999999842,0.04857462686423846,0.0034347448049309257,0.0,0.0,0.0,-2.999999999987679e-05,0.0006075360071634981,4.295928304803084e-05
SER1148,L SER 277,0.0,0.0,0.0,-1.9999999999996688e-05,0.0001399999999999768,9.899494936610025e-06,-0.5083599999999999,0.07624218255008183,0.005391136429362553,0.5083,0.07620564283568554,0.005388552681379328,0.0,0.0,0.0,-7.999999999990431e-05,0.0005688585061330455,4.022437072223257e-05
ALA1149,L ALA 278,0.0,0.0,0.0,-2.9999999999999472e-05,0.0001705872210923168,1.2062338081814606e-05,-0.3079699999999999,0.020397281681637857,0.0014423056194858273,0.30799499999999996,0.020371180010003417,0.0014404599525845256,0.0,0.0,0.0,-5.000000000070503e-06,0.0006441855322808042,4.5550795821802225e-05
GLU1150,L GLU 279,0.0,0.0,0.0,-3.999999999999837e-05,0.00019595917942264625,1.3856406460550453e-05,50.40002000000001,0.43863692229282736,0.031016314223205492,-50.400029999999994,0.4385844150225177,0.03101260139851574,0.0,0.0,0.0,-5.000000000052296e-05,0.0005979130371562376,4.2278836313301974e-05
LYS1151,L LYS 280,0.0,0.0,0.0,-4.000000000000115e-05,0.00019595917942265986,1.3856406460551415e-05,-51.170155000000015,0.6591720116733254,0.046610499942258646,51.170110000000015,0.6590101424852837,0.0465990540622057,0.0,0.0,0.0,-8.499999999891372e-05,0.0006306940621256076,4.459680481831068e-05
ALA1152,L ALA 281,0.0,0.0,0.0,-5.00000000000167e-06,7.053367989835297e-05,4.987484335816666e-06,-0.2781799999999998,0.023667226284467234,0.0016735256197623278,0.27822999999999987,0.023614129245010093,0.0016697710920962204,0.0,0.0,0.0,4.499999999996819e-05,0.0005412716508371437,3.827368547709815e-05
TYR1153,L TYR 282,0.0,0.0,0.0,-2.5000000000001133e-05,0.00015612494995996705,1.103970108291031e-05,0.007694999999999892,0.06457493302358143,0.004566137303564155,-0.0076300000000000525,0.06449265927219935,0.004560319670812564,0.0,0.0,0.0,3.999999999996895e-05,0.0005642694391864336,3.989987468650574e-05
HIE1154,L HIE 283,0.0,0.0,0.0,-5.00000000000006e-05,0.00021794494717703632,1.541103500742263e-05,-0.13912499999999994,0.0575711679141567,0.0040708963232929584,0.13917999999999997,0.057521018767055856,0.004067350243094386,0.0,0.0,0.0,5.000000000086047e-06,0.0006041316081780737,4.271855568718502e-05
GLU1155,L GLU 284,0.0,0.0,0.0,-1.500000000000168e-05,0.00012155245781144577,8.595056718836503e-06,46.56985000000002,0.41368629116389666,0.029252038176590386,-46.56976000000002,0.4137005709422124,0.029253047909398477,0.0,0.0,0.0,7.499999999758699e-05,0.0005739120141624572,4.058170770187034e-05
GLN1156,L GLN 285,0.0,0.0,0.0,-1.5000000000000568e-05,0.00012155245781143678,8.595056718835867e-06,-0.16474999999999976,0.17349448838507806,0.012267912923557939,0.1647599999999999,0.17342119939615233,0.012262730609452372,0.0,0.0,0.0,-4.9999999998462385e-06,0.0006284703652513987,4.443956570440504e-05
LEU1157,L LEU 286,0.0,0.0,0.0,-4.999999999999449e-06,7.053367989832165e-05,4.9874843358144515e-06,-0.21852499999999986,0.03854697621085218,0.0027256828272930102,0.21851000000000012,0.038565527352804774,0.0027269945911203536,0.0,0.0,0.0,-1.999999999976066e-05,0.0005564171097293376,3.934463114578339e-05
SER1158,L SER 287,0.0,0.0,0.0,-1.4999999999998349e-05,0.0001215524578114188,8.595056718834595e-06,0.2618999999999999,0.07009086959083943,0.004956172918694454,-0.26192499999999996,0.07009214916807747,0.004956263398468661,0.0,0.0,0.0,-3.999999999987125e-05,0.0005986651818839063,4.23320209770388e-05
VAL1159,L VAL 288,0.0,0.0,0.0,0.0,0.0,0.0,0.26845999999999975,0.02044158506574516,0.001445438341819006,-0.26837999999999995,0.02038125609475649,0.0014411724393701966,0.0,0.0,0.0,7.999999999986906e-05,0.0006193545026880428,4.379497688091368e-05
ALA1160,L ALA 289,0.0,0.0,0.0,-4.999999999999449e-06,7.053367989832165e-05,4.9874843358144515e-06,0.22243499999999994,0.021420218836417093,0.0015146381993730344,-0.22241000000000016,0.021384384489620628,0.0015121043284111173,0.0,0.0,0.0,1.9999999999965602e-05,0.000582752091373365,4.120679555607489e-05
GLU1161,L GLU 290,0.0,0.0,0.0,-1.9999999999992246e-05,0.00013999999999994575,9.89949493660783e-06,46.40356499999994,0.3040098777671681,0.021496744611685797,-46.40350499999997,0.30398297646158673,0.021494842402125864,0.0,0.0,0.0,4.0000000000972594e-05,0.0006151422599683783,4.349712634180584e-05
ILE1162,L ILE 291,0.0,0.0,0.0,-2.4999999999995027e-05,0.0001561249499599289,1.1039701082907612e-05,0.2629950000000001,0.01830314112386018,0.00129422752056959,-0.2629549999999999,0.018324654839862495,0.0012957487700169658,0.0,0.0,0.0,1.5000000000284785e-05,0.0005956299186574813,4.2117395456029675e-05
THR1163,L THR 292,0.0,0.0,0.0,0.0,0.0,0.0,0.2637050000000003,0.03616086247588701,0.0025569591070253874,-0.26363500000000006,0.03615427740945735,0.0025564934725126895,0.0,0.0,0.0,7.000000000024542e-05,0.0005613376880270772,3.96925685739525e-05
ASN1164,L ASN 293,0.0,0.0,0.0,0.0,0.0,0.0,0.19963500000000012,0.11926735418797517,0.008433475492049501,-0.19964499999999996,0.11922172190922269,0.008430248802674813,0.0,0.0,0.0,-9.999999999976694e-06,0.0005915234568462123,4.182702475668648e-05
ALA1165,L ALA 294,0.0,0.0,0.0,-2.4999999999995027e-05,0.0001561249499599289,1.1039701082907612e-05,0.2546350000000001,0.01883989848698672,0.0013321819977014486,-0.25469499999999984,0.018776633750491482,0.0013277085052828723,0.0,0.0,0.0,-8.49999999999318e-05,0.0006385726270362134,4.5153903485741455e-05
CYS1166,L CYS 295,0.0,0.0,0.0,-1.5000000000000568e-05,0.00012155245781143678,8.595056718835867e-06,0.3321999999999997,0.055213041937572045,0.0039041516363994425,-0.3322349999999999,0.05519655582552244,0.0039029858922368754,0.0,0.0,0.0,-5.0000000000158804e-05,0.0005634713834792738,3.9843443626276005e-05
PHE1167,L PHE 296,0.0,0.0,0.0,-3.0000000000005578e-05,0.00017058722109235155,1.2062338081817062e-05,0.15021999999999996,0.046511198651507414,0.00328883839675955,-0.15021499999999996,0.04645846289966999,0.003285109415986028,0.0,0.0,0.0,-2.50000000001549e-05,0.0005606915373000486,3.9646878817877444e-05
GLU1168,L GLU 297,0.0,0.0,0.0,-4.000000000000225e-05,0.0001959591794226653,1.38564064605518e-05,49.43610999999998,0.3702615803760642,0.02618144742967629,-49.43610999999999,0.37020672319807074,0.026177568441420697,0.0,0.0,0.0,-3.99999999994094e-05,0.0006390618123456939,4.5188494110700504e-05
PRO1169,L PRO 298,0.0,0.0,0.0,-3.4999999999998364e-05,0.00018377975949488248,1.299519141836642e-05,0.20350499999999994,0.03554461949437684,0.0025133841479169413,-0.20355000000000026,0.03556989597960484,0.0025151714653278696,0.0,0.0,0.0,-7.999999999994679e-05,0.0006193545026880111,4.3794976880911444e-05
ALA1170,L ALA 299,0.0,0.0,0.0,-3.0000000000000028e-05,0.00017058722109231995,1.2062338081814828e-05,0.24270500000000012,0.031627961916633196,0.002236434634636121,-0.24266000000000004,0.031682083264835556,0.0022402615918682054,0.0,0.0,0.0,1.5000000000036096e-05,0.0005956299186574725,4.211739545602905e-05
ASN1171,L ASN 300,0.0,0.0,0.0,-3.9999999999993376e-05,0.0001959591794226218,1.3856406460548723e-05,0.4062299999999999,0.11194582216411718,0.007915764997775056,-0.4062700000000001,0.11187630267397976,0.007910849227484976,0.0,0.0,0.0,-7.999999999992014e-05,0.0006193545026876563,4.379497688088635e-05
GLN1172,L GLN 301,0.0,0.0,0.0,-4.500000000001059e-05,0.00020730412441632756,1.4658615214272495e-05,0.26709999999999945,0.06433879078751749,0.004549439525919618,-0.2670999999999999,0.06428530158597741,0.0045456572682066945,0.0,0.0,0.0,-4.500000000046356e-05,0.0005683088948801212,4.018550733783665e-05
MET1173,L MET 302,0.0,0.0,0.0,-5.49999999999784e-05,0.0002279802623034704,1.6120638945147172e-05,0.40534000000000014,0.0884946009652566,0.006257513244093053,-0.40537999999999974,0.08854973517747013,0.0062614118216262095,0.0,0.0,0.0,-9.500000000002062e-05,0.0006371616749303238,4.5054134105541057e-05
VAL1174,L VAL 303,0.0,0.0,0.0,-3.5000000000003365e-05,0.0001837797594949087,1.2995191418368274e-05,-0.3182,0.0237758280612891,0.0016812049250462928,0.3181850000000001,0.02374891102766547,0.0016793016033458234,0.0,0.0,0.0,-4.999999999989874e-05,0.0006383572667402915,4.5138675213176983e-05
LYS1175,L LYS 304,0.0,0.0,0.0,-7.00000000000034e-05,0.00025514701644347386,1.804161855266959e-05,-54.97344000000002,0.9018228464607025,0.06376850501613174,54.973324999999996,0.9017740733556988,0.06376505623680298,0.0,0.0,0.0,-0.0001850000000009544,0.0006251199884816519,4.4202658291063256e-05
CYS1176,L CYS 305,0.0,0.0,0.0,-1.9999999999997796e-05,0.0001399999999999846,9.899494936610575e-06,-0.11056999999999988,0.054111598571840655,0.0038262678290992827,0.11059500000000004,0.054164203815804286,0.0038299875815725483,0.0,0.0,0.0,4.999999999970584e-06,0.000651901066113597,4.609636645116643e-05
ASP1177,L ASP 306,0.0,0.0,0.0,-4.0000000000001704e-05,0.0001959591794226626,1.3856406460551608e-05,50.478955000000006,0.3284281245175757,0.023223375397875758,-50.47881499999998,0.32832272351625885,0.02321592242159826,0.0,0.0,0.0,9.999999999934062e-05,0.0006480740698417537,4.582575694962682e-05
PRO1178,L PRO 307,0.0,0.0,0.0,-1.000000000000334e-05,9.949874371069523e-05,7.035623639737494e-06,-0.18735000000000002,0.038539557599951715,0.00272515825228554,0.1874199999999999,0.03850121556522624,0.002722447061009653,0.0,0.0,0.0,5.999999999987793e-05,0.0005969924622640369,4.2213741838415455e-05
ARG1179,L ARG 308,0.0,0.0,0.0,-1.4999999999998349e-05,0.0001215524578114188,8.595056718834595e-06,-48.747535,0.6274348083870016,0.04436634077629309,48.747464999999984,0.6273980544906163,0.04436374188335618,0.0,0.0,0.0,-8.500000000083219e-05,0.0005456876395913428,3.858594303647192e-05
HIE1180,L HIE 309,0.0,0.0,0.0,-3.499999999999615e-05,0.00018377975949487082,1.2995191418365594e-05,-0.4030149999999999,0.1621204946174286,0.011463650111330095,0.40297500000000014,0.1620430324790296,0.01145817271099538,0.0,0.0,0.0,-7.499999999979856e-05,0.0005825590098865167,4.119314263320769e-05
GLY1181,L GLY 310,0.0,0.0,0.0,-9.999999999998898e-06,9.949874371065103e-05,7.035623639734369e-06,-0.23632499999999992,0.03800867499663806,0.002687619183403835,0.23637999999999992,0.03794753746951237,0.0026832961074022797,0.0,0.0,0.0,4.499999999996285e-05,0.0005319539453749196,3.7614824205354387e-05
LYS1182,L LYS 311,0.0,0.0,0.0,-4.000000000000004e-05,0.00019595917942265444,1.385640646055103e-05,-47.04293000000001,0.4057240011370159,0.028689019249412244,47.04275000000001,0.40562331971753096,0.028681899997966515,0.0,0.0,0.0,-0.00021999999999977149,0.0006569627082237825,4.6454278597171584e-05
TYR1183,L TYR 312,0.0,0.0,0.0,-3.0000000000001136e-05,0.0001705872210923263,1.2062338081815277e-05,-0.2325100000000001,0.04340529806371535,0.003069218060027644,0.2324949999999999,0.04340449256701535,0.003069161102809765,0.0,0.0,0.0,-4.499999999996951e-05,0.0005856406748168559,4.141104925016646e-05
MET1184,L MET 313,0.0,0.0,0.0,-1.9999999999997796e-05,0.0001399999999999846,9.899494936610575e-06,-0.24107000000000015,0.08312078620898576,0.005877527158593109,0.24107000000000003,0.08309413396865054,0.005875642560605624,0.0,0.0,0.0,-2.0000000000043316e-05,0.0005564171097295916,3.9344631145801354e-05
ALA1185,L ALA 314,0.0,0.0,0.0,-9.999999999998898e-06,9.949874371065103e-05,7.035623639734369e-06,0.21804999999999994,0.023498882952175528,0.0016616219485792272,-0.21801499999999996,0.023527532276038186,0.0016636477616971967,0.0,0.0,0.0,2.500000000000002e-05,0.0006118619125260322,4.326517074969275e-05
CYS1186,L CYS 315,0.0,0.0,0.0,-3.4999999999993925e-05,0.00018377975949485916,1.2995191418364771e-05,-0.18787500000000001,0.08166296207583945,0.0057744434255605935,0.18795,0.0817013922769984,0.005777160851144779,0.0,0.0,0.0,4.0000000000057764e-05,0.0006311893535223628,4.463182720884158e-05
CYS1187,L CYS 316,0.0,0.0,0.0,-1.500000000000501e-05,0.00012155245781147276,8.595056718838412e-06,0.20042500000000008,0.07082474408707715,0.0050080656819774085,-0.20043500000000009,0.07076832465870575,0.0050040762259382,0.0,0.0,0.0,-2.4999999999977263e-05,0.0005868347297153287,4.149548168174837e-05
LEU1188,L LEU 317,0.0,0.0,0.0,-1.500000000000945e-05,0.00012155245781150876,8.595056718840956e-06,-0.1296899999999999,0.03043737669379562,0.0021522475461712262,0.12972500000000003,0.030529975024555706,0.002158795236931927,0.0,0.0,0.0,2.0000000000046646e-05,0.0006079473661428237,4.298837052040915e-05
LEU1189,L LEU 318,0.0,0.0,0.0,-5.00000000000167e-06,7.053367989835297e-05,4.987484335816666e-06,0.12236499999999997,0.02035219337074028,0.0014391173944470349,-0.12241500000000008,0.02044927321446854,0.0014459819760287134,0.0,0.0,0.0,-5.500000000003613e-05,0.0006016435821980686,4.254262568296203e-05
TYR1190,L TYR 319,0.0,0.0,0.0,-1.4999999999996128e-05,0.00012155245781140079,8.595056718833323e-06,-0.029784999999999985,0.04478781949369711,0.003166977087855227,0.029814999999999984,0.04473992372590725,0.0031635903456357925,0.0,0.0,0.0,1.4999999999987246e-05,0.0006039660586489166,4.27068495677161e-05
ARG1191,L ARG 320,0.0,0.0,0.0,-4.5000000000001704e-05,0.00020730412441628666,1.4658615214269603e-05,-46.78358500000002,0.2951824059326667,0.020872548092194878,46.78348000000002,0.2950939504600857,0.02086629334574537,0.0,0.0,0.0,-0.00015000000000100043,0.0006224949798989162,4.4017042154110716e-05
GLY1192,L GLY 321,0.0,0.0,0.0,-1.0000000000001119e-05,9.949874371067313e-05,7.035623639735931e-06,0.016615000000000074,0.033927227635042564,0.002399017272759823,-0.016604999999999995,0.03388183842414694,0.0023958077708781224,0.0,0.0,0.0,1.3322676295501878e-17,0.0006082762530297841,4.3011626335210454e-05
ASP1193,L ASP 322,0.0,0.0,0.0,-2.000000000000335e-05,0.00014000000000002343,9.899494936613321e-06,43.86160499999996,0.2878097965287655,0.020351225881741052,-43.861575,0.2877893576455886,0.020349780634451628,0.0,0.0,0.0,1.0000000000189856e-05,0.0006163602842495732,4.358325366469412e-05
VAL1194,L VAL 323,0.0,0.0,0.0,-1.5000000000000568e-05,0.00012155245781143678,8.595056718835867e-06,-0.008254999999999964,0.03785723147563765,0.0026769105093372193,0.00829,0.037839607556104465,0.002675664310035919,0.0,0.0,0.0,2.000000000003055e-05,0.0006161168720299885,4.3566041821584914e-05
VAL1195,L VAL 324,0.0,0.0,0.0,-1.5000000000001124e-05,0.00012155245781144128,8.595056718836186e-06,0.22653500000000007,0.018760297838786716,0.001326553381888542,-0.2265400000000001,0.018749357322317514,0.0013257797705500363,0.0,0.0,0.0,-1.9999999999931185e-05,0.0005912698199636337,4.180908992072345e-05
PRO1196,L PRO 325,0.0,0.0,0.0,-1.9999999999997796e-05,0.0001399999999999846,9.899494936610575e-06,0.195285,0.024194498858211587,0.0017108094210051593,-0.195305,0.024143984240385826,0.0017072374981237952,0.0,0.0,0.0,-3.999999999985349e-05,0.0005986651818839821,4.233202097704416e-05
LYS1197,L LYS 326,0.0,0.0,0.0,-5.000000000000005e-06,7.053367989832949e-05,4.9874843358150055e-06,-41.11088499999999,0.27473940703436395,0.01942700977731698,41.11075999999999,0.2747306178821031,0.01942638829040053,0.0,0.0,0.0,-0.0001300000000004786,0.0005684188596448266,4.019328302091812e-05
ASP1198,L ASP 327,0.0,0.0,0.0,-9.999999999998898e-06,9.949874371065103e-05,7.035623639734369e-06,42.66367500000001,0.2760724893465254,0.0195212729315979,-42.66358500000001,0.2759583533318068,0.019513202296599388,0.0,0.0,0.0,7.999999999981355e-05,0.0005509990925601763,3.8961519477693475e-05
VAL1199,L VAL 328,0.0,0.0,0.0,-9.999999999998898e-06,9.949874371065103e-05,7.035623639734369e-06,0.16701999999999992,0.03175877201656222,0.002245684305506871,-0.16702500000000015,0.0317334898017843,0.002243896582955583,0.0,0.0,0.0,-1.5000000000121583e-05,0.0005698903403286735,4.0297332417911445e-05
ASN1200,L ASN 329,0.0,0.0,0.0,-9.999999999999454e-06,9.949874371065656e-05,7.03562363973476e-06,-0.004269999999999996,0.07240156835317844,0.005119563995107382,0.004285000000000041,0.07235222024927776,0.005116074557216694,0.0,0.0,0.0,4.9999999994909675e-06,0.0005957977844874869,4.212926536270232e-05
ALA1201,L ALA 330,0.0,0.0,0.0,0.0,0.0,0.0,0.06359999999999999,0.026999444438728794,0.0019091490250894548,-0.06361499999999996,0.0270058655665766,0.0019096030673938595,0.0,0.0,0.0,-1.4999999999984193e-05,0.0005520643078482705,3.903684157305698e-05
ALA1202,L ALA 331,0.0,0.0,0.0,-1.4999999999998349e-05,0.0001215524578114188,8.595056718834595e-06,0.032149999999999984,0.04856312901780528,0.0034339317844127313,-0.032155,0.04855698688139535,0.003433497469782088,0.0,0.0,0.0,-2.000000000004887e-05,0.0006079473661429113,4.298837052041534e-05
ILE1203,L ILE 332,0.0,0.0,0.0,-1.4999999999996128e-05,0.00012155245781140079,8.595056718833323e-06,0.07435500000000003,0.029177370940508065,0.0020631516849228568,-0.07433499999999998,0.029223839155730395,0.002066437483932191,0.0,0.0,0.0,4.999999999890648e-06,0.0005700657856776692,4.030973827751169e-05
ALA1204,L ALA 333,0.0,0.0,0.0,-1.0000000000001119e-05,9.949874371067313e-05,7.035623639735931e-06,0.06810500000000004,0.04179657850829416,0.002955464409361071,-0.06811000000000003,0.04171220325036783,0.0029494981776566637,0.0,0.0,0.0,-1.4999999999963654e-05,0.0005429318557609938,3.839107969307952e-05
THR1205,L THR 334,0.0,0.0,0.0,0.0,0.0,0.0,-0.12087499999999993,0.04604573134395862,0.00325592488780071,0.12085499999999998,0.04610698401543951,0.003260256105737703,0.0,0.0,0.0,-1.9999999999947838e-05,0.0005741080037765258,4.059556626038534e-05
ILE1206,L ILE 335,0.0,0.0,0.0,-1.9999999999993358e-05,0.0001399999999999535,9.899494936608376e-06,-0.0476,0.03303543552005938,0.0023359580475684925,0.047574999999999965,0.03304927192844044,0.0023369364293878443,0.0,0.0,0.0,-4.500000000009052e-05,0.0005594416859695407,3.955850098274972e-05
LYS1207,L LYS 336,0.0,0.0,0.0,-1.4999999999996128e-05,0.00012155245781140079,8.595056718833323e-06,-44.01031499999997,0.6038793553166049,0.04270071871629319,44.010339999999985,0.6038311803820141,0.04269731223399995,0.0,0.0,0.0,1.00000000009004e-05,0.0005290557626549329,3.740989173991236e-05
THR1208,L THR 337,0.0,0.0,0.0,-1.000000000000001e-05,9.949874371066208e-05,7.03562363973515e-06,-0.025244999999999893,0.11625585995983156,0.008220530693027053,0.025224999999999994,0.11629743924523875,0.008223470792493883,0.0,0.0,0.0,-2.9999999999879014e-05,0.0005559676249569103,3.931284777272105e-05
LYS1209,L LYS 338,0.0,0.0,0.0,-2.0000000000002238e-05,0.00014000000000001568,9.899494936612774e-06,-43.875280000000004,0.4010304123118582,0.028357132400775205,43.87528999999999,0.40102458266374014,0.028356720182403584,0.0,0.0,0.0,-9.999999999035225e-06,0.0006556675987127512,4.636270052540864e-05
ARG1210,L ARG 339,0.0,0.0,0.0,-4.4999999999990604e-05,0.0002073041244162355,1.4658615214265986e-05,-45.83493000000001,0.323280211423146,0.022859362972072732,45.834935,0.3233254409630549,0.022862561183510682,0.0,0.0,0.0,-4.000000000004889e-05,0.000615142259968669,4.34971263418264e-05
THR1211,L THR 340,0.0,0.0,0.0,-2.4999999999998914e-05,0.00015612494995995317,1.1039701082909328e-05,0.038435000000000115,0.07950154573968982,0.0056216082107347146,-0.03845999999999998,0.07942870010267071,0.005616457246343108,0.0,0.0,0.0,-4.9999999999899016e-05,0.000606217782649125,4.286607049870689e-05
ILE1212,L ILE 341,0.0,0.0,0.0,-1.5000000000002789e-05,0.00012155245781145478,8.59505671883714e-06,-0.18445500000000015,0.03537906125097087,0.002501677412257572,0.18433999999999987,0.03547286850538101,0.0025083105868293626,0.0,0.0,0.0,-0.0001300000000000434,0.000568418859644973,4.0193283020928484e-05
GLN1213,L GLN 342,0.0,0.0,0.0,-2.0000000000004457e-05,0.0001400000000000312,9.899494936613872e-06,0.05372999999999965,0.16575824896517208,0.01172087818808812,-0.053745000000000015,0.1657817540473016,0.011722540248384733,0.0,0.0,0.0,-3.500000000041581e-05,0.0005777326371259818,4.085186654245687e-05
PHE1214,L PHE 343,0.0,0.0,0.0,-9.999999999998898e-06,9.949874371065103e-05,7.035623639734369e-06,-0.046135000000000016,0.04008998347467856,0.002834789917260184,0.04614000000000003,0.040107236254820655,0.0028360098730434635,0.0,0.0,0.0,-5.000000000041638e-06,0.0005243805869784583,3.7079306897505004e-05
VAL1215,L VAL 344,0.0,0.0,0.0,-5.0000000000005595e-06,7.053367989833732e-05,4.9874843358155595e-06,-0.21108499999999986,0.037841217937587296,0.0026757781812025996,0.21108000000000005,0.037808644514185,0.0026734748923451773,0.0,0.0,0.0,-9.999999999868724e-06,0.0005655970296950957,3.999374951163712e-05
ASP1216,L ASP 345,0.0,0.0,0.0,-1.5000000000000568e-05,0.00012155245781143678,8.595056718835867e-06,44.880620000000015,0.32026004371031014,0.02264580486506604,-44.88058500000001,0.3202865479134475,0.02264767899524288,0.0,0.0,0.0,1.9999999997253325e-05,0.0005996665740227124,4.240283009423647e-05
TRP1217,L TRP 346,0.0,0.0,0.0,-4.000000000000225e-05,0.0001959591794226653,1.38564064605518e-05,-0.146655,0.06554659392371208,0.004634844104713776,0.14659999999999998,0.06550702252430658,0.004632045984227709,0.0,0.0,0.0,-9.500000000043584e-05,0.0006371616749303458,4.5054134105542615e-05
CYS1218,L CYS 347,0.0,0.0,0.0,-2.000000000000668e-05,0.00014000000000004674,9.89949493661497e-06,0.004989999999999999,0.06138794588516541,0.004340783281851328,-0.004945000000000024,0.06144364877674507,0.004344722071088095,0.0,0.0,0.0,2.4999999999568702e-05,0.0005517019122678991,3.901121633582171e-05
PRO1219,L PRO 348,0.0,0.0,0.0,-5.0000000000005595e-06,7.053367989833732e-05,4.9874843358155595e-06,-0.0064500000000000494,0.05628736536737176,0.00398011777463934,0.0064050000000000044,0.05628908397726861,0.0039802392987105676,0.0,0.0,0.0,-5.0000000000141044e-05,0.0004769696007086005,3.372684390808913e-05
THR1220,L THR 349,0.0,0.0,0.0,-1.0000000000001675e-05,9.949874371067864e-05,7.035623639736321e-06,0.05024999999999975,0.04460613747008352,0.0031541302287635404,-0.05019500000000009,0.0446259674965148,0.003155532423379607,0.0,0.0,0.0,4.499999999966864e-05,0.000602474065832088,4.2601349743889985e-05
GLY1221,L GLY 350,0.0,0.0,0.0,-1.0000000000001119e-05,9.949874371067313e-05,7.035623639735931e-06,0.13349000000000003,0.025908683872400813,0.0018320206057793153,-0.13345999999999994,0.02591270730741992,0.0018323051055978827,0.0,0.0,0.0,2.000000000005886e-05,0.0005192301994299077,3.6715119501373115e-05
PHE1222,L PHE 351,0.0,0.0,0.0,-3.999999999999948e-05,0.00019595917942265167,1.3856406460550836e-05,-0.134035,0.030309301790044645,0.002143191282877013,0.13403,0.030329508733245247,0.002144620129533433,0.0,0.0,0.0,-4.4999999999966176e-05,0.0006348031190846277,4.488735902231117e-05
LYS1223,L LYS 352,0.0,0.0,0.0,-2.0000000000002238e-05,0.00014000000000001568,9.899494936612774e-06,-44.272935000000004,0.2751972397658584,0.01945938344022587,44.27282,0.2752113326137498,0.01946037995505689,0.0,0.0,0.0,-0.00013500000000327361,0.000562827682334758,3.9797927081841544e-05
VAL1224,L VAL 353,0.0,0.0,0.0,0.0,0.0,0.0,-0.08539000000000019,0.04196650926631842,0.0029674803284941834,0.08542999999999994,0.04198648711192695,0.0029688929755045126,0.0,0.0,0.0,3.999999999978937e-05,0.0005817215828900203,4.113392760241057e-05
GLY1225,L GLY 354,0.0,0.0,0.0,-5.00000000000167e-06,7.053367989835297e-05,4.987484335816666e-06,0.08729999999999997,0.03585707740460717,0.002535478258632866,-0.08730499999999998,0.03591785036719217,0.0025397755560285307,0.0,0.0,0.0,-1.0000000000040392e-05,0.0005999166608789129,4.242051390542697e-05
ILE1226,L ILE 355,0.0,0.0,0.0,-1.5000000000000568e-05,0.00012155245781143678,8.595056718835867e-06,-0.07693,0.04257986730838885,0.003010851291578514,0.07691999999999999,0.042574212852382824,0.003010451461159936,0.0,0.0,0.0,-2.500000000006608e-05,0.0005952940449894384,4.209364560120016e-05
ASN1227,L ASN 356,0.0,0.0,0.0,-5.00000000000167e-06,7.053367989835297e-05,4.987484335816666e-06,-0.21654499999999957,0.03431512749502825,0.0024264459349015418,0.21659499999999998,0.034306864837813165,0.0024258616768068012,0.0,0.0,0.0,4.500000000032145e-05,0.000602474065832275,4.260134974390321e-05
TYR1228,L TYR 357,0.0,0.0,0.0,-3.0000000000001136e-05,0.00017058722109232626,1.2062338081815275e-05,-0.028289999999999954,0.03859955828762797,0.002729400941598714,0.02828499999999999,0.03861274109668985,0.002730333106966988,0.0,0.0,0.0,-3.500000000000281e-05,0.0005327053594626241,3.766795720504389e-05
GLU1229,L GLU 358,0.0,0.0,0.0,-1.4999999999998349e-05,0.0001215524578114188,8.595056718834595e-06,45.376169999999995,0.3968585782118225,0.028062139182563152,-45.376104999999995,0.39685545728271604,0.028061918499549674,0.0,0.0,0.0,5.000000000080718e-05,0.0005894913061279358,4.168333000135784e-05
PRO1230,L PRO 359,0.0,0.0,0.0,-1.5000000000000568e-05,0.00012155245781143678,8.595056718835867e-06,0.07445000000000002,0.037617382949907505,0.002659950657437081,-0.07438000000000007,0.03762161081080902,0.002660249612348418,0.0,0.0,0.0,5.5000000000102744e-05,0.0006016435821981072,4.254262568296476e-05
PRO1231,L PRO 360,0.0,0.0,0.0,-4.0000000000004476e-05,0.00019595917942267618,1.3856406460552569e-05,-0.18776500000000002,0.041466369204453,0.0029321150855653737,0.18770499999999987,0.04140661752667122,0.002927890003910697,0.0,0.0,0.0,-0.00010000000000012443,0.0005916079783101663,4.183300132671825e-05
THR1232,L THR 361,0.0,0.0,0.0,-9.999999999998898e-06,9.949874371065103e-05,7.035623639734369e-06,0.13145000000000004,0.06859210960453087,0.004850194583725469,-0.131475,0.0685927064271413,0.004850236785456969,0.0,0.0,0.0,-3.499999999993064e-05,0.0005690123021515693,4.023524574299434e-05
VAL1233,L VAL 362,0.0,0.0,0.0,-1.0000000000002229e-05,9.949874371068417e-05,7.035623639736712e-06,-0.21256999999999987,0.030466786834190428,0.0021543271571421076,0.21255500000000008,0.030467309940327272,0.002154364146331772,0.0,0.0,0.0,-2.499999999997657e-05,0.0005517019122677576,3.901121633581171e-05
VAL1234,L VAL 363,0.0,0.0,0.0,-3.9999999999997815e-05,0.00019595917942264354,1.3856406460550262e-05,-0.06538000000000004,0.04862926690790243,0.003438608439470838,0.06535499999999997,0.04867585618147876,0.0034419027985984757,0.0,0.0,0.0,-6.500000000001726e-05,0.0005751304199920294,4.066786200430311e-05
PRO1235,L PRO 364,0.0,0.0,0.0,-3.500000000000003e-05,0.00018377975949489123,1.2995191418367038e-05,0.24171499999999999,0.05984867396191814,0.004231940320349507,-0.24164499999999978,0.05984579329409963,0.004231736626374626,0.0,0.0,0.0,3.500000000008718e-05,0.0006031376294015064,4.2648270773858395e-05
GLY1236,L GLY 365,0.0,0.0,0.0,-3.499999999999891e-05,0.00018377975949488535,1.2995191418366623e-05,0.26056000000000007,0.047344866669999416,0.0033477876276729545,-0.2605249999999999,0.04745323355684049,0.003355450323727094,0.0,0.0,0.0,-1.7763568394002505e-17,0.0005567764362830686,3.937003937006375e-05
GLY1237,L GLY 366,0.0,0.0,0.0,-3.0000000000002803e-05,0.00017058722109233575,1.2062338081815946e-05,-0.029474999999999994,0.08942549622451083,0.0063233374791323614,0.029489999999999936,0.08949279244721335,0.00632809604067448,0.0,0.0,0.0,-1.5000000000031654e-05,0.0006440302787913039,4.5539817742279373e-05
ASP1238,L ASP 367,0.0,0.0,0.0,-4.499999999999949e-05,0.00020730412441627644,1.465861521426888e-05,53.98159500000001,0.4534364133746518,0.03206279627341228,-53.981385,0.4533271851263509,0.03205507266990521,0.0,0.0,0.0,0.00016500000000064575,0.0006385726270362379,4.515390348574319e-05
LEU1239,L LEU 368,0.0,0.0,0.0,-4.000000000000503e-05,0.0001959591794226789,1.385640646055276e-05,0.07750499999999994,0.050402975854605944,0.003564028601877368,-0.077475,0.05038153803726127,0.0035625127192755422,0.0,0.0,0.0,-1.0000000000143227e-05,0.000556686626388743,3.936368885153422e-05
ALA1240,L ALA 369,0.0,0.0,0.0,-2.000000000000002e-05,0.00014000000000000012,9.899494936611673e-06,0.026835000000000025,0.038123979002722144,0.0026957724078638377,-0.026855000000000014,0.03815552351888257,0.002698002941992467,0.0,0.0,0.0,-3.9999999999906775e-05,0.000555337735076674,3.9268307832149464e-05
LYS1241,L LYS 370,0.0,0.0,0.0,-4.4999999999996154e-05,0.00020730412441626107,1.4658615214267794e-05,-47.150569999999995,0.5364086735884127,0.037929821058164795,47.15054,0.5363969690453355,0.03792899342198674,0.0,0.0,0.0,-7.500000000057127e-05,0.0006159342497380079,4.355312847547938e-05
VAL1242,L VAL 371,0.0,0.0,0.0,-3.0000000000002803e-05,0.00017058722109233575,1.2062338081815946e-05,0.058300000000000074,0.038460629220021914,0.002719577173017897,-0.058305000000000023,0.03843009205037115,0.0027174178690440674,0.0,0.0,0.0,-3.4999999999970886e-05,0.00057773263712542,4.085186654241714e-05
GLN1243,L GLN 372,0.0,0.0,0.0,-1.5000000000000568e-05,0.00012155245781143678,8.595056718835867e-06,0.12198500000000038,0.09209714857149544,0.006512251828284938,-0.12196999999999995,0.0921979343586395,0.006519378459638617,0.0,0.0,0.0,4.440892098500626e-16,0.0005744562646533302,4.0620192023146374e-05
ARG1244,L ARG 373,0.0,0.0,0.0,-1.4999999999996128e-05,0.00012155245781140079,8.595056718833323e-06,-44.273655000000005,0.29214790085666537,0.020657976180516326,44.273610000000005,0.2921351534809442,0.02065707480493485,0.0,0.0,0.0,-5.999999999644956e-05,0.000629603049548777,4.451965857916701e-05
ALA1245,L ALA 374,0.0,0.0,0.0,-5.00000000000167e-06,7.053367989835297e-05,4.987484335816666e-06,-0.24347499999999989,0.024849132278613018,0.001757098994080879,0.243545,0.024833001731566256,0.0017559583921607775,0.0,0.0,0.0,6.500000000009332e-05,0.0005663700203930531,4.0048408208069106e-05
VAL1246,L VAL 375,0.0,0.0,0.0,-1.5000000000000568e-05,0.00012155245781143678,8.595056718835867e-06,0.17012999999999973,0.021610948614069956,0.0015281248312882887,-0.17007500000000003,0.021636528718812203,0.0015299336178409592,0.0,0.0,0.0,3.99999999997698e-05,0.0005462600113497068,3.8626415831641804e-05
CYS1247,L CYS 376,0.0,0.0,0.0,-4.5000000000001704e-05,0.00020730412441628666,1.4658615214269603e-05,-0.21283499999999997,0.04699082649837109,0.00332275320705587,0.21281999999999987,0.046950373800429504,0.003319892769352692,0.0,0.0,0.0,-6.0000000000077766e-05,0.0005885575587824583,4.161730409336763e-05
MET1248,L MET 377,0.0,0.0,0.0,-3.0000000000005578e-05,0.00017058722109235155,1.2062338081817062e-05,0.1929499999999999,0.10109064002171547,0.007148187707384321,-0.19284999999999994,0.10110730685761539,0.007149366230652896,0.0,0.0,0.0,7.000000000004781e-05,0.0005874521257091852,4.15391381711417e-05
LEU1249,L LEU 378,0.0,0.0,0.0,-2.0000000000002238e-05,0.00014000000000001568,9.899494936612774e-06,-0.2374599999999999,0.01748280297892911,0.0012362208540549148,0.2374799999999999,0.0174175084326098,0.0012316038324072264,0.0,0.0,0.0,2.5091040356528535e-16,0.0006244997998398458,4.4158804331639656e-05
SER1250,L SER 379,0.0,0.0,0.0,-2.500000000000169e-05,0.0001561249499599705,1.1039701082910553e-05,0.297135,0.052768331175052655,0.003731284480577723,-0.2971400000000001,0.05279252219775008,0.0037329950441970417,0.0,0.0,0.0,-2.9999999999988925e-05,0.0006075360071633789,4.295928304802241e-05
ASN1251,L ASN 380,0.0,0.0,0.0,-2.4999999999990586e-05,0.00015612494995990116,1.103970108290565e-05,0.03273499999999935,0.0496172830271874,0.00350847172925764,-0.03268,0.04957839852193694,0.0035057221795230715,0.0,0.0,0.0,2.999999999946823e-05,0.0005559676249570963,3.9312847772734195e-05
THR1252,L THR 381,0.0,0.0,0.0,-3.0000000000001136e-05,0.00017058722109232626,1.2062338081815275e-05,0.33855999999999975,0.043636869731913934,0.0030855926497190345,-0.3385800000000001,0.04360004128438348,0.003082988485220099,0.0,0.0,0.0,-5.0000000000189894e-05,0.0005634713834794603,3.984344362628919e-05
THR1253,L THR 382,0.0,0.0,0.0,-3.0000000000001136e-05,0.00017058722109232626,1.2062338081815275e-05,0.24783000000000002,0.07291975795352074,0.005156205533141619,-0.24783999999999998,0.07289509174148837,0.005154461368562192,0.0,0.0,0.0,-4.0000000000095515e-05,0.0005642694391870778,3.989987468655129e-05
ALA1254,L ALA 383,0.0,0.0,0.0,-1.5000000000000568e-05,0.00012155245781143678,8.595056718835867e-06,0.2889699999999998,0.024727699043787472,0.0017485123677002227,-0.2889949999999999,0.024654309461025526,0.0017433229405362804,0.0,0.0,0.0,-4.000000000003778e-05,0.0006232174580352688,4.4068129073058115e-05
ILE1255,L ILE 384,0.0,0.0,0.0,-2.9999999999987814e-05,0.00017058722109225053,1.206233808180992e-05,0.30713999999999997,0.023798957960382068,0.0016828404558959726,-0.30712999999999996,0.023796283323241425,0.0016826513304900362,0.0,0.0,0.0,-2.0000000000131024e-05,0.0006161168720302053,4.356604182160025e-05
ALA1256,L ALA 385,0.0,0.0,0.0,-4.999999999999449e-06,7.053367989832165e-05,4.9874843358144515e-06,0.35054500000000005,0.036018161738211756,0.002546868641096338,-0.35055,0.03596355794411987,0.0025430075697882495,0.0,0.0,0.0,-1.0000000000020826e-05,0.0005566866263887012,3.9363688851531266e-05
GLU1257,L GLU 386,0.0,0.0,0.0,-5.5000000000006155e-05,0.00022798026230358548,1.612063894515531e-05,54.29284,0.5865224926632141,0.041473403188059574,-54.29245000000001,0.5864821715095122,0.04147055205193879,0.0,0.0,0.0,0.0003349999999987574,0.0006728855771940075,4.758019545965068e-05
ALA1258,L ALA 387,0.0,0.0,0.0,-4.499999999999504e-05,0.00020730412441625598,1.4658615214267433e-05,0.4128100000000002,0.02699118189334662,0.001908564774902495,-0.4127500000000004,0.026941371531522314,0.001905042650440563,0.0,0.0,0.0,1.5000000000013892e-05,0.0006890391861136272,4.8722428100420536e-05
TRP1259,L TRP 388,0.0,0.0,0.0,-9.000000000000341e-05,0.0002861817604250945,2.0236106344848828e-05,0.6265150000000002,0.07848299035459624,0.00554958546875334,-0.6264200000000003,0.07849798468750295,0.00555064572820111,0.0,0.0,0.0,4.999999999668603e-06,0.0006204635363986102,4.3873397406644354e-05
ALA1260,L ALA 389,0.0,0.0,0.0,-3.0000000000005578e-05,0.00017058722109235152,1.206233808181706e-05,0.38440500000000005,0.07332817313284057,0.005185084847425277,-0.38434500000000005,0.07331388664502733,0.005184074640184069,0.0,0.0,0.0,2.9999999999996697e-05,0.0005469003565550337,3.86716950753405e-05
ARG1261,L ARG 390,0.0,0.0,0.0,-0.0001249999999999979,0.00033071891388306826,2.338535866733674e-05,-56.12232500000001,0.8637590864202328,0.06107699073192437,56.12192999999999,0.8637166347245776,0.061073988943737306,0.0,0.0,0.0,-0.0005199999999993565,0.000632139225172708,4.4698993277363176e-05
LEU1262,L LEU 391,0.0,0.0,0.0,-8.00000000000023e-05,0.0002712931993250185,1.9183326093251427e-05,0.49255500000000013,0.03239470597181129,0.002290651626721211,-0.4924849999999998,0.032399842206406695,0.0022910148133524284,0.0,0.0,0.0,-9.999999999830145e-06,0.0006556675987115742,4.636270052532541e-05
ASP1263,L ASP 392,0.0,0.0,0.0,-0.0001049999999999951,0.00030655342111937233,2.1676600286944356e-05,58.7882,0.42028121537919044,0.029718369739994945,-58.78706500000001,0.4201375974309122,0.029708214417482184,0.0,0.0,0.0,0.0010299999999973863,0.0006473793323835325,4.577663159284157e-05
HIE1264,L HIE 393,0.0,0.0,0.0,-0.000129999999999999,0.0003363034344160022,2.3780243901188047e-05,0.25098500000000007,0.23659962970173898,0.01673012025883257,-0.2508900000000001,0.23657632573865042,0.016728472419799727,0.0,0.0,0.0,-3.4999999999847375e-05,0.000695539359058819,4.918205973726358e-05
LYS1265,L LYS 394,0.0,0.0,0.0,-0.00020500000000000406,0.0004037016224886971,2.8546015483776934e-05,-60.07254499999996,0.7943932137037598,0.05617208283385028,60.071849999999955,0.7942254009431069,0.05616021667974754,0.0,0.0,0.0,-0.0008999999999991814,0.0007348469228362182,5.196152422715575e-05
PHE1266,L PHE 395,0.0,0.0,0.0,-0.0001349999999999918,0.0003417235724968148,2.4163505540379055e-05,0.544675,0.039527830385692915,0.0027950396911315123,-0.5445799999999998,0.03951118322703203,0.0027938625592538523,0.0,0.0,0.0,-3.9999999999753564e-05,0.0006621178142897082,4.681879964286678e-05
ASP1267,L ASP 396,0.0,0.0,0.0,-0.000130000000000019,0.0003363034344160539,2.3780243901191706e-05,61.98900500000003,0.6775861679319074,0.04791257741828585,-61.987035,0.6773649856439394,0.047896937468715796,0.0,0.0,0.0,0.0018400000000006855,0.0007644605941456817,5.405552700703086e-05
LEU1268,L LEU 397,0.0,0.0,0.0,-0.00021999999999999797,0.0004142463035441558,2.929163703175335e-05,0.3826550000000002,0.05530475544652593,0.003910636760810213,-0.38249500000000003,0.05525033913923101,0.003906788946820676,0.0,0.0,0.0,-5.9999999999962305e-05,0.0007255342858888343,5.1303021353533396e-05
MET1269,L MET 398,0.0,0.0,0.0,-0.00025499999999997416,0.0004358612164439061,3.0820042180370355e-05,0.7356400000000005,0.06199234146246878,0.0043835205029743645,-0.7353300000000002,0.06196080293217147,0.004381290392110176,0.0,0.0,0.0,5.500000000006604e-05,0.000687004366798304,4.85785446467851e-05
TYR1270,L TYR 399,0.0,0.0,0.0,-0.0002150000000000052,0.00041082234603293937,2.9049526674285776e-05,0.48596499999999976,0.15209669218954144,0.010754860244326776,-0.48578500000000013,0.15198637693885597,0.010747059778143976,0.0,0.0,0.0,-3.500000000004444e-05,0.0007508495188782956,5.309307864494994e-05
ALA1271,L ALA 400,0.0,0.0,0.0,-0.0001050000000000012,0.0003065534211193902,2.167660028694562e-05,0.3116650000000001,0.05400308116209618,0.003818594489468571,-0.3113650000000001,0.05398436602387638,0.0038172711293539643,0.0,0.0,0.0,0.00019500000000007844,0.0006379459224729668,4.510958878109424e-05
LYS1272,L LYS 401,0.0,0.0,0.0,-0.0003949999999999965,0.0004888506929523526,3.456696399743513e-05,-70.93953999999998,1.1280407786996847,0.07976452840735006,70.93338000000001,1.1273355603353514,0.07971466193858633,0.0,0.0,0.0,-0.006555000000003162,0.0011300331853560147,7.990541283310727e-05
ARG1273,L ARG 402,0.0,0.0,0.0,-0.0002949999999999936,0.00045604276115293304,3.22470928922276e-05,-65.199685,0.6017240362279626,0.04254831464197321,65.19664999999998,0.6014659404357232,0.04253006451348439,0.0,0.0,0.0,-0.0033299999999991314,0.0007622991538747349,5.390269009975925e-05
ALA1274,L ALA 403,0.0,0.0,0.0,-0.00019000000000002015,0.0003923009049187023,2.773986301336334e-05,-0.5717999999999999,0.04423279326472745,0.0031277308068311423,0.5715850000000002,0.044137203978045915,0.0031209716235490125,0.0,0.0,0.0,-0.00040500000000005614,0.0006715467221274086,4.748552410998887e-05
PHE1275,L PHE 404,0.0,0.0,0.0,-0.00048500000000003765,0.0004997749493522442,3.533942557541352e-05,-0.29331999999999986,0.08253125226240132,0.005835840813456157,0.29299,0.08256264227845485,0.005838060422777457,0.0,0.0,0.0,-0.0008150000000001701,0.0007878927592001014,5.571243128781713e-05
VAL1276,L VAL 405,0.0,0.0,0.0,-0.00020999999999999686,0.00040730823708831995,2.8801041647828907e-05,-0.1713399999999998,0.05812911834872414,0.004110349376877821,0.1712250000000001,0.058091947591727054,0.004107721007444372,0.0,0.0,0.0,-0.000324999999999786,0.0006851094803021694,4.8444555937685534e-05
HIE1277,L HIE 406,0.0,0.0,0.0,-0.0004300000000000104,0.000495075751779474,3.5007142128429406e-05,-0.7574450000000007,0.13180036788643074,0.009319693389537684,0.7571850000000001,0.1317289671067076,0.00931464459198526,0.0,0.0,0.0,-0.000690000000000004,0.0007575618786606777,5.3567714156938566e-05
TRP1278,L TRP 407,0.0,0.0,0.0,-0.0006700000000000105,0.0004702127178203565,3.3249060137093066e-05,-0.19038000000000008,0.09751002820223159,0.006895000217548945,0.19029999999999986,0.09740626263233818,0.006887662883736413,0.0,0.0,0.0,-0.000750000000000437,0.0007533259586660685,5.3268189381663386e-05
TYR1279,L TYR 408,0.0,0.0,0.0,-0.000265000000000013,0.00044133320745216897,3.1206970375223804e-05,0.11534999999999992,0.07665981672297431,0.005420667624933303,-0.11536000000000007,0.07663791750824131,0.0054191191166092665,0.0,0.0,0.0,-0.0002750000000000652,0.000713705121180745,5.0466573095447144e-05
VAL1280,L VAL 409,0.0,0.0,0.0,-0.00018999999999999462,0.0003923009049186496,2.7739863013359614e-05,-0.1667000000000001,0.10089345865813112,0.00713424487945291,0.16666999999999996,0.1008805288447678,0.007133330603582041,0.0,0.0,0.0,-0.0002200000000000446,0.0006645299090333501,4.698936049787614e-05
GLY1281,L GLY 410,0.0,0.0,0.0,-0.00010500000000000065,0.0003065534211193886,2.1676600286945504e-05,-0.001629999999999967,0.08974376357162643,0.00634584237906993,0.0016349999999999843,0.08978352730317514,0.006348654099492267,0.0,0.0,0.0,-9.999999999994235e-05,0.0006708203932499889,4.743416490252937e-05
GLU1282,L GLU 411,0.0,0.0,0.0,-0.00021499999999999685,0.00041082234603292354,2.9049526674284655e-05,67.719,0.5644007352936399,0.03990915872328063,-67.71604500000001,0.5640063678468126,0.03988127273368755,0.0,0.0,0.0,0.0027400000000017146,0.0007889233169321154,5.5785302723888256e-05
GLY1283,L GLY 412,0.0,0.0,0.0,-6.500000000000228e-05,0.00024652586071242965,1.7432010784760927e-05,-0.3751899999999997,0.09013741675908145,0.006373677862898445,0.375135,0.09015812095978915,0.00637514187097039,0.0,0.0,0.0,-0.00012000000000008892,0.0006046486583132549,4.275511665286503e-05
MET1284,L MET 413,0.0,0.0,0.0,-0.00016499999999997962,0.00037118054905930343,2.6246428328437943e-05,0.5815600000000001,0.11971447865651029,0.008465091966423064,-0.5814350000000004,0.11967742383173036,0.008462471794635306,0.0,0.0,0.0,-3.999999999982684e-05,0.0006916646586315279,4.890807704254319e-05
GLU1285,L GLU 414,0.0,0.0,0.0,-9.000000000000118e-05,0.0002861817604250875,2.0236106344848333e-05,63.23774500000001,1.0668921922913153,0.07544067039641711,-63.23564999999999,1.066588518362329,0.07541919740697152,0.0,0.0,0.0,0.0020050000000031787,0.0007245515854635117,5.1233533940071345e-05
GLU1286,L GLU 415,0.0,0.0,0.0,-0.0001549999999999957,0.0003619046835839414,2.5590525590537673e-05,65.45223999999996,0.8097848741527011,0.057260437581566986,-65.44908500000005,0.8094141386004436,0.057234222619264176,0.0,0.0,0.0,0.0029999999999996874,0.0007810249675922093,5.5226805086045474e-05
GLY1287,L GLY 416,0.0,0.0,0.0,-6.49999999999995e-05,0.00024652586071241913,1.7432010784760185e-05,-0.32219000000000014,0.052711895241964964,0.003727293857478833,0.32220000000000015,0.05265852257707025,0.0037235198401511286,0.0,0.0,0.0,-5.500000000004501e-05,0.0005847862857488357,4.1350634819789586e-05
GLU1288,L GLU 417,0.0,0.0,0.0,-7.999999999999785e-05,0.0002712931993250034,1.918332609325036e-05,59.60042000000003,0.5918642273316778,0.04185112086879657,-59.599210000000014,0.5917588409978191,0.04184366892966498,0.0,0.0,0.0,0.0011300000000026955,0.0006269768735752558,4.43339598952204e-05
PHE1289,L PHE 418,0.0,0.0,0.0,-0.000129999999999999,0.0003363034344160022,2.3780243901188047e-05,-0.42524,0.05513394961364585,0.0038985589645406413,0.42511000000000004,0.05511576816120646,0.00389727334170947,0.0,0.0,0.0,-0.0002599999999998026,0.0006726068688321856,4.7560487802388915e-05
SER1290,L SER 419,0.0,0.0,0.0,-4.5000000000001704e-05,0.00020730412441628666,1.4658615214269603e-05,-0.38348499999999985,0.1676029527633689,0.011851318444586674,0.38339999999999963,0.1675391596015699,0.011846807586856535,0.0,0.0,0.0,-0.00013000000000006672,0.000559553393341537,3.956639988677444e-05
GLU1291,L GLU 420,0.0,0.0,0.0,-7.000000000000783e-05,0.00025514701644349,1.8041618552670732e-05,56.79335499999999,0.8220359474959382,0.05812671928534866,-56.79249,0.821891647299023,0.05811651572057213,0.0,0.0,0.0,0.0007950000000035118,0.000618849739438398,4.375928472924192e-05
ALA1292,L ALA 421,0.0,0.0,0.0,-8.000000000000007e-05,0.00027129319932501096,1.9183326093250895e-05,-0.4179000000000002,0.04003698290330819,0.0028310422109179088,0.417815,0.040021878704029144,0.0028299741827444483,0.0,0.0,0.0,-0.00016499999999992188,0.0006463551655243173,4.570421205971981e-05
ARG1293,L ARG 422,0.0,0.0,0.0,-9.000000000000007e-05,0.00028618176042508395,2.023610634484808e-05,-59.98196500000001,0.623341931667509,0.04407693068800171,59.98050999999999,0.6231984675041564,0.04406678623972533,0.0,0.0,0.0,-0.0015450000000014085,0.0006767385019307925,4.785263838052888e-05
GLU1294,L GLU 423,0.0,0.0,0.0,-6.500000000000727e-05,0.0002465258607124486,1.743201078476227e-05,56.02693,0.517450930136005,0.03658930616304555,-56.026045000000025,0.5173115724305847,0.036579452085194225,0.0,0.0,0.0,0.0008199999999972362,0.00066902914735148,4.7307504690368544e-05
ASP1295,L ASP 424,0.0,0.0,0.0,-2.0000000000002238e-05,0.00014000000000001568,9.899494936612774e-06,54.77452499999998,0.373454842486753,0.0264072451589337,-54.77389499999997,0.37336368861747576,0.02640079960702397,0.0,0.0,0.0,0.0006100000000002126,0.0006541406576546544,4.625472948774339e-05
MET1296,L MET 425,0.0,0.0,0.0,-9.500000000002284e-05,0.0002932149382279855,2.073342711662032e-05,-0.39892000000000005,0.1427437690408935,0.010093508706094215,0.39887499999999987,0.1427684116847984,0.010095251204155367,0.0,0.0,0.0,-0.0001400000000000222,0.0006785278181474521,4.7979162143577586e-05
ALA1297,L ALA 426,0.0,0.0,0.0,-4.000000000000225e-05,0.0001959591794226653,1.38564064605518e-05,-0.287285,0.028379284258063308,0.0020067184344097202,0.2873250000000001,0.028441859555941255,0.002011143176156147,0.0,0.0,0.0,4.135580766728708e-17,0.0005916079783098692,4.183300132669724e-05
ALA1298,L ALA 427,0.0,0.0,0.0,-1.4999999999996128e-05,0.00012155245781140079,8.595056718833323e-06,-0.291185,0.023962278167986063,0.0016943889385261305,0.29119999999999996,0.023975612609481514,0.0016953318259266075,0.0,0.0,0.0,9.769962616701378e-17,0.0005916079783099639,4.183300132670394e-05
LEU1299,L LEU 428,0.0,0.0,0.0,-5.999999999998895e-05,0.00023748684174071462,1.6792855623743573e-05,-0.3956349999999999,0.027611442827204485,0.0019524238461460948,0.39556500000000033,0.027554959172527392,0.0019484298486212577,0.0,0.0,0.0,-0.00012999999999989244,0.0006108191221626581,4.319143433596297e-05
GLU1300,L GLU 429,0.0,0.0,0.0,-2.9999999999992255e-05,0.00017058722109227577,1.2062338081811704e-05,53.84325500000003,0.5972010297824117,0.042228489789073266,-53.84269000000002,0.5971669564696582,0.042226080442022716,0.0,0.0,0.0,0.0005350000000024125,0.0006393551438768459,4.5209235782181845e-05
LYS1301,L LYS 430,0.0,0.0,0.0,-4.999999999999783e-05,0.0002179449471770242,1.541103500742177e-05,-51.71901999999997,0.6282977236968148,0.04442735810300895,51.718565,0.6282491271585167,0.044423921808831666,0.0,0.0,0.0,-0.0005049999999978638,0.0006402929017300992,4.527554527589648e-05
ASP1302,L ASP 431,0.0,0.0,0.0,-1.4999999999998349e-05,0.0001215524578114188,8.595056718834595e-06,50.49562000000004,0.3316550702072324,0.023451554915843453,-50.495355000000025,0.3315805165755015,0.023446283177987554,0.0,0.0,0.0,0.0002500000000011937,0.0006062177826512984,4.286607049886057e-05
TYR1303,L TYR 432,0.0,0.0,0.0,-5.499999999998284e-05,0.00022798026230348885,1.612063894514848e-05,-0.15698500000000012,0.07080469458305702,0.005006647967952202,0.1570399999999999,0.07084926534552093,0.0050097995967902905,0.0,0.0,0.0,-1.061650767297806e-16,0.0006082762530294099,4.301162633518399e-05
GLU1304,L GLU 433,0.0,0.0,0.0,-1.0000000000001119e-05,9.949874371067313e-05,7.035623639735931e-06,52.03761500000002,0.4513090701205708,0.03191237038932507,-52.03722999999998,0.4512833113480728,0.03191054896905423,0.0,0.0,0.0,0.0003750000000000853,0.0006036348233807734,4.268342769728888e-05
GLU1305,L GLU 434,0.0,0.0,0.0,-5.000000000000171e-05,0.00021794494717704114,1.5411035007422968e-05,49.194375,0.5312772010707904,0.03756697115669647,-49.19412500000002,0.5312687920216587,0.03756637654713004,0.0,0.0,0.0,0.00019999999999882335,0.000624499799841229,4.4158804331737464e-05
VAL1306,L VAL 435,0.0,0.0,0.0,-2.000000000000002e-05,0.00014000000000000012,9.899494936611673e-06,-0.26183500000000026,0.0287196409274206,0.0020307852853021814,0.2617700000000002,0.028727810567460432,0.002031362966089383,0.0,0.0,0.0,-8.500000000016327e-05,0.0005725163753116949,4.0483021132324194e-05
GLY1307,L GLY 436,0.0,0.0,0.0,-1.0000000000000563e-05,9.949874371066761e-05,7.035623639735541e-06,-0.2212099999999999,0.060963316018733504,0.004310757416046493,0.22121499999999997,0.06098072461852193,0.0043119883899426295,0.0,0.0,0.0,-4.999999999881488e-06,0.0005787702480259469,4.092523671281671e-05
VAL1308,L VAL 437,0.0,0.0,0.0,-3.9999999999998926e-05,0.000195959179422649,1.3856406460550646e-05,-0.09801499999999998,0.05740761948557002,0.0040593317030023545,0.09797500000000005,0.05740517724909483,0.0040591590108050675,0.0,0.0,0.0,-7.99999999999118e-05,0.0006508456038109631,4.6021733996018505e-05
ASP1309,L ASP 438,0.0,0.0,0.0,-1.4999999999999995e-05,0.00012155245781143215,8.59505671883554e-06,46.567429999999995,0.3666014935883748,0.025922640210945643,-46.56733999999999,0.36657818320395885,0.025920991917856386,0.0,0.0,0.0,7.49999999986528e-05,0.0005825590098868701,4.119314263323268e-05
SER1310,L SER 439,0.0,0.0,0.0,-4.999999999999449e-06,7.053367989832165e-05,4.9874843358144515e-06,-0.15663500000000005,0.10126742701876061,0.0071606884358279424,0.1566049999999998,0.10128982661156066,0.007162272326224416,0.0,0.0,0.0,-3.5000000000060536e-05,0.0005690123021518912,4.02352457430171e-05
VAL1311,L VAL 440,0.0,0.0,0.0,-4.999999999999449e-06,7.053367989832165e-05,4.9874843358144515e-06,44.20646999999999,0.44638115899017045,0.03156391445158599,-44.20640499999999,0.44639917224002734,0.03156518818069849,0.0,0.0,0.0,6.000000000156547e-05,0.0005713142742810469,4.0398019753279946e-05
gtp1312,L gtp 441,0.0,0.0,0.0,-0.0006199999999999495,0.0004853864439804249,3.432200460345827e-05,251.85100499999982,2.0583160994006287,0.14554492717116282,-251.84744999999987,2.0571448776331427,0.14546210928575656,0.0,0.0,0.0,0.0029350000000056297,0.0016735516125892503,0.00011833796939275407
Mg+1313,L Mg+ 442,0.0,0.0,0.0,-1.5000000000000568e-05,0.00012155245781143678,8.595056718835867e-06,-126.62781000000008,1.0523513975264274,0.0744124809382077,126.62501500000009,1.0518337486262899,0.07437587763345159,0.0,0.0,0.0,-0.0028099999999969326,0.0008508231308552767,6.016228054181354e-05
MET1314,L MET 443,0.0,0.0,0.0,-0.0004549999999999743,0.0004979708826828846,3.521185879785184e-05,-70.112765,0.6802932748297769,0.04810399878277388,70.109395,0.6796918926817987,0.0480614746432819,0.0,0.0,0.0,-0.0038250000000007844,0.001060365503026745,7.497916377264959e-05
ARG1315,L ARG 444,0.0,0.0,0.0,-0.0006349999999999478,0.0004814301610825402,3.4042253156919605e-05,-67.638135,0.6130194587251376,0.043347021626385165,67.63588999999993,0.6125345932363588,0.04331273645887729,0.0,0.0,0.0,-0.0028800000000039462,0.0009672641831506023,6.839590631046576e-05
GLU1316,L GLU 445,0.0,0.0,0.0,-0.0007899999999999375,0.00040730823708829165,2.8801041647826905e-05,72.55932500000003,0.8044928025613144,0.05688623161068757,-72.55240500000002,0.8036870976773672,0.05682925967198015,0.0,0.0,0.0,0.006130000000001274,0.0012012909722444638,8.49440992652241e-05
ILE1317,L ILE 446,0.0,0.0,0.0,-0.0015349999999999797,0.0004987734956871953,3.52686121076535e-05,-0.2288150000000002,0.07525483888096478,0.005321320688983125,0.2325949999999999,0.07525224896971552,0.005321137554602423,0.0,0.0,0.0,0.0022449999999995286,0.0010416213323471187,7.365375075312142e-05
VAL1318,L VAL 447,0.0,0.0,0.0,-0.0019649999999999646,0.0002716155371108011,1.920611881666738e-05,-0.21264500000000006,0.09180119266654409,0.006491324585552608,0.218615,0.09195546082207402,0.0065022329914422436,0.0,0.0,0.0,0.004005000000000176,0.0016263379107675367,0.00011499945652044874
HIE1319,L HIE 448,0.0,0.0,0.0,-0.005919999999999921,0.0004728636167016142,3.343650699461078e-05,-0.38723999999999975,0.26107976252478887,0.018461127051185168,0.3997049999999998,0.2641922935571742,0.01868121623115049,0.0,0.0,0.0,0.006545000000000268,0.005033684038554786,0.0003559352118012576
ILE1320,L ILE 449,0.0,0.0,0.0,-0.006800000000000033,0.0005000000000000264,3.535533905932924e-05,-0.39496000000000026,0.14621716178342356,0.01033911466229093,0.41345,0.14598125735860773,0.010322433700441011,0.0,0.0,0.0,0.011690000000000138,0.00514722255201778,0.0003639635970808099
GLN1321,L GLN 450,0.0,0.0,0.0,-0.01653500000000002,0.001052983855526623,7.44572024722831e-05,-1.2341000000000004,0.18832904714886353,0.013316874633336244,1.3334099999999989,0.197301930806578,0.013951353321453029,0.0,0.0,0.0,0.08277500000000018,0.01769729852265557,0.001251387979405242
ALA1322,L ALA 451,0.0,0.0,0.0,-0.016714999999999983,0.001205725922421614,8.525769759967284e-05,-0.5756500000000001,0.15840946152297805,0.011201240444700725,0.7253799999999997,0.15977908373751665,0.011298087360257123,0.0,0.0,0.0,0.13301500000000008,0.030667161182606786,0.002168495763196212
GLY1323,L GLY 452,0.0,0.0,0.0,-0.03420500000000005,0.00312137389621933,0.00022071446486353628,-1.8797150000000005,0.19558681902162528,0.013830076604089725,1.981630000000002,0.1903950711021428,0.013462964588082004,0.0,0.0,0.0,0.06771,0.045979624835355115,0.0032512504517492997
GLN1324,L GLN 453,0.0,0.0,0.0,-1.22692,0.4455930807362266,0.03150818890383906,-1.9704650000000004,0.8437306020140537,0.05966076301787455,3.9483150000000005,1.1027310396352288,0.07797485959509617,-0.26625780000000016,0.0947728868832089,0.006701455098774261,0.4846722000000003,0.407464713544839,0.028812106204178973
CYS1325,L CYS 454,0.0,0.0,0.0,-0.10515000000000001,0.012916946233533183,0.0009133660273953347,-1.3697149999999996,0.23001496424146062,0.016264514098951802,1.3564299999999991,0.229187707131083,0.016206018187698523,0.0,0.0,0.0,-0.11843499999999998,0.06794428434386514,0.0048043864202414015
GLY1326,L GLY 455,0.0,0.0,0.0,-0.018440000000000005,0.001508774337003394,0.00010668645649753372,-1.1964849999999996,0.11040642995315189,0.007806913530647126,1.1621750000000008,0.11473375429662273,0.008112901569413312,0.0,0.0,0.0,-0.05274999999999995,0.02518724875805224,0.0017810074396251187
ASN1327,L ASN 456,0.0,0.0,0.0,-0.039154999999999995,0.0031891966072980864,0.00022551025475576076,-2.050805000000001,0.31293009918350284,0.022127499517003376,2.1907049999999995,0.3174621047857561,0.022447960706376245,0.0,0.0,0.0,0.100745,0.04080073498112443,0.0028850476382548266
GLN1328,L GLN 457,0.0,0.0,0.0,-0.18978499999999993,0.07358878158388013,0.005203512647721736,-1.1331949999999993,1.386937099141486,0.09807126278821436,1.6185150000000001,1.3124991427711494,0.09280770441550103,-0.016491924,0.03133340902309585,0.0022156065997922833,0.2790430760000001,0.0836334269935682,0.005913776336102212
ILE1329,L ILE 458,0.0,0.0,0.0,-0.03692500000000003,0.003729527449959385,0.00026371741504876533,-0.6394100000000003,0.12304581220017044,0.008700652820334694,0.6644349999999999,0.12664697301949354,0.00895529334388336,0.0,0.0,0.0,-0.011899999999999888,0.014685026387446119,0.001038388174046654
GLY1330,L GLY 459,0.0,0.0,0.0,-0.007284999999999982,0.0005777326371254649,4.085186654242031e-05,-1.1078050000000002,0.10113875110460734,0.007151589674680627,1.1386550000000002,0.10522312471600404,0.007440398502432426,0.0,0.0,0.0,0.02356500000000001,0.008618919595865764,0.0006094496492738299
ALA1331,L ALA 460,0.0,0.0,0.0,-0.012249999999999983,0.0010331989159887106,7.305819598102072e-05,-0.9829000000000012,0.15794650993294324,0.011168504823833254,1.035095,0.15676446017831822,0.01108492128411373,0.0,0.0,0.0,0.039945000000000085,0.008791585465659823,0.0006216589700149152
LYS1332,L LYS 461,0.0,0.0,0.0,-0.028390000000000106,0.0026072782743699016,0.0001843624148247317,-92.86509999999997,3.3248964525229425,0.23510568283220684,93.16150000000002,3.3553983772421887,0.2372624946130289,0.0,0.0,0.0,0.2680100000000003,0.05571220602345728,0.003939447867404866
PHE1333,L PHE 462,0.0,0.0,0.0,-0.008294999999999964,0.000622876392232029,4.404401207882795e-05,-0.6885050000000003,0.06942542743836681,0.004909119052844377,0.688925,0.06988640336288518,0.004941714973063445,0.0,0.0,0.0,-0.007874999999999965,0.005333795552887012,0.00037715630049090567
TRP1334,L TRP 463,0.0,0.0,0.0,-0.008680000000000047,0.0006063002556489589,4.287190222045162e-05,-1.3721349999999994,0.13438305985131063,0.009502317289745942,1.3612150000000003,0.1339805537195558,0.009473855808222641,0.0,0.0,0.0,-0.019599999999999937,0.00488671668914824,0.00034554305086341946
GLU1335,L GLU 464,0.0,0.0,0.0,-0.011629999999999958,0.001069158547643947,7.560092592025954e-05,89.70747,2.2014874991925613,0.1556686739376474,-89.60365500000002,2.19699089346613,0.15535071589749921,0.0,0.0,0.0,0.09218500000000056,0.018952329012551065,0.00134013203640534
VAL1336,L VAL 465,0.0,0.0,0.0,-0.0052749999999999984,0.0005285593627966985,3.7374790969318605e-05,-0.5889449999999999,0.09319469928595622,0.006589860383574074,0.6086249999999999,0.09203968912920055,0.006508188832155946,0.0,0.0,0.0,0.014405000000000244,0.004504550477017948,0.00031851981884964886
ILE1337,L ILE 466,0.0,0.0,0.0,-0.003130000000000026,0.0003648287269391573,2.5797286679033337e-05,-0.760935,0.06992296314516491,0.004944300140060315,0.763745,0.07067510152097521,0.004997484354652925,0.0,0.0,0.0,-0.0003199999999999381,0.0029525582128047357,0.00020877739341222621
SER1338,L SER 467,0.0,0.0,0.0,-0.002215000000000006,0.00041082234603291595,2.904952667428412e-05,-1.0842999999999996,0.13742259639520796,0.009717244979931355,1.0853800000000005,0.1362916196983465,0.009637272850759885,0.0,0.0,0.0,-0.0011350000000000277,0.002459019113386692,0.0001738789090143062
ASP1339,L ASP 468,0.0,0.0,0.0,-0.0027849999999999936,0.00042281792771829967,2.989774238968532e-05,78.64320000000002,1.45815837616934,0.10310736758333049,-78.62372999999997,1.4534643191724614,0.1027754476299536,0.0,0.0,0.0,0.01668499999999838,0.0056644306863096,0.0004005357349850687
GLU1340,L GLU 469,0.0,0.0,0.0,-0.0020049999999999764,0.0002549019419305665,1.8024289167672313e-05,75.32526999999999,1.1504789989813442,0.08135115017924195,-75.33034999999995,1.1489058001021624,0.0812399082196795,0.0,0.0,0.0,-0.007084999999997308,0.0031729757326512467,0.00022436326570980504
HID1341,L HID 470,0.0,0.0,0.0,-0.0014999999999999768,0.0004999999999998947,3.535533905931993e-05,-0.10996500000000005,0.1217166125678824,0.00860666421298054,0.10757499999999993,0.12169348534330014,0.008605028871247327,0.0,0.0,0.0,-0.00389000000000036,0.0009787236586492702,6.920621359386067e-05
GLY1342,L GLY 471,0.0,0.0,0.0,-0.0006999999999999934,0.00045825756949557906,3.240370349203895e-05,-0.3472550000000001,0.12023027894419891,0.008501564554539322,0.34746999999999995,0.12015810043438639,0.008496460763164886,0.0,0.0,0.0,-0.0004849999999999788,0.0007935836439847096,5.6114837610031904e-05
ILE1343,L ILE 472,0.0,0.0,0.0,-0.002179999999999984,0.00038418745424594454,2.7166155414410383e-05,0.23218000000000003,0.10316984830850556,0.007295209935293174,-0.22890500000000005,0.1030606907360899,0.007287491329325876,0.0,0.0,0.0,0.0010950000000000504,0.0009622759479482217,6.804318481669008e-05
ASP1344,L ASP 473,0.0,0.0,0.0,-0.002744999999999993,0.000489872432373965,3.4639211884797907e-05,79.34858999999996,1.2599753378154301,0.08909371054971016,-79.32291000000001,1.2571916249710398,0.0888968723267957,0.0,0.0,0.0,0.022934999999999164,0.004007589674604204,0.0002833793835125822
PRO1345,L PRO 474,0.0,0.0,0.0,-0.005779999999999962,0.0008009993757800298,5.6639209034025066e-05,0.08413500000000003,0.16533779596631856,0.011691147671422165,-0.07897,0.16437660752065658,0.011623181384629592,0.0,0.0,0.0,-0.0006150000000000544,0.002072866372923947,0.00014657378687880858
THR1346,L THR 475,0.0,0.0,0.0,-0.00352500000000001,0.0006239991987174315,4.412340648680678e-05,-0.2322049999999999,0.17637276710138725,0.012471437963402653,0.23390000000000008,0.17576324985616293,0.012428338585667827,0.0,0.0,0.0,-0.001830000000000156,0.0015463182078732803,0.00010934120906594259
GLY1347,L GLY 476,0.0,0.0,0.0,-0.0011549999999999944,0.00036190468358395823,2.5590525590538865e-05,-0.5083049999999999,0.0786176314512228,0.005559106031998444,0.5085000000000003,0.07851681348602865,0.005551977125313023,0.0,0.0,0.0,-0.0009599999999999675,0.0008822698000044783,6.238589584192657e-05
SER1348,L SER 477,0.0,0.0,0.0,-0.0012350000000000006,0.00042399882075302406,2.9981244136956277e-05,0.29334499999999986,0.30546144760836846,0.021599386099493665,-0.29297999999999996,0.305165708427405,0.02157847418146148,0.0,0.0,0.0,-0.0008700000000000774,0.0008678133439858768,6.136367003365875e-05
TYR1349,L TYR 478,0.0,0.0,0.0,-0.0013249999999999985,0.00046837484987988383,3.311910324872971e-05,-0.31895500000000016,0.13232963755334604,0.0093571184065929,0.31894,0.1321939348079176,0.009347522773441091,0.0,0.0,0.0,-0.0013399999999996165,0.0006959885056521422,4.921381919745215e-05
HIP1350,L HIP 479,0.0,0.0,0.0,-0.0015350000000000064,0.0004987734956871774,3.526861210765223e-05,-75.46731499999997,1.1862711308039393,0.08388203609172994,75.45382000000006,1.1841486214114723,0.08373195201327538,0.0,0.0,0.0,-0.01503000000000064,0.002736622005319556,0.00019350839775057863
GLY1351,L GLY 480,0.0,0.0,0.0,-0.00043500000000001095,0.0004957569969249173,3.505531343462874e-05,-0.2602699999999999,0.1456251595707281,0.01029725378438349,0.2602850000000002,0.14548238304000913,0.010287157959076922,0.0,0.0,0.0,-0.00041999999999996706,0.0008022468448052701,5.6727418414731825e-05
ASP1352,L ASP 481,0.0,0.0,0.0,-0.0006699999999999929,0.00047021271782034425,3.32490601370922e-05,70.46189999999999,0.9924000100781135,0.07017327767758322,-70.45624500000001,0.9909079094303768,0.07006777022896046,0.0,0.0,0.0,0.004985000000000355,0.0018880611748560163,0.0001335060860035729
SER1353,L SER 482,0.0,0.0,0.0,-0.0004249999999999904,0.0004943429983321185,3.4955328635273115e-05,0.4215949999999998,0.14901473408693588,0.010536932896958253,-0.421415,0.1489978616457295,0.010535739835199034,0.0,0.0,0.0,-0.000245000000000124,0.0007648365838530862,5.408211349420707e-05
ASP1354,L ASP 483,0.0,0.0,0.0,-0.00028500000000001246,0.0004514144437210864,3.191982142807333e-05,65.05949499999998,0.6943613612363604,0.049098762712415235,-65.05606000000003,0.6939930233054322,0.049072717287542485,0.0,0.0,0.0,0.0031499999999988404,0.0009151502608863424,6.471089552773707e-05
[truncated: 114,500 more chars]
