# Supplementary material for: Detailed Per-residue Energetic Analysis Explains the Driving Force for Microtubule Disassembly
Source: PLoS Comput Biol. 2015 Jun 1;11(6):e1004313. doi: 10.1371/journal.pcbi.1004313 (PMC4452272; doi:10.1371/journal.pcbi.1004313)
Supplement: S4 Dataset — 13 text files with energy contribution per residue in the 13 longitudinal GTP subsystems, plus one text file with the overall residual contributions, per MT ring. (ZIP) [file pcbi.1004313.s004.zip › LongGTP/R6_L6.txt]

| Run on Wed Jan 21 12:06:58 2015
| GB non-polar solvation energies calculated with gbsa=2
idecomp = 2: Per-residue decomp adding 1-4 interactions to EEL and VDW.
Energy Decomposition Analysis (All units kcal/mol): Generalized Born solvent
DELTAS:
Total Energy Decomposition:
Residue,Location,Internal,,,van der Waals,,,Electrostatic,,,Polar Solvation,,,Non-Polar Solv.,,,TOTAL,,
,,Avg.,Std. Dev.,Std. Err. of Mean,Avg.,Std. Dev.,Std. Err. of Mean,Avg.,Std. Dev.,Std. Err. of Mean,Avg.,Std. Dev.,Std. Err. of Mean,Avg.,Std. Dev.,Std. Err. of Mean
MET   1,R MET   1,0.0,0.0,0.0,-0.9005400000000001,0.22340496502987497,0.01579711657233681,-154.70327499999993,3.1508887951500686,0.22280148338153238,159.60252999999997,3.395577832872336,0.240103611167075,-0.1991253960000001,0.04175574738400382,0.002952577212874154,3.7995896039999946,0.6797209628214335,0.04806353021256848
ARG   2,R ARG   2,0.0,0.0,0.0,-1.6462649999999999,1.2476346519614623,0.0882210922845268,-196.369655,5.005497780040008,0.3539421423480499,189.89337500000005,3.7980281152663635,0.2685611435442008,-0.69269958,0.06960983210777748,0.004922158432066652,-8.815244580000005,1.6775230207370753,0.11861879035597273
GLU   3,R GLU   3,0.0,0.0,0.0,-0.14302499999999993,0.04415964645465387,0.003122558546288623,134.0881650000001,2.682868168165563,0.18970742747394,-133.986225,2.6201983177584705,0.18527599985405988,-0.0018720720000000002,0.005858003494537706,0.0004142233995202104,-0.04295707199999953,0.12717463684124278,0.00899260481053793
CYS   4,R CYS   4,0.0,0.0,0.0,-0.03319500000000005,0.0073271396192511025,0.0005181070111473072,0.08135500000000001,0.8155883268996681,0.0576708036607346,-0.07105500000000001,0.8373994339471453,0.059213081830580286,0.0,0.0,0.0,-0.022894999999999735,0.04270730587381978,0.0030198625589586037
ILE   5,R ILE   5,0.0,0.0,0.0,-0.011855000000000036,0.001119810251783879,7.91825422678596e-05,1.5382350000000011,0.14736305430804697,0.010420141499758149,-1.5521299999999996,0.14671987970279218,0.010374662187271884,0.0,0.0,0.0,-0.025750000000000092,0.0129656276361775,0.0009168083223880817
SER   6,R SER   6,0.0,0.0,0.0,-0.004435000000000005,0.0005057420291017708,3.576136183089064e-05,0.29790500000000003,0.27944005792835047,0.01975939598962983,-0.2908350000000002,0.28001478135091346,0.01980003507256993,0.0,0.0,0.0,0.002634999999999846,0.005590328702321506,0.00039529593344733293
ILE   7,R ILE   7,0.0,0.0,0.0,-0.004779999999999965,0.0004489988864129238,3.174901573277868e-05,0.4981250000000001,0.15946936814009047,0.011276187160339193,-0.49694499999999997,0.15945479602382606,0.011275156756116515,0.0,0.0,0.0,-0.003600000000000074,0.0029765752132271347,0.00021047565179847005
HID   8,R HID   8,0.0,0.0,0.0,-0.003124999999999929,0.0003596873642484668,2.543373743672066e-05,0.7745600000000004,0.22100831749054078,0.015627647999619083,-0.7822249999999998,0.22147143015522391,0.015660395010184167,0.0,0.0,0.0,-0.010789999999999966,0.0032149494552791555,0.00022733125609998879
VAL   9,R VAL   9,0.0,0.0,0.0,-0.0016099999999999704,0.0004877499359303612,3.448912872196625e-05,0.26621500000000003,0.09853059816625491,0.006967165411772565,-0.26347000000000004,0.09848288734597499,0.006963791747316974,0.0,0.0,0.0,0.0011350000000000604,0.0012275076374509484,8.679789743998436e-05
GLY  10,R GLY  10,0.0,0.0,0.0,-0.00042499999999997764,0.0004943429983321031,3.4955328635272024e-05,1.0925900000000002,0.0834142787536928,0.005898280215452113,-1.0911000000000002,0.08326445820396222,0.005887686302784555,0.0,0.0,0.0,0.0010649999999999848,0.0008779379249126796,6.207958601666017e-05
GLN  11,R GLN  11,0.0,0.0,0.0,-0.0007199999999999874,0.0004489988864128633,3.17490157327744e-05,0.43021000000000015,0.1721654608218508,0.012173936483323758,-0.427115,0.1719749451955136,0.012160464994193253,0.0,0.0,0.0,0.0023750000000004336,0.0010603655030220645,7.497916377231864e-05
ALA  12,R ALA  12,0.0,0.0,0.0,-0.0007850000000000157,0.0004108223460329363,2.9049526674285556e-05,0.4486599999999998,0.12082273958158826,0.008543457847967735,-0.4450449999999997,0.12069520692637399,0.00853443992743526,0.0,0.0,0.0,0.002830000000000051,0.0011185258155268806,7.909171890912706e-05
GLY  13,R GLY  13,0.0,0.0,0.0,-0.0008150000000000102,0.00038829756630708154,2.7456784225397043e-05,0.806175,0.09389736085215826,0.006639546059408136,-0.8024949999999997,0.09374166616291908,0.00662853678235256,0.0,0.0,0.0,0.0028650000000000624,0.0010661965109677598,7.539147829827402e-05
VAL  14,R VAL  14,0.0,0.0,0.0,-0.0011299999999999821,0.00033630343441601643,2.3780243901189057e-05,0.8984549999999998,0.11565555747563658,0.008178082897293312,-0.8958299999999998,0.11520135025250546,0.00814596559653932,0.0,0.0,0.0,0.0014949999999998597,0.0011704593115527625,8.276397163018963e-05
GLN  15,R GLN  15,0.0,0.0,0.0,-0.0010249999999999804,0.00018540496217745036,1.311011060213105e-05,0.46806500000000056,0.6505637100046386,0.04600180109381585,-0.46543000000000023,0.6494870399784738,0.04592566902615571,0.0,0.0,0.0,0.0016100000000004045,0.0013556917053664664,9.586187980629834e-05
ILE  16,R ILE  16,0.0,0.0,0.0,-0.0021599999999999888,0.0003929376540877751,2.7784887978899968e-05,0.4206850000000001,0.14254057588981422,0.010079140780592334,-0.4153400000000002,0.14269426898092244,0.010090008523286748,0.0,0.0,0.0,0.003185000000000073,0.001936691766905527,0.00013694478814470546
GLY  17,R GLY  17,0.0,0.0,0.0,-0.0010850000000000347,0.0002788816953476497,1.9719913792912393e-05,0.9641550000000003,0.0993314198781003,0.007023792058069295,-0.9612049999999996,0.09879895229707977,0.006986140914339133,0.0,0.0,0.0,0.001864999999999972,0.0013478779618348717,9.530936470253402e-05
ASN  18,R ASN  18,0.0,0.0,0.0,-0.0014149999999999796,0.0004927220311697065,3.484070894801089e-05,1.539155000000001,0.27692212077585293,0.01958135094611657,-1.5340049999999994,0.27662291115343735,0.019560193630815938,0.0,0.0,0.0,0.0037350000000011007,0.0015082357242817497,0.00010664837082674291
ALA  19,R ALA  19,0.0,0.0,0.0,-0.0011949999999999639,0.0003962007067131328,2.801562064277587e-05,0.5427400000000001,0.09912558902725363,0.007009237619028187,-0.5362449999999999,0.09893844033033933,0.006996004207760353,0.0,0.0,0.0,0.005300000000000162,0.00152315462117279,0.00010770329614269066
CYS  20,R CYS  20,0.0,0.0,0.0,-0.0028599999999999737,0.00038781438859328374,2.742261840160258e-05,0.8560849999999998,0.21871972424772335,0.015465820019481692,-0.8478300000000002,0.21793478634674007,0.015410316528222131,0.0,0.0,0.0,0.005394999999999956,0.003133524373608846,0.00022157363335921436
TRP  21,R TRP  21,0.0,0.0,0.0,-0.006494999999999989,0.0005195911854525314,3.674064506782419e-05,0.9562200000000002,0.19886131247681155,0.014061618256801044,-0.962875,0.19789178703271246,0.013993062455195507,0.0,0.0,0.0,-0.013150000000000314,0.003710458192730459,0.0002623690149388889
GLU  22,R GLU  22,0.0,0.0,0.0,-0.001954999999999947,0.0002701388531847846,1.9101701494891837e-05,87.33789499999999,0.8180989817708495,0.05784833376919774,-87.30778500000002,0.8164954983165306,0.057734950366790806,0.0,0.0,0.0,0.02815500000000185,0.0022002215797508923,0.0001555791599154834
LEU  23,R LEU  23,0.0,0.0,0.0,-0.004210000000000023,0.0004073082370883691,2.8801041647832384e-05,0.17938499999999966,0.18020101768580551,0.012742136158235006,-0.16347999999999996,0.18016120448087602,0.012739320939516364,0.0,0.0,0.0,0.011694999999999399,0.0037365726274218047,0.0002642155843245993
TYR  24,R TYR  24,0.0,0.0,0.0,-0.009539999999999967,0.0006232174580353571,4.4068129073064356e-05,0.9881700000000005,0.26523152357892793,0.01875470089070996,-0.9884099999999997,0.26403199029663216,0.01866988107889293,0.0,0.0,0.0,-0.009779999999999827,0.005557121557065448,0.0003929478336878924
CYS  25,R CYS  25,0.0,0.0,0.0,-0.0029599999999999848,0.0003979949748426033,2.814249455893742e-05,1.11797,0.2536472927117481,0.01793557207060862,-1.1184049999999999,0.2527868291169465,0.017874728106323786,0.0,0.0,0.0,-0.003395000000000028,0.002835308625176395,0.0002004865955618936
LEU  26,R LEU  26,0.0,0.0,0.0,-0.0034149999999999858,0.0004927220311697281,3.4840708948012416e-05,0.5725849999999998,0.1553034538411809,0.010981612535279099,-0.5661449999999996,0.15510484832847818,0.010967569004797785,0.0,0.0,0.0,0.0030250000000000797,0.001847802749212837,0.00013065938542635423
GLU  27,R GLU  27,0.0,0.0,0.0,-0.008435000000000003,0.0006211078811284628,4.391895945943441e-05,110.71885000000006,1.4399704397980266,0.10182128626893598,-110.59205499999999,1.4294310343525691,0.10107603776292023,0.0,0.0,0.0,0.11836000000000162,0.01394024390030451,0.0009857240993299725
HIP  28,R HIP  28,0.0,0.0,0.0,-0.014889999999999999,0.0010187737727285478,7.203818431913587e-05,-117.27331000000002,1.5501946019449027,0.10961531151940214,117.19381500000004,1.5488398757653337,0.10951951791257972,0.0,0.0,0.0,-0.09438499999999812,0.012084981381861593,0.0008545372285627506
GLY  29,R GLY  29,0.0,0.0,0.0,-0.002195000000000002,0.0004086257456402001,2.889420357095948e-05,-0.11348000000000011,0.20940565799423871,0.014807216078655715,0.11599500000000004,0.20857098306092345,0.01474819564811235,0.0,0.0,0.0,0.0003199999999998537,0.0013407460609675917,9.480506315593363e-05
ILE  30,R ILE  30,0.0,0.0,0.0,-0.004475000000000029,0.000537935869783759,3.803781013675796e-05,-0.8427499999999998,0.14229521249852417,0.010061790968808722,0.8429149999999997,0.14237397155028111,0.010067360074766437,0.0,0.0,0.0,-0.004310000000000134,0.0012703936397826536,8.983039574665745e-05
GLN  31,R GLN  31,0.0,0.0,0.0,-0.002159999999999984,0.0003929376540877654,2.778488797889928e-05,-0.19778999999999997,0.8076644946387088,0.057110504108263696,0.1979750000000002,0.8058867999756542,0.056984802113151184,0.0,0.0,0.0,-0.0019749999999999447,0.0019985932552676567,0.00014132188436334565
PRO  32,R PRO  32,0.0,0.0,0.0,-0.001124999999999981,0.0003307189138830407,2.3385358667334792e-05,0.3788700000000001,0.19055459348963485,0.013474244524276674,-0.3788900000000001,0.190158638772999,0.013446246297759073,0.0,0.0,0.0,-0.0011449999999997918,0.0008854236274239419,6.260890511742604e-05
ASP  33,R ASP  33,0.0,0.0,0.0,-0.0010949999999999905,0.00029321493822790246,2.0733427116614445e-05,87.41044999999998,2.0070182354682142,0.14191762042646333,-87.38293999999998,2.0035231609371547,0.14167048133629687,0.0,0.0,0.0,0.026415000000000362,0.0035500387321839365,0.00025102564610021553
GLY  34,R GLY  34,0.0,0.0,0.0,-0.0010600000000000164,0.0002576819745345274,1.8220867158290356e-05,0.7732299999999994,0.13058233839229907,0.009233565698039112,-0.7703150000000002,0.130240645633379,0.00920940437134764,0.0,0.0,0.0,0.0018550000000001233,0.0009295025551336428,6.572575598652216e-05
GLN  35,R GLN  35,0.0,0.0,0.0,-0.00313500000000001,0.0005628276823326802,3.9797927081694614e-05,0.037734999999999984,0.7563409646283875,0.05348138249779075,-0.027964999999999948,0.7544505707963908,0.053347711468018935,0.0,0.0,0.0,0.0066349999999998485,0.004140262672826816,0.00029276078118493817
MET  36,R MET  36,0.0,0.0,0.0,-0.009575,0.0008627716963369155,6.100717170956537e-05,-0.25302,0.2996828817266676,0.021190779787445276,0.27633499999999994,0.29926298263400386,0.021161088437861613,0.0,0.0,0.0,0.013740000000000111,0.003444183502660936,0.0002435405510382383
PRO  37,R PRO  37,0.0,0.0,0.0,-0.007655000000000016,0.0006971190716082045,4.929376228286318e-05,0.8525150000000004,0.20656299226870167,0.014606209257538333,-0.8325149999999998,0.20485172631686674,0.01448520448164272,0.0,0.0,0.0,0.01234500000000005,0.0029522830148887057,0.00020875793398096687
SER  38,R SER  38,0.0,0.0,0.0,-0.016654999999999996,0.0014338671486576694,0.00010138971841364574,-0.9349450000000005,0.3153371084648918,0.022297700775528284,0.9985299999999997,0.3115483254649275,0.02202979336035638,0.0,0.0,0.0,0.04693000000000014,0.009371504681747155,0.0006626654510384891
ASP  39,R ASP  39,0.0,0.0,0.0,-0.048479999999999995,0.007657649770001285,0.0005414776080319515,129.58446999999992,3.822628027825493,0.27030062004291644,-129.124015,3.7775967485652493,0.2671164277498741,0.0,0.0,0.0,0.4119749999999951,0.060556703798998975,0.0042820055902577335
LYS  40,R LYS  40,0.0,0.0,0.0,-0.03609999999999999,0.005777542730261806,0.0004085339643163163,-113.58180499999999,3.18865361194746,0.22547185918630272,113.65109500000003,3.2064446846896217,0.22672987800435926,0.0,0.0,0.0,0.03319000000000063,0.027897740051838812,0.001972668117043477
THR  41,R THR  41,0.0,0.0,0.0,-0.17811500000000005,0.048881609783230154,0.0034564517753036725,1.3717749999999993,0.6075143161893416,0.04295774926453918,-0.9645949999999999,0.5836964030855424,0.041273568477598346,-0.002324160000000002,0.008106965964650405,0.0005732490608452842,0.22674083999999994,0.06785814253980214,0.004798295274861743
ILE  42,R ILE  42,0.0,0.0,0.0,-0.41465000000000013,0.08623124433753594,0.006097469762122574,3.4024699999999983,0.7784061080824111,0.05504162375421015,-2.9353800000000003,0.7855879935436876,0.055549459745347515,-0.03941002800000003,0.02630422285974658,0.0018599894357969008,0.013029971999999645,0.08772502072325364,0.006203095703314306
GLY  43,R GLY  43,0.0,0.0,0.0,-0.7683999999999997,0.16906247365988783,0.011954522156907876,-8.128475,0.6863912072389599,0.048535187718548936,7.05156,0.4190811692261709,0.02963351366274125,-0.14184982800000004,0.021895338366675322,0.0015482342235450105,-1.9871648280000003,0.37954562847904416,0.026837928766724212
GLY  44,R GLY  44,0.0,0.0,0.0,-0.20798499999999998,0.4746577975499822,0.033563374739066384,-2.874499999999998,1.0054991098951875,0.07109952390839247,1.7877649999999994,0.671163869539327,0.04745845234386614,-0.181023912,0.02864619739202129,0.0020255920431106644,-1.4757439120000004,0.3763843937462613,0.026614395715076893
GLY  45,R GLY  45,0.0,0.0,0.0,-0.07163000000000004,0.009017932135473087,0.0006376640965273103,2.4594050000000003,0.4022760134223767,0.028445209699965314,-2.279100000000001,0.3957677980836699,0.02798500938002313,0.0,0.0,0.0,0.10867499999999984,0.01969059102718841,0.001392335044089591
ASP  46,R ASP  46,0.0,0.0,0.0,-0.035974999999999986,0.002728438197943923,0.00019292971518145515,119.06148499999998,1.515746231986044,0.10717944391952895,-118.82465499999995,1.5061999687921686,0.10650442117559086,0.0,0.0,0.0,0.2008550000000003,0.017516962493536677,0.0012386362964970199
ASP  47,R ASP  47,0.0,0.0,0.0,-0.3076800000000002,0.04632221497294639,0.0032754752326951417,156.802425,2.763026464650444,0.19537547497522215,-154.62863000000004,2.5591346902930727,0.1809581493475967,-0.025757279999999997,0.013817078598546063,0.000977014997321944,1.8403577200000028,0.2695538130511209,0.019060332910313848
SER  48,R SER  48,0.0,0.0,0.0,-0.06278999999999996,0.006861187943789676,0.0004851592522049064,-1.9707500000000002,0.42454394059979117,0.030019789930977116,2.137825,0.425811219174645,0.030109400058370272,0.0,0.0,0.0,0.10428500000000014,0.037940134093068185,0.0026827726096335437
PHE  49,R PHE  49,0.0,0.0,0.0,-0.03181000000000003,0.0022812058214901586,0.00016130561056579198,-1.0351049999999995,0.18861268243413667,0.013336930676696286,0.99921,0.19608201319855864,0.013865092120141092,0.0,0.0,0.0,-0.06770500000000002,0.02529363506892574,0.0017885300878095257
ASN  50,R ASN  50,0.0,0.0,0.0,-0.03703499999999996,0.003438571651136455,0.00024314373321144108,-0.5074800000000004,0.7195906680884625,0.050882744108391,0.7345249999999998,0.7238784976603464,0.05118593944507613,0.0,0.0,0.0,0.19000999999999987,0.037872944168627194,0.00267802156451358
THR  51,R THR  51,0.0,0.0,0.0,-0.06768999999999997,0.008586844589254374,0.0006071816038056782,-2.8060800000000006,0.40522562061153056,0.028653778424494045,3.0126699999999986,0.4019976879286805,0.02842552911556835,0.0,0.0,0.0,0.1389000000000003,0.0522713114432762,0.003696139878305458
PHE  52,R PHE  52,0.0,0.0,0.0,-0.02364000000000003,0.0020761502835778918,0.0001468059944280301,-1.2508899999999996,0.14153846791597152,0.010008281046213804,1.1941099999999996,0.1413181796514531,0.009992704313648126,0.0,0.0,0.0,-0.08042000000000021,0.021568115355774804,0.001525096062548207
PHE  53,R PHE  53,0.0,0.0,0.0,-0.011790000000000033,0.0008636550237220145,6.10696323879665e-05,1.5239750000000003,0.2173688440761439,0.015370298366492265,-1.5049200000000007,0.21699844146905176,0.015344106946967861,0.0,0.0,0.0,0.007265000000000104,0.00604522745643254,0.0004274621328258553
SER  54,R SER  54,0.0,0.0,0.0,-0.005175000000000004,0.0005425633603552895,3.836502313305856e-05,0.8316000000000001,0.4230430119975982,0.029913658251708365,-0.847405,0.4238878047019047,0.02997339411669957,0.0,0.0,0.0,-0.020979999999999988,0.0057610415724936425,0.00040736715626078654
GLU  55,R GLU  55,0.0,0.0,0.0,-0.007424999999999994,0.0010316855140981745,7.295118230707486e-05,112.21835499999992,2.0081148769412183,0.1419951646886725,-112.07773000000002,1.9905212325166968,0.14075110616083608,0.0,0.0,0.0,0.1332,0.0200927847746397,0.0014207744367069545
THR  56,R THR  56,0.0,0.0,0.0,-0.002409999999999986,0.000501896403653207,3.548943504763234e-05,1.689920000000001,0.31482335300926423,0.0222613727788737,-1.6838949999999997,0.3141844585191984,0.022216196116234873,0.0,0.0,0.0,0.003615000000000306,0.0013026031629010714,9.210795296823925e-05
GLY  57,R GLY  57,0.0,0.0,0.0,-0.001064999999999999,0.0003012888979036534,2.130434228038947e-05,0.46680999999999995,0.3162520575427137,0.02236239744526511,-0.46556,0.3153076694278143,0.022295619121253375,0.0,0.0,0.0,0.00018499999999998628,0.0011708010078575516,8.27881332076119e-05
ALA  58,R ALA  58,0.0,0.0,0.0,-0.0012050000000000008,0.0004037016224886905,2.8546015483776466e-05,-0.175155,0.19747731762154358,0.013963755042072316,0.17532000000000003,0.1970975332164256,0.013936900229247533,0.0,0.0,0.0,-0.001040000000000112,0.0009046546302320368,6.396874236688819e-05
GLY  59,R GLY  59,0.0,0.0,0.0,-0.0015700000000000033,0.0004950757517794587,3.5007142128428315e-05,0.29547499999999993,0.33250416444760517,0.023511594945366854,-0.2897699999999999,0.3312974903315752,0.023426270200354146,0.0,0.0,0.0,0.004134999999999991,0.0016452279477325244,0.00011633518384392948
LYS  60,R LYS  60,0.0,0.0,0.0,-0.002619999999999979,0.0005153639490689931,3.6441734316576355e-05,-89.58219000000001,1.3701010451432036,0.09688077399315353,89.55697999999998,1.3679389202767966,0.0967278886776727,0.0,0.0,0.0,-0.02782999999999973,0.002837446034729415,0.00020063773324080494
HIP  61,R HIP  61,0.0,0.0,0.0,-0.007260000000000017,0.0007158212067268215,5.0616202939367294e-05,-110.93885500000002,1.4390296119162682,0.1017547596914239,110.89130499999997,1.4385180158684192,0.10171858438795768,0.0,0.0,0.0,-0.05481000000000066,0.006440023291882038,0.00045537841406891017
VAL  62,R VAL  62,0.0,0.0,0.0,-0.0031050000000000023,0.00032245154674773397,2.2800767530941373e-05,1.3878149999999994,0.12381167463127657,0.00875480747218381,-1.3819499999999996,0.1246952585305469,0.00881728628887594,0.0,0.0,0.0,0.002759999999999943,0.0020401960690091987,0.00014426364753465418
PRO  63,R PRO  63,0.0,0.0,0.0,-0.0031600000000000204,0.00039293765408781494,2.7784887978902784e-05,-0.8492600000000006,0.1267038373530935,0.008959314259472979,0.8508899999999996,0.1262824924524413,0.008929520675826025,0.0,0.0,0.0,-0.0015300000000001467,0.002553252827277518,0.00018054223882516576
ARG  64,R ARG  64,0.0,0.0,0.0,-0.016970000000000006,0.0017461672313956987,0.00012347266904056377,-118.88446499999996,1.6397615890089816,0.11594865391174794,118.95029500000003,1.6465160788717539,0.11642626847029014,0.0,0.0,0.0,0.04886000000000266,0.037307645329075864,0.0026380489002292167
ALA  65,R ALA  65,0.0,0.0,0.0,-0.0020650000000000247,0.0003012888979036622,2.130434228039009e-05,-0.03952499999999998,0.17508649112652863,0.012380484516972667,0.040109999999999986,0.1749570172928197,0.012371329334392486,0.0,0.0,0.0,-0.0014799999999998961,0.001636948380371313,0.00011574973002128914
VAL  66,R VAL  66,0.0,0.0,0.0,-0.002150000000000042,0.00035707142142714615,2.524876234590545e-05,0.6415399999999996,0.14554352750981567,0.010291481526000148,-0.639495,0.14534355842279287,0.010277341576253998,0.0,0.0,0.0,-0.00010499999999988019,0.0011242664274985742,7.949764147446158e-05
PHE  67,R PHE  67,0.0,0.0,0.0,-0.0020099999999999563,0.00022338307903694397,1.5795568998935358e-05,-0.06363499999999996,0.1379182430826322,0.009752292493306388,0.06106000000000001,0.13769744514695975,0.00973667972154779,0.0,0.0,0.0,-0.004585000000000168,0.000986293566845444,6.974148693570807e-05
VAL  68,R VAL  68,0.0,0.0,0.0,-0.001030000000000026,0.00019773719933282075,1.3982131454107361e-05,0.4111599999999996,0.11543484915743725,0.00816247646244701,-0.41015499999999994,0.11523485139053999,0.008148334484727487,0.0,0.0,0.0,-2.4999999999997802e-05,0.0007644442425712471,5.405437077611429e-05
ASP  69,R ASP  69,0.0,0.0,0.0,-0.0006849999999999846,0.00046451587701604847,3.284623266068642e-05,79.86186,0.5370661229310879,0.03797630974701402,-79.84774000000003,0.5363500744769452,0.03792567747525577,0.0,0.0,0.0,0.013435000000001338,0.0010935149747502348,7.732318539749273e-05
LEU  70,R LEU  70,0.0,0.0,0.0,-0.0005099999999999949,0.0004998999899979937,3.534826728426686e-05,-0.5437249999999998,0.05326330232909421,0.0037662842265291743,0.5430300000000001,0.05327493876110861,0.003767107046527794,0.0,0.0,0.0,-0.0012050000000001049,0.0008502793658558905,6.0123830549969755e-05
GLU  71,R GLU  71,0.0,0.0,0.0,-0.0004350000000000132,0.000495756996924919,3.505531343462886e-05,74.22712499999997,0.5884119724984822,0.041607009588502906,-74.21800000000002,0.5878453453067746,0.04156694299553679,0.0,0.0,0.0,0.00869000000000014,0.0008624963768013667,6.09877036785074e-05
PRO  72,R PRO  72,0.0,0.0,0.0,-0.00034499999999999977,0.0004753682782853727,3.3613613313656085e-05,0.6318200000000002,0.09215263208395122,0.006516175105075091,-0.6313099999999997,0.0920227357776344,0.00650699004917032,0.0,0.0,0.0,0.00016500000000011284,0.0007923225353351727,5.602566376224185e-05
THR  73,R THR  73,0.0,0.0,0.0,-0.00028999999999999247,0.0004537620521815254,3.2085822414268064e-05,0.2042449999999999,0.11055394599470454,0.007817344489978693,-0.20396000000000009,0.11052184580434771,0.007815074663750823,0.0,0.0,0.0,-4.999999999948379e-06,0.0007314198520685338,5.171919372921217e-05
VAL  74,R VAL  74,0.0,0.0,0.0,-0.0005550000000000204,0.0004969657935914878,3.514078826662951e-05,0.3307250000000001,0.10331911427707798,0.007305764633150967,-0.3295349999999999,0.10325932778688847,0.007301537089887333,0.0,0.0,0.0,0.0006349999999999037,0.000819618813839791,5.795580212541907e-05
ILE  75,R ILE  75,0.0,0.0,0.0,-0.0006199999999999961,0.00048538644398045936,3.432200460346071e-05,0.6249350000000001,0.08143752682271273,0.005758502745940152,-0.62419,0.08132173079810777,0.005750314730516891,0.0,0.0,0.0,0.00012500000000006394,0.0007411983540183904,5.241063823307112e-05
ASP  76,R ASP  76,0.0,0.0,0.0,-0.0004150000000000254,0.0004927220311697352,3.484070894801292e-05,75.00249500000001,0.5274048349960706,0.03729315352562937,-74.99162499999994,0.5268936556673728,0.037257007688656904,0.0,0.0,0.0,0.010455000000000752,0.0009370032017021827,6.625613179171197e-05
GLU  77,R GLU  77,0.0,0.0,0.0,-0.0007349999999999751,0.0004413332074521305,3.120697037522108e-05,80.64289499999998,1.0176509440765311,0.07195878834374071,-80.62508999999999,1.016275239246138,0.07186151132229252,0.0,0.0,0.0,0.017069999999999082,0.0016015929570263143,0.00011324972406139216
VAL  78,R VAL  78,0.0,0.0,0.0,-0.0008650000000000086,0.0003417235724968376,2.4163505540380664e-05,0.04152500000000001,0.10722783861945542,0.007582153181979369,-0.04084499999999999,0.10711368248267819,0.007574081124136445,0.0,0.0,0.0,-0.00018499999999998517,0.0007146852454050934,5.053587834399134e-05
ARG  79,R ARG  79,0.0,0.0,0.0,-0.0007099999999999906,0.0004537620521815307,3.2085822414268436e-05,-75.96626499999999,1.1096924505352643,0.07846710568050029,75.95403500000002,1.1087012644406746,0.07839701823961007,0.0,0.0,0.0,-0.012939999999997837,0.0012435433245334732,8.793179174768824e-05
THR  80,R THR  80,0.0,0.0,0.0,-0.0004100000000000076,0.0004918333050943264,3.477786652455903e-05,-0.32193500000000036,0.22970069824665276,0.016242292137349307,0.3215299999999999,0.2294631105428497,0.01622549214970074,0.0,0.0,0.0,-0.0008150000000003832,0.0007285430666744294,5.151577428319321e-05
GLY  81,R GLY  81,0.0,0.0,0.0,-0.0003649999999999987,0.0004814301610825793,3.4042253156922377e-05,-0.600805,0.11609959937484585,0.008209481401099495,0.6000749999999999,0.11596240500696675,0.008199780294312705,0.0,0.0,0.0,-0.001095000000000067,0.0007456373112982225,5.272451991246778e-05
THR  82,R THR  82,0.0,0.0,0.0,-0.0008200000000000239,0.0003841874542459808,2.7166155414412947e-05,-0.6785449999999998,0.29759813167256277,0.02104336569741162,0.6780749999999997,0.29728720015332033,0.02102137951883752,0.0,0.0,0.0,-0.001290000000000081,0.0007522632517941141,5.319304465810613e-05
TYR  83,R TYR  83,0.0,0.0,0.0,-0.0021950000000000203,0.00039620070671314995,2.801562064277708e-05,0.3718099999999998,0.27690560467422853,0.019580183081370835,-0.37198499999999995,0.27640321050052963,0.019544658448665722,0.0,0.0,0.0,-0.0023700000000000877,0.0009072485877642154,6.415216286299953e-05
ARG  84,R ARG  84,0.0,0.0,0.0,-0.0009450000000000275,0.0002279802623035656,1.6120638945153908e-05,-78.30534500000002,1.0803121520976806,0.07638960485465028,78.290405,1.0790567598486744,0.07630083521741815,0.0,0.0,0.0,-0.015885000000001953,0.00147369433736972,0.00010420592593503448
GLN  85,R GLN  85,0.0,0.0,0.0,-0.000915000000000008,0.000278881695347689,1.9719913792915175e-05,0.43849499999999997,0.7414376844853514,0.05242756145268438,-0.43769000000000013,0.7404049796564042,0.05235453819393311,0.0,0.0,0.0,-0.00010999999999953048,0.001211569230378297,8.567088186774602e-05
LEU  86,R LEU  86,0.0,0.0,0.0,-0.0019199999999999972,0.0003218695387886403,2.2759613353483404e-05,0.18290000000000017,0.13569952100136534,0.009595405150383174,-0.1816950000000001,0.13552402729774513,0.009582995871594635,0.0,0.0,0.0,-0.0007149999999998835,0.000770567972342619,5.4487383860863386e-05
PHE  87,R PHE  87,0.0,0.0,0.0,-0.0019299999999999728,0.0003536947836765381,2.500999800079891e-05,-0.9612150000000008,0.10523316385530976,0.007441108376780462,0.9581349999999996,0.10506696329008781,0.0074293562221099145,0.0,0.0,0.0,-0.005010000000000101,0.0008659676668330045,6.123316095059105e-05
HIE  88,R HIE  88,0.0,0.0,0.0,-0.0012850000000000116,0.00045141444372102767,3.191982142806918e-05,0.5928499999999999,0.2895587634660715,0.02047489651988507,-0.5921499999999998,0.2890686899337251,0.02044024308808485,0.0,0.0,0.0,-0.0005849999999995248,0.0009234581744730105,6.529835373120157e-05
PRO  89,R PRO  89,0.0,0.0,0.0,-0.0006199999999999895,0.0004853864439804554,3.432200460346043e-05,0.12823499999999996,0.1171755937684978,0.008285565694326496,-0.12828,0.11699231427747717,0.008272605877231184,0.0,0.0,0.0,-0.0006650000000000133,0.0007633970133555869,5.398032048812929e-05
GLU  90,R GLU  90,0.0,0.0,0.0,-0.0011549999999999965,0.00036190468358397314,2.559052559053992e-05,91.58086500000007,0.841017976476211,0.05946895142661171,-91.54524500000007,0.8391758426968012,0.05933869289788436,0.0,0.0,0.0,0.034465000000001356,0.0021327857370114695,0.00015081072574587586
GLN  91,R GLN  91,0.0,0.0,0.0,-0.0017700000000000127,0.0004208325082500298,2.9757352032733977e-05,-0.5232950000000006,0.24867530632332582,0.017583999541486563,0.5265350000000002,0.24811811456441393,0.017544600134371778,0.0,0.0,0.0,0.001469999999999523,0.0013487401528836525,9.537033081626115e-05
LEU  92,R LEU  92,0.0,0.0,0.0,-0.0009300000000000186,0.000255147016443465,1.8041618552668967e-05,-0.35812000000000027,0.1777574347249643,0.012569348750034733,0.3573900000000001,0.17750061380175555,0.012551188768399583,0.0,0.0,0.0,-0.0016600000000001518,0.0006359245238233871,4.496665431183432e-05
ILE  93,R ILE  93,0.0,0.0,0.0,-0.0009050000000000369,0.00029321493822792594,2.0733427116616106e-05,0.05836,0.1057552381681399,0.007478024605469012,-0.05826500000000004,0.10571099647151189,0.007474896245099325,0.0,0.0,0.0,-0.0008100000000000929,0.0006662582082048342,4.711156970428369e-05
THR  94,R THR  94,0.0,0.0,0.0,-0.00041000000000001533,0.0004918333050943359,3.47778665245597e-05,-0.21539999999999998,0.1435427114137113,0.010150002463053889,0.21529000000000004,0.14343212994304994,0.010142183172276066,0.0,0.0,0.0,-0.0005200000000000226,0.0007678541528179598,5.4295487841983086e-05
GLY  95,R GLY  95,0.0,0.0,0.0,-0.00018999999999999573,0.00039230090491865183,2.773986301335977e-05,-0.03845500000000001,0.1208163812361552,0.00854300824505045,0.03845499999999997,0.12072057809255227,0.008536233939800388,0.0,0.0,0.0,-0.00019000000000002793,0.0007098591409568607,5.019462122578535e-05
LYS  96,R LYS  96,0.0,0.0,0.0,-0.0002599999999999894,0.0004386342439892084,3.1016124838540387e-05,-68.56728499999996,0.41887003208320883,0.029618584012186366,68.56195000000001,0.41857447067512027,0.029597684664594722,0.0,0.0,0.0,-0.005595000000000852,0.0008130036900312127,5.748804223507564e-05
GLU  97,R GLU  97,0.0,0.0,0.0,-0.0003200000000000025,0.00046647615158762777,3.298484500494155e-05,69.24353500000001,0.379518416917643,0.02683600461876487,-69.23812500000001,0.37922460280648684,0.02681522882372419,0.0,0.0,0.0,0.0050899999999995775,0.0007822403722658349,5.531274717470612e-05
ASP  98,R ASP  98,0.0,0.0,0.0,-0.00030000000000001136,0.0004582575694956015,3.2403703492040535e-05,71.59778499999997,0.38753083590653503,0.02740256819884021,-71.59105500000003,0.38724860486686263,0.027382611450638843,0.0,0.0,0.0,0.006430000000001002,0.0008031811750770273,5.6793485541834566e-05
ALA  99,R ALA  99,0.0,0.0,0.0,-0.0002599999999999847,0.0004386342439892004,3.1016124838539824e-05,-0.4214300000000002,0.11387512941814724,0.008052187622006763,0.4212849999999998,0.11375462089515376,0.008043666382626815,0.0,0.0,0.0,-0.0004050000000000509,0.000748982643323563,5.2961070608511656e-05
ALA 100,R ALA 100,0.0,0.0,0.0,-0.00018000000000000015,0.0003841874542459713,2.7166155414412277e-05,-0.44300500000000015,0.08149358855149201,0.00576246690879864,0.4427600000000001,0.08150860322689839,0.0057635286066783555,0.0,0.0,0.0,-0.0004250000000001175,0.000681450658522017,4.8185838168495656e-05
ASN 101,R ASN 101,0.0,0.0,0.0,-0.00041000000000000145,0.000491833305094319,3.4777866524558504e-05,-0.7339299999999994,0.1462886020850559,0.010344166254464354,0.7343850000000003,0.146246390639221,0.010341181454505001,0.0,0.0,0.0,4.500000000096094e-05,0.0008848587457890159,6.256896195396366e-05
ASN 102,R ASN 102,0.0,0.0,0.0,-0.00036500000000001977,0.00048143016108260714,3.404225315692434e-05,0.9291349999999992,0.11086562485730275,0.007839383513708264,-0.9279599999999992,0.11078270803695554,0.00783352040911407,0.0,0.0,0.0,0.0008099999999992491,0.0007509327533137482,5.309896420832362e-05
TYR 103,R TYR 103,0.0,0.0,0.0,-0.0013700000000000357,0.0004828043081828699,3.41394200302187e-05,0.46066000000000007,0.1763762863879382,0.012471686814541165,-0.46082499999999976,0.176563287166388,0.012484909766394067,0.0,0.0,0.0,-0.0015350000000000838,0.0008993191869410275,6.35914695537173e-05
ALA 104,R ALA 104,0.0,0.0,0.0,-0.00034000000000001363,0.00047370877129309936,3.3496268448889785e-05,0.44203000000000003,0.09641088683338578,0.006817279186009591,-0.44186499999999995,0.09632080136190704,0.006810909181232691,0.0,0.0,0.0,-0.00017500000000002735,0.000764444242570993,5.4054370776096316e-05
ARG 105,R ARG 105,0.0,0.0,0.0,-0.0005350000000000011,0.0004987734956871709,3.526861210765177e-05,-70.73071499999998,0.501430278082016,0.03545647499240498,70.725645,0.5010983326402246,0.035433002905117514,0.0,0.0,0.0,-0.005605000000000331,0.0009049723752685074,6.399121033388587e-05
GLY 106,R GLY 106,0.0,0.0,0.0,-0.0002750000000000008,0.00044651427748729515,3.157332735078782e-05,0.12842000000000006,0.1257920649325705,0.008894842213327911,-0.127595,0.12578561513543596,0.0088943861437988,0.0,0.0,0.0,0.0005499999999999661,0.0006910137480542161,4.8862050714226866e-05
HID 107,R HID 107,0.0,0.0,0.0,-0.001170000000000062,0.0003756327994198835,2.6561249970588586e-05,1.186915,0.40089275096339666,0.02834739827347476,-1.1859250000000003,0.40067899792102774,0.02833228365089893,0.0,0.0,0.0,-0.00018000000000016668,0.0008109253973082311,5.734108474730455e-05
TYR 108,R TYR 108,0.0,0.0,0.0,-0.0006250000000000128,0.0004841229182759363,3.423265984407353e-05,0.4803549999999999,0.26098158742524324,0.01845418502332193,-0.47986499999999993,0.26079918860111506,0.01844128747877978,0.0,0.0,0.0,-0.000134999999999853,0.0007188706420489229,5.083183057887206e-05
THR 109,R THR 109,0.0,0.0,0.0,-0.00031499999999998695,0.0004645158770160415,3.284623266068593e-05,0.30535500000000027,0.12849466516163222,0.009085944908208497,-0.3051400000000001,0.12841884752636573,0.00908058379180545,0.0,0.0,0.0,-9.999999999979025e-05,0.0006708203932500433,4.743416490253321e-05
ILE 110,R ILE 110,0.0,0.0,0.0,-0.0003900000000000159,0.0004877499359303077,3.4489128721962466e-05,-0.018509999999999974,0.08949228961201078,0.006328060484856324,0.01878000000000001,0.08944591438405666,0.006324781261039782,0.0,0.0,0.0,-0.00012000000000019107,0.0008034923770639519,5.681549084536188e-05
GLY 111,R GLY 111,0.0,0.0,0.0,-0.00028000000000000247,0.000448998886412877,3.174901573277537e-05,0.29116999999999993,0.09531459017380303,0.006739759305791279,-0.29059999999999986,0.09518319179350979,0.0067304680372170505,0.0,0.0,0.0,0.0002899999999999758,0.0007847929663293017,5.549324283189551e-05
LYS 112,R LYS 112,0.0,0.0,0.0,-0.00048000000000001817,0.0004995998398718906,3.532704346531271e-05,-74.64415,2.077945636319317,0.14693294503783844,74.63559500000005,2.0759859057730075,0.14679437116197905,0.0,0.0,0.0,-0.009034999999999939,0.0021127647763049644,0.00014939503003773193
GLU 113,R GLU 113,0.0,0.0,0.0,-0.000414999999999997,0.0004927220311697017,3.484070894801055e-05,74.33767499999999,0.8232463114871176,0.05821230494393536,-74.32887499999997,0.8225046075115048,0.05815985855285648,0.0,0.0,0.0,0.008384999999998968,0.0010708758097915298,7.572235469122262e-05
ILE 114,R ILE 114,0.0,0.0,0.0,-0.0006099999999999922,0.000487749935930281,3.4489128721960575e-05,0.42145999999999956,0.08266540025911967,0.00584532650927237,-0.42033000000000037,0.08254496411047471,0.005836810387531686,0.0,0.0,0.0,0.0005200000000002092,0.0007871467461658632,5.565968020028079e-05
ILE 115,R ILE 115,0.0,0.0,0.0,-0.0011250000000000426,0.0003307189138830548,2.3385358667335788e-05,0.8541000000000006,0.09074276830689779,0.006416482681344715,-0.8520549999999996,0.09068176208588315,0.006412168890087313,0.0,0.0,0.0,0.0009199999999998232,0.0006808817812221316,4.8145612468854456e-05
ASP 116,R ASP 116,0.0,0.0,0.0,-0.0008550000000000025,0.000352100837829165,2.4897289009046742e-05,87.40905499999997,1.270077514162267,0.08980804228966924,-87.38496000000004,1.2680440719449706,0.08966425621156911,0.0,0.0,0.0,0.023240000000001686,0.0022852570971337504,0.00016159207901379595
LEU 117,R LEU 117,0.0,0.0,0.0,-0.0008749999999999973,0.00033071891388307195,2.3385358667337e-05,1.015365,0.09971059008450486,0.007050603440486552,-1.0130099999999995,0.09954752583565665,0.0070390730568735856,0.0,0.0,0.0,0.0014799999999999518,0.0007480641683707943,5.289612462176639e-05
VAL 118,R VAL 118,0.0,0.0,0.0,-0.0013399999999999929,0.00047370877129306987,3.3496268448887705e-05,0.9104150000000004,0.09087267342275536,0.006425668360178087,-0.9065449999999999,0.09076832032708541,0.006418289482019484,0.0,0.0,0.0,0.002529999999999867,0.0010095048291116303,7.138277103054006e-05
LEU 119,R LEU 119,0.0,0.0,0.0,-0.0022099999999999655,0.00041940433951022886,2.9656365252674787e-05,1.1923550000000003,0.08916024324214551,0.006304581260876314,-1.1895199999999997,0.08885364145605414,0.0062829012406694015,0.0,0.0,0.0,0.000624999999999849,0.0008912771734988807,6.302281332978376e-05
ASP 120,R ASP 120,0.0,0.0,0.0,-0.0012899999999999767,0.00045376205218154714,3.20858224142696e-05,92.19274500000002,0.9810108205167255,0.06936794036047557,-92.15784999999997,0.9791883054355399,0.06923906908320346,0.0,0.0,0.0,0.0336050000000003,0.002097373357320718,0.00014830669236414755
ARG 121,R ARG 121,0.0,0.0,0.0,-0.002034999999999977,0.0003373054995104191,2.3851100603533305e-05,-89.41180500000002,0.8164866544961246,0.057734325014252734,89.38469499999998,0.8153082006082455,0.05765099574070924,0.0,0.0,0.0,-0.0291449999999989,0.0017589698689869082,0.00012437795222634558
ILE 122,R ILE 122,0.0,0.0,0.0,-0.003839999999999969,0.00046303347611161726,3.274141108749038e-05,1.1461100000000006,0.11965679211811617,0.008461012912174897,-1.1378000000000004,0.1187760918703719,0.008398738000437632,0.0,0.0,0.0,0.0044699999999996635,0.002102165550093409,0.00014864555156477986
ARG 123,R ARG 123,0.0,0.0,0.0,-0.0038449999999999873,0.0004805985850998431,3.398345185527591e-05,-96.340165,1.0077933060774789,0.0712617480761795,96.30122000000001,1.0059113587193038,0.07112867430229934,0.0,0.0,0.0,-0.042789999999995845,0.002847086229807815,0.00020131939797199473
LYS 124,R LYS 124,0.0,0.0,0.0,-0.0028500000000000057,0.00039686269665968187,2.8062430400804084e-05,-93.19002499999996,0.9512243239001409,0.06726171698593784,93.16125500000004,0.949804479861887,0.06716131885117019,0.0,0.0,0.0,-0.031619999999999135,0.0026805969484448725,0.00018954682798733353
LEU 125,R LEU 125,0.0,0.0,0.0,-0.005084999999999993,0.0005981429595004578,4.229509427817641e-05,1.3083199999999997,0.1682850486525833,0.011899549907454973,-1.3000649999999998,0.16820362889961787,0.011893792661510534,0.0,0.0,0.0,0.00317000000000049,0.004521183473384009,0.00031969594930183814
ALA 126,R ALA 126,0.0,0.0,0.0,-0.005619999999999995,0.0007249827584157074,5.126402247190752e-05,1.6028549999999993,0.1546735723225013,0.010937073185958856,-1.6046749999999983,0.15327517533836618,0.01083819158693158,0.0,0.0,0.0,-0.007439999999999994,0.005357835383809443,0.0003788561732372885
ASP 127,R ASP 127,0.0,0.0,0.0,-0.005089999999999978,0.0006722350779303335,4.7534198215600606e-05,108.78162499999993,1.4040041753453096,0.0992780873200895,-108.6846,1.3968852136087813,0.09877470070819881,0.0,0.0,0.0,0.09193500000000185,0.007567745701329846,0.0005351204303705679
GLN 128,R GLN 128,0.0,0.0,0.0,-0.006464999999999972,0.0008653178606731985,6.118721271638548e-05,0.763109999999999,0.6521038781513273,0.046110707427884964,-0.7285000000000005,0.6502551576112249,0.04597998314484243,0.0,0.0,0.0,0.028144999999999813,0.00626130777074498,0.00044274131837898
CYS 129,R CYS 129,0.0,0.0,0.0,-0.018584999999999994,0.0038694670175619477,0.0002736126367695739,2.0199549999999986,0.2512844463451887,0.01776849360173901,-1.9622800000000005,0.2504154579893157,0.017707046845818013,0.0,0.0,0.0,0.039089999999999916,0.009040569672316184,0.0006392648121084217
THR 130,R THR 130,0.0,0.0,0.0,-0.02090000000000001,0.0055443665102516025,0.0003920459156782502,1.5449700000000002,0.5734412952517445,0.04054842284849056,-1.4504350000000008,0.5677413282252736,0.040145374314794834,0.0,0.0,0.0,0.07363500000000033,0.0120872567193716,0.000854698119221032
GLY 131,R GLY 131,0.0,0.0,0.0,-0.018955,0.007838556946275244,0.0005542696771428141,2.0800499999999995,0.7985270862657089,0.0564643917659618,-1.9776600000000009,0.7825855189051207,0.055337152727620395,-0.0005459399999999995,0.004051155895050199,0.0002864599805033853,0.08288905999999999,0.02842125048068779,0.002009685894469576
LEU 132,R LEU 132,0.0,0.0,0.0,-0.038965000000000034,0.01292840960830066,0.0009141766103986713,1.3866549999999993,0.4880791800261533,0.03451240979524627,-1.204885,0.493788458527536,0.0349161167496473,-7.74360000000001e-05,0.0008318625551760343,5.882156537801424e-05,0.14272756399999975,0.03897373087440674,0.0027558589389432516
GLN 133,R GLN 133,0.0,0.0,0.0,-0.60861,0.4521124283847986,0.03196917639696084,-0.3857150000000006,3.56709169685544,0.252231472796071,0.6447499999999998,3.164539046606946,0.22376670191853834,-0.202850568,0.08957245664684509,0.00633372915025222,-0.5524255680000002,0.9437781233168898,0.06673519109328864
GLY 134,R GLY 134,0.0,0.0,0.0,-0.026345000000000018,0.004164849937272793,0.0002944993633269959,0.16325499999999998,0.30515522275556756,0.021577732732495327,-0.11866999999999991,0.30940630423441623,0.02187832958660237,0.0,0.0,0.0,0.01823999999999992,0.0237546290225716,0.0016797059266431148
PHE 135,R PHE 135,0.0,0.0,0.0,-0.024465000000000018,0.0020515299169158127,0.00014506507160582456,1.6475249999999986,0.2595595488033636,0.018353631708057903,-1.6595000000000004,0.2524317927678641,0.0178496232453234,0.0,0.0,0.0,-0.036439999999999625,0.017926974089343777,0.0012676284944730517
SER 136,R SER 136,0.0,0.0,0.0,-0.008350000000000024,0.000630476010645858,4.458138625031281e-05,0.23380500000000015,0.6529415647475661,0.04616994081515592,-0.20404499999999992,0.6466704206742411,0.04572650396515132,0.0,0.0,0.0,0.02141000000000006,0.010997358773814634,0.0007776306964105703
VAL 137,R VAL 137,0.0,0.0,0.0,-0.006325000000000001,0.0005379358697838032,3.8037810136761083e-05,0.7720750000000006,0.15685955302435106,0.011091645363740944,-0.7633600000000001,0.15629478686123718,0.011051710365368691,0.0,0.0,0.0,0.002390000000000051,0.005313934512204978,0.0003757519128361369
PHE 138,R PHE 138,0.0,0.0,0.0,-0.0054599999999999675,0.000537028863283882,3.7973675092093634e-05,-0.10825500000000005,0.13652757953981318,0.009653957731158763,0.09302000000000003,0.1361617773091993,0.009628091607374739,0.0,0.0,0.0,-0.02069499999999975,0.004957012709283757,0.0003505137301162445
HID 139,R HID 139,0.0,0.0,0.0,-0.0032249999999999536,0.00041758232721227334,2.9527529527545825e-05,1.6357199999999992,0.14425467618071305,0.010200345974525174,-1.6342450000000008,0.14392708214577118,0.010177181578166807,0.0,0.0,0.0,-0.0017499999999997984,0.0016695807857064994,0.00011805718953118297
SER 140,R SER 140,0.0,0.0,0.0,-0.0009550000000000358,0.00023016298572968983,1.6274980798760625e-05,0.25355500000000014,0.14913901895546963,0.010545721164292162,-0.25250999999999996,0.14905358063461613,0.010539679762687292,0.0,0.0,0.0,8.999999999995775e-05,0.0012891470048058524,9.11564589044545e-05
PHE 141,R PHE 141,0.0,0.0,0.0,-0.003054999999999919,0.0003492491947020037,2.4695647389772764e-05,-0.42609499999999995,0.09929600180772694,0.00702128762229554,0.42090000000000033,0.09921567416492096,0.007015607600201056,0.0,0.0,0.0,-0.00825000000000033,0.001589811309558381,0.00011241663577957967
GLY 142,R GLY 142,0.0,0.0,0.0,-0.0004949999999999933,0.0004999749993749612,3.535357124817749e-05,-0.4679549999999999,0.05350591532718947,0.0037834395561448905,0.4668800000000001,0.053440580086670325,0.003778819656982736,0.0,0.0,0.0,-0.0015700000000000458,0.000863191751582482,6.103687410082668e-05
GLY 143,R GLY 143,0.0,0.0,0.0,-0.0004400000000000276,0.0004963869458396651,3.5099857549570665e-05,0.3032449999999998,0.2572178939634645,0.018188051706408807,-0.303135,0.257248492269634,0.018190215333387334,0.0,0.0,0.0,-0.0003300000000000769,0.0007944180259787461,5.6173837326640226e-05
GLY 144,R GLY 144,0.0,0.0,0.0,-0.0002800000000000047,0.00044899888641288064,3.174901573277563e-05,0.6850549999999999,0.08291122948672447,0.0058627092606576905,-0.6837599999999999,0.08298121715183462,0.005867658135917571,0.0,0.0,0.0,0.001014999999999976,0.0007647058257918997,5.4072867503031094e-05
THR 145,R THR 145,0.0,0.0,0.0,-0.0007150000000000112,0.000451414443721072,3.1919821428072315e-05,0.5251999999999998,0.08177138863930448,0.0057821103413892815,-0.5211549999999999,0.08162108168236945,0.005771482034538453,0.0,0.0,0.0,0.0033299999999997754,0.0012251938622112248,8.663428882376936e-05
GLY 146,R GLY 146,0.0,0.0,0.0,-0.0005799999999999861,0.0004935585071701098,3.489985673322939e-05,0.8584199999999992,0.06877109567254121,0.004862850809968272,-0.8565699999999998,0.06868395081822104,0.004856688738224741,0.0,0.0,0.0,0.0012700000000002221,0.000998548947222978,7.060807319280556e-05
SER 147,R SER 147,0.0,0.0,0.0,-0.0008849999999999969,0.00031902194281898305,2.255825791146099e-05,0.9755850000000008,0.1388681848912808,0.009819463522769191,-0.9746000000000001,0.13875954021255557,0.009811781183862547,0.0,0.0,0.0,0.00010000000000031872,0.0008124038404634055,5.7445626465366815e-05
GLY 148,R GLY 148,0.0,0.0,0.0,-0.000534999999999981,0.0004987734956871519,3.526861210765043e-05,0.891205,0.08445444319276738,0.005971830948293987,-0.8906449999999996,0.08442765527361662,0.005969936756365449,0.0,0.0,0.0,2.5000000000044985e-05,0.0008968695557326232,6.34182544698304e-05
PHE 149,R PHE 149,0.0,0.0,0.0,-0.0013449999999999606,0.00047536827828543484,3.3613613313660476e-05,0.6383750000000002,0.09835270395367603,0.006954586391367728,-0.6365849999999995,0.09827066080474049,0.006948785064671507,0.0,0.0,0.0,0.00044500000000016195,0.0009782509902881685,6.917279089352193e-05
THR 150,R THR 150,0.0,0.0,0.0,-0.0018800000000000106,0.0003544009029334571,2.505992817228829e-05,0.6247699999999999,0.19635917880252143,0.013884690687948467,-0.6161250000000001,0.19602134928369436,0.013860802533583707,0.0,0.0,0.0,0.006765000000000037,0.002022319213180688,0.00014299956293639074
SER 151,R SER 151,0.0,0.0,0.0,-0.0015549999999999774,0.0004969657935914733,3.5140788266628484e-05,1.3744550000000004,0.1665765829130809,0.011778743136472267,-1.37482,0.16635503479005243,0.01176307731845701,0.0,0.0,0.0,-0.001919999999999995,0.0013577923257994825,9.60104161015868e-05
LEU 152,R LEU 152,0.0,0.0,0.0,-0.0015199999999999725,0.0004995998398718669,3.532704346531104e-05,0.9717649999999999,0.1125729975393748,0.007960112993858844,-0.9692650000000002,0.11255116514278779,0.007958569210291222,0.0,0.0,0.0,0.0009799999999997567,0.001086093918591013,7.679843748411753e-05
LEU 153,R LEU 153,0.0,0.0,0.0,-0.0026249999999999486,0.00048412291827597585,3.4232659844076324e-05,0.7272100000000001,0.12808226223798522,0.009056783617819301,-0.7198099999999998,0.1277133661759806,0.009030698727119655,0.0,0.0,0.0,0.004775000000000046,0.0020035905270291924,0.00014167524483834704
MET 154,R MET 154,0.0,0.0,0.0,-0.005430000000000013,0.0005523585791856789,3.905764969887601e-05,1.6884150000000002,0.18055069308922175,0.012766861943131981,-1.681639999999999,0.18024808015622,0.012745463977431952,0.0,0.0,0.0,0.0013450000000000853,0.0032857229037152836,0.00023233569463170306
GLU 155,R GLU 155,0.0,0.0,0.0,-0.0034149999999999957,0.00051261584056681,3.624741370084334e-05,95.16801000000001,1.6473547340800838,0.11648557034877889,-95.12706499999993,1.6409429303846228,0.11603218736150915,0.0,0.0,0.0,0.03753000000000128,0.00682049118465886,0.00048228155676953487
ARG 156,R ARG 156,0.0,0.0,0.0,-0.002975000000000032,0.0005332682251925545,3.770775782249702e-05,-89.910445,1.0192773307480065,0.07207379124816389,89.889535,1.018131105884712,0.07199274091080386,0.0,0.0,0.0,-0.023884999999997235,0.0023604607601047296,0.00016690978101948067
LEU 157,R LEU 157,0.0,0.0,0.0,-0.006315000000000016,0.0006969756093293314,4.9283617967839615e-05,1.3005600000000002,0.16047384958304126,0.011347214724327849,-1.2895649999999994,0.1607588746383914,0.011367369039272464,0.0,0.0,0.0,0.004680000000000292,0.003762658634529683,0.0002660601435766054
SER 158,R SER 158,0.0,0.0,0.0,-0.006380000000000009,0.0009463614531456992,6.69178600972879e-05,1.9019250000000005,0.3498311583821532,0.02473679843623656,-1.8669749999999994,0.3492715768209621,0.024697230044582047,0.0,0.0,0.0,0.028569999999999995,0.006579901215063788,0.0004652692768709208
VAL 159,R VAL 159,0.0,0.0,0.0,-0.006120000000000001,0.0013287588193498354,9.395743717236993e-05,1.7474399999999997,0.3125211135267537,0.02209857986387384,-1.7270399999999997,0.3099273921420975,0.021915176065913946,0.0,0.0,0.0,0.014279999999999942,0.0049134102210177345,0.00034743056860329333
ASP 160,R ASP 160,0.0,0.0,0.0,-0.007450000000000032,0.002916761903207006,0.00020624621208642542,110.20197499999996,7.316243295871274,0.5173365247321194,-110.06522000000001,7.2613701476782015,0.5134564072128818,0.0,0.0,0.0,0.1293049999999984,0.0537155654815273,0.0037982640607257985
TYR 161,R TYR 161,0.0,0.0,0.0,-0.016135000000000024,0.002725211001005211,0.00019270151789749638,1.4458000000000004,0.7912339224274939,0.055948687205331166,-1.3918750000000002,0.7884069123079775,0.05574878740273186,0.0,0.0,0.0,0.03778999999999979,0.00954179752457556,0.0006747069734336391
GLY 162,R GLY 162,0.0,0.0,0.0,-0.012439999999999996,0.0026203816515920093,0.00018528896351375148,0.7204950000000006,0.2739160089790284,0.01936878674246262,-0.6384449999999999,0.2695653296976451,0.019061147260199224,0.0,0.0,0.0,0.06961000000000006,0.017399364930939035,0.0012303208931006397
LYS 163,R LYS 163,0.0,0.0,0.0,-0.09485500000000004,0.05001693688142043,0.003536731524303191,-129.77730000000003,10.395247720953801,0.7350550155600436,130.14903999999993,10.581789896252419,0.7482455392731379,-0.0033821639999999987,0.01853259967720406,0.0013104526904766612,0.2735028360000021,0.21958570006281208,0.015527053756600972
LYS 164,R LYS 164,0.0,0.0,0.0,-0.07759999999999997,0.01566460979405529,0.0011076551810017704,-140.402445,5.5432723626910425,0.3919685477622811,140.65045000000003,5.618867882187903,0.39731395820863613,-9.53999999999955e-06,0.00013457826124600616,9.516120112734571e-06,0.17039545999999553,0.09260410495063533,0.0065480990576304975
SER 165,R SER 165,0.0,0.0,0.0,-0.09875,0.01721736042487334,0.0012174512310560834,-1.2597349999999998,1.07916458187572,0.07630845938606669,1.551234999999999,1.0579889932201585,0.07481111915267023,-0.0014138640000000001,0.005674856494318073,0.00040127295093928277,0.19133613600000007,0.07458942614225625,0.005274268903000254
LYS 166,R LYS 166,0.0,0.0,0.0,-0.04908500000000002,0.0054403837180843255,0.0003846932219314309,-111.58848,1.4402204725655834,0.1018389662554818,111.70820499999996,1.4372990130746777,0.10163238787378368,0.0,0.0,0.0,0.07063999999999866,0.04338756042922965,0.0030679638198649398
LEU 167,R LEU 167,0.0,0.0,0.0,-0.028399999999999967,0.002626785107312596,0.00018574175621005693,0.29185500000000003,0.18964151437646706,0.0134096800810086,-0.2662800000000001,0.18718063895606268,0.013235669911266276,0.0,0.0,0.0,-0.0028250000000000462,0.01681054356646426,0.0011886849351278768
GLU 168,R GLU 168,0.0,0.0,0.0,-0.01585999999999999,0.0013529227620228616,9.56660859447999e-05,108.44060000000007,1.3446884285905787,0.09508383064394807,-108.57437000000003,1.340277640304127,0.09477194081317525,0.0,0.0,0.0,-0.14962999999999824,0.044397895220379256,0.003139405278073998
PHE 169,R PHE 169,0.0,0.0,0.0,-0.009799999999999996,0.0006928203230276063,4.898979485566748e-05,-0.48965500000000006,0.13771407326413698,0.009737855506989228,0.4602349999999998,0.13838536691066813,0.00978532313595219,0.0,0.0,0.0,-0.03922000000000015,0.007305586903185671,0.0005165830039790218
SER 170,R SER 170,0.0,0.0,0.0,-0.002594999999999994,0.0004908920451585777,3.4711309396216316e-05,0.3032449999999999,0.1414190049993284,0.009999833742367938,-0.2984400000000002,0.14183362224804041,0.010029151609184056,0.0,0.0,0.0,0.002209999999999936,0.0038724540023091455,0.00027382384848657833
ILE 171,R ILE 171,0.0,0.0,0.0,-0.0020400000000000452,0.0002799999999999727,1.97989898732214e-05,0.2139500000000001,0.1541030093800895,0.010896728293391542,-0.21262999999999996,0.15400234770937749,0.01088961043839494,0.0,0.0,0.0,-0.0007199999999999207,0.0018898677202387878,0.00013363382805264078
TYR 172,R TYR 172,0.0,0.0,0.0,-0.0025800000000000133,0.0005035871324805808,3.560898762953069e-05,-0.753425,0.2506646252964314,0.017724665635069164,0.7521049999999998,0.2507825432022745,0.01773300369015366,0.0,0.0,0.0,-0.003900000000000229,0.001276714533480507,9.027735042634859e-05
PRO 173,R PRO 173,0.0,0.0,0.0,-0.00123000000000002,0.0004208325082500592,2.9757352032736058e-05,0.17966000000000007,0.12358937818437307,0.008739088739679896,-0.1829449999999998,0.12334099875953679,0.008721525662119001,0.0,0.0,0.0,-0.004515000000000131,0.00119154311713851,8.425482182047972e-05
ALA 174,R ALA 174,0.0,0.0,0.0,-0.0005099999999999905,0.0004998999899979901,3.5348267284266607e-05,0.10261000000000003,0.07090005571224883,0.005013391018063516,-0.10198000000000002,0.0707454563912057,0.005002459195235873,0.0,0.0,0.0,0.00011999999999989797,0.0008158431221746816,5.768882040741223e-05
PRO 175,R PRO 175,0.0,0.0,0.0,-0.0004500000000000326,0.0004974937185533453,3.5178118198678216e-05,-0.251485,0.07696856355032278,0.005442499322462096,0.250775,0.07681304820796997,0.0054315027271464745,0.0,0.0,0.0,-0.0011600000000000189,0.0009024411338140292,6.381222453415766e-05
GLN 176,R GLN 176,0.0,0.0,0.0,-0.0005349999999999972,0.0004987734956871672,3.5268612107651514e-05,-0.21377999999999994,0.4562693081941845,0.03226311218714026,0.21368500000000012,0.4559409125917524,0.0322398911114011,0.0,0.0,0.0,-0.0006299999999998463,0.0008620324819872279,6.095490136162392e-05
VAL 177,R VAL 177,0.0,0.0,0.0,-0.0005150000000000171,0.0004997749493522221,3.5339425575411955e-05,-0.12391499999999996,0.1331378525251178,0.009414267835312531,0.12404999999999998,0.13302280819468523,0.009406132972693937,0.0,0.0,0.0,-0.00037999999999996815,0.0007717512552628765,5.4571054598561013e-05
SER 178,R SER 178,0.0,0.0,0.0,-0.0003649999999999931,0.000481430161082572,3.4042253156921855e-05,-0.98425,0.1162687296739767,0.008221440719241448,0.9840550000000003,0.11615344151164576,0.008213288615103974,0.0,0.0,0.0,-0.0005599999999997441,0.0007391887445029579,5.226853738148118e-05
THR 179,R THR 179,0.0,0.0,0.0,-0.0003400000000000114,0.0004737087712930963,3.3496268448889575e-05,-0.51087,0.06283799089722535,0.004443316947956659,0.5107650000000004,0.06283470199658427,0.004443084387562063,0.0,0.0,0.0,-0.0004449999999999754,0.0007049645381153059,4.984852053973751e-05
ALA 180,R ALA 180,0.0,0.0,0.0,-0.0002750000000000052,0.00044651427748730246,3.157332735078833e-05,0.5952499999999997,0.023646511370606874,0.0016720608541560922,-0.5947599999999992,0.023589243311320614,0.0016680113908494215,0.0,0.0,0.0,0.0002149999999999741,0.000734012942665174,5.1902552923723705e-05
VAL 181,R VAL 181,0.0,0.0,0.0,-0.0003049999999999886,0.00046040742826325496,3.255572146336065e-05,0.48449999999999976,0.08195236421238956,0.0057949072468850395,-0.48431,0.08189642177775568,0.0057909515193964685,0.0,0.0,0.0,-0.00011500000000010516,0.0007153845119934006,5.0585323958636255e-05
VAL 182,R VAL 182,0.0,0.0,0.0,-0.0003750000000000214,0.0004841229182759545,3.423265984407482e-05,0.3871750000000001,0.055560456936565465,0.003928717586566859,-0.3868349999999998,0.05553285311417177,0.003926765701566734,0.0,0.0,0.0,-3.499999999994285e-05,0.0008085635411022202,5.717407629335876e-05
GLU 183,R GLU 183,0.0,0.0,0.0,-0.0007900000000000063,0.00040730823708832727,2.8801041647829422e-05,79.00803499999999,0.5963268682298247,0.042166677232904584,-78.99901000000001,0.5955939471607453,0.042114851887102525,0.0,0.0,0.0,0.00823499999999969,0.001345278781517666,9.512557489975175e-05
PRO 184,R PRO 184,0.0,0.0,0.0,-0.0006600000000000384,0.00047370877129310657,3.34962684488903e-05,0.7236750000000004,0.07998511970985289,0.005655802054085475,-0.7249149999999999,0.07983581761966269,0.005645244802043594,0.0,0.0,0.0,-0.0019000000000001594,0.0010099504938365779,7.141428428545466e-05
TYR 185,R TYR 185,0.0,0.0,0.0,-0.000790000000000024,0.0004073082370883369,2.8801041647830107e-05,0.8146849999999999,0.09944599426321933,0.007031893690536089,-0.8144300000000001,0.09947720894757353,0.007034100902034034,0.0,0.0,0.0,-0.0005349999999997945,0.0007340129426651991,5.1902552923725474e-05
ASN 186,R ASN 186,0.0,0.0,0.0,-0.0007950000000000213,0.000403701622488698,2.8546015483776995e-05,0.34869499999999976,0.11429414672239287,0.008081816619733421,-0.3475700000000001,0.11410769080127757,0.00806863219511212,0.0,0.0,0.0,0.00032999999999955065,0.0009171150418565615,6.48498265224959e-05
SER 187,R SER 187,0.0,0.0,0.0,-0.0010449999999999737,0.000250948201826609,1.7744717523816558e-05,0.9057749999999994,0.13863536480638958,0.00980300065668689,-0.9043099999999997,0.13853091315659674,0.009795614809699427,0.0,0.0,0.0,0.00042000000000010654,0.0012504399225872886,8.841945487278532e-05
ILE 188,R ILE 188,0.0,0.0,0.0,-0.0016500000000000403,0.0004769696007084807,3.372684390808066e-05,0.9673950000000001,0.07014776528871329,0.004960196052073148,-0.9669149999999997,0.06989118524535252,0.004942053103215395,0.0,0.0,0.0,-0.0011700000000002132,0.0014529624909127823,0.00010273996301341258
LEU 189,R LEU 189,0.0,0.0,0.0,-0.0015250000000000307,0.0004993746088859507,3.531111722956357e-05,0.9687800000000004,0.06013536064578675,0.004252212130173445,-0.9697150000000008,0.06022950917115109,0.004258869436245829,0.0,0.0,0.0,-0.0024600000000002,0.0013373107342721801,9.456214887574197e-05
THR 190,R THR 190,0.0,0.0,0.0,-0.002169999999999976,0.0004136423575989675,2.9248931604422076e-05,0.60886,0.14122963711629324,0.009986443410944627,-0.6004849999999999,0.14154455049559553,0.01000871114954373,0.0,0.0,0.0,0.006204999999999874,0.0032516111391125437,0.0002299236286248194
THR 191,R THR 191,0.0,0.0,0.0,-0.003649999999999993,0.0004873397172404559,3.44601218802261e-05,1.160915,0.13123032338221216,0.009279385156086577,-1.1536599999999997,0.1314665904327042,0.009296091759443962,0.0,0.0,0.0,0.003604999999999852,0.0027566238408607037,0.00019492274110531098
HID 192,R HID 192,0.0,0.0,0.0,-0.004320000000000079,0.0004975942121849832,3.518522417151794e-05,0.6532649999999998,0.1998073441468067,0.014128512797708125,-0.6446400000000001,0.19902803923065612,0.014073407618625916,0.0,0.0,0.0,0.0043050000000003676,0.002553815772525848,0.00018058204506541886
THR 193,R THR 193,0.0,0.0,0.0,-0.003715000000000024,0.00047304862329367194,3.34495889361916e-05,1.3164600000000006,0.14383003302509278,0.010170319169032818,-1.3105599999999997,0.1428358722450393,0.010100021386116265,0.0,0.0,0.0,0.0021850000000004123,0.00291732325942783,0.00020628590596546599
THR 194,R THR 194,0.0,0.0,0.0,-0.007870000000000018,0.0007765951326141053,5.491356845079e-05,1.4250900000000002,0.10394941991180065,0.007350333972004216,-1.38979,0.10452591018498977,0.007391097990150228,0.0,0.0,0.0,0.027430000000000482,0.007497006069092141,0.0005301183830051755
LEU 195,R LEU 195,0.0,0.0,0.0,-0.017074999999999983,0.002174712624693189,0.00015377540440525493,1.0658600000000003,0.1795652817222728,0.01269718283714919,-1.0358850000000004,0.17660331756509726,0.012487740343032159,0.0,0.0,0.0,0.012900000000000036,0.007117583859709858,0.0005032891812864761
GLU 196,R GLU 196,0.0,0.0,0.0,-0.013444999999999992,0.0022576481125277464,0.00015963982899013792,98.71300499999998,2.346939369684721,0.16595367433377478,-98.60450500000003,2.3254879917923135,0.1644368328564231,0.0,0.0,0.0,0.09505499999999913,0.02329167179487242,0.0016469699071325733
HIE 197,R HIE 197,0.0,0.0,0.0,-0.014445000000000003,0.0017626613401330795,0.0001246389786543468,2.820775,0.19517923653657795,0.013801256170182742,-2.784469999999999,0.1935780956100281,0.01368803840950287,0.0,0.0,0.0,0.021859999999999963,0.006857142261905046,0.0004848731792953919
SER 198,R SER 198,0.0,0.0,0.0,-0.02559000000000002,0.0037285251776003523,0.00026364654369059854,0.06081499999999991,0.282432984573332,0.01997102786225586,0.03273999999999997,0.28795449709980225,0.02036145775724322,0.0,0.0,0.0,0.06796499999999991,0.02010258130191243,0.0014214671557936174
ASP 199,R ASP 199,0.0,0.0,0.0,-0.138975,0.0340949318081149,0.002410875748561096,118.16258499999995,2.421644604970646,0.1712361321798562,-117.59935499999997,2.4244937118878775,0.17143759446200618,-0.014658659999999995,0.018974425861511598,0.001341694519579625,0.40959633999999967,0.07145970086961215,0.005052963906646497
CYS 200,R CYS 200,0.0,0.0,0.0,-0.06017500000000002,0.01198642461286935,0.0008475682125941255,0.93499,0.2895373549302405,0.020473382707798932,-0.8505349999999998,0.30028756014027647,0.02123353700811527,-9.8028e-05,0.0012548378620427423,8.873043615400525e-05,0.024181972000000048,0.0326199786900607,0.002306580813390259
ALA 201,R ALA 201,0.0,0.0,0.0,-0.012309999999999993,0.0012425377257854148,8.786068517829777e-05,0.18236499999999992,0.2970623870081838,0.021005482828894934,-0.16047,0.2968808668472927,0.020992647415226114,0.0,0.0,0.0,0.009584999999999965,0.009042277091529495,0.0006393855448788278
PHE 202,R PHE 202,0.0,0.0,0.0,-0.023714999999999965,0.0017099049681198884,0.00012090853981421404,-0.7936849999999999,0.18334095498551298,0.012964163253947378,0.6951600000000002,0.1827087967230898,0.012919462914533124,0.0,0.0,0.0,-0.12223999999999981,0.019067050112694862,0.0013482440431910262
MET 203,R MET 203,0.0,0.0,0.0,-0.005315000000000017,0.0005057420291018512,3.5761361830896325e-05,0.6490549999999997,0.21822060391952042,0.015430526882611657,-0.6363549999999997,0.21827097602521578,0.01543408872836364,0.0,0.0,0.0,0.007385000000000055,0.0033640414682343574,0.00023787365343812638
VAL 204,R VAL 204,0.0,0.0,0.0,-0.0028649999999999986,0.00040838094960465914,2.887689387728562e-05,-0.34261999999999965,0.10264631313398469,0.007258190408083834,0.3462349999999999,0.1028597091916952,0.0072732797880323925,0.0,0.0,0.0,0.0007500000000001072,0.0036942522924132536,0.000261223084737936
ASP 205,R ASP 205,0.0,0.0,0.0,-0.0016699999999999881,0.00047021271782037184,3.324906013709415e-05,83.93768500000002,0.7368609405959776,0.05210393678869135,-83.92493,0.7356383860972208,0.05201748913104724,0.0,0.0,0.0,0.01108500000000248,0.002416148795086821,0.00017084751973615972
ASN 206,R ASN 206,0.0,0.0,0.0,-0.001065000000000027,0.0002465258607124267,1.743201078476072e-05,1.20442,0.18302372414526133,0.012941731646113033,-1.2020649999999997,0.18283995945908801,0.012928737520539456,0.0,0.0,0.0,0.0012899999999999778,0.0009777013859048216,6.91339279948785e-05
GLU 207,R GLU 207,0.0,0.0,0.0,-0.000970000000000022,0.00019773719933285905,1.398213145411007e-05,76.72318499999999,0.6006840190840365,0.04247477432447117,-76.71325499999999,0.5999159107520969,0.04242046086345114,0.0,0.0,0.0,0.008960000000000719,0.0012362847568441152,8.741853350420358e-05
ALA 208,R ALA 208,0.0,0.0,0.0,-0.0010300000000000376,0.00024310491562285475,1.7190113437670403e-05,-0.32443,0.14583070698587453,0.01031178818149403,0.32826500000000003,0.1459026894029031,0.01031687810701474,0.0,0.0,0.0,0.0028049999999999933,0.0011519440090559403,8.14547420350673e-05
ILE 209,R ILE 209,0.0,0.0,0.0,-0.0018649999999999967,0.00034172357249686127,2.4163505540382338e-05,-0.11614000000000005,0.09221279954539936,0.006520429587074768,0.11734000000000004,0.09202018474226184,0.006506809663729222,0.0,0.0,0.0,-0.0006650000000000933,0.0015338758098353987,0.00010846139866326176
TYR 210,R TYR 210,0.0,0.0,0.0,-0.0010649999999999826,0.0002465258607124692,1.7432010784763726e-05,-0.04036999999999992,0.13589511801385684,0.009609235947774433,0.039555000000000014,0.1357153527608428,0.009596524624831636,0.0,0.0,0.0,-0.00187999999999995,0.0008158431221746535,5.768882040741025e-05
ASP 211,R ASP 211,0.0,0.0,0.0,-0.000995000000000022,0.00023446748175387218,1.6579354631589612e-05,81.45549500000001,0.8658285338204722,0.06122332276092619,-81.438335,0.8642594765324311,0.061112373656081784,0.0,0.0,0.0,0.016164999999999877,0.0018104626480543987,0.0001280190415524219
ILE 212,R ILE 212,0.0,0.0,0.0,-0.00186499999999998,0.00034172357249679996,2.4163505540378005e-05,-0.5452700000000001,0.09762764516262695,0.006903316992576756,0.54728,0.09764866409736467,0.006904803255705392,0.0,0.0,0.0,0.00014499999999991074,0.0013015279482209102,9.203192380908193e-05
CYS 213,R CYS 213,0.0,0.0,0.0,-0.0007199999999999874,0.0004489988864128634,3.174901573277441e-05,-0.14733000000000004,0.2772127181425846,0.01960189928297766,0.14626000000000003,0.2769704359674513,0.019584767346077926,0.0,0.0,0.0,-0.0017899999999999583,0.0009878765105011183,6.985341795502444e-05
ARG 214,R ARG 214,0.0,0.0,0.0,-0.0008099999999999847,0.0003923009049186512,2.7739863013359726e-05,-73.78167999999998,0.598827260238389,0.04234348164739262,73.77323000000003,0.5981125120710278,0.04229294131979445,0.0,0.0,0.0,-0.00925999999999405,0.001064142847549749,7.5246262365359e-05
ARG 215,R ARG 215,0.0,0.0,0.0,-0.0017599999999999756,0.0004270831300812437,3.019933774108238e-05,-85.47704500000002,0.9594689379916841,0.06784469923917749,85.46021999999998,0.9576740215755549,0.0677177794822267,0.0,0.0,0.0,-0.01858499999999836,0.002659468931946695,0.00018805285161344528
ASN 216,R ASN 216,0.0,0.0,0.0,-0.0014900000000000134,0.000499899989997988,3.5348267284266464e-05,-1.211450000000001,0.31558150690431186,0.022314982354910817,1.2123750000000006,0.315243515992,0.022291082788303305,0.0,0.0,0.0,-0.000564999999999678,0.0011383211321947557,8.049145917428601e-05
LEU 217,R LEU 217,0.0,0.0,0.0,-0.001284999999999985,0.0004514144437211039,3.1919821428074564e-05,-0.34705500000000017,0.0915491232890839,0.006473500588939451,0.34578999999999993,0.09138356471488777,0.006461793829889685,0.0,0.0,0.0,-0.0025499999999999278,0.0008645808232896869,6.113509630319857e-05
ASP 218,R ASP 218,0.0,0.0,0.0,-0.0006050000000000083,0.0004888506929523639,3.456696399743593e-05,77.69443000000007,0.7178337447377675,0.050758510866860854,-77.68199999999997,0.7169031245626643,0.0506927060832084,0.0,0.0,0.0,0.011824999999999263,0.0013763629608517438,9.732355829922626e-05
ILE 219,R ILE 219,0.0,0.0,0.0,-0.0005799999999999994,0.0004935585071701211,3.489985673323018e-05,-0.055255000000000026,0.1003621441331343,0.007096675269096094,0.05516000000000001,0.10023609329976911,0.00708776212919142,0.0,0.0,0.0,-0.0006749999999998479,0.0008120190884453989,5.741842038926604e-05
GLU 220,R GLU 220,0.0,0.0,0.0,-0.0003649999999999909,0.00048143016108256897,3.404225315692164e-05,70.16728500000002,1.3052788375573108,0.09229715173760684,-70.16090499999997,1.3043976985478047,0.09223484580072787,0.0,0.0,0.0,0.006015000000000583,0.001159644342030539,8.19992378014406e-05
ARG 221,R ARG 221,0.0,0.0,0.0,-0.00035500000000000614,0.0004785133226985512,3.3836001536825225e-05,-67.84524999999996,0.910645533402975,0.06439236319264843,67.8403,0.9100220162180744,0.06434827386968547,0.0,0.0,0.0,-0.005305000000002593,0.000954973821630947,6.752684651308751e-05
PRO 222,R PRO 222,0.0,0.0,0.0,-0.0003899999999999748,0.00048774993593025636,3.4489128721958834e-05,-0.8419649999999996,0.08201813076997656,0.005799557644769545,0.8411299999999994,0.08195775192134477,0.005795288215438768,0.0,0.0,0.0,-0.0012249999999998029,0.0008027297179000777,5.6761562698710924e-05
THR 223,R THR 223,0.0,0.0,0.0,-0.00040000000000003146,0.0004898979485566737,3.464101615138024e-05,0.6087649999999996,0.11119154542949937,0.007862429578381106,-0.6078650000000002,0.11103371909019166,0.007851269570903674,0.0,0.0,0.0,0.000499999999999785,0.0007937253933195971,5.612486080162467e-05
TYR 224,R TYR 224,0.0,0.0,0.0,-0.0008049999999999513,0.0003962007067131247,2.8015620642775294e-05,1.1291449999999998,0.20149715624544196,0.01424800055709573,-1.1280050000000004,0.20140557334641604,0.014241524668201534,0.0,0.0,0.0,0.00033499999999960786,0.0006948201206069878,4.913120189860559e-05
THR 225,R THR 225,0.0,0.0,0.0,-0.0005550000000000083,0.0004969657935914772,3.514078826662876e-05,0.8794300000000003,0.19398485791421788,0.013716800847865238,-0.87811,0.1938653602374585,0.013708351086107979,0.0,0.0,0.0,0.0007649999999995338,0.0007744514187477731,5.4761984989609285e-05
ASN 226,R ASN 226,0.0,0.0,0.0,-0.0006900000000000506,0.0004624932431939194,3.2703210851537946e-05,0.31463500000000033,0.16517473104261446,0.011679617240089682,-0.31325499999999984,0.16501854433669008,0.01166857317220065,0.0,0.0,0.0,0.0006900000000003814,0.0008330066026156928,5.8902461748272396e-05
LEU 227,R LEU 227,0.0,0.0,0.0,-0.0011249999999999583,0.00033071891388313163,2.338535866734122e-05,1.0960600000000005,0.053600619399398745,0.003790136145311406,-1.090775,0.053498639001383394,0.0037829250422129305,0.0,0.0,0.0,0.004159999999999994,0.0011155267813907843,7.887965517166269e-05
ASN 228,R ASN 228,0.0,0.0,0.0,-0.0010550000000000192,0.00024894778569009535,1.760326674228418e-05,1.6767,0.2128853917017323,0.015053270408784927,-1.6734449999999996,0.2126109521520526,0.015033864602124499,0.0,0.0,0.0,0.0022000000000004503,0.000994987437105857,7.035623639729749e-05
ARG 229,R ARG 229,0.0,0.0,0.0,-0.0015549999999999774,0.0004969657935915333,3.514078826663273e-05,-80.29948000000003,0.7014428698022365,0.049599500985211396,80.284015,0.7002583628727267,0.049515743696989516,0.0,0.0,0.0,-0.017019999999998276,0.0018410866356536112,0.0001301844844822595
LEU 230,R LEU 230,0.0,0.0,0.0,-0.0020049999999999877,0.0002915047169430219,2.0612496209827586e-05,1.3584249999999998,0.06229120624133947,0.0044046534341540934,-1.3469300000000004,0.06277169027514533,0.004438628786009692,0.0,0.0,0.0,0.009490000000000007,0.002447427220572202,0.0001730592384127148
ILE 231,R ILE 231,0.0,0.0,0.0,-0.0024549999999999616,0.0004979708826828836,3.5211858797851774e-05,1.4419099999999998,0.05207880470979095,0.0036825275966383087,-1.4346849999999998,0.051667840819998076,0.0036534680613087745,0.0,0.0,0.0,0.004770000000000065,0.002829681960927549,0.0002000887303173117
GLY 232,R GLY 232,0.0,0.0,0.0,-0.001374999999999988,0.0004841229182759389,3.4232659844073715e-05,1.5245950000000006,0.0756910891386635,0.00535216824053444,-1.522735,0.07627820642227792,0.005393683701793998,0.0,0.0,0.0,0.0004850000000000132,0.0025553424428048557,0.00018068999695611108
GLN 233,R GLN 233,0.0,0.0,0.0,-0.003999999999999975,0.00036055512754641834,2.5495097567965296e-05,0.15496999999999994,0.285930374566956,0.020218330680350415,-0.13576,0.28596119037379875,0.020220509686949037,0.0,0.0,0.0,0.01521000000000015,0.005098617459664628,0.0003605266980404987
ILE 234,R ILE 234,0.0,0.0,0.0,-0.0053599999999999585,0.0005003998401279028,3.538361202591043e-05,1.8643699999999988,0.06850440204837367,0.004843992722953464,-1.84437,0.06814281400119065,0.004818424586937552,0.0,0.0,0.0,0.014639999999999952,0.007409480413632329,0.0005239293845548324
VAL 235,R VAL 235,0.0,0.0,0.0,-0.00569999999999995,0.0005000000000000196,3.5355339059328766e-05,1.9256349999999998,0.09675583587050741,0.006841670766340839,-1.9116700000000009,0.09532523852577957,0.006740512257980386,0.0,0.0,0.0,0.008265000000000236,0.01044484442201002,0.0007385620319241771
SER 236,R SER 236,0.0,0.0,0.0,-0.00517999999999996,0.00042142615011411333,2.9799328851502944e-05,2.4661549999999988,0.29976244090113663,0.02119640547062254,-2.4462549999999994,0.30068875930935973,0.021261906073421787,0.0,0.0,0.0,0.014720000000000084,0.007776348757611257,0.0005498708939378503
SER 237,R SER 237,0.0,0.0,0.0,-0.00787499999999998,0.0005190134873005362,3.669979563974872e-05,2.4039300000000003,0.2724348456053265,0.019264052675903646,-2.347779999999999,0.27510899948930373,0.01945314391043331,0.0,0.0,0.0,0.048274999999999846,0.01258051568895325,0.0008895767954482594
ILE 238,R ILE 238,0.0,0.0,0.0,-0.018110000000000022,0.0011738398527909838,8.300301199355233e-05,2.5883349999999994,0.09956501782759074,0.007040309927484891,-2.524420000000001,0.09894232461385628,0.006996278868081842,0.0,0.0,0.0,0.04580500000000007,0.02124069149062752,0.0015019436990114116
THR 239,R THR 239,0.0,0.0,0.0,-0.017089999999999966,0.001141008325999267,8.068147247043926e-05,2.43869,0.2663494770034365,0.018833752135462033,-2.3592600000000004,0.2716204381117141,0.019206465369765398,0.0,0.0,0.0,0.06233999999999994,0.02072086870765807,0.0014651866775261156
ALA 240,R ALA 240,0.0,0.0,0.0,-0.016449999999999996,0.000983615778645135,6.955213871620611e-05,2.580620000000002,0.14836177270438516,0.010490761554812798,-2.5636,0.15778336414209013,0.011156968674329826,0.0,0.0,0.0,0.0005699999999999694,0.021730510808538515,0.001536579155136515
SER 241,R SER 241,0.0,0.0,0.0,-0.032404999999999975,0.0019547314393543996,0.00013822038561660363,1.439449999999999,0.5149887256047467,0.03641520201097346,-1.174535,0.5119068360307376,0.03619727950930846,0.0,0.0,0.0,0.23251000000000002,0.038074005568103704,0.0026922387524140495
LEU 242,R LEU 242,0.0,0.0,0.0,-0.09172999999999996,0.00820957367955295,0.0005805045219462487,2.51835,0.6317838218093288,0.044673862464532976,-2.44119,0.6140759431047599,0.04342172635329002,0.0,0.0,0.0,-0.014570000000000001,0.06435095259590191,0.004550299495637631
ARG 243,R ARG 243,0.0,0.0,0.0,-0.21288000000000007,0.07373001831004752,0.005213499592404291,-141.20299999999997,4.317769374340693,0.30531240041959,142.11864999999997,4.479423646800166,0.31674308364597714,-0.0003603600000000008,0.001727088622161587,0.0001221236076440589,0.7024096399999986,0.17323110947375667,0.01224928922213625
PHE 244,R PHE 244,0.0,0.0,0.0,-0.10428000000000003,0.010161771499103356,0.0007185457535884172,2.949309999999999,0.46099151174398345,0.03259702240236086,-2.7599300000000024,0.4486607683985657,0.03172510717869929,0.0,0.0,0.0,0.08510000000000019,0.038384632341602686,0.0027142033822099725
ASP 245,R ASP 245,0.0,0.0,0.0,-0.5268050000000004,0.09117388318482278,0.0064469671067098324,158.2591750000001,2.9349209076793676,0.2075302476066258,-155.90421000000006,2.77829415394881,0.19645506363881451,-0.12048861600000003,0.04680745539335954,0.0033097869118731364,1.7076713839999962,0.19697669745816915,0.013928355850840238
GLY 246,R GLY 246,0.0,0.0,0.0,-0.313895,0.040780804001392425,0.0028836383051624075,3.2563600000000026,0.5396759123770325,0.03816084972848367,-2.4955950000000002,0.5522457794994878,0.03904967355657387,-0.031884623999999986,0.028087567309815657,0.0019860909311804243,0.4149853759999998,0.10186003993295722,0.007202592496852658
ALA 247,R ALA 247,0.0,0.0,0.0,-1.010395,0.18661339441476216,0.01319555966509181,3.8078950000000003,0.75389356276267,0.053308325052237,-2.499245,0.6823069653572374,0.048246388205491736,-0.16400386800000002,0.041453075748409465,0.002931175096273995,0.13425113200000008,0.16852045474862495,0.011916195632139342
LEU 248,R LEU 248,0.0,0.0,0.0,-3.087465,0.40897195353104526,0.02891868416569117,-3.845605,0.5101009791943169,0.036069586147819944,4.202620000000001,0.3666193742834332,0.025923904567018458,-0.579016512,0.048195588374709455,0.003407942736303259,-3.3094665119999984,0.5347382000586769,0.03781170074209791
ASN 249,R ASN 249,0.0,0.0,0.0,-1.0760650000000005,0.44894428471136355,0.03174515480943492,-4.51436,1.235286104673732,0.08734791813203112,4.678205000000001,0.8133663153677926,0.05751368371852821,-0.2744169839999999,0.05417521571604291,0.0038307662405057965,-1.1866369840000004,0.6729012658369132,0.04758130481422931
VAL 250,R VAL 250,0.0,0.0,0.0,-0.37892000000000003,0.037036652116517806,0.002618886786403684,-1.3643,0.46207203983794315,0.03267342727661101,1.62729,0.47082464453339606,0.033292329889931006,0.0,0.0,0.0,-0.11592999999999992,0.12047873297806548,0.008519132907755344
ASP 251,R ASP 251,0.0,0.0,0.0,-0.8825599999999999,0.3662705917760793,0.025899241919407536,161.77012499999992,3.8842306290190147,0.27465658174718344,-161.40045000000006,3.8658766040167074,0.27335875619306355,-0.07687861200000003,0.03559554851400178,0.0025169853734305393,-0.5897636119999974,0.683986020185915,0.04836511531102593
LEU 252,R LEU 252,0.0,0.0,0.0,-0.2167300000000001,0.02381212086312254,0.0016837712136747614,-0.5454499999999997,0.44278397385181006,0.03130955505113418,0.58242,0.473303204721878,0.03346759056161647,0.0,0.0,0.0,-0.1797600000000002,0.09563719151041601,0.006762570665065167
THR 253,R THR 253,0.0,0.0,0.0,-1.82611,0.40274325307818476,0.028478248532871432,-1.4574649999999998,1.682866598627176,0.1189966383721616,3.0906350000000002,1.7020070275339618,0.12035007107964232,-0.257422212,0.06426672266459432,0.004544343540076983,-0.45036221199999993,0.5188330495366381,0.03668703676310527
GLU 254,R GLU 254,0.0,0.0,0.0,-3.82673,0.3704358474824046,0.026193769974939395,171.36050000000012,2.921919601900429,0.20661091645856905,-162.69241500000004,2.889167354574083,0.20429498284021325,-0.47574244800000026,0.0494815150043613,0.0034988714802967774,4.365612551999999,1.4745492059582845,0.1042663742726342
PHE 255,R PHE 255,0.0,0.0,0.0,-0.43178500000000014,0.0338748988928405,0.002395317071913619,-0.2917100000000003,0.5013310043274799,0.035449455277902345,-0.12952500000000003,0.5715966054614042,0.04041798358249705,0.0,0.0,0.0,-0.8530200000000003,0.14296016787902988,0.010108810414682928
GLN 256,R GLN 256,0.0,0.0,0.0,-1.6747800000000002,0.354964972356428,0.02509981390369256,-3.643325000000001,2.518782358477006,0.17810480860121364,4.1391,2.647902637938184,0.18723499112078373,-0.18053827199999997,0.04060044727788633,0.0028708851589400327,-1.3595432719999991,0.4401593285521115,0.031123964602171556
THR 257,R THR 257,0.0,0.0,0.0,-4.668445000000002,0.7387583278548985,0.05223810232842334,-9.510700000000005,2.332523959148101,0.16493435087937158,10.993360000000004,1.6782793630382151,0.11867227183297614,-0.8297421839999995,0.038925431888809,0.0027524436849191924,-4.015527184,0.8704682248410055,0.06155139845924913
ASN 258,R ASN 258,0.0,0.0,0.0,-4.032675,0.6752035836508735,0.047744103268099095,-8.317069999999994,1.625154520376482,0.11491577818341815,8.369755,1.44790942222743,0.10238265710009117,-0.48809653199999997,0.04325034992885162,0.0030582615723382094,-4.468086532000001,0.9010119923727978,0.06371116897372071
LEU 259,R LEU 259,0.0,0.0,0.0,-0.917705,0.15060616844936894,0.010649464299907223,-1.3133299999999994,0.34122539632917287,0.02412827916574254,1.530145,0.31011417893253196,0.021928383886529172,-0.000532728,0.001345444600277544,9.513730005670752e-05,-0.7014227279999997,0.14668507769140063,0.010372201313446494
VAL 260,R VAL 260,0.0,0.0,0.0,-2.102285000000002,0.5497045240626928,0.03886997966136537,-5.0272250000000005,2.5868067640191055,0.18291486044571387,4.620499999999998,1.4019186352995,0.09913061736920667,-0.2251296000000002,0.026209975336545125,0.001853325129520322,-2.7341395999999993,1.3828053580208397,0.09777910457176274
PRO 261,R PRO 261,0.0,0.0,0.0,-3.3270850000000025,0.5934963165639564,0.041966527005161146,-3.800065000000002,1.2050502897286008,0.08520992315379074,4.196149999999999,1.036170515648852,0.0732683198080865,-0.40164958799999995,0.04385166233145332,0.0031007807800873333,-3.3326495880000016,0.5181255011068435,0.03663700553383271
TYR 262,R TYR 262,0.0,0.0,0.0,-3.3165549999999997,0.7084259008357923,0.05009327584491773,-4.59521,1.3693754510359786,0.09682946674179276,3.946885,1.1037465976278231,0.07804667038942134,-0.346190724,0.04197001488080651,0.0029677282128718592,-4.311070723999997,0.8023996985062212,0.05673822680357902
PRO 263,R PRO 263,0.0,0.0,0.0,-1.4525599999999996,0.4466883325093705,0.03158563489942872,0.3954749999999998,0.6947774747176252,0.04912818637884978,-0.5698249999999999,0.586046350022761,0.04143973481907193,-0.28763611199999994,0.0617711165951231,0.004367877542587642,-1.9145461120000002,0.5813094993732394,0.04110478889749747
ARG 264,R ARG 264,0.0,0.0,0.0,-0.11102499999999996,0.02228372444184315,0.0015756972662919705,-94.80395,2.03040728857607,0.14357147623227304,95.08267500000004,2.035210237143266,0.1439110959824285,0.0,0.0,0.0,0.16770000000000265,0.042678683203672615,0.0030178386305429314
GLY 265,R GLY 265,0.0,0.0,0.0,-0.09128000000000004,0.02317351073963519,0.001638614658789533,0.9670350000000006,0.16897477259934207,0.01194832075544496,-0.8111750000000002,0.15538427969070565,0.01098732778590851,0.0,0.0,0.0,0.0645800000000001,0.04768210985264824,0.003371634321808946
HID 266,R HID 266,0.0,0.0,0.0,-0.11922999999999988,0.024446617352918625,0.0017286368907321486,-0.22155500000000006,0.31179707659790507,0.022047382721652006,0.36275000000000013,0.31685120719353405,0.02240476372336917,-1.432799999999998e-05,0.00020212131311665252,1.4292135112711446e-05,0.021950671999999706,0.03641400336498619,0.002574858870953149
PHE 267,R PHE 267,0.0,0.0,0.0,-0.03414999999999997,0.004032059027345618,0.00028510962803805214,-0.3963499999999999,0.16728430141528516,0.01182878639168025,0.4447450000000001,0.170357770515465,0.012046113475930698,0.0,0.0,0.0,0.014244999999999628,0.01832962015427494,0.0012960998707661421
PRO 268,R PRO 268,0.0,0.0,0.0,-0.041165000000000014,0.006473621474877912,0.00045775416437210305,-1.6512699999999998,0.23809875493164856,0.016836124420424262,1.7525950000000008,0.2287073697435151,0.016172053205297854,0.0,0.0,0.0,0.06015999999999987,0.02460049592996035,0.0017395177492627023
LEU 269,R LEU 269,0.0,0.0,0.0,-0.019625000000000024,0.0015730146216739705,0.0001112289305891256,1.8452949999999992,0.15834120744455193,0.01119641415253085,-1.8342900000000009,0.15970255445670828,0.01129267592291523,0.0,0.0,0.0,-0.008619999999999996,0.022774889681401508,0.0016104278934494535
ALA 270,R ALA 270,0.0,0.0,0.0,-0.008405000000000027,0.0006715467221273521,4.748552410998488e-05,-1.3746600000000004,0.08960314949820383,0.006335899462585192,1.3996249999999997,0.09120501288306382,0.006449168308782085,0.0,0.0,0.0,0.016559999999999984,0.009081101254803938,0.000642130827791353
THR 271,R THR 271,0.0,0.0,0.0,-0.008479999999999991,0.0006161168720299131,4.356604182157959e-05,1.6108800000000005,0.19623222365350715,0.013875713603271013,-1.5936300000000008,0.20119600667010717,0.014226706066408662,0.0,0.0,0.0,0.008770000000000187,0.011522026731439398,0.0008147303234813469
TYR 272,R TYR 272,0.0,0.0,0.0,-0.010869999999999998,0.0006269768735768743,4.4333959895334846e-05,-1.8887849999999997,0.47252163841987443,0.033412325478407105,1.8826599999999987,0.4744550499257061,0.03354903831706687,0.0,0.0,0.0,-0.016995000000000163,0.005951048226992864,0.0004208026556474835
ALA 273,R ALA 273,0.0,0.0,0.0,-0.00498500000000001,0.00040592486989591317,2.8703222815566724e-05,1.4295049999999996,0.07831104631533456,0.005537427189138686,-1.4206949999999998,0.0782839190063965,0.005535508998728142,0.0,0.0,0.0,0.0038250000000000293,0.00433870660450771,0.00030679288616262615
PRO 274,R PRO 274,0.0,0.0,0.0,-0.005205000000000028,0.000450527468640985,3.1857102818685013e-05,0.9714000000000003,0.14958278644282338,0.010577100264249958,-0.9825599999999995,0.149512629566871,0.010572139423976678,0.0,0.0,0.0,-0.016364999999999776,0.0037592253191316774,0.0002658173715166172
VAL 275,R VAL 275,0.0,0.0,0.0,-0.002769999999999991,0.00042083250825002274,2.975735203273348e-05,-0.02945999999999989,0.12927671252008224,0.0091412440072454,0.029095000000000013,0.1293149487685009,0.009143947718299796,0.0,0.0,0.0,-0.0031349999999999096,0.0020704528490163247,0.00014640312496664502
ILE 276,R ILE 276,0.0,0.0,0.0,-0.0024000000000000033,0.0004898979485566661,3.46410161513797e-05,0.48410000000000003,0.12068811043346446,0.008533938129609363,-0.4845200000000002,0.1205609787617867,0.008524948562894671,0.0,0.0,0.0,-0.002819999999999947,0.001177964345810236,8.329465769183931e-05
SER 277,R SER 277,0.0,0.0,0.0,-0.0008849999999999736,0.0003190219428189741,2.255825791146036e-05,1.3191299999999995,0.14478063786294187,0.010237537081740002,-1.318229999999999,0.14461890298298577,0.010226100698702867,0.0,0.0,0.0,1.499999999998225e-05,0.0007312831189081653,5.1709525234721204e-05
ALA 278,R ALA 278,0.0,0.0,0.0,-0.0007000000000000017,0.0004582575694955848,3.2403703492039356e-05,0.46578500000000017,0.14686765734837573,0.010385111644801876,-0.46538000000000046,0.1466922479206029,0.010372708325215653,0.0,0.0,0.0,-0.00029499999999994976,0.0007197048005955514,5.089081449536264e-05
GLU 279,R GLU 279,0.0,0.0,0.0,-0.0009049999999999962,0.0002932149382279127,2.073342711661517e-05,76.20515999999994,0.9659992776448889,0.06830646398440074,-76.194275,0.96482986550844,0.06822377405923225,0.0,0.0,0.0,0.009980000000002605,0.0014931845163947556,0.00010558408971054872
LYS 280,R LYS 280,0.0,0.0,0.0,-0.0015800000000000226,0.000493558507170112,3.489985673322954e-05,-79.52559499999995,0.9515326168773384,0.0672835165914147,79.51231999999999,0.950247582264494,0.06719265092253454,0.0,0.0,0.0,-0.014855000000001511,0.001756124995551371,0.000124176789296557
ALA 281,R ALA 281,0.0,0.0,0.0,-0.0012649999999999827,0.00044133320745212435,3.1206970375220646e-05,0.5785549999999998,0.11213731303629533,0.007929305447200306,-0.5776549999999998,0.11184272875337065,0.007908475192791604,0.0,0.0,0.0,-0.0003650000000000797,0.0007885271079677496,5.575728651934126e-05
TYR 282,R TYR 282,0.0,0.0,0.0,-0.0018949999999999972,0.00040493826690000446,2.8633459448692123e-05,-0.11642000000000002,0.2670363713054834,0.01888232289735561,0.11704000000000007,0.26686112193423744,0.01886993089547494,0.0,0.0,0.0,-0.0012749999999996308,0.0007677076266391569,5.42851268765178e-05
HIE 283,R HIE 283,0.0,0.0,0.0,-0.0026749999999999916,0.0005285593627966543,3.737479096931548e-05,0.07470499999999998,0.19205149823680104,0.013580091674027829,-0.06872500000000002,0.19160461731127454,0.013548492420745557,0.0,0.0,0.0,0.0033049999999998827,0.0013935476310484364,9.853869798207983e-05
GLU 284,R GLU 284,0.0,0.0,0.0,-0.0028549999999999886,0.0005039593237554163,3.5635305526964155e-05,85.45120999999997,1.7433233136463433,0.12327157368799317,-85.42075500000001,1.7373718758436436,0.12285074348518328,0.0,0.0,0.0,0.02759999999999863,0.006218520724418808,0.0004397158173185621
GLN 285,R GLN 285,0.0,0.0,0.0,-0.0056349999999999985,0.0007153845119933961,5.058532395863594e-05,0.7203450000000003,0.42199811134055987,0.02983977261768256,-0.6969350000000002,0.42179153710689793,0.02982516561353848,0.0,0.0,0.0,0.017775000000000638,0.002994056612690546,0.00021171177340899096
LEU 286,R LEU 286,0.0,0.0,0.0,-0.008089999999999996,0.00078860636568561,5.576289088631731e-05,0.6631299999999993,0.2133503998121417,0.015086151447602652,-0.643225,0.21358863353418406,0.015102997115638997,0.0,0.0,0.0,0.011814999999999876,0.004635814383686754,0.0003278015787027039
SER 287,R SER 287,0.0,0.0,0.0,-0.01466000000000002,0.0017619307591389172,0.000124587318776829,-0.09088000000000011,0.47210827741101924,0.03338309644116314,0.18046500000000013,0.4824486281201347,0.03411426965178941,0.0,0.0,0.0,0.07492499999999987,0.019166621376757904,0.0013552847947940554
VAL 288,R VAL 288,0.0,0.0,0.0,-0.054690000000000044,0.007575216168532215,0.0005356486721723105,-0.26877999999999985,0.29841513299429034,0.021101136414894812,0.37498,0.2948479771000642,0.02084890040265913,0.0,0.0,0.0,0.05151000000000006,0.02097331399660057,0.0014830372550950993
ALA 289,R ALA 289,0.0,0.0,0.0,-0.019069999999999972,0.0020964493793078007,0.00014824135725228742,0.4828000000000003,0.25248968295754115,0.01785371669989188,-0.48081500000000044,0.2504265576471463,0.0177078317101501,0.0,0.0,0.0,-0.017085000000000225,0.010661040052452617,0.0007538493715590632
GLU 290,R GLU 290,0.0,0.0,0.0,-0.010744999999999979,0.001019791645386539,7.211015878502087e-05,96.19270999999999,1.4791300875525197,0.10459029151654384,-96.12677499999998,1.4722428177380296,0.1041032879975751,0.0,0.0,0.0,0.05518999999999757,0.012213267376099771,0.000863608418208458
ILE 291,R ILE 291,0.0,0.0,0.0,-0.017089999999999935,0.0015204933409915752,0.00010751511521641324,-0.731905,0.1959222957577822,0.013853798391596414,0.7997400000000002,0.19695147219556178,0.01392657215541555,0.0,0.0,0.0,0.05074500000000029,0.016041819566371043,0.0011343279397952005
THR 292,R THR 292,0.0,0.0,0.0,-0.02533000000000001,0.0026002115298567993,0.00018386272052811896,0.8331300000000001,0.33475776779635646,0.02367094876636753,-0.7826449999999997,0.3300337694464012,0.02333691163961079,0.0,0.0,0.0,0.02515499999999994,0.024771777792479643,0.001751629205910868
ASN 293,R ASN 293,0.0,0.0,0.0,-0.010999999999999996,0.0010954451150104445,7.745966692415627e-05,1.16452,0.8314657958088234,0.058793510254108824,-1.14032,0.8342139759078598,0.05898783593250388,0.0,0.0,0.0,0.013199999999999221,0.012638433447227173,0.0008936721994109208
ALA 294,R ALA 294,0.0,0.0,0.0,-0.004390000000000003,0.0005175905717842895,3.6599180318689355e-05,-0.8086400000000001,0.13139147765361098,0.009290780483898904,0.8303349999999996,0.13349828753583595,0.009439754439338116,0.0,0.0,0.0,0.01730500000000001,0.006157270093149939,0.00043538474364634473
CYS 295,R CYS 295,0.0,0.0,0.0,-0.009820000000000035,0.000978570385818005,6.919537556802474e-05,-0.6092349999999997,0.46578353317286786,0.032935869487156405,0.640635,0.46327044129212475,0.03275816705609458,0.0,0.0,0.0,0.02158,0.012912536543994765,0.0009130542152577804
PHE 296,R PHE 296,0.0,0.0,0.0,-0.027534999999999997,0.003492674476672551,0.0002469693806932337,-0.7717500000000005,0.16307466848042096,0.01153112039222538,0.7259549999999997,0.16142568870846072,0.011414519914346126,0.0,0.0,0.0,-0.07333000000000037,0.02544525692540787,0.0017992513720989866
GLU 297,R GLU 297,0.0,0.0,0.0,-0.004869999999999992,0.0005129327441292906,3.626982216664457e-05,92.45581499999999,1.7224058205829507,0.12179248356893843,-92.41235500000005,1.7155221796779316,0.12130573665261922,0.0,0.0,0.0,0.038590000000001796,0.0073757643671688595,0.0005215453000459205
PRO 298,R PRO 298,0.0,0.0,0.0,-0.0034849999999999846,0.0005475171230199278,3.8715307050314005e-05,0.28623499999999996,0.20583573493200832,0.01455478439809398,-0.28969000000000006,0.20491782230933456,0.014489878174091045,0.0,0.0,0.0,-0.0069399999999998395,0.002203724120664905,0.00015582682695865156
ALA 299,R ALA 299,0.0,0.0,0.0,-0.0015700000000000098,0.0004950757517794569,3.500714212842819e-05,-0.21542500000000014,0.14172933491341852,0.010021777381033754,0.21930499999999992,0.14123951987669744,0.009987142227634492,0.0,0.0,0.0,0.0023100000000001366,0.0015112577543225287,0.00010686206062022135
ASN 300,R ASN 300,0.0,0.0,0.0,-0.0035849999999999988,0.0005317659259485978,3.760152922421969e-05,-0.9007200000000009,0.2568565973456768,0.01816250417756306,0.9098249999999996,0.25641246922683125,0.018131099577107932,0.0,0.0,0.0,0.005519999999999356,0.0030182113908732485,0.00021341977415409552
GLN 301,R GLN 301,0.0,0.0,0.0,-0.0058899999999999985,0.0008648121183239432,6.115145133191631e-05,-1.00115,1.3362970431382402,0.0944904700882582,1.0470300000000001,1.3281424280174172,0.09391385172326817,0.0,0.0,0.0,0.03998999999999983,0.014305240298575996,0.0010115332421626157
MET 302,R MET 302,0.0,0.0,0.0,-0.00527499999999997,0.0005471517157060666,3.868946885136137e-05,-0.8146349999999998,0.32641320710872007,0.023080899221542495,0.8168099999999998,0.32893291702108457,0.023259069618108082,0.0,0.0,0.0,-0.003100000000000067,0.004409081537009732,0.0003117691453623987
VAL 303,R VAL 303,0.0,0.0,0.0,-0.0038400000000000066,0.00046303347611158615,3.2741411087488185e-05,0.5134499999999997,0.36991787940028054,0.026157144100608584,-0.500425,0.3728740462609323,0.026366176663957165,0.0,0.0,0.0,0.00918499999999983,0.004393264731381487,0.0003106507283107545
LYS 304,R LYS 304,0.0,0.0,0.0,-0.002625000000000011,0.0005606915373001517,3.9646878817884736e-05,-82.14259000000001,1.5106226404682552,0.10681715128890312,82.13627499999997,1.5102305682852195,0.1067894275989692,0.0,0.0,0.0,-0.00894000000000112,0.004939271201299656,0.00034925921605584117
CYS 305,R CYS 305,0.0,0.0,0.0,-0.004685000000000005,0.0006676638375709765,4.721096270994711e-05,0.5593949999999999,0.4073768512998745,0.028805893405256505,-0.547395,0.4077093437425731,0.028829404171349052,0.0,0.0,0.0,0.0073149999999999275,0.005143517765109567,0.00036370162908624503
ASP 306,R ASP 306,0.0,0.0,0.0,-0.004135000000000003,0.0005447705939200014,3.852109811518559e-05,88.61220499999995,1.1217342167301483,0.07931858713388681,-88.58802500000009,1.1185305737268374,0.07909205536467262,0.0,0.0,0.0,0.02004499999999984,0.006361051406805377,0.000449794258522831
PRO 307,R PRO 307,0.0,0.0,0.0,-0.008684999999999998,0.0010980778660915486,7.764583053841877e-05,-0.08815999999999997,0.21545343905354586,0.01523485877847248,0.09238000000000003,0.21410687891798336,0.015139642598159307,0.0,0.0,0.0,-0.004465000000000252,0.006003230380386653,0.00042449249109964993
ARG 308,R ARG 308,0.0,0.0,0.0,-0.006465000000000002,0.0008653178606731868,6.118721271638465e-05,-86.91163000000006,1.466663070745364,0.1037087403039932,86.90684499999999,1.4633899551983693,0.10347729608410448,0.0,0.0,0.0,-0.011250000000003837,0.0053025937049736,0.00037494999666639315
HIE 309,R HIE 309,0.0,0.0,0.0,-0.006279999999999996,0.0007947326594522185,5.619608527290828e-05,0.12806499999999996,0.42690701654458657,0.030186884633479478,-0.10669999999999993,0.4281548901974611,0.03027512262568064,0.0,0.0,0.0,0.015084999999999939,0.00502272585355813,0.0003551603511091944
GLY 310,R GLY 310,0.0,0.0,0.0,-0.00703999999999998,0.0006468384651518407,4.573838650411649e-05,-0.10585999999999995,0.30439957358708636,0.021524300267372225,0.18404499999999996,0.3052945511714874,0.021587584739266218,0.0,0.0,0.0,0.071145,0.008497880618131115,0.0006008909010794242
LYS 311,R LYS 311,0.0,0.0,0.0,-0.046259999999999996,0.006238781932396842,0.00044114850107419194,-97.19812500000003,2.60294103455414,0.184055725656196,97.54237499999999,2.6232465447187177,0.1854915420494785,0.0,0.0,0.0,0.2979899999999981,0.08475163656237232,0.00599284569299112
TYR 312,R TYR 312,0.0,0.0,0.0,-0.09458999999999998,0.009734058762921336,0.0006883018959730012,-0.5534399999999999,0.5491400335069374,0.03883006415137633,0.7693800000000004,0.5552948726577619,0.03926527700144238,0.0,0.0,0.0,0.1213499999999998,0.03928507986500706,0.002777874637200159
MET 313,R MET 313,0.0,0.0,0.0,-0.6848450000000003,0.14404516991207936,0.010185531644199976,1.3010449999999998,0.49170902266991307,0.03476907843005053,-0.22799499999999998,0.580768452117537,0.041066531079152514,-0.03537828000000001,0.019936391199492434,0.0014097157409548907,0.3528267200000002,0.11733824005778774,0.00829706652373567
ALA 314,R ALA 314,0.0,0.0,0.0,-0.7670099999999992,0.1380220268652848,0.009759631114955472,-3.039320000000001,0.22071725714133758,0.015607066924953472,3.5124799999999983,0.2428734641742715,0.01717374734878954,-0.057301955999999994,0.020302137347295853,0.0014355778990853562,-0.351151956,0.14997585468224003,0.010604894386006015
CYS 315,R CYS 315,0.0,0.0,0.0,-0.40636999999999995,0.08489071268401537,0.006002679859862613,2.7738699999999983,0.9234649441641034,0.06529883242064939,-2.4338599999999997,0.9629483685016564,0.06809073213000437,-0.00825516,0.0050729067724136255,0.00035870867791008365,-0.0746151600000001,0.1125846367668413,0.007960936011525779
CYS 316,R CYS 316,0.0,0.0,0.0,-0.18858500000000003,0.02125447658729806,0.0015029184525449165,-4.0302549999999995,0.35989441503724706,0.025448378138400316,4.406005,0.3755213242613346,0.026553367486534207,0.0,0.0,0.0,0.18716500000000008,0.10112174729008572,0.007150387323425199
LEU 317,R LEU 317,0.0,0.0,0.0,-0.15773500000000007,0.016895998786693876,0.001194727531699092,2.6219850000000013,0.34042534390816737,0.02407170691652277,-2.60025,0.35702790857298017,0.025245685522480497,0.0,0.0,0.0,-0.1359999999999999,0.04958306162390567,0.0035060519106254167
LEU 318,R LEU 318,0.0,0.0,0.0,-0.08017499999999998,0.006011187486677977,0.00042505514348137167,-1.8000999999999987,0.17516355214485754,0.012385933553835219,1.901794999999999,0.18221853082219858,0.012884795880222653,0.0,0.0,0.0,0.021520000000000126,0.028777762247957778,0.002034895083290517
TYR 319,R TYR 319,0.0,0.0,0.0,-0.10298499999999997,0.006579116582034345,0.00046521379493733457,2.6759399999999998,0.22886381627509453,0.016183115645635147,-2.7688500000000027,0.23707278945502752,0.01676357770584606,0.0,0.0,0.0,-0.19589499999999951,0.0402201936221099,0.0028439971650829838
ARG 320,R ARG 320,0.0,0.0,0.0,-0.03230500000000005,0.0020351842668415547,0.00014390925960478353,-116.91298499999998,1.638999623176477,0.11589477479102829,116.94767500000007,1.6407938442582966,0.11602164538041854,0.0,0.0,0.0,0.0023849999999998772,0.02834513670808194,0.002004303837994447
GLY 321,R GLY 321,0.0,0.0,0.0,-0.016605,0.001602802233589676,0.00011333523282722046,1.9568000000000005,0.1903205453964433,0.013457694824894721,-1.8927549999999997,0.186521969148415,0.013189094922511226,0.0,0.0,0.0,0.04743999999999996,0.013607586119514452,0.0009622016420688606
ASP 322,R ASP 322,0.0,0.0,0.0,-0.04626999999999998,0.009242137198721972,0.0006535177885872749,111.01406000000003,2.2562015704257687,0.1595375430171799,-110.6705700000001,2.215683444239943,0.15667247883848293,0.0,0.0,0.0,0.29721999999999804,0.056499306190431704,0.003995104253958934
VAL 323,R VAL 323,0.0,0.0,0.0,-0.12642500000000007,0.02106334197130137,0.0014894031942358419,0.5744049999999996,0.47033628498660346,0.033257797655211585,-0.14154500000000012,0.48919415161569535,0.03459125019242582,0.0,0.0,0.0,0.3064349999999999,0.05082436202255661,0.003593825103562981
VAL 324,R VAL 324,0.0,0.0,0.0,-1.5213349999999994,0.5014895639741687,0.03546066713804196,-0.61214,0.4094679967958427,0.02895375972132119,1.333415,0.4413075489667053,0.03120515604631717,-0.3108369599999999,0.07099962797923981,0.00502043184058426,-1.1108969599999994,0.5984580231511576,0.042317372642567935
PRO 325,R PRO 325,0.0,0.0,0.0,-2.983529999999998,0.5549661242814815,0.03924203098082519,-0.23921000000000017,0.5622262764225805,0.0397554012619669,0.8740000000000002,0.5093370887732397,0.03601557093813723,-0.4571043839999999,0.04986194483625986,0.00352577193168689,-2.8058443840000007,0.5341929658377494,0.03777314686060263
LYS 326,R LYS 326,0.0,0.0,0.0,-4.500644999999998,0.6217474800713105,0.043964185934407145,-136.96622999999997,6.637015622787264,0.4693078753713931,140.38950500000007,7.072581429007422,0.5001070288945191,-0.7798207320000005,0.0783055070005255,0.005537035500432225,-1.8571907320000007,1.0073356114825558,0.07122938418100126
ASP 327,R ASP 327,0.0,0.0,0.0,-0.47923999999999994,0.2099958390063955,0.014848948178238076,121.28286499999996,3.2597567496341657,0.23049961026849372,-120.04586500000003,3.1495911412069213,0.22270972539124909,-0.03178925999999999,0.0363586194802773,0.002570942638908538,0.7259707400000011,0.29941404991368015,0.021171770507649065
VAL 328,R VAL 328,0.0,0.0,0.0,-0.34694500000000006,0.047230519529218515,0.0033397020638074077,-0.8754099999999998,0.4760923669835504,0.033664814116522286,1.1613449999999992,0.4697169317525204,0.03321400276803459,-0.003817368000000001,0.007289229519817303,0.0005154263623087977,-0.06482736799999982,0.0942299746982486,0.006663065410016838
ASN 329,R ASN 329,0.0,0.0,0.0,-2.9815649999999976,0.4451222705897942,0.03147489759911968,-2.8027949999999993,1.2014133439308068,0.08495275225014794,6.063509999999997,1.162874120401715,0.08222761762023943,-0.560408148,0.05852465891410023,0.004138318318479,-0.2812581480000009,0.5191986735936559,0.036712890288113496
ALA 330,R ALA 330,0.0,0.0,0.0,-0.244165,0.0518496651387452,0.003666324982185846,-0.20268000000000008,0.5030268955036102,0.03556937289298196,0.323765,0.5165285662719924,0.036524085188749084,0.0,0.0,0.0,-0.1230800000000001,0.06947297028341314,0.004912480839657293
ALA 331,R ALA 331,0.0,0.0,0.0,-0.10016999999999995,0.020683111468055154,0.0014625168375099048,-1.3812950000000006,0.3437643785720086,0.024307812321864675,1.5941699999999992,0.36349400421465017,0.02570290753008306,0.0,0.0,0.0,0.11270499999999997,0.05670871163234092,0.004009911454758071
ILE 332,R ILE 332,0.0,0.0,0.0,-1.415769999999999,0.44142515458455966,0.031213472019306212,-2.8472799999999983,0.718831845148787,0.05082908722375455,3.2026699999999977,0.7163276771841336,0.0506520158088509,-0.16406888400000003,0.04746389770960793,0.003356204393200841,-1.2244488839999996,0.4106041340390403,0.029034096756223548
ALA 333,R ALA 333,0.0,0.0,0.0,-0.7875650000000003,0.40728838158607,0.028799637651800426,-1.3241800000000004,0.7609534989734915,0.05380753792917864,1.440465,0.7646418369243202,0.054068342806812504,-0.12626125200000002,0.07203563075663377,0.0050936882995065965,-0.7975412519999995,0.49362027795197727,0.034904224587103155
THR 334,R THR 334,0.0,0.0,0.0,-0.10968000000000001,0.03462365665264128,0.0024482622408557365,-1.1345450000000001,1.0835107973504465,0.07661578322953438,1.3907100000000003,1.145647457073947,0.0810095085746112,0.0,0.0,0.0,0.14648499999999964,0.09453464854221404,0.006684609104128651
ILE 335,R ILE 335,0.0,0.0,0.0,-0.12437999999999988,0.026183307659652637,0.001851439440003405,-2.1958450000000003,0.468188114944196,0.033105899094798774,2.541385,0.5088805230847409,0.03598328686869777,0.0,0.0,0.0,0.2211600000000004,0.07346383055626775,0.005194677275827642
LYS 336,R LYS 336,0.0,0.0,0.0,-2.6839449999999987,0.75151996778197,0.05314048654157267,-173.82440500000004,7.015965302860207,0.49610366422219815,177.6926500000001,6.541510368215389,0.46255463405672104,-0.5216593320000004,0.04338332385021193,0.0030676642484896936,0.6626406679999981,1.0724014685534031,0.07583023505685234
THR 337,R THR 337,0.0,0.0,0.0,-0.7944600000000004,0.3208254640766524,0.0226857861225922,-0.7642900000000001,1.5840552060771107,0.11200961779909789,1.418269999999999,1.2669355062906729,0.08958586878241466,-0.22780389600000003,0.0783170055779072,0.0055378485726362845,-0.36828389599999994,0.5234414852631858,0.0370129023783957
LYS 338,R LYS 338,0.0,0.0,0.0,-0.08317500000000001,0.04349901579346372,0.0030758449042498923,-108.43815499999997,7.275272720041407,0.5144394675322778,108.74995499999994,7.439635126334078,0.5260616447384464,-0.0032087520000000005,0.020873328834915043,0.0014759672365105125,0.22541624800000143,0.22200242543641022,0.015697942046594655
ARG 339,R ARG 339,0.0,0.0,0.0,-0.038310000000000025,0.004906516075587623,0.0003469430789048815,-105.54541000000003,2.832954924084996,0.20032016376163217,105.70414500000004,2.8441230711701895,0.20110987101535507,0.0,0.0,0.0,0.12042499999999677,0.03902158857606963,0.002759242989481035
THR 340,R THR 340,0.0,0.0,0.0,-0.013240000000000019,0.002594686878989451,0.00018347206871891994,0.048644999999999994,0.4583232799836813,0.03240834992521217,-0.008800000000000061,0.4626495541984235,0.03271426370866384,0.0,0.0,0.0,0.026604999999999757,0.014910364683668758,0.001054321997778659
ILE 341,R ILE 341,0.0,0.0,0.0,-0.03998500000000002,0.007163433185282021,0.0005065312181889667,0.4417549999999999,0.5256997384201371,0.03717258499048731,-0.32960499999999987,0.5218526027289703,0.03690055141695043,0.0,0.0,0.0,0.07216499999999955,0.013519533091050607,0.0009559753527157809
GLN 342,R GLN 342,0.0,0.0,0.0,-0.033925,0.0057644926055985075,0.00040761118115184146,-0.45630000000000037,1.009970603532599,0.07141570625569708,0.6304750000000001,1.012462991607594,0.07159194470661483,0.0,0.0,0.0,0.14024999999999999,0.05131927025981582,0.003628820400626088
PHE 343,R PHE 343,0.0,0.0,0.0,-0.2459100000000002,0.03408286813048308,0.002410022717735145,-1.4544699999999988,0.35582269334600186,0.025160463936501933,1.31015,0.3672887658232962,0.02597123769672906,-1.4328000000000014e-05,0.00020212131311665298,1.4292135112711478e-05,-0.3902443279999998,0.09637954788307167,0.006815063187581354
VAL 344,R VAL 344,0.0,0.0,0.0,-0.262235,0.03670980488915745,0.0025957751973158306,2.816940000000001,0.5574786600400016,0.03941969408810751,-2.575155000000001,0.5516414967848167,0.03900694431604409,0.0,0.0,0.0,-0.020450000000000232,0.07016307789713906,0.0049612788169987
ASP 345,R ASP 345,0.0,0.0,0.0,-0.3670449999999999,0.13066213290391313,0.009239208022065489,104.00506999999999,4.151186898358743,0.29353324058022184,-103.21405500000003,4.137049083823403,0.29253354612731214,-0.040859459999999986,0.03767922987068075,0.0026643238951445077,0.38311053999999983,0.1696690507548372,0.01199741363462299
TRP 346,R TRP 346,0.0,0.0,0.0,-5.510515000000002,0.7891845980345643,0.05580377808782201,2.9109949999999998,1.707479395183145,0.12073702590703066,-1.7253899999999993,1.4123038865272597,0.09986496552595417,-0.7829498879999999,0.06807963775645429,0.004813957351831254,-5.107859887999998,0.9623720721201942,0.06804998182207385
CYS 347,R CYS 347,0.0,0.0,0.0,-2.1302600000000007,0.4697322880109441,0.033215088619481095,-2.0439000000000003,1.6147586785646943,0.11418068115929239,3.2940600000000013,1.8326023426810296,0.1295845543728109,-0.15333598800000006,0.06708336676624263,0.004743510354523444,-1.033435987999999,0.5783531260977984,0.040895741738419165
PRO 348,R PRO 348,0.0,0.0,0.0,-4.32612,0.47951011000810806,0.033906485043424056,-5.097589999999998,1.09552373406515,0.07746522613082756,6.177154999999999,1.0849501283353955,0.07671755929951732,-0.7282508400000005,0.056780665936814766,0.004014999392420973,-3.9748058400000006,0.5815058846261336,0.04111867543190212
THR 349,R THR 349,0.0,0.0,0.0,-1.0281050000000005,0.161552666257783,0.01142349858296455,7.4037450000000025,1.728824913047872,0.12224638195003935,-7.199954999999997,1.6699895427741562,0.11808609302062278,-0.016625664000000002,0.020293801569284745,0.0014349884705695442,-0.8409406639999994,0.36657797585345175,0.02592097725596142
GLY 350,R GLY 350,0.0,0.0,0.0,-1.452325,0.4505367125717936,0.03185775646330097,-6.523794999999995,0.6225805112393461,0.044023090133192916,7.352504999999997,0.6659978152930203,0.04709315714491204,-0.19903021199999998,0.027358243548880567,0.0019345199534766566,-0.8226452119999998,0.4480283039544716,0.031680385188971455
PHE 351,R PHE 351,0.0,0.0,0.0,-1.4275100000000003,0.47633417880727247,0.03368191279455478,-5.0611450000000024,1.1655423990464628,0.08241629341261908,4.77907,0.9567863163214599,0.06765500924174014,-0.08290458,0.01458847954198106,0.0010315612811336026,-1.7924895800000016,0.7467652634715561,0.052804278175529615
LYS 352,R LYS 352,0.0,0.0,0.0,-3.922615,0.7917512783538824,0.0559852697937148,-202.66817500000002,7.180603530650283,0.507745344953488,204.61283499999993,7.293207001574278,0.5157076127410379,-0.5452651799999998,0.12439671259445274,0.008796175903285153,-2.5232201800000014,1.7440322963298327,0.12332170633431709
VAL 353,R VAL 353,0.0,0.0,0.0,-1.1148099999999994,0.4518965300818313,0.031953910081553356,0.4794849999999999,0.8408823875994789,0.05945936384519263,-1.8241800000000004,0.5536230645484322,0.03914706231634742,-0.14402718,0.027191905290854353,0.0019227580624545473,-2.6035321799999993,0.6208659826762539,0.04390185465584287
GLY 354,R GLY 354,0.0,0.0,0.0,-0.13119000000000003,0.011550060605901547,0.0008167126177548587,-0.8709549999999996,0.29838527606938114,0.021099025211487946,1.2078100000000003,0.3060149406483283,0.02163852396768318,0.0,0.0,0.0,0.2056650000000001,0.05304293331820904,0.003750701784333147
ILE 355,R ILE 355,0.0,0.0,0.0,-0.37525500000000006,0.07075471698056583,0.005003114017789306,2.0002849999999994,0.4337613442608803,0.0306715587943461,-1.8953800000000003,0.4619003632819528,0.03266128791091986,-0.0034043400000000035,0.005735094294708673,0.0004055324066532783,-0.27375433999999954,0.12349573476265983,0.008732467149829202
ASN 356,R ASN 356,0.0,0.0,0.0,-0.080915,0.011776152809810217,0.000832699750810582,-4.200259999999997,0.5987026661039838,0.042334671511659226,4.585014999999998,0.5641469620364933,0.039891214244179414,0.0,0.0,0.0,0.3038399999999994,0.06418616984989721,0.0045386475959253835
TYR 357,R TYR 357,0.0,0.0,0.0,-0.3121650000000001,0.0519836298751815,0.0036757977195432437,-3.0550549999999985,1.0853107306089864,0.07674305773081405,3.509654999999999,1.100752895056385,0.07783498365050939,-0.02403698399999998,0.030334721302028543,0.0021449887138068396,0.11839801600000012,0.05770939940383832,0.004080670765665697
GLU 358,R GLU 358,0.0,0.0,0.0,-0.028379999999999992,0.0028802083257987213,0.00020366148384022288,118.78602999999997,2.2393919887121934,0.15834892609532203,-118.54278500000005,2.206223388227631,0.1560035518628119,0.0,0.0,0.0,0.21486500000000647,0.03839644221799714,0.0027150384665783215
PRO 359,R PRO 359,0.0,0.0,0.0,-0.013229999999999999,0.0010569295151524579,7.473620274005128e-05,0.8442800000000001,0.2357048824271566,0.016666852072302032,-0.8250249999999996,0.23795042419588264,0.016825635853512416,0.0,0.0,0.0,0.006024999999999742,0.008459572979766655,0.000598182141993549
PRO 360,R PRO 360,0.0,0.0,0.0,-0.008159999999999975,0.0006437390775771701,4.5519226706958994e-05,-0.7197549999999999,0.307409750943265,0.021737151949485035,0.7071600000000001,0.3082828318281763,0.021798888090909546,0.0,0.0,0.0,-0.02075499999999992,0.005579872310366885,0.0003945565548815472
THR 361,R THR 361,0.0,0.0,0.0,-0.004350000000000004,0.0004974937185532969,3.51781181986748e-05,0.5188950000000001,0.23126297579811544,0.016352761842422785,-0.5099299999999993,0.23126036214622006,0.016352577029324897,0.0,0.0,0.0,0.004615000000000047,0.0032305997895126217,0.0002284379018464208
VAL 362,R VAL 362,0.0,0.0,0.0,-0.0023500000000000144,0.0004769696007084736,3.372684390808016e-05,0.33727,0.16310449748550726,0.011533229621402637,-0.33482500000000015,0.1628884721980037,0.011517954326832483,0.0,0.0,0.0,9.500000000005282e-05,0.0013623417339274323,9.633210783535265e-05
VAL 363,R VAL 363,0.0,0.0,0.0,-0.0018749999999999984,0.0003307189138830676,2.3385358667336693e-05,-0.798265,0.1136615360401217,0.008037084289404922,0.8001950000000002,0.11396147144978548,0.008058292925614044,0.0,0.0,0.0,5.499999999997063e-05,0.001175574327722777,8.312565789215924e-05
PRO 364,R PRO 364,0.0,0.0,0.0,-0.0013249999999999762,0.0004683748498798626,3.3119103248728204e-05,0.1352500000000001,0.15676526241486013,0.01108497801080362,-0.13721499999999995,0.15635782287752673,0.011056167684826423,0.0,0.0,0.0,-0.003290000000000033,0.0010226925246623305,7.231528192575244e-05
GLY 365,R GLY 365,0.0,0.0,0.0,-0.0004450000000000015,0.0004969657935914722,3.514078826662841e-05,-0.33528500000000006,0.11471540339030316,0.008111603964383362,0.33481500000000003,0.1144874699475887,0.008095486636083104,0.0,0.0,0.0,-0.0009150000000000813,0.0007859866411078113,5.5577648384937056e-05
GLY 366,R GLY 366,0.0,0.0,0.0,-0.0005500000000000066,0.0004974937185533159,3.517811819867614e-05,-0.5751649999999999,0.1970963920902665,0.013936819539443004,0.5746749999999998,0.1967927320177249,0.013915347529796028,0.0,0.0,0.0,-0.0010399999999999565,0.0008416650165000784,5.951470406546928e-05
ASP 367,R ASP 367,0.0,0.0,0.0,-0.0008150000000000088,0.0003882975663070826,2.7456784225397118e-05,79.39334500000001,0.7244853662955358,0.05122885153779932,-79.37786000000001,0.7235519127189692,0.05116284640240801,0.0,0.0,0.0,0.014669999999997714,0.0012414104881147542,8.778097743820446e-05
LEU 368,R LEU 368,0.0,0.0,0.0,-0.0019199999999999463,0.00035156791662489914,2.4859605789309294e-05,-0.61662,0.2074033162704984,0.014665629137544762,0.6178750000000002,0.2070279676154884,0.01463908797961808,0.0,0.0,0.0,-0.0006650000000001377,0.0009812109864858242,6.938209423188681e-05
ALA 369,R ALA 369,0.0,0.0,0.0,-0.0012350000000000082,0.00042399882075308125,2.998124413696032e-05,0.8208299999999998,0.12405140507064193,0.008771758974117017,-0.8174850000000005,0.12381078214355572,0.008754744363771855,0.0,0.0,0.0,0.0021100000000000385,0.0010333924714262422,7.307188241726214e-05
LYS 370,R LYS 370,0.0,0.0,0.0,-0.0039350000000000045,0.0005751304199918384,4.0667862004289605e-05,-97.63838500000001,2.8384167887693588,0.2007063759172558,97.60991000000004,2.8401343175794156,0.20082782354410322,0.0,0.0,0.0,-0.03240999999999865,0.006976524922912146,0.0004933148082108134
VAL 371,R VAL 371,0.0,0.0,0.0,-0.004939999999999976,0.0004963869458396598,3.509985754957029e-05,0.35339000000000026,0.22899455866897783,0.016192360528965492,-0.32778499999999977,0.2288340856931067,0.016181013376021926,0.0,0.0,0.0,0.020664999999999975,0.00403519206482151,0.00028533116724254365
GLN 372,R GLN 372,0.0,0.0,0.0,-0.011685000000000022,0.0015118779712662007,0.00010690591658088908,0.7616099999999995,1.1598936968101865,0.08201686984700163,-0.6953300000000001,1.165582794613922,0.0824191498105871,0.0,0.0,0.0,0.05459499999999961,0.011138266247491282,0.0007875943594262326
ARG 373,R ARG 373,0.0,0.0,0.0,-0.02848500000000004,0.003546797851583818,0.00025079648123527956,-107.55920000000006,2.0384343379143117,0.144139074334272,107.65618500000006,2.05257082478683,0.14513867490724325,0.0,0.0,0.0,0.06849999999999667,0.039174992022967356,0.002770090251236912
ALA 374,R ALA 374,0.0,0.0,0.0,-0.010084999999999981,0.000691212702429653,4.8876118913028686e-05,1.3771949999999997,0.11930648337370917,0.008436242343306984,-1.337285,0.12153145179335466,0.008593571369052708,0.0,0.0,0.0,0.029825000000000105,0.013426629323847285,0.0009494060643370564
VAL 375,R VAL 375,0.0,0.0,0.0,-0.021900000000000072,0.0013453624047076473,9.513148795222177e-05,-2.0130900000000005,0.10656116506494086,0.007535012242855871,2.1446849999999995,0.11073633448423593,0.007830241303754495,0.0,0.0,0.0,0.10969499999999988,0.021864628398397878,0.0015460627008631101
CYS 376,R CYS 376,0.0,0.0,0.0,-0.019699999999999985,0.0010488088481704228,7.416198487097581e-05,1.2659749999999999,0.4753324777195447,0.033611081831369356,-1.2390699999999994,0.46256755733622507,0.03270846565493419,0.0,0.0,0.0,0.007205000000000008,0.031557455141376776,0.0022314490527457795
MET 377,R MET 377,0.0,0.0,0.0,-0.031670000000000025,0.002683486538069479,0.0001897511528291741,-1.2804599999999997,0.43838780594355103,0.03099869903721772,1.4541750000000002,0.44455786392212115,0.03143498802091383,0.0,0.0,0.0,0.1420450000000001,0.03383641492534359,0.002392595844475216
LEU 378,R LEU 378,0.0,0.0,0.0,-0.05595999999999998,0.0043815978820520435,0.00030982575748316144,1.4319550000000008,0.26354227929308977,0.01863525328175028,-1.4687299999999996,0.2731078671514278,0.019311642485816936,0.0,0.0,0.0,-0.09273500000000012,0.05584527531492694,0.003948857287241455
SER 379,R SER 379,0.0,0.0,0.0,-0.04220000000000002,0.003988734135035806,0.00028204609552340764,-1.4599600000000004,0.4839307371928341,0.034219070589365796,1.6540150000000005,0.5083764400274667,0.03594764281388979,0.0,0.0,0.0,0.15185500000000018,0.04767466806386771,0.0033711081078778593
ASN 380,R ASN 380,0.0,0.0,0.0,-0.13185499999999992,0.018249492458696673,0.0012904339870757177,-0.43031500000000006,0.38103848332550333,0.02694348954525006,0.6897149999999995,0.38864409653949517,0.027481287613119625,0.0,0.0,0.0,0.12754500000000057,0.05617960461768913,0.003972497938954706
THR 381,R THR 381,0.0,0.0,0.0,-0.03651499999999997,0.003814416731297046,0.0002697199936971566,-0.7930549999999996,0.19838122888771695,0.014027671220662527,0.8929100000000005,0.20738696174060486,0.014664472697645679,0.0,0.0,0.0,0.06334000000000028,0.027143956970198564,0.0019193676041863257
THR 382,R THR 382,0.0,0.0,0.0,-0.03506000000000002,0.0045909040504022265,0.0003246259385816202,-0.32251500000000016,0.21847686324872015,0.015448647153553602,0.3263499999999999,0.22311234277825195,0.01577642505449194,0.0,0.0,0.0,-0.031225000000000103,0.021763831808760098,0.0015389353056577749
ALA 383,R ALA 383,0.0,0.0,0.0,-0.007960000000000014,0.0007269112738153985,5.140038910358195e-05,-1.047325,0.0977345352216886,0.006910875261137148,1.0775199999999996,0.0980763967527453,0.00693504852182085,0.0,0.0,0.0,0.022235000000000095,0.010081159407528538,0.0007128456179285986
ILE 384,R ILE 384,0.0,0.0,0.0,-0.018455000000000034,0.002024345573265567,0.00014314284823210513,-0.9503350000000005,0.10055154287726727,0.007110067782728558,0.9838749999999998,0.09948522189250074,0.007034667502803564,0.0,0.0,0.0,0.015084999999999571,0.009896351600463678,0.0006997777325694209
ALA 385,R ALA 385,0.0,0.0,0.0,-0.006405000000000011,0.0006715467221273622,4.748552410998559e-05,-0.61174,0.0823270453739232,0.005821401205895368,0.6163350000000004,0.08192248027861285,0.005792794133662835,0.0,0.0,0.0,-0.001810000000000165,0.00447815810350639,0.0003166535962214858
GLU 386,R GLU 386,0.0,0.0,0.0,-0.0050200000000000244,0.0006321392251711955,4.469899327725622e-05,84.22045,1.117916950179969,0.07904866562756399,-84.20213499999998,1.1138353723857712,0.07876005449394222,0.0,0.0,0.0,0.01329500000000138,0.005804995693365514,0.0004104751819537459
ALA 387,R ALA 387,0.0,0.0,0.0,-0.002755000000000011,0.00048474219952465393,3.4276449641116524e-05,-0.6111949999999997,0.22611728588279195,0.01598890661912194,0.6193750000000005,0.22564741162929314,0.01595568149202654,0.0,0.0,0.0,0.005424999999999989,0.002307460725559666,0.00016316211263648709
TRP 388,R TRP 388,0.0,0.0,0.0,-0.008039999999999957,0.0009840731680113325,6.958448102845419e-05,-0.83773,0.1675638299275841,0.011848552042338405,0.8414550000000002,0.16752984204314006,0.01184614873598155,0.0,0.0,0.0,-0.004315000000000406,0.0034432216019304558,0.00024347253438530324
ALA 389,R ALA 389,0.0,0.0,0.0,-0.0011399999999999876,0.0003469870314579518,2.453568829277076e-05,-0.5927700000000002,0.05776536245882601,0.004084627951233469,0.593285,0.057754599600377,0.004083866902214044,0.0,0.0,0.0,-0.0006249999999999689,0.00083927051657966,5.9345387352341434e-05
ARG 390,R ARG 390,0.0,0.0,0.0,-0.0016649999999999582,0.0005126158405667922,3.6247413700842084e-05,-79.62554499999997,1.919711636672452,0.13574411162138164,79.62208000000004,1.9191692743468642,0.13570576081355332,0.0,0.0,0.0,-0.005129999999998916,0.0023416020157156444,0.00016557626641526207
LEU 391,R LEU 391,0.0,0.0,0.0,-0.0015349999999999852,0.0004987734956871507,3.526861210765035e-05,-0.9068200000000002,0.0680736189723991,0.004813531759529262,0.9088700000000004,0.06808445564150047,0.004814298027749967,0.0,0.0,0.0,0.0005150000000000299,0.001072275617553654,7.582133604731816e-05
ASP 392,R ASP 392,0.0,0.0,0.0,-0.0011100000000000226,0.0003128897569432382,2.2124646889837436e-05,77.34008499999997,0.7489250615261673,0.052956998960570524,-77.34320500000001,0.748007802750731,0.05289213897054913,0.0,0.0,0.0,-0.00423000000000215,0.0019331580380275498,0.0001366949157794562
HIE 393,R HIE 393,0.0,0.0,0.0,-0.0008050000000000068,0.0004086257456401874,2.889420357095858e-05,-0.28935999999999995,0.4100751643296627,0.02899669294936923,0.2893699999999999,0.4100760820872146,0.028996757844628074,0.0,0.0,0.0,-0.0007950000000002611,0.0007231701044705572,5.11358484822515e-05
LYS 394,R LYS 394,0.0,0.0,0.0,-0.0007099999999999673,0.00045376205218151515,3.208582241426734e-05,-74.217425,1.3772610153385951,0.09738706034097902,74.21470000000001,1.3764763347042104,0.0973315750412151,0.0,0.0,0.0,-0.003435000000001693,0.0013659337465629466,9.658610148462065e-05
PHE 395,R PHE 395,0.0,0.0,0.0,-0.0008900000000000974,0.0003128897569432712,2.212464688983977e-05,-0.6553600000000003,0.062107329680154214,0.004391651397822557,0.6551150000000002,0.06208672784903025,0.004390194628373296,0.0,0.0,0.0,-0.0011350000000000281,0.0006832093383433627,4.831019561125661e-05
ASP 396,R ASP 396,0.0,0.0,0.0,-0.0004999999999999971,0.0004999999999999966,3.535533905932714e-05,71.72650000000004,0.8359405361583032,0.05910992217862545,-71.72728000000001,0.8356354418044711,0.05908834874997581,0.0,0.0,0.0,-0.0012800000000005695,0.0013496666255035166,9.543584232347011e-05
LEU 397,R LEU 397,0.0,0.0,0.0,-0.00037999999999998425,0.0004853864439804436,3.432200460345959e-05,-0.49895000000000034,0.08553997603460009,0.006048589711660049,0.498815,0.08552491318323571,0.006047524607225673,0.0,0.0,0.0,-0.0005150000000000044,0.0007209542287826092,5.0979162409730054e-05
MET 398,R MET 398,0.0,0.0,0.0,-0.00041000000000002146,0.0004918333050943432,3.4777866524560225e-05,-0.8235449999999997,0.05101487993713094,0.003607296754496284,0.8236049999999997,0.05097576850818885,0.0036045311588335993,0.0,0.0,0.0,-0.00034999999999997284,0.0007729812416869587,5.465802777268461e-05
TYR 399,R TYR 399,0.0,0.0,0.0,-0.0006000000000000183,0.0004898979485566492,3.464101615137851e-05,-0.4781399999999996,0.12088031436094188,0.00854752899965836,0.47800499999999985,0.12093673955833373,0.008551518863628918,0.0,0.0,0.0,-0.0007349999999997409,0.0008029788291109999,5.677917752136219e-05
ALA 400,R ALA 400,0.0,0.0,0.0,-0.00019999999999999795,0.00039999999999999595,2.8284271247461614e-05,-0.2725449999999999,0.06665551721350621,0.004713256822516688,0.2725649999999999,0.06663712009833594,0.0047119559500275725,0.0,0.0,0.0,-0.00018000000000007788,0.0007054076835419403,4.987985565336001e-05
LYS 401,R LYS 401,0.0,0.0,0.0,-0.0003049999999999936,0.00046040742826326255,3.255572146336118e-05,-63.854204999999965,0.7496686554604783,0.05300957899191057,63.85381999999997,0.7494838474611978,0.05299651109295969,0.0,0.0,0.0,-0.0006899999999998841,0.0008269824665597869,5.847649100268025e-05
ARG 402,R ARG 402,0.0,0.0,0.0,-0.00043499999999999485,0.0004957569969248983,3.5055313434627396e-05,-70.16329999999996,0.6509375546116983,0.04602823589949205,70.16245499999997,0.6504725728104918,0.0459953567210159,0.0,0.0,0.0,-0.0012800000000015644,0.0011539497389400962,8.159656855529883e-05
ALA 403,R ALA 403,0.0,0.0,0.0,-0.00013999999999999123,0.00034698703145792783,2.4535688292769064e-05,0.557095,0.043045394352937805,0.003043769024581144,-0.5569449999999999,0.04303001249128353,0.0030426813627128426,0.0,0.0,0.0,1.0000000000019992e-05,0.0006927481504846719,4.898469148621504e-05
PHE 404,R PHE 404,0.0,0.0,0.0,-0.00035499999999998976,0.0004785133226985292,3.3836001536823666e-05,0.3197150000000002,0.0831172892664327,0.00587727988741384,-0.3195750000000001,0.08310122968404225,0.005876144303452709,0.0,0.0,0.0,-0.00021500000000001406,0.0007738055311255222,5.4716313837851475e-05
VAL 405,R VAL 405,0.0,0.0,0.0,-0.00021999999999998464,0.00041424630354413075,2.929163703175158e-05,0.22722000000000014,0.06263227283118503,0.004428770484005689,-0.22698500000000008,0.06262447424928999,0.004428219040991528,0.0,0.0,0.0,1.500000000025148e-05,0.0006440302787909923,4.553981774225734e-05
HIE 406,R HIE 406,0.0,0.0,0.0,-0.0002249999999999597,0.00041758232721217695,2.952752952753901e-05,0.5754999999999999,0.13564564128640436,0.009591595279201445,-0.5754699999999999,0.13562532617472356,0.00959015878387844,0.0,0.0,0.0,-0.00019500000000006068,0.0007327857804294551,5.181577944987441e-05
TRP 407,R TRP 407,0.0,0.0,0.0,-0.0003750000000000453,0.00048412291827598544,3.423265984407701e-05,0.2031699999999999,0.09543768176145118,0.006748463195424582,-0.20291499999999996,0.09541964040489775,0.006747187478868508,0.0,0.0,0.0,-0.00012000000000050192,0.0007110555533855319,5.0279220359926274e-05
TYR 408,R TYR 408,0.0,0.0,0.0,-0.0004899999999999682,0.0004998999899979667,3.534826728426495e-05,-0.1548400000000002,0.08226235104833782,0.005816826626262797,0.15474500000000002,0.08222000957796109,0.0058138326321799175,0.0,0.0,0.0,-0.0005849999999999689,0.0008017324990290006,5.669104867610434e-05
VAL 409,R VAL 409,0.0,0.0,0.0,-0.0002400000000000063,0.00042708313008126377,3.0199337741083798e-05,0.17719000000000007,0.08743216742137883,0.006182387847749451,-0.17714000000000002,0.08735685662842953,0.006177062570510352,0.0,0.0,0.0,-0.00019000000000002126,0.00073068461048525,5.166720429827714e-05
GLY 410,R GLY 410,0.0,0.0,0.0,-0.00011499999999999732,0.000319021942818978,2.2558257911460634e-05,-0.06870499999999992,0.07206911942711659,0.005096056306105729,0.06876999999999996,0.07205322407776074,0.005094932335173844,0.0,0.0,0.0,-4.999999999988791e-05,0.0006304760106459373,4.458138625031842e-05
GLU 411,R GLU 411,0.0,0.0,0.0,-0.0003150000000000008,0.0004645158770160619,3.284623266068737e-05,71.00511999999999,0.5624492293523139,0.039771166414816886,-71.00003,0.5620638567827393,0.03974391645909394,0.0,0.0,0.0,0.004774999999999352,0.0009297176990871932,6.574096896137083e-05
GLY 412,R GLY 412,0.0,0.0,0.0,-0.00010000000000000064,0.0003000000000000019,2.121320343559656e-05,0.37634500000000004,0.14411344827947156,0.010190359653859112,-0.37616000000000016,0.1440245270778553,0.010184071975393701,0.0,0.0,0.0,8.499999999995733e-05,0.0006146340374564996,4.346118958335573e-05
MET 413,R MET 413,0.0,0.0,0.0,-0.0005099999999999882,0.000499899989997987,3.534826728426638e-05,-0.5283700000000003,0.24627696420899706,0.017414411144221847,0.528135,0.2462239159281649,0.017410660064311176,0.0,0.0,0.0,-0.0007449999999998841,0.0007810089628165439,5.522567337750503e-05
GLU 414,R GLU 414,0.0,0.0,0.0,-0.0004799999999999975,0.000499599839871869,3.532704346531118e-05,76.12752,1.4738875532402949,0.10421958836026611,-76.12230500000001,1.4725520472896625,0.10412515382886539,0.0,0.0,0.0,0.0047349999999963185,0.001877438414433773,0.00013275494341062407
GLU 415,R GLU 415,0.0,0.0,0.0,-0.00034999999999999756,0.00047696960070846956,3.3726843908079874e-05,70.33178499999997,0.9724067146935468,0.06875953820311394,-70.32991999999996,0.9721006910850826,0.0687378990662391,0.0,0.0,0.0,0.0015149999999978547,0.0012287290181304997,8.688426209607647e-05
GLY 416,R GLY 416,0.0,0.0,0.0,-0.00031499999999999974,0.0004645158770160603,3.2846232660687256e-05,0.46739499999999984,0.09597389736277327,0.0067863793642118685,-0.467605,0.09590265363898932,0.006781341672191407,0.0,0.0,0.0,-0.0005250000000000166,0.0006923691212062555,4.895789006891139e-05
GLU 417,R GLU 417,0.0,0.0,0.0,-0.0009700000000000214,0.00026286878856189187,1.858763029544065e-05,81.42028500000005,1.1793585518265772,0.08339324294469191,-81.41299000000005,1.1777579419773296,0.08328006273684821,0.0,0.0,0.0,0.0063250000000032005,0.0023977854366024134,0.0001695490342051913
PHE 418,R PHE 418,0.0,0.0,0.0,-0.000954999999999997,0.00023016298572967053,1.627498079875926e-05,0.7180650000000002,0.08974369490387578,0.006345837523526717,-0.7188000000000003,0.08981330636380955,0.006350759797063463,0.0,0.0,0.0,-0.0016899999999998273,0.0007027801932329278,4.969406403185954e-05
SER 419,R SER 419,0.0,0.0,0.0,-0.0007300000000000212,0.0004439594576084744,3.139267430468538e-05,0.5873749999999996,0.2718178514649109,0.01922042460183962,-0.5881200000000002,0.27181518647787073,0.019220236158798833,0.0,0.0,0.0,-0.0014749999999998631,0.0007741931283602628,5.47437211011569e-05
GLU 420,R GLU 420,0.0,0.0,0.0,-0.0018499999999999912,0.00043301270189220845,3.061862178478896e-05,83.62042999999998,2.294580191473223,0.16225132133670425,-83.61228000000001,2.2877495954759812,0.16176832526178472,0.0,0.0,0.0,0.006299999999997396,0.006951258878795488,0.0004915282290979487
ALA 421,R ALA 421,0.0,0.0,0.0,-0.0012399999999999879,0.0004270831300812333,3.0199337741081643e-05,0.7415800000000001,0.06358768434217388,0.00449632827983008,-0.7417400000000001,0.06338353413939748,0.0044818926805537,0.0,0.0,0.0,-0.0014000000000000412,0.0011401754250989712,8.06225774829737e-05
ARG 422,R ARG 422,0.0,0.0,0.0,-0.002230000000000002,0.00043255057507765544,3.05859444843551e-05,-77.43341500000001,1.7546191731465421,0.1240703115731853,77.43776500000001,1.7574686170081426,0.12427179768090009,0.0,0.0,0.0,0.0021200000000025907,0.00456350742302064,0.0003226887044813041
GLU 423,R GLU 423,0.0,0.0,0.0,-0.003129999999999984,0.0005129327441292658,3.626982216664281e-05,83.52045500000004,1.4204417439555175,0.1004403989431392,-83.51475500000001,1.4152003197342056,0.1000697742821427,0.0,0.0,0.0,0.002570000000002608,0.005708336009732967,0.00040364031017735383
ASP 424,R ASP 424,0.0,0.0,0.0,-0.004964999999999996,0.0006354329232893216,4.4931892904707055e-05,89.76514500000006,1.280108129796762,0.09051731392313196,-89.73716000000002,1.2734891889615352,0.09004928412824581,0.0,0.0,0.0,0.023020000000002767,0.007412125201318203,0.0005241163992855804
MET 425,R MET 425,0.0,0.0,0.0,-0.004299999999999993,0.000547722557505145,3.8729833462072675e-05,0.6936600000000004,0.19883818647332197,0.01405998300141212,-0.6888599999999997,0.19975217245376897,0.014124611569880471,0.0,0.0,0.0,0.0004999999999999771,0.002435159132377033,0.00017219175357721496
ALA 426,R ALA 426,0.0,0.0,0.0,-0.0033499999999999953,0.0004974937185533089,3.517811819867564e-05,0.33983499999999994,0.08207836362282046,0.005803816750639159,-0.33796000000000004,0.08312429488422733,0.005877775259398739,0.0,0.0,0.0,-0.0014750000000000962,0.002453441460479566,0.00017348450939493282
ALA 427,R ALA 427,0.0,0.0,0.0,-0.007859999999999992,0.000979999999999975,6.929646455627989e-05,0.22535999999999995,0.10871646793379569,0.007687415170263678,-0.1989849999999999,0.10871768381914718,0.007687501146341396,0.0,0.0,0.0,0.01851499999999988,0.005872799587930832,0.0004152696413175453
LEU 428,R LEU 428,0.0,0.0,0.0,-0.01755999999999998,0.001869866305381215,0.0001322195144447293,0.4506599999999999,0.09962255969407807,0.007044378751884423,-0.4183750000000003,0.09803777014497904,0.006932317208192274,0.0,0.0,0.0,0.01472500000000024,0.009017171119592177,0.0006376102845783121
GLU 429,R GLU 429,0.0,0.0,0.0,-0.009410000000000028,0.0009756536270624575,6.898912957851145e-05,84.72368999999998,0.9691022669981736,0.06852587846576647,-84.73413500000004,0.966169983371764,0.06831853470210682,0.0,0.0,0.0,-0.01985499999999959,0.007460159180610907,0.0005275129145341051
LYS 430,R LYS 430,0.0,0.0,0.0,-0.02079500000000003,0.004117399057657616,0.0002911440794520801,-87.25182500000008,2.3823286138478683,0.16845607178665756,87.37628999999994,2.4067731999325552,0.1701845650450356,0.0,0.0,0.0,0.10366999999999678,0.04539714858886887,0.0032100631613722484
ASP 431,R ASP 431,0.0,0.0,0.0,-0.05989000000000002,0.009797341476135157,0.0006927766595375388,94.12164000000001,2.1640869599901036,0.15302405644863828,-93.79087000000001,2.1417235449746332,0.1514427242078455,0.0,0.0,0.0,0.2708799999999988,0.048816345623161776,0.003451836902288393
TYR 432,R TYR 432,0.0,0.0,0.0,-0.06465,0.008317301244995166,0.0005881220111507396,-0.07184500000000024,0.14273535292631612,0.010092913596925324,0.06640500000000002,0.14592844470835697,0.010318699282128536,0.0,0.0,0.0,-0.07009000000000046,0.027344321165463138,0.0019335354923041821
GLU 433,R GLU 433,0.0,0.0,0.0,-0.021985000000000015,0.002855656667038251,0.0002019254194003322,85.81900000000005,1.4842435177529278,0.10495186563352711,-85.80673499999999,1.4734377743150144,0.10418778418745604,0.0,0.0,0.0,-0.009719999999999231,0.018591707829026582,0.0013146322679743721
GLU 434,R GLU 434,0.0,0.0,0.0,-0.11892500000000002,0.05039890251781285,0.003563740573470523,87.27140999999997,3.1670774890913647,0.2239461969079768,-87.01182000000003,3.136406621851542,0.22177743908696168,0.0,0.0,0.0,0.14066500000000048,0.15746308384824595,0.011134321437564062
VAL 435,R VAL 435,0.0,0.0,0.0,-0.24670000000000017,0.05787996199031185,0.004092731361816913,-0.5846999999999997,0.40507132705240945,0.02864286822229925,0.7875899999999999,0.39632291367015365,0.02802426197957763,-4.2084000000000046e-05,0.00031923463368500627,2.2573297426827137e-05,-0.043852083999999805,0.054329378007403825,0.003841667160668252
GLY 436,R GLY 436,0.0,0.0,0.0,-0.03049500000000002,0.008339063196786515,0.0005896608135190914,0.18203499999999997,0.16875098155270093,0.011932496338780081,-0.10319499999999997,0.16707168214571858,0.011813751938948104,0.0,0.0,0.0,0.04834499999999995,0.014502274821558152,0.0010254656868954697
VAL 437,R VAL 437,0.0,0.0,0.0,-0.068945,0.01826723774958871,0.0012916887686281063,-0.3214,0.19347563154051192,0.013680793105664585,0.43459000000000003,0.2030474868103521,0.014357625482648602,0.0,0.0,0.0,0.044245000000000034,0.03507598858193431,0.002480246938310766
ASP 438,R ASP 438,0.0,0.0,0.0,-0.6757799999999999,0.7251898038444832,0.05127866279457763,73.30482,11.914172327005996,0.8424592044651048,-73.43743499999997,10.767127197900972,0.7613508655533887,-0.19647925199999994,0.05638137883249494,0.003986765530510484,-1.0048742519999965,1.293164841420061,0.09144056285601514
SER 439,R SER 439,0.0,0.0,0.0,-0.5308949999999999,0.37383590514422244,0.026434190357849063,0.3217050000000002,0.954552590471054,0.06749706097212677,0.12721500000000005,0.9230098855239848,0.06526665491562286,-0.032132988,0.038651525836518486,0.0027330756022209265,-0.11410798800000038,0.22647716378012814,0.016014353829282495
VAL 440,R VAL 440,0.0,0.0,0.0,-2.1029050000000016,0.8069390038751345,0.057059204164402536,77.41274500000003,7.638648667792872,0.5401340272097928,-75.65969000000001,7.178302302348491,0.5075826235397625,-0.383753844,0.09414309746998381,0.0066569222622931655,-0.733603843999999,1.1460363104572378,0.08103700466103242
gtp 441,R gtp 441,0.0,0.0,0.0,-0.0027949999999999993,0.0004037016224887561,2.8546015483781104e-05,308.16945,1.9415489943648396,0.13728824599213,-308.15525999999994,1.9402604367494916,0.13719713120935378,0.0,0.0,0.0,0.011395000000005666,0.007090061706359544,0.0005013430711597898
Mg+ 442,R Mg+ 442,0.0,0.0,0.0,-1.9999999999997796e-05,0.0001399999999999846,9.899494936610575e-06,-153.423175,0.9582460667154507,0.0677582291819832,153.40295000000003,0.9571560517973025,0.06768115348796148,0.0,0.0,0.0,-0.0202449999999979,0.0013838262174170341,9.785129023193145e-05
MET 443,R MET 443,0.0,0.0,0.0,-0.00020999999999999852,0.0004073082370883232,2.8801041647829138e-05,-66.65277,0.46003732142263604,0.03252955095768413,66.6483,0.4597943562042323,0.032512370722331554,0.0,0.0,0.0,-0.0046799999999998934,0.0007332121111926315,5.1845925587241464e-05
ARG 444,R ARG 444,0.0,0.0,0.0,-0.00029000000000002136,0.0004537620521815706,3.208582241427126e-05,-70.56113499999998,0.5582341415347498,0.03947311469690725,70.554985,0.5578817659452859,0.0394481979800238,0.0,0.0,0.0,-0.006440000000001049,0.0008345058418018972,5.9008473967790974e-05
GLU 445,R GLU 445,0.0,0.0,0.0,-8.00000000000045e-05,0.00027129319932502603,1.918332609325196e-05,64.44574999999998,0.31332943925308526,0.022155737124123498,-64.44232500000003,0.31314475785484247,0.02214267817721785,0.0,0.0,0.0,0.003345000000000056,0.0006752592094883514,4.774803660878807e-05
ILE 446,R ILE 446,0.0,0.0,0.0,-0.00010499999999998843,0.00030655342111935287,2.167660028694298e-05,-0.018000000000000082,0.0480209329355439,0.0033955927317627513,0.018020000000000008,0.04800082915950515,0.0033941711801263054,0.0,0.0,0.0,-8.500000000001506e-05,0.0007401182337976997,5.233426219981641e-05
VAL 447,R VAL 447,0.0,0.0,0.0,-6.499999999999728e-05,0.00024652586071241073,1.743201078475959e-05,0.18387000000000014,0.05424843868721,0.003835943886450884,-0.1838800000000001,0.0541880577249265,0.0038316743076623606,0.0,0.0,0.0,-7.499999999983021e-05,0.0005994789404141526,4.238956239453735e-05
HIE 448,R HIE 448,0.0,0.0,0.0,-6.499999999999506e-05,0.0002465258607124022,1.743201078475899e-05,-0.08516500000000006,0.1243047777641714,0.008789675129093236,0.08510000000000004,0.12424757542906009,0.008785630313187544,0.0,0.0,0.0,-0.0001299999999999435,0.000594222180670006,4.2017853348321904e-05
ILE 449,R ILE 449,0.0,0.0,0.0,-5.000000000000338e-05,0.00021794494717704838,1.541103500742348e-05,0.2017750000000001,0.043417558372160256,0.0030700849947517274,-0.20174,0.043474502872373345,0.003074111578976923,0.0,0.0,0.0,-1.4999999999973924e-05,0.0006039660586489833,4.2706849567720814e-05
GLN 450,R GLN 450,0.0,0.0,0.0,-1.9999999999988916e-05,0.0001399999999999224,9.89949493660618e-06,-0.024284999999999855,0.0712946265506738,0.005041291389614392,0.024244999999999996,0.07124812260684485,0.005038003064211055,0.0,0.0,0.0,-5.9999999999718055e-05,0.0006296030495486912,4.451965857916094e-05
ALA 451,R ALA 451,0.0,0.0,0.0,-2.0000000000002238e-05,0.00014000000000001568,9.899494936612774e-06,0.15370999999999993,0.030282435503110463,0.002141291549509367,-0.1537249999999999,0.030252097034751735,0.00213914629583864,0.0,0.0,0.0,-3.500000000003389e-05,0.0006113714092104806,4.323048692763065e-05
GLY 452,R GLY 452,0.0,0.0,0.0,-1.0000000000001119e-05,9.949874371067313e-05,7.035623639735931e-06,0.32581499999999997,0.031077978940079166,0.002197544965410269,-0.32576,0.031155615866165328,0.0022030347251008695,0.0,0.0,0.0,4.500000000012161e-05,0.0006107167919748362,4.318419849899007e-05
GLN 453,R GLN 453,0.0,0.0,0.0,-2.0000000000002238e-05,0.00014000000000001568,9.899494936612774e-06,0.02657500000000063,0.054301881873466885,0.0038397228903919297,-0.026574999999999974,0.05427397511699326,0.0038377495847175874,0.0,0.0,0.0,-1.99999999993139e-05,0.0006241794613734767,4.413615298145521e-05
CYS 454,R CYS 454,0.0,0.0,0.0,-1.4999999999996128e-05,0.00012155245781140079,8.595056718833323e-06,0.30896999999999974,0.03440754423088184,0.002432980784963262,-0.3089549999999999,0.03430820565112701,0.002425956486625454,0.0,0.0,0.0,-3.524958103184872e-17,0.0006164414002968686,4.358898943540468e-05
GLY 455,R GLY 455,0.0,0.0,0.0,-9.999999999998898e-06,9.949874371065103e-05,7.035623639734369e-06,0.23788499999999996,0.024573192202073182,0.0017375870841486337,-0.23782999999999999,0.024568294609109594,0.0017372407720290292,0.0,0.0,0.0,4.499999999999095e-05,0.0005770398599750056,4.080287980032623e-05
ASN 456,R ASN 456,0.0,0.0,0.0,-2.4999999999999466e-05,0.00015612494995995664,1.1039701082909573e-05,0.5337449999999996,0.06266801397044612,0.004431297764199575,-0.5337649999999994,0.06264119870341461,0.004429401638483844,0.0,0.0,0.0,-4.500000000046356e-05,0.0006580083586102735,4.6528217245075396e-05
GLN 457,R GLN 457,0.0,0.0,0.0,-4.499999999998838e-05,0.0002073041244162253,1.4658615214265265e-05,0.19064999999999954,0.2378636321508608,0.016819498729153615,-0.19063499999999986,0.2378512387501903,0.016818622383388007,0.0,0.0,0.0,-3.000000000035641e-05,0.0006075360071629771,4.2959283047994e-05
ILE 458,R ILE 458,0.0,0.0,0.0,-3.500000000000725e-05,0.0001837797594949291,1.2995191418369716e-05,0.13427500000000006,0.04046503892250676,0.0028613103423082114,-0.13422499999999998,0.04045088843276494,0.0028603097515828564,0.0,0.0,0.0,1.5000000000142676e-05,0.000674370076441888,4.768516540813494e-05
GLY 459,R GLY 459,0.0,0.0,0.0,-2.0000000000002238e-05,0.00014000000000001568,9.899494936612774e-06,0.2859749999999997,0.029602269760951937,0.0020931965686482594,-0.28594,0.029561400508095262,0.002090306676064561,0.0,0.0,0.0,1.4999999999915636e-05,0.000569890340328797,4.029733241792017e-05
ALA 460,R ALA 460,0.0,0.0,0.0,-1.5000000000000568e-05,0.00012155245781143678,8.595056718835867e-06,0.2689250000000001,0.051555401026468516,0.003645517367260778,-0.2688650000000001,0.051618666923894774,0.003649990941769574,0.0,0.0,0.0,4.500000000006832e-05,0.0005941169918458597,4.201041537523601e-05
LYS 461,R LYS 461,0.0,0.0,0.0,-4.999999999999893e-05,0.00021794494717702903,1.541103500742211e-05,-51.65856499999996,0.3478513414926119,0.02459680424142633,51.65807999999999,0.3478958229146242,0.024599949552940502,0.0,0.0,0.0,-0.0005349999999995702,0.0006471282716762152,4.575887891997822e-05
PHE 462,R PHE 462,0.0,0.0,0.0,-3.999999999999559e-05,0.00019595917942263267,1.3856406460549492e-05,0.1398700000000001,0.03791283555736748,0.0026808423116625,-0.13981499999999997,0.03789539252996325,0.002679608903366305,0.0,0.0,0.0,1.5000000000076064e-05,0.0005610481262780695,3.9672093466322934e-05
TRP 463,R TRP 463,0.0,0.0,0.0,-7.000000000000562e-05,0.0002551470164434819,1.804161855267016e-05,0.3461550000000001,0.05192485893095919,0.0036716419862236104,-0.3460450000000001,0.05186957658396636,0.003667732933979757,0.0,0.0,0.0,4.0000000000102176e-05,0.0006151422599690846,4.349712634185578e-05
GLU 464,R GLU 464,0.0,0.0,0.0,-4.499999999999504e-05,0.00020730412441625598,1.4658615214267433e-05,52.764105,0.3461571521366043,0.02447700696320163,-52.763425000000005,0.3460510430178438,0.0244695039154595,0.0,0.0,0.0,0.0006349999999999056,0.0006259193238734452,4.425917983866119e-05
VAL 465,R VAL 465,0.0,0.0,0.0,-6.000000000000672e-05,0.00023748684174078493,1.6792855623748544e-05,0.16316499999999998,0.05045173708605089,0.003567476541618741,-0.16312000000000007,0.050393309079678136,0.0035633450576670026,0.0,0.0,0.0,-1.5000000000025826e-05,0.0006121886963999364,4.328827785901476e-05
ILE 466,R ILE 466,0.0,0.0,0.0,-5.000000000000338e-05,0.00021794494717704838,1.541103500742348e-05,0.23087500000000002,0.029748602908371738,0.0021035438847335506,-0.23076999999999992,0.029813538870788442,0.0021081355506703233,0.0,0.0,0.0,5.500000000009386e-05,0.0006260790684887409,4.427047548873456e-05
SER 467,R SER 467,0.0,0.0,0.0,-5.0000000000001154e-05,0.0002179449471770387,1.5411035007422795e-05,0.4213349999999998,0.07056353714915525,0.004989595562267654,-0.42131499999999994,0.07057071471226642,0.0049901030926224835,0.0,0.0,0.0,-3.0000000000030003e-05,0.0006701492371107091,4.738670699679739e-05
ASP 468,R ASP 468,0.0,0.0,0.0,-4.499999999999504e-05,0.00020730412441625595,1.4658615214267431e-05,55.15727499999999,0.2836574507695951,0.020057610697326995,-55.15620000000002,0.28362681466899803,0.020055444397878864,0.0,0.0,0.0,0.0010299999999967468,0.0006396092557174433,4.5227204202748466e-05
GLU 469,R GLU 469,0.0,0.0,0.0,-7.499999999999507e-05,0.00026339134382130115,1.862458053218795e-05,59.44004000000001,0.2740290466317434,0.01937677971153904,-59.43823000000002,0.273970777817689,0.019372659484184086,0.0,0.0,0.0,0.001734999999998692,0.0006362193018128324,4.498749826336245e-05
HID 470,R HID 470,0.0,0.0,0.0,-0.00011500000000000732,0.0003190219428190057,2.2558257911462593e-05,0.015355000000000008,0.05903311761206605,0.0041742717778074905,-0.015295000000000013,0.05898769341989904,0.00417105980237637,0.0,0.0,0.0,-5.500000000015048e-05,0.0006796874281610667,4.806115895399346e-05
GLY 471,R GLY 471,0.0,0.0,0.0,-1.9999999999997796e-05,0.0001399999999999846,9.899494936610575e-06,0.11425000000000007,0.0662264108947478,0.004682914423732282,-0.11422999999999994,0.0662136473848104,0.004682011907289434,0.0,0.0,0.0,-2.5049406993105094e-17,0.0005385164807134669,3.807886552932071e-05
ILE 472,R ILE 472,0.0,0.0,0.0,-4.000000000000004e-05,0.00019595917942265444,1.385640646055103e-05,-0.08171499999999991,0.03989628773457494,0.002821093560128762,0.081735,0.03990381905281751,0.0028216261047488214,0.0,0.0,0.0,-1.999999999990898e-05,0.0005741080037763024,4.059556626036955e-05
ASP 473,R ASP 473,0.0,0.0,0.0,-2.4999999999997802e-05,0.0001561249499599462,1.1039701082908837e-05,54.19675499999998,0.29010021540298847,0.020513182953513127,-54.195915000000035,0.2900265983829329,0.02050797744410392,0.0,0.0,0.0,0.0008149999999966439,0.0005837593682318424,4.127802078579106e-05
PRO 474,R PRO 474,0.0,0.0,0.0,-1.500000000000501e-05,0.00012155245781147276,8.595056718838412e-06,0.10369500000000002,0.05349356947334875,0.003782566572447859,-0.10366499999999994,0.053496941735018906,0.0037828050273573492,0.0,0.0,0.0,1.5000000000071622e-05,0.0006283112286121228,4.442831304472832e-05
THR 475,R THR 475,0.0,0.0,0.0,-1.4999999999999453e-05,0.00012155245781142776,8.595056718835229e-06,0.19672000000000012,0.10207831111455545,0.007218026600117228,-0.19678000000000018,0.10206366444528621,0.00721699092420102,0.0,0.0,0.0,-7.49999999998835e-05,0.0005910795208770738,4.1795633743267434e-05
GLY 476,R GLY 476,0.0,0.0,0.0,-2.0000000000002793e-05,0.00014000000000001956,9.899494936613049e-06,0.26535000000000003,0.030485857376822256,0.002155675648143695,-0.26532000000000017,0.030516022021224783,0.0021578086106046057,0.0,0.0,0.0,9.999999999976972e-06,0.0005195190083144204,3.67355413734437e-05
SER 477,R SER 477,0.0,0.0,0.0,-2.499999999999558e-05,0.00015612494995993236,1.1039701082907857e-05,-0.03012500000000005,0.15115829244536996,0.010688505362070038,0.030109999999999935,0.15114935626723658,0.010687873478854438,0.0,0.0,0.0,-4.000000000014103e-05,0.0006151422599692226,4.3497126341865545e-05
TYR 478,R TYR 478,0.0,0.0,0.0,-0.00010999999999999454,0.0003128897569432248,2.2124646889836487e-05,-0.293065,0.1031337033903078,0.007292654103616867,0.29301499999999986,0.10310821875582983,0.0072908520678313235,0.0,0.0,0.0,-0.0001600000000000934,0.0006666333325000398,4.713809499757646e-05
HIP 479,R HIP 479,0.0,0.0,0.0,-5.499999999999283e-05,0.00022798026230353026,1.6120638945151408e-05,-55.92388500000001,0.29138263807707726,0.020603863930432682,55.92267,0.2912903724820643,0.020597339767642296,0.0,0.0,0.0,-0.001270000000000735,0.0005450688029954515,3.854218468113181e-05
GLY 480,R GLY 480,0.0,0.0,0.0,-3.4999999999998364e-05,0.00018377975949488245,1.2995191418366418e-05,-0.19174000000000008,0.11112026097881499,0.007857389006533898,0.19175000000000003,0.1110628538261104,0.007853329707837297,0.0,0.0,0.0,-2.49999999999595e-05,0.000603634823382461,4.268342769740821e-05
ASP 481,R ASP 481,0.0,0.0,0.0,-7.999999999999979e-05,0.00027129319932501004,1.9183326093250827e-05,60.100165000000004,0.5795642999507578,0.0409813846628815,-60.097975000000005,0.5793536781407328,0.040966491451868065,0.0,0.0,0.0,0.0021100000000031116,0.0006386704940741182,4.5160823730357173e-05
SER 482,R SER 482,0.0,0.0,0.0,-6.500000000000173e-05,0.00024652586071242753,1.7432010784760778e-05,-0.21452499999999997,0.10923675835084078,0.007724205258471574,0.21445999999999996,0.10925011853540481,0.007725149966181887,0.0,0.0,0.0,-0.0001299999999999868,0.0006878226515606648,4.863640611722579e-05
ASP 483,R ASP 483,0.0,0.0,0.0,-0.00010999999999999899,0.00031288975694323753,2.212464688983739e-05,66.03058999999999,0.7653918616645404,0.05412137756479924,-66.02596999999999,0.7649458340972112,0.05408983865305378,0.0,0.0,0.0,0.004510000000002492,0.0007936623967431587,5.612040627098556e-05
LEU 484,R LEU 484,0.0,0.0,0.0,-0.00013999999999999625,0.0003469870314579402,2.453568829276994e-05,-0.00617500000000014,0.05940660211626308,0.0042006811203660725,0.006160000000000004,0.059394228675857044,0.004199806186004301,0.0,0.0,0.0,-0.0001550000000001628,0.0006862761834713586,4.8527054309942094e-05
GLN 485,R GLN 485,0.0,0.0,0.0,-8.999999999999009e-05,0.0002861817604250522,2.0236106344845833e-05,-0.030289999999999963,0.19629565940183188,0.01388019918805202,0.030290000000000022,0.19624348626132793,0.013876509989907405,0.0,0.0,0.0,-8.99999999998613e-05,0.0005932115979985999,4.194639436233182e-05
LEU 486,R LEU 486,0.0,0.0,0.0,-9.999999999999232e-05,0.000299999999999977,2.1213203435594798e-05,-0.00024499999999996194,0.05864686671084792,0.004146959714658415,0.00021500000000001628,0.05861995202147474,0.004145056558721485,0.0,0.0,0.0,-0.0001300000000000212,0.000568418859644986,4.019328302092939e-05
GLU 487,R GLU 487,0.0,0.0,0.0,-0.0001949999999999863,0.00039620070671312284,2.8015620642775165e-05,69.01589500000003,0.4348191738778097,0.030746358643893173,-69.00975999999999,0.43446344196224523,0.030721204598915162,0.0,0.0,0.0,0.005939999999996246,0.0007977468270083711,5.640921910476708e-05
ARG 488,R ARG 488,0.0,0.0,0.0,-0.0002099999999999813,0.00040730823708828986,2.880104164782678e-05,-69.31060000000001,0.37522837045992546,0.02653265252457913,69.30439499999997,0.37503530364559573,0.026519000639215667,0.0,0.0,0.0,-0.006414999999995814,0.0007434883993658007,5.2572568892508965e-05
ILE 489,R ILE 489,0.0,0.0,0.0,-0.00010500000000001507,0.00030655342111943066,2.167660028694848e-05,-0.2204699999999999,0.04156114892540887,0.00293881702390606,0.220365,0.041538798429901415,0.0029372366052124402,0.0,0.0,0.0,-0.00021000000000008347,0.000637102817447921,4.5049972253048004e-05
ASN 490,R ASN 490,0.0,0.0,0.0,-0.00014499999999999846,0.00035210083782916146,2.489728900904649e-05,-0.27055500000000043,0.40105744847216024,0.028359044146003886,0.2704000000000001,0.4009259906765833,0.028349748676134656,0.0,0.0,0.0,-0.00030000000000008243,0.000678232998312015,4.7958315233091004e-05
VAL 491,R VAL 491,0.0,0.0,0.0,-9.999999999998899e-05,0.00029999999999996696,2.121320343559409e-05,-0.28332000000000007,0.04097606130413155,0.0028974450814467103,0.28322499999999995,0.0408809781561053,0.002890721687572118,0.0,0.0,0.0,-0.0001949999999999763,0.000645736014173198,4.566043144782409e-05
TYR 492,R TYR 492,0.0,0.0,0.0,-0.0001650000000000107,0.00037118054905937336,2.6246428328442887e-05,-0.0982800000000002,0.03284374521883876,0.0023224034963804136,0.09823999999999994,0.03281375321416328,0.0023202827413916723,0.0,0.0,0.0,-0.00020500000000033824,0.0006877317791116412,4.862998046473303e-05
TYR 493,R TYR 493,0.0,0.0,0.0,-8.999999999997676e-05,0.0002861817604250098,2.0236106344842834e-05,0.5711550000000003,0.03789988093648956,0.002679926281635453,-0.571085,0.037946775554716844,0.0026832422318904194,0.0,0.0,0.0,-1.9999999999771313e-05,0.0006399999999999782,4.525483399593749e-05
ASN 494,R ASN 494,0.0,0.0,0.0,-3.4999999999998364e-05,0.00018377975949488248,1.299519141836642e-05,0.29699999999999993,0.11877769150812863,0.008398851111908155,-0.2969700000000002,0.11880264769776762,0.008400615781000785,0.0,0.0,0.0,-5.0000000001659824e-06,0.0006123520229406689,4.329982678946473e-05
GLU 495,R GLU 495,0.0,0.0,0.0,-7.000000000000117e-05,0.0002551470164434658,1.804161855266902e-05,60.48262999999999,1.0537067633348098,0.07450831977361726,-60.480244999999975,1.0533584551227446,0.07448369066374783,0.0,0.0,0.0,0.002315000000000964,0.0007251034408945878,5.12725560118262e-05
ALA 496,R ALA 496,0.0,0.0,0.0,-2.999999999999725e-05,0.00017058722109230417,1.2062338081813713e-05,0.33430000000000015,0.0756854675614802,0.005351770734999712,-0.33426500000000003,0.07564340536358727,0.005348796488463542,0.0,0.0,0.0,5.000000000083826e-06,0.0005522454164589537,3.904964788573152e-05
ALA 497,R ALA 497,0.0,0.0,0.0,-3.500000000000003e-05,0.00018377975949489126,1.299519141836704e-05,-0.134715,0.12103815008087333,0.00855868967044606,0.13475000000000004,0.12110820575006467,0.008563643354320636,0.0,0.0,0.0,-2.220446049250313e-18,0.0006633249580710205,4.690415759823009e-05
GLY 498,R GLY 498,0.0,0.0,0.0,-2.4999999999997802e-05,0.00015612494995994623,1.1039701082908838e-05,-0.20789499999999997,0.11820179345086103,0.008358128969751548,0.20779500000000006,0.118210925785225,0.00835877472330723,0.0,0.0,0.0,-0.0001250000000000151,0.0006159342497376846,4.3553128475456525e-05
ASN 499,R ASN 499,0.0,0.0,0.0,-3.9999999999998926e-05,0.000195959179422649,1.3856406460550646e-05,-0.02734499999999976,0.3033077908247663,0.021447099567890312,0.027370000000000002,0.3032542878509716,0.021443316336331925,0.0,0.0,0.0,-1.4999999999467662e-05,0.0006121886963998024,4.328827785900528e-05
LYS 500,R LYS 500,0.0,0.0,0.0,-4.9999999999990055e-05,0.0002179449471769903,1.5411035007419373e-05,-53.76035500000001,0.46392588737169804,0.032804514092851414,53.75947499999998,0.46383822543716,0.03279831545801504,0.0,0.0,0.0,-0.0009299999999993957,0.000620564259363425,4.388051959578853e-05
TYR 501,R TYR 501,0.0,0.0,0.0,-8.999999999999453e-05,0.0002861817604250663,2.023610634484683e-05,-0.39620999999999995,0.11084523399767751,0.007837941662196741,0.39614500000000014,0.11079139847027865,0.007834134915547492,0.0,0.0,0.0,-0.00015499999999981723,0.0006172317230991595,4.364487369668731e-05
VAL 502,R VAL 502,0.0,0.0,0.0,-2.9999999999999472e-05,0.0001705872210923168,1.2062338081814606e-05,0.354875,0.0330552473141558,0.002337358952963798,-0.3547749999999999,0.03304079864349498,0.002336337277663458,0.0,0.0,0.0,6.99999999999945e-05,0.0005874521257091726,4.153913817114081e-05
PRO 503,R PRO 503,0.0,0.0,0.0,-3.4999999999998364e-05,0.0001837797594948825,1.2995191418366421e-05,-0.2004299999999999,0.04702526023319854,0.003325188039795678,0.20037499999999997,0.046977594393497885,0.003321817555947349,0.0,0.0,0.0,-9.00000000000123e-05,0.0006179805822193381,4.369782603289048e-05
ARG 504,R ARG 504,0.0,0.0,0.0,-0.00012500000000000176,0.00033071891388307856,2.338535866733747e-05,-60.45051500000002,0.2680004473320786,0.018950493366954098,60.448335000000014,0.26790205817070933,0.01894353620263415,0.0,0.0,0.0,-0.0023049999999977897,0.0006722908596662429,4.753814257997339e-05
ALA 505,R ALA 505,0.0,0.0,0.0,-3.5000000000000586e-05,0.00018377975949489416,1.2995191418367244e-05,-0.02752999999999996,0.04356453947880086,0.003080478128472915,0.02763,0.04347106048855951,0.0030738681656831022,0.0,0.0,0.0,6.50000000000206e-05,0.0005922626106719626,4.187929082493928e-05
ILE 506,R ILE 506,0.0,0.0,0.0,-5.999999999999783e-05,0.00023748684174074977,1.6792855623746057e-05,0.15094499999999994,0.032527249730034846,0.0023000238857455936,-0.150925,0.03246597257129366,0.00229569093629782,0.0,0.0,0.0,-4.0000000000057764e-05,0.0006151422599690006,4.3497126341849845e-05
LEU 507,R LEU 507,0.0,0.0,0.0,-9.999999999998898e-06,9.949874371065103e-05,7.035623639734369e-06,0.007130000000000028,0.038453388667320294,0.0027190651886264115,-0.007019999999999999,0.03845451338919789,0.0027191447184730716,0.0,0.0,0.0,0.00010000000000009113,0.000565685424948946,3.999999999997935e-05
VAL 508,R VAL 508,0.0,0.0,0.0,-2.4999999999995027e-05,0.0001561249499599289,1.1039701082907612e-05,0.1348700000000003,0.031005210852371273,0.0021923994845830463,-0.1348749999999999,0.031041252793661742,0.002194948034692408,0.0,0.0,0.0,-2.9999999999706927e-05,0.000631743618883542,4.467101968838824e-05
ASP 509,R ASP 509,0.0,0.0,0.0,-1.4999999999996128e-05,0.00012155245781140079,8.595056718833323e-06,48.85893500000002,0.16559870402075885,0.011709596656878258,-48.858645,0.16562940250631128,0.011711767367608886,0.0,0.0,0.0,0.0002749999999980446,0.0005190134872994014,3.669979563966848e-05
LEU 510,R LEU 510,0.0,0.0,0.0,-3.9999999999997815e-05,0.00019595917942264354,1.3856406460550262e-05,-0.15239,0.02362896315964734,0.0016708200082593742,0.15233,0.02358815592622703,0.0016679345011120779,0.0,0.0,0.0,-9.999999999990461e-05,0.0005999999999996594,4.2426406871168765e-05
GLU 511,R GLU 511,0.0,0.0,0.0,-2.4999999999990586e-05,0.00015612494995990116,1.103970108290565e-05,46.44894999999997,0.14897159965271167,0.010533882831863994,-46.44883999999998,0.1489595059121221,0.010533027675265915,0.0,0.0,0.0,8.500000000168484e-05,0.0005897245119557083,4.169982014358086e-05
PRO 512,R PRO 512,0.0,0.0,0.0,-1.500000000000501e-05,0.00012155245781147276,8.595056718838412e-06,0.23935000000000003,0.03332247739889663,0.002356254973469527,-0.23934499999999997,0.03332800586593828,0.0023566458951229993,0.0,0.0,0.0,-1.0000000000065512e-05,0.0005830094338859623,4.1224992419649406e-05
GLY 513,R GLY 513,0.0,0.0,0.0,-5.0000000000005595e-06,7.053367989833732e-05,4.9874843358155595e-06,0.12021000000000004,0.024768849387890396,0.0017514221364365566,-0.12017,0.024743506218804175,0.0017496301037647941,0.0,0.0,0.0,3.5000000000030565e-05,0.0006031376294015196,4.264827077385933e-05
THR 514,R THR 514,0.0,0.0,0.0,-2.4999999999999466e-05,0.00015612494995995662,1.1039701082909572e-05,-0.08618999999999982,0.03971830686220164,0.002808508411951096,0.086185,0.03967141004552276,0.002805192306242127,0.0,0.0,0.0,-2.999999999986569e-05,0.0006473793323854743,4.5776631592978875e-05
MET 515,R MET 515,0.0,0.0,0.0,-1.500000000000501e-05,0.00012155245781147276,8.595056718838412e-06,0.262995,0.05518826845444551,0.0039023998866082044,-0.2629749999999998,0.0551594450207768,0.0039003617620677815,0.0,0.0,0.0,4.999999999958926e-06,0.0005873457244245127,4.1531614464149815e-05
ASP 516,R ASP 516,0.0,0.0,0.0,-1.4999999999996128e-05,0.00012155245781140079,8.595056718833323e-06,47.025549999999996,0.16382239621305356,0.011583992727247954,-47.02531999999996,0.1637868969308701,0.011581482548932036,0.0,0.0,0.0,0.00021499999999832653,0.0006471282716748645,4.575887891988271e-05
SER 517,R SER 517,0.0,0.0,0.0,-2.4999999999997802e-05,0.00015612494995994623,1.1039701082908838e-05,0.13681000000000001,0.11453127913369354,0.008098584413340403,-0.13685999999999995,0.11444457348428547,0.00809245339807404,0.0,0.0,0.0,-7.499999999990792e-05,0.0005651327277729129,3.9960918407867785e-05
VAL 518,R VAL 518,0.0,0.0,0.0,-1.4999999999998349e-05,0.0001215524578114188,8.595056718834595e-06,0.06182999999999995,0.04995559127865475,0.0035323937351320325,-0.06175000000000001,0.049956556126298304,0.0035324619601631896,0.0,0.0,0.0,6.499999999992165e-05,0.0005837593682331921,4.1278020785886494e-05
ARG 519,R ARG 519,0.0,0.0,0.0,-1.5000000000000568e-05,0.00012155245781143678,8.595056718835867e-06,-50.26817999999996,0.2085031597022341,0.014743399812427142,50.26774500000002,0.2084760657092038,0.014741483977807026,0.0,0.0,0.0,-0.00045000000000001706,0.0005809475019338255,4.107919181307929e-05
SER 520,R SER 520,0.0,0.0,0.0,-9.999999999999454e-06,9.949874371065656e-05,7.03562363973476e-06,0.028409999999999914,0.09293197458356299,0.006571282941709327,-0.028475,0.09292701100864054,0.006570931963960668,0.0,0.0,0.0,-7.500000000005059e-05,0.0005651327277728114,3.996091840786061e-05
GLY 521,R GLY 521,0.0,0.0,0.0,-1.0000000000000563e-05,9.949874371066761e-05,7.035623639735541e-06,0.048259999999999977,0.040886090544340406,0.002891083188011028,-0.048274999999999985,0.040858284043753,0.002889116971498386,0.0,0.0,0.0,-2.5000000000026114e-05,0.0005606915373000782,3.964687881787953e-05
PRO 522,R PRO 522,0.0,0.0,0.0,-1.4999999999999458e-05,0.0001215524578114278,8.595056718835232e-06,0.03617500000000003,0.03895849554333431,0.002754781638351758,-0.036230000000000005,0.038944538769896835,0.0027537947454376456,0.0,0.0,0.0,-6.999999999981022e-05,0.0005874521257089908,4.153913817112795e-05
PHE 523,R PHE 523,0.0,0.0,0.0,-5.9999999999993395e-05,0.00023748684174073218,1.6792855623744813e-05,0.14919999999999997,0.026677893470062646,0.0018864119380453612,-0.14920000000000003,0.026677518625239056,0.0018863854325136958,0.0,0.0,0.0,-6.0000000000206556e-05,0.0005885575587826338,4.1617304093380046e-05
GLY 524,R GLY 524,0.0,0.0,0.0,-1.5000000000001124e-05,0.0001215524578114413,8.595056718836186e-06,0.16781000000000007,0.041335625070875556,0.002922870079220077,-0.16782000000000002,0.0413703710401537,0.0029253269902696248,0.0,0.0,0.0,-2.4999999999891222e-05,0.0006359048670987557,4.4965264371506045e-05
GLN 525,R GLN 525,0.0,0.0,0.0,-1.5000000000002789e-05,0.00012155245781145478,8.59505671883714e-06,0.23314999999999966,0.18057845247980192,0.012768824828464066,-0.2331949999999999,0.1805150048472423,0.012764338403340753,0.0,0.0,0.0,-6.0000000000499656e-05,0.0005800000000005423,4.1012193308858104e-05
ILE 526,R ILE 526,0.0,0.0,0.0,-5.499999999998728e-05,0.00022798026230350725,1.612063894514978e-05,0.13705999999999996,0.03592306223027225,0.002540144090401185,-0.13699499999999998,0.035962549617623095,0.002542936270337897,0.0,0.0,0.0,9.999999999843467e-06,0.00059152345684662,4.182702475671531e-05
PHE 527,R PHE 527,0.0,0.0,0.0,-3.0000000000005578e-05,0.00017058722109235152,1.206233808181706e-05,-0.2588700000000001,0.033124810942856096,0.00234227784432159,0.25884499999999994,0.033122665578120096,0.0023421261441262955,0.0,0.0,0.0,-5.5000000000049455e-05,0.0005495225200112983,3.885711003147093e-05
ARG 528,R ARG 528,0.0,0.0,0.0,-3.500000000000558e-05,0.00018377975949492037,1.2995191418369098e-05,-54.07844000000001,0.3691670033998672,0.026104049149436332,54.07753999999999,0.3690867626994645,0.026098375275098142,0.0,0.0,0.0,-0.0009349999999973591,0.0005922626106699571,4.187929082479747e-05
PRO 529,R PRO 529,0.0,0.0,0.0,-1.5000000000000568e-05,0.00012155245781143678,8.595056718835867e-06,-0.04065500000000002,0.04731316914982549,0.003345546274526776,0.0406,0.047332758212468434,0.0033469314304299677,0.0,0.0,0.0,-6.999999999994344e-05,0.0005959026766176426,4.2136682356354937e-05
ASP 530,R ASP 530,0.0,0.0,0.0,-4.999999999999449e-06,7.053367989832165e-05,4.9874843358144515e-06,52.32956000000002,0.33912013564085597,0.023979414754855106,-52.32897499999997,0.3390746737489842,0.023976200113652296,0.0,0.0,0.0,0.000580000000000922,0.0005509990925582991,3.896151947756074e-05
ASN 531,R ASN 531,0.0,0.0,0.0,-2.500000000000169e-05,0.0001561249499599705,1.1039701082910553e-05,-0.14755000000000038,0.04537033722598915,0.003208167311721738,0.14752500000000013,0.04530264203112161,0.00320338053858728,0.0,0.0,0.0,-5.000000000002558e-05,0.0006224949799004858,4.4017042154221705e-05
PHE 532,R PHE 532,0.0,0.0,0.0,-3.4999999999993925e-05,0.00018377975949485916,1.2995191418364771e-05,0.0030399999999999898,0.05878136099138912,0.004156469896438564,-0.0029899999999999914,0.05876631603223056,0.0041554060571741954,0.0,0.0,0.0,1.4999999999769641e-05,0.0006039660586487826,4.2706849567706624e-05
VAL 533,R VAL 533,0.0,0.0,0.0,-1.500000000000168e-05,0.00012155245781144577,8.595056718836503e-06,0.045625000000000214,0.03839628074436368,0.0027150270486682015,-0.04566,0.03835771630324204,0.0027123001308852236,0.0,0.0,0.0,-4.9999999999783826e-05,0.0005722761571129543,4.046603514059481e-05
PHE 534,R PHE 534,0.0,0.0,0.0,-4.499999999999949e-05,0.00020730412441627641,1.4658615214268878e-05,0.05167499999999994,0.03849076999749423,0.002721708447831988,-0.05168499999999995,0.038551469167854076,0.0027260005273293726,0.0,0.0,0.0,-5.5000000000067216e-05,0.0006098975323768299,4.312626809725983e-05
GLY 535,R GLY 535,0.0,0.0,0.0,-4.999999999999449e-06,7.053367989832165e-05,4.9874843358144515e-06,0.05439500000000003,0.03259323511098579,0.0023046897567785525,-0.05438500000000003,0.03261206486869546,0.002306021221715013,0.0,0.0,0.0,4.9999999999780775e-06,0.0005873457244247446,4.153161446416621e-05
GLN 536,R GLN 536,0.0,0.0,0.0,0.0,0.0,0.0,-0.20086499999999968,0.15251031694609993,0.01078410793134969,0.20088999999999999,0.15251956563011848,0.010784761912068347,0.0,0.0,0.0,2.5000000000332533e-05,0.0006279928343535629,4.4405799170796454e-05
SER 537,R SER 537,0.0,0.0,0.0,-1.5000000000000568e-05,0.00012155245781143678,8.595056718835867e-06,0.07268000000000001,0.07667142622907176,0.005421488540982076,-0.07273000000000002,0.07663345940253508,0.005418803880931654,0.0,0.0,0.0,-6.500000000002615e-05,0.0005574719723897022,3.9419221199819824e-05
GLY 538,R GLY 538,0.0,0.0,0.0,0.0,0.0,0.0,-0.2820049999999998,0.02367012832665062,0.001673730825133044,0.2819999999999998,0.02366833327465353,0.0016736038957890715,0.0,0.0,0.0,-4.999999999993898e-06,0.0005522454164589886,3.9049647885733986e-05
ALA 539,R ALA 539,0.0,0.0,0.0,0.0,0.0,0.0,-0.15329999999999996,0.06478155601712594,0.004580747755552594,0.15328499999999995,0.06480867052331835,0.0045826650406723115,0.0,0.0,0.0,-1.4999999999991686e-05,0.0005871754422658375,4.1519573697238377e-05
GLY 540,R GLY 540,0.0,0.0,0.0,0.0,0.0,0.0,-0.08722999999999996,0.03403743674250441,0.002406810233483302,0.08721000000000004,0.034003763027053165,0.0024044291422289695,0.0,0.0,0.0,-1.999999999995783e-05,0.0005912698199637569,4.1809089920732155e-05
ASN 541,R ASN 541,0.0,0.0,0.0,0.0,0.0,0.0,-0.34860499999999983,0.05863607230195425,0.004146196434685654,0.34861999999999993,0.05862103376775234,0.0041451330497343265,0.0,0.0,0.0,1.4999999999929514e-05,0.000587175442266397,4.151957369727794e-05
ASN 542,R ASN 542,0.0,0.0,0.0,-4.999999999997229e-06,7.053367989829033e-05,4.9874843358122365e-06,0.3709299999999996,0.03216076958034499,0.002274109825843998,-0.37087000000000026,0.03210954842410328,0.002270487943152125,0.0,0.0,0.0,5.499999999990734e-05,0.0005674284095811334,4.012324762527171e-05
TRP 543,R TRP 543,0.0,0.0,0.0,-3.499999999998949e-05,0.00018377975949483585,1.2995191418363123e-05,-0.09494000000000001,0.030389083566307123,0.0021488327063780436,0.09496500000000005,0.03042044994736251,0.0021510506444525983,0.0,0.0,0.0,-9.999999999861231e-06,0.0006081940479810933,4.300581356047275e-05
ALA 544,R ALA 544,0.0,0.0,0.0,-5.00000000000167e-06,7.053367989835297e-05,4.987484335816666e-06,0.18906499999999993,0.03696337072021465,0.0026137050091776053,-0.18910500000000013,0.036983157991171633,0.0026151041805250914,0.0,0.0,0.0,-4.5000000000001704e-05,0.0005319539453751437,3.7614824205370236e-05
LYS 545,R LYS 545,0.0,0.0,0.0,-2.000000000001112e-05,0.00014000000000007786,9.89949493661717e-06,-45.68463500000001,0.23340797281603873,0.016504436036122633,45.68446499999998,0.23337092530519438,0.01650181638150822,0.0,0.0,0.0,-0.0001900000000004809,0.0005864298764565874,4.146685423328422e-05
GLY 546,R GLY 546,0.0,0.0,0.0,-9.999999999998898e-06,9.949874371065103e-05,7.035623639734369e-06,0.13412499999999994,0.03783370686306054,0.0026752470680294132,-0.13406,0.03784912680630818,0.0026763374226730047,0.0,0.0,0.0,5.500000000001393e-05,0.000584786285748873,4.135063481979222e-05
HID 547,R HID 547,0.0,0.0,0.0,-1.9999999999997796e-05,0.0001399999999999846,9.899494936610575e-06,0.5085499999999998,0.06450114340071872,0.004560919589293414,-0.5085349999999997,0.06453091332842084,0.004563024641068773,0.0,0.0,0.0,-4.999999999650839e-06,0.0005700657856773752,4.03097382774909e-05
TYR 548,R TYR 548,0.0,0.0,0.0,-1.5000000000000568e-05,0.00012155245781143678,8.595056718835867e-06,0.13568000000000033,0.10103102295829729,0.007143972144402578,-0.1356350000000001,0.10097277739569195,0.0071398535611733515,0.0,0.0,0.0,3.000000000027203e-05,0.0005559676249565896,3.931284777269837e-05
THR 549,R THR 549,0.0,0.0,0.0,-2.0000000000001126e-05,0.0001400000000000079,9.899494936612224e-06,0.07871500000000052,0.09275884742168806,0.006559041002692393,-0.07874999999999999,0.0927787556502026,0.006560448727030797,0.0,0.0,0.0,-5.499999999937e-05,0.0006016435821979673,4.254262568295486e-05
GLU 550,R GLU 550,0.0,0.0,0.0,-2.0000000000004457e-05,0.0001400000000000312,9.899494936613872e-06,46.49373499999997,0.21178409944286922,0.014975397286353893,-46.49346999999998,0.2118246895456889,0.01497826744004918,0.0,0.0,0.0,0.00024499999999846975,0.0006041316081753762,4.271855568699428e-05
GLY 551,R GLY 551,0.0,0.0,0.0,-9.999999999998898e-06,9.949874371065103e-05,7.035623639734369e-06,0.07562500000000001,0.04058268565533819,0.002869629222565166,-0.07558499999999999,0.04057662843312643,0.002869200912275057,0.0,0.0,0.0,3.000000000000669e-05,0.0006550572494065334,4.631954231207673e-05
ALA 552,R ALA 552,0.0,0.0,0.0,0.0,0.0,0.0,0.15342999999999998,0.04306977014101631,0.003045492653085852,-0.15340499999999999,0.04310001131090355,0.0030476310267156794,0.0,0.0,0.0,2.499999999986846e-05,0.0005782516753110452,4.088856808449217e-05
GLU 553,R GLU 553,0.0,0.0,0.0,-5.0000000000005595e-06,7.053367989833732e-05,4.9874843358155595e-06,48.13186499999999,0.34669311613556336,0.02451490534101521,-48.131684999999976,0.34667564924277694,0.024513670245181658,0.0,0.0,0.0,0.0001749999999991303,0.0006199798383807197,4.3839194791794665e-05
LEU 554,R LEU 554,0.0,0.0,0.0,-1.9999999999997796e-05,0.0001399999999999846,9.899494936610575e-06,0.10882,0.03544019751637944,0.002506000399042254,-0.10884,0.03550780759213369,0.002510781153346491,0.0,0.0,0.0,-3.9999999999991153e-05,0.000590254182535241,4.173727350943911e-05
VAL 555,R VAL 555,0.0,0.0,0.0,-2.4999999999999466e-05,0.00015612494995995662,1.1039701082909572e-05,0.21961499999999995,0.02545028045032106,0.0017996065889521443,-0.2195899999999999,0.025521596736882163,0.001804649411935784,0.0,0.0,0.0,-2.4424906541753444e-17,0.0006244997998397106,4.4158804331630095e-05
ASP 556,R ASP 556,0.0,0.0,0.0,-1.5000000000000568e-05,0.00012155245781143678,8.595056718835867e-06,50.72508,0.3737118724365682,0.02642541992098194,-50.72466,0.37366929817801753,0.02642240946628942,0.0,0.0,0.0,0.00040500000000221804,0.00055765132475477,3.943190332717595e-05
SER 557,R SER 557,0.0,0.0,0.0,0.0,0.0,0.0,0.23984999999999984,0.1083254240702527,0.007659764193498414,-0.239895,0.1083343619310142,0.00766039619569379,0.0,0.0,0.0,-4.500000000008997e-05,0.0005504316487992415,3.8921395144563583e-05
VAL 558,R VAL 558,0.0,0.0,0.0,-1.9999999999997796e-05,0.0001399999999999846,9.899494936610575e-06,0.23083499999999973,0.03005940410254397,0.002125520847933557,-0.23087,0.030062652910214198,0.0021257505733269957,0.0,0.0,0.0,-5.500000000030147e-05,0.0005403471106613292,3.820831061431837e-05
LEU 559,R LEU 559,0.0,0.0,0.0,-2.4999999999999466e-05,0.00015612494995995662,1.1039701082909572e-05,0.343145,0.022032566237273996,0.0015579376993318217,-0.34310500000000005,0.022018491660418086,0.0015569424764581073,0.0,0.0,0.0,1.49999999999606e-05,0.000620302345634393,4.3861999498400093e-05
ASP 560,R ASP 560,0.0,0.0,0.0,-2.500000000000002e-05,0.00015612494995996009,1.1039701082909817e-05,53.221059999999994,0.3074874085254213,0.02174264316978036,-53.22036500000004,0.30748245766212373,0.021742293090879317,0.0,0.0,0.0,0.0006700000000009254,0.0005840376700194576,4.1297699693914964e-05
VAL 561,R VAL 561,0.0,0.0,0.0,-3.500000000000281e-05,0.00018377975949490579,1.2995191418368068e-05,0.34686500000000037,0.03019001117919352,0.0021347561628905416,-0.34683999999999976,0.03025333700602558,0.0021392339750482612,0.0,0.0,0.0,-9.999999999847284e-06,0.0006244197306301847,4.4153142583528096e-05
VAL 562,R VAL 562,0.0,0.0,0.0,-3.4999999999998364e-05,0.00018377975949488248,1.299519141836642e-05,0.36500499999999975,0.027037288602965115,0.0019118250116054389,-0.3649600000000001,0.026989783252183763,0.001908465876037425,0.0,0.0,0.0,9.999999999884267e-06,0.0006081940479813049,4.300581356048771e-05
ARG 563,R ARG 563,0.0,0.0,0.0,-4.999999999999449e-05,0.0002179449471770097,1.5411035007420745e-05,-57.152799999999985,0.8423021251313623,0.05955975444882261,57.151490000000024,0.8422331090017804,0.059554874271498755,0.0,0.0,0.0,-0.0013599999999968303,0.0006248199740692579,4.41814440685175e-05
LYS 564,R LYS 564,0.0,0.0,0.0,-3.9999999999997815e-05,0.00019595917942264354,1.3856406460550262e-05,-53.36959000000001,0.4119669912753319,0.029130465315580643,53.36887000000001,0.4119558145003067,0.029129674998239433,0.0,0.0,0.0,-0.000760000000001213,0.0006019966777333704,4.256759330770389e-05
GLU 565,R GLU 565,0.0,0.0,0.0,-4.0000000000004476e-05,0.00019595917942267618,1.3856406460552569e-05,57.105030000000006,0.24459423357560112,0.017295424120043385,-57.103629999999974,0.24453202879092995,0.017291025577537065,0.0,0.0,0.0,0.0013599999999983935,0.0006086049621897456,4.303486958281515e-05
SER 566,R SER 566,0.0,0.0,0.0,-2.9999999999996697e-05,0.00017058722109230103,1.206233808181349e-05,0.5893050000000002,0.10070899649484863,0.007121201434799971,-0.5891450000000004,0.10064926216818368,0.007116977580054531,0.0,0.0,0.0,0.0001299999999999213,0.0005684188596448603,4.019328302092051e-05
GLU 567,R GLU 567,0.0,0.0,0.0,-4.500000000000059e-05,0.00020730412441628154,1.465861521426924e-05,60.494409999999995,0.5348478866909437,0.03781945675824605,-60.49227499999999,0.5346373437876443,0.03780456912678067,0.0,0.0,0.0,0.0020899999999969055,0.0006571909920278126,4.647042069975806e-05
SER 568,R SER 568,0.0,0.0,0.0,-2.000000000000335e-05,0.00014000000000002343,9.899494936613321e-06,0.31136499999999995,0.16996576647960632,0.01201839460472988,-0.31127,0.16991814823614348,0.012015027486443805,0.0,0.0,0.0,7.49999999999723e-05,0.0006319612329883141,4.468640732930486e-05
CYS 569,R CYS 569,0.0,0.0,0.0,-7.499999999999841e-05,0.00026339134382131286,1.8624580532188778e-05,-0.14844000000000002,0.07049039934629397,0.004984423938631225,0.14837500000000006,0.07052456575548696,0.00498683986859414,0.0,0.0,0.0,-0.00013999999999991352,0.0006483826030980839,4.584757354540409e-05
ASP 570,R ASP 570,0.0,0.0,0.0,-0.00011000000000000177,0.00031288975694324534,2.212464688983794e-05,64.32189999999997,0.4795606218241466,0.03391005676818915,-64.31833499999999,0.47939233700368805,0.03389815723441745,0.0,0.0,0.0,0.0034550000000000123,0.000669309345521142,4.732731769295294e-05
CYM 571,R CYM 571,0.0,0.0,0.0,-7.50000000000034e-05,0.00026339134382133043,1.8624580532190018e-05,67.51593999999996,0.35865205479215967,0.025360530003002528,-67.51112,0.35836902153766276,0.025340516529646924,0.0,0.0,0.0,0.0047450000000026195,0.0006557247898332134,4.636674454831888e-05
LEU 572,R LEU 572,0.0,0.0,0.0,-0.00010499999999999288,0.0003065534211193659,2.16766002869439e-05,0.41531999999999997,0.07451320419898647,0.005268879197704125,-0.41516500000000006,0.074457758326449,0.005264958582458121,0.0,0.0,0.0,4.999999999998117e-05,0.0006910137480542326,4.886205071422803e-05
GLN 573,R GLN 573,0.0,0.0,0.0,-0.0001650000000000462,0.0003711805490594533,2.624642832844854e-05,0.07483500000000042,0.13143541294110955,0.009293887177871267,-0.07485999999999997,0.13135756696894174,0.009288382636390475,0.0,0.0,0.0,-0.0001899999999996993,0.0007168681887207391,5.069023574613523e-05
GLY 574,R GLY 574,0.0,0.0,0.0,-4.500000000000615e-05,0.00020730412441630712,1.465861521427105e-05,0.031415,0.0420999141923116,0.0029769134812755306,-0.031404999999999995,0.04215093089126266,0.002980520906653735,0.0,0.0,0.0,-3.4999999999993925e-05,0.0006432534492716548,4.5484887600162396e-05
PHE 575,R PHE 575,0.0,0.0,0.0,-8.500000000001062e-05,0.0002788816953477217,1.9719913792917486e-05,0.3185200000000002,0.05058378791668275,0.0035768139453988515,-0.31847500000000006,0.05053908759564248,0.0035736531553859727,0.0,0.0,0.0,-3.999999999972914e-05,0.0006988562083862925,4.9416596402426633e-05
GLN 576,R GLN 576,0.0,0.0,0.0,-4.000000000000004e-05,0.00019595917942265444,1.385640646055103e-05,0.32391499999999945,0.14037726943846768,0.009926171914439159,-0.3238300000000002,0.1404003244298241,0.009927802148511992,0.0,0.0,0.0,4.499999999932669e-05,0.0006107167919749967,4.318419849900143e-05
LEU 577,R LEU 577,0.0,0.0,0.0,-5.5000000000005043e-05,0.0002279802623035809,1.612063894515499e-05,0.2948799999999999,0.029533973657466298,0.002088367304857928,-0.294795,0.029539515483499337,0.0020887591711347396,0.0,0.0,0.0,2.9999999999919814e-05,0.000599249530663098,4.237334067547325e-05
THR 578,R THR 578,0.0,0.0,0.0,-3.500000000000725e-05,0.0001837797594949291,1.2995191418369716e-05,0.03507999999999992,0.06635257040989485,0.004691835248599451,-0.0351,0.0662925335162264,0.004687589999136017,0.0,0.0,0.0,-5.5000000000098305e-05,0.0005932748098481321,4.1950864115077374e-05
HID 579,R HID 579,0.0,0.0,0.0,-1.9999999999988916e-05,0.0001399999999999224,9.89949493660618e-06,0.5940000000000001,0.03783675461769607,0.0026754625768264303,-0.5939799999999996,0.03788811950994879,0.0026790946231891118,0.0,0.0,0.0,1.1990408665951691e-16,0.0006164414002970386,4.35889894354167e-05
SER 580,R SER 580,0.0,0.0,0.0,0.0,0.0,0.0,0.47282000000000013,0.051666406881064914,0.00365336666651443,-0.47281999999999996,0.05159435628050943,0.0036482719196902955,0.0,0.0,0.0,7.216449660063518e-17,0.0005291502622128495,3.741657386773456e-05
LEU 581,R LEU 581,0.0,0.0,0.0,-2.0000000000002238e-05,0.00014000000000001568,9.899494936612774e-06,-0.05412499999999996,0.029644044511503546,0.0020961504895880014,0.054109999999999984,0.029604862776240033,0.002093379922517653,0.0,0.0,0.0,-3.499999999999615e-05,0.000658615973083089,4.657118207648289e-05
GLY 582,R GLY 582,0.0,0.0,0.0,-1.500000000000501e-05,0.00012155245781147276,8.595056718838412e-06,-0.18703000000000006,0.02578389225853982,0.0018231965061396834,0.18697500000000009,0.025788842063962127,0.00182354651023765,0.0,0.0,0.0,-7.00000000000417e-05,0.0006205642593640702,4.388051959583415e-05
GLY 583,R GLY 583,0.0,0.0,0.0,-1.4999999999996128e-05,0.00012155245781140079,8.595056718833323e-06,0.21915000000000007,0.03672148553639942,0.0025966011438031756,-0.21907499999999988,0.036749821428138374,0.0025986047939231334,0.0,0.0,0.0,5.999999999991568e-05,0.0005713142742833926,4.039801975344581e-05
GLY 584,R GLY 584,0.0,0.0,0.0,-5.00000000000167e-06,7.053367989835297e-05,4.987484335816666e-06,0.269865,0.035790316777028215,0.002530757569385131,-0.2698749999999998,0.03574254292856126,0.0025273794481636947,0.0,0.0,0.0,-1.5000000000044978e-05,0.0005956299186576662,4.2117395456042746e-05
THR 585,R THR 585,0.0,0.0,0.0,-2.9999999999996697e-05,0.00017058722109230103,1.206233808181349e-05,0.11376499999999996,0.025059325110625037,0.0017719618717681293,-0.1137500000000001,0.02500294982597021,0.0017679755371610543,0.0,0.0,0.0,-1.5000000000071622e-05,0.0005698903403290705,4.029733241793951e-05
GLY 586,R GLY 586,0.0,0.0,0.0,-1.000000000000334e-05,9.949874371069522e-05,7.035623639737493e-06,0.24086999999999992,0.020806083245052148,0.001471212255250818,-0.24095,0.02080234361796822,0.0014709478236838026,0.0,0.0,0.0,-9.000000000000563e-05,0.0006417943595887321,4.538171437924699e-05
SER 587,R SER 587,0.0,0.0,0.0,-3.000000000001224e-05,0.00017058722109238942,1.206233808181974e-05,0.3084750000000002,0.07526492792131004,0.005322034091867505,-0.30842499999999995,0.07529597847826948,0.005324229697806069,0.0,0.0,0.0,2.000000000020874e-05,0.0006161168720300548,4.3566041821589604e-05
GLY 588,R GLY 588,0.0,0.0,0.0,-1.000000000000334e-05,9.949874371069522e-05,7.035623639737493e-06,0.34733,0.030375007818929885,0.0021478374007359723,-0.3473750000000001,0.030330584811373126,0.0021446962197475637,0.0,0.0,0.0,-5.500000000001948e-05,0.0006098975323774436,4.312626809730323e-05
MET 589,R MET 589,0.0,0.0,0.0,-2.4999999999995027e-05,0.0001561249499599289,1.1039701082907612e-05,0.21986499999999992,0.10908618966211966,0.007713558444388667,-0.2198299999999999,0.10912672037590082,0.007716424398644766,0.0,0.0,0.0,9.999999999849019e-06,0.0005743692192310353,4.061403698230878e-05
GLY 590,R GLY 590,0.0,0.0,0.0,-2.000000000000557e-05,0.000140000000000039,9.899494936614423e-06,0.2949399999999999,0.027482838281371963,0.0019433301315011356,-0.2949,0.027521264505831474,0.0019460472758902072,0.0,0.0,0.0,2.000000000002222e-05,0.0005996665740226754,4.2402830094233854e-05
THR 591,R THR 591,0.0,0.0,0.0,-2.000000000000557e-05,0.00014000000000003896,9.899494936614421e-06,0.4116650000000003,0.06570108655874554,0.00464576838370133,-0.41165999999999975,0.06572331701915325,0.0046473403146316495,0.0,0.0,0.0,-1.499999999990731e-05,0.0005698903403283695,4.0297332417889944e-05
LEU 592,R LEU 592,0.0,0.0,0.0,-4.499999999999949e-05,0.00020730412441627641,1.4658615214268878e-05,0.34528000000000003,0.04677490352742655,0.0033074851473589876,-0.34525500000000003,0.046813245721696525,0.0033101963499163746,0.0,0.0,0.0,-2.0000000000088835e-05,0.0006554387843270318,4.634652090503111e-05
LEU 593,R LEU 593,0.0,0.0,0.0,-2.000000000000668e-05,0.00014000000000004674,9.89949493661497e-06,0.2852800000000002,0.03138441651520577,0.0022192133741485076,-0.28525999999999985,0.03136434918821112,0.002217794399848687,0.0,0.0,0.0,1.5987211554602254e-16,0.0005999999999998672,4.242640687118346e-05
ILE 594,R ILE 594,0.0,0.0,0.0,-4.000000000000004e-05,0.00019595917942265444,1.385640646055103e-05,0.34858000000000017,0.023885635850859958,0.0016889695083095587,-0.348535,0.023828108926222624,0.001684901740458372,0.0,0.0,0.0,5.000000000094928e-06,0.000644185532280894,4.5550795821808574e-05
SER 595,R SER 595,0.0,0.0,0.0,-9.999999999996679e-06,9.949874371062894e-05,7.035623639732807e-06,0.3787800000000001,0.12872280916760626,0.009102077125579627,-0.3787600000000001,0.12871752949773363,0.00910170379654269,0.0,0.0,0.0,9.999999999972254e-06,0.0005743692192310052,4.0614036982306656e-05
LYS 596,R LYS 596,0.0,0.0,0.0,-6.0000000000004494e-05,0.00023748684174077614,1.6792855623747924e-05,-54.52183500000002,0.5255152783432662,0.03715954169336595,54.52106000000003,0.5254462259811153,0.03715465895401257,0.0,0.0,0.0,-0.0008350000000017133,0.0006691599210975214,4.7316751790631246e-05
ILE 597,R ILE 597,0.0,0.0,0.0,-8.000000000000562e-05,0.0002712931993250298,1.9183326093252226e-05,0.3420350000000002,0.03379842858772951,0.0023899098047832803,-0.3419099999999998,0.03382294930960526,0.0023916436816550737,0.0,0.0,0.0,4.5000000000055e-05,0.0006877317791118808,4.8629980464749975e-05
ARG 598,R ARG 598,0.0,0.0,0.0,-7.000000000000117e-05,0.00025514701644346573,1.8041618552669014e-05,-59.79978499999997,0.308947453102358,0.02184588391189902,59.79835999999998,0.3088473577677472,0.021838806102912178,0.0,0.0,0.0,-0.001495000000000033,0.0005999791663039805,4.2424933706419594e-05
GLU 599,R GLU 599,0.0,0.0,0.0,-4.500000000000115e-05,0.00020730412441628408,1.465861521426942e-05,56.93931,0.8594076354680683,0.06076929668429676,-56.93820499999998,0.859398663589176,0.06076866227665628,0.0,0.0,0.0,0.0010600000000023614,0.0006296030495455081,4.451965857893586e-05
GLU 600,R GLU 600,0.0,0.0,0.0,-5.499999999999783e-05,0.00022798026230355095,1.612063894515287e-05,57.82289,0.4105447209518354,0.029029895616538168,-57.82153000000001,0.4104130225736486,0.02902058313490945,0.0,0.0,0.0,0.0013049999999998362,0.0006495960283142739,4.5933375665287156e-05
TYR 601,R TYR 601,0.0,0.0,0.0,-0.00010999999999999178,0.00031288975694321693,2.2124646889835932e-05,0.047539999999999916,0.20273904014767352,0.014335815009967164,-0.04756999999999995,0.20267031134332428,0.014330955149605345,0.0,0.0,0.0,-0.00013999999999991352,0.0006858571279790284,4.849742261191007e-05
PRO 602,R PRO 602,0.0,0.0,0.0,-8.00000000000023e-05,0.0002712931993250185,1.9183326093251427e-05,0.04561000000000005,0.0921974940006506,0.006519347321626606,-0.04557500000000001,0.09218077009333346,0.006518164762799418,0.0,0.0,0.0,-4.499999999981519e-05,0.0006268771809533105,4.4326910562319225e-05
ASP 603,R ASP 603,0.0,0.0,0.0,-0.00012500000000000065,0.0003307189138830756,2.3385358667337255e-05,65.75071999999999,0.545618586192899,0.03858106022384157,-65.74727999999999,0.545309097303321,0.03855917605458931,0.0,0.0,0.0,0.0033150000000023282,0.0007387658627748632,5.223863512772362e-05
ARG 604,R ARG 604,0.0,0.0,0.0,-0.00014999999999999682,0.0003570714214271349,2.5248762345904658e-05,-65.71535,0.34442620036752614,0.024354610189819426,65.71175500000005,0.34426603807214484,0.024343285005303975,0.0,0.0,0.0,-0.003745000000000118,0.0006855472266736721,4.8475509280458475e-05
ILE 605,R ILE 605,0.0,0.0,0.0,-8.999999999998565e-05,0.0002861817604250381,2.0236106344844837e-05,-0.21607999999999983,0.054610654638083754,0.0038615564219625603,0.21608,0.0545903251501583,0.0038601189100855465,0.0,0.0,0.0,-9.000000000008334e-05,0.0006722350779304307,4.753419821560748e-05
MET 606,R MET 606,0.0,0.0,0.0,-4.999999999999449e-05,0.00021794494717700968,1.5411035007420745e-05,-0.22389999999999996,0.08485381547107967,0.006000070832915242,0.2237950000000001,0.08479600801334883,0.0059959832283787776,0.0,0.0,0.0,-0.00015500000000008007,0.0006252799373081762,4.421396838105107e-05
ASN 607,R ASN 607,0.0,0.0,0.0,-6.99999999999834e-05,0.00025514701644340095,1.8041618552664434e-05,-0.6135399999999998,0.089199710761863,0.006307372035959199,0.6134750000000004,0.08918463642914853,0.006306306119670773,0.0,0.0,0.0,-0.00013500000000007617,0.0006455811335525674,4.564947973411186e-05
THR 608,R THR 608,0.0,0.0,0.0,-4.5000000000003926e-05,0.0002073041244162969,1.4658615214270328e-05,0.21375499999999995,0.0570721909076571,0.004035613320797755,-0.21372500000000003,0.05703489611632531,0.004032976180812391,0.0,0.0,0.0,-1.4999999999978364e-05,0.0006203023456351085,4.3861999498450685e-05
PHE 609,R PHE 609,0.0,0.0,0.0,-9.500000000000507e-05,0.00029321493822793065,2.073342711661644e-05,-0.13589500000000002,0.03930742900521493,0.0027794549600596266,0.13586500000000007,0.03927641499678886,0.0027772619384926413,0.0,0.0,0.0,-0.0001250000000003304,0.0006319612329882334,4.4686407329299154e-05
SER 610,R SER 610,0.0,0.0,0.0,-3.0000000000001136e-05,0.00017058722109232626,1.2062338081815275e-05,0.10770500000000004,0.06593760668237814,0.004662492882032099,-0.107645,0.06594261880604989,0.004662847292695743,0.0,0.0,0.0,3.0000000000063762e-05,0.0005469003565550381,3.867169507534081e-05
VAL 611,R VAL 611,0.0,0.0,0.0,-4.4999999999997265e-05,0.0002073041244162662,1.4658615214268156e-05,-0.04552999999999995,0.0393077485999898,0.0027794775588228806,0.04548499999999998,0.03928485426980735,0.0027778586852106072,0.0,0.0,0.0,-8.999999999990933e-05,0.000609836043539434,4.312192017987084e-05
VAL 612,R VAL 612,0.0,0.0,0.0,-2.9999999999998917e-05,0.00017058722109231366,1.2062338081814384e-05,0.10688499999999998,0.0328995710458359,0.002326350978463916,-0.10685499999999999,0.03284286794724244,0.0023223414639109434,0.0,0.0,0.0,-1.9984014443252817e-17,0.0005916079783098101,4.183300132669306e-05
PRO 613,R PRO 613,0.0,0.0,0.0,-1.5000000000000568e-05,0.00012155245781143678,8.595056718835867e-06,0.06216000000000003,0.04943343403001647,0.0034954716419962483,-0.062124999999999965,0.049455225962480476,0.0034970125643182946,0.0,0.0,0.0,1.9999999999891216e-05,0.0005912698199638077,4.180908992073575e-05
SER 614,R SER 614,0.0,0.0,0.0,-2.000000000000002e-05,0.00014000000000000012,9.899494936611673e-06,-0.3789350000000001,0.06142109389289571,0.0043431271999562196,0.3789549999999998,0.061394649400415766,0.004341257291960459,0.0,0.0,0.0,-2.220446049250313e-18,0.0005830951894846144,4.1231056256182566e-05
PRO 615,R PRO 615,0.0,0.0,0.0,-5.00000000000167e-06,7.053367989835297e-05,4.987484335816666e-06,-0.26567999999999986,0.021103023480063116,0.0014922091006291565,0.26570000000000005,0.02108008538882168,0.001490587132642727,0.0,0.0,0.0,1.500000000005386e-05,0.000595629918657532,4.211739545603325e-05
LYS 616,R LYS 616,0.0,0.0,0.0,-2.4999999999998358e-05,0.00015612494995994968,1.1039701082909082e-05,-48.62201500000001,0.552473433546336,0.03906577112860296,48.621805000000016,0.5524659419126523,0.03906524139010497,0.0,0.0,0.0,-0.00023499999999764042,0.000582902221644715,4.121741136936819e-05
VAL 617,R VAL 617,0.0,0.0,0.0,-1.5000000000001124e-05,0.0001215524578114413,8.595056718836186e-06,-0.22605499999999992,0.03910756928012808,0.0027653227433701274,0.22603000000000015,0.039082337442891066,0.0027635385830489185,0.0,0.0,0.0,-3.999999999992898e-05,0.0005642694391866744,3.989987468652276e-05
SER 618,R SER 618,0.0,0.0,0.0,-5.00000000000167e-06,7.053367989835297e-05,4.987484335816666e-06,-0.3469650000000004,0.06232971823295704,0.004407376643197071,0.34693999999999975,0.062312971362310225,0.00440619246061727,0.0,0.0,0.0,-3.0000000000137972e-05,0.0005648893696999121,3.994371039350025e-05
ASP 619,R ASP 619,0.0,0.0,0.0,0.0,0.0,0.0,46.55922999999998,0.17469549823015482,0.012352837144130498,-46.559165,0.17467420466246025,0.01235133146151925,0.0,0.0,0.0,6.50000000008788e-05,0.0005663700203944134,4.0048408208165295e-05
THR 620,R THR 620,0.0,0.0,0.0,0.0,0.0,0.0,0.029004999999999902,0.06244105200106744,0.004415249129437663,-0.029069999999999974,0.062442974784998884,0.004415385090793331,0.0,0.0,0.0,-6.500000000007056e-05,0.0005484295761536644,3.8779827230152016e-05
VAL 621,R VAL 621,0.0,0.0,0.0,-9.99999999999942e-06,9.949874371065621e-05,7.035623639734735e-06,0.20552000000000026,0.035163327487597026,0.002486422731556318,-0.20549000000000006,0.03511424070088951,0.002482951771581564,0.0,0.0,0.0,2.0000000000246488e-05,0.000607947366142839,4.2988370520410234e-05
VAL 622,R VAL 622,0.0,0.0,0.0,-1.000000000000334e-05,9.949874371069522e-05,7.035623639737493e-06,0.16893000000000008,0.022302132185062114,0.0015769988902976176,-0.16892999999999997,0.022390066994093766,0.00158321682027448,0.0,0.0,0.0,-9.999999999967812e-06,0.0005999166608788324,4.242051390542127e-05
GLU 623,R GLU 623,0.0,0.0,0.0,0.0,0.0,0.0,49.01183,0.21299791336646692,0.015061226892001353,-49.01163,0.21294380268109517,0.01505740068874525,0.0,0.0,0.0,0.00020000000000010233,0.000538516480712644,3.8078865529262516e-05
PRO 624,R PRO 624,0.0,0.0,0.0,0.0,0.0,0.0,0.29008500000000004,0.02570209670435402,0.0018174126870361142,-0.2900649999999997,0.02573229051212148,0.0018195477116583355,0.0,0.0,0.0,1.9999999999935624e-05,0.0005287721626559517,3.738983819166995e-05
TYR 625,R TYR 625,0.0,0.0,0.0,-9.999999999998898e-06,9.949874371065103e-05,7.035623639734369e-06,0.39540999999999976,0.029994697864789446,0.0021209454259834273,-0.39544499999999977,0.02996426162948445,0.0021187932591456324,0.0,0.0,0.0,-4.5000000000241516e-05,0.0005594416859691237,3.955850098272024e-05
ASN 626,R ASN 626,0.0,0.0,0.0,-9.999999999994458e-06,9.949874371060685e-05,7.035623639731245e-06,0.20699000000000034,0.038738222726397646,0.0027392059980950604,-0.20692999999999995,0.038702133016153634,0.0027366540702106,0.0,0.0,0.0,5.000000000087823e-05,0.0006144102863739508,4.344536799257892e-05
ALA 627,R ALA 627,0.0,0.0,0.0,-5.00000000000167e-06,7.053367989835297e-05,4.987484335816666e-06,0.29545999999999994,0.020301930942646026,0.0014355633040726002,-0.295535,0.020276557276813607,0.0014337691149552336,0.0,0.0,0.0,-8.000000000007667e-05,0.0005600000000000292,3.9597979746448725e-05
THR 628,R THR 628,0.0,0.0,0.0,-3.999999999998893e-05,0.00019595917942260004,1.3856406460547185e-05,0.4162950000000002,0.04220684748947608,0.0029844748072314947,-0.41623999999999994,0.04225650719120169,0.0029879862784156826,0.0,0.0,0.0,1.5000000000147118e-05,0.000603966058648953,4.270684956771867e-05
LEU 629,R LEU 629,0.0,0.0,0.0,-1.000000000000334e-05,9.949874371069522e-05,7.035623639737493e-06,0.31806,0.032713092180348825,0.0023131649314305277,-0.3180300000000001,0.03276933169901214,0.002317141665932277,0.0,0.0,0.0,2.0000000000188754e-05,0.0005564171097296582,3.9344631145806064e-05
SER 630,R SER 630,0.0,0.0,0.0,-1.9999999999997796e-05,0.0001399999999999846,9.899494936610575e-06,0.4096700000000004,0.037082355642538305,0.002622118513721007,-0.40959000000000034,0.03710460753059855,0.002623691959815167,0.0,0.0,0.0,5.999999999999561e-05,0.0006135144660071122,4.3382023926967266e-05
VAL 631,R VAL 631,0.0,0.0,0.0,-3.0000000000001136e-05,0.00017058722109232626,1.2062338081815275e-05,0.3498750000000004,0.017952141237184815,0.001269408080563204,-0.3498699999999998,0.018040595888168455,0.0012756627689170061,0.0,0.0,0.0,-2.4999999999841816e-05,0.0005868347297150905,4.1495481681731524e-05
HID 632,R HID 632,0.0,0.0,0.0,-1.4999999999996128e-05,0.00012155245781140079,8.595056718833323e-06,0.34558000000000005,0.08815635881772818,0.006233595912473008,-0.34560999999999986,0.08813465776866708,0.006232061416578012,0.0,0.0,0.0,-4.499999999987736e-05,0.0006107167919747525,4.3184198498984155e-05
GLN 633,R GLN 633,0.0,0.0,0.0,-3.9999999999997815e-05,0.00019595917942264357,1.3856406460550263e-05,0.4336850000000001,0.2841835951898,0.02009481472606803,-0.43352999999999997,0.2842213030369116,0.020097481073507686,0.0,0.0,0.0,0.00011500000000054911,0.0005583681581175336,3.9482591100355036e-05
LEU 634,R LEU 634,0.0,0.0,0.0,-7.499999999999619e-05,0.000263391343821305,1.8624580532188222e-05,0.3791149999999998,0.026816259526640584,0.0018961958957345914,-0.3790649999999996,0.02681269801792133,0.0018959440590379274,0.0,0.0,0.0,-2.4999999999990586e-05,0.0006359048670989117,4.4965264371517076e-05
VAL 635,R VAL 635,0.0,0.0,0.0,-4.499999999999283e-05,0.00020730412441624576,1.4658615214266711e-05,0.38219000000000003,0.022932812736336922,0.0016215947397545062,-0.3821749999999997,0.022881310604947785,0.0016179529891194241,0.0,0.0,0.0,-2.9999999999859027e-05,0.0005992495306629009,4.2373340675459315e-05
GLU 636,R GLU 636,0.0,0.0,0.0,-7.999999999999452e-05,0.0002712931993249922,1.9183326093249567e-05,57.34165499999995,0.5120788083687078,0.03620943978994398,-57.340844999999966,0.5120004306435958,0.03620389764785192,0.0,0.0,0.0,0.0007300000000036277,0.0006979254974558843,4.935078520140503e-05
ASN 637,R ASN 637,0.0,0.0,0.0,-3.0000000000001136e-05,0.00017058722109232626,1.2062338081815275e-05,0.6507850000000005,0.08238239359838777,0.0058253149163799214,-0.6507050000000001,0.0824074509677371,0.005827086739958482,0.0,0.0,0.0,5.0000000000594016e-05,0.0005809475019314098,4.107919181290848e-05
THR 638,R THR 638,0.0,0.0,0.0,-3.500000000000725e-05,0.0001837797594949291,1.2995191418369716e-05,0.22092499999999984,0.09158645846958,0.006476140584870012,-0.22095499999999987,0.09152629663107788,0.006471886500472662,0.0,0.0,0.0,-6.500000000000838e-05,0.0005484295761537123,3.8779827230155404e-05
ASP 639,R ASP 639,0.0,0.0,0.0,-9.999999999999786e-05,0.00029999999999999363,2.1213203435595974e-05,61.862180000000016,0.3255115629296545,0.023017143350219028,-61.860400000000006,0.32536244405105025,0.02300659905319263,0.0,0.0,0.0,0.0016799999999985004,0.0007124605252231977,5.037856687130523e-05
GLU 640,R GLU 640,0.0,0.0,0.0,-5.999999999998007e-05,0.00023748684174067946,1.6792855623741086e-05,61.295114999999996,0.3814957165870671,0.02697582081923364,-61.29342499999998,0.3813293122462399,0.02696405425545186,0.0,0.0,0.0,0.001630000000001246,0.0006504613747171456,4.5994564896241757e-05
THR 641,R THR 641,0.0,0.0,0.0,-5.0000000000007815e-05,0.00021794494717706776,1.541103500742485e-05,0.10339499999999985,0.08344176996564773,0.00590022413769175,-0.10339999999999998,0.08342337801839476,0.005898923630629571,0.0,0.0,0.0,-5.5000000000121616e-05,0.0006340149840499633,4.483162945956098e-05
TYR 642,R TYR 642,0.0,0.0,0.0,-6.500000000000838e-05,0.00024652586071245285,1.7432010784762567e-05,-0.29979999999999996,0.04805163888984389,0.0033977639706135837,0.29977000000000004,0.04804380397095881,0.0033972099581862153,0.0,0.0,0.0,-9.4999999999833e-05,0.0005966364051919179,4.218856480139698e-05
CYS 643,R CYS 643,0.0,0.0,0.0,-5.5000000000005043e-05,0.0002279802623035809,1.612063894515499e-05,0.2733050000000001,0.06397321294885788,0.004523589269042846,-0.27330000000000004,0.06398812389811019,0.00452464363237587,0.0,0.0,0.0,-4.9999999999892355e-05,0.0005979130371551462,4.22788363132248e-05
ILE 644,R ILE 644,0.0,0.0,0.0,-3.4999999999993925e-05,0.00018377975949485916,1.2995191418364771e-05,-0.08444500000000002,0.03930759436800986,0.0027794666529749913,0.08443999999999996,0.039312929170948446,0.0027798438805084085,0.0,0.0,0.0,-3.999999999996895e-05,0.0006151422599691652,4.349712634186148e-05
ASP 645,R ASP 645,0.0,0.0,0.0,-1.9999999999997796e-05,0.0001399999999999846,9.899494936610575e-06,51.16571000000002,0.22103978351759596,0.015629872983729854,-51.16543000000002,0.22104389857447437,0.015630163962192224,0.0,0.0,0.0,0.0002600000000009572,0.00054074023338471,3.823610858867248e-05
ASN 646,R ASN 646,0.0,0.0,0.0,-1.9999999999997796e-05,0.0001399999999999846,9.899494936610575e-06,0.42249499999999957,0.05105888732630324,0.0036104085468268887,-0.42244499999999996,0.05102398431130187,0.0036079405309677563,0.0,0.0,0.0,2.9999999998331363e-05,0.0005736723803711431,4.056476303398638e-05
GLU 647,R GLU 647,0.0,0.0,0.0,-3.0000000000001136e-05,0.00017058722109232626,1.2062338081815275e-05,49.582969999999996,0.29231867730450356,0.02067005189894966,-49.58271,0.2923260780380967,0.020670575209840603,0.0,0.0,0.0,0.00023000000000138242,0.0005891519328674725,4.165933268797514e-05
ALA 648,R ALA 648,0.0,0.0,0.0,-1.5000000000000568e-05,0.00012155245781143678,8.595056718835867e-06,-0.07547000000000006,0.04065623076479178,0.0028748296471269403,0.07547499999999994,0.04063482958005379,0.002873316354841574,0.0,0.0,0.0,-1.0000000000058851e-05,0.0005743692192310887,4.061403698231256e-05
LEU 649,R LEU 649,0.0,0.0,0.0,-2.9999999999996697e-05,0.00017058722109230103,1.206233808181349e-05,0.023100000000000308,0.0315594676761191,0.002231591360442147,-0.02310500000000001,0.03156650083553766,0.0022320886799139495,0.0,0.0,0.0,-3.4999999999896225e-05,0.0005690123021519559,4.023524574302168e-05
TYR 650,R TYR 650,0.0,0.0,0.0,-4.500000000000615e-05,0.00020730412441630712,1.465861521427105e-05,0.01942500000000006,0.06260450762525024,0.0044268071874659365,-0.019449999999999995,0.06258288504056042,0.004425278239839841,0.0,0.0,0.0,-6.999999999991902e-05,0.0006124540799110918,4.330704330705006e-05
ASP 651,R ASP 651,0.0,0.0,0.0,-9.999999999998898e-06,9.949874371065103e-05,7.035623639734369e-06,49.90241000000002,0.5596088204244184,0.03957031917339112,-49.90211500000002,0.5594762745377275,0.03956094676386137,0.0,0.0,0.0,0.00028500000000072136,0.0005947898788661517,4.20579956727381e-05
ILE 652,R ILE 652,0.0,0.0,0.0,-6.499999999998174e-05,0.0002465258607123517,1.7432010784755415e-05,-0.09411500000000013,0.034639742709783435,0.0024493996968645137,0.09411000000000001,0.03468786387196538,0.002452802376874257,0.0,0.0,0.0,-7.000000000000562e-05,0.0005959026766175159,4.213668235634598e-05
CYS 653,R CYS 653,0.0,0.0,0.0,-2.9999999999992255e-05,0.00017058722109227577,1.2062338081811704e-05,0.09107499999999998,0.0499610786012471,0.0035327817474335933,-0.09101,0.049928948516867425,0.003530509807379097,0.0,0.0,0.0,3.499999999992287e-05,0.000643253449271894,4.548488760017931e-05
PHE 654,R PHE 654,0.0,0.0,0.0,-3.999999999999948e-05,0.0001959591794226517,1.3856406460550838e-05,0.010439999999999987,0.048536341024020324,0.0034320375872067587,-0.010465000000000016,0.048559744387712746,0.0034336924549237076,0.0,0.0,0.0,-6.500000000016826e-05,0.0006251199884824548,4.420265829112003e-05
ARG 655,R ARG 655,0.0,0.0,0.0,-6.000000000000338e-05,0.00023748684174077173,1.6792855623747612e-05,-51.54425500000003,0.7845150221457327,0.055473589210196204,51.54383000000003,0.7844459261772359,0.05546870338740853,0.0,0.0,0.0,-0.0004849999999971999,0.0006555722690922899,4.635595970330103e-05
THR 656,R THR 656,0.0,0.0,0.0,-2.4999999999997247e-05,0.00015612494995994277,1.1039701082908593e-05,-0.18074500000000027,0.07106644760363347,0.005025156701536769,0.18081,0.07100854807697482,0.005021062586743987,0.0,0.0,0.0,3.999999999978021e-05,0.0005986651818838495,4.233202097703479e-05
LEU 657,R LEU 657,0.0,0.0,0.0,-3.0000000000001136e-05,0.00017058722109232626,1.2062338081815275e-05,-0.05484000000000014,0.039420862496906475,0.002787475919178502,0.054815,0.03941650384039662,0.002787167715621004,0.0,0.0,0.0,-5.500000000014493e-05,0.0006180412607585563,4.370211665354584e-05
LYS 658,R LYS 658,0.0,0.0,0.0,-1.4999999999998903e-05,0.00012155245781142328,8.595056718834914e-06,-50.311499999999995,0.7178079966121929,0.050756690199441186,50.31116499999999,0.7177221870449053,0.05075062254674922,0.0,0.0,0.0,-0.00035000000000060536,0.0006383572667403117,4.513867521317841e-05
LEU 659,R LEU 659,0.0,0.0,0.0,-2.0000000000002238e-05,0.00014000000000001568,9.899494936612774e-06,-0.10935999999999992,0.047327586036053304,0.0033465657023283046,0.10929999999999992,0.04731659328396326,0.003345788397373627,0.0,0.0,0.0,-7.999999999998675e-05,0.0005688585061330536,4.0224370722233144e-05
THR 660,R THR 660,0.0,0.0,0.0,-1.9999999999999463e-05,0.00013999999999999625,9.8994949366114e-06,-0.024910000000000102,0.09693467852115667,0.006854316851444785,0.024869999999999996,0.09699749017371524,0.006858758305990955,0.0,0.0,0.0,-6.00000000001355e-05,0.00055353410012399,3.9140771581566666e-05
THR 661,R THR 661,0.0,0.0,0.0,0.0,0.0,0.0,-0.07152999999999989,0.1212267672587205,0.00857202691899646,0.07149,0.12121278769172844,0.008571038414334646,0.0,0.0,0.0,-3.999999999989789e-05,0.0005902541825350103,4.17372735094228e-05
PRO 662,R PRO 662,0.0,0.0,0.0,-1.5000000000000568e-05,0.00012155245781143678,8.595056718835867e-06,-0.3343900000000002,0.04031746395794081,0.0028508752164904164,0.33439499999999994,0.04026771628736746,0.0028473575249693514,0.0,0.0,0.0,-1.0000000000021104e-05,0.0005743692192312982,4.061403698232737e-05
THR 663,R THR 663,0.0,0.0,0.0,-1.9999999999996688e-05,0.00013999999999997679,9.899494936610023e-06,0.3909250000000004,0.052495327172994384,0.003711980182463076,-0.39089500000000027,0.05257550736797296,0.003717649778421697,0.0,0.0,0.0,1.0000000000185416e-05,0.0005830094338859108,4.122499241964577e-05
TYR 664,R TYR 664,0.0,0.0,0.0,-2.500000000000169e-05,0.0001561249499599705,1.1039701082910553e-05,0.39113500000000007,0.07821008103179507,0.005530287865473166,-0.3910799999999997,0.07812537103911994,0.005524297964447682,0.0,0.0,0.0,3.0000000000027783e-05,0.0006237788069501926,4.410782243549355e-05
GLY 665,R GLY 665,0.0,0.0,0.0,-9.999999999998898e-06,9.949874371065103e-05,7.035623639734369e-06,0.34653000000000006,0.01651663101240261,0.0011679021791225917,-0.3464599999999999,0.016433757939070058,0.00116204216790947,0.0,0.0,0.0,6.000000000000116e-05,0.0006374950980203853,4.507771067833972e-05
ASP 666,R ASP 666,0.0,0.0,0.0,-2.9999999999994475e-05,0.0001705872210922884,1.2062338081812597e-05,50.454760000000014,0.2951568267853765,0.020870739373344296,-50.45430000000003,0.2951421183023067,0.020869699326532327,0.0,0.0,0.0,0.0004299999999998505,0.0005613376880277649,3.9692568574001126e-05
LEU 667,R LEU 667,0.0,0.0,0.0,-2.4999999999999466e-05,0.00015612494995995662,1.1039701082909572e-05,0.4003749999999996,0.022507207179037033,0.001591499882186763,-0.4003949999999998,0.022474407111203576,0.0015891805671479214,0.0,0.0,0.0,-4.500000000015714e-05,0.000594116991845771,4.201041537522974e-05
ASN 668,R ASN 668,0.0,0.0,0.0,-3.500000000000725e-05,0.0001837797594949291,1.2995191418369716e-05,0.44796999999999954,0.05292097032368046,0.0037420776982846496,-0.447965,0.05291326653118309,0.003741532957893075,0.0,0.0,0.0,-3.0000000000178772e-05,0.0006317436188837429,4.4671019688402445e-05
HIE 669,R HIE 669,0.0,0.0,0.0,-5.0000000000007815e-05,0.00021794494717706776,1.541103500742485e-05,0.3264950000000001,0.17113927069787335,0.012101373883778646,-0.3264599999999999,0.17105168341761512,0.012095180527797017,0.0,0.0,0.0,-1.5000000000222612e-05,0.0005871754422659207,4.1519573697244265e-05
LEU 670,R LEU 670,0.0,0.0,0.0,-3.500000000000725e-05,0.0001837797594949291,1.2995191418369716e-05,0.4483500000000001,0.021535261781552358,0.0015227729640363162,-0.4483849999999997,0.02149620373461732,0.0015200111430515495,0.0,0.0,0.0,-7.000000000002116e-05,0.0006124540799111627,4.3307043307055076e-05
VAL 671,R VAL 671,0.0,0.0,0.0,-3.5000000000000586e-05,0.00018377975949489416,1.2995191418367244e-05,0.4480750000000001,0.02015637306163464,0.0014252708076007705,-0.4480299999999997,0.020061383302263463,0.001418554017301307,0.0,0.0,0.0,9.99999999983292e-06,0.0005915234568463451,4.182702475669587e-05
SER 672,R SER 672,0.0,0.0,0.0,-3.500000000000281e-05,0.00018377975949490579,1.2995191418368068e-05,0.427995,0.04267253185598325,0.0030174036645764725,-0.4279500000000001,0.04266857743117051,0.0030171240445163944,0.0,0.0,0.0,1.0000000000008891e-05,0.000565597029695242,3.9993749511647464e-05
ALA 673,R ALA 673,0.0,0.0,0.0,-3.000000000000336e-05,0.0001705872210923389,1.2062338081816168e-05,0.43045000000000017,0.014778954631498843,0.0010450299038781165,-0.43041999999999986,0.014766976670942202,0.001044182934164678,0.0,0.0,0.0,2.6645352591003756e-17,0.000565685424949162,3.999999999999462e-05
THR 674,R THR 674,0.0,0.0,0.0,-4.5000000000001704e-05,0.00020730412441628666,1.4658615214269603e-05,0.5229899999999997,0.04869476255204931,0.003443239680882282,-0.52288,0.04859223806329594,0.0034359901047587627,0.0,0.0,0.0,6.500000000000144e-05,0.0006639088792899074,4.694544706358546e-05
MET 675,R MET 675,0.0,0.0,0.0,-6.500000000000838e-05,0.0002465258607124528,1.7432010784762564e-05,0.278715,0.04241879035286244,0.002999461430823953,-0.2786350000000002,0.04235636640459085,0.0029950473911108254,0.0,0.0,0.0,1.4999999999986136e-05,0.0006669145372534441,4.715797917637987e-05
SER 676,R SER 676,0.0,0.0,0.0,-3.9999999999997815e-05,0.00019595917942264357,1.3856406460550263e-05,0.707855,0.05432093496066117,0.0038410701471076917,-0.7076749999999998,0.054417362808210565,0.0038478886255974318,0.0,0.0,0.0,0.00014000000000005786,0.0005919459434779535,4.185689907291297e-05
GLY 677,R GLY 677,0.0,0.0,0.0,-6.0000000000000056e-05,0.00023748684174075858,1.679285562374668e-05,0.4952,0.019923353131439496,0.0014087938103215104,-0.49497499999999994,0.01988326872021272,0.001405959414421678,0.0,0.0,0.0,0.00016499999999997766,0.0006306940621252062,4.45968048182823e-05
VAL 678,R VAL 678,0.0,0.0,0.0,-7.999999999999785e-05,0.0002712931993250035,1.9183326093250366e-05,0.5309599999999994,0.05365527373893819,0.0037940007907223674,-0.53081,0.05363370115888072,0.003792475378957735,0.0,0.0,0.0,6.99999999999712e-05,0.0006596211033616043,4.6642255520074295e-05
THR 679,R THR 679,0.0,0.0,0.0,-6.499999999999506e-05,0.00024652586071240227,1.7432010784758993e-05,0.39046499999999995,0.07261493493076983,0.005134651290496724,-0.390335,0.0725868636531428,0.005132666351420061,0.0,0.0,0.0,6.50000000000528e-05,0.0006089129658663572,4.3056648731651395e-05
THR 680,R THR 680,0.0,0.0,0.0,-7.00000000000145e-05,0.00025514701644351425,1.8041618552672446e-05,0.03507000000000003,0.09600148488434923,0.006788330096570118,-0.035104999999999977,0.09597741387951643,0.006786628019495393,0.0,0.0,0.0,-0.00010499999999996984,0.0006355902768298251,4.494301948026043e-05
CYS 681,R CYS 681,0.0,0.0,0.0,-0.00014499999999999512,0.0003521008378291533,2.4897289009045915e-05,0.294775,0.16150471935828964,0.011420108225187688,-0.29467,0.16141753653181537,0.01141394346840739,0.0,0.0,0.0,-4.0000000000102176e-05,0.0006843975452906979,4.8394214530247975e-05
LEU 682,R LEU 682,0.0,0.0,0.0,-0.00011499999999998955,0.0003190219428189565,2.2558257911459113e-05,0.40454499999999993,0.08224930379644588,0.005815904046233933,-0.4044,0.08215521894560306,0.005809251242630144,0.0,0.0,0.0,3.0000000000110772e-05,0.0007064700984471178,4.995497973174848e-05
ARG 683,R ARG 683,0.0,0.0,0.0,-0.00013499999999998734,0.00034172357249680354,2.4163505540378255e-05,-60.53312999999999,0.2807879504203885,0.01985470638177288,60.53106,0.2806622995699172,0.019845821524929867,0.0,0.0,0.0,-0.00220500000000186,0.0006877317791135377,4.862998046486713e-05
PHE 684,R PHE 684,0.0,0.0,0.0,-0.00021500000000001406,0.0004108223460329564,2.904952667428698e-05,-0.042265000000000004,0.08201764916772489,0.005799523590347746,0.04216999999999995,0.08192698639642494,0.005793112764309011,0.0,0.0,0.0,-0.00031000000000009465,0.0007641334961905052,5.403239768880911e-05
PRO 685,R PRO 685,0.0,0.0,0.0,-0.00015499999999998737,0.00036190468358392197,2.55905255905363e-05,-0.76999,0.06293139041845394,0.00444992129143869,0.7696050000000001,0.06290174063569517,0.004447824735193747,0.0,0.0,0.0,-0.0005399999999999184,0.0006770524351923534,4.787483681433786e-05
GLY 686,R GLY 686,0.0,0.0,0.0,-0.00012000000000000178,0.0003249615361854433,2.2978250586152457e-05,0.3259349999999999,0.06533720819716764,0.0046200382980014516,-0.32567,0.06531294741473528,0.0046183228016239706,0.0,0.0,0.0,0.00014500000000005952,0.0006511336268384685,4.6042100299607206e-05
GLN 687,R GLN 687,0.0,0.0,0.0,-0.00035499999999999865,0.0004785133226985411,3.383600153682451e-05,1.31201,0.17072791189492206,0.012072286423871882,-1.3110600000000006,0.17058518810260112,0.012062194327733202,0.0,0.0,0.0,0.000594999999999537,0.0007286803139936096,5.1525479134202405e-05
LEU 688,R LEU 688,0.0,0.0,0.0,-0.0003950000000000253,0.0004888506929523884,3.456696399743766e-05,-0.47881500000000043,0.03385735924433012,0.002394076831473487,0.4786400000000002,0.033759300940627686,0.0023871430623235226,0.0,0.0,0.0,-0.0005699999999999938,0.0007107038764492605,5.0254353045283834e-05
ASN 689,R ASN 689,0.0,0.0,0.0,-0.00025000000000001963,0.0004330127018922534,3.0618621784792136e-05,-0.18364999999999987,0.17879202303234903,0.01264250519082354,0.18363500000000002,0.17869093926385846,0.012635357489006781,0.0,0.0,0.0,-0.0002649999999997732,0.000724413555919921,5.1223773777443636e-05
ALA 690,R ALA 690,0.0,0.0,0.0,-0.00015999999999999402,0.00036660605559645355,2.5922962793630476e-05,-0.16062499999999996,0.08386533476353637,0.005930174691777647,0.1606499999999999,0.08389044939681768,0.0059319505645276695,0.0,0.0,0.0,-0.00013500000000006508,0.0006608895520435079,4.673194838653042e-05
ASP 691,R ASP 691,0.0,0.0,0.0,-0.0001800000000000246,0.00038418745424602347,2.7166155414415966e-05,68.1937,0.3788620857250909,0.026789594995069086,-68.18929999999999,0.3786702391273343,0.026776029392046957,0.0,0.0,0.0,0.004219999999998265,0.0007560423268581757,5.3460265618547224e-05
LEU 692,R LEU 692,0.0,0.0,0.0,-0.0001350000000000029,0.0003417235724968429,2.416350554038104e-05,0.09202000000000003,0.06273483561786071,0.004436022768201266,-0.09202500000000004,0.0626947715124634,0.004433189808140405,0.0,0.0,0.0,-0.00013999999999999847,0.0006711184694223625,4.745524207080891e-05
ARG 693,R ARG 693,0.0,0.0,0.0,-0.00021999999999998908,0.00041424630354413916,2.9291637031752176e-05,-67.44599,0.6481499054224334,0.04583111933496221,67.44198500000002,0.6479487902397093,0.04581689834401183,0.0,0.0,0.0,-0.004224999999999284,0.0007445636305966616,5.26485992219775e-05
LYS 694,R LYS 694,0.0,0.0,0.0,-0.00032500000000001527,0.000468374849879902,3.311910324873099e-05,-73.62635500000005,0.442243890823749,0.03127136541397961,73.62007,0.44194083891480446,0.031249936407992986,0.0,0.0,0.0,-0.006609999999999161,0.0010236698686556596,7.238439058227593e-05
LEU 695,R LEU 695,0.0,0.0,0.0,-0.00016000000000000015,0.00036660605559646754,2.5922962793631465e-05,0.17665499999999998,0.0716112838524768,0.005063682442156105,-0.17672999999999991,0.07159369455475832,0.005062438690986801,0.0,0.0,0.0,-0.0002349999999999275,0.0006555722690904782,4.635595970317292e-05
ALA 696,R ALA 696,0.0,0.0,0.0,-8.500000000000619e-05,0.0002788816953477071,1.9719913792916456e-05,-0.12222999999999998,0.046251887529051273,0.0032705023314469664,0.12205500000000004,0.046281443095478235,0.0032725922255911976,0.0,0.0,0.0,-0.0002599999999999719,0.0006421837743201125,4.5409250158972305e-05
VAL 697,R VAL 697,0.0,0.0,0.0,-0.00018000000000002901,0.0003841874542460329,2.716615541441663e-05,-0.14236500000000027,0.11275735796390417,0.00797314924449556,0.1422650000000001,0.11275213867151239,0.007972780184791237,0.0,0.0,0.0,-0.0002800000000002167,0.0006493073232298023,4.591296113298787e-05
ASN 698,R ASN 698,0.0,0.0,0.0,-0.00019000000000000573,0.00039230090491867243,2.7739863013361227e-05,0.6663150000000002,0.08477874600983679,0.005994762620404754,-0.666185,0.08473459019196188,0.005991640332579936,0.0,0.0,0.0,-5.9999999998368027e-05,0.0007323933369447175,5.178802950494537e-05
MET 699,R MET 699,0.0,0.0,0.0,-0.00016499999999999292,0.0003711805490593334,2.624642832844006e-05,-0.02496000000000004,0.07988647194613113,0.005648826603817821,0.02492,0.07983541570005133,0.005645216382035325,0.0,0.0,0.0,-0.0002049999999999863,0.0007092073039667399,5.014852939019108e-05
VAL 700,R VAL 700,0.0,0.0,0.0,-0.00011500000000000954,0.0003190219428190119,2.255825791146303e-05,0.3313449999999997,0.062434173134591854,0.004414762720124486,-0.33118000000000014,0.062371769255007634,0.004410350099481851,0.0,0.0,0.0,4.999999999992899e-05,0.0006383572667404157,4.5138675213185765e-05
PRO 701,R PRO 701,0.0,0.0,0.0,-0.00016500000000001512,0.0003711805490593834,2.6246428328443598e-05,0.32928000000000013,0.051386005877085195,0.0036335393213778725,-0.32931500000000014,0.051432827795095,0.0036368501309511614,0.0,0.0,0.0,-0.00020000000000017337,0.000714142842854338,5.049752469181414e-05
PHE 702,R PHE 702,0.0,0.0,0.0,-0.00019500000000000295,0.0003962007067131566,2.801562064277755e-05,-0.09630500000000007,0.05600332110687721,0.0039600328123640584,0.09628499999999995,0.05600655117930405,0.003960261212975732,0.0,0.0,0.0,-0.00021499999999956997,0.0007202603695887655,5.093009915561451e-05
PRO 703,R PRO 703,0.0,0.0,0.0,-7.500000000000617e-05,0.00026339134382134013,1.8624580532190706e-05,-0.17947499999999994,0.05408437274296497,0.0038243426722771407,0.17952999999999988,0.05403340725884329,0.003820738868334251,0.0,0.0,0.0,-2.000000000020208e-05,0.0006321392251709759,4.4698993277240695e-05
ARG 704,R ARG 704,0.0,0.0,0.0,-8.999999999999342e-05,0.00028618176042506275,2.0236106344846582e-05,-57.48426499999996,0.30471344699730524,0.021546494469052217,57.48357499999997,0.30463427971586554,0.021540896496896805,0.0,0.0,0.0,-0.0007799999999957663,0.0006645299090369773,4.698936049813262e-05
LEU 705,R LEU 705,0.0,0.0,0.0,-4.0000000000008914e-05,0.00019595917942269792,1.3856406460554105e-05,0.29407999999999995,0.03806210188626052,0.0026913970349988093,-0.29410000000000003,0.038072824954290076,0.0026921552704106916,0.0,0.0,0.0,-6.0000000000108855e-05,0.0006296030495477439,4.4519658579093954e-05
HID 706,R HID 706,0.0,0.0,0.0,-7.500000000000284e-05,0.0002633913438213284,1.862458053218988e-05,0.16068,0.08234954523250261,0.005822992186153092,-0.16065999999999991,0.08233592411578311,0.005822029027753123,0.0,0.0,0.0,-5.49999999998807e-05,0.0006180412607584453,4.370211665353799e-05
PHE 707,R PHE 707,0.0,0.0,0.0,-6.99999999999923e-05,0.00025514701644343337,1.8041618552666727e-05,0.33451000000000014,0.06175605152533608,0.004366812281287097,-0.33446000000000004,0.061737900838949415,0.0043655288339443776,0.0,0.0,0.0,-1.9999999999793515e-05,0.0006321392251714665,4.469899327727539e-05
PHE 708,R PHE 708,0.0,0.0,0.0,-5.5000000000005043e-05,0.00022798026230358084,1.6120638945154985e-05,-0.4148249999999998,0.04174822601021727,0.0029520453714333233,0.4148299999999999,0.04177153456601883,0.002953693535220018,0.0,0.0,0.0,-4.9999999999661426e-05,0.000622494979899088,4.401704215412287e-05
MET 709,R MET 709,0.0,0.0,0.0,-6.500000000001283e-05,0.00024652586071246966,1.7432010784763756e-05,0.3980299999999998,0.07586586254699983,0.00536452658675501,-0.39801500000000006,0.07587084271971703,0.005364878738144991,0.0,0.0,0.0,-5.000000000014993e-05,0.0006538348415311465,4.623310502227053e-05
PRO 710,R PRO 710,0.0,0.0,0.0,-2.4999999999999466e-05,0.00015612494995995662,1.1039701082909572e-05,-0.25398999999999977,0.05788151604787236,0.0040928412502808514,0.2539149999999999,0.057812695621290995,0.004087974911248868,0.0,0.0,0.0,-9.999999999995347e-05,0.0005656854249492212,3.999999999999881e-05
GLY 711,R GLY 711,0.0,0.0,0.0,-2.500000000000169e-05,0.0001561249499599705,1.1039701082910553e-05,0.28029000000000037,0.044032327896669506,0.0031135557647164595,-0.28020500000000015,0.04397968820944397,0.0031098335767367883,0.0,0.0,0.0,6.0000000000053344e-05,0.0005969924622639595,4.221374183840998e-05
PHE 712,R PHE 712,0.0,0.0,0.0,-0.00010999999999999676,0.0003128897569432311,2.2124646889836935e-05,-0.24236499999999978,0.05366136203079528,0.0037944312979681667,0.2422699999999999,0.05371179665585631,0.003797997564506892,0.0,0.0,0.0,-0.00020499999999998408,0.0006426313095395068,4.544089567781765e-05
ALA 713,R ALA 713,0.0,0.0,0.0,-6.999999999999895e-05,0.00025514701644345765,1.8041618552668445e-05,0.23779500000000003,0.04095256982168576,0.0028957839827929563,-0.23769500000000007,0.04091151396612027,0.002892880895405179,0.0,0.0,0.0,2.9999999999947847e-05,0.0006317436188834865,4.467101968838431e-05
PRO 714,R PRO 714,0.0,0.0,0.0,-4.5000000000001704e-05,0.00020730412441628666,1.4658615214269603e-05,-0.05023000000000004,0.048839912981085414,0.0034535033661486384,0.05025499999999996,0.048796003678580106,0.003450398509592771,0.0,0.0,0.0,-2.0000000000068852e-05,0.0006400000000002816,4.5254833995958954e-05
LEU 715,R LEU 715,0.0,0.0,0.0,-2.4999999999999466e-05,0.00015612494995995662,1.1039701082909572e-05,-0.10260000000000029,0.10876083854034961,0.007690552645941641,0.10254999999999997,0.10883614978489464,0.00769587795511338,0.0,0.0,0.0,-7.500000000033368e-05,0.0005825590098868938,4.1193142633234356e-05
THR 716,R THR 716,0.0,0.0,0.0,-3.0000000000005578e-05,0.00017058722109235152,1.206233808181706e-05,-0.013564999999999862,0.08256292009734133,0.005838080067539314,0.01360999999999998,0.08253979585630192,0.005836444936774438,0.0,0.0,0.0,1.5000000000215951e-05,0.0005520643078481606,3.903684157304921e-05
SER 717,R SER 717,0.0,0.0,0.0,-3.0000000000001136e-05,0.00017058722109232626,1.2062338081815275e-05,0.4262049999999997,0.13452736886968447,0.009512521478293795,-0.4261749999999999,0.13455747610222193,0.009514650381122794,0.0,0.0,0.0,-9.769962616701378e-17,0.000624499799839803,4.4158804331636634e-05
ARG 718,R ARG 718,0.0,0.0,0.0,-3.500000000000114e-05,0.00018377975949489706,1.299519141836745e-05,-52.15925500000005,1.1311774794293585,0.07998632664300058,52.15871000000001,1.131084769544938,0.0799797710642049,0.0,0.0,0.0,-0.0005799999999999273,0.0005946427498918992,4.2047592083197804e-05
GLY 719,R GLY 719,0.0,0.0,0.0,-2.000000000000002e-05,0.00014000000000000012,9.899494936611673e-06,0.2874849999999998,0.06857608748682126,0.004849061648917326,-0.287485,0.06854830249539434,0.0048470969533320075,0.0,0.0,0.0,-1.9999999999904538e-05,0.0005192301994298589,3.6715119501369666e-05
SER 720,R SER 720,0.0,0.0,0.0,-3.0000000000001136e-05,0.00017058722109232626,1.2062338081815275e-05,0.41794000000000026,0.08461150276410316,0.005982936737088165,-0.4178999999999998,0.08460579176392241,0.005982532908392649,0.0,0.0,0.0,9.99999999995893e-06,0.0005830094338858879,4.122499241964415e-05
GLN 721,R GLN 721,0.0,0.0,0.0,-4.500000000000615e-05,0.00020730412441630712,1.465861521427105e-05,0.2956049999999997,0.21405795704668468,0.015136183299464945,-0.2955300000000002,0.2139664204963008,0.015129710687914659,0.0,0.0,0.0,2.999999999968139e-05,0.0006473793323854555,4.5776631592977554e-05
GLN 722,R GLN 722,0.0,0.0,0.0,-3.500000000000003e-05,0.00018377975949489123,1.2995191418367038e-05,0.24188500000000004,0.2723796831171517,0.019260152098958094,-0.24182999999999993,0.2723709072202831,0.019259531549339418,0.0,0.0,0.0,2.000000000045077e-05,0.0005653317610036477,3.9974992182581185e-05
TYR 723,R TYR 723,0.0,0.0,0.0,-7.000000000000117e-05,0.0002551470164434658,1.804161855266902e-05,0.11317500000000003,0.0961043931097845,0.006795606806974633,-0.11308,0.09613133516185038,0.00679751189774612,0.0,0.0,0.0,2.49999999999595e-05,0.0006279928343540582,4.440579917083148e-05
ARG 724,R ARG 724,0.0,0.0,0.0,-7.999999999999896e-05,0.0002712931993250072,1.918332609325063e-05,-55.84650999999998,0.5991093221618004,0.042363426437268495,55.84554499999996,0.5990375847794659,0.04235835383831717,0.0,0.0,0.0,-0.0010449999999993054,0.0006426313095401815,4.5440895677865364e-05
ALA 725,R ALA 725,0.0,0.0,0.0,-3.500000000000003e-05,0.00018377975949489123,1.2995191418367038e-05,-0.22895000000000013,0.06835193852408229,0.00483321192376246,0.22884500000000013,0.06831691573102497,0.004830735438315767,0.0,0.0,0.0,-0.00014000000000004674,0.0006086049621880288,4.303486958269375e-05
LEU 726,R LEU 726,0.0,0.0,0.0,-0.00012999999999999953,0.00033630343441600353,2.3780243901188145e-05,0.31228499999999987,0.08571816479020103,0.00606118955940171,-0.31212499999999993,0.08572636336040403,0.006061769285860367,0.0,0.0,0.0,2.9999999999923422e-05,0.0006626462102810156,4.6856162881727305e-05
THR 727,R THR 727,0.0,0.0,0.0,-7.000000000000451e-05,0.00025514701644347793,1.8041618552669878e-05,-0.5485500000000001,0.11005470230753384,0.0077820426303123955,0.54838,0.10994946839344016,0.007774601468885751,0.0,0.0,0.0,-0.00023999999999990362,0.0006264183905347023,4.4294469180705104e-05
VAL 728,R VAL 728,0.0,0.0,0.0,-0.0001350000000000018,0.0003417235724968401,2.416350554038084e-05,-0.471775,0.04633567065447724,0.0032764266930607367,0.47155999999999965,0.04636039689217697,0.003278175102095808,0.0,0.0,0.0,-0.00035000000000007914,0.0006538348415310304,4.6233105022262326e-05
PRO 729,R PRO 729,0.0,0.0,0.0,-5.499999999999172e-05,0.00022798026230352566,1.6120638945151082e-05,-0.28208999999999984,0.04354230012298523,0.00307890556854227,0.28199499999999983,0.0435602453505501,0.003080174487752375,0.0,0.0,0.0,-0.00015000000000001457,0.0006224949798995462,4.401704215415527e-05
GLU 730,R GLU 730,0.0,0.0,0.0,-6.000000000000505e-05,0.00023748684174077834,1.679285562374808e-05,58.221344999999985,0.45409019586213833,0.03210902567644455,-58.220114999999986,0.4540441077427459,0.0321057667542691,0.0,0.0,0.0,0.001169999999998339,0.0006565820588471044,4.6427362621621235e-05
LEU 731,R LEU 731,0.0,0.0,0.0,-7.500000000002061e-05,0.0002633913438213908,1.862458053219429e-05,-0.4244950000000003,0.06151568885251931,0.004349816073697811,0.42438500000000035,0.06148712690474073,0.004347796439001998,0.0,0.0,0.0,-0.0001850000000001284,0.0005922626106722637,4.187929082496057e-05
THR 732,R THR 732,0.0,0.0,0.0,-9.500000000001174e-05,0.00029321493822795125,2.0733427116617898e-05,-0.04596499999999999,0.06796612225954902,0.004805930594068107,0.04594000000000001,0.06797518959149722,0.00480657175125889,0.0,0.0,0.0,-0.00011999999999996347,0.0006446704584514776,4.558508528016802e-05
GLN 733,R GLN 733,0.0,0.0,0.0,-7.500000000000062e-05,0.00026339134382132067,1.862458053218933e-05,-0.10573000000000078,0.32025996799475154,0.022645799511167547,0.10568000000000012,0.32020311928524353,0.022641779700368066,0.0,0.0,0.0,-0.00012500000000084554,0.0006628536791784737,4.68708331481551e-05
GLN 734,R GLN 734,0.0,0.0,0.0,-2.4999999999999466e-05,0.00015612494995995662,1.1039701082909572e-05,-0.647515,0.18957911218011347,0.013405267579388345,0.6474099999999997,0.1895795133974147,0.013405295949735786,0.0,0.0,0.0,-0.00013000000000015888,0.0005505451843403825,3.892942331966823e-05
MET 735,R MET 735,0.0,0.0,0.0,-7.500000000000284e-05,0.0002633913438213284,1.862458053218988e-05,-0.376785,0.08847044011985004,0.006255804814330436,0.37679,0.08839794058687138,0.006250678323190229,0.0,0.0,0.0,-6.999999999997453e-05,0.0006285698051926838,4.444659717008539e-05
PHE 736,R PHE 736,0.0,0.0,0.0,-0.00016500000000000626,0.0003711805490593634,2.6246428328442182e-05,-0.1995800000000001,0.05782208574584587,0.0040886388933237625,0.19959500000000002,0.057794817890533846,0.004086710764783808,0.0,0.0,0.0,-0.00014999999999972146,0.0006837397165589988,4.83476990145436e-05
ASP 737,R ASP 737,0.0,0.0,0.0,-5.0000000000007815e-05,0.00021794494717706776,1.541103500742485e-05,55.119985000000014,0.3861982195400229,0.027308337991892122,-55.11927000000001,0.38615747707324727,0.02730545706443819,0.0,0.0,0.0,0.0006650000000008305,0.0005939486509787895,4.19985118783704e-05
ALA 738,R ALA 738,0.0,0.0,0.0,-2.4999999999999466e-05,0.00015612494995995662,1.1039701082909572e-05,-0.14452,0.04839865287381459,0.003422301564736808,0.14454499999999995,0.048302877502277214,0.003415529223268334,0.0,0.0,0.0,-1.687538997430238e-16,0.0005830951894844964,4.1231056256174224e-05
LYS 739,R LYS 739,0.0,0.0,0.0,-4.4999999999998377e-05,0.00020730412441627132,1.4658615214268519e-05,-54.125649999999986,0.4303541535795784,0.03043063403079168,54.12512499999997,0.4302997204028967,0.030426785023956366,0.0,0.0,0.0,-0.0005700000000008032,0.0005701754116052195,4.0317490001188164e-05
ASN 740,R ASN 740,0.0,0.0,0.0,-4.5000000000003926e-05,0.0002073041244162969,1.4658615214270328e-05,-0.44862000000000024,0.1002580949350227,0.00708931787973992,0.4485499999999999,0.1002288256940095,0.0070872482318598586,0.0,0.0,0.0,-0.0001149999999992346,0.0006570958834133276,4.6463695505132896e-05
MET 741,R MET 741,0.0,0.0,0.0,-4.999999999999893e-05,0.00021794494717702903,1.541103500742211e-05,-0.26768499999999984,0.14088933875563495,0.009962380683099813,0.2677149999999999,0.1408148918793748,0.009957116493995641,0.0,0.0,0.0,-1.999999999976687e-05,0.0006321392251713479,4.4698993277267e-05
MET 742,R MET 742,0.0,0.0,0.0,-4.4999999999997265e-05,0.0002073041244162662,1.4658615214268156e-05,-0.24468000000000006,0.07224699024872928,0.005108633672519485,0.2446749999999999,0.07220304269904433,0.0051055261114796085,0.0,0.0,0.0,-5.000000000019878e-05,0.0005634713834792862,3.984344362627688e-05
ALA 743,R ALA 743,0.0,0.0,0.0,-1.000000000000334e-05,9.949874371069522e-05,7.035623639737493e-06,-0.30526000000000014,0.04684306138586488,0.0033123046357482772,0.30526000000000003,0.04681455329275221,0.0033102888091524106,0.0,0.0,0.0,-9.99999999995005e-06,0.0005743692192309322,4.0614036982301486e-05
ALA 744,R ALA 744,0.0,0.0,0.0,-2.4999999999995027e-05,0.0001561249499599289,1.1039701082907612e-05,-0.16062499999999996,0.057256216911353984,0.004048625924310628,0.16059500000000007,0.0572875289657355,0.0040508400209092335,0.0,0.0,0.0,-5.499999999996008e-05,0.0005761727171603818,4.074156354387846e-05
CYS 745,R CYS 745,0.0,0.0,0.0,-5.00000000000167e-06,7.053367989835297e-05,4.987484335816666e-06,-0.2998100000000001,0.07898666912840357,0.0055852009364032295,0.2998100000000001,0.07907454647356428,0.00559141480307081,0.0,0.0,0.0,-5.000000000059401e-06,0.0006204635363983636,4.387339740662691e-05
ASP 746,R ASP 746,0.0,0.0,0.0,-3.5000000000003914e-05,0.00018377975949491164,1.2995191418368481e-05,53.205415,0.318703424481564,0.022535735263828866,-53.205049999999986,0.3186853581564911,0.02253445778173185,0.0,0.0,0.0,0.0003299999999994441,0.0006333245613417348,4.4782809201673624e-05
PRO 747,R PRO 747,0.0,0.0,0.0,-3.4999999999998364e-05,0.00018377975949488245,1.2995191418366418e-05,0.3153500000000003,0.05754500412720252,0.004069046264175277,-0.3153499999999998,0.057627662628290055,0.004074891102839448,0.0,0.0,0.0,-3.500000000018488e-05,0.0006275149400612142,4.437200694131545e-05
ARG 748,R ARG 748,0.0,0.0,0.0,-4.500000000000004e-05,0.000207304124416279,1.4658615214269061e-05,-52.622430000000016,1.0021833989336253,0.07086506773785495,52.62218,1.0021324351603564,0.07086146405488762,0.0,0.0,0.0,-0.00029500000000254545,0.0005726910161683204,4.049537010572341e-05
HID 749,R HID 749,0.0,0.0,0.0,-2.9999999999998917e-05,0.00017058722109231366,1.2062338081814384e-05,0.06054000000000014,0.0969129423761347,0.006852779873890596,-0.060500000000000005,0.09699711335910978,0.006858731661174678,0.0,0.0,0.0,1.0000000000043308e-05,0.0006244197306301034,4.415314258352234e-05
GLY 750,R GLY 750,0.0,0.0,0.0,-3.5000000000000586e-05,0.00018377975949489416,1.2995191418367244e-05,-0.05262999999999995,0.04368824899214898,0.0030892257120514895,0.052590000000000005,0.043650451314963534,0.0030865530126663963,0.0,0.0,0.0,-7.499999999996954e-05,0.0006552671211039998,4.633438248212249e-05
ARG 751,R ARG 751,0.0,0.0,0.0,-0.00012499999999997734,0.00033071891388301394,2.3385358667332898e-05,-58.69008000000001,0.4350386460956576,0.030761877673245404,58.68963499999999,0.43491077449967896,0.03075283578598164,0.0,0.0,0.0,-0.000570000000001869,0.0006964912059755968,4.924936547821409e-05
TYR 752,R TYR 752,0.0,0.0,0.0,-0.00011500000000001842,0.00031902194281903655,2.2558257911464775e-05,0.1582350000000002,0.10771248662527466,0.0076164229711197014,-0.15824999999999992,0.10771349729722825,0.007616494436418895,0.0,0.0,0.0,-0.00012999999999982248,0.0006731270311022594,4.759726882923757e-05
LEU 753,R LEU 753,0.0,0.0,0.0,-0.00010499999999998622,0.00030655342111934636,2.167660028694252e-05,0.338195,0.0909520586627925,0.006431281744333725,-0.33818500000000007,0.09089675888061072,0.006427371459235837,0.0,0.0,0.0,-9.499999999996068e-05,0.0006292654447846195,4.4495786317357336e-05
THR 754,R THR 754,0.0,0.0,0.0,-8.500000000000619e-05,0.0002788816953477071,1.9719913792916456e-05,-0.6678900000000002,0.12815622458546436,0.009062013545564799,0.6677599999999999,0.12808993871495256,0.009057326426711223,0.0,0.0,0.0,-0.00021500000000015354,0.0005905717568594533,4.1759729405257234e-05
VAL 755,R VAL 755,0.0,0.0,0.0,-0.00010500000000001507,0.00030655342111943066,2.167660028694848e-05,0.39844500000000005,0.05156429942314716,0.0036461465789240934,-0.39830499999999985,0.05157326802714904,0.003646780754994844,0.0,0.0,0.0,3.500000000012382e-05,0.0006354329232895365,4.4931892904722255e-05
ALA 756,R ALA 756,0.0,0.0,0.0,-7.99999999999934e-05,0.0002712931993249884,1.91833260932493e-05,-0.4578800000000002,0.029135813014228615,0.0020602130957744318,0.45767499999999983,0.02914565790988943,0.002060909235022615,0.0,0.0,0.0,-0.0002850000000000062,0.0006432534492717865,4.548488760017171e-05
ALA 757,R ALA 757,0.0,0.0,0.0,-8.00000000000023e-05,0.0002712931993250185,1.9183326093251427e-05,0.39352499999999985,0.03867026473920261,0.0027344006427369202,-0.39343999999999985,0.038640864379567555,0.0027323217233701934,0.0,0.0,0.0,5.000000000021654e-06,0.0006204635363983209,4.387339740662389e-05
VAL 758,R VAL 758,0.0,0.0,0.0,-9.499999999998954e-05,0.0002932149382278827,2.0733427116613046e-05,-0.37440500000000015,0.03170143490443142,0.0022416299594267366,0.3742600000000003,0.03161459156781531,0.002235489208204525,0.0,0.0,0.0,-0.00024000000000006349,0.000626418390534604,4.429446918069815e-05
PHE 759,R PHE 759,0.0,0.0,0.0,-0.00015000000000000568,0.00035707142142715607,2.5248762345906152e-05,0.17215500000000014,0.06338494280978701,0.00448199228859219,-0.17210999999999996,0.06331506850663614,0.004477051429233323,0.0,0.0,0.0,-0.00010500000000006615,0.0006663144903123928,4.7115549450275106e-05
ARG 760,R ARG 760,0.0,0.0,0.0,-8.999999999998565e-05,0.00028618176042503803,2.0236106344844833e-05,-61.202574999999996,0.2973533493577416,0.02102605697393916,61.20030999999997,0.29725992650049354,0.021019450980351368,0.0,0.0,0.0,-0.0023549999999974603,0.0006549618309465286,4.6312795208064754e-05
GLY 761,R GLY 761,0.0,0.0,0.0,-6.000000000000338e-05,0.00023748684174077178,1.6792855623747615e-05,0.16546,0.06737891658375064,0.004764408882537281,-0.16542,0.06747046464935583,0.004770882308336674,0.0,0.0,0.0,-1.999999999996115e-05,0.0006079473661428229,4.2988370520409095e-05
ARG 762,R ARG 762,0.0,0.0,0.0,-0.00033499999999999866,0.0004719904660054038,3.3374765916781965e-05,-70.88135500000004,0.5698369406850387,0.04029355649289873,70.87407500000003,0.5694827911120925,0.04026851433644028,0.0,0.0,0.0,-0.0076149999999942965,0.0008813483987614646,6.23207429352137e-05
MET 763,R MET 763,0.0,0.0,0.0,-0.00016500000000000182,0.0003711805490593534,2.6246428328441477e-05,0.3890250000000002,0.1139708049238919,0.008058952901897311,-0.38873000000000013,0.1138871243819948,0.008053035794034432,0.0,0.0,0.0,0.00012999999999996126,0.0007301369734508357,5.162848051221081e-05
SER 764,R SER 764,0.0,0.0,0.0,-0.0001800000000000057,0.00038418745424598314,2.7166155414413114e-05,-0.539325,0.2387105975339172,0.01687938822573256,0.53901,0.23858520469635158,0.016870521613157073,0.0,0.0,0.0,-0.0004949999999999727,0.0006782145678175048,4.795701200032613e-05
MET 765,R MET 765,0.0,0.0,0.0,-0.0003499999999999837,0.00047696960070845037,3.372684390807851e-05,-0.5735450000000002,0.23479878188568123,0.01660278108857063,0.573215,0.23472170495077796,0.01659733092623631,0.0,0.0,0.0,-0.0006800000000000095,0.0007124605252222211,5.037856687123618e-05
LYS 766,R LYS 766,0.0,0.0,0.0,-0.0004599999999999649,0.000498397431775046,3.524202037340947e-05,-74.77128500000003,0.5706758307214399,0.04035287497623964,74.76314500000008,0.5700720515564908,0.04031018134205217,0.0,0.0,0.0,-0.008600000000002694,0.0010583005244247492,7.483314773540196e-05
GLU 767,R GLU 767,0.0,0.0,0.0,-0.0002750000000000252,0.00044651427748733483,3.157332735079062e-05,69.600855,0.7101321313499751,0.05021392456160235,-69.595565,0.7096070925325049,0.05017679871078041,0.0,0.0,0.0,0.005015000000003411,0.0009136602213072482,6.460553381867569e-05
VAL 768,R VAL 768,0.0,0.0,0.0,-0.000234999999999983,0.0004239988207530465,2.9981244136957862e-05,-0.3951299999999995,0.05030847940457,0.003557346693815521,0.39492,0.05031653406187664,0.0035579162440956867,0.0,0.0,0.0,-0.00044499999999978834,0.0007327857804300035,5.1815779449913194e-05
ASP 769,R ASP 769,0.0,0.0,0.0,-0.0002699999999999747,0.0004439594576084208,3.139267430468159e-05,71.29525500000001,0.5082375526996481,0.03593782199675765,-71.28955500000005,0.5078083565361254,0.03590747324498903,0.0,0.0,0.0,0.005429999999997932,0.0008631917515817488,6.103687410077484e-05
GLU 770,R GLU 770,0.0,0.0,0.0,-0.00036500000000001364,0.000481430161082599,3.4042253156923766e-05,71.41914000000003,0.57802913455485,0.04087283207671258,-71.41325,0.577419186986393,0.040829702270530156,0.0,0.0,0.0,0.005524999999999594,0.0009216154295555573,6.516805198848875e-05
GLN 771,R GLN 771,0.0,0.0,0.0,-0.00016000000000002013,0.00036660605559651335,2.5922962793634704e-05,-0.39610500000000015,0.48089275724947234,0.03400425296745981,0.3959299999999999,0.48072517627018446,0.03399240320277458,0.0,0.0,0.0,-0.0003349999999999653,0.0007299143785413129,5.161274067521269e-05
MET 772,R MET 772,0.0,0.0,0.0,-0.00019000000000001904,0.00039230090491869997,2.7739863013363175e-05,-0.5783849999999999,0.08196472884723144,0.0057957815585993975,0.5780549999999999,0.08194798334919501,0.005794597473077807,0.0,0.0,0.0,-0.0005200000000001249,0.0007277362159465684,5.1458721321085626e-05
LEU 773,R LEU 773,0.0,0.0,0.0,-0.0003200000000000108,0.0004664761515876399,3.29848450049424e-05,-0.48954000000000053,0.07339297241561787,0.005189666848652063,0.48931,0.07340520349403025,0.005190531716500724,0.0,0.0,0.0,-0.0005500000000003047,0.0007262919523166312,5.135659646043065e-05
ASN 774,R ASN 774,0.0,0.0,0.0,-0.00017999999999998684,0.0003841874542459429,2.7166155414410267e-05,-0.33352,0.3346657281527342,0.0236644405807532,0.33332,0.3346622291206463,0.023664193161821508,0.0,0.0,0.0,-0.0003800000000009973,0.0006209669878520927,4.390899680031992e-05
VAL 775,R VAL 775,0.0,0.0,0.0,-0.00010999999999998344,0.0003128897569431933,2.212464688983426e-05,-0.3326149999999999,0.03571297768319093,0.0025252888696148143,0.33248000000000005,0.03572897423660451,0.0025264199967542497,0.0,0.0,0.0,-0.0002449999999999633,0.0006964014646740275,4.9243019809924876e-05
GLN 776,R GLN 776,0.0,0.0,0.0,-0.00019999999999998464,0.00039999999999996934,2.828427124745973e-05,-0.4173999999999998,0.31453068212815094,0.022240677822404596,0.4172949999999998,0.31436211281736903,0.02222875817212921,0.0,0.0,0.0,-0.0003049999999999642,0.0007014092956329274,4.959712693293228e-05
ASN 777,R ASN 777,0.0,0.0,0.0,-0.00010999999999999899,0.00031288975694323753,2.212464688983739e-05,-0.4741000000000007,0.3104697086673674,0.02195352363517073,0.4739399999999997,0.31045255096391194,0.021952310402324437,0.0,0.0,0.0,-0.0002700000000006497,0.0006979254974573498,4.935078520150866e-05
LYS 778,R LYS 778,0.0,0.0,0.0,-9.499999999999564e-05,0.00029321493822790154,2.073342711661438e-05,-61.45829999999999,1.324553894713427,0.09366010409989164,61.45681499999996,1.3242787775914668,0.0936406503816358,0.0,0.0,0.0,-0.0015800000000015758,0.000680881781222685,4.814561246889358e-05
ASN 779,R ASN 779,0.0,0.0,0.0,-0.00011500000000000399,0.0003190219428189965,2.2558257911461942e-05,-0.6691599999999996,0.19950875770251403,0.014107399547755152,0.669005,0.19944767477962708,0.014103080332856345,0.0,0.0,0.0,-0.0002699999999995839,0.0006301587101679394,4.4558949718351816e-05
SER 780,R SER 780,0.0,0.0,0.0,-9.500000000000231e-05,0.00029321493822792214,2.0733427116615838e-05,-0.21496500000000007,0.16922365016450858,0.011965919056846403,0.21482499999999993,0.1692315111762582,0.011966474914317918,0.0,0.0,0.0,-0.00023500000000000742,0.0006401367041499777,4.5264500439085597e-05
SER 781,R SER 781,0.0,0.0,0.0,-4.0000000000001704e-05,0.0001959591794226626,1.3856406460551608e-05,-0.02425500000000004,0.18428567490448086,0.013030965040049797,0.02427000000000004,0.18434450656311943,0.013035125066526976,0.0,0.0,0.0,-2.5000000000110488e-05,0.0006437196594791837,4.5517853640082596e-05
TYR 782,R TYR 782,0.0,0.0,0.0,-0.000124999999999999,0.00033071891388307124,2.338535866733695e-05,-0.114405,0.08957070377640207,0.0063336052035945405,0.11436500000000006,0.08963382048646573,0.00633806822896376,0.0,0.0,0.0,-0.00016500000000005733,0.0007055317143828528,4.988862595822856e-05
PHE 783,R PHE 783,0.0,0.0,0.0,-0.00015999999999997795,0.0003666060555964167,2.5922962793627867e-05,-0.18036999999999995,0.08665161914240256,0.0061271947496386895,0.1802650000000001,0.08669143426544487,0.006130010103988389,0.0,0.0,0.0,-0.0002649999999996844,0.0006283112286120971,4.4428313044726496e-05
VAL 784,R VAL 784,0.0,0.0,0.0,-0.000114999999999994,0.0003190219428189688,2.2558257911459984e-05,0.3408199999999998,0.05604817213790379,0.003963204259182268,-0.34075500000000003,0.05607713415466161,0.003965252183026897,0.0,0.0,0.0,-5.000000000007776e-05,0.0006614378277662413,4.677071733468089e-05
GLU 785,R GLU 785,0.0,0.0,0.0,-0.00014499999999999734,0.0003521008378291587,2.4897289009046294e-05,62.974495,0.5545672637052338,0.03921382727900392,-62.97387499999995,0.5545543520534647,0.03921291428735169,0.0,0.0,0.0,0.0004750000000031207,0.0007137051211758858,5.046657309510354e-05
TRP 786,R TRP 786,0.0,0.0,0.0,-0.0002850000000000152,0.0004514144437210909,3.191982142807365e-05,0.6660649999999998,0.11320199103814518,0.008004589550689124,-0.66592,0.11319679147396505,0.008004221885980026,0.0,0.0,0.0,-0.00013999999999985134,0.0007485986908890399,5.2933921071501225e-05
ILE 787,R ILE 787,0.0,0.0,0.0,-0.0002550000000000057,0.00043586121644396,3.082004218037416e-05,-0.24206999999999987,0.06858152156375706,0.004849445896182405,0.2420049999999998,0.06852667345640019,0.004845567549317677,0.0,0.0,0.0,-0.00032000000000026674,0.0007332121111927703,5.1845925587251276e-05
PRO 788,R PRO 788,0.0,0.0,0.0,-0.0002550000000000119,0.00043586121644397066,3.0820042180374915e-05,-0.41210999999999975,0.08017255078890904,0.0056690554327860476,0.4121350000000002,0.08002478850331206,0.005658607061371122,0.0,0.0,0.0,-0.00023000000000007682,0.0007260165287376109,5.133712107238826e-05
ASN 789,R ASN 789,0.0,0.0,0.0,-0.0003249999999999964,0.00046837484987987467,3.311910324872906e-05,0.1696700000000004,0.24928469888864013,0.017627090103020403,-0.16957000000000005,0.24925528098718389,0.017625009943259606,0.0,0.0,0.0,-0.00022499999999990195,0.0007644442425715424,5.4054370776135165e-05
ASN 790,R ASN 790,0.0,0.0,0.0,-0.00016000000000001123,0.000366606055596493,2.5922962793633265e-05,0.10366000000000049,0.13871533585007803,0.009808655463415958,-0.10362,0.13865534825602646,0.009804413699961864,0.0,0.0,0.0,-0.0001200000000000756,0.0006600000000008736,4.666904755837391e-05
VAL 791,R VAL 791,0.0,0.0,0.0,-0.00014000000000001013,0.00034698703145797456,2.4535688292772368e-05,0.5049000000000003,0.05176311428034273,0.0036602049122964556,-0.5047849999999999,0.05179805763733039,0.0036626757807647955,0.0,0.0,0.0,-2.49999999998822e-05,0.0006514407110396072,4.606381443170924e-05
LYS 792,R LYS 792,0.0,0.0,0.0,-0.00028000000000000025,0.0004489988864128735,3.174901573277512e-05,-71.47799499999999,0.46541504592859023,0.03290981350423546,71.47312500000001,0.4650110099505571,0.032881243846244405,0.0,0.0,0.0,-0.005150000000000859,0.0008411301920635172,5.947688626688561e-05
THR 793,R THR 793,0.0,0.0,0.0,-0.00017499999999998905,0.0003799671038392429,2.686773157525417e-05,0.005874999999999986,0.0802670503693765,0.005675737562202829,-0.0059400000000000095,0.08021880328202362,0.005672325977938857,0.0,0.0,0.0,-0.0002400000000000535,0.0006873136110972988,4.8600411520871344e-05
ALA 794,R ALA 794,0.0,0.0,0.0,-0.00011500000000000954,0.0003190219428190119,2.255825791146303e-05,-0.3242150000000003,0.05174928767625482,0.003659227223745322,0.3240650000000002,0.05172002296016383,0.0036571578958255776,0.0,0.0,0.0,-0.0002649999999999464,0.0006121886964000316,4.3288277859021486e-05
VAL 795,R VAL 795,0.0,0.0,0.0,-0.00021499999999998742,0.0004108223460329055,2.904952667428338e-05,0.39482999999999974,0.08719593511167914,0.00616568370093705,-0.3946799999999999,0.08716987782485486,0.006163841172515772,0.0,0.0,0.0,-6.499999999998618e-05,0.000714685245405108,5.053587834399237e-05
CYS 796,R CYS 796,0.0,0.0,0.0,-0.00011500000000000732,0.00031902194281900576,2.2558257911462596e-05,-0.3475749999999998,0.0916325508484843,0.006479399808238437,0.34737999999999986,0.09160210477931195,0.006477246946041213,0.0,0.0,0.0,-0.00031000000000003914,0.0005512712580934752,3.898076448711357e-05
ASP 797,R ASP 797,0.0,0.0,0.0,-0.00017499999999999406,0.00037996710383925375,2.6867731575254937e-05,68.62830000000001,0.4647437143179022,0.03286234319080122,-68.62261000000001,0.4644329100084025,0.0328403660073143,0.0,0.0,0.0,0.005515000000002601,0.0007744514187464086,5.4761984989512805e-05
ILE 798,R ILE 798,0.0,0.0,0.0,-0.00010999999999998955,0.0003128897569432106,2.2124646889835485e-05,0.06565500000000006,0.05263322121056242,0.0037217307633680315,-0.06562,0.052659715153046516,0.0037236041680071184,0.0,0.0,0.0,-7.499999999994955e-05,0.0006703543838895569,4.740121306464358e-05
PRO 799,R PRO 799,0.0,0.0,0.0,-0.0001150000000000051,0.0003190219428189996,2.255825791146216e-05,0.06707500000000001,0.04417034497261712,0.003123315045748669,-0.06711000000000004,0.044193075249409804,0.0031249223190345046,0.0,0.0,0.0,-0.00015000000000004121,0.0006837397165591887,4.834769901455702e-05
PRO 800,R PRO 800,0.0,0.0,0.0,-6.000000000000227e-05,0.00023748684174076736,1.6792855623747304e-05,0.30522999999999995,0.061334143020018085,0.004336978844772034,-0.3051050000000003,0.06131577264456354,0.004335679863066349,0.0,0.0,0.0,6.499999999973305e-05,0.000617069688122982,4.363341609364286e-05
ARG 801,R ARG 801,0.0,0.0,0.0,-5.000000000000338e-05,0.00021794494717704838,1.541103500742348e-05,-54.46672499999999,0.5478313785987374,0.03873752827539421,54.46574499999998,0.547791675710288,0.03873472085722868,0.0,0.0,0.0,-0.0010299999999978126,0.0005908468498631804,4.1779181418096475e-05
GLY 802,R GLY 802,0.0,0.0,0.0,-1.5000000000000568e-05,0.00012155245781143678,8.595056718835867e-06,-0.10867500000000004,0.09278517863861666,0.006560902900897103,0.10865000000000005,0.09268374992413707,0.006553730807715548,0.0,0.0,0.0,-4.0000000000004476e-05,0.0005642694391867379,3.9899874686527254e-05
LEU 803,R LEU 803,0.0,0.0,0.0,-5.4999999999999494e-05,0.00022798026230355786,1.612063894515336e-05,0.11476500000000009,0.07118110546345818,0.0050332642365566085,-0.11476499999999995,0.07117091944748241,0.005032543976459634,0.0,0.0,0.0,-5.499999999988292e-05,0.00061804126075847,4.3702116653539736e-05
LYS 804,R LYS 804,0.0,0.0,0.0,-0.00015999999999999793,0.00036660605559646244,2.5922962793631103e-05,-61.59698999999998,1.1464154045988852,0.08106381066485913,61.59441500000002,1.1460071608751283,0.08103494347431459,0.0,0.0,0.0,-0.002734999999997925,0.0008153373534903797,5.7653057160774064e-05
MET 805,R MET 805,0.0,0.0,0.0,-0.00014999999999998348,0.00035707142142710327,2.524876234590242e-05,-0.43457500000000004,0.13364746303241168,0.009450302739859672,0.43446499999999993,0.1336252550044341,0.009448732395141698,0.0,0.0,0.0,-0.0002600000000000643,0.0006873136110976398,4.860041152089546e-05
SER 806,R SER 806,0.0,0.0,0.0,-5.500000000000949e-05,0.00022798026230359927,1.6120638945156286e-05,0.5388199999999999,0.07650834987111078,0.005409957301125535,-0.5386699999999996,0.07647928543076614,0.0054079021348396265,0.0,0.0,0.0,9.500000000002306e-05,0.0005621165359602164,3.974764143945608e-05
ALA 807,R ALA 807,0.0,0.0,0.0,-5.499999999999172e-05,0.00022798026230352566,1.6120638945151082e-05,-0.3847099999999999,0.017387233822552896,0.001229463094200325,0.38466499999999987,0.017399217654829185,0.0012303104791070415,0.0,0.0,0.0,-9.999999999998122e-05,0.0005916079783098845,4.183300132669832e-05
THR 808,R THR 808,0.0,0.0,0.0,-6.500000000000173e-05,0.00024652586071242753,1.7432010784760778e-05,0.18959499999999996,0.06416760066419816,0.004537334556212493,-0.18959,0.0641894220257511,0.004538877559485374,0.0,0.0,0.0,-6.000000000003808e-05,0.0006296030495478496,4.451965857910143e-05
PHE 809,R PHE 809,0.0,0.0,0.0,-8.999999999999231e-05,0.00028618176042505923,2.023610634484633e-05,-0.244585,0.038710757871682176,0.002737263939593699,0.24453,0.03869417398007094,0.002736091281372022,0.0,0.0,0.0,-0.000145000000000044,0.000658767789133634,4.658191709236622e-05
ILE 810,R ILE 810,0.0,0.0,0.0,-7.500000000000617e-05,0.00026339134382134013,1.8624580532190706e-05,0.29634499999999975,0.03810795159806005,0.0026946390992116987,-0.2962950000000001,0.038103385348285494,0.002694316216593681,0.0,0.0,0.0,-2.50000000000572e-05,0.0006118619125264338,4.3265170749721145e-05
GLY 811,R GLY 811,0.0,0.0,0.0,-4.4999999999996154e-05,0.00020730412441626107,1.4658615214267794e-05,-0.22073000000000012,0.06412306215395479,0.004534185207950789,0.2206800000000001,0.06409951325868204,0.0045325200495971085,0.0,0.0,0.0,-9.49999999999393e-05,0.000621268862892584,4.3930342589140156e-05
ASN 812,R ASN 812,0.0,0.0,0.0,-5.499999999998728e-05,0.00022798026230350725,1.612063894514978e-05,-0.4138299999999996,0.06282985834776468,0.004442741889869461,0.4136949999999998,0.06283463992894532,0.004443079998717224,0.0,0.0,0.0,-0.00018999999999984142,0.000603241245274145,4.265559752247653e-05
SER 813,R SER 813,0.0,0.0,0.0,-5.500000000000949e-05,0.00022798026230359927,1.6120638945156286e-05,-0.12905,0.08373134120507085,0.005920699916395018,0.12904500000000005,0.08371202407659249,0.005919333989141008,0.0,0.0,0.0,-5.999999999998007e-05,0.0006296030495478831,4.45196585791038e-05
THR 814,R THR 814,0.0,0.0,0.0,-5.499999999999838e-05,0.00022798026230355322,1.612063894515303e-05,-0.11336000000000017,0.04495665023108341,0.0031789152237830846,0.11334500000000002,0.044956712235215794,0.003178919608137332,0.0,0.0,0.0,-7.000000000018935e-05,0.0006442825467137464,4.555765577814286e-05
ALA 815,R ALA 815,0.0,0.0,0.0,-1.5000000000000568e-05,0.00012155245781143678,8.595056718835867e-06,-0.34209500000000026,0.01988808625785206,0.0014063000657750177,0.342075,0.01992584690797126,0.001408970146951148,0.0,0.0,0.0,-3.499999999995812e-05,0.0005420101475065247,3.832590507737845e-05
ILE 816,R ILE 816,0.0,0.0,0.0,-6.0000000000000056e-05,0.00023748684174075858,1.679285562374668e-05,-0.39882499999999993,0.028395675286916104,0.002007877455174964,0.39877,0.02841754915540543,0.0020094241712489223,0.0,0.0,0.0,-0.0001149999999998208,0.00060147734786926,4.2530871140845374e-05
GLN 817,R GLN 817,0.0,0.0,0.0,-2.9999999999992255e-05,0.00017058722109227577,1.2062338081811704e-05,-0.5111299999999999,0.07783947006500139,0.005504081712692975,0.5110750000000003,0.07781516160106403,0.005502362844723941,0.0,0.0,0.0,-8.500000000001506e-05,0.0005811841360527525,4.1095924372094634e-05
GLU 818,R GLU 818,0.0,0.0,0.0,-3.5000000000000586e-05,0.00018377975949489413,1.2995191418367243e-05,52.400209999999994,0.320618037390926,0.02267111884098458,-52.399990000000024,0.3205449888805097,0.022665953531277486,0.0,0.0,0.0,0.0001849999999995333,0.0006006454861243271,4.2472049632760205e-05
LEU 819,R LEU 819,0.0,0.0,0.0,-2.9999999999998917e-05,0.00017058722109231363,1.206233808181438e-05,-0.3350050000000001,0.022587717348153333,0.0015971928108404242,0.33498999999999995,0.022555706595005814,0.0015949293087782741,0.0,0.0,0.0,-4.500000000012827e-05,0.0005683088948802102,4.018550733784294e-05
PHE 820,R PHE 820,0.0,0.0,0.0,-4.999999999999893e-05,0.00021794494717702903,1.541103500742211e-05,-0.3072550000000001,0.03292096558425909,0.0023278638007838554,0.3072799999999999,0.03292342023545016,0.0023280373708341206,0.0,0.0,0.0,-2.5000000000039436e-05,0.0005868347297152051,4.149548168173963e-05
LYS 821,R LYS 821,0.0,0.0,0.0,-2.500000000000169e-05,0.0001561249499599705,1.1039701082910553e-05,-52.633319999999976,0.393356387519661,0.027814496903819572,52.63307499999999,0.3933384285526977,0.027813227013087284,0.0,0.0,0.0,-0.0002699999999974523,0.0006140846847128272,4.342234447832431e-05
ARG 822,R ARG 822,0.0,0.0,0.0,-5.5000000000000605e-05,0.00022798026230356247,1.6120638945153684e-05,-49.10367500000001,1.1175864035386078,0.07902529245040349,49.10351499999999,1.117593289071143,0.07902577933107827,0.0,0.0,0.0,-0.00021499999999903706,0.0006548091324918422,4.6301997796786204e-05
ILE 823,R ILE 823,0.0,0.0,0.0,-2.000000000000002e-05,0.00014000000000000012,9.899494936611673e-06,-0.3599149999999998,0.02622113222193265,0.001854114040451766,0.3599399999999997,0.026202602924140308,0.001852803821239807,0.0,0.0,0.0,5.000000000139337e-06,0.0005787702480257799,4.0925236712804894e-05
SER 824,R SER 824,0.0,0.0,0.0,-4.999999999997229e-06,7.053367989829033e-05,4.9874843358122365e-06,-0.34217000000000014,0.1012295465760857,0.007158009884038964,0.3422049999999998,0.10121419354517484,0.007156924260812081,0.0,0.0,0.0,2.9999999999827247e-05,0.000537680202350705,3.801973171919385e-05
GLU 825,R GLU 825,0.0,0.0,0.0,-1.0000000000000563e-05,9.949874371066761e-05,7.035623639735541e-06,48.458385,0.6445242716722367,0.04557474831387592,-48.45826499999998,0.6445622815349918,0.04557743601704653,0.0,0.0,0.0,0.00010999999999896204,0.0006307931515140592,4.4603811496162456e-05
GLN 826,R GLN 826,0.0,0.0,0.0,-5.00000000000167e-06,7.053367989835297e-05,4.987484335816666e-06,-0.2009600000000001,0.1831609630898464,0.01295143590494893,0.20092000000000013,0.18310473396392551,0.012947459905325047,0.0,0.0,0.0,-4.499999999961091e-05,0.0006024740658310308,4.260134974381523e-05
PHE 827,R PHE 827,0.0,0.0,0.0,-1.9999999999988916e-05,0.0001399999999999224,9.89949493660618e-06,-0.31636499999999984,0.02654527782864739,0.001877034596111748,0.31638499999999997,0.026507108008985706,0.0018743355822798036,0.0,0.0,0.0,-8.881784197001253e-17,0.0005916079783099191,4.183300132670077e-05
THR 828,R THR 828,0.0,0.0,0.0,-1.0000000000001119e-05,9.949874371067313e-05,7.035623639735931e-06,-0.16231000000000012,0.047890749628712696,0.003386387381856988,0.16233499999999995,0.04790587411789938,0.0033874568447435764,0.0,0.0,0.0,1.499999999981294e-05,0.0006362193018134607,4.4987498263406874e-05
ALA 829,R ALA 829,0.0,0.0,0.0,0.0,0.0,0.0,-0.2020249999999999,0.019940771675139152,0.0014100254873583525,0.20207999999999998,0.019869665321791238,0.0014049975088945767,0.0,0.0,0.0,5.49999999999673e-05,0.0005847862857489836,4.135063481980004e-05
MET 830,R MET 830,0.0,0.0,0.0,-2.5000000000003908e-05,0.00015612494995998437,1.1039701082911535e-05,-0.35085000000000044,0.08695146634761038,0.006148397148850918,0.35084500000000013,0.08694602334207009,0.00614801227023816,0.0,0.0,0.0,-2.9999999999998917e-05,0.0006157109711544681,4.353734029542792e-05
PHE 831,R PHE 831,0.0,0.0,0.0,-1.5000000000000568e-05,0.00012155245781143678,8.595056718835867e-06,-0.2608450000000001,0.026747915339329686,0.0018913632319043695,0.2607,0.026694194125316085,0.0018875645684321102,0.0,0.0,0.0,-0.0001600000000000179,0.0005953150426452495,4.209513035968147e-05
ARG 832,R ARG 832,0.0,0.0,0.0,-1.5000000000002789e-05,0.00012155245781145478,8.59505671883714e-06,-46.74466,0.8592634487746525,0.06075910114542964,46.74450499999999,0.8591697969410079,0.06075247896076558,0.0,0.0,0.0,-0.00016999999999953275,0.0006009159674988448,4.2491175554170813e-05
ARG 833,R ARG 833,0.0,0.0,0.0,-9.999999999999454e-06,9.949874371065656e-05,7.03562363973476e-06,-44.145369999999986,0.3649321897304808,0.025804602603167873,44.145255000000006,0.364948064763192,0.02580572513749604,0.0,0.0,0.0,-0.00012499999999889154,0.0005910795208778636,4.1795633743323284e-05
LYS 834,R LYS 834,0.0,0.0,0.0,0.0,0.0,0.0,-44.57918500000003,0.47289634252323076,0.03343882105964927,44.57912999999999,0.47287603354371494,0.03343738499793581,0.0,0.0,0.0,-5.499999999898364e-05,0.0006340149840517433,4.4831629459686846e-05
ALA 835,R ALA 835,0.0,0.0,0.0,0.0,0.0,0.0,0.22983499999999998,0.018515338911293505,0.0013092321700142785,-0.22984500000000008,0.01849462016371231,0.001307767133323043,0.0,0.0,0.0,-9.99999999995671e-06,0.0005915234568468058,4.1827024756728444e-05
PHE 836,R PHE 836,0.0,0.0,0.0,-5.00000000000167e-06,7.053367989835297e-05,4.987484335816666e-06,0.13649499999999998,0.03895394684752746,0.0027544599969867,-0.13641999999999999,0.0389954305015344,0.0027573933342923706,0.0,0.0,0.0,6.999999999978357e-05,0.0005701754116061729,4.0317490001255575e-05
LEU 837,R LEU 837,0.0,0.0,0.0,-1.000000000000334e-05,9.949874371069522e-05,7.035623639737493e-06,0.12015499999999997,0.027365507029836117,0.0019350335591405254,-0.12008499999999993,0.02733674770341234,0.0019329999676668645,0.0,0.0,0.0,5.999999999998007e-05,0.0005885575587826305,4.161730409337981e-05
HIP 838,R HIP 838,0.0,0.0,0.0,-1.9999999999997796e-05,0.0001399999999999846,9.899494936610575e-06,-43.41915499999999,0.2341291758315019,0.016555432790407252,43.41912,0.23408016917278976,0.01655196749633739,0.0,0.0,0.0,-5.499999999972971e-05,0.0005761727171613538,4.0741563543947186e-05
TRP 839,R TRP 839,0.0,0.0,0.0,0.0,0.0,0.0,0.07298999999999997,0.04607992947043224,0.0032583430605140472,-0.07298500000000009,0.046026891867689775,0.0032545927356583395,0.0,0.0,0.0,4.999999999775184e-06,0.0005787702480257525,4.092523671280296e-05
TYR 840,R TYR 840,0.0,0.0,0.0,-1.5000000000000568e-05,0.00012155245781143678,8.595056718835867e-06,-0.0395300000000001,0.0502573288187903,0.003553729801208872,0.03954500000000001,0.05024935795609733,0.003553166176102661,0.0,0.0,0.0,-8.43769498715119e-17,0.0006000000000002152,4.242640687120806e-05
THR 841,R THR 841,0.0,0.0,0.0,0.0,0.0,0.0,0.08033500000000013,0.10252796094236921,0.007249821644357875,-0.08025499999999994,0.10251214549993579,0.007248703323698661,0.0,0.0,0.0,8.000000000012885e-05,0.0005946427498927984,4.2047592083261386e-05
GLY 842,R GLY 842,0.0,0.0,0.0,0.0,0.0,0.0,-0.004970000000000007,0.04175187540698018,0.0029523034227531527,0.0049200000000000025,0.0417544440748527,0.0029524850550002803,0.0,0.0,0.0,-4.999999999999449e-05,0.0006062177826490328,4.286607049870036e-05
GLU 843,R GLU 843,0.0,0.0,0.0,-5.00000000000167e-06,7.053367989835297e-05,4.987484335816666e-06,46.086964999999985,0.18343623899564482,0.012970900850917665,-46.08672999999998,0.1833964206353888,0.01296808526766239,0.0,0.0,0.0,0.00023000000000024555,0.000589151932866228,4.1659332687887136e-05
GLY 844,R GLY 844,0.0,0.0,0.0,0.0,0.0,0.0,0.16807000000000005,0.058528156471906866,0.004138565633163266,-0.1680899999999999,0.05851403165053681,0.004137566857465885,0.0,0.0,0.0,-1.999999999996671e-05,0.000556417109729754,3.934463114581283e-05
MET 845,R MET 845,0.0,0.0,0.0,-1.5000000000000568e-05,0.00012155245781143678,8.595056718835867e-06,-0.2869649999999999,0.08532698151815762,0.006033528724966847,0.28697999999999996,0.08538746746449381,0.006037805727248927,0.0,0.0,0.0,1.9984014443252817e-17,0.0005916079783099322,4.183300132670169e-05
ASP 846,R ASP 846,0.0,0.0,0.0,-2.9999999999995586e-05,0.00017058722109229468,1.2062338081813042e-05,46.70475999999998,0.4308683469494848,0.030466992992661878,-46.704710000000006,0.43090768837505444,0.03046977485154206,0.0,0.0,0.0,2.000000000109026e-05,0.0006477653896265213,4.5803929962285925e-05
GLU 847,R GLU 847,0.0,0.0,0.0,-1.9999999999998907e-05,0.00013999999999999234,9.899494936611124e-06,45.75854500000001,0.44771047337972514,0.03165791117350429,-45.75839000000002,0.4476567634912741,0.03165411331087024,0.0,0.0,0.0,0.0001349999999982998,0.0005803231858189173,4.1035045997233735e-05
MET 848,R MET 848,0.0,0.0,0.0,-2.0000000000001126e-05,0.0001400000000000079,9.899494936612224e-06,0.22841999999999996,0.11425801328572119,0.008079261599923608,-0.228445,0.11427456836496906,0.008080432220803534,0.0,0.0,0.0,-4.499999999998616e-05,0.0005941169918458733,4.201041537523698e-05
GLU 849,R GLU 849,0.0,0.0,0.0,-2.5000000000001133e-05,0.00015612494995996705,1.103970108291031e-05,49.61391999999997,0.43291946549149457,0.030612028975669135,-49.61362999999996,0.43291564201651633,0.030611758615160654,0.0,0.0,0.0,0.0002650000000005548,0.0006283112286119702,4.4428313044717524e-05
PHE 850,R PHE 850,0.0,0.0,0.0,-1.500000000000501e-05,0.00012155245781147276,8.595056718838412e-06,0.2801300000000001,0.03377326013283264,0.0023881301262703237,-0.2800899999999999,0.03376746807209636,0.002387720565727957,0.0,0.0,0.0,2.4999999999897327e-05,0.0006279928343541035,4.440579917083468e-05
THR 851,R THR 851,0.0,0.0,0.0,-4.999999999999449e-06,7.053367989832165e-05,4.9874843358144515e-06,0.17706999999999995,0.1144057476702985,0.008089707998438512,-0.17704,0.11439999300699284,0.008089301082293825,0.0,0.0,0.0,2.4999999999955058e-05,0.000586834729715148,4.149548168173559e-05
GLU 852,R GLU 852,0.0,0.0,0.0,-3.000000000000336e-05,0.0001705872210923389,1.2062338081816168e-05,51.91098499999998,0.3664332746583334,0.025910745336330022,-51.91067499999999,0.3663442361706104,0.02590444936448447,0.0,0.0,0.0,0.00028000000000574234,0.0006337191807117224,4.4810713004924206e-05
ALA 853,R ALA 853,0.0,0.0,0.0,0.0,0.0,0.0,0.31721499999999997,0.026831674845227974,0.0018972859233653207,-0.31717,0.026782477480621503,0.0018938071443523464,0.0,0.0,0.0,4.4999999999970065e-05,0.0005412716508372092,3.827368547710278e-05
GLU 854,R GLU 854,0.0,0.0,0.0,-1.9999999999997796e-05,0.0001399999999999846,9.899494936610575e-06,49.954339999999995,0.2876072398225859,0.020336902959689613,-49.95410000000001,0.28753187648898015,0.02033157396726507,0.0,0.0,0.0,0.00021999999999891884,0.0006493073232282684,4.5912961132879404e-05
SER 855,R SER 855,0.0,0.0,0.0,-3.0000000000001136e-05,0.00017058722109232626,1.2062338081815275e-05,0.28917499999999996,0.1037884115641048,0.007338948962555879,-0.289195,0.10374153929357342,0.007335634592521644,0.0,0.0,0.0,-5.0000000000047504e-05,0.0005722761571128973,4.046603514059077e-05
ASN 856,R ASN 856,0.0,0.0,0.0,-2.4999999999990586e-05,0.00015612494995990116,1.103970108290565e-05,0.6471400000000003,0.12650510029243842,0.00894526142714675,-0.6471699999999998,0.1264667588736286,0.008942550279422676,0.0,0.0,0.0,-5.499999999976524e-05,0.0006098975323780512,4.3126268097346196e-05
MET 857,R MET 857,0.0,0.0,0.0,-2.500000000001279e-05,0.00015612494996003983,1.1039701082915455e-05,0.47842999999999974,0.09184462477467221,0.00649439569937047,-0.4784500000000002,0.09182993792876021,0.006493357182536608,0.0,0.0,0.0,-4.4999999999900676e-05,0.0005594416859690798,3.955850098271713e-05
ASN 858,R ASN 858,0.0,0.0,0.0,-4.000000000000115e-05,0.00019595917942265986,1.3856406460551415e-05,0.3232050000000001,0.10864553821947776,0.007682399682065494,-0.3232200000000001,0.10861589018186961,0.007680303249221335,0.0,0.0,0.0,-5.5000000000298144e-05,0.0005761727171598197,4.074156354383872e-05
ASP 859,R ASP 859,0.0,0.0,0.0,-3.50000000000017e-05,0.00018377975949489996,1.2995191418367654e-05,55.658300000000025,0.2730496474898271,0.019307525734065308,-55.657800000000016,0.2729606748210349,0.01930123441632099,0.0,0.0,0.0,0.00046499999999795706,0.0005989782967687574,4.235416154287566e-05
LEU 860,R LEU 860,0.0,0.0,0.0,-6.000000000001338e-05,0.0002374868417408113,1.679285562375041e-05,0.3424799999999999,0.02807008371914866,0.001984854654628412,-0.34238999999999997,0.028068628395416326,0.0019847517477004166,0.0,0.0,0.0,2.999999999985112e-05,0.0005908468498689439,4.177918141850402e-05
VAL 861,R VAL 861,0.0,0.0,0.0,-3.5000000000000586e-05,0.00018377975949489416,1.2995191418367244e-05,0.3311400000000004,0.03610263702279953,0.0025528419457538057,-0.3311250000000001,0.0360751905746851,0.0025509011887956856,0.0,0.0,0.0,-1.9999999999599782e-05,0.0006477653896280617,4.580392996239485e-05
SER 862,R SER 862,0.0,0.0,0.0,-3.499999999999725e-05,0.00018377975949487662,1.2995191418366004e-05,0.22215500000000024,0.1388342932239722,0.009817067019991228,-0.22215500000000002,0.13880670363854905,0.009815116141696945,0.0,0.0,0.0,-3.4999999999966305e-05,0.0006354329232892553,4.4931892904702366e-05
GLU 863,R GLU 863,0.0,0.0,0.0,-6.000000000000727e-05,0.00023748684174078712,1.67928556237487e-05,58.917884999999984,0.35312922815849396,0.02497000718660426,-58.91722499999996,0.35302346151629793,0.024962528355612246,0.0,0.0,0.0,0.0005999999999976069,0.0006782329983130833,4.7958315233166546e-05
TYR 864,R TYR 864,0.0,0.0,0.0,-7.500000000003393e-05,0.00026339134382143766,1.86245805321976e-05,0.20872999999999997,0.06104823584674708,0.004316762154671054,-0.20867499999999992,0.06107363895331647,0.004318558425562895,0.0,0.0,0.0,-1.9999999999981143e-05,0.0006241794613732079,4.41361529814362e-05
GLN 865,R GLN 865,0.0,0.0,0.0,-4.500000000000615e-05,0.00020730412441630712,1.465861521427105e-05,-0.05819999999999975,0.13632662982704422,0.009639748440701121,0.058194999999999976,0.13630068589335861,0.009637913927557147,0.0,0.0,0.0,-4.999999999988347e-05,0.0005722761571131362,4.046603514060767e-05
GLN 866,R GLN 866,0.0,0.0,0.0,-6.499999999999562e-05,0.0002465258607124044,1.7432010784759142e-05,0.17754499999999981,0.39228374676374245,0.027738649748590864,-0.17755999999999997,0.39227656876239764,0.027738142187248235,0.0,0.0,0.0,-8.000000000020435e-05,0.0006112282715977713,4.322036556997169e-05
TYR 867,R TYR 867,0.0,0.0,0.0,-0.00011500000000000288,0.00031902194281899346,2.255825791146173e-05,0.20148499999999991,0.06981897861613276,0.004936947323498603,-0.2015700000000001,0.0698701302417561,0.004940564289633301,0.0,0.0,0.0,-0.0002000000000001137,0.000685565460040156,4.847679857416694e-05
GLN 868,R GLN 868,0.0,0.0,0.0,-5.5000000000005043e-05,0.0002279802623035809,1.612063894515499e-05,0.5231450000000001,0.08106246958364945,0.005731982194232677,-0.5230849999999999,0.08098838049374882,0.0057267433044446096,0.0,0.0,0.0,4.99999999995282e-06,0.0006595263451905922,4.6635555105544745e-05
ASP 869,R ASP 869,0.0,0.0,0.0,-5.0000000000001154e-05,0.00021794494717703876,1.54110350074228e-05,112.48382499999997,0.8634992961130717,0.06105862078313636,-112.48320999999999,0.8634581610674232,0.06105571209616411,0.0,0.0,0.0,0.000564999999995166,0.0006676638375701064,4.7210962709885576e-05
gtp 870,R gtp 870,0.0,0.0,0.0,-6.49999999999662e-05,0.00024652586071229277,1.7432010784751247e-05,193.9383149999999,0.6331837535944725,0.04477285259038035,-193.937345,0.6331731169128817,0.04477210046341213,0.0,0.0,0.0,0.0009050000000019054,0.0006449612391450621,4.56056465801952e-05
Mg+ 871,R Mg+ 871,0.0,0.0,0.0,0.0,0.0,0.0,-96.03407000000007,0.3103785834931172,0.021947080112305818,96.03365000000004,0.3104010591129446,0.02194866937862495,0.0,0.0,0.0,-0.00041999999999887906,0.0005775811631288409,4.084115571340169e-05
MET 872,L MET   1,0.0,0.0,0.0,-4.999999999999449e-06,7.053367989832165e-05,4.9874843358144515e-06,-46.152425,0.2216078617146052,0.0156700421782648,46.15228499999999,0.22159375842759133,0.01566904492527635,0.0,0.0,0.0,-0.00014500000000026604,0.0005691880181434792,4.0247670739938576e-05
ARG 873,L ARG   2,0.0,0.0,0.0,-1.9999999999993358e-05,0.0001399999999999535,9.899494936608376e-06,-45.67104500000001,0.20569966692734912,0.014545162937214275,45.670925,0.205640777510846,0.014540998826639328,0.0,0.0,0.0,-0.00014000000000024214,0.0005919459434784763,4.185689907294993e-05
GLU 874,L GLU   3,0.0,0.0,0.0,-9.999999999996679e-06,9.949874371062894e-05,7.035623639732807e-06,47.52057499999999,0.2714498561005839,0.01919440340008354,-47.52045499999999,0.27145310456206784,0.01919463310099791,0.0,0.0,0.0,0.00011000000000024102,0.000606547607365552,4.288939262806573e-05
CYS 875,L CYS   4,0.0,0.0,0.0,-1.4999999999996128e-05,0.00012155245781140079,8.595056718833323e-06,-0.06998000000000008,0.09521386243609692,0.006732636779152722,0.06996499999999999,0.09528113021474925,0.006737393329396764,0.0,0.0,0.0,-3.0000000000196536e-05,0.0006237788069498496,4.410782243546929e-05
ILE 876,L ILE   5,0.0,0.0,0.0,-6.499999999998063e-05,0.0002465258607123475,1.743201078475512e-05,-0.2061799999999999,0.029146999845610186,0.0020610041242074217,0.206215,0.02906335794432564,0.002055089748648458,0.0,0.0,0.0,-3.000000000012548e-05,0.0006626462102811206,4.6856162881734725e-05
SER 877,L SER   6,0.0,0.0,0.0,-4.5000000000001704e-05,0.00020730412441628666,1.4658615214269603e-05,-0.0679049999999999,0.054167942318312276,0.0038302519336200365,0.06785499999999998,0.05417752278390001,0.003830929374838438,0.0,0.0,0.0,-9.499999999991515e-05,0.0006371616749303464,4.5054134105542656e-05
ILE 878,L ILE   7,0.0,0.0,0.0,-3.0000000000005578e-05,0.00017058722109235152,1.206233808181706e-05,-0.14504999999999998,0.04518835580102481,0.0031952992817575105,0.14502000000000004,0.04518373158560491,0.0031949723003494024,0.0,0.0,0.0,-6.0000000000091095e-05,0.0006216108107169601,4.395452195168299e-05
HID 879,L HID   8,0.0,0.0,0.0,-8.499999999998842e-05,0.0002788816953476488,1.971991379291233e-05,-0.21279499999999987,0.05008875098263097,0.0035418095480982703,0.21273500000000017,0.050064106653369106,0.0035400669308643844,0.0,0.0,0.0,-0.00014500000000000846,0.0005779057016503908,4.0864104052336104e-05
VAL 880,L VAL   9,0.0,0.0,0.0,-8.500000000000619e-05,0.0002788816953477071,1.9719913792916456e-05,-0.14885000000000018,0.03848606890811303,0.002721376030613947,0.14878499999999995,0.038496607318048416,0.0027221212087267703,0.0,0.0,0.0,-0.0001500000000001011,0.0006062177826490274,4.286607049869998e-05
GLY 881,L GLY  10,0.0,0.0,0.0,-5.499999999999838e-05,0.00022798026230355328,1.6120638945153034e-05,-0.5449350000000003,0.026989271479607606,0.0019084296882515223,0.54486,0.026888852708883974,0.0019013290088778125,0.0,0.0,0.0,-0.0001300000000000523,0.0005857473858243257,4.1418594857867366e-05
GLN 882,L GLN  11,0.0,0.0,0.0,-0.00017999999999997573,0.0003841874542459192,2.7166155414408594e-05,-0.3954949999999999,0.1398017166382438,0.009885474185642238,0.39555499999999993,0.13980392331762384,0.00988563022143759,0.0,0.0,0.0,-0.00011999999999982691,0.0007039886362718779,4.977951385861147e-05
ALA 883,L ALA  12,0.0,0.0,0.0,-3.500000000000281e-05,0.00018377975949490579,1.2995191418368068e-05,-0.26704,0.035598713459899185,0.0025172091689011538,0.2670300000000002,0.03560209403953427,0.0025174482119795847,0.0,0.0,0.0,-4.499999999995889e-05,0.0006804226627619382,4.811314789119738e-05
GLY 884,L GLY  13,0.0,0.0,0.0,-1.9999999999993358e-05,0.0001399999999999535,9.899494936608376e-06,-0.38146,0.02458349853051803,0.0017383158516218824,0.381455,0.024593047289832175,0.0017389910508681776,0.0,0.0,0.0,-2.5000000000046097e-05,0.0005695392874947156,4.0272509233966806e-05
VAL 885,L VAL  14,0.0,0.0,0.0,-9.499999999998954e-05,0.0002932149382278827,2.0733427116613046e-05,-0.4491600000000004,0.032574597464891795,0.002303371876184711,0.4491550000000001,0.03255780973898365,0.002302184804701676,0.0,0.0,0.0,-0.00010000000000018105,0.0006557438524300627,4.6368092477468805e-05
GLN 886,L GLN  15,0.0,0.0,0.0,-0.00011499999999998511,0.0003190219428189441,2.255825791145824e-05,-0.4690699999999998,0.3333969032549644,0.023574721111818065,0.4690249999999998,0.33336516670912125,0.023572476999140352,0.0,0.0,0.0,-0.00015999999999969817,0.000628012738724632,4.440720662237228e-05
ILE 887,L ILE  16,0.0,0.0,0.0,-7.999999999999118e-05,0.0002712931993249808,1.9183326093248764e-05,-0.2658999999999999,0.02977179873638791,0.002105184077462098,0.26586499999999996,0.029708698641980776,0.002100722226997218,0.0,0.0,0.0,-0.0001150000000000162,0.0006338572394472983,4.482047523173698e-05
GLY 888,L GLY  17,0.0,0.0,0.0,-2.9999999999994475e-05,0.0001705872210922884,1.2062338081812597e-05,-0.40341499999999997,0.02248739146722038,0.0015900986997668036,0.40336,0.022473103924471598,0.001589088417930388,0.0,0.0,0.0,-8.499999999992735e-05,0.0006463551655243636,4.570421205972308e-05
ASN 889,L ASN  18,0.0,0.0,0.0,-5.499999999999616e-05,0.00022798026230354406,1.6120638945152383e-05,-0.6115449999999999,0.09354516542825805,0.006614642082153866,0.6114799999999999,0.09349411532283758,0.006611032294581555,0.0,0.0,0.0,-0.00012000000000014665,0.0006128621378411985,4.3335897359999605e-05
ALA 890,L ALA  19,0.0,0.0,0.0,-4.999999999999893e-05,0.00021794494717702903,1.541103500742211e-05,-0.31032999999999994,0.020178728899514754,0.001426851604057184,0.3103,0.020087309426598966,0.0014203872711340587,0.0,0.0,0.0,-8.000000000001562e-05,0.0006431174076325279,4.547526800360736e-05
CYS 891,L CYS  20,0.0,0.0,0.0,-4.500000000001059e-05,0.00020730412441632756,1.4658615214272495e-05,-0.3678449999999998,0.041410155457328304,0.002928140173386596,0.36781499999999995,0.041352639274899364,0.0029240731651242495,0.0,0.0,0.0,-7.50000000001405e-05,0.0006077622890571523,4.29752835941771e-05
TRP 892,L TRP  21,0.0,0.0,0.0,-8.999999999998565e-05,0.0002861817604250381,2.0236106344844837e-05,-0.4710650000000002,0.040912477008852845,0.0028929489928098562,0.47100000000000003,0.04095582986584491,0.0028960145027261464,0.0,0.0,0.0,-0.00015500000000018055,0.0006252799373078692,4.421396838102936e-05
GLU 893,L GLU  22,0.0,0.0,0.0,-7.999999999999118e-05,0.0002712931993249808,1.9183326093248764e-05,54.55798499999999,0.33519520399045943,0.023701880176286196,-54.557419999999986,0.3350780112191161,0.023693593395953904,0.0,0.0,0.0,0.0004849999999984789,0.0006479004553175011,4.5813480548885674e-05
LEU 894,L LEU  23,0.0,0.0,0.0,-4.999999999999893e-05,0.00021794494717702903,1.541103500742211e-05,-0.2341850000000001,0.02675351892742484,0.0018917594654184753,0.23428499999999994,0.026762544254984914,0.001892397652450491,0.0,0.0,0.0,4.9999999999836844e-05,0.0005979130371550471,4.227883631321779e-05
TYR 895,L TYR  24,0.0,0.0,0.0,-5.499999999998284e-05,0.00022798026230348882,1.6120638945148477e-05,-0.3705399999999999,0.042202113691144405,0.0029841400771413846,0.37053000000000014,0.04220603155948042,0.002984417112268204,0.0,0.0,0.0,-6.50000000003656e-05,0.0006409173113593962,4.5319697704207896e-05
CYS 896,L CYS  25,0.0,0.0,0.0,-1.5000000000000568e-05,0.0001215524578114368,8.595056718835869e-06,-0.3374199999999999,0.037623179025702336,0.0026603605018869604,0.3373599999999999,0.03764612065007565,0.002661982719703541,0.0,0.0,0.0,-7.499999999988294e-05,0.000591079520876812,4.179563374324892e-05
LEU 897,L LEU  26,0.0,0.0,0.0,-4.000000000000281e-05,0.000195959179422668,1.385640646055199e-05,-0.30255000000000004,0.021741837548835994,0.0015373800766238235,0.30258500000000016,0.021710430097071815,0.0015351592344115994,0.0,0.0,0.0,-5.000000000145998e-06,0.0006204635363985239,4.387339740663825e-05
GLU 898,L GLU  27,0.0,0.0,0.0,-3.0000000000001136e-05,0.00017058722109232626,1.2062338081815275e-05,48.44167999999999,0.2733528079290099,0.019328962414298673,-48.44161499999998,0.2733799311923365,0.01933088031864129,0.0,0.0,0.0,3.499999999853287e-05,0.0005863232896592634,4.145931740856695e-05
HIP 899,L HIP  28,0.0,0.0,0.0,-3.4999999999993925e-05,0.00018377975949485916,1.2995191418364771e-05,-48.113179999999964,0.2606156894809687,0.018428312131560053,48.11305499999999,0.2606031119867892,0.01842742276841759,0.0,0.0,0.0,-0.00016000000000161664,0.0006118823416310462,4.3266615305561645e-05
GLY 900,L GLY  29,0.0,0.0,0.0,-1.5000000000000568e-05,0.00012155245781143678,8.595056718835867e-06,-0.11882999999999995,0.04495131922424522,0.0031785382646745013,0.11882500000000006,0.0449075091159595,0.003175440422209166,0.0,0.0,0.0,-1.999999999995228e-05,0.0006241794613730986,4.413615298142847e-05
ILE 901,L ILE  30,0.0,0.0,0.0,-3.999999999999559e-05,0.00019595917942263265,1.385640646054949e-05,0.12938999999999995,0.04463460428860102,0.0031561431368047938,-0.1293449999999999,0.044733611244790465,0.003163143985815413,0.0,0.0,0.0,5.000000000014992e-06,0.0006595263451901202,4.663555510551137e-05
GLN 902,L GLN  31,0.0,0.0,0.0,-3.0000000000002247e-05,0.0001705872210923326,1.2062338081815722e-05,0.24302999999999958,0.16647218716650553,0.01177136124243922,-0.24306000000000016,0.1663880596677537,0.011765412529954052,0.0,0.0,0.0,-6.0000000000357544e-05,0.0005535341001237013,3.914077158154625e-05
PRO 903,L PRO  32,0.0,0.0,0.0,-4.999999999999893e-05,0.00021794494717702903,1.541103500742211e-05,0.06406000000000002,0.04770866168737078,0.003373511820047471,-0.06407500000000003,0.04771539976778988,0.0033739882742831236,0.0,0.0,0.0,-6.500000000012828e-05,0.000617069688122897,4.363341609363685e-05
ASP 904,L ASP  33,0.0,0.0,0.0,-3.000000000000058e-05,0.00017058722109232312,1.2062338081815052e-05,50.22219499999999,0.5554350699907641,0.039275190449929394,-50.22179,0.5553125299315204,0.039266525559243565,0.0,0.0,0.0,0.0003749999999988773,0.000643719659479984,4.551785364013919e-05
GLY 905,L GLY  34,0.0,0.0,0.0,-2.0000000000001126e-05,0.0001400000000000079,9.899494936612224e-06,-0.13943999999999998,0.03585089120231181,0.0025350408280735816,0.1394700000000001,0.03583837468412838,0.002534155776585147,0.0,0.0,0.0,1.0000000000131015e-05,0.0006081940479813697,4.3005813560492296e-05
GLN 906,L GLN  35,0.0,0.0,0.0,-3.4999999999996704e-05,0.00018377975949487372,1.29951914183658e-05,0.2990450000000002,0.1259567107184048,0.008906484428493632,-0.29898499999999983,0.12594028257471895,0.008905322783313376,0.0,0.0,0.0,2.5000000000225952e-05,0.0005782516753108878,4.0888568084481046e-05
MET 907,L MET  36,0.0,0.0,0.0,-1.5000000000000568e-05,0.0001215524578114368,8.595056718835869e-06,-0.038539999999999984,0.056544481605192945,0.003998298638170993,0.038529999999999995,0.056599815370723595,0.004002211326254524,0.0,0.0,0.0,-2.5000000000092724e-05,0.0005695392874947176,4.027250923396694e-05
PRO 908,L PRO  37,0.0,0.0,0.0,-2.5000000000006127e-05,0.00015612494995999822,1.1039701082912514e-05,-0.22924500000000017,0.01792191326281708,0.0012672706399975081,0.22925999999999985,0.017935506683672022,0.0012682318400041132,0.0,0.0,0.0,-9.999999999923404e-06,0.0006081940479812527,4.300581356048402e-05
SER 909,L SER  38,0.0,0.0,0.0,-4.999999999999449e-06,7.053367989832165e-05,4.9874843358144515e-06,-0.13638499999999998,0.04197423942134046,0.0029680269329977545,0.13637,0.04201753324506328,0.0029710882686315443,0.0,0.0,0.0,-1.9999999999960604e-05,0.0005827520913734187,4.120679555607869e-05
ASP 910,L ASP  39,0.0,0.0,0.0,-5.000000000000005e-06,7.053367989832949e-05,4.9874843358150055e-06,44.04599000000003,0.21618073433353915,0.015286286320913302,-44.045935000000014,0.2161677838461058,0.015285370583164924,0.0,0.0,0.0,4.9999999997609736e-05,0.0005361902647392631,3.791437722033431e-05
LYS 911,L LYS  40,0.0,0.0,0.0,-1.000000000000001e-05,9.949874371066208e-05,7.03562363973515e-06,-45.31627999999998,0.812274431212843,0.05743647584950471,45.31612,0.8122570071109925,0.057435243779447254,0.0,0.0,0.0,-0.000170000000001167,0.0005666568626573695,4.006869101909201e-05
THR 912,L THR  41,0.0,0.0,0.0,-1.0000000000001119e-05,9.949874371067313e-05,7.035623639735931e-06,-0.1135699999999998,0.08445883671943398,0.005972141617543915,0.11358500000000005,0.08446509796951628,0.005972584354783104,0.0,0.0,0.0,5.000000000230376e-06,0.0005873457244250358,4.15316144641868e-05
ILE 913,L ILE  42,0.0,0.0,0.0,-2.4999999999999466e-05,0.00015612494995995664,1.1039701082909573e-05,-0.2289199999999999,0.06160814556533914,0.0043563537505579225,0.22893499999999992,0.061612505021302444,0.004356662010645317,0.0,0.0,0.0,-9.999999999781295e-06,0.0005384236250389077,3.807229964160546e-05
GLY 914,L GLY  43,0.0,0.0,0.0,-5.000000000000005e-06,7.053367989832949e-05,4.9874843358150055e-06,0.16517500000000004,0.035609610711154725,0.002517979720927062,-0.165115,0.03557417286459349,0.0025154738867656525,0.0,0.0,0.0,5.500000000001615e-05,0.0005761727171603937,4.07415635438793e-05
GLY 915,L GLY  44,0.0,0.0,0.0,-1.000000000000001e-05,9.949874371066208e-05,7.03562363973515e-06,0.17442,0.02602697831097593,0.0018403852857486276,-0.17443500000000006,0.026086888948281903,0.0018446216075390536,0.0,0.0,0.0,-2.4999999999986144e-05,0.000595294044989606,4.209364560121201e-05
GLY 916,L GLY  45,0.0,0.0,0.0,-9.999999999998898e-06,9.949874371065103e-05,7.035623639734369e-06,-0.129575,0.02392810847100163,0.0016919727760812524,0.12953499999999998,0.023943658346209658,0.0016930723183018724,0.0,0.0,0.0,-4.999999999998561e-05,0.0005722761571129526,4.046603514059468e-05
ASP 917,L ASP  46,0.0,0.0,0.0,-1.9999999999995577e-05,0.00013999999999996903,9.899494936609476e-06,46.804514999999995,0.23122700918348402,0.016350218618712564,-46.80436999999999,0.23119734665666414,0.016348121161326418,0.0,0.0,0.0,0.0001250000000042206,0.0005910795208770974,4.179563374326911e-05
ASP 918,L ASP  47,0.0,0.0,0.0,-5.00000000000167e-06,7.053367989835297e-05,4.987484335816666e-06,45.349715000000025,0.189703805374458,0.013414084719717227,-45.349669999999996,0.189693387077505,0.013413348034874838,0.0,0.0,0.0,3.999999999933834e-05,0.0005817215828905971,4.1133927602451353e-05
SER 919,L SER  48,0.0,0.0,0.0,-4.999999999999449e-06,7.053367989832165e-05,4.9874843358144515e-06,0.3161099999999999,0.029441601518939188,0.0020818356083034057,-0.316135,0.029398754650493332,0.0020788058771803383,0.0,0.0,0.0,-3.0000000000067194e-05,0.0005992495306632787,4.2373340675486027e-05
PHE 920,L PHE  49,0.0,0.0,0.0,-2.5000000000006127e-05,0.00015612494995999822,1.1039701082912514e-05,0.20049999999999998,0.014317471843870928,0.0010123981430248596,-0.20050000000000012,0.014371499573808238,0.0010162184804459382,0.0,0.0,0.0,-2.499999999991509e-05,0.0006437196594791501,4.5517853640080225e-05
ASN 921,L ASN  50,0.0,0.0,0.0,-1.4999999999996128e-05,0.00012155245781140079,8.595056718833323e-06,0.06279500000000013,0.07928961454692525,0.005606622412379836,-0.06281000000000002,0.07929201662210388,0.005606792264744609,0.0,0.0,0.0,-3.000000000042746e-05,0.0005559676249560859,3.931284777266275e-05
THR 922,L THR  51,0.0,0.0,0.0,-2.0000000000002238e-05,0.00014000000000001568,9.899494936612774e-06,0.30114999999999975,0.03566773752286503,0.002522089907199973,-0.30116499999999996,0.03564768961657875,0.0025206723061516113,0.0,0.0,0.0,-3.5000000000253714e-05,0.0005863232896615538,4.14593174087289e-05
PHE 923,L PHE  52,0.0,0.0,0.0,-2.9999999999996697e-05,0.00017058722109230103,1.206233808181349e-05,0.22720500000000005,0.017504084523332214,0.0012377256864910704,-0.2272149999999999,0.017550178774019817,0.0012409850422145621,0.0,0.0,0.0,-4.000000000037751e-05,0.0006151422599691388,4.3497126341859616e-05
PHE 924,L PHE  53,0.0,0.0,0.0,-3.500000000001613e-05,0.00018377975949497574,1.2995191418373014e-05,-0.2356300000000001,0.020907967380880278,0.0014784165515847583,0.2355499999999999,0.020848201361269292,0.0014741904558096127,0.0,0.0,0.0,-0.00011500000000016719,0.0006178794380783531,4.3690674062093696e-05
SER 925,L SER  54,0.0,0.0,0.0,-2.000000000000668e-05,0.00014000000000004674,9.89949493661497e-06,-0.13186000000000025,0.07789499598818912,0.005508007988374744,0.13183500000000004,0.07792161301590192,0.005509890096453819,0.0,0.0,0.0,-4.500000000025595e-05,0.0006107167919749388,4.3184198498997335e-05
GLU 926,L GLU  55,0.0,0.0,0.0,-1.5000000000000568e-05,0.00012155245781143678,8.595056718835867e-06,47.055560000000035,0.29958490682385114,0.021183851915628514,-47.05541000000002,0.2996020558986854,0.02118506453833915,0.0,0.0,0.0,0.0001349999999969498,0.0005803231858195989,4.103504599728192e-05
THR 927,L THR  56,0.0,0.0,0.0,-1.5000000000001124e-05,0.00012155245781144128,8.595056718836186e-06,-0.4765,0.05578826041381971,0.003944825724921294,0.4764499999999996,0.055782232834479785,0.0039443995106987545,0.0,0.0,0.0,-6.500000000020823e-05,0.0006251199884821449,4.4202658291098113e-05
GLY 928,L GLY  57,0.0,0.0,0.0,-5.000000000000005e-06,7.053367989832949e-05,4.9874843358150055e-06,-0.2698199999999997,0.04106930240459547,0.002904038222889044,0.2698,0.04103888400042123,0.002901887316902596,0.0,0.0,0.0,-2.499999999991509e-05,0.0006199798383819008,4.383919479187818e-05
ALA 929,L ALA  58,0.0,0.0,0.0,-2.000000000000002e-05,0.00014000000000000012,9.899494936611673e-06,-0.133895,0.05973201800542157,0.004223691498559054,0.133775,0.05972557555185211,0.00422323594829841,0.0,0.0,0.0,-0.0001399999999999446,0.0005919459434780138,4.185689907291723e-05
GLY 930,L GLY  59,0.0,0.0,0.0,-1.4999999999998349e-05,0.0001215524578114188,8.595056718834595e-06,-0.07583500000000003,0.039388041015008604,0.0027851550899366446,0.07585500000000002,0.03938139122732969,0.0027846848789405236,0.0,0.0,0.0,4.9999999999400525e-06,0.0006204635363984029,4.38733974066297e-05
LYS 931,L LYS  60,0.0,0.0,0.0,-2.0000000000002238e-05,0.00014000000000001568,9.899494936612774e-06,-49.53626,0.5707349493430344,0.04035705529406203,49.535959999999996,0.570763443470116,0.04035907013311037,0.0,0.0,0.0,-0.00032000000000103056,0.0006384355879802313,4.514421336116422e-05
HIP 932,L HIP  61,0.0,0.0,0.0,-3.500000000000281e-05,0.0001837797594949058,1.299519141836807e-05,-47.83485999999998,0.2505540668250871,0.017716847970588645,47.83467499999997,0.2504975037353028,0.01771284835615351,0.0,0.0,0.0,-0.00022000000000041097,0.0006013318551358948,4.2520583251007786e-05
VAL 933,L VAL  62,0.0,0.0,0.0,-4.9999999999996716e-05,0.00021794494717701938,1.541103500742143e-05,-0.2658550000000001,0.02981650507688583,0.0021083452931149093,0.26588500000000015,0.029867738029517976,0.002111968009937549,0.0,0.0,0.0,-2.0000000000010566e-05,0.0006241794613730717,4.413615298142657e-05
PRO 934,L PRO  63,0.0,0.0,0.0,-2.5000000000003908e-05,0.00015612494995998437,1.1039701082911535e-05,0.14963500000000007,0.04107690074725653,0.002904575506851185,-0.14955499999999997,0.04112538115324872,0.0029080035892343607,0.0,0.0,0.0,5.4999999999871815e-05,0.0006098975323773426,4.3126268097296086e-05
ARG 935,L ARG  64,0.0,0.0,0.0,-2.9999999999992255e-05,0.00017058722109227577,1.2062338081811704e-05,-49.215255000000006,0.284914513448391,0.02014649845178231,49.21499500000002,0.28496397135931145,0.02014999565420182,0.0,0.0,0.0,-0.00028999999999754775,0.00053469617541191,3.780872915082733e-05
ALA 936,L ALA  65,0.0,0.0,0.0,-2.4999999999999466e-05,0.00015612494995995662,1.1039701082909572e-05,-0.08013999999999996,0.0378388741904408,0.002675612453252532,0.08009500000000003,0.03779703659018781,0.002672654088167786,0.0,0.0,0.0,-6.999999999995038e-05,0.0005701754116058728,4.031749000123435e-05
VAL 937,L VAL  66,0.0,0.0,0.0,-5.499999999999172e-05,0.00022798026230352566,1.6120638945151082e-05,-0.13404499999999994,0.045115773017870495,0.0031901669039409294,0.13402999999999998,0.04503586459700754,0.0031845165253143195,0.0,0.0,0.0,-6.999999999994275e-05,0.0005959026766177166,4.2136682356360175e-05
PHE 938,L PHE  67,0.0,0.0,0.0,-8.500000000001506e-05,0.0002788816953477362,1.971991379291851e-05,0.005094999999999974,0.04495181837256417,0.003178573559790616,-0.0050650000000000035,0.04494397373397238,0.0031780188600761946,0.0,0.0,0.0,-5.499999999996064e-05,0.0006648120035017349,4.7009307589029154e-05
VAL 939,L VAL  68,0.0,0.0,0.0,-9.00000000000023e-05,0.000286181760425091,2.0236106344848577e-05,-0.1430599999999999,0.050882771150950405,0.003597955252640026,0.143005,0.05090250460439035,0.0035993506185143876,0.0,0.0,0.0,-0.00014499999999991603,0.0006115349540297404,4.32420512927033e-05
ASP 940,L ASP  69,0.0,0.0,0.0,-0.00010499999999999732,0.0003065534211193788,2.1676600286944813e-05,61.809960000000046,0.4374223341279341,0.030930429870430994,-61.808695000000036,0.437212730796192,0.030915608676707583,0.0,0.0,0.0,0.0011600000000008492,0.0006359245238240279,4.496665431187964e-05
LEU 941,L LEU  70,0.0,0.0,0.0,-0.00016999999999999904,0.0003756327994198569,2.6561249970586706e-05,0.3446649999999998,0.04728543935504766,0.003343585481933945,-0.34453500000000004,0.04727069678987037,0.00334254302515305,0.0,0.0,0.0,-4.000000000036419e-05,0.0007199999999998016,5.091168824541739e-05
GLU 942,L GLU  71,0.0,0.0,0.0,-0.00017999999999998684,0.00038418745424594286,2.7166155414410264e-05,64.82456000000002,0.5722846637790304,0.04046663665272158,-64.82284999999999,0.5720467528982283,0.04044981381300825,0.0,0.0,0.0,0.0015299999999989211,0.0007064700984482172,4.9954979731826215e-05
PRO 943,L PRO  72,0.0,0.0,0.0,-0.00014999999999998126,0.00035707142142709795,2.5248762345902046e-05,-0.5065850000000001,0.04623010680281847,0.003268962201525128,0.50649,0.04622715543920245,0.0032687535086024645,0.0,0.0,0.0,-0.00024499999999981535,0.0006441855322809546,4.555079582181286e-05
THR 944,L THR  73,0.0,0.0,0.0,-0.00017499999999999626,0.0003799671038392586,2.686773157525528e-05,-0.3088000000000002,0.06434213238617444,0.004549675812626652,0.3087999999999999,0.06430171070819178,0.004546817568365805,0.0,0.0,0.0,-0.00017500000000021554,0.0007101936355672882,5.0218273566515706e-05
VAL 945,L VAL  74,0.0,0.0,0.0,-0.00013499999999998957,0.0003417235724968091,2.4163505540378652e-05,-0.3265300000000002,0.04195436925994436,0.0029666219004111094,0.32651,0.04192421615248058,0.0029644897537349606,0.0,0.0,0.0,-0.00015500000000004884,0.0006564868620162221,4.64206311891548e-05
ILE 946,L ILE  75,0.0,0.0,0.0,-0.0001599999999999846,0.0003666060555964319,2.5922962793628945e-05,-0.4548299999999999,0.02997684272901893,0.0021196828772251934,0.4547399999999993,0.030007539052722527,0.0021218534350900247,0.0,0.0,0.0,-0.00025000000000017673,0.0006689544080131977,4.730221982107646e-05
ASP 947,L ASP  76,0.0,0.0,0.0,-0.00015499999999998127,0.00036190468358390776,2.5590525590535298e-05,61.57900499999997,0.4764129458524277,0.03368748246573111,-61.57714500000007,0.47615260575494517,0.03366907364089664,0.0,0.0,0.0,0.0017049999999994726,0.000740253335015675,5.2343815298554095e-05
GLU 948,L GLU  77,0.0,0.0,0.0,-0.00012499999999999567,0.0003307189138830624,2.3385358667336327e-05,58.25340499999996,0.5155292338742918,0.03645342171724174,-58.252629999999975,0.5154065415790725,0.03644474606184684,0.0,0.0,0.0,0.0006500000000021089,0.0006689544080126817,4.7302219821039974e-05
VAL 949,L VAL  78,0.0,0.0,0.0,-8.500000000000674e-05,0.0002788816953477089,1.971991379291658e-05,-0.26802000000000004,0.033101353446648434,0.00234061914885778,0.267975,0.03313132015178374,0.0023427381148988795,0.0,0.0,0.0,-0.00012999999999996126,0.0006427285585689012,4.5447772222632506e-05
ARG 950,L ARG  79,0.0,0.0,0.0,-0.00019999999999998296,0.00039999999999996603,2.8284271247459497e-05,-60.90865500000002,0.5534554597921919,0.039135210870377746,60.90684499999995,0.5532070507325297,0.03911764569731822,0.0,0.0,0.0,-0.002009999999999934,0.0007415524256594854,5.243567487891553e-05
THR 951,L THR  80,0.0,0.0,0.0,-8.000000000000285e-05,0.0002712931993250204,1.9183326093251562e-05,-0.10920000000000027,0.11180970440887539,0.00790614001899792,0.1091400000000001,0.11174542675205985,0.007901594902296616,0.0,0.0,0.0,-0.00014000000000017555,0.0006003332407919978,4.244997055357181e-05
GLY 952,L GLY  81,0.0,0.0,0.0,-2.4999999999999466e-05,0.00015612494995995662,1.1039701082909572e-05,0.04084499999999998,0.04273301972713831,0.0030216808029638006,-0.04087,0.04273175751124684,0.0030215915508221827,0.0,0.0,0.0,-5.000000000004112e-05,0.0006062177826491974,4.2866070498712004e-05
THR 953,L THR  82,0.0,0.0,0.0,-5.000000000000338e-05,0.0002179449471770484,1.5411035007423483e-05,-0.006219999999999626,0.08108823342507876,0.0057338039729310855,0.006259999999999984,0.08114445390783032,0.005737779361390606,0.0,0.0,0.0,-9.99999999960477e-06,0.0005743692192313072,4.061403698232801e-05
TYR 954,L TYR  83,0.0,0.0,0.0,-3.500000000000947e-05,0.0001837797594949408,1.2995191418370543e-05,-0.10562499999999991,0.07667270945388616,0.005421579278678881,0.105625,0.07671045805494839,0.005424248507858022,0.0,0.0,0.0,-3.499999999999059e-05,0.0005511578721201961,3.8972746888053865e-05
ARG 955,L ARG  84,0.0,0.0,0.0,-0.00013000000000000565,0.0003363034344160194,2.3780243901189267e-05,-56.24438000000002,0.7224473721969957,0.05108474359308973,56.243460000000006,0.7223091709232821,0.051074971287308576,0.0,0.0,0.0,-0.0010499999999966292,0.0007599342076767296,5.373546315038416e-05
GLN 956,L GLN  85,0.0,0.0,0.0,-4.999999999999727e-05,0.0002179449471770218,1.54110350074216e-05,0.04607000000000035,0.25574247809075457,0.01808372404954246,-0.04609999999999997,0.25569211955005566,0.018080163162980577,0.0,0.0,0.0,-7.999999999952934e-05,0.0006508456038104744,4.602173399598395e-05
LEU 957,L LEU  86,0.0,0.0,0.0,-3.4999999999993925e-05,0.00018377975949485916,1.2995191418364771e-05,-0.09239000000000001,0.0301336672179142,0.0021307720431805897,0.09239499999999996,0.030288099560718748,0.0021416920588637517,0.0,0.0,0.0,-2.999999999995784e-05,0.0006473793323853464,4.577663159296983e-05
PHE 958,L PHE  87,0.0,0.0,0.0,-9.000000000000341e-05,0.0002861817604250945,2.0236106344848828e-05,0.123245,0.05624557738169289,0.003977162917834774,-0.123245,0.05621000778331216,0.003974647767412865,0.0,0.0,0.0,-9.000000000035869e-05,0.0006647555941847875,4.700531884797559e-05
HIE 959,L HIE  88,0.0,0.0,0.0,-5.0000000000007815e-05,0.00021794494717706776,1.541103500742485e-05,0.33584999999999987,0.09480958548585709,0.006704050081853522,-0.3358549999999999,0.09479010483695016,0.006702672591959121,0.0,0.0,0.0,-5.4999999999392205e-05,0.0005761727171600912,4.0741563543857916e-05
PRO 960,L PRO  89,0.0,0.0,0.0,-2.9999999999997805e-05,0.00017058722109230732,1.2062338081813935e-05,0.20791000000000012,0.03904243716777908,0.0027607172075386293,-0.20788,0.03898891637375962,0.002756932715900064,0.0,0.0,0.0,1.7763568394002506e-16,0.0006324555320334799,4.472135954998193e-05
GLU 961,L GLU  90,0.0,0.0,0.0,-9.000000000000341e-05,0.00028618176042509457,2.023610634484883e-05,54.249505000000006,0.3491135917944198,0.02468605881622265,-54.24887500000002,0.34900303633974694,0.024678241365053012,0.0,0.0,0.0,0.00054000000000066,0.0006988562083888286,4.941659640260597e-05
GLN 962,L GLN  91,0.0,0.0,0.0,-6.0000000000011155e-05,0.0002374868417408025,1.6792855623749787e-05,0.009539999999999224,0.07823208037627484,0.005531843454039497,-0.009590000000000003,0.07824462856963406,0.005532730745301091,0.0,0.0,0.0,-0.00011000000000080946,0.0005982474404454978,4.2302482196650673e-05
LEU 963,L LEU  92,0.0,0.0,0.0,-9.499999999998732e-05,0.00029321493822787584,2.0733427116612565e-05,0.12830500000000003,0.10514719195014187,0.007435029245066888,-0.12831500000000007,0.10508423180953452,0.007430577290830096,0.0,0.0,0.0,-0.0001050000000000978,0.0006587677891336126,4.658191709236471e-05
ILE 964,L ILE  93,0.0,0.0,0.0,-6.999999999999007e-05,0.0002551470164434253,1.8041618552666155e-05,-0.0010750000000000438,0.048541316164685926,0.003432389382776959,0.001095000000000007,0.04857927515926931,0.0034350734890246527,0.0,0.0,0.0,-4.9999999999990055e-05,0.0006144102863721295,4.344536799245013e-05
THR 965,L THR  94,0.0,0.0,0.0,-0.00012000000000000122,0.0003249615361854417,2.2978250586152346e-05,0.06636999999999993,0.06366806970530815,0.004502012383368118,-0.06640499999999998,0.06361242783450417,0.004498077908951779,0.0,0.0,0.0,-0.00015500000000015613,0.0006252799373083668,4.421396838106455e-05
GLY 966,L GLY  95,0.0,0.0,0.0,-8.999999999999342e-05,0.0002861817604250628,2.0236106344846585e-05,-0.049044999999999964,0.06528830657169774,0.00461658043090337,0.04909499999999998,0.0652640481046035,0.004614865098245017,0.0,0.0,0.0,-4.000000000010884e-05,0.0005986651818837866,4.2332020977030335e-05
LYS 967,L LYS  96,0.0,0.0,0.0,-0.00034000000000000143,0.00047370877129308245,3.349626844888859e-05,-69.19724499999998,1.038543549870191,0.07343611866707614,69.19310999999999,1.038087822827231,0.07340389389883144,0.0,0.0,0.0,-0.004475000000001756,0.0009588404455386025,6.780025811162763e-05
GLU 968,L GLU  97,0.0,0.0,0.0,-0.00041500000000000705,0.0004927220311697133,3.484070894801137e-05,70.23351499999997,0.5190411638577302,0.0367017526678759,-70.22948500000001,0.5184964124989266,0.03666323292988884,0.0,0.0,0.0,0.00361500000000234,0.0009469820484040946,6.696174280884626e-05
ASP 969,L ASP  98,0.0,0.0,0.0,-0.0002500000000000069,0.00043301270189223133,3.061862178479058e-05,67.90437499999996,0.5247101908480537,0.03710261341063463,-67.90172999999999,0.5243520163993297,0.03707728665248058,0.0,0.0,0.0,0.002395000000000209,0.0007609040675404617,5.380404259902872e-05
ALA 970,L ALA  99,0.0,0.0,0.0,-0.0001299999999999879,0.00033630343441597344,2.3780243901186017e-05,0.3145849999999998,0.08931087713711071,0.006315232685736957,-0.31450500000000003,0.08930795023400781,0.006315025722433763,0.0,0.0,0.0,-5.000000000003335e-05,0.0006304760106460053,4.458138625032322e-05
ALA 971,L ALA 100,0.0,0.0,0.0,-0.00017999999999998906,0.00038418745424594763,2.7166155414410603e-05,0.38861499999999993,0.06608098648628133,0.004672631365194613,-0.38848499999999997,0.06607836086798785,0.0046724457059446,0.0,0.0,0.0,-5.000000000006999e-05,0.0006910137480542869,4.8862050714231873e-05
ASN 972,L ASN 101,0.0,0.0,0.0,-0.0002700000000000202,0.0004439594576084956,3.139267430468688e-05,0.3282550000000014,0.10850419335214662,0.007672405090647918,-0.328295,0.10850072799294916,0.007672160052749141,0.0,0.0,0.0,-0.0003099999999976788,0.0007238093671683734,5.118105118111004e-05
ASN 973,L ASN 102,0.0,0.0,0.0,-0.00023999999999996913,0.00042708313008119763,3.0199337741079122e-05,-0.7217299999999994,0.09916504979074298,0.007012027916373598,0.7215949999999997,0.0991492358770385,0.007010909703811845,0.0,0.0,0.0,-0.0003749999999994813,0.0007578753195606234,5.358987777552385e-05
TYR 974,L TYR 103,0.0,0.0,0.0,-0.00018500000000001737,0.00038829756630711493,2.7456784225399405e-05,-0.17543500000000015,0.08476335160315437,0.005993674071469007,0.17546,0.08471215025012645,0.005990053589075809,0.0,0.0,0.0,-0.00016000000000017083,0.0006959885056522891,4.9213819197462535e-05
ALA 975,L ALA 104,0.0,0.0,0.0,-0.00014499999999999734,0.0003521008378291587,2.4897289009046294e-05,-0.29766,0.0634667188375131,0.004487774726966551,0.2976650000000001,0.06344346124700245,0.004486130166970137,0.0,0.0,0.0,-0.00014000000000003344,0.000656048778674254,4.6389654018971744e-05
ARG 976,L ARG 105,0.0,0.0,0.0,-0.00035500000000004305,0.00047851332269860104,3.383600153682875e-05,-69.29308500000005,0.6761925744715258,0.04781403547968054,69.289905,0.6756560485734125,0.04777609736959673,0.0,0.0,0.0,-0.0035350000000019576,0.0009480374465228033,6.703637072550531e-05
GLY 977,L GLY 106,0.0,0.0,0.0,-0.00010000000000002008,0.00030000000000006026,2.1213203435600686e-05,-0.0753949999999999,0.067697038155299,0.004786903474585637,0.07544499999999996,0.06763362311010705,0.004782419353737189,0.0,0.0,0.0,-4.99999999999301e-05,0.000622494979899548,4.40170421541554e-05
HID 978,L HID 107,0.0,0.0,0.0,-0.00015000000000001012,0.00035707142142716664,2.52487623459069e-05,-0.6473099999999999,0.16754066342234747,0.011846913923043486,0.6471899999999998,0.16746063388151905,0.011841254979941982,0.0,0.0,0.0,-0.00027000000000000136,0.0006611353870427198,4.6749331546029985e-05
TYR 979,L TYR 108,0.0,0.0,0.0,-0.00017499999999999683,0.00037996710383925977,2.6867731575255364e-05,-0.3590400000000002,0.23198353044990067,0.016403712750472067,0.3589150000000001,0.231917954835325,0.01639907585429738,0.0,0.0,0.0,-0.00029999999999992424,0.0006928203230274112,4.8989794855653676e-05
THR 980,L THR 109,0.0,0.0,0.0,-0.00017499999999999683,0.00037996710383925977,2.6867731575255364e-05,-0.33975999999999984,0.10473434202781778,0.0074058363470981175,0.339685,0.10470279735995576,0.007403605802242566,0.0,0.0,0.0,-0.00024999999999991696,0.0006614378277660553,4.6770717334667734e-05
ILE 981,L ILE 110,0.0,0.0,0.0,-0.00023499999999999633,0.00042399882075307046,2.9981244136959556e-05,-0.08484999999999993,0.05298318129368968,0.0037464766781604205,0.08486499999999998,0.053039294631433406,0.0037504444903237806,0.0,0.0,0.0,-0.000220000000000109,0.000701141925718218,4.957822102495465e-05
GLY 982,L GLY 111,0.0,0.0,0.0,-5.5000000000000605e-05,0.00022798026230356247,1.6120638945153684e-05,-0.21300000000000008,0.04445795766789075,0.0031436523344670017,0.21301999999999996,0.0443977431858876,0.0031393945276119955,0.0,0.0,0.0,-3.500000000005443e-05,0.0006194957626974224,4.380496547196797e-05
LYS 983,L LYS 112,0.0,0.0,0.0,-0.00012000000000000343,0.0003249615361854478,2.2978250586152776e-05,-64.66916499999996,1.4352387180471418,0.10148670301526212,64.66701500000002,1.4349310766626286,0.10146494948434584,0.0,0.0,0.0,-0.0022699999999984755,0.0007791662210386417,5.509537185679199e-05
GLU 984,L GLU 113,0.0,0.0,0.0,-0.00015500000000000182,0.00036190468358395563,2.5590525590538682e-05,64.53348500000001,0.726633876015404,0.05138077411703571,-64.53125000000003,0.7262981464211553,0.05135703444976189,0.0,0.0,0.0,0.002080000000000126,0.0007507329751640809,5.3084837759887357e-05
ILE 985,L ILE 114,0.0,0.0,0.0,-0.00012000000000000899,0.0003249615361854628,2.297825058615384e-05,-0.27085999999999993,0.038592232379068926,0.0027288829216366686,0.2707800000000001,0.038554786992018614,0.0027262351329259255,0.0,0.0,0.0,-0.00020000000000024442,0.0006480740698406463,4.5825756949548515e-05
ILE 986,L ILE 115,0.0,0.0,0.0,-9.999999999999565e-05,0.00029999999999998696,2.1213203435595503e-05,-0.3580149999999998,0.032255306152632175,0.0022807945709774377,0.3579499999999998,0.03222433086970248,0.002278604287716562,0.0,0.0,0.0,-0.00016500000000005066,0.0006540451054783528,4.6247972928561405e-05
ASP 987,L ASP 116,0.0,0.0,0.0,-5.000000000000004e-05,0.00021794494717703388,1.5411035007422456e-05,57.40214499999999,0.5364542794823935,0.03793304588185439,-57.40126499999999,0.5363605268625372,0.03792641657052894,0.0,0.0,0.0,0.0008299999999977104,0.000641170804076491,4.5337622346131806e-05
LEU 988,L LEU 117,0.0,0.0,0.0,-0.0001050000000000001,0.0003065534211193869,2.1676600286945386e-05,-0.4803300000000002,0.031056096019942022,0.0021959976092881554,0.4802399999999999,0.031038079837518863,0.0021947236728119043,0.0,0.0,0.0,-0.00019500000000007456,0.0006300595209975391,4.455193598485078e-05
VAL 989,L VAL 118,0.0,0.0,0.0,-7.999999999998786e-05,0.00027129319932496954,1.9183326093247964e-05,-0.38155500000000003,0.026144157569143185,0.001848671110555075,0.3814449999999998,0.026215967939407985,0.0018537488705324507,0.0,0.0,0.0,-0.00019000000000018446,0.0006195966429862302,4.381209878559836e-05
LEU 990,L LEU 119,0.0,0.0,0.0,-8.50000000000073e-05,0.00027888169534771075,1.971991379291671e-05,-0.36717500000000036,0.025599890136481927,0.001810185591313698,0.36708500000000016,0.02561772384502242,0.0018114466249379668,0.0,0.0,0.0,-0.000175000000000467,0.0006199798383816745,4.3839194791862184e-05
ASP 991,L ASP 120,0.0,0.0,0.0,-3.999999999999948e-05,0.0001959591794226517,1.3856406460550838e-05,54.58301999999999,0.39410364068537457,0.02786733568189349,-54.58236499999998,0.3940748428628601,0.02786529936833515,0.0,0.0,0.0,0.0006149999999989575,0.0006455811335523872,4.564947973409912e-05
ARG 992,L ARG 121,0.0,0.0,0.0,-0.00010000000000002008,0.0003000000000000602,2.1213203435600683e-05,-55.18001499999998,0.35610385391973853,0.025180344991331084,55.179345000000005,0.35605920290794896,0.025177187688008758,0.0,0.0,0.0,-0.0007699999999972818,0.000661135387040331,4.674933154586107e-05
ILE 993,L ILE 122,0.0,0.0,0.0,-4.999999999999227e-05,0.000217944947177,1.541103500742006e-05,-0.333585,0.02129795236636658,0.0015059926543645886,0.3335700000000001,0.02123052283858966,0.001501224666730262,0.0,0.0,0.0,-6.499999999991068e-05,0.0005751304199920918,4.066786200430752e-05
ARG 994,L ARG 123,0.0,0.0,0.0,-3.0000000000001136e-05,0.00017058722109232626,1.2062338081815275e-05,-53.06746499999996,0.37320202140416453,0.026389368008741178,53.06700999999995,0.37315364115456295,0.0263859470084843,0.0,0.0,0.0,-0.0004849999999990473,0.0005914177880328586,4.1819552843238244e-05
LYS 995,L LYS 124,0.0,0.0,0.0,-2.4999999999995027e-05,0.0001561249499599289,1.1039701082907612e-05,-53.179804999999995,0.3227135835003788,0.022819296327412898,53.17930500000005,0.32263408370612695,0.022813674843051055,0.0,0.0,0.0,-0.0005249999999973198,0.0006552671211045114,4.6334382482158664e-05
LEU 996,L LEU 125,0.0,0.0,0.0,-3.4999999999998364e-05,0.00018377975949488248,1.299519141836642e-05,-0.3548949999999999,0.022334143704204723,0.0015792624465237996,0.3548550000000001,0.022372393144227756,0.001581967090365487,0.0,0.0,0.0,-7.500000000018936e-05,0.0006777720855860543,4.7925723781684806e-05
ALA 997,L ALA 126,0.0,0.0,0.0,-2.0000000000002238e-05,0.00014000000000001568,9.899494936612774e-06,-0.31291500000000005,0.013274704328156363,0.0009386633448685777,0.31295500000000004,0.013207307636303919,0.0009338976790847373,0.0,0.0,0.0,2.0000000000045606e-05,0.0006079473661427711,4.2988370520405436e-05
ASP 998,L ASP 127,0.0,0.0,0.0,-2.0000000000000574e-05,0.000140000000000004,9.899494936611948e-06,50.21010499999999,0.3170661665575842,0.02241996364576911,-50.20985499999999,0.317033332594632,0.022417641933983438,0.0,0.0,0.0,0.0002299999999989666,0.0005891519328650387,4.165933268780304e-05
GLN 999,L GLN 128,0.0,0.0,0.0,-2.500000000000169e-05,0.0001561249499599705,1.1039701082910553e-05,-0.019149999999999282,0.15525275359876856,0.01097802748675734,0.019205,0.1552077091352102,0.010974842362193638,0.0,0.0,0.0,3.0000000000924842e-05,0.0006396092557171358,4.522720420272673e-05
CYS1000,L CYS 129,0.0,0.0,0.0,-1.9999999999997796e-05,0.0001399999999999846,9.899494936610575e-06,-0.22951999999999984,0.036741660278219804,0.0025980277134781634,0.229505,0.036733635472139516,0.0025974602739984557,0.0,0.0,0.0,-3.49999999999584e-05,0.0005777326371254096,4.08518665424164e-05
THR1001,L THR 130,0.0,0.0,0.0,-3.5000000000000586e-05,0.00018377975949489416,1.2995191418367244e-05,-0.20153000000000001,0.08872462510487163,0.006273778406988892,0.20153499999999994,0.08864665123398634,0.006268264821703057,0.0,0.0,0.0,-3.000000000001002e-05,0.0006849087530469102,4.843036237734927e-05
GLY1002,L GLY 131,0.0,0.0,0.0,-1.9999999999999463e-05,0.00013999999999999625,9.8994949366114e-06,-0.2981749999999998,0.06990274940944834,0.004942870813100485,0.29817999999999995,0.06984552669999725,0.004938824556511411,0.0,0.0,0.0,-1.4999999999990576e-05,0.0006517476505519208,4.6085518332766347e-05
LEU1003,L LEU 132,0.0,0.0,0.0,-2.4999999999999466e-05,0.00015612494995995662,1.1039701082909572e-05,-0.17263500000000043,0.05866661550660623,0.004148356165398512,0.17261999999999997,0.05860456978768818,0.004143968870539458,0.0,0.0,0.0,-4.00000000004741e-05,0.0005553377350766271,3.9268307832146144e-05
GLN1004,L GLN 133,0.0,0.0,0.0,-3.5000000000000586e-05,0.00018377975949489416,1.2995191418367244e-05,-0.051440000000000125,0.10889562158323914,0.0077000832463032555,0.051430000000000024,0.10891255712726604,0.007701280770105706,0.0,0.0,0.0,-4.5000000000001704e-05,0.0006268771809535098,4.432691056233332e-05
GLY1005,L GLY 134,0.0,0.0,0.0,-5.00000000000167e-06,7.053367989835297e-05,4.987484335816666e-06,-0.042704999999999986,0.03699078229775623,0.002615643300413873,0.04272000000000002,0.03703743511637921,0.0026189421528548507,0.0,0.0,0.0,1.0000000000040567e-05,0.000583009433885941,4.1224992419647895e-05
PHE1006,L PHE 135,0.0,0.0,0.0,-3.500000000000281e-05,0.00018377975949490579,1.2995191418368068e-05,-0.2516399999999998,0.038617876689431334,0.0027306962482122796,0.2516050000000001,0.038528547532964974,0.002724379722982776,0.0,0.0,0.0,-6.99999999997658e-05,0.0005788782255363847,4.093287187580133e-05
SER1007,L SER 136,0.0,0.0,0.0,-2.0000000000004457e-05,0.00014000000000003119,9.89949493661387e-06,-0.03683999999999995,0.11710911322352331,0.008280864809909652,0.03683499999999999,0.11715548546696396,0.008284143822689223,0.0,0.0,0.0,-2.4999999999949508e-05,0.0006036348233825312,4.2683427697413175e-05
VAL1008,L VAL 137,0.0,0.0,0.0,-3.0000000000005578e-05,0.00017058722109235152,1.206233808181706e-05,-0.23406499999999972,0.037862920846126906,0.0026773128085825827,0.23403,0.037910145080175796,0.0026806520661958135,0.0,0.0,0.0,-6.499999999978523e-05,0.0005837593682331415,4.1278020785882916e-05
PHE1009,L PHE 138,0.0,0.0,0.0,-8.499999999998397e-05,0.00027888169534763426,1.9719913792911302e-05,0.0910349999999999,0.03410005535186142,0.002411238037813783,-0.09107000000000003,0.03411107005064472,0.002412016894634023,0.0,0.0,0.0,-0.00012000000000004008,0.0006446704584514429,4.558508528016557e-05
HID1010,L HID 139,0.0,0.0,0.0,-0.00011000000000001898,0.0003128897569432943,2.2124646889841404e-05,-0.6868499999999998,0.0364488340005611,0.002577321768813955,0.6868100000000001,0.03646414540339614,0.0025784044484913685,0.0,0.0,0.0,-0.0001500000000001256,0.0006383572667402555,4.513867521317444e-05
SER1011,L SER 140,0.0,0.0,0.0,-7.499999999999507e-05,0.00026339134382130115,1.862458053218795e-05,-0.05437000000000007,0.07192637277104982,0.005085962593256077,0.05437500000000003,0.07189342372567883,0.005083632743914533,0.0,0.0,0.0,-7.000000000009443e-05,0.0006519969325081411,4.610314522893343e-05
PHE1012,L PHE 141,0.0,0.0,0.0,-0.00011000000000005005,0.0003128897569433827,2.2124646889847655e-05,0.2266400000000001,0.04729017234056044,0.003343920154549079,-0.22660000000000008,0.04729175403809819,0.003344031997454552,0.0,0.0,0.0,-7.000000000023654e-05,0.0006819824044652805,4.822343828473067e-05
GLY1013,L GLY 142,0.0,0.0,0.0,-4.000000000000004e-05,0.00019595917942265444,1.385640646055103e-05,0.30809000000000025,0.02605440269896543,0.0018423244828203542,-0.30796500000000016,0.026044841619787543,0.0018416484124281396,0.0,0.0,0.0,8.500000000015717e-05,0.0005811841360533179,4.1095924372134614e-05
GLY1014,L GLY 143,0.0,0.0,0.0,-5.5000000000001716e-05,0.00022798026230356707,1.612063894515401e-05,-0.1885149999999999,0.1300486823270428,0.009195830515782709,0.18849,0.12999546107460838,0.009192067204932746,0.0,0.0,0.0,-7.999999999996676e-05,0.0006431174076326044,4.547526800361277e-05
GLY1015,L GLY 144,0.0,0.0,0.0,-8.500000000000174e-05,0.00027888169534769254,1.9719913792915422e-05,-0.39634,0.051661149812989644,0.0036529949356659116,0.3963399999999999,0.05166134338168234,0.0036530086230394344,0.0,0.0,0.0,-8.500000000013053e-05,0.0006064445564105606,4.288210582515751e-05
THR1016,L THR 145,0.0,0.0,0.0,-0.00011499999999999622,0.0003190219428189749,2.2558257911460417e-05,-0.22530999999999995,0.044400043918897375,0.0031395572140032863,0.2253149999999999,0.044370663450077605,0.0031374797011295965,0.0,0.0,0.0,-0.00011000000000005894,0.0006307931515171202,4.46038114963789e-05
GLY1017,L GLY 146,0.0,0.0,0.0,-2.4999999999992805e-05,0.00015612494995991504,1.1039701082906633e-05,-0.36776499999999984,0.026352794443856433,0.0018634239654466056,0.36774000000000023,0.026420870538265962,0.0018682376722459729,0.0,0.0,0.0,-4.999999999998117e-05,0.0006062177826491732,4.286607049871029e-05
SER1018,L SER 147,0.0,0.0,0.0,-6.500000000000173e-05,0.00024652586071242753,1.7432010784760778e-05,-0.42386000000000024,0.06123365414541157,0.004329873208305227,0.4238449999999997,0.06125341602719156,0.00433127058436679,0.0,0.0,0.0,-8.000000000011553e-05,0.0006352952069708868,4.492215489044253e-05
GLY1019,L GLY 148,0.0,0.0,0.0,-5.4999999999993944e-05,0.00022798026230353485,1.6120638945151733e-05,-0.45477499999999993,0.03899582509705441,0.002757421236409173,0.4547349999999998,0.03900185604558041,0.0027578476888691452,0.0,0.0,0.0,-9.499999999996068e-05,0.000596636405191662,4.218856480137889e-05
PHE1020,L PHE 149,0.0,0.0,0.0,-0.00015000000000000123,0.0003570714214271455,2.5248762345905407e-05,-0.268905,0.041123423677996554,0.0029078651748318794,0.2688250000000001,0.04113714106497857,0.0029088351405673943,0.0,0.0,0.0,-0.00023000000000013897,0.0006458327956989083,4.566727493513642e-05
THR1021,L THR 150,0.0,0.0,0.0,-4.999999999999893e-05,0.00021794494717702903,1.541103500742211e-05,-0.20282499999999978,0.08119146737804425,0.005741103715750145,0.2027349999999999,0.08114471501582869,0.005737797824514233,0.0,0.0,0.0,-0.0001399999999997359,0.0006406246951221572,4.529900661164419e-05
SER1022,L SER 151,0.0,0.0,0.0,-4.500000000000615e-05,0.00020730412441630712,1.465861521427105e-05,-0.59162,0.05679511950863359,0.004016021414285519,0.5915250000000001,0.05677252306353474,0.004014423604329508,0.0,0.0,0.0,-0.00014000000000003344,0.0006406246951219568,4.529900661163002e-05
LEU1023,L LEU 152,0.0,0.0,0.0,-9.499999999999842e-05,0.0002932149382279101,2.0733427116614988e-05,-0.41695499999999974,0.03629067338863049,0.00256613812469268,0.4170050000000001,0.036270166459500444,0.0025646880658277637,0.0,0.0,0.0,-4.499999999997728e-05,0.0006268771809530014,4.4326910562297365e-05
LEU1024,L LEU 153,0.0,0.0,0.0,-7.000000000001005e-05,0.00025514701644349815,1.8041618552671308e-05,-0.2583449999999998,0.03321439409352578,0.002348612329653449,0.2582649999999999,0.03317626825006148,0.0023459164254082425,0.0,0.0,0.0,-0.000149999999999898,0.0006062177826491127,4.2866070498706014e-05
MET1025,L MET 154,0.0,0.0,0.0,-5.499999999999616e-05,0.00022798026230354406,1.6120638945152383e-05,-0.5055950000000001,0.04967132950706973,0.003512293392500045,0.505565,0.04970488683218276,0.0035146662537146357,0.0,0.0,0.0,-8.499999999991118e-05,0.000654045105478113,4.6247972928544444e-05
GLU1026,L GLU 155,0.0,0.0,0.0,-6.99999999999884e-05,0.00025514701644341917,1.8041618552665724e-05,55.374320000000004,0.43099412710707374,0.030475886992898864,-55.37368500000002,0.4309000299062073,0.03046923331601653,0.0,0.0,0.0,0.0005649999999965871,0.0006211078811304417,4.391895945957434e-05
ARG1027,L ARG 156,0.0,0.0,0.0,-5.499999999998728e-05,0.00022798026230350725,1.612063894514978e-05,-56.961865000000046,0.43766709582946456,0.03094773713632369,56.961079999999995,0.43756452507108673,0.03094048428844365,0.0,0.0,0.0,-0.0008399999999986107,0.000611882341631482,4.326661530559246e-05
LEU1028,L LEU 157,0.0,0.0,0.0,-1.5000000000003344e-05,0.00012155245781145928,8.595056718837458e-06,-0.3098099999999999,0.027575422027596233,0.0019498767909794192,0.3097799999999999,0.027616871654842293,0.0019528077222297534,0.0,0.0,0.0,-4.499999999990845e-05,0.0005683088948802901,4.0185507337848594e-05
SER1029,L SER 158,0.0,0.0,0.0,-4.4999999999993376e-05,0.00020730412441624828,1.4658615214266889e-05,-0.42533,0.06326374238060956,0.004473422124056779,0.42526,0.06325750864521948,0.004472981332400134,0.0,0.0,0.0,-0.00011500000000005617,0.0006259193238748763,4.425917983876239e-05
VAL1030,L VAL 159,0.0,0.0,0.0,-1.4999999999999458e-05,0.0001215524578114278,8.595056718835232e-06,-0.35114999999999985,0.042156227297992316,0.002980895419165181,0.351095,0.04207619249646854,0.002975236104076343,0.0,0.0,0.0,-6.99999999999179e-05,0.0005788782255360554,4.0932871875778043e-05
ASP1031,L ASP 160,0.0,0.0,0.0,-1.000000000000334e-05,9.949874371069522e-05,7.035623639737493e-06,51.74177499999999,1.0363538605976799,0.07328128425374773,-51.74142999999998,1.0362490169368546,0.07327387068739434,0.0,0.0,0.0,0.0003350000000048681,0.0005410868691767436,3.826061944058737e-05
TYR1032,L TYR 161,0.0,0.0,0.0,-5.000000000000559e-05,0.00021794494717705808,1.5411035007424167e-05,-0.21583500000000008,0.1322791282667074,0.009353546860683392,0.21580000000000002,0.13228703640190892,0.009354106050286146,0.0,0.0,0.0,-8.500000000010166e-05,0.0006306940621252324,4.4596804818284145e-05
GLY1033,L GLY 162,0.0,0.0,0.0,-4.999999999999449e-06,7.053367989832165e-05,4.9874843358144515e-06,-0.14007500000000003,0.04214308217252265,0.0029799659184292665,0.1400600000000001,0.04210423256633479,0.00297721883643108,0.0,0.0,0.0,-1.9999999999869013e-05,0.000565331761004002,3.997499218260624e-05
LYS1034,L LYS 163,0.0,0.0,0.0,-1.0000000000001675e-05,9.949874371067864e-05,7.035623639736321e-06,-49.209239999999994,1.1186920096258501,0.07910347060656452,49.209005,1.1186264590889952,0.07909883548365246,0.0,0.0,0.0,-0.00024499999999996194,0.0005787702480268753,4.0925236712882353e-05
LYS1035,L LYS 164,0.0,0.0,0.0,-4.499999999999283e-05,0.00020730412441624573,1.465861521426671e-05,-48.29581999999998,0.5837631776680572,0.04127829015360906,48.29565499999998,0.5837275100391103,0.04127576807137934,0.0,0.0,0.0,-0.00021000000000228169,0.0006371028174498105,4.5049972253181605e-05
SER1036,L SER 165,0.0,0.0,0.0,-1.4999999999996128e-05,0.00012155245781140079,8.595056718833323e-06,0.185975,0.10103100699785206,0.007143971015828672,-0.18599999999999994,0.10103301440618334,0.007144112961033038,0.0,0.0,0.0,-3.999999999998616e-05,0.0006468384651518553,4.5738386504117524e-05
LYS1037,L LYS 166,0.0,0.0,0.0,-1.4999999999998349e-05,0.0001215524578114188,8.595056718834595e-06,-51.89314499999998,0.30121924569699643,0.021299417125624293,51.89288999999999,0.30108661195886194,0.021290038504059392,0.0,0.0,0.0,-0.0002699999999983049,0.0005631163290154062,3.981833748436687e-05
LEU1038,L LEU 167,0.0,0.0,0.0,-1.9999999999997796e-05,0.0001399999999999846,9.899494936610575e-06,0.03561999999999998,0.030549396066043476,0.002160168511945298,-0.03561499999999999,0.030427730362286305,0.002151565447528845,0.0,0.0,0.0,-1.5000000000138236e-05,0.0006203023456345319,4.386199949840991e-05
GLU1039,L GLU 168,0.0,0.0,0.0,-4.5000000000003926e-05,0.0002073041244162969,1.4658615214270328e-05,52.19999,0.2768503203895383,0.01957627389211108,-52.19967499999998,0.27681004204444626,0.019573425783016126,0.0,0.0,0.0,0.0002700000000025682,0.0005631163290126049,3.9818337484168795e-05
PHE1040,L PHE 169,0.0,0.0,0.0,-7.000000000000562e-05,0.00025514701644348194,1.8041618552670163e-05,0.21780000000000005,0.032353670580013566,0.0022877499863403292,-0.21776499999999988,0.03229380397228066,0.002283516777910872,0.0,0.0,0.0,-3.499999999990955e-05,0.0006810102789237944,4.815469862847572e-05
SER1041,L SER 170,0.0,0.0,0.0,-6.499999999999062e-05,0.00024652586071238536,1.7432010784757797e-05,-0.2548149999999999,0.045120624718636815,0.003190509970992145,0.25472000000000006,0.045136255936884646,0.0031916152650342698,0.0,0.0,0.0,-0.00015999999999997115,0.0005868560300449,4.149698784249651e-05
ILE1042,L ILE 171,0.0,0.0,0.0,-0.00014499999999998626,0.00035210083782913175,2.489728900904439e-05,0.01541,0.0634257983788931,0.004484881213588605,-0.015310000000000011,0.06336279586634416,0.0044804262632030896,0.0,0.0,0.0,-4.499999999992177e-05,0.0006426313095390029,4.544089567778202e-05
TYR1043,L TYR 172,0.0,0.0,0.0,-0.00013500000000000512,0.0003417235724968485,2.4163505540381434e-05,0.378825,0.12258325487194453,0.008667945077987087,-0.378835,0.12257303037373246,0.008667222096785087,0.0,0.0,0.0,-0.00014499999999980417,0.0006196571632765643,4.381637821636783e-05
PRO1044,L PRO 173,0.0,0.0,0.0,-7.500000000000284e-05,0.0002633913438213285,1.8624580532189882e-05,-0.28089500000000006,0.0667087248791339,0.004717019172634333,0.28086500000000014,0.0667115190578056,0.004717216750902994,0.0,0.0,0.0,-0.00010500000000003062,0.0006663144903122647,4.711554945026605e-05
ALA1045,L ALA 174,0.0,0.0,0.0,-9.000000000000007e-05,0.00028618176042508395,2.023610634484808e-05,-0.014189999999999998,0.04625714971763825,0.0032708744243703397,0.014180000000000002,0.04626378281117963,0.003271343454912675,0.0,0.0,0.0,-9.999999999996234e-05,0.000707106781186882,5.000000000002365e-05
PRO1046,L PRO 175,0.0,0.0,0.0,-0.0002150000000000185,0.00041082234603296485,2.904952667428758e-05,0.23550999999999989,0.050084228056345846,0.0035414897289135685,-0.23553500000000008,0.050052560124333074,0.00353925046796633,0.0,0.0,0.0,-0.00024000000000002687,0.0006945502141674144,4.911211663123476e-05
GLN1047,L GLN 176,0.0,0.0,0.0,-0.0002000000000000024,0.00040000000000000484,2.828427124746224e-05,0.3925250000000001,0.27907323299628695,0.019733457549932786,-0.3925950000000003,0.2790394792408406,0.019731070798996123,0.0,0.0,0.0,-0.00026999999999976153,0.0006380438856385456,4.511651582296296e-05
VAL1048,L VAL 177,0.0,0.0,0.0,-0.00014499999999999846,0.00035210083782916146,2.489728900904649e-05,0.08740000000000009,0.08124739995839847,0.005745058746435917,-0.08738999999999997,0.08129586643858355,0.005748485844115829,0.0,0.0,0.0,-0.00013499999999992075,0.000675851315009319,4.778990479169349e-05
SER1049,L SER 178,0.0,0.0,0.0,-0.00016499999999999515,0.00037118054905933845,2.624642832844042e-05,0.36652,0.09565348712932491,0.006763722939328578,-0.36664499999999994,0.09566806664190548,0.00676475386654979,0.0,0.0,0.0,-0.0002900000000000402,0.0006970652767135975,4.92899584093862e-05
THR1050,L THR 179,0.0,0.0,0.0,-0.00025000000000000575,0.0004330127018922294,3.0618621784790435e-05,0.2075300000000001,0.047334755729801836,0.0033470726762351664,-0.20755499999999974,0.04742664836355315,0.0033535704666818305,0.0,0.0,0.0,-0.00027499999999982096,0.0007479137650822312,5.288548950324081e-05
ALA1051,L ALA 180,0.0,0.0,0.0,-0.0001950000000000035,0.0003962007067131578,2.8015620642777635e-05,-0.48674000000000023,0.02971485150559983,0.002101157300156093,0.48681500000000005,0.02964879044750441,0.00209648607794093,0.0,0.0,0.0,-0.0001199999999999779,0.0006600000000000498,4.6669047558315653e-05
VAL1052,L VAL 181,0.0,0.0,0.0,-0.000255000000000003,0.00043586121644395543,3.082004218037384e-05,-0.4502849999999999,0.06347908139694705,0.004488648891927407,0.45028499999999994,0.06343826743378196,0.0044857629089152945,0.0,0.0,0.0,-0.00025500000000022743,0.000714125339138858,5.049628699222295e-05
VAL1053,L VAL 182,0.0,0.0,0.0,-0.00032499999999999527,0.00046837484987987315,3.311910324872895e-05,-0.30710499999999996,0.0416652610096229,0.002946178859981181,0.30704499999999996,0.04159606922534897,0.0029412862619949314,0.0,0.0,0.0,-0.00038499999999985323,0.0007048226727336347,4.983848914239798e-05
GLU1054,L GLU 183,0.0,0.0,0.0,-0.00016499999999999626,0.00037118054905934094,2.6246428328440596e-05,61.29571999999998,0.44723513010661725,0.03162429932832369,-61.295064999999965,0.44707443538902486,0.03161293649587265,0.0,0.0,0.0,0.0004899999999999239,0.0007615116545409219,5.384700548784734e-05
PRO1055,L PRO 184,0.0,0.0,0.0,-0.00013500000000003621,0.00034172357249692714,2.4163505540386997e-05,-0.36157999999999985,0.03556717025573034,0.0025149787275443396,0.36157499999999976,0.03562771919447245,0.002519260184062159,0.0,0.0,0.0,-0.000139999999999989,0.000608604962187933,4.3034869582686974e-05
TYR1056,L TYR 185,0.0,0.0,0.0,-0.0003049999999999775,0.00046040742826323827,3.255572146335947e-05,-0.6627999999999996,0.07614722581946351,0.0053844219745486,0.6626649999999998,0.07615689578101245,0.005385105744087107,0.0,0.0,0.0,-0.0004399999999997828,0.0007045565981524542,4.981967482833257e-05
ASN1057,L ASN 186,0.0,0.0,0.0,-9.999999999999343e-05,0.0002999999999999803,2.121320343559503e-05,-0.1076400000000001,0.06274400688512076,0.0044366712747284315,0.10769000000000002,0.06281666896612706,0.004441809259749899,0.0,0.0,0.0,-5.000000000016769e-05,0.0006304760106461233,4.458138625033157e-05
SER1058,L SER 187,0.0,0.0,0.0,-8.00000000000045e-05,0.00027129319932502603,1.918332609325196e-05,-0.4992200000000004,0.04368445490102326,0.0030889574292951457,0.49922,0.04366636692009119,0.003087678415897642,0.0,0.0,0.0,-8.000000000002935e-05,0.0006660330322139687,4.709564735727355e-05
ILE1059,L ILE 188,0.0,0.0,0.0,-9.500000000001396e-05,0.00029321493822795803,2.0733427116618376e-05,-0.486175,0.03376395082036425,0.0023874718584728652,0.48610500000000006,0.03375016999957085,0.002386497407289533,0.0,0.0,0.0,-0.00016499999999981972,0.0006227158260396893,4.403265833448467e-05
LEU1060,L LEU 189,0.0,0.0,0.0,-0.000139999999999989,0.0003469870314579223,2.4535688292768675e-05,-0.5250299999999999,0.03202263418271551,0.0022643421782054273,0.5249550000000002,0.03202238240668316,0.002264324374951446,0.0,0.0,0.0,-0.00021499999999992082,0.0006624009359898534,4.683881937027415e-05
THR1061,L THR 190,0.0,0.0,0.0,-7.499999999998952e-05,0.00026339134382128164,1.862458053218657e-05,-0.19380999999999976,0.05449820088773585,0.003853604741018474,0.193815,0.054581780614047504,0.0038595147201429428,0.0,0.0,0.0,-6.999999999990792e-05,0.0006285698051926774,4.4446597170084935e-05
THR1062,L THR 191,0.0,0.0,0.0,-4.9999999999990055e-05,0.00021794494717699032,1.5411035007419376e-05,-0.47321000000000013,0.04261520737952692,0.0030133502119734485,0.47313499999999975,0.042580708953706185,0.0030109108048896383,0.0,0.0,0.0,-0.000125000000000125,0.0006159342497377941,4.3553128475464264e-05
HID1063,L HID 192,0.0,0.0,0.0,-5.5000000000005043e-05,0.0002279802623035809,1.612063894515499e-05,-0.12435499999999994,0.07072318555466799,0.005000884409282021,0.12435000000000002,0.07078211285346034,0.005005051198539329,0.0,0.0,0.0,-5.999999999993122e-05,0.0006374950980201307,4.507771067832172e-05
THR1064,L THR 193,0.0,0.0,0.0,-5.5000000000012816e-05,0.00022798026230361307,1.6120638945157262e-05,-0.4988149999999999,0.047995320344800245,0.003393781648102892,0.49870499999999984,0.04797028220680082,0.0033920111843861243,0.0,0.0,0.0,-0.0001649999999998364,0.0006385726270357095,4.5153903485705825e-05
THR1065,L THR 194,0.0,0.0,0.0,-3.500000000000947e-05,0.00018377975949494078,1.2995191418370541e-05,-0.36443499999999995,0.03389684019196939,0.0023968685560538266,0.36435500000000004,0.03392254375780145,0.0023986860726238793,0.0,0.0,0.0,-0.00011499999999985689,0.0006259193238748473,4.4259179838760336e-05
LEU1066,L LEU 195,0.0,0.0,0.0,-4.499999999999782e-05,0.00020730412441626877,1.4658615214268338e-05,-0.3623799999999999,0.02308604773450999,0.0016324300903868346,0.36229499999999987,0.02312634806881684,0.0016352797543540804,0.0,0.0,0.0,-0.00013000000000000788,0.0006189507250179441,4.376642548805183e-05
GLU1067,L GLU 196,0.0,0.0,0.0,-5.000000000000726e-05,0.00021794494717706532,1.541103500742468e-05,53.68134499999997,0.8114427558220904,0.05737766751864999,-53.68090999999994,0.811273296680024,0.057365684947801074,0.0,0.0,0.0,0.00038499999999757505,0.000660889552047654,4.6731948386823586e-05
HIE1068,L HIE 197,0.0,0.0,0.0,-3.999999999999559e-05,0.00019595917942263265,1.385640646054949e-05,-0.6664550000000001,0.05695329643663768,0.004027206212127413,0.6663849999999999,0.056926415441339556,0.0040253054387213785,0.0,0.0,0.0,-0.00010999999999991239,0.000630793151516336,4.4603811496323446e-05
SER1069,L SER 198,0.0,0.0,0.0,-4.5000000000002815e-05,0.00020730412441629178,1.4658615214269966e-05,-0.261865,0.04410245769795599,0.0031185146905217532,0.2618099999999998,0.044119314364573614,0.0031197066368491054,0.0,0.0,0.0,-0.00010000000000000675,0.0006708203932498932,4.74341649025226e-05
ASP1070,L ASP 199,0.0,0.0,0.0,-3.500000000000281e-05,0.00018377975949490579,1.2995191418368068e-05,50.13478500000005,0.2525583076639166,0.017858569199415385,-50.134615000000025,0.2525104884444567,0.01785518786998027,0.0,0.0,0.0,0.00013499999999822877,0.0005973064540102963,4.223594440771712e-05
CYS1071,L CYS 200,0.0,0.0,0.0,-2.000000000000668e-05,0.00014000000000004677,9.899494936614971e-06,-0.09808000000000001,0.0452633803421707,0.0032006043179374772,0.09806999999999996,0.045187333402182596,0.0031952269872420696,0.0,0.0,0.0,-3.000000000006775e-05,0.0006237788069501692,4.410782243549189e-05
ALA1072,L ALA 201,0.0,0.0,0.0,-2.0000000000002238e-05,0.00014000000000001568,9.899494936612774e-06,-0.13860500000000006,0.0721134451749463,0.0050991906097928846,0.13856500000000002,0.07212916036527803,0.0051003018415580045,0.0,0.0,0.0,-6.0000000000000056e-05,0.0005624944444170512,3.9774363602705645e-05
PHE1073,L PHE 202,0.0,0.0,0.0,-5.5000000000011705e-05,0.0002279802623036085,1.612063894515694e-05,0.2411500000000001,0.044745362888236606,0.0031639749524924985,-0.24116000000000015,0.04476811811992961,0.003165583990356258,0.0,0.0,0.0,-6.50000000001416e-05,0.0006251199884824149,4.42026582911172e-05
MET1074,L MET 203,0.0,0.0,0.0,-4.499999999998838e-05,0.0002073041244162253,1.4658615214265265e-05,-0.3319699999999999,0.059329243211084105,0.00419521101972235,0.3319950000000001,0.05930493213047216,0.004193491966726482,0.0,0.0,0.0,-1.9999999999997796e-05,0.0005827520913733125,4.120679555607119e-05
VAL1075,L VAL 204,0.0,0.0,0.0,-4.9999999999996716e-05,0.00021794494717701938,1.541103500742143e-05,0.24790500000000001,0.028051131438856226,0.001983514526037039,-0.24789000000000003,0.028113126827159714,0.0019878982619842083,0.0,0.0,0.0,-3.4999999999981715e-05,0.0006509800304157064,4.6031239392397094e-05
ASP1076,L ASP 205,0.0,0.0,0.0,-6.49999999999995e-05,0.00024652586071241913,1.7432010784760185e-05,56.39564499999999,0.36076259364778307,0.02550976763667943,-56.395495000000004,0.36071194875348356,0.025506186501860262,0.0,0.0,0.0,8.49999999977058e-05,0.0006616456755720684,4.67854143939764e-05
ASN1077,L ASN 206,0.0,0.0,0.0,-0.0001050000000000173,0.00030655342111943716,2.167660028694894e-05,-0.7229250000000005,0.06932106011162571,0.004901739168397083,0.7228899999999997,0.0692976038546824,0.004900080560562495,0.0,0.0,0.0,-0.00013999999999974477,0.0007282856582412241,5.149757275832779e-05
GLU1078,L GLU 207,0.0,0.0,0.0,-0.00010500000000000175,0.0003065534211193918,2.167660028694573e-05,58.232405000000014,0.43079272390901874,0.030461645636189128,-58.232560000000014,0.43072245866191455,0.030456677132918216,0.0,0.0,0.0,-0.00026000000000031776,0.0006421837743186652,4.540925015886996e-05
ALA1079,L ALA 208,0.0,0.0,0.0,-6.999999999999673e-05,0.0002551470164434495,1.804161855266787e-05,-0.11393499999999998,0.04237677164438084,0.0029964902594535494,0.1138650000000001,0.04245417264533578,0.003001963336718136,0.0,0.0,0.0,-0.00013999999999997237,0.0006086049621881097,4.303486958269947e-05
ILE1080,L ILE 209,0.0,0.0,0.0,-8.000000000002227e-05,0.00027129319932508625,1.9183326093256218e-05,-0.23495000000000016,0.03618836138871125,0.002558903573798715,0.23494499999999996,0.03616769242016983,0.002557442057017138,0.0,0.0,0.0,-8.5000000000095e-05,0.0006227158260394606,4.4032658334468504e-05
TYR1081,L TYR 210,0.0,0.0,0.0,-0.0001250000000000062,0.0003307189138830903,2.33853586673383e-05,-0.2742450000000002,0.050005749419442067,0.0035359404512802744,0.27417499999999995,0.05005021853099157,0.003539084892313274,0.0,0.0,0.0,-0.00019500000000020098,0.0006220731468243032,4.398721405135196e-05
ASP1082,L ASP 211,0.0,0.0,0.0,-7.000000000000117e-05,0.00025514701644346573,1.8041618552669014e-05,53.92542,0.3349877812687932,0.02368721317497996,-53.92558999999999,0.3349341754740793,0.023683422672884646,0.0,0.0,0.0,-0.00023999999999965382,0.0006102458520950036,4.3150898020734e-05
ILE1083,L ILE 212,0.0,0.0,0.0,-3.500000000000281e-05,0.00018377975949490579,1.2995191418368068e-05,-0.11364999999999995,0.027434057301099213,0.0019398807953067566,0.11361,0.027383898553712073,0.0019363340362654297,0.0,0.0,0.0,-7.499999999999396e-05,0.0005739120141623748,4.0581707701864514e-05
CYS1084,L CYS 213,0.0,0.0,0.0,-7.00000000000145e-05,0.0002551470164435143,1.804161855267245e-05,-0.16185500000000008,0.09496427736259556,0.006714988449357147,0.161855,0.09493136454828816,0.006712661161938677,0.0,0.0,0.0,-7.000000000025431e-05,0.0005959026766174421,4.213668235634076e-05
ARG1085,L ARG 214,0.0,0.0,0.0,-0.00017499999999998295,0.0003799671038392296,2.686773157525323e-05,-57.99559999999999,0.39164638387151973,0.02769358138627413,57.99613000000003,0.3914540114685918,0.02767997860321178,0.0,0.0,0.0,0.00035500000000155297,0.0006920801976648686,4.893746008937548e-05
ARG1086,L ARG 215,0.0,0.0,0.0,-7.500000000000173e-05,0.0002633913438213246,1.8624580532189605e-05,-52.447099999999956,0.3396524252906823,0.024017053316949866,52.44707999999994,0.3396638832838637,0.024017863519417603,0.0,0.0,0.0,-9.499999999945885e-05,0.0006526676029955785,4.61505687938943e-05
ASN1087,L ASN 216,0.0,0.0,0.0,-5.500000000000949e-05,0.00022798026230359927,1.6120638945156286e-05,-0.1032,0.12142079723012905,0.008585746909850102,0.10318000000000001,0.12144191039340582,0.008587239835942631,0.0,0.0,0.0,-7.500000000032258e-05,0.0005994789404146458,4.238956239457223e-05
LEU1088,L LEU 217,0.0,0.0,0.0,-6.0000000000017816e-05,0.00023748684174082886,1.679285562375165e-05,-0.04335999999999995,0.04349919999264375,0.003075857929098821,0.043370000000000006,0.04343642595794459,0.0030714191345369997,0.0,0.0,0.0,-4.999999999997229e-05,0.0005722761571127947,4.046603514058352e-05
ASP1089,L ASP 218,0.0,0.0,0.0,-8.000000000000285e-05,0.0002712931993250204,1.9183326093251562e-05,52.49022999999998,0.316735326576004,0.022396569726322813,-52.490404999999946,0.316744677903752,0.022397230965049184,0.0,0.0,0.0,-0.000255000000001786,0.0006244797834982607,4.4157388962552716e-05
ILE1090,L ILE 219,0.0,0.0,0.0,-0.00013000000000000178,0.0003363034344160094,2.378024390118856e-05,-0.05152500000000004,0.06025677866431296,0.004260797680599257,0.05142999999999999,0.06032839381253239,0.004265861636293421,0.0,0.0,0.0,-0.00022500000000003518,0.0006590713163231475,4.6603379705764166e-05
GLU1091,L GLU 220,0.0,0.0,0.0,-0.00010500000000000175,0.0003065534211193918,2.167660028694573e-05,56.736495,0.8650649513038032,0.061169329323372976,-56.736984999999976,0.8650521630387622,0.061168425056479965,0.0,0.0,0.0,-0.0005950000000005673,0.0006715467221272889,4.748552410998041e-05
ARG1092,L ARG 221,0.0,0.0,0.0,-0.0002500000000000002,0.00043301270189221973,3.061862178478975e-05,-59.86753000000001,0.9288486255032541,0.06567951617891549,59.86819500000001,0.9288984535311366,0.06568303955255637,0.0,0.0,0.0,0.0004150000000009868,0.0008079449238686195,5.713033344927497e-05
PRO1093,L PRO 222,0.0,0.0,0.0,-0.00011999999999998234,0.00032496153618539065,2.2978250586148737e-05,0.4967650000000002,0.036284153221481666,0.0025656770792521397,-0.49673,0.03633836952864156,0.0025695107510965054,0.0,0.0,0.0,-8.499999999995844e-05,0.0006540451054780143,4.624797292853746e-05
THR1094,L THR 223,0.0,0.0,0.0,-0.00014000000000000901,0.00034698703145797185,2.4535688292772178e-05,-0.3460899999999999,0.0470779343217177,0.0033289126603141496,0.34602499999999997,0.04709155311730584,0.003329875654585346,0.0,0.0,0.0,-0.00020499999999995744,0.000680422662761682,4.811314789117927e-05
TYR1095,L TYR 224,0.0,0.0,0.0,-0.0002450000000000219,0.0004300872004605962,3.041175759472256e-05,-0.5647699999999999,0.11755801589002808,0.008312607021867476,0.5647249999999996,0.11755598400336814,0.008312463345783892,0.0,0.0,0.0,-0.00029000000000015233,0.0007182617907142161,5.07887782881215e-05
THR1096,L THR 225,0.0,0.0,0.0,-0.00014500000000000458,0.0003521008378291762,2.4897289009047535e-05,-0.31124500000000016,0.12139635486702158,0.00858401857377995,0.3112549999999999,0.12133948234189855,0.00857999707896218,0.0,0.0,0.0,-0.0001350000000000784,0.000711881310331741,5.033761019355391e-05
ASN1097,L ASN 226,0.0,0.0,0.0,-7.000000000001005e-05,0.00025514701644349815,1.8041618552671308e-05,0.07774999999999978,0.08010204429351314,0.005664069870684833,-0.07784000000000005,0.08009291104710825,0.005663424052638119,0.0,0.0,0.0,-0.00015999999999927184,0.0005517245689659047,3.901281840630162e-05
LEU1098,L LEU 227,0.0,0.0,0.0,-0.00011000000000002785,0.00031288975694331955,2.212464688984319e-05,-0.46848499999999993,0.030037472846436646,0.002123970073942214,0.46854499999999993,0.029992131884883713,0.002120763983804254,0.0,0.0,0.0,-5.000000000049076e-05,0.0006689544080128171,4.730221982104955e-05
ASN1099,L ASN 228,0.0,0.0,0.0,-9.499999999998732e-05,0.00029321493822787584,2.0733427116612565e-05,-0.5260349999999999,0.06397979192682682,0.004524054473036357,0.5259449999999998,0.06397258768410281,0.004523545056148011,0.0,0.0,0.0,-0.0001850000000003149,0.0006089129658669112,4.305664873169056e-05
ARG1100,L ARG 229,0.0,0.0,0.0,-0.0001349999999999829,0.0003417235724967923,2.4163505540377463e-05,-56.61241499999999,0.4061039802534035,0.02871588783040294,56.61200499999999,0.4060054371261177,0.028708919779048627,0.0,0.0,0.0,-0.0005449999999984812,0.0007056734372177772,4.989864727599096e-05
LEU1101,L LEU 230,0.0,0.0,0.0,-7.500000000000728e-05,0.0002633913438213441,1.8624580532190987e-05,-0.3589900000000002,0.020208411614970848,0.0014289504889954876,0.3589750000000001,0.020173110196493732,0.0014264543017564204,0.0,0.0,0.0,-9.000000000030538e-05,0.000649538297562043,4.592929348464861e-05
ILE1102,L ILE 231,0.0,0.0,0.0,-8.999999999999231e-05,0.00028618176042505923,2.023610634484633e-05,-0.4120799999999994,0.02240052677953069,0.0015839564387957006,0.4120650000000001,0.02239867797437688,0.0015838257085295654,0.0,0.0,0.0,-0.00010499999999992404,0.0006956831175182501,4.919222499541525e-05
GLY1103,L GLY 232,0.0,0.0,0.0,-2.4999999999999466e-05,0.00015612494995995662,1.1039701082909572e-05,-0.29168999999999995,0.021238735838087247,0.0015018054134941243,0.29164000000000007,0.0212367699992234,0.0015016664076949898,0.0,0.0,0.0,-7.500000000005225e-05,0.0005739120141624987,4.0581707701873276e-05
GLN1104,L GLN 233,0.0,0.0,0.0,-5.999999999999783e-05,0.00023748684174074977,1.6792855623746057e-05,0.02865999999999893,0.057917047576685,0.004095353708777786,-0.02859999999999996,0.057936516981951895,0.004096730403626775,0.0,0.0,0.0,-9.947598300641404e-16,0.0006708203932491149,4.743416490246757e-05
ILE1105,L ILE 234,0.0,0.0,0.0,-4.499999999999949e-05,0.00020730412441627641,1.4658615214268878e-05,-0.3623400000000001,0.01919724980303047,0.0013574505515854959,0.3623249999999999,0.019213520630017866,0.0013586010727953258,0.0,0.0,0.0,-6.000000000008221e-05,0.0006296030495480924,4.45196585791186e-05
VAL1106,L VAL 235,0.0,0.0,0.0,-1.9999999999993358e-05,0.0001399999999999535,9.899494936608376e-06,-0.34833000000000014,0.026186658817036985,0.0018516764026145346,0.34826999999999997,0.026264179027717487,0.0018571579092796539,0.0,0.0,0.0,-8.000000000000285e-05,0.0006112282715974888,4.3220365569951714e-05
SER1107,L SER 236,0.0,0.0,0.0,-2.4999999999992805e-05,0.00015612494995991504,1.1039701082906633e-05,-0.4080900000000002,0.05271291966871026,0.003727366295388676,0.40807000000000015,0.05271883060159714,0.0037277842614614216,0.0,0.0,0.0,-4.5000000000079766e-05,0.0006188497394360566,4.375928472907636e-05
SER1108,L SER 237,0.0,0.0,0.0,-1.000000000000334e-05,9.949874371069522e-05,7.035623639737493e-06,-0.39609000000000016,0.02524563130523454,0.0017851357091266734,0.3961300000000002,0.025213748233845715,0.001782881235528264,0.0,0.0,0.0,2.9999999999987953e-05,0.0005992495306631132,4.237334067547433e-05
ILE1109,L ILE 238,0.0,0.0,0.0,-1.500000000000501e-05,0.00012155245781147276,8.595056718838412e-06,-0.35852000000000006,0.018398086857061083,0.0013009411977486986,0.3584899999999999,0.018417651859020504,0.001302324652304642,0.0,0.0,0.0,-4.500000000003723e-05,0.0005856406748169247,4.141104925017132e-05
THR1110,L THR 239,0.0,0.0,0.0,-2.4999999999995027e-05,0.0001561249499599289,1.1039701082907612e-05,-0.21623999999999974,0.04118594906032914,0.0029122863870162446,0.21627999999999992,0.041202082471642254,0.002913427191470562,0.0,0.0,0.0,1.5000000000151004e-05,0.0006362193018137094,4.498749826342446e-05
ALA1111,L ALA 240,0.0,0.0,0.0,-1.000000000000334e-05,9.949874371069522e-05,7.035623639737493e-06,-0.2282049999999999,0.019738616339553067,0.0013957309464937562,0.22820999999999997,0.01966560194858098,0.0013905680493956991,0.0,0.0,0.0,-4.9999999999957026e-06,0.0005431160097069967,3.840410134347961e-05
SER1112,L SER 241,0.0,0.0,0.0,-2.000000000000668e-05,0.00014000000000004674,9.89949493661497e-06,-0.14805000000000018,0.07805855174162513,0.005519573126610411,0.14802500000000002,0.07810566160656988,0.005522904297106734,0.0,0.0,0.0,-4.500000000008893e-05,0.000650365281976202,4.5987770113367356e-05
LEU1113,L LEU 242,0.0,0.0,0.0,-2.0000000000002238e-05,0.00014000000000001568,9.899494936612774e-06,-0.16980500000000018,0.05672659847902026,0.004011176245816171,0.16982999999999998,0.0566892503037393,0.004008535331015561,0.0,0.0,0.0,4.9999999998373565e-06,0.0005522454164589457,3.904964788573095e-05
ARG1114,L ARG 243,0.0,0.0,0.0,-2.000000000000668e-05,0.00014000000000004677,9.899494936614971e-06,-48.02792499999997,0.3606051987674676,0.02549863813795992,48.027744999999975,0.3605796166972162,0.025496829212424764,0.0,0.0,0.0,-0.00019999999999683381,0.0005656854249486232,3.999999999995652e-05
PHE1115,L PHE 244,0.0,0.0,0.0,-2.000000000000668e-05,0.00014000000000004674,9.89949493661497e-06,-0.04367500000000003,0.02439875765279862,0.0017252526988821076,0.04370499999999998,0.024361403387325602,0.0017226113534398863,0.0,0.0,0.0,9.999999999834585e-06,0.0005655970296953629,3.9993749511656015e-05
ASP1116,L ASP 245,0.0,0.0,0.0,-5.00000000000167e-06,7.053367989835297e-05,4.987484335816666e-06,44.99366500000001,0.20644249265723008,0.014597688648298144,-44.993620000000035,0.2064804000309544,0.014600369104399886,0.0,0.0,0.0,3.999999999919624e-05,0.0005902541825347043,4.173727350940116e-05
GLY1117,L GLY 246,0.0,0.0,0.0,-5.000000000000005e-06,7.053367989832949e-05,4.9874843358150055e-06,-0.038940000000000016,0.03192548198539843,0.002257472480452419,0.03896999999999997,0.03190421758952881,0.002255968860600695,0.0,0.0,0.0,2.4999999999941735e-05,0.0005332682251925283,3.770775782249516e-05
ALA1118,L ALA 247,0.0,0.0,0.0,-4.999999999999449e-06,7.053367989832165e-05,4.9874843358144515e-06,-0.15498,0.019412872018328132,0.0013726973446466402,0.15502000000000002,0.019451724859250494,0.0013754446553750966,0.0,0.0,0.0,3.4999999999927315e-05,0.0005601562282078358,3.960902674896399e-05
LEU1119,L LEU 248,0.0,0.0,0.0,-4.999999999999449e-06,7.053367989832165e-05,4.9874843358144515e-06,0.09672500000000005,0.02249109546020397,0.0015903606116224201,-0.09672499999999999,0.02252330737258604,0.001592638337790455,0.0,0.0,0.0,-4.999999999872884e-06,0.0005147572243300208,3.639883239885226e-05
ASN1120,L ASN 249,0.0,0.0,0.0,-2.9999999999997805e-05,0.00017058722109230732,1.2062338081813935e-05,0.0965599999999997,0.04793982060875874,0.0033898572241319908,-0.09648,0.04787504151434215,0.0033852766504378815,0.0,0.0,0.0,4.9999999999599254e-05,0.000614410286372378,4.3445367992467704e-05
VAL1121,L VAL 250,0.0,0.0,0.0,-1.9999999999993358e-05,0.0001399999999999535,9.899494936608376e-06,0.07036499999999993,0.03266591151338051,0.0023098287544751077,-0.07034000000000001,0.03265278548608068,0.0023089006041837326,0.0,0.0,0.0,4.999999999963922e-06,0.0006123520229410223,4.3299826789489716e-05
ASP1122,L ASP 251,0.0,0.0,0.0,-1.4999999999993907e-05,0.00012155245781138282,8.595056718832052e-06,46.48829000000001,0.22824356704863835,0.01613925740222986,-46.48816,0.22821184105928027,0.016137014036008365,0.0,0.0,0.0,0.00011499999999877275,0.0006259193238752543,4.4259179838789115e-05
LEU1123,L LEU 252,0.0,0.0,0.0,-2.0000000000002238e-05,0.00014000000000001568,9.899494936612774e-06,-0.039144999999999895,0.03617960717033832,0.0025582845570811664,0.039110000000000006,0.03611727979790283,0.0025538773463108988,0.0,0.0,0.0,-5.499999999983407e-05,0.0006098975323774549,4.312626809730403e-05
THR1124,L THR 253,0.0,0.0,0.0,-2.500000000000169e-05,0.0001561249499599705,1.1039701082910553e-05,0.08022499999999998,0.12456638541356167,0.00880817358338265,-0.08026499999999993,0.12455996457530008,0.008807719561555082,0.0,0.0,0.0,-6.499999999995954e-05,0.0006486717197475232,4.5868017179741335e-05
GLU1125,L GLU 254,0.0,0.0,0.0,-2.4999999999990586e-05,0.00015612494995990116,1.103970108290565e-05,44.807919999999996,0.20557242908845905,0.014536165863344006,-44.80785500000001,0.2055561820382759,0.014535017023408127,0.0,0.0,0.0,4.000000000083048e-05,0.0006069596362215432,4.2918527467877323e-05
PHE1126,L PHE 255,0.0,0.0,0.0,-1.5000000000000568e-05,0.00012155245781143678,8.595056718835867e-06,-0.11573999999999998,0.036190639673816416,0.002559064672883449,0.11566499999999998,0.03615276994920306,0.0025563868789758716,0.0,0.0,0.0,-9.000000000011e-05,0.0005932115979986818,4.194639436233761e-05
GLN1127,L GLN 256,0.0,0.0,0.0,-1.4999999999996128e-05,0.00012155245781140079,8.595056718833323e-06,-0.10709999999999976,0.20826987300135327,0.014726903951611794,0.10705500000000008,0.20825856999172923,0.014726104708136498,0.0,0.0,0.0,-5.9999999999504894e-05,0.0005713142742828801,4.039801975340957e-05
THR1128,L THR 257,0.0,0.0,0.0,-9.999999999999454e-06,9.949874371065656e-05,7.03562363973476e-06,0.1646100000000002,0.06272079320289214,0.004435029819516415,-0.16457000000000005,0.06273926282639906,0.004436335819119185,0.0,0.0,0.0,3.0000000000161008e-05,0.0006237788069503143,4.410782243550215e-05
ASN1129,L ASN 258,0.0,0.0,0.0,-1.4999999999998349e-05,0.0001215524578114188,8.595056718834595e-06,-0.2042400000000002,0.03360673146856253,0.0023763547714935906,0.20422500000000007,0.033563289096868225,0.0023732829319320034,0.0,0.0,0.0,-3.0000000000178772e-05,0.0005736723803702416,4.0564763033922626e-05
LEU1130,L LEU 259,0.0,0.0,0.0,-2.0000000000004457e-05,0.0001400000000000312,9.899494936613872e-06,0.08665500000000012,0.0424072632340263,0.0029986463404342955,-0.086635,0.04234042719434936,0.002993920318745974,0.0,0.0,0.0,4.753142324176451e-17,0.0005916079783100916,4.183300132671297e-05
VAL1131,L VAL 260,0.0,0.0,0.0,-1.4999999999998903e-05,0.00012155245781142328,8.595056718834914e-06,-0.145095,0.034219233992010864,0.0024196652402760093,0.14513999999999994,0.03414001171645979,0.00241406337944969,0.0,0.0,0.0,2.999999999997449e-05,0.0006473793323858055,4.57766315930023e-05
PRO1132,L PRO 261,0.0,0.0,0.0,-1.0000000000001119e-05,9.949874371067313e-05,7.035623639735931e-06,-0.16526999999999994,0.028752688569940947,0.0020331221065150178,0.16523000000000004,0.028824765393667882,0.0020382187075973883,0.0,0.0,0.0,-4.999999999990123e-05,0.0006062177826492312,4.286607049871439e-05
TYR1133,L TYR 262,0.0,0.0,0.0,-3.500000000000114e-05,0.00018377975949489708,1.2995191418367451e-05,0.08126499999999993,0.0354871071658426,0.0025093174121661025,-0.08125,0.0354796772815086,0.002508792040006502,0.0,0.0,0.0,-2.000000000040636e-05,0.0006400000000002847,4.525483399595917e-05
PRO1134,L PRO 263,0.0,0.0,0.0,-1.9999999999998907e-05,0.00013999999999999234,9.899494936611124e-06,0.15322999999999998,0.040527238988117664,0.0028657085511265834,-0.15321500000000005,0.04056314552645018,0.0028682475268009687,0.0,0.0,0.0,-4.999999999650839e-06,0.0005700657856770793,4.030973827746998e-05
ARG1135,L ARG 264,0.0,0.0,0.0,-3.0000000000001136e-05,0.00017058722109232626,1.2062338081815275e-05,-51.61942999999999,0.339926896701338,0.024036461376521517,51.61914000000004,0.3398963671414901,0.024034302610642003,0.0,0.0,0.0,-0.00031999999999982265,0.0005979966555116218,4.228474902391436e-05
GLY1136,L GLY 265,0.0,0.0,0.0,-1.0000000000001119e-05,9.949874371067313e-05,7.035623639735931e-06,-0.027324999999999787,0.04090255951648984,0.002892247720199632,0.02732,0.040981185927203234,0.0028978074470192117,0.0,0.0,0.0,-1.499999999975965e-05,0.0005956299186576081,4.211739545603863e-05
HID1137,L HID 266,0.0,0.0,0.0,-3.500000000002057e-05,0.00018377975949499908,1.2995191418374664e-05,0.10615999999999998,0.04638334183734491,0.003279797554728028,-0.10619999999999996,0.04640635732310834,0.0032814249953335905,0.0,0.0,0.0,-7.499999999998507e-05,0.000582559009886386,4.1193142633198455e-05
PHE1138,L PHE 267,0.0,0.0,0.0,-4.5000000000008365e-05,0.00020730412441631732,1.4658615214271771e-05,0.027684999999999977,0.06134652211005936,0.004337854178623344,-0.02769000000000001,0.06137217529141363,0.004339668132472806,0.0,0.0,0.0,-5.000000000016769e-05,0.00059791303715496,4.227883631321164e-05
PRO1139,L PRO 268,0.0,0.0,0.0,-1.9999999999988916e-05,0.0001399999999999224,9.89949493660618e-06,0.3979350000000002,0.03171499290556072,0.0022425886548805233,-0.39789500000000005,0.03167639460229003,0.002239859342682023,0.0,0.0,0.0,2.0000000000197638e-05,0.0006161168720298499,4.3566041821575116e-05
LEU1140,L LEU 269,0.0,0.0,0.0,-3.000000000000336e-05,0.00017058722109233892,1.206233808181617e-05,-0.22729999999999997,0.031708831577336526,0.0022421529831836784,0.22732999999999998,0.03171704746662289,0.0022427339342864653,0.0,0.0,0.0,6.439293542825907e-17,0.0006082762530297624,4.301162633520892e-05
ALA1141,L ALA 270,0.0,0.0,0.0,-1.5000000000002789e-05,0.00012155245781145478,8.59505671883714e-06,0.22457500000000002,0.031028283468474364,0.0021940309649136672,-0.22458000000000006,0.031115006026031747,0.002200163175766734,0.0,0.0,0.0,-1.999999999994062e-05,0.0006400000000000108,4.5254833995939804e-05
THR1142,L THR 271,0.0,0.0,0.0,-3.4999999999998364e-05,0.00018377975949488248,1.299519141836642e-05,-0.18184999999999993,0.055736680023123195,0.003941178440517518,0.18181499999999992,0.05565582426844474,0.0039354610752744094,0.0,0.0,0.0,-6.99999999998402e-05,0.0005701754116060624,4.031749000124776e-05
TYR1143,L TYR 272,0.0,0.0,0.0,-3.999999999999559e-05,0.00019595917942263265,1.385640646054949e-05,0.2874400000000002,0.06379628829328488,0.004511078806671369,-0.28753499999999993,0.0637544412178479,0.004508119771589938,0.0,0.0,0.0,-0.00013500000000000957,0.0005888760480781457,4.163982468743922e-05
ALA1144,L ALA 273,0.0,0.0,0.0,-1.9999999999995577e-05,0.00013999999999996906,9.899494936609478e-06,-0.11259999999999999,0.02262432319429695,0.0015997812350443464,0.11255999999999997,0.022640812706261323,0.001600947219617193,0.0,0.0,0.0,-5.999999999994898e-05,0.0006296030495478085,4.451965857909853e-05
PRO1145,L PRO 274,0.0,0.0,0.0,-4.500000000001059e-05,0.00020730412441632756,1.4658615214272495e-05,0.022955000000000017,0.033364097095530676,0.0023591979304416135,-0.02299500000000003,0.03336757370562025,0.002359443763898601,0.0,0.0,0.0,-8.499999999996177e-05,0.0006146340374565427,4.346118958335878e-05
VAL1146,L VAL 275,0.0,0.0,0.0,-5.500000000000283e-05,0.00022798026230357165,1.6120638945154335e-05,-0.021224999999999952,0.05133190406560055,0.0036297137456003455,0.02114,0.05131393962657709,0.0036284434679349758,0.0,0.0,0.0,-0.00013999999999991686,0.0005748043145280849,4.06448028658094e-05
ILE1147,L ILE 276,0.0,0.0,0.0,-5.999999999998895e-05,0.00023748684174071462,1.6792855623743573e-05,0.04840000000000007,0.05071843846176655,0.0035863351767507737,-0.048385,0.05068576501346312,0.003584024815064763,0.0,0.0,0.0,-4.499999999972637e-05,0.0005319539453749999,3.761482420536007e-05
SER1148,L SER 277,0.0,0.0,0.0,-3.4999999999993925e-05,0.00018377975949485916,1.2995191418364771e-05,-0.5553399999999997,0.0351921070696299,0.0024884577553178342,0.5552699999999998,0.03527417043673941,0.0024942605116548477,0.0,0.0,0.0,-0.00010500000000007752,0.0005691880181452198,4.024767074006165e-05
ALA1149,L ALA 278,0.0,0.0,0.0,-3.5000000000000586e-05,0.00018377975949489413,1.2995191418367243e-05,-0.31765500000000013,0.017284848133551373,0.0012222233327013816,0.31769000000000014,0.017303002629600404,0.001223507049427911,0.0,0.0,0.0,-1.4432899320127036e-17,0.0006324555320335394,4.472135954998614e-05
GLU1150,L GLU 279,0.0,0.0,0.0,-2.9999999999998917e-05,0.00017058722109231366,1.2062338081814384e-05,50.11963,0.6299858991277972,0.04454673013251697,-50.11970999999998,0.63000775860409,0.04454827583090895,0.0,0.0,0.0,-0.00011000000000223053,0.0005726255320892377,4.0490739682085493e-05
LYS1151,L LYS 280,0.0,0.0,0.0,-5.000000000000837e-05,0.0002179449471770702,1.5411035007425024e-05,-51.41446500000002,0.36369590150501696,0.025717183824395216,51.414570000000005,0.36369769740650826,0.0257173108138075,0.0,0.0,0.0,5.499999999784677e-05,0.000672290859672072,4.753814258038557e-05
ALA1152,L ALA 281,0.0,0.0,0.0,-5.00000000000167e-06,7.053367989835297e-05,4.987484335816666e-06,-0.2680199999999998,0.022887324002602287,0.0016183782005453713,0.26803499999999986,0.022879986341781147,0.0016178593495729037,0.0,0.0,0.0,1.0000000000023323e-05,0.0005915234568469422,4.1827024756738093e-05
TYR1153,L TYR 282,0.0,0.0,0.0,-2.4999999999998914e-05,0.00015612494995995317,1.1039701082909328e-05,0.013449999999999953,0.07492341089405903,0.005297885191281519,-0.013480000000000133,0.07490066488356434,0.005296276805454945,0.0,0.0,0.0,-5.5000000000262616e-05,0.0006016435821979153,4.254262568295119e-05
HIE1154,L HIE 283,0.0,0.0,0.0,-3.000000000000336e-05,0.0001705872210923389,1.2062338081816168e-05,0.09589499999999988,0.04547619129830476,0.003215652324956796,-0.09589999999999999,0.045444691659202556,0.0032134249641153864,0.0,0.0,0.0,-3.500000000055792e-05,0.0005947898788651653,4.205799567266835e-05
GLU1155,L GLU 284,0.0,0.0,0.0,-3.5000000000002253e-05,0.00018377975949490286,1.299519141836786e-05,47.042305000000006,0.41654464583486417,0.029454154373678123,-47.042330000000014,0.416547789691617,0.029454376677921022,0.0,0.0,0.0,-5.999999999914962e-05,0.0006053098380147005,4.280186911791254e-05
GLN1156,L GLN 285,0.0,0.0,0.0,-1.000000000000334e-05,9.949874371069522e-05,7.035623639737493e-06,-0.1441350000000002,0.08860331130945412,0.006265200226249773,0.14406499999999992,0.08860164092724267,0.006265082112390883,0.0,0.0,0.0,-8.000000000009777e-05,0.0005861740355902242,4.1448763552133216e-05
LEU1157,L LEU 286,0.0,0.0,0.0,-2.5000000000002244e-05,0.00015612494995997394,1.1039701082910797e-05,-0.11862999999999987,0.03373015120037284,0.00238508186442312,0.11862999999999997,0.03377607289191572,0.0023883290183724726,0.0,0.0,0.0,-2.4999999999800183e-05,0.0005868347297150589,4.1495481681729295e-05
SER1158,L SER 287,0.0,0.0,0.0,-9.999999999998898e-06,9.949874371065103e-05,7.035623639734369e-06,0.4300499999999998,0.048483992203616925,0.003428335966617323,-0.43005499999999997,0.04849311265530727,0.0034289808799410956,0.0,0.0,0.0,-1.4999999999951718e-05,0.0005610481262779977,3.967209346631786e-05
VAL1159,L VAL 288,0.0,0.0,0.0,-1.0000000000001119e-05,9.949874371067313e-05,7.035623639735931e-06,0.25106000000000017,0.02363506716724091,0.0016712516267755571,-0.2510850000000001,0.0237077576965853,0.0016763916233983028,0.0,0.0,0.0,-3.499999999995285e-05,0.0006031376294014111,4.264827077385166e-05
ALA1160,L ALA 289,0.0,0.0,0.0,-1.500000000000168e-05,0.00012155245781144577,8.595056718836503e-06,0.19613499999999987,0.021953969458848963,0.001552380067831446,-0.196175,0.022003735478322416,0.0015558990568156801,0.0,0.0,0.0,-5.499999999995398e-05,0.0006098975323774041,4.3126268097300436e-05
GLU1161,L GLU 290,0.0,0.0,0.0,-1.0000000000001119e-05,9.949874371067313e-05,7.035623639735931e-06,46.81665499999999,0.29921994582011247,0.021158045275567285,-46.81664,0.29919453604753427,0.02115624853331744,0.0,0.0,0.0,4.99999999995282e-06,0.0006041316081789863,4.271855568724955e-05
ILE1162,L ILE 291,0.0,0.0,0.0,-2.0000000000002238e-05,0.00014000000000001568,9.899494936612774e-06,0.23989500000000016,0.016935878335649426,0.001197547441648805,-0.23991000000000004,0.01700623121094033,0.001202522141168222,0.0,0.0,0.0,-3.499999999976744e-05,0.0006354329232896422,4.493189290472973e-05
THR1163,L THR 292,0.0,0.0,0.0,-1.000000000000334e-05,9.949874371069522e-05,7.035623639737493e-06,0.2112050000000002,0.05949153700317343,0.004206686923815435,-0.21124500000000015,0.05943959097268349,0.004203013784773919,0.0,0.0,0.0,-4.999999999975024e-05,0.0005979130371549539,4.22788363132112e-05
ASN1164,L ASN 293,0.0,0.0,0.0,-3.500000000000836e-05,0.00018377975949493495,1.299519141837013e-05,0.15532999999999972,0.1086601633534572,0.007683433835206757,-0.15534499999999996,0.10874551013720073,0.007689468764160508,0.0,0.0,0.0,-5.000000000073612e-05,0.0005979130371558632,4.22788363132755e-05
ALA1165,L ALA 294,0.0,0.0,0.0,-2.000000000000335e-05,0.00014000000000002343,9.899494936613321e-06,0.23708500000000002,0.022152376283370273,0.0015664095489367168,-0.23707000000000003,0.022187949432068626,0.001568924950403993,0.0,0.0,0.0,-4.999999999893978e-06,0.0005957977844873846,4.2129265362695084e-05
CYS1166,L CYS 295,0.0,0.0,0.0,-1.4999999999996128e-05,0.00012155245781140079,8.595056718833323e-06,0.254245,0.10409627743103987,0.007360718366776446,-0.25421500000000014,0.10409701616761134,0.007360770603340365,0.0,0.0,0.0,1.5000000000000568e-05,0.0005956299186575928,4.2117395456037556e-05
PHE1167,L PHE 296,0.0,0.0,0.0,-3.5000000000005025e-05,0.00018377975949491747,1.2995191418368893e-05,0.11013500000000004,0.04629920922650835,0.003273848480763882,-0.11004999999999997,0.0462858239637148,0.0032729019997549537,0.0,0.0,0.0,4.999999999999893e-05,0.0005634713834791227,3.984344362626532e-05
GLU1168,L GLU 297,0.0,0.0,0.0,-9.999999999998898e-06,9.949874371065103e-05,7.035623639734369e-06,48.97955499999998,0.3610730216691192,0.02553171821257514,-48.979584999999986,0.3610922081373815,0.02553307490075667,0.0,0.0,0.0,-4.0000000000759426e-05,0.0005730619512747533,4.0521599178637296e-05
PRO1169,L PRO 298,0.0,0.0,0.0,-2.9999999999996697e-05,0.000170587221092301,1.2062338081813488e-05,0.20831499999999983,0.03778208272448812,0.0026715966901836655,-0.20831500000000003,0.037833262811975445,0.0026752156688760664,0.0,0.0,0.0,-3.00000000000189e-05,0.0005908468498687642,4.1779181418491315e-05
ALA1170,L ALA 299,0.0,0.0,0.0,-2.4999999999998358e-05,0.00015612494995994968,1.1039701082909082e-05,0.2568450000000001,0.03163733514378138,0.002237097421883929,-0.25681,0.03159294066718114,0.002233958258338803,0.0,0.0,0.0,1.000000000005663e-05,0.0005999166608788994,4.242051390542601e-05
ASN1171,L ASN 300,0.0,0.0,0.0,-2.999999999999836e-05,0.0001705872210923105,1.2062338081814159e-05,0.42825500000000005,0.07177624937958234,0.005075347266443939,-0.42831499999999983,0.07176138080472065,0.005074295899432812,0.0,0.0,0.0,-9.000000000042974e-05,0.0005494542747130714,3.8852284360154896e-05
GLN1172,L GLN 301,0.0,0.0,0.0,-1.9999999999995577e-05,0.00013999999999996906,9.899494936609478e-06,0.1727049999999998,0.33960793273273265,0.024013907218006014,-0.17267999999999994,0.3395726396516657,0.024011411620310872,0.0,0.0,0.0,5.000000000041638e-06,0.0005957977844876017,4.212926536271044e-05
MET1173,L MET 302,0.0,0.0,0.0,-7.499999999999619e-05,0.00026339134382130506,1.8624580532188226e-05,0.25926000000000005,0.08351390542897617,0.005905324885220107,-0.25928999999999996,0.0835185961328376,0.005905656568071003,0.0,0.0,0.0,-0.00010500000000010168,0.0006434088902091908,4.549587893426297e-05
VAL1174,L VAL 303,0.0,0.0,0.0,-4.000000000000004e-05,0.00019595917942265444,1.385640646055103e-05,-0.2831900000000001,0.04800035312370038,0.0033941375193117414,0.2831349999999999,0.04803505777034175,0.003396591508409621,0.0,0.0,0.0,-9.499999999999148e-05,0.0006049586762743091,4.277703823312013e-05
LYS1175,L LYS 304,0.0,0.0,0.0,-0.00011000000000000566,0.0003128897569432564,2.2124646889838724e-05,-56.27940000000003,1.5118593089288994,0.10690459695436322,56.27928500000004,1.5117764562824156,0.10689873838754643,0.0,0.0,0.0,-0.00022499999999951115,0.0006740734381348463,4.7664189912288054e-05
CYS1176,L CYS 305,0.0,0.0,0.0,-1.4999999999998349e-05,0.0001215524578114188,8.595056718834595e-06,-0.16515000000000002,0.08188899498711637,0.005790426365994118,0.16511999999999993,0.08189490582447748,0.005790844325312171,0.0,0.0,0.0,-4.4999999999997265e-05,0.0006107167919747436,4.3184198498983525e-05
ASP1177,L ASP 306,0.0,0.0,0.0,-5.000000000000171e-05,0.00021794494717704114,1.5411035007422968e-05,51.32351999999998,0.47810121271576467,0.03380686096048292,-51.323519999999974,0.4780576007146875,0.03380377712631264,0.0,0.0,0.0,-4.999999999995453e-05,0.0005894913061272848,4.1683330001311807e-05
PRO1178,L PRO 307,0.0,0.0,0.0,-9.999999999998898e-06,9.949874371065103e-05,7.035623639734369e-06,-0.10238,0.04273740282235233,0.0030219907345986428,0.10239000000000001,0.042728888354367556,0.0030213886707936197,0.0,0.0,0.0,7.105427357601002e-17,0.0005916079783097689,4.1833001326690145e-05
ARG1179,L ARG 308,0.0,0.0,0.0,-5.0000000000002266e-05,0.00021794494717704358,1.541103500742314e-05,-50.96295500000003,0.5190997235335538,0.03670589346226379,50.96291500000001,0.5190408344000241,0.03670172937169809,0.0,0.0,0.0,-9.00000000031298e-05,0.000609836043537193,4.3121920179712384e-05
HIE1180,L HIE 309,0.0,0.0,0.0,-4.999999999999227e-05,0.000217944947177,1.541103500742006e-05,-0.2685850000000003,0.16387203170462006,0.011587502486515374,0.268595,0.16376413213826788,0.011579872835009903,0.0,0.0,0.0,-4.000000000035975e-05,0.0006069596362200816,4.291852746777397e-05
GLY1181,L GLY 310,0.0,0.0,0.0,-4.999999999999449e-06,7.053367989832165e-05,4.9874843358144515e-06,-0.04847500000000004,0.07328989954284278,0.005182378495922497,0.04844499999999998,0.073336327798711,0.005185661469378806,0.0,0.0,0.0,-3.4999999999987264e-05,0.0005690123021517366,4.023524574300617e-05
LYS1182,L LYS 311,0.0,0.0,0.0,0.0,0.0,0.0,-46.74738500000002,0.5209634313198409,0.03683767750364717,46.74734500000002,0.520929117994168,0.03683525118512033,0.0,0.0,0.0,-4.0000000000333104e-05,0.0005902541825349884,4.173727350942125e-05
TYR1183,L TYR 312,0.0,0.0,0.0,-1.9999999999993358e-05,0.0001399999999999535,9.899494936608376e-06,-0.15912499999999993,0.07178202682426833,0.005075755793475479,0.1591300000000001,0.07171633774810306,0.005071110874354845,0.0,0.0,0.0,-1.4999999999845137e-05,0.000578597442095907,4.091301748832066e-05
MET1184,L MET 313,0.0,0.0,0.0,-2.9999999999996697e-05,0.00017058722109230103,1.206233808181349e-05,-0.2725950000000001,0.08581999169773856,0.0060683898090844145,0.2725700000000001,0.08575246410453714,0.006063614887177421,0.0,0.0,0.0,-5.500000000004501e-05,0.0005495225200116221,3.885711003149382e-05
ALA1185,L ALA 314,0.0,0.0,0.0,-1.0000000000001119e-05,9.949874371067313e-05,7.035623639735931e-06,0.21775499999999987,0.018798270532154188,0.0013292384567865476,-0.21772000000000002,0.018774227014713395,0.0013275383233639514,0.0,0.0,0.0,2.4999999999945066e-05,0.0005332682251926406,3.7707757822503104e-05
CYS1186,L CYS 315,0.0,0.0,0.0,-1.9999999999997796e-05,0.0001399999999999846,9.899494936610575e-06,-0.17163500000000007,0.07956250231736046,0.0056259184916775985,0.17162000000000002,0.07951053766639986,0.005622244035969975,0.0,0.0,0.0,-3.50000000000561e-05,0.0005947898788646944,4.205799567263506e-05
CYS1187,L CYS 316,0.0,0.0,0.0,-1.000000000000334e-05,9.949874371069522e-05,7.035623639737493e-06,0.2812700000000001,0.023229014184849964,0.0016425393450385912,-0.281305,0.023299827789063,0.001647546623012521,0.0,0.0,0.0,-4.5000000000063876e-05,0.0005856406748168771,4.141104925016795e-05
LEU1188,L LEU 317,0.0,0.0,0.0,-5.00000000000167e-06,7.053367989835297e-05,4.987484335816666e-06,-0.14553,0.02501817539310141,0.0017690521473376424,0.14554999999999993,0.02501654452557393,0.0017689368275888527,0.0,0.0,0.0,1.4999999999967263e-05,0.0005429318557609216,3.839107969307442e-05
LEU1189,L LEU 318,0.0,0.0,0.0,-4.999999999999893e-05,0.00021794494717702903,1.541103500742211e-05,0.13696,0.020976377189591496,0.001483253855548696,-0.13699500000000003,0.021043406924734834,0.0014879935735747953,0.0,0.0,0.0,-8.499999999991959e-05,0.000661645675569636,4.67854143938044e-05
TYR1190,L TYR 319,0.0,0.0,0.0,-3.4999999999998364e-05,0.0001837797594948825,1.2995191418366421e-05,-0.023060000000000063,0.04583051821657691,0.0032407070216235127,0.02308500000000001,0.04584853078343948,0.0032419807024410227,0.0,0.0,0.0,-1.0000000000036647e-05,0.0005743692192307411,4.061403698228798e-05
ARG1191,L ARG 320,0.0,0.0,0.0,-3.4999999999998364e-05,0.00018377975949488248,1.299519141836642e-05,-47.67656999999999,0.26334098636734027,0.018621019722470045,47.67651500000001,0.2633090005560805,0.01861875798406569,0.0,0.0,0.0,-9.000000000057184e-05,0.0006015812497078178,4.253821811030757e-05
GLY1192,L GLY 321,0.0,0.0,0.0,0.0,0.0,0.0,-0.12495000000000026,0.02527681744207445,0.0017873409020105245,0.12498499999999998,0.025319059520448127,0.0017903278680174686,0.0,0.0,0.0,3.4999999999851814e-05,0.000586323289661987,4.145931740875954e-05
ASP1193,L ASP 322,0.0,0.0,0.0,-1.0000000000000563e-05,9.949874371066761e-05,7.035623639735541e-06,44.07818500000002,0.26400371355921387,0.0186678816116151,-44.078165000000006,0.26393010016902085,0.01866267635887594,0.0,0.0,0.0,1.0000000001539888e-05,0.0006163602842474763,4.358325366454584e-05
VAL1194,L VAL 323,0.0,0.0,0.0,0.0,0.0,0.0,-0.04096500000000004,0.03174529532072427,0.002244731359205371,0.040934999999999985,0.0316712926007134,0.002239498576690777,0.0,0.0,0.0,-3.0000000000017792e-05,0.0005376802023509528,3.801973171921138e-05
VAL1195,L VAL 324,0.0,0.0,0.0,-2.5000000000002796e-05,0.00015612494995997743,1.1039701082911044e-05,0.17015500000000003,0.028140024431403246,0.0019898002098200354,-0.17014999999999997,0.028125922207102937,0.0019888030319767792,0.0,0.0,0.0,-1.9999999999997796e-05,0.0005912698199637742,4.180908992073338e-05
PRO1196,L PRO 325,0.0,0.0,0.0,-2.4999999999997247e-05,0.00015612494995994277,1.1039701082908593e-05,0.12007499999999993,0.028843532637317745,0.002039545752122288,-0.12007,0.02884952512607434,0.002039969485065885,0.0,0.0,0.0,-2.000000000010438e-05,0.0005653317610040683,3.997499218261093e-05
LYS1197,L LYS 326,0.0,0.0,0.0,-1.0000000000002229e-05,9.949874371068417e-05,7.035623639736712e-06,-41.29111000000002,0.25986617305619697,0.018375313316903376,41.29111500000001,0.25994840213873954,0.018381127791091037,0.0,0.0,0.0,-5.000000001409433e-06,0.0005700657856770638,4.0309738277468886e-05
ASP1198,L ASP 327,0.0,0.0,0.0,0.0,0.0,0.0,42.830284999999996,0.23908060100077785,0.01690555142178053,-42.830285,0.23912501703969558,0.016908692110011746,0.0,0.0,0.0,2.1316282072803005e-16,0.0006000000000002596,4.2426406871211205e-05
VAL1199,L VAL 328,0.0,0.0,0.0,-9.999999999996679e-06,9.949874371062894e-05,7.035623639732807e-06,0.08061000000000018,0.01880340128806506,0.0013296012560162665,-0.08062500000000002,0.018895353264757928,0.00133610324264257,0.0,0.0,0.0,-2.4999999999815724e-05,0.0006118619125261001,4.326517074969756e-05
ASN1200,L ASN 329,0.0,0.0,0.0,-1.4999999999996128e-05,0.00012155245781140079,8.595056718833323e-06,0.01062499999999993,0.0718496651001243,0.005080538541828031,-0.010605000000000005,0.07189623755802534,0.005083831711907866,0.0,0.0,0.0,4.99999999995282e-06,0.0005522454164583798,3.9049647885690936e-05
ALA1201,L ALA 330,0.0,0.0,0.0,0.0,0.0,0.0,0.03362499999999993,0.025906454311618907,0.00183186295202452,-0.03368500000000002,0.025891809032974042,0.001830827374440305,0.0,0.0,0.0,-5.999999999998062e-05,0.0005969924622639661,4.221374183841045e-05
ALA1202,L ALA 331,0.0,0.0,0.0,0.0,0.0,0.0,0.022434999999999962,0.038710796620581196,0.002737266679554625,-0.022425000000000014,0.038708970213633925,0.002737137533080863,0.0,0.0,0.0,9.99999999995338e-06,0.0006081940479813763,4.300581356049276e-05
ILE1203,L ILE 332,0.0,0.0,0.0,-1.5000000000002789e-05,0.00012155245781145478,8.59505671883714e-06,0.12189000000000014,0.028765394139486037,0.002034020525953435,-0.12192499999999999,0.02870051175501956,0.0020294326485498547,0.0,0.0,0.0,-4.999999999967919e-05,0.0005722761571132161,4.046603514061332e-05
ALA1204,L ALA 333,0.0,0.0,0.0,-4.999999999999449e-06,7.053367989832165e-05,4.9874843358144515e-06,0.05381999999999998,0.04112113325286645,0.0029077032173177495,-0.05380499999999997,0.04102532114438599,0.002900928278155119,0.0,0.0,0.0,9.999999999939225e-06,0.0005476312628037118,3.872337795182569e-05
THR1205,L THR 334,0.0,0.0,0.0,-1.5000000000000568e-05,0.00012155245781143678,8.595056718835867e-06,-0.0544799999999996,0.10066121199349846,0.007117822560305939,0.05451000000000008,0.10067954062271033,0.007119118590106495,0.0,0.0,0.0,1.500000000043078e-05,0.000587175442266003,4.1519573697250086e-05
ILE1206,L ILE 335,0.0,0.0,0.0,-5.00000000000167e-06,7.053367989835297e-05,4.987484335816666e-06,0.028665000000000017,0.035402016538609776,0.002503300596212928,-0.02868999999999998,0.035350019801974615,0.0024996238717054984,0.0,0.0,0.0,-3.0000000000036664e-05,0.000564889369699817,3.994371039349353e-05
LYS1207,L LYS 336,0.0,0.0,0.0,-4.999999999999449e-06,7.053367989832165e-05,4.9874843358144515e-06,-43.38230999999999,0.23857530027449897,0.0168698212647715,43.38229499999999,0.2385889938290322,0.0168707895452984,0.0,0.0,0.0,-1.9999999999136265e-05,0.000582752091374447,4.1206795556151404e-05
THR1208,L THR 337,0.0,0.0,0.0,-5.0000000000005595e-06,7.053367989833732e-05,4.9874843358155595e-06,-0.07197999999999999,0.1022277829163873,0.0072285958525843755,0.07194999999999994,0.1022397549879693,0.007229442405884424,0.0,0.0,0.0,-3.500000000000947e-05,0.0005690123021518279,4.023524574301262e-05
LYS1209,L LYS 338,0.0,0.0,0.0,-1.5000000000000014e-05,0.00012155245781143228,8.595056718835549e-06,-42.87052,0.554755954993441,0.03922716976794813,42.8705,0.5547449864585272,0.0392263941754064,0.0,0.0,0.0,-3.500000000016712e-05,0.0005777326371252281,4.085186654240357e-05
ARG1210,L ARG 339,0.0,0.0,0.0,-4.999999999999449e-06,7.053367989832165e-05,4.9874843358144515e-06,-45.61637999999998,0.28827996045995824,0.020384471492142626,45.61633499999998,0.28829749006433986,0.0203857110223556,0.0,0.0,0.0,-5.0000000001091394e-05,0.0006144102863727769,4.344536799249591e-05
THR1211,L THR 340,0.0,0.0,0.0,-1.000000000000001e-05,9.949874371066208e-05,7.03562363973515e-06,0.0519850000000001,0.10896928363075546,0.007705291939634744,-0.05198999999999996,0.1089565964042563,0.007704394817245543,0.0,0.0,0.0,-1.4999999999831815e-05,0.0005698903403286247,4.0297332417907996e-05
ILE1212,L ILE 341,0.0,0.0,0.0,-1.000000000000001e-05,9.949874371066208e-05,7.03562363973515e-06,-0.2657149999999999,0.03574078587552426,0.002527255205751958,0.2657199999999999,0.03575362359258179,0.0025281629694305914,0.0,0.0,0.0,-5.000000000006111e-06,0.0006041316081782805,4.2718555687199644e-05
GLN1213,L GLN 342,0.0,0.0,0.0,-2.4999999999997802e-05,0.0001561249499599462,1.1039701082908837e-05,0.24122499999999966,0.23049215686222418,0.016298256712759213,-0.24121500000000007,0.23046103526409847,0.01629605608345161,0.0,0.0,0.0,-1.5000000000391367e-05,0.0006743700764410261,4.7685165408074e-05
PHE1214,L PHE 343,0.0,0.0,0.0,-1.5000000000000568e-05,0.0001215524578114368,8.595056718835869e-06,-0.02894000000000003,0.041274403690422956,0.0029185410738929132,0.02894,0.04133251020685779,0.0029226498250731333,0.0,0.0,0.0,-1.4999999999991686e-05,0.0006121886963999925,4.328827785901873e-05
VAL1215,L VAL 344,0.0,0.0,0.0,-1.5000000000000568e-05,0.00012155245781143678,8.595056718835867e-06,-0.2086850000000001,0.033510532299561815,0.002369552463019099,0.20862499999999995,0.03353213943368412,0.0023710803181250877,0.0,0.0,0.0,-7.499999999998397e-05,0.0005739120141624323,4.0581707701868573e-05
ASP1216,L ASP 345,0.0,0.0,0.0,-1.4999999999998349e-05,0.0001215524578114188,8.595056718834595e-06,44.89640999999999,0.28007145856207427,0.019804042756604984,-44.89633999999998,0.28008894016143465,0.019805278892350356,0.0,0.0,0.0,5.499999999955207e-05,0.0005674284095811052,4.012324762526972e-05
TRP1217,L TRP 346,0.0,0.0,0.0,-9.999999999998898e-06,9.949874371065103e-05,7.035623639734369e-06,-0.22900499999999993,0.0615942771286426,0.004355373103994665,0.2289900000000001,0.06161412094641909,0.004356776273806103,0.0,0.0,0.0,-2.499999999985292e-05,0.0005952940449895818,4.20936456012103e-05
CYS1218,L CYS 347,0.0,0.0,0.0,-4.999999999999449e-06,7.053367989832165e-05,4.9874843358144515e-06,-0.06273499999999997,0.06472537968216165,0.004576775488813048,0.06271500000000003,0.06472514020842277,0.004576758555462581,0.0,0.0,0.0,-2.499999999985292e-05,0.0006437196594791248,4.5517853640078436e-05
PRO1219,L PRO 348,0.0,0.0,0.0,-1.5000000000000014e-05,0.0001215524578114323,8.59505671883555e-06,0.299575,0.02274938185973267,0.0016086242180819203,-0.2995299999999999,0.022771892762790968,0.0016102159793022358,0.0,0.0,0.0,3.000000000001002e-05,0.0006075360071632429,4.295928304801279e-05
THR1220,L THR 349,0.0,0.0,0.0,-1.9999999999999463e-05,0.00013999999999999625,9.8994949366114e-06,-0.21459000000000025,0.05466966160495265,0.003865728844603585,0.21465499999999998,0.05466942449852573,0.003865712078647351,0.0,0.0,0.0,4.4999999999753015e-05,0.0005770398599749296,4.080287980032085e-05
GLY1221,L GLY 350,0.0,0.0,0.0,-4.999999999999449e-06,7.053367989832165e-05,4.9874843358144515e-06,0.17213499999999993,0.025490915538677786,0.0018024799236052596,-0.17217499999999994,0.02552262476705692,0.0018047221046465674,0.0,0.0,0.0,-4.5000000000057215e-05,0.000594116991845868,4.20104153752366e-05
PHE1222,L PHE 351,0.0,0.0,0.0,-1.000000000000334e-05,9.949874371069522e-05,7.035623639737493e-06,0.07068500000000003,0.050638283689319406,0.0035806673784365894,-0.07069000000000003,0.0506454726505736,0.003581175714761842,0.0,0.0,0.0,-1.5000000000338077e-05,0.0006362193018132758,4.49874982633938e-05
LYS1223,L LYS 352,0.0,0.0,0.0,0.0,0.0,0.0,-44.01106500000001,0.27270497020286844,0.019283153369372363,44.01100000000001,0.27263805677058,0.019278421875200003,0.0,0.0,0.0,-6.499999999959983e-05,0.0005751304199938102,4.0667862004429034e-05
VAL1224,L VAL 353,0.0,0.0,0.0,-5.00000000000167e-06,7.053367989835297e-05,4.987484335816666e-06,-0.09315000000000005,0.029041823289869487,0.002053567018628812,0.09306500000000001,0.029086780072740938,0.0020567459432316855,0.0,0.0,0.0,-9.000000000007446e-05,0.0005847221562416467,4.1346100178848825e-05
GLY1225,L GLY 354,0.0,0.0,0.0,-1.5000000000000568e-05,0.00012155245781143678,8.595056718835867e-06,0.05583499999999999,0.03381593965868763,0.0023911480244853127,-0.0558,0.0337686244907903,0.0023878023368779948,0.0,0.0,0.0,1.99999999999817e-05,0.0005912698199637098,4.180908992072883e-05
ILE1226,L ILE 355,0.0,0.0,0.0,-4.999999999999449e-06,7.053367989832165e-05,4.9874843358144515e-06,-0.12354499999999989,0.022965582400627505,0.001623911904938214,0.12359,0.022981773212700708,0.0016250567682392018,0.0,0.0,0.0,4.0000000000057764e-05,0.0005553377350766632,3.92683078321487e-05
ASN1227,L ASN 356,0.0,0.0,0.0,-1.4999999999996128e-05,0.00012155245781140079,8.595056718833323e-06,0.27666500000000027,0.0809811260418125,0.005726230337228813,-0.276695,0.08099976527743744,0.005727548330219466,0.0,0.0,0.0,-4.499999999968196e-05,0.0005504316487992729,3.89213951445658e-05
TYR1228,L TYR 357,0.0,0.0,0.0,-3.0000000000002247e-05,0.0001705872210923326,1.2062338081815722e-05,0.02484999999999994,0.05245900780609569,0.0037094120154008295,-0.02483500000000002,0.052376500217177546,0.003703577847838492,0.0,0.0,0.0,-1.5000000000102708e-05,0.0006121886964001022,4.328827785902649e-05
GLU1229,L GLU 358,0.0,0.0,0.0,-1.9999999999998907e-05,0.00013999999999999234,9.899494936611124e-06,46.154545000000006,0.3129308996797639,0.022127556120636827,-46.154495,0.31290891642094176,0.022126001669498255,0.0,0.0,0.0,2.999999999957481e-05,0.0005908468498688619,4.1779181418498226e-05
PRO1230,L PRO 359,0.0,0.0,0.0,-2.000000000000002e-05,0.00014000000000000012,9.899494936611673e-06,0.14417999999999992,0.044278861773988945,0.003130988342360938,-0.14411499999999997,0.044295618011266226,0.003132173187261532,0.0,0.0,0.0,4.5000000000055e-05,0.0005683088948802472,4.018550733784556e-05
PRO1231,L PRO 360,0.0,0.0,0.0,-2.5000000000006127e-05,0.00015612494995999822,1.1039701082912514e-05,-0.131855,0.06670879983180615,0.004717024472588615,0.13186,0.06674444096701979,0.00471954468142849,0.0,0.0,0.0,-1.999999999986457e-05,0.0005741080037762654,4.0595566260366925e-05
THR1232,L THR 361,0.0,0.0,0.0,-3.0000000000001136e-05,0.00017058722109232626,1.2062338081815275e-05,-0.0901700000000002,0.04510211857551673,0.0031892013890627625,0.09019500000000001,0.04508910040131648,0.003188280865137196,0.0,0.0,0.0,-5.000000000194016e-06,0.0006441855322809069,4.555079582180948e-05
VAL1233,L VAL 362,0.0,0.0,0.0,-1.999999999999835e-05,0.00013999999999998847,9.89949493661085e-06,-0.09538,0.03186150655571703,0.0022529487344367153,0.095405,0.03183301705776568,0.002250934222717315,0.0,0.0,0.0,5.000000000008887e-06,0.0005873457244248053,4.15316144641705e-05
VAL1234,L VAL 363,0.0,0.0,0.0,-5.0000000000014476e-05,0.0002179449471770968,1.5411035007426905e-05,-0.04682499999999996,0.04143120050155443,0.0029296282827348625,0.046869999999999974,0.041446508900026824,0.002930710749971756,0.0,0.0,0.0,-5.000000000008331e-06,0.0006595263451902545,4.663555510552087e-05
PRO1235,L PRO 364,0.0,0.0,0.0,-2.4999999999999466e-05,0.00015612494995995662,1.1039701082909572e-05,0.21948499999999996,0.04859454470411305,0.0034361532088951164,-0.21946,0.04858969438059901,0.0034358102392303444,0.0,0.0,0.0,7.105427357601002e-17,0.000565685424949317,4.000000000000558e-05
GLY1236,L GLY 365,0.0,0.0,0.0,-3.0000000000001136e-05,0.0001705872210923263,1.2062338081815277e-05,0.24020000000000016,0.043539292598754206,0.0030786929044644357,-0.2401950000000001,0.04348571000915078,0.003074904043218224,0.0,0.0,0.0,-2.5000000000003908e-05,0.0005952940449895303,4.209364560120666e-05
GLY1237,L GLY 366,0.0,0.0,0.0,-9.999999999998898e-06,9.949874371065103e-05,7.035623639734369e-06,-0.06144000000000002,0.0723882338505368,0.0051186211033832155,0.06144500000000006,0.07233987126751051,0.005115201352341857,0.0,0.0,0.0,-4.999999999976134e-06,0.0005700657856775047,4.0309738277500064e-05
ASP1238,L ASP 367,0.0,0.0,0.0,-5.999999999999783e-05,0.00023748684174074977,1.6792855623746057e-05,55.05386000000002,0.38203362469622776,0.027013856666397912,-55.05375000000001,0.38198688131829395,0.027010551410446657,0.0,0.0,0.0,4.999999999938609e-05,0.0006304760106478759,4.4581386250455494e-05
LEU1239,L LEU 368,0.0,0.0,0.0,-2.4999999999999466e-05,0.00015612494995995662,1.1039701082909572e-05,0.111015,0.04374236819149106,0.0030930525173362066,-0.11095500000000001,0.043816240995776745,0.0030982761134217738,0.0,0.0,0.0,3.5000000000049437e-05,0.00056901230215172,4.0235245743004996e-05
ALA1240,L ALA 369,0.0,0.0,0.0,-2.0000000000002238e-05,0.00014000000000001568,9.899494936612774e-06,0.08815000000000003,0.03711977235921584,0.002624764275130249,-0.08814999999999996,0.037082307101905104,0.002622115081379917,0.0,0.0,0.0,-1.9999999999740227e-05,0.0006079473661427608,4.2988370520404704e-05
LYS1241,L LYS 370,0.0,0.0,0.0,-2.0000000000001126e-05,0.0001400000000000079,9.899494936612224e-06,-47.72945499999998,0.47224829060129625,0.03339299686879319,47.729439999999975,0.47220489874742083,0.03338992860138083,0.0,0.0,0.0,-3.5000000000309225e-05,0.0005947898788666731,4.205799567277497e-05
VAL1242,L VAL 371,0.0,0.0,0.0,-2.0000000000002238e-05,0.00014000000000001568,9.899494936612774e-06,0.015965000000000007,0.03248051377364598,0.002296719154576813,-0.015900000000000015,0.032573455450719394,0.002303291123588159,0.0,0.0,0.0,4.500000000001864e-05,0.0006107167919747878,4.3184198498986655e-05
GLN1243,L GLN 372,0.0,0.0,0.0,-2.0000000000002238e-05,0.00014000000000001568,9.899494936612774e-06,0.04093500000000027,0.1667287940788866,0.01178950609122362,-0.040880000000000055,0.16672041146782252,0.011788913351110875,0.0,0.0,0.0,3.500000000000725e-05,0.0006275149400607427,4.4372006941282105e-05
ARG1244,L ARG 373,0.0,0.0,0.0,-2.9999999999987814e-05,0.00017058722109225053,1.206233808180992e-05,-45.00353000000002,0.2605398224822618,0.018422947524634664,45.00351000000003,0.2605060266074002,0.018420557795405586,0.0,0.0,0.0,-4.999999999995453e-05,0.0006224949799006053,4.401704215423016e-05
ALA1245,L ALA 374,0.0,0.0,0.0,-9.999999999996679e-06,9.949874371062894e-05,7.035623639732807e-06,-0.2555350000000001,0.021598814203560246,0.0015272667988925769,0.25553499999999996,0.021566380665285184,0.00152497340140736,0.0,0.0,0.0,-1.0000000000040531e-05,0.0005655970296951687,3.999374951164229e-05
VAL1246,L VAL 375,0.0,0.0,0.0,-2.500000000000169e-05,0.0001561249499599705,1.1039701082910553e-05,0.1875049999999998,0.020221769828578262,0.0014298950573381217,-0.1874850000000001,0.020224978986390932,0.0014301219790632453,0.0,0.0,0.0,-5.000000000189298e-06,0.0006363764609097108,4.499861108967524e-05
CYS1247,L CYS 376,0.0,0.0,0.0,-9.999999999994458e-06,9.949874371060685e-05,7.035623639731245e-06,-0.16922000000000012,0.050221525265566835,0.0035511981076813835,0.16922000000000004,0.050196131325033116,0.0035494024849261393,0.0,0.0,0.0,-9.999999999972254e-06,0.0005999166608787601,4.2420513905416164e-05
MET1248,L MET 377,0.0,0.0,0.0,-3.999999999999559e-05,0.00019595917942263267,1.3856406460549492e-05,0.2228550000000001,0.07033707397240782,0.004973582197470938,-0.22288000000000005,0.07037269072587732,0.004976100682261151,0.0,0.0,0.0,-6.500000000006612e-05,0.0006170696881228026,4.363341609363017e-05
LEU1249,L LEU 378,0.0,0.0,0.0,-2.9999999999996697e-05,0.00017058722109230103,1.206233808181349e-05,-0.24614499999999978,0.018818447730885042,0.0013306652001913411,0.24615500000000004,0.01879896207241151,0.0013292873560670892,0.0,0.0,0.0,-1.999999999976687e-05,0.0005996665740224065,4.240283009421484e-05
SER1250,L SER 379,0.0,0.0,0.0,-1.000000000000334e-05,9.949874371069522e-05,7.035623639737493e-06,0.29722000000000015,0.057946627166729034,0.004097445301648271,-0.2972300000000001,0.05793968501812805,0.004096954417613096,0.0,0.0,0.0,-1.999999999996782e-05,0.000599666574022594,4.2402830094228094e-05
ASN1251,L ASN 380,0.0,0.0,0.0,-1.000000000000334e-05,9.949874371069522e-05,7.035623639737493e-06,-0.019149999999999567,0.053768275962690966,0.0038019912545928423,0.01919,0.05380022211850061,0.003804250188933426,0.0,0.0,0.0,3.000000000071168e-05,0.0005648893696994665,3.994371039346874e-05
THR1252,L THR 381,0.0,0.0,0.0,-3.500000000000281e-05,0.0001837797594949058,1.299519141836807e-05,0.2897199999999998,0.05831887859004104,0.004123767452221298,-0.28964,0.058273324943750884,0.004120546323001344,0.0,0.0,0.0,4.4999999999686404e-05,0.0005941169918459709,4.201041537524388e-05
THR1253,L THR 382,0.0,0.0,0.0,-1.5000000000002789e-05,0.00012155245781145478,8.59505671883714e-06,0.22764999999999994,0.08678880976254957,0.006136895591420804,-0.22761500000000012,0.08672304638906518,0.006132245418686352,0.0,0.0,0.0,1.9999999999820163e-05,0.0005996665740223896,4.240283009421365e-05
ALA1254,L ALA 383,0.0,0.0,0.0,-4.000000000000225e-05,0.0001959591794226653,1.38564064605518e-05,0.28899499999999995,0.01515536126260292,0.001071645872011844,-0.2889,0.015239422561237906,0.0010775899034418588,0.0,0.0,0.0,5.499999999999172e-05,0.0006260790684889802,4.427047548875148e-05
ILE1255,L ILE 384,0.0,0.0,0.0,-4.499999999999782e-05,0.00020730412441626877,1.4658615214268338e-05,0.34953999999999996,0.019127948138782783,0.0013525501839117906,-0.34950999999999977,0.019114128282506193,0.0013515729725029706,0.0,0.0,0.0,-1.4999999999973924e-05,0.0005956299186579066,4.211739545605974e-05
ALA1256,L ALA 385,0.0,0.0,0.0,-3.500000000000725e-05,0.0001837797594949291,1.2995191418369716e-05,0.3140399999999999,0.04559175802708221,0.003223824126716604,-0.3140200000000001,0.04557049045160616,0.003222320282032753,0.0,0.0,0.0,-1.4999999999912861e-05,0.0005956299186576136,4.2117395456039026e-05
GLU1257,L GLU 386,0.0,0.0,0.0,-1.999999999999835e-05,0.00013999999999998847,9.89949493661085e-06,53.07232000000001,0.4006688003826854,0.0283315625760476,-53.072070000000004,0.40060972916490073,0.028327385610180753,0.0,0.0,0.0,0.0002299999999989666,0.000563116329019893,3.981833748468414e-05
ALA1258,L ALA 387,0.0,0.0,0.0,-2.9999999999999472e-05,0.0001705872210923168,1.2062338081814606e-05,0.29931500000000005,0.04766807920401227,0.0033706422051294517,-0.29929500000000014,0.04757949111749598,0.003364378081458651,0.0,0.0,0.0,-1.0000000000015552e-05,0.0006323764701504707,4.471576903062101e-05
TRP1259,L TRP 388,0.0,0.0,0.0,-0.00010499999999998178,0.0003065534211193334,2.1676600286941605e-05,0.578795,0.038157607039747125,0.0026981502691656735,-0.5788150000000004,0.038191108585630185,0.002700519186193088,0.0,0.0,0.0,-0.00012500000000011723,0.0006703543838891769,4.7401213064616706e-05
ALA1260,L ALA 389,0.0,0.0,0.0,-6.500000000000117e-05,0.0002465258607124254,1.743201078476063e-05,0.4054399999999999,0.027538997803115996,0.0019473012093664756,-0.40538,0.02747481756081252,0.001942762980911377,0.0,0.0,0.0,-4.999999999948379e-06,0.0006363764609096623,4.499861108967181e-05
ARG1261,L ARG 390,0.0,0.0,0.0,-0.00010000000000000009,0.0003000000000000003,2.1213203435596444e-05,-56.744535000000006,0.9981291242999829,0.07057838722923084,56.74432999999999,0.998032439905106,0.07057155061010559,0.0,0.0,0.0,-0.0003050000000000352,0.000664812003502362,4.700930758907349e-05
LEU1262,L LEU 391,0.0,0.0,0.0,-0.00012000000000000454,0.00032496153618545077,2.2978250586152986e-05,0.49980500000000005,0.026377774261673537,0.0018651903053037333,-0.49982,0.026455766857152743,0.001870705214618302,0.0,0.0,0.0,-0.00013500000000028046,0.0006455811335535701,4.564947973418276e-05
ASP1263,L ASP 392,0.0,0.0,0.0,-6.499999999999562e-05,0.00024652586071240433,1.743201078475914e-05,59.13663000000003,0.4320564350810845,0.03055100351011202,-59.13563499999999,0.43197054502879784,0.030544930166271182,0.0,0.0,0.0,0.0009300000000024511,0.0006596211033628339,4.664225552016124e-05
HIE1264,L HIE 393,0.0,0.0,0.0,-0.00010499999999999288,0.0003065534211193659,2.16766002869439e-05,0.4770749999999999,0.292156224261952,0.0206585647341484,-0.4770300000000001,0.292188088566252,0.020660817880713233,0.0,0.0,0.0,-5.999999999998451e-05,0.0006606057825969352,4.67118828565339e-05
LYS1265,L LYS 394,0.0,0.0,0.0,-0.0001449999999999907,0.00035210083782914254,2.4897289009045153e-05,-61.03561000000003,0.8104941442705753,0.05731059055257118,61.035250000000005,0.8103758680396114,0.057302227160074395,0.0,0.0,0.0,-0.0005049999999985744,0.0006855472266762748,4.847550928064251e-05
PHE1266,L PHE 395,0.0,0.0,0.0,-0.0002300000000000013,0.00042083250825001873,2.9757352032733195e-05,0.5643699999999998,0.03399239767948479,0.0024036254907953557,-0.564275,0.034017486312188365,0.002405399525026895,0.0,0.0,0.0,-0.00013500000000006728,0.0007326493021904616,5.180612898104675e-05
ASP1267,L ASP 396,0.0,0.0,0.0,-0.00012999999999999234,0.000336303434415985,2.3780243901186834e-05,62.68556000000005,0.5461481359413315,0.038618505045650786,-62.68383500000001,0.5460209865695593,0.03860951422735042,0.0,0.0,0.0,0.0015949999999970998,0.0007217859793574728,5.103797605690424e-05
LEU1268,L LEU 397,0.0,0.0,0.0,-0.00023499999999998799,0.0004239988207530555,2.99812441369585e-05,0.43505999999999995,0.05619258314048153,0.003973415659102335,-0.4348500000000001,0.05612875822606291,0.00396890255612293,0.0,0.0,0.0,-2.5000000000061638e-05,0.0006666145812987499,4.713676908741771e-05
MET1269,L MET 398,0.0,0.0,0.0,-0.0002449999999999841,0.00043008720046052996,3.0411757594717877e-05,0.7365250000000002,0.04374310659978049,0.003093104730687081,-0.73628,0.04376598679339929,0.003094722604693352,0.0,0.0,0.0,-7.771561172376095e-17,0.0007211102550929035,5.0990195135935315e-05
TYR1270,L TYR 399,0.0,0.0,0.0,-0.00019000000000001015,0.00039230090491868165,2.773986301336188e-05,0.40870000000000006,0.1351062544814258,0.009553454872453156,-0.4084500000000002,0.1351152748581738,0.009554092709409892,0.0,0.0,0.0,5.999999999997119e-05,0.0007391887445032025,5.226853738149847e-05
ALA1271,L ALA 400,0.0,0.0,0.0,-0.00012000000000000399,0.00032496153618544925,2.297825058615288e-05,0.30326499999999995,0.06647469274092224,0.0047004706014398285,-0.303095,0.06645265965332009,0.004698912626874432,0.0,0.0,0.0,4.999999999986571e-05,0.0006763874629232904,4.782781617426231e-05
LYS1272,L LYS 401,0.0,0.0,0.0,-0.0003749999999999731,0.0004841229182758924,3.423265984407043e-05,-70.871465,1.2856040871026535,0.09090593679114271,70.86624499999999,1.2847707207807688,0.090847008893401,0.0,0.0,0.0,-0.005594999999998578,0.001225142848814913,8.663068163192301e-05
ARG1273,L ARG 402,0.0,0.0,0.0,-0.0002749999999999997,0.0004465142774872934,3.1573327350787696e-05,-65.60147499999998,0.5879288727168033,0.04157284927534141,65.59864000000005,0.5876101687307058,0.041550313500365345,0.0,0.0,0.0,-0.0031100000000006387,0.0007986864215691796,5.647565847331845e-05
ALA1274,L ALA 403,0.0,0.0,0.0,-0.00020500000000000962,0.00040370162248870806,2.854601548377771e-05,-0.5392799999999999,0.04240956967478002,0.0029988094304240313,0.5391549999999999,0.04238373479296117,0.002996982628411505,0.0,0.0,0.0,-0.00032999999999992925,0.0006936137253543072,4.904589687220941e-05
PHE1275,L PHE 404,0.0,0.0,0.0,-0.0005699999999999838,0.0004950757517794478,3.500714212842755e-05,-0.2147450000000001,0.08718681078580609,0.006165038513667191,0.21456999999999982,0.08722909548998013,0.006168028493773384,0.0,0.0,0.0,-0.0007450000000000578,0.0007210929205031305,5.098896939533756e-05
VAL1276,L VAL 405,0.0,0.0,0.0,-0.0003149999999999969,0.0004645158770160563,3.284623266068697e-05,-0.09854499999999987,0.058915685305358276,0.004165968059767147,0.09840999999999997,0.058928023045067515,0.004166840469708439,0.0,0.0,0.0,-0.00044999999999990935,0.0007123903424386929,5.037360419902064e-05
HIE1277,L HIE 406,0.0,0.0,0.0,-0.0005049999999999777,0.0004999749993749462,3.535357124817643e-05,-0.74338,0.16006591017452823,0.01131836905212057,0.7431799999999998,0.1599563302904895,0.011310620584212028,0.0,0.0,0.0,-0.0007049999999998224,0.0007197048005955489,5.089081449536246e-05
TRP1278,L TRP 407,0.0,0.0,0.0,-0.0007349999999999568,0.0004413332074521196,3.120697037522031e-05,-0.06373499999999999,0.10053091452384186,0.007108609137869376,0.06368999999999998,0.10041610378818729,0.007100490792895939,0.0,0.0,0.0,-0.0007799999999997986,0.0007222188034111188,5.1068581339243616e-05
TYR1279,L TYR 408,0.0,0.0,0.0,-0.00025499999999997855,0.0004358612164439137,3.082004218037089e-05,0.11547499999999992,0.07331725155105032,0.005184312574970759,-0.1154699999999999,0.07335324873514483,0.005186857960268445,0.0,0.0,0.0,-0.000250000000000008,0.0007664854858375652,5.4198708471680775e-05
VAL1280,L VAL 409,0.0,0.0,0.0,-0.000250000000000008,0.0004330127018922331,3.06186217847907e-05,-0.17334499999999997,0.08560640148376714,0.006053286700214986,0.173225,0.0855397239591057,0.0060485718872309024,0.0,0.0,0.0,-0.0003700000000000303,0.0007232565243399028,5.1141959289815854e-05
GLY1281,L GLY 410,0.0,0.0,0.0,-0.00015999999999999847,0.00036660605559646375,2.5922962793631194e-05,0.012904999999999998,0.08277382421393854,0.005852993240641919,-0.012910000000000041,0.08279783753214814,0.005854691238656399,0.0,0.0,0.0,-0.00016500000000006622,0.0007195658413237929,5.088098859102572e-05
GLU1282,L GLU 411,0.0,0.0,0.0,-0.000245000000000003,0.00043008720046056314,3.041175759472022e-05,68.92227999999997,0.5128001770706532,0.036260448260032115,-68.91894500000005,0.5124449940889395,0.03623533303053894,0.0,0.0,0.0,0.0030899999999994066,0.0008496469855180977,6.007911450745552e-05
GLY1283,L GLY 412,0.0,0.0,0.0,-6.999999999999949e-05,0.00025514701644345966,1.8041618552668587e-05,-0.3966999999999999,0.08843766166062973,0.006253487027251283,0.39660500000000026,0.08840870418120474,0.006251439424244535,0.0,0.0,0.0,-0.00016499999999994408,0.0006691599210951143,4.731675179046103e-05
MET1284,L MET 413,0.0,0.0,0.0,-0.0001500000000000079,0.0003570714214271613,2.5248762345906525e-05,0.4541200000000001,0.15745204222238576,0.011133540676711956,-0.453915,0.15742203713267086,0.011131418996471205,0.0,0.0,0.0,5.5000000000001364e-05,0.000679687428160918,4.8061158953982944e-05
GLU1285,L GLU 414,0.0,0.0,0.0,-0.00011499999999999511,0.0003190219428189719,2.25582579114602e-05,62.681025000000005,0.7863325342222665,0.05560210672161675,-62.67915500000004,0.7860596357571713,0.055582809886092335,0.0,0.0,0.0,0.0017550000000008481,0.0007842034174842278,5.545155543327626e-05
GLU1286,L GLU 415,0.0,0.0,0.0,-0.00016500000000000013,0.00037118054905934967,2.6246428328441213e-05,66.45131000000003,1.0279297368479914,0.0726856087508518,-66.44806999999999,1.027515306503381,0.07265630410015146,0.0,0.0,0.0,0.0030750000000006137,0.0008242420760912493,5.828271613434006e-05
GLY1287,L GLY 416,0.0,0.0,0.0,-4.500000000000004e-05,0.000207304124416279,1.4658615214269061e-05,-0.34165499999999993,0.05244583849077112,0.0037084808041838706,0.34158,0.0524165393745146,0.0037064090438050945,0.0,0.0,0.0,-0.00012000000000002342,0.0005706137047076179,4.034848200367348e-05
GLU1288,L GLU 417,0.0,0.0,0.0,-8.500000000000174e-05,0.00027888169534769254,1.9719913792915422e-05,59.93787999999997,0.6031516190816221,0.04264925999362604,-59.93667500000001,0.6029952565079522,0.04263820349000946,0.0,0.0,0.0,0.0011199999999975318,0.0006368673331256862,4.5033320996936464e-05
PHE1289,L PHE 418,0.0,0.0,0.0,-0.0001750000000000229,0.00037996710383931637,2.6867731575259365e-05,-0.49386499999999955,0.042627183521794294,0.00301419705311442,0.49374,0.04259016787945443,0.0030115796519435706,0.0,0.0,0.0,-0.00030000000000016233,0.0006403124237435394,4.527692569070508e-05
SER1290,L SER 419,0.0,0.0,0.0,-6.499999999999728e-05,0.0002465258607124107,1.7432010784759586e-05,-0.41344500000000023,0.1736785737360823,0.012280929723559162,0.41334999999999994,0.1735615092697688,0.012272652015762534,0.0,0.0,0.0,-0.00015999999999997462,0.0006590902821315096,4.6604720790934524e-05
GLU1291,L GLU 420,0.0,0.0,0.0,-7.499999999999674e-05,0.000263391343821307,1.8624580532188365e-05,57.13602999999999,0.5129946092319813,0.0362741966900077,-57.135169999999995,0.5129387693484851,0.036270248213979624,0.0,0.0,0.0,0.0007850000000014745,0.0006072684743977976,4.29403656247492e-05
ALA1292,L ALA 421,0.0,0.0,0.0,-4.00000000000067e-05,0.00019595917942268705,1.3856406460553336e-05,-0.4532899999999998,0.02917423349464424,0.002062929833998265,0.45319499999999996,0.029151620452386055,0.0020613308504458627,0.0,0.0,0.0,-0.00013499999999996514,0.0005803231858196088,4.1035045997282625e-05
ARG1293,L ARG 422,0.0,0.0,0.0,-8.49999999999973e-05,0.00027888169534767796,1.9719913792914392e-05,-59.24591000000001,1.151249261411051,0.08140561595797585,59.24476000000001,1.1510195186870649,0.08138937069416996,0.0,0.0,0.0,-0.001234999999997939,0.0007414681382232023,5.242971485713907e-05
GLU1294,L GLU 423,0.0,0.0,0.0,-4.499999999999949e-05,0.00020730412441627644,1.465861521426888e-05,55.794460000000015,0.5123229532206673,0.03622670343798522,-55.79367500000002,0.5122050657427604,0.036218367534480725,0.0,0.0,0.0,0.0007400000000015439,0.0006726068688325502,4.75604878024147e-05
ASP1295,L ASP 424,0.0,0.0,0.0,-5.000000000000338e-05,0.00021794494717704838,1.541103500742348e-05,54.947334999999974,0.31507867712308135,0.022279426920101753,-54.94679999999994,0.31499160307270013,0.02227326985495276,0.0,0.0,0.0,0.00048500000000004204,0.0006479004553126024,4.5813480548539285e-05
MET1296,L MET 425,0.0,0.0,0.0,-6.500000000000838e-05,0.00024652586071245285,1.7432010784762567e-05,-0.35506000000000015,0.07763257306053838,0.005489451885206677,0.35498999999999997,0.07769536601368217,0.0054938920175045475,0.0,0.0,0.0,-0.00013499999999996528,0.0006377891501114639,4.5098503301102097e-05
ALA1297,L ALA 426,0.0,0.0,0.0,-2.9999999999998917e-05,0.00017058722109231366,1.2062338081814384e-05,-0.31598000000000004,0.023378186413833543,0.0016530874145064913,0.31598999999999994,0.023355511126927204,0.001651484029592809,0.0,0.0,0.0,-1.9999999999974482e-05,0.0006477653896281193,4.5803929962398926e-05
ALA1298,L ALA 427,0.0,0.0,0.0,-3.000000000001002e-05,0.00017058722109237676,1.2062338081818845e-05,-0.314485,0.017755837772405275,0.0012555273294516012,0.3144749999999999,0.017770463556138365,0.0012565615285373847,0.0,0.0,0.0,-3.999999999989789e-05,0.0006151422599691375,4.349712634185952e-05
LEU1299,L LEU 428,0.0,0.0,0.0,-4.499999999999283e-05,0.00020730412441624576,1.4658615214266711e-05,-0.4068550000000002,0.023235833856352254,0.0016430215686350645,0.40677500000000033,0.023231323143540962,0.0016427026130733796,0.0,0.0,0.0,-0.00012500000000022825,0.0006398241946039759,4.524240267716926e-05
GLU1300,L GLU 429,0.0,0.0,0.0,-2.000000000000002e-05,0.00014000000000000012,9.899494936611673e-06,53.96551500000001,0.41000257288628317,0.02899155995918225,-53.965074999999985,0.40994519069749036,0.02898750242570078,0.0,0.0,0.0,0.0004200000000011528,0.0005946427498928363,4.204759208326407e-05
LYS1301,L LYS 430,0.0,0.0,0.0,-1.9999999999997796e-05,0.0001399999999999846,9.899494936610575e-06,-52.08908,0.9051292137584549,0.06400230048986516,52.088699999999996,0.9051119654494083,0.06400108085023606,0.0,0.0,0.0,-0.0003999999999996362,0.0005567764362804031,3.937003936987527e-05
ASP1302,L ASP 431,0.0,0.0,0.0,-2.4999999999997247e-05,0.00015612494995994277,1.1039701082908593e-05,50.32268000000001,0.274904288066752,0.01943866862692604,-50.322419999999994,0.2748599708951602,0.019435534929670484,0.0,0.0,0.0,0.00023500000000055367,0.0005565743436413637,3.935574926232601e-05
TYR1303,L TYR 432,0.0,0.0,0.0,-2.5000000000003908e-05,0.00015612494995998437,1.1039701082911535e-05,-0.22415000000000035,0.04430550191567718,0.0031328720848448903,0.22416500000000025,0.04435163779388392,0.003136134384078489,0.0,0.0,0.0,-1.0000000000307957e-05,0.0005195190083142206,3.673554137342957e-05
GLU1304,L GLU 433,0.0,0.0,0.0,-2.5000000000002796e-05,0.00015612494995997743,1.1039701082911044e-05,51.272275,0.3976480596891208,0.028117963953185034,-51.271984999999994,0.3977310834914721,0.028123834622549283,0.0,0.0,0.0,0.0002649999999979968,0.00062030234563409,4.386199949837867e-05
GLU1305,L GLU 434,0.0,0.0,0.0,-1.0000000000001119e-05,9.949874371067313e-05,7.035623639735931e-06,49.276625000000024,0.5304420273438794,0.037507915456119714,-49.27647500000001,0.5303660145353822,0.03750254053888518,0.0,0.0,0.0,0.00013999999999967372,0.0005660388679223281,4.002499219230347e-05
VAL1306,L VAL 435,0.0,0.0,0.0,-1.9999999999997796e-05,0.0001399999999999846,9.899494936610575e-06,-0.2588649999999999,0.0182736634258187,0.0012921431325516998,0.25883500000000015,0.018244664288496127,0.0012900925838867647,0.0,0.0,0.0,-4.999999999994023e-05,0.0005722761571130785,4.046603514060359e-05
GLY1307,L GLY 436,0.0,0.0,0.0,-4.999999999999449e-06,7.053367989832165e-05,4.9874843358144515e-06,-0.25491500000000006,0.06012942520097763,0.004251792430846057,0.25497999999999993,0.060077446683427384,0.004248116994622476,0.0,0.0,0.0,6.00000000000836e-05,0.0005713142742832867,4.039801975343832e-05
VAL1308,L VAL 437,0.0,0.0,0.0,-3.9999999999998784e-05,0.00019595917942264831,1.3856406460550599e-05,-0.14614499999999994,0.05486140697247928,0.0038792872895675036,0.14613500000000004,0.05484648370679737,0.003878232055331391,0.0,0.0,0.0,-4.999999999995453e-05,0.0006461423991660376,4.568916720624502e-05
ASP1309,L ASP 438,0.0,0.0,0.0,0.0,0.0,0.0,46.055184999999994,0.343214015995725,0.024268895810884532,-46.055144999999996,0.343215521173836,0.024269002243049453,0.0,0.0,0.0,4.0000000001612076e-05,0.000555337735079398,3.926830783234208e-05
SER1310,L SER 439,0.0,0.0,0.0,-9.999999999999454e-06,9.949874371065656e-05,7.03562363973476e-06,-0.09190500000000004,0.16330292702520668,0.011547260708713555,0.09194999999999993,0.16332892426021792,0.01154909899083041,0.0,0.0,0.0,3.49999999999917e-05,0.0005690123021518681,4.0235245743015465e-05
VAL1311,L VAL 440,0.0,0.0,0.0,-1.0000000000000563e-05,9.949874371066761e-05,7.035623639735541e-06,46.74407499999998,0.3937167374859818,0.02783997749429815,-46.743945000000004,0.39366733668953646,0.027836484330481897,0.0,0.0,0.0,0.00012000000000242039,0.0005706137047055866,4.034848200352985e-05
gtp1312,L gtp 441,0.0,0.0,0.0,-0.0006199999999999595,0.00048538644398043166,3.432200460345875e-05,255.0712600000001,1.6964901627653977,0.11995996983076825,-255.06739499999986,1.695610326408135,0.11989775600531276,0.0,0.0,0.0,0.003245000000000573,0.0015475706769027238,0.00010942977200033715
Mg+1313,L Mg+ 442,0.0,0.0,0.0,0.0,0.0,0.0,-127.81244500000007,0.8915637312897525,0.06304307602549648,127.80950500000003,0.8910501725262173,0.06300676193707314,0.0,0.0,0.0,-0.002940000000002101,0.0008639444426585435,6.109009739722884e-05
MET1314,L MET 443,0.0,0.0,0.0,-0.0004749999999999599,0.0004993746088859117,3.5311117229560804e-05,-70.40943499999996,0.5711042862586014,0.04038317135781603,70.40514999999999,0.5705543072311698,0.0403442819678353,0.0,0.0,0.0,-0.004760000000007096,0.001073498952029046,7.590783885763908e-05
ARG1315,L ARG 444,0.0,0.0,0.0,-0.0007049999999999734,0.0004560427611529239,3.224709289222695e-05,-68.366665,0.7029744111805941,0.049707797314641845,68.36423499999998,0.7024569807303921,0.04967120945662882,0.0,0.0,0.0,-0.003134999999999337,0.0009678713757492184,6.843884131086253e-05
GLU1316,L GLU 445,0.0,0.0,0.0,-0.0008899999999999975,0.00031288975694323753,2.212464688983739e-05,73.3433999999999,0.6132183298105909,0.04336108393569576,-73.33552499999995,0.6125179257677537,0.04331155789086969,0.0,0.0,0.0,0.006985000000003367,0.0011810059271640937,8.350972997192365e-05
ILE1317,L ILE 446,0.0,0.0,0.0,-0.0015250000000000164,0.0004993746088859749,3.5311117229565276e-05,-0.11824500000000007,0.09418118163943368,0.006659615219740551,0.12221000000000001,0.0939350621440152,0.00664221194332129,0.0,0.0,0.0,0.002440000000000202,0.0011816936997378776,8.355836283700732e-05
VAL1318,L VAL 447,0.0,0.0,0.0,-0.002015000000000011,0.00023404059476938132,1.6549169163436236e-05,-0.21250499999999994,0.1190897559616276,0.008420917401031795,0.21745000000000012,0.1191281557819139,0.008423632678363872,0.0,0.0,0.0,0.002929999999999837,0.0017364043307940696,0.00012278232771861756
HIE1319,L HIE 448,0.0,0.0,0.0,-0.0058200000000000205,0.000487442304278129,3.446737587922615e-05,0.08674500000000021,0.37382376860627803,0.026433332175021,-0.08598999999999997,0.37876014824688176,0.026782386926859213,0.0,0.0,0.0,-0.00506499999999964,0.006502366876760904,0.0004597867712320427
ILE1320,L ILE 449,0.0,0.0,0.0,-0.006800000000000026,0.0005099019513592196,3.605551275463573e-05,-0.6214650000000003,0.15437152838201704,0.010915715454105582,0.6424600000000001,0.1571038777369923,0.011108921729852953,0.0,0.0,0.0,0.014195000000000029,0.006951760568374237,0.000491563703908267
GLN1321,L GLN 450,0.0,0.0,0.0,-0.01520500000000003,0.0007635279955571515,5.39895823284234e-05,-0.11852000000000025,0.2298253893720187,0.01625110913137931,0.2032500000000001,0.23072654268635853,0.016314830293325155,0.0,0.0,0.0,0.06952499999999966,0.01689554305134929,0.0011946953063438335
ALA1322,L ALA 451,0.0,0.0,0.0,-0.018589999999999985,0.0010917417276993572,7.719779789605326e-05,-0.9329649999999998,0.14031833014613707,0.009922004277110628,1.1208200000000004,0.14929001172214504,0.010556397965214792,0.0,0.0,0.0,0.16926499999999997,0.033782462536055435,0.002388780834442529
GLY1323,L GLY 452,0.0,0.0,0.0,-0.041865000000000006,0.0029911160124608395,0.00021150384157267254,-1.6163100000000004,0.23558445173652512,0.016658336336501184,1.7576650000000007,0.23240125381546042,0.016433250252916805,0.0,0.0,0.0,0.09948999999999997,0.045709625900897416,0.0032321586440024813
GLN1324,L GLN 453,0.0,0.0,0.0,-1.4632449999999995,0.5177815900309716,0.036612687348445284,-1.5925049999999998,1.3412112137821544,0.09483795442688016,2.7996599999999994,0.8494253907201056,0.06006344538902193,-0.45141407999999994,0.03459783710502298,0.00244643652313493,-0.7075040799999986,0.6975290986460345,0.049322755572755124
CYS1325,L CYS 454,0.0,0.0,0.0,-0.10379499999999997,0.00947960837798732,0.0006703095367067643,-0.8353950000000003,0.24293377487496304,0.017178011959333248,0.9260400000000003,0.2238524925034338,0.015828761543468885,0.0,0.0,0.0,-0.013150000000000097,0.10007785719128891,0.007076573146657927
GLY1326,L GLY 455,0.0,0.0,0.0,-0.019614999999999997,0.001235627371014507,8.73720493064064e-05,-1.1910200000000006,0.11436577110306469,0.008086881228260553,1.1401750000000002,0.12404339714390138,0.008771192728186869,0.0,0.0,0.0,-0.07045999999999987,0.030524226443925,0.0021583887508973103
ASN1327,L ASN 456,0.0,0.0,0.0,-0.04237500000000006,0.0026597697268752633,0.000188074121026819,-2.501379999999999,0.31090710123766185,0.021984451960420315,2.6976450000000005,0.31762027481727634,0.02245914501656309,0.0,0.0,0.0,0.1538899999999991,0.04591653188123047,0.0032467891061786366
GLN1328,L GLN 457,0.0,0.0,0.0,-0.27402,0.06623042805236931,0.004683198479671809,-1.0769800000000007,2.0995123980581774,0.14845794538521673,1.6846200000000005,2.0225920141244504,0.14301885287611563,-0.043631784,0.037070431174030694,0.002621275326466629,0.2899882159999996,0.07609077867645046,0.005380430558788287
ILE1329,L ILE 458,0.0,0.0,0.0,-0.03611999999999997,0.002604918424826062,0.0001841955482632288,-0.6289749999999998,0.11416052021167544,0.008072367798545962,0.6535049999999997,0.11660227259792248,0.008245025765575334,0.0,0.0,0.0,-0.011589999999999918,0.016760426605548735,0.0011851411308362939
GLY1330,L GLY 459,0.0,0.0,0.0,-0.007514999999999995,0.000624319629676886,4.414606437724002e-05,-1.25533,0.10338922139178097,0.007310721954772558,1.2823100000000003,0.10806832977334088,0.0076415848814233404,0.0,0.0,0.0,0.019465000000000076,0.009294556202422874,0.00065722437188527
ALA1331,L ALA 460,0.0,0.0,0.0,-0.012924999999999966,0.0013488420960216549,9.537753928467884e-05,-1.1802699999999997,0.14172616942541513,0.010021553547230458,1.2327199999999996,0.14019690296151802,0.009913418078544175,0.0,0.0,0.0,0.0395249999999999,0.009552977284595808,0.0006754975018458747
LYS1332,L LYS 461,0.0,0.0,0.0,-0.02703999999999997,0.0027071017712676764,0.0001914210019825488,-93.14908499999997,1.8628689373579639,0.1317247258067594,93.41783999999996,1.891527936459649,0.13375122306744147,0.0,0.0,0.0,0.2417150000000005,0.04991736947195814,0.0035296910452615954
PHE1333,L PHE 462,0.0,0.0,0.0,-0.007964999999999929,0.0005601562282077148,3.9609026748955433e-05,-0.7664049999999993,0.06873980633520206,0.004860638319707138,0.7632249999999999,0.0706627509724886,0.004996611038994299,0.0,0.0,0.0,-0.011144999999999756,0.00592654832090337,0.000419070250674052
TRP1334,L TRP 463,0.0,0.0,0.0,-0.008350000000000071,0.0005809475019311021,4.107919181288672e-05,-1.4119000000000002,0.127725134566388,0.009031530877985727,1.3993599999999995,0.1274638788049458,0.009013057305931743,0.0,0.0,0.0,-0.020889999999999943,0.004976735878062915,0.00035190836875526743
GLU1335,L GLU 464,0.0,0.0,0.0,-0.010569999999999982,0.0011336225121265876,8.015921656304392e-05,89.38358,1.4271401170185911,0.10091404544472087,-89.30634,1.4139387060274653,0.0999805647214153,0.0,0.0,0.0,0.06666999999999845,0.023570980039022173,0.001666719982480533
VAL1336,L VAL 465,0.0,0.0,0.0,-0.005085000000000023,0.0004876217796612257,3.448006670527052e-05,-0.6840050000000008,0.08509497620305957,0.006017123471809131,0.7016850000000001,0.08493712836563343,0.006005961944185166,0.0,0.0,0.0,0.012594999999999811,0.004185806373926078,0.0002959812071737003
ILE1337,L ILE 466,0.0,0.0,0.0,-0.00306500000000002,0.00030128889790374233,2.1304342280395756e-05,-0.77941,0.047949263810821444,0.003390524959353456,0.7813150000000002,0.048251277444227574,0.003411880548172682,0.0,0.0,0.0,-0.001159999999999952,0.002329034134571611,0.00016468758301705283
SER1338,L SER 467,0.0,0.0,0.0,-0.0021049999999999546,0.0003376018364878935,2.387205479216215e-05,-1.0780750000000001,0.12292908270624876,0.008692398798663044,1.0789800000000005,0.12233572495391087,0.008650442069628271,0.0,0.0,0.0,-0.001199999999999991,0.002078460969082414,0.0001469693845669738
ASP1339,L ASP 468,0.0,0.0,0.0,-0.002500000000000022,0.0005099019513592594,3.605551275463854e-05,80.25546000000001,1.0638912342894198,0.07522847062109747,-80.23185499999998,1.0609928906345565,0.07502352677584119,0.0,0.0,0.0,0.021105000000000443,0.00418855285271619,0.0002961754125513876
GLU1340,L GLU 469,0.0,0.0,0.0,-0.0018150000000000178,0.00038829756630709243,2.7456784225397813e-05,75.61390500000002,0.7055864624361478,0.049892497230202726,-75.62116500000003,0.7051998778870003,0.04986516157458232,0.0,0.0,0.0,-0.00907499999999942,0.0029562433932277697,0.00020903797501892852
HID1341,L HID 470,0.0,0.0,0.0,-0.001505000000000032,0.0004999749993749918,3.535357124817965e-05,-0.010890000000000217,0.09368878214599648,0.006624797317654325,0.009055000000000004,0.09361961319616736,0.006619906334307153,0.0,0.0,0.0,-0.003340000000000124,0.001036532681588083,7.329392880724099e-05
GLY1342,L GLY 471,0.0,0.0,0.0,-0.0006299999999999938,0.00048280430818292713,3.413942003022275e-05,-0.44096499999999983,0.10673651565888934,0.007547411402262476,0.44122,0.10679396799445165,0.007551473895869588,0.0,0.0,0.0,-0.00037499999999994927,0.0007964766161037056,5.6319401630344475e-05
ILE1343,L ILE 472,0.0,0.0,0.0,-0.0020349999999999735,0.0003062270399556647,2.1653521653533433e-05,0.163275,0.10712949815527006,0.007575199461070319,-0.15971500000000008,0.1069487904326177,0.007562421495460292,0.0,0.0,0.0,0.0015250000000001228,0.001058005198474925,7.481226503722386e-05
ASP1344,L ASP 473,0.0,0.0,0.0,-0.0024999999999999996,0.0005000000000000086,3.535533905932798e-05,80.42455000000001,0.9332255662480279,0.06598901262706361,-80.39557999999994,0.9302965138137514,0.06578189734319083,0.0,0.0,0.0,0.026470000000001406,0.003408680096459477,0.0002410300811102111
PRO1345,L PRO 474,0.0,0.0,0.0,-0.0050899999999999964,0.0005673623181001394,4.011857425183276e-05,0.12277999999999993,0.16679727695619018,0.011794348561917273,-0.11777500000000003,0.16670853120041576,0.011788073289346312,0.0,0.0,0.0,-8.499999999998842e-05,0.0014483697732278712,0.00010241520883150497
THR1346,L THR 475,0.0,0.0,0.0,-0.003059999999999999,0.00043174066289847625,3.052867504494878e-05,-0.18054499999999998,0.2670313614072319,0.01888196864405294,0.18194999999999995,0.2657081622758322,0.018788404336185654,0.0,0.0,0.0,-0.0016550000000000364,0.001837382649313492,0.00012992257309640741
GLY1347,L GLY 476,0.0,0.0,0.0,-0.0011099999999999793,0.00034336569426778014,2.427962108435742e-05,-0.5295399999999999,0.07533975311878743,0.0053273250323214935,0.5295250000000005,0.07529567965693337,0.005324208567946756,0.0,0.0,0.0,-0.0011250000000000105,0.0008242420760917243,5.828271613437365e-05
SER1348,L SER 477,0.0,0.0,0.0,-0.001114999999999997,0.00033432768356808976,2.3640537218938653e-05,0.34753499999999987,0.36440657070777427,0.02576743572564023,-0.34743000000000007,0.3640765648871127,0.025744100790278147,0.0,0.0,0.0,-0.0010099999999998843,0.0007999374975582562,5.6564122904884027e-05
TYR1349,L TYR 478,0.0,0.0,0.0,-0.0011050000000000116,0.00030655342111937905,2.167660028694483e-05,-0.12208000000000004,0.15110060754345103,0.010684426423538142,0.12215000000000002,0.15098939532298275,0.010676562532013748,0.0,0.0,0.0,-0.001035000000000217,0.0006275149400611705,4.437200694131236e-05
HIP1350,L HIP 479,0.0,0.0,0.0,-0.0014449999999999851,0.0004969657935914644,3.514078826662785e-05,-76.57476000000001,0.7819752824741687,0.05529400249577507,76.56023500000002,0.7805963103732475,0.05519649444341222,0.0,0.0,0.0,-0.015969999999998024,0.0018436648285415761,0.00013036679024968818
GLY1351,L GLY 480,0.0,0.0,0.0,-0.00031499999999999974,0.0004645158770160603,3.2846232660687256e-05,-0.1705849999999999,0.13735542499297218,0.009712495244529083,0.17071500000000003,0.13726748986923293,0.009706277292299031,0.0,0.0,0.0,-0.00018500000000002404,0.0006933794055204711,4.9029327957862217e-05
ASP1352,L ASP 481,0.0,0.0,0.0,-0.00043999999999999665,0.0004963869458396305,3.509985754956822e-05,68.09717500000004,0.939734092374631,0.0664492349230287,-68.09228499999999,0.9392642725974814,0.06641601364799289,0.0,0.0,0.0,0.00444999999999979,0.0010136567466330559,7.167635593397279e-05
SER1353,L SER 482,0.0,0.0,0.0,-0.0003100000000000064,0.0004624932431938966,3.270321085153633e-05,0.46460000000000024,0.16671937499882758,0.011788840061685393,-0.46436999999999995,0.16673203981238854,0.011789735599240535,0.0,0.0,0.0,-8.00000000001566e-05,0.000750732975164956,5.308483775994923e-05
ASP1354,L ASP 483,0.0,0.0,0.0,-0.0003250000000000036,0.0004683748498798851,3.3119103248729796e-05,64.74093999999997,0.5581561845978625,0.0394676023090359,-64.73757500000002,0.5577050245173649,0.03943570047380385,0.0,0.0,0.0,0.0030400000000025784,0.0009046546302312409,6.39687423668319e-05
LEU1355,L LEU 484,0.0,0.0,0.0,-0.00046000000000001373,0.0004983974317750991,3.524202037341322e-05,0.3426349999999998,0.058887280247946476,0.0041639595188955585,-0.3422500000000001,0.058851316892656776,0.004161416525655602,0.0,0.0,0.0,-7.499999999982076e-05,0.0007611668673819167,5.382262535402748e-05
GLN1356,L GLN 485,0.0,0.0,0.0,-0.0007250000000000378,0.0004465142774873156,3.157332735078926e-05,0.06346500000000006,0.3913222697151297,0.027670663054487933,-0.06280500000000001,0.391062101174481,0.027652266360553523,0.0,0.0,0.0,-6.50000000008788e-05,0.0007942134473804766,5.615937143522802e-05
LEU1357,L LEU 486,0.0,0.0,0.0,-0.0007350000000000029,0.00044133320745214815,3.120697037522233e-05,0.22105999999999995,0.09803752546856753,0.006932299906957296,-0.2210800000000001,0.0979690951269835,0.006927461151099998,0.0,0.0,0.0,-0.0007549999999998702,0.0007314198520683455,5.171919372919885e-05
[truncated: 113,701 more chars]
