# Supplementary material for: Detailed Per-residue Energetic Analysis Explains the Driving Force for Microtubule Disassembly
Source: PLoS Comput Biol. 2015 Jun 1;11(6):e1004313. doi: 10.1371/journal.pcbi.1004313 (PMC4452272; doi:10.1371/journal.pcbi.1004313)
Supplement: S4 Dataset — 13 text files with energy contribution per residue in the 13 longitudinal GTP subsystems, plus one text file with the overall residual contributions, per MT ring. (ZIP) [file pcbi.1004313.s004.zip › LongGTP/R5_L5.txt]

| Run on Wed Jan 21 12:05:26 2015
| GB non-polar solvation energies calculated with gbsa=2
idecomp = 2: Per-residue decomp adding 1-4 interactions to EEL and VDW.
Energy Decomposition Analysis (All units kcal/mol): Generalized Born solvent
DELTAS:
Total Energy Decomposition:
Residue,Location,Internal,,,van der Waals,,,Electrostatic,,,Polar Solvation,,,Non-Polar Solv.,,,TOTAL,,
,,Avg.,Std. Dev.,Std. Err. of Mean,Avg.,Std. Dev.,Std. Err. of Mean,Avg.,Std. Dev.,Std. Err. of Mean,Avg.,Std. Dev.,Std. Err. of Mean,Avg.,Std. Dev.,Std. Err. of Mean
MET   1,R MET   1,0.0,0.0,0.0,-1.054165,0.43611867395813253,0.030838247175788047,-169.81373000000008,3.906841145615118,0.276255386708307,175.54368000000005,4.253643001894577,0.3007779811386358,-0.2770038720000001,0.06474029248934457,0.004577829983521606,4.398781128000001,0.9368665933149892,0.06624647212001683
ARG   2,R ARG   2,0.0,0.0,0.0,-1.6832250000000002,0.7337226549419057,0.05188202648196188,-182.98132500000003,4.604484305475845,0.32558620762690005,179.23675000000011,3.932096408716721,0.27804120348828637,-0.46131832800000033,0.056704425838646225,0.004009608403379643,-5.889118328000004,1.6523708515175612,0.11684026341430573
GLU   3,R GLU   3,0.0,0.0,0.0,-0.119815,0.029561643645102192,0.002090323868447197,137.64424999999997,2.461464084140742,0.1740517945543053,-137.62105499999998,2.4502284632205957,0.17325731617995763,-4.456800000000008e-05,0.0003250386472036832,2.2983703158542623e-05,-0.09666456800000109,0.1603234582268067,0.011336580449545318
CYS   4,R CYS   4,0.0,0.0,0.0,-0.024075,0.0030869685777474847,0.00021828164146350383,0.8515099999999991,0.6631455420192476,0.046891470967543855,-0.8919450000000001,0.6892921310844917,0.04874031401083707,0.0,0.0,0.0,-0.06450999999999983,0.040217283597975655,0.0028437913953031097
ILE   5,R ILE   5,0.0,0.0,0.0,-0.010499999999999992,0.0008426149773176188,5.958187643906371e-05,0.7677749999999999,0.23356627405299762,0.01651562962393502,-0.7811100000000002,0.2371512342367201,0.016769124589554412,0.0,0.0,0.0,-0.023834999999999926,0.00919933557383331,0.0006504912566668173
SER   6,R SER   6,0.0,0.0,0.0,-0.004100000000000048,0.0004358898943540594,3.082207001484432e-05,0.4951400000000001,0.45709962852752356,0.032321824700966374,-0.488885,0.45646813883884596,0.03227717163685504,0.0,0.0,0.0,0.0021550000000001013,0.005862676436577419,0.0004145538264206477
ILE   7,R ILE   7,0.0,0.0,0.0,-0.003855000000000035,0.0003923964831646778,2.7746621415949658e-05,0.46399,0.1434442396891562,0.010143039460635085,-0.46279,0.1431443184342292,0.010121831825316998,0.0,0.0,0.0,-0.0026549999999998606,0.0029079159203800058,0.00020562070664210225
HID   8,R HID   8,0.0,0.0,0.0,-0.0028400000000000335,0.0003666060555965041,2.5922962793634047e-05,0.6002849999999994,0.2673810086281383,0.018906692436145536,-0.6053050000000002,0.26751344260616083,0.01891605693253746,0.0,0.0,0.0,-0.007860000000000165,0.002310930548502185,0.00016340746616970428
VAL   9,R VAL   9,0.0,0.0,0.0,-0.0015149999999999864,0.0004997749493522136,3.533942557541136e-05,0.23936,0.10000810167181468,0.0070716406865733855,-0.2365100000000001,0.09995834082256451,0.007068122063179146,0.0,0.0,0.0,0.0013350000000000933,0.001277800845202149,9.035416426483415e-05
GLY  10,R GLY  10,0.0,0.0,0.0,-0.0004949999999999944,0.0004999749993749625,3.5353571248177584e-05,1.054195,0.07612415500351874,0.005382790621508395,-1.0531249999999988,0.07613487620665509,0.005383548725052414,0.0,0.0,0.0,0.0005750000000002764,0.000907950989866758,6.420183019198229e-05
GLN  11,R GLN  11,0.0,0.0,0.0,-0.0007399999999999917,0.00043863424398922035,3.1016124838541234e-05,0.22042499999999912,0.13042700784346714,0.009222582169598663,-0.21700499999999995,0.13012807143349212,0.009201444173334973,0.0,0.0,0.0,0.0026799999999990477,0.001085172797298292,7.67333043728797e-05
ALA  12,R ALA  12,0.0,0.0,0.0,-0.0007300000000000484,0.00044395945760849,3.139267430468648e-05,0.3667999999999999,0.11345034155964488,0.00802215058447549,-0.36296499999999987,0.11341884223972663,0.008019923246203793,0.0,0.0,0.0,0.0031049999999999954,0.0011198102517837323,7.918254226784922e-05
GLY  13,R GLY  13,0.0,0.0,0.0,-0.0007450000000000446,0.0004358612164439746,3.08200421803752e-05,0.6854950000000001,0.09139195793394539,0.006462387320100848,-0.6823100000000001,0.09119870558291848,0.00644872231531171,0.0,0.0,0.0,0.002439999999999982,0.0010518555033844639,7.437741592715438e-05
VAL  14,R VAL  14,0.0,0.0,0.0,-0.0010249999999999892,0.00023318447632724763,1.6488632447843074e-05,0.8215649999999998,0.12094191074643879,0.008551884521846504,-0.8192849999999998,0.12062621512341482,0.008529561470263389,0.0,0.0,0.0,0.001254999999999903,0.0011401644618214105,8.062180226218298e-05
GLN  15,R GLN  15,0.0,0.0,0.0,-0.0009350000000000069,0.0002465258607124194,1.7432010784760202e-05,-0.04064999999999983,0.5005782731002214,0.03539622914238181,0.042629999999999925,0.4999582113537092,0.03535238415581049,0.0,0.0,0.0,0.0010449999999999804,0.0011545453650678632,8.163868568269841e-05
ILE  16,R ILE  16,0.0,0.0,0.0,-0.0020349999999999826,0.0002716155371108292,1.9206118816669366e-05,0.2930400000000001,0.15638851748130367,0.011058338121074075,-0.2875449999999999,0.1561885334299545,0.01104419711319026,0.0,0.0,0.0,0.0034600000000001518,0.0016788091017148651,0.00011870973001402775
GLY  17,R GLY  17,0.0,0.0,0.0,-0.0009400000000000092,0.00023748684174076012,1.6792855623746792e-05,0.7916550000000006,0.11519156208247021,0.008145273468398587,-0.7893849999999999,0.11477920880978545,0.0081161156888626,0.0,0.0,0.0,0.0013300000000001306,0.0012613881242504433,8.919360963656677e-05
ASN  18,R ASN  18,0.0,0.0,0.0,-0.0010949999999999838,0.0002932149382279324,2.0733427116616563e-05,1.2972249999999996,0.29808865187222366,0.021078050713360538,-1.2951750000000002,0.29741927371137056,0.021030718529688797,0.0,0.0,0.0,0.0009550000000003322,0.0013501759144641844,9.547185449123727e-05
ALA  19,R ALA  19,0.0,0.0,0.0,-0.0010100000000000066,0.00024474476501043746,1.7306068299878838e-05,0.3639750000000001,0.12073075157141981,0.008536953313389937,-0.35975500000000027,0.12046420619835448,0.008518105709311097,0.0,0.0,0.0,0.0032099999999999733,0.0013099236618978616,9.262559041646922e-05
CYS  20,R CYS  20,0.0,0.0,0.0,-0.002635000000000005,0.00048143016108256,3.404225315692101e-05,1.11541,0.19837694397283245,0.014027368231425363,-1.1038499999999996,0.1972630413939744,0.013948603424716193,0.0,0.0,0.0,0.008924999999999956,0.0038754838407609815,0.0002740380904180976
TRP  21,R TRP  21,0.0,0.0,0.0,-0.00534999999999997,0.0004974937185532492,3.5178118198671426e-05,0.8285700000000001,0.21035537811047228,0.014874371432097518,-0.8356599999999997,0.2098297271599051,0.014837202296929199,0.0,0.0,0.0,-0.01243999999999989,0.003196310372914245,0.0002260132739464565
GLU  22,R GLU  22,0.0,0.0,0.0,-0.0016949999999999494,0.00046040742826327133,3.2555721463361806e-05,86.58306500000002,0.8221724823708638,0.0581363737589415,-86.55463000000003,0.8202314204497172,0.05799911995422692,0.0,0.0,0.0,0.026740000000002623,0.0024499795917531492,0.0001732397183097301
LEU  23,R LEU  23,0.0,0.0,0.0,-0.003200000000000016,0.0004472135954999956,3.162277660168645e-05,0.36873999999999996,0.15111982795119924,0.010685785511603735,-0.36052000000000006,0.15066718156254177,0.010653778578513805,0.0,0.0,0.0,0.005019999999999993,0.0024412291985800244,0.0001726209720746536
TYR  24,R TYR  24,0.0,0.0,0.0,-0.009445000000000042,0.0012235092970632234,8.651517207981912e-05,0.9084899999999999,0.5866326191919434,0.04148119030958488,-0.9010150000000005,0.5849103647354857,0.04135940852907588,0.0,0.0,0.0,-0.0019700000000001995,0.005614187385543534,0.0003969829971169807
CYS  25,R CYS  25,0.0,0.0,0.0,-0.0023250000000000037,0.00046837484987980745,3.311910324872431e-05,0.961355,0.24710861776757226,0.01747321793130849,-0.9626150000000006,0.2463427627818575,0.01741906380592805,0.0,0.0,0.0,-0.003584999999999918,0.0022254830936225566,0.0001573654186916526
LEU  26,R LEU  26,0.0,0.0,0.0,-0.0028000000000000204,0.0004242640687119125,2.9999999999998866e-05,0.5438300000000001,0.14103514136554848,0.009972690484518269,-0.5390950000000001,0.14067183788875365,0.009947001049311241,0.0,0.0,0.0,0.0019350000000001367,0.001587694869929902,0.00011226698089825272
GLU  27,R GLU  27,0.0,0.0,0.0,-0.006724999999999962,0.000677772085586295,4.792572378170182e-05,107.10784500000001,1.3037985277534792,0.09219247802755222,-107.01774500000002,1.2970708692949453,0.09171676073579858,0.0,0.0,0.0,0.08337500000000077,0.009993716776054302,0.0007066624901605758
HIP  28,R HIP  28,0.0,0.0,0.0,-0.008940000000000026,0.0009981983770775053,7.058328414009104e-05,-109.76109999999996,1.722425801017569,0.1217938963990194,109.70923000000002,1.7198676103381674,0.12161300500132209,0.0,0.0,0.0,-0.060809999999998754,0.007196797899066483,0.0005088904597259008
GLY  29,R GLY  29,0.0,0.0,0.0,-0.0017550000000000014,0.00044155973548320944,3.1222988325911555e-05,-0.10093000000000002,0.31788108641440116,0.022477587181456996,0.10182500000000001,0.3164435879821234,0.02237594069251613,0.0,0.0,0.0,-0.0008600000000000893,0.0017436742815101916,0.00012329639086364376
ILE  30,R ILE  30,0.0,0.0,0.0,-0.0031249999999999954,0.0004351723796381974,3.07713340627256e-05,-0.413365,0.19497569534431686,0.01378686363445288,0.4131150000000001,0.19468305466834981,0.013766170813810149,0.0,0.0,0.0,-0.003375000000000066,0.0010790620927453116,7.630121231015572e-05
GLN  31,R GLN  31,0.0,0.0,0.0,-0.0015949999999999936,0.0004908920451585914,3.471130939621729e-05,0.02532999999999966,0.5778938147272381,0.040863263519939234,-0.025029999999999965,0.5768966364089847,0.04079275236485032,0.0,0.0,0.0,-0.0012950000000002326,0.001268059541188528,8.966535005227103e-05
PRO  32,R PRO  32,0.0,0.0,0.0,-0.0008850000000000341,0.0003190219428189978,2.2558257911462034e-05,0.27535500000000007,0.24443821095524335,0.01728439165475604,-0.275135,0.24401060791490206,0.01725415555380791,0.0,0.0,0.0,-0.0006650000000002443,0.0007763858576763602,5.48987704780288e-05
ASP  33,R ASP  33,0.0,0.0,0.0,-0.000854999999999998,0.0003660259553638192,2.5881943512804112e-05,84.52828999999996,1.6287932268731327,0.11517307358727108,-84.50589000000004,1.6262556373144526,0.11499363890879,0.0,0.0,0.0,0.021545000000000484,0.0026716988977062064,0.00018891764078566827
GLY  34,R GLY  34,0.0,0.0,0.0,-0.0007499999999999879,0.00043301270189221235,3.0618621784789235e-05,0.64416,0.20760810292471787,0.014680109740734271,-0.6422650000000002,0.2068697773358873,0.014627902237675705,0.0,0.0,0.0,0.0011450000000001036,0.0010363276508903185,7.327943094756693e-05
GLN  35,R GLN  35,0.0,0.0,0.0,-0.00174500000000002,0.0005195911854525847,3.674064506782797e-05,0.18836999999999976,0.8809381834725977,0.062291736333963274,-0.1868849999999999,0.8792660585823842,0.062173499249077196,0.0,0.0,0.0,-0.00025999999999992696,0.0018526737435398948,0.00013100381673833262
MET  36,R MET  36,0.0,0.0,0.0,-0.004605000000000014,0.0007739347517716955,5.472545111736932e-05,-0.2450549999999999,0.5640390872758728,0.03988358634670406,0.24855500000000005,0.5624793747107533,0.03977329801355427,0.0,0.0,0.0,-0.0011049999999999205,0.002171169039941495,0.0001535248351244917
PRO  37,R PRO  37,0.0,0.0,0.0,-0.00368499999999999,0.0008281153301322222,5.855659655410308e-05,1.12443,0.25373692104224765,0.01794190975063689,-1.1131400000000005,0.2537385670330759,0.017942026139764533,0.0,0.0,0.0,0.007605000000000137,0.0019310554109088238,0.00013654623759006042
SER  38,R SER  38,0.0,0.0,0.0,-0.005245000000000004,0.0014017756596545721,9.912050746439939e-05,-0.64354,0.7339620142759435,0.05189895174278573,0.6639700000000001,0.7330484425329612,0.0518343524653294,0.0,0.0,0.0,0.015185000000000042,0.006910917088201818,0.0004886756337285495
ASP  39,R ASP  39,0.0,0.0,0.0,-0.023045000000000013,0.009454785825178684,0.0006685543171650295,120.6388500000001,3.9745836369965164,0.2810455042113328,-120.20215000000003,3.8769965111527043,0.27414505236726633,0.0,0.0,0.0,0.4136550000000001,0.09825480128217352,0.006947663627076158
LYS  40,R LYS  40,0.0,0.0,0.0,-0.01461999999999999,0.00565469716253665,0.0003998474709185994,-103.51859499999996,3.257531821945548,0.2303422841228666,103.52086499999997,3.269929923833277,0.23121896231473207,0.0,0.0,0.0,-0.012349999999999035,0.022413779244024844,0.0015848935295468254
THR  41,R THR  41,0.0,0.0,0.0,-0.046240000000000024,0.027669882544022487,0.001956556158151358,0.6615499999999999,0.5138235665089722,0.036332812821195125,-0.48479500000000003,0.5120221313332071,0.036205432118329973,-0.0006054840000000009,0.005156224319339103,0.000364600118152367,0.12990951600000025,0.049254693672292,0.0034828327900943805
ILE  42,R ILE  42,0.0,0.0,0.0,-0.17586000000000002,0.19950017644102475,0.01410679276093613,1.5305850000000012,0.7629015551006545,0.05394528629894353,-1.3257650000000014,0.636063188508027,0.044976459385716316,-0.036058104,0.060775927904936036,0.004297507075448499,-0.007098103999999612,0.23892152982179243,0.016894303390845338
GLY  43,R GLY  43,0.0,0.0,0.0,-0.16153499999999998,0.1288984824387005,0.009114499101706024,-2.34944,0.6962913085770925,0.0492352305976117,2.6376250000000003,0.7032738473560596,0.049728970649662266,-0.04267598400000001,0.048706314676794656,0.0034440565394567367,0.08397401599999987,0.10689898083983282,0.00755889942537766
GLY  44,R GLY  44,0.0,0.0,0.0,-0.114225,0.058617270279329815,0.004144866930915878,-1.4315449999999998,0.6727424380660106,0.047570073994844704,1.5377299999999992,0.6773225724128814,0.04789393840038648,-0.018209447999999996,0.03283190327504174,0.0023215661445042833,-0.026249448000000005,0.056486766705323946,0.003994217578463705
GLY  45,R GLY  45,0.0,0.0,0.0,-0.031129999999999994,0.011369832892351536,0.0008039685939139628,0.6855149999999998,0.4459842707708429,0.031535850216460035,-0.58426,0.43809453591662134,0.030977961714741643,-4.7519999999999504e-06,6.703520937537158e-05,4.740105112758527e-06,0.07012024800000005,0.0211846178327413,0.0014979786926376834
ASP  46,R ASP  46,0.0,0.0,0.0,-0.01811,0.0038688370345622146,0.0002735680902444595,110.85599999999998,2.1593336912129657,0.15268794959012666,-110.672415,2.1300871444080585,0.15061990643292267,0.0,0.0,0.0,0.16547499999999984,0.03193320176556127,0.0022580183513426604
ASP  47,R ASP  47,0.0,0.0,0.0,-0.04965000000000003,0.01470059522604443,0.0010394890571814603,127.08482499999995,4.306562266401968,0.3045199382174938,-126.51994000000008,4.195609316461893,0.296674379887966,0.0,0.0,0.0,0.5152350000000032,0.11185191001945707,0.007909124406342564
SER  48,R SER  48,0.0,0.0,0.0,-0.028539999999999965,0.004850608209286717,0.00034298979576657734,0.22829500000000022,0.9460068752260734,0.06689278765214526,-0.10079499999999994,0.9635362177806291,0.06813229935115209,0.0,0.0,0.0,0.09896000000000015,0.02498276205706633,0.0017665480463321583
PHE  49,R PHE  49,0.0,0.0,0.0,-0.01942999999999999,0.0016263763402117404,0.00011500217389250811,-0.581755,0.25718760657348927,0.018185910064525215,0.5718400000000002,0.2593394385742361,0.018338067564495443,0.0,0.0,0.0,-0.029345000000000024,0.01361344831407503,0.0009626161618215026
ASN  50,R ASN  50,0.0,0.0,0.0,-0.02644,0.0043916283995802255,0.0003105350221794602,-3.970499999999999,0.8590133584525942,0.06074141708916598,4.077320000000004,0.8670973864566663,0.06131304419126412,0.0,0.0,0.0,0.0803799999999999,0.02083928021789443,0.0014735596357119826
THR  51,R THR  51,0.0,0.0,0.0,-0.043445,0.0057207495138314225,0.00040451807746998434,-1.1685000000000008,0.5544997204688187,0.039209051250954675,1.3023799999999992,0.5601590270628544,0.03960922465790031,0.0,0.0,0.0,0.09043499999999974,0.024880429558189084,0.0017593120459429717
PHE  52,R PHE  52,0.0,0.0,0.0,-0.01855999999999997,0.0015608971779077338,0.00011037209792335034,-1.01482,0.18078702276435613,0.012783572974720294,0.9600600000000005,0.1800409297909769,0.012730816234633088,0.0,0.0,0.0,-0.07331999999999998,0.015518943262992855,0.0010973550018111534
PHE  53,R PHE  53,0.0,0.0,0.0,-0.010374999999999988,0.0009971835337589583,7.051152388085238e-05,1.7971450000000002,0.18496284484998277,0.01307884818609781,-1.780475000000001,0.18482404977436576,0.0130690338921814,0.0,0.0,0.0,0.006295000000000073,0.006274390408637481,0.00044366640057593956
SER  54,R SER  54,0.0,0.0,0.0,-0.005485000000000031,0.0007278564418895039,5.1467222579038046e-05,-0.136635,0.7822367108331081,0.05531248827231512,0.13462500000000002,0.7872444946616014,0.05566659206269951,0.0,0.0,0.0,-0.007494999999999998,0.010577333075969711,0.0007479303944886946
GLU  55,R GLU  55,0.0,0.0,0.0,-0.006985000000000002,0.001201987936711494,8.499338209531241e-05,110.81621499999997,2.610454180557251,0.18458698530488044,-110.67565,2.5886619704957043,0.1830460433537243,0.0,0.0,0.0,0.13357999999999826,0.021671954226604794,0.0015324385795196709
THR  56,R THR  56,0.0,0.0,0.0,-0.00267,0.0005395368384086497,3.815101571387067e-05,1.1637750000000002,0.29460031292413696,0.020831387900833612,-1.1570050000000007,0.29358084912847837,0.020759300924525177,0.0,0.0,0.0,0.004100000000000135,0.001723368793961277,0.00012186057606953009
GLY  57,R GLY  57,0.0,0.0,0.0,-0.0012649999999999981,0.0004525207177577697,3.199804681539227e-05,0.12318499999999995,0.2633526927430211,0.01862184748823275,-0.12198500000000008,0.2625014948052677,0.018561658704841007,0.0,0.0,0.0,-6.500000000011496e-05,0.0012127551277978774,8.57547374784637e-05
ALA  58,R ALA  58,0.0,0.0,0.0,-0.0011150000000000038,0.0003489627487282829,2.467539260072661e-05,-0.47766499999999984,0.15557092522383537,0.01100052561812393,0.47709500000000027,0.15531656696888327,0.010982539773431188,0.0,0.0,0.0,-0.0016849999999999877,0.0007041129170805924,4.978830183887281e-05
GLY  59,R GLY  59,0.0,0.0,0.0,-0.0012749999999999903,0.0004465142774872882,3.157332735078732e-05,-0.3286549999999998,0.28168103588101245,0.01991785706031151,0.330325,0.28071631476456793,0.019849640975972332,0.0,0.0,0.0,0.00039500000000006874,0.0014138511237044569,9.997437171596416e-05
LYS  60,R LYS  60,0.0,0.0,0.0,-0.0021549999999999946,0.00045932014978661225,3.2478839264973425e-05,-87.56172000000001,1.4200474082209973,0.10041251519594487,87.53735500000002,1.4183140198735424,0.10028994613045336,0.0,0.0,0.0,-0.02652000000000072,0.0024227257376758715,0.00017131257980657893
HIP  61,R HIP  61,0.0,0.0,0.0,-0.004615000000000018,0.0008641614432500363,6.110544165620546e-05,-104.22730000000008,2.7553497854144196,0.19483265178074347,104.17225999999995,2.7513906179249283,0.1945526963627762,0.0,0.0,0.0,-0.0596550000000002,0.005701401143580173,0.0004031499410890277
VAL  62,R VAL  62,0.0,0.0,0.0,-0.0029949999999999972,0.0004300872004605763,3.0411757594721153e-05,1.3935500000000003,0.17935634223522723,0.012682408584334434,-1.386065,0.17890106420868454,0.012650215566345078,0.0,0.0,0.0,0.004490000000000018,0.0016552643293443131,0.00011704486319355666
PRO  63,R PRO  63,0.0,0.0,0.0,-0.002829999999999985,0.00040137264480784974,2.8381331892641006e-05,-0.49497999999999975,0.13325831906489072,0.009422786106030482,0.49932500000000013,0.13268334249256658,0.009382129122699102,0.0,0.0,0.0,0.0015149999999999242,0.002104703066943273,0.00014882498110197121
ARG  64,R ARG  64,0.0,0.0,0.0,-0.018709999999999963,0.0026973876250922075,0.00019073410811913766,-121.10907499999999,1.755922683197973,0.12416248365285645,121.12904000000005,1.7674330477819247,0.12497638933798061,0.0,0.0,0.0,0.0012549999999984607,0.034934223549411635,0.0024702226367275745
ALA  65,R ALA  65,0.0,0.0,0.0,-0.0019749999999999933,0.0003799671038392886,2.6867731575257403e-05,0.03080000000000003,0.1632947641536617,0.011546683506531215,-0.029660000000000002,0.16322286727049,0.011541599629167527,0.0,0.0,0.0,-0.000834999999999883,0.0016333324829930548,0.00011549404746566503
VAL  66,R VAL  66,0.0,0.0,0.0,-0.002099999999999975,0.0003464101615137616,2.44948974278308e-05,0.5898450000000003,0.11376621192164012,0.008044485991969757,-0.5882350000000003,0.11377952265236312,0.008045427202765435,0.0,0.0,0.0,-0.0004899999999999579,0.0012569407305035659,8.887913140886441e-05
PHE  67,R PHE  67,0.0,0.0,0.0,-0.0018349999999999688,0.0003844151401805196,2.7182255241242264e-05,-0.06321,0.15206017197149285,0.010752277874943518,0.06119000000000001,0.1519295030598073,0.010743038187589204,0.0,0.0,0.0,-0.0038550000000001725,0.0010507021461860385,7.42958612575407e-05
VAL  68,R VAL  68,0.0,0.0,0.0,-0.0010100000000000102,0.00017291616465790497,1.2227019260637422e-05,0.3906549999999998,0.10585790464108041,0.007485284221390686,-0.38944499999999976,0.10580097813820062,0.007481258909769133,0.0,0.0,0.0,0.0001999999999999319,0.0006403124237433362,4.527692569069071e-05
ASP  69,R ASP  69,0.0,0.0,0.0,-0.0005699999999999861,0.0004950757517794488,3.500714212842762e-05,79.79359000000001,0.5938757798554029,0.04199335911182046,-79.779875,0.5932891364002139,0.041951877155290175,0.0,0.0,0.0,0.013145000000000663,0.0010788767306783146,7.628810523270087e-05
LEU  70,R LEU  70,0.0,0.0,0.0,-0.000544999999999986,0.0004979708826828996,3.52118587978529e-05,-0.5168749999999995,0.055731942142730834,0.0039408434217821295,0.5162500000000004,0.05572564490429598,0.003940398139782126,0.0,0.0,0.0,-0.0011699999999998623,0.0008006872048434978,5.661713521541395e-05
GLU  71,R GLU  71,0.0,0.0,0.0,-0.0004149999999999804,0.0004927220311696817,3.484070894800913e-05,72.30828499999998,0.4584910073030489,0.03242021003770368,-72.30063999999997,0.4581198755858076,0.0323939670623062,0.0,0.0,0.0,0.0072300000000039685,0.0008044252606662408,5.688145567748549e-05
PRO  72,R PRO  72,0.0,0.0,0.0,-0.00025500000000000745,0.000435861216443963,3.082004218037438e-05,0.6223400000000001,0.08700761116132245,0.006152367186701344,-0.621855,0.08691906565880612,0.006146106074174058,0.0,0.0,0.0,0.00023000000000017006,0.0006979254974564792,4.9350785201447096e-05
THR  73,R THR  73,0.0,0.0,0.0,-0.00023499999999999964,0.0004239988207530765,2.9981244136959983e-05,0.0201550000000001,0.16842182452105164,0.011909221421864636,-0.020095000000000026,0.1682941650058017,0.011900194530973013,0.0,0.0,0.0,-0.00017500000000004624,0.0007310095758609284,5.169018282035644e-05
VAL  74,R VAL  74,0.0,0.0,0.0,-0.0004499999999999793,0.0004974937185532866,3.517811819867407e-05,0.21257499999999985,0.09483008159334248,0.0067054993755126064,-0.211635,0.09476229089147237,0.006700705849013232,0.0,0.0,0.0,0.000489999999999801,0.0008184741901857437,5.7874865010650736e-05
ILE  75,R ILE  75,0.0,0.0,0.0,-0.00059500000000001,0.0004908920451586138,3.471130939621887e-05,0.5206050000000001,0.08010960600951478,0.00566460456475105,-0.519925,0.07999237072996467,0.0056563147786346316,0.0,0.0,0.0,8.499999999998842e-05,0.0007264812454562455,5.136998150669599e-05
ASP  76,R ASP  76,0.0,0.0,0.0,-0.0003350000000000103,0.00047199046600542016,3.3374765916783124e-05,74.11529999999999,0.6978601435830932,0.04934616398474229,-74.10566499999997,0.6972274684592417,0.04930142709770594,0.0,0.0,0.0,0.009299999999998079,0.0010440306508892854,7.382411530104187e-05
GLU  77,R GLU  77,0.0,0.0,0.0,-0.0004849999999999865,0.0004997749493521914,3.533942557540979e-05,76.48034999999999,0.7711974828170161,0.0545318969733908,-76.46838999999996,0.7704067418626727,0.054475983144292986,0.0,0.0,0.0,0.011475000000000363,0.0011222187843701657,7.935285124030681e-05
VAL  78,R VAL  78,0.0,0.0,0.0,-0.000744999999999984,0.0004358612164439393,3.08200421803727e-05,0.0026299999999999635,0.12427688079445827,0.008787702515447365,-0.0022149999999999965,0.12415908655833453,0.008779373205132586,0.0,0.0,0.0,-0.00032999999999994617,0.000762299153875793,5.390269009983407e-05
ARG  79,R ARG  79,0.0,0.0,0.0,-0.0006699999999999628,0.0004702127178203225,3.324906013709066e-05,-76.46304000000002,0.7699036552688225,0.05444040955008944,76.45087,0.7691828021364764,0.054389437536277285,0.0,0.0,0.0,-0.012840000000004181,0.0011680753400317345,8.259539938732218e-05
THR  80,R THR  80,0.0,0.0,0.0,-0.0003550000000000042,0.0004785133226985487,3.383600153682504e-05,-0.5060099999999998,0.25476341946990766,0.01801449415054446,0.5054599999999998,0.254451170954272,0.01799241484626232,0.0,0.0,0.0,-0.0009050000000000913,0.0008402231846361853,5.941275115664032e-05
GLY  81,R GLY  81,0.0,0.0,0.0,-0.00025999999999999857,0.00043863424398922377,3.101612483854147e-05,-0.5395600000000002,0.17215239295461404,0.012173012445569882,0.5389649999999999,0.17191318673970363,0.01215609801190337,0.0,0.0,0.0,-0.0008550000000000306,0.0007375466086967056,5.215242084505816e-05
THR  82,R THR  82,0.0,0.0,0.0,-0.0006050000000000017,0.0004888506929523581,3.456696399743552e-05,-0.7559450000000012,0.3076267575731975,0.02175249663544381,0.7550800000000005,0.3071639360341625,0.02171977021057072,0.0,0.0,0.0,-0.0014700000000000062,0.000893923934124355,6.32099675684288e-05
TYR  83,R TYR  83,0.0,0.0,0.0,-0.0017399999999999937,0.0004386342439892383,3.10161248385425e-05,0.23843000000000003,0.27606128866612206,0.01952048092389119,-0.23843999999999993,0.2754313642270976,0.019475938539644255,0.0,0.0,0.0,-0.0017499999999997895,0.000998749217772174,7.062223445914641e-05
ARG  84,R ARG  84,0.0,0.0,0.0,-0.0008100000000000274,0.00039230090491867254,2.7739863013361237e-05,-76.486505,1.1178131999476968,0.07904132937828505,76.47422999999999,1.1168294798676177,0.07897176986434372,0.0,0.0,0.0,-0.013085000000000804,0.001337077035921495,9.454562390688981e-05
GLN  85,R GLN  85,0.0,0.0,0.0,-0.0006750000000000006,0.00046837484987987993,3.311910324872943e-05,0.46401000000000026,0.5501093072290266,0.03889860215354786,-0.46340499999999957,0.5494636666559496,0.038852948470804664,0.0,0.0,0.0,-6.999999999941054e-05,0.0010025467570139615,7.089076103411541e-05
LEU  86,R LEU  86,0.0,0.0,0.0,-0.0017749999999999877,0.00041758232721224444,2.9527529527543782e-05,0.39063499999999984,0.14834409922541622,0.010489511851130187,-0.3890749999999997,0.14804093817252117,0.010468075127500814,0.0,0.0,0.0,-0.00021499999999998186,0.0008359276284460471,5.910900946553886e-05
PHE  87,R PHE  87,0.0,0.0,0.0,-0.001669999999999987,0.00047021271782039033,3.324906013709546e-05,-0.7769550000000003,0.14403618633871088,0.010184896409635161,0.7750099999999999,0.1436252411660295,0.010155838197805274,0.0,0.0,0.0,-0.0036150000000001194,0.0009256214128897453,6.545131778658121e-05
HIE  88,R HIE  88,0.0,0.0,0.0,-0.001225000000000001,0.0004175823272122503,2.9527529527544196e-05,-0.04735499999999981,0.6201458771732664,0.04385093550740964,0.04693000000000005,0.6190743615269492,0.0437751679094438,0.0,0.0,0.0,-0.0016500000000003645,0.0013774977313951383,9.740379869385876e-05
PRO  89,R PRO  89,0.0,0.0,0.0,-0.0006349999999999988,0.00048143016108257965,3.40422531569224e-05,0.020684999999999995,0.26508805287111686,0.018744555979670476,-0.020829999999999998,0.2646543804662981,0.018713890709844392,0.0,0.0,0.0,-0.0007800000000001095,0.0009008884503646709,6.370243323454991e-05
GLU  90,R GLU  90,0.0,0.0,0.0,-0.0007999999999999891,0.0003999999999999941,2.8284271247461482e-05,82.57857000000004,0.8709512357733591,0.06158555248981458,-82.55884500000003,0.8698151360859586,0.061505218110508096,0.0,0.0,0.0,0.018925000000002967,0.001413992574236508,9.998437377900575e-05
GLN  91,R GLN  91,0.0,0.0,0.0,-0.0016350000000000399,0.00048143016108254723,3.4042253156920107e-05,-0.5634349999999995,0.19643193674909432,0.013889835451689158,0.565505,0.19601851946946242,0.013860602435500417,0.0,0.0,0.0,0.00043500000000054937,0.001147072360402485,8.111026445522565e-05
LEU  92,R LEU  92,0.0,0.0,0.0,-0.0009000000000000557,0.00030000000000001797,2.1213203435597695e-05,-0.17558000000000015,0.22526400866538795,0.015928570808456104,0.1753199999999999,0.22497819360995863,0.015908360632070174,0.0,0.0,0.0,-0.0011600000000001876,0.000695988505651996,4.921381919744181e-05
ILE  93,R ILE  93,0.0,0.0,0.0,-0.0008950000000000058,0.00030655342111938734,2.1676600286945416e-05,0.06922999999999994,0.133248028503239,0.009422058453437866,-0.06912499999999996,0.1331533678695361,0.009415364935837594,0.0,0.0,0.0,-0.0007899999999999885,0.0006825686778635331,4.8264894074284033e-05
THR  94,R THR  94,0.0,0.0,0.0,-0.00043500000000000483,0.0004957569969249101,3.505531343462823e-05,0.11505999999999986,0.2941403175356962,0.02079886131498551,-0.11474000000000001,0.2938542877005539,0.020778635951380433,0.0,0.0,0.0,-0.00011500000000018218,0.0007948427517446415,5.620386997356115e-05
GLY  95,R GLY  95,0.0,0.0,0.0,-0.00018499999999999962,0.00038829756630707774,2.7456784225396772e-05,-0.26461,0.09390866786404757,0.006640345585886325,0.26444499999999993,0.09385513824506403,0.006636560470228566,0.0,0.0,0.0,-0.0003500000000000303,0.0006763874629234284,4.782781617427207e-05
LYS  96,R LYS  96,0.0,0.0,0.0,-0.00028000000000000025,0.0004489988864128734,3.174901573277512e-05,-69.41366499999998,0.4344922010550779,0.030723238173871438,69.40787500000005,0.4342885899612965,0.030708840695357672,0.0,0.0,0.0,-0.00607000000000042,0.0008031811750763819,5.679348554178893e-05
GLU  97,R GLU  97,0.0,0.0,0.0,-0.0002149999999999952,0.0004108223460329203,2.9049526674284428e-05,69.96111499999996,0.9773110363531388,0.06910632611337568,-69.95549000000004,0.9769220285640379,0.06907881910881493,0.0,0.0,0.0,0.005410000000002668,0.0008257723657284576,5.8390923952305014e-05
ASP  98,R ASP  98,0.0,0.0,0.0,-0.0002949999999999935,0.00045604276115293293,3.2247092892227586e-05,71.40641999999998,0.44158196702607627,0.031224560333383295,-71.400065,0.4412729209632909,0.03120270747671384,0.0,0.0,0.0,0.006060000000001935,0.0008404760555788766,5.943063183247452e-05
ALA  99,R ALA  99,0.0,0.0,0.0,-0.00029000000000002635,0.00045376205218157847,3.208582241427182e-05,-0.3779400000000003,0.1314567092239867,0.009295393052474916,0.37775000000000003,0.13132595897232183,0.009286147613515509,0.0,0.0,0.0,-0.00047999999999990607,0.000767854152818005,5.4295487841986284e-05
ALA 100,R ALA 100,0.0,0.0,0.0,-0.00025499999999999855,0.0004358612164439478,3.08200421803733e-05,-0.37918500000000016,0.11005203666902272,0.007781854141205655,0.379035,0.10995587194415785,0.007775054268299366,0.0,0.0,0.0,-0.00040500000000003646,0.000762217160657083,5.389689230373795e-05
ASN 101,R ASN 101,0.0,0.0,0.0,-0.0004550000000000026,0.000497970882682916,3.5211858797854064e-05,-0.4864249999999991,0.22768744887454728,0.01609993390902577,0.4872850000000002,0.22762632487258497,0.016095611789397692,0.0,0.0,0.0,0.0004050000000011167,0.0009491970290723333,6.711836559391714e-05
ASN 102,R ASN 102,0.0,0.0,0.0,-0.0003949999999999898,0.0004888506929523445,3.456696399743456e-05,0.9937900000000001,0.10345750770243572,0.007315550526105177,-0.99249,0.10329138347413176,0.007303803769269866,0.0,0.0,0.0,0.0009049999999985304,0.0008402231846357185,5.9412751156607306e-05
TYR 103,R TYR 103,0.0,0.0,0.0,-0.0013700000000000801,0.0004828043081829473,3.413942003022418e-05,0.2495550000000002,0.26470088208202097,0.01871717887062577,-0.2494049999999999,0.2650523928867652,0.01874203443799527,0.0,0.0,0.0,-0.0012199999999999028,0.0009008884503643142,6.370243323452469e-05
ALA 104,R ALA 104,0.0,0.0,0.0,-0.0003149999999999742,0.0004645158770160227,3.28462326606846e-05,0.45933500000000005,0.09731609720390494,0.00688128722514904,-0.4590499999999995,0.09723819979823017,0.006875779046770093,0.0,0.0,0.0,-3.0000000000147686e-05,0.0007675285010994376,5.427246078813588e-05
ARG 105,R ARG 105,0.0,0.0,0.0,-0.00044999999999999484,0.000497493718553304,3.5178118198675295e-05,-71.335225,0.447143561258371,0.031617824432969656,71.32991,0.44685018955483496,0.031597079920871796,0.0,0.0,0.0,-0.005764999999993847,0.000916392383205315,6.479872683921795e-05
GLY 106,R GLY 106,0.0,0.0,0.0,-0.00029000000000001025,0.00045376205218155326,3.2085822414270035e-05,0.20936999999999997,0.12168941244003134,0.008604740873495277,-0.20833500000000005,0.12157389841162454,0.008596572798214415,0.0,0.0,0.0,0.0007449999999999247,0.0007070891032960656,4.999874998437632e-05
HID 107,R HID 107,0.0,0.0,0.0,-0.0011799999999999279,0.00038418745424596856,2.716615541441208e-05,1.1670100000000008,0.467816213806233,0.03307960171314031,-1.165885,0.467645989798906,0.033067565058150145,0.0,0.0,0.0,-5.499999999986294e-05,0.0008496911203483418,6.008223531123073e-05
TYR 108,R TYR 108,0.0,0.0,0.0,-0.0007399999999999996,0.00043863424398922566,3.1016124838541606e-05,0.4502950000000001,0.2771425048147615,0.019596934450954322,-0.4497799999999998,0.2769141773185334,0.0195807892588629,0.0,0.0,0.0,-0.00022499999999977315,0.0007578753195614256,5.358987777558057e-05
THR 109,R THR 109,0.0,0.0,0.0,-0.0002950000000000219,0.0004560427611529767,3.224709289223068e-05,0.2642099999999999,0.15219584718381768,0.010761871561210898,-0.264035,0.15210402287579392,0.010755378602122763,0.0,0.0,0.0,-0.00012000000000017052,0.000771751255262598,5.457105459854133e-05
ILE 110,R ILE 110,0.0,0.0,0.0,-0.00041999999999998815,0.0004935585071701083,3.489985673322928e-05,0.01461500000000001,0.08074946919330177,0.005709849724379789,-0.014234999999999998,0.0806780005639703,0.00570479612913555,0.0,0.0,0.0,-3.9999999999906775e-05,0.0007472616676911743,5.283937925451978e-05
GLY 111,R GLY 111,0.0,0.0,0.0,-0.00025499999999999633,0.000435861216443944,3.082004218037303e-05,0.3100399999999999,0.0938497117736654,0.0066361767607561765,-0.30940500000000015,0.09369322801035232,0.00662511168773775,0.0,0.0,0.0,0.00037999999999998907,0.000758683069535652,5.3646994324008446e-05
LYS 112,R LYS 112,0.0,0.0,0.0,-0.00046500000000000095,0.0004987734956871712,3.52686121076518e-05,-74.26129999999996,1.0025947935270754,0.07089415772853215,74.25328999999999,1.001960571031113,0.07084931142576455,0.0,0.0,0.0,-0.008475000000003084,0.0010951598056917465,7.743949250875756e-05
GLU 113,R GLU 113,0.0,0.0,0.0,-0.0004649999999999893,0.0004987734956871591,3.526861210765094e-05,75.31197999999999,1.2336662958832978,0.08723338035403697,-75.302425,1.2326320798907748,0.08716025023988451,0.0,0.0,0.0,0.009090000000000771,0.001414885154351076,0.00010004748872418208
ILE 114,R ILE 114,0.0,0.0,0.0,-0.000645000000000025,0.00047851332269856054,3.383600153682588e-05,0.45059499999999986,0.09306363938187764,0.006580593048882512,-0.44945500000000055,0.09300391376173098,0.006576369809780884,0.0,0.0,0.0,0.000494999999999628,0.0008062102703388805,5.700767492188621e-05
ILE 115,R ILE 115,0.0,0.0,0.0,-0.0012000000000000038,0.0003999999999999899,2.8284271247461184e-05,0.8677549999999994,0.10373709546252599,0.007335320366214836,-0.8657150000000006,0.10368130870605181,0.007331375646834506,0.0,0.0,0.0,0.0008399999999995788,0.0007709734106952637,5.451605268171421e-05
ASP 116,R ASP 116,0.0,0.0,0.0,-0.0008199999999999919,0.0003969886648255768,2.8071337695235876e-05,89.25496499999997,1.4471601341190823,0.10232967442984367,-89.22684500000005,1.4449413901507955,0.10217278553927443,0.0,0.0,0.0,0.027299999999999613,0.0024041630560361193,0.00017000000000013136
LEU 117,R LEU 117,0.0,0.0,0.0,-0.0008750000000000047,0.00034550687402712984,2.4431025357114974e-05,1.0458600000000005,0.12597448313051,0.008907741127805395,-1.0434899999999996,0.12576163922277772,0.008892690790756221,0.0,0.0,0.0,0.0014950000000001115,0.0007549668866912121,5.3384220515065195e-05
VAL 118,R VAL 118,0.0,0.0,0.0,-0.001330000000000016,0.0004702127178203608,3.3249060137093364e-05,0.8890449999999999,0.10527717214572549,0.0074442202328386005,-0.8847499999999994,0.1051233917831872,0.007433346319122186,0.0,0.0,0.0,0.002965000000000085,0.0009611321449205925,6.796230572897225e-05
LEU 119,R LEU 119,0.0,0.0,0.0,-0.002405000000000026,0.0004908920451586147,3.471130939621894e-05,1.2170450000000008,0.10166588894510187,0.007188863948843998,-1.213655,0.10148667880564612,0.007176191878357344,0.0,0.0,0.0,0.0009849999999998048,0.0009511966147962496,6.725975765641164e-05
ASP 120,R ASP 120,0.0,0.0,0.0,-0.0014299999999999925,0.0004950757517794322,3.5007142128426445e-05,93.68386000000001,1.1323054183397285,0.08006608396822926,-93.64613000000001,1.1302377993577044,0.07991988122791932,0.0,0.0,0.0,0.03629999999999683,0.0025865034312769703,0.0001828934115818219
ARG 121,R ARG 121,0.0,0.0,0.0,-0.0023599999999998913,0.00048000000000009125,3.394112549696073e-05,-90.35146499999998,0.8968728944395602,0.06341849055206196,90.32525,0.8956718079187115,0.06333356090969357,0.0,0.0,0.0,-0.02857500000000229,0.0023503989023128916,0.00016619830023188633
ILE 122,R ILE 122,0.0,0.0,0.0,-0.004199999999999977,0.0004898979485566333,3.464101615137738e-05,1.0807549999999997,0.1518949471674419,0.010740594717007054,-1.07242,0.1509267159915709,0.010672130433985592,0.0,0.0,0.0,0.004135000000000151,0.0021810032095342306,0.0001542202159251279
ARG 123,R ARG 123,0.0,0.0,0.0,-0.004754999999999992,0.0005522454164590382,3.904964788573749e-05,-98.59545499999994,1.264354688364513,0.08940337739675511,98.54940500000002,1.262090329959016,0.08924326307839875,0.0,0.0,0.0,-0.050805000000000294,0.0033744592159346107,0.00023861029944248033
LYS 124,R LYS 124,0.0,0.0,0.0,-0.0031249999999999763,0.0005092887196865454,3.60121507272171e-05,-94.32579000000001,1.8339937447818893,0.1296829413588984,94.29674999999997,1.8328598330224535,0.129602761689462,0.0,0.0,0.0,-0.032164999999999395,0.0030145936707941592,0.00021316396271405967
LEU 125,R LEU 125,0.0,0.0,0.0,-0.005215000000000025,0.0006154469920309915,4.351867415259771e-05,1.471625,0.15276516086791891,0.010802128117875927,-1.453875000000001,0.15243277001680866,0.010778624535393484,0.0,0.0,0.0,0.012534999999999998,0.004363344474138879,0.00030853504663164513
ALA 126,R ALA 126,0.0,0.0,0.0,-0.007265000000000001,0.0009245404263741181,6.537488049702409e-05,1.8463499999999988,0.14934298610917224,0.010560143820044405,-1.8263450000000003,0.14637853659262243,0.01035052558448065,0.0,0.0,0.0,0.012740000000000095,0.0049256877692357365,0.00034829872236342275
ASP 127,R ASP 127,0.0,0.0,0.0,-0.008135000000000005,0.0011518571960099917,8.144860342571873e-05,114.75286000000001,2.014771793628369,0.14246587978180028,-114.60032499999997,1.9999022624589942,0.14141444514950732,0.0,0.0,0.0,0.14439999999999842,0.015304901175765157,0.0010822199406773506
GLN 128,R GLN 128,0.0,0.0,0.0,-0.009485000000000025,0.0014593748661670218,0.00010319338641599114,1.6263949999999991,0.43954280676061924,0.031080369928220213,-1.5774050000000006,0.4364406614592611,0.03086101513033858,0.0,0.0,0.0,0.03950499999999977,0.008035544474395192,0.0005681987988370932
CYS 129,R CYS 129,0.0,0.0,0.0,-0.029114999999999988,0.007165317508666269,0.0005066644599732617,-0.8860200000000005,0.6528924180904528,0.04616646562170417,0.9838849999999995,0.6549831614438654,0.04631430350199604,0.0,0.0,0.0,0.06875000000000019,0.03297950120908461,0.0023320028945093673
THR 130,R THR 130,0.0,0.0,0.0,-0.2897199999999999,0.2514982735527223,0.01778361346858393,1.4937449999999983,1.380564815564632,0.09762067429533065,-0.9524599999999996,1.3326170899399425,0.09423025810216167,-0.081901008,0.05807757597389141,0.004106704780601552,0.16966399199999987,0.2018599475701985,0.01427365377768483
GLY 131,R GLY 131,0.0,0.0,0.0,-0.40861000000000003,0.21504078194612275,0.015205679514576109,0.7614350000000001,0.48254615921691885,0.03412116614178067,-0.5719349999999995,0.41999882234954006,0.029698401537372385,-0.07502767199999999,0.03819966689045885,0.0027011243497310693,-0.294137672,0.2583606987811846,0.018268860210027063
LEU 132,R LEU 132,0.0,0.0,0.0,-0.12256000000000006,0.047695559541743406,0.0033725853584453502,2.8306999999999993,0.7193255869215286,0.050864000039320616,-2.5753299999999997,0.6876442620279811,0.04862379207240046,-0.002718684000000001,0.0110861205027252,0.0007839070984528206,0.13009131599999996,0.06029253688377159,0.004263326168545492
GLN 133,R GLN 133,0.0,0.0,0.0,-0.27971999999999997,0.06397649255781364,0.004523821172416071,-1.782775,1.7161373500903137,0.12134923576963728,2.3421999999999987,1.744500825451223,0.12335483634620895,-0.023821596000000018,0.021215583856928927,0.0015001683212066293,0.2558834040000001,0.14030839125209285,0.00992130149117301
GLY 134,R GLY 134,0.0,0.0,0.0,-0.017379999999999996,0.0020434284915308043,0.00014449221432312291,0.5653499999999997,0.24179869209737326,0.017097749486409068,-0.5248150000000004,0.2505829818144076,0.01771889256909129,0.0,0.0,0.0,0.023154999999999898,0.025958061849837635,0.0018355121560480008
PHE 135,R PHE 135,0.0,0.0,0.0,-0.017894999999999994,0.0014191458698808905,0.00010034876680856595,1.8882899999999998,0.21845071732543994,0.01544679835758842,-1.8713199999999985,0.21682192601304476,0.015331625419375184,0.0,0.0,0.0,-0.0009250000000000913,0.016307341138272768,0.0011531031501995027
SER 136,R SER 136,0.0,0.0,0.0,-0.007079999999999968,0.0005599999999999485,3.959797974644301e-05,0.38810500000000003,0.5717465906981867,0.04042858914029772,-0.37061,0.5709102538052718,0.04036945119146407,0.0,0.0,0.0,0.010415000000000087,0.00626440539875888,0.0004429603537564022
VAL 137,R VAL 137,0.0,0.0,0.0,-0.005450000000000003,0.0005454356057317843,3.856812155135368e-05,0.831495,0.14260350618059786,0.010083590624127848,-0.8146049999999999,0.14073986277881795,0.009951811135416634,0.0,0.0,0.0,0.011439999999999902,0.006235896086369724,0.00044094444094466845
PHE 138,R PHE 138,0.0,0.0,0.0,-0.005309999999999993,0.0005038849074937995,3.5630043502642185e-05,-0.16131499999999996,0.11727691919128853,0.008292730483682688,0.14913499999999996,0.11718044536099015,0.008285908753721585,0.0,0.0,0.0,-0.0174900000000002,0.0038039321760515213,0.00026897862368597305
HID 139,R HID 139,0.0,0.0,0.0,-0.0032700000000000173,0.0004439594576085674,3.139267430469196e-05,1.719269999999999,0.12703128394221164,0.008982468229837164,-1.7255499999999997,0.12652484933799577,0.008946657895550306,0.0,0.0,0.0,-0.009550000000000074,0.00343329288002029,0.00024277046772618386
SER 140,R SER 140,0.0,0.0,0.0,-0.0009499999999999797,0.00021794494717702754,1.5411035007422005e-05,0.25612,0.10612057105010321,0.00750385754129168,-0.25399499999999997,0.10590059005973483,0.0074883025362895185,0.0,0.0,0.0,0.0011750000000001729,0.0016013666038731398,0.00011323371847643689
PHE 141,R PHE 141,0.0,0.0,0.0,-0.0029499999999999704,0.0004444097208658436,3.142451272494587e-05,-0.4551899999999998,0.1210427358415205,0.00855901393269111,0.44984,0.12128200361141728,0.00857593271895245,0.0,0.0,0.0,-0.00829999999999976,0.0017146428199484012,0.00012124355652983389
GLY 142,R GLY 142,0.0,0.0,0.0,-0.0005500000000000022,0.0004974937185533107,3.517811819867577e-05,-0.5054599999999999,0.058006968546893634,0.004101712081558326,0.5036950000000003,0.057918321583069005,0.0040954437946331265,0.0,0.0,0.0,-0.0023150000000000627,0.0008693532078504606,6.147255485173388e-05
GLY 143,R GLY 143,0.0,0.0,0.0,-0.0003650000000000009,0.00048143016108258225,3.404225315692258e-05,0.3026399999999999,0.25146166785416824,0.01778102505481616,-0.30231499999999994,0.2514163196274259,0.01777781845095173,0.0,0.0,0.0,-3.999999999991788e-05,0.0008651011501552743,6.117188896870762e-05
GLY 144,R GLY 144,0.0,0.0,0.0,-0.00028500000000001967,0.00045141444372109787,3.1919821428074144e-05,0.6870499999999998,0.09106408457784103,0.006439203172753669,-0.6856549999999997,0.09110832000975956,0.0064423310901415,0.0,0.0,0.0,0.0011100000000000333,0.0008354040938372603,5.9071989978332964e-05
THR 145,R THR 145,0.0,0.0,0.0,-0.0007050000000000267,0.0004560427611529588,3.2247092892229415e-05,0.5405550000000002,0.0799200035973459,0.005651197649613656,-0.5357049999999998,0.07974257316515514,0.005638651423434561,0.0,0.0,0.0,0.004144999999999932,0.001313002284841729,9.284328193250174e-05
GLY 146,R GLY 146,0.0,0.0,0.0,-0.0005849999999999933,0.0004927220311696986,3.484070894801033e-05,0.8798499999999996,0.06048105075146151,0.004276656111964617,-0.8772550000000002,0.06035818068000166,0.004267967885891203,0.0,0.0,0.0,0.0020100000000001918,0.001191595568974471,8.425853072536908e-05
SER 147,R SER 147,0.0,0.0,0.0,-0.0009350000000000058,0.00026603571188845674,1.8811565591411837e-05,1.0010900000000007,0.14685599034427646,0.010384286663030403,-1.0001650000000009,0.14692299947591106,0.010389024924168428,0.0,0.0,0.0,-9.999999999900922e-06,0.0009694843990494462,6.855289928224283e-05
GLY 148,R GLY 148,0.0,0.0,0.0,-0.0005049999999999805,0.0004999749993749485,3.5353571248176595e-05,0.9161700000000004,0.09374332562907695,0.006628654124329898,-0.9157150000000001,0.09375379338991753,0.00662939430679732,0.0,0.0,0.0,-4.9999999999954805e-05,0.0009096702699329663,6.432340165133977e-05
PHE 149,R PHE 149,0.0,0.0,0.0,-0.0014149999999999573,0.0004927220311697147,3.484070894801147e-05,0.67801,0.09568280880074492,0.00676579629459826,-0.6756599999999999,0.09574807778749447,0.006770411508911439,0.0,0.0,0.0,0.0009349999999998548,0.0011048868720370572,7.812729996613963e-05
THR 150,R THR 150,0.0,0.0,0.0,-0.0018800000000000173,0.00035440090293337764,2.5059928172282673e-05,0.7143500000000005,0.20533289434476756,0.014519228199184603,-0.7047399999999999,0.20509578835266254,0.014502462273696861,0.0,0.0,0.0,0.007730000000000081,0.0025820728107472635,0.0001825801193996799
SER 151,R SER 151,0.0,0.0,0.0,-0.001590000000000006,0.0004918333050943013,3.477786652455726e-05,1.4030899999999997,0.17751896208574627,0.01255248618800288,-1.4028450000000003,0.1770663744899051,0.012520483412192859,0.0,0.0,0.0,-0.001345000000000116,0.0018072008742803544,0.0001277883993169896
LEU 152,R LEU 152,0.0,0.0,0.0,-0.001615000000000022,0.00048659531440403166,3.440748465086909e-05,1.01616,0.10443813671260117,0.007384891468396801,-1.0135350000000003,0.10421371682748366,0.007369022586136831,0.0,0.0,0.0,0.0010100000000002462,0.0012328422445711204,8.717511112694833e-05
LEU 153,R LEU 153,0.0,0.0,0.0,-0.0028799999999999507,0.0004422668877499525,3.12729915422261e-05,0.7992349999999998,0.12622555119705475,0.008925494321044714,-0.7897600000000001,0.12632708498180428,0.008932673843816307,0.0,0.0,0.0,0.006595000000000076,0.00248011592470959,0.0001753706788490896
MET 154,R MET 154,0.0,0.0,0.0,-0.005640000000000027,0.000700285656000414,4.951767361255626e-05,1.4237249999999997,0.44484496105384735,0.03145528885378411,-1.4151949999999998,0.44602209247412894,0.031538524614746995,0.0,0.0,0.0,0.002889999999999981,0.0038584841583194835,0.00027283603134485747
GLU 155,R GLU 155,0.0,0.0,0.0,-0.003419999999999994,0.0005946427498927569,4.204759208325845e-05,95.46714499999996,1.8449723585955475,0.13045924658646502,-95.42904500000004,1.838105101174585,0.1299736581574134,0.0,0.0,0.0,0.034680000000000745,0.0073741168962796885,0.0005214288062621664
ARG 156,R ARG 156,0.0,0.0,0.0,-0.003084999999999998,0.0004977700272214317,3.519765617196867e-05,-91.22136999999995,2.2046110457652524,0.1558895420339376,91.19723500000003,2.2018885393602705,0.15569703175985894,0.0,0.0,0.0,-0.02721999999999653,0.0035807261833255624,0.000253195576580173
LEU 157,R LEU 157,0.0,0.0,0.0,-0.006474999999999996,0.0008481597726843668,5.997395267947564e-05,1.1987399999999993,0.20206237254867915,0.01428796738518135,-1.1807,0.19998059905900903,0.014140763770037338,0.0,0.0,0.0,0.011564999999999749,0.004182795118100063,0.00029576827923225404
SER 158,R SER 158,0.0,0.0,0.0,-0.0056850000000000026,0.0008976497089622715,6.347341963373529e-05,1.6901350000000008,0.5707142864647765,0.04035559420792853,-1.664535000000001,0.5667721312617572,0.04007684174027405,0.0,0.0,0.0,0.01991500000000021,0.006933092744223239,0.0004902436894035502
VAL 159,R VAL 159,0.0,0.0,0.0,-0.004134999999999992,0.0008583559867560647,6.0694933890728366e-05,1.5139799999999997,0.2925558572307147,0.02068682305236818,-1.5020450000000007,0.2904494155184313,0.0205378751304752,0.0,0.0,0.0,0.007799999999999905,0.0027129319932503067,0.00019183326093252288
ASP 160,R ASP 160,0.0,0.0,0.0,-0.0044199999999999864,0.0006660330322138534,4.7095647357265404e-05,102.34711000000009,1.5447875737082755,0.10923297688618351,-102.27092999999999,1.5369047937668618,0.10867558017106603,0.0,0.0,0.0,0.07176000000000371,0.008149993865020872,0.0005762915928585018
TYR 161,R TYR 161,0.0,0.0,0.0,-0.016145000000000007,0.001927167610769677,0.00013627132860583155,0.9143600000000002,0.35260931695007636,0.024933243912495563,-0.8644250000000001,0.3497822385070456,0.024733339278694227,0.0,0.0,0.0,0.03379000000000002,0.01424099364510798,0.001006990317729038
GLY 162,R GLY 162,0.0,0.0,0.0,-0.00922500000000001,0.0017760560238911337,0.00012558612582606375,-0.7708749999999999,0.3950777130831352,0.02793621300167581,0.8226150000000001,0.39810061137230157,0.02814996418958648,0.0,0.0,0.0,0.04251500000000002,0.010289303912315877,0.000727563657008783
LYS 163,R LYS 163,0.0,0.0,0.0,-0.14267000000000002,0.08145029834199491,0.0057594058287292,-116.87364000000001,8.082684401879524,0.5715320950759745,117.51828499999998,8.328187843929808,0.588891809943814,-0.02700828000000001,0.05440231294128588,0.003846824439301591,0.47496671999999795,0.21615684349648054,0.015284596983624065
LYS 164,R LYS 164,0.0,0.0,0.0,-0.057155000000000025,0.014129436471423628,0.0009991020343288171,-137.25665999999995,4.656902824240475,0.32929275663472246,137.47475500000016,4.7165413477379285,0.33350983707322274,-2.41199999999997e-06,3.4025447182953685e-05,2.405962443597126e-06,0.16093758799999847,0.10905305936236141,0.007711215778426487
SER 165,R SER 165,0.0,0.0,0.0,-0.038764999999999994,0.004752870185477573,0.00033607867382505556,-1.2210100000000004,0.750047438433062,0.053036362992761765,1.4201249999999999,0.7556776888164691,0.0534344818153503,0.0,0.0,0.0,0.16035000000000013,0.02927930156270885,0.0020703592683397306
LYS 166,R LYS 166,0.0,0.0,0.0,-0.021765000000000045,0.002747685389559842,0.00019429069715249647,-111.547035,2.0685252654436193,0.14626682422508863,111.74495999999994,2.0766753666413007,0.14684312340751235,0.0,0.0,0.0,0.176159999999999,0.060146441291238154,0.004252995650127306
LEU 167,R LEU 167,0.0,0.0,0.0,-0.02385500000000001,0.002131660151150027,0.0001507311348063325,-1.2725799999999998,0.2226123168200705,0.015741067879912,1.335155,0.2277905418910108,0.016107223686129206,0.0,0.0,0.0,0.03872000000000034,0.02204771189942368,0.001559008659372982
GLU 168,R GLU 168,0.0,0.0,0.0,-0.014959999999999987,0.0021882413029644986,0.00015473202641986834,108.11411499999997,1.6872813048752693,0.11930880524465894,-108.09803500000002,1.6981558420152167,0.12007775114005112,0.0,0.0,0.0,0.0011199999999986687,0.061535726208439834,0.004351232928722656
PHE 169,R PHE 169,0.0,0.0,0.0,-0.009194999999999984,0.0006685618894314257,4.727446456598519e-05,-0.8298400000000005,0.12415870650099237,0.008779346331020198,0.8077950000000003,0.12389904347895368,0.008760985382649503,0.0,0.0,0.0,-0.031239999999999712,0.0063562882250572435,0.00044945745071141806
SER 170,R SER 170,0.0,0.0,0.0,-0.0030749999999999966,0.00039921798556677706,2.822897447659013e-05,0.31276,0.39959129419946077,0.028255371383154742,-0.3058099999999999,0.39996499084294873,0.028281795726226442,0.0,0.0,0.0,0.0038750000000000507,0.0034769778544018306,0.0002458594618882987
ILE 171,R ILE 171,0.0,0.0,0.0,-0.0022649999999999992,0.000441333207452181,3.120697037522465e-05,-0.3507949999999999,0.10247362087386173,0.007245979221264697,0.3510349999999999,0.10262915655407089,0.007256977254683933,0.0,0.0,0.0,-0.0020249999999999613,0.002526732079188459,0.0001786669387435744
TYR 172,R TYR 172,0.0,0.0,0.0,-0.0027350000000000117,0.0004413332074520802,3.120697037521753e-05,-0.31813499999999983,0.12367896658284282,0.008745423596087256,0.3179950000000001,0.12367123746045344,0.008744877064601841,0.0,0.0,0.0,-0.0028749999999998564,0.0011955647201219095,8.453919209455989e-05
PRO 173,R PRO 173,0.0,0.0,0.0,-0.0010000000000000052,0.0001414213562372886,9.999999999998522e-06,0.4670500000000001,0.0893886318275419,0.006320730772624253,-0.4707200000000001,0.0892416472281853,0.006310337391930748,0.0,0.0,0.0,-0.004669999999999965,0.0010821737383617492,7.652123888175895e-05
ALA 174,R ALA 174,0.0,0.0,0.0,-0.0005250000000000066,0.0004993746088859597,3.5311117229564206e-05,-0.47975500000000004,0.0802466508646934,0.0056742950993934034,0.4802150000000004,0.08033280011925115,0.005680386771602598,0.0,0.0,0.0,-6.499999999979522e-05,0.0007942134473803306,5.6159371435217695e-05
PRO 175,R PRO 175,0.0,0.0,0.0,-0.0007050000000000133,0.00045604276115294984,3.2247092892228785e-05,-0.6827500000000002,0.059536522404318455,0.004209867872035839,0.680845,0.059405479334824846,0.004200601727729196,0.0,0.0,0.0,-0.00260999999999997,0.0008648121183237071,6.115145133189963e-05
GLN 176,R GLN 176,0.0,0.0,0.0,-0.0004799999999999782,0.0004995998398718488,3.532704346530976e-05,-0.3231800000000002,0.20961645355267305,0.014822121575537008,0.32289,0.20958821030773686,0.0148201244765353,0.0,0.0,0.0,-0.0007700000000001239,0.0007396620850088306,5.230200760963246e-05
VAL 177,R VAL 177,0.0,0.0,0.0,-0.0004999999999999944,0.0004999999999999942,3.5355339059326964e-05,0.1009900000000001,0.10556097716485946,0.007464288278195041,-0.10060000000000002,0.10541669696969261,0.007454086127755701,0.0,0.0,0.0,-0.00010999999999999899,0.0008049223565041027,5.691660566127068e-05
SER 178,R SER 178,0.0,0.0,0.0,-0.0003799999999999942,0.0004853864439804565,3.4322004603460504e-05,-0.9466199999999995,0.06985882621402287,0.004939764974166812,0.9464549999999994,0.0697686747401801,0.004933390302317994,0.0,0.0,0.0,-0.0005450000000001054,0.0007197048005953032,5.089081449534509e-05
THR 179,R THR 179,0.0,0.0,0.0,-0.000320000000000018,0.00046647615158765043,3.298484500494315e-05,-0.5737200000000001,0.1295936016939104,0.009163651455615249,0.5737799999999997,0.1294255832515364,0.009151770757618544,0.0,0.0,0.0,-0.0002600000000001845,0.0007565712127753372,5.349766350039713e-05
ALA 180,R ALA 180,0.0,0.0,0.0,-0.0002550000000000208,0.0004358612164439857,3.082004218037598e-05,0.4864050000000001,0.0621787019404556,0.0043966981787473295,-0.4859999999999999,0.06216236803726217,0.004395543197376197,0.0,0.0,0.0,0.00014999999999999682,0.0006689544080130051,4.7302219821062844e-05
VAL 181,R VAL 181,0.0,0.0,0.0,-0.000289999999999988,0.00045376205218151846,3.208582241426757e-05,0.5302849999999999,0.0756598557690936,0.005349959707792222,-0.5301399999999998,0.07561818828827,0.005347013371967688,0.0,0.0,0.0,-0.00014499999999994275,0.0007238611745355279,5.118471451517308e-05
VAL 182,R VAL 182,0.0,0.0,0.0,-0.0003949999999999837,0.0004888506929523369,3.4566963997434016e-05,0.4689799999999999,0.04436935428874415,0.0031373871294439414,-0.4685050000000002,0.04437983748280139,0.003138128403204578,0.0,0.0,0.0,7.999999999998037e-05,0.0007704544113705828,5.4479353887522894e-05
GLU 183,R GLU 183,0.0,0.0,0.0,-0.0007299999999999929,0.0004439594576084569,3.1392674304684145e-05,76.52988999999997,0.5099591139585423,0.036059554760796864,-76.52279,0.5093457920728581,0.03601618635435512,0.0,0.0,0.0,0.006369999999999436,0.001123877217493588,7.947012017107843e-05
PRO 184,R PRO 184,0.0,0.0,0.0,-0.0006899999999999795,0.0004624932431938718,3.270321085153458e-05,0.8019649999999998,0.06087169929450223,0.004304279135349091,-0.8029850000000005,0.06079559831927654,0.004298897983785391,0.0,0.0,0.0,-0.001710000000000007,0.0008865100112238043,6.268572405261143e-05
TYR 185,R TYR 185,0.0,0.0,0.0,-0.0007849999999999602,0.0004108223460329065,2.9049526674283452e-05,0.9150250000000001,0.08621092955651963,0.006096033290181079,-0.9147600000000001,0.08625040521644163,0.006098824640863345,0.0,0.0,0.0,-0.0005199999999999427,0.0007934733769950328,5.610704055641776e-05
ASN 186,R ASN 186,0.0,0.0,0.0,-0.0008550000000000368,0.0003521008378291782,2.4897289009047677e-05,0.5278450000000001,0.13481962384979457,0.009533187026120932,-0.5261299999999999,0.13460521200904593,0.009518025819464928,0.0,0.0,0.0,0.0008599999999999142,0.0011403508232106984,8.063498000239467e-05
SER 187,R SER 187,0.0,0.0,0.0,-0.0011099999999999866,0.00031288975694323753,2.212464688983739e-05,1.1919399999999998,0.09584297783354184,0.00677712195552094,-1.1895350000000002,0.09575812641754862,0.00677112205435673,0.0,0.0,0.0,0.001295000000000214,0.00152577029725965,0.00010788825237253127
ILE 188,R ILE 188,0.0,0.0,0.0,-0.0016849999999999988,0.00046451587701607075,3.2846232660687994e-05,1.0250549999999998,0.06523137262851317,0.00461255459317282,-1.0253400000000001,0.06494508757404163,0.004592311182835902,0.0,0.0,0.0,-0.001970000000000347,0.0016214499683920758,0.000114653826800475
LEU 189,R LEU 189,0.0,0.0,0.0,-0.0015350000000000307,0.0004987734956871935,3.526861210765338e-05,0.9532850000000002,0.07287958407537727,0.005153364810975438,-0.9532349999999997,0.07326820439317575,0.005180844417177656,0.0,0.0,0.0,-0.001485000000000185,0.001435191624835946,0.00010148337302236368
THR 190,R THR 190,0.0,0.0,0.0,-0.002264999999999975,0.00044133320745216083,3.120697037522323e-05,0.700485,0.18022954745268607,0.012744153517397697,-0.6924399999999999,0.1798763364092122,0.012719177724994661,0.0,0.0,0.0,0.00578000000000009,0.0030268135059830213,0.0002140280355467623
THR 191,R THR 191,0.0,0.0,0.0,-0.0038350000000000194,0.000487621779661257,3.448006670527273e-05,1.19799,0.12235158315281154,0.008651563413626278,-1.1883899999999992,0.12245643266077101,0.0086589773934345,0.0,0.0,0.0,0.005765000000000329,0.0036999695944696844,0.0002616273590433554
HID 192,R HID 192,0.0,0.0,0.0,-0.004269999999999885,0.0006058877783880348,4.2842735673623156e-05,0.6876849999999999,0.207327146739157,0.01466024313833163,-0.6796000000000005,0.2065459755115035,0.01460500599109747,0.0,0.0,0.0,0.0038149999999999417,0.0027822248291606206,0.00019673300434850584
THR 193,R THR 193,0.0,0.0,0.0,-0.0040550000000000135,0.0006016435821979676,4.254262568295489e-05,0.7782450000000003,0.27587305953100866,0.01950717111410563,-0.7660050000000002,0.27812801903979295,0.01966662083010188,0.0,0.0,0.0,0.008184999999999797,0.005119645983854748,0.00036201363924581655
THR 194,R THR 194,0.0,0.0,0.0,-0.008984999999999996,0.0014473337555657218,0.0001023419513200715,1.0522799999999999,0.3357811662377758,0.02374331396414587,-1.0111350000000003,0.33559579373853843,0.02373020614902024,0.0,0.0,0.0,0.032160000000000036,0.010731467746771358,0.0007588293615826746
LEU 195,R LEU 195,0.0,0.0,0.0,-0.016775000000000005,0.002881731250481184,0.00020376917087724347,0.9285400000000017,0.20782694339280877,0.014695584098632782,-0.9029950000000002,0.20347072264824587,0.014387552775750188,0.0,0.0,0.0,0.008770000000000479,0.008033498615173619,0.0005680541347442004
GLU 196,R GLU 196,0.0,0.0,0.0,-0.014255000000000016,0.0030016620396040796,0.00021224955830342876,98.86943000000001,2.1224036315230874,0.15007660002649295,-98.75791,2.0985284777431414,0.1483883717125258,0.0,0.0,0.0,0.09726500000000186,0.025735282687391118,0.0018197592904007015
HIE 197,R HIE 197,0.0,0.0,0.0,-0.01732499999999996,0.0036040775518848167,0.0002548467676859965,2.9088600000000002,0.26128612745416785,0.018475719255281464,-2.867285,0.2652674193620506,0.018757239105876167,0.0,0.0,0.0,0.0242499999999999,0.022845076055903774,0.0016153908195851985
SER 198,R SER 198,0.0,0.0,0.0,-0.03785999999999998,0.01246195811259224,0.0008811935088276681,-0.11927500000000021,0.4563887371254906,0.032271557087859906,0.24532000000000007,0.473241531989744,0.033463229640905846,0.0,0.0,0.0,0.08818499999999986,0.029409365430080218,0.0020795561726002945
ASP 199,R ASP 199,0.0,0.0,0.0,-0.432475,0.2528032819703891,0.017875891498747697,117.95485500000001,3.8328992765242234,0.271026907003529,-116.98001500000001,3.956965356781806,0.2797997036700661,-0.08480073599999999,0.05721554825763276,0.004045750216227828,0.45756426399999767,0.22904821575096473,0.016196154657618655
CYS 200,R CYS 200,0.0,0.0,0.0,-0.09182000000000003,0.02901012926548226,0.002051325912672082,0.9165100000000002,0.30526590032298007,0.02158555881833959,-0.7661900000000001,0.3130735439158016,0.02213764259129677,-4.788000000000014e-06,6.754305187064045e-05,4.776014999976458e-06,0.058495211999999894,0.04318487279203064,0.00305363163959233
ALA 201,R ALA 201,0.0,0.0,0.0,-0.015050000000000037,0.0029253204952619963,0.00020685139593437473,0.5475250000000002,0.6677421878052936,0.04721650290814643,-0.511915,0.6563425079750664,0.04641042381701551,0.0,0.0,0.0,0.020560000000000054,0.016052302015598874,0.0011350691608884448
PHE 202,R PHE 202,0.0,0.0,0.0,-0.025574999999999973,0.0029282033740845132,0.0002070552462508488,-0.8408849999999997,0.2910599796863191,0.020581048536821498,0.7434899999999998,0.2919513827677473,0.020644080253186346,0.0,0.0,0.0,-0.12296999999999976,0.026525065504160936,0.0018756053689409566
MET 203,R MET 203,0.0,0.0,0.0,-0.006650000000000009,0.0006461423991660101,4.568916720624307e-05,0.6590749999999997,0.29344002687942966,0.02074934328780075,-0.6391199999999997,0.29255532058057065,0.020686785105472585,0.0,0.0,0.0,0.013305000000000167,0.006862359288174968,0.0004852420787607009
VAL 204,R VAL 204,0.0,0.0,0.0,-0.0034899999999999697,0.0005195190083144155,3.6735541373443355e-05,-0.24398499999999992,0.11313449860674708,0.007999817115097087,0.24725500000000009,0.11359053646761226,0.008032063861486645,0.0,0.0,0.0,-0.00022000000000003405,0.0035087889648710772,0.00024810884708128655
ASP 205,R ASP 205,0.0,0.0,0.0,-0.0018950000000000488,0.0003376018364878646,2.3872054792160105e-05,84.85449500000003,0.657823403329995,0.04651513893178528,-84.84485000000002,0.6568130765269273,0.046443698038418905,0.0,0.0,0.0,0.00774999999999892,0.002996247653313419,0.0002118667033772198
ASN 206,R ASN 206,0.0,0.0,0.0,-0.001139999999999981,0.00034698703145799424,2.453568829277376e-05,0.9561300000000003,0.18138002398279826,0.012825504493001526,-0.9524400000000002,0.1811693307378485,0.012810606230776109,0.0,0.0,0.0,0.002550000000000203,0.0013294735800320886,9.40079783849046e-05
GLU 207,R GLU 207,0.0,0.0,0.0,-0.0010350000000000142,0.0002092247595290678,1.4794424625512856e-05,77.20036499999998,0.5572672893462838,0.03940474792302032,-77.191835,0.5566676995954075,0.03936235052514286,0.0,0.0,0.0,0.0074949999999989105,0.0017916403098860766,0.0001266881012567612
ALA 208,R ALA 208,0.0,0.0,0.0,-0.0010900000000000154,0.0003031501278245395,2.1435951110230054e-05,-0.42420499999999994,0.127937730849816,0.009046563705352425,0.42974500000000027,0.1277612616366939,0.009034085447625496,0.0,0.0,0.0,0.004449999999999886,0.001561249499599496,0.00011039701082909075
ILE 209,R ILE 209,0.0,0.0,0.0,-0.0019050000000000434,0.00030979832149313796,2.19060493928008e-05,-0.16675500000000007,0.09549075858427325,0.006752216293558714,0.16681,0.0954305710975261,0.006747960395556566,0.0,0.0,0.0,-0.0018500000000000938,0.001716828471338857,0.00012139810542178399
TYR 210,R TYR 210,0.0,0.0,0.0,-0.0010899999999999465,0.00028618176042485583,2.023610634483195e-05,-0.23752500000000004,0.13282699038599075,0.009392286562653441,0.23691999999999985,0.13270396979744067,0.009383587693414509,0.0,0.0,0.0,-0.0016949999999998438,0.0009391352405270505,6.640688970279368e-05
ASP 211,R ASP 211,0.0,0.0,0.0,-0.0009399999999999975,0.000293938769133969,2.0784609690825654e-05,78.50256999999995,0.7263826643771815,0.0513630107717457,-78.49100500000003,0.7254634070535125,0.051298009463023535,0.0,0.0,0.0,0.010625000000000568,0.0014051245496391612,9.935730974615444e-05
ILE 212,R ILE 212,0.0,0.0,0.0,-0.0020299999999999962,0.00029849623113197417,2.1106870919204597e-05,-0.49886499999999984,0.10546580855898346,0.007457558841537943,0.5025900000000002,0.10548943975583347,0.0074592298194919625,0.0,0.0,0.0,0.0016950000000000287,0.0015754285131352828,0.00011139961849125983
CYS 213,R CYS 213,0.0,0.0,0.0,-0.0008000000000000585,0.0004000000000000279,2.828427124746387e-05,0.05433499999999997,0.17887160975124025,0.012648132821685575,-0.055649999999999984,0.17879272216731862,0.012642554627131335,0.0,0.0,0.0,-0.0021150000000000535,0.0010304246697358983,7.286202714721623e-05
ARG 214,R ARG 214,0.0,0.0,0.0,-0.0008949999999999624,0.000306553421119372,2.1676600286944332e-05,-75.259825,1.2387451733004924,0.08759251122028831,75.25113499999998,1.2379823693313752,0.08753857283436044,0.0,0.0,0.0,-0.009585000000003134,0.0011759145377085484,8.314971437095586e-05
ARG 215,R ARG 215,0.0,0.0,0.0,-0.001340000000000026,0.0004737087712931016,3.349626844888995e-05,-79.04929500000001,2.717634009202578,0.19216574366903272,79.03849999999997,2.7160453880600635,0.19205341119077188,0.0,0.0,0.0,-0.012135000000003515,0.002019102523401546,0.00014277210862081028
ASN 216,R ASN 216,0.0,0.0,0.0,-0.0016049999999999903,0.0004888506929523536,3.45669639974352e-05,-1.1067550000000008,0.470819312449053,0.033291952854631324,1.1091100000000003,0.4705378177150059,0.03327204817110003,0.0,0.0,0.0,0.0007499999999989627,0.0018486481547339577,0.00013071916462403793
LEU 217,R LEU 217,0.0,0.0,0.0,-0.0014250000000000462,0.0004943429983321491,3.495532863527528e-05,-0.3510699999999997,0.08664932255938297,0.006127032356696019,0.35053999999999974,0.08653339470978916,0.006118835019838403,0.0,0.0,0.0,-0.0019550000000000734,0.0009181367000616342,6.492206866698208e-05
ASP 218,R ASP 218,0.0,0.0,0.0,-0.0006850000000000017,0.0004645158770160618,3.2846232660687364e-05,78.02290999999995,0.8732148887340127,0.06174561692568769,-78.01118999999998,0.8722581750292332,0.061677967050857326,0.0,0.0,0.0,0.01103500000000139,0.001278192082590962,9.038182892590249e-05
ILE 219,R ILE 219,0.0,0.0,0.0,-0.0007149999999999929,0.0004514144437210611,3.191982142807154e-05,0.03921999999999994,0.10620080790653144,0.007509531143819829,-0.039189999999999996,0.10609539999453324,0.007502077678883365,0.0,0.0,0.0,-0.0006849999999998069,0.0007041129170806832,4.9788301838879234e-05
GLU 220,R GLU 220,0.0,0.0,0.0,-0.0003949999999999998,0.000488850692952357,3.4566963997435446e-05,71.10587000000001,1.0257449259437046,0.07253111929024865,-71.099695,1.0251057028304518,0.07248591939044143,0.0,0.0,0.0,0.005780000000000171,0.0009806120537715658,6.933974329351415e-05
ARG 221,R ARG 221,0.0,0.0,0.0,-0.00035999999999999254,0.00047999999999999015,3.394112549695358e-05,-68.24629000000002,0.5165199085222776,0.03652347299339577,68.24147500000001,0.5162898501541551,0.036507205410178954,0.0,0.0,0.0,-0.005175000000001404,0.0007644442425694144,5.40543707759847e-05
PRO 222,R PRO 222,0.0,0.0,0.0,-0.00047499999999999653,0.0004993746088859499,3.5311117229563514e-05,-0.7173999999999998,0.11626702025940411,0.008221319845377835,0.7165949999999996,0.1162040488752466,0.008216867096101987,0.0,0.0,0.0,-0.00128000000000014,0.0007626270385974322,5.392587505084592e-05
THR 223,R THR 223,0.0,0.0,0.0,-0.0004300000000000082,0.0004950757517794716,3.500714212842923e-05,1.0396399999999995,0.15519487878148874,0.010973935119181492,-1.038445,0.1550739403478211,0.010965383480526246,0.0,0.0,0.0,0.000764999999999848,0.0007935836439846557,5.6114837610028095e-05
TYR 224,R TYR 224,0.0,0.0,0.0,-0.0009300000000000108,0.0002551470164434609,1.8041618552668675e-05,1.079545,0.22106270145594395,0.015631493526691524,-1.0784999999999991,0.22094325063237646,0.015623047077955235,0.0,0.0,0.0,0.00011500000000019272,0.0006795402857816873,4.8050754416567556e-05
THR 225,R THR 225,0.0,0.0,0.0,-0.0005799999999999805,0.0004935585071701059,3.489985673322911e-05,0.9025700000000001,0.20367485141764644,0.01440198685945803,-0.901004999999999,0.2033802472586809,0.014381155199601,0.0,0.0,0.0,0.0009850000000004033,0.0008970925258856224,6.34340208405492e-05
ASN 226,R ASN 226,0.0,0.0,0.0,-0.0007099999999999973,0.00045376205218153375,3.208582241426865e-05,0.17973499999999987,0.1032665714304491,0.007302049292835554,-0.177515,0.10323071139442959,0.007299513605371256,0.0,0.0,0.0,0.0015099999999999625,0.0008999444427303669,6.363568181457909e-05
LEU 227,R LEU 227,0.0,0.0,0.0,-0.0011950000000000372,0.0003962007067131331,2.8015620642775886e-05,1.1083900000000007,0.05092119303391675,0.0036006720900391715,-1.1035800000000002,0.05093872397302196,0.003601911714631358,0.0,0.0,0.0,0.0036149999999997417,0.0012715246753407326,8.991037203794552e-05
ASN 228,R ASN 228,0.0,0.0,0.0,-0.0012050000000000294,0.0004037016224886774,2.854601548377554e-05,1.6850799999999992,0.18582185985508132,0.013139589719622428,-1.6816600000000006,0.185585329161539,0.013122864473886175,0.0,0.0,0.0,0.0022149999999994206,0.0011869182785686119,8.392779634901291e-05
ARG 229,R ARG 229,0.0,0.0,0.0,-0.001779999999999975,0.000414246303544147,2.929163703175273e-05,-80.72156000000001,0.9104452023023833,0.06437819764467734,80.70732,0.9095394205885776,0.06431414920546666,0.0,0.0,0.0,-0.01602000000000146,0.001596746692496951,0.0001129070414101785
LEU 230,R LEU 230,0.0,0.0,0.0,-0.0023400000000000187,0.0004737087712930723,3.3496268448887874e-05,1.3091699999999997,0.06705319604614449,0.0047413769624459765,-1.29745,0.06692949648697051,0.004732630082733806,0.0,0.0,0.0,0.009379999999999868,0.002885411582426515,0.00020402940964479955
ILE 231,R ILE 231,0.0,0.0,0.0,-0.002829999999999992,0.0003887158345115745,2.748636025377221e-05,1.482235,0.06454416917895285,0.004563961971248932,-1.4766650000000003,0.06423809442223147,0.00454231921764616,0.0,0.0,0.0,0.0027399999999999382,0.00353870032639133,0.0002502238997378358
GLY 232,R GLY 232,0.0,0.0,0.0,-0.001429999999999995,0.0004950757517794399,3.5007142128426994e-05,1.503605,0.09948647634226304,0.0070347562057969226,-1.5006200000000005,0.0999284524047067,0.007066008632884526,0.0,0.0,0.0,0.0015550000000000065,0.0030408839175475205,0.0002150229638898966
GLN 233,R GLN 233,0.0,0.0,0.0,-0.004299999999999975,0.0004898979485566264,3.464101615137689e-05,0.02086999999999996,0.2519637733881603,0.01781652927761187,-0.0036599999999999723,0.2514499242394,0.017780194655852337,0.0,0.0,0.0,0.012910000000000288,0.005561645439975837,0.00039326772051621536
ILE 234,R ILE 234,0.0,0.0,0.0,-0.006275000000000003,0.00047893110151677094,3.3865542960365154e-05,1.8450349999999995,0.08154173026739622,0.005765871042176022,-1.82407,0.08083721358384294,0.005716054189736064,0.0,0.0,0.0,0.014689999999999852,0.00971616693969373,0.0006870367530197981
VAL 235,R VAL 235,0.0,0.0,0.0,-0.005994999999999984,0.00048474219952466006,3.427644964111696e-05,1.8510949999999988,0.16176073681522163,0.011438211393177562,-1.8357599999999992,0.16464984785903725,0.011642502394245859,0.0,0.0,0.0,0.009340000000000077,0.01222556338170164,0.000864477877102717
SER 236,R SER 236,0.0,0.0,0.0,-0.005465000000000015,0.000518435145413611,3.665890069273981e-05,2.2920649999999996,0.19415926651849635,0.013729133398543496,-2.258610000000001,0.19604129131383358,0.013862212648057913,0.0,0.0,0.0,0.02799000000000008,0.0103339198758263,0.0007307184820435222
SER 237,R SER 237,0.0,0.0,0.0,-0.008924999999999985,0.0006159342497378093,4.355312847546534e-05,2.337035,0.2157899992469487,0.01525865717797574,-2.292965000000001,0.22115678550520754,0.0156381462736151,0.0,0.0,0.0,0.03514500000000008,0.019999849374432808,0.001414202911537097
ILE 238,R ILE 238,0.0,0.0,0.0,-0.020429999999999983,0.0013057947771378884,9.233363417521774e-05,2.53672,0.11903924394920765,0.008417345662380442,-2.476295,0.12075072660236061,0.008538365761373201,0.0,0.0,0.0,0.039995000000000024,0.025284480912211717,0.0017878827911806728
THR 239,R THR 239,0.0,0.0,0.0,-0.01700999999999998,0.0013190526903803172,9.327111021102818e-05,2.4534499999999997,0.32304500847405104,0.02284273161204672,-2.37227,0.33114968986849674,0.02341581912938362,0.0,0.0,0.0,0.06416999999999959,0.02432285139534401,0.0017198853159440428
ALA 240,R ALA 240,0.0,0.0,0.0,-0.019425000000000015,0.0014333091083223773,0.00010135025900311968,2.61793,0.17258877454807758,0.012203869283962188,-2.599505000000001,0.18697117418199358,0.01322085851504988,0.0,0.0,0.0,-0.0009999999999999987,0.033948637675170326,0.0024005311912158045
SER 241,R SER 241,0.0,0.0,0.0,-0.038114999999999975,0.00299362238767673,0.00021168106906380794,1.93609,0.7954296272455541,0.05624536833820191,-1.6105100000000008,0.8203890905539879,0.05801026891421894,0.0,0.0,0.0,0.28746500000000014,0.04836722831628834,0.0034200795129645484
LEU 242,R LEU 242,0.0,0.0,0.0,-0.09427499999999997,0.007423568885651032,0.0005249255899649306,2.5901049999999994,0.5739052831042795,0.040581231744182135,-2.466119999999999,0.5817717813713613,0.041137477171066715,0.0,0.0,0.0,0.029709999999999938,0.06404331268758674,0.004528546069104304
ARG 243,R ARG 243,0.0,0.0,0.0,-0.163925,0.022353061870804096,0.001580600162912803,-130.998305,1.9712005889759956,0.1393849303543843,131.66725999999994,1.9875276255713668,0.14053942618371107,-2.973599999999999e-05,0.0004194779010913446,2.966156684195896e-05,0.5050002639999999,0.10140465518835746,0.007170391932757118
PHE 244,R PHE 244,0.0,0.0,0.0,-0.24088500000000004,0.054697730985846175,0.003867713649560937,0.9926800000000001,1.574691216588192,0.11134748375244051,-0.9239949999999999,1.6660449468651801,0.11780716796899501,-0.0008370360000000004,0.01167336708314718,0.00082543170237732,-0.17303703599999978,0.17312307258322843,0.012241649860345169
ASP 245,R ASP 245,0.0,0.0,0.0,-1.4869800000000009,0.5932915890184159,0.04195205058158641,165.77027,4.475785832353622,0.31648585131959217,-162.09552499999995,4.074704213728271,0.288125098085666,-0.28477177200000003,0.12400761137928606,0.008768662292503926,1.9029932279999986,0.7751906296970824,0.05481425509710768
GLY 246,R GLY 246,0.0,0.0,0.0,-0.3740550000000002,0.3241464051551396,0.022920612118244126,3.262275000000001,1.4858247000824112,0.10506367210827411,-2.551579999999999,1.408096635036105,0.0995674679199989,-0.03673724400000001,0.04559406767311361,0.003223987443353698,0.29990275599999994,0.38066017305636346,0.02691673896957993
ALA 247,R ALA 247,0.0,0.0,0.0,-0.9091449999999998,0.715073299721784,0.0505633179278714,2.5480200000000033,1.184453987962382,0.08375354468916497,-1.4593549999999982,1.1758556412140941,0.0831455497598942,-0.20893446000000002,0.19375219738443117,0.013700349264032572,-0.029414459999999826,0.6703870175038412,0.04740352060963909
LEU 248,R LEU 248,0.0,0.0,0.0,-1.43412,0.3187014678347106,0.02253559690800302,-2.574665,0.9623928110574198,0.06805144828638852,2.9206150000000015,0.9686797751450097,0.06849600378032963,-0.2882151359999998,0.0937928604590138,0.006632156765745226,-1.376385135999999,0.41336346077858266,0.029229210621127526
ASN 249,R ASN 249,0.0,0.0,0.0,-1.3455550000000005,0.392581096048954,0.027759675518186273,0.14155000000000043,3.6121937403051922,0.25542066887294,2.1122699999999996,2.435166363331262,0.17219226488289194,-0.32242680000000007,0.08973941227649736,0.006345534696040659,0.5858382000000004,1.3717724888299567,0.09699896290968099
VAL 250,R VAL 250,0.0,0.0,0.0,-0.3824199999999999,0.043447020611314835,0.0030721682896612417,-1.673074999999999,0.4594276432421145,0.032486440200105306,1.94888,0.4432489544262935,0.03134243414286791,0.0,0.0,0.0,-0.10661500000000014,0.13140036824529838,0.009291409143665996
ASP 251,R ASP 251,0.0,0.0,0.0,-0.7148099999999996,0.08629173714788961,0.006101747249763985,156.2340000000001,3.345361739775811,0.2365527971717502,-156.69604999999993,3.2339607337643885,0.2286755564935822,-0.03785292000000001,0.02033622344373701,0.0014379881500791282,-1.2147129200000015,0.4541589746702751,0.0321138890726081
LEU 252,R LEU 252,0.0,0.0,0.0,-0.21161500000000008,0.0206721255559263,0.0014617400162135216,-0.20395999999999986,0.3446331649740052,0.02436924479749012,0.16987999999999995,0.3878961788932705,0.02742840184917817,0.0,0.0,0.0,-0.2456949999999997,0.09530216143928764,0.00673888046154554
THR 253,R THR 253,0.0,0.0,0.0,-1.8139950000000011,0.24555208200093898,0.017363154231733912,-1.1840000000000002,0.8159184824478477,0.057694149183431014,3.1234900000000003,0.7119120239889164,0.050339781977080285,-0.24976692,0.0629020543311839,0.004447846916814478,-0.12427191999999984,0.4167108323536635,0.029465905535116604
GLU 254,R GLU 254,0.0,0.0,0.0,-3.8201850000000013,0.3592147001098247,0.02540031503495491,167.51216999999994,3.502695145327415,0.24767794896902148,-159.89844500000004,3.2957041018516193,0.23304147192036,-0.4974581880000002,0.03749478651157221,0.00265128178014746,3.2960818119999957,1.2249272718666102,0.08661543803972177
PHE 255,R PHE 255,0.0,0.0,0.0,-0.43677999999999984,0.035172881599325,0.002487098309275425,-0.1620450000000001,0.43174212555065783,0.030528778470076394,-0.20848999999999987,0.4695437039296768,0.033201753711212305,0.0,0.0,0.0,-0.8073149999999998,0.11908163491907721,0.008420343156606027
GLN 256,R GLN 256,0.0,0.0,0.0,-1.89828,0.32122204407543126,0.02271382856323415,-4.879575,2.2757681547941098,0.16092110946633115,5.398215,2.3030539070492915,0.16285050351127267,-0.17283337199999996,0.03455717777109756,0.0024435614740612108,-1.5524733720000001,0.48303204142514655,0.03415552320221024
THR 257,R THR 257,0.0,0.0,0.0,-5.054974999999998,0.7739223891159958,0.05472457694560145,-5.73019,2.714832481738049,0.1919676457622478,8.163124999999999,1.820452339220946,0.1287254193890044,-0.8437478759999993,0.03423949099904005,0.0024210976269796974,-3.4657878759999985,1.0983517246610048,0.07766519526357363
ASN 258,R ASN 258,0.0,0.0,0.0,-3.75115,0.7646496959392487,0.05406889852308744,-6.852994999999997,1.5041229853223517,0.10635755626599887,7.003270000000004,1.2319970036895134,0.08711534357103629,-0.44357842799999986,0.04195638267262846,0.0029667642701873345,-4.044453427999998,0.8966806449148872,0.06340489645780434
LEU 259,R LEU 259,0.0,0.0,0.0,-0.9781049999999998,0.1311273197125603,0.009272101696756784,-1.0611399999999998,0.2753110974879152,0.01946743439696155,1.3609049999999998,0.2526528566531564,0.01786525482255996,-0.005279363999999997,0.005326445765076743,0.00037663659201081333,-0.683619364,0.1816548687840993,0.012844938955278912
VAL 260,R VAL 260,0.0,0.0,0.0,-2.137829999999999,0.45325465369922596,0.032049943923508295,-2.38956,0.8819364525860137,0.06236232461991783,3.1797750000000007,0.5762405612025218,0.040746360842104486,-0.2235519720000001,0.02679041345644314,0.0018943683025842276,-1.571166972000001,0.4618672463626358,0.03265894619109776
PRO 261,R PRO 261,0.0,0.0,0.0,-3.344864999999998,0.5268964953147974,0.03725720848205192,-2.455895000000002,0.6997917933035425,0.04948275224636297,2.939935,0.4048434274815386,0.028626753289100023,-0.3492449639999997,0.03537382526488799,0.002501307172131032,-3.210069964,0.43313605580956627,0.03062734422393392
TYR 262,R TYR 262,0.0,0.0,0.0,-2.87477,0.6475305839109095,0.045787326690908875,-3.266355,2.121670381792375,0.15002475144080396,3.451504999999999,1.4258509985180812,0.10082289100137451,-0.4390353000000002,0.04360734694773603,0.0030835050736298638,-3.1286553,0.7225984672387717,0.05109542762595408
PRO 263,R PRO 263,0.0,0.0,0.0,-1.4232599999999997,0.36822014121989605,0.026037095882605665,0.754185,0.6829232978709979,0.048289969495486314,-0.7551700000000002,0.6697305361860093,0.04735710037048296,-0.3459602879999998,0.05177257798537297,0.003660874097296659,-1.7702052879999988,0.4194518999088375,0.029659728280712
ARG 264,R ARG 264,0.0,0.0,0.0,-0.10776,0.02678306181152564,0.0018938484627868237,-94.057675,1.660419543180129,0.11740939185973386,94.31727000000005,1.6622072365069607,0.11753580086714233,0.0,0.0,0.0,0.15183499999999994,0.0514955121831037,0.0036412825865347097
GLY 265,R GLY 265,0.0,0.0,0.0,-0.07477999999999996,0.01568826312884908,0.0011093277243448068,0.9270099999999996,0.1371626403216295,0.009698863309687559,-0.8478799999999994,0.14917153079592893,0.010548020098577925,0.0,0.0,0.0,0.004349999999999881,0.03747088870042979,0.0026495919497160282
HID 266,R HID 266,0.0,0.0,0.0,-0.1243349999999998,0.04184056375098255,0.0029585746356987808,-0.11496999999999996,0.30986764771431025,0.021910951496911295,0.25916999999999996,0.3102036767996148,0.02193471234140077,-0.000581292,0.002477818410363439,0.00017520822005168593,0.019283708000000347,0.03828110586483588,0.0027068829548345563
PHE 267,R PHE 267,0.0,0.0,0.0,-0.03237500000000001,0.003995544393446287,0.00028252765351377605,-0.26279500000000006,0.183344410809274,0.012964407617588977,0.3089749999999999,0.18743810811838685,0.01325387573032886,0.0,0.0,0.0,0.013804999999999908,0.021616358967225902,0.001528507401028807
PRO 268,R PRO 268,0.0,0.0,0.0,-0.032574999999999986,0.004126060469745883,0.00029175653377430655,-1.635399999999999,0.21358864670202496,0.015102998046745955,1.7021549999999999,0.2102147972313108,0.014864430862801495,0.0,0.0,0.0,0.034179999999999815,0.01934289533653112,0.00136774924602428
LEU 269,R LEU 269,0.0,0.0,0.0,-0.015489999999999983,0.0010629675441892537,7.516315586774324e-05,1.6664950000000014,0.15878205180371138,0.0112275865561118,-1.6524349999999997,0.1660961642392709,0.011744772406266299,0.0,0.0,0.0,-0.0014300000000002755,0.015408929229508555,0.00108957583490091
ALA 270,R ALA 270,0.0,0.0,0.0,-0.006775000000000028,0.0005868347297152704,4.149548168174424e-05,-1.2437449999999997,0.10163124507257444,0.007186414257124928,1.2684300000000004,0.10277628666184892,0.007267380924376589,0.0,0.0,0.0,0.017910000000000002,0.009394780465769156,0.0006643112975104282
THR 271,R THR 271,0.0,0.0,0.0,-0.008744999999999992,0.0005915868490763362,4.1831507264266e-05,2.0477349999999994,0.2630876180571824,0.018603103877445005,-2.0137250000000013,0.2661137339090064,0.018817082581393092,0.0,0.0,0.0,0.025265000000000128,0.013849721116325892,0.000979323171889656
TYR 272,R TYR 272,0.0,0.0,0.0,-0.009149999999999985,0.0007053367989833038,4.987484335815068e-05,-0.514825,0.1792329053912812,0.012673680281394184,0.5154299999999998,0.18181791743389908,0.012856468235872583,0.0,0.0,0.0,-0.008544999999999995,0.007466456656272655,0.000527958213308583
ALA 273,R ALA 273,0.0,0.0,0.0,-0.005080000000000018,0.0004935585071700734,3.489985673322681e-05,1.2778449999999995,0.10208521428200042,0.0072185147277684285,-1.2675400000000006,0.1033660408451347,0.00730908284260004,0.0,0.0,0.0,0.005224999999999857,0.00555917035177012,0.0003930927053507857
PRO 274,R PRO 274,0.0,0.0,0.0,-0.005109999999999986,0.00046679760067939226,3.3007574888200843e-05,0.44551500000000027,0.19378199032675794,0.013702455943187648,-0.4593950000000001,0.19326002942926385,0.01366554773417442,0.0,0.0,0.0,-0.018989999999999636,0.004450831383011415,0.0003147213052845271
VAL 275,R VAL 275,0.0,0.0,0.0,-0.0026600000000000035,0.00048414873747641414,3.42344855372478e-05,-0.24430500000000005,0.3004509144186451,0.021245087899912297,0.24303999999999984,0.2987979892837301,0.021128208442743088,0.0,0.0,0.0,-0.0039249999999999815,0.002615219876033403,0.00018492397086370614
ILE 276,R ILE 276,0.0,0.0,0.0,-0.0024600000000000112,0.0004983974317751066,3.524202037341375e-05,0.4107299999999999,0.18881471632264304,0.013351216629955519,-0.4104949999999997,0.1892109139954675,0.01337923203606997,0.0,0.0,0.0,-0.002225000000000152,0.001518016798326279,0.00010733999720516036
SER 277,R SER 277,0.0,0.0,0.0,-0.0008550000000000002,0.00035210083782916395,2.4897289009046667e-05,0.3451250000000002,0.21636009191854205,0.015298968817374583,-0.34417000000000025,0.21600384510466433,0.015273778363587677,0.0,0.0,0.0,0.00010000000000015483,0.0009219544457293229,6.51920240520289e-05
ALA 278,R ALA 278,0.0,0.0,0.0,-0.0006249999999999972,0.0004841229182759248,3.423265984407272e-05,-0.1094800000000001,0.11811130174542983,0.008351730239896394,0.10861999999999997,0.11789909075137098,0.008336724656602259,0.0,0.0,0.0,-0.0014850000000000538,0.0007935836439846794,5.6114837610029776e-05
GLU 279,R GLU 279,0.0,0.0,0.0,-0.0007000000000000086,0.000458257569495589,3.2403703492039655e-05,75.11188000000004,0.7361868211225617,0.05205626934359312,-75.10191,0.7354223425343341,0.05200221254421236,0.0,0.0,0.0,0.009269999999999499,0.0011256553646627808,7.959585416320683e-05
LYS 280,R LYS 280,0.0,0.0,0.0,-0.0010900000000000115,0.00037669616403674457,2.6636441203734216e-05,-77.29502,1.6070633278124484,0.11363653768924019,77.28380999999996,1.6056829088918625,0.11353892733127773,0.0,0.0,0.0,-0.012300000000000826,0.0017691806012962038,0.00012509996003202392
ALA 281,R ALA 281,0.0,0.0,0.0,-0.0009549999999999896,0.0003208971797943978,2.2690857189625743e-05,0.1928100000000001,0.655674869047152,0.04636321461568427,-0.191845,0.6544486694730154,0.046276509212288264,0.0,0.0,0.0,1.0000000000078834e-05,0.0013527379642784573,9.565301877097829e-05
TYR 282,R TYR 282,0.0,0.0,0.0,-0.0019100000000000022,0.0003345145736735542,2.3653752345029712e-05,0.5629699999999995,0.2197853932817198,0.015541174199525633,-0.5604349999999998,0.21968840610055032,0.015534316170176322,0.0,0.0,0.0,0.0006249999999999467,0.0008685476383020742,6.141559248269574e-05
HIE 283,R HIE 283,0.0,0.0,0.0,-0.0033300000000000035,0.0005840376700179542,4.129769969380866e-05,1.2304249999999999,0.19773665410085386,0.01398209290038525,-1.219335,0.19657353019925963,0.013899847620567507,0.0,0.0,0.0,0.007759999999999874,0.002020494988858032,0.00014287057079749523
GLU 284,R GLU 284,0.0,0.0,0.0,-0.005089999999999999,0.0008135723692456879,5.7528253927963165e-05,89.75573000000004,1.6328999960479844,0.11546346602050164,-89.70403000000002,1.6268467964447926,0.11503544017177238,0.0,0.0,0.0,0.04660999999999795,0.007156668219219387,0.0005060528628512282
GLN 285,R GLN 285,0.0,0.0,0.0,-0.010504999999999978,0.0030446633639862925,0.0002152902111104953,0.19821999999999965,0.769345697069919,0.05440095594748311,-0.14189500000000016,0.7691904731436809,0.054389979958398574,0.0,0.0,0.0,0.04581999999999887,0.018420032573261053,0.0013024929942229981
LEU 286,R LEU 286,0.0,0.0,0.0,-0.012709999999999997,0.002305623559907389,0.00016303220540739828,0.5194800000000002,0.34357010871145305,0.024294075368286778,-0.47838500000000034,0.35357087942165055,0.025001236646914022,0.0,0.0,0.0,0.028385000000000056,0.013204422554583786,0.0009336936729998789
SER 287,R SER 287,0.0,0.0,0.0,-0.018134999999999974,0.0032782274173705026,0.00023180568370943447,-0.43967499999999987,0.4633454320212946,0.03276346970140678,0.5546750000000001,0.4794745346470446,0.033903969485518944,0.0,0.0,0.0,0.096865,0.02804294519125987,0.0019829356709182536
VAL 288,R VAL 288,0.0,0.0,0.0,-0.05717000000000005,0.009002283043761784,0.000636557538640463,-0.7044350000000003,0.274059529619022,0.019378935184240595,0.8012250000000001,0.2755753878251822,0.019486122545929907,0.0,0.0,0.0,0.03962000000000001,0.02275907730994385,0.0016093097899410184
ALA 289,R ALA 289,0.0,0.0,0.0,-0.019469999999999984,0.0020418374078265285,0.00014437970771545005,0.06048999999999991,0.22826966487030192,0.01614110279689711,-0.07687999999999998,0.22994948488744224,0.016259884009426392,0.0,0.0,0.0,-0.03586000000000014,0.014445082208142642,0.0010214215584174809
GLU 290,R GLU 290,0.0,0.0,0.0,-0.01093499999999998,0.0009384961374454553,6.636169829050636e-05,95.47413999999998,1.0926172707826858,0.07725970814119754,-95.41025499999996,1.0891115323929779,0.07701181500235468,0.0,0.0,0.0,0.05294999999999952,0.008632931136062387,0.0006104404147826199
ILE 291,R ILE 291,0.0,0.0,0.0,-0.017029999999999983,0.001526138918971648,0.00010791431786375592,-0.7098149999999999,0.24819381695562065,0.017549953101789206,0.7691549999999999,0.25202970256499535,0.01782119117441368,0.0,0.0,0.0,0.04231000000000022,0.015227406213797832,0.0010767402193658617
THR 292,R THR 292,0.0,0.0,0.0,-0.028364999999999932,0.0025360944383048087,0.00017932895750548183,0.6869500000000002,0.3638559021096123,0.025728497575645545,-0.5906199999999999,0.35757560822852547,0.025284413736529458,0.0,0.0,0.0,0.06796500000000032,0.02632686413152915,0.0018615904154781148
ASN 293,R ASN 293,0.0,0.0,0.0,-0.012780000000000012,0.001044796630928774,7.387827826905946e-05,-1.1015949999999994,0.6418668639016972,0.04538684120838329,1.1639549999999999,0.6476199757380858,0.045793647647626785,0.0,0.0,0.0,0.04958000000000098,0.015374121113092144,0.0010871145293850726
ALA 294,R ALA 294,0.0,0.0,0.0,-0.004644999999999991,0.000537563949684111,3.801151141430589e-05,-0.7925100000000002,0.11460667476198562,0.008103915689344118,0.8193350000000001,0.11709625431669325,0.008279955547887833,0.0,0.0,0.0,0.0221800000000001,0.007638560073731148,0.0005401277626636109
CYS 295,R CYS 295,0.0,0.0,0.0,-0.010285000000000034,0.0008853106799311327,6.260091852361771e-05,-0.5823899999999997,0.30604878352968545,0.021640917020773434,0.614915,0.3042942125230121,0.021516850115084227,0.0,0.0,0.0,0.0222400000000001,0.01228138428679786,0.0008684250111552677
PHE 296,R PHE 296,0.0,0.0,0.0,-0.026339999999999964,0.002207804339156894,0.0001561153419750924,-0.7191400000000006,0.1366142027755497,0.009660082918898525,0.6388199999999998,0.1355907356717262,0.00958771286595503,0.0,0.0,0.0,-0.10666000000000003,0.02679411129334173,0.0018946297791388991
GLU 297,R GLU 297,0.0,0.0,0.0,-0.004794999999999993,0.0005594416859691911,3.9558500982725e-05,91.84719999999999,1.7094927054554112,0.12087938844164585,-91.82238500000007,1.7068269469300716,0.1206908908486185,0.0,0.0,0.0,0.020019999999998605,0.004784307682413208,0.00033830164055172744
PRO 298,R PRO 298,0.0,0.0,0.0,-0.0029500000000000017,0.0003278719262151288,2.3184046238741294e-05,0.4652599999999999,0.17287912655957038,0.012224400271587959,-0.471225,0.17237878168440612,0.0121890205461719,0.0,0.0,0.0,-0.00891500000000006,0.0022108312916185864,0.0001563293798362916
ALA 299,R ALA 299,0.0,0.0,0.0,-0.0014249999999999925,0.0004943429983321371,3.495532863527442e-05,-0.17063499999999987,0.10671537740644527,0.0075459167020979125,0.17351499999999997,0.10661486657591437,0.0075388095131128045,0.0,0.0,0.0,0.0014550000000000706,0.0013068951755975792,9.24114440965032e-05
ASN 300,R ASN 300,0.0,0.0,0.0,-0.0036350000000000167,0.0004917062130988001,3.476887976337191e-05,-0.9248749999999998,0.2366535851725064,0.016733935486758746,0.9530600000000007,0.23701946417962885,0.016759807039461755,0.0,0.0,0.0,0.024550000000000908,0.005197836088220249,0.00036754251454766955
GLN 301,R GLN 301,0.0,0.0,0.0,-0.005939999999999996,0.00042000000000008133,2.9698484809840747e-05,-0.09822500000000084,0.15120520617690325,0.010691822663839832,0.15164499999999995,0.14906317108863612,0.010540357910194512,0.0,0.0,0.0,0.04747999999999944,0.009061434764980949,0.0006407401969597558
MET 302,R MET 302,0.0,0.0,0.0,-0.00507500000000006,0.0004789311015166967,3.38655429603599e-05,-0.15,0.37667851013828757,0.026635192884602883,0.15085499999999993,0.37851379628092824,0.026764967212290772,0.0,0.0,0.0,-0.0042200000000000735,0.0048043313790785734,0.00033971752972137767
VAL 303,R VAL 303,0.0,0.0,0.0,-0.003695000000000028,0.00046040742826325984,3.255572146336099e-05,0.6474699999999999,0.09804615800734079,0.0069329103196278385,-0.6384350000000001,0.09823861651611196,0.006946519191292753,0.0,0.0,0.0,0.005340000000000044,0.004362843109716609,0.00030849959481336187
LYS 304,R LYS 304,0.0,0.0,0.0,-0.0022749999999999828,0.000446514277487274,3.157332735078632e-05,-81.046735,1.2680301198203892,0.08966326964737875,81.03601500000002,1.26672385892579,0.08957090305372177,0.0,0.0,0.0,-0.012995000000003216,0.0027883642158083315,0.0001971671245415981
CYS 305,R CYS 305,0.0,0.0,0.0,-0.0031549999999999955,0.00041349123328072806,2.9238245501399144e-05,0.3286099999999999,0.2893462422427498,0.020459869000069384,-0.32489999999999997,0.2895808350012134,0.02047645721310207,0.0,0.0,0.0,0.0005549999999999966,0.0022752966839514176,0.00016088777144333122
ASP 306,R ASP 306,0.0,0.0,0.0,-0.0035049999999999886,0.0004999749993749596,3.5353571248177374e-05,87.38562999999996,1.0786075065117902,0.07626906820932,-87.36634999999997,1.0743581095292565,0.07596859046708968,0.0,0.0,0.0,0.01577499999999944,0.005519454230265173,0.000390284351466928
PRO 307,R PRO 307,0.0,0.0,0.0,-0.006525000000000007,0.0005651327277728363,3.996091840786237e-05,0.3755749999999997,0.18903231039957205,0.013366602854689772,-0.36638999999999977,0.1880296197411464,0.013295701918289254,0.0,0.0,0.0,0.002660000000000089,0.004071166908884789,0.00028787497286147094
ARG 308,R ARG 308,0.0,0.0,0.0,-0.0071700000000000106,0.0010867842472174196,7.684725108941547e-05,-88.323975,1.8857492554341226,0.1333426086134951,88.33994999999999,1.8962404139498596,0.13408444554639318,0.0,0.0,0.0,0.008805000000002963,0.015975198746802997,0.0011296171364667234
HIE 309,R HIE 309,0.0,0.0,0.0,-0.00580499999999999,0.0007327857804297034,5.181577944989197e-05,0.469915,0.5116996949139212,0.03618263242047212,-0.4489849999999999,0.5123016345621006,0.036225195981181395,0.0,0.0,0.0,0.01512499999999989,0.004785329142285007,0.00033837386867193337
GLY 310,R GLY 310,0.0,0.0,0.0,-0.0060200000000000245,0.0007678541528180536,5.429548784198972e-05,0.277825,0.31946582661530476,0.022589645235704784,-0.21427500000000016,0.31874434798910534,0.022538628992798106,0.0,0.0,0.0,0.05752999999999998,0.00872290662566085,0.0006168026426661852
LYS 311,R LYS 311,0.0,0.0,0.0,-0.04953500000000001,0.010003937974617683,0.0007073852380421779,-92.86485,2.3135622938441402,0.16359355866746955,93.304645,2.31205045770668,0.16348665570898543,0.0,0.0,0.0,0.390259999999998,0.1364375769353892,0.009647593585967498
TYR 312,R TYR 312,0.0,0.0,0.0,-0.07043000000000005,0.006417561842320177,0.000453790149738863,-1.0783950000000004,0.4117361764224747,0.02911414424081525,1.18427,0.4135092466922584,0.029239519241943686,0.0,0.0,0.0,0.03544499999999986,0.029072615551408717,0.0020557443603230583
MET 313,R MET 313,0.0,0.0,0.0,-0.4486350000000002,0.08230481015712111,0.0058198289386371775,1.00819,0.33272695096730726,0.023527348331250687,-0.2737100000000001,0.4017051977507884,0.028404846936746553,-0.0026586360000000002,0.00498791426056062,0.00035269879976194984,0.2831863639999996,0.097663388301404,0.00690584441415777
ALA 314,R ALA 314,0.0,0.0,0.0,-0.6493800000000002,0.15601008172550865,0.011031578672157464,-2.7728200000000016,0.18728806048436436,0.013243265760377031,3.152375000000003,0.20994405058248578,0.014845286183664723,-0.05358160800000003,0.015615436434910581,0.0011041780994312759,-0.32340660799999976,0.1675171003594942,0.011845247762890577
CYS 315,R CYS 315,0.0,0.0,0.0,-0.25627500000000014,0.034684713852069504,0.0024525796368313323,2.0379499999999995,1.0227299386934965,0.07231792749726734,-1.765920000000001,1.052285386005145,0.07440781321877418,-0.000408096,0.0014218326147560408,0.00010053874836061964,0.015346904000000036,0.09819594952921613,0.006943502179716069
CYS 316,R CYS 316,0.0,0.0,0.0,-0.15920000000000006,0.01654206758540131,0.0011697008164483446,-3.558379999999999,0.46970149627183555,0.033212911314728276,3.9175350000000027,0.4898604686795763,0.03463836592385487,0.0,0.0,0.0,0.19995499999999986,0.09891103565831248,0.006994066404817716
LEU 317,R LEU 317,0.0,0.0,0.0,-0.16064,0.023485535974297096,0.0016606781747226086,2.2702500000000017,0.33421527119506367,0.02363258846381305,-2.22143,0.34427695987388135,0.02434405729331104,0.0,0.0,0.0,-0.11182000000000024,0.04698263083310687,0.003322173686007404
LEU 318,R LEU 318,0.0,0.0,0.0,-0.06389500000000002,0.005997830857901801,0.0004241106872032291,-1.5560950000000005,0.1414297563280117,0.01000059397610981,1.6333049999999998,0.14659444728570095,0.010365792776001302,0.0,0.0,0.0,0.013314999999999992,0.023822799478650545,0.0016845263058201149
TYR 319,R TYR 319,0.0,0.0,0.0,-0.09380000000000002,0.0078000000000000794,0.0005515432893255127,2.2594999999999987,0.2237866618009337,0.015824106609854074,-2.340179999999999,0.2355125848017611,0.01665325457680971,0.0,0.0,0.0,-0.17447999999999997,0.04264281416604708,0.003015302306568966
ARG 320,R ARG 320,0.0,0.0,0.0,-0.02717000000000001,0.0020027730775104106,0.00014161744242854621,-113.59362499999996,1.341195967927573,0.0948368763821642,113.64370499999997,1.3422056988333784,0.09490827513923107,0.0,0.0,0.0,0.022910000000002952,0.02517681274506406,0.001780269502069869
GLY 321,R GLY 321,0.0,0.0,0.0,-0.017809999999999975,0.0025600585930795157,0.00018102347914014178,1.9381499999999994,0.151191691239967,0.01069086701348434,-1.8689049999999998,0.15221069599407855,0.0107629215306537,0.0,0.0,0.0,0.051434999999999995,0.013645723689126966,0.0009648983754779589
ASP 322,R ASP 322,0.0,0.0,0.0,-0.09485500000000002,0.03139544513141997,0.002219993215079724,114.41531500000005,1.8773970639597382,0.13275201949056453,-113.88026500000002,1.82124069655218,0.12878116467049577,-0.012031991999999998,0.020083038481343806,0.0014200852696988587,0.4281630080000011,0.07538838593923487,0.0053307638920341545
VAL 323,R VAL 323,0.0,0.0,0.0,-0.15214000000000005,0.03110418621343408,0.002199398099480836,0.15648499999999993,0.25828642971515153,0.018263608594004624,0.3205999999999999,0.28085328910304774,0.019859326524331096,-6.71399999999999e-05,0.0005473306916298411,3.8702124360298375e-05,0.3248778600000001,0.053528531686250665,0.0037850387742306823
VAL 324,R VAL 324,0.0,0.0,0.0,-1.8965250000000007,0.5502688064709772,0.038909880453105596,-1.7157949999999997,0.33905216851540587,0.02397460875332475,2.437645,0.31381706291245953,0.022190217323744554,-0.4219440479999996,0.07005072877803557,0.004953334534600859,-1.5966190479999998,0.6508162851685056,0.04601966085492882
PRO 325,R PRO 325,0.0,0.0,0.0,-1.981340000000001,0.36054127974476824,0.025494118380520164,-0.9984799999999997,0.5308568258956468,0.037537246142997825,1.3239900000000002,0.4636177519250086,0.03278272562646361,-0.36283489200000013,0.047344172960593775,0.003347738575010464,-2.0186648919999994,0.36375548970785865,0.025721397346626023
LYS 326,R LYS 326,0.0,0.0,0.0,-3.60252,0.5294137414159223,0.037435204660854,-134.53584000000006,3.7395635566699474,0.2644270749599404,137.45621000000006,4.079771331323231,0.28848339740691253,-0.762446592,0.0815775375859885,0.005768403001955293,-1.4445965919999992,0.9710761514695938,0.06866545317526847
ASP 327,R ASP 327,0.0,0.0,0.0,-0.5552199999999998,0.2062581188705068,0.014584651452811636,124.63106999999995,2.6310104475485825,0.1860405328834256,-123.12403,2.5296901685972686,0.17887610725160694,-0.07010996399999998,0.048594756479788094,0.0034361681836967083,0.8817100359999988,0.5170337210456297,0.03655980502534786
VAL 328,R VAL 328,0.0,0.0,0.0,-0.2945600000000001,0.038234884595090016,0.0027036146175073213,-2.3838699999999995,0.4469115159626127,0.03160141635275234,2.601945000000002,0.4552550625473464,0.03219139418967344,-0.0010595879999999995,0.003569276441613341,0.00025238595757941836,-0.0775445880000001,0.13213641861711173,0.009343455764586407
ASN 329,R ASN 329,0.0,0.0,0.0,-2.3078400000000006,0.6070589711057714,0.04292555150490194,-2.052875,4.180219284843199,0.2955861403159406,4.743319999999998,3.533787616368593,0.24987651868072777,-0.547711236,0.05780996887171814,0.004087782100937512,-0.16510623599999857,0.7039918140941052,0.049779738564576105
ALA 330,R ALA 330,0.0,0.0,0.0,-0.17708499999999985,0.036586305839754314,0.002587042495785526,-1.1041450000000006,0.3305933211288438,0.02337647791851874,1.2202650000000004,0.3348513472796553,0.023677565835089585,-0.0005702039999999999,0.004434681750744242,0.0003135793538355484,-0.061535203999999996,0.04465720550493948,0.0031577412841383924
ALA 331,R ALA 331,0.0,0.0,0.0,-0.06354000000000004,0.007394484430980088,0.0005228690084524369,-2.105085,0.24337524067784408,0.017209228305621164,2.285070000000001,0.27139754070365474,0.01919070414289063,0.0,0.0,0.0,0.116445,0.05019229995726457,0.0035491315663131037
ILE 332,R ILE 332,0.0,0.0,0.0,-0.5938050000000001,0.14125663515389253,0.009988352460491146,-3.109055,0.39474362816263836,0.02791258963039826,3.3112850000000007,0.41425948845499655,0.029292569345739834,-0.052695036,0.024678384432865533,0.001745025298120775,-0.44427003599999987,0.17031124089095367,0.012042823334628897
ALA 333,R ALA 333,0.0,0.0,0.0,-0.2016749999999999,0.10191707106760892,0.007206625207057755,-1.1960799999999991,0.4051606269123404,0.028649182675950867,1.2302500000000007,0.40401890735459206,0.028568450911801154,-0.03238513199999999,0.04755262323314852,0.0033624782351368283,-0.19989013200000014,0.15025595317335608,0.010624700340252842
THR 334,R THR 334,0.0,0.0,0.0,-0.04406500000000004,0.008206142516432318,0.0005802619020752531,-1.7359550000000012,0.6645007020124165,0.0469872952496201,1.8471000000000013,0.6828544134733229,0.04828509863301492,0.0,0.0,0.0,0.06708000000000017,0.03473159368644079,0.0024558945417098165
ILE 335,R ILE 335,0.0,0.0,0.0,-0.05641000000000004,0.007720226680609792,0.0005459024638156494,-2.25861,0.29426708599501106,0.020807825198707722,2.4361349999999984,0.30930738234806576,0.021871334752937753,0.0,0.0,0.0,0.12111499999999972,0.051598466789237095,0.0036485625765498414
LYS 336,R LYS 336,0.0,0.0,0.0,-0.871455,0.5813193511100423,0.04110548552048744,-149.52520000000007,12.06489763404502,0.8531170931354766,152.94160500000007,12.619662683247759,0.8923449059611311,-0.26326843199999983,0.09093255686585673,0.006429902759047864,2.2816815680000007,1.2991673789850802,0.09186500635767035
THR 337,R THR 337,0.0,0.0,0.0,-0.09880499999999996,0.06305867882377499,0.004458921940895584,-0.6634949999999997,0.7679923306745976,0.05430525849192693,0.8692699999999999,0.7318813067021184,0.05175182349927393,-0.013072212000000001,0.033831328099497605,0.002392236151570175,0.09389778799999951,0.10356742723586347,0.0073233230108523395
LYS 338,R LYS 338,0.0,0.0,0.0,-0.020764999999999992,0.004640018857720376,0.0003280988799127536,-98.46020999999993,2.291171171237522,0.1620102672041176,98.519665,2.3069629521889947,0.1631269147438975,0.0,0.0,0.0,0.03868999999999947,0.023062174658950437,0.0016307420090252408
ARG 339,R ARG 339,0.0,0.0,0.0,-0.017680000000000046,0.00174573766643214,0.00012344229421069452,-97.24962999999997,1.2323012996479885,0.08713686054460883,97.30630000000001,1.2370387301930699,0.08747184747099156,0.0,0.0,0.0,0.03898999999999646,0.01361175594844555,0.0009624964935002173
THR 340,R THR 340,0.0,0.0,0.0,-0.007460000000000002,0.0008935323161475256,6.318227599572374e-05,0.0021950000000002133,0.3903978316730254,0.027605295413652055,0.018429999999999905,0.39074404038961363,0.0276297760667726,0.0,0.0,0.0,0.013165000000000107,0.007000555335113968,0.000495014014953075
ILE 341,R ILE 341,0.0,0.0,0.0,-0.021820000000000003,0.0025899034731047704,0.00018313383084509743,0.2885,0.3787487821762599,0.026781583224297995,-0.21994999999999995,0.373161382648312,0.026386494414756947,0.0,0.0,0.0,0.046729999999999994,0.011661350693637424,0.0008245820153265472
GLN 342,R GLN 342,0.0,0.0,0.0,-0.026669999999999975,0.004085474268674473,0.00028888665597428707,-0.4089499999999998,0.9875466761120719,0.06983009514170811,0.5388949999999998,0.9978862530243622,0.07056121363663614,0.0,0.0,0.0,0.10327499999999994,0.037954042933526756,0.0026837561131742133
PHE 343,R PHE 343,0.0,0.0,0.0,-0.156305,0.02960898470059401,0.002093671386583876,-1.5089300000000005,0.323079255137187,0.022845153216820364,1.5118649999999996,0.3237540529089979,0.02289286862485807,0.0,0.0,0.0,-0.15336999999999984,0.07238979969581356,0.0051187318253645645
VAL 344,R VAL 344,0.0,0.0,0.0,-0.32288499999999987,0.049800620227061776,0.003521435626985132,3.1471099999999983,0.34505732552723567,0.024399237477840233,-2.8462899999999975,0.32782188136244017,0.023180507533271333,-0.0014446440000000001,0.004158793787970738,0.0002940711289030598,-0.023509643999999906,0.09212232733192763,0.006514032235509285
ASP 345,R ASP 345,0.0,0.0,0.0,-0.06925999999999988,0.7674704700508026,0.05426835737333496,77.55585500000001,5.667461310319978,0.40075003246396523,-78.86956000000002,5.028424586925643,0.35556331241002864,-0.144231444,0.033717854554305135,0.0023842123602410875,-1.5271964440000019,0.9415408828531201,0.06657699430298099
TRP 346,R TRP 346,0.0,0.0,0.0,-5.702804999999997,0.7540747688227194,0.053321138255622305,2.869424999999999,1.0232119058997533,0.07235200772525271,-2.790834999999999,0.843160973821136,0.05962048422207783,-0.8564984999999994,0.04804569340644281,0.0033973435614505503,-6.4807135,0.8591138541746804,0.06074852320982273
CYS 347,R CYS 347,0.0,0.0,0.0,-1.0796,0.14145490447489406,0.010002372218629289,-0.03906499999999998,0.7223293575475109,0.051076398697196726,0.8291799999999999,0.826806015701386,0.05846401404282811,-0.036208404000000007,0.01730646496691866,0.0012237518736475602,-0.32569340399999935,0.1992173482826518,0.01408679379006653
PRO 348,R PRO 348,0.0,0.0,0.0,-2.08842,0.3787666743524313,0.02678284839220809,-1.260125,0.876719772433016,0.061993449628771236,2.1646249999999996,0.8904893959924534,0.06296710904809766,-0.39170033999999987,0.06377257978342502,0.004509402361861995,-1.5756203399999997,0.3543937365397883,0.025059421431732305
THR 349,R THR 349,0.0,0.0,0.0,-3.727509999999999,0.6324294979679587,0.044719518663554746,-5.8083849999999995,1.7715998636190475,0.12527102771141913,6.45824,1.315098799482378,0.09299152790442772,-0.604799244,0.053515179021026864,0.003784094598218016,-3.6824542440000014,0.8482144353021881,0.059977817910249524
GLY 350,R GLY 350,0.0,0.0,0.0,-1.476,0.2513794939926446,0.017775214485344196,-5.024554999999998,0.6269328010042535,0.0443308434938384,5.682995000000002,0.6725130890733474,0.04755385657204766,-0.1138293,0.023470372085802146,0.001659605925884215,-0.9313893000000002,0.3317143289004045,0.023455745138222076
PHE 351,R PHE 351,0.0,0.0,0.0,-1.2545199999999996,0.49377527236588176,0.034915184347214946,-5.863529999999996,0.8671855793888977,0.06131928037330747,4.775379999999999,0.7229529483998299,0.05112049322923279,-0.08381404800000004,0.01721306574132819,0.001217147551070301,-2.4264840479999985,0.4967502701236332,0.035125548456067024
LYS 352,R LYS 352,0.0,0.0,0.0,-3.832560000000001,0.6917108835344404,0.0489113456367741,-203.08786500000014,5.71982169448602,0.40445247073489937,206.06613,5.474404585256998,0.38709886051939524,-0.5698656360000001,0.06203892745694662,0.004386814630234725,-1.4241606359999974,1.8870482087391856,0.13343445848254057
VAL 353,R VAL 353,0.0,0.0,0.0,-1.034389999999999,0.5130116644872725,0.03627540267867484,0.6080249999999997,0.9829806480165314,0.06950722819876361,-1.66876,0.5361930178583091,0.037914571895248994,-0.15396606000000002,0.024100493098150506,0.0017041622099641808,-2.249091059999999,0.8666376003726008,0.06128053240547033
GLY 354,R GLY 354,0.0,0.0,0.0,-0.10599999999999998,0.014409718942436289,0.0010189209979188946,-0.7394300000000001,0.2934506178218063,0.02075009218051812,0.9984850000000006,0.2949358061934821,0.02085511085741325,0.0,0.0,0.0,0.15305500000000008,0.059394629176382684,0.004199834505668056
ILE 355,R ILE 355,0.0,0.0,0.0,-0.20447999999999986,0.02236178883721246,0.001581217252625457,1.905940000000001,0.3485290754011721,0.024644727265684632,-1.7842350000000005,0.41657345063625656,0.029456191180717652,0.0,0.0,0.0,-0.08277500000000018,0.10680577875283691,0.007552309042604105
ASN 356,R ASN 356,0.0,0.0,0.0,-0.05184000000000001,0.005202345624812192,0.00036786138693808675,-0.57319,1.1147452731005412,0.07882439419050424,0.7603749999999999,1.1128866898184198,0.07869297250628544,0.0,0.0,0.0,0.13534500000000027,0.03234417992467833,0.002287078895665784
TYR 357,R TYR 357,0.0,0.0,0.0,-0.14456999999999995,0.03982015946728497,0.00281571047872469,-2.14704,0.7900306186471527,0.0558636007790405,2.3587550000000004,0.7936059380920737,0.05611641404148167,-0.000969083999999999,0.004323333999327832,0.00030570587882590666,0.0661759160000003,0.03322862540385546,0.002349618635257378
GLU 358,R GLU 358,0.0,0.0,0.0,-0.02451500000000002,0.003318098099815652,0.00023462496670218454,118.0451150000001,2.130663124886536,0.15066063440313893,-117.80615499999998,2.093143468799925,0.14800759407847597,0.0,0.0,0.0,0.2144449999999985,0.04399132840685627,0.0031106566629892467
PRO 359,R PRO 359,0.0,0.0,0.0,-0.011050000000000025,0.0012796483892070492,9.048480535427469e-05,0.5959,0.20918501380357066,0.014791614178310635,-0.5775250000000001,0.2099603757259927,0.01484644054563248,0.0,0.0,0.0,0.007324999999999892,0.0065398298907543275,0.00046243580635588633
PRO 360,R PRO 360,0.0,0.0,0.0,-0.00648500000000001,0.0006555722690901325,4.635595970314848e-05,-0.5262650000000003,0.1929310622346736,0.013642286240766152,0.5141850000000001,0.19397701094459532,0.013716245983322049,0.0,0.0,0.0,-0.01856499999999981,0.0038374177515617,0.00027134641143749123
THR 361,R THR 361,0.0,0.0,0.0,-0.003424999999999997,0.0005043560250457823,3.566335654421648e-05,-0.7367550000000003,0.483450933368631,0.03418514333559247,0.7392250000000007,0.4822030012090328,0.03409690120634121,0.0,0.0,0.0,-0.0009550000000005377,0.002786211585648302,0.00019701491060324374
VAL 362,R VAL 362,0.0,0.0,0.0,-0.0021599999999999857,0.0004054626986542623,2.867054237366265e-05,0.343615,0.23409514470616438,0.016553026426457496,-0.3434699999999998,0.23379118695964585,0.01653153336808175,0.0,0.0,0.0,-0.002014999999999928,0.000961652224039468,6.799908087614329e-05
VAL 363,R VAL 363,0.0,0.0,0.0,-0.0014750000000000104,0.000499374608885952,3.531111722956366e-05,-0.23009000000000024,0.19407424326787914,0.0137231213468365,0.2295900000000001,0.19403397099477163,0.01372027366709569,0.0,0.0,0.0,-0.0019750000000001624,0.0007644442425707833,5.405437077608149e-05
PRO 364,R PRO 364,0.0,0.0,0.0,-0.0008649999999999974,0.0003560547710675993,2.5176874309572323e-05,0.20681999999999995,0.26976266902594226,0.019075101257922597,-0.20702500000000015,0.2694344342785458,0.01905189155635209,0.0,0.0,0.0,-0.0010700000000002595,0.0007969316156359343,5.635157495581204e-05
GLY 365,R GLY 365,0.0,0.0,0.0,-0.0003850000000000019,0.0004865953144040766,3.440748465087227e-05,-0.20503499999999997,0.2049400980164692,0.014491453304448109,0.20480999999999994,0.20471239312752904,0.014475352137340216,0.0,0.0,0.0,-0.0006100000000000238,0.0008172514912803954,5.778840714191862e-05
GLY 366,R GLY 366,0.0,0.0,0.0,-0.0004949999999999915,0.0004999749993749601,3.5353571248177415e-05,-0.9380950000000005,0.15531292919457435,0.010982282543942963,0.936904999999999,0.15513554065720056,0.010969739280174785,0.0,0.0,0.0,-0.0016850000000000077,0.0007718646254363034,5.457907108040246e-05
ASP 367,R ASP 367,0.0,0.0,0.0,-0.0009299999999999825,0.0002551470164434555,1.8041618552668293e-05,80.55839499999999,0.6530914935677721,0.04618054238370221,-80.54196499999999,0.6521946747535514,0.0461171277171991,0.0,0.0,0.0,0.01549999999999841,0.0011445523142275106,8.093207028130289e-05
LEU 368,R LEU 368,0.0,0.0,0.0,-0.002205000000000014,0.0004159026328360908,2.940875719917387e-05,-0.6770049999999999,0.1607925526104994,0.011369750431517884,0.6779500000000005,0.16048372970491095,0.01134791335444515,0.0,0.0,0.0,-0.0012600000000001122,0.0010451794104362065,7.390534486759994e-05
ALA 369,R ALA 369,0.0,0.0,0.0,-0.0013350000000000029,0.0004719904660054325,3.3374765916784e-05,0.9025450000000004,0.11957636879835036,0.008455326124697703,-0.8992300000000002,0.1193762836580167,0.008441177968743243,0.0,0.0,0.0,0.0019799999999999375,0.0009744742172064697,6.890573270781474e-05
LYS 370,R LYS 370,0.0,0.0,0.0,-0.0035149999999999977,0.0005654865161964368,3.9985935027205684e-05,-92.80626000000004,3.7104069914759754,0.26236539446346385,92.78434000000003,3.70929086947849,0.2622864727201585,0.0,0.0,0.0,-0.02543500000000037,0.005533152356479455,0.00039125295526049476
VAL 371,R VAL 371,0.0,0.0,0.0,-0.005310000000000002,0.0006433506042587019,4.54917574951791e-05,0.0966050000000001,0.23292258150510012,0.01647011368737326,-0.06985499999999999,0.23300745476271792,0.016476115132973555,0.0,0.0,0.0,0.021440000000000112,0.003909782602651964,0.0002764633791300392
GLN 372,R GLN 372,0.0,0.0,0.0,-0.015460000000000003,0.004450662871977667,0.00031470938975506035,0.9364149999999997,1.3349776675191982,0.09439717614354252,-0.86595,1.3409771055092627,0.0948214004721508,0.0,0.0,0.0,0.05500500000000055,0.01738030422633692,0.0012289730977528047
ARG 373,R ARG 373,0.0,0.0,0.0,-0.05567499999999998,0.019421621327788213,0.0013733160142516325,-111.79692000000001,2.609547727785949,0.18452288941473913,112.00329999999992,2.6909686545967793,0.1902802183625823,-0.0035534160000000015,0.010376248141893295,0.0007337115424407062,0.14715158399999823,0.08219509864379042,0.00581207116313214
ALA 374,R ALA 374,0.0,0.0,0.0,-0.009750000000000007,0.0008874119674650334,6.27495019900621e-05,1.432355,0.09957775341409811,0.007041210469443065,-1.3934299999999995,0.10294865273524238,0.00727956904631089,0.0,0.0,0.0,0.02917499999999996,0.012064177344518874,0.0008530661609746411
VAL 375,R VAL 375,0.0,0.0,0.0,-0.020634999999999987,0.0016160986974812048,0.00011427543480557067,-1.8544550000000002,0.1185739346357407,0.008384443325290269,1.9702500000000012,0.1207009838402154,0.00853484841693042,0.0,0.0,0.0,0.09516000000000016,0.01983921369409599,0.001402844253650429
CYS 376,R CYS 376,0.0,0.0,0.0,-0.01582499999999999,0.0011019868420264873,7.792223687752778e-05,1.3318999999999996,0.5360694637824477,0.03790583530276051,-1.2927949999999995,0.520577317000079,0.036810375098265485,0.0,0.0,0.0,0.023280000000000092,0.03320574649063012,0.002348000851788596
MET 377,R MET 377,0.0,0.0,0.0,-0.03341999999999997,0.002326714421668297,0.0001645235545446189,-0.8682249999999996,0.19792204115509898,0.013995201744705343,1.03482,0.20570218180660962,0.014545340766032172,0.0,0.0,0.0,0.1331750000000001,0.03320669172019398,0.0023480676896120343
LEU 378,R LEU 378,0.0,0.0,0.0,-0.046024999999999976,0.0033187911956017112,0.00023467397597521795,1.5704699999999985,0.23287006913728692,0.01646640050223557,-1.5728,0.23258845629136626,0.0164464874669336,0.0,0.0,0.0,-0.048354999999999704,0.05153677303634753,0.0036442001694473353
SER 379,R SER 379,0.0,0.0,0.0,-0.03636999999999997,0.003153268145908327,0.00022296972888713096,-1.643749999999999,0.3047286784994184,0.021547571498895406,1.81893,0.3254446575072338,0.023012412422429844,0.0,0.0,0.0,0.13881000000000013,0.041633687081497124,0.0029439462461125377
ASN 380,R ASN 380,0.0,0.0,0.0,-0.12828000000000003,0.016976795928560363,0.0012004407523905204,-1.084530000000001,0.26553767924721966,0.01877634936562474,1.4136000000000004,0.28200095744518233,0.019940478931058745,0.0,0.0,0.0,0.20079000000000125,0.06395417030968435,0.0045222427511137165
THR 381,R THR 381,0.0,0.0,0.0,-0.02745499999999994,0.0026977722290809337,0.00019076130372798762,-0.6854900000000004,0.1827564770398014,0.012922834422060716,0.7705599999999998,0.18693709209250137,0.013218448547390184,0.0,0.0,0.0,0.05761499999999999,0.01916368375339162,0.0013550770734537683
THR 382,R THR 382,0.0,0.0,0.0,-0.01958,0.002883331406550475,0.00020388231899799868,-0.3649600000000001,0.18144692998229506,0.01283023546159615,0.37234,0.18752265036522944,0.013259853769932774,0.0,0.0,0.0,-0.01220000000000012,0.013610290224679234,0.0009623928511787665
ALA 383,R ALA 383,0.0,0.0,0.0,-0.005784999999999995,0.0005905717568594337,4.175972940525585e-05,-1.1261549999999998,0.09948407397669279,0.0070345863328983614,1.1481000000000008,0.10140118342503492,0.007170146442018313,0.0,0.0,0.0,0.016160000000000084,0.0066629122761746856,0.00047113904529342144
ILE 384,R ILE 384,0.0,0.0,0.0,-0.010479999999999995,0.0009053176238205439,6.401562309311984e-05,-0.921645,0.1045878050969614,0.007395474621347836,0.946695,0.10392132589127617,0.007348347424761851,0.0,0.0,0.0,0.014570000000000017,0.00695809600393686,0.0004920116868530772
ALA 385,R ALA 385,0.0,0.0,0.0,-0.003959999999999979,0.0005986651818837909,4.233202097703064e-05,-0.5150750000000002,0.09079839962796618,0.006420416409782098,0.5159800000000001,0.08970183721641206,0.006342877738061679,0.0,0.0,0.0,-0.003054999999999929,0.003682658686329712,0.0002604032929899282
GLU 386,R GLU 386,0.0,0.0,0.0,-0.003035000000000024,0.00039214155607380455,2.7728595348483195e-05,82.21135999999997,1.1029523654282347,0.07799050969200477,-82.20750500000003,1.1004045937609268,0.07781035502971793,0.0,0.0,0.0,0.0008199999999985153,0.0033981759813163314,0.00024028732800540284
ALA 387,R ALA 387,0.0,0.0,0.0,-0.0019300000000000111,0.0003536947836765381,2.500999800079891e-05,-0.9507949999999995,0.10465535330311816,0.007400251000810879,0.9557450000000003,0.10509486179161745,0.007431328944071569,0.0,0.0,0.0,0.003019999999999905,0.0021046614929721096,0.0001488220413782782
TRP 388,R TRP 388,0.0,0.0,0.0,-0.009379999999999961,0.000992773891679258,7.019971509913622e-05,-0.5027300000000001,0.197715571212791,0.013980602115073626,0.4955349999999997,0.1976944581292055,0.013979109194616118,0.0,0.0,0.0,-0.0165749999999999,0.006569960045540436,0.00046456633003263205
ALA 389,R ALA 389,0.0,0.0,0.0,-0.0012599999999999812,0.00043863424398926654,3.10161248385445e-05,-0.6531900000000003,0.05198234219424525,0.0036757066667510415,0.6527000000000004,0.05177441453072523,0.0036610039606639133,0.0,0.0,0.0,-0.001750000000000047,0.0011651180197732602,8.238628526643143e-05
ARG 390,R ARG 390,0.0,0.0,0.0,-0.0020149999999999678,0.00030785548557723787,2.1768670147714227e-05,-83.00663999999998,0.7863775368127743,0.05560528888530866,83.00642999999998,0.7853875763613882,0.0555352881104805,0.0,0.0,0.0,-0.0022249999999965553,0.0027557893605976275,0.00019486373444003224
LEU 391,R LEU 391,0.0,0.0,0.0,-0.0015150000000000174,0.0004997749493522039,3.533942557541067e-05,-0.9194749999999996,0.07087714282475176,0.005011770832250941,0.9218600000000001,0.07076305815889525,0.005003703828165288,0.0,0.0,0.0,0.0008700000000001129,0.00101641526946408,7.18714129539603e-05
ASP 392,R ASP 392,0.0,0.0,0.0,-0.0011499999999999815,0.00035707142142713487,2.5248762345904655e-05,77.61727,0.7039471408429712,0.04977657968869465,-77.62097499999997,0.7030728016211605,0.04971475456941468,0.0,0.0,0.0,-0.00485499999999945,0.0018557949779004924,0.00013122452133653773
HIE 393,R HIE 393,0.0,0.0,0.0,-0.000834999999999958,0.00038441514018048624,2.7182255241239905e-05,-0.25775500000000007,0.43554119779304495,0.030797413444557345,0.25760000000000005,0.4355899792235815,0.03080086281259018,0.0,0.0,0.0,-0.0009899999999995934,0.0008123422923862906,5.7441274359097115e-05
LYS 394,R LYS 394,0.0,0.0,0.0,-0.0007200000000000539,0.00044899888641290503,3.1749015732777356e-05,-75.41337999999999,0.8645596888606842,0.061133601873392146,75.41083999999998,0.8641484330842896,0.061104521698563063,0.0,0.0,0.0,-0.003260000000001071,0.0011842297074482716,8.373768566192341e-05
PHE 395,R PHE 395,0.0,0.0,0.0,-0.0008900000000000174,0.0003128897569432433,2.2124646889837795e-05,-0.6583400000000001,0.06579365014953864,0.004652313617975408,0.6580649999999999,0.06573454780402987,0.00464813445104608,0.0,0.0,0.0,-0.001164999999999916,0.0006540451054780143,4.624797292853746e-05
ASP 396,R ASP 396,0.0,0.0,0.0,-0.000550000000000011,0.0004974937185533193,3.517811819867638e-05,73.20449500000001,1.097178795811416,0.07758225666923427,-73.20646500000001,1.097038768125793,0.07757235521662847,0.0,0.0,0.0,-0.0025199999999986743,0.001410531814603935,9.973966111858083e-05
LEU 397,R LEU 397,0.0,0.0,0.0,-0.00041500000000001426,0.0004927220311697218,3.484070894801197e-05,-0.42395000000000027,0.07611417410706035,0.00538208486555159,0.42384499999999997,0.07610670781869275,0.005381556919238088,0.0,0.0,0.0,-0.0005200000000002919,0.0007480641683707696,5.289612462176464e-05
MET 398,R MET 398,0.0,0.0,0.0,-0.0004649999999999732,0.0004987734956871417,3.526861210764971e-05,-0.7920949999999998,0.10909805669671734,0.007714397570452326,0.7921049999999995,0.10909758922634631,0.00771436451530539,0.0,0.0,0.0,-0.00045499999999979503,0.0007797275165080695,5.513506144006016e-05
TYR 399,R TYR 399,0.0,0.0,0.0,-0.0005700000000000466,0.0004950757517795017,3.5007142128431364e-05,-0.446435,0.13024648085457038,0.009209816983795055,0.44635000000000036,0.13029012817554397,0.00921290331545916,0.0,0.0,0.0,-0.0006550000000000482,0.0007042549254354777,4.979834334594526e-05
ALA 400,R ALA 400,0.0,0.0,0.0,-0.00018000000000000072,0.00038418745424597246,2.7166155414412358e-05,-0.29235,0.061183719239679836,0.004326342277259145,0.29230999999999996,0.06112212283617129,0.0043219867537973855,0.0,0.0,0.0,-0.0002199999999998692,0.000701141925718217,4.957822102495458e-05
LYS 401,R LYS 401,0.0,0.0,0.0,-0.0002200000000000002,0.00041424630354416,2.929163703175365e-05,-63.77125500000002,0.500935754336606,0.03542150688302126,63.77083,0.5008011991816188,0.035411992396767754,0.0,0.0,0.0,-0.0006450000000042166,0.0007739347517686217,5.472545111715198e-05
ARG 402,R ARG 402,0.0,0.0,0.0,-0.0003750000000000053,0.00048412291827593367,3.423265984407334e-05,-69.66613000000001,1.4372560951687077,0.10162935311954911,69.66524999999997,1.4372536127985505,0.10162917758947194,0.0,0.0,0.0,-0.001255000000002866,0.0009797831392695197,6.928113018697209e-05
ALA 403,R ALA 403,0.0,0.0,0.0,-8.500000000000174e-05,0.00027888169534769254,1.9719913792915422e-05,0.5712700000000001,0.04759618787255807,0.0033655587203314727,-0.5711600000000006,0.04755180753661864,0.0033624205566820616,0.0,0.0,0.0,2.500000000002639e-05,0.0006514407110397711,4.606381443172083e-05
PHE 404,R PHE 404,0.0,0.0,0.0,-0.00029499999999994754,0.0004560427611528618,3.224709289222256e-05,0.357625,0.0810963277528641,0.005734376328337702,-0.35749499999999984,0.08112459537649534,0.00573637515117347,0.0,0.0,0.0,-0.00016499999999996184,0.0006839407869106258,4.83619168354567e-05
VAL 405,R VAL 405,0.0,0.0,0.0,-0.0002899999999999947,0.0004537620521815289,3.2085822414268314e-05,0.25284,0.06887927409605861,0.004870500179652995,-0.25268,0.06890644091810266,0.004872421164062058,0.0,0.0,0.0,-0.00013000000000004897,0.0006950539547400295,4.914773646872025e-05
HIE 406,R HIE 406,0.0,0.0,0.0,-0.00017500000000001848,0.0003799671038393067,2.6867731575258684e-05,0.592085,0.12391790740244094,0.008762319263471265,-0.5920050000000002,0.12393137203710564,0.008763271356919027,0.0,0.0,0.0,-9.50000000003115e-05,0.0006678135967469336,4.722155228283353e-05
TRP 407,R TRP 407,0.0,0.0,0.0,-0.0002900000000000258,0.00045376205218157755,3.208582241427175e-05,0.17635500000000004,0.09451607786509125,0.006683295958956176,-0.17609500000000003,0.09451770191345114,0.0066834107965170015,0.0,0.0,0.0,-2.9999999999823503e-05,0.000713512438574562,5.0452948377702275e-05
TYR 408,R TYR 408,0.0,0.0,0.0,-0.0005449999999999643,0.0004979708826828804,3.5211858797851544e-05,-0.17215499999999992,0.10880276179858656,0.00769351706796052,0.17211500000000002,0.10878755340111292,0.00769244167186206,0.0,0.0,0.0,-0.00058499999999986,0.0007633970133553693,5.39803204881139e-05
VAL 409,R VAL 409,0.0,0.0,0.0,-0.0002450000000000108,0.00043008720046057674,3.0411757594721183e-05,0.15061999999999992,0.08404865019737075,0.005943137050413691,-0.15058500000000002,0.08402590538042416,0.005941528748983713,0.0,0.0,0.0,-0.0002100000000001001,0.000738850458482487,5.2244616947575624e-05
GLY 410,R GLY 410,0.0,0.0,0.0,-0.00013500000000000456,0.0003417235724968471,2.416350554038134e-05,-0.08069499999999996,0.06852577598976883,0.004845504088843584,0.08068999999999998,0.06846388756125375,0.0048411279160955846,0.0,0.0,0.0,-0.00013999999999990908,0.0007002856560003062,4.951767361254864e-05
GLU 411,R GLU 411,0.0,0.0,0.0,-0.00033000000000001084,0.00047021271782036545,3.3249060137093696e-05,71.34238999999998,0.638587369045335,0.04515494590320327,-71.3372,0.638173064302549,0.04512565013389311,0.0,0.0,0.0,0.0048599999999932204,0.000916733330909997,6.482283548261901e-05
GLY 412,R GLY 412,0.0,0.0,0.0,-0.00019499999999999615,0.00039620070671314285,2.8015620642776578e-05,0.42280999999999996,0.14661993009137564,0.010367594682470924,-0.42259,0.14660733917508992,0.010366704370242227,0.0,0.0,0.0,2.500000000000169e-05,0.0006740734381355997,4.766418991234133e-05
MET 413,R MET 413,0.0,0.0,0.0,-0.000520000000000036,0.0004995998398719052,3.532704346531374e-05,-0.7747650000000001,0.19681331198625548,0.013916802753326487,0.7745150000000003,0.19663529636105412,0.013904215147752782,0.0,0.0,0.0,-0.0007699999999999125,0.0008106170489201883,5.731928122368925e-05
GLU 414,R GLU 414,0.0,0.0,0.0,-0.000560000000000016,0.0004963869458396481,3.5099857549569465e-05,74.10224000000001,1.635693602848475,0.11566100385176122,-74.09820999999997,1.6347223360267216,0.11559232491616088,0.0,0.0,0.0,0.0034700000000002264,0.0014244648117827164,0.00010072487279731778
GLU 415,R GLU 415,0.0,0.0,0.0,-0.00043000000000001593,0.0004950757517794807,3.5007142128429874e-05,70.11046000000003,0.9593498206561983,0.0678362763716096,-70.10871000000002,0.9591112114343157,0.06781940415172491,0.0,0.0,0.0,0.00132000000000005,0.0008874683092921583,6.275348595886454e-05
GLY 416,R GLY 416,0.0,0.0,0.0,-0.0003400000000000075,0.00047370877129309096,3.3496268448889195e-05,0.37593000000000004,0.10016633715974592,0.00708282962522744,-0.37618000000000007,0.10013524654186384,0.00708063118655387,0.0,0.0,0.0,-0.0005900000000000983,0.0007562407024222212,5.3474292889203054e-05
GLU 417,R GLU 417,0.0,0.0,0.0,-0.001020000000000013,0.0002638181191654988,1.8654758106180487e-05,82.13606000000001,0.9175061669538122,0.06487748324335171,-82.12834499999997,0.9160681666659686,0.06477580126786348,0.0,0.0,0.0,0.0066950000000015565,0.001987957494513146,0.00014056982250808644
PHE 418,R PHE 418,0.0,0.0,0.0,-0.0009399999999999964,0.00025768197453449347,1.8220867158287957e-05,0.70208,0.10214878168632258,0.007223009622034291,-0.7026750000000002,0.10223281946126685,0.007228951990088183,0.0,0.0,0.0,-0.0015349999999999752,0.0006919356906533686,4.892724190059941e-05
SER 419,R SER 419,0.0,0.0,0.0,-0.0007049999999999768,0.00045604276115292664,3.2247092892227145e-05,0.5190700000000004,0.2925138545436774,0.020683853013884968,-0.5199249999999999,0.2925976578426423,0.020689778801983357,0.0,0.0,0.0,-0.001559999999999976,0.0008101851640211937,5.728874234961213e-05
GLU 420,R GLU 420,0.0,0.0,0.0,-0.0016200000000000075,0.0004853864439804782,3.4322004603462035e-05,82.291015,1.3267200853135088,0.09381327690615769,-82.28682500000001,1.3244770040950153,0.0936546671121228,0.0,0.0,0.0,0.0025699999999945077,0.0027722012913906366,0.00019602423319564234
ALA 421,R ALA 421,0.0,0.0,0.0,-0.0012700000000000111,0.0004439594576084775,3.13926743046856e-05,0.7315049999999996,0.059250653793864086,0.004189653908737773,-0.7315299999999998,0.05923393537491907,0.004188471737997099,0.0,0.0,0.0,-0.001294999999999904,0.0010430604009355512,7.375550826886873e-05
ARG 422,R ARG 422,0.0,0.0,0.0,-0.002105000000000065,0.0003376018364878872,2.3872054792161705e-05,-76.68997499999998,0.6755474923201216,0.04776842128331251,76.69193000000003,0.6748667239510077,0.04772028369029073,0.0,0.0,0.0,-0.00014999999999901092,0.0017022044530564367,0.00012036403117221446
GLU 423,R GLU 423,0.0,0.0,0.0,-0.0028000000000000043,0.0004999999999999807,3.535533905932601e-05,82.99311999999998,1.6872287354137272,0.11930508802238496,-82.99085000000001,1.6818538305974613,0.11892502485800358,0.0,0.0,0.0,-0.0005300000000028149,0.005727049851363312,0.0004049635786092407
ASP 424,R ASP 424,0.0,0.0,0.0,-0.0047349999999999936,0.000674370076441779,4.768516540812723e-05,89.33283500000002,1.243923019229121,0.08795864021709557,-89.30646499999995,1.2375436674252738,0.08750755192508805,0.0,0.0,0.0,0.02163500000000127,0.0072430501171816715,0.0005121609854333177
MET 425,R MET 425,0.0,0.0,0.0,-0.004074999999999993,0.0005092887196866451,3.601215072722415e-05,0.6506799999999999,0.1862770452847044,0.013171776190020808,-0.6465650000000005,0.18624635774961978,0.013169606253605184,0.0,0.0,0.0,3.9999999999944526e-05,0.0021513716554794034,0.0001521249486442015
ALA 426,R ALA 426,0.0,0.0,0.0,-0.00279500000000002,0.00046149214511195824,3.263242252729919e-05,0.30098499999999995,0.08732974736594641,0.006175145656176874,-0.29911999999999994,0.08793893108288252,0.006218221449900269,0.0,0.0,0.0,-0.0009300000000000111,0.0021874871428193107,0.00015467869924459202
ALA 427,R ALA 427,0.0,0.0,0.0,-0.00651000000000002,0.0007680494775729053,5.4309299387858646e-05,0.17701500000000006,0.1194935344485214,0.00844946885164978,-0.15488999999999994,0.11933196512251036,0.008438044175044365,0.0,0.0,0.0,0.015614999999999952,0.005920031672212622,0.0004186094540260681
LEU 428,R LEU 428,0.0,0.0,0.0,-0.015340000000000097,0.001823293722909145,0.00012892633555639223,0.39472,0.10082391383000341,0.007129327317496354,-0.36583000000000004,0.10199760340321679,0.0072123197031190665,0.0,0.0,0.0,0.013549999999999911,0.008457393215406239,0.000598028009377485
GLU 429,R GLU 429,0.0,0.0,0.0,-0.00762500000000004,0.0009134412953222583,6.459005341381926e-05,84.51216500000001,1.0829623390357763,0.07657700137018424,-84.51216000000002,1.0790014895251596,0.07629692701536259,0.0,0.0,0.0,-0.00762000000000242,0.0077830328278887815,0.0005503435290797669
LYS 430,R LYS 430,0.0,0.0,0.0,-0.014559999999999995,0.0027939935576160395,0.00019756517911818282,-85.39668000000002,2.671724395890678,0.18891944377958303,85.4889,2.7098674358730346,0.19161656400224245,0.0,0.0,0.0,0.07765999999999862,0.04766124631186216,0.003370159046692006
ASP 431,R ASP 431,0.0,0.0,0.0,-0.04189500000000001,0.005381818930435877,0.0003805520660829341,93.31548500000004,1.90820773758205,0.13493066311569074,-93.09781999999997,1.8890560043592302,0.1335764310723576,0.0,0.0,0.0,0.1757700000000004,0.04511703780170266,0.0031902563376633754
TYR 432,R TYR 432,0.0,0.0,0.0,-0.04619000000000005,0.004931926601238322,0.00034873987440499387,-0.16137500000000002,0.15620036611672822,0.011045033810495994,0.14642999999999998,0.15649062304176564,0.011065558074494027,0.0,0.0,0.0,-0.06113500000000028,0.027300307232703703,0.0019304232372720938
GLU 433,R GLU 433,0.0,0.0,0.0,-0.01893500000000001,0.0031969946825103866,0.0002260616619420428,84.65506499999996,1.5964205588679419,0.11288398028011397,-84.62469499999997,1.5874910620153833,0.11225256950241115,0.0,0.0,0.0,0.011435000000000884,0.01675397788586377,0.0011846851374943729
GLU 434,R GLU 434,0.0,0.0,0.0,-0.10146499999999996,0.04229052819485722,0.002990391926654442,87.57527000000006,2.987845738502301,0.2112725982834305,-87.20800500000001,2.9675041120400696,0.20983422808224975,-0.001552679999999999,0.012766501709270236,0.0009027279930654633,0.2642473199999981,0.1365747911069003,0.009657296093082537
VAL 435,R VAL 435,0.0,0.0,0.0,-0.18401499999999998,0.04769816322459406,0.003372769466625326,-0.19951999999999998,0.38813730766315147,0.02744545222801037,0.44915,0.3932623265709546,0.02780784579035206,-0.004487616000000001,0.010191904683372187,0.0007206764914819406,0.06112738400000012,0.06721064028675006,0.004752509951465073
GLY 436,R GLY 436,0.0,0.0,0.0,-0.06980000000000004,0.06155615322613971,0.004352677336996157,0.4609450000000003,0.6129543310679837,0.043342416405583534,-0.3335199999999997,0.5273633278869513,0.0372902185297968,-0.006877043999999998,0.016739924568565535,0.001183691417898398,0.05074795599999999,0.04931290186717123,0.0034869487310263537
VAL 437,R VAL 437,0.0,0.0,0.0,-0.4125100000000001,0.28427928151731346,0.020101580771173192,-1.18075,1.2055635725667888,0.08524621773134568,1.6387399999999988,1.1428551799768887,0.08081206476758301,-0.04575974400000007,0.03901646640539425,0.0027588807973191395,-0.00027974400000006365,0.2517061235429191,0.017798310682337698
ASP 438,R ASP 438,0.0,0.0,0.0,-0.5841899999999999,0.260639336823896,0.01842998425121415,85.84419500000001,4.07876164257864,0.28841200163109376,-85.52712499999996,3.8229037339938374,0.2703201154130416,-0.034322399999999996,0.03593427920759786,0.0025409372504743206,-0.3014423999999999,0.43597078619349305,0.030827789931664937
SER 439,R SER 439,0.0,0.0,0.0,-0.23547000000000015,0.0704817643082235,0.004983813349233681,0.3481700000000002,0.5085823641260085,0.03596220384653866,-0.040404999999999955,0.5059426162866694,0.03577554548675673,-0.0004022999999999993,0.001898177819172906,0.00013422144078350539,0.07189269999999988,0.13182739758879122,0.00932160467812094
VAL 440,R VAL 440,0.0,0.0,0.0,0.8264400000000007,1.215495017019814,0.08594847690331685,40.69288000000003,5.979188296549838,0.4227924590481632,-48.39994500000001,4.638246170911363,0.3279735320263963,-0.4630681440000001,0.04728115402265001,0.003343282463174143,-7.343693144000001,2.0407535748406063,0.14430306915004812
gtp 441,R gtp 441,0.0,0.0,0.0,-0.002799999999999989,0.0004000000000000277,2.828427124746386e-05,309.8604049999998,1.893110279714394,0.13386311163200096,-309.84393499999993,1.8915575964745184,0.13375332034720588,0.0,0.0,0.0,0.013670000000008144,0.006293734980119886,0.0004450342683433752
Mg+ 442,R Mg+ 442,0.0,0.0,0.0,-1.9999999999997796e-05,0.0001399999999999846,9.899494936610575e-06,-153.5202700000001,0.9588328827650134,0.06779972334277869,153.50051000000016,0.9578521336002199,0.06773037390427183,0.0,0.0,0.0,-0.019780000000005772,0.0014736349615841278,0.00010420172743297142
MET 443,R MET 443,0.0,0.0,0.0,-0.00011499999999999622,0.0003190219428189749,2.2558257911460417e-05,-67.18740500000001,0.45317410668695846,0.03204424838965043,67.18284999999997,0.45299065939784683,0.032031276707438314,0.0,0.0,0.0,-0.004669999999999845,0.000707884171311489,5.005496978289735e-05
ARG 444,R ARG 444,0.0,0.0,0.0,-0.00014999999999999514,0.00035707142142713097,2.524876234590438e-05,-69.46836500000002,0.42714624166636256,0.030203800404063275,69.46301499999998,0.4269192836794002,0.030187752050900723,0.0,0.0,0.0,-0.00550000000000324,0.0007483314773499967,5.2915026220953e-05
GLU 445,R GLU 445,0.0,0.0,0.0,-0.00013999999999998513,0.00034698703145791265,2.453568829276799e-05,64.73765499999998,0.3787460969816678,0.026781393352367507,-64.73426500000005,0.3786289011242598,0.02677310635381749,0.0,0.0,0.0,0.003249999999997186,0.0006910137480520588,4.886205071407432e-05
ILE 446,R ILE 446,0.0,0.0,0.0,-0.0001150000000000162,0.0003190219428190304,2.2558257911464338e-05,-0.0026399999999999536,0.051083465035175475,0.0036121464532878475,0.0026499999999999983,0.051031632347006105,0.0036084813287586785,0.0,0.0,0.0,-0.00010499999999986188,0.0006115349540295923,4.324205129269283e-05
VAL 447,R VAL 447,0.0,0.0,0.0,-1.4999999999996128e-05,0.00012155245781140079,8.595056718833323e-06,0.17259999999999992,0.045014775352099516,0.0031830252905058623,-0.17265000000000005,0.04499508306470795,0.0031816328355106977,0.0,0.0,0.0,-6.500000000011774e-05,0.000640917311359263,4.531969770419847e-05
HIE 448,R HIE 448,0.0,0.0,0.0,-5.9999999999993395e-05,0.00023748684174073218,1.6792855623744813e-05,0.08437499999999998,0.16922273598721896,0.011965854414750333,-0.08438000000000001,0.1691345783688243,0.011959620729772323,0.0,0.0,0.0,-6.50000000001416e-05,0.0006170696881229964,4.3633416093643875e-05
ILE 449,R ILE 449,0.0,0.0,0.0,-7.49999999999873e-05,0.0002633913438212739,1.862458053218602e-05,0.20667000000000005,0.03358528100224828,0.0023748379944745486,-0.20670999999999992,0.03356688695723821,0.0023735373390785415,0.0,0.0,0.0,-0.00011499999999999843,0.0006338572394473577,4.482047523174118e-05
GLN 450,R GLN 450,0.0,0.0,0.0,-4.9999999999990055e-05,0.0002179449471769903,1.5411035007419373e-05,0.3597150000000006,0.054540203290783955,0.0038565747594206186,-0.3597299999999997,0.05448125457439577,0.0038524064557105856,0.0,0.0,0.0,-6.499999999935113e-05,0.000592262610672463,4.187929082497467e-05
ALA 451,R ALA 451,0.0,0.0,0.0,-1.4999999999991686e-05,0.0001215524578113648,8.595056718830778e-06,0.11321000000000003,0.03435689013866052,0.0024293989997528076,-0.11317499999999997,0.03434988173196523,0.0024289034305628524,0.0,0.0,0.0,2.000000000009855e-05,0.0006241794613731026,4.413615298142875e-05
GLY 452,R GLY 452,0.0,0.0,0.0,0.0,0.0,0.0,0.3509900000000002,0.03900140894890634,0.0027578160743601367,-0.35097,0.03899139776925067,0.002757108177057917,0.0,0.0,0.0,2.0000000000139904e-05,0.0005473572873361112,3.870400496072378e-05
GLN 453,R GLN 453,0.0,0.0,0.0,-1.9999999999997796e-05,0.0001399999999999846,9.899494936610575e-06,0.18120500000000056,0.14339213010134136,0.010139354756344213,-0.18116999999999991,0.14344100215768144,0.010142810532589074,0.0,0.0,0.0,1.5000000000391367e-05,0.0006203023456342897,4.386199949839279e-05
CYS 454,R CYS 454,0.0,0.0,0.0,-1.500000000000945e-05,0.00012155245781150876,8.595056718840956e-06,0.33543,0.04630977326655857,0.003274595471199506,-0.3354149999999999,0.04633845891913241,0.003276623853145278,0.0,0.0,0.0,-4.4408920985006264e-17,0.0005291502622129312,3.741657386774034e-05
GLY 455,R GLY 455,0.0,0.0,0.0,0.0,0.0,0.0,0.2522600000000001,0.02712825832964423,0.0019182575426671877,-0.25215499999999996,0.02713283942015618,0.0019185814746838106,0.0,0.0,0.0,0.00010499999999996263,0.0005779057016504438,4.086410405233986e-05
ASN 456,R ASN 456,0.0,0.0,0.0,-3.0000000000014458e-05,0.00017058722109240205,1.2062338081820634e-05,0.46147499999999986,0.07222921413804977,0.005107376711679024,-0.46141,0.07231481106937894,0.005113429328738186,0.0,0.0,0.0,3.500000000045134e-05,0.0006113714092107033,4.3230486927646395e-05
GLN 457,R GLN 457,0.0,0.0,0.0,-2.500000000000169e-05,0.0001561249499599705,1.1039701082910553e-05,0.14275499999999944,0.23855587390588445,0.016868447613073385,-0.14270000000000005,0.23852861463564495,0.016866520091589732,0.0,0.0,0.0,2.9999999999184013e-05,0.0005992495306638611,4.237334067552721e-05
ILE 458,R ILE 458,0.0,0.0,0.0,-3.4999999999998364e-05,0.0001837797594948825,1.2995191418366421e-05,0.1412449999999999,0.0408445219705168,0.0028881438459675353,-0.14115999999999992,0.040812184455135805,0.002885857238326273,0.0,0.0,0.0,5.000000000004334e-05,0.0006144102863721684,4.3445367992452884e-05
GLY 459,R GLY 459,0.0,0.0,0.0,-1.000000000000334e-05,9.949874371069522e-05,7.035623639737493e-06,0.29571000000000003,0.03069292915314494,0.0021703178338667063,-0.295655,0.030692441659144174,0.0021702833628353332,0.0,0.0,0.0,4.5000000000040566e-05,0.0006268771809533315,4.432691056232071e-05
ALA 460,R ALA 460,0.0,0.0,0.0,-2.0000000000002238e-05,0.00014000000000001568,9.899494936612774e-06,0.27730499999999997,0.0510730063242809,0.0036114069107482448,-0.2773300000000001,0.050991676771802025,0.003605656042941377,0.0,0.0,0.0,-4.49999999999573e-05,0.0005856406748169306,4.141104925017174e-05
LYS 461,R LYS 461,0.0,0.0,0.0,-4.499999999999283e-05,0.00020730412441624573,1.465861521426671e-05,-51.79190999999999,0.3470659186681679,0.02454126646090003,51.791399999999996,0.34707748414475503,0.024542084263592272,0.0,0.0,0.0,-0.0005550000000006605,0.0006379459224758292,4.510958878129664e-05
PHE 462,R PHE 462,0.0,0.0,0.0,-9.499999999998732e-05,0.00029321493822787584,2.0733427116612565e-05,0.133775,0.04045830415378299,0.002860834122244781,-0.1338099999999999,0.040459534105078694,0.0028609210929349538,0.0,0.0,0.0,-0.0001300000000000212,0.0007022107945623149,4.9653801465740644e-05
TRP 463,R TRP 463,0.0,0.0,0.0,-6.999999999997897e-05,0.0002551470164433848,1.8041618552663292e-05,0.3502599999999999,0.04447215308482448,0.003144656102024563,-0.35017999999999994,0.04448592586425561,0.0031456299845977163,0.0,0.0,0.0,1.0000000000083276e-05,0.0005999166608789805,4.242051390543175e-05
GLU 464,R GLU 464,0.0,0.0,0.0,-5.0000000000001154e-05,0.0002179449471770387,1.5411035007422795e-05,52.72788000000002,0.29567055247062707,0.02090706526491533,-52.72722499999998,0.2957009712143708,0.020909216194912966,0.0,0.0,0.0,0.0006049999999997624,0.0006625518847626761,4.684949306036163e-05
VAL 465,R VAL 465,0.0,0.0,0.0,-4.0000000000004476e-05,0.00019595917942267618,1.3856406460552569e-05,0.17841500000000013,0.04466623752903299,0.0031583799446868286,-0.17829999999999996,0.0446414605495835,0.003156627947668223,0.0,0.0,0.0,7.50000000001999e-05,0.000615934249737651,4.355312847545415e-05
ILE 466,R ILE 466,0.0,0.0,0.0,-8.500000000000174e-05,0.00027888169534769254,1.9719913792915422e-05,0.2679949999999999,0.03243832571203505,0.0022937360081317928,-0.2679750000000001,0.03241565015544115,0.00229213260414832,0.0,0.0,0.0,-6.500000000013273e-05,0.0006170696881230695,4.3633416093649045e-05
SER 467,R SER 467,0.0,0.0,0.0,-4.000000000001114e-05,0.0001959591794227088,1.3856406460554876e-05,0.41216000000000025,0.0736329029714297,0.005206632500954903,-0.4120500000000002,0.07363686237204757,0.005206912472857535,0.0,0.0,0.0,7.000000000017382e-05,0.0006042350536007562,4.272587038317117e-05
ASP 468,R ASP 468,0.0,0.0,0.0,-5.9999999999993395e-05,0.0002374868417407322,1.6792855623744817e-05,56.20467500000002,0.4046421127057843,0.028612518184791134,-56.20350499999998,0.4045344978820396,0.028604908667628524,0.0,0.0,0.0,0.0011099999999995447,0.0006984983894027621,4.939129477945747e-05
GLU 469,R GLU 469,0.0,0.0,0.0,-7.99999999999923e-05,0.0002712931993249846,1.918332609324903e-05,59.90082999999998,0.32683827973841006,0.023110956395437553,-59.898995000000006,0.3267784034710567,0.023106722503969782,0.0,0.0,0.0,0.001755000000000493,0.0006818907537124881,4.821695759785063e-05
HID 470,R HID 470,0.0,0.0,0.0,-7.500000000001173e-05,0.0002633913438213596,1.862458053219208e-05,0.04721999999999976,0.06651557411614228,0.00470336135120406,-0.047289999999999985,0.06651680915377707,0.004703448681552719,0.0,0.0,0.0,-0.00014500000000022383,0.0006276742785872649,4.4383273876542916e-05
GLY 471,R GLY 471,0.0,0.0,0.0,-1.4999999999998349e-05,0.0001215524578114188,8.595056718834595e-06,0.04524000000000001,0.0776882384920652,0.005493388025617707,-0.045259999999999995,0.07761683064902873,0.0054883387286136075,0.0,0.0,0.0,-3.500000000004888e-05,0.0005601562282078292,3.9609026748963524e-05
ILE 472,R ILE 472,0.0,0.0,0.0,-3.4999999999993925e-05,0.00018377975949485916,1.2995191418364771e-05,-0.07376499999999997,0.041260632266120166,0.002917567287141803,0.07374499999999994,0.041272750998691765,0.00291842421093988,0.0,0.0,0.0,-5.499999999957872e-05,0.000609897532377238,4.3126268097288686e-05
ASP 473,R ASP 473,0.0,0.0,0.0,-1.999999999999835e-05,0.00013999999999998847,9.89949493661085e-06,54.10785999999998,0.3445843443965602,0.02436579266135284,-54.106899999999996,0.34457936676569834,0.024365440689699175,0.0,0.0,0.0,0.0009399999999982355,0.0005713142742848762,4.039801975355072e-05
PRO 474,R PRO 474,0.0,0.0,0.0,-1.4999999999996128e-05,0.00012155245781140079,8.595056718833323e-06,0.13991499999999998,0.04779296784046804,0.003379473165302554,-0.13984999999999992,0.0477456542525082,0.0033761275894136867,0.0,0.0,0.0,4.999999999979909e-05,0.0006383572667400678,4.513867521316117e-05
THR 475,R THR 475,0.0,0.0,0.0,-4.999999999999449e-06,7.053367989832165e-05,4.9874843358144515e-06,-0.08569499999999991,0.12789148515440746,0.009043293640870018,0.08564499999999992,0.12788431872203887,0.009042786897577544,0.0,0.0,0.0,-5.499999999997396e-05,0.0005495225200117745,3.88571100315046e-05
GLY 476,R GLY 476,0.0,0.0,0.0,-9.999999999998898e-06,9.949874371065103e-05,7.035623639734369e-06,0.23106999999999986,0.04498861078095286,0.003181175175937399,-0.2310099999999999,0.04493194743164439,0.0031771684720833223,0.0,0.0,0.0,4.9999999999974646e-05,0.0005894913061276423,4.168333000133708e-05
SER 477,R SER 477,0.0,0.0,0.0,-4.5000000000001704e-05,0.00020730412441628666,1.4658615214269603e-05,-0.1457100000000002,0.10879795908012227,0.007693177464481097,0.14567999999999998,0.10877034338458252,0.007691224739922763,0.0,0.0,0.0,-7.500000000010845e-05,0.0006398241946033969,4.5242402677128314e-05
TYR 478,R TYR 478,0.0,0.0,0.0,-0.00010999999999998344,0.00031288975694319324,2.2124646889834258e-05,-0.29424,0.0907171560400792,0.006414671620589817,0.29421499999999995,0.09061715497078933,0.00640760047716774,0.0,0.0,0.0,-0.00013500000000009254,0.0006684122979118636,4.7263886848196156e-05
HIP 479,R HIP 479,0.0,0.0,0.0,-4.499999999999949e-05,0.00020730412441627641,1.4658615214268878e-05,-55.22416000000001,0.3891538698250148,0.027517334027825493,55.22314499999999,0.3891265654982924,0.02751540332036738,0.0,0.0,0.0,-0.0010600000000005139,0.0006216108107167801,4.3954521951670266e-05
GLY 480,R GLY 480,0.0,0.0,0.0,-3.0000000000002247e-05,0.0001705872210923326,1.2062338081815722e-05,-0.2569699999999997,0.09899443974284663,0.006999963964192992,0.2569649999999998,0.09893757514210746,0.0069959430297137784,0.0,0.0,0.0,-3.49999999999695e-05,0.0005777326371256126,4.0851866542430766e-05
ASP 481,R ASP 481,0.0,0.0,0.0,-7.000000000000284e-05,0.00025514701644347186,1.8041618552669448e-05,59.65675000000004,0.5265014031284925,0.03722927124563891,-59.65478000000002,0.5263874918705429,0.03722121650334395,0.0,0.0,0.0,0.0018999999999977034,0.0006557438524310579,4.636809247753918e-05
SER 482,R SER 482,0.0,0.0,0.0,-7.500000000000062e-05,0.0002633913438213207,1.8624580532189334e-05,-0.2071649999999999,0.10267603310899749,0.007260291927670659,0.20708999999999997,0.10265939752404551,0.007259115614177805,0.0,0.0,0.0,-0.00014999999999987135,0.0006538348415312072,4.623310502227483e-05
ASP 483,R ASP 483,0.0,0.0,0.0,-9.500000000000009e-05,0.00029321493822791526,2.073342711661535e-05,65.45941499999996,0.7877972535993663,0.055705678022025015,-65.45527500000001,0.7873982215952792,0.05567746219842497,0.0,0.0,0.0,0.0040450000000002715,0.0007569511212750019,5.3524527088031456e-05
LEU 484,R LEU 484,0.0,0.0,0.0,-0.00010500000000000065,0.00030655342111938854,2.16766002869455e-05,0.015259999999999892,0.060100768713886005,0.004249766111211309,-0.015260000000000011,0.06012014970041244,0.004251136553911202,0.0,0.0,0.0,-0.00010500000000007948,0.0006884584228550693,4.8681361936581505e-05
GLN 485,R GLN 485,0.0,0.0,0.0,-8.499999999998842e-05,0.00027888169534764885,1.9719913792912332e-05,-0.06253500000000017,0.18100867044150168,0.012799245832274682,0.06256499999999995,0.18091104381712025,0.012792342587462235,0.0,0.0,0.0,-5.500000000008498e-05,0.0005761727171605183,4.074156354388811e-05
LEU 486,R LEU 486,0.0,0.0,0.0,-9.00000000000023e-05,0.00028618176042509105,2.023610634484858e-05,0.035830000000000195,0.057553376095586035,0.004069638251736863,-0.035805,0.057505103903914494,0.004066224892329494,0.0,0.0,0.0,-6.49999999997486e-05,0.0006713977956471604,4.747499341758069e-05
GLU 487,R GLU 487,0.0,0.0,0.0,-0.00017499999999999016,0.0003799671038392453,2.686773157525434e-05,68.75078,0.4745647707103927,0.03355679674815577,-68.74492999999995,0.47434963382113704,0.03354158427282817,0.0,0.0,0.0,0.005674999999998676,0.0007677076266424944,5.42851268767538e-05
ARG 488,R ARG 488,0.0,0.0,0.0,-0.00017000000000001291,0.00037563279941988753,2.656124997058887e-05,-69.222165,0.4483165151683451,0.031700764799345846,69.21627000000001,0.4481188872362142,0.03168679039424969,0.0,0.0,0.0,-0.006065000000001675,0.0007620859531595554,5.3887614532613525e-05
ILE 489,R ILE 489,0.0,0.0,0.0,-6.000000000000227e-05,0.00023748684174076736,1.6792855623747304e-05,-0.18559000000000012,0.040427365731642816,0.0028586464454353287,0.1854500000000001,0.04040430051368258,0.0028570154882324055,0.0,0.0,0.0,-0.00020000000000007124,0.0006557438524301535,4.636809247747522e-05
ASN 490,R ASN 490,0.0,0.0,0.0,-7.000000000000062e-05,0.0002551470164434637,1.8041618552668875e-05,-0.38086000000000014,0.4930075662705392,0.034860899328617447,0.3807049999999995,0.49284207204235336,0.03484919711951771,0.0,0.0,0.0,-0.00022500000000018615,0.0006437196594797562,4.5517853640123084e-05
VAL 491,R VAL 491,0.0,0.0,0.0,-0.00013999999999999234,0.00034698703145793054,2.4535688292769257e-05,-0.2238900000000001,0.04322334901416095,0.003056352319350608,0.22383500000000014,0.043208191063731576,0.003055280490396858,0.0,0.0,0.0,-0.00019500000000001515,0.0007259304374387766,5.133103349826757e-05
TYR 492,R TYR 492,0.0,0.0,0.0,-0.00013000000000001232,0.00033630343441603665,2.3780243901190486e-05,-0.08271500000000011,0.04135424736348142,0.0029241868741583616,0.08270999999999998,0.0413893210864832,0.0029266669608959636,0.0,0.0,0.0,-0.00013500000000014613,0.0006377891501114335,4.5098503301099955e-05
TYR 493,R TYR 493,0.0,0.0,0.0,-7.500000000002061e-05,0.0002633913438213908,1.862458053219429e-05,0.5741949999999999,0.03958455475308996,0.002799050709616009,-0.5741099999999999,0.039584692748587995,0.0027990604673712523,0.0,0.0,0.0,1.0000000000132126e-05,0.0006244197306299134,4.415314258350891e-05
ASN 494,R ASN 494,0.0,0.0,0.0,-4.4999999999990604e-05,0.0002073041244162355,1.4658615214265986e-05,0.38472500000000004,0.07640686732879452,0.005402781401741147,-0.38459000000000015,0.0763950384514586,0.005401944973803342,0.0,0.0,0.0,9.000000000018104e-05,0.0005584800802173813,3.949050518793173e-05
GLU 495,R GLU 495,0.0,0.0,0.0,-3.999999999999726e-05,0.0001959591794226408,1.3856406460550067e-05,60.779520000000005,0.5027918849775923,0.03555275513932221,-60.777245000000015,0.5025560913695082,0.03553608201339854,0.0,0.0,0.0,0.002235000000000582,0.0006706526671865919,4.742230487884839e-05
ALA 496,R ALA 496,0.0,0.0,0.0,-2.999999999999836e-05,0.0001705872210923105,1.2062338081814159e-05,0.37462499999999965,0.058084114652805496,0.004107167135021567,-0.3745949999999995,0.05813605572276446,0.004110839923300574,0.0,0.0,0.0,-2.6645352591003756e-17,0.0005656854249491679,3.9999999999995036e-05
ALA 497,R ALA 497,0.0,0.0,0.0,-2.4999999999999466e-05,0.00015612494995995664,1.1039701082909573e-05,-0.101465,0.08954199447745183,0.0063315751495974576,0.10140999999999994,0.08958075630401882,0.006334316024639127,0.0,0.0,0.0,-7.999999999995789e-05,0.0005600000000000977,3.959797974645357e-05
GLY 498,R GLY 498,0.0,0.0,0.0,-2.5000000000000577e-05,0.00015612494995996355,1.1039701082910063e-05,-0.1878049999999999,0.06897975771920344,0.004877605444785385,0.18771999999999994,0.06906295388991125,0.004883488302433009,0.0,0.0,0.0,-0.00010999999999998567,0.0006065476073648001,4.288939262801256e-05
ASN 499,R ASN 499,0.0,0.0,0.0,-2.500000000000002e-05,0.00015612494995996009,1.1039701082909817e-05,-0.28546000000000016,0.2220408710125232,0.015700660559352268,0.2854200000000002,0.2219680914005432,0.015695514263635947,0.0,0.0,0.0,-6.500000000045247e-05,0.0006006454861227129,4.247204963264606e-05
LYS 500,R LYS 500,0.0,0.0,0.0,-4.4999999999990604e-05,0.00020730412441623549,1.4658615214265985e-05,-53.45455500000002,0.3873676380031178,0.027391028364422036,53.453799999999994,0.387331731210518,0.027388489370768238,0.0,0.0,0.0,-0.0008000000000012619,0.00057445626465281,4.062019202310959e-05
TYR 501,R TYR 501,0.0,0.0,0.0,-6.0000000000011155e-05,0.0002374868417408025,1.6792855623749787e-05,-0.4733049999999998,0.1127776661178979,0.007974585247835795,0.4732449999999998,0.11266652109211554,0.007966726107693209,0.0,0.0,0.0,-0.0001199999999998548,0.0005963220606349559,4.216633728461129e-05
VAL 502,R VAL 502,0.0,0.0,0.0,-4.500000000000059e-05,0.00020730412441628154,1.465861521426924e-05,0.34845499999999957,0.03038993213220859,0.0021488927090483646,-0.34837499999999977,0.030366665523236483,0.0021472475113504257,0.0,0.0,0.0,3.499999999976161e-05,0.0005420101475064431,3.8325905077372684e-05
PRO 503,R PRO 503,0.0,0.0,0.0,-4.0000000000004476e-05,0.00019595917942267618,1.3856406460552569e-05,-0.24269499999999997,0.03295135771102695,0.002330012848677079,0.24265,0.03292229487748402,0.0023279577960092085,0.0,0.0,0.0,-8.500000000007724e-05,0.0006064445564104987,4.288210582515313e-05
ARG 504,R ARG 504,0.0,0.0,0.0,-9.500000000002729e-05,0.00029321493822799923,2.073342711662129e-05,-60.45636000000001,0.33812830463966526,0.023909281712181804,60.45425000000001,0.3380290630971236,0.023902264275411145,0.0,0.0,0.0,-0.0022050000000014337,0.0006426313095356068,4.5440895677541885e-05
ALA 505,R ALA 505,0.0,0.0,0.0,-3.0000000000001136e-05,0.00017058722109232626,1.2062338081815275e-05,-0.036904999999999986,0.045480501041655214,0.0032159570698316237,0.03693999999999999,0.04548347392185429,0.0032161672842064663,0.0,0.0,0.0,5.000000000002294e-06,0.0005787702480260083,4.092523671282105e-05
ILE 506,R ILE 506,0.0,0.0,0.0,-2.0000000000002238e-05,0.00014000000000001568,9.899494936612774e-06,0.10862000000000002,0.0300452259102838,0.0021245182983443437,-0.10859999999999992,0.029987330658129797,0.0021204244858046835,0.0,0.0,0.0,1.3322676295501878e-16,0.0005999999999998601,4.2426406871182955e-05
LEU 507,R LEU 507,0.0,0.0,0.0,-3.5000000000011686e-05,0.00018377975949495243,1.2995191418371366e-05,0.00614000000000015,0.0431891236308403,0.003053932219287134,-0.006135000000000013,0.0431997311912933,0.00305468228707995,0.0,0.0,0.0,-2.9999999999843486e-05,0.000631743618883365,4.467101968837572e-05
VAL 508,R VAL 508,0.0,0.0,0.0,-2.5000000000002244e-05,0.00015612494995997396,1.1039701082910798e-05,0.13062500000000005,0.03069274140574556,0.0021703045581207814,-0.13049500000000003,0.03066952844436957,0.0021686631538807427,0.0,0.0,0.0,0.00010500000000001398,0.0006115349540296313,4.3242051292695586e-05
ASP 509,R ASP 509,0.0,0.0,0.0,-2.4999999999995027e-05,0.0001561249499599289,1.1039701082907612e-05,48.866685000000004,0.22118149962188335,0.01563989382556435,-48.866414999999996,0.22109089256445794,0.015633486939091463,0.0,0.0,0.0,0.0002449999999977592,0.0005700657856783549,4.0309738277560176e-05
LEU 510,R LEU 510,0.0,0.0,0.0,-9.999999999998898e-06,9.949874371065103e-05,7.035623639734369e-06,-0.13585000000000014,0.029097207769819076,0.002057483292763297,0.13586999999999996,0.029161157384438804,0.002062005213378484,0.0,0.0,0.0,9.999999999834585e-06,0.0006163602842494274,4.358325366468381e-05
GLU 511,R GLU 511,0.0,0.0,0.0,-1.000000000000334e-05,9.949874371069522e-05,7.035623639737493e-06,46.37998000000003,0.21865726513553047,0.015461403493303844,-46.379895000000005,0.21854412363217018,0.015453403180877874,0.0,0.0,0.0,7.499999999950546e-05,0.0005910795208802558,4.179563374349244e-05
PRO 512,R PRO 512,0.0,0.0,0.0,-5.00000000000167e-06,7.053367989835297e-05,4.987484335816666e-06,0.2211750000000001,0.03629041712353255,0.002566120004013827,-0.22113500000000005,0.036309733887760744,0.0025674859055114605,0.0,0.0,0.0,3.5000000000011686e-05,0.0006031376294013414,4.2648270773846727e-05
GLY 513,R GLY 513,0.0,0.0,0.0,0.0,0.0,0.0,0.12304500000000021,0.02620425490259112,0.0018529206337563014,-0.12295500000000001,0.0262086431354239,0.0018532309286756498,0.0,0.0,0.0,9.000000000013802e-05,0.0005847221562417034,4.134610017885284e-05
THR 514,R THR 514,0.0,0.0,0.0,-9.999999999998898e-06,9.949874371065103e-05,7.035623639734369e-06,-0.08762999999999974,0.0369930142053872,0.0026158011201159567,0.08765000000000005,0.03703697476846606,0.002618909601341741,0.0,0.0,0.0,1.0000000000272014e-05,0.0005743692192310114,4.061403698230709e-05
MET 515,R MET 515,0.0,0.0,0.0,-3.4999999999993925e-05,0.00018377975949485916,1.2995191418364771e-05,0.2615599999999999,0.07388204382662945,0.005224249419773138,-0.26154499999999986,0.07381990229606154,0.00521985535000735,0.0,0.0,0.0,-2.0000000000072738e-05,0.0006399999999999548,4.5254833995935847e-05
ASP 516,R ASP 516,0.0,0.0,0.0,-5.00000000000167e-06,7.053367989835297e-05,4.987484335816666e-06,47.305405,0.2601861659942823,0.01839794023454857,-47.305119999999995,0.2602018747042107,0.018399051008079977,0.0,0.0,0.0,0.0002800000000036107,0.0005491812087100085,3.8832975677907163e-05
SER 517,R SER 517,0.0,0.0,0.0,-5.0000000000005595e-06,7.053367989833732e-05,4.9874843358155595e-06,0.15052500000000005,0.1280371796588787,0.009053595798079342,-0.15043499999999996,0.12803310421527705,0.009053307620698635,0.0,0.0,0.0,8.500000000000507e-05,0.0005897245119544679,4.1699820143493146e-05
VAL 518,R VAL 518,0.0,0.0,0.0,-1.5000000000000568e-05,0.00012155245781143678,8.595056718835867e-06,0.11222999999999995,0.042781387308034054,0.0030251009074078977,-0.11219000000000005,0.04278508969255514,0.0030253627055280394,0.0,0.0,0.0,2.499999999994465e-05,0.0005332682251926276,3.770775782250219e-05
ARG 519,R ARG 519,0.0,0.0,0.0,-9.999999999994458e-06,9.949874371060685e-05,7.035623639731245e-06,-50.45370500000002,0.251981681822577,0.01781779559515352,50.453280000000014,0.2519961737776537,0.01781882033112426,0.0,0.0,0.0,-0.00043500000000207706,0.000570767027775538,4.035932358177734e-05
SER 520,R SER 520,0.0,0.0,0.0,-1.999999999999835e-05,0.00013999999999998847,9.89949493661085e-06,0.017030000000000073,0.1082899307415055,0.007657254436154012,-0.016965000000000043,0.10830315680994715,0.007658189660422364,0.0,0.0,0.0,4.500000000002613e-05,0.000585640674816895,4.141104925016922e-05
GLY 521,R GLY 521,0.0,0.0,0.0,-1.0000000000000563e-05,9.949874371066761e-05,7.035623639735541e-06,0.06515499999999996,0.048625003598971706,0.003438306978005317,-0.06511499999999995,0.04867773387289116,0.0034420355714315444,0.0,0.0,0.0,2.999999999991232e-05,0.0005648893697000043,3.994371039350677e-05
PRO 522,R PRO 522,0.0,0.0,0.0,-2.5000000000001133e-05,0.00015612494995996702,1.1039701082910309e-05,0.04103000000000002,0.037683804213481414,0.00266464735002589,-0.04098500000000004,0.037690247743945665,0.0026651029764344952,0.0,0.0,0.0,1.9999999999926743e-05,0.0005996665740223863,4.240283009421341e-05
PHE 523,R PHE 523,0.0,0.0,0.0,-7.000000000000783e-05,0.00025514701644349,1.8041618552670732e-05,0.16372999999999993,0.028621095366879675,0.0020238170618907493,-0.16370499999999996,0.028587374398499635,0.002021432629349779,0.0,0.0,0.0,-4.49999999999573e-05,0.0005941169918460476,4.20104153752493e-05
GLY 524,R GLY 524,0.0,0.0,0.0,-4.999999999999449e-06,7.053367989832165e-05,4.9874843358144515e-06,0.17597499999999988,0.041084356816190125,0.002905102730541579,-0.17594000000000004,0.041065635268433216,0.0029037789172042575,0.0,0.0,0.0,2.999999999996561e-05,0.0005908468498689095,4.177918141850159e-05
GLN 525,R GLN 525,0.0,0.0,0.0,-2.4999999999999466e-05,0.00015612494995995662,1.1039701082909572e-05,-0.028990000000000044,0.17417792598374784,0.012316239259611665,0.028969999999999906,0.17416046939532523,0.012315004892406663,0.0,0.0,0.0,-4.499999999977078e-05,0.000585640674816733,4.1411049250157765e-05
ILE 526,R ILE 526,0.0,0.0,0.0,-4.999999999999893e-05,0.00021794494717702903,1.541103500742211e-05,0.1500250000000001,0.03320202365820472,0.0023477376077832737,-0.15000000000000008,0.03317574415141219,0.00234587936603735,0.0,0.0,0.0,-2.5000000000030552e-05,0.0005782516753111113,4.088856808449685e-05
PHE 527,R PHE 527,0.0,0.0,0.0,-6.0000000000011155e-05,0.0002374868417408025,1.6792855623749787e-05,-0.24387499999999998,0.03761581283183996,0.0026598396333237986,0.24388000000000004,0.0375847788339904,0.002657645198291123,0.0,0.0,0.0,-5.4999999999871815e-05,0.0006016435821979805,4.25426256829558e-05
ARG 528,R ARG 528,0.0,0.0,0.0,-4.9999999999996716e-05,0.00021794494717701938,1.541103500742143e-05,-55.781195000000025,0.3195596141101077,0.02259627701306135,55.78002999999997,0.3195579902080043,0.022596162185842417,0.0,0.0,0.0,-0.0012150000000004013,0.0005820438127849937,4.115671269679424e-05
PRO 529,R PRO 529,0.0,0.0,0.0,-2.4999999999997247e-05,0.00015612494995994277,1.1039701082908593e-05,-0.03660000000000001,0.040712651596279036,0.0028788192023814223,0.036545000000000064,0.04072957125971252,0.0028800156032563434,0.0,0.0,0.0,-7.999999999984909e-05,0.0006273754856542456,4.4362146025632056e-05
ASP 530,R ASP 530,0.0,0.0,0.0,-1.4999999999999458e-05,0.0001215524578114278,8.595056718835232e-06,53.457620000000006,0.2754594264078322,0.01947792283547349,-53.456854999999976,0.2754165099926991,0.01947488818665701,0.0,0.0,0.0,0.0007499999999990337,0.0005545268253210677,3.921096785343751e-05
ASN 531,R ASN 531,0.0,0.0,0.0,-1.4999999999998349e-05,0.0001215524578114188,8.595056718834595e-06,-0.06748500000000042,0.053895730582301536,0.003811003657174861,0.06745999999999994,0.05387493294659409,0.0038095330422507224,0.0,0.0,0.0,-4.000000000004889e-05,0.0005817215828898154,4.113392760239607e-05
PHE 532,R PHE 532,0.0,0.0,0.0,-4.0000000000004476e-05,0.00019595917942267618,1.3856406460552569e-05,0.046234999999999964,0.05387587377481692,0.003809599568852352,-0.046240000000000024,0.05389974396970731,0.0038112874465198758,0.0,0.0,0.0,-4.500000000023263e-05,0.0006107167919751044,4.318419849900904e-05
VAL 533,R VAL 533,0.0,0.0,0.0,-1.9999999999998074e-05,0.00013999999999998652,9.899494936610711e-06,0.056645,0.0417598967311942,0.0029528706160277356,-0.05663999999999997,0.04173787728191275,0.002951313605837245,0.0,0.0,0.0,-1.500000000002083e-05,0.0005698903403288878,4.029733241792659e-05
PHE 534,R PHE 534,0.0,0.0,0.0,-4.49999999999956e-05,0.00020730412441625852,1.4658615214267614e-05,0.06555500000000002,0.040428541588832974,0.0028587295910946155,-0.06557000000000009,0.04042245786688374,0.0028582994069900995,0.0,0.0,0.0,-5.999999999982464e-05,0.0006296030495478628,4.4519658579102364e-05
GLY 535,R GLY 535,0.0,0.0,0.0,0.0,0.0,0.0,0.04120999999999991,0.03184675650674655,0.0022519057484717293,-0.04127000000000001,0.03187376821149328,0.002253815764431511,0.0,0.0,0.0,-6.0000000000088317e-05,0.000588557558782477,4.161730409336895e-05
GLN 536,R GLN 536,0.0,0.0,0.0,-2.000000000000002e-05,0.00014000000000000012,9.899494936611673e-06,-0.06910999999999998,0.20044258005723325,0.014173430759699707,0.06916000000000001,0.20048507276104122,0.014176435447601063,0.0,0.0,0.0,2.9999999999787975e-05,0.000631743618883424,4.46710196883799e-05
SER 537,R SER 537,0.0,0.0,0.0,0.0,0.0,0.0,0.14231000000000005,0.10084103281898701,0.007130537812816091,-0.14225500000000005,0.10087021351717258,0.007132601199772768,0.0,0.0,0.0,5.499999999990734e-05,0.0005118349343294234,3.619219529125065e-05
GLY 538,R GLY 538,0.0,0.0,0.0,-4.999999999999449e-06,7.053367989832165e-05,4.9874843358144515e-06,-0.22321,0.02808871481574042,0.0019861720721025098,0.22314499999999987,0.028075148708422083,0.0019852128034545994,0.0,0.0,0.0,-6.99999999999723e-05,0.0006042350536008923,4.27258703831808e-05
ALA 539,R ALA 539,0.0,0.0,0.0,-1.5000000000002789e-05,0.00012155245781145478,8.59505671883714e-06,-0.09683,0.03448030017270722,0.002438125406946896,0.09685999999999999,0.034487974715834,0.0024386680790956417,0.0,0.0,0.0,1.4999999999955465e-05,0.0005956299186575044,4.211739545603131e-05
GLY 540,R GLY 540,0.0,0.0,0.0,-9.999999999999454e-06,9.949874371065656e-05,7.03562363973476e-06,-0.05897999999999999,0.026924888114902137,0.0019038770968736378,0.059025,0.026930918569554933,0.0019043035144115008,0.0,0.0,0.0,3.5000000000005025e-05,0.0005863232896619777,4.145931740875888e-05
ASN 541,R ASN 541,0.0,0.0,0.0,-2.9999999999996697e-05,0.000170587221092301,1.2062338081813488e-05,-0.25701499999999916,0.06001220521693963,0.004243503726285671,0.2569850000000002,0.060049852414472873,0.004246165785152514,0.0,0.0,0.0,-5.999999999893646e-05,0.0006135144660074008,4.338202392698767e-05
ASN 542,R ASN 542,0.0,0.0,0.0,0.0,0.0,0.0,0.3896299999999999,0.035211973815736944,0.0024898625464070743,-0.38957500000000017,0.03515088014545082,0.002485542571552385,0.0,0.0,0.0,5.500000000001393e-05,0.0005932748098472904,4.195086411501786e-05
TRP 543,R TRP 543,0.0,0.0,0.0,-4.500000000001059e-05,0.00020730412441632756,1.4658615214272495e-05,-0.10917000000000003,0.030929776914811098,0.002187065499705006,0.10910500000000002,0.030852292864550487,0.0021815865499676982,0.0,0.0,0.0,-0.00010999999999988574,0.0005726255320887264,4.0490739682049335e-05
ALA 544,R ALA 544,0.0,0.0,0.0,-9.999999999998898e-06,9.949874371065103e-05,7.035623639734369e-06,0.17382999999999996,0.03757540552010111,0.0026569824049097923,-0.17380499999999985,0.03758559531256713,0.002657702932044953,0.0,0.0,0.0,1.5000000000031654e-05,0.0005429318557609158,3.8391079693074004e-05
LYS 545,R LYS 545,0.0,0.0,0.0,-9.999999999994458e-06,9.949874371060685e-05,7.035623639731245e-06,-45.819790000000005,0.22692202603204,0.016045810340784575,45.819644999999994,0.2268888471816329,0.01604346424177309,0.0,0.0,0.0,-0.00015500000000031377,0.0005576513247517822,3.943190332696468e-05
GLY 546,R GLY 546,0.0,0.0,0.0,-1.000000000000334e-05,9.949874371069522e-05,7.035623639737493e-06,0.09834000000000004,0.05686593356307434,0.004021028724095355,-0.09829999999999997,0.05686114666448436,0.004020690239249973,0.0,0.0,0.0,3.000000000006553e-05,0.0005559676249567764,3.931284777271158e-05
HID 547,R HID 547,0.0,0.0,0.0,-1.4999999999991686e-05,0.0001215524578113648,8.595056718830778e-06,0.44885499999999995,0.05292564572114315,0.0037424082988097105,-0.4487950000000003,0.05289407315569378,0.0037401757812968394,0.0,0.0,0.0,4.4999999999881804e-05,0.0005683088948805892,4.018550733786974e-05
TYR 548,R TYR 548,0.0,0.0,0.0,-2.0000000000002238e-05,0.00014000000000001568,9.899494936612774e-06,0.11390500000000012,0.07991824557008251,0.00565107333831371,-0.1138850000000001,0.07990232646800709,0.005649947687810917,0.0,0.0,0.0,7.105427357601002e-17,0.0005385164807134901,3.807886552932235e-05
THR 549,R THR 549,0.0,0.0,0.0,-4.999999999999449e-06,7.053367989832165e-05,4.9874843358144515e-06,0.03368499999999987,0.11657523654275817,0.008243114027781011,-0.03365999999999999,0.11648400920298027,0.008236663280722355,0.0,0.0,0.0,1.999999999996671e-05,0.0005827520913732221,4.120679555606479e-05
GLU 550,R GLU 550,0.0,0.0,0.0,-1.9999999999998907e-05,0.00013999999999999234,9.899494936611124e-06,46.851179999999985,0.2337667161969364,0.016529803023856485,-46.85094499999998,0.23380761744913042,0.016532695179135026,0.0,0.0,0.0,0.0002149999999980423,0.0005556752648784134,3.929217479331571e-05
GLY 551,R GLY 551,0.0,0.0,0.0,-9.999999999996679e-06,9.949874371062894e-05,7.035623639732807e-06,0.09028500000000009,0.04441614318015465,0.003140695603683998,-0.090265,0.04438518643646771,0.003138506631345549,0.0,0.0,0.0,1.0000000000058851e-05,0.0005915234568468489,4.18270247567315e-05
ALA 552,R ALA 552,0.0,0.0,0.0,-2.000000000000002e-05,0.00014000000000000012,9.899494936611673e-06,0.16427499999999992,0.05752572793976631,0.00406768323189012,-0.164265,0.05746237703924185,0.004063203646754608,0.0,0.0,0.0,-9.999999999966702e-06,0.000519519008314427,3.673554137344417e-05
GLU 553,R GLU 553,0.0,0.0,0.0,-2.4999999999998358e-05,0.0001561249499599497,1.1039701082909084e-05,47.82635499999999,0.5271553271819739,0.03727551065889868,-47.82609,0.527128932901013,0.03727364430139349,0.0,0.0,0.0,0.00024000000000100384,0.0005407402333859505,3.8236108588760194e-05
LEU 554,R LEU 554,0.0,0.0,0.0,-2.0000000000002238e-05,0.00014000000000001568,9.899494936612774e-06,0.11750499999999997,0.03537287060728884,0.0025012396676448246,-0.11749999999999997,0.03533992076957732,0.0024989097622763437,0.0,0.0,0.0,-1.5000000000068847e-05,0.0005956299186574941,4.2117395456030576e-05
VAL 555,R VAL 555,0.0,0.0,0.0,-2.9999999999994475e-05,0.0001705872210922884,1.2062338081812597e-05,0.23029000000000002,0.02891601459399212,0.0020446710004301,-0.23026000000000008,0.028929438293888998,0.0020456201993526695,0.0,0.0,0.0,-1.1102230246251566e-17,0.0005567764362829269,3.937003937005373e-05
ASP 556,R ASP 556,0.0,0.0,0.0,-1.0000000000001119e-05,9.949874371067313e-05,7.035623639735931e-06,51.764444999999995,0.5737525572719292,0.04057043239701041,-51.76393499999998,0.5736782815973027,0.04056518031368985,0.0,0.0,0.0,0.0005000000000019611,0.0005830951894857302,4.123105625626147e-05
SER 557,R SER 557,0.0,0.0,0.0,-1.000000000000334e-05,9.949874371069522e-05,7.035623639737493e-06,0.25143,0.10211099402121211,0.0072203376306098094,-0.2514149999999999,0.10213139955469151,0.00722178051971951,0.0,0.0,0.0,5.00000000000167e-06,0.0006363764609097419,4.499861108967744e-05
VAL 558,R VAL 558,0.0,0.0,0.0,-5.499999999999616e-05,0.00022798026230354406,1.6120638945152383e-05,0.24193000000000006,0.03228056845843895,0.0022825808857518757,-0.24189,0.03217076157009731,0.0022748163662151388,0.0,0.0,0.0,-1.5000000000026936e-05,0.0006283112286121004,4.4428313044726726e-05
LEU 559,R LEU 559,0.0,0.0,0.0,-3.500000000000281e-05,0.00018377975949490579,1.2995191418368068e-05,0.30836500000000006,0.023909867732800467,0.0016906829611136633,-0.308335,0.023947291600511546,0.0016933292281773365,0.0,0.0,0.0,-4.999999999917293e-06,0.0006041316081778472,4.271855568716901e-05
ASP 560,R ASP 560,0.0,0.0,0.0,-2.9999999999996697e-05,0.00017058722109230103,1.206233808181349e-05,53.96777499999998,0.3179679455185379,0.022483729047611284,-53.966975000000005,0.3179299991744681,0.022481045835889987,0.0,0.0,0.0,0.0007700000000021134,0.0005719265687127693,4.044131550775531e-05
VAL 561,R VAL 561,0.0,0.0,0.0,-9.999999999998898e-06,9.949874371065103e-05,7.035623639734369e-06,0.3590000000000002,0.02748435918845117,0.0019434376758720618,-0.35884,0.02749098761412451,0.0019439063763462827,0.0,0.0,0.0,0.00014999999999998334,0.0005809475019310005,4.1079191812879535e-05
VAL 562,R VAL 562,0.0,0.0,0.0,-4.000000000000225e-05,0.0001959591794226653,1.38564064605518e-05,0.33631000000000016,0.02789648544171588,0.00197257940271091,-0.336265,0.027880724075962548,0.0019714649058504155,0.0,0.0,0.0,5.000000000050658e-06,0.0006123520229410282,4.3299826789490136e-05
ARG 563,R ARG 563,0.0,0.0,0.0,-2.9999999999998917e-05,0.00017058722109231366,1.2062338081814384e-05,-58.225380000000044,0.5286770806406872,0.03738311487789371,58.22389500000003,0.5285248754526548,0.03737235234583477,0.0,0.0,0.0,-0.0015150000000056707,0.0006080912760454503,4.299854648721187e-05
LYS 564,R LYS 564,0.0,0.0,0.0,-3.50000000000017e-05,0.00018377975949489996,1.2995191418367654e-05,-54.355470000000004,0.2827898497136112,0.019996262038321912,54.354625000000006,0.28274466285362604,0.01999306684481031,0.0,0.0,0.0,-0.0008800000000015018,0.0005878775382648993,4.156921938143644e-05
GLU 565,R GLU 565,0.0,0.0,0.0,-3.4999999999998364e-05,0.00018377975949488248,1.299519141836642e-05,56.70913500000003,0.2971821945711027,0.021013954502912668,-56.707895,0.2971021440100033,0.021008294073453553,0.0,0.0,0.0,0.0012049999999991456,0.0005594416859703019,3.9558500982803544e-05
SER 566,R SER 566,0.0,0.0,0.0,-5.000000000000338e-05,0.00021794494717704838,1.541103500742348e-05,0.5816749999999997,0.039941198967986716,0.0028242692638984538,-0.5815249999999997,0.039926299290068155,0.002823215697569083,0.0,0.0,0.0,9.999999999998788e-05,0.000599999999999997,4.242640687119264e-05
GLU 567,R GLU 567,0.0,0.0,0.0,-6.000000000000727e-05,0.00023748684174078715,1.6792855623748703e-05,60.813030000000005,0.41997435528941607,0.02969667145495945,-60.810795000000006,0.4198678637031536,0.029689141362680898,0.0,0.0,0.0,0.0021750000000014323,0.0005868347297134813,4.149548168161774e-05
SER 568,R SER 568,0.0,0.0,0.0,-4.500000000000504e-05,0.000207304124416302,1.4658615214270687e-05,0.24674500000000002,0.09764573710613282,0.00690459628617054,-0.24670500000000004,0.09762334748921497,0.0069030131011754625,0.0,0.0,0.0,-5.000000000052879e-06,0.0006363764609097444,4.499861108967762e-05
CYS 569,R CYS 569,0.0,0.0,0.0,-5.999999999999561e-05,0.00023748684174074096,1.6792855623745437e-05,-0.17977999999999997,0.06610046595902333,0.004674008771921594,0.17978999999999995,0.06609399291917523,0.004673551058884446,0.0,0.0,0.0,-4.999999999997673e-05,0.0006144102863722098,4.344536799245582e-05
ASP 570,R ASP 570,0.0,0.0,0.0,-0.00012000000000000343,0.00032496153618544773,2.2978250586152773e-05,65.77746000000002,1.058553375318209,0.07485102699354142,-65.77334999999998,1.0581184137434447,0.07482027056563427,0.0,0.0,0.0,0.00399000000000143,0.0007745321168288574,5.4767691205645637e-05
CYM 571,R CYM 571,0.0,0.0,0.0,-8.999999999999842e-05,0.0002861817604250787,2.0236106344847707e-05,67.853795,0.418829455713901,0.029615714829597017,-67.84891999999999,0.41867398247358567,0.029604721211345015,0.0,0.0,0.0,0.0047850000000012475,0.0006846714540603537,4.841358280509299e-05
LEU 572,R LEU 572,0.0,0.0,0.0,-0.00014999999999999015,0.0003570714214271191,2.524876234590354e-05,0.42970999999999987,0.0771205283954913,0.005453244859714159,-0.4295950000000004,0.07702188633758295,0.0054462698129084395,0.0,0.0,0.0,-3.500000000012937e-05,0.0006432534492718555,4.5484887600176586e-05
GLN 573,R GLN 573,0.0,0.0,0.0,-0.0001449999999999907,0.00035210083782914254,2.4897289009045153e-05,0.5844749999999996,0.10303348666817025,0.007285567711235692,-0.58417,0.10296864134288612,0.0072809824543120264,0.0,0.0,0.0,0.00015999999999973368,0.0006437390775777033,4.55192267069967e-05
GLY 574,R GLY 574,0.0,0.0,0.0,-2.4999999999995027e-05,0.0001561249499599289,1.1039701082907612e-05,0.057169999999999964,0.034659213782196524,0.002450776509598541,-0.057159999999999996,0.03467007931920552,0.0024515448190885704,0.0,0.0,0.0,-1.5000000000018888e-05,0.0005956299186575642,4.211739545603553e-05
PHE 575,R PHE 575,0.0,0.0,0.0,-0.000109999999999979,0.0003128897569431806,2.2124646889833364e-05,0.30665999999999993,0.06069978912648769,0.004292123250793291,-0.3066299999999998,0.060675473628148506,0.004290403885416934,0.0,0.0,0.0,-8.000000000001783e-05,0.000650845603810701,4.602173399599998e-05
GLN 576,R GLN 576,0.0,0.0,0.0,-7.499999999998507e-05,0.0002633913438212661,1.862458053218547e-05,0.006169999999999973,0.2715638066827019,0.01920246092301712,-0.006164999999999987,0.2715067729818171,0.019198428031351935,0.0,0.0,0.0,-7.000000000005002e-05,0.000604235053599928,4.272587038311261e-05
LEU 577,R LEU 577,0.0,0.0,0.0,-4.999999999999893e-05,0.00021794494717702903,1.541103500742211e-05,0.2066050000000001,0.05200008629800496,0.0036769613643604982,-0.20659500000000022,0.051987700228033666,0.0036760855369536026,0.0,0.0,0.0,-3.999999999996451e-05,0.000615142259969404,4.3497126341878366e-05
THR 578,R THR 578,0.0,0.0,0.0,-1.500000000000501e-05,0.00012155245781147276,8.595056718838412e-06,0.06943000000000016,0.08023830195112538,0.005673704742053454,-0.06942,0.08016086077382159,0.005668228823891996,0.0,0.0,0.0,-4.999999999933946e-06,0.0005957977844874012,4.2129265362696256e-05
HID 579,R HID 579,0.0,0.0,0.0,-2.4999999999986144e-05,0.00015612494995987343,1.103970108290369e-05,0.5825550000000002,0.037632126899765,0.002660993212129652,-0.5824949999999999,0.037585635221454215,0.002657705754029422,0.0,0.0,0.0,3.500000000006498e-05,0.0006031376294014416,4.2648270773853814e-05
SER 580,R SER 580,0.0,0.0,0.0,0.0,0.0,0.0,0.3986399999999998,0.06123120446308568,0.004329699989606787,-0.3985749999999999,0.061282822838051976,0.0043333499599040376,0.0,0.0,0.0,6.500000000002282e-05,0.0006089129658662165,4.305664873164144e-05
LEU 581,R LEU 581,0.0,0.0,0.0,-3.0000000000001136e-05,0.00017058722109232626,1.2062338081815275e-05,-0.09268999999999984,0.039632106933646605,0.00280241315654919,0.09268500000000003,0.03964587967241994,0.002803387036247404,0.0,0.0,0.0,-3.4999999999822953e-05,0.0005420101475063983,3.8325905077369506e-05
GLY 582,R GLY 582,0.0,0.0,0.0,-5.00000000000167e-06,7.053367989835297e-05,4.987484335816666e-06,-0.19132,0.024208833098684785,0.001711823004869335,0.19138499999999997,0.024241014314586806,0.00171409856046845,0.0,0.0,0.0,5.999999999994898e-05,0.0005624944444171061,3.977436360270952e-05
GLY 583,R GLY 583,0.0,0.0,0.0,-9.999999999994458e-06,9.949874371060685e-05,7.035623639731245e-06,0.2147500000000001,0.037477960189956055,0.0026500919795357397,-0.2147849999999999,0.037495050006635056,0.002651300412062035,0.0,0.0,0.0,-4.500000000001947e-05,0.0005594416859691654,3.9558500982723184e-05
GLY 584,R GLY 584,0.0,0.0,0.0,-9.999999999998898e-06,9.949874371065103e-05,7.035623639734369e-06,0.26542499999999997,0.03835211043736773,0.0027119037363078084,-0.26532999999999984,0.0383520677408678,0.0027119007172093455,0.0,0.0,0.0,8.500000000003726e-05,0.0006463551655243302,4.5704212059720723e-05
THR 585,R THR 585,0.0,0.0,0.0,-1.4999999999998349e-05,0.0001215524578114188,8.595056718834595e-06,0.10590499999999999,0.03065560266900666,0.002167678452861503,-0.10588499999999997,0.03059300205929481,0.0021632519212981373,0.0,0.0,0.0,4.999999999819593e-06,0.0005522454164588314,3.904964788572287e-05
GLY 586,R GLY 586,0.0,0.0,0.0,-2.0000000000002238e-05,0.00014000000000001568,9.899494936612774e-06,0.2495299999999998,0.02532190948566254,0.0017905293909903945,-0.24954000000000007,0.02537515320150637,0.0017942942902432685,0.0,0.0,0.0,-3.0000000000043325e-05,0.0006237788069499674,4.410782243547763e-05
SER 587,R SER 587,0.0,0.0,0.0,-4.999999999999449e-06,7.053367989832165e-05,4.9874843358144515e-06,0.28072500000000006,0.040268714593341304,0.002847428115861732,-0.28065,0.04034498110050387,0.0028528209723009384,0.0,0.0,0.0,7.000000000003337e-05,0.0006205642593640854,4.388051959583522e-05
GLY 588,R GLY 588,0.0,0.0,0.0,-1.9999999999997796e-05,0.0001399999999999846,9.899494936610575e-06,0.3446850000000001,0.03186025384393407,0.0022528601543370546,-0.3447100000000002,0.03188159186740535,0.0022543689804464207,0.0,0.0,0.0,-4.500000000005389e-05,0.000559441685969107,3.955850098271905e-05
MET 589,R MET 589,0.0,0.0,0.0,-2.5000000000003908e-05,0.00015612494995998437,1.1039701082911535e-05,0.345,0.12359461962399462,0.008739459365429853,-0.34497000000000005,0.12361419457327666,0.008740843523367724,0.0,0.0,0.0,4.999999999968363e-06,0.0005957977844873282,4.212926536269109e-05
GLY 590,R GLY 590,0.0,0.0,0.0,-1.000000000000334e-05,9.949874371069522e-05,7.035623639737493e-06,0.279445,0.028985288941116034,0.002049569436491459,-0.27942500000000003,0.02896419125402822,0.0020480776047307444,0.0,0.0,0.0,1.0000000000010001e-05,0.0005830094338859938,4.122499241965163e-05
THR 591,R THR 591,0.0,0.0,0.0,-2.9999999999992255e-05,0.00017058722109227577,1.2062338081811704e-05,0.3824850000000002,0.054457963375433356,0.003850759519237757,-0.3824500000000001,0.05445821792897594,0.003850777518891371,0.0,0.0,0.0,5.0000000002436986e-06,0.0006441855322812376,4.555079582183287e-05
LEU 592,R LEU 592,0.0,0.0,0.0,-2.000000000000668e-05,0.00014000000000004674,9.89949493661497e-06,0.36374499999999993,0.04204426209365684,0.002972978283640926,-0.36373500000000014,0.04203504222669398,0.0029723263405958184,0.0,0.0,0.0,-1.0000000000092158e-05,0.0005655970296953425,3.999374951165457e-05
LEU 593,R LEU 593,0.0,0.0,0.0,-2.4999999999999466e-05,0.00015612494995995662,1.1039701082909572e-05,0.26867000000000013,0.03088075614359314,0.002183599207730285,-0.26867,0.030834738526538185,0.002180345270822924,0.0,0.0,0.0,-2.4999999999582024e-05,0.0005782516753111307,4.088856808449822e-05
ILE 594,R ILE 594,0.0,0.0,0.0,-4.9999999999990055e-05,0.00021794494717699032,1.5411035007419376e-05,0.3350550000000002,0.02294672035389318,0.001622578156822924,-0.33504000000000006,0.022988223071823487,0.0016255128421515433,0.0,0.0,0.0,-3.4999999999900664e-05,0.0006113714092107782,4.3230486927651694e-05
SER 595,R SER 595,0.0,0.0,0.0,-1.5000000000000568e-05,0.00012155245781143678,8.595056718835867e-06,0.4002300000000002,0.13864457111621728,0.009803651641097777,-0.4001650000000002,0.13865369730014312,0.00980429695975181,0.0,0.0,0.0,4.999999999992011e-05,0.0005979130371550363,4.227883631321703e-05
LYS 596,R LYS 596,0.0,0.0,0.0,-3.500000000000281e-05,0.00018377975949490579,1.2995191418368068e-05,-53.13142000000003,0.37208609702439016,0.026310460239118195,53.13086000000001,0.3720798575570215,0.026310019042149455,0.0,0.0,0.0,-0.0005950000000018462,0.0006008119506138071,4.248382044969401e-05
ILE 597,R ILE 597,0.0,0.0,0.0,-4.5000000000003926e-05,0.0002073041244162969,1.4658615214270328e-05,0.30169,0.0351834321805031,0.002487844348025074,-0.30158,0.0351658015691373,0.002486597675539752,0.0,0.0,0.0,6.499999999992845e-05,0.0005574719723898492,3.941922119983022e-05
ARG 598,R ARG 598,0.0,0.0,0.0,-8.500000000001729e-05,0.0002788816953477435,1.9719913792919027e-05,-59.88368000000002,0.32304802676336425,0.022842945037330815,59.882305,0.3228956673240654,0.022832171598060214,0.0,0.0,0.0,-0.0014600000000019975,0.0006770524352013533,4.7874836814974244e-05
GLU 599,R GLU 599,0.0,0.0,0.0,-2.9999999999999472e-05,0.0001705872210923168,1.2062338081814606e-05,57.67629500000004,0.891421403137716,0.06303301190535061,-57.675084999999996,0.8913988657045661,0.06303141826816952,0.0,0.0,0.0,0.001179999999999808,0.0006225752966530824,4.4022721406262106e-05
GLU 600,R GLU 600,0.0,0.0,0.0,-3.000000000000169e-05,0.00017058722109232943,1.2062338081815499e-05,57.88715999999999,0.4218465412952979,0.02982905499699961,-57.88584999999999,0.4217338941819798,0.029821089643228778,0.0,0.0,0.0,0.0012800000000028433,0.0006013318551300933,4.252058325059756e-05
TYR 601,R TYR 601,0.0,0.0,0.0,-5.9999999999998944e-05,0.00023748684174075416,1.679285562374637e-05,-0.23185499999999987,0.07748660513275885,0.0054791303940498115,0.23171499999999987,0.07748873321328736,0.005479280872067074,0.0,0.0,0.0,-0.00019999999999986695,0.0006403124237429785,4.5276925690665415e-05
PRO 602,R PRO 602,0.0,0.0,0.0,-8.49999999999973e-05,0.00027888169534767796,1.9719913792914392e-05,-0.0006149999999999612,0.08504108874538231,0.006013313053134682,0.0006300000000000105,0.08504865137084774,0.0060138478115097,0.0,0.0,0.0,-6.999999999970363e-05,0.0006285698051929263,4.444659717010253e-05
ASP 603,R ASP 603,0.0,0.0,0.0,-0.0001150000000000066,0.00031902194281900376,2.2558257911462457e-05,65.24962499999998,0.5898480773713853,0.04170855753791539,-65.24647000000003,0.5896387869668623,0.04169375847148784,0.0,0.0,0.0,0.003040000000000447,0.0007059745037880407,4.991993589733316e-05
ARG 604,R ARG 604,0.0,0.0,0.0,-0.00017499999999999073,0.00037996710383924654,2.686773157525443e-05,-65.576795,0.6334136507652262,0.0447891087752219,65.57337499999998,0.633243345309278,0.044777066360944494,0.0,0.0,0.0,-0.003595000000000681,0.0007006960824778802,4.9546695147095746e-05
ILE 605,R ILE 605,0.0,0.0,0.0,-0.00012999999999999234,0.00033630343441598494,2.3780243901186827e-05,-0.23602999999999993,0.048881173267425214,0.0034564209089750957,0.23594499999999982,0.04895694000854261,0.003461778426618347,0.0,0.0,0.0,-0.00021500000000007624,0.0006393551438754488,4.5209235782083054e-05
MET 606,R MET 606,0.0,0.0,0.0,-6.499999999998618e-05,0.00024652586071236855,1.7432010784756607e-05,0.1903250000000001,0.08971905803674021,0.006344095433944842,-0.19029000000000004,0.08964656100487055,0.006338969119659748,0.0,0.0,0.0,-2.9999999999978933e-05,0.0005908468498691108,4.177918141851582e-05
ASN 607,R ASN 607,0.0,0.0,0.0,-3.500000000000725e-05,0.0001837797594949291,1.2995191418369716e-05,-0.6032250000000002,0.06775672937059381,0.0047911242808968595,0.6031599999999998,0.0677006971899133,0.004787162207404473,0.0,0.0,0.0,-0.00010000000000097487,0.0006082762530305421,4.3011626335264054e-05
THR 608,R THR 608,0.0,0.0,0.0,-9.999999999998898e-06,9.949874371065103e-05,7.035623639734369e-06,0.3615199999999997,0.09178627130459119,0.006490269485930464,-0.3615449999999999,0.09185634422836575,0.00649522438988832,0.0,0.0,0.0,-3.500000000016046e-05,0.0005690123021521387,4.02352457430346e-05
PHE 609,R PHE 609,0.0,0.0,0.0,-6.000000000000672e-05,0.0002374868417407849,1.6792855623748544e-05,-0.13732500000000006,0.03701377277446874,0.0026172689726124856,0.13732500000000006,0.03701309734404806,0.0026172212124694174,0.0,0.0,0.0,-5.999999999998451e-05,0.0005800000000001362,4.1012193308829386e-05
SER 610,R SER 610,0.0,0.0,0.0,-4.999999999999893e-05,0.00021794494717702903,1.541103500742211e-05,0.14736000000000005,0.05782767849395297,0.0040890343603349625,-0.14736000000000007,0.05785153757680062,0.004090721452262409,0.0,0.0,0.0,-5.000000000001087e-05,0.0006614378277660781,4.677071733466935e-05
VAL 611,R VAL 611,0.0,0.0,0.0,-2.000000000000668e-05,0.00014000000000004674,9.89949493661497e-06,-0.04071499999999992,0.03667756500914409,0.002593495493537622,0.04073,0.036736182436393705,0.0025976403715680134,0.0,0.0,0.0,-4.999999999951987e-06,0.0006204635363985691,4.387339740664145e-05
VAL 612,R VAL 612,0.0,0.0,0.0,-1.0000000000001119e-05,9.949874371067313e-05,7.035623639735931e-06,0.060870000000000084,0.04554857956072822,0.0032207709480805897,-0.060894999999999984,0.04557602412453288,0.0032227115717978877,0.0,0.0,0.0,-3.4999999999889564e-05,0.0005777326371254023,4.085186654241589e-05
PRO 613,R PRO 613,0.0,0.0,0.0,-2.000000000001112e-05,0.00014000000000007786,9.89949493661717e-06,0.01869500000000002,0.05322689146474737,0.003763709589620323,-0.01864499999999995,0.0532072267178059,0.0037623190820290603,0.0,0.0,0.0,2.9999999999978933e-05,0.0006317436188834428,4.467101968838122e-05
SER 614,R SER 614,0.0,0.0,0.0,-1.0000000000001119e-05,9.949874371067313e-05,7.035623639735931e-06,-0.277635,0.06060743993108453,0.004285593176562621,0.2776749999999999,0.0605839861266992,0.004283934742150072,0.0,0.0,0.0,3.0000000000036386e-05,0.0005736723803706201,4.056476303394939e-05
PRO 615,R PRO 615,0.0,0.0,0.0,0.0,0.0,0.0,-0.18825499999999995,0.029961474846876585,0.0021185962038576607,0.18825499999999998,0.029937768370405023,0.0021169199028305526,0.0,0.0,0.0,1.4210854715202004e-16,0.0005567764362834275,3.937003937008913e-05
LYS 616,R LYS 616,0.0,0.0,0.0,-2.500000000000002e-05,0.0001561249499599601,1.1039701082909819e-05,-48.88656499999999,0.498677968008557,0.03526185728071789,48.886355,0.49866382360946093,0.03526085712066622,0.0,0.0,0.0,-0.0002349999999984931,0.0005914177880313429,4.181955284313107e-05
VAL 617,R VAL 617,0.0,0.0,0.0,-1.500000000000168e-05,0.0001215524578114458,8.595056718836504e-06,-0.15736,0.0739167125892378,0.00522670087148671,0.15738000000000002,0.07386647141971794,0.005223148284320486,0.0,0.0,0.0,5.000000000066063e-06,0.0006123520229414093,4.3299826789517085e-05
SER 618,R SER 618,0.0,0.0,0.0,-4.999999999999449e-06,7.053367989832165e-05,4.9874843358144515e-06,-0.29251,0.07482519562286519,0.005290940322853795,0.29251499999999997,0.0748488461834917,0.005292612670033582,0.0,0.0,0.0,4.191091917959966e-17,0.0005567764362830362,3.937003937006146e-05
ASP 619,R ASP 619,0.0,0.0,0.0,0.0,0.0,0.0,46.45558000000002,0.20955911719335035,0.014818067282688445,-46.455465000000025,0.20953825133441212,0.014816591843653394,0.0,0.0,0.0,0.00011499999999941224,0.0006014773478708297,4.253087114095637e-05
THR 620,R THR 620,0.0,0.0,0.0,-1.4999999999998903e-05,0.00012155245781142328,8.595056718834914e-06,0.06336500000000006,0.05857970446323538,0.00414221062658576,-0.06335500000000004,0.058595554225555374,0.004143331374027426,0.0,0.0,0.0,-4.999999999961702e-06,0.0005700657856774893,4.030973827749897e-05
VAL 621,R VAL 621,0.0,0.0,0.0,-2.4999999999999466e-05,0.00015612494995995664,1.1039701082909573e-05,0.2070950000000002,0.0374596579669385,0.0026487978169350895,-0.20711500000000005,0.03750162363151722,0.0026517652375351503,0.0,0.0,0.0,-4.499999999978854e-05,0.0006107167919747806,4.318419849898615e-05
VAL 622,R VAL 622,0.0,0.0,0.0,0.0,0.0,0.0,0.16873999999999995,0.022006871654100202,0.0015561208179316265,-0.16876499999999997,0.02198749133029996,0.0015547504220935523,0.0,0.0,0.0,-2.499999999996172e-05,0.0005695392874949766,4.027250923398526e-05
GLU 623,R GLU 623,0.0,0.0,0.0,-4.0000000000004476e-05,0.00019595917942267618,1.3856406460552569e-05,49.203265000000016,0.2113602724611446,0.014945428193071165,-49.203055000000006,0.21133114293601057,0.014943368424595663,0.0,0.0,0.0,0.00017000000000166437,0.0006333245613446584,4.4782809201880354e-05
PRO 624,R PRO 624,0.0,0.0,0.0,-1.4999999999993907e-05,0.00012155245781138282,8.595056718832052e-06,0.28731,0.03166850012236062,0.00223930111865282,-0.2872550000000001,0.03179182245483833,0.0022480213244094934,0.0,0.0,0.0,4.0000000000119936e-05,0.0006311893535225136,4.463182720885224e-05
TYR 625,R TYR 625,0.0,0.0,0.0,-2.9999999999992255e-05,0.00017058722109227577,1.2062338081811704e-05,0.3950249999999999,0.030462671829635312,0.002154036182379554,-0.3949800000000001,0.030460623762489616,0.0021538913621628494,0.0,0.0,0.0,1.5000000000147118e-05,0.0006203023456347323,4.386199949842408e-05
ASN 626,R ASN 626,0.0,0.0,0.0,-1.5000000000000568e-05,0.0001215524578114368,8.595056718835869e-06,0.19900999999999938,0.04346147604488351,0.0030731904431713824,-0.19894500000000004,0.04341499712081019,0.003069903886931932,0.0,0.0,0.0,4.999999999988347e-05,0.0006538348415296863,4.623310502216728e-05
ALA 627,R ALA 627,0.0,0.0,0.0,-2.4999999999997247e-05,0.00015612494995994277,1.1039701082908593e-05,0.285065,0.02076079899714888,0.001468010175373485,-0.2850499999999999,0.02075927503551192,0.0014679024150127085,0.0,0.0,0.0,-1.000000000000334e-05,0.000565597029695246,3.999374951164775e-05
THR 628,R THR 628,0.0,0.0,0.0,-2.0000000000002238e-05,0.00014000000000001568,9.899494936612774e-06,0.41978500000000013,0.04046305444476322,0.002861170018541254,-0.41974500000000026,0.04048444114718338,0.0028626822867721057,0.0,0.0,0.0,1.999999999996449e-05,0.0006477653896280331,4.580392996239283e-05
LEU 629,R LEU 629,0.0,0.0,0.0,-2.9999999999987814e-05,0.00017058722109225053,1.206233808180992e-05,0.31599999999999995,0.034758883756529746,0.002457824241071712,-0.3159650000000001,0.03474483810582394,0.0024568310635856867,0.0,0.0,0.0,4.999999999886207e-06,0.0005873457244248122,4.153161446417099e-05
SER 630,R SER 630,0.0,0.0,0.0,-1.000000000000334e-05,9.949874371069522e-05,7.035623639737493e-06,0.3586050000000002,0.039895976927503185,0.0028210715827499543,-0.35856499999999997,0.039905836352594766,0.00282176874938404,0.0,0.0,0.0,2.999999999992453e-05,0.0005908468498689303,4.177918141850306e-05
VAL 631,R VAL 631,0.0,0.0,0.0,-9.999999999996679e-06,9.949874371062894e-05,7.035623639732807e-06,0.3503700000000001,0.018254125561085698,0.0012907615968874389,-0.3503499999999998,0.018130568110242946,0.0012820247657517356,0.0,0.0,0.0,9.999999999925625e-06,0.0005830094338859667,4.122499241964972e-05
HID 632,R HID 632,0.0,0.0,0.0,-3.4999999999993925e-05,0.00018377975949485916,1.2995191418364771e-05,0.3305299999999998,0.0688737910964696,0.004870112473033932,-0.33042999999999995,0.06891875724358422,0.004873292059788789,0.0,0.0,0.0,6.49999999998574e-05,0.0006006454861230139,4.247204963266735e-05
GLN 633,R GLN 633,0.0,0.0,0.0,-2.9999999999992255e-05,0.00017058722109227577,1.2062338081811704e-05,0.4645549999999994,0.21867639784622436,0.015462756380251257,-0.4644799999999998,0.21863993139406207,0.01546017781269028,0.0,0.0,0.0,4.499999999957538e-05,0.000634803119085299,4.4887359022358635e-05
LEU 634,R LEU 634,0.0,0.0,0.0,-2.9999999999992255e-05,0.00017058722109227577,1.2062338081811704e-05,0.3641199999999998,0.027294790711783132,0.0019300331603369443,-0.36406999999999984,0.02727444041589177,0.001928594177114551,0.0,0.0,0.0,1.999999999990898e-05,0.0005653317610042597,3.9974992182624465e-05
VAL 635,R VAL 635,0.0,0.0,0.0,-4.000000000000225e-05,0.0001959591794226653,1.38564064605518e-05,0.409415,0.01827711068522317,0.001292386890601841,-0.4093600000000002,0.018239254370717432,0.001289710044932067,0.0,0.0,0.0,1.500000000000945e-05,0.0005956299186574621,4.211739545602832e-05
GLU 636,R GLU 636,0.0,0.0,0.0,-7.000000000000062e-05,0.0002551470164434637,1.8041618552668875e-05,57.21178500000005,0.3973051204903571,0.028093714489886984,-57.211015000000046,0.3973015539504628,0.02809346229743252,0.0,0.0,0.0,0.0007000000000037687,0.000692820323033095,4.898979485605558e-05
ASN 637,R ASN 637,0.0,0.0,0.0,-5.0000000000007815e-05,0.00021794494717706776,1.541103500742485e-05,0.5336749999999995,0.1199150089646834,0.008479271600497327,-0.5335550000000002,0.1198801775732744,0.008476808649190981,0.0,0.0,0.0,6.99999999992329e-05,0.0006285698051927244,4.4446597170088255e-05
THR 638,R THR 638,0.0,0.0,0.0,-8.999999999999231e-05,0.00028618176042505923,2.023610634484633e-05,0.21866999999999986,0.0721780513729764,0.005103758957866261,-0.21863499999999994,0.07219717290171412,0.00510511105412997,0.0,0.0,0.0,-5.500000000002725e-05,0.0006495960283130236,4.5933375665198746e-05
ASP 639,R ASP 639,0.0,0.0,0.0,-9.499999999999842e-05,0.00029321493822791016,2.073342711661499e-05,61.76208499999998,0.33235030882584776,0.02350071571002002,-61.76037000000004,0.3321803773513629,0.023488699740225494,0.0,0.0,0.0,0.001619999999996935,0.000682348884367148,4.8249352327108574e-05
GLU 640,R GLU 640,0.0,0.0,0.0,-6.0000000000011155e-05,0.0002374868417408025,1.6792855623749787e-05,61.702635000000015,0.3348181025156959,0.02367521507528612,-61.700835000000005,0.3347257949033886,0.02366868794142436,0.0,0.0,0.0,0.0017400000000006343,0.0006499230723730966,4.595650117246119e-05
THR 641,R THR 641,0.0,0.0,0.0,-6.500000000000616e-05,0.0002465258607124444,1.743201078476197e-05,0.24868500000000004,0.11454049840558579,0.008099236314307664,-0.248675,0.11447444856822868,0.008094565885518516,0.0,0.0,0.0,-5.499999999992178e-05,0.0006796874281605773,4.8061158953958854e-05
TYR 642,R TYR 642,0.0,0.0,0.0,-9.000000000000341e-05,0.00028618176042509457,2.023610634484883e-05,-0.30334999999999984,0.04808697848690419,0.003400262857486158,0.3033750000000001,0.048152303942800984,0.0034048820647710303,0.0,0.0,0.0,-6.499999999988182e-05,0.0006639088792900108,4.694544706359276e-05
CYS 643,R CYS 643,0.0,0.0,0.0,-3.000000000001002e-05,0.00017058722109237676,1.2062338081818845e-05,0.21345999999999996,0.11258271803434142,0.007960800336649584,-0.21348499999999998,0.1125315945634823,0.007957185361357356,0.0,0.0,0.0,-5.499999999993399e-05,0.0006016435821980781,4.2542625682962696e-05
ILE 644,R ILE 644,0.0,0.0,0.0,-3.999999999999559e-05,0.00019595917942263265,1.385640646054949e-05,-0.05433499999999993,0.03275382076949188,0.002316044877587649,0.054365000000000004,0.03281511503865257,0.0023203790369247888,0.0,0.0,0.0,-9.999999999896758e-06,0.000632376470150694,4.471576903063681e-05
ASP 645,R ASP 645,0.0,0.0,0.0,-1.9999999999997796e-05,0.0001399999999999846,9.899494936610575e-06,51.47360999999999,0.26405205528688563,0.018671299887960197,-51.47336499999999,0.2639955715074506,0.018667305881613645,0.0,0.0,0.0,0.0002250000000022112,0.0006590713163247766,4.660337970587936e-05
ASN 646,R ASN 646,0.0,0.0,0.0,-2.0000000000002238e-05,0.00014000000000001568,9.899494936612774e-06,0.4279100000000002,0.04609546506978998,0.0032594415932796126,-0.42794,0.046175928794123564,0.0032651312377911927,0.0,0.0,0.0,-5.000000000009663e-05,0.0006144102863717014,4.344536799241987e-05
GLU 647,R GLU 647,0.0,0.0,0.0,-4.999999999999449e-06,7.053367989832165e-05,4.9874843358144515e-06,49.86763499999999,0.3131869917096932,0.022145664561733912,-49.86738999999999,0.3130855600311018,0.022138492258957997,0.0,0.0,0.0,0.00023999999999929855,0.0006019966777320027,4.256759330760718e-05
ALA 648,R ALA 648,0.0,0.0,0.0,-1.000000000000334e-05,9.949874371069522e-05,7.035623639737493e-06,-0.11312,0.04486820254924418,0.00317266102822221,0.11300999999999997,0.04483870983870978,0.0031705755786607653,0.0,0.0,0.0,-0.00012000000000000677,0.0005153639490689567,3.644173431657378e-05
LEU 649,R LEU 649,0.0,0.0,0.0,-4.999999999997229e-06,7.053367989829033e-05,4.9874843358122365e-06,0.0027399999999999205,0.03598739223672676,0.002544692908780961,-0.002760000000000009,0.03595194570534396,0.002542186460509929,0.0,0.0,0.0,-2.5000000000137136e-05,0.0005868347297153368,4.149548168174894e-05
TYR 650,R TYR 650,0.0,0.0,0.0,-2.5000000000003908e-05,0.00015612494995998437,1.1039701082911535e-05,-0.005909999999999833,0.05846462092582145,0.004134072991614927,0.0058800000000000015,0.05844985543181436,0.004133028913520929,0.0,0.0,0.0,-5.499999999982852e-05,0.0005585472227124127,3.949525287928598e-05
ASP 651,R ASP 651,0.0,0.0,0.0,-2.4999999999990586e-05,0.00015612494995990116,1.103970108290565e-05,51.121380000000016,0.29926982072807634,0.02116157196413052,-51.12103,0.2991903726727838,0.021155954138265574,0.0,0.0,0.0,0.00032500000000005967,0.0006239991987158393,4.4123406486694196e-05
ILE 652,R ILE 652,0.0,0.0,0.0,-1.500000000000501e-05,0.00012155245781147278,8.595056718838414e-06,-0.12444500000000008,0.033487863099935296,0.0023679495085411006,0.12444499999999993,0.03346904502671095,0.0023666188698225205,0.0,0.0,0.0,-1.5000000000169322e-05,0.0005871754422656346,4.151957369722403e-05
CYS 653,R CYS 653,0.0,0.0,0.0,-4.999999999997229e-06,7.053367989829033e-05,4.9874843358122365e-06,0.05021500000000003,0.06116337772719871,0.0043249039151176455,-0.05015499999999997,0.061170098700263666,0.004325379159680685,0.0,0.0,0.0,5.5000000000067216e-05,0.0006098975323772957,4.3126268097292766e-05
PHE 654,R PHE 654,0.0,0.0,0.0,-1.4999999999999458e-05,0.0001215524578114278,8.595056718835232e-06,-0.021810000000000017,0.048763448401440986,0.003448096503869923,0.02177500000000002,0.04874027467095357,0.003446457873672619,0.0,0.0,0.0,-5.00000000001144e-05,0.0006144102863723073,4.344536799246271e-05
ARG 655,R ARG 655,0.0,0.0,0.0,-2.9999999999996697e-05,0.00017058722109230103,1.206233808181349e-05,-52.41840499999999,0.31207157989188233,0.022066793035714943,52.41800500000002,0.3119801195166751,0.02206032581056305,0.0,0.0,0.0,-0.00042999999999977946,0.0006205642593616772,4.3880519595664936e-05
THR 656,R THR 656,0.0,0.0,0.0,-1.500000000000501e-05,0.00012155245781147276,8.595056718838412e-06,-0.21194000000000007,0.06474037689108694,0.004577835951626043,0.21186499999999991,0.0647199101899872,0.004576388737312428,0.0,0.0,0.0,-9.000000000015606e-05,0.0005494542747125494,3.885228436011798e-05
LEU 657,R LEU 657,0.0,0.0,0.0,-3.499999999999615e-05,0.00018377975949487082,1.2995191418365594e-05,-0.07891499999999978,0.0352428400529811,0.00249204511897358,0.07896499999999997,0.035219224508782246,0.002490375247829138,0.0,0.0,0.0,1.5000000000215396e-05,0.0006039660586489201,4.270684956771634e-05
LYS 658,R LYS 658,0.0,0.0,0.0,-1.9999999999998907e-05,0.00013999999999999234,9.899494936611124e-06,-50.34491499999997,0.6037914936273402,0.04269450595666463,50.34461999999998,0.6037334391942527,0.04269040088833322,0.0,0.0,0.0,-0.0003149999999998343,0.0005794609564056091,4.097407717072485e-05
LEU 659,R LEU 659,0.0,0.0,0.0,-2.0000000000002238e-05,0.00014000000000001568,9.899494936612774e-06,-0.07555500000000012,0.04843043438789269,0.003424548857148908,0.07557499999999993,0.04837379843468989,0.003420544090492042,0.0,0.0,0.0,-1.376676550535194e-16,0.0006082762530301711,4.301162633523782e-05
THR 660,R THR 660,0.0,0.0,0.0,-9.999999999999454e-06,9.949874371065656e-05,7.03562363973476e-06,-0.0026699999999999415,0.09492566091421212,0.006712257854105419,0.00267000000000007,0.09491022653012686,0.0067111664783404065,0.0,0.0,0.0,-9.999999999892318e-06,0.0005830094338859882,4.122499241965124e-05
THR 661,R THR 661,0.0,0.0,0.0,-2.0000000000001682e-05,0.00014000000000001178,9.899494936612498e-06,-0.08815500000000003,0.0995299501406488,0.007037830267561174,0.08814999999999998,0.09955509781020755,0.007039608476328776,0.0,0.0,0.0,-2.5000000000146016e-05,0.0005695392874948085,4.027250923397337e-05
PRO 662,R PRO 662,0.0,0.0,0.0,-5.00000000000167e-06,7.053367989835297e-05,4.987484335816666e-06,-0.32032000000000005,0.04983841490256267,0.003524108114119075,0.32019499999999984,0.04985726602011049,0.0035254410894241758,0.0,0.0,0.0,-0.00012999999999979917,0.0005771481612202784,4.081053785482057e-05
THR 663,R THR 663,0.0,0.0,0.0,-1.000000000000001e-05,9.949874371066208e-05,7.03562363973515e-06,0.3562149999999999,0.06019691665691792,0.004256564797462809,-0.35617,0.06019544085726153,0.004256460442668339,0.0,0.0,0.0,3.499999999982739e-05,0.0005601562282078817,3.960902674896723e-05
TYR 664,R TYR 664,0.0,0.0,0.0,-1.500000000000501e-05,0.00012155245781147276,8.595056718838412e-06,0.39943000000000006,0.057850800340184076,0.004090669321761319,-0.3993750000000001,0.05791955088741509,0.0040955307195770525,0.0,0.0,0.0,3.999999999981796e-05,0.0006311893535225329,4.46318272088536e-05
GLY 665,R GLY 665,0.0,0.0,0.0,-2.000000000000002e-05,0.00014000000000000012,9.899494936611673e-06,0.35063500000000025,0.018854224327716607,0.0013331949876140786,-0.35055999999999976,0.018907575201494158,0.0013369674640771121,0.0,0.0,0.0,5.500000000010052e-05,0.000567428409581318,4.012324762528477e-05
ASP 666,R ASP 666,0.0,0.0,0.0,-3.000000000001002e-05,0.00017058722109237676,1.2062338081818845e-05,50.46432,0.316177462195762,0.022357122757697655,-50.46394000000001,0.31619733774806424,0.02235852817147893,0.0,0.0,0.0,0.0003499999999996817,0.0006144102863728234,4.34453679924992e-05
LEU 667,R LEU 667,0.0,0.0,0.0,-1.5000000000000568e-05,0.0001215524578114368,8.595056718835869e-06,0.3931199999999997,0.021377923191932505,0.0015116474456700636,-0.39313000000000026,0.02137926799494495,0.0015117425376030096,0.0,0.0,0.0,-2.4999999999997247e-05,0.0005952940449894973,4.2093645601204324e-05
ASN 668,R ASN 668,0.0,0.0,0.0,-1.500000000000945e-05,0.00012155245781150876,8.595056718840956e-06,0.44939499999999993,0.05157100905547583,0.003646621021575981,-0.44939999999999986,0.051608526427327446,0.003649273900380838,0.0,0.0,0.0,-2.0000000000734986e-05,0.0005473572873347263,3.870400496062585e-05
HIE 669,R HIE 669,0.0,0.0,0.0,-4.000000000001336e-05,0.00019595917942271968,1.3856406460555645e-05,0.3324099999999997,0.1863415195279897,0.013176335207484697,-0.3324000000000001,0.18625936218080444,0.013170525805752798,0.0,0.0,0.0,-2.9999999999992255e-05,0.0006473793323854821,4.577663159297943e-05
LEU 670,R LEU 670,0.0,0.0,0.0,-4.5000000000001704e-05,0.00020730412441628666,1.4658615214269603e-05,0.4663699999999997,0.021490767785268945,0.0015196267633869071,-0.4662549999999995,0.021504185057811293,0.0015205755078268794,0.0,0.0,0.0,6.99999999999057e-05,0.0005959026766176916,4.2136682356358406e-05
VAL 671,R VAL 671,0.0,0.0,0.0,-1.5000000000002789e-05,0.00012155245781145478,8.59505671883714e-06,0.4564050000000002,0.018151059886414217,0.0012834737531406616,-0.4563349999999996,0.018148905614400395,0.0012833214231057124,0.0,0.0,0.0,5.500000000027983e-05,0.0006016435821980133,4.254262568295812e-05
SER 672,R SER 672,0.0,0.0,0.0,-2.0000000000002238e-05,0.00014000000000001568,9.899494936612774e-06,0.4585300000000002,0.12423332523924276,0.008784622672602242,-0.4584999999999997,0.12417636651150742,0.0087805950823393,0.0,0.0,0.0,9.999999999853876e-06,0.0006244197306300234,4.4153142583516685e-05
ALA 673,R ALA 673,0.0,0.0,0.0,-5.499999999999838e-05,0.00022798026230355328,1.6120638945153034e-05,0.43005500000000035,0.017488624159711943,0.0012366324736955202,-0.43004000000000003,0.01751309224551481,0.0012383626286349063,0.0,0.0,0.0,-4.0000000000005865e-05,0.0006916646586316326,4.890807704255059e-05
THR 674,R THR 674,0.0,0.0,0.0,-4.9999999999996716e-05,0.00021794494717701938,1.541103500742143e-05,0.514855,0.0574973388514634,0.004065675820205051,-0.5147399999999999,0.057487758696962384,0.004064998400983802,0.0,0.0,0.0,6.499999999998826e-05,0.0006170696881228343,4.363341609363241e-05
MET 675,R MET 675,0.0,0.0,0.0,-5.500000000001393e-05,0.00022798026230361768,1.6120638945157588e-05,0.2802199999999997,0.04317188436934568,0.0030527132194165846,-0.2801599999999999,0.04310063108586727,0.0030476748514236458,0.0,0.0,0.0,4.9999999999691955e-06,0.0005787702480257893,4.0925236712805565e-05
SER 676,R SER 676,0.0,0.0,0.0,-3.5000000000003365e-05,0.0001837797594949087,1.2995191418368274e-05,0.6947400000000004,0.08186075005763992,0.005788429147877424,-0.6945999999999999,0.08189560427764131,0.0057908937134090194,0.0,0.0,0.0,0.00010500000000007281,0.0006115349540296974,4.324205129270026e-05
GLY 677,R GLY 677,0.0,0.0,0.0,-3.0000000000001136e-05,0.00017058722109232626,1.2062338081815275e-05,0.48627,0.027226220817443476,0.0019251845366096629,-0.4860599999999999,0.02718246493606217,0.0019220905285655112,0.0,0.0,0.0,0.00017999999999994797,0.0006225752966509507,4.402272140611137e-05
VAL 678,R VAL 678,0.0,0.0,0.0,-9.500000000001007e-05,0.0002932149382279461,2.0733427116617532e-05,0.5278849999999997,0.029880290744911362,0.002112855620955246,-0.5276649999999998,0.029878801431790124,0.002112750310614512,0.0,0.0,0.0,0.00012499999999986965,0.0006628536791782777,4.687083314814123e-05
THR 679,R THR 679,0.0,0.0,0.0,-8.999999999999231e-05,0.00028618176042505923,2.023610634484633e-05,0.4197850000000002,0.060442193664689295,0.004273908501009238,-0.41969,0.06034943164603884,0.004267349235766809,0.0,0.0,0.0,4.999999999885096e-06,0.0006363764609094882,4.49986110896595e-05
THR 680,R THR 680,0.0,0.0,0.0,-9.999999999999897e-05,0.0002999999999999969,2.1213203435596204e-05,0.14017999999999994,0.10833534787870475,0.007660465912723578,-0.140135,0.1082907511055307,0.007657312444650537,0.0,0.0,0.0,-5.500000000002503e-05,0.0006098975323772486,4.312626809728944e-05
CYS 681,R CYS 681,0.0,0.0,0.0,-0.00012999999999999457,0.00033630343441599074,2.378024390118724e-05,0.39692,0.17854095776599863,0.012624752195587861,-0.39668500000000007,0.1784836848986486,0.01262070239229974,0.0,0.0,0.0,0.00010500000000002174,0.00063559027682948,4.494301948023603e-05
LEU 682,R LEU 682,0.0,0.0,0.0,-0.0001400000000000068,0.0003469870314579663,2.4535688292771785e-05,0.43395500000000004,0.08733557680006505,0.006175557859416451,-0.43378499999999964,0.08723129469978361,0.006168184001389913,0.0,0.0,0.0,3.0000000000068827e-05,0.0006237788069499093,4.4107822435473514e-05
ARG 683,R ARG 683,0.0,0.0,0.0,-0.00015500000000002957,0.00036190468358402047,2.5590525590543267e-05,-60.84956500000001,0.3274061480359726,0.02315111074784029,60.847485000000006,0.3273146342194305,0.02314463974381537,0.0,0.0,0.0,-0.0022350000000027135,0.0006926579242302373,4.897831152657986e-05
PHE 684,R PHE 684,0.0,0.0,0.0,-0.00017500000000000515,0.0003799671038392778,2.686773157525664e-05,0.05413499999999999,0.06417123011911181,0.004537591197430638,-0.05418000000000002,0.06406346540735988,0.004529971081585398,0.0,0.0,0.0,-0.00022000000000002017,0.000686731388535926,4.8559242168740695e-05
PRO 685,R PRO 685,0.0,0.0,0.0,-0.00017500000000001182,0.0003799671038392923,2.6867731575257664e-05,-0.5648249999999998,0.20327352108673696,0.014373608519609836,0.5644050000000003,0.2031808085794518,0.014367052755349623,0.0,0.0,0.0,-0.0005949999999999012,0.0007077958745290872,5.004872625753803e-05
GLY 686,R GLY 686,0.0,0.0,0.0,-0.000139999999999999,0.0003469870314579471,2.4535688292770426e-05,0.129795,0.14151933781289397,0.010006928343652712,-0.12977499999999995,0.1413840669064235,0.009997363246126458,0.0,0.0,0.0,-0.00011999999999998568,0.0006675327707310967,4.7201694884820337e-05
GLN 687,R GLN 687,0.0,0.0,0.0,-0.00046499999999997823,0.0004987734956871467,3.5268612107650064e-05,0.010635000000000793,0.45314280505708165,0.032042035030175615,-0.010340000000000174,0.45278837705930575,0.032016973186108647,0.0,0.0,0.0,-0.00016999999999901762,0.0008130805618134394,5.749347789092508e-05
LEU 688,R LEU 688,0.0,0.0,0.0,-0.000364999999999982,0.0004814301610825571,3.4042253156920804e-05,-0.4852399999999997,0.08123781385537394,0.005744380906590538,0.48514,0.08113827949864413,0.005737342764730069,0.0,0.0,0.0,-0.0004649999999999013,0.0006393551438753888,4.520923578207881e-05
ASN 689,R ASN 689,0.0,0.0,0.0,-0.00024000000000000966,0.0004270831300812697,3.0199337741084215e-05,-0.4159599999999999,0.231305011618859,0.016355734223812837,0.4157850000000003,0.2312589647451524,0.0163524782181478,0.0,0.0,0.0,-0.0004149999999993881,0.0007434883993717226,5.257256889292771e-05
ALA 690,R ALA 690,0.0,0.0,0.0,-0.00014000000000000123,0.00034698703145795255,2.4535688292770813e-05,-0.011989999999999999,0.12829123079930288,0.009071559926495552,0.011944999999999973,0.12819431334891584,0.009064706827857155,0.0,0.0,0.0,-0.0001850000000001195,0.000693379405520532,4.902932795786652e-05
ASP 691,R ASP 691,0.0,0.0,0.0,-0.00022499999999997077,0.0004175823272121975,2.9527529527540462e-05,68.82931000000004,0.44651826826281554,0.03157360954123108,-68.82476000000004,0.4463213667242856,0.03155968649991902,0.0,0.0,0.0,0.004324999999996351,0.0008181534085973114,5.785218232700471e-05
LEU 692,R LEU 692,0.0,0.0,0.0,-0.00013499999999999846,0.0003417235724968316,2.416350554038024e-05,0.013414999999999929,0.05446496832827499,0.0038512548442033783,-0.013420000000000022,0.0544800293685677,0.0038523198205756485,0.0,0.0,0.0,-0.00014000000000000568,0.0007213875518748323,5.100980297942562e-05
ARG 693,R ARG 693,0.0,0.0,0.0,-0.00027999999999994696,0.00044899888641278805,3.174901573276908e-05,-68.22574000000003,0.45070630392477884,0.03186974838287362,68.22153999999999,0.4505174451696272,0.0318563940522282,0.0,0.0,0.0,-0.004479999999995385,0.0008121576201667219,5.7428216061221736e-05
LYS 694,R LYS 694,0.0,0.0,0.0,-0.00038500000000001754,0.0004865953144040964,3.4407484650873664e-05,-73.82368500000003,0.4621965228911753,0.032682229557719336,73.81716499999997,0.46182296151193325,0.03265581477927419,0.0,0.0,0.0,-0.006904999999996732,0.000977739740418806,6.913664006857123e-05
LEU 695,R LEU 695,0.0,0.0,0.0,-0.00018499999999998628,0.0003882975663070497,2.7456784225394794e-05,0.14325500000000005,0.07553687824500036,0.005341263883670235,-0.14329499999999995,0.07554540340086895,0.00534186670322277,0.0,0.0,0.0,-0.00022499999999993304,0.0006590713163231621,4.66033797057652e-05
ALA 696,R ALA 696,0.0,0.0,0.0,-9.500000000000064e-05,0.000293214938227917,2.0733427116615475e-05,-0.14805,0.0470642911345746,0.0033279479412995612,0.1479749999999999,0.04700738638767329,0.0033239241680579987,0.0,0.0,0.0,-0.0001700000000000268,0.0006790434448546003,4.8015622457696125e-05
VAL 697,R VAL 697,0.0,0.0,0.0,-0.00019999999999999852,0.00039999999999999715,2.82842712474617e-05,-0.1400149999999999,0.1657950082933743,0.011723477465112484,0.13993,0.16575220994001866,0.011720451164524345,0.0,0.0,0.0,-0.00028499999999995337,0.0006955393590590684,4.918205973728122e-05
ASN 698,R ASN 698,0.0,0.0,0.0,-0.0002049999999999863,0.0004037016224886622,2.8546015483774467e-05,0.21607499999999988,0.12678079261071115,0.00896475581792392,-0.21622999999999995,0.1267355400035838,0.008961555975387307,0.0,0.0,0.0,-0.00036000000000044,0.0007683749084914477,5.4332310828789554e-05
MET 699,R MET 699,0.0,0.0,0.0,-0.00015000000000000568,0.00035707142142715607,2.5248762345906152e-05,-0.28852000000000005,0.16781361565737155,0.01186621456067604,0.2884250000000001,0.16781699668090802,0.01186645363514304,0.0,0.0,0.0,-0.0002450000000000607,0.0006891843004596348,4.873268923423148e-05
VAL 700,R VAL 700,0.0,0.0,0.0,-0.00012499999999999344,0.00033071891388305655,2.338535866733591e-05,0.34789000000000025,0.049154429098505106,0.0034757430140906313,-0.3478249999999997,0.049105034110569,0.0034722502609980063,0.0,0.0,0.0,-5.999999999997674e-05,0.0006374950980203769,4.507771067833913e-05
PRO 701,R PRO 701,0.0,0.0,0.0,-0.00010999999999997457,0.000312889756943168,2.2124646889832472e-05,0.4084500000000002,0.05040830784701872,0.003564405630676599,-0.4084600000000004,0.05041873064645384,0.003565142633892551,0.0,0.0,0.0,-0.00011999999999992461,0.0006368673331235958,4.503332099678865e-05
PHE 702,R PHE 702,0.0,0.0,0.0,-0.00020499999999999075,0.00040370162248867087,2.854601548377508e-05,-0.13452000000000003,0.04974213103597396,0.0035172998166207014,0.13445000000000007,0.04971797964519452,0.003515592055401178,0.0,0.0,0.0,-0.0002749999999997321,0.000685109480302227,4.844455593768961e-05
PRO 703,R PRO 703,0.0,0.0,0.0,-9.000000000000841e-05,0.00028618176042511046,2.0236106344849953e-05,-0.18724500000000005,0.0465688197724613,0.003292912825296156,0.18720499999999995,0.04651390087919986,0.0032890294731121135,0.0,0.0,0.0,-0.00013000000000017663,0.0005942221806694396,4.2017853348281856e-05
ARG 704,R ARG 704,0.0,0.0,0.0,-8.999999999999564e-05,0.0002861817604250698,2.023610634484708e-05,-58.235275,0.47956911845210654,0.03391065757051392,58.234464999999965,0.47947278210003436,0.03390384556173141,0.0,0.0,0.0,-0.0009000000000023078,0.0006928203230258532,4.898979485554351e-05
LEU 705,R LEU 705,0.0,0.0,0.0,-0.0001299999999999879,0.00033630343441597344,2.3780243901186017e-05,0.1913650000000002,0.07865393680547698,0.005561673208217095,-0.19136000000000006,0.07864757084614847,0.0055612230669161,0.0,0.0,0.0,-0.0001249999999998508,0.0006703543838894518,4.740121306463614e-05
HID 706,R HID 706,0.0,0.0,0.0,-0.00011000000000000566,0.0003128897569432564,2.2124646889838724e-05,0.06605499999999995,0.0762922799174334,0.005394678848179941,-0.06601999999999998,0.07628951172998813,0.005394483107768526,0.0,0.0,0.0,-7.500000000018936e-05,0.0006552671211042783,4.633438248214218e-05
PHE 707,R PHE 707,0.0,0.0,0.0,-6.499999999999728e-05,0.0002465258607124107,1.7432010784759586e-05,0.21696000000000004,0.10851565969941845,0.007673215883839054,-0.21694000000000005,0.10853090066888768,0.007674293583125409,0.0,0.0,0.0,-4.49999999997619e-05,0.0006426313095390692,4.544089567778671e-05
PHE 708,R PHE 708,0.0,0.0,0.0,-7.500000000001173e-05,0.0002633913438213596,1.862458053219208e-05,-0.23012999999999983,0.09733156271220596,0.006882380801728454,0.2300299999999999,0.0972514735106878,0.0068767176399791245,0.0,0.0,0.0,-0.00017500000000022275,0.0006814506585224554,4.818583816852666e-05
MET 709,R MET 709,0.0,0.0,0.0,-8.49999999999973e-05,0.00027888169534767796,1.9719913792914392e-05,0.22851999999999995,0.16157549195345186,0.011425112603383825,-0.22849500000000006,0.1615835386881968,0.01142568159345428,0.0,0.0,0.0,-5.999999999992234e-05,0.000621610810716762,4.3954521951668985e-05
PRO 710,R PRO 710,0.0,0.0,0.0,-4.0000000000004476e-05,0.00019595917942267618,1.3856406460552569e-05,-0.38770000000000027,0.04572679739496168,0.003233372851992076,0.3876150000000001,0.045684535403130576,0.0032303844778910533,0.0,0.0,0.0,-0.00012499999999999735,0.0006159342497376795,4.3553128475456166e-05
GLY 711,R GLY 711,0.0,0.0,0.0,-5.5000000000000605e-05,0.0002279802623035625,1.6120638945153688e-05,0.292035,0.03330260913201788,0.0023548500748454887,-0.29204499999999994,0.033312354690114745,0.0023555391898671626,0.0,0.0,0.0,-6.500000000006167e-05,0.0006409173113593032,4.5319697704201316e-05
PHE 712,R PHE 712,0.0,0.0,0.0,-3.500000000000725e-05,0.0001837797594949291,1.2995191418369716e-05,-0.30260500000000007,0.03602220114040757,0.0025471542699647977,0.30257999999999996,0.036014213860640645,0.002546589483996155,0.0,0.0,0.0,-5.99999999999401e-05,0.0006216108107170459,4.395452195168906e-05
ALA 713,R ALA 713,0.0,0.0,0.0,-5.000000000000559e-05,0.00021794494717705808,1.5411035007424167e-05,0.27061499999999983,0.03963832457357494,0.00280285281008482,-0.2705450000000001,0.03961524927348,0.002801221139967316,0.0,0.0,0.0,1.9999999999993358e-05,0.0006241794613730991,4.413615298142851e-05
PRO 714,R PRO 714,0.0,0.0,0.0,-4.4999999999997265e-05,0.0002073041244162662,1.4658615214268156e-05,-0.009495000000000007,0.05217470627612578,0.003689308861426486,0.009500000000000031,0.05222001531979859,0.0036925126946294982,0.0,0.0,0.0,-3.999999999983572e-05,0.0005553377350768071,3.926830783215887e-05
LEU 715,R LEU 715,0.0,0.0,0.0,-5.000000000000393e-05,0.00021794494717705082,1.5411035007423652e-05,-0.22232500000000027,0.0410667672820733,0.0029038589626563874,0.22228999999999996,0.04102530804271984,0.0029009273517274204,0.0,0.0,0.0,-8.500000000030372e-05,0.0006064445564105657,4.288210582515787e-05
THR 716,R THR 716,0.0,0.0,0.0,-2.9999999999998917e-05,0.00017058722109231366,1.2062338081814384e-05,0.01660999999999989,0.12494441924311789,0.008834904611822361,-0.016549999999999954,0.1249831888695436,0.00883764603839733,0.0,0.0,0.0,2.9999999999907877e-05,0.0006157109711546388,4.3537340295439986e-05
SER 717,R SER 717,0.0,0.0,0.0,-2.5000000000002244e-05,0.00015612494995997396,1.1039701082910798e-05,0.48350499999999996,0.11797275098513199,0.008341933221681879,-0.48350499999999974,0.1179419771540228,0.008339757183215838,0.0,0.0,0.0,-2.5000000000030552e-05,0.0005782516753111573,4.08885680845001e-05
ARG 718,R ARG 718,0.0,0.0,0.0,-5.9999999999995055e-05,0.0002374868417407388,1.679285562374528e-05,-55.19560499999999,0.8809434993108232,0.06229211222048897,55.19466999999999,0.8807732177478294,0.06228007149569857,0.0,0.0,0.0,-0.000994999999999777,0.0006670644646444674,4.716858064386769e-05
GLY 719,R GLY 719,0.0,0.0,0.0,-2.500000000000002e-05,0.0001561249499599601,1.1039701082909819e-05,0.1994499999999999,0.08386225312976085,0.005929956787363667,-0.19938500000000003,0.08387488763032713,0.005930850181466399,0.0,0.0,0.0,3.9999999999948964e-05,0.000573061951275662,4.052159917870155e-05
SER 720,R SER 720,0.0,0.0,0.0,-3.99999999999967e-05,0.0001959591794226381,1.3856406460549875e-05,0.24158000000000002,0.18458649354706308,0.01305223613025752,-0.24156000000000005,0.18457842885884557,0.013051665870684844,0.0,0.0,0.0,-1.999999999985791e-05,0.0006241794613730039,4.413615298142177e-05
GLN 721,R GLN 721,0.0,0.0,0.0,-8.000000000000063e-05,0.00027129319932501285,1.9183326093251027e-05,0.41167500000000035,0.23426805026507566,0.016565252695778597,-0.41157,0.23423034624061886,0.016562586618641455,0.0,0.0,0.0,2.500000000045688e-05,0.0006359048670988514,4.4965264371512814e-05
GLN 722,R GLN 722,0.0,0.0,0.0,-1.4999999999999458e-05,0.0001215524578114278,8.595056718835232e-06,0.20976499999999923,0.29107993708773516,0.020582459738209116,-0.20965499999999992,0.291022758517268,0.020578416602717527,0.0,0.0,0.0,9.499999999974306e-05,0.0005966364051917415,4.2188564801384505e-05
TYR 723,R TYR 723,0.0,0.0,0.0,-6.500000000000338e-05,0.0002465258607124339,1.7432010784761225e-05,0.12650499999999995,0.06028979992502885,0.004263132636336811,-0.12644499999999984,0.06031838007605975,0.004265153558196938,0.0,0.0,0.0,-5.000000000059401e-06,0.000659526345190187,4.6635555105516095e-05
ARG 724,R ARG 724,0.0,0.0,0.0,-0.00010500000000000398,0.0003065534211193983,2.1676600286946192e-05,-60.32239999999997,0.8905532774645539,0.0629716261503091,60.32056999999999,0.8902433291528179,0.06294970949500452,0.0,0.0,0.0,-0.0019350000000009971,0.0007076545767549935,5.003873499611521e-05
ALA 725,R ALA 725,0.0,0.0,0.0,-5.99999999999995e-05,0.00023748684174075638,1.6792855623746524e-05,0.07679999999999994,0.11362966162054697,0.008034830427582153,-0.07680499999999996,0.11359105147413683,0.008032100277947232,0.0,0.0,0.0,-6.500000000004724e-05,0.0005922626106718803,4.187929082493347e-05
LEU 726,R LEU 726,0.0,0.0,0.0,-0.00010500000000000509,0.0003065534211194015,2.167660028694642e-05,0.4369149999999999,0.0537029587173758,0.0037973726278837643,-0.43682500000000013,0.05361515061062358,0.0037911636571109995,0.0,0.0,0.0,-1.4999999999978364e-05,0.0006517476505517901,4.608551833275711e-05
THR 727,R THR 727,0.0,0.0,0.0,-9.499999999998781e-05,0.00029321493822787736,2.0733427116612673e-05,-0.5701699999999998,0.10165855153404471,0.007188345115532512,0.5699250000000001,0.10158690552920603,0.007183278977945876,0.0,0.0,0.0,-0.00033999999999974827,0.0007031358332498833,4.97192115786246e-05
VAL 728,R VAL 728,0.0,0.0,0.0,-0.00013500000000000512,0.0003417235724968485,2.4163505540381434e-05,-0.4596849999999998,0.05233770892005075,0.003700834888913554,0.4594799999999999,0.05234233086136026,0.003701161709517774,0.0,0.0,0.0,-0.00033999999999967666,0.000666633332499904,4.713809499756686e-05
PRO 729,R PRO 729,0.0,0.0,0.0,-9.500000000000286e-05,0.0002932149382279238,2.0733427116615957e-05,-0.26530999999999993,0.05705500766803953,0.004034398282272122,0.26525500000000035,0.05701701478506078,0.004031711779753012,0.0,0.0,0.0,-0.00014999999999999237,0.0006144102863721846,4.344536799245403e-05
GLU 730,R GLU 730,0.0,0.0,0.0,-9.499999999998788e-05,0.0002932149382278775,2.0733427116612684e-05,58.94776999999999,0.4485887839634884,0.03172001711048098,-58.946384999999985,0.44841791531668507,0.0317079348725963,0.0,0.0,0.0,0.0012899999999985568,0.0006449030934954466,4.5601535061881235e-05
LEU 731,R LEU 731,0.0,0.0,0.0,-8.500000000001062e-05,0.0002788816953477217,1.9719913792917486e-05,-0.4136349999999993,0.04794686407889583,0.003390355272681693,0.41349499999999995,0.04791763741045635,0.003388288635137188,0.0,0.0,0.0,-0.00022499999999946228,0.0006740734381358308,4.7664189912357666e-05
THR 732,R THR 732,0.0,0.0,0.0,-0.00010499999999999732,0.0003065534211193788,2.1676600286944813e-05,-0.06412500000000004,0.08373469636297706,0.005920937161885762,0.06414500000000004,0.0836544318909644,0.005915261606640911,0.0,0.0,0.0,-8.500000000002616e-05,0.0006616456755695922,4.6785414393801304e-05
GLN 733,R GLN 733,0.0,0.0,0.0,-0.0001250000000000051,0.0003307189138830874,2.3385358667338092e-05,-0.24931499999999956,0.43015636200688756,0.030416648054560555,0.2493,0.43008840951599725,0.03041184308784985,0.0,0.0,0.0,-0.0001399999999995316,0.000583438085833703,4.125530268955103e-05
GLN 734,R GLN 734,0.0,0.0,0.0,-5.500000000000949e-05,0.00022798026230359927,1.6120638945156286e-05,-0.45264000000000004,0.20612862586259195,0.014575494914410353,0.4525449999999999,0.20611066924106594,0.014574225189525529,0.0,0.0,0.0,-0.00015000000000000568,0.0006062177826494818,4.2866070498732116e-05
MET 735,R MET 735,0.0,0.0,0.0,-5.499999999998728e-05,0.00022798026230350723,1.6120638945149778e-05,-0.17581500000000003,0.08333397131422457,0.005892601621949342,0.17581000000000002,0.08336218507212972,0.005894596635903091,0.0,0.0,0.0,-6.0000000000048906e-05,0.0005885575587824763,4.1617304093368906e-05
PHE 736,R PHE 736,0.0,0.0,0.0,-0.00010499999999999954,0.00030655342111938534,2.1676600286945277e-05,-0.18279499999999996,0.04441624674598257,0.0031407029268939197,0.1827899999999999,0.04435680218410751,0.003136499561613268,0.0,0.0,0.0,-0.00011000000000013443,0.0006692533152702529,4.732335575591742e-05
ASP 737,R ASP 737,0.0,0.0,0.0,-3.9999999999997815e-05,0.00019595917942264354,1.3856406460550262e-05,55.624275000000004,0.32978667252620675,0.023319439248822807,-55.62364000000002,0.3297386395291189,0.023316042803026654,0.0,0.0,0.0,0.0005950000000018462,0.0006172317231004523,4.364487369677872e-05
ALA 738,R ALA 738,0.0,0.0,0.0,-4.000000000000115e-05,0.00019595917942265986,1.3856406460551415e-05,-0.06445000000000004,0.04947259342302558,0.0034982406292306378,0.06444000000000007,0.04945923978388666,0.003497296384351773,0.0,0.0,0.0,-5.0000000000105516e-05,0.0006383572667402663,4.51386752131752e-05
LYS 739,R LYS 739,0.0,0.0,0.0,-3.50000000000017e-05,0.00018377975949489999,1.2995191418367658e-05,-54.08936999999998,0.8126214512943122,0.057461013874786186,54.08891499999998,0.8125051370762478,0.057452789217552015,0.0,0.0,0.0,-0.0004900000000017712,0.0006163602842499123,4.3583253664718095e-05
ASN 740,R ASN 740,0.0,0.0,0.0,-6.499999999999284e-05,0.0002465258607123938,1.7432010784758393e-05,-0.3818799999999997,0.11251700138201455,0.007956153467599862,0.3817999999999998,0.1125127103930938,0.007955850048863476,0.0,0.0,0.0,-0.00014499999999980417,0.0006196571632772418,4.3816378216415735e-05
MET 741,R MET 741,0.0,0.0,0.0,-8.00000000000134e-05,0.0002712931993250561,1.9183326093254086e-05,-0.19738000000000006,0.13001286705553408,0.009193297993647322,0.19736000000000012,0.12993129107339751,0.009187529700632252,0.0,0.0,0.0,-9.999999999999565e-05,0.0006480740698408301,4.582575694956151e-05
MET 742,R MET 742,0.0,0.0,0.0,-5.999999999998895e-05,0.0002374868417407146,1.679285562374357e-05,-0.39003,0.07091162880656474,0.005014209359410525,0.3900249999999999,0.07092400422282981,0.005015084433486629,0.0,0.0,0.0,-6.500000000003892e-05,0.0006251199884821641,4.420265829109947e-05
ALA 743,R ALA 743,0.0,0.0,0.0,-2.0000000000002238e-05,0.00014000000000001568,9.899494936612774e-06,0.23109500000000008,0.04270978781263054,0.0030200380585349617,-0.231095,0.04268250197680542,0.003018108658580733,0.0,0.0,0.0,-2.0000000000085505e-05,0.0005827520913733039,4.120679555607057e-05
ALA 744,R ALA 744,0.0,0.0,0.0,-9.999999999998898e-06,9.949874371065103e-05,7.035623639734369e-06,-0.00318500000000002,0.05974421122585853,0.004224553689444602,0.0032300000000000106,0.059778065375185915,0.004226947539300672,0.0,0.0,0.0,3.499999999991843e-05,0.000560156228207872,3.960902674896655e-05
CYS 745,R CYS 745,0.0,0.0,0.0,-1.5000000000002789e-05,0.00012155245781145478,8.59505671883714e-06,0.28992,0.11098528551118858,0.007847844799688652,-0.2899399999999999,0.11093658729202037,0.007844401315588098,0.0,0.0,0.0,-3.500000000005166e-05,0.000577732637125435,4.0851866542418196e-05
ASP 746,R ASP 746,0.0,0.0,0.0,-3.99999999999967e-05,0.0001959591794226381,1.3856406460549875e-05,53.948054999999975,0.37387258789371886,0.02643678421994121,-53.947735,0.3738134357875763,0.026432601534403726,0.0,0.0,0.0,0.0002800000000003422,0.0006257795138851453,4.424929377958075e-05
PRO 747,R PRO 747,0.0,0.0,0.0,-5.500000000000283e-05,0.00022798026230357168,1.6120638945154335e-05,0.058945000000000004,0.0494527246468786,0.003496835694595897,-0.05892999999999999,0.04948520081802236,0.0034991321066801698,0.0,0.0,0.0,-3.999999999996895e-05,0.0005553377350763819,3.9268307832128803e-05
ARG 748,R ARG 748,0.0,0.0,0.0,-4.499999999999949e-05,0.00020730412441627641,1.4658615214268878e-05,-53.847285,0.564161797515,0.039892263270924835,53.847000000000016,0.5640833271757684,0.03988671458002557,0.0,0.0,0.0,-0.0003299999999984493,0.0006173329733608902,4.365203317135398e-05
HID 749,R HID 749,0.0,0.0,0.0,-3.5000000000000586e-05,0.00018377975949489416,1.2995191418367244e-05,-0.25361499999999976,0.08461664596874538,0.0059833004165761195,0.2535249999999997,0.08461287948651873,0.0059830340860637515,0.0,0.0,0.0,-0.00012499999999979306,0.0005471517157059539,3.86894688513534e-05
GLY 750,R GLY 750,0.0,0.0,0.0,-2.4999999999997247e-05,0.00015612494995994277,1.1039701082908593e-05,-0.14844000000000002,0.03562634418516732,0.0025191629562217738,0.14843,0.035634465058423305,0.00251973718867662,0.0,0.0,0.0,-3.500000000005721e-05,0.0005947898788647988,4.205799567264244e-05
ARG 751,R ARG 751,0.0,0.0,0.0,-0.00011999999999999567,0.0003249615361854267,2.2978250586151285e-05,-60.412890000000026,0.429864324985947,0.030395997918774096,60.41250500000002,0.4297880174854527,0.030390602163668606,0.0,0.0,0.0,-0.000504999999999427,0.0006928022805952175,4.898851906303835e-05
TYR 752,R TYR 752,0.0,0.0,0.0,-0.00012000000000000011,0.00032496153618543874,2.2978250586152136e-05,0.17074499999999979,0.08357948297877882,0.005909961918236012,-0.1708049999999999,0.08364972788359824,0.005914928983090174,0.0,0.0,0.0,-0.00018000000000020942,0.0006144916598296075,4.3451121964809266e-05
LEU 753,R LEU 753,0.0,0.0,0.0,-0.00012999999999998568,0.00033630343441596775,2.3780243901185614e-05,0.43339999999999984,0.055268797707207704,0.003908094164679407,-0.4333700000000001,0.0553019267295435,0.00391043674031418,0.0,0.0,0.0,-0.00010000000000000231,0.0006782329983125057,4.79583152331257e-05
THR 754,R THR 754,0.0,0.0,0.0,-0.00011000000000000343,0.00031288975694325006,2.2124646889838276e-05,-0.4957449999999995,0.1632090682989157,0.011540623894530169,0.49559500000000006,0.16312851061356473,0.01153492760597133,0.0,0.0,0.0,-0.00025999999999940513,0.0006873136110976087,4.860041152089326e-05
VAL 755,R VAL 755,0.0,0.0,0.0,-9.999999999999176e-05,0.0002999999999999753,2.121320343559468e-05,0.43859499999999985,0.039711849302193715,0.002808051793503944,-0.43852499999999994,0.039690041257224015,0.0028065097318556945,0.0,0.0,0.0,-3.0000000000035552e-05,0.000677569184659413,4.79113765195711e-05
ALA 756,R ALA 756,0.0,0.0,0.0,-0.00010000000000000009,0.0003000000000000003,2.1213203435596444e-05,-0.44447,0.022948400815741513,0.0016226969834197721,0.4443049999999999,0.0229218667433505,0.0016208207411677542,0.0,0.0,0.0,-0.0002650000000000538,0.0006362193018133823,4.498749826340133e-05
ALA 757,R ALA 757,0.0,0.0,0.0,-7.499999999999619e-05,0.00026339134382130506,1.8624580532188226e-05,0.42085500000000026,0.030061004224739434,0.002125633993659071,-0.42071500000000017,0.030060668239408256,0.002125610235908465,0.0,0.0,0.0,6.500000000001948e-05,0.0006486717197473835,4.5868017179731455e-05
VAL 758,R VAL 758,0.0,0.0,0.0,-0.00012000000000000232,0.0003249615361854448,2.2978250586152566e-05,-0.3691449999999999,0.03592414195217669,0.0025402204382692275,0.3690149999999997,0.035852263178217575,0.002535137841420241,0.0,0.0,0.0,-0.0002500000000001612,0.0006910137480545681,4.8862050714251755e-05
PHE 759,R PHE 759,0.0,0.0,0.0,-0.0001549999999999674,0.00036190468358387535,2.5590525590533004e-05,0.204235,0.06394794582314609,0.004521802613449655,-0.20409499999999994,0.06393798538427722,0.0045210983040628785,0.0,0.0,0.0,-1.5000000000222612e-05,0.0006743700764415042,4.76851654081078e-05
ARG 760,R ARG 760,0.0,0.0,0.0,-0.00012500000000000176,0.00033071891388307856,2.338535866733747e-05,-61.37741500000003,0.44873905866783914,0.0317306431367297,61.37518500000006,0.44858458596786255,0.03171972026736354,0.0,0.0,0.0,-0.0023550000000041394,0.0006848174939363655,4.842390938375814e-05
GLY 761,R GLY 761,0.0,0.0,0.0,-7.500000000000284e-05,0.0002633913438213285,1.8624580532189882e-05,0.014269999999999982,0.16121652241628334,0.0113997296239867,-0.014299999999999995,0.16113835670007304,0.011394202473187839,0.0,0.0,0.0,-0.00010499999999997789,0.0005949579817096216,4.2069882338793534e-05
ARG 762,R ARG 762,0.0,0.0,0.0,-0.0002849999999999925,0.0004514144437210548,3.1919821428071095e-05,-69.60447499999995,1.449690832343178,0.10250862181738316,69.59833500000002,1.4487856683349845,0.10244461705655518,0.0,0.0,0.0,-0.00642499999999842,0.001201821534173607,8.498161565901776e-05
MET 763,R MET 763,0.0,0.0,0.0,-0.0002049999999999974,0.000403701622488684,2.854601548377601e-05,0.31413,0.24972949985934761,0.017658542281286965,-0.31398500000000007,0.24961140754180272,0.017650191893432764,0.0,0.0,0.0,-6.0000000000011155e-05,0.00068293484315853,4.829078587059678e-05
SER 764,R SER 764,0.0,0.0,0.0,-0.0002299999999999952,0.0004208325082500076,2.975735203273241e-05,-0.7237049999999998,0.08981001043870482,0.0063505267399642795,0.7232100000000001,0.08977586479672674,0.006348112278465212,0.0,0.0,0.0,-0.0007249999999999346,0.0007206767652698272,5.095954277658806e-05
MET 765,R MET 765,0.0,0.0,0.0,-0.0003549999999999831,0.0004785133226985203,3.383600153682304e-05,-0.46605499999999994,0.30042881348998435,0.021243525128259645,0.4657400000000002,0.30026047425527014,0.02123162174681903,0.0,0.0,0.0,-0.0006699999999999573,0.000768830280361101,5.43645104824889e-05
LYS 766,R LYS 766,0.0,0.0,0.0,-0.0004749999999999832,0.000499374608885936,3.531111722956253e-05,-74.72299499999998,0.65571568151032,0.04636610049263057,74.71559000000003,0.6552423459246748,0.04633263061239191,0.0,0.0,0.0,-0.007880000000000536,0.0010176443386551097,7.195832126991275e-05
GLU 767,R GLU 767,0.0,0.0,0.0,-0.00027999999999999027,0.00044899888641285743,3.174901573277399e-05,67.23882500000002,0.4197681435880491,0.029682090085719787,-67.234755,0.4195538999598724,0.029666940773488814,0.0,0.0,0.0,0.0037899999999994093,0.00078479296632898,5.549324283187276e-05
VAL 768,R VAL 768,0.0,0.0,0.0,-0.00020499999999998742,0.00040370162248866426,2.8546015483774613e-05,-0.37597499999999967,0.054324804417503675,0.003841343759024976,0.3757550000000001,0.05424919331197353,0.003835997246479638,0.0,0.0,0.0,-0.0004249999999998206,0.0006514407110400082,4.60638144317376e-05
ASP 769,R ASP 769,0.0,0.0,0.0,-0.00030000000000000247,0.00045825756949558795,3.240370349203958e-05,71.02122499999996,0.5688840781593821,0.0402261789375557,-71.01668999999994,0.568434010159212,0.040194354324064166,0.0,0.0,0.0,0.004235000000000753,0.0010098390960925961,7.140640727543683e-05
GLU 770,R GLU 770,0.0,0.0,0.0,-0.0002200000000000013,0.0004142463035441621,2.9291637031753795e-05,66.94322999999993,0.7169339628647728,0.05069488668046253,-66.94010500000003,0.7166511871006338,0.05067489141442474,0.0,0.0,0.0,0.002904999999996818,0.0007974804072810445,5.639038038518363e-05
GLN 771,R GLN 771,0.0,0.0,0.0,-0.00017000000000001237,0.00037563279941988634,2.6561249970588786e-05,-0.861235,0.1169168925989775,0.008267272759199626,0.8608949999999999,0.11693901818897112,0.00826883727467185,0.0,0.0,0.0,-0.0005100000000000904,0.0007140728254173491,5.049257371136452e-05
MET 772,R MET 772,0.0,0.0,0.0,-0.00023000000000002795,0.0004208325082500674,2.9757352032736637e-05,-0.6014749999999999,0.16643725356722328,0.011768891063944848,0.60118,0.166395064830662,0.011765907869773629,0.0,0.0,0.0,-0.0005249999999998689,0.0007066647012550854,4.996874022826367e-05
LEU 773,R LEU 773,0.0,0.0,0.0,-0.00023000000000000798,0.0004208325082500308,2.975735203273405e-05,-0.4126650000000003,0.058110780196103703,0.004109052673670586,0.412485,0.058121078577396394,0.004109780879195317,0.0,0.0,0.0,-0.00041000000000025906,0.0006647555941853343,4.7005318848014257e-05
ASN 774,R ASN 774,0.0,0.0,0.0,-0.00011000000000001287,0.00031288975694327694,2.2124646889840177e-05,-0.3726950000000002,0.3317046607676772,0.02345506149800079,0.3725150000000001,0.3316751720810587,0.023452976332973163,0.0,0.0,0.0,-0.00028999999999960833,0.0006898550572408264,4.878011890108222e-05
VAL 775,R VAL 775,0.0,0.0,0.0,-9.999999999998732e-05,0.00029999999999996197,2.1213203435593737e-05,-0.34588499999999983,0.05653699474680342,0.003997769237337291,0.3457800000000002,0.056526998858950676,0.003997062421328826,0.0,0.0,0.0,-0.00020499999999990304,0.0006580083586095186,4.652821724502201e-05
GLN 776,R GLN 776,0.0,0.0,0.0,-0.000160000000000009,0.0003666060555964879,2.5922962793632905e-05,-0.3488849999999997,0.17361547101281105,0.012276467687205516,0.3488300000000002,0.17355846594159516,0.012272436819963638,0.0,0.0,0.0,-0.00021499999999964104,0.0006624009359894817,4.6838819370247874e-05
ASN 777,R ASN 777,0.0,0.0,0.0,-0.00015000000000000457,0.0003570714214271534,2.5248762345905966e-05,-0.2917650000000005,0.31584038654833235,0.02233328791009062,0.2916099999999999,0.3158350643927935,0.02233291157686342,0.0,0.0,0.0,-0.00030500000000021287,0.0006870043667990784,4.857854464683985e-05
LYS 778,R LYS 778,0.0,0.0,0.0,-0.0001350000000000001,0.00034172357249683585,2.416350554038054e-05,-59.31400999999998,0.9642505690429646,0.06818281161332675,59.31305999999996,0.9640802852483711,0.06817077073073842,0.0,0.0,0.0,-0.00108500000000177,0.0006839407869091743,4.836191683535406e-05
ASN 779,R ASN 779,0.0,0.0,0.0,-0.00012500000000001177,0.000330718913883105,2.338535866733934e-05,-0.5110399999999994,0.20667536960170174,0.014614155534959934,0.5109400000000006,0.20661906107617295,0.014610173920935932,0.0,0.0,0.0,-0.00022499999999954666,0.0006590713163230448,4.660337970575691e-05
SER 780,R SER 780,0.0,0.0,0.0,-8.000000000000673e-05,0.00027129319932503356,1.918332609325249e-05,-0.06293999999999998,0.20500255217923502,0.014495869480648613,0.06290499999999997,0.20499642917621752,0.014495436518953122,0.0,0.0,0.0,-0.00011499999999992294,0.0005759991319437207,4.072928921549698e-05
SER 781,R SER 781,0.0,0.0,0.0,-5.00000000000006e-05,0.00021794494717703632,1.541103500742263e-05,0.09315500000000004,0.1655647938874687,0.011707198848358217,-0.09316,0.1655251171272808,0.01170439327773978,0.0,0.0,0.0,-5.499999999996064e-05,0.0006098975323771815,4.3126268097284695e-05
TYR 782,R TYR 782,0.0,0.0,0.0,-0.00012500000000000456,0.00033071891388308593,2.338535866733799e-05,-0.06898500000000003,0.07068822232168537,0.0049984121353686,0.06889499999999994,0.07070264475251263,0.004999431955232515,0.0,0.0,0.0,-0.00021500000000002518,0.0006624009359896249,4.6838819370258e-05
PHE 783,R PHE 783,0.0,0.0,0.0,-0.0001650000000000107,0.0003711805490593734,2.624642832844289e-05,-0.09862000000000004,0.07437879805428421,0.005259375248068915,0.09856499999999993,0.07434544891921772,0.0052570171081136935,0.0,0.0,0.0,-0.00021999999999989584,0.0006794115100584528,4.8041648597852424e-05
VAL 784,R VAL 784,0.0,0.0,0.0,-9.49999999999851e-05,0.000293214938227869,2.073342711661208e-05,0.393445,0.04788295077582323,0.003385835919680626,-0.39340500000000006,0.04787568250166228,0.0033853219750859527,0.0,0.0,0.0,-5.500000000010219e-05,0.0006722908596731144,4.753814258045928e-05
GLU 785,R GLU 785,0.0,0.0,0.0,-0.00012999999999999871,0.00033630343441600147,2.3780243901188e-05,62.78224999999998,0.44456891198559184,0.03143576923697374,-62.78190499999999,0.4444056660045427,0.03142422600295361,0.0,0.0,0.0,0.0002150000000008845,0.0007132846556616525,5.0436841693466596e-05
TRP 786,R TRP 786,0.0,0.0,0.0,-0.0003100000000000014,0.00046249324319388925,3.270321085153581e-05,0.7558100000000003,0.0879050846083407,0.006215828142733491,-0.7557199999999998,0.08787719613187633,0.006213856129650999,0.0,0.0,0.0,-0.00021999999999993135,0.0007756287771862592,5.484523680318336e-05
ILE 787,R ILE 787,0.0,0.0,0.0,-0.00023000000000001242,0.00042083250825003906,2.975735203273463e-05,-0.29617,0.059317291745324706,0.004194365923473992,0.29609499999999994,0.059419239098124084,0.004201574689922837,0.0,0.0,0.0,-0.0003050000000001241,0.0007361895136446457,5.2056459733655534e-05
PRO 788,R PRO 788,0.0,0.0,0.0,-0.0003449999999999931,0.0004753682782853635,3.3613613313655435e-05,-0.17659499999999995,0.1084730887132842,0.007670205660541321,0.17662999999999993,0.10849287119437862,0.007671604493194376,0.0,0.0,0.0,-0.0003100000000002634,0.0007238093671680518,5.11810511810873e-05
ASN 789,R ASN 789,0.0,0.0,0.0,-0.0002800000000000014,0.0004489988864128752,3.174901573277525e-05,-0.20824499999999957,0.3276171469489955,0.023166030624062434,0.20822499999999994,0.32762099196327443,0.023166302507629473,0.0,0.0,0.0,-0.0002999999999992653,0.0007071067811873264,5.000000000005507e-05
ASN 790,R ASN 790,0.0,0.0,0.0,-0.0001150000000000051,0.0003190219428189996,2.255825791146216e-05,0.1764550000000002,0.1566514537915309,0.01107693052587226,-0.17642499999999992,0.15670693786492038,0.011080853842326415,0.0,0.0,0.0,-8.499999999891372e-05,0.0006385726270363998,4.5153903485754635e-05
VAL 791,R VAL 791,0.0,0.0,0.0,-0.00018000000000001514,0.0003841874542460033,2.716615541441454e-05,0.48268,0.06205092747090926,0.004387663159359456,-0.4825599999999999,0.06204648579895703,0.004387349085723733,0.0,0.0,0.0,-5.999999999973977e-05,0.0007459222479589365,5.274466797696773e-05
LYS 792,R LYS 792,0.0,0.0,0.0,-0.0003099999999999881,0.0004624932431938694,3.270321085153441e-05,-70.43617499999998,0.5592641633239007,0.039545948236095106,70.43268500000003,0.5590023307403963,0.03952743387656195,0.0,0.0,0.0,-0.0037999999999996704,0.0008544003745306625,6.041522986789574e-05
THR 793,R THR 793,0.0,0.0,0.0,-0.0002049999999999852,0.00040370162248865997,2.8546015483774308e-05,0.182325,0.08930257205142475,0.006314645427496269,-0.1823000000000001,0.08925654037660193,0.00631139049655461,0.0,0.0,0.0,-0.00017999999999990468,0.0007533923280732423,5.327288240745097e-05
ALA 794,R ALA 794,0.0,0.0,0.0,-0.00010499999999999732,0.00030655342111937883,2.1676600286944817e-05,-0.326255,0.05159244106455826,0.0036481364934716444,0.326155,0.05165685796677904,0.003652691456309979,0.0,0.0,0.0,-0.0002049999999999441,0.0006655636708835402,4.706245849931628e-05
VAL 795,R VAL 795,0.0,0.0,0.0,-0.0001850000000000196,0.00038829756630711965,2.7456784225399737e-05,0.39017499999999977,0.06577677686691662,0.004651120496719117,-0.38996999999999965,0.06568880498228273,0.0046448999451012786,0.0,0.0,0.0,1.999999999996671e-05,0.0007345747068883916,5.1942275652890215e-05
CYS 796,R CYS 796,0.0,0.0,0.0,-0.00013000000000000788,0.00033630343441602516,2.3780243901189673e-05,-0.20901499999999998,0.17819510311734174,0.012600296578850843,0.2089699999999999,0.17819388064689567,0.012600210137136622,0.0,0.0,0.0,-0.000175000000000054,0.0007031180555212388,4.971795450337674e-05
ASP 797,R ASP 797,0.0,0.0,0.0,-0.00018500000000000406,0.000388297566307087,2.745678422539743e-05,70.81967,0.4513317084996759,0.031913971164463095,-70.81302000000002,0.4509994452267802,0.03189047660312272,0.0,0.0,0.0,0.006465000000001311,0.0008238780249517543,5.82569738313965e-05
ILE 798,R ILE 798,0.0,0.0,0.0,-0.00012499999999999678,0.00033071891388306533,2.3385358667336534e-05,-0.023070000000000014,0.0758914033339745,0.005366332593121673,0.02303999999999997,0.07585017073151515,0.005363417007841175,0.0,0.0,0.0,-0.00015500000000004733,0.0006862761834711583,4.8527054309927925e-05
PRO 799,R PRO 799,0.0,0.0,0.0,-0.0001350000000000018,0.0003417235724968401,2.416350554038084e-05,0.007544999999999997,0.06705004082772806,0.004741153854812138,-0.007490000000000014,0.06706317842154513,0.004742082822979791,0.0,0.0,0.0,-8.000000000034646e-05,0.0006660330322139059,4.709564735726911e-05
PRO 800,R PRO 800,0.0,0.0,0.0,-7.499999999998064e-05,0.00026339134382125047,1.8624580532184367e-05,0.22283999999999987,0.0779822056625744,0.005514174643589034,-0.22273999999999997,0.07793646386640861,0.0055109402101637854,0.0,0.0,0.0,2.4999999999790747e-05,0.0006666145812987868,4.713676908742033e-05
ARG 801,R ARG 801,0.0,0.0,0.0,-6.499999999999784e-05,0.0002465258607124128,1.7432010784759735e-05,-58.626945000000006,0.8309254972453045,0.05875530537629587,58.625299999999996,0.8307162812911463,0.0587405115743041,0.0,0.0,0.0,-0.0017100000000026228,0.0006292058486716058,4.449157223579291e-05
GLY 802,R GLY 802,0.0,0.0,0.0,-3.50000000000017e-05,0.00018377975949489999,1.2995191418367658e-05,-0.18868999999999986,0.14434848076789716,0.010206978960495602,0.18869000000000002,0.1442946773100102,0.010203174481503286,0.0,0.0,0.0,-3.4999999999791864e-05,0.0006113714092103341,4.323048692762029e-05
LEU 803,R LEU 803,0.0,0.0,0.0,-9.50000000000012e-05,0.0002932149382279187,2.0733427116615597e-05,0.17037499999999994,0.06516597559309607,0.004607930324451528,-0.17028000000000007,0.06516495684031391,0.004607858287751466,0.0,0.0,0.0,-2.886579864025407e-17,0.0006403124237432525,4.527692569068479e-05
LYS 804,R LYS 804,0.0,0.0,0.0,-0.00013000000000000845,0.0003363034344160266,2.3780243901189778e-05,-62.18374000000003,1.3030336919653407,0.09213839597032353,62.181224999999976,1.3026644788192232,0.09211228865839124,0.0,0.0,0.0,-0.0026449999999997686,0.0007930794411668367,5.607918508687078e-05
MET 805,R MET 805,0.0,0.0,0.0,-0.0001600000000000046,0.0003666060555964777,2.592296279363218e-05,-0.34835499999999997,0.15932052276778444,0.01126566220312861,0.3482000000000001,0.15927636359485278,0.011262539678065455,0.0,0.0,0.0,-0.0003150000000000748,0.0006824771058430485,4.825841895461887e-05
SER 806,R SER 806,0.0,0.0,0.0,-7.500000000000951e-05,0.00026339134382135184,1.8624580532191532e-05,0.7087650000000002,0.10993729928918358,0.007773740983271672,-0.7085350000000006,0.10989448928403557,0.007770713858777393,0.0,0.0,0.0,0.00015500000000002456,0.0006564868620163456,4.642063118916353e-05
ALA 807,R ALA 807,0.0,0.0,0.0,-8.999999999998786e-05,0.00028618176042504513,2.0236106344845335e-05,-0.36761999999999967,0.032016801839037615,0.0022639297692289423,0.3674599999999999,0.03200294361461038,0.002262949844782172,0.0,0.0,0.0,-0.00024999999999997247,0.0006614378277661132,4.677071733467183e-05
THR 808,R THR 808,0.0,0.0,0.0,-8.500000000001062e-05,0.0002788816953477217,1.9719913792917486e-05,0.16168500000000016,0.04919111479728851,0.003478337084728862,-0.161615,0.04920260943283402,0.0034791498782030124,0.0,0.0,0.0,-1.4999999999926739e-05,0.0006517476505521881,4.608551833278525e-05
PHE 809,R PHE 809,0.0,0.0,0.0,-0.00012000000000000677,0.0003249615361854568,2.2978250586153413e-05,-0.25503000000000003,0.04044575503065835,0.0028599467652388436,0.2550300000000001,0.040443282507728655,0.002859771931465821,0.0,0.0,0.0,-0.00012000000000016442,0.0006823488843693422,4.824935232726373e-05
ILE 810,R ILE 810,0.0,0.0,0.0,-7.499999999999841e-05,0.00026339134382131286,1.8624580532188778e-05,0.334045,0.038772064363404884,0.0027415989631964875,-0.33391499999999974,0.03877109458088706,0.0027415303892170243,0.0,0.0,0.0,5.500000000004057e-05,0.0006870043667982855,4.857854464678379e-05
GLY 811,R GLY 811,0.0,0.0,0.0,-5.000000000000338e-05,0.00021794494717704838,1.541103500742348e-05,-0.3006299999999999,0.0631788184441597,0.004467417094921905,0.3005749999999999,0.06323119779823874,0.004471120874568251,0.0,0.0,0.0,-0.00010499999999998889,0.0005949579817096239,4.2069882338793696e-05
ASN 812,R ASN 812,0.0,0.0,0.0,-7.999999999998231e-05,0.00027129319932495073,1.9183326093246636e-05,-0.3486649999999997,0.06882683179545544,0.004866791949015242,0.3485250000000001,0.06880668117995467,0.0048653670853286745,0.0,0.0,0.0,-0.000219999999999132,0.0006867313885350208,4.855924216867669e-05
SER 813,R SER 813,0.0,0.0,0.0,-4.499999999999949e-05,0.00020730412441627641,1.4658615214268878e-05,-0.19122000000000006,0.08213429003771804,0.005807771345361311,0.19113500000000008,0.08218927408731616,0.005811659304794104,0.0,0.0,0.0,-0.00013000000000005675,0.0006349015671740856,4.489432035347622e-05
THR 814,R THR 814,0.0,0.0,0.0,-8.00000000000045e-05,0.00027129319932502603,1.918332609325196e-05,-0.26896500000000007,0.07743270481521443,0.005475319066045435,0.268905,0.07753222539692803,0.005482356233865167,0.0,0.0,0.0,-0.00014000000000007783,0.0006327716807821576,4.47437146423873e-05
ALA 815,R ALA 815,0.0,0.0,0.0,-3.0000000000001136e-05,0.00017058722109232626,1.2062338081815275e-05,-0.35982999999999987,0.01614964705496969,0.0011419524946338425,0.35983499999999957,0.016121035171486362,0.0011399293289504843,0.0,0.0,0.0,-2.500000000000169e-05,0.000586834729715354,4.149548168175015e-05
ILE 816,R ILE 816,0.0,0.0,0.0,-5.999999999999783e-05,0.00023748684174074977,1.6792855623746057e-05,-0.40788000000000013,0.028267925286443448,0.001998844166011884,0.40789500000000006,0.02818818857252126,0.001993205928899493,0.0,0.0,0.0,-4.5000000000179343e-05,0.0006107167919747301,4.3184198498982576e-05
GLN 817,R GLN 817,0.0,0.0,0.0,-3.4999999999993925e-05,0.00018377975949485916,1.2995191418364771e-05,-0.3658649999999996,0.2899448685095148,0.020502198269331976,0.36585500000000015,0.2899844719549651,0.0205049986558156,0.0,0.0,0.0,-4.500000000010829e-05,0.0006024740658319371,4.260134974387932e-05
GLU 818,R GLU 818,0.0,0.0,0.0,-1.000000000000334e-05,9.949874371069522e-05,7.035623639737493e-06,51.67985499999998,0.479968680201681,0.0339389108527766,-51.67959499999998,0.4799345069651071,0.033936494440044956,0.0,0.0,0.0,0.0002499999999988489,0.0005634713834784236,3.9843443626215886e-05
LEU 819,R LEU 819,0.0,0.0,0.0,-6.0000000000000056e-05,0.00023748684174075855,1.679285562374668e-05,-0.40523999999999993,0.026392658069998805,0.0018662427494834013,0.40521500000000027,0.026291800527917193,0.0018591110442894296,0.0,0.0,0.0,-8.499999999983992e-05,0.0005811841360538552,4.109592437217261e-05
PHE 820,R PHE 820,0.0,0.0,0.0,-2.4999999999990586e-05,0.00015612494995990116,1.103970108290565e-05,-0.33864,0.03792361269710422,0.0026816043705214644,0.3386850000000002,0.03792737500803122,0.0026818704060784064,0.0,0.0,0.0,2.0000000000237605e-05,0.0005741080037762447,4.059556626036546e-05
LYS 821,R LYS 821,0.0,0.0,0.0,-4.4999999999997265e-05,0.0002073041244162662,1.4658615214268156e-05,-52.20703000000004,0.9017941057114138,0.0637664727382599,52.206830000000025,0.901747454167978,0.06376317397598827,0.0,0.0,0.0,-0.0002450000000006014,0.0006284703652534279,4.443956570454852e-05
ARG 822,R ARG 822,0.0,0.0,0.0,-3.000000000001668e-05,0.00017058722109241465,1.2062338081821525e-05,-50.74089499999997,0.5614289571945584,0.039699022278676416,50.74064999999997,0.5614370824086601,0.0396995968180754,0.0,0.0,0.0,-0.0002749999999952024,0.0006159342497362629,4.355312847535599e-05
ILE 823,R ILE 823,0.0,0.0,0.0,-1.4999999999996128e-05,0.00012155245781140079,8.595056718833323e-06,-0.3662999999999995,0.02678432377343511,0.0018939376969692022,0.3662999999999999,0.026815107682051156,0.0018961144480225856,0.0,0.0,0.0,-1.4999999999778523e-05,0.0005871754422657957,4.151957369723543e-05
SER 824,R SER 824,0.0,0.0,0.0,-5.000000000000005e-06,7.053367989832949e-05,4.9874843358150055e-06,-0.3453700000000004,0.09323831347680847,0.006592944372584833,0.34532,0.09326246619085284,0.006594652227373316,0.0,0.0,0.0,-5.5000000000108016e-05,0.0005674284095814621,4.012324762529496e-05
GLU 825,R GLU 825,0.0,0.0,0.0,-1.9999999999998907e-05,0.00013999999999999234,9.899494936611124e-06,48.531269999999985,0.44330071858832804,0.031346094421867615,-48.531139999999986,0.4433049406448467,0.03134639296634711,0.0,0.0,0.0,0.00011000000000109367,0.0005548873759586424,3.9236462633516526e-05
GLN 826,R GLN 826,0.0,0.0,0.0,-1.5000000000000568e-05,0.00012155245781143678,8.595056718835867e-06,-0.23781,0.05466940552082111,0.0038657107367209885,0.2378550000000001,0.05475229652717761,0.0038715720159903945,0.0,0.0,0.0,3.00000000002143e-05,0.0006237788069494718,4.410782243544258e-05
PHE 827,R PHE 827,0.0,0.0,0.0,-1.000000000000334e-05,9.949874371069523e-05,7.035623639737494e-06,-0.3155349999999999,0.028624268986299127,0.0020240414706719895,0.31548500000000007,0.02856133356480278,0.0020195912643402995,0.0,0.0,0.0,-6.00000000000378e-05,0.0006053098380169894,4.280186911807438e-05
THR 828,R THR 828,0.0,0.0,0.0,0.0,0.0,0.0,-0.15120999999999976,0.044209567968936325,0.0031260885304162456,0.15124499999999988,0.044184329518507384,0.003124303902471751,0.0,0.0,0.0,3.500000000023373e-05,0.0005037608559625387,3.5621271734745074e-05
ALA 829,R ALA 829,0.0,0.0,0.0,-1.0000000000001119e-05,9.949874371067313e-05,7.035623639735931e-06,-0.20963,0.02023000494315226,0.001430477367874034,0.20968999999999993,0.0202835869608915,0.0014342661886833415,0.0,0.0,0.0,5.0000000000056666e-05,0.0005722761571129424,4.046603514059396e-05
MET 830,R MET 830,0.0,0.0,0.0,-9.999999999994458e-06,9.949874371060685e-05,7.035623639731245e-06,-0.24144000000000004,0.12277718191911721,0.008681657790998215,0.2414799999999999,0.12276188170600853,0.00868057590255394,0.0,0.0,0.0,2.9999999999883452e-05,0.0005648893696998465,3.994371039349561e-05
PHE 831,R PHE 831,0.0,0.0,0.0,-3.500000000000947e-05,0.00018377975949494078,1.2995191418370541e-05,-0.2605049999999999,0.0237012652615852,0.0016759325389168046,0.26050999999999996,0.023719610030521858,0.0016772297099682456,0.0,0.0,0.0,-2.999999999966363e-05,0.000623778806949783,4.410782243546458e-05
ARG 832,R ARG 832,0.0,0.0,0.0,-1.4999999999998903e-05,0.00012155245781142328,8.595056718834914e-06,-45.46170000000003,0.329900697173558,0.023327502008959257,45.46161,0.3299028916208468,0.02332765717981514,0.0,0.0,0.0,-0.00010499999999993292,0.0005779057016492927,4.086410405225846e-05
ARG 833,R ARG 833,0.0,0.0,0.0,-1.4999999999998903e-05,0.00012155245781142328,8.595056718834914e-06,-44.499795000000006,0.27339883498872214,0.019332217018902736,44.49973000000003,0.273395623769571,0.01933198995141897,0.0,0.0,0.0,-8.000000000123464e-05,0.0006112282715969972,4.322036556991695e-05
LYS 834,R LYS 834,0.0,0.0,0.0,-1.4999999999999458e-05,0.0001215524578114278,8.595056718835232e-06,-44.90938499999999,0.5122061077101057,0.03621844121269829,44.909310000000005,0.5121277027263648,0.036212897143130085,0.0,0.0,0.0,-8.99999999996126e-05,0.0005932115979979787,4.194639436228789e-05
ALA 835,R ALA 835,0.0,0.0,0.0,-1.0000000000002229e-05,9.949874371068417e-05,7.035623639736712e-06,0.23551000000000002,0.018996576007271403,0.0013432607714067278,-0.23547999999999994,0.019008671705303935,0.0013441160664169267,0.0,0.0,0.0,1.9999999999980035e-05,0.0005473572873361332,3.870400496072534e-05
PHE 836,R PHE 836,0.0,0.0,0.0,-9.999999999998898e-06,9.949874371065103e-05,7.035623639734369e-06,0.15110000000000007,0.0352546450840166,0.002492879860723312,-0.15109000000000003,0.035265307314696966,0.002493633794284978,0.0,0.0,0.0,5.329070518200751e-17,0.000583095189484725,4.1231056256190385e-05
LEU 837,R LEU 837,0.0,0.0,0.0,-1.9999999999993358e-05,0.0001399999999999535,9.899494936608376e-06,0.11066999999999994,0.03089856145518752,0.0021848582333872375,-0.11072500000000003,0.030887689699943596,0.002184089484201599,0.0,0.0,0.0,-7.500000000003615e-05,0.0005825590098866463,4.119314263321685e-05
HIP 838,R HIP 838,0.0,0.0,0.0,-1.0000000000001119e-05,9.949874371067313e-05,7.035623639735931e-06,-43.406459999999996,0.2452194086940412,0.017339630676611196,43.40640499999999,0.24520234700532834,0.01733842423303246,0.0,0.0,0.0,-6.500000000041695e-05,0.0005751304199914322,4.066786200426088e-05
TRP 839,R TRP 839,0.0,0.0,0.0,-2.000000000000002e-05,0.00014000000000000012,9.899494936611673e-06,0.06811999999999999,0.0390349279492098,0.002760186225601454,-0.06812999999999993,0.039062297679475916,0.0027621215577884957,0.0,0.0,0.0,-2.999999999991232e-05,0.0005648893696996035,3.9943710393478425e-05
TYR 840,R TYR 840,0.0,0.0,0.0,-1.5000000000000568e-05,0.0001215524578114368,8.595056718835869e-06,-0.06212500000000001,0.04193935353579029,0.0029655601283737325,0.062159999999999986,0.041983858803116295,0.002968707126006206,0.0,0.0,0.0,1.9999999999995577e-05,0.0006079473661428692,4.298837052041237e-05
THR 841,R THR 841,0.0,0.0,0.0,-1.5000000000000568e-05,0.00012155245781143678,8.595056718835867e-06,0.013810000000000074,0.05243237454092656,0.003707528759160206,-0.013820000000000006,0.052410281434085125,0.0037059665405937002,0.0,0.0,0.0,-2.499999999991065e-05,0.0006279928343541169,4.4405799170835634e-05
GLY 842,R GLY 842,0.0,0.0,0.0,-4.999999999999449e-06,7.053367989832165e-05,4.9874843358144515e-06,-0.015475000000000018,0.030753688803133897,0.0021746141899196777,0.015520000000000018,0.03076019505789915,0.0021750742516061417,0.0,0.0,0.0,4.0000000000004476e-05,0.0006390618123469139,4.518849411078677e-05
GLU 843,R GLU 843,0.0,0.0,0.0,-4.999999999997229e-06,7.053367989829033e-05,4.9874843358122365e-06,46.10243499999999,0.2334280740952275,0.016505857411205124,-46.102309999999996,0.2334757458488358,0.01650922831322987,0.0,0.0,0.0,0.00012000000000156775,0.0006046486583128735,4.275511665283805e-05
GLY 844,R GLY 844,0.0,0.0,0.0,-1.5000000000000568e-05,0.00012155245781143678,8.595056718835867e-06,0.16130000000000005,0.05260760401310801,0.0037199193539645303,-0.16131,0.05257702825379127,0.0037177573212892508,0.0,0.0,0.0,-2.4999999999950616e-05,0.0006279928343540303,4.440579917082951e-05
MET 845,R MET 845,0.0,0.0,0.0,-1.4999999999991686e-05,0.0001215524578113648,8.595056718830778e-06,-0.2985400000000002,0.07629939973551526,0.005395182295344591,0.29848000000000013,0.07627161726356586,0.005393217777913237,0.0,0.0,0.0,-7.500000000007834e-05,0.0005739120141624024,4.058170770186646e-05
ASP 846,R ASP 846,0.0,0.0,0.0,-5.00000000000167e-06,7.053367989835297e-05,4.987484335816666e-06,47.07568000000001,0.4532910186606152,0.03205251531458789,-47.075535000000016,0.45326631109421334,0.032050768225812945,0.0,0.0,0.0,0.00014000000000010003,0.0006248199740699575,4.418144406856697e-05
GLU 847,R GLU 847,0.0,0.0,0.0,-2.0000000000000435e-05,0.00014000000000000305,9.899494936611881e-06,45.85555,0.27613744313357425,0.019525865857926497,-45.85548000000001,0.2761241742399103,0.019524927605457636,0.0,0.0,0.0,5.000000000038085e-05,0.0006062177826505835,4.2866070498810016e-05
MET 848,R MET 848,0.0,0.0,0.0,-2.0000000000002238e-05,0.00014000000000001568,9.899494936612774e-06,0.19053499999999984,0.10385282266265097,0.007343503515012446,-0.19051499999999988,0.10383087101146737,0.0073419512988714295,0.0,0.0,0.0,-7.993605777301127e-17,0.0005830951894845649,4.123105625617907e-05
GLU 849,R GLU 849,0.0,0.0,0.0,-1.9999999999995577e-05,0.00013999999999996903,9.899494936609476e-06,50.09131000000002,0.5776113346341292,0.04084328916100048,-50.091120000000004,0.577612409493925,0.04084336516506553,0.0,0.0,0.0,0.0001700000000086277,0.0006009159675024202,4.2491175554423636e-05
PHE 850,R PHE 850,0.0,0.0,0.0,-2.4999999999995027e-05,0.0001561249499599289,1.1039701082907612e-05,0.3018449999999998,0.03387035540114891,0.00239499579853508,-0.30184999999999995,0.03378975436430416,0.0023892964445627212,0.0,0.0,0.0,-3.0000000000249828e-05,0.00062377880694994,4.410782243547569e-05
THR 851,R THR 851,0.0,0.0,0.0,-2.000000000000002e-05,0.00014000000000000012,9.899494936611673e-06,0.24592000000000006,0.11586787130175476,0.008193095751912094,-0.24598000000000003,0.11587972040007664,0.00819393360968953,0.0,0.0,0.0,-7.999999999977025e-05,0.0005035871324806612,3.560898762953638e-05
GLU 852,R GLU 852,0.0,0.0,0.0,-1.9999999999998907e-05,0.00013999999999999234,9.899494936611124e-06,51.95048999999998,0.3365404431905832,0.02379700295235874,-51.950184999999976,0.33650176935345166,0.023794268299109723,0.0,0.0,0.0,0.0002850000000024977,0.0005863232896627334,4.145931740881231e-05
ALA 853,R ALA 853,0.0,0.0,0.0,-1.4999999999993907e-05,0.00012155245781138282,8.595056718832052e-06,0.3478699999999996,0.02625915269006632,0.0018568024935358867,-0.347885,0.02622425928410514,0.0018543351571385018,0.0,0.0,0.0,-2.999999999996391e-05,0.0005992495306631105,4.2373340675474134e-05
GLU 854,R GLU 854,0.0,0.0,0.0,-3.500000000000281e-05,0.00018377975949490579,1.2995191418368068e-05,50.648875,0.35389138075747706,0.02502389951370825,-50.648844999999994,0.3539039431473768,0.02502478780881685,0.0,0.0,0.0,-5.000000000308092e-06,0.0005612263358033996,3.968469478270623e-05
SER 855,R SER 855,0.0,0.0,0.0,-1.0000000000001119e-05,9.949874371067313e-05,7.035623639735931e-06,0.3337649999999999,0.11411599263468755,0.008069219223382168,-0.3337750000000001,0.11408415479373078,0.00806696794805828,0.0,0.0,0.0,-2.000000000000779e-05,0.0005996665740225648,4.2402830094226034e-05
ASN 856,R ASN 856,0.0,0.0,0.0,-3.499999999999615e-05,0.00018377975949487082,1.2995191418365594e-05,0.6833549999999997,0.17505367455440657,0.012378164034904385,-0.6833550000000003,0.1750451055442552,0.012377558114385777,0.0,0.0,0.0,-3.5000000000096064e-05,0.0005863232896612303,4.1459317408706026e-05
MET 857,R MET 857,0.0,0.0,0.0,-1.9999999999993358e-05,0.0001399999999999535,9.899494936608376e-06,0.4409399999999998,0.10415865974560272,0.0073651294625417954,-0.4410249999999998,0.10424291043039924,0.007371086885595718,0.0,0.0,0.0,-0.00010500000000003451,0.0005421946145065647,3.8338948864041793e-05
ASN 858,R ASN 858,0.0,0.0,0.0,-4.999999999999449e-06,7.053367989832165e-05,4.9874843358144515e-06,0.3380100000000001,0.18758800574663542,0.013264475093270695,-0.3379850000000001,0.18748081175149622,0.013256895333184155,0.0,0.0,0.0,1.99999999997047e-05,0.000538144961883552,3.8052595180923576e-05
ASP 859,R ASP 859,0.0,0.0,0.0,-3.5000000000000586e-05,0.00018377975949489416,1.2995191418367244e-05,54.96760499999999,0.39535896217905897,0.027956100315968836,-54.967225000000006,0.39531742230072886,0.027953163003003146,0.0,0.0,0.0,0.0003450000000005105,0.0006371616749270557,4.5054134105309966e-05
LEU 860,R LEU 860,0.0,0.0,0.0,-4.5000000000001704e-05,0.00020730412441628666,1.4658615214269603e-05,0.3611599999999999,0.03439497637737174,0.002432092103519067,-0.3611050000000003,0.03438275694297467,0.0024312280590266236,0.0,0.0,0.0,9.99999999985235e-06,0.0005743692192310459,4.061403698230953e-05
VAL 861,R VAL 861,0.0,0.0,0.0,-4.499999999999504e-05,0.00020730412441625598,1.4658615214267433e-05,0.358585,0.04636262260700885,0.0032783324839008687,-0.35857500000000025,0.04639929282866063,0.0032809254601406275,0.0,0.0,0.0,-3.5000000000161015e-05,0.0006354329232894587,4.4931892904716745e-05
SER 862,R SER 862,0.0,0.0,0.0,-1.4999999999998349e-05,0.0001215524578114188,8.595056718834595e-06,0.30796500000000004,0.14521457838316382,0.010268221310188057,-0.30790499999999993,0.1451772226452899,0.010265579860631369,0.0,0.0,0.0,4.500000000008011e-05,0.0006024740658317803,4.260134974386823e-05
GLU 863,R GLU 863,0.0,0.0,0.0,-8.999999999998786e-05,0.0002861817604250451,2.023610634484533e-05,59.37667999999997,0.449919567926826,0.03181411774695802,-59.376070000000006,0.44989099246275516,0.03181209715651601,0.0,0.0,0.0,0.0005200000000007777,0.0006779380502651786,4.793745925668943e-05
TYR 864,R TYR 864,0.0,0.0,0.0,-9.999999999999786e-05,0.00029999999999999363,2.1213203435595974e-05,0.22008000000000025,0.07483744784531327,0.005291806685811559,-0.22015499999999988,0.07484671652784812,0.005292462080638865,0.0,0.0,0.0,-0.00017499999999970873,0.0006359048670989461,4.49652643715195e-05
GLN 865,R GLN 865,0.0,0.0,0.0,-4.999999999999893e-05,0.00021794494717702903,1.541103500742211e-05,0.1834349999999999,0.20365155480624234,0.014400339540267778,-0.18336999999999992,0.20362161746730154,0.014398222650730206,0.0,0.0,0.0,1.4999999999680825e-05,0.0006121886963991007,4.328827785895566e-05
GLN 866,R GLN 866,0.0,0.0,0.0,-7.50000000000084e-05,0.000263391343821348,1.862458053219126e-05,0.1604649999999997,0.40210416408562605,0.028433058116829436,-0.16043500000000005,0.4022021454132238,0.02843998644294684,0.0,0.0,0.0,-4.500000000032145e-05,0.0006188497394353264,4.375928472902473e-05
TYR 867,R TYR 867,0.0,0.0,0.0,-0.00015000000000000346,0.0003570714214271508,2.5248762345905783e-05,0.18356499999999987,0.1652268312805157,0.011683301283241822,-0.18354000000000004,0.16517496299379025,0.011679633641514612,0.0,0.0,0.0,-0.00012500000000004063,0.0005994789404140217,4.23895623945281e-05
GLN 868,R GLN 868,0.0,0.0,0.0,-7.50000000000034e-05,0.0002633913438213304,1.8624580532190015e-05,0.1892199999999999,0.19609926465950844,0.01386631198264339,-0.18915500000000002,0.19613115758338856,0.01386856715291814,0.0,0.0,0.0,-1.000000000026091e-05,0.000599916660878785,4.2420513905417926e-05
ASP 869,R ASP 869,0.0,0.0,0.0,-8.999999999999731e-05,0.00028618176042507517,2.023610634484746e-05,120.91571500000002,0.9061392187613881,0.0640737186285258,-120.91530000000003,0.9059379283350655,0.06405948524598173,0.0,0.0,0.0,0.000324999999996578,0.0007344215410854817,5.1931445195101875e-05
gtp 870,R gtp 870,0.0,0.0,0.0,-6.500000000001726e-05,0.00024652586071248646,1.7432010784764946e-05,193.83777500000008,0.8086877298064958,0.057182857760852766,-193.836815,0.8086108524964184,0.05717742171412526,0.0,0.0,0.0,0.0008950000000027103,0.0006434088902047666,4.549587893395013e-05
Mg+ 871,R Mg+ 871,0.0,0.0,0.0,-5.000000000006111e-06,7.053367989841563e-05,4.9874843358210965e-06,-95.99429,0.41467670045491684,0.02932207068917344,95.99387,0.4146777943188337,0.029322148037032772,0.0,0.0,0.0,-0.00042500000000558205,0.0006036348233793319,4.268342769718695e-05
MET 872,L MET   1,0.0,0.0,0.0,-2.9999999999996697e-05,0.000170587221092301,1.2062338081813488e-05,-45.874960000000016,0.24872777970636722,0.0175877099699846,45.874850000000016,0.24875242209589077,0.017589452450058274,0.0,0.0,0.0,-0.00014000000000031321,0.0006406246951231297,4.529900661171296e-05
ARG 873,L ARG   2,0.0,0.0,0.0,-2.000000000000668e-05,0.00014000000000004677,9.899494936614971e-06,-45.97863499999998,0.3258487559843843,0.023040986499775873,45.978500000000025,0.32588617644503065,0.02304363252592369,0.0,0.0,0.0,-0.00015500000000088222,0.0006172317230979613,4.364487369660258e-05
GLU 874,L GLU   3,0.0,0.0,0.0,-4.00000000000067e-05,0.00019595917942268705,1.3856406460553336e-05,47.524164999999996,0.24775146371888773,0.01751867400445184,-47.52393,0.24775918771789657,0.017519220173659544,0.0,0.0,0.0,0.00019500000000057582,0.0005974738488004487,4.2247781006842326e-05
CYS 875,L CYS   4,0.0,0.0,0.0,-3.4999999999998364e-05,0.00018377975949488248,1.299519141836642e-05,-0.18324000000000001,0.08322380909331162,0.00588481197660553,0.18323000000000003,0.08319295102350897,0.005882629981564352,0.0,0.0,0.0,-4.500000000001947e-05,0.0005770398599750742,4.080287980033108e-05
ILE 876,L ILE   5,0.0,0.0,0.0,-4.500000000001059e-05,0.00020730412441632756,1.4658615214272495e-05,-0.05667499999999987,0.04261818127278546,0.0030135604979824124,0.05663500000000002,0.0426057716160616,0.0030126830027402485,0.0,0.0,0.0,-8.499999999989072e-05,0.0006385726270363671,4.5153903485752324e-05
SER 877,L SER   6,0.0,0.0,0.0,-1.9999999999991135e-05,0.00013999999999993797,9.899494936607279e-06,-0.08355499999999996,0.09377492721937995,0.006630888694209852,0.08348499999999998,0.09369701049126382,0.006625379149527973,0.0,0.0,0.0,-8.9999999999935e-05,0.0005761076288334058,4.0736961104140376e-05
ILE 878,L ILE   7,0.0,0.0,0.0,-6.999999999998785e-05,0.00025514701644341716,1.8041618552665582e-05,-0.119115,0.04354183936169902,0.0030788729877992706,0.11908500000000005,0.043512846091700044,0.003076822854016766,0.0,0.0,0.0,-0.0001000000000001311,0.0006244997998397199,4.415880433163075e-05
HID 879,L HID   8,0.0,0.0,0.0,-7.499999999998507e-05,0.0002633913438212661,1.862458053218547e-05,-0.1699850000000001,0.06458610357499504,0.004566927180829571,0.17004000000000002,0.06461554302178381,0.0045690088640754425,0.0,0.0,0.0,-2.0000000000099938e-05,0.0006161168720300187,4.3566041821587056e-05
VAL 880,L VAL   9,0.0,0.0,0.0,-6.999999999997897e-05,0.0002551470164433848,1.8041618552663292e-05,-0.14485,0.03964363126657295,0.002803228049945277,0.14483499999999994,0.03961499432033298,0.0028012031120574015,0.0,0.0,0.0,-8.499999999995761e-05,0.0005981429595003455,4.229509427816847e-05
GLY 881,L GLY  10,0.0,0.0,0.0,-6.500000000000394e-05,0.00024652586071243594,1.743201078476137e-05,-0.5424,0.0293141604007365,0.002072824160415094,0.5423649999999998,0.029287741036142182,0.0020709560292291656,0.0,0.0,0.0,-0.00010000000000021991,0.0006708203932499212,4.743416490252457e-05
GLN 882,L GLN  11,0.0,0.0,0.0,-0.0001949999999999874,0.0003962007067131251,2.8015620642775324e-05,-0.2976949999999998,0.09449747073334762,0.006681980236052741,0.2976850000000001,0.09451389196832324,0.006683141392713413,0.0,0.0,0.0,-0.0002049999999994867,0.0007635279955571837,5.3989582328425675e-05
ALA 883,L ALA  12,0.0,0.0,0.0,-4.499999999999949e-05,0.00020730412441627641,1.4658615214268878e-05,-0.25273500000000004,0.03761216259403295,0.0026595815225331706,0.2527199999999999,0.03766193834629403,0.002663101199729417,0.0,0.0,0.0,-5.999999999997597e-05,0.0006529931086925594,4.617358552245931e-05
GLY 884,L GLY  13,0.0,0.0,0.0,-5.5000000000000605e-05,0.00022798026230356247,1.6120638945153684e-05,-0.36768,0.02705637817594868,0.0019131748482561024,0.3676150000000002,0.027019562820293618,0.0019105716094925534,0.0,0.0,0.0,-0.00012000000000001566,0.0006046486583131886,4.275511665286034e-05
VAL 885,L VAL  14,0.0,0.0,0.0,-6.49999999999995e-05,0.0002465258607124191,1.7432010784760182e-05,-0.4447550000000004,0.03992887395106536,0.002823397753594121,0.444725,0.03991865948400609,0.002822675481701739,0.0,0.0,0.0,-9.500000000051801e-05,0.0006131680030797202,4.33575252984284e-05
GLN 886,L GLN  15,0.0,0.0,0.0,-0.00010500000000001507,0.00030655342111943066,2.167660028694848e-05,-0.18777000000000016,0.3110931646629354,0.021997608631394487,0.18779500000000005,0.31110998533476886,0.02199879803250624,0.0,0.0,0.0,-7.999999999981355e-05,0.0006808817812218424,4.8145612468834e-05
ILE 887,L ILE  16,0.0,0.0,0.0,-7.999999999999452e-05,0.00027129319932499215,1.9183326093249563e-05,-0.24826499999999993,0.035386646845950775,0.0025022137948225347,0.24824999999999997,0.035431589013195826,0.0025053916859445542,0.0,0.0,0.0,-9.499999999992959e-05,0.0006449612391454679,4.5605646580223886e-05
GLY 888,L GLY  17,0.0,0.0,0.0,-3.5000000000000586e-05,0.00018377975949489416,1.2995191418367244e-05,-0.39478000000000013,0.02762737048652776,0.0019535501017376865,0.39481000000000016,0.027564903409948487,0.001949133012392676,0.0,0.0,0.0,-4.999999999968363e-06,0.0006123520229409849,4.329982678948707e-05
ASN 889,L ASN  18,0.0,0.0,0.0,-8.000000000000007e-05,0.00027129319932501096,1.9183326093250895e-05,-0.6901099999999997,0.12382252581820526,0.008755574766969929,0.6899950000000004,0.12381766826668715,0.008755231286208087,0.0,0.0,0.0,-0.0001950000000004337,0.0006685618894310616,4.727446456595944e-05
ALA 890,L ALA  19,0.0,0.0,0.0,-6.000000000000672e-05,0.00023748684174078493,1.6792855623748544e-05,-0.28521,0.02745279402902391,0.0019412056820440368,0.28517499999999996,0.027432177729811755,0.0019397478895464481,0.0,0.0,0.0,-9.500000000001063e-05,0.0006449612391454103,4.5605646580219814e-05
CYS 891,L CYS  20,0.0,0.0,0.0,-5.0000000000012254e-05,0.00021794494717708711,1.541103500742622e-05,-0.43995499999999993,0.046213017376060844,0.003267753796570437,0.4399800000000002,0.04615885180547516,0.0032639237123436395,0.0,0.0,0.0,-2.5000000000088286e-05,0.000635904867098775,4.496526437150741e-05
TRP 892,L TRP  21,0.0,0.0,0.0,-5.49999999999784e-05,0.0002279802623034704,1.6120638945147172e-05,-0.47580999999999973,0.044451028109597106,0.0031431623407009953,0.47577500000000017,0.0444719504294558,0.003144641772126019,0.0,0.0,0.0,-9.000000000013664e-05,0.0006571909920257234,4.647042069961033e-05
GLU 893,L GLU  22,0.0,0.0,0.0,-3.4999999999998364e-05,0.00018377975949488248,1.299519141836642e-05,54.002570000000034,0.39889209705995077,0.028205930679281368,-54.001970000000036,0.3988067315064891,0.028199894423108118,0.0,0.0,0.0,0.0005649999999988609,0.0006047933531365614,4.276534812194129e-05
LEU 894,L LEU  23,0.0,0.0,0.0,-3.4999999999993925e-05,0.00018377975949485916,1.2995191418364771e-05,-0.28309500000000015,0.023649016364324302,0.0016722379839605346,0.28308,0.023609608213607493,0.0016694514068999469,0.0,0.0,0.0,-5.000000000027871e-05,0.0005545268253204161,3.921096785339143e-05
TYR 895,L TYR  24,0.0,0.0,0.0,-2.5000000000003908e-05,0.00015612494995998437,1.1039701082911535e-05,-0.35503,0.11634611768340225,0.008226912877866182,0.35493499999999983,0.11635493446777447,0.008227536318667968,0.0,0.0,0.0,-0.00012000000000009884,0.0005878775382678879,4.1569219381647764e-05
CYS 896,L CYS  25,0.0,0.0,0.0,-4.499999999998394e-05,0.00020730412441620483,1.4658615214263816e-05,-0.3424250000000001,0.04049918980670982,0.0028637251744885617,0.342415,0.04043504389758941,0.0028591893737561196,0.0,0.0,0.0,-5.499999999998284e-05,0.0006016435821979039,4.254262568295038e-05
LEU 897,L LEU  26,0.0,0.0,0.0,-4.499999999999949e-05,0.00020730412441627641,1.4658615214268878e-05,-0.3275500000000001,0.021803612086071046,0.0015417481960421802,0.32754000000000005,0.02183273688752625,0.0015438076305031487,0.0,0.0,0.0,-5.500000000001504e-05,0.0006098975323776971,4.312626809732116e-05
GLU 898,L GLU  27,0.0,0.0,0.0,-1.9999999999997796e-05,0.0001399999999999846,9.899494936610575e-06,48.53132999999999,0.2403933674235161,0.016998378025743752,-48.531155000000005,0.24035677850817413,0.016995790798728296,0.0,0.0,0.0,0.00015500000000010061,0.0006090771708088168,4.306825977448314e-05
HIP 899,L HIP  28,0.0,0.0,0.0,-4.500000000001059e-05,0.00020730412441632756,1.4658615214272495e-05,-48.38583499999998,0.33811281812208904,0.023908186650022294,48.385594999999995,0.3381275809168159,0.023909230537248357,0.0,0.0,0.0,-0.0002849999999978792,0.0005947898788644077,4.205799567261478e-05
GLY 900,L GLY  29,0.0,0.0,0.0,-9.999999999998898e-06,9.949874371065103e-05,7.035623639734369e-06,-0.16059500000000007,0.06086526903744031,0.004303824447511765,0.1605800000000001,0.06092522958512332,0.004308064298498796,0.0,0.0,0.0,-2.5000000000005575e-05,0.0006359048670987894,4.496526437150843e-05
ILE 901,L ILE  30,0.0,0.0,0.0,-4.5000000000003926e-05,0.0002073041244162969,1.4658615214270328e-05,0.08883499999999994,0.046597508248832256,0.0032949414069145372,-0.08879499999999993,0.0466528988917089,0.0032988581168337727,0.0,0.0,0.0,-5.000000000148219e-06,0.0005957977844873025,4.212926536268928e-05
GLN 902,L GLN  31,0.0,0.0,0.0,-6.500000000000173e-05,0.00024652586071242753,1.7432010784760778e-05,0.25511499999999987,0.16329773965061573,0.011546893905938573,-0.2550899999999999,0.1633141815642477,0.01154805652480106,0.0,0.0,0.0,-4.000000000020876e-05,0.0005553377350762046,3.926830783211627e-05
PRO 903,L PRO  32,0.0,0.0,0.0,-2.4999999999997247e-05,0.00015612494995994277,1.1039701082908593e-05,0.13377999999999998,0.06716309701018854,0.004749148134139424,-0.1338349999999999,0.06719031012727975,0.004751072392102667,0.0,0.0,0.0,-8.000000000000895e-05,0.00060299253726717,4.2638011210649787e-05
ASP 904,L ASP  33,0.0,0.0,0.0,-5.5000000000000605e-05,0.0002279802623035625,1.6120638945153688e-05,51.15925500000001,0.6652875242891316,0.04704293198636549,-51.15876500000001,0.665343820721562,0.0470469127452783,0.0,0.0,0.0,0.0004350000000003007,0.0006130048939435474,4.334599174080227e-05
GLY 905,L GLY  34,0.0,0.0,0.0,-4.000000000000004e-05,0.0001959591794226544,1.3856406460551029e-05,-0.13555499999999998,0.047450784766956015,0.0033552771681337927,0.1355550000000001,0.04750723076543156,0.0033592685029630834,0.0,0.0,0.0,-3.999999999991844e-05,0.0005902541825350229,4.173727350942369e-05
GLN 906,L GLN  35,0.0,0.0,0.0,-3.499999999999615e-05,0.00018377975949487082,1.2995191418365594e-05,0.20621000000000003,0.22281895318845707,0.01575567927764459,-0.20618999999999996,0.22281661495498933,0.015755513939570486,0.0,0.0,0.0,-1.499999999985846e-05,0.0006517476505516431,4.608551833274671e-05
MET 907,L MET  36,0.0,0.0,0.0,-1.5000000000000568e-05,0.00012155245781143678,8.595056718835867e-06,0.04365499999999999,0.1280482564309253,0.009054379044142122,-0.043634999999999965,0.1279788723774358,0.009049472850669258,0.0,0.0,0.0,5.000000000148219e-06,0.0005873457244249685,4.153161446418204e-05
PRO 908,L PRO  37,0.0,0.0,0.0,-1.500000000000168e-05,0.00012155245781144577,8.595056718836503e-06,0.13106500000000001,0.07289643869902013,0.00515455661284266,-0.13104500000000002,0.07295048303472718,0.005158378124468978,0.0,0.0,0.0,5.000000000014992e-06,0.000595797784487229,4.212926536268408e-05
SER 909,L SER  38,0.0,0.0,0.0,-5.000000000000005e-06,7.053367989832949e-05,4.9874843358150055e-06,0.08168499999999998,0.11869016713696214,0.008392662204271064,-0.08164500000000004,0.11871553805210172,0.008394456198885075,0.0,0.0,0.0,3.50000000000561e-05,0.0005420101475065061,3.8325905077377136e-05
ASP 910,L ASP  39,0.0,0.0,0.0,-1.5000000000000568e-05,0.00012155245781143678,8.595056718835867e-06,44.388000000000005,0.271854685449722,0.019223029157883428,-44.387920000000015,0.2718124603430968,0.019220043391960328,0.0,0.0,0.0,6.500000000229989e-05,0.0005922626106743587,4.1879290825108716e-05
LYS 911,L LYS  40,0.0,0.0,0.0,-1.5000000000000014e-05,0.0001215524578114323,8.59505671883555e-06,-45.254480000000015,1.099411660661339,0.07774014405691963,45.254335,1.0992902040747536,0.0777315557793202,0.0,0.0,0.0,-0.00016000000000115477,0.0005953150426448843,4.2095130359655636e-05
THR 912,L THR  41,0.0,0.0,0.0,-2.500000000000002e-05,0.00015612494995996009,1.1039701082909817e-05,-0.10580000000000038,0.057447454251690164,0.004062148446327407,0.10584500000000002,0.05756206194187291,0.004070252433817842,0.0,0.0,0.0,1.9999999999680274e-05,0.0005996665740225314,4.2402830094223676e-05
ILE 913,L ILE  42,0.0,0.0,0.0,-1.500000000000168e-05,0.0001215524578114458,8.595056718836504e-06,-0.13496000000000008,0.11589283152982326,0.008194860706564815,0.13494000000000006,0.11590749069840135,0.008195897266315628,0.0,0.0,0.0,-3.5000000000078303e-05,0.0005947898788646261,4.205799567263023e-05
GLY 914,L GLY  43,0.0,0.0,0.0,0.0,0.0,0.0,0.15695999999999993,0.05635865860717395,0.003985158967971028,-0.15691499999999994,0.05638969564556958,0.003987353618002778,0.0,0.0,0.0,4.500000000002835e-05,0.0005412716508372146,3.8273685477103164e-05
GLY 915,L GLY  44,0.0,0.0,0.0,-5.00000000000167e-06,7.053367989835297e-05,4.987484335816666e-06,0.22467999999999994,0.021431462852546566,0.0015154332713783266,-0.22472999999999999,0.021423984223296024,0.0015149044524326227,0.0,0.0,0.0,-5.5000000000018366e-05,0.0005403471106613513,3.8208310614319934e-05
GLY 916,L GLY  45,0.0,0.0,0.0,-1.000000000000001e-05,9.949874371066208e-05,7.03562363973515e-06,0.025895000000000012,0.04075001809815551,0.00288146141306803,-0.025910000000000117,0.040729864964175806,0.002880036371298109,0.0,0.0,0.0,-2.5000000000074964e-05,0.0005952940449895123,4.209364560120539e-05
ASP 917,L ASP  46,0.0,0.0,0.0,-1.5000000000002789e-05,0.00012155245781145478,8.59505671883714e-06,46.035345000000035,0.40387772403407224,0.028558467743468152,-46.035205000000026,0.40382974503062313,0.02855507511559881,0.0,0.0,0.0,0.00012500000000073897,0.000547151715707004,3.8689468851427654e-05
ASP 918,L ASP  47,0.0,0.0,0.0,0.0,0.0,0.0,45.536085000000014,0.37329773342026173,0.026396135870303514,-45.536015000000006,0.37335573489064955,0.026400237193606516,0.0,0.0,0.0,7.000000000033424e-05,0.0006042350536006596,4.272587038316434e-05
SER 919,L SER  48,0.0,0.0,0.0,-1.000000000000334e-05,9.949874371069522e-05,7.035623639737493e-06,0.21124,0.09117155477450173,0.0064468024632370925,-0.21127,0.09128393670301471,0.0064547490656105275,0.0,0.0,0.0,-4.0000000000001704e-05,0.0006311893535224242,4.4631827208845916e-05
PHE 920,L PHE  49,0.0,0.0,0.0,-1.9999999999993358e-05,0.0001399999999999535,9.899494936608376e-06,0.19249999999999992,0.017461958653027097,0.0012347469376354572,-0.19244000000000003,0.017426600356925497,0.0012322467285409927,0.0,0.0,0.0,4.000000000002224e-05,0.0006232174580354375,4.406812907307005e-05
ASN 921,L ASN  50,0.0,0.0,0.0,-2.500000000000169e-05,0.0001561249499599705,1.1039701082910553e-05,0.440445,0.058366745454923936,0.004127152150696581,-0.4404750000000003,0.05837438971843591,0.004127692681753231,0.0,0.0,0.0,-5.50000000003692e-05,0.0005847862857487105,4.135063481978073e-05
THR 922,L THR  51,0.0,0.0,0.0,-1.000000000000334e-05,9.949874371069522e-05,7.035623639737493e-06,0.24723000000000003,0.04691851553491474,0.0033176400497944587,-0.24727499999999986,0.046936120152821066,0.003318884884264635,0.0,0.0,0.0,-5.499999999997396e-05,0.0005585472227130345,3.949525287932995e-05
PHE 923,L PHE  52,0.0,0.0,0.0,-2.0000000000004457e-05,0.0001400000000000312,9.899494936613872e-06,0.21931500000000004,0.02381734189618953,0.001684140396463408,-0.21931000000000003,0.02390112758846299,0.0016900649395807054,0.0,0.0,0.0,-1.5000000000169322e-05,0.0005610481262779207,3.967209346631242e-05
PHE 924,L PHE  53,0.0,0.0,0.0,-4.499999999998838e-05,0.0002073041244162253,1.4658615214265265e-05,-0.21293999999999993,0.03934687281093699,0.0027822440583098137,0.21294499999999988,0.03933016622136291,0.00278106272403198,0.0,0.0,0.0,-4.000000000004889e-05,0.0006151422599691602,4.349712634186113e-05
SER 925,L SER  54,0.0,0.0,0.0,-2.0000000000002238e-05,0.00014000000000001568,9.899494936612774e-06,-0.010549999999999993,0.12218996480889899,0.008640135270931808,0.010529999999999992,0.12226037420194652,0.008645113966860121,0.0,0.0,0.0,-3.9999999999992265e-05,0.0006069596362198076,4.29185274677546e-05
GLU 926,L GLU  55,0.0,0.0,0.0,-2.9999999999998917e-05,0.00017058722109231366,1.2062338081814384e-05,47.11133499999997,0.3373356974557924,0.02385323592072844,-47.11105999999998,0.33732455647679804,0.023852448134548843,0.0,0.0,0.0,0.00024499999999875397,0.0005787702480261593,4.092523671283173e-05
THR 927,L THR  56,0.0,0.0,0.0,-3.000000000000058e-05,0.00017058722109232315,1.2062338081815055e-05,-0.41760999999999987,0.0586109025694035,0.004144416665828926,0.41758500000000004,0.05858167610268532,0.004142350042548271,0.0,0.0,0.0,-5.500000000001393e-05,0.0006016435821979748,4.25426256829554e-05
GLY 928,L GLY  57,0.0,0.0,0.0,-1.5000000000000005e-05,0.00012155245781143221,8.595056718835544e-06,-0.21942000000000003,0.032292160039241395,0.0022834005342908838,0.2194050000000001,0.03232044206071401,0.002285400375207779,0.0,0.0,0.0,-2.9999999999956728e-05,0.0006317436188834225,4.467101968837979e-05
ALA 929,L ALA  58,0.0,0.0,0.0,-1.000000000000001e-05,9.949874371066208e-05,7.03562363973515e-06,-0.058575000000000016,0.07022908496484914,0.004965946221517104,0.05860500000000004,0.0702786523419452,0.004969451164364129,0.0,0.0,0.0,2.0000000000182093e-05,0.0005912698199636591,4.180908992072524e-05
GLY 930,L GLY  59,0.0,0.0,0.0,-5.0000000000005595e-06,7.053367989833732e-05,4.9874843358155595e-06,-0.0030999999999999387,0.03846842861360467,0.002720128673427048,0.003109999999999992,0.03849166013567093,0.0027217713901060816,0.0,0.0,0.0,5.000000000032895e-06,0.000463653965797707,3.278528633395942e-05
LYS 931,L LYS  60,0.0,0.0,0.0,-5.500000000000393e-05,0.0002279802623035763,1.6120638945154664e-05,-50.538375000000016,0.5765407655776223,0.04076758849704204,50.537955000000046,0.576553009678874,0.0407684542857445,0.0,0.0,0.0,-0.00047499999999949693,0.0006319612329887177,4.46864073293334e-05
HIP 932,L HIP  61,0.0,0.0,0.0,-3.5000000000011686e-05,0.00018377975949495243,1.2995191418371366e-05,-48.315930000000016,0.36912410527771017,0.02610101579412859,48.315585,0.36913931350453943,0.02610209117816067,0.0,0.0,0.0,-0.0003800000000011039,0.0005617828762076532,3.972404813209143e-05
VAL 933,L VAL  62,0.0,0.0,0.0,-9.999999999996679e-06,9.949874371062894e-05,7.035623639732807e-06,-0.28425999999999985,0.03162866421460377,0.0022364842946018615,0.2842350000000002,0.031593033646675095,0.002233964832981872,0.0,0.0,0.0,-3.499999999996922e-05,0.0005777326371256242,4.0851866542431586e-05
PRO 934,L PRO  63,0.0,0.0,0.0,-4.999999999999893e-05,0.00021794494717702903,1.541103500742211e-05,0.10268000000000013,0.03373688782327112,0.0023855582155964867,-0.10274000000000001,0.033767179331415854,0.002387700148678638,0.0,0.0,0.0,-0.00010999999999988574,0.0005898304841224196,4.1707313507350714e-05
ARG 935,L ARG  64,0.0,0.0,0.0,-3.999999999998227e-05,0.00019595917942256743,1.385640646054488e-05,-49.01745499999999,0.2861652109816226,0.020234936122478443,49.01717499999998,0.2861163301466464,0.02023147972549027,0.0,0.0,0.0,-0.00031999999999456465,0.0005810335618514074,4.108527716821034e-05
ALA 936,L ALA  65,0.0,0.0,0.0,-3.000000000000336e-05,0.0001705872210923389,1.2062338081816168e-05,-0.09152000000000012,0.03759972872242544,0.002658702315040163,0.09152000000000005,0.037561011700964514,0.0026559646081979263,0.0,0.0,0.0,-3.000000000009828e-05,0.000647379332385635,4.577663159299024e-05
VAL 937,L VAL  66,0.0,0.0,0.0,-3.499999999998949e-05,0.00018377975949483585,1.2995191418363123e-05,-0.1344549999999999,0.03735904140900874,0.0026416831518939108,0.13444,0.037362098442137726,0.002641899316779493,0.0,0.0,0.0,-4.9999999999927395e-05,0.0006144102863724018,4.344536799246939e-05
PHE 938,L PHE  67,0.0,0.0,0.0,-7.500000000002061e-05,0.0002633913438213908,1.862458053219429e-05,0.01852,0.052543121338572966,0.0037153597403212528,-0.018520000000000002,0.052511899603804084,0.0037131520302837043,0.0,0.0,0.0,-7.500000000006502e-05,0.0005994789404141001,4.238956239453364e-05
VAL 939,L VAL  68,0.0,0.0,0.0,-3.999999999999559e-05,0.00019595917942263265,1.385640646054949e-05,-0.16147000000000009,0.039431448109345506,0.0027882244350123674,0.16140500000000002,0.03952317010311792,0.00279471015939041,0.0,0.0,0.0,-0.00010500000000007864,0.0005949579817097327,4.2069882338801394e-05
ASP 940,L ASP  69,0.0,0.0,0.0,-0.0001600000000000046,0.00036660605559647773,2.5922962793632184e-05,61.918174999999984,0.4053659265126387,0.028663699549905452,-61.91663500000002,0.40520048342900233,0.02865200095727148,0.0,0.0,0.0,0.0013799999999990575,0.0007520638270777996,5.317894320118191e-05
LEU 941,L LEU  70,0.0,0.0,0.0,-0.00016499999999998626,0.00037118054905931844,2.6246428328439004e-05,0.33985499999999985,0.047600882082164314,0.0033658906510759612,-0.33976500000000004,0.04763254953285569,0.0033681298779886376,0.0,0.0,0.0,-7.499999999998952e-05,0.0006703543838894466,4.7401213064635775e-05
GLU 942,L GLU  71,0.0,0.0,0.0,-0.00027500000000003243,0.00044651427748734654,3.157332735079145e-05,66.49616499999998,0.480003841418736,0.03394139712627804,-66.493065,0.47975751247414805,0.033923979039565975,0.0,0.0,0.0,0.002824999999997573,0.0008089344843678828,5.7200305943217315e-05
PRO 943,L PRO  72,0.0,0.0,0.0,-0.00020000000000000017,0.00040000000000000045,2.8284271247461933e-05,-0.519865,0.04759776018889864,0.0033656698998861313,0.5197550000000003,0.04758261210778358,0.003364598768798289,0.0,0.0,0.0,-0.00030999999999983265,0.0007374957626994254,5.214882549011086e-05
THR 944,L THR  73,0.0,0.0,0.0,-0.0002000000000000168,0.00040000000000003363,2.8284271247464277e-05,-0.22164999999999987,0.10493949447181489,0.007420342815530852,0.22164000000000006,0.10493131277173647,0.007419764281970143,0.0,0.0,0.0,-0.0002099999999998886,0.0007320519107276015,5.176388702560561e-05
VAL 945,L VAL  74,0.0,0.0,0.0,-0.0001900000000000024,0.0003923009049186656,2.7739863013360746e-05,-0.28247000000000017,0.03939833879746757,0.0027858832531174366,0.28241000000000005,0.039462918037063144,0.0027904496949416268,0.0,0.0,0.0,-0.00025000000000012767,0.0007123903424388191,5.037360419902957e-05
ILE 946,L ILE  75,0.0,0.0,0.0,-0.0001449999999999818,0.00035210083782912096,2.4897289009043628e-05,-0.4366950000000001,0.030765109702390627,0.002175421769450846,0.4366450000000001,0.030761485253479312,0.0021751654822105204,0.0,0.0,0.0,-0.00019500000000016282,0.0006906337669127689,4.883518199004284e-05
ASP 947,L ASP  76,0.0,0.0,0.0,-0.00015500000000000125,0.0003619046835839544,2.5590525590538594e-05,62.49217999999997,0.6194441036964832,0.04380131262898062,-62.489715000000004,0.6193112172196191,0.04379191613608876,0.0,0.0,0.0,0.0023099999999990927,0.0006956292115810819,4.918841327004346e-05
GLU 948,L GLU  77,0.0,0.0,0.0,-0.00010500000000000898,0.0003065534211194128,2.167660028694722e-05,60.558330000000005,0.4950054657276906,0.03500217215404552,-60.55687000000002,0.4948805442718507,0.034993338873191504,0.0,0.0,0.0,0.0013550000000006435,0.0006774769368763976,4.790485361627914e-05
VAL 949,L VAL  78,0.0,0.0,0.0,-9.499999999999842e-05,0.0002932149382279101,2.0733427116614988e-05,-0.25897000000000014,0.043811632017079105,0.0030979502094126295,0.25888000000000005,0.043748778268655086,0.0030935057782392676,0.0,0.0,0.0,-0.00018500000000001875,0.0006563345183669064,4.6409858866404614e-05
ARG 950,L ARG  79,0.0,0.0,0.0,-0.00012000000000000788,0.00032496153618545977,2.2978250586153623e-05,-61.36988000000002,0.5668822678467358,0.040084629572883564,61.36778,0.5667997191249532,0.04007879249678849,0.0,0.0,0.0,-0.002220000000003779,0.0007011419257181373,4.9578221024948945e-05
THR 951,L THR  80,0.0,0.0,0.0,-0.00010500000000000175,0.0003065534211193918,2.167660028694573e-05,0.031889999999999856,0.11396814423337774,0.008058764762666792,-0.03184999999999996,0.11387211028166644,0.008051974136818872,0.0,0.0,0.0,-6.500000000011275e-05,0.0006251199884822757,4.420265829110736e-05
GLY 952,L GLY  81,0.0,0.0,0.0,-6.500000000000228e-05,0.00024652586071242965,1.7432010784760927e-05,0.08021,0.06674905167865673,0.004719870707974948,-0.08015999999999998,0.06671614797033776,0.004717544064447095,0.0,0.0,0.0,-1.4999999999996128e-05,0.0006283112286120513,4.442831304472326e-05
THR 953,L THR  82,0.0,0.0,0.0,-5.0000000000002266e-05,0.00021794494717704358,1.541103500742314e-05,0.13366499999999998,0.10850982801110688,0.007672803521203966,-0.1335399999999999,0.10848188051467411,0.007670827334779486,0.0,0.0,0.0,7.499999999993956e-05,0.000647591692349513,4.5791647710041305e-05
TYR 954,L TYR  83,0.0,0.0,0.0,-8.000000000002005e-05,0.0002712931993250788,1.918332609325569e-05,-0.0786949999999999,0.0868883880331546,0.0061439368384611686,0.07870500000000004,0.08695319416214674,0.006148519323788447,0.0,0.0,0.0,-6.999999999987794e-05,0.0007036334272901509,4.9754396790639725e-05
ARG 955,L ARG  84,0.0,0.0,0.0,-0.000119999999999989,0.00032496153618540865,2.2978250586150008e-05,-57.51325000000003,1.0357246195284424,0.07323679019104185,57.51183499999999,1.035495730447588,0.07322060528892067,0.0,0.0,0.0,-0.0015350000000032083,0.0006846714540550099,4.8413582804715124e-05
GLN 956,L GLN  85,0.0,0.0,0.0,-4.5000000000001704e-05,0.00020730412441628666,1.4658615214269603e-05,-0.1992949999999992,0.2837512255039612,0.020064241572384418,0.19925999999999994,0.28368953523173873,0.020059879411402245,0.0,0.0,0.0,-7.999999999956486e-05,0.0006273754856543102,4.436214602563663e-05
LEU 957,L LEU  86,0.0,0.0,0.0,-3.500000000000281e-05,0.00018377975949490579,1.2995191418368068e-05,-0.12595000000000003,0.04414711202332511,0.0031216722281495347,0.12593500000000002,0.04418450831456651,0.003124316545262337,0.0,0.0,0.0,-5.000000000004667e-05,0.0006304760106458669,4.458138625031344e-05
PHE 958,L PHE  87,0.0,0.0,0.0,-5.499999999999838e-05,0.00022798026230355328,1.6120638945153034e-05,0.025870000000000008,0.07759815139550684,0.005487017905930324,-0.02580500000000001,0.07752997468721372,0.005482197084655019,0.0,0.0,0.0,9.99999999990564e-06,0.0006402343321005108,4.527140377767112e-05
HIE 959,L HIE  88,0.0,0.0,0.0,-8.000000000000673e-05,0.00027129319932503356,1.918332609325249e-05,0.47116500000000017,0.12903626534815701,0.009124241824666854,-0.4711499999999998,0.12904707474406393,0.009125006164381486,0.0,0.0,0.0,-6.499999999981298e-05,0.0006089129658660331,4.305664873162847e-05
PRO 960,L PRO  89,0.0,0.0,0.0,-6.000000000000227e-05,0.0002374868417407674,1.6792855623747304e-05,0.2442350000000001,0.08070037035230979,0.005706377912038406,-0.24421000000000015,0.08068857354049572,0.005705543751475395,0.0,0.0,0.0,-3.500000000014936e-05,0.00058632328966203,4.1459317408762574e-05
GLU 961,L GLU  90,0.0,0.0,0.0,-5.499999999999339e-05,0.00022798026230353257,1.612063894515157e-05,57.60459499999999,0.4581809915048996,0.03239828861038904,-57.60337999999997,0.4580646958711378,0.032390065267263506,0.0,0.0,0.0,0.0011599999999985756,0.0006036555309124233,4.268489194089401e-05
GLN 962,L GLN  91,0.0,0.0,0.0,-4.000000000002668e-05,0.00019595917942278498,1.3856406460560262e-05,0.028055000000000233,0.07118723182565843,0.005033697435782189,-0.028014999999999998,0.0712017891278021,0.0050347267924883456,0.0,0.0,0.0,2.1316282072803005e-16,0.0005916079783101443,4.1833001326716695e-05
LEU 963,L LEU  92,0.0,0.0,0.0,-3.500000000000281e-05,0.00018377975949490579,1.2995191418368068e-05,0.030100000000000033,0.12250216324620566,0.008662211034141347,-0.030104999999999972,0.12247331944141958,0.0086601714691454,0.0,0.0,0.0,-3.9999999999993376e-05,0.0005642694391865537,3.989987468651423e-05
ILE 964,L ILE  93,0.0,0.0,0.0,-0.00010000000000000009,0.0003000000000000003,2.1213203435596444e-05,-0.01365999999999996,0.054050850132074786,0.003821972265728788,0.013649999999999989,0.054021731738255134,0.003819913284356074,0.0,0.0,0.0,-0.00010999999999996568,0.0006228161847611214,4.4039754767732265e-05
THR 965,L THR  94,0.0,0.0,0.0,-0.00010499999999999677,0.0003065534211193772,2.16766002869447e-05,-0.16067000000000028,0.14216146137403052,0.010052333336096642,0.16066000000000005,0.14208439182401408,0.01004688369595268,0.0,0.0,0.0,-0.00011500000000037258,0.0006868587918926426,4.856825094648872e-05
GLY 966,L GLY  95,0.0,0.0,0.0,-5.500000000000283e-05,0.00022798026230357168,1.6120638945154335e-05,0.040350000000000004,0.07146990625431097,0.005053685536319013,-0.04031500000000003,0.07150773227420934,0.005056360239836556,0.0,0.0,0.0,-1.9999999999977813e-05,0.0005653317610040098,3.997499218260679e-05
LYS 967,L LYS  96,0.0,0.0,0.0,-0.00029000000000000526,0.0004537620521815453,3.208582241426947e-05,-68.63691000000001,0.6079559621360194,0.04298897834891713,68.63266,0.6076497135711562,0.04296732330522278,0.0,0.0,0.0,-0.0045399999999972355,0.0009101648202415353,6.435837163902246e-05
GLU 968,L GLU  97,0.0,0.0,0.0,-0.0003299999999999798,0.0004702127178203211,3.324906013709056e-05,69.80239500000002,1.1518823329567343,0.08145038087626874,-69.79814500000002,1.1514576214394363,0.0814203492368758,0.0,0.0,0.0,0.003920000000000954,0.0008623224454923907,6.097540487770364e-05
ASP 969,L ASP  98,0.0,0.0,0.0,-0.00025500000000000853,0.0004358612164439649,3.082004218037451e-05,68.16920500000002,0.48488915534559773,0.03428684098686894,-68.165935,0.4847299668602913,0.03427558466112424,0.0,0.0,0.0,0.003014999999995638,0.0008454436705047752,5.978189525251716e-05
ALA 970,L ALA  99,0.0,0.0,0.0,-0.00015000000000001012,0.00035707142142716664,2.52487623459069e-05,0.28235500000000013,0.09770639167935692,0.006908885212174214,-0.28228000000000003,0.0976341722963841,0.006903778530630895,0.0,0.0,0.0,-7.500000000007278e-05,0.0006851094803021709,4.844455593768564e-05
ALA 971,L ALA 100,0.0,0.0,0.0,-0.00020999999999999242,0.0004073082370883114,2.88010416478283e-05,0.32679499999999995,0.09124265984176476,0.006451830350760934,-0.32658000000000015,0.09120594059599332,0.00644923390799243,0.0,0.0,0.0,4.999999999968363e-06,0.0006441855322808777,4.555079582180742e-05
ASN 972,L ASN 101,0.0,0.0,0.0,-0.0002350000000000091,0.0004239988207530935,2.9981244136961186e-05,0.13699000000000047,0.16125907695382571,0.011402738684193347,-0.13695000000000004,0.1611962391000485,0.011398295376941238,0.0,0.0,0.0,-0.00019499999999915473,0.0006906337669129314,4.883518199005433e-05
ASN 973,L ASN 102,0.0,0.0,0.0,-0.00019499999999996297,0.0003962007067130755,2.8015620642771817e-05,-0.7712249999999997,0.07141382481704554,0.005049719979860106,0.7709549999999997,0.07141829580016824,0.005050036126108569,0.0,0.0,0.0,-0.00046499999999969786,0.0006846714540563054,4.8413582804806726e-05
TYR 974,L TYR 103,0.0,0.0,0.0,-0.00018500000000003957,0.00038829756630716155,2.74567842254027e-05,-0.07615500000000028,0.11918423123467324,0.008427597811654298,0.07611999999999998,0.1191588251033049,0.00842580132687687,0.0,0.0,0.0,-0.00022000000000024943,0.000686731388535342,4.85592421686994e-05
ALA 975,L ALA 104,0.0,0.0,0.0,-0.00010500000000001064,0.0003065534211194177,2.1676600286947564e-05,-0.2978500000000001,0.06166796169811292,0.004360583389868793,0.297735,0.061631605325514274,0.004358012606108408,0.0,0.0,0.0,-0.00021999999999984697,0.0006415605972937701,4.536518488885166e-05
ARG 976,L ARG 105,0.0,0.0,0.0,-0.0003100000000000058,0.000462493243193896,3.270321085153629e-05,-68.84571999999999,0.5142324878896121,0.03636172792931738,68.84215500000003,0.5140399021199132,0.036348110058945976,0.0,0.0,0.0,-0.003875000000002444,0.0008181534086012073,5.785218232728019e-05
GLY 977,L GLY 106,0.0,0.0,0.0,-6.499999999999062e-05,0.0002465258607123854,1.74320107847578e-05,-0.11009999999999995,0.0645151920093242,0.00456191297593453,0.11010500000000004,0.06447708100557903,0.004559218121015927,0.0,0.0,0.0,-5.99999999998202e-05,0.0006452906321960328,4.562893818619691e-05
HID 978,L HID 107,0.0,0.0,0.0,-9.999999999999343e-05,0.0002999999999999803,2.121320343559503e-05,-0.6261349999999999,0.18158856454909367,0.012840250537859524,0.6260250000000002,0.18151662286137818,0.01283516349233616,0.0,0.0,0.0,-0.00021000000000005238,0.0006526101439607492,4.614650582657748e-05
TYR 979,L TYR 108,0.0,0.0,0.0,-0.00017000000000000514,0.00037563279941987045,2.656124997058766e-05,-0.31599499999999986,0.22217550489421603,0.01571018061242451,0.3158450000000001,0.2221526299079079,0.01570856310663071,0.0,0.0,0.0,-0.00031999999999993313,0.00068381283989136,4.835286961496116e-05
THR 980,L THR 109,0.0,0.0,0.0,-0.00015500000000000125,0.0003619046835839544,2.5590525590538594e-05,-0.2719249999999997,0.13338924010204112,0.009432043621347384,0.27177499999999993,0.1333647043823816,0.009430308683972129,0.0,0.0,0.0,-0.0003049999999997655,0.0007085019407175775,5.009865267652283e-05
ILE 981,L ILE 110,0.0,0.0,0.0,-0.00023500000000000132,0.0004239988207530795,2.9981244136960197e-05,-0.09211000000000003,0.055857657487581605,0.003949732839066448,0.092135,0.05584054776772879,0.003948522999173235,0.0,0.0,0.0,-0.0002099999999999991,0.0007522632517940807,5.319304465810377e-05
GLY 982,L GLY 111,0.0,0.0,0.0,-5.000000000000338e-05,0.00021794494717704838,1.541103500742348e-05,-0.20949499999999988,0.04440731893505908,0.003140071635329405,0.20939500000000005,0.04444827302606916,0.0031429675268764604,0.0,0.0,0.0,-0.00015000000000003067,0.000614410286372185,4.344536799245406e-05
LYS 983,L LYS 112,0.0,0.0,0.0,-0.000134999999999999,0.0003417235724968331,2.4163505540380346e-05,-65.26658500000002,0.9213548462855982,0.06514962596876356,65.26410999999999,0.9211220917453342,0.0651331677373863,0.0,0.0,0.0,-0.0026100000000023726,0.0007196526940132146,5.0887130003591154e-05
GLU 984,L GLU 113,0.0,0.0,0.0,-0.00014500000000000512,0.00035210083782917756,2.489728900904763e-05,64.09834,1.045917451044942,0.07395753221952274,-64.09598000000005,1.0456111608010559,0.07393587422867641,0.0,0.0,0.0,0.002214999999998355,0.0007475125417010481,5.28571187258803e-05
ILE 985,L ILE 114,0.0,0.0,0.0,-0.00010999999999999067,0.0003128897569432138,2.212464688983571e-05,-0.27889999999999987,0.04611680821566073,0.0032609507815973184,0.2787849999999999,0.04613966596108058,0.00326256706827622,0.0,0.0,0.0,-0.000224999999999973,0.000710193635567153,5.021827356650615e-05
ILE 986,L ILE 115,0.0,0.0,0.0,-5.9999999999998944e-05,0.00023748684174075416,1.679285562374637e-05,-0.3491649999999998,0.04287082661904273,0.003031425221739786,0.3490900000000003,0.04276589645967661,0.0030240055390159093,0.0,0.0,0.0,-0.00013500000000003177,0.0006684122979117673,4.726388684818934e-05
ASP 987,L ASP 116,0.0,0.0,0.0,-4.499999999999949e-05,0.00020730412441627641,1.4658615214268878e-05,56.459210000000006,0.5491328945704272,0.038829559352334654,-56.45833500000003,0.5490028167261823,0.03882036145975989,0.0,0.0,0.0,0.0008300000000033946,0.0006333245613409193,4.478280920161596e-05
LEU 988,L LEU 117,0.0,0.0,0.0,-7.499999999999396e-05,0.0002633913438212973,1.8624580532187677e-05,-0.4697450000000001,0.0416562117216628,0.0029455389786930313,0.46961500000000006,0.04166601462823242,0.002946232148864103,0.0,0.0,0.0,-0.00020499999999993635,0.0006024740658316168,4.260134974385667e-05
VAL 989,L VAL 118,0.0,0.0,0.0,-4.500000000001059e-05,0.00020730412441632756,1.4658615214272495e-05,-0.36974999999999963,0.030841814148976673,0.0021808455928836613,0.3696799999999999,0.030898990274764192,0.0021848885555102943,0.0,0.0,0.0,-0.00011499999999976751,0.00060973354836364,4.3114672676486556e-05
LEU 990,L LEU 119,0.0,0.0,0.0,-3.4999999999998364e-05,0.00018377975949488248,1.299519141836642e-05,-0.3605949999999997,0.029532033031945758,0.002088230081911396,0.36053499999999983,0.029467418872376545,0.00208366117087219,0.0,0.0,0.0,-9.499999999999175e-05,0.0006131680030791789,4.3357525298390125e-05
ASP 991,L ASP 120,0.0,0.0,0.0,-2.0000000000002238e-05,0.00014000000000001568,9.899494936612774e-06,54.7596,0.4043195765730431,0.028589711436127235,-54.75891500000001,0.4042738524497487,0.028586478252362706,0.0,0.0,0.0,0.0006649999999997646,0.0005939486509812991,4.1998511878547856e-05
ARG 992,L ARG 121,0.0,0.0,0.0,-0.00010499999999998622,0.00030655342111934636,2.167660028694252e-05,-55.181619999999995,0.37657856497672826,0.026628125694454344,55.180799999999984,0.3765017529866734,0.02662269426654992,0.0,0.0,0.0,-0.0009250000000011482,0.0006777720855862365,4.792572378169769e-05
ILE 993,L ILE 122,0.0,0.0,0.0,-4.999999999999783e-05,0.00021794494717702418,1.5411035007421768e-05,-0.32740000000000025,0.024018742681496376,0.0016983815825660847,0.327365,0.02404603449635496,0.0017003114053018241,0.0,0.0,0.0,-8.499999999997065e-05,0.000606444556410338,4.2882105825141775e-05
ARG 994,L ARG 123,0.0,0.0,0.0,-3.9999999999997815e-05,0.00019595917942264354,1.3856406460550262e-05,-53.19768,0.3702429035112727,0.026180126775901754,53.197205000000004,0.3701790552887138,0.026175612024787943,0.0,0.0,0.0,-0.0005149999999999011,0.000574260393895959,4.060634186906904e-05
LYS 995,L LYS 124,0.0,0.0,0.0,-4.000000000000225e-05,0.0001959591794226653,1.38564064605518e-05,-52.94636499999999,0.7624207904931063,0.05391129110752835,52.94578999999999,0.7623932095065247,0.05390934083726398,0.0,0.0,0.0,-0.0006149999999992417,0.0006138200061907746,4.340362888054653e-05
LEU 996,L LEU 125,0.0,0.0,0.0,-5.499999999999616e-05,0.00022798026230354406,1.6120638945152383e-05,-0.366815,0.02155506379020837,0.0015241731774964943,0.3667900000000001,0.021569791375902578,0.0015252145750679824,0.0,0.0,0.0,-8.00000000001111e-05,0.0005946427498928083,4.2047592083262084e-05
ALA 997,L ALA 126,0.0,0.0,0.0,-9.999999999998898e-06,9.949874371065103e-05,7.035623639734369e-06,-0.320905,0.01479851259417732,0.001046412860681731,0.3209250000000001,0.01479322057565143,0.0010460386584631488,0.0,0.0,0.0,9.999999999971559e-06,0.0006081940479814063,4.3005813560494884e-05
ASP 998,L ASP 127,0.0,0.0,0.0,-3.500000000000281e-05,0.00018377975949490579,1.2995191418368068e-05,49.82529499999999,0.3635113863091353,0.025704136629771227,-49.825065000000016,0.36346847287398437,0.025701102191671304,0.0,0.0,0.0,0.00019500000000221006,0.0006759992603541207,4.7800366107348915e-05
GLN 999,L GLN 128,0.0,0.0,0.0,-2.999999999999836e-05,0.0001705872210923105,1.2062338081814159e-05,-0.30347000000000024,0.09718924374641415,0.00687231733114817,0.30344000000000015,0.0971431747473799,0.006869059760986211,0.0,0.0,0.0,-6.000000000025096e-05,0.0006135144660072721,4.338202392697857e-05
CYS1000,L CYS 129,0.0,0.0,0.0,-1.500000000000501e-05,0.00012155245781147276,8.595056718838412e-06,0.02241500000000001,0.060655607943536444,0.004288999169386723,-0.022360000000000026,0.06058927627889274,0.004284308812399028,0.0,0.0,0.0,4.0000000000106614e-05,0.0006545227268781455,4.628174586162472e-05
THR1001,L THR 130,0.0,0.0,0.0,-3.0000000000002803e-05,0.00017058722109233575,1.2062338081815946e-05,-0.04265000000000008,0.0866186325221079,0.006124862243348812,0.042645000000000065,0.08660276540041888,0.00612374026841439,0.0,0.0,0.0,-3.5000000000011686e-05,0.0005601562282077037,3.9609026748954654e-05
GLY1002,L GLY 131,0.0,0.0,0.0,-5.000000000000005e-06,7.053367989832949e-05,4.9874843358150055e-06,-0.026074999999999963,0.033973215552844,0.0024022691096128273,0.026054999999999984,0.03404999229074803,0.0024076980448137597,0.0,0.0,0.0,-2.4999999999967272e-05,0.0005782516753110755,4.088856808449432e-05
LEU1003,L LEU 132,0.0,0.0,0.0,-4.5000000000001704e-05,0.00020730412441628666,1.4658615214269603e-05,-0.22200000000000014,0.05566596805948846,0.003936178349617805,0.22196999999999995,0.05569945331868192,0.003938546115002353,0.0,0.0,0.0,-7.500000000006613e-05,0.0006398241946036953,4.524240267714942e-05
GLN1004,L GLN 133,0.0,0.0,0.0,-4.000000000000225e-05,0.0001959591794226653,1.38564064605518e-05,0.15792500000000026,0.12981471170479922,0.00917928629442402,-0.15791500000000003,0.12976913259708553,0.009176063364809542,0.0,0.0,0.0,-3.0000000000143244e-05,0.0005992495306638133,4.237334067552383e-05
GLY1005,L GLY 134,0.0,0.0,0.0,-2.4999999999999466e-05,0.00015612494995995662,1.1039701082909572e-05,-0.10262999999999994,0.03171282232788478,0.0022424351718611482,0.10273000000000003,0.03167518113602501,0.0022397735376595493,0.0,0.0,0.0,7.500000000009693e-05,0.0006159342497376374,4.355312847545319e-05
PHE1006,L PHE 135,0.0,0.0,0.0,-6.500000000000394e-05,0.00024652586071243594,1.743201078476137e-05,-0.28292499999999987,0.03455892612625676,0.00244368510144011,0.28290000000000004,0.03454808243593235,0.002442918336743962,0.0,0.0,0.0,-8.9999999999959e-05,0.0005494542747130029,3.885228436015005e-05
SER1007,L SER 136,0.0,0.0,0.0,-3.999999999999559e-05,0.00019595917942263265,1.385640646054949e-05,-0.06101000000000003,0.08927423984554561,0.006312642038005958,0.06100999999999999,0.08925301059348081,0.006311140903196504,0.0,0.0,0.0,-4.000000000005555e-05,0.0006468384651518445,4.573838650411675e-05
VAL1008,L VAL 137,0.0,0.0,0.0,-4.500000000000615e-05,0.00020730412441630712,1.465861521427105e-05,-0.26912499999999967,0.03645516938652257,0.002577769748251434,0.26911499999999994,0.036423093978958265,0.00257550167443163,0.0,0.0,0.0,-5.499999999976288e-05,0.0006098975323772876,4.3126268097292196e-05
PHE1009,L PHE 138,0.0,0.0,0.0,-8.000000000000673e-05,0.00027129319932503356,1.918332609325249e-05,0.11031500000000002,0.03127468265226644,0.0022114540182874877,-0.11036499999999991,0.031272700155247635,0.0022113138345789198,0.0,0.0,0.0,-0.00013000000000008784,0.0006731270311019678,4.759726882921695e-05
HID1010,L HID 139,0.0,0.0,0.0,-7.500000000000284e-05,0.0002633913438213284,1.862458053218988e-05,-0.7026999999999998,0.03229690387638095,0.002283735974231906,0.7026799999999997,0.03228633766781779,0.0022829888304592622,0.0,0.0,0.0,-9.499999999990739e-05,0.0006752592094893533,4.774803660885891e-05
SER1011,L SER 140,0.0,0.0,0.0,-4.499999999999393e-05,0.00020730412441625085,1.465861521426707e-05,-0.055355000000000126,0.04365477035788875,0.003086858415120462,0.055360000000000034,0.043655932013874056,0.0030869405566029237,0.0,0.0,0.0,-4.000000000009059e-05,0.0006069596362198048,4.29185274677544e-05
PHE1012,L PHE 141,0.0,0.0,0.0,-0.0001100000000000323,0.0003128897569433322,2.2124646889844084e-05,0.25330500000000017,0.057781934676851214,0.004085799784007961,-0.2532799999999997,0.057734838702468864,0.004082469595722726,0.0,0.0,0.0,-8.500000000037922e-05,0.0006540451054783879,4.624797292856388e-05
GLY1013,L GLY 142,0.0,0.0,0.0,-5.999999999999117e-05,0.0002374868417407234,1.6792855623744193e-05,0.31937,0.030094735420003172,0.0021280191493499223,-0.31935,0.03002145066448369,0.00212283713459138,0.0,0.0,0.0,-4.0000000000008914e-05,0.0006390618123468059,4.5188494110779136e-05
GLY1014,L GLY 143,0.0,0.0,0.0,-0.0001299999999999979,0.0003363034344159993,2.3780243901187844e-05,-0.1938549999999999,0.12648487646750514,0.008943831386771565,0.19379500000000005,0.1264645917836292,0.008942397043019275,0.0,0.0,0.0,-0.0001899999999998614,0.0006737210105079716,4.7639269515804e-05
GLY1015,L GLY 144,0.0,0.0,0.0,-7.49999999999873e-05,0.00026339134382127383,1.8624580532186017e-05,-0.38735000000000014,0.05642966861501049,0.003990180133778361,0.38741499999999995,0.0563996699901706,0.003988058910673305,0.0,0.0,0.0,-1.0000000000028874e-05,0.0005999166608788146,4.242051390542002e-05
THR1016,L THR 145,0.0,0.0,0.0,-0.00016000000000001123,0.000366606055596493,2.5922962793633265e-05,-0.21441000000000013,0.042564796487237974,0.003009785623595131,0.21443500000000001,0.04257412095393157,0.00301044496295813,0.0,0.0,0.0,-0.00013500000000011615,0.000660889552043034,4.67319483864969e-05
GLY1017,L GLY 146,0.0,0.0,0.0,-6.500000000000394e-05,0.00024652586071243594,1.743201078476137e-05,-0.36745,0.02136510004657067,0.001510740712365914,0.36741500000000016,0.021322822866587446,0.001507751264300356,0.0,0.0,0.0,-9.999999999997566e-05,0.0006244997998397378,4.415880433163202e-05
SER1018,L SER 147,0.0,0.0,0.0,-9.000000000000118e-05,0.0002861817604250875,2.0236106344848333e-05,-0.4150249999999998,0.05955295437675717,0.004211029787949808,0.41492499999999966,0.05957314306799895,0.0042124573439978425,0.0,0.0,0.0,-0.00018999999999993696,0.0006662582082047878,4.711156970428041e-05
GLY1019,L GLY 148,0.0,0.0,0.0,-5.500000000000283e-05,0.00022798026230357165,1.6120638945154335e-05,-0.45317500000000005,0.043104574873209026,0.003047953719300937,0.45316999999999985,0.043154039208401856,0.0030514513759851104,0.0,0.0,0.0,-5.999999999994121e-05,0.0006296030495477746,4.451965857909613e-05
PHE1020,L PHE 149,0.0,0.0,0.0,-0.00014000000000002454,0.00034698703145801034,2.45356882927749e-05,-0.27586499999999975,0.03773680928483685,0.0026683953745651606,0.27568499999999996,0.03765801076796334,0.00266282347800229,0.0,0.0,0.0,-0.000319999999999796,0.0006539113089711072,4.623851208680416e-05
THR1021,L THR 150,0.0,0.0,0.0,-8.499999999999286e-05,0.0002788816953476634,1.9719913792913362e-05,-0.226615,0.0870942981773207,0.006158496884386663,0.226585,0.08710139364556702,0.00615899860975793,0.0,0.0,0.0,-0.00011500000000000954,0.000641696968981538,4.5374827823369915e-05
SER1022,L SER 151,0.0,0.0,0.0,-5.0000000000001154e-05,0.0002179449471770387,1.5411035007422795e-05,-0.5879600000000003,0.059320977739746365,0.004194626562639089,0.5878700000000001,0.0592777622722024,0.00419157076762384,0.0,0.0,0.0,-0.00013999999999994044,0.0005748043145279922,4.0644802865802845e-05
LEU1023,L LEU 152,0.0,0.0,0.0,-8.999999999999453e-05,0.0002861817604250663,2.023610634484683e-05,-0.4192049999999996,0.03552383671565219,0.0025119145835401317,0.41913000000000017,0.03549116932421158,0.002509604650138998,0.0,0.0,0.0,-0.00016499999999981086,0.0006839407869108958,4.836191683547579e-05
LEU1024,L LEU 153,0.0,0.0,0.0,-6.499999999999728e-05,0.0002465258607124107,1.7432010784759586e-05,-0.26389499999999994,0.036141167316510785,0.0025555664489502394,0.26382500000000014,0.03608218916584553,0.0025513960639225153,0.0,0.0,0.0,-0.000135000000000014,0.0005628276823332122,3.9797927081732236e-05
MET1025,L MET 154,0.0,0.0,0.0,-4.9999999999990055e-05,0.0002179449471769903,1.5411035007419373e-05,-0.42003999999999997,0.12465206937712728,0.008814232354550268,0.41999500000000034,0.1246697837288558,0.008815484948373423,0.0,0.0,0.0,-9.499999999996789e-05,0.0006212688628927735,4.393034258915356e-05
GLU1026,L GLU 155,0.0,0.0,0.0,-6.500000000000672e-05,0.0002465258607124465,1.743201078476212e-05,55.437255000000015,0.5792816067976589,0.040961395238326384,-55.43655,0.5793007142258512,0.04096274633753096,0.0,0.0,0.0,0.0006400000000024874,0.0006327716807824823,4.474371464241026e-05
ARG1027,L ARG 156,0.0,0.0,0.0,-5.5000000000005043e-05,0.0002279802623035809,1.612063894515499e-05,-56.672149999999995,0.880770025319602,0.06227984575693377,56.67131499999999,0.8806474923455319,0.062271181367245375,0.0,0.0,0.0,-0.0008899999999982811,0.000598247440446886,4.2302482196748834e-05
LEU1028,L LEU 157,0.0,0.0,0.0,-4.5000000000003926e-05,0.0002073041244162969,1.4658615214270328e-05,-0.2866899999999998,0.030626522819282572,0.0021656221969679245,0.28662,0.030649561171409323,0.0021672512544695433,0.0,0.0,0.0,-0.00011499999999973199,0.0006338572394474058,4.482047523174458e-05
SER1029,L SER 158,0.0,0.0,0.0,-2.9999999999990036e-05,0.00017058722109226316,1.2062338081810813e-05,-0.40374499999999985,0.10714144844550164,0.007576044474196309,0.4036599999999999,0.10713526216890568,0.007575607038383178,0.0,0.0,0.0,-0.00011499999999992683,0.000625919323874868,4.42591798387618e-05
VAL1030,L VAL 159,0.0,0.0,0.0,-2.000000000000002e-05,0.00014000000000000012,9.899494936611673e-06,-0.3715450000000003,0.04265744923222444,0.0030163371620226787,0.3715000000000002,0.04264598457064556,0.0030155264880280352,0.0,0.0,0.0,-6.500000000005557e-05,0.0005837593682331685,4.127802078588483e-05
ASP1031,L ASP 160,0.0,0.0,0.0,-2.4999999999993916e-05,0.00015612494995992195,1.103970108290712e-05,53.33512999999998,0.38402709943760155,0.027154816617172863,-53.33453499999999,0.38395137553737435,0.02714946212883801,0.0,0.0,0.0,0.0005699999999988848,0.000595902676618137,4.2136682356389895e-05
TYR1032,L TYR 161,0.0,0.0,0.0,-5.000000000000393e-05,0.00021794494717705082,1.5411035007423652e-05,-0.12405000000000016,0.06957957674490399,0.0049200190548411415,0.12407000000000006,0.0696620779190514,0.004925852768810689,0.0,0.0,0.0,-3.0000000000088567e-05,0.0005908468498689765,4.1779181418506324e-05
GLY1033,L GLY 162,0.0,0.0,0.0,-4.999999999999449e-06,7.053367989832165e-05,4.9874843358144515e-06,0.15775500000000003,0.054480776196746475,0.0038523726293026076,-0.15766,0.05442852560927936,0.0038486779548307097,0.0,0.0,0.0,9.000000000010444e-05,0.00059321159799866,4.194639436233606e-05
LYS1034,L LYS 163,0.0,0.0,0.0,-2.5000000000000577e-05,0.00015612494995996355,1.1039701082910063e-05,-50.17686,0.9830697535789799,0.06951352891350848,50.17651499999999,0.9829802285789419,0.06950719854004722,0.0,0.0,0.0,-0.00037000000000027457,0.0006189507250194178,4.376642548815604e-05
LYS1035,L LYS 164,0.0,0.0,0.0,-2.500000000000169e-05,0.0001561249499599705,1.1039701082910553e-05,-48.71552999999998,0.506504796722089,0.03581529764657029,48.715239999999994,0.5064663388616012,0.035812578265176205,0.0,0.0,0.0,-0.00031499999999965665,0.0006676638375685423,4.721096270977498e-05
SER1036,L SER 165,0.0,0.0,0.0,-2.4999999999997247e-05,0.00015612494995994277,1.1039701082908593e-05,0.20930999999999997,0.08958679534395678,0.006334743049248325,-0.20933000000000004,0.08952229387141492,0.0063301821063852385,0.0,0.0,0.0,-4.4999999999931203e-05,0.000585640674816857,4.1411049250166534e-05
LYS1037,L LYS 166,0.0,0.0,0.0,-3.49999999999917e-05,0.0001837797594948475,1.2995191418363946e-05,-52.001259999999995,0.38238411630258057,0.027038640165558018,52.000895,0.38237967254283095,0.027038325944292726,0.0,0.0,0.0,-0.00039999999999835724,0.0006164414002977665,4.358898943546817e-05
LEU1038,L LEU 167,0.0,0.0,0.0,-2.9999999999991144e-05,0.00017058722109226945,1.2062338081811257e-05,0.24399000000000048,0.03736013784771103,0.0026417606818180655,-0.244055,0.03735922877951308,0.0026416964009893323,0.0,0.0,0.0,-9.499999999971199e-05,0.0006131680030789542,4.3357525298374235e-05
GLU1039,L GLU 168,0.0,0.0,0.0,-2.0000000000002238e-05,0.00014000000000001568,9.899494936612774e-06,52.27640000000004,0.3380460175736128,0.023903463137940843,-52.27604,0.33804045379356873,0.023903069719281023,0.0,0.0,0.0,0.0003400000000009129,0.0005953150426456341,4.209513035970866e-05
PHE1040,L PHE 169,0.0,0.0,0.0,-0.00010000000000001563,0.0003000000000000469,2.121320343559974e-05,0.2864000000000001,0.028332137229654428,0.002003384636059649,-0.28639500000000007,0.02838959272338978,0.002007447352983318,0.0,0.0,0.0,-9.499999999999175e-05,0.0005881963957727489,4.1591766012039703e-05
SER1041,L SER 170,0.0,0.0,0.0,-4.9999999999996716e-05,0.00021794494717701938,1.541103500742143e-05,-0.22721000000000002,0.1395010964114619,0.009864217125550306,0.22720500000000005,0.13948545793379302,0.009863111318189595,0.0,0.0,0.0,-5.500000000002517e-05,0.0006180412607585141,4.370211665354286e-05
ILE1042,L ILE 171,0.0,0.0,0.0,-5.499999999999616e-05,0.00022798026230354406,1.6120638945152383e-05,0.24369500000000002,0.03204905575832149,0.0022662104657334894,-0.243625,0.03199022311582158,0.0022620503696868083,0.0,0.0,0.0,1.4999999999973924e-05,0.0006121886964000511,4.328827785902287e-05
TYR1043,L TYR 172,0.0,0.0,0.0,-0.00010999999999999232,0.0003128897569432185,2.2124646889836044e-05,0.06675500000000005,0.06106500614099703,0.004317947993549716,-0.066735,0.061015692858476966,0.004314461017902466,0.0,0.0,0.0,-8.999999999985798e-05,0.0006495382975623098,4.592929348466748e-05
PRO1044,L PRO 173,0.0,0.0,0.0,-8.500000000000174e-05,0.00027888169534769254,1.9719913792915422e-05,-0.3535449999999999,0.04685144581547096,0.003312897504451361,0.353505,0.04687013948133691,0.0033142193462412663,0.0,0.0,0.0,-0.00012500000000015277,0.0006628536791782024,4.6870833148135914e-05
ALA1045,L ALA 174,0.0,0.0,0.0,-7.000000000000228e-05,0.0002551470164434698,1.8041618552669302e-05,0.4316499999999999,0.03159094015694905,0.002233816800903709,-0.43170000000000014,0.03156041824817773,0.002231658576037013,0.0,0.0,0.0,-0.00012000000000000454,0.0005617828762073255,3.972404813206826e-05
PRO1046,L PRO 175,0.0,0.0,0.0,-0.00011000000000001898,0.0003128897569432943,2.2124646889841404e-05,0.5287200000000001,0.043958635101649685,0.003108344897208149,-0.528705,0.04392935208946402,0.0031062742755591437,0.0,0.0,0.0,-9.500000000004061e-05,0.0006678135967469055,4.722155228283154e-05
GLN1047,L GLN 176,0.0,0.0,0.0,-0.00020499999999998463,0.0004037016224886589,2.8546015483774233e-05,0.31467999999999974,0.16589393478967165,0.011730472624749574,-0.3146150000000001,0.16591819301993346,0.011732187940661344,0.0,0.0,0.0,-0.0001399999999999224,0.0006858571279795573,4.849742261194747e-05
VAL1048,L VAL 177,0.0,0.0,0.0,-0.00015000000000001124,0.00035707142142716924,2.5248762345907084e-05,0.0734150000000001,0.06436484114017535,0.004551281564021286,-0.07337000000000002,0.06427583605057198,0.00454498795377942,0.0,0.0,0.0,-0.00010499999999992182,0.0007169204976847179,5.0693934548449855e-05
SER1049,L SER 178,0.0,0.0,0.0,-0.0001349999999999979,0.0003417235724968302,2.4163505540380143e-05,0.5350800000000006,0.06078127672235574,0.0042978852939553796,-0.5350700000000003,0.06076203666764029,0.00429652481663941,0.0,0.0,0.0,-0.00012499999999983634,0.0006552671211041208,4.633438248213105e-05
THR1050,L THR 179,0.0,0.0,0.0,-0.0002599999999999941,0.00043863424398921645,3.1016124838540956e-05,0.303335,0.07248898381823331,0.005125745201919468,-0.3033600000000001,0.07248393201254982,0.0051253879853138656,0.0,0.0,0.0,-0.00028499999999983205,0.0007167809986320292,5.068407047583732e-05
ALA1051,L ALA 180,0.0,0.0,0.0,-0.00016499999999998848,0.00037118054905932343,2.6246428328439356e-05,-0.4699949999999997,0.025022289563512885,0.0017693430631173337,0.46994999999999965,0.025089788759577916,0.001774115977043556,0.0,0.0,0.0,-0.00020999999999990137,0.0007388504584826652,5.224461694758823e-05
VAL1052,L VAL 181,0.0,0.0,0.0,-0.0002649999999999897,0.00044133320745213015,3.120697037522106e-05,-0.5400949999999995,0.06354121477435272,0.004493042385177564,0.5400399999999999,0.06345327729912822,0.004486824266672398,0.0,0.0,0.0,-0.00032000000000018174,0.0007054076835420583,4.987985565336835e-05
VAL1053,L VAL 182,0.0,0.0,0.0,-0.00021500000000001184,0.0004108223460329521,2.9049526674286678e-05,-0.3420549999999997,0.035717110395440246,0.002525581096500433,0.34196,0.03574672572418483,0.0025276752164786693,0.0,0.0,0.0,-0.0003099999999998904,0.0007027801932324867,4.969406403182836e-05
GLU1054,L GLU 183,0.0,0.0,0.0,-0.00018000000000001294,0.00038418745424599854,2.71661554144142e-05,62.486095000000006,0.3793653331211939,0.026825179959708977,-62.485004999999994,0.37922330489358974,0.026815137047423096,0.0,0.0,0.0,0.0009100000000032083,0.0007758221445680272,5.48589099418742e-05
PRO1055,L PRO 184,0.0,0.0,0.0,-0.00012000000000000011,0.00032496153618543874,2.2978250586152136e-05,-0.38585000000000025,0.03280712575035865,0.00231981410893184,0.3858599999999999,0.03280747475804896,0.0023198387875022907,0.0,0.0,0.0,-0.0001100000000000323,0.0006617401302627157,4.679209334920356e-05
TYR1056,L TYR 185,0.0,0.0,0.0,-0.000315000000000043,0.0004645158770161242,3.2846232660691775e-05,-0.71893,0.0553910200303279,0.003916736588028474,0.7187699999999996,0.05541053239232183,0.003918116320376762,0.0,0.0,0.0,-0.000474999999999991,0.0007137051211810067,5.046657309546564e-05
ASN1057,L ASN 186,0.0,0.0,0.0,-0.00014000000000001565,0.00034698703145798833,2.4535688292773343e-05,-0.18946000000000032,0.06586955594202804,0.004657680968035467,0.1895099999999999,0.065914868580617,0.004660885055437438,0.0,0.0,0.0,-9.000000000000341e-05,0.0007013558298037158,4.959334632789256e-05
SER1058,L SER 187,0.0,0.0,0.0,-9.499999999999397e-05,0.0002932149382278964,2.073342711661402e-05,-0.5191700000000001,0.04553801818261172,0.0032200241458721045,0.5191900000000003,0.04549784500390872,0.003217183473163834,0.0,0.0,0.0,-7.500000000004434e-05,0.000647591692349436,4.5791647710035863e-05
ILE1059,L ILE 188,0.0,0.0,0.0,-9.00000000000123e-05,0.0002861817604251228,2.0236106344850827e-05,-0.49197999999999986,0.03457498517714983,0.002444820647818701,0.4918700000000002,0.03458674746199594,0.002445652366956394,0.0,0.0,0.0,-0.0001999999999998181,0.0006633249580715641,4.6904157598268525e-05
LEU1060,L LEU 189,0.0,0.0,0.0,-0.00013499999999998734,0.00034172357249680354,2.4163505540378255e-05,-0.48478500000000013,0.047840555755552655,0.00338283813904844,0.4847099999999999,0.047867378244478724,0.003384734775429232,0.0,0.0,0.0,-0.0002099999999999591,0.0006526101439605068,4.6146505826560333e-05
THR1061,L THR 190,0.0,0.0,0.0,-7.500000000000506e-05,0.00026339134382133623,1.862458053219043e-05,-0.1937450000000001,0.06118357602330877,0.004326332150332428,0.19369999999999987,0.06118790730201565,0.004326638417986913,0.0,0.0,0.0,-0.00012000000000019994,0.0005963220606350562,4.2166337284618375e-05
THR1062,L THR 191,0.0,0.0,0.0,-6.499999999999284e-05,0.0002465258607123938,1.7432010784758393e-05,-0.4814950000000001,0.036705993720369964,0.002595505706986443,0.4814549999999999,0.03666289643495298,0.002592458268709535,0.0,0.0,0.0,-0.0001049999999997675,0.0006355902768294782,4.49430194802359e-05
HID1063,L HID 192,0.0,0.0,0.0,-8.00000000000045e-05,0.00027129319932502603,1.918332609325196e-05,-0.142835,0.07510018491987876,0.005310385002520996,0.1427450000000001,0.07501779772160706,0.005304559347862909,0.0,0.0,0.0,-0.00017000000000019444,0.0006489221833163489,4.588572762853702e-05
THR1064,L THR 193,0.0,0.0,0.0,-6.499999999999728e-05,0.0002465258607124107,1.7432010784759586e-05,-0.303185,0.09665883702486822,0.006834811912188965,0.30313999999999985,0.09667135253010645,0.006835696892051358,0.0,0.0,0.0,-0.00011000000000001453,0.0006147357155721723,4.346837931186477e-05
THR1065,L THR 194,0.0,0.0,0.0,-3.4999999999993925e-05,0.00018377975949485916,1.2995191418364771e-05,-0.31635500000000005,0.08878096065598677,0.006277761932010432,0.3163700000000001,0.08876329815864167,0.006276513004845891,0.0,0.0,0.0,-1.99999999999817e-05,0.0005564171097296735,3.934463114580714e-05
LEU1066,L LEU 195,0.0,0.0,0.0,-2.5000000000003908e-05,0.00015612494995998437,1.1039701082911535e-05,-0.356035,0.04138494623652337,0.002926357612288636,0.3560300000000003,0.04139274211742629,0.002926908864313814,0.0,0.0,0.0,-2.9999999999932302e-05,0.0005648893696999638,3.994371039350391e-05
GLU1067,L GLU 196,0.0,0.0,0.0,-2.999999999999725e-05,0.00017058722109230417,1.2062338081813713e-05,53.51420499999999,0.6228119162121993,0.0440394529357434,-53.51368500000002,0.6227851762633362,0.04403756213582643,0.0,0.0,0.0,0.0004899999999960869,0.0005655970296952486,3.999374951164793e-05
HIE1068,L HIE 197,0.0,0.0,0.0,-6.500000000000394e-05,0.00024652586071243594,1.743201078476137e-05,-0.6510749999999997,0.07157387355033865,0.005061037134323293,0.6509699999999999,0.07150335027116012,0.005056050385429427,0.0,0.0,0.0,-0.00016999999999969261,0.000633324561343182,4.478280920177596e-05
SER1069,L SER 198,0.0,0.0,0.0,-2.5000000000002796e-05,0.00015612494995997743,1.1039701082911044e-05,-0.24556000000000006,0.06466472299484448,0.00457248641332042,0.24551499999999987,0.06461447032205764,0.004568933012750387,0.0,0.0,0.0,-7.000000000001394e-05,0.000578878225536201,4.093287187578834e-05
ASP1070,L ASP 199,0.0,0.0,0.0,-1.9999999999996688e-05,0.00013999999999997679,9.899494936610023e-06,49.689585000000044,0.310794743795913,0.021976507089522573,-49.689325000000025,0.310748192869777,0.021973215441968445,0.0,0.0,0.0,0.0002400000000018565,0.0005589275445006316,3.952214569083424e-05
CYS1071,L CYS 200,0.0,0.0,0.0,-1.500000000000501e-05,0.00012155245781147276,8.595056718838412e-06,-0.09397499999999999,0.05796701109251708,0.004098886662863465,0.09402999999999997,0.057937372222081306,0.00409679087823628,0.0,0.0,0.0,3.9999999999889015e-05,0.0005986651818838015,4.2332020977031385e-05
ALA1072,L ALA 201,0.0,0.0,0.0,-1.4999999999996128e-05,0.00012155245781140079,8.595056718833323e-06,-0.19939000000000015,0.12359181971311822,0.008739261381833112,0.19932500000000009,0.12356941116230966,0.008737676858009781,0.0,0.0,0.0,-7.99999999999701e-05,0.0005861740355900596,4.144876355212158e-05
PHE1073,L PHE 202,0.0,0.0,0.0,-6.500000000000838e-05,0.0002465258607124528,1.7432010784762564e-05,0.20712500000000003,0.08353364217487459,0.005906720483906441,-0.2071250000000001,0.08350376862752944,0.005904608105115855,0.0,0.0,0.0,-6.500000000001726e-05,0.0006251199884823852,4.42026582911151e-05
MET1074,L MET 203,0.0,0.0,0.0,-5.500000000000949e-05,0.00022798026230359925,1.6120638945156286e-05,-0.2811649999999999,0.11696613943787337,0.008270755036573154,0.28113500000000013,0.1169734874875496,0.008271274622148609,0.0,0.0,0.0,-8.499999999996177e-05,0.0006306940621252408,4.459680481828475e-05
VAL1075,L VAL 204,0.0,0.0,0.0,-4.0000000000004476e-05,0.00019595917942267618,1.3856406460552569e-05,0.22918499999999972,0.02564762708322281,0.0018135611031890602,-0.22916500000000015,0.025684387767667956,0.0018161604761142824,0.0,0.0,0.0,-2.000000000021207e-05,0.000616116872029914,4.356604182157965e-05
ASP1076,L ASP 205,0.0,0.0,0.0,-9.500000000000507e-05,0.00029321493822793065,2.073342711661644e-05,56.15129499999999,0.352637303721245,0.02493522287606325,-56.150875,0.3525763312752245,0.024930911473058582,0.0,0.0,0.0,0.0003249999999982833,0.0006995534289812387,4.946589734349357e-05
ASN1077,L ASN 206,0.0,0.0,0.0,-0.00010999999999997012,0.00031288975694315535,2.2124646889831578e-05,-0.6748000000000002,0.06273491850635987,0.00443602862930325,0.6747400000000006,0.06272880040299712,0.00443559601406567,0.0,0.0,0.0,-0.00016999999999981697,0.0006565820588477037,4.642736262166361e-05
GLU1078,L GLU 207,0.0,0.0,0.0,-0.0001499999999999929,0.00035707142142712566,2.5248762345904004e-05,58.41392500000002,0.4170185360057176,0.029487663469012933,-58.41354000000002,0.4168749793382277,0.02947751247970627,0.0,0.0,0.0,0.00023499999999962995,0.0007278564418902065,5.146722257908773e-05
ALA1079,L ALA 208,0.0,0.0,0.0,-4.999999999999893e-05,0.00021794494717702903,1.541103500742211e-05,-0.08341000000000001,0.04154578077254058,0.002937730331395312,0.083425,0.041538588986627885,0.0029372217953365417,0.0,0.0,0.0,-3.5000000000011686e-05,0.000603137629401264,4.264827077384125e-05
ILE1080,L ILE 209,0.0,0.0,0.0,-6.49999999999995e-05,0.0002465258607124191,1.7432010784760182e-05,-0.21439000000000002,0.03689509316968839,0.0026088770572796132,0.21434999999999996,0.03692407751048126,0.002610926559671899,0.0,0.0,0.0,-0.00010499999999991517,0.000603303406255859,4.265999296764605e-05
TYR1081,L TYR 210,0.0,0.0,0.0,-0.0001449999999999907,0.00035210083782914254,2.4897289009045153e-05,-0.19718000000000038,0.06773069909575719,0.004789283662511547,0.1971549999999999,0.06773212660916547,0.00478938460295267,0.0,0.0,0.0,-0.00017000000000047755,0.0006641535966930217,4.6962751197107104e-05
ASP1082,L ASP 211,0.0,0.0,0.0,-9.500000000000507e-05,0.00029321493822793065,2.073342711661644e-05,55.86018000000001,0.4302455201395245,0.030422952486579107,-55.860079999999996,0.43013279763596074,0.03041498180191288,0.0,0.0,0.0,4.999999999384386e-06,0.0006204635363979253,4.3873397406595924e-05
ILE1083,L ILE 212,0.0,0.0,0.0,-5.999999999999561e-05,0.00023748684174074096,1.6792855623745437e-05,-0.14287499999999984,0.0295736263417252,0.0020911711730510997,0.1428399999999999,0.029554092779173688,0.0020897899415970094,0.0,0.0,0.0,-9.49999999998763e-05,0.0006131680030790951,4.33575252983842e-05
CYS1084,L CYS 213,0.0,0.0,0.0,-8.499999999998842e-05,0.0002788816953476488,1.971991379291233e-05,-0.26885000000000014,0.0677443540082855,0.004790249210636075,0.2688950000000001,0.06774521366856796,0.004790309997797599,0.0,0.0,0.0,-4.000000000002224e-05,0.0006232174580353233,4.406812907306197e-05
ARG1085,L ARG 214,0.0,0.0,0.0,-0.00012999999999999012,0.00033630343441597925,2.3780243901186427e-05,-56.492304999999995,0.6011260782676876,0.04250603262911572,56.492329999999995,0.6012492670270388,0.04251474338982604,0.0,0.0,0.0,-0.00010499999999751707,0.0007028335507116264,4.969783697536102e-05
ARG1086,L ARG 215,0.0,0.0,0.0,-0.00013000000000001178,0.0003363034344160352,2.378024390119038e-05,-53.912285000000026,0.8445035546221437,0.05971541902094617,53.91226000000003,0.8444578748486514,0.059712188973186225,0.0,0.0,0.0,-0.00015499999999832426,0.0006564868620156694,4.642063118911572e-05
ASN1087,L ASN 216,0.0,0.0,0.0,-3.500000000000281e-05,0.00018377975949490579,1.2995191418368068e-05,-0.04861500000000014,0.21969214090403907,0.015534580260663651,0.04861000000000006,0.21965146915056133,0.015531704333394966,0.0,0.0,0.0,-4.000000000004889e-05,0.0006069596362195461,4.2918527467736106e-05
LEU1088,L LEU 217,0.0,0.0,0.0,-6.500000000001505e-05,0.00024652586071247806,1.743201078476435e-05,-0.06738000000000016,0.04501739219457315,0.003183210329211703,0.06738499999999999,0.04500418619417532,0.0031822765239683374,0.0,0.0,0.0,-6.0000000000064444e-05,0.0006374950980203671,4.507771067833843e-05
ASP1089,L ASP 218,0.0,0.0,0.0,-4.5000000000002815e-05,0.00020730412441629176,1.4658615214269964e-05,52.466995,0.3593445630248095,0.02540949772973595,-52.466955000000006,0.3592937279907312,0.02540590315000409,0.0,0.0,0.0,-5.0000000005923085e-06,0.0006363764609105368,4.4998611089733644e-05
ILE1090,L ILE 219,0.0,0.0,0.0,-8.500000000000841e-05,0.0002788816953477144,1.9719913792916967e-05,0.006929999999999943,0.051738236344119844,0.003658445776555943,-0.006910000000000005,0.051773467142929484,0.0036609369702304347,0.0,0.0,0.0,-6.500000000031036e-05,0.0006330679268450176,4.476466240238211e-05
GLU1091,L GLU 220,0.0,0.0,0.0,-0.00011499999999999678,0.0003190219428189765,2.255825791146053e-05,56.19109,0.5336781725903004,0.03773674548098461,-56.191275000000005,0.5335943397153271,0.03773081760154661,0.0,0.0,0.0,-0.00030000000000164563,0.0006855654600417303,4.847679857427825e-05
ARG1092,L ARG 221,0.0,0.0,0.0,-0.0002750000000000052,0.0004465142774873023,3.157332735078832e-05,-59.494099999999975,0.5374103925322453,0.0380006532839675,59.49431999999997,0.5373427282519126,0.03799586869682076,0.0,0.0,0.0,-5.4999999995573035e-05,0.0008197408126982812,5.796442874743261e-05
PRO1093,L PRO 222,0.0,0.0,0.0,-0.00014999999999997903,0.0003570714214270927,2.5248762345901673e-05,0.4500500000000002,0.0455608110112162,0.00322163584223897,-0.44998500000000013,0.045524331680980155,0.0032190563640606645,0.0,0.0,0.0,-8.500000000001729e-05,0.0006540451054782494,4.624797292855409e-05
THR1094,L THR 223,0.0,0.0,0.0,-0.00012000000000000288,0.00032496153618544627,2.297825058615267e-05,-0.6570350000000006,0.09180198132393326,0.0064913803520514,0.656965,0.09178155465560509,0.00648993596848221,0.0,0.0,0.0,-0.00019000000000035156,0.0006032412452739556,4.265559752246313e-05
TYR1095,L TYR 224,0.0,0.0,0.0,-0.0002800000000000136,0.00044899888641289473,3.1749015732776624e-05,-0.5967200000000005,0.09959232701367976,0.007042240978552113,0.59664,0.09966413798352991,0.007047318780926576,0.0,0.0,0.0,-0.0003600000000000947,0.0007213875518749295,5.10098029794325e-05
THR1096,L THR 225,0.0,0.0,0.0,-6.500000000000394e-05,0.000246525860712436,1.7432010784761378e-05,-0.30620499999999995,0.13793814909226515,0.009753700060746169,0.3062,0.1378524210886411,0.009747638175476154,0.0,0.0,0.0,-6.999999999978468e-05,0.0006819824044652063,4.8223438284725416e-05
ASN1097,L ASN 226,0.0,0.0,0.0,-7.499999999998507e-05,0.000263391343821266,1.8624580532185464e-05,0.12961499999999973,0.043360889923985416,0.003066077930353353,-0.1295900000000001,0.043371671630223915,0.003066840312112753,0.0,0.0,0.0,-5.0000000000451905e-05,0.0006224949798997096,4.4017042154166824e-05
LEU1098,L LEU 227,0.0,0.0,0.0,-7.000000000000117e-05,0.00025514701644346573,1.8041618552669014e-05,-0.4646899999999997,0.0261144385350316,0.0018465696575000134,0.4646699999999997,0.026084307543049697,0.0018444390746245852,0.0,0.0,0.0,-8.999999999971475e-05,0.0006260191690355594,4.426623995778116e-05
ASN1099,L ASN 228,0.0,0.0,0.0,-0.00010999999999998789,0.0003128897569432059,2.212464688983515e-05,-0.5184199999999998,0.06000702958820892,0.004243137754068433,0.5183849999999999,0.06004179190364105,0.004245595820965613,0.0,0.0,0.0,-0.00014500000000037261,0.0006811571037573664,4.816508071202225e-05
ARG1100,L ARG 229,0.0,0.0,0.0,-0.000135000000000014,0.000341723572496871,2.4163505540383026e-05,-55.48587,0.5258208279454243,0.037181147312933434,55.48542499999998,0.5258200208979559,0.03718109024605967,0.0,0.0,0.0,-0.0005800000000023431,0.0006193545026907493,4.379497688110506e-05
LEU1101,L LEU 230,0.0,0.0,0.0,-4.999999999999783e-05,0.00021794494717702418,1.5411035007421768e-05,-0.34441999999999995,0.021209516731876838,0.0014997393106799654,0.34442499999999987,0.021287657809165063,0.001505264719243938,0.0,0.0,0.0,-4.4999999999748576e-05,0.0005770398599750878,4.080287980033204e-05
ILE1102,L ILE 231,0.0,0.0,0.0,-9.499999999999731e-05,0.0002932149382279067,2.0733427116614747e-05,-0.41133,0.02272159985564687,0.0016066597337335183,0.41129000000000027,0.022649854304162196,0.0016015865571360399,0.0,0.0,0.0,-0.000135000000000165,0.0006608895520431046,4.6731948386501896e-05
GLY1103,L GLY 232,0.0,0.0,0.0,-2.9999999999996697e-05,0.00017058722109230103,1.206233808181349e-05,-0.282985,0.02189028951384614,0.0015478772157377378,0.28304999999999997,0.021874128554069918,0.001546734463312913,0.0,0.0,0.0,3.4999999999999475e-05,0.0006586159730829152,4.65711820764706e-05
GLN1104,L GLN 233,0.0,0.0,0.0,-4.5000000000001704e-05,0.00020730412441628666,1.4658615214269603e-05,-0.07038000000000054,0.07965535512443596,0.005632484176631127,0.07042000000000004,0.07970504124583336,0.005635997515968223,0.0,0.0,0.0,-5.000000000769944e-06,0.0006041316081786856,4.271855568722829e-05
ILE1105,L ILE 234,0.0,0.0,0.0,-3.9999999999993376e-05,0.0001959591794226218,1.3856406460548723e-05,-0.3546400000000002,0.01929716041286285,0.0013645152985579917,0.35461499999999996,0.019262314892039407,0.0013620513481511685,0.0,0.0,0.0,-6.499999999994622e-05,0.0006713977956473001,4.747499341759058e-05
VAL1106,L VAL 235,0.0,0.0,0.0,-1.9999999999993913e-05,0.0001399999999999574,9.899494936608653e-06,-0.3177499999999997,0.03714831759312922,0.0026267827279773197,0.317815,0.0371355729052332,0.0026258815424537816,0.0,0.0,0.0,4.500000000040083e-05,0.0005941169918457748,4.2010415375230006e-05
SER1107,L SER 236,0.0,0.0,0.0,-3.500000000000281e-05,0.00018377975949490579,1.2995191418368068e-05,-0.4018799999999999,0.0325890411028007,0.0023043931956157494,0.40185999999999994,0.03273378071656265,0.002314627831855489,0.0,0.0,0.0,-5.5000000000010525e-05,0.0006016435821979097,4.254262568295079e-05
SER1108,L SER 237,0.0,0.0,0.0,-2.0000000000002238e-05,0.00014000000000001568,9.899494936612774e-06,-0.3946349999999999,0.02654603124762855,0.0018770878708788134,0.39460500000000004,0.026529775253478313,0.0018759383985089571,0.0,0.0,0.0,-5.000000000009018e-05,0.0005894913061276015,4.16833300013342e-05
ILE1109,L ILE 238,0.0,0.0,0.0,-3.0000000000014458e-05,0.00017058722109240202,1.2062338081820632e-05,-0.3445,0.0236044487332375,0.0016690865765442446,0.3444549999999998,0.02370248879337581,0.0016760190556794183,0.0,0.0,0.0,-7.500000000012718e-05,0.0006398241946033205,4.524240267712291e-05
THR1110,L THR 239,0.0,0.0,0.0,-2.000000000000002e-05,0.00014000000000000012,9.899494936611673e-06,-0.32809500000000036,0.0557715516639079,0.0039436442378845155,0.3280899999999999,0.0557099802548883,0.003939290481800018,0.0,0.0,0.0,-2.5000000000242605e-05,0.0005425633603552069,3.836502313305272e-05
ALA1111,L ALA 240,0.0,0.0,0.0,-9.999999999998898e-06,9.949874371065103e-05,7.035623639734369e-06,-0.20844499999999994,0.026404677142506723,0.0018670926262507933,0.20841499999999996,0.026426932758078697,0.0018686663359198357,0.0,0.0,0.0,-3.9999999999981714e-05,0.0005276362383309182,3.730951621235536e-05
SER1112,L SER 241,0.0,0.0,0.0,-9.999999999998898e-06,9.949874371065103e-05,7.035623639734369e-06,-0.21417499999999992,0.11866159604101068,0.008390641922701742,0.214185,0.1186457785806135,0.008389523459350944,0.0,0.0,0.0,1.0769163338864018e-16,0.0006557438524302735,4.6368092477483706e-05
LEU1113,L LEU 242,0.0,0.0,0.0,-2.00000000000089e-05,0.00014000000000006228,9.89949493661607e-06,-0.18305500000000008,0.056924177420495076,0.004025147186749822,0.18302500000000005,0.05682987220643739,0.004018478801113678,0.0,0.0,0.0,-5.000000000013854e-05,0.000614410286372247,4.344536799245845e-05
ARG1114,L ARG 243,0.0,0.0,0.0,-1.9999999999997796e-05,0.0001399999999999846,9.899494936610575e-06,-48.84310999999998,0.29222446492677795,0.02066339007783351,48.84285,0.2921957520245855,0.020661359769048725,0.0,0.0,0.0,-0.00027999999999622104,0.0006257795138903953,4.424929377995198e-05
PHE1115,L PHE 244,0.0,0.0,0.0,-2.0000000000002238e-05,0.00014000000000001568,9.899494936612774e-06,0.0491000000000001,0.0750185310440027,0.0053046112015867845,-0.049095000000000014,0.07500397306143185,0.005303581796767159,0.0,0.0,0.0,-1.5000000000017222e-05,0.0006362193018132849,4.4987498263394446e-05
ASP1116,L ASP 245,0.0,0.0,0.0,-1.5000000000001124e-05,0.0001215524578114413,8.595056718836186e-06,44.525544999999994,0.36041471664624314,0.025485169017998657,-44.52549,0.36043206003357814,0.025486395380677988,0.0,0.0,0.0,4.000000000154103e-05,0.0006151422599685722,4.3497126341819555e-05
GLY1117,L GLY 246,0.0,0.0,0.0,-9.999999999998898e-06,9.949874371065103e-05,7.035623639734369e-06,-0.11073000000000008,0.11233942807402923,0.007943597138576447,0.11072499999999996,0.11238558348382596,0.00794686081890202,0.0,0.0,0.0,-1.4999999999937286e-05,0.0005785974420959219,4.091301748832171e-05
ALA1118,L ALA 247,0.0,0.0,0.0,-1.000000000000001e-05,9.949874371066208e-05,7.03562363973515e-06,-0.12532500000000005,0.07370603350472726,0.005211803610555552,0.12543500000000007,0.07375551352271911,0.005215302376181079,0.0,0.0,0.0,9.999999999996234e-05,0.0006164414002970431,4.3588989435417024e-05
LEU1119,L LEU 248,0.0,0.0,0.0,-4.999999999999449e-06,7.053367989832165e-05,4.9874843358144515e-06,0.14348499999999997,0.027968013426055142,0.0019776371949879997,-0.14350500000000002,0.02796694432718735,0.0019775615982820824,0.0,0.0,0.0,-2.5000000000087174e-05,0.0005782516753111088,4.088856808449667e-05
ASN1120,L ASN 249,0.0,0.0,0.0,-5.00000000000167e-06,7.053367989835297e-05,4.987484335816666e-06,-0.03394500000000022,0.22640969938366148,0.016009583376059473,0.03389500000000003,0.22639609973451402,0.01600862173564608,0.0,0.0,0.0,-5.499999999972971e-05,0.0005761727171604289,4.0741563543881795e-05
VAL1121,L VAL 250,0.0,0.0,0.0,-1.500000000000501e-05,0.00012155245781147276,8.595056718838412e-06,0.09732000000000013,0.0347713617794873,0.0024587065705366207,-0.097325,0.03485598047681332,0.002464690016006061,0.0,0.0,0.0,-1.9999999999880113e-05,0.0006241794613733195,4.4136152981444094e-05
ASP1122,L ASP 251,0.0,0.0,0.0,-1.5000000000002789e-05,0.00012155245781145478,8.59505671883714e-06,46.60037000000001,0.26095778030008265,0.018452501605357767,-46.60021000000002,0.26101353585513565,0.018456444118464446,0.0,0.0,0.0,0.00014499999999991074,0.0005864938192352038,4.1471375670520973e-05
LEU1123,L LEU 252,0.0,0.0,0.0,-3.5000000000005025e-05,0.00018377975949491747,1.2995191418368893e-05,-0.06047999999999995,0.03206212095292534,0.00226713431450368,0.06054499999999999,0.032112427111633916,0.002270691497099508,0.0,0.0,0.0,3.0000000000047767e-05,0.0006317436188835627,4.4671019688389705e-05
THR1124,L THR 253,0.0,0.0,0.0,-1.5000000000003344e-05,0.00012155245781145928,8.595056718837458e-06,0.16990000000000025,0.047222769931464584,0.00333915408449508,-0.16992499999999996,0.047277366413538864,0.0033430146387654455,0.0,0.0,0.0,-3.999999999976467e-05,0.0005553377350762444,3.926830783211908e-05
GLU1125,L GLU 254,0.0,0.0,0.0,-1.5000000000002789e-05,0.00012155245781145478,8.59505671883714e-06,44.868604999999995,0.22997743144826505,0.01626186012969326,-44.868544999999976,0.22996434066474372,0.01626093447151336,0.0,0.0,0.0,4.49999999982964e-05,0.0006107167919751889,4.3184198499015014e-05
PHE1126,L PHE 255,0.0,0.0,0.0,-1.9999999999997796e-05,0.0001399999999999846,9.899494936610575e-06,-0.11520499999999995,0.032889861279731716,0.0023256643943183157,0.11524,0.03290839406595236,0.0023269748601994055,0.0,0.0,0.0,1.500000000010715e-05,0.0006039660586487153,4.270684956770186e-05
GLN1127,L GLN 256,0.0,0.0,0.0,-3.000000000000336e-05,0.00017058722109233892,1.206233808181617e-05,0.15199499999999955,0.2106432647273582,0.014894728089998806,-0.15191999999999997,0.21064520787333385,0.014894865491168429,0.0,0.0,0.0,4.499999999968196e-05,0.000602474065832028,4.260134974388574e-05
THR1128,L THR 257,0.0,0.0,0.0,-4.999999999999449e-06,7.053367989832165e-05,4.9874843358144515e-06,0.057004999999999945,0.07214939344859388,0.005101732536599699,-0.05696000000000006,0.07215295142958467,0.005101984123848291,0.0,0.0,0.0,3.9999999999889015e-05,0.0005730619512756275,4.052159917869911e-05
ASN1129,L ASN 258,0.0,0.0,0.0,-1.9999999999997796e-05,0.0001399999999999846,9.899494936610575e-06,-0.2327149999999999,0.03783746522958451,0.0026755128246749413,0.23270499999999988,0.03781478513756328,0.0026739090999883266,0.0,0.0,0.0,-3.000000000010772e-05,0.0005992495306633408,4.237334067549042e-05
LEU1130,L LEU 259,0.0,0.0,0.0,-1.4999999999998349e-05,0.0001215524578114188,8.595056718834595e-06,0.05291999999999996,0.04439564843540396,0.003139246406384808,-0.052875,0.044383773780515806,0.0031384067414852415,0.0,0.0,0.0,2.9999999999956728e-05,0.0005823229344615455,4.117644957982083e-05
VAL1131,L VAL 260,0.0,0.0,0.0,-2.4999999999997802e-05,0.0001561249499599462,1.1039701082908837e-05,-0.15511000000000003,0.03354352247454021,0.0023718852206630744,0.1550450000000001,0.033564311031212254,0.002373355193602463,0.0,0.0,0.0,-9.000000000000341e-05,0.0006015812497077071,4.2538218110299744e-05
PRO1132,L PRO 261,0.0,0.0,0.0,-3.0000000000001136e-05,0.00017058722109232626,1.2062338081815275e-05,-0.1652150000000001,0.027959770653565325,0.0019770543429556667,0.16516000000000006,0.027983287869726352,0.001978717261257876,0.0,0.0,0.0,-8.499999999989072e-05,0.0006306940621253211,4.459680481829042e-05
TYR1133,L TYR 262,0.0,0.0,0.0,-9.999999999997788e-06,9.949874371063999e-05,7.035623639733588e-06,0.08828499999999999,0.0595335516746649,0.004209657809727529,-0.08829500000000003,0.0595560909983185,0.0042112515805874115,0.0,0.0,0.0,-2.000000000011326e-05,0.0005653317610042408,3.997499218262313e-05
PRO1134,L PRO 263,0.0,0.0,0.0,-3.000000000000169e-05,0.00017058722109232943,1.2062338081815499e-05,0.16294500000000003,0.03780029067348563,0.0026728841866044293,-0.16296499999999997,0.03778509990723878,0.0026718100372219726,0.0,0.0,0.0,-5.000000000073612e-05,0.0006461423991664394,4.5689167206273433e-05
ARG1135,L ARG 264,0.0,0.0,0.0,-4.000000000000004e-05,0.00019595917942265444,1.385640646055103e-05,-51.555165000000024,0.314625329197402,0.022247370380853282,51.55472,0.31461781831468316,0.022246839281242964,0.0,0.0,0.0,-0.00048499999999663146,0.0006162588741761845,4.357608288963674e-05
GLY1136,L GLY 265,0.0,0.0,0.0,-1.4999999999999458e-05,0.0001215524578114278,8.595056718835232e-06,-0.09939499999999994,0.04971548023503348,0.0035154153204137945,0.09937499999999996,0.04974790824748325,0.0035177083271641578,0.0,0.0,0.0,-3.499999999993175e-05,0.000586323289661702,4.145931740873938e-05
HID1137,L HID 266,0.0,0.0,0.0,-2.000000000001112e-05,0.00014000000000007786,9.89949493661717e-06,0.08294500000000013,0.05812126955771006,0.004109794383542803,-0.08286500000000004,0.05810083282535626,0.004108349288339536,0.0,0.0,0.0,6.0000000000091095e-05,0.0006053098380170282,4.280186911807713e-05
PHE1138,L PHE 267,0.0,0.0,0.0,-3.999999999999559e-05,0.00019595917942263265,1.385640646054949e-05,-0.07117999999999995,0.05447850585322619,0.0038522120917727255,0.07118000000000003,0.05449254627928477,0.003853204899820403,0.0,0.0,0.0,-4.000000000042192e-05,0.000684397545290783,4.839421453025399e-05
PRO1139,L PRO 268,0.0,0.0,0.0,-2.4999999999999466e-05,0.00015612494995995662,1.1039701082909572e-05,0.3874850000000003,0.03270702944322207,0.0023127362311770394,-0.38752000000000003,0.03271940708509237,0.0023136114626271984,0.0,0.0,0.0,-6.0000000000162144e-05,0.0005885575587825327,4.161730409337289e-05
LEU1140,L LEU 269,0.0,0.0,0.0,-2.5000000000006127e-05,0.00015612494995999822,1.1039701082912514e-05,-0.24394000000000005,0.027321171277967782,0.001931898548061015,0.2438550000000001,0.027346553256305358,0.001933693324961258,0.0,0.0,0.0,-0.00011000000000012111,0.0006307931515167432,4.4603811496352245e-05
ALA1141,L ALA 270,0.0,0.0,0.0,-2.5000000000003908e-05,0.00015612494995998437,1.1039701082911535e-05,0.13694499999999998,0.032811918185318194,0.002320152985257669,-0.13697,0.0328955787302792,0.002326068679123638,0.0,0.0,0.0,-4.999999999997562e-05,0.0005361902647381915,3.791437722025854e-05
THR1142,L THR 271,0.0,0.0,0.0,-9.999999999996679e-06,9.949874371062894e-05,7.035623639732807e-06,-0.16586500000000004,0.07739338973710867,0.005472539070212289,0.16590500000000002,0.07738246555260421,0.005471766613718085,0.0,0.0,0.0,3.0000000000011405e-05,0.0005376802023510574,3.801973171921877e-05
TYR1143,L TYR 272,0.0,0.0,0.0,-2.9999999999996697e-05,0.00017058722109230103,1.206233808181349e-05,0.1034149999999999,0.054100210489424184,0.003825462570069143,-0.10340000000000003,0.054119405022597836,0.003826819828526023,0.0,0.0,0.0,-1.5000000000027214e-05,0.0006039660586488531,4.2706849567711605e-05
ALA1144,L ALA 273,0.0,0.0,0.0,-3.0000000000005578e-05,0.00017058722109235152,1.206233808181706e-05,-0.06481999999999997,0.029913669116308817,0.0021152158282312563,0.064825,0.02992598160461911,0.002116086452629005,0.0,0.0,0.0,-2.4999999999941735e-05,0.0006279928343540025,4.440579917082754e-05
PRO1145,L PRO 274,0.0,0.0,0.0,-3.5000000000005025e-05,0.00018377975949491747,1.2995191418368893e-05,0.13360999999999998,0.0340707778015119,0.0024091678023749155,-0.13360499999999997,0.034063895476002096,0.0024086811484710837,0.0,0.0,0.0,-3.0000000000027783e-05,0.0005823229344618968,4.117644957984567e-05
VAL1146,L VAL 275,0.0,0.0,0.0,-5.000000000000338e-05,0.00021794494717704838,1.541103500742348e-05,-0.048400000000000123,0.12569992044548003,0.008888326614160847,0.048434999999999985,0.1256427306890455,0.008884282687701922,0.0,0.0,0.0,-1.5000000000127133e-05,0.0005871754422658908,4.151957369724215e-05
ILE1147,L ILE 276,0.0,0.0,0.0,-4.00000000000067e-05,0.00019595917942268705,1.3856406460553336e-05,0.07159500000000012,0.06966025391139477,0.004925723791992396,-0.07154499999999997,0.06966453886303989,0.004926026783828928,0.0,0.0,0.0,1.000000000000334e-05,0.0006081940479814852,4.300581356050046e-05
SER1148,L SER 277,0.0,0.0,0.0,-2.4999999999995027e-05,0.0001561249499599289,1.1039701082907612e-05,-0.4134449999999999,0.061296223170763366,0.004334297506517076,0.4134150000000002,0.061304753282268816,0.004334900676486054,0.0,0.0,0.0,-5.499999999997812e-05,0.0006180412607585396,4.370211665354466e-05
ALA1149,L ALA 278,0.0,0.0,0.0,-3.000000000000336e-05,0.0001705872210923389,1.2062338081816168e-05,-0.26281499999999985,0.04170648360866766,0.0029490937379134494,0.2628499999999999,0.04180020932961941,0.0029557211471991076,0.0,0.0,0.0,4.99999999999029e-06,0.0006441855322809893,4.555079582181531e-05
GLU1150,L GLU 279,0.0,0.0,0.0,-2.9999999999998917e-05,0.00017058722109231366,1.2062338081814384e-05,52.333409999999965,0.596052541226711,0.04214727938448815,-52.33322499999995,0.59603173940669,0.04214580847368836,0.0,0.0,0.0,0.0001550000000021612,0.0006252799373066254,4.421396838094141e-05
LYS1151,L LYS 280,0.0,0.0,0.0,-7.000000000000173e-05,0.0002551470164434678,1.804161855266916e-05,-51.49290500000006,0.697016876386073,0.04928653598940578,51.49283500000004,0.6970489062963933,0.0492888008460846,0.0,0.0,0.0,-0.00013999999999974477,0.0006858571279784024,4.849742261186581e-05
ALA1152,L ALA 281,0.0,0.0,0.0,-2.0000000000000574e-05,0.000140000000000004,9.899494936611948e-06,-0.15889500000000004,0.12310566183161516,0.0087048848283593,0.15891500000000003,0.12317027959292771,0.008709453994080222,0.0,0.0,0.0,-3.1086244689504386e-17,0.0006324555320336939,4.472135954999706e-05
TYR1153,L TYR 282,0.0,0.0,0.0,-9.999999999996679e-06,9.949874371062894e-05,7.035623639732807e-06,0.06329499999999993,0.05201545900018574,0.003678048378556217,-0.06327500000000011,0.052023354130620786,0.0036786066485831144,0.0,0.0,0.0,9.999999999870113e-06,0.0005999166608789544,4.24205139054299e-05
HIE1154,L HIE 283,0.0,0.0,0.0,-1.0000000000002229e-05,9.949874371068417e-05,7.035623639736712e-06,0.4785250000000001,0.050941430829924424,0.0036021031183185014,-0.4785649999999999,0.050936291335354024,0.0036017397011722414,0.0,0.0,0.0,-5.0000000000061104e-05,0.0005894913061274565,4.168333000132395e-05
GLU1155,L GLU 284,0.0,0.0,0.0,-1.000000000000001e-05,9.949874371066208e-05,7.03562363973515e-06,46.282160000000005,0.5984348372209182,0.04231573314971789,-46.28209000000002,0.598413103047861,0.04231419631160267,0.0,0.0,0.0,6.0000000000357544e-05,0.0005351635264092159,3.7841775856766256e-05
GLN1156,L GLN 285,0.0,0.0,0.0,-3.5000000000002253e-05,0.00018377975949490289,1.2995191418367863e-05,0.045495000000000126,0.17648957469210452,0.012479697507351678,-0.04556500000000008,0.17649253744847146,0.012479907005863485,0.0,0.0,0.0,-0.00010499999999979082,0.0006196571632764089,4.381637821635684e-05
LEU1157,L LEU 286,0.0,0.0,0.0,-3.000000000000336e-05,0.0001705872210923389,1.2062338081816168e-05,-0.13311500000000026,0.0525135389685366,0.003713267950875624,0.13310000000000005,0.05246170031556329,0.003709602404571124,0.0,0.0,0.0,-4.500000000021487e-05,0.0005770398599750128,4.0802879800326735e-05
SER1158,L SER 287,0.0,0.0,0.0,-4.999999999997229e-06,7.053367989829033e-05,4.9874843358122365e-06,0.3626199999999999,0.07288138033819101,0.005153491825937078,-0.36268499999999987,0.07285832673758143,0.005151861690204897,0.0,0.0,0.0,-6.999999999993678e-05,0.0006205642593638638,4.3880519595819556e-05
VAL1159,L VAL 288,0.0,0.0,0.0,-9.999999999996679e-06,9.949874371062894e-05,7.035623639732807e-06,0.2676650000000001,0.01976240812755291,0.0013974132799568805,-0.267685,0.019761725000616657,0.0013973649755879768,0.0,0.0,0.0,-2.9999999999941186e-05,0.0004990991885387931,3.529164207004838e-05
ALA1160,L ALA 289,0.0,0.0,0.0,-1.000000000000001e-05,9.949874371066208e-05,7.03562363973515e-06,0.20672000000000013,0.024914686431901315,0.0017617343727133886,-0.20673999999999984,0.024859452930426133,0.0017578287743692108,0.0,0.0,0.0,-3.0000000000007797e-05,0.0005992495306631602,4.237334067547765e-05
GLU1161,L GLU 290,0.0,0.0,0.0,-2.0000000000002793e-05,0.00014000000000001956,9.899494936613049e-06,47.003259999999976,0.377728132925317,0.026709412423642526,-47.00320999999998,0.3777350869359175,0.026709904146447732,0.0,0.0,0.0,2.9999999999859027e-05,0.0005908468498687272,4.177918141848869e-05
ILE1162,L ILE 291,0.0,0.0,0.0,-1.5000000000000568e-05,0.0001215524578114368,8.595056718835869e-06,0.23140000000000016,0.020937526119385087,0.0014805066700287652,-0.231425,0.020934525908174517,0.0014802945230595669,0.0,0.0,0.0,-3.9999999999906775e-05,0.0005462600113500642,3.8626415831667086e-05
THR1163,L THR 292,0.0,0.0,0.0,-3.5000000000005025e-05,0.00018377975949491747,1.2995191418368893e-05,0.22839500000000013,0.05174532804997939,0.0036589472358862893,-0.2284200000000002,0.05176150693324076,0.0036600912556929038,0.0,0.0,0.0,-5.999999999995898e-05,0.0005969924622636196,4.221374183838595e-05
ASN1164,L ASN 293,0.0,0.0,0.0,-1.5000000000000568e-05,0.00012155245781143678,8.595056718835867e-06,0.3039049999999998,0.08793944493229386,0.006218257784540595,-0.303865,0.08792091204599714,0.006216947311583058,0.0,0.0,0.0,2.4999999999124613e-05,0.0006118619125256156,4.3265170749663296e-05
ALA1165,L ALA 294,0.0,0.0,0.0,-1.4999999999993907e-05,0.00012155245781138282,8.595056718832052e-06,0.24142500000000006,0.0174110417551616,0.0012311465692596895,-0.24146000000000004,0.01738500503307321,0.0012293054949848324,0.0,0.0,0.0,-4.999999999996258e-05,0.000622494979899424,4.401704215414663e-05
CYS1166,L CYS 295,0.0,0.0,0.0,-9.999999999998898e-06,9.949874371065103e-05,7.035623639734369e-06,0.3012399999999999,0.03988824889613556,0.0028205251284114273,-0.30125499999999983,0.03992580587790465,0.0028231808080604096,0.0,0.0,0.0,-2.500000000001723e-05,0.0006036348233825801,4.268342769741663e-05
PHE1167,L PHE 296,0.0,0.0,0.0,-2.9999999999996697e-05,0.00017058722109230103,1.206233808181349e-05,0.09889999999999993,0.04103827481754072,0.002901844241168017,-0.09888500000000003,0.040978186575298704,0.002897595360812126,0.0,0.0,0.0,-1.5000000000071622e-05,0.0006743700764416258,4.76851654081164e-05
GLU1168,L GLU 297,0.0,0.0,0.0,-4.000000000000225e-05,0.0001959591794226653,1.38564064605518e-05,49.159535000000005,0.4426775449176663,0.031302029389029436,-49.15939,0.44268028858316666,0.031302223395477495,0.0,0.0,0.0,0.00010499999999943554,0.0006511336268394888,4.6042100299679346e-05
PRO1169,L PRO 298,0.0,0.0,0.0,-3.5000000000000586e-05,0.00018377975949489416,1.2995191418367244e-05,0.1837,0.04040569266823684,0.0028571139284249833,-0.18365,0.04035340753889321,0.0028534168114735738,0.0,0.0,0.0,1.5000000000071622e-05,0.0006283112286119814,4.442831304471832e-05
ALA1170,L ALA 299,0.0,0.0,0.0,-2.0000000000001126e-05,0.0001400000000000079,9.899494936612224e-06,0.21026499999999998,0.05771754304368835,0.004081246607961848,-0.2102750000000002,0.05768318104092319,0.004078816847444808,0.0,0.0,0.0,-2.9999999999859027e-05,0.0005908468498689749,4.177918141850621e-05
ASN1171,L ASN 300,0.0,0.0,0.0,-5.0000000000001154e-05,0.00021794494717703873,1.5411035007422798e-05,0.41406500000000074,0.08234185311856992,0.005822448271560746,-0.41404499999999994,0.08235449577891929,0.005823342242647273,0.0,0.0,0.0,-2.9999999999148485e-05,0.0006317436188828356,4.4671019688338294e-05
GLN1172,L GLN 301,0.0,0.0,0.0,-4.000000000001336e-05,0.0001959591794227197,1.3856406460555647e-05,0.303885,0.05112085459966493,0.003614790294747458,-0.303885,0.05109541833667654,0.0036129916793427442,0.0,0.0,0.0,-3.9999999999906775e-05,0.0005986651818827916,4.233202097695998e-05
MET1173,L MET 302,0.0,0.0,0.0,-5.499999999998284e-05,0.00022798026230348882,1.6120638945148477e-05,0.13640500000000003,0.09132968288021145,0.006457983808821445,-0.13641499999999993,0.09135536533231102,0.006459799832425155,0.0,0.0,0.0,-6.500000000000616e-05,0.000678804095450075,4.799869789899485e-05
VAL1174,L VAL 303,0.0,0.0,0.0,-6.999999999999562e-05,0.0002551470164434455,1.8041618552667585e-05,-0.31375499999999973,0.020242158358237377,0.00143133674409616,0.313735,0.020209274479802693,0.001429011502752872,0.0,0.0,0.0,-8.999999999969754e-05,0.0006495382975622374,4.592929348466236e-05
LYS1175,L LYS 304,0.0,0.0,0.0,-7.000000000000228e-05,0.0002551470164434698,1.8041618552669302e-05,-55.273339999999955,0.7013149680448607,0.04959045696521479,55.27313499999997,0.7012226442277157,0.04958392868549796,0.0,0.0,0.0,-0.00027499999999790246,0.0006851094803012762,4.844455593762238e-05
CYS1176,L CYS 305,0.0,0.0,0.0,-6.000000000000227e-05,0.00023748684174076736,1.6792855623747304e-05,-0.09699999999999992,0.057203408989325216,0.004044891840333937,0.09696500000000002,0.05721419207679151,0.0040456543197608915,0.0,0.0,0.0,-9.499999999992514e-05,0.0006971190716082316,4.9293762282865096e-05
ASP1177,L ASP 306,0.0,0.0,0.0,-3.999999999999948e-05,0.00019595917942265167,1.3856406460550836e-05,50.717355000000005,0.32881769869115113,0.02325092245186679,-50.717164999999994,0.32880430011725165,0.023249975029620534,0.0,0.0,0.0,0.00014999999999943726,0.0005454356057305733,3.856812155126805e-05
PRO1178,L PRO 307,0.0,0.0,0.0,-2.0000000000002238e-05,0.00014000000000001568,9.899494936612774e-06,-0.1331799999999999,0.04776125626488523,0.0033772308182888817,0.13335499999999997,0.04779350348112195,0.0033795110408164192,0.0,0.0,0.0,0.00015500000000004733,0.0005839306465666912,4.1290131992995255e-05
ARG1179,L ARG 308,0.0,0.0,0.0,-3.499999999999767e-05,0.00018377975949487884,1.2995191418366162e-05,-48.271445,0.4767166107594891,0.03370895481723026,48.271245000000015,0.47668851986799204,0.03370696849124354,0.0,0.0,0.0,-0.00023500000000495903,0.0005829022216473715,4.1217411369556036e-05
HIE1180,L HIE 309,0.0,0.0,0.0,-2.500000000000502e-05,0.00015612494995999128,1.1039701082912023e-05,-0.3288849999999998,0.14919528067268117,0.01054969946846831,0.32884,0.14919113378481996,0.010549406239215563,0.0,0.0,0.0,-7.000000000001005e-05,0.0005701754116059657,4.0317490001240924e-05
GLY1181,L GLY 310,0.0,0.0,0.0,-1.4999999999998349e-05,0.0001215524578114188,8.595056718834595e-06,-0.15043999999999996,0.08755818865189031,0.0061912988944162655,0.15045999999999998,0.08758857459737539,0.006193447505226791,0.0,0.0,0.0,4.9999999999804365e-06,0.000543116009706937,3.8404101343475394e-05
LYS1182,L LYS 311,0.0,0.0,0.0,-2.4999999999999466e-05,0.00015612494995995662,1.1039701082909572e-05,-47.125154999999985,0.4373125895474341,0.030922669756723996,47.12501500000001,0.4372725406134825,0.030919837869446347,0.0,0.0,0.0,-0.000164999999999651,0.0005897245119538012,4.1699820143446004e-05
TYR1183,L TYR 312,0.0,0.0,0.0,-2.9999999999983372e-05,0.00017058722109222527,1.2062338081808133e-05,-0.12245499999999998,0.045648088404664174,0.0032278072859141045,0.12247000000000006,0.045670549591613145,0.003229395531674616,0.0,0.0,0.0,-1.49999999999606e-05,0.0005520643078481516,3.903684157304857e-05
MET1184,L MET 313,0.0,0.0,0.0,-1.9999999999997796e-05,0.0001399999999999846,9.899494936610575e-06,-0.3346950000000002,0.052092532814213215,0.003683498320211291,0.33469,0.05213304038707187,0.0036863626381570674,0.0,0.0,0.0,-2.5000000000049427e-05,0.0005695392874946687,4.0272509233963486e-05
ALA1185,L ALA 314,0.0,0.0,0.0,-1.000000000000334e-05,9.949874371069522e-05,7.035623639737493e-06,0.22360999999999998,0.01799410736880398,0.0012723755341880118,-0.22360000000000002,0.017963574254586286,0.0012702165169766043,0.0,0.0,0.0,5.495603971894525e-17,0.0005830951894845439,4.1231056256177585e-05
CYS1186,L CYS 315,0.0,0.0,0.0,0.0,0.0,0.0,-0.14235999999999996,0.0856791129739332,0.006058428178991646,0.14232000000000003,0.08563829517219493,0.006055541924551421,0.0,0.0,0.0,-3.9999999999991153e-05,0.0005642694391866052,3.9899874686517876e-05
CYS1187,L CYS 316,0.0,0.0,0.0,-9.999999999998898e-06,9.949874371065103e-05,7.035623639734369e-06,0.27386499999999997,0.031867330842101756,0.0022533605736765362,-0.2737899999999999,0.03187672975698771,0.0022540251773217014,0.0,0.0,0.0,6.49999999999018e-05,0.000539235570043558,3.812971282347934e-05
LEU1188,L LEU 317,0.0,0.0,0.0,-1.4999999999991686e-05,0.0001215524578113648,8.595056718830778e-06,-0.13645500000000005,0.026127532891568994,0.0018474955683303,0.1364200000000001,0.02610370854878607,0.001845810932896388,0.0,0.0,0.0,-4.999999999998783e-05,0.0005979130371551607,4.227883631322583e-05
LEU1189,L LEU 318,0.0,0.0,0.0,-2.5000000000003908e-05,0.00015612494995998437,1.1039701082911535e-05,0.11957500000000001,0.019765737400866186,0.0013976486951305044,-0.11955499999999997,0.019788303995037164,0.0013992443943071627,0.0,0.0,0.0,-5.00000000000167e-06,0.0006363764609096269,4.49986110896693e-05
TYR1190,L TYR 319,0.0,0.0,0.0,-2.4999999999995027e-05,0.00015612494995992891,1.1039701082907613e-05,-0.01740000000000011,0.041913720903780545,0.0029637476275823573,0.017440000000000008,0.04197435407483956,0.0029680350402244244,0.0,0.0,0.0,1.4999999999900648e-05,0.0005520643078481933,3.9036841573051525e-05
ARG1191,L ARG 320,0.0,0.0,0.0,-2.9999999999987814e-05,0.00017058722109225053,1.206233808180992e-05,-48.017675000000025,0.25598109182626344,0.01810059658858872,48.01747500000001,0.2559656800735512,0.01809950681310344,0.0,0.0,0.0,-0.00022999999999726129,0.0005806031346784542,4.105484137093013e-05
GLY1192,L GLY 321,0.0,0.0,0.0,-4.999999999999449e-06,7.053367989832165e-05,4.9874843358144515e-06,-0.0839749999999999,0.02753460322939142,0.0019469904660783684,0.08396500000000001,0.027525148046831625,0.0019463218837078296,0.0,0.0,0.0,-1.499999999990287e-05,0.0005610481262778486,3.9672093466307314e-05
ASP1193,L ASP 322,0.0,0.0,0.0,-4.999999999999449e-06,7.053367989832165e-05,4.9874843358144515e-06,43.888740000000006,0.21652647043542186,0.015310733555127529,-43.888735,0.2164537705269074,0.015305592895297307,0.0,0.0,0.0,5.684341886080802e-16,0.0006082762530302735,4.301162633524506e-05
VAL1194,L VAL 323,0.0,0.0,0.0,-1.0000000000001675e-05,9.949874371067864e-05,7.035623639736321e-06,-0.00227999999999982,0.03254015365667484,0.002300936331148701,0.002235000000000009,0.03250091960237436,0.00229816206456377,0.0,0.0,0.0,-5.4999999999816304e-05,0.0006495960283130686,4.593337566520193e-05
VAL1195,L VAL 324,0.0,0.0,0.0,-9.999999999999454e-06,9.949874371065656e-05,7.03562363973476e-06,0.15898499999999982,0.02702008095842827,0.0019106082473914136,-0.15894000000000003,0.02707132061795259,0.0019142314384629476,0.0,0.0,0.0,3.499999999977632e-05,0.0005420101475067699,3.832590507739579e-05
PRO1196,L PRO 325,0.0,0.0,0.0,-1.0000000000001119e-05,9.949874371067313e-05,7.035623639735931e-06,0.11637999999999998,0.026978243085864818,0.0019076498630514103,-0.11637499999999998,0.02696987903198689,0.001907058435129881,0.0,0.0,0.0,-5.000000000086047e-06,0.0006123520229411917,4.3299826789501696e-05
LYS1197,L LYS 326,0.0,0.0,0.0,0.0,0.0,0.0,-41.45452499999998,0.27064441501082687,0.019137450114442192,41.454534999999986,0.2705178529708446,0.019128500826770964,0.0,0.0,0.0,1.0000000000687238e-05,0.0005384236250399137,3.8072299641676594e-05
ASP1198,L ASP 327,0.0,0.0,0.0,-9.999999999997788e-06,9.949874371063999e-05,7.035623639733588e-06,42.86475999999999,0.23028013896326896,0.016283264783350796,-42.86466499999999,0.23030400078222849,0.01628495206875057,0.0,0.0,0.0,8.500000000037033e-05,0.0006064445564122298,4.2882105825275545e-05
VAL1199,L VAL 328,0.0,0.0,0.0,-1.4999999999993907e-05,0.00012155245781138282,8.595056718832052e-06,0.09813500000000001,0.020831629196968793,0.0014730186268340306,-0.09814499999999998,0.02080538331778592,0.0014711627629191894,0.0,0.0,0.0,-2.4999999999946872e-05,0.0005952940449894693,4.2093645601202345e-05
ASN1200,L ASN 329,0.0,0.0,0.0,0.0,0.0,0.0,0.18146000000000065,0.19410038227680007,0.01372496965388265,-0.18145999999999987,0.19405315869627074,0.01372163044248023,0.0,0.0,0.0,9.237055564881303e-16,0.0005830951894846945,4.123105625618823e-05
ALA1201,L ALA 330,0.0,0.0,0.0,-4.999999999999449e-06,7.053367989832165e-05,4.9874843358144515e-06,0.05687999999999997,0.02212273943253869,0.0015643139071171142,-0.056785000000000016,0.022138400461641294,0.0015654213091049953,0.0,0.0,0.0,9.00000000000345e-05,0.0006015812497078722,4.253821811031142e-05
ALA1202,L ALA 331,0.0,0.0,0.0,-1.500000000000501e-05,0.00012155245781147276,8.595056718838412e-06,0.04573999999999999,0.030093062323399398,0.0021279008435545117,-0.04579500000000001,0.030082103899162327,0.002127125965945596,0.0,0.0,0.0,-6.999999999995371e-05,0.0005788782255362452,4.093287187579146e-05
ILE1203,L ILE 332,0.0,0.0,0.0,-2.000000000000002e-05,0.00014000000000000012,9.899494936611673e-06,0.13024000000000002,0.022267518945764887,0.0015745513646750271,-0.13022500000000004,0.02231265055971578,0.0015777426517020843,0.0,0.0,0.0,-5.0000000002281555e-06,0.000681890753713511,4.8216957597922955e-05
ALA1204,L ALA 333,0.0,0.0,0.0,-5.00000000000167e-06,7.053367989835297e-05,4.987484335816666e-06,0.08178499999999995,0.028150821924057472,0.0019905637078475973,-0.08184999999999996,0.02818789633867714,0.001993185264846206,0.0,0.0,0.0,-7.000000000010248e-05,0.0005613376880274412,3.9692568573978235e-05
THR1205,L THR 334,0.0,0.0,0.0,-5.00000000000167e-06,7.053367989835297e-05,4.987484335816666e-06,0.1475950000000002,0.041660304547614435,0.002945828385191493,-0.14762500000000003,0.04162360358018027,0.002943233234896612,0.0,0.0,0.0,-3.499999999986847e-05,0.0006275149400612494,4.437200694131793e-05
ILE1206,L ILE 335,0.0,0.0,0.0,-9.999999999998898e-06,9.949874371065103e-05,7.035623639734369e-06,0.05186500000000002,0.03627005341876405,0.002564680072640638,-0.05191000000000002,0.03626957264705497,0.002564646076947069,0.0,0.0,0.0,-5.500000000003169e-05,0.0005674284095814657,4.012324762529521e-05
LYS1207,L LYS 336,0.0,0.0,0.0,-5.000000000000005e-06,7.053367989832949e-05,4.9874843358150055e-06,-43.43731,0.29558975608017896,0.020901352097357204,43.437265000000004,0.2955652631392649,0.02089962018489605,0.0,0.0,0.0,-4.999999999984794e-05,0.0005545268253200147,3.9210967853363046e-05
THR1208,L THR 337,0.0,0.0,0.0,-5.000000000000005e-06,7.053367989832949e-05,4.9874843358150055e-06,-0.07175000000000004,0.10957726725922663,0.00774828287428898,0.07178500000000004,0.10959807833625555,0.007749754439658075,0.0,0.0,0.0,2.9999999999911208e-05,0.0005090186637049365,3.599305488562753e-05
LYS1209,L LYS 338,0.0,0.0,0.0,-1.500000000000168e-05,0.00012155245781144578,8.595056718836504e-06,-43.86343999999999,0.5018297284937285,0.03548472040189195,43.86343,0.5018214275012417,0.03548413343308414,0.0,0.0,0.0,-2.5000000000581225e-05,0.0005952940449891333,4.209364560117859e-05
ARG1210,L ARG 339,0.0,0.0,0.0,-1.4999999999996128e-05,0.00012155245781140079,8.595056718833323e-06,-47.58746999999998,0.3030968807190675,0.021432185971294274,47.58737499999997,0.3030497721129131,0.021428854889807874,0.0,0.0,0.0,-0.0001099999999999568,0.0005898304841211716,4.170731350726247e-05
THR1211,L THR 340,0.0,0.0,0.0,-3.9999999999998926e-05,0.000195959179422649,1.3856406460550646e-05,0.046579999999999656,0.12476306985642806,0.008822081273713122,-0.046574999999999936,0.12475213174531326,0.008821307832458858,0.0,0.0,0.0,-3.50000000002515e-05,0.0006432534492718454,4.5484887600175874e-05
ILE1212,L ILE 341,0.0,0.0,0.0,-3.000000000000336e-05,0.0001705872210923389,1.2062338081816168e-05,-0.24987499999999982,0.03717067896877949,0.0026283639160132165,0.249895,0.03715540303912742,0.0026272837446686256,0.0,0.0,0.0,-9.999999999639187e-06,0.0005999166608789434,4.242051390542913e-05
GLN1213,L GLN 342,0.0,0.0,0.0,-4.4999999999997265e-05,0.0002073041244162662,1.4658615214268156e-05,0.2099850000000003,0.22895129345561763,0.016189301216389843,-0.2099299999999998,0.2290703715018597,0.016197721305788663,0.0,0.0,0.0,1.0000000000296439e-05,0.0006479969135725329,4.582030117750912e-05
PHE1214,L PHE 343,0.0,0.0,0.0,-3.4999999999998364e-05,0.00018377975949488248,1.299519141836642e-05,-0.025070000000000026,0.042436247477834345,0.003000695835968719,0.025034999999999977,0.04243022242458785,0.003000269800367958,0.0,0.0,0.0,-7.000000000025431e-05,0.0005339475629686145,3.775579425731384e-05
VAL1215,L VAL 344,0.0,0.0,0.0,-1.999999999999835e-05,0.00013999999999998847,9.89949493661085e-06,-0.23084000000000007,0.03131141006087182,0.002214051038255515,0.2308300000000002,0.031296982282640474,0.0022130308402730312,0.0,0.0,0.0,-3.000000000007219e-05,0.0005736723803703283,4.056476303392876e-05
ASP1216,L ASP 345,0.0,0.0,0.0,-5.00000000000167e-06,7.053367989835297e-05,4.987484335816666e-06,45.049415000000025,0.35304184280862455,0.024963828109257357,-45.04933500000003,0.35309673288264437,0.02496770942361328,0.0,0.0,0.0,7.49999999985107e-05,0.0005651327277735463,3.996091840791257e-05
TRP1217,L TRP 346,0.0,0.0,0.0,-2.500000000000169e-05,0.0001561249499599705,1.1039701082910553e-05,-0.26350000000000007,0.04286140455001391,0.0030307589808494777,0.26347000000000004,0.0428529940610916,0.003030164269474472,0.0,0.0,0.0,-5.5000000000067216e-05,0.0005761727171606434,4.074156354389696e-05
CYS1218,L CYS 347,0.0,0.0,0.0,-2.500000000000169e-05,0.0001561249499599705,1.1039701082910553e-05,-4.9999999999963404e-05,0.05436476340424933,0.0038441692860746958,5.4999999999978955e-05,0.05435220303722748,0.003843281134005161,0.0,0.0,0.0,-2.0000000000095496e-05,0.0006161168720299468,4.3566041821581974e-05
PRO1219,L PRO 348,0.0,0.0,0.0,-5.0000000000005595e-06,7.053367989833732e-05,4.9874843358155595e-06,0.084235,0.03783913020934803,0.0026756305565230737,-0.08418499999999998,0.03788443974773817,0.0026788344247078836,0.0,0.0,0.0,4.499999999998394e-05,0.0005412716508372675,3.8273685477106905e-05
THR1220,L THR 349,0.0,0.0,0.0,-2.4999999999999466e-05,0.00015612494995995664,1.1039701082909573e-05,0.06958500000000012,0.03999765961903283,0.0028282616348209453,-0.06959999999999995,0.039999874999804653,0.002828418285897612,0.0,0.0,0.0,-3.999999999983128e-05,0.0006069596362197434,4.291852746775005e-05
GLY1221,L GLY 350,0.0,0.0,0.0,-4.999999999999449e-06,7.053367989832165e-05,4.9874843358144515e-06,0.15010999999999997,0.02320038577265492,0.0016405150105988193,-0.15011500000000005,0.023216627123680146,0.001641663447543376,0.0,0.0,0.0,-1.0000000000094377e-05,0.00055668662638866,3.936368885152836e-05
PHE1222,L PHE 351,0.0,0.0,0.0,-2.4999999999999466e-05,0.00015612494995995662,1.1039701082909572e-05,0.10959500000000003,0.04520952305654195,0.0031967960327490383,-0.10959000000000002,0.04524977237511816,0.0031996420893593757,0.0,0.0,0.0,-2.0000000000166552e-05,0.0006630233781698727,4.688283267891297e-05
LYS1223,L LYS 352,0.0,0.0,0.0,-1.0000000000001119e-05,9.949874371067313e-05,7.035623639735931e-06,-43.91678499999998,0.25520669814299207,0.018045838686113796,43.91674499999999,0.25517968174661804,0.018043928338405867,0.0,0.0,0.0,-5.000000000091376e-05,0.0005722761571113076,4.0466035140478365e-05
VAL1224,L VAL 353,0.0,0.0,0.0,-1.0000000000001119e-05,9.949874371067313e-05,7.035623639735931e-06,-0.10426000000000006,0.030525929961263975,0.002158509207763536,0.10424499999999998,0.030522532250781748,0.002158268953351287,0.0,0.0,0.0,-2.5000000000028333e-05,0.0005606915373001671,3.964687881788582e-05
GLY1225,L GLY 354,0.0,0.0,0.0,-9.999999999998898e-06,9.949874371065103e-05,7.035623639734369e-06,0.07485999999999998,0.03817015064156805,0.0026990372357564812,-0.07479499999999999,0.03817031536416751,0.0026990488834031908,0.0,0.0,0.0,5.499999999999658e-05,0.0005495225200116914,3.885711003149872e-05
ILE1226,L ILE 355,0.0,0.0,0.0,-5.00000000000167e-06,7.053367989835297e-05,4.987484335816666e-06,-0.10137500000000003,0.03603698620861618,0.002548199732163859,0.101375,0.0360476680937893,0.002548955055508036,0.0,0.0,0.0,-4.999999999970584e-06,0.000578770248025812,4.0925236712807164e-05
ASN1227,L ASN 356,0.0,0.0,0.0,-4.999999999997229e-06,7.053367989829033e-05,4.9874843358122365e-06,-0.21580500000000058,0.1170358362853014,0.008275683347917522,0.21585000000000007,0.11699857905120022,0.0082730488636294,0.0,0.0,0.0,4.000000000001336e-05,0.0005986651818833779,4.2332020977001434e-05
TYR1228,L TYR 357,0.0,0.0,0.0,0.0,0.0,0.0,0.0818099999999999,0.0754935354848349,0.0053381990877074004,-0.08181999999999992,0.07551269826989368,0.005339554101233549,0.0,0.0,0.0,-1.0000000000063291e-05,0.0005476312628036775,3.872337795182327e-05
GLU1229,L GLU 358,0.0,0.0,0.0,-2.000000000000002e-05,0.00014000000000000012,9.899494936611673e-06,45.68636999999996,0.23949637388241746,0.016934951004184615,-45.68626499999998,0.23952764929457365,0.016937162509786618,0.0,0.0,0.0,8.499999999884267e-05,0.0005981429595026139,4.229509427832888e-05
PRO1230,L PRO 359,0.0,0.0,0.0,-1.000000000000334e-05,9.949874371069522e-05,7.035623639737493e-06,0.03870500000000004,0.03007636904614641,0.00212672045059993,-0.03863999999999993,0.030077240564918867,0.0021267820762833236,0.0,0.0,0.0,5.50000000003692e-05,0.0005674284095810259,4.0123247625264113e-05
PRO1231,L PRO 360,0.0,0.0,0.0,-9.999999999998898e-06,9.949874371065103e-05,7.035623639734369e-06,-0.19955499999999998,0.046137153954269504,0.00326238944257117,0.19958000000000012,0.04607291612216383,0.003257847141902106,0.0,0.0,0.0,1.5000000000080504e-05,0.0005610481262779706,3.967209346631594e-05
THR1232,L THR 361,0.0,0.0,0.0,-2.4999999999998358e-05,0.00015612494995994968,1.1039701082909082e-05,0.2353649999999999,0.10869384423692087,0.007685815433316108,-0.23539000000000004,0.10870573995884475,0.007686656587880056,0.0,0.0,0.0,-5.0000000000092193e-05,0.0006062177826492152,4.2866070498713264e-05
VAL1233,L VAL 362,0.0,0.0,0.0,-1.4999999999999978e-05,0.00012155245781143201,8.59505671883553e-06,-0.051610000000000135,0.08805497089886527,0.006226426703977174,0.051620000000000006,0.08807062847510512,0.006227533861810787,0.0,0.0,0.0,-5.000000000115468e-06,0.0005957977844872887,4.212926536268831e-05
VAL1234,L VAL 363,0.0,0.0,0.0,-4.999999999999949e-05,0.00021794494717703147,1.5411035007422283e-05,-0.1298800000000001,0.05446784005264034,0.003851457905780622,0.12990000000000004,0.05448146473801873,0.0038524213165228812,0.0,0.0,0.0,-3.000000000002556e-05,0.0005469003565549184,3.867169507533235e-05
PRO1235,L PRO 364,0.0,0.0,0.0,-3.000000000000058e-05,0.00017058722109232315,1.2062338081815055e-05,0.24463500000000007,0.07572920027968055,0.005354863105159631,-0.24465000000000006,0.07570962620433401,0.005353479009018331,0.0,0.0,0.0,-4.500000000001947e-05,0.0005941169918456692,4.201041537522254e-05
GLY1236,L GLY 365,0.0,0.0,0.0,-2.9999999999999472e-05,0.00017058722109231683,1.2062338081814608e-05,0.2800749999999999,0.05180028354169534,0.003662833175971868,-0.28013500000000013,0.051848594725411375,0.0036662492925331443,0.0,0.0,0.0,-9.000000000003227e-05,0.0005761076288332852,4.073696110413185e-05
GLY1237,L GLY 366,0.0,0.0,0.0,-1.9999999999999463e-05,0.00013999999999999625,9.8994949366114e-06,0.033070000000000016,0.08853663140192308,0.006260485244771363,-0.0331,0.08856743193747918,0.006262663171526953,0.0,0.0,0.0,-4.9999999999990055e-05,0.0006461423991659468,4.56891672062386e-05
ASP1238,L ASP 367,0.0,0.0,0.0,-5.499999999999727e-05,0.0002279802623035487,1.6120638945152712e-05,54.456545,0.38101788405763237,0.02694203295705016,-54.45617500000001,0.3809210999312367,0.0269351892858416,0.0,0.0,0.0,0.00031500000000313834,0.0006291065092660406,4.448454787906149e-05
LEU1239,L LEU 368,0.0,0.0,0.0,-5.499999999999616e-05,0.00022798026230354406,1.6120638945152383e-05,0.09230500000000035,0.04195345009650564,0.0029665569057410555,-0.09236499999999995,0.042015970475522926,0.002970977764137603,0.0,0.0,0.0,-0.00011499999999968758,0.0006646615680181726,4.6998670193973356e-05
ALA1240,L ALA 369,0.0,0.0,0.0,-2.5000000000003908e-05,0.00015612494995998437,1.1039701082911535e-05,0.09867500000000001,0.04462913146141192,0.003155756149483026,-0.09871000000000002,0.04459748759739693,0.0031535185904002314,0.0,0.0,0.0,-5.9999999999895694e-05,0.0005799999999999846,4.1012193308818666e-05
LYS1241,L LYS 370,0.0,0.0,0.0,-1.9999999999996132e-05,0.00013999999999997294,9.899494936609752e-06,-47.52851,0.6602305202733281,0.04668534780315926,47.52829499999997,0.660227474418499,0.04668513242869885,0.0,0.0,0.0,-0.0002349999999989194,0.0005914177880318942,4.1819552843170054e-05
VAL1242,L VAL 371,0.0,0.0,0.0,-2.4999999999997247e-05,0.00015612494995994277,1.1039701082908593e-05,0.0645850000000002,0.04998662596135095,0.003534588218590678,-0.06458000000000001,0.05000013599981499,0.0035355435225718794,0.0,0.0,0.0,-1.9999999999733566e-05,0.000574108003776237,4.059556626036492e-05
GLN1243,L GLN 372,0.0,0.0,0.0,-2.0000000000002793e-05,0.00014000000000001956,9.899494936613049e-06,0.02344000000000019,0.19991542311687704,0.014136155134972163,-0.02339000000000004,0.1998974934810338,0.014134887318263267,0.0,0.0,0.0,3.0000000000249828e-05,0.0005823229344617176,4.1176449579833e-05
ARG1244,L ARG 373,0.0,0.0,0.0,-2.9999999999992255e-05,0.00017058722109227577,1.2062338081811704e-05,-44.618080000000006,0.28647651491876486,0.020256948634974778,44.618045,0.2865283982006966,0.020260617337023192,0.0,0.0,0.0,-6.499999999604712e-05,0.0005574719723910185,3.94192211999129e-05
ALA1245,L ALA 374,0.0,0.0,0.0,-3.0000000000001136e-05,0.00017058722109232626,1.2062338081815275e-05,-0.25544000000000006,0.020304836862185364,0.001435768783613785,0.25544999999999995,0.02028047090183077,0.0014340458500340994,0.0,0.0,0.0,-1.9999999999926466e-05,0.0005653317610041196,3.997499218261456e-05
VAL1246,L VAL 375,0.0,0.0,0.0,-2.4999999999995027e-05,0.0001561249499599289,1.1039701082907612e-05,0.1559749999999998,0.02340992043984774,0.00165533134900539,-0.15599500000000002,0.023372739997697695,0.001652702294728209,0.0,0.0,0.0,-4.5000000000164354e-05,0.0006107167919746331,4.318419849897571e-05
CYS1247,L CYS 376,0.0,0.0,0.0,-2.4999999999995027e-05,0.0001561249499599289,1.1039701082907612e-05,-0.174415,0.07492658256586915,0.005298109462345982,0.174375,0.07499382891278453,0.00530286449713737,0.0,0.0,0.0,-6.499999999994622e-05,0.0006006454861231002,4.247204963267345e-05
MET1248,L MET 377,0.0,0.0,0.0,-1.9999999999997796e-05,0.0001399999999999846,9.899494936610575e-06,0.09087000000000015,0.020436807480621353,0.001445100515535132,-0.09093499999999997,0.02039045793992865,0.0014418231080822628,0.0,0.0,0.0,-8.499999999988516e-05,0.0005637153537025276,3.9860694926203036e-05
LEU1249,L LEU 378,0.0,0.0,0.0,-2.9999999999987814e-05,0.00017058722109225053,1.206233808180992e-05,-0.26130500000000006,0.020094824582465212,0.0014209186729015285,0.2613199999999999,0.020089738674260275,0.0014205590448835082,0.0,0.0,0.0,-1.5000000000109371e-05,0.000578597442096399,4.091301748835545e-05
SER1250,L SER 379,0.0,0.0,0.0,-3.000000000000336e-05,0.0001705872210923389,1.2062338081816168e-05,0.31752500000000006,0.028673670413813118,0.002027534679111533,-0.31755,0.028624596067018056,0.0020240645987714247,0.0,0.0,0.0,-5.500000000001393e-05,0.0006180412607586558,4.370211665355288e-05
ASN1251,L ASN 380,0.0,0.0,0.0,-1.500000000000501e-05,0.00012155245781147276,8.595056718838412e-06,0.006630000000000393,0.06540010015282899,0.004624485430834474,-0.006609999999999998,0.06539753741541035,0.004624304217933762,0.0,0.0,0.0,4.999999999668603e-06,0.0005431160097067994,3.840410134346566e-05
THR1252,L THR 381,0.0,0.0,0.0,-2.5000000000003908e-05,0.00015612494995998437,1.1039701082911535e-05,0.2813400000000002,0.04707912913383114,0.0033289971462889148,-0.2812900000000001,0.047048123235682686,0.00332680469820516,0.0,0.0,0.0,2.5000000000123814e-05,0.000551701912267717,3.901121633580884e-05
THR1253,L THR 382,0.0,0.0,0.0,-3.499999999999892e-05,0.0001837797594948854,1.2995191418366626e-05,0.23898000000000008,0.07079470036662325,0.005005941270130906,-0.23887999999999987,0.07084564630236675,0.005009543691794719,0.0,0.0,0.0,6.49999999999329e-05,0.0005837593682326153,4.127802078584571e-05
ALA1254,L ALA 383,0.0,0.0,0.0,-9.999999999998898e-06,9.949874371065103e-05,7.035623639734369e-06,0.3113250000000002,0.020420317700756502,0.0014439345120188611,-0.3114150000000002,0.020409624567831103,0.0014431783933384931,0.0,0.0,0.0,-9.999999999993125e-05,0.0005385164807133648,3.807886552931349e-05
ILE1255,L ILE 384,0.0,0.0,0.0,-8.500000000001395e-05,0.0002788816953477326,1.9719913792918255e-05,0.34600500000000006,0.01902301172264415,0.0013451300587672863,-0.34599500000000005,0.019051902136002198,0.0013471729194869623,0.0,0.0,0.0,-7.499999999990514e-05,0.0006628536791781701,4.687083314813363e-05
ALA1256,L ALA 385,0.0,0.0,0.0,-2.0000000000001126e-05,0.0001400000000000079,9.899494936612224e-06,0.3191099999999999,0.03347354029677914,0.0023669367334173685,-0.31902000000000014,0.033494769740959655,0.002368437881811455,0.0,0.0,0.0,6.99999999999945e-05,0.0006205642593640163,4.388051959583034e-05
GLU1257,L GLU 386,0.0,0.0,0.0,-6.999999999999007e-05,0.0002551470164434253,1.8041618552666155e-05,54.61760500000002,0.4221034932000295,0.02984722424042706,-54.61706500000001,0.4220930949138053,0.029846488970556875,0.0,0.0,0.0,0.0004699999999992599,0.000623778806952749,4.4107822435674315e-05
ALA1258,L ALA 387,0.0,0.0,0.0,-2.5000000000003908e-05,0.00015612494995998434,1.1039701082911534e-05,0.43047499999999983,0.019689575287449548,0.001392263220443864,-0.43048000000000003,0.019654251448476753,0.0013897654478363436,0.0,0.0,0.0,-2.999999999997255e-05,0.0006396092557178844,4.5227204202779664e-05
TRP1259,L TRP 388,0.0,0.0,0.0,-0.0001049999999999951,0.0003065534211193723,2.1676600286944352e-05,0.46662000000000015,0.0643815625781167,0.0045524639482372375,-0.4665950000000003,0.06435519384633763,0.004550599397332011,0.0,0.0,0.0,-8.000000000009777e-05,0.0006431174076325815,4.5475268003611146e-05
ALA1260,L ALA 389,0.0,0.0,0.0,-4.000000000001114e-05,0.0001959591794227088,1.3856406460554876e-05,0.4019800000000002,0.02793241128151516,0.001975119743205099,-0.40186000000000016,0.027930098460259078,0.0019749562020457143,0.0,0.0,0.0,7.999999999995566e-05,0.0006431174076325989,4.547526800361238e-05
ARG1261,L ARG 390,0.0,0.0,0.0,-9.49999999999962e-05,0.0002932149382279033,2.0733427116614503e-05,-55.76458,0.3337238133505715,0.023597837146362276,55.76413,0.3336403199536182,0.02359193327164528,0.0,0.0,0.0,-0.0005450000000007548,0.0006913573605582366,4.88863477873962e-05
LEU1262,L LEU 391,0.0,0.0,0.0,-0.00011999999999998457,0.0003249615361853966,2.2978250586149157e-05,0.5000950000000003,0.024854496072131173,0.0017574782715578361,-0.500025,0.024838566283094943,0.0017563518653727973,0.0,0.0,0.0,-5.000000000017657e-05,0.0006538348415310765,4.623310502226559e-05
ASP1263,L ASP 392,0.0,0.0,0.0,-8.500000000000841e-05,0.0002788816953477144,1.9719913792916967e-05,58.849345,0.44580074694356364,0.03152287312218219,-58.84815999999997,0.44566923205746084,0.03151357361540316,0.0,0.0,0.0,0.0011000000000007048,0.0007141428428523622,5.049752469167443e-05
HIE1264,L HIE 393,0.0,0.0,0.0,-0.00016500000000001957,0.00037118054905939336,2.6246428328444303e-05,0.4562849999999999,0.25608175213201,0.01810771434706769,-0.45622999999999964,0.2560548907949237,0.018105814963707143,0.0,0.0,0.0,-0.00011000000000001009,0.000705620294492751,4.989488951786729e-05
LYS1265,L LYS 394,0.0,0.0,0.0,-0.00016500000000001512,0.0003711805490593834,2.6246428328443598e-05,-60.75866500000007,0.593233944380464,0.04194797449014692,60.75775000000002,0.5931620668062526,0.04194289197813291,0.0,0.0,0.0,-0.0010800000000008936,0.0007639371701889554,5.4018515344107195e-05
PHE1266,L PHE 395,0.0,0.0,0.0,-0.00018499999999998184,0.00038829756630704045,2.7456784225394136e-05,0.5431849999999998,0.04627624417560542,0.0032722246064415066,-0.5430399999999997,0.04625600933933027,0.003270793787446871,0.0,0.0,0.0,-3.999999999987569e-05,0.0007059745037888658,4.99199358973915e-05
ASP1267,L ASP 396,0.0,0.0,0.0,-9.99999999999962e-05,0.00029999999999998864,2.121320343559562e-05,61.538575000000016,0.8428424137224308,0.05959795862147684,-61.53653500000002,0.8426328611991752,0.05958314102045596,0.0,0.0,0.0,0.0019399999999997418,0.00076576758876505,5.414794548286383e-05
LEU1268,L LEU 397,0.0,0.0,0.0,-0.0002350000000000163,0.0004239988207531065,2.9981244136962108e-05,0.37256500000000004,0.07077461250335461,0.005004520843697226,-0.3724150000000002,0.07076689038667605,0.0050039748075903735,0.0,0.0,0.0,-8.500000000007169e-05,0.0007195658413238784,5.0880988591031764e-05
MET1269,L MET 398,0.0,0.0,0.0,-0.0002350000000000163,0.0004239988207531066,2.9981244136962114e-05,0.7235450000000001,0.1178015618529734,0.0083298283220604,-0.7232850000000003,0.11774665080162433,0.008325945524383298,0.0,0.0,0.0,2.4999999999957416e-05,0.0007512489600658975,5.3121323402193793e-05
TYR1270,L TYR 399,0.0,0.0,0.0,-0.0002699999999999947,0.00044395945760845364,3.1392674304683915e-05,0.3849850000000001,0.12847484101955386,0.009084543129679015,-0.38476999999999995,0.12842241665690673,0.009080836167446298,0.0,0.0,0.0,-5.4999999999997413e-05,0.0006870043667987204,4.857854464681454e-05
ALA1271,L ALA 400,0.0,0.0,0.0,-0.00012500000000000233,0.00033071891388308,2.338535866733757e-05,0.3467750000000001,0.0663631251147795,0.004692581578939186,-0.34651499999999996,0.06631696445857616,0.0046893175276366455,0.0,0.0,0.0,0.00013500000000003177,0.0006684122979119267,4.726388684820062e-05
LYS1272,L LYS 401,0.0,0.0,0.0,-0.0003699999999999998,0.000482804308182932,3.413942003022309e-05,-71.18065999999997,0.8795839496075197,0.06219597753903237,71.17392,0.8789049286462989,0.06214796350640766,0.0,0.0,0.0,-0.007110000000000835,0.0011695725714966445,8.270126963950654e-05
ARG1273,L ARG 402,0.0,0.0,0.0,-0.0002949999999999858,0.000456042761152921,3.2247092892226746e-05,-66.48762500000001,1.8492056955280385,0.1307585887116662,66.48385500000002,1.8483944719605911,0.13070122654310617,0.0,0.0,0.0,-0.004065000000000794,0.0011048868720410574,7.812729996642249e-05
ALA1274,L ALA 403,0.0,0.0,0.0,-0.0001500000000000079,0.0003570714214271614,2.5248762345906528e-05,-0.5417099999999997,0.0441185437203008,0.003119652144069987,0.541555,0.044017575751056325,0.0031125126304964463,0.0,0.0,0.0,-0.0003050000000000146,0.0006495960283130637,4.5933375665201585e-05
PHE1275,L PHE 404,0.0,0.0,0.0,-0.00047999999999998266,0.0004995998398718534,3.5327043465310075e-05,-0.249875,0.08449360552728213,0.005974600143524235,0.2496649999999999,0.08441565479814749,0.00596908819460728,0.0,0.0,0.0,-0.0006899999999998218,0.0007374957626997658,5.214882549013492e-05
VAL1276,L VAL 405,0.0,0.0,0.0,-0.00019999999999999795,0.000399999999999996,2.8284271247461618e-05,-0.11202500000000008,0.06463214660677774,0.004570182914829564,0.11197000000000007,0.06456724479176724,0.004565593663479041,0.0,0.0,0.0,-0.00025500000000019284,0.0007070891032961368,4.9998749984381346e-05
HIE1277,L HIE 406,0.0,0.0,0.0,-0.0004750000000000121,0.0004993746088859667,3.53111172295647e-05,-0.7362300000000004,0.13785128617462689,0.009747557924936603,0.7359200000000001,0.13779173995562835,0.009743347371411816,0.0,0.0,0.0,-0.0007849999999998581,0.0007866225270103843,5.562261230831408e-05
TRP1278,L TRP 407,0.0,0.0,0.0,-0.0007299999999998529,0.000443959457608371,3.1392674304678074e-05,-0.036695,0.10240523411916012,0.007241143547465413,0.03657999999999999,0.10231580327593583,0.007234819831896299,0.0,0.0,0.0,-0.0008449999999990609,0.0007217859793592039,5.103797605702665e-05
TYR1279,L TYR 408,0.0,0.0,0.0,-0.00028500000000005523,0.0004514144437211541,3.1919821428078115e-05,0.13283999999999996,0.09042822789372776,0.006394241315433741,-0.13285499999999995,0.0903793891050389,0.006390787891567057,0.0,0.0,0.0,-0.00030000000000002025,0.0007211102550929397,5.0990195135937876e-05
VAL1280,L VAL 409,0.0,0.0,0.0,-0.00019500000000000238,0.00039620070671315553,2.8015620642777475e-05,-0.13830999999999996,0.0750333519176638,0.005305659195613671,0.13824500000000003,0.07495928878397906,0.005300422141207231,0.0,0.0,0.0,-0.00026000000000005684,0.0007017121917141465,4.961854492023476e-05
GLY1281,L GLY 410,0.0,0.0,0.0,-0.0001050000000000001,0.00030655342111938697,2.167660028694539e-05,0.023044999999999986,0.08135608751040081,0.00575274411694106,-0.02301999999999996,0.08131364953069072,0.005749743298617773,0.0,0.0,0.0,-8.000000000002005e-05,0.0006584831053261981,4.6561786907293026e-05
GLU1282,L GLU 411,0.0,0.0,0.0,-0.00022500000000000075,0.0004175823272122531,2.9527529527544396e-05,68.770275,0.6886294281927223,0.04869345383996886,-68.76660499999998,0.6882467718634289,0.048666395951438124,0.0,0.0,0.0,0.003444999999999112,0.0008584724806320621,6.070317125169682e-05
GLY1283,L GLY 412,0.0,0.0,0.0,-7.999999999999952e-05,0.0002712931993250091,1.9183326093250763e-05,-0.40935999999999967,0.08318167105799375,0.005881832367553615,0.40930499999999964,0.08318853271335087,0.005882317559856935,0.0,0.0,0.0,-0.0001349999999999696,0.0006299007858384656,4.4540711714111416e-05
MET1284,L MET 413,0.0,0.0,0.0,-0.0002000000000000135,0.000400000000000027,2.828427124746381e-05,0.5847449999999997,0.12764474127436778,0.009025846213790784,-0.5845750000000004,0.127588809756183,0.009021891258211734,0.0,0.0,0.0,-2.9999999999926753e-05,0.0007064700984472878,4.99549797317605e-05
GLU1285,L GLU 414,0.0,0.0,0.0,-0.0001149999999999944,0.00031902194281897,2.255825791146007e-05,63.980669999999954,1.1432708389117912,0.08084145629273605,-63.97816500000001,1.142963786727945,0.08081974442459847,0.0,0.0,0.0,0.0023900000000031695,0.0007334166619295795,5.186038950856072e-05
GLU1286,L GLU 415,0.0,0.0,0.0,-0.00017500000000000127,0.00037996710383926937,2.686773157525604e-05,66.9139,1.0770443862718515,0.07615853891717295,-66.91000500000001,1.0765474466895937,0.07612339998232749,0.0,0.0,0.0,0.003719999999999999,0.0008553361912118185,6.048140210001503e-05
GLY1287,L GLY 416,0.0,0.0,0.0,-5.000000000000004e-05,0.00021794494717703388,1.5411035007422456e-05,-0.2834399999999999,0.05600836009025843,0.003960389122295973,0.28336500000000003,0.05602045853971512,0.00396124461186124,0.0,0.0,0.0,-0.00012499999999999512,0.0006703543838896197,4.740121306464802e-05
GLU1288,L GLU 417,0.0,0.0,0.0,-9.50000000000012e-05,0.00029321493822791867,2.0733427116615594e-05,59.55802500000004,0.4961961853663677,0.035086368747145574,-59.556709999999995,0.49612698566090574,0.03508147558904675,0.0,0.0,0.0,0.0012199999999999989,0.0006415605972920119,4.536518488872734e-05
PHE1289,L PHE 418,0.0,0.0,0.0,-0.00020499999999998408,0.0004037016224886578,2.8546015483774155e-05,-0.49103000000000024,0.04959888204384977,0.0035071705832477856,0.490905,0.04962485239272779,0.0035090069642279287,0.0,0.0,0.0,-0.00032999999999995923,0.0006936137253545692,4.904589687222794e-05
SER1290,L SER 419,0.0,0.0,0.0,-4.4999999999997265e-05,0.0002073041244162662,1.4658615214268156e-05,-0.41822500000000007,0.16166092408185748,0.011431153567116506,0.4180849999999999,0.16169170595611915,0.011433330174319313,0.0,0.0,0.0,-0.00018500000000002377,0.0006089129658662108,4.3056648731641034e-05
GLU1291,L GLU 420,0.0,0.0,0.0,-9.000000000000118e-05,0.0002861817604250875,2.0236106344848333e-05,57.56045000000001,0.7105938625520071,0.05024657388800657,-57.55932499999999,0.7104401025941115,0.05023570141711627,0.0,0.0,0.0,0.0010350000000029524,0.0006586159730872784,4.657118207677912e-05
ALA1292,L ALA 421,0.0,0.0,0.0,-3.500000000000725e-05,0.0001837797594949291,1.2995191418369716e-05,-0.454775,0.028143282946380344,0.001990030621623726,0.4547649999999998,0.028109069265991216,0.001987611349082476,0.0,0.0,0.0,-4.4999999999966176e-05,0.0006426313095391999,4.544089567779595e-05
ARG1293,L ARG 422,0.0,0.0,0.0,-9.500000000000398e-05,0.0002932149382279273,2.0733427116616204e-05,-59.903084999999955,0.4428948382873626,0.03131739435055134,59.901499999999984,0.44276704936308714,0.03130835830905977,0.0,0.0,0.0,-0.0016800000000006322,0.00066902914734677,4.73075046900355e-05
GLU1294,L GLU 423,0.0,0.0,0.0,-6.49999999999995e-05,0.00024652586071241913,1.7432010784760185e-05,55.90013000000002,0.6202714108336156,0.043859812077659655,-55.89920500000004,0.6201294404981964,0.04384977325896943,0.0,0.0,0.0,0.0008599999999989905,0.000671118469416803,4.74552420704158e-05
ASP1295,L ASP 424,0.0,0.0,0.0,-4.5000000000003926e-05,0.0002073041244162969,1.4658615214270328e-05,55.05095000000002,0.4248845460776313,0.03004387437528612,-55.05021499999999,0.4248688724495015,0.03004276608241248,0.0,0.0,0.0,0.0006900000000034368,0.0005948949487087652,4.2065425232559124e-05
MET1296,L MET 425,0.0,0.0,0.0,-5.000000000002558e-05,0.00021794494717714517,1.5411035007430323e-05,-0.3396250000000001,0.07310652758133171,0.0051694121401761025,0.33955500000000016,0.07308342476238956,0.00516777852418225,0.0,0.0,0.0,-0.00012000000000008338,0.0006523802572121052,4.613025037869036e-05
ALA1297,L ALA 426,0.0,0.0,0.0,-1.4999999999996128e-05,0.00012155245781140079,8.595056718833323e-06,-0.30727999999999994,0.028103942783887576,0.0019872488520565642,0.3072750000000001,0.028142838787156798,0.0019899992148238363,0.0,0.0,0.0,-1.9999999999927855e-05,0.0005912698199637108,4.18090899207289e-05
ALA1298,L ALA 427,0.0,0.0,0.0,-1.5000000000002789e-05,0.00012155245781145478,8.59505671883714e-06,-0.2982850000000001,0.022527400538010816,0.0015929277682932925,0.2983099999999999,0.022530954262969752,0.0015931790545949862,0.0,0.0,0.0,9.999999999923404e-06,0.0005830094338859305,4.1224992419647163e-05
LEU1299,L LEU 428,0.0,0.0,0.0,-4.499999999999283e-05,0.00020730412441624573,1.465861521426671e-05,-0.3956850000000001,0.025896250211176967,0.0018311414131626797,0.39569000000000004,0.02590374297278227,0.0018316712314167718,0.0,0.0,0.0,-4.000000000003112e-05,0.0005730619512756563,4.052159917870114e-05
GLU1300,L GLU 429,0.0,0.0,0.0,-3.500000000000725e-05,0.0001837797594949291,1.2995191418369716e-05,53.56809499999999,0.6622407386853939,0.046827491710243044,-53.567565,0.6621635264618232,0.04682203198155531,0.0,0.0,0.0,0.0004949999999995214,0.0006082557028119185,4.301017321536969e-05
LYS1301,L LYS 430,0.0,0.0,0.0,-2.4999999999999466e-05,0.00015612494995995662,1.1039701082909572e-05,-52.613735,1.184170678059294,0.08373351165379987,52.613199999999985,1.1841024660059345,0.08372868833325096,0.0,0.0,0.0,-0.000559999999997558,0.0005799999999998688,4.101219330881048e-05
ASP1302,L ASP 431,0.0,0.0,0.0,-3.5000000000000586e-05,0.00018377975949489413,1.2995191418367243e-05,50.40189000000001,0.25228354662693425,0.017839140660169776,-50.40156000000002,0.2522678267203087,0.01783802909491232,0.0,0.0,0.0,0.0002949999999987085,0.0006308525976776061,4.4608014974698406e-05
TYR1303,L TYR 432,0.0,0.0,0.0,-2.0000000000002238e-05,0.00014000000000001568,9.899494936612774e-06,-0.11294499999999996,0.08605086853135202,0.00608471526655111,0.11293500000000005,0.086034823036954,0.0060835806787614775,0.0,0.0,0.0,-2.9999999999949477e-05,0.0005736723803710824,4.056476303398208e-05
GLU1304,L GLU 433,0.0,0.0,0.0,-2.4999999999997802e-05,0.0001561249499599462,1.1039701082908837e-05,51.33562500000003,0.6209128959614539,0.04390517192605214,-51.33525000000002,0.6208059982773573,0.04389761311832035,0.0,0.0,0.0,0.00034999999999769216,0.0006062177826470323,4.286607049855891e-05
GLU1305,L GLU 434,0.0,0.0,0.0,-5.00000000000167e-06,7.053367989835297e-05,4.987484335816666e-06,48.92802499999999,0.5118234894719758,0.03619138601761956,-48.92780499999997,0.5117134911049874,0.036183607958497864,0.0,0.0,0.0,0.00021499999999591068,0.0005989782967694194,4.235416154292247e-05
VAL1306,L VAL 435,0.0,0.0,0.0,-2.4999999999997802e-05,0.0001561249499599462,1.1039701082908837e-05,-0.237385,0.043176924103044245,0.0030530695824039474,0.237325,0.04319952980068204,0.0030546680466132614,0.0,0.0,0.0,-8.499999999997648e-05,0.0006064445564107086,4.288210582516798e-05
GLY1307,L GLY 436,0.0,0.0,0.0,-9.999999999998898e-06,9.949874371065103e-05,7.035623639734369e-06,-0.15129500000000012,0.13839612702312148,0.0097860839908004,0.15125499999999995,0.13832823274733186,0.00978128314051894,0.0,0.0,0.0,-5.000000000006943e-05,0.0005722761571130354,4.046603514060054e-05
VAL1308,L VAL 437,0.0,0.0,0.0,0.0,0.0,0.0,-0.06958000000000006,0.05691013617977025,0.004024154321096542,0.06963999999999998,0.056964553890994314,0.004028002234358861,0.0,0.0,0.0,5.999999999991568e-05,0.0005713142742835015,4.039801975345351e-05
ASP1309,L ASP 438,0.0,0.0,0.0,-1.5000000000001115e-05,0.00012155245781144121,8.59505671883618e-06,45.82191499999998,0.5644854274274006,0.03991514736149017,-45.821774999999974,0.5644706762768799,0.03991410429763382,0.0,0.0,0.0,0.00012500000000187583,0.000591079520877473,4.1795633743295664e-05
SER1310,L SER 439,0.0,0.0,0.0,0.0,0.0,0.0,-0.1501300000000001,0.1053975478841894,0.007452732082934417,0.15015500000000007,0.1053632335067599,0.0074503056900371584,0.0,0.0,0.0,2.50000000001549e-05,0.0005606915373001437,3.9646878817884166e-05
VAL1311,L VAL 440,0.0,0.0,0.0,-1.000000000000001e-05,9.949874371066208e-05,7.03562363973515e-06,44.52497,0.4260734433171191,0.030127942105303698,-44.524845,0.4260563471835722,0.030126733226107393,0.0,0.0,0.0,0.00011500000000197019,0.0005931062299448033,4.1938943715795814e-05
gtp1312,L gtp 441,0.0,0.0,0.0,-0.0006850000000000267,0.00046451587701607823,3.284623266068852e-05,253.8585000000001,1.5597928291721879,0.11029400867538042,-253.85267999999988,1.5593262191378336,0.11026101436343426,0.0,0.0,0.0,0.005135000000005902,0.0014888838100877823,0.00010527998385119346
Mg+1313,L Mg+ 442,0.0,0.0,0.0,-1.000000000000778e-05,9.949874371073941e-05,7.035623639740618e-06,-127.78020999999997,0.8015202404789687,0.05667603973009511,127.77647999999998,0.8012236514302832,0.05665506771733998,0.0,0.0,0.0,-0.0037399999999973943,0.0008138795979755227,5.754997827978732e-05
MET1314,L MET 443,0.0,0.0,0.0,-0.0005200000000000171,0.0004995998398718877,3.532704346531251e-05,-70.36561500000005,0.6328565056698754,0.04474971266771916,70.36098999999999,0.6326186923455294,0.044732896726289,0.0,0.0,0.0,-0.005144999999999555,0.0008625398541509387,6.099077799137844e-05
ARG1315,L ARG 444,0.0,0.0,0.0,-0.0007149999999999735,0.0004514144437210482,3.191982142807063e-05,-69.59435999999998,0.5247691305738386,0.037106781078613,69.59117499999999,0.5245174871994261,0.03708898720496424,0.0,0.0,0.0,-0.0039000000000025637,0.000948683298048553,6.708203932485504e-05
GLU1316,L GLU 445,0.0,0.0,0.0,-0.0007600000000000479,0.00042708313008127814,3.0199337741084815e-05,73.49491000000003,0.648976903977363,0.045889596963584425,-73.48717999999997,0.6484353920054323,0.04585130628483984,0.0,0.0,0.0,0.00697000000000287,0.0011220962525546026,7.934418693253723e-05
ILE1317,L ILE 446,0.0,0.0,0.0,-0.0015200000000000014,0.0004995998398718787,3.532704346531187e-05,-0.12955000000000008,0.09448675833152495,0.0066812227548555805,0.13304499999999997,0.0944080662602514,0.0066756583851332665,0.0,0.0,0.0,0.001974999999999989,0.001065070420207016,7.531185165695867e-05
VAL1318,L VAL 447,0.0,0.0,0.0,-0.0018700000000000073,0.0003508560958569811,2.4809272460110865e-05,-0.19360500000000005,0.10073151927276765,0.007122794035699741,0.19820000000000002,0.10106220856482409,0.00714617729978763,0.0,0.0,0.0,0.0027249999999998916,0.0017661752461178319,0.00012488744932937385
HIE1319,L HIE 448,0.0,0.0,0.0,-0.005800000000000005,0.0005744562646538252,4.062019202318138e-05,-0.34369499999999986,0.4445120493023781,0.03143174843808405,0.3550349999999999,0.44683793905061386,0.031596213679411025,0.0,0.0,0.0,0.0055400000000001715,0.005538808536138328,0.00039165290755973465
ILE1320,L ILE 449,0.0,0.0,0.0,-0.006780000000000028,0.0006177378084591404,4.3680659335677474e-05,-0.6104050000000001,0.11444247889223558,0.00809230528804981,0.6270700000000001,0.11607865910665827,0.008208000700535964,0.0,0.0,0.0,0.009884999999999674,0.006094405221184533,0.00043093952591982844
GLN1321,L GLN 450,0.0,0.0,0.0,-0.017330000000000054,0.001857713648547619,0.0001313601918390824,-1.3543800000000004,0.20501457411608223,0.014496719559955379,1.4543900000000003,0.21054602323482272,0.014887852078120354,0.0,0.0,0.0,0.08267999999999955,0.02476343271842686,0.0017510391200656454
ALA1322,L ALA 451,0.0,0.0,0.0,-0.018560000000000024,0.001666253282067347,0.00011782189949241622,-0.6963400000000002,0.160767765425783,0.011367997712877933,0.85954,0.16208963076026725,0.011461467707060857,0.0,0.0,0.0,0.14464000000000002,0.02682294540127914,0.0018966686584640999
GLY1323,L GLY 452,0.0,0.0,0.0,-0.042855000000000004,0.0056199621884847435,0.0003973913373489552,-1.669790000000001,0.30860389806351796,0.02182159090213156,1.7831950000000014,0.3043208947394065,0.021518736832699187,0.0,0.0,0.0,0.07054999999999997,0.05373971994716759,0.003799972039370818
GLN1324,L GLN 453,0.0,0.0,0.0,-1.3899350000000006,0.6183728169761331,0.04372556121852515,0.19676999999999964,3.047758224843303,0.21550905082037738,1.481875,2.639391935536479,0.18663319358269312,-0.3969293039999999,0.1059140244863186,0.0074892524937033925,-0.10821930400000021,0.8700281037199709,0.061520277196326426
CYS1325,L CYS 454,0.0,0.0,0.0,-0.08939499999999997,0.014860315440797526,0.001050782981875909,-1.0404200000000001,0.2790587457866172,0.019732433149512993,1.032015,0.27880112046941175,0.01971421628863286,0.0,0.0,0.0,-0.09780000000000015,0.09459566586266002,0.00668892368023437
GLY1326,L GLY 455,0.0,0.0,0.0,-0.01851999999999997,0.0023193964732232007,0.00016400609744762878,-1.1594799999999998,0.12237528181785572,0.008653239162302059,1.1203649999999998,0.130826533145996,0.009250832874666038,0.0,0.0,0.0,-0.05763500000000005,0.027958930147629086,0.0019769949102109528
ASN1327,L ASN 456,0.0,0.0,0.0,-0.04612500000000001,0.008316211577395021,0.0005880449600158094,-2.19213,0.3539760770165087,0.02502988844361849,2.32984,0.3598753456406796,0.025447029728437716,0.0,0.0,0.0,0.09158500000000025,0.04157213940850231,0.002939594168418449
GLN1328,L GLN 457,0.0,0.0,0.0,-0.3267550000000001,0.1738827621559995,0.01229536802519548,0.020339999999998852,2.674415649146557,0.1891097441222953,0.6430650000000003,2.6475137640388198,0.18720749358365704,-0.067230072,0.05826407272137101,0.004119892092082758,0.269419928,0.17047957309801431,0.012054726219139363
ILE1329,L ILE 458,0.0,0.0,0.0,-0.03155000000000002,0.00406663251351763,0.00028755434269020106,-0.6063400000000001,0.11058003617289867,0.007819189344171038,0.6134200000000005,0.11388666998380242,0.008053003663230113,0.0,0.0,0.0,-0.02447000000000031,0.015016294482994052,0.0010618123657219235
GLY1330,L GLY 459,0.0,0.0,0.0,-0.007320000000000051,0.0009785703858179702,6.919537556802228e-05,-1.2309249999999998,0.10944482342715013,0.007738917681110217,1.261815,0.11349132466844683,0.008025048527890285,0.0,0.0,0.0,0.02357000000000001,0.009433721429001323,0.0006670648394271683
ALA1331,L ALA 460,0.0,0.0,0.0,-0.012985,0.0022438304303132885,0.00015866277131072553,-1.1740550000000005,0.16139275688517984,0.011412191282790252,1.2189750000000006,0.15915434136396395,0.011253911403373755,0.0,0.0,0.0,0.031935000000000005,0.008884862126110914,0.0006282546259280553
LYS1332,L LYS 461,0.0,0.0,0.0,-0.02409499999999999,0.0025934484764498344,0.0001833845004355598,-94.3391,2.029031660668589,0.1434742046500961,94.55941500000003,2.038428880969149,0.14413868846997907,0.0,0.0,0.0,0.19622000000000228,0.0381943922585501,0.0027007513769319747
PHE1333,L PHE 462,0.0,0.0,0.0,-0.007784999999999966,0.0007062400441775201,4.993871243834113e-05,-0.7496950000000001,0.07776581495104547,0.005498873509638245,0.7492500000000001,0.07981702512622119,0.005643915972088805,0.0,0.0,0.0,-0.008229999999999934,0.00454170672765189,0.00032114716252832156
TRP1334,L TRP 463,0.0,0.0,0.0,-0.008190000000000048,0.0007374957626997239,5.214882549013196e-05,-1.41207,0.12478860164293437,0.008823886643650563,1.4031050000000003,0.12407688735215737,0.008773560843522984,0.0,0.0,0.0,-0.017154999999999986,0.004339467133185727,0.00030684666366117744
GLU1335,L GLU 464,0.0,0.0,0.0,-0.010670000000000027,0.0011794490239091177,8.339964028699915e-05,91.44461500000006,1.4364071486744459,0.1015693235372534,-91.33665999999992,1.4266909771982395,0.10088228646345371,0.0,0.0,0.0,0.09728500000000138,0.018799834440755534,0.0013293490418242644
VAL1336,L VAL 465,0.0,0.0,0.0,-0.004630000000000048,0.0005225897052181105,3.695267243380048e-05,-0.6682000000000002,0.07849707000901548,0.0055505810506650015,0.6818100000000004,0.07844694959014888,0.005547037001859352,0.0,0.0,0.0,0.008979999999999927,0.0031889810284793773,0.00022549501103130183
ILE1337,L ILE 466,0.0,0.0,0.0,-0.0030200000000000045,0.0003155946767612488,2.2315913604425553e-05,-0.9179050000000007,0.05868105294725892,0.004149377046617362,0.9231600000000003,0.059383704835585575,0.0041990620381222934,0.0,0.0,0.0,0.002235000000000116,0.0022022204703435145,0.0001557205028247727
SER1338,L SER 467,0.0,0.0,0.0,-0.002145,0.00039239648316466484,2.7746621415948743e-05,-1.1168400000000003,0.1390904899696562,0.009835182865610336,1.1180150000000002,0.1379054196723194,0.009751385741267375,0.0,0.0,0.0,-0.000969999999999886,0.0022757636081105165,0.00016092078796725107
ASP1339,L ASP 468,0.0,0.0,0.0,-0.0024799999999999874,0.0004995998398718643,3.5327043465310855e-05,78.72201499999997,1.0662551874563797,0.07539562735257395,-78.70311499999998,1.06323284927392,0.07518191577018832,0.0,0.0,0.0,0.016420000000000597,0.003838437181980917,0.00027141849605372885
GLU1340,L GLU 469,0.0,0.0,0.0,-0.0017699999999999617,0.00042083250825002627,2.9757352032733727e-05,75.43224999999997,0.7118859020271778,0.05033793487545196,-75.43021999999998,0.7109792553941167,0.05027382527721421,0.0,0.0,0.0,0.0002600000000013836,0.002694884042032037,0.00019055707806322662
HID1341,L HID 470,0.0,0.0,0.0,-0.0014749999999999863,0.0004993746088860092,3.531111722956771e-05,-0.07483000000000006,0.11656127615979513,0.008242126879634899,0.07316499999999998,0.11633033901351787,0.008225797157418847,0.0,0.0,0.0,-0.0031399999999996695,0.0009112628599913967,6.443601477433641e-05
GLY1342,L GLY 471,0.0,0.0,0.0,-0.0006550000000000078,0.00047536827828537835,3.3613613313656485e-05,-0.35979999999999995,0.1296401172477099,0.009166940601967478,0.3599649999999998,0.12944540847399758,0.009153172612542627,0.0,0.0,0.0,-0.0004899999999999732,0.0008184741901855772,5.787486501063896e-05
ILE1343,L ILE 472,0.0,0.0,0.0,-0.0021999999999999975,0.0004242640687119135,2.9999999999998937e-05,0.117635,0.13381039486900861,0.009461823760512559,-0.11384999999999997,0.13346972503155916,0.009437734765291935,0.0,0.0,0.0,0.0015850000000000985,0.0009862935668452021,6.974148693569098e-05
ASP1344,L ASP 473,0.0,0.0,0.0,-0.00310000000000001,0.0005656854249492398,4.0000000000000125e-05,83.21425000000006,1.221829430604646,0.08639638758338433,-83.17525000000002,1.217806654398172,0.08611193434990497,0.0,0.0,0.0,0.0358999999999984,0.00493457191659099,0.0003489269264474188
PRO1345,L PRO 474,0.0,0.0,0.0,-0.006729999999999994,0.0012478381305281651,8.823548039196098e-05,-0.11031000000000007,0.15385819412692966,0.010879417240826821,0.11294500000000011,0.1535631530511143,0.010858554686283058,0.0,0.0,0.0,-0.004095000000000062,0.0018777579716245526,0.00013277753951628177
THR1346,L THR 475,0.0,0.0,0.0,-0.0038349999999999934,0.0007401182337978112,5.233426219982429e-05,0.12540500000000004,0.4804435148641307,0.033972486733752666,-0.11882999999999988,0.47837201120048833,0.03382600930497123,0.0,0.0,0.0,0.002740000000000231,0.0028306183070134494,0.00020015493998399946
GLY1347,L GLY 476,0.0,0.0,0.0,-0.0012000000000000044,0.0003999999999999769,2.828427124746027e-05,-0.569425,0.0804934430559402,0.005691745942590852,0.5692799999999998,0.08029814194612701,0.005677936068678636,0.0,0.0,0.0,-0.0013450000000000235,0.0009570658284569001,6.767477373437951e-05
SER1348,L SER 477,0.0,0.0,0.0,-0.0012499999999999955,0.000433012701892207,3.0618621784788856e-05,0.2820999999999999,0.1570374796028005,0.011104226672758438,-0.28041500000000014,0.1566009667115753,0.01107336055021237,0.0,0.0,0.0,0.00043500000000015,0.0010750697651778491,7.601891212058864e-05
TYR1349,L TYR 478,0.0,0.0,0.0,-0.001234999999999964,0.00042399882075309946,2.9981244136961606e-05,-0.1537349999999999,0.1417655274564304,0.010024336580292961,0.15395499999999998,0.14158359006254925,0.010011471663796486,0.0,0.0,0.0,-0.0010149999999997763,0.0007581391692823319,5.360853476826727e-05
HIP1350,L HIP 479,0.0,0.0,0.0,-0.0015899999999999935,0.0004918333050943008,3.477786652455722e-05,-77.40598999999993,1.0733987888522099,0.07590075625148246,77.38692,1.0715299032685521,0.07576860608453585,0.0,0.0,0.0,-0.02066000000000038,0.002462600251765585,0.00017413213373751444
GLY1351,L GLY 480,0.0,0.0,0.0,-0.00042999999999999533,0.0004950757517794571,3.5007142128428213e-05,-0.14590999999999996,0.12060601933568657,0.008528133412417984,0.14607,0.12043452619577166,0.008516007016201903,0.0,0.0,0.0,-0.000270000000000028,0.0007981854421123152,5.644023387620005e-05
ASP1352,L ASP 481,0.0,0.0,0.0,-0.00047499999999999767,0.0004993746088859517,3.5311117229563636e-05,69.77204499999999,0.8587017660261904,0.06071938417739833,-69.76468000000004,0.8576569813136681,0.06064550674188787,0.0,0.0,0.0,0.006890000000001137,0.0015581720059106687,0.0001101793991634479
SER1353,L SER 482,0.0,0.0,0.0,-0.00036999999999999756,0.000482804308182929,3.413942003022288e-05,0.5390500000000001,0.15509667146654021,0.010966990813345269,-0.5386650000000002,0.15502187837527917,0.01096170214314361,0.0,0.0,0.0,1.5000000000082725e-05,0.0007448321958667927,5.266758965434759e-05
ASP1354,L ASP 483,0.0,0.0,0.0,-0.00034500000000000584,0.0004753682782853813,3.361361331365669e-05,65.356285,0.6115194058865885,0.043240951872957546,-65.3518,0.6109997054010762,0.04320420349920837,0.0,0.0,0.0,0.004140000000000441,0.0009850888284810412,6.96562990690056e-05
[truncated: 114,369 more chars]
