# Supplementary material for: Detailed Per-residue Energetic Analysis Explains the Driving Force for Microtubule Disassembly
Source: PLoS Comput Biol. 2015 Jun 1;11(6):e1004313. doi: 10.1371/journal.pcbi.1004313 (PMC4452272; doi:10.1371/journal.pcbi.1004313)
Supplement: S4 Dataset — 13 text files with energy contribution per residue in the 13 longitudinal GTP subsystems, plus one text file with the overall residual contributions, per MT ring. (ZIP) [file pcbi.1004313.s004.zip › LongGTP/sumPerMTRing.txt]

SU	Res	ResNr	Domain	Subdomain	NR	Residue	Location	vdW		ELE		P_Sol		NP_Sol		TOT
								Avg.	SD	Avg.	SD	Avg.	SD	Avg.	SD	Avg.	SD
A	MET	1	N-Terminal	-	13	MET 1	R MET 1	-18.438	1.58205	-2073.31	15.8053	2127.13	16.2271	-4.28857	0.297223	31.0899	3.30598
A	ARG	2	N-Terminal	-	13	ARG 2	R ARG 2	-25.0565	3.32833	-2450.85	18.7966	2402.4	16.01	-7.10534	0.231195	-80.6099	5.8526
A	GLU	3	N-Terminal	-	13	GLU 3	R GLU 3	-1.56353	0.114458	1792.58	10.4087	-1794.49	10.3375	-0.00287042	0.00640345	-3.48097	0.781652
A	CYS	4	S1_Beta_Strand	-	13	CYS 4	R CYS 4	-0.361915	0.0150136	-3.61181	2.18499	3.72427	2.23594	0	0	-0.24945	0.113776
A	ILE	5	S1_Beta_Strand	-	13	ILE 5	R ILE 5	-0.157995	0.00381706	12.8522	0.833063	-12.941	0.841094	0	0	-0.246725	0.0381025
A	SER	6	S1_Beta_Strand	-	13	SER 6	R SER 6	-0.060035	0.00171356	1.90755	1.33237	-1.7819	1.33203	0	0	0.065615	0.0194569
A	ILE	7	S1_Beta_Strand	-	13	ILE 7	R ILE 7	-0.06001	0.00174055	6.39313	0.56635	-6.38227	0.566194	0	0	-0.049155	0.0115726
A	HID	8	S1_Beta_Strand	-	13	HID 8	R HID 8	-0.040875	0.00144458	9.23663	0.930244	-9.31884	0.93057	0	0	-0.123085	0.0117426
A	VAL	9	S1_Beta_Strand	-	13	VAL 9	R VAL 9	-0.020905	0.00169193	3.30168	0.356147	-3.26545	0.356054	0	0	0.01532	0.00453356
A	GLY	10	H1_Helix	(GTP)	13	GLY 10	R GLY 10	-0.00642	0.001796	13.4576	0.296024	-13.4455	0.296177	0	0	0.00574	0.00324704
A	GLN	11	H1_Helix	(GTP)	13	GLN 11	R GLN 11	-0.009925	0.00152321	4.13061	0.686637	-4.09105	0.68569	0	0	0.02963	0.0035615
A	ALA	12	H1_Helix	(GTP)	13	ALA 12	R ALA 12	-0.01016	0.00147408	4.15562	0.451293	-4.10793	0.4512	0	0	0.03753	0.00398801
A	GLY	13	H1_Helix	-	13	GLY 13	R GLY 13	-0.0107	0.00136121	8.78799	0.341705	-8.73693	0.341338	0	0	0.040365	0.0041272
A	VAL	14	H1_Helix	-	13	VAL 14	R VAL 14	-0.01442	0.00112074	10.9418	0.430435	-10.9101	0.428807	0	0	0.01725	0.00472685
A	GLN	15	H1_Helix	(GTP)	13	GLN 15	R GLN 15	-0.013695	0.000919823	6.36307	1.8738	-6.32518	1.87082	0	0	0.024195	0.00487711
A	ILE	16	H1_Helix	-	13	ILE 16	R ILE 16	-0.02887	0.00146593	3.66035	0.559368	-3.57932	0.559674	0	0	0.05215	0.00776143
A	GLY	17	H1_Helix	-	13	GLY 17	R GLY 17	-0.01335	0.000933809	10.2062	0.42895	-10.1818	0.427415	0	0	0.01103	0.00484605
A	ASN	18	H1_Helix	-	13	ASN 18	R ASN 18	-0.016465	0.00155911	16.77	1.24282	-16.7385	1.24042	0	0	0.015085	0.00495983
A	ALA	19	H1_Helix	-	13	ALA 19	R ALA 19	-0.015385	0.00138652	5.04781	0.462556	-4.98475	0.46171	0	0	0.047665	0.00527215
A	CYS	20	H1_Helix	-	13	CYS 20	R CYS 20	-0.036685	0.00154502	12.3541	0.878127	-12.2322	0.874147	0	0	0.0852	0.0129065
A	TRP	21	H1_Helix	-	13	TRP 21	R TRP 21	-0.08449	0.00202041	12.4185	0.676873	-12.5248	0.674486	0	0	-0.19076	0.0139104
A	GLU	22	H1_Helix	-	13	GLU 22	R GLU 22	-0.026005	0.0013147	1138.06	3.38182	-1137.67	3.3743	0	0	0.36532	0.00997658
A	LEU	23	H1_Helix	-	13	LEU 23	R LEU 23	-0.05147	0.00177854	4.18219	0.631521	-4.02237	0.631557	0	0	0.10835	0.0118174
A	TYR	24	H1_Helix	-	13	TYR 24	R TYR 24	-0.141475	0.00335549	9.127	1.6224	-8.97879	1.62522	0	0	0.00674	0.025684
A	CYS	25	H1_Helix	-	13	CYS 25	R CYS 25	-0.038345	0.00165696	14.2353	0.901417	-14.2379	0.89814	0	0	-0.041	0.0103478
A	LEU	26	H1-S2_(N-terminal)_Loop	-	13	LEU 26	R LEU 26	-0.04586	0.00177868	7.23174	0.562035	-7.13106	0.560193	0	0	0.054825	0.00855695
A	GLU	27	H1-S2_(N-terminal)_Loop	-	13	GLU 27	R GLU 27	-0.11449	0.0029756	1423.02	5.77605	-1421.67	5.74081	0	0	1.23775	0.052749
A	HIP	28	H1-S2_(N-terminal)_Loop	-	13	HIP 28	R HIP 28	-0.18673	0.00659529	-1487.71	6.90576	1487.02	6.89677	0	0	-0.882425	0.0496914
A	GLY	29	H1-S2_(N-terminal)_Loop	-	13	GLY 29	R GLY 29	-0.028025	0.00165696	-3.11438	0.877602	3.13439	0.873755	0	0	-0.00801	0.00543829
A	ILE	30	H1-S2_(N-terminal)_Loop	-	13	ILE 30	R ILE 30	-0.054815	0.00195396	-8.22194	0.61655	8.22288	0.615955	0	0	-0.05388	0.00417257
A	GLN	31	H1-S2_(N-terminal)_Loop	-	13	GLN 31	R GLN 31	-0.02596	0.00159833	5.18526	2.6321	-5.16392	2.62706	0	0	-0.004615	0.00603547
A	PRO	32	H1-S2_(N-terminal)_Loop	-	13	PRO 32	R PRO 32	-0.014025	0.00125633	3.76389	0.772879	-3.76292	0.771339	0	0	-0.013055	0.00304986
A	ASP	33	H1-S2_(N-terminal)_Loop	-	13	ASP 33	R ASP 33	-0.014335	0.00126595	1130.02	4.7318	-1129.67	4.72349	0	0	0.32881	0.00915185
A	GLY	34	H1-S2_(N-terminal)_Loop	-	13	GLY 34	R GLY 34	-0.01356	0.00134507	9.27969	0.597446	-9.24216	0.595233	0	0	0.02397	0.00434716
A	GLN	35	H1-S2_(N-terminal)_Loop	-	13	GLN 35	R GLN 35	-0.031095	0.00183115	4.62604	2.77103	-4.56434	2.76529	0	0	0.030595	0.00938235
A	MET	36	H1-S2_(N-terminal)_Loop	-	13	MET 36	R MET 36	-0.089545	0.00367731	-7.49366	1.87185	7.60726	1.86653	0	0	0.024065	0.0111324
A	PRO	37	H1-S2_(N-terminal)_Loop	-	13	PRO 37	R PRO 37	-0.069885	0.00339515	10.4272	1.14735	-10.2504	1.14412	0	0	0.10687	0.0141609
A	SER	38	H1-S2_(N-terminal)_Loop	-	13	SER 38	R SER 38	-0.107575	0.00746322	0.239155	2.24107	0.14476	2.23924	0	0	0.27634	0.0362505
A	ASP	39	H1-S2_(N-terminal)_Loop	-	13	ASP 39	R ASP 39	-0.440735	0.0640491	1437.5	14.5033	-1433.36	14.2048	-0.00270364	0.00516511	3.69213	0.465659
A	LYS	40	H1-S2_(N-terminal)_Loop	-	13	LYS 40	R LYS 40	-0.74062	0.257122	-1412.05	24.0155	1413.66	24.2921	-0.10056	0.121693	0.76354	0.740351
A	THR	41	H1-S2_(N-terminal)_Loop	-	13	THR 41	R THR 41	-3.03434	0.4433	-6.46076	3.16706	8.33002	2.81217	-0.448121	0.0620785	-1.61321	0.836932
A	ILE	42	H1-S2_(N-terminal)_Loop	-	13	ILE 42	R ILE 42	-3.86552	1.05828	5.99818	3.19974	-5.67197	2.66808	-0.703849	0.20846	-4.24315	1.59162
A	GLY	43	H1-S2_(N-terminal)_Loop	-	13	GLY 43	R GLY 43	-2.84199	0.567524	-2.06722	4.68714	5.09429	4.02681	-0.426716	0.136278	-0.241631	0.921174
A	GLY	44	H1-S2_(N-terminal)_Loop	-	13	GLY 44	R GLY 44	-3.41112	0.834027	-2.13937	4.65564	4.93666	4.19878	-0.745116	0.1626	-1.35894	0.827117
A	GLY	45	H1-S2_(N-terminal)_Loop	-	13	GLY 45	R GLY 45	-2.27245	0.30495	0.92429	3.45331	0.887255	3.13894	-0.263081	0.0562383	-0.723986	0.754915
A	ASP	46	H1-S2_(N-terminal)_Loop	-	13	ASP 46	R ASP 46	-2.53058	0.465169	1681.52	17.3392	-1669.27	15.6493	-0.339948	0.0845665	9.375	2.21081
A	ASP	47	H1-S2_(N-terminal)_Loop	-	13	ASP 47	R ASP 47	-4.98454	0.57479	1960.7	22.718	-1930.22	20.0093	-0.996894	0.158725	24.4973	3.32364
A	SER	48	H1-S2_(N-terminal)_Loop	-	13	SER 48	R SER 48	-1.52154	0.13931	-16.9248	4.24769	19.2004	4.14686	-0.0655167	0.0504867	0.688578	0.31975
A	PHE	49	H1-S2_(N-terminal)_Loop	-	13	PHE 49	R PHE 49	-0.451825	0.0177049	-7.38863	1.02944	7.53604	1.03554	0	0	-0.304415	0.0740709
A	ASN	50	H1-S2_(N-terminal)_Loop	-	13	ASN 50	R ASN 50	-0.45169	0.0189712	-36.3955	4.85031	38.3918	4.87633	0	0	1.54461	0.11937
A	THR	51	H1-S2_(N-terminal)_Loop	-	13	THR 51	R THR 51	-0.845075	0.0329711	-29.4784	2.19862	31.7956	2.2351	-9.576e-06	0.000135086	1.47219	0.16256
A	PHE	52	H1-S2_(N-terminal)_Loop	-	13	PHE 52	R PHE 52	-0.32298	0.00835395	-16.0949	0.613684	15.3336	0.610493	0	0	-1.08424	0.0732578
A	PHE	53	H1-S2_(N-terminal)_Loop	-	13	PHE 53	R PHE 53	-0.1584	0.003822	21.6465	0.742027	-21.5088	0.760028	0	0	-0.02063	0.0432698
A	SER	54	H1-S2_(N-terminal)_Loop	-	13	SER 54	R SER 54	-0.06877	0.0022496	-0.330245	2.56245	0.315275	2.57459	0	0	-0.08374	0.0279687
A	GLU	55	H1-S2_(N-terminal)_Loop	-	13	GLU 55	R GLU 55	-0.09878	0.0039383	1459.12	9.57741	-1457.18	9.50419	0	0	1.84138	0.0777913
A	THR	56	H1-S2_(N-terminal)_Loop	-	13	THR 56	R THR 56	-0.03058	0.00169285	14.3681	1.31364	-14.312	1.31006	0	0	0.02557	0.00560712
A	GLY	57	H1-S2_(N-terminal)_Loop	-	13	GLY 57	R GLY 57	-0.01337	0.00147567	2.68446	1.43917	-2.67406	1.43533	0	0	-0.002975	0.00502864
A	ALA	58	H1-S2_(N-terminal)_Loop	-	13	ALA 58	R ALA 58	-0.01402	0.00145162	-4.36908	0.743617	4.3688	0.741805	0	0	-0.014295	0.0034632
A	GLY	59	H1-S2_(N-terminal)_Loop	-	13	GLY 59	R GLY 59	-0.017775	0.00156775	0.8786	1.36066	-0.824155	1.35526	0	0	0.03667	0.00702153
A	LYS	60	H1-S2_(N-terminal)_Loop	-	13	LYS 60	R LYS 60	-0.032005	0.00176026	-1149.02	4.71923	1148.71	4.71273	0	0	-0.338835	0.00963817
A	HIP	61	H1-S2_(N-terminal)_Loop	-	13	HIP 61	R HIP 61	-0.08192	0.00300426	-1400.75	7.07256	1400.1	7.06327	0	0	-0.72311	0.0247642
A	VAL	62	H1-S2_(N-terminal)_Loop	-	13	VAL 62	R VAL 62	-0.04128	0.00164636	18.6529	0.463839	-18.5648	0.463976	0	0	0.046815	0.00872714
A	PRO	63	H1-S2_(N-terminal)_Loop	-	13	PRO 63	R PRO 63	-0.044065	0.0015823	-10.7544	0.552071	10.796	0.550154	0	0	-0.00247	0.0102274
A	ARG	64	H1-S2_(N-terminal)_Loop	-	13	ARG 64	R ARG 64	-0.2256	0.00633595	-1549.25	6.10983	1550.09	6.14068	0	0	0.62147	0.125128
A	ALA	65	S2_Beta_Strand	-	13	ALA 65	R ALA 65	-0.029455	0.00153786	-0.459555	0.649104	0.47787	0.648401	0	0	-0.01114	0.0067735
A	VAL	66	S2_Beta_Strand	-	13	VAL 66	R VAL 66	-0.02992	0.00154923	7.99569	0.491357	-7.96804	0.491079	0	0	-0.002275	0.00545693
A	PHE	67	S2_Beta_Strand	-	13	PHE 67	R PHE 67	-0.026645	0.00127219	-0.62604	0.500789	0.59304	0.499819	0	0	-0.059645	0.00404195
A	VAL	68	S2_Beta_Strand	-	13	VAL 68	R VAL 68	-0.01409	0.00106647	4.45186	0.380595	-4.43944	0.380195	0	0	-0.00167	0.00273493
A	ASP	69	S2_Beta_Strand	-	13	ASP 69	R ASP 69	-0.0082	0.00173238	1036.57	2.24029	-1036.39	2.23754	0	0	0.171615	0.00425941
A	LEU	70	S2-H2_(T2)_Loop	-	13	LEU 70	R LEU 70	-0.0071	0.00178746	-6.02258	0.279186	6.01576	0.278798	0	0	-0.01392	0.00283132
A	GLU	71	S2-H2_(T2)_Loop	-	13	GLU 71	R GLU 71	-0.005045	0.00174944	953.679	2.17405	-953.568	2.17215	0	0	0.105725	0.00343623
A	PRO	72	H2_Helix	-	13	PRO 72	R PRO 72	-0.00391	0.00165076	7.8549	0.366375	-7.84965	0.366023	0	0	0.001345	0.0027182
A	THR	73	H2_Helix	-	13	THR 73	R THR 73	-0.003585	0.00160595	0.57499	0.622658	-0.572765	0.622173	0	0	-0.00136	0.00276437
A	VAL	74	H2_Helix	-	13	VAL 74	R VAL 74	-0.006595	0.00179104	2.99629	0.384177	-2.98333	0.38381	0	0	0.006365	0.00282601
A	ILE	75	H2_Helix	-	13	ILE 75	R ILE 75	-0.00861	0.0016939	6.83925	0.292863	-6.82982	0.292446	0	0	0.00082	0.00271101
A	ASP	76	H2_Helix	-	13	ASP 76	R ASP 76	-0.00469	0.00172386	972.532	2.43581	-972.396	2.43353	0	0	0.13089	0.00370809
A	GLU	77	H2_Helix	-	13	GLU 77	R GLU 77	-0.007775	0.00174592	1004.97	4.28974	-1004.8	4.28477	0	0	0.164235	0.00575842
A	VAL	78	H2_Helix	-	13	VAL 78	R VAL 78	-0.010625	0.00137547	0.42816	0.450555	-0.42004	0.450067	0	0	-0.002505	0.00271979
A	ARG	79	H2_Helix	-	13	ARG 79	R ARG 79	-0.008605	0.00169639	-993.855	4.3254	993.693	4.32088	0	0	-0.1705	0.00557721
A	THR	80	H2_Helix	-	13	THR 80	R THR 80	-0.004885	0.00173559	-5.38823	1.16768	5.38216	1.16645	0	0	-0.010945	0.00297374
A	GLY	81	H2-S3_Loop	-	13	GLY 81	R GLY 81	-0.00388	0.00163901	-4.75432	0.683133	4.7489	0.682313	0	0	-0.009305	0.00279026
A	THR	82	H2-S3_Loop	-	13	THR 82	R THR 82	-0.008935	0.00163192	-7.16315	1.2304	7.15659	1.22876	0	0	-0.015495	0.00314136
A	TYR	83	H2-S3_Loop	-	13	TYR 83	R TYR 83	-0.02539	0.00155803	4.56919	0.991281	-4.56885	0.98943	0	0	-0.02504	0.0033765
A	ARG	84	H2-S3_Loop	-	13	ARG 84	R ARG 84	-0.01121	0.00123288	-1007.34	4.24076	1007.17	4.23604	0	0	-0.1864	0.00566639
A	GLN	85	H2-S3_Loop	-	13	GLN 85	R GLN 85	-0.01141	0.0011748	5.05082	2.22073	-5.04014	2.21772	0	0	-0.00073	0.00386571
A	LEU	86	H2-S3_Loop	-	13	LEU 86	R LEU 86	-0.025715	0.00137165	5.79889	0.558717	-5.76715	0.557732	0	0	0.006025	0.00329462
A	PHE	87	H2-S3_Loop	-	13	PHE 87	R PHE 87	-0.025175	0.00140233	-10.7474	0.524091	10.7129	0.523069	0	0	-0.059735	0.00334126
A	HIE	88	H2-S3_Loop	-	13	HIE 88	R HIE 88	-0.017535	0.001682	4.63056	2.30082	-4.62541	2.29643	0	0	-0.012385	0.00556899
A	PRO	89	H2-S3_Loop	-	13	PRO 89	R PRO 89	-0.00874	0.0016812	1.55974	0.769807	-1.56204	0.768474	0	0	-0.011035	0.00308252
A	GLU	90	H2-S3_Loop	-	13	GLU 90	R GLU 90	-0.013745	0.00125675	1137.79	5.37352	-1137.42	5.36345	0	0	0.358435	0.0107332
A	GLN	91	H2-S3_Loop	-	13	GLN 91	R GLN 91	-0.0242	0.00130805	-5.86305	1.25756	5.91048	1.2547	0	0	0.023225	0.00571135
A	LEU	92	S3_Beta_Strand	-	13	LEU 92	R LEU 92	-0.0128	0.000951157	-2.66635	0.743906	2.66128	0.742816	0	0	-0.017865	0.00261743
A	ILE	93	S3_Beta_Strand	-	13	ILE 93	R ILE 93	-0.012385	0.00097664	0.848585	0.46417	-0.84712	0.463819	0	0	-0.01092	0.00233767
A	THR	94	S3_Beta_Strand	-	13	THR 94	R THR 94	-0.005305	0.00176273	-2.11048	0.73294	2.1098	0.732255	0	0	-0.005975	0.0027952
A	GLY	95	S3-H3'_(T3)_Loop	-	13	GLY 95	R GLY 95	-0.002155	0.00133848	-0.64193	0.427194	0.642135	0.426809	0	0	-0.00195	0.00250883
A	LYS	96	S3-H3'_(T3)_Loop	-	13	LYS 96	R LYS 96	-0.003555	0.0016062	-906.337	4.12818	906.259	4.12565	0	0	-0.08226	0.00377064
A	GLU	97	S3-H3'_(T3)_Loop	-	13	GLU 97	R GLU 97	-0.00357	0.00159659	911.554	2.42167	-911.478	2.42016	0	0	0.07302	0.00311309
A	ASP	98	S3-H3'_(T3)_Loop	-	13	ASP 98	R ASP 98	-0.003735	0.00162295	925.464	1.99954	-925.381	1.99795	0	0	0.07841	0.00316847
A	ALA	99	S3-H3'_(T3)_Loop	(GTP)	13	ALA 99	R ALA 99	-0.00352	0.00159499	-4.53846	0.37668	4.5356	0.376451	0	0	-0.00638	0.00268274
A	ALA	100	S3-H3'_(T3)_Loop	(GTP)	13	ALA 100	R ALA 100	-0.00267	0.00144752	-4.11373	0.323791	4.11195	0.3237	0	0	-0.004455	0.00259545
A	ASN	101	S3-H3'_(T3)_Loop	(GTP)	13	ASN 101	R ASN 101	-0.00543	0.00177121	-9.12258	0.628307	9.12523	0.628088	0	0	-0.002785	0.00302822
A	ASN	102	S3-H3'_(T3)_Loop	-	13	ASN 102	R ASN 102	-0.005295	0.00176182	13.1783	0.488746	-13.161	0.488493	0	0	0.01203	0.00279703
A	TYR	103	H3'_Helix	-	13	TYR 103	R TYR 103	-0.01828	0.00169278	3.8012	0.870032	-3.80075	0.871191	0	0	-0.01783	0.00347987
A	ALA	104	H3'_Helix	-	13	ALA 104	R ALA 104	-0.00483	0.00173452	6.28608	0.343628	-6.28229	0.343387	0	0	-0.00104	0.0028183
A	ARG	105	H3'_Helix	-	13	ARG 105	R ARG 105	-0.006335	0.00179469	-924.715	2.12284	924.646	2.12133	0	0	-0.07572	0.0033459
A	GLY	106	H3'_Helix	-	13	GLY 106	R GLY 106	-0.00425	0.00168348	2.90393	0.41272	-2.88961	0.412488	0	0	0.01006	0.00282956
A	HID	107	H3'_Helix	-	13	HID 107	R HID 107	-0.01642	0.00150295	12.6361	1.19607	-12.6195	1.19516	0	0	0.0002	0.00312524
A	TYR	108	H3'-H3_Bend	-	13	TYR 108	R TYR 108	-0.008855	0.00165515	6.12126	0.992073	-6.11504	0.991201	0	0	-0.00264	0.00283873
A	THR	109	H3_Helix	-	13	THR 109	R THR 109	-0.00406	0.00166607	4.29907	0.432423	-4.29593	0.432073	0	0	-0.00092	0.00268555
A	ILE	110	H3_Helix	-	13	ILE 110	R ILE 110	-0.005535	0.00176869	0.550665	0.302722	-0.54531	0.302522	0	0	-0.00018	0.00272164
A	GLY	111	H3_Helix	-	13	GLY 111	R GLY 111	-0.003855	0.00164264	4.15084	0.340232	-4.14165	0.339798	0	0	0.00533	0.00269583
A	LYS	112	H3_Helix	-	13	LYS 112	R LYS 112	-0.007095	0.00178295	-970.482	3.8039	970.371	3.80057	0	0	-0.117435	0.00460693
A	GLU	113	H3_Helix	-	13	GLU 113	R GLU 113	-0.005635	0.00177562	979.996	3.50918	-979.869	3.50579	0	0	0.121085	0.00453283
A	ILE	114	H3_Helix	-	13	ILE 114	R ILE 114	-0.009055	0.00163062	5.64738	0.353216	-5.63185	0.352745	0	0	0.00647	0.00275418
A	ILE	115	H3_Helix	-	13	ILE 115	R ILE 115	-0.01634	0.00150281	11.1485	0.314309	-11.1197	0.313825	0	0	0.0124	0.00280386
A	ASP	116	H3_Helix	-	13	ASP 116	R ASP 116	-0.011565	0.00122531	1146.43	5.45617	-1146.1	5.44693	0	0	0.32309	0.00988501
A	LEU	117	H3_Helix	-	13	LEU 117	R LEU 117	-0.0119	0.00112029	13.1284	0.433344	-13.0963	0.432587	0	0	0.02022	0.00263611
A	VAL	118	H3_Helix	-	13	VAL 118	R VAL 118	-0.018375	0.00167439	11.2517	0.393737	-11.1898	0.392971	0	0	0.043545	0.00410817
A	LEU	119	H3_Helix	-	13	LEU 119	R LEU 119	-0.031265	0.00153524	15.3974	0.345635	-15.3566	0.344554	0	0	0.009455	0.00343931
A	ASP	120	H3_Helix	-	13	ASP 120	R ASP 120	-0.01789	0.00163959	1206.73	4.11096	-1206.25	4.10173	0	0	0.46134	0.010118
A	ARG	121	H3_Helix	-	13	ARG 121	R ARG 121	-0.028445	0.00152605	-1155.32	3.94908	1154.99	3.94277	0	0	-0.355785	0.00874974
A	ILE	122	H3_Helix	-	13	ILE 122	R ILE 122	-0.055195	0.00195409	15.0172	0.538225	-14.908	0.533518	0	0	0.05399	0.00969246
A	ARG	123	H3_Helix	-	13	ARG 123	R ARG 123	-0.060485	0.00223237	-1291.2	5.45688	1290.62	5.44571	0	0	-0.63974	0.0168105
A	LYS	124	H3_Helix	-	13	LYS 124	R LYS 124	-0.040575	0.00174663	-1225.9	5.1413	1225.53	5.13583	0	0	-0.41079	0.011252
A	LEU	125	H3_Helix	-	13	LEU 125	R LEU 125	-0.073635	0.00236096	17.8981	0.633898	-17.7191	0.634304	0	0	0.105335	0.0207799
A	ALA	126	H3_Helix	-	13	ALA 126	R ALA 126	-0.08893	0.00337802	23.3992	0.515135	-23.1619	0.505646	0	0	0.148465	0.0195331
A	ASP	127	H3_Helix	-	13	ASP 127	R ASP 127	-0.08946	0.00365802	1458.33	6.66563	-1456.68	6.61948	0	0	1.56501	0.0481356
A	GLN	128	H3_Helix	-	13	GLN 128	R GLN 128	-0.12588	0.0049601	16.7955	3.20446	-16.1538	3.20161	0	0	0.515825	0.0379966
A	CYS	129	H3-S4_Loop	-	13	CYS 129	R CYS 129	-0.33927	0.0223781	-4.67401	2.05079	6.00518	2.0661	0	0	0.991905	0.115396
A	THR	130	H3-S4_Loop	-	13	THR 130	R THR 130	-2.4404	0.614035	11.4002	3.83943	-7.32048	3.74049	-0.464953	0.119497	1.17439	0.755829
A	GLY	131	H3-S4_Loop	-	13	GLY 131	R GLY 131	-3.40697	0.579525	15.332	2.5738	-14.0481	2.19533	-0.66507	0.134917	-2.78824	0.996455
A	LEU	132	H3-S4_Loop	-	13	LEU 132	R LEU 132	-1.26383	0.140119	30.5128	2.20661	-27.4477	2.11868	-0.012046	0.017501	1.78924	0.247405
A	GLN	133	H3-S4_Loop	-	13	GLN 133	R GLN 133	-7.23643	1.09473	-8.92322	7.13332	18.4347	6.52541	-1.34247	0.215029	0.932565	2.04282
A	GLY	134	S4_Beta_Strand	-	13	GLY 134	R GLY 134	-0.316945	0.0127765	7.46593	0.960189	-7.17631	0.987019	0	0	-0.02733	0.0928432
A	PHE	135	S4_Beta_Strand	-	13	PHE 135	R PHE 135	-0.28313	0.0069239	19.8699	1.18668	-19.9705	1.17401	0	0	-0.383755	0.0650682
A	SER	136	S4_Beta_Strand	-	13	SER 136	R SER 136	-0.10962	0.00236725	-2.24901	2.23423	2.53431	2.22771	0	0	0.17569	0.0382893
A	VAL	137	S4_Beta_Strand	-	13	VAL 137	R VAL 137	-0.08054	0.00206743	7.92544	0.749626	-7.79335	0.747118	0	0	0.05155	0.0206684
A	PHE	138	S4_Beta_Strand	-	13	PHE 138	R PHE 138	-0.0736	0.00185911	-2.73	0.50458	2.55234	0.5033	0	0	-0.25126	0.0148027
A	HID	139	S4_Beta_Strand	-	13	HID 139	R HID 139	-0.04436	0.00161194	17.5519	0.566483	-17.5677	0.565874	0	0	-0.06015	0.009127
A	SER	140	S4-H4_(T4)_Loop	(GTP)	13	SER 140	R SER 140	-0.01399	0.00111387	3.65491	0.890173	-3.60923	0.890439	0	0	0.03169	0.00699113
A	PHE	141	S4-H4_(T4)_Loop	-	13	PHE 141	R PHE 141	-0.041535	0.00160822	-4.3758	0.412224	4.2878	0.412012	0	0	-0.12954	0.00768184
A	GLY	142	S4-H4_(T4)_Loop	-	13	GLY 142	R GLY 142	-0.006205	0.00179628	-5.74397	0.303799	5.73323	0.303552	0	0	-0.016945	0.00307776
A	GLY	143	S4-H4_(T4)_Loop	(GTP)	13	GLY 143	R GLY 143	-0.005195	0.00176036	6.59631	0.547687	-6.59027	0.547367	0	0	0.000845	0.003127
A	GLY	144	S4-H4_(T4)_Loop	(GTP)	13	GLY 144	R GLY 144	-0.00417	0.00167444	9.53654	0.29812	-9.52239	0.29823	0	0	0.009975	0.00301875
A	THR	145	S4-H4_(T4)_Loop	(GTP)	13	THR 145	R THR 145	-0.0091	0.00163942	6.75403	0.299464	-6.70306	0.298777	0	0	0.04187	0.00431199
A	GLY	146	S4-H4_(T4)_Loop	(GTP)	13	GLY 146	R GLY 146	-0.008045	0.00173989	11.7462	0.253169	-11.721	0.252715	0	0	0.017145	0.00415183
A	SER	147	S4-H4_(T4)_Loop	-	13	SER 147	R SER 147	-0.01262	0.00108176	11.4597	0.494318	-11.4453	0.49399	0	0	0.0018	0.00349498
A	GLY	148	H4_Helix	-	13	GLY 148	R GLY 148	-0.00743	0.00177099	11.9312	0.335874	-11.9223	0.335788	0	0	0.001415	0.00336212
A	PHE	149	H4_Helix	-	13	PHE 149	R PHE 149	-0.02017	0.00167988	8.47653	0.327482	-8.44738	0.327336	0	0	0.008975	0.00417211
A	THR	150	H4_Helix	-	13	THR 150	R THR 150	-0.02656	0.00147425	9.81334	0.654864	-9.69536	0.653606	0	0	0.091415	0.00836829
A	SER	151	H4_Helix	-	13	SER 151	R SER 151	-0.021825	0.00163042	15.4546	0.815476	-15.4319	0.814176	0	0	0.000815	0.00605775
A	LEU	152	H4_Helix	-	13	LEU 152	R LEU 152	-0.02224	0.00158621	13.6332	0.379629	-13.5968	0.379395	0	0	0.01421	0.00466116
A	LEU	153	H4_Helix	-	13	LEU 153	R LEU 153	-0.038755	0.00174796	11.1551	0.420103	-11.0196	0.419705	0	0	0.096755	0.00908849
A	MET	154	H4_Helix	-	13	MET 154	R MET 154	-0.084	0.00287015	19.6859	1.31926	-19.564	1.32249	0	0	0.037895	0.0160057
A	GLU	155	H4_Helix	-	13	GLU 155	R GLU 155	-0.05155	0.00216311	1249.33	6.46375	-1248.77	6.43736	0	0	0.50121	0.0293316
A	ARG	156	H4_Helix	-	13	ARG 156	R ARG 156	-0.046435	0.00202602	-1198.54	6.69993	1198.24	6.69149	0	0	-0.34699	0.0136468
A	LEU	157	H4_Helix	-	13	LEU 157	R LEU 157	-0.092695	0.0032386	17.4548	0.663673	-17.1621	0.654617	0	0	0.20001	0.0210146
A	SER	158	H4_Helix	-	13	SER 158	R SER 158	-0.097745	0.00438757	26.1077	1.84152	-25.626	1.83303	0	0	0.383995	0.0353487
A	VAL	159	H4_Helix	-	13	VAL 159	R VAL 159	-0.080755	0.0057133	18.7829	1.36321	-18.5618	1.35491	0	0	0.1403	0.0148291
A	ASP	160	H4_Helix	-	13	ASP 160	R ASP 160	-0.081695	0.00524681	1380.07	12.081	-1378.68	11.9886	0	0	1.30702	0.0934981
A	TYR	161	H4_Helix	-	13	TYR 161	R TYR 161	-0.229445	0.011687	21.7745	2.63326	-21.0575	2.62267	0	0	0.48762	0.0482255
A	GLY	162	H4-S5_Loop	-	13	GLY 162	R GLY 162	-0.187465	0.0136241	-9.42691	2.26991	10.5344	2.29005	0	0	0.920065	0.0759907
A	LYS	163	H4-S5_Loop	-	13	LYS 163	R LYS 163	-2.86686	0.982975	-1783.9	56.5228	1792.92	56.8537	-1.10047	0.447465	5.05355	2.36375
A	LYS	164	H4-S5_Loop	-	13	LYS 164	R LYS 164	-1.93491	0.741615	-1878.16	23.3904	1885.63	24.6586	-0.308833	0.213381	5.2254	1.61817
A	SER	165	H4-S5_Loop	-	13	SER 165	R SER 165	-1.14275	0.0595235	-11.7934	3.81514	14.9556	3.83071	-0.0121458	0.0167769	2.00732	0.255368
A	LYS	166	H4-S5_Loop	-	13	LYS 166	R LYS 166	-0.55556	0.02329	-1457.61	7.60399	1459.47	7.61006	-4.7772e-05	0.000673907	1.30259	0.160658
A	LEU	167	H4-S5_Loop	-	13	LEU 167	R LEU 167	-0.42477	0.0155813	-3.43018	0.765047	3.86768	0.771286	0	0	0.012735	0.0600085
A	GLU	168	S5_Beta_Strand	-	13	GLU 168	R GLU 168	-0.201575	0.00582573	1379.8	5.485	-1380.65	5.475	0	0	-1.05394	0.14863
A	PHE	169	S5_Beta_Strand	-	13	PHE 169	R PHE 169	-0.12721	0.00318825	-6.33095	0.534229	6.04592	0.532019	0	0	-0.41224	0.0300201
A	SER	170	S5_Beta_Strand	-	13	SER 170	R SER 170	-0.03917	0.00170209	2.52962	1.04998	-2.46786	1.05339	0	0	0.02259	0.0150838
A	ILE	171	S5_Beta_Strand	(GTP)	13	ILE 171	R ILE 171	-0.03044	0.00141243	-0.68056	0.528759	0.70197	0.528234	0	0	-0.00903	0.00864157
A	TYR	172	S5-H5_(T5)_Loop	-	13	TYR 172	R TYR 172	-0.04166	0.00168674	-4.24472	0.793581	4.22829	0.792993	0	0	-0.058085	0.0067478
A	PRO	173	S5-H5_(T5)_Loop	-	13	PRO 173	R PRO 173	-0.014415	0.00119247	4.7851	0.569063	-4.82747	0.568524	0	0	-0.05678	0.00399253
A	ALA	174	S5-H5_(T5)_Loop	-	13	ALA 174	R ALA 174	-0.006955	0.00178172	-1.92447	0.396519	1.92692	0.396364	0	0	-0.00451	0.00289009
A	PRO	175	S5-H5_(T5)_Loop	-	13	PRO 175	R PRO 175	-0.00769	0.00170912	-4.78759	0.308454	4.7737	0.308093	0	0	-0.021575	0.00295667
A	GLN	176	S5-H5_(T5)_Loop	-	13	GLN 176	R GLN 176	-0.00654	0.00177997	-1.8193	1.20058	1.81878	1.20003	0	0	-0.007065	0.00280992
A	VAL	177	S5-H5_(T5)_Loop	-	13	VAL 177	R VAL 177	-0.006695	0.00179507	2.48946	0.617815	-2.48343	0.617412	0	0	-0.000665	0.0027688
A	SER	178	S5-H5_(T5)_Loop	-	13	SER 178	R SER 178	-0.00458	0.00171798	-10.4325	0.629988	10.4297	0.62985	0	0	-0.00729	0.00274425
A	THR	179	S5-H5_(T5)_Loop	-	13	THR 179	R THR 179	-0.00476	0.00172887	-7.67747	0.476397	7.6775	0.476221	0	0	-0.004725	0.00281565
A	ALA	180	S5-H5_(T5)_Loop	-	13	ALA 180	R ALA 180	-0.003045	0.00151877	5.86369	0.244529	-5.85962	0.244377	0	0	0.001015	0.00259083
A	VAL	181	S5-H5_(T5)_Loop	-	13	VAL 181	R VAL 181	-0.003925	0.00165427	6.01736	0.302795	-6.01527	0.302637	0	0	-0.00184	0.00264228
A	VAL	182	S5-H5_(T5)_Loop	-	13	VAL 182	R VAL 182	-0.005005	0.00174975	5.39106	0.207941	-5.38643	0.207877	0	0	-0.000375	0.00277934
A	GLU	183	S5-H5_(T5)_Loop	(GTP)	13	GLU 183	R GLU 183	-0.009475	0.00157804	1008.83	2.71364	-1008.73	2.71062	0	0	0.093065	0.0047991
A	PRO	184	H5_Helix	-	13	PRO 184	R PRO 184	-0.00849	0.00170028	10.0437	0.285737	-10.0562	0.285373	0	0	-0.021005	0.00320852
A	TYR	185	H5_Helix	-	13	TYR 185	R TYR 185	-0.010055	0.00148885	11.1197	0.311662	-11.1159	0.311788	0	0	-0.006275	0.00269053
A	ASN	186	H5_Helix	-	13	ASN 186	R ASN 186	-0.010705	0.00134795	5.01218	0.647272	-4.99562	0.646762	0	0	0.005855	0.00347987
A	SER	187	H5_Helix	-	13	SER 187	R SER 187	-0.01399	0.000997898	13.8084	0.495128	-13.7842	0.49461	0	0	0.010225	0.00450622
A	ILE	188	H5_Helix	-	13	ILE 188	R ILE 188	-0.02136	0.00167307	12.9633	0.269005	-12.9643	0.268549	0	0	-0.022365	0.00493731
A	LEU	189	H5_Helix	-	13	LEU 189	R LEU 189	-0.019565	0.00174344	12.2495	0.249779	-12.254	0.250174	0	0	-0.02412	0.0045536
A	THR	190	H5_Helix	-	13	THR 190	R THR 190	-0.02903	0.00150677	9.73222	0.485094	-9.63904	0.484368	0	0	0.06415	0.0101604
A	THR	191	H5_Helix	-	13	THR 191	R THR 191	-0.04861	0.00183345	15.0984	0.524867	-14.9847	0.524172	0	0	0.065035	0.0107401
A	HID	192	H5_Helix	-	13	HID 192	R HID 192	-0.05286	0.00201377	8.51209	0.795959	-8.40046	0.793446	0	0	0.05878	0.00809927
A	THR	193	H5_Helix	-	13	THR 193	R THR 193	-0.04932	0.00192837	10.7919	0.910199	-10.6551	0.912438	0	0	0.087465	0.0130029
A	THR	194	H5_Helix	-	13	THR 194	R THR 194	-0.10482	0.00370256	15.819	0.763748	-15.3451	0.763052	0	0	0.369005	0.0292999
A	LEU	195	H5-S6_Loop	-	13	LEU 195	R LEU 195	-0.23904	0.0116298	12.7205	0.733361	-12.2825	0.724994	0	0	0.198935	0.0285458
A	GLU	196	H5-S6_Loop	-	13	GLU 196	R GLU 196	-0.30534	0.0615029	1298.06	9.06487	-1295.89	8.97252	-0.0128245	0.0298284	1.85251	0.194717
A	HIE	197	H5-S6_Loop	-	13	HIE 197	R HIE 197	-0.22436	0.0113235	34.916	1.5126	-34.3886	1.50102	0	0	0.303015	0.0490627
A	SER	198	H5-S6_Loop	-	13	SER 198	R SER 198	-0.413455	0.0300803	-1.29576	1.28676	2.66971	1.31152	-0.00343678	0.00724405	0.957053	0.0777348
A	ASP	199	H5-S6_Loop	-	13	ASP 199	R ASP 199	-2.83082	0.406342	1554.02	10.056	-1546.01	10.1278	-0.351746	0.0902007	4.8227	0.531677
A	CYS	200	S6_Beta_Strand	-	13	CYS 200	R CYS 200	-0.98384	0.0602557	11.0643	1.21809	-9.86813	1.22778	-0.000347472	0.00167985	0.211998	0.132784
A	ALA	201	S6_Beta_Strand	-	13	ALA 201	R ALA 201	-0.17083	0.00590995	0.380895	1.13988	-0.03706	1.14023	0	0	0.173005	0.0405872
A	PHE	202	S6_Beta_Strand	-	13	PHE 202	R PHE 202	-0.33443	0.00939825	-12.6633	0.656445	11.4034	0.662827	0	0	-1.59434	0.0881071
A	MET	203	S6_Beta_Strand	-	13	MET 203	R MET 203	-0.089995	0.0022912	8.28137	1.01744	-8.11373	1.02139	0	0	0.07764	0.0230756
A	VAL	204	S6-H6_(T6)_Loop	-	13	VAL 204	R VAL 204	-0.04427	0.00166056	-2.74377	0.418603	2.78515	0.41928	0	0	-0.00289	0.0127746
A	ASP	205	S6-H6_(T6)_Loop	-	13	ASP 205	R ASP 205	-0.02323	0.00152894	1090.53	2.91091	-1090.41	2.90707	0	0	0.09549	0.00998784
A	ASN	206	H6_Helix	(GTP)	13	ASN 206	R ASN 206	-0.014895	0.00124098	12.1594	1.00499	-12.1191	1.00435	0	0	0.02542	0.00451535
A	GLU	207	H6_Helix	-	13	GLU 207	R GLU 207	-0.012955	0.00094685	997.21	2.47908	-997.099	2.47586	0	0	0.097625	0.00574521
A	ALA	208	H6_Helix	-	13	ALA 208	R ALA 208	-0.013425	0.00095025	-5.31932	0.550967	5.37043	0.551058	0	0	0.037685	0.00456775
A	ILE	209	H6_Helix	-	13	ILE 209	R ILE 209	-0.02424	0.00127515	-2.34335	0.332491	2.35347	0.332143	0	0	-0.014115	0.00568576
A	TYR	210	H6_Helix	-	13	TYR 210	R TYR 210	-0.01418	0.0010375	-2.13057	0.593897	2.11893	0.593101	0	0	-0.025815	0.00317106
A	ASP	211	H6_Helix	-	13	ASP 211	R ASP 211	-0.011725	0.00109844	1020.9	3.31851	-1020.74	3.31412	0	0	0.142665	0.00573861
A	ILE	212	H6_Helix	-	13	ILE 212	R ILE 212	-0.024055	0.00134174	-6.87304	0.375747	6.90923	0.37574	0	0	0.012135	0.00506854
A	CYS	213	H6_Helix	-	13	CYS 213	R CYS 213	-0.010315	0.00143851	0.11403	0.73775	-0.127035	0.737284	0	0	-0.02332	0.00379404
A	ARG	214	H6_Helix	-	13	ARG 214	R ARG 214	-0.010745	0.00133558	-954.585	3.69159	954.483	3.68907	0	0	-0.11331	0.00413115
A	ARG	215	H6_Helix	-	13	ARG 215	R ARG 215	-0.019065	0.00161594	-1055.21	5.75688	1055.06	5.75265	0	0	-0.17128	0.0073575
A	ASN	216	H6-H7_Loop	-	13	ASN 216	R ASN 216	-0.018405	0.00170679	-11.3015	1.77271	11.3224	1.77146	0	0	0.002425	0.00492156
A	LEU	217	H6-H7_Loop	-	13	LEU 217	R LEU 217	-0.01698	0.00163623	-4.10852	0.356611	4.09951	0.356011	0	0	-0.025985	0.00320542
A	ASP	218	H6-H7_Loop	-	13	ASP 218	R ASP 218	-0.008065	0.00174136	990.326	3.3841	-990.197	3.38042	0	0	0.12143	0.00506347
A	ILE	219	H6-H7_Loop	-	13	ILE 219	R ILE 219	-0.00856	0.00169041	0.49019	0.430251	-0.489935	0.429876	0	0	-0.008305	0.00275742
A	GLU	220	H6-H7_Loop	-	13	GLU 220	R GLU 220	-0.005015	0.00174741	914.274	4.42713	-914.198	4.42424	0	0	0.070805	0.0040972
A	ARG	221	H6-H7_Loop	-	13	ARG 221	R ARG 221	-0.00555	0.00177643	-883.804	2.7039	883.744	2.70234	0	0	-0.065735	0.00334323
A	PRO	222	H6-H7_Loop	-	13	PRO 222	R PRO 222	-0.006145	0.00179245	-10.701	0.370556	10.69	0.370265	0	0	-0.01718	0.00275621
A	THR	223	H6-H7_Loop	-	13	THR 223	R THR 223	-0.00597	0.00178973	10.4882	0.562836	-10.4736	0.562456	0	0	0.008625	0.00282563
A	TYR	224	H7_Helix	(GTP)	13	TYR 224	R TYR 224	-0.012565	0.000945608	14.1936	0.696809	-14.1798	0.696282	0	0	0.0012	0.00253686
A	THR	225	H7_Helix	-	13	THR 225	R THR 225	-0.008235	0.00171666	11.4337	0.721812	-11.4105	0.721039	0	0	0.01505	0.00327841
A	ASN	226	H7_Helix	-	13	ASN 226	R ASN 226	-0.010565	0.00139024	2.9431	0.54765	-2.9155	0.547225	0	0	0.01703	0.0031893
A	LEU	227	H7_Helix	-	13	LEU 227	R LEU 227	-0.016885	0.00153518	14.6579	0.211732	-14.5892	0.211703	0	0	0.051835	0.0052342
A	ASN	228	H7_Helix	(GTP)	13	ASN 228	R ASN 228	-0.01656	0.00153339	21.8796	0.704136	-21.8272	0.703469	0	0	0.03576	0.00496902
A	ARG	229	H7_Helix	-	13	ARG 229	R ARG 229	-0.02503	0.00138429	-1062.93	3.51883	1062.72	3.51403	0	0	-0.2336	0.00752765
A	LEU	230	H7_Helix	-	13	LEU 230	R LEU 230	-0.03311	0.00159532	17.9869	0.279942	-17.8418	0.281093	0	0	0.112015	0.0108742
A	ILE	231	H7_Helix	-	13	ILE 231	R ILE 231	-0.041135	0.00160024	19.5121	0.238119	-19.4204	0.236984	0	0	0.050555	0.0144294
A	GLY	232	H7_Helix	-	13	GLY 232	R GLY 232	-0.02301	0.00152926	20.3695	0.316158	-20.3357	0.317408	0	0	0.010755	0.0121927
A	GLN	233	H7_Helix	-	13	GLN 233	R GLN 233	-0.068025	0.00193803	20.8884	3.11832	-20.5387	3.11982	0	0	0.28171	0.0271065
A	ILE	234	H7_Helix	-	13	ILE 234	R ILE 234	-0.097615	0.00246568	24.9199	0.313051	-24.5781	0.311742	0	0	0.24418	0.0423356
A	VAL	235	H7_Helix	-	13	VAL 235	R VAL 235	-0.09446	0.00230871	25.9724	0.463719	-25.7314	0.466789	0	0	0.146625	0.0503132
A	SER	236	H7_Helix	-	13	SER 236	R SER 236	-0.088065	0.00217039	31.5312	1.48948	-31.1817	1.48786	0	0	0.26141	0.0447002
A	SER	237	H7_Helix	-	13	SER 237	R SER 237	-0.1447	0.00309006	29.7138	1.12228	-28.6441	1.13796	0	0	0.92495	0.0738976
A	ILE	238	H7_Helix	-	13	ILE 238	R ILE 238	-0.35725	0.00886809	32.1424	0.581099	-31.2086	0.574302	0	0	0.57657	0.0977854
A	THR	239	H7_Helix	-	13	THR 239	R THR 239	-0.25985	0.00664279	29.4631	1.70425	-28.3102	1.70781	0	0	0.893105	0.0939536
A	ALA	240	H7_Helix	-	13	ALA 240	R ALA 240	-0.230455	0.00573424	23.2668	1.28908	-22.4653	1.29679	0	0	0.571025	0.0949094
A	SER	241	H7_Helix	-	13	SER 241	R SER 241	-0.51681	0.0155969	27.2909	2.43089	-24.3745	2.46749	0	0	2.39954	0.18351
A	LEU	242	H7_Helix	-	13	LEU 242	R LEU 242	-1.90597	0.252757	32.3523	1.82326	-29.8433	1.80522	-0.0806272	0.0393535	0.522313	0.353924
A	ARG	243	H7-H8_(T7)_Loop	-	13	ARG 243	R ARG 243	-3.21985	0.93022	-1893.94	13.7507	1900.14	13.3129	-0.477569	0.0698444	2.51029	2.1232
A	PHE	244	H7-H8_(T7)_Loop	-	13	PHE 244	R PHE 244	-2.39175	0.45648	22.5573	2.89382	-20.2187	2.94185	-0.134929	0.137615	-0.188044	0.54323
A	ASP	245	H7-H8_(T7)_Loop	-	13	ASP 245	R ASP 245	-10.6239	0.969927	1992.2	16.5134	-1960.14	15.2088	-1.99421	0.234672	19.4416	1.9461
A	GLY	246	H7-H8_(T7)_Loop	-	13	GLY 246	R GLY 246	-3.8584	0.612329	27.9307	4.0228	-19.1356	3.82166	-0.484078	0.113244	4.45268	0.925019
A	ALA	247	H7-H8_(T7)_Loop	-	13	ALA 247	R ALA 247	-9.14311	1.22423	30.4652	3.73251	-19.8957	3.14911	-1.91789	0.301051	-0.491519	1.44911
A	LEU	248	H7-H8_(T7)_Loop	(GTP)	13	LEU 248	R LEU 248	-26.7858	1.5302	-36.247	3.17954	41.0491	2.99375	-5.56792	0.291606	-27.5517	1.88234
A	ASN	249	H7-H8_(T7)_Loop	-	13	ASN 249	R ASN 249	-12.9943	1.52207	2.20317	7.85434	18.053	6.86328	-2.67693	0.340437	4.58491	2.44604
A	VAL	250	H7-H8_(T7)_Loop	-	13	VAL 250	R VAL 250	-4.88286	0.227838	-18.7767	1.97952	22.5021	1.93258	-0.0246112	0.0339042	-1.18204	0.600918
A	ASP	251	H7-H8_(T7)_Loop	-	13	ASP 251	R ASP 251	-9.97008	0.643281	2075.41	13.2435	-2074.9	12.6852	-0.882148	0.126325	-10.3446	2.23829
A	LEU	252	H8_Helix	-	13	LEU 252	R LEU 252	-2.5841	0.0813072	-8.98536	1.37203	11.2859	1.48159	-0.000348768	0.00177469	-0.283944	0.339552
A	THR	253	H8_Helix	-	13	THR 253	R THR 253	-20.9104	1.28677	-16.7926	4.05028	38.5439	3.95613	-3.4764	0.261068	-2.63554	1.56994
A	GLU	254	H8_Helix	(GTP)	13	GLU 254	R GLU 254	-45.4807	1.85685	2256.91	15.7272	-2163.57	12.7521	-5.33934	0.148591	42.5198	7.07113
A	PHE	255	H8_Helix	-	13	PHE 255	R PHE 255	-5.48041	0.131777	-3.1099	1.55813	-1.52944	1.76697	0	0	-10.1197	0.514146
A	GLN	256	H8_Helix	-	13	GLN 256	R GLN 256	-24.6218	1.21209	-57.0624	7.34063	65.7714	7.54985	-2.63138	0.128578	-18.5442	1.71622
A	THR	257	H8_Helix	-	13	THR 257	R THR 257	-63.7612	2.3027	-77.3302	7.58062	105.476	5.85049	-10.8153	0.136889	-46.431	3.41053
A	ASN	258	H8_Helix	-	13	ASN 258	R ASN 258	-45.3253	2.40601	-81.9682	5.45411	84.8744	4.83354	-5.35219	0.144545	-47.7713	3.15005
A	LEU	259	H8_Helix	-	13	LEU 259	R LEU 259	-11.2019	0.49821	-15.3506	1.04289	18.6514	0.945946	-0.0333635	0.0144875	-7.93448	0.527227
A	VAL	260	H8_Helix	-	13	VAL 260	R VAL 260	-25.986	1.64307	-41.3016	4.58984	47.9694	2.66439	-2.72704	0.103767	-22.0452	2.51462
A	PRO	261	H8-S7_Loop	-	13	PRO 261	R PRO 261	-43.0709	1.9723	-43.3079	3.42667	48.8777	2.43529	-4.85736	0.13185	-42.3584	1.84915
A	TYR	262	H8-S7_Loop	-	13	TYR 262	R TYR 262	-36.9029	2.26886	-43.5774	5.09181	42.9135	3.57212	-4.9989	0.189094	-42.5657	2.60001
A	PRO	263	H8-S7_Loop	-	13	PRO 263	R PRO 263	-18.904	1.25018	9.96291	1.83931	-11.0933	1.72568	-4.27722	0.208896	-24.3117	1.5021
A	ARG	264	H8-S7_Loop	-	13	ARG 264	R ARG 264	-1.41678	0.097509	-1228.35	6.88183	1231.74	6.88671	-0.00597683	0.0184512	1.96818	0.237556
A	GLY	265	H8-S7_Loop	-	13	GLY 265	R GLY 265	-0.91269	0.0500387	11.1038	0.552285	-10.0013	0.558463	0	0	0.189835	0.134313
A	HID	266	H8-S7_Loop	-	13	HID 266	R HID 266	-1.47534	0.0875138	-0.78517	1.26263	2.77086	1.27494	-0.00359168	0.0062386	0.506768	0.120412
A	PHE	267	H8-S7_Loop	-	13	PHE 267	R PHE 267	-0.402835	0.0124762	-4.9369	0.56448	5.65985	0.572934	0	0	0.320105	0.063283
A	PRO	268	H8-S7_Loop	-	13	PRO 268	R PRO 268	-0.461325	0.0151357	-18.9599	0.826784	19.8948	0.816756	0	0	0.47362	0.0680277
A	LEU	269	S7_Loop	-	13	LEU 269	R LEU 269	-0.202595	0.00430445	22.3678	0.6087	-22.3024	0.622896	0	0	-0.13721	0.0592145
A	ALA	270	S7_Loop	-	13	ALA 270	R ALA 270	-0.09044	0.00211372	-16.4291	0.324378	16.6715	0.3286	0	0	0.152005	0.028833
A	THR	271	S7_Loop	-	13	THR 271	R THR 271	-0.106015	0.00210587	19.3675	1.02894	-19.132	1.03988	0	0	0.12947	0.0495558
A	TYR	272	S7-H9_(MA)_Loop	-	13	TYR 272	R TYR 272	-0.12301	0.00233315	-9.04223	1.31894	8.97558	1.3224	0	0	-0.18966	0.0219407
A	ALA	273	S7-H9_(MA)_Loop	-	13	ALA 273	R ALA 273	-0.06224	0.00172951	16.6834	0.343449	-16.568	0.34634	0	0	0.05308	0.017057
A	PRO	274	S7-H9_(MA)_Loop	-	13	PRO 274	R PRO 274	-0.06373	0.00180978	7.60591	0.806715	-7.72672	0.807159	0	0	-0.184545	0.0125578
A	VAL	275	S7-H9_(MA)_Loop	-	13	VAL 275	R VAL 275	-0.03429	0.0016713	-3.65648	0.75883	3.64697	0.7554	0	0	-0.0438	0.00707879
A	ILE	276	S7-H9_(MA)_Loop	-	13	ILE 276	R ILE 276	-0.030655	0.0016548	7.79727	0.495214	-7.7849	0.495078	0	0	-0.018275	0.00511286
A	SER	277	S7-H9_(MA)_Loop	-	13	SER 277	R SER 277	-0.01138	0.00120029	9.63356	0.964535	-9.62923	0.963516	0	0	-0.00706	0.00319464
A	ALA	278	S7-H9_(MA)_Loop	-	13	ALA 278	R ALA 278	-0.00945	0.00159245	2.34184	0.549239	-2.34423	0.548322	0	0	-0.01184	0.00291763
A	GLU	279	S7-H9_(MA)_Loop	-	13	GLU 279	R GLU 279	-0.011095	0.00125386	981.568	4.16931	-981.442	4.16521	0	0	0.114835	0.00529272
A	LYS	280	S7-H9_(MA)_Loop	-	13	LYS 280	R LYS 280	-0.017545	0.00163007	-1015.97	4.7163	1015.83	4.71138	0	0	-0.16193	0.00662339
A	ALA	281	S7-H9_(MA)_Loop	-	13	ALA 281	R ALA 281	-0.01609	0.00151253	5.60703	0.772817	-5.58857	0.771293	0	0	0.002375	0.00320908
A	TYR	282	S7-H9_(MA)_Loop	-	13	TYR 282	R TYR 282	-0.02557	0.0016112	1.50796	0.922339	-1.49303	0.921385	0	0	-0.010635	0.00303371
A	HIE	283	S7-H9_(MA)_Loop	-	13	HIE 283	R HIE 283	-0.030575	0.00173279	6.88378	1.21549	-6.82588	1.21487	0	0	0.027325	0.00450833
A	GLU	284	S7-H9_(MA)_Loop	-	13	GLU 284	R GLU 284	-0.047	0.00194487	1134.44	4.5894	-1133.96	4.57489	0	0	0.42729	0.0172479
A	GLN	285	S7-H9_(MA)_Loop	-	13	GLN 285	R GLN 285	-0.11153	0.00684773	6.83835	2.47078	-6.2307	2.47235	0	0	0.49612	0.0387252
A	LEU	286	S7-H9_(MA)_Loop	-	13	LEU 286	R LEU 286	-0.12956	0.00517158	11.4203	0.742068	-11.1523	0.752002	0	0	0.138495	0.024767
A	SER	287	S7-H9_(MA)_Loop	-	13	SER 287	R SER 287	-0.206935	0.00856354	-0.717895	1.63439	1.86635	1.66972	0	0	0.941525	0.0702749
A	VAL	288	H9_Helix	-	13	VAL 288	R VAL 288	-0.71205	0.0311857	-6.30985	1.00478	7.38057	1.00866	-1.4292e-05	0.000150048	0.358651	0.0655447
A	ALA	289	H9_Helix	-	13	ALA 289	R ALA 289	-0.23032	0.00729228	4.17038	0.875765	-4.24237	0.874603	0	0	-0.3023	0.0349841
A	GLU	290	H9_Helix	-	13	GLU 290	R GLU 290	-0.136365	0.0034678	1224.44	5.15167	-1223.72	5.13232	0	0	0.581095	0.0363345
A	ILE	291	H9_Helix	-	13	ILE 291	R ILE 291	-0.202955	0.00491442	-8.61313	0.761425	9.31115	0.766243	0	0	0.49507	0.0428393
A	THR	292	H9_Helix	-	13	THR 292	R THR 292	-0.301945	0.00698997	8.52975	1.05573	-7.69065	1.03896	0	0	0.537155	0.0774397
A	ASN	293	H9_Helix	-	13	ASN 293	R ASN 293	-0.134685	0.00343251	5.8962	2.62696	-5.47435	2.6341	0	0	0.287175	0.0396177
A	ALA	294	H9_Helix	-	13	ALA 294	R ALA 294	-0.055495	0.00170234	-9.3276	0.446238	9.58713	0.452602	0	0	0.20404	0.019477
A	CYS	295	H9_Helix	-	13	CYS 295	R CYS 295	-0.12137	0.00294353	-7.31806	1.36508	7.68945	1.36275	0	0	0.250015	0.0378024
A	PHE	296	H9_Helix	-	13	PHE 296	R PHE 296	-0.315	0.00861322	-8.50048	0.551175	7.91504	0.548138	0	0	-0.900435	0.0680114
A	GLU	297	H9-S8_Loop	-	13	GLU 297	R GLU 297	-0.059815	0.00181594	1182.27	5.10876	-1181.95	5.09613	0	0	0.25958	0.0195621
A	PRO	298	H9-S8_Loop	-	13	PRO 298	R PRO 298	-0.03972	0.00178396	4.85264	0.623616	-4.91995	0.621993	0	0	-0.10704	0.00772327
A	ALA	299	H9-S8_Loop	-	13	ALA 299	R ALA 299	-0.01902	0.00174273	-2.2285	0.423813	2.27341	0.423266	0	0	0.025885	0.00525175
A	ASN	300	H9-S8_Loop	-	13	ASN 300	R ASN 300	-0.04596	0.00163184	-11.1505	0.972428	11.3984	0.975679	0	0	0.2019	0.0158504
A	GLN	301	H9-S8_Loop	-	13	GLN 301	R GLN 301	-0.07594	0.00215949	-4.42563	2.16607	5.03337	2.16334	0	0	0.531805	0.0282908
A	MET	302	H9-S8_Loop	-	13	MET 302	R MET 302	-0.059055	0.00168399	-6.04355	1.43232	6.04947	1.43786	0	0	-0.053135	0.0135452
A	VAL	303	H9-S8_Loop	-	13	VAL 303	R VAL 303	-0.0466	0.00170416	6.45243	0.659607	-6.33442	0.66346	0	0	0.07141	0.0138607
A	LYS	304	H9-S8_Loop	-	13	LYS 304	R LYS 304	-0.027865	0.0014739	-1046.83	4.9699	1046.71	4.964	0	0	-0.148835	0.0109746
A	CYS	305	H9-S8_Loop	-	13	CYS 305	R CYS 305	-0.04105	0.00185641	5.4919	1.23127	-5.42239	1.23267	0	0	0.028455	0.0112631
A	ASP	306	H9-S8_Loop	-	13	ASP 306	R ASP 306	-0.04182	0.00174073	1123.92	4.52775	-1123.7	4.51558	0	0	0.18039	0.0177102
A	PRO	307	H9-S8_Loop	-	13	PRO 307	R PRO 307	-0.078005	0.00250271	4.15337	0.703052	-4.05542	0.698608	0	0	0.019945	0.0139346
A	ARG	308	H9-S8_Loop	-	13	ARG 308	R ARG 308	-0.07669	0.00351704	-1122.81	8.11999	1122.83	8.13455	0	0	-0.053885	0.0368033
A	HIE	309	H9-S8_Loop	-	13	HIE 309	R HIE 309	-0.070825	0.00250539	7.62102	1.79841	-7.3607	1.79818	0	0	0.18949	0.0177341
A	GLY	310	H9-S8_Loop	-	13	GLY 310	R GLY 310	-0.07003	0.00221042	0.16593	0.91447	0.577455	0.911692	0	0	0.673355	0.0265347
A	LYS	311	H9-S8_Loop	-	13	LYS 311	R LYS 311	-0.50352	0.022358	-1224.29	8.82731	1228.5	8.80409	-9.576e-06	0.000135086	3.69952	0.327826
A	TYR	312	S8_Beta_Strand	-	13	TYR 312	R TYR 312	-0.882075	0.0241216	-7.82783	1.58254	9.71857	1.57711	0	0	1.00866	0.116887
A	MET	313	S8_Beta_Strand	-	13	MET 313	R MET 313	-5.17734	0.318168	12.1641	1.35612	-3.17218	1.50529	-0.141958	0.0381525	3.67264	0.335188
A	ALA	314	S8_Beta_Strand	-	13	ALA 314	R ALA 314	-6.87579	0.471005	-32.165	0.660167	36.0867	0.726233	-0.577286	0.0671531	-3.53136	0.540971
A	CYS	315	S8_Beta_Strand	-	13	CYS 315	R CYS 315	-3.29768	0.217623	25.2135	2.63893	-22.0791	2.65058	-0.0404974	0.0137933	-0.203757	0.360549
A	CYS	316	S8_Beta_Strand	-	13	CYS 316	R CYS 316	-2.13087	0.075818	-28.4255	2.9234	31.9435	3.16526	-0.000242028	0.00116455	1.38682	0.425611
A	LEU	317	S8_Beta_Strand	-	13	LEU 317	R LEU 317	-1.6314	0.0504437	34.2241	1.02241	-33.8345	1.06619	0	0	-1.24176	0.186951
A	LEU	318	S8_Beta_Strand	-	13	LEU 318	R LEU 318	-0.868885	0.0199985	-21.9795	0.575888	22.9672	0.600759	0	0	0.11882	0.0995909
A	TYR	319	S8_Beta_Strand	-	13	TYR 319	R TYR 319	-1.17869	0.0234001	30.6207	0.882691	-31.4232	0.912089	0	0	-1.98117	0.128459
A	ARG	320	S8_Beta_Strand	-	13	ARG 320	R ARG 320	-0.391535	0.00806732	-1489.27	5.92271	1490.09	5.93399	0	0	0.433925	0.101994
A	GLY	321	S8_Beta_Strand	-	13	GLY 321	R GLY 321	-0.25779	0.00977053	25.1756	0.644001	-24.2039	0.641171	0	0	0.71384	0.0488129
A	ASP	322	S8-H10_Loop	-	13	ASP 322	R ASP 322	-1.12484	0.116037	1442.36	7.95133	-1436.39	7.77697	-0.102132	0.0614723	4.75056	0.269359
A	VAL	323	S8-H10_Loop	-	13	VAL 323	R VAL 323	-2.29486	0.149805	3.89701	1.36679	2.23775	1.47116	-0.0178233	0.0181641	3.82208	0.276001
A	VAL	324	S8-H10_Loop	-	13	VAL 324	R VAL 324	-25.4029	1.63664	-21.1063	1.50581	29.835	1.44995	-5.2025	0.21257	-21.8766	1.88054
A	PRO	325	H10_Helix	-	13	PRO 325	R PRO 325	-31.0822	1.50007	-14.6315	2.31933	20.6313	2.00532	-5.46511	0.182361	-30.5475	1.53579
A	LYS	326	H10_Helix	-	13	LYS 326	R LYS 326	-49.0798	2.44013	-1807.59	30.2908	1845.63	30.1148	-10.243	0.35534	-21.2891	3.96139
A	ASP	327	H10_Helix	-	13	ASP 327	R ASP 327	-7.96704	0.849282	1584.32	12.4809	-1561.36	12.0347	-1.05999	0.172639	13.9318	1.87544
A	VAL	328	H10_Helix	-	13	VAL 328	R VAL 328	-3.86314	0.278776	-27.9053	1.6218	31.2445	1.63097	-0.0456734	0.0218229	-0.569638	0.487307
A	ASN	329	H10_Helix	-	13	ASN 329	R ASN 329	-24.898	1.75118	-52.1021	11.1418	78.0472	9.80852	-6.36561	0.227919	-5.3185	2.40716
A	ALA	330	H10_Helix	-	13	ALA 330	R ALA 330	-2.26643	0.123717	-13.2571	1.4101	14.4314	1.44785	-0.0133897	0.0166492	-1.10551	0.184895
A	ALA	331	H10_Helix	-	13	ALA 331	R ALA 331	-0.784785	0.0309194	-25.7691	0.966107	27.5137	1.0277	0	0	0.959855	0.13215
A	ILE	332	H10_Helix	-	13	ILE 332	R ILE 332	-5.69322	0.580012	-40.4807	1.62608	42.7113	1.60604	-0.449492	0.0896178	-3.9121	0.649398
A	ALA	333	H10_Helix	-	13	ALA 333	R ALA 333	-2.59469	0.470434	-19.8716	1.60473	20.7838	1.59727	-0.38773	0.145092	-2.07025	0.592804
A	THR	334	H10_Helix	-	13	THR 334	R THR 334	-0.592575	0.0485276	-18.2209	2.68341	20.0935	2.76328	-0.000548388	0.0076019	1.27954	0.158303
A	ILE	335	H10_Helix	-	13	ILE 335	R ILE 335	-0.60459	0.0320744	-26.5631	0.996895	28.075	1.03926	0	0	0.907355	0.121334
A	LYS	336	H10_Helix	-	13	LYS 336	R LYS 336	-6.25491	1.38314	-1818.56	37.1745	1835.97	37.6872	-1.94247	0.269626	9.21287	2.91159
A	THR	337	H10-S9_Loop	-	13	THR 337	R THR 337	-1.43837	0.336188	-11.6202	2.56914	13.8262	2.3595	-0.290653	0.103787	0.477037	0.549827
A	LYS	338	H10-S9_Loop	-	13	LYS 338	R LYS 338	-0.308575	0.0461791	-1295.27	13.1994	1296.57	13.3625	-0.00320875	0.0208733	0.985626	0.262354
A	ARG	339	H10-S9_Loop	-	13	ARG 339	R ARG 339	-0.210335	0.0070393	-1249.38	6.19223	1250.03	6.20107	0	0	0.442755	0.0589769
A	THR	340	H10-S9_Loop	-	13	THR 340	R THR 340	-0.101645	0.00651533	-0.276965	1.35015	0.61149	1.35659	0	0	0.23288	0.0307458
A	ILE	341	H10-S9_Loop	-	13	ILE 341	R ILE 341	-0.311585	0.0171567	2.28696	1.60288	-1.42085	1.57777	0	0	0.55452	0.0407592
A	GLN	342	H10-S9_Loop	-	13	GLN 342	R GLN 342	-0.33692	0.0141176	-4.31334	3.37827	5.9856	3.38793	0	0	1.33533	0.121317
A	PHE	343	H10-S9_Loop	-	13	PHE 343	R PHE 343	-2.08108	0.0977293	-17.0059	1.08682	17.3956	1.10442	-0.000248544	0.00143454	-1.69164	0.238967
A	VAL	344	H10-S9_Loop	-	13	VAL 344	R VAL 344	-2.90684	0.116793	32.5686	1.22815	-28.4988	1.18971	-0.00261724	0.00509885	1.16038	0.295384
A	ASP	345	H10-S9_Loop	-	13	ASP 345	R ASP 345	-3.6747	1.86735	1204.52	17.5639	-1211.19	16.6882	-0.976876	0.145861	-11.3264	2.65286
A	TRP	346	H10-S9_Loop	-	13	TRP 346	R TRP 346	-63.5683	2.21937	34.8488	3.8235	-13.3472	3.29142	-8.07819	0.22543	-50.1448	2.57152
A	CYS	347	H10-S9_Loop	-	13	CYS 347	R CYS 347	-19.1673	1.11111	-3.40163	3.9025	15.3373	4.38065	-1.43226	0.146301	-8.66389	1.32135
A	PRO	348	H10-S9_Loop	-	13	PRO 348	R PRO 348	-44.5974	2.08132	-23.811	3.59684	37.8589	3.5886	-8.11738	0.296019	-38.6668	2.00386
A	THR	349	H10-S9_Loop	-	13	THR 349	R THR 349	-35.7545	2.26506	-53.9541	7.80464	72.3471	6.83902	-6.47995	0.274052	-23.8414	3.18972
A	GLY	350	H10-S9_Loop	-	13	GLY 350	R GLY 350	-16.5935	0.947719	-47.2531	2.8486	58.8993	2.72481	-1.78531	0.105058	-6.73252	1.4485
A	PHE	351	S9_Beta_Strand	-	13	PHE 351	R PHE 351	-26.1081	1.51331	11.8908	3.88262	0.4879	3.19212	-2.61963	0.137374	-16.3489	2.00498
A	LYS	352	S9_Beta_Strand	-	13	LYS 352	R LYS 352	-37.2857	2.63813	-2577.9	21.2431	2599.72	19.1534	-4.87137	0.207309	-20.3394	6.66936
A	VAL	353	S9_Beta_Strand	-	13	VAL 353	R VAL 353	-15.4371	1.10667	34.3136	2.71182	-33.3012	1.934	-1.86779	0.0997004	-16.2925	1.65323
A	GLY	354	S9_Beta_Strand	-	13	GLY 354	R GLY 354	-1.62545	0.0594131	-14.4031	1.11741	16.8097	1.13444	-0.000430056	0.00157417	0.780725	0.187861
A	ILE	355	S9_Beta_Strand	-	13	ILE 355	R ILE 355	-3.65865	0.187122	26.1083	1.25702	-24.8428	1.32308	-0.0421408	0.0212804	-2.43527	0.29381
A	ASN	356	S9-S10_Loop	-	13	ASN 356	R ASN 356	-0.80872	0.0270103	-19.0352	3.33887	21.8785	3.35632	0	0	2.03466	0.160975
A	TYR	357	S9-S10_Loop	-	13	TYR 357	R TYR 357	-5.40119	0.541581	-26.7766	3.08218	32.7058	3.07351	-0.899024	0.165384	-0.371034	0.672572
A	GLU	358	S9-S10_Loop	-	13	GLU 358	R GLU 358	-0.35553	0.014624	1507.27	10.2797	-1504.26	10.0987	0	0	2.66212	0.212496
A	PRO	359	S9-S10_Loop	-	13	PRO 359	R PRO 359	-0.163585	0.00466454	11.4637	0.889067	-11.1931	0.891629	0	0	0.107055	0.0257501
A	PRO	360	S9-S10_Loop	-	13	PRO 360	R PRO 360	-0.09744	0.0025887	-8.64551	0.878863	8.52991	0.882853	0	0	-0.213035	0.0179144
A	THR	361	S9-S10_Loop	-	13	THR 361	R THR 361	-0.055075	0.00190273	-3.36712	1.24739	3.46198	1.24303	0	0	0.03978	0.0156763
A	VAL	362	S9-S10_Loop	-	13	VAL 362	R VAL 362	-0.03235	0.00162771	4.23479	0.760943	-4.22615	0.761123	0	0	-0.023705	0.00504661
A	VAL	363	S9-S10_Loop	-	13	VAL 363	R VAL 363	-0.020725	0.00163064	-2.60697	0.617632	2.60625	0.617115	0	0	-0.02145	0.00336387
A	PRO	364	S9-S10_Loop	-	13	PRO 364	R PRO 364	-0.015075	0.001394	-0.238025	0.788922	0.225225	0.787572	0	0	-0.027875	0.00321414
A	GLY	365	S9-S10_Loop	-	13	GLY 365	R GLY 365	-0.00558	0.00176485	-4.02001	0.718308	4.01506	0.717346	0	0	-0.010535	0.00289042
A	GLY	366	S9-S10_Loop	-	13	GLY 366	R GLY 366	-0.00616	0.00178198	-7.58727	0.767739	7.57842	0.766663	0	0	-0.015005	0.00300698
A	ASP	367	S9-S10_Loop	-	13	ASP 367	R ASP 367	-0.012485	0.000979758	1059.53	3.45777	-1059.29	3.45246	0	0	0.22032	0.00613343
A	LEU	368	S9-S10_Loop	-	13	LEU 368	R LEU 368	-0.028005	0.00148485	-8.17145	0.858474	8.18417	0.856684	0	0	-0.01528	0.00404993
A	ALA	369	S9-S10_Loop	-	13	ALA 369	R ALA 369	-0.01839	0.00172078	12.145	0.534405	-12.0931	0.533629	0	0	0.033555	0.00381441
A	LYS	370	S9-S10_Loop	-	13	LYS 370	R LYS 370	-0.04969	0.00214711	-1221.47	11.3611	1221.19	11.3625	0	0	-0.328535	0.0229967
A	VAL	371	S9-S10_Loop	-	13	VAL 371	R VAL 371	-0.06739	0.00204433	4.81162	0.866218	-4.48745	0.867824	0	0	0.256775	0.0146802
A	GLN	372	S9-S10_Loop	-	13	GLN 372	R GLN 372	-0.191435	0.0104815	8.2208	3.62673	-7.30355	3.63662	0	0	0.72581	0.054444
A	ARG	373	S10_Beta_Strand	-	13	ARG 373	R ARG 373	-0.545155	0.037398	-1402.01	7.93484	1403.94	8.03677	-0.00790672	0.0149289	1.37872	0.187713
A	ALA	374	S10_Beta_Strand	-	13	ALA 374	R ALA 374	-0.124585	0.0026924	18.0008	0.386473	-17.5526	0.392994	0	0	0.323595	0.0405984
A	VAL	375	S10_Beta_Strand	-	13	VAL 375	R VAL 375	-0.255255	0.00459522	-24.0589	0.400945	25.351	0.412206	0	0	1.03685	0.0655214
A	CYS	376	S10_Beta_Strand	-	13	CYS 376	R CYS 376	-0.213585	0.00354388	23.2006	1.65743	-22.4101	1.631	0	0	0.57696	0.108217
A	MET	377	S10_Beta_Strand	-	13	MET 377	R MET 377	-0.39358	0.00906693	-14.1068	1.23874	16.035	1.25968	0	0	1.5347	0.109577
A	LEU	378	S10_Beta_Strand	-	13	LEU 378	R LEU 378	-0.63197	0.0135328	15.6536	0.848282	-15.5633	0.8855	0	0	-0.541645	0.167291
A	SER	379	S10_Beta_Strand	-	13	SER 379	R SER 379	-0.439105	0.0125862	-15.3489	1.73557	17.2276	1.82386	0	0	1.4396	0.152341
A	ASN	380	S10_Beta_Strand	-	13	ASN 380	R ASN 380	-1.42061	0.0536691	-10.8228	0.948488	14.4462	0.996998	0	0	2.20285	0.19265
A	THR	381	S10_Beta_Strand	-	13	THR 381	R THR 381	-0.33982	0.00907888	-7.38754	0.646618	8.36408	0.665796	0	0	0.636725	0.0760212
A	THR	382	H11_Helix	-	13	THR 382	R THR 382	-0.27892	0.010645	-4.65727	0.680925	4.6647	0.698647	0	0	-0.27149	0.055051
A	ALA	383	H11_Helix	-	13	ALA 383	R ALA 383	-0.07492	0.00208891	-12.8894	0.336925	13.1528	0.343124	0	0	0.188405	0.0253687
A	ILE	384	H11_Helix	-	13	ILE 384	R ILE 384	-0.16159	0.00455633	-11.96	0.361295	12.3248	0.361935	0	0	0.203275	0.0269007
A	ALA	385	H11_Helix	-	13	ALA 385	R ALA 385	-0.055965	0.00207452	-7.08914	0.313511	7.09928	0.310916	0	0	-0.04583	0.0126343
A	GLU	386	H11_Helix	-	13	GLU 386	R GLU 386	-0.04403	0.00185575	1068.93	4.34826	-1068.84	4.33808	0	0	0.04088	0.0144309
A	ALA	387	H11_Helix	-	13	ALA 387	R ALA 387	-0.026765	0.00142145	-11.264	0.424213	11.3421	0.42436	0	0	0.05132	0.00810044
A	TRP	388	H11_Helix	-	13	TRP 388	R TRP 388	-0.10065	0.00286277	-12.6241	0.534532	12.5746	0.534112	0	0	-0.15021	0.0157478
A	ALA	389	H11_Helix	-	13	ALA 389	R ALA 389	-0.01558	0.00142967	-8.05761	0.216472	8.06112	0.216154	0	0	-0.012065	0.00338394
A	ARG	390	H11_Helix	-	13	ARG 390	R ARG 390	-0.02442	0.0014855	-1061.48	4.81508	1061.47	4.81358	0	0	-0.035105	0.0100415
A	LEU	391	H11_Helix	-	13	LEU 391	R LEU 391	-0.01987	0.00168272	-11.3384	0.273571	11.361	0.273612	0	0	0.0027	0.00361863
A	ASP	392	H11_Helix	-	13	ASP 392	R ASP 392	-0.014805	0.00121247	1009.57	2.97721	-1009.6	2.97289	0	0	-0.0442	0.00728704
A	HIE	393	H11_Helix	-	13	HIE 393	R HIE 393	-0.010755	0.00136293	-3.98214	1.43977	3.97978	1.43964	0	0	-0.01311	0.00274602
A	LYS	394	H11_Helix	-	13	LYS 394	R LYS 394	-0.00945	0.00158207	-977.918	4.27953	977.879	4.2768	0	0	-0.048095	0.00502489
A	PHE	395	H11_Helix	-	13	PHE 395	R PHE 395	-0.011945	0.00112808	-8.48752	0.244755	8.48432	0.244708	0	0	-0.015155	0.00245248
A	ASP	396	H11_Helix	-	13	ASP 396	R ASP 396	-0.006585	0.00178581	944.745	3.11213	-944.755	3.11044	0	0	-0.01705	0.00503993
A	LEU	397	H11_Helix	-	13	LEU 397	R LEU 397	-0.004835	0.0017353	-5.16714	0.278761	5.16633	0.278752	0	0	-0.00565	0.00271058
A	MET	398	H11_Helix	-	13	MET 398	R MET 398	-0.004825	0.00172748	-10.3488	0.408144	10.3491	0.408071	0	0	-0.00451	0.00271435
A	TYR	399	H11_Helix	-	13	TYR 399	R TYR 399	-0.00758	0.0017605	-5.60822	0.469638	5.60651	0.469654	0	0	-0.009285	0.00271615
A	ALA	400	H11-H11'_Loop	-	13	ALA 400	R ALA 400	-0.00227	0.00136332	-3.69259	0.246095	3.69263	0.246037	0	0	-0.00223	0.00248693
A	LYS	401	H11-H11'_Loop	-	13	LYS 401	R LYS 401	-0.002925	0.00150119	-831.173	2.48023	831.166	2.47968	0	0	-0.00973	0.00287836
A	ARG	402	H11-H11'_Loop	-	13	ARG 402	R ARG 402	-0.00478	0.00172981	-906.838	3.15597	906.824	3.1549	0	0	-0.01965	0.00371026
A	ALA	403	H11'_Helix	-	13	ALA 403	R ALA 403	-0.0017	0.00121246	7.43701	0.173553	-7.43554	0.173531	0	0	-0.00023	0.00241382
A	PHE	404	H11'_Helix	-	13	PHE 404	R PHE 404	-0.004085	0.00167091	5.04861	0.300331	-5.04671	0.300265	0	0	-0.002185	0.00262629
A	VAL	405	H11'_Helix	-	13	VAL 405	R VAL 405	-0.00343	0.00158368	3.4778	0.238153	-3.475	0.238175	0	0	-0.00063	0.0025851
A	HIE	406	H11'_Helix	-	13	HIE 406	R HIE 406	-0.00291	0.00149978	6.98538	0.486934	-6.98404	0.486833	0	0	-0.001565	0.00258917
A	TRP	407	H11'_Helix	-	13	TRP 407	R TRP 407	-0.00438	0.00169825	2.2778	0.421331	-2.27506	0.421211	0	0	-0.00163	0.00264345
A	TYR	408	H11'_Helix	-	13	TYR 408	R TYR 408	-0.00708	0.00178643	-1.71258	0.452669	1.7112	0.452666	0	0	-0.008455	0.00275948
A	VAL	409	H11'_Helix	-	13	VAL 409	R VAL 409	-0.00304	0.00152153	2.65044	0.337354	-2.64924	0.337181	0	0	-0.001835	0.0025756
A	GLY	410	H11'-H12_Loop	-	13	GLY 410	R GLY 410	-0.00151	0.00115193	-0.717715	0.268646	0.71833	0.268574	0	0	-0.000895	0.00237926
A	GLU	411	H11'-H12_Loop	-	13	GLU 411	R GLU 411	-0.004155	0.0016773	931.94	2.276	-931.869	2.27428	0	0	0.06648	0.0034288
A	GLY	412	H11'-H12_Loop	-	13	GLY 412	R GLY 412	-0.0019	0.00126876	5.16625	0.503251	-5.16372	0.503006	0	0	0.000635	0.00242497
A	MET	413	H11'-H12_Loop	-	13	MET 413	R MET 413	-0.00707	0.00177681	-8.2629	0.686241	8.25974	0.685789	0	0	-0.01024	0.00281376
A	GLU	414	H11'-H12_Loop	-	13	GLU 414	R GLU 414	-0.005575	0.00176354	950.599	4.76947	-950.549	4.76673	0	0	0.04481	0.00464129
A	GLU	415	H12_Helix	-	13	GLU 415	R GLU 415	-0.00501	0.00174445	915.06	3.58162	-915.034	3.58053	0	0	0.021135	0.00378128
A	GLY	416	H12_Helix	-	13	GLY 416	R GLY 416	-0.00375	0.00162665	5.48048	0.351347	-5.48227	0.351094	0	0	-0.00554	0.00267699
A	GLU	417	H12_Helix	-	13	GLU 417	R GLU 417	-0.01204	0.00112534	1052.84	4.19991	-1052.75	4.19496	0	0	0.082325	0.00702154
A	PHE	418	H12_Helix	-	13	PHE 418	R PHE 418	-0.0121	0.00102793	8.92809	0.347605	-8.93574	0.347816	0	0	-0.01975	0.00254732
A	SER	419	H12_Helix	-	13	SER 419	R SER 419	-0.008905	0.0016624	7.75967	0.942903	-7.76706	0.943048	0	0	-0.016295	0.0028854
A	GLU	420	H12_Helix	-	13	GLU 420	R GLU 420	-0.02191	0.00177809	1079.61	6.14829	-1079.51	6.13525	0	0	0.07832	0.0148634
A	ALA	421	H12_Helix	-	13	ALA 421	R ALA 421	-0.01557	0.00142802	9.30734	0.250295	-9.3097	0.250088	0	0	-0.01792	0.00339899
A	ARG	422	H12_Helix	-	13	ARG 422	R ARG 422	-0.02687	0.00147442	-1002.38	3.95961	1002.42	3.96136	0	0	0.00905	0.0102454
A	GLU	423	H12_Helix	-	13	GLU 423	R GLU 423	-0.03759	0.00189604	1083.45	5.31416	-1083.37	5.29608	0	0	0.034205	0.0195668
A	ASP	424	H12_Helix	-	13	ASP 424	R ASP 424	-0.06085	0.00238632	1162.94	4.42186	-1162.58	4.40203	0	0	0.30417	0.0239228
A	MET	425	H12_Helix	-	13	MET 425	R MET 425	-0.05094	0.00190737	7.23163	0.786824	-7.17948	0.788246	0	0	0.0012	0.00834097
A	ALA	426	H12_Helix	-	13	ALA 426	R ALA 426	-0.03757	0.00189687	4.17976	0.315029	-4.14897	0.317608	0	0	-0.006785	0.00778817
A	ALA	427	H12_Helix	-	13	ALA 427	R ALA 427	-0.088785	0.00387372	2.79553	0.430929	-2.50445	0.429217	0	0	0.20229	0.0218512
A	LEU	428	H12_Helix	-	13	LEU 428	R LEU 428	-0.19512	0.00606372	5.82924	0.381688	-5.4854	0.37912	0	0	0.14872	0.0273812
A	GLU	429	H12_Helix	-	13	GLU 429	R GLU 429	-0.09924	0.00389234	1101.6	4.45258	-1101.61	4.43929	0	0	-0.10971	0.0264733
A	LYS	430	H12_Helix	-	13	LYS 430	R LYS 430	-0.20995	0.0130246	-1128.51	8.28894	1129.81	8.36612	0	0	1.09399	0.143259
A	ASP	431	H12_Helix	-	13	ASP 431	R ASP 431	-0.587565	0.0381952	1219.29	7.40967	-1216.29	7.36302	0	0	2.41189	0.231272
A	TYR	432	H12_Helix	-	13	TYR 432	R TYR 432	-0.593375	0.018617	-0.178535	0.547716	0.01891	0.558387	0	0	-0.753	0.088375
A	GLU	433	H12_Helix	-	13	GLU 433	R GLU 433	-0.233805	0.0158201	1114.04	5.7197	-1113.71	5.69798	0	0	0.102955	0.0494598
A	GLU	434	H12_Helix	-	13	GLU 434	R GLU 434	-1.25536	0.263212	1150.37	10.2325	-1146.42	10.1174	-0.0741151	0.054537	2.61655	0.509209
A	VAL	435	C-Terminal_Loop	-	13	VAL 435	R VAL 435	-2.41815	0.225822	-1.73882	1.42426	4.50948	1.47085	-0.0535756	0.0323272	0.298939	0.209587
A	GLY	436	C-Terminal_Loop	-	13	GLY 436	R GLY 436	-0.747005	0.484061	0.062895	2.82538	0.06304	1.86358	-0.0580859	0.0556945	-0.679156	1.24336
A	VAL	437	C-Terminal_Loop	-	13	VAL 437	R VAL 437	-4.1855	0.770237	-5.53681	3.0224	7.20582	2.49516	-0.549056	0.130666	-3.06555	1.01774
A	ASP	438	C-Terminal_Loop	-	13	ASP 438	R ASP 438	-4.46254	1.18659	1144.1	17.6016	-1139.94	16.5671	-0.439067	0.123183	-0.743552	1.87755
A	SER	439	C-Terminal_Loop	-	13	SER 439	R SER 439	-9.63233	1.55095	-12.6395	7.17285	21.7138	5.74503	-1.13828	0.222904	-1.69632	2.21156
A	VAL	440	C-Terminal_Tail	-	13	VAL 440	R VAL 440	-4.51665	3.70156	833.435	41.9363	-867.855	36.7183	-4.94219	0.391276	-43.8784	6.96476
A	LIG	0	GTP	-	13	gtp 441	R gtp 441	-0.037985	0.00138529	4021.8	8.20149	-4021.54	8.19438	0	0	0.22121	0.0219499
A	LIG	0	Mg+	-	13	Mg+ 442	R Mg+ 442	-0.000255	0.000499375	-1997.78	4.01772	1997.52	4.01334	0	0	-0.26337	0.00579527
B	MET	1	N-Terminal	-	13	MET 443	R MET 443	-0.002235	0.00135334	-871.469	1.8808	871.409	1.87979	0	0	-0.061895	0.00273882
B	ARG	2	N-Terminal	-	13	ARG 444	R ARG 444	-0.003035	0.00151736	-905.213	1.77878	905.14	1.7777	0	0	-0.07584	0.00287666
B	GLU	3	N-Terminal	-	13	GLU 445	R GLU 445	-0.001215	0.00104663	836.627	1.55931	-836.584	1.55867	0	0	0.04205	0.00243685
B	ILE	4	N-Terminal	-	13	ILE 446	R ILE 446	-0.00118	0.00103136	-0.04367	0.173342	0.044	0.173321	0	0	-0.00085	0.00238515
B	VAL	5	N-Terminal	-	13	VAL 447	R VAL 447	-0.000665	0.000792102	2.40323	0.190891	-2.40294	0.190819	0	0	-0.00037	0.00220193
B	HIE	6	S1_Beta_Strand	-	13	HIE 448	R HIE 448	-0.00068	0.000801093	0.31891	0.485583	-0.318925	0.4855	0	0	-0.000695	0.00221666
B	ILE	7	S1_Beta_Strand	-	13	ILE 449	R ILE 449	-0.000605	0.000757941	2.59742	0.140156	-2.59694	0.140189	0	0	-0.00013	0.00220386
B	GLN	8	S1_Beta_Strand	-	13	GLN 450	R GLN 450	-0.00044	0.000649962	3.57773	0.375851	-3.57738	0.375768	0	0	-0.0001	0.00220118
B	ALA	9	S1_Beta_Strand	-	13	ALA 451	R ALA 451	-0.00022	0.000464058	1.66495	0.116301	-1.66477	0.116303	0	0	-3.5e-05	0.00214488
B	GLY	10	S1-H1_(T1)_Loop	(GNP)	13	GLY 452	R GLY 452	-0.000125	0.000350892	4.46944	0.122408	-4.46927	0.122433	0	0	4.5e-05	0.00212999
B	GLN	11	S1-H1_(T1)_Loop	(GNP)	13	GLN 453	R GLN 453	-0.00029	0.000530283	1.79937	0.390085	-1.79951	0.390043	0	0	-0.000435	0.00217441
B	CYS	12	H1_Helix	(GNP)	13	CYS 454	R CYS 454	-0.00022	0.000463735	4.23587	0.142774	-4.2356	0.142821	0	0	5e-05	0.00213573
B	GLY	13	H1_Helix	-	13	GLY 455	R GLY 455	-0.00016	0.000396737	3.02852	0.0954002	-3.02812	0.0954303	0	0	0.00024	0.00208854
B	ASN	14	H1_Helix	-	13	ASN 456	R ASN 456	-0.00033	0.00056626	6.14314	0.269224	-6.14238	0.26919	0	0	0.000425	0.00218256
B	GLN	15	H1_Helix	(GNP)	13	GLN 457	R GLN 457	-0.00031	0.000548908	2.66818	0.780347	-2.6678	0.780353	0	0	7e-05	0.00213497
B	ILE	16	H1_Helix	-	13	ILE 458	R ILE 458	-0.00048	0.00067908	1.57985	0.149628	-1.57985	0.149598	0	0	-0.00048	0.00222933
B	GLY	17	H1_Helix	-	13	GLY 459	R GLY 459	-0.000155	0.000390352	3.57676	0.10603	-3.57647	0.105987	0	0	0.000135	0.00210675
B	ALA	18	H1_Helix	-	13	ALA 460	R ALA 460	-0.00026	0.000504034	3.37718	0.1803	-3.3768	0.18027	0	0	0.00013	0.00211504
B	LYS	19	H1_Helix	-	13	LYS 461	R LYS 461	-0.000565	0.000732752	-670.536	1.41881	670.53	1.4187	0	0	-0.00684	0.00221303
B	PHE	20	H1_Helix	-	13	PHE 462	R PHE 462	-0.00076	0.000843119	1.62074	0.136887	-1.62035	0.136854	0	0	-0.000375	0.00224291
B	TRP	21	H1_Helix	-	13	TRP 463	R TRP 463	-0.000865	0.000897065	4.34602	0.178261	-4.34501	0.178205	0	0	0.00015	0.00227811
B	GLU	22	H1_Helix	-	13	GLU 464	R GLU 464	-0.00051	0.000699035	682.464	1.17589	-682.456	1.17573	0	0	0.007645	0.00225267
B	VAL	23	H1_Helix	(TAX)	13	VAL 465	R VAL 465	-0.00057	0.000737055	1.92437	0.16889	-1.92383	0.168837	0	0	-3e-05	0.00219384
B	ILE	24	H1_Helix	-	13	ILE 466	R ILE 466	-0.000845	0.00088782	3.25841	0.124018	-3.25765	0.12404	0	0	-8.5e-05	0.00227355
B	SER	25	H1_Helix	-	13	SER 467	R SER 467	-0.000415	0.000632001	5.18103	0.276001	-5.17997	0.275964	0	0	0.000645	0.0021899
B	ASP	26	H1_Helix	(TAX)	13	ASP 468	R ASP 468	-0.000535	0.000712794	723.605	1.69433	-723.591	1.69403	0	0	0.01375	0.00221332
B	GLU	27	H1-H1'_Loop	(TAX)	13	GLU 469	R GLU 469	-0.00088	0.000903549	772.122	1.32202	-772.098	1.32175	0	0	0.02231	0.00228072
B	HID	28	H1-H1'_Loop	-	13	HID 470	R HID 470	-0.001115	0.00100781	0.71734	0.229357	-0.717675	0.229277	0	0	-0.00145	0.0022764
B	GLY	29	H1-H1'_Loop	-	13	GLY 471	R GLY 471	-0.0003	0.000540278	0.892815	0.280971	-0.892615	0.280813	0	0	-0.0001	0.00210205
B	ILE	30	H1-H1'_Loop	-	13	ILE 472	R ILE 472	-0.000595	0.000752413	-0.937845	0.149734	0.93741	0.149771	0	0	-0.00103	0.00223596
B	ASP	31	H1-H1'_Loop	-	13	ASP 473	R ASP 473	-0.000355	0.000585342	702.07	1.25874	-702.059	1.25857	0	0	0.010875	0.00221465
B	PRO	32	H1-H1'_Loop	-	13	PRO 474	R PRO 474	-0.0003	0.000540417	1.16319	0.215615	-1.16285	0.215672	0	0	4.5e-05	0.00216018
B	THR	33	H1-H1'_Loop	-	13	THR 475	R THR 475	-0.000235	0.000478983	1.04349	0.333638	-1.04339	0.333647	0	0	-0.000135	0.00210432
B	GLY	34	H1-H1'_Loop	-	13	GLY 476	R GLY 476	-0.00016	0.000395917	3.07002	0.153156	-3.06951	0.153106	0	0	0.000355	0.00211453
B	SER	35	H1-H1'_Loop	-	13	SER 477	R SER 477	-0.000345	0.000577906	-0.313005	0.538714	0.312825	0.538621	0	0	-0.000525	0.00209089
B	TYR	36	H1-H1'_Loop	-	13	TYR 478	R TYR 478	-0.001165	0.0010268	-3.16178	0.342105	3.16094	0.342021	0	0	-0.00201	0.00232279
B	HIP	37	H1-H1'_Loop	-	13	HIP 479	R HIP 479	-0.00066	0.000788955	-717.533	1.41307	717.519	1.41278	0	0	-0.014495	0.00221529
B	GLY	38	H1-H1'_Loop	-	13	GLY 480	R GLY 480	-0.000375	0.000601851	-2.19673	0.415784	2.19639	0.415701	0	0	-0.000715	0.00220922
B	ASP	39	H1-H1'_Loop	-	13	ASP 481	R ASP 481	-0.00092	0.000921873	771.893	2.25361	-771.868	2.25313	0	0	0.02411	0.0023228
B	SER	40	H1-H1'_Loop	-	13	SER 482	R SER 482	-0.00087	0.000899027	-2.28522	0.401803	2.28455	0.401602	0	0	-0.001545	0.00233223
B	ASP	41	H1-H1'_Loop	-	13	ASP 483	R ASP 483	-0.00126	0.00106515	841.391	3.13965	-841.34	3.13826	0	0	0.049205	0.00272848
B	LEU	42	H1-H1'_Loop	-	13	LEU 484	R LEU 484	-0.001685	0.00120974	0.282025	0.225648	-0.282225	0.225557	0	0	-0.001885	0.00239155
B	GLN	43	H1-H1'_Loop	-	13	GLN 485	R GLN 485	-0.001205	0.00104251	-1.20376	0.702002	1.20348	0.701756	0	0	-0.001485	0.002331
B	LEU	44	H1-H1'_Loop	-	13	LEU 486	R LEU 486	-0.001275	0.00106807	0.07314	0.227169	-0.07329	0.2271	0	0	-0.001425	0.00237224
B	GLU	47	H1-H1'_Loop	-	13	GLU 487	R GLU 487	-0.002085	0.00131646	884.689	2.33164	-884.617	2.33032	0	0	0.069235	0.00288709
B	ARG	48	H1-H1'_Loop	-	13	ARG 488	R ARG 488	-0.00254	0.00141843	-889.33	2.01519	889.259	2.01394	0	0	-0.073675	0.00292625
B	ILE	49	H1'_Helix	-	13	ILE 489	R ILE 489	-0.00115	0.00102208	-2.50168	0.163774	2.50059	0.163692	0	0	-0.002245	0.00234159
B	ASN	50	H1'_Helix	-	13	ASN 490	R ASN 490	-0.001265	0.0010638	-4.1765	1.28463	4.17494	1.28419	0	0	-0.00282	0.00236368
B	VAL	51	H1'_Helix	-	13	VAL 491	R VAL 491	-0.00136	0.0011002	-3.19345	0.162312	3.19259	0.162243	0	0	-0.002215	0.00232072
B	TYR	52	H1'_Helix	-	13	TYR 492	R TYR 492	-0.001365	0.00110069	-1.30136	0.162355	1.30092	0.162281	0	0	-0.001805	0.00232278
B	TYR	53	H1'-S2_Loop	-	13	TYR 493	R TYR 493	-0.000965	0.000943782	7.28531	0.167127	-7.28358	0.16707	0	0	0.00076	0.00223824
B	ASN	54	H1'-S2_Loop	-	13	ASN 494	R ASN 494	-0.000575	0.000739037	1.73731	0.690012	-1.73683	0.689852	0	0	-9.5e-05	0.00218997
B	GLU	55	H1'-S2_Loop	-	13	GLU 495	R GLU 495	-0.00074	0.000833547	781.232	2.44014	-781.205	2.43936	0	0	0.02696	0.00239634
B	ALA	56	H1'-S2_Loop	-	13	ALA 496	R ALA 496	-0.000265	0.000508158	4.78921	0.219591	-4.78845	0.219543	0	0	0.000495	0.00211595
B	ALA	57	H1'-S2_Loop	-	13	ALA 497	R ALA 497	-0.000275	0.000518049	-0.72547	0.362823	0.725775	0.362752	0	0	3e-05	0.00216094
B	GLY	58	H1'-S2_Loop	-	13	GLY 498	R GLY 498	-0.00021	0.000453266	-1.6501	0.302113	1.64973	0.302124	0	0	-0.00058	0.00215687
B	ASN	59	H1'-S2_Loop	-	13	ASN 499	R ASN 499	-0.000585	0.000745704	-0.88127	1.01259	0.88123	1.01233	0	0	-0.000625	0.00218962
B	LYS	60	H1'-S2_Loop	-	13	LYS 500	R LYS 500	-0.000585	0.000746174	-695.251	2.09081	695.241	2.09047	0	0	-0.010685	0.00219672
B	TYR	61	H1'-S2_Loop	-	13	TYR 501	R TYR 501	-0.000995	0.000955105	-5.292	0.397863	5.29066	0.397746	0	0	-0.002335	0.00226732
B	VAL	62	H1'-S2_Loop	-	13	VAL 502	R VAL 502	-0.000485	0.000681451	4.77591	0.107667	-4.77493	0.107668	0	0	0.0005	0.00214683
B	PRO	63	H1'-S2_Loop	-	13	PRO 503	R PRO 503	-0.00043	0.000644166	-2.70053	0.15771	2.69979	0.157665	0	0	-0.00117	0.00216439
B	ARG	64	H1'-S2_Loop	-	13	ARG 504	R ARG 504	-0.00113	0.00101218	-783.197	1.21636	783.17	1.21602	0	0	-0.02825	0.00232085
B	ALA	65	S2_Beta_Strand	-	13	ALA 505	R ALA 505	-0.000295	0.000535887	-0.177665	0.163402	0.177925	0.163383	0	0	-3.5e-05	0.00213233
B	ILE	66	S2_Beta_Strand	-	13	ILE 506	R ILE 506	-0.000445	0.000653586	1.7048	0.121712	-1.70459	0.121636	0	0	-0.000225	0.00218177
B	LEU	67	S2_Beta_Strand	-	13	LEU 507	R LEU 507	-0.000315	0.000553782	0.016675	0.155955	-0.0166	0.155882	0	0	-0.00024	0.00214356
B	VAL	68	S2_Beta_Strand	-	13	VAL 508	R VAL 508	-0.000235	0.000479035	1.35325	0.121833	-1.35322	0.121886	0	0	-0.000195	0.00215375
B	ASP	69	S2_Beta_Strand	-	13	ASP 509	R ASP 509	-0.00017	0.000408595	634.888	0.75751	-634.884	0.757432	0	0	0.003565	0.00208102
B	LEU	70	S2-H2_(T2)_Loop	-	13	LEU 510	R LEU 510	-0.000215	0.000458121	-1.88113	0.102495	1.88099	0.102533	0	0	-0.00035	0.00216964
B	GLU	71	S2-H2_(T2)_Loop	-	13	GLU 511	R GLU 511	-0.000195	0.000436549	603.198	0.699692	-603.196	0.69969	0	0	0.00188	0.00209263
B	PRO	72	H2_Helix	-	13	PRO 512	R PRO 512	-0.000165	0.000402772	2.81984	0.126692	-2.8196	0.126706	0	0	7e-05	0.00218849
B	GLY	73	H2_Helix	-	13	GLY 513	R GLY 513	-6e-05	0.000243516	1.4568	0.0946263	-1.45641	0.094594	0	0	0.00033	0.00210872
B	THR	74	H2_Helix	-	13	THR 514	R THR 514	-0.000155	0.000389968	-1.31407	0.147948	1.31402	0.147947	0	0	-0.00021	0.00213155
B	MET	75	H2_Helix	-	13	MET 515	R MET 515	-0.000285	0.000526901	3.29453	0.237138	-3.29422	0.237109	0	0	3e-05	0.00214091
B	ASP	76	H2_Helix	-	13	ASP 516	R ASP 516	-0.00014	0.00037027	611.851	0.941167	-611.849	0.941167	0	0	0.002685	0.00215595
B	SER	77	H2_Helix	-	13	SER 517	R SER 517	-0.00018	0.000420416	1.15414	0.442807	-1.15399	0.442761	0	0	-3.5e-05	0.00208992
B	VAL	78	H2_Helix	-	13	VAL 518	R VAL 518	-0.00021	0.000452935	0.96208	0.174764	-0.961865	0.174705	0	0	5e-06	0.00209793
B	ARG	79	H2-H2'_Loop	-	13	ARG 519	R ARG 519	-0.000295	0.000535514	-634.799	1.90033	634.795	1.90015	0	0	-0.004405	0.00215662
B	SER	80	H2-H2'_Loop	-	13	SER 520	R SER 520	-0.00013	0.000357491	-0.00212	0.372757	0.002195	0.372725	0	0	-5.5e-05	0.0021098
B	GLY	81	H2-H2'_Loop	-	13	GLY 521	R GLY 521	-9e-05	0.000298412	0.54015	0.203399	-0.540165	0.203447	0	0	-0.000105	0.00211916
B	PRO	82	H2-H2'_Loop	-	13	PRO 522	R PRO 522	-0.00025	0.000494419	0.61674	0.164203	-0.61674	0.16425	0	0	-0.00025	0.00218424
B	PHE	83	H2'_Helix	-	13	PHE 523	R PHE 523	-0.00054	0.000716868	2.00274	0.10949	-2.00243	0.109406	0	0	-0.00023	0.00216594
B	GLY	84	H2'_Helix	-	13	GLY 524	R GLY 524	-0.00013	0.000357911	2.06481	0.186666	-2.06449	0.18674	0	0	0.00019	0.00210409
B	GLN	85	H2'_Helix	-	13	GLN 525	R GLN 525	-0.000295	0.000536074	0.83583	0.792731	-0.835865	0.792573	0	0	-0.00033	0.00216207
B	ILE	86	H2'-H2''_Loop	-	13	ILE 526	R ILE 526	-0.00039	0.000612821	1.81252	0.137133	-1.81231	0.137146	0	0	-0.00018	0.00217535
B	PHE	87	H2'-H2''_Loop	-	13	PHE 527	R PHE 527	-0.000535	0.000715489	-3.21848	0.148374	3.2181	0.148326	0	0	-0.000925	0.00220603
B	ARG	88	H2'-H2''_Loop	-	13	ARG 528	R ARG 528	-0.000585	0.000745738	-715.816	1.43804	715.804	1.43777	0	0	-0.013425	0.00224772
B	PRO	89	H2''_Helix	-	13	PRO 529	R PRO 529	-0.00028	0.00052259	-0.59057	0.157736	0.590495	0.157725	0	0	-0.000355	0.00217816
B	ASP	90	H2''_Helix	-	13	ASP 530	R ASP 530	-0.000275	0.000518097	680.99	1.3385	-680.982	1.33835	0	0	0.007715	0.00216861
B	ASN	91	H2''_Helix	-	13	ASN 531	R ASN 531	-0.00034	0.000574848	-1.84662	0.186808	1.84636	0.186754	0	0	-0.000595	0.0021167
B	PHE	92	S3_Beta_Strand	-	13	PHE 532	R PHE 532	-0.000385	0.000610471	0.171755	0.223179	-0.171625	0.223238	0	0	-0.000255	0.00217354
B	VAL	93	S3_Beta_Strand	-	13	VAL 533	R VAL 533	-0.00022	0.000464004	0.68747	0.14386	-0.687375	0.143866	0	0	-0.000125	0.00208586
B	PHE	94	S3_Beta_Strand	-	13	PHE 534	R PHE 534	-0.00025	0.000493102	0.72439	0.140866	-0.724365	0.140828	0	0	-0.000225	0.00215543
B	GLY	95	S3-H3'_(T3)_Loop	-	13	GLY 535	R GLY 535	-9.5e-05	0.000306472	0.38987	0.111719	-0.38981	0.111739	0	0	-3.5e-05	0.00205551
B	GLN	96	S3-H3'_(T3)_Loop	-	13	GLN 536	R GLN 536	-0.000125	0.000350678	-1.99255	0.627108	1.9925	0.627126	0	0	-0.000165	0.00211985
B	SER	97	S3-H3'_(T3)_Loop	-	13	SER 537	R SER 537	-8.5e-05	0.000289871	1.33904	0.320917	-1.33887	0.320874	0	0	8.5e-05	0.0020904
B	GLY	98	S3-H3'_(T3)_Loop	-	13	GLY 538	R GLY 538	-7.5e-05	0.000272534	-2.9602	0.116166	2.96	0.116168	0	0	-0.000275	0.00207581
B	ALA	99	S3-H3'_(T3)_Loop	(GNP)	13	ALA 539	R ALA 539	-9e-05	0.000298077	-1.53671	0.159317	1.5367	0.159349	0	0	-0.0001	0.00212545
B	GLY	100	S3-H3'_(T3)_Loop	(GNP)	13	GLY 540	R GLY 540	-0.0001	0.000314166	-0.99553	0.10629	0.995525	0.10627	0	0	-0.000105	0.00212565
B	ASN	101	S3-H3'_(T3)_Loop	(GNP)	13	ASN 541	R ASN 541	-0.00013	0.000357771	-3.71996	0.229411	3.71971	0.229398	0	0	-0.000385	0.00206501
B	ASN	102	S3-H3'_(T3)_Loop	-	13	ASN 542	R ASN 542	-0.00014	0.000371147	5.19332	0.150523	-5.19308	0.150464	0	0	9.5e-05	0.00211318
B	TRP	103	S3-H3'_(T3)_Loop	-	13	TRP 543	R TRP 543	-0.000365	0.00059298	-1.19472	0.119154	1.19456	0.119155	0	0	-0.000525	0.00210696
B	ALA	104	S3-H3'_(T3)_Loop	-	13	ALA 544	R ALA 544	-9e-05	0.000298329	2.32493	0.131314	-2.32488	0.131362	0	0	-3.5e-05	0.00205896
B	LYS	105	H3'_Helix	-	13	LYS 545	R LYS 545	-0.000225	0.000469441	-593.585	0.859728	593.583	0.859657	0	0	-0.002035	0.00214474
B	GLY	106	H3'_Helix	-	13	GLY 546	R GLY 546	-0.000155	0.000391056	1.42059	0.159534	-1.42052	0.159526	0	0	-8.5e-05	0.00210128
B	HID	107	H3'_Helix	-	13	HID 547	R HID 547	-0.00027	0.000513225	3.82772	0.21949	-3.82776	0.219473	0	0	-0.00031	0.00210911
B	TYR	108	H3'_Helix	-	13	TYR 548	R TYR 548	-0.000255	0.000499425	1.83819	0.356011	-1.83826	0.356018	0	0	-0.000325	0.00212056
B	THR	109	H3'_Helix	-	13	THR 549	R THR 549	-0.00012	0.000343948	0.96584	0.319237	-0.9657	0.319245	0	0	2e-05	0.00211028
B	GLU	110	H3'-H3_Bend	-	13	GLU 550	R GLU 550	-0.000195	0.000437236	605.652	0.890962	-605.649	0.890975	0	0	0.00253	0.00206879
B	GLY	111	H3_Helix	-	13	GLY 551	R GLY 551	-7e-05	0.000263344	1.20403	0.13874	-1.20401	0.138758	0	0	-5e-05	0.0021143
B	ALA	112	H3_Helix	-	13	ALA 552	R ALA 552	-0.000185	0.000425881	2.17471	0.184521	-2.17434	0.184504	0	0	0.00019	0.00208573
B	GLU	113	H3_Helix	-	13	GLU 553	R GLU 553	-0.000165	0.000401964	623.135	1.75247	-623.132	1.75243	0	0	0.00298	0.00209326
B	LEU	114	H3_Helix	-	13	LEU 554	R LEU 554	-0.000315	0.000553331	1.50718	0.137507	-1.50673	0.13758	0	0	0.00014	0.00211342
B	VAL	115	H3_Helix	-	13	VAL 555	R VAL 555	-0.00025	0.000493761	2.91279	0.10297	-2.9126	0.102952	0	0	-5e-05	0.0021421
B	ASP	116	H3_Helix	-	13	ASP 556	R ASP 556	-0.000165	0.000402896	670.757	1.76212	-670.751	1.76197	0	0	0.006405	0.00211386
B	SER	117	H3_Helix	-	13	SER 557	R SER 557	-0.00018	0.000420357	3.28997	0.425768	-3.28956	0.425829	0	0	0.00023	0.00214756
B	VAL	118	H3_Helix	-	13	VAL 558	R VAL 558	-0.000295	0.000534907	3.02758	0.123528	-3.02709	0.123502	0	0	0.00019	0.00212765
B	LEU	119	H3_Helix	-	13	LEU 559	R LEU 559	-0.000435	0.000647167	4.15938	0.0935172	-4.15878	0.0935154	0	0	0.000155	0.00215851
B	ASP	120	H3_Helix	-	13	ASP 560	R ASP 560	-0.00037	0.000597704	697.729	1.16427	-697.719	1.16414	0	0	0.009365	0.0021517
B	VAL	121	H3_Helix	-	13	VAL 561	R VAL 561	-0.00034	0.000574195	4.49367	0.10827	-4.4931	0.108283	0	0	0.00022	0.00214337
B	VAL	122	H3_Helix	-	13	VAL 562	R VAL 562	-0.000535	0.000715594	4.48612	0.10429	-4.48529	0.104268	0	0	0.000295	0.00217423
B	ARG	123	H3_Helix	-	13	ARG 563	R ARG 563	-0.000625	0.000769691	-720.414	1.7141	720.401	1.7138	0	0	-0.01292	0.00226961
B	LYS	124	H3_Helix	-	13	LYS 564	R LYS 564	-0.000605	0.000758007	-707.598	2.27082	707.586	2.27042	0	0	-0.011785	0.00223955
B	GLU	125	H3_Helix	-	13	GLU 565	R GLU 565	-0.00056	0.000729555	741.466	1.11789	-741.448	1.11763	0	0	0.016895	0.00218345
B	SER	126	H3_Helix	-	13	SER 566	R SER 566	-0.00056	0.000729452	7.54966	0.233769	-7.54781	0.233715	0	0	0.001285	0.00217842
B	GLU	127	H3-S4_Loop	-	13	GLU 567	R GLU 567	-0.00075	0.000838361	783.973	2.74447	-783.946	2.74374	0	0	0.02614	0.00235103
B	SER	128	H3-S4_Loop	-	13	SER 568	R SER 568	-0.00055	0.000720694	3.89134	0.569729	-3.89029	0.569604	0	0	0.0005	0.00221043
B	CYS	129	H3-S4_Loop	-	13	CYS 569	R CYS 569	-0.000835	0.000883473	-1.65715	0.349487	1.65641	0.349425	0	0	-0.00157	0.00227066
B	ASP	130	H3-S4_Loop	-	13	ASP 570	R ASP 570	-0.001255	0.00106168	844.193	2.67818	-844.144	2.67702	0	0	0.04769	0.00264135
B	CYM	131	H3-S4_Loop	-	13	CYM 571	R CYM 571	-0.00128	0.00107215	876.246	1.65977	-876.185	1.65887	0	0	0.05938	0.00252958
B	LEU	132	H3-S4_Loop	-	13	LEU 572	R LEU 572	-0.00129	0.00107345	5.64836	0.278848	-5.64653	0.278713	0	0	0.000545	0.00230575
B	GLN	133	H3-S4_Loop	-	13	GLN 573	R GLN 573	-0.001855	0.00125771	2.65037	0.541834	-2.64945	0.541558	0	0	-0.000935	0.00240023
B	GLY	134	S4_Beta_Strand	-	13	GLY 574	R GLY 574	-0.00048	0.000678528	0.82275	0.146209	-0.822335	0.146162	0	0	-6.5e-05	0.00216866
B	PHE	135	S4_Beta_Strand	-	13	PHE 575	R PHE 575	-0.001135	0.00101616	3.91817	0.216353	-3.91738	0.216314	0	0	-0.00035	0.00232724
B	GLN	136	S4_Beta_Strand	-	13	GLN 576	R GLN 576	-0.000775	0.000851689	0.319795	0.770884	-0.31956	0.770768	0	0	-0.00054	0.00220698
B	LEU	137	S4_Beta_Strand	-	13	LEU 577	R LEU 577	-0.000525	0.000708325	3.52345	0.156232	-3.52307	0.156253	0	0	-0.000145	0.00218263
B	THR	138	S4_Beta_Strand	-	13	THR 578	R THR 578	-0.00041	0.000627893	0.325835	0.268579	-0.325685	0.268504	0	0	-0.00026	0.00213613
B	HID	139	S4_Beta_Strand	-	13	HID 579	R HID 579	-0.000395	0.000617637	7.73651	0.232948	-7.73574	0.23296	0	0	0.00037	0.00217517
B	SER	140	S4-H4_(T4)_Loop	(GNP)	13	SER 580	R SER 580	-0.000215	0.000456317	4.36524	0.33272	-4.36478	0.332707	0	0	0.000245	0.00209684
B	LEU	141	S4-H4_(T4)_Loop	-	13	LEU 581	R LEU 581	-0.000335	0.000569978	-1.21976	0.130292	1.21976	0.130263	0	0	-0.00033	0.00222556
B	GLY	142	S4-H4_(T4)_Loop	(GNP)	13	GLY 582	R GLY 582	-9.5e-05	0.000306227	-2.34377	0.0927343	2.34374	0.0927935	0	0	-0.000125	0.00213211
B	GLY	143	S4-H4_(T4)_Loop	(GNP)	13	GLY 583	R GLY 583	-9.5e-05	0.000306227	2.752	0.145656	-2.75191	0.145622	0	0	-1e-05	0.00210838
B	GLY	144	H4_Helix	(GNP)	13	GLY 584	R GLY 584	-0.0001	0.000314563	3.43968	0.134996	-3.4393	0.134924	0	0	0.00028	0.00213911
B	THR	145	H4_Helix	(GNP)	13	THR 585	R THR 585	-0.00018	0.000420119	1.58751	0.110133	-1.58734	0.110073	0	0	-1.5e-05	0.00214657
B	GLY	146	H4_Helix	(GNP)	13	GLY 586	R GLY 586	-0.00015	0.000384513	3.38047	0.0983403	-3.38056	0.0983273	0	0	-0.00025	0.00216751
B	SER	147	H4_Helix	-	13	SER 587	R SER 587	-0.00017	0.000408595	3.82239	0.215833	-3.82199	0.215905	0	0	0.000225	0.00214382
B	GLY	148	H4_Helix	-	13	GLY 588	R GLY 588	-0.000175	0.000414819	4.61917	0.123743	-4.61902	0.123728	0	0	-2e-05	0.00209547
B	MET	149	H4_Helix	-	13	MET 589	R MET 589	-0.000305	0.000544908	3.93078	0.460047	-3.93041	0.460025	0	0	7e-05	0.00221724
B	GLY	150	H4_Helix	-	13	GLY 590	R GLY 590	-0.00015	0.000383471	3.7084	0.104563	-3.70803	0.104565	0	0	0.000215	0.00213159
B	THR	151	H4_Helix	-	13	THR 591	R THR 591	-0.00027	0.000512835	3.88358	0.258557	-3.88328	0.25853	0	0	2.5e-05	0.0021411
B	LEU	152	H4_Helix	-	13	LEU 592	R LEU 592	-0.00033	0.000564757	4.81328	0.134194	-4.81297	0.134196	0	0	-1.5e-05	0.0021763
B	LEU	153	H4_Helix	-	13	LEU 593	R LEU 593	-0.00039	0.000613677	3.526	0.117465	-3.52578	0.117412	0	0	-0.00018	0.00222827
B	ILE	154	H4_Helix	-	13	ILE 594	R ILE 594	-0.0006	0.000754122	4.23917	0.100442	-4.23872	0.10044	0	0	-0.00015	0.00218332
B	SER	155	H4_Helix	-	13	SER 595	R SER 595	-0.00031	0.000547677	5.60954	0.491449	-5.60897	0.49138	0	0	0.000265	0.00212609
B	LYS	156	H4_Helix	-	13	LYS 596	R LYS 596	-0.000525	0.000707124	-691.906	1.89581	691.898	1.89564	0	0	-0.008365	0.00225848
B	ILE	157	H4_Helix	-	13	ILE 597	R ILE 597	-0.0007	0.000812034	3.88772	0.135672	-3.88698	0.135665	0	0	4e-05	0.00223504
B	ARG	158	H4_Helix	-	13	ARG 598	R ARG 598	-0.001055	0.000982102	-775.965	2.03424	775.947	2.03382	0	0	-0.019615	0.00235429
B	GLU	159	H4_Helix	-	13	GLU 599	R GLU 599	-0.00055	0.000724879	742.159	3.29153	-742.145	3.29104	0	0	0.013375	0.00226636
B	GLU	160	H4_Helix	-	13	GLU 600	R GLU 600	-0.000645	0.000780977	748.127	1.61685	-748.11	1.61653	0	0	0.01601	0.00226135
B	TYR	161	H4-S5_Loop	-	13	TYR 601	R TYR 601	-0.001215	0.00104813	-1.46761	0.61319	1.46689	0.613033	0	0	-0.00193	0.00229841
B	PRO	162	H4-S5_Loop	-	13	PRO 602	R PRO 602	-0.000945	0.000934545	0.531745	0.322794	-0.53175	0.322724	0	0	-0.00095	0.0022679
B	ASP	163	H4-S5_Loop	-	13	ASP 603	R ASP 603	-0.00131	0.00108291	844.627	2.03174	-844.586	2.03099	0	0	0.039805	0.00253336
B	ARG	164	H4-S5_Loop	-	13	ARG 604	R ARG 604	-0.001905	0.00127259	-846.046	2.08934	846.002	2.08852	0	0	-0.04548	0.00262726
B	ILE	165	S5_Beta_Strand	-	13	ILE 605	R ILE 605	-0.0014	0.00111508	-3.16125	0.202062	3.16075	0.202022	0	0	-0.0019	0.0023503
B	MET	166	S5_Beta_Strand	-	13	MET 606	R MET 606	-0.000885	0.0009074	0.75963	0.387446	-0.75953	0.387243	0	0	-0.000785	0.00229154
B	ASN	167	S5_Beta_Strand	-	13	ASN 607	R ASN 607	-0.00085	0.000888116	-7.92673	0.418448	7.92545	0.418351	0	0	-0.002125	0.00231206
B	THR	168	S5_Beta_Strand	-	13	THR 608	R THR 608	-0.00054	0.000717077	3.10906	0.315927	-3.10879	0.315918	0	0	-0.00027	0.00216758
B	PHE	169	S5_Beta_Strand	-	13	PHE 609	R PHE 609	-0.000865	0.000896814	-2.14595	0.150001	2.14574	0.149967	0	0	-0.001075	0.00230487
B	SER	170	S5_Beta_Strand	-	13	SER 610	R SER 610	-0.000315	0.000553105	1.77577	0.389625	-1.77585	0.389564	0	0	-0.000405	0.00218408
B	VAL	171	S5-H5_(T5)_Loop	(GNP)	13	VAL 611	R VAL 611	-0.000385	0.000609487	-0.872085	0.157549	0.87207	0.157575	0	0	-0.0004	0.00221816
B	VAL	172	S5-H5_(T5)_Loop	-	13	VAL 612	R VAL 612	-0.000345	0.000578425	-0.74967	0.135211	0.749715	0.135197	0	0	-0.0003	0.00214239
B	PRO	173	S5-H5_(T5)_Loop	-	13	PRO 613	R PRO 613	-0.00024	0.000484768	3.26029	0.189024	-3.2603	0.189058	0	0	-0.00025	0.00211419
B	SER	174	S5-H5_(T5)_Loop	-	13	SER 614	R SER 614	-0.000165	0.000402461	-3.23026	0.258233	3.23033	0.25817	0	0	-9.5e-05	0.00216299
B	PRO	175	S5-H5_(T5)_Loop	-	13	PRO 615	R PRO 615	-0.00012	0.000343802	-2.84649	0.120805	2.84634	0.120838	0	0	-0.000275	0.00210553
B	LYS	176	S5-H5_(T5)_Loop	-	13	LYS 616	R LYS 616	-0.00028	0.000522303	-633.96	2.39583	633.958	2.39575	0	0	-0.002685	0.00217173
B	VAL	177	S5-H5_(T5)_Loop	-	13	VAL 617	R VAL 617	-0.00023	0.000473339	-1.13862	0.220749	1.13851	0.220781	0	0	-0.000345	0.00215888
B	SER	178	S5-H5_(T5)_Loop	-	13	SER 618	R SER 618	-0.00011	0.000329621	-3.09611	0.268521	3.09598	0.268517	0	0	-0.00024	0.00206052
B	ASP	179	S5-H5_(T5)_Loop	(GNP)	13	ASP 619	R ASP 619	-0.00014	0.00037108	609.136	0.874191	-609.134	0.874256	0	0	0.00212	0.00216174
B	THR	180	S5-H5_(T5)_Loop	-	13	THR 620	R THR 620	-0.00013	0.000357211	0.95085	0.216197	-0.950815	0.216262	0	0	-9.5e-05	0.00211779
B	VAL	181	S5-H5_(T5)_Loop	-	13	VAL 621	R VAL 621	-0.000135	0.000364314	2.41683	0.146942	-2.41657	0.146923	0	0	0.00013	0.00213214
B	VAL	182	S5-H5_(T5)_Loop	-	13	VAL 622	R VAL 622	-0.00015	0.00038308	2.10304	0.0869303	-2.10294	0.0869529	0	0	-5.5e-05	0.00214967
B	GLU	183	S5-H5_(T5)_Loop	(GNP)	13	GLU 623	R GLU 623	-0.00028	0.000522159	632.764	0.868785	-632.762	0.868759	0	0	0.00236	0.00212605
B	PRO	184	H5_Helix	-	13	PRO 624	R PRO 624	-0.000195	0.000437464	3.81042	0.104603	-3.81032	0.104601	0	0	-0.0001	0.00211284
B	TYR	185	H5_Helix	-	13	TYR 625	R TYR 625	-0.000225	0.000469654	5.07482	0.110795	-5.07482	0.110853	0	0	-0.00022	0.00213065
B	ASN	186	H5_Helix	-	13	ASN 626	R ASN 626	-0.000145	0.000378054	2.48666	0.158169	-2.48651	0.158128	0	0	5e-06	0.0021632
B	ALA	187	H5_Helix	-	13	ALA 627	R ALA 627	-0.000185	0.000425647	3.7264	0.0818251	-3.72622	0.0818781	0	0	-2.36468e-16	0.00209588
B	THR	188	H5_Helix	-	13	THR 628	R THR 628	-0.000235	0.00047914	5.14921	0.176282	-5.14903	0.176364	0	0	-4.5e-05	0.00213893
B	LEU	189	H5_Helix	-	13	LEU 629	R LEU 629	-0.00028	0.000522063	3.98995	0.147479	-3.98974	0.147477	0	0	-7e-05	0.00215574
B	SER	190	H5_Helix	-	13	SER 630	R SER 630	-0.00029	0.000530943	5.09985	0.16893	-5.0994	0.168926	0	0	0.00016	0.002159
B	VAL	191	H5_Helix	-	13	VAL 631	R VAL 631	-0.0003	0.000540046	4.44773	0.0727931	-4.44728	0.0727656	0	0	0.000145	0.00212851
B	HID	192	H5_Helix	-	13	HID 632	R HID 632	-0.000465	0.000668599	3.97408	0.520538	-3.97365	0.52052	0	0	-3.5e-05	0.00215506
B	GLN	193	H5_Helix	-	13	GLN 633	R GLN 633	-0.000465	0.00066699	6.54884	0.781398	-6.54824	0.781268	0	0	0.000135	0.00219858
B	LEU	194	H5_Helix	-	13	LEU 634	R LEU 634	-0.00058	0.000741047	4.74895	0.111523	-4.74812	0.111482	0	0	0.00025	0.00220338
B	VAL	195	H5-S6_Loop	-	13	VAL 635	R VAL 635	-0.00061	0.000761315	5.24487	0.0917358	-5.24416	0.0917018	0	0	0.000105	0.00218097
B	GLU	196	H5-S6_Loop	-	13	GLU 636	R GLU 636	-0.00076	0.000843534	745.761	1.83766	-745.75	1.83733	0	0	0.010085	0.00231429
B	ASN	197	H5-S6_Loop	-	13	ASN 637	R ASN 637	-0.000555	0.000727066	7.29288	0.474198	-7.29156	0.474166	0	0	0.00077	0.00220982
B	THR	198	H5-S6_Loop	-	13	THR 638	R THR 638	-0.00069	0.000804518	1.76241	0.3413	-1.76244	0.341242	0	0	-0.000725	0.00221054
B	ASP	199	H5-S6_Loop	-	13	ASP 639	R ASP 639	-0.00102	0.000967471	801.577	1.39021	-801.554	1.38971	0	0	0.021685	0.0023865
B	GLU	200	S6_Beta_Strand	-	13	GLU 640	R GLU 640	-0.001115	0.00100711	802.841	1.40408	-802.817	1.40364	0	0	0.02343	0.00238075
B	THR	201	S6_Beta_Strand	-	13	THR 641	R THR 641	-0.000825	0.000877283	2.17994	0.378972	-2.17982	0.378899	0	0	-0.000705	0.00226328
B	TYR	202	S6_Beta_Strand	-	13	TYR 642	R TYR 642	-0.00114	0.00101779	-3.88989	0.186634	3.8895	0.186583	0	0	-0.00153	0.00229988
B	CYS	203	S6-H6_(T6)_Loop	-	13	CYS 643	R CYS 643	-0.000465	0.000668562	2.0302	0.37001	-2.03005	0.369988	0	0	-0.00031	0.00217852
B	ILE	204	S6-H6_(T6)_Loop	-	13	ILE 644	R ILE 644	-0.00056	0.000731163	-0.750055	0.137355	0.750125	0.137299	0	0	-0.00049	0.00222264
B	ASP	205	S6-H6_(T6)_Loop	-	13	ASP 645	R ASP 645	-0.00035	0.000582881	670.334	1.00382	-670.33	1.0037	0	0	0.00404	0.00212681
B	ASN	206	H6_Helix	(GNP)	13	ASN 646	R ASN 646	-0.000315	0.000553421	5.05277	0.234452	-5.05231	0.234489	0	0	0.000155	0.00217126
B	GLU	207	H6_Helix	-	13	GLU 647	R GLU 647	-0.0003	0.000539861	647.764	1.12985	-647.761	1.12974	0	0	0.002975	0.00214849
B	ALA	208	H6_Helix	-	13	ALA 648	R ALA 648	-0.00022	0.000464004	-1.55426	0.166928	1.55434	0.166918	0	0	-0.000135	0.00211124
B	LEU	209	H6_Helix	-	13	LEU 649	R LEU 649	-0.000385	0.000609323	-0.057305	0.125101	0.05728	0.125053	0	0	-0.00041	0.00216636
B	TYR	210	H6_Helix	-	13	TYR 650	R TYR 650	-0.00035	0.000582838	-0.374245	0.218788	0.37403	0.218823	0	0	-0.000565	0.00215119
B	ASP	211	H6_Helix	-	13	ASP 651	R ASP 651	-0.00034	0.00057389	653.881	1.23341	-653.877	1.23323	0	0	0.003395	0.00216336
B	ILE	212	H6_Helix	-	13	ILE 652	R ILE 652	-0.000485	0.000680496	-1.54521	0.128307	1.54516	0.12832	0	0	-0.00053	0.00216967
B	CYS	213	H6_Helix	-	13	CYS 653	R CYS 653	-0.00019	0.000431683	0.709055	0.205879	-0.709	0.205911	0	0	-0.000135	0.00217179
B	PHE	214	H6_Helix	-	13	PHE 654	R PHE 654	-0.00041	0.00062857	-0.423885	0.17085	0.42391	0.170902	0	0	-0.000385	0.00216912
B	ARG	215	H6-H7_Loop	-	13	ARG 655	R ARG 655	-0.000455	0.000661079	-668.983	2.44155	668.979	2.44136	0	0	-0.005165	0.00221558
B	THR	216	H6-H7_Loop	-	13	THR 656	R THR 656	-0.000395	0.000616908	-2.5692	0.297053	2.56887	0.296957	0	0	-0.00072	0.00220396
B	LEU	217	H6-H7_Loop	-	13	LEU 657	R LEU 657	-0.00042	0.000635728	-0.781145	0.131774	0.781215	0.131721	0	0	-0.00035	0.00215491
B	LYS	218	H6-H7_Loop	-	13	LYS 658	R LYS 658	-0.000345	0.000578338	-652.732	2.38434	652.728	2.38421	0	0	-0.00455	0.00216902
B	LEU	219	H6-H7_Loop	-	13	LEU 659	R LEU 659	-0.000295	0.000536167	-0.88131	0.19659	0.88098	0.196522	0	0	-0.000625	0.00210039
B	THR	220	H6-H7_Loop	-	13	THR 660	R THR 660	-0.000195	0.000437807	0.03334	0.35121	-0.033435	0.351225	0	0	-0.00029	0.00213831
B	THR	221	H6-H7_Loop	-	13	THR 661	R THR 661	-9.5e-05	0.000306309	-1.00113	0.378273	1.00098	0.37825	0	0	-0.000245	0.00208698
B	PRO	222	H6-H7_Loop	-	13	PRO 662	R PRO 662	-0.00017	0.000408962	-4.0105	0.170343	4.01026	0.17037	0	0	-0.000405	0.00206824
B	THR	223	H6-H7_Loop	-	13	THR 663	R THR 663	-0.000215	0.00045932	4.75754	0.222017	-4.75715	0.222	0	0	0.000175	0.00214369
B	TYR	224	H7_Helix	(GNP)	13	TYR 664	R TYR 664	-0.0003	0.000539073	4.70799	0.303183	-4.70746	0.303195	0	0	0.00023	0.00210301
B	GLY	225	H7_Helix	-	13	GLY 665	R GLY 665	-0.000155	0.000390096	4.51693	0.0686305	-4.51657	0.0686975	0	0	0.000205	0.00211609
B	ASP	226	H7_Helix	-	13	ASP 666	R ASP 666	-0.00026	0.000503736	653.188	1.20325	-653.183	1.20316	0	0	0.004565	0.00211146
B	LEU	227	H7_Helix	-	13	LEU 667	R LEU 667	-0.00032	0.00055736	5.10749	0.0791074	-5.10704	0.0791012	0	0	0.000135	0.00216695
B	ASN	228	H7_Helix	(GNP)	13	ASN 668	R ASN 668	-0.000335	0.00057011	6.13481	0.191457	-6.13417	0.191471	0	0	0.000305	0.00213721
B	HIE	229	H7_Helix	(TAX)	13	HIE 669	R HIE 669	-0.00053	0.00071218	3.95056	0.707074	-3.94983	0.706931	0	0	0.0002	0.0021717
B	LEU	230	H7_Helix	(TAX)	13	LEU 670	R LEU 670	-0.000475	0.000674481	5.89136	0.0745399	-5.89061	0.0745229	0	0	0.000275	0.00215497
B	VAL	231	H7_Helix	-	13	VAL 671	R VAL 671	-0.000495	0.000686458	5.82164	0.0697839	-5.82114	0.0697598	0	0	-1.74116e-16	0.00222115
B	SER	232	H7_Helix	-	13	SER 672	R SER 672	-0.00033	0.000565951	6.26251	0.303463	-6.26156	0.303457	0	0	0.00062	0.00216041
B	ALA	233	H7_Helix	(TAX)	13	ALA 673	R ALA 673	-0.000385	0.000609364	5.62089	0.0604327	-5.61986	0.0604361	0	0	0.000645	0.00216532
B	THR	234	H7_Helix	-	13	THR 674	R THR 674	-0.00061	0.00076046	6.71359	0.190773	-6.71251	0.19075	0	0	0.00047	0.00225775
B	MET	235	H7_Helix	-	13	MET 675	R MET 675	-0.000875	0.000901679	3.83317	0.232129	-3.83245	0.232039	0	0	-0.00015	0.00226672
B	SER	236	H7_Helix	(TAX)	13	SER 676	R SER 676	-0.000595	0.000752546	9.17789	0.280457	-9.17567	0.280409	0	0	0.00163	0.0021829
B	GLY	237	H7_Helix	-	13	GLY 677	R GLY 677	-0.000445	0.000653433	6.44571	0.0839169	-6.44387	0.0838726	0	0	0.001405	0.00220922
B	VAL	238	H7_Helix	-	13	VAL 678	R VAL 678	-0.001145	0.00102062	6.56518	0.175561	-6.56323	0.175529	0	0	0.00081	0.00232318
B	THR	239	H7_Helix	-	13	THR 679	R THR 679	-0.00105	0.000980994	4.51813	0.277772	-4.51674	0.277661	0	0	0.000335	0.00226203
B	THR	240	H7_Helix	-	13	THR 680	R THR 680	-0.001145	0.00101884	0.206595	0.324622	-0.206085	0.324572	0	0	-0.000635	0.00230683
B	CYS	241	H7_Helix	-	13	CYS 681	R CYS 681	-0.00162	0.00118739	3.54167	0.528998	-3.53986	0.528769	0	0	0.000185	0.00236368
B	LEU	242	H7_Helix	-	13	LEU 682	R LEU 682	-0.001635	0.00119312	5.61074	0.309378	-5.60824	0.309177	0	0	0.000865	0.00240133
B	ARG	243	H7-H8_(T7)_Loop	-	13	ARG 683	R ARG 683	-0.00168	0.00120797	-786.541	1.32664	786.515	1.32624	0	0	-0.027975	0.00248564
B	PHE	244	H7-H8_(T7)_Loop	-	13	PHE 684	R PHE 684	-0.002115	0.00132837	0.63465	0.252311	-0.63493	0.252172	0	0	-0.002395	0.00248154
B	PRO	245	H7-H8_(T7)_Loop	-	13	PRO 685	R PRO 685	-0.002195	0.00134645	-7.21177	0.433499	7.20751	0.433255	0	0	-0.006445	0.00251069
B	GLY	246	H7-H8_(T7)_Loop	-	13	GLY 686	R GLY 686	-0.00161	0.00118609	3.36045	0.381806	-3.35787	0.381593	0	0	0.00097	0.00242256
B	GLN	247	H7-H8_(T7)_Loop	-	13	GLN 687	R GLN 687	-0.00489	0.00172596	8.96263	1.21	-8.95565	1.20907	0	0	0.002095	0.00282845
B	LEU	248	H7-H8_(T7)_Loop	(GNP)	13	LEU 688	R LEU 688	-0.00484	0.00173704	-6.19854	0.1902	6.19669	0.1901	0	0	-0.006695	0.00268226
B	ASN	249	H7-H8_(T7)_Loop	-	13	ASN 689	R ASN 689	-0.003125	0.00153643	-2.36603	0.765535	2.36535	0.765114	0	0	-0.00381	0.00258697
B	ALA	250	H7-H8_(T7)_Loop	-	13	ALA 690	R ALA 690	-0.001905	0.00127359	-2.35833	0.445317	2.35731	0.445071	0	0	-0.00292	0.00241137
B	ASP	251	H7-H8_(T7)_Loop	-	13	ASP 691	R ASP 691	-0.002395	0.00139563	890.854	1.63329	-890.794	1.63238	0	0	0.05754	0.00276638
B	LEU	252	H8_Helix	-	13	LEU 692	R LEU 692	-0.001815	0.00124705	1.2065	0.249787	-1.20671	0.249706	0	0	-0.00203	0.00243415
B	ARG	253	H8_Helix	-	13	ARG 693	R ARG 693	-0.003325	0.00156803	-878.981	1.85257	878.928	1.8517	0	0	-0.055965	0.00284059
B	LYS	254	H8_Helix	(GNP)	13	LYS 694	R LYS 694	-0.004355	0.00169784	-961.035	1.96104	960.954	1.95964	0	0	-0.08549	0.00379916
B	LEU	255	H8_Helix	-	13	LEU 695	R LEU 695	-0.00233	0.0013802	2.44498	0.279575	-2.44514	0.279468	0	0	-0.00249	0.0024919
B	ALA	256	H8_Helix	-	13	ALA 696	R ALA 696	-0.00116	0.00102367	-1.8684	0.175117	1.86714	0.175033	0	0	-0.00243	0.00231027
B	VAL	257	H8_Helix	-	13	VAL 697	R VAL 697	-0.00271	0.00146163	-2.05257	0.419965	2.05141	0.419859	0	0	-0.003865	0.00248445
B	ASN	258	H8_Helix	-	13	ASN 698	R ASN 698	-0.002415	0.00139894	3.61874	0.661349	-3.61971	0.661036	0	0	-0.00338	0.00253014
B	MET	259	H8_Helix	-	13	MET 699	R MET 699	-0.001945	0.0012826	-2.48931	0.521336	2.48821	0.521193	0	0	-0.003045	0.00241291
B	VAL	260	H8-S7_Loop	-	13	VAL 700	R VAL 700	-0.0017	0.00121456	4.62306	0.184482	-4.62177	0.184395	0	0	-0.000405	0.00242601
B	PRO	261	H8-S7_Loop	-	13	PRO 701	R PRO 701	-0.0016	0.00118273	5.15298	0.174851	-5.15289	0.174831	0	0	-0.00151	0.00240673
B	PHE	262	H8-S7_Loop	-	13	PHE 702	R PHE 702	-0.00217	0.00133989	-1.80569	0.181095	1.80574	0.181069	0	0	-0.00212	0.00245871
B	PRO	263	H8-S7_Loop	-	13	PRO 703	R PRO 703	-0.00135	0.00109695	-2.49918	0.196703	2.49908	0.196707	0	0	-0.00144	0.00232784
B	ARG	264	H8-S7_Loop	-	13	ARG 704	R ARG 704	-0.00122	0.00104898	-755.217	1.48493	755.206	1.48461	0	0	-0.011535	0.00235518
B	LEU	265	H8-S7_Loop	-	13	LEU 705	R LEU 705	-0.00113	0.00101126	2.2122	0.255975	-2.21176	0.255936	0	0	-0.00069	0.00231664
B	HID	266	H8-S7_Loop	-	13	HID 706	R HID 706	-0.00112	0.0010097	-0.439755	0.354283	0.43978	0.354278	0	0	-0.001095	0.00234307
B	PHE	267	S7_Loop	-	13	PHE 707	R PHE 707	-0.00093	0.000927362	3.04259	0.387454	-3.04237	0.387385	0	0	-0.000715	0.0022882
B	PHE	268	S7_Loop	-	13	PHE 708	R PHE 708	-0.001275	0.00107055	-3.9932	0.28213	3.99263	0.282087	0	0	-0.001845	0.00234809
B	MET	269	S7_Loop	-	13	MET 709	R MET 709	-0.000895	0.000911194	3.88094	0.456438	-3.88062	0.456445	0	0	-0.00057	0.00228992
B	PRO	270	S7_Loop	-	13	PRO 710	R PRO 710	-0.00069	0.000806164	-4.16526	0.196714	4.16443	0.196705	0	0	-0.001525	0.00224568
B	GLY	271	S7_Loop	-	13	GLY 711	R GLY 711	-0.00049	0.000684763	3.68356	0.152219	-3.68297	0.152147	0	0	9.5e-05	0.00218284
B	PHE	272	S7-H9_(M)_Loop	(TAX)	13	PHE 712	R PHE 712	-0.00091	0.000917006	-3.23278	0.164809	3.2319	0.164808	0	0	-0.001795	0.00223922
B	ALA	273	S7-H9_(M)_Loop	-	13	ALA 713	R ALA 713	-0.00054	0.000717496	3.4239	0.146805	-3.42309	0.146757	0	0	0.000275	0.00216111
B	PRO	274	S7-H9_(M)_Loop	(TAX)	13	PRO 714	R PRO 714	-0.000745	0.000835658	-0.24765	0.176535	0.248075	0.176433	0	0	-0.00032	0.00219926
B	LEU	275	S7-H9_(M)_Loop	(TAX)	13	LEU 715	R LEU 715	-0.00058	0.000743774	-1.59995	0.319589	1.59976	0.319552	0	0	-0.000765	0.00219599
B	THR	276	S7-H9_(M)_Loop	(TAX)	13	THR 716	R THR 716	-0.000415	0.000632673	-0.148635	0.277216	0.14874	0.277253	0	0	-0.00031	0.00215628
B	SER	277	S7-H9_(M)_Loop	-	13	SER 717	R SER 717	-0.000265	0.000507962	4.81861	0.445075	-4.81815	0.445007	0	0	0.000185	0.00213571
B	ARG	278	S7-H9_(M)_Loop	(TAX)	13	ARG 718	R ARG 718	-0.00057	0.000735697	-680.985	4.02976	680.977	4.02935	0	0	-0.00837	0.00224104
B	GLY	279	S7-H9_(M)_Loop	-	13	GLY 719	R GLY 719	-0.00019	0.000431856	2.56482	0.317227	-2.5646	0.31718	0	0	2.5e-05	0.00211008
B	SER	280	S7-H9_(M)_Loop	-	13	SER 720	R SER 720	-0.000395	0.000616381	3.37889	0.440213	-3.37849	0.440118	0	0	9.04902e-17	0.00221356
B	GLN	281	S7-H9_(M)_Loop	-	13	GLN 721	R GLN 721	-0.00066	0.000789018	2.81047	0.824558	-2.8103	0.824404	0	0	-0.000485	0.00219981
B	GLN	282	S7-H9_(M)_Loop	-	13	GLN 722	R GLN 722	-0.0005	0.000691629	3.95254	0.951963	-3.95192	0.951866	0	0	0.000125	0.00217731
B	TYR	283	S7-H9_(M)_Loop	-	13	TYR 723	R TYR 723	-0.00078	0.000854547	1.5024	0.259197	-1.50201	0.259207	0	0	-0.000385	0.00225443
B	ARG	284	S7-H9_(M)_Loop	-	13	ARG 724	R ARG 724	-0.000985	0.000950487	-722.667	1.88782	722.655	1.88746	0	0	-0.0124	0.00232737
B	ALA	285	S7-H9_(M)_Loop	-	13	ALA 725	R ALA 725	-0.00067	0.000795739	-1.76379	0.322777	1.76336	0.322738	0	0	-0.0011	0.00224438
B	LEU	286	S7-H9_(M)_Loop	-	13	LEU 726	R LEU 726	-0.001235	0.00105441	3.50549	0.230305	-3.50439	0.230289	0	0	-0.000135	0.00235186
B	THR	287	S7-H9_(M)_Loop	-	13	THR 727	R THR 727	-0.001225	0.00105175	-6.32475	0.398475	6.32277	0.398326	0	0	-0.003215	0.0023724
B	VAL	288	S7-H9_(M)_Loop	-	13	VAL 728	R VAL 728	-0.001615	0.001185	-5.5675	0.184288	5.56547	0.184265	0	0	-0.003645	0.00237468
B	PRO	289	H9_Helix	-	13	PRO 729	R PRO 729	-0.00133	0.00108911	-3.22405	0.165681	3.22314	0.165618	0	0	-0.002245	0.00236532
B	GLU	290	H9_Helix	-	13	GLU 730	R GLU 730	-0.00105	0.000981478	749.142	1.51335	-749.127	1.51306	0	0	0.0133	0.00234788
B	LEU	291	H9_Helix	-	13	LEU 731	R LEU 731	-0.00127	0.00106871	-5.01379	0.196292	5.01243	0.196239	0	0	-0.00263	0.00231886
B	THR	292	H9_Helix	-	13	THR 732	R THR 732	-0.00124	0.00105683	-1.53882	0.390239	1.53842	0.390071	0	0	-0.00164	0.00236767
B	GLN	293	H9_Helix	-	13	GLN 733	R GLN 733	-0.00115	0.00102162	-4.02949	1.19569	4.02869	1.19548	0	0	-0.00195	0.0022896
B	GLN	294	H9_Helix	-	13	GLN 734	R GLN 734	-0.00072	0.000822223	-6.07965	0.609913	6.07857	0.609828	0	0	-0.001805	0.00224592
B	MET	295	H9_Helix	-	13	MET 735	R MET 735	-0.00105	0.000980306	-3.48175	0.325943	3.48147	0.32584	0	0	-0.001335	0.00231578
B	PHE	296	H9-H9'_Loop	-	13	PHE 736	R PHE 736	-0.00145	0.00113058	-1.94513	0.177041	1.94477	0.176981	0	0	-0.00181	0.00230786
B	ASP	297	H9-H9'_Loop	-	13	ASP 737	R ASP 737	-0.00061	0.000760855	719.477	1.57098	-719.469	1.57081	0	0	0.008185	0.00221597
B	ALA	298	H9-H9'_Loop	-	13	ALA 738	R ALA 738	-0.00033	0.000565995	-1.17426	0.191535	1.17438	0.1915	0	0	-0.00021	0.00211914
B	LYS	299	H9-H9'_Loop	-	13	LYS 739	R LYS 739	-0.000545	0.000719357	-697.959	2.13177	697.952	2.13151	0	0	-0.007	0.00222282
B	ASN	300	H9-H9'_Loop	-	13	ASN 740	R ASN 740	-0.000515	0.000701694	-5.51237	0.393112	5.51177	0.393088	0	0	-0.001115	0.0022083
B	MET	301	H9-H9'_Loop	-	13	MET 741	R MET 741	-0.00073	0.000828191	-4.05359	0.454136	4.0533	0.454002	0	0	-0.001025	0.00229011
B	MET	302	H9-H9'_Loop	-	13	MET 742	R MET 742	-0.000635	0.000776515	-3.80227	0.373941	3.80197	0.373937	0	0	-0.000945	0.00221133
B	ALA	303	H9-H9'_Loop	-	13	ALA 743	R ALA 743	-0.00034	0.000573716	0.699305	0.217276	-0.699415	0.217238	0	0	-0.00045	0.00213842
B	ALA	304	H9-H9'_Loop	-	13	ALA 744	R ALA 744	-0.000285	0.000526284	-1.10925	0.211007	1.10906	0.211	0	0	-0.000475	0.00216882
B	CYS	305	H9-H9'_Loop	-	13	CYS 745	R CYS 745	-0.000345	0.00057756	1.88556	0.42624	-1.88542	0.426201	0	0	-0.000195	0.00212565
B	ASP	306	H9-H9'_Loop	-	13	ASP 746	R ASP 746	-0.000465	0.000667888	698.889	1.39571	-698.885	1.39548	0	0	0.004275	0.0022196
B	PRO	307	H9'_Helix	-	13	PRO 747	R PRO 747	-0.000645	0.000781585	1.15358	0.172085	-1.15364	0.172155	0	0	-0.00071	0.00217676
B	ARG	308	H9'_Helix	-	13	ARG 748	R ARG 748	-0.000775	0.000850426	-696.376	3.07514	696.371	3.07485	0	0	-0.005515	0.00231558
B	HID	309	H9'_Helix	-	13	HID 749	R HID 749	-0.00063	0.000772884	-2.36262	0.312467	2.36246	0.312481	0	0	-0.000795	0.00224298
B	GLY	310	H9'-S8_Loop	-	13	GLY 750	R GLY 750	-0.000375	0.000602225	-1.74639	0.127655	1.74621	0.127607	0	0	-0.000555	0.00218602
B	ARG	311	H9'-S8_Loop	-	13	ARG 751	R ARG 751	-0.00146	0.00113679	-783.518	2.01266	783.511	2.01228	0	0	-0.0085	0.00247265
B	TYR	312	S8_Beta_Strand	-	13	TYR 752	R TYR 752	-0.00138	0.00110797	2.57682	0.281979	-2.57696	0.281957	0	0	-0.001515	0.00231174
B	LEU	313	S8_Beta_Strand	-	13	LEU 753	R LEU 753	-0.001625	0.00118991	5.70805	0.208513	-5.70761	0.208517	0	0	-0.001185	0.00239123
B	THR	314	S8_Beta_Strand	-	13	THR 754	R THR 754	-0.00129	0.00107599	-8.20703	0.479932	8.20508	0.479769	0	0	-0.003245	0.00232915
B	VAL	315	S8_Beta_Strand	-	13	VAL 755	R VAL 755	-0.00139	0.00111315	5.61759	0.129089	-5.61651	0.129033	0	0	-0.00031	0.00239353
B	ALA	316	S8_Beta_Strand	-	13	ALA 756	R ALA 756	-0.001165	0.0010287	-5.7939	0.0923546	5.79194	0.0923494	0	0	-0.00313	0.0023152
B	ALA	317	S8_Beta_Strand	-	13	ALA 757	R ALA 757	-0.00112	0.0010104	5.5095	0.117212	-5.50779	0.117143	0	0	0.00059	0.0023034
B	VAL	318	S8_Beta_Strand	-	13	VAL 758	R VAL 758	-0.001405	0.00111764	-5.02574	0.0998785	5.02389	0.0997401	0	0	-0.003265	0.00237607
B	PHE	319	S8_Beta_Strand	-	13	PHE 759	R PHE 759	-0.00215	0.00133742	3.0519	0.216993	-3.05057	0.21696	0	0	-0.00082	0.00248163
B	ARG	320	S8_Beta_Strand	-	13	ARG 760	R ARG 760	-0.00178	0.00123695	-792.945	1.4156	792.917	1.41511	0	0	-0.03005	0.00250151
B	GLY	321	S8-H10_Loop	-	13	GLY 761	R GLY 761	-0.00084	0.000884816	2.91741	0.271842	-2.91635	0.271712	0	0	0.00022	0.00223451
B	ARG	322	S8-H10_Loop	-	13	ARG 762	R ARG 762	-0.00356	0.00159617	-888.019	5.82946	887.948	5.82652	0	0	-0.07513	0.00413669
B	MET	323	S8-H10_Loop	-	13	MET 763	R MET 763	-0.002495	0.00141244	3.63317	0.628952	-3.63108	0.628659	0	0	-0.000405	0.00255416
B	SER	324	S8-H10_Loop	-	13	SER 764	R SER 764	-0.00262	0.00144246	-7.52778	0.558725	7.52296	0.558289	0	0	-0.007445	0.00263046
B	MET	325	H10_Helix	-	13	MET 765	R MET 765	-0.004965	0.00174539	-5.51231	0.816376	5.5087	0.815902	0	0	-0.00857	0.00281015
B	LYS	326	H10_Helix	-	13	LYS 766	R LYS 766	-0.00636	0.00179001	-964.218	2.5513	964.122	2.54892	0	0	-0.102475	0.00398795
B	GLU	327	H10_Helix	-	13	GLU 767	R GLU 767	-0.00325	0.0015574	872.878	2.26496	-872.826	2.26374	0	0	0.04838	0.00303684
B	VAL	328	H10_Helix	-	13	VAL 768	R VAL 768	-0.00264	0.00144746	-4.62207	0.200416	4.61958	0.200274	0	0	-0.005135	0.00251396
B	ASP	329	H10_Helix	-	13	ASP 769	R ASP 769	-0.003675	0.00161831	918.716	2.06452	-918.651	2.06294	0	0	0.06088	0.00322353
B	GLU	330	H10_Helix	-	13	GLU 770	R GLU 770	-0.00406	0.00166508	910.664	2.73894	-910.604	2.73719	0	0	0.05613	0.00343209
B	GLN	331	H10_Helix	-	13	GLN 771	R GLN 771	-0.002255	0.00136319	-6.46755	0.741019	6.46422	0.740764	0	0	-0.005585	0.00254426
B	MET	332	H10_Helix	-	13	MET 772	R MET 772	-0.002775	0.00147569	-7.54996	0.378089	7.54695	0.378004	0	0	-0.00578	0.00252885
B	LEU	333	H10_Helix	-	13	LEU 773	R LEU 773	-0.003395	0.0015792	-5.62512	0.232079	5.62235	0.232039	0	0	-0.006155	0.00250358
B	ASN	334	H10_Helix	-	13	ASN 774	R ASN 774	-0.00202	0.00130486	-3.67625	1.05584	3.67417	1.05561	0	0	-0.0041	0.00242282
B	VAL	335	H10_Helix	-	13	VAL 775	R VAL 775	-0.00167	0.00120325	-3.77546	0.159271	3.77413	0.15921	0	0	-0.003005	0.00243761
B	GLN	336	H10_Helix	-	13	GLN 776	R GLN 776	-0.00239	0.00139479	-3.82287	0.867419	3.82142	0.867206	0	0	-0.003845	0.00249458
B	ASN	337	H10_Helix	-	13	ASN 777	R ASN 777	-0.00195	0.00127937	-4.39695	1.05385	4.39494	1.05375	0	0	-0.00396	0.0024373
B	LYS	338	H10_Helix	-	13	LYS 778	R LYS 778	-0.00162	0.00118817	-790.696	3.72467	790.679	3.72387	0	0	-0.018515	0.00255577
B	ASN	339	H10-S9_Loop	-	13	ASN 779	R ASN 779	-0.001265	0.00106592	-7.83604	0.557045	7.83439	0.556896	0	0	-0.002915	0.00237106
B	SER	340	H10-S9_Loop	-	13	SER 780	R SER 780	-0.001155	0.00102376	-1.50931	0.703476	1.50895	0.703402	0	0	-0.00151	0.00230851
B	SER	341	H10-S9_Loop	-	13	SER 781	R SER 781	-0.00083	0.000879801	-0.062725	0.653696	0.06275	0.653633	0	0	-0.000805	0.00226259
B	TYR	342	H10-S9_Loop	-	13	TYR 782	R TYR 782	-0.001495	0.0011467	-1.57926	0.316555	1.57877	0.316484	0	0	-0.00198	0.00245115
B	PHE	343	H10-S9_Loop	-	13	PHE 783	R PHE 783	-0.002085	0.00131828	-1.80179	0.307767	1.80105	0.307687	0	0	-0.00283	0.0023945
B	VAL	344	H10-S9_Loop	-	13	VAL 784	R VAL 784	-0.001415	0.0011209	4.85345	0.206477	-4.85236	0.206497	0	0	-0.000325	0.00234457
B	GLU	345	H10-S9_Loop	-	13	GLU 785	R GLU 785	-0.00233	0.0013765	819.765	2.34417	-819.757	2.34364	0	0	0.005425	0.00272842
B	TRP	346	H10-S9_Loop	-	13	TRP 786	R TRP 786	-0.00397	0.00165668	9.28604	0.337018	-9.28524	0.336972	0	0	-0.003175	0.00262749
B	ILE	347	H10-S9_Loop	-	13	ILE 787	R ILE 787	-0.00305	0.00152086	-3.36703	0.237605	3.36658	0.237543	0	0	-0.003495	0.00262869
B	PRO	348	H10-S9_Loop	-	13	PRO 788	R PRO 788	-0.003895	0.0016467	-2.98447	0.427368	2.98498	0.427207	0	0	-0.00338	0.00269004
B	ASN	349	H10-S9_Loop	-	13	ASN 789	R ASN 789	-0.00406	0.00166535	2.63184	1.33219	-2.63111	1.33184	0	0	-0.00333	0.00266812
B	ASN	350	H10-S9_Loop	-	13	ASN 790	R ASN 790	-0.002325	0.00137892	1.26228	0.521576	-1.26207	0.521471	0	0	-0.002115	0.00243599
B	VAL	351	S9_Beta_Strand	-	13	VAL 791	R VAL 791	-0.0024	0.00139411	5.92886	0.220545	-5.92741	0.220518	0	0	-0.00095	0.00246073
B	LYS	352	S9_Beta_Strand	-	13	LYS 792	R LYS 792	-0.003825	0.00163955	-924.004	2.17336	923.948	2.17189	0	0	-0.05932	0.00331671
B	THR	353	S9_Beta_Strand	-	13	THR 793	R THR 793	-0.00236	0.00138551	2.89869	0.48836	-2.89782	0.488117	0	0	-0.001485	0.00248665
B	ALA	354	S9_Beta_Strand	-	13	ALA 794	R ALA 794	-0.00165	0.00119491	-4.69887	0.17683	4.69694	0.176779	0	0	-0.00358	0.00237772
B	VAL	355	S9_Beta_Strand	-	13	VAL 795	R VAL 795	-0.00248	0.00141405	4.89972	0.229662	-4.89734	0.229533	0	0	-9.5e-05	0.00252233
B	CYS	356	S9_Beta_Strand	-	13	CYS 796	R CYS 796	-0.00172	0.00121752	-5.10079	0.420518	5.09851	0.420328	0	0	-0.004	0.00232463
B	ASP	357	S9-S10_Loop	-	13	ASP 797	R ASP 797	-0.00216	0.00133899	887.636	2.3345	-887.566	2.33319	0	0	0.066995	0.00289932
B	ILE	358	S9-S10_Loop	-	13	ILE 798	R ILE 798	-0.00143	0.00112694	0.167835	0.203013	-0.1676	0.202979	0	0	-0.001195	0.0023648
B	PRO	359	S9-S10_Loop	-	13	PRO 799	R PRO 799	-0.00118	0.00103274	1.16085	0.183471	-1.16039	0.183462	0	0	-0.000715	0.00235447
B	PRO	360	S9-S10_Loop	(TAX)	13	PRO 800	R PRO 800	-0.000815	0.000873198	3.58001	0.21448	-3.57912	0.21444	0	0	7.5e-05	0.00223406
B	ARG	369	S9-S10_Loop	(TAX)	13	ARG 801	R ARG 801	-0.0009	0.000913893	-735.125	3.41313	735.109	3.41252	0	0	-0.01731	0.00234162
B	GLY	370	S9-S10_Loop	(TAX)	13	GLY 802	R GLY 802	-0.000315	0.000553782	-1.84883	0.356525	1.84836	0.356434	0	0	-0.00078	0.00209582
B	LEU	371	S9-S10_Loop	-	13	LEU 803	R LEU 803	-0.00085	0.000889579	1.65921	0.25219	-1.65871	0.252157	0	0	-0.00035	0.00227207
B	LYS	372	S9-S10_Loop	-	13	LYS 804	R LYS 804	-0.001435	0.001126	-787.729	4.66635	787.702	4.66509	0	0	-0.02863	0.00276062
B	MET	373	S9-S10_Loop	-	13	MET 805	R MET 805	-0.00173	0.00122197	-5.19062	0.472515	5.18915	0.472299	0	0	-0.0032	0.00239243
B	SER	374	S9-S10_Loop	-	13	SER 806	R SER 806	-0.00087	0.000899111	7.02527	0.274896	-7.02332	0.274858	0	0	0.001075	0.0022556
B	ALA	375	S10_Beta_Strand	-	13	ALA 807	R ALA 807	-0.00072	0.000822223	-5.02513	0.0753491	5.02408	0.0753218	0	0	-0.00177	0.00220217
B	THR	376	S10_Beta_Strand	-	13	THR 808	R THR 808	-0.00103	0.00097	2.40995	0.257788	-2.40948	0.257732	0	0	-0.00056	0.00231361
B	PHE	377	S10_Beta_Strand	-	13	PHE 809	R PHE 809	-0.001255	0.00106194	-3.3612	0.14627	3.36058	0.146229	0	0	-0.001865	0.00236481
B	ILE	378	S10_Beta_Strand	-	13	ILE 810	R ILE 810	-0.00126	0.00106548	4.05204	0.154919	-4.05117	0.154862	0	0	-0.000395	0.00235447
B	GLY	379	S10_Beta_Strand	-	13	GLY 811	R GLY 811	-0.00056	0.000730992	-3.10851	0.212441	3.10812	0.212369	0	0	-0.00095	0.00222244
B	ASN	380	S10_Beta_Strand	-	13	ASN 812	R ASN 812	-0.000955	0.000939082	-4.27813	0.240128	4.27676	0.240092	0	0	-0.002325	0.00227447
B	SER	381	S10_Beta_Strand	-	13	SER 813	R SER 813	-0.000675	0.000798076	-2.50668	0.276115	2.50647	0.276044	0	0	-0.00088	0.00225689
B	THR	382	H11_Helix	-	13	THR 814	R THR 814	-0.000755	0.000841442	-3.36275	0.297103	3.36217	0.297117	0	0	-0.00133	0.00227943
B	ALA	383	H11_Helix	-	13	ALA 815	R ALA 815	-0.00034	0.000574326	-4.58464	0.0623646	4.58432	0.0623826	0	0	-0.000655	0.00213182
B	ILE	384	H11_Helix	-	13	ILE 816	R ILE 816	-0.000655	0.000787099	-5.40254	0.105671	5.40226	0.105605	0	0	-0.00093	0.00222843
B	GLN	385	H11_Helix	-	13	GLN 817	R GLN 817	-0.000575	0.000739003	-6.14958	0.681804	6.14922	0.681828	0	0	-0.00094	0.00217951
B	GLU	386	H11_Helix	-	13	GLU 818	R GLU 818	-0.00045	0.000657077	674.591	1.4335	-674.587	1.43338	0	0	0.00263	0.00221094
B	LEU	387	H11_Helix	-	13	LEU 819	R LEU 819	-0.000475	0.000674481	-5.22405	0.0935901	5.22376	0.0935676	0	0	-0.00077	0.00216124
B	PHE	388	H11_Helix	-	13	PHE 820	R PHE 820	-0.00049	0.000684215	-4.37709	0.12477	4.37682	0.124776	0	0	-0.000765	0.00216566
B	LYS	389	H11_Helix	-	13	LYS 821	R LYS 821	-0.000425	0.000639824	-673.069	2.73819	673.066	2.7381	0	0	-0.00341	0.00221442
B	ARG	390	H11_Helix	-	13	ARG 822	R ARG 822	-0.00039	0.00061384	-657.119	1.99369	657.116	1.99359	0	0	-0.003405	0.00221012
B	ILE	391	H11_Helix	-	13	ILE 823	R ILE 823	-0.00026	0.000503339	-4.83079	0.0827482	4.83066	0.082773	0	0	-0.000385	0.0021781
B	SER	392	H11_Helix	-	13	SER 824	R SER 824	-0.00016	0.000396863	-4.76706	0.375284	4.76689	0.3753	0	0	-0.00033	0.00205848
B	GLU	393	H11_Helix	-	13	GLU 825	R GLU 825	-0.00024	0.00048482	633.145	1.64117	-633.143	1.64117	0	0	0.001425	0.00213465
B	GLN	394	H11_Helix	-	13	GLN 826	R GLN 826	-0.0002	0.000442719	-4.11409	0.633883	4.11378	0.633843	0	0	-0.000515	0.00207301
B	PHE	395	H11_Helix	-	13	PHE 827	R PHE 827	-0.000215	0.00045883	-4.07705	0.0901412	4.07682	0.0900926	0	0	-0.000445	0.00217001
B	THR	396	H11_Helix	-	13	THR 828	R THR 828	-0.000115	0.000336935	-2.96564	0.265435	2.96579	0.265406	0	0	4e-05	0.00207948
B	ALA	397	H11_Helix	-	13	ALA 829	R ALA 829	-8.5e-05	0.000289784	-2.70026	0.0898354	2.70056	0.0898439	0	0	0.00021	0.00209733
B	MET	398	H11_Helix	-	13	MET 830	R MET 830	-0.00019	0.000431741	-3.6601	0.269838	3.65998	0.269747	0	0	-0.00031	0.00211817
B	PHE	399	H11_Helix	-	13	PHE 831	R PHE 831	-0.00021	0.0004531	-3.3087	0.0994341	3.30866	0.099438	0	0	-0.00026	0.00218251
B	ARG	400	H11-H11'_Loop	-	13	ARG 832	R ARG 832	-0.000235	0.000478879	-606.53	2.38679	606.529	2.38666	0	0	-0.001395	0.00216381
B	ARG	401	H11-H11'_Loop	-	13	ARG 833	R ARG 833	-0.00019	0.000431683	-581.18	1.16496	581.179	1.16488	0	0	-0.001205	0.00216874
B	LYS	402	H11-H11'_Loop	-	13	LYS 834	R LYS 834	-8e-05	0.000281336	-583.78	1.66375	583.779	1.66376	0	0	-0.00114	0.002054
B	ALA	403	H11'_Helix	-	13	ALA 835	R ALA 835	-6.5e-05	0.000253722	3.15197	0.0673787	-3.15191	0.0673603	0	0	-5e-06	0.00209267
B	PHE	404	H11'_Helix	-	13	PHE 836	R PHE 836	-0.000175	0.00041494	1.94081	0.134873	-1.94069	0.134854	0	0	-5.5e-05	0.00212249
B	LEU	405	H11'_Helix	-	13	LEU 837	R LEU 837	-0.000155	0.000391056	1.47451	0.0968492	-1.47458	0.0968746	0	0	-0.00022	0.00212448
B	HIP	406	H11'_Helix	-	13	HIP 838	R HIP 838	-0.0001	0.000314325	-564.117	0.816651	564.116	0.816595	0	0	-0.001185	0.00212638
B	TRP	407	H11'_Helix	-	13	TRP 839	R TRP 839	-0.000185	0.000425999	0.887025	0.135948	-0.886925	0.135959	0	0	-8.5e-05	0.00206477
B	TYR	408	H11'_Helix	-	13	TYR 840	R TYR 840	-0.00019	0.000431741	-0.864585	0.154815	0.86459	0.154819	0	0	-0.000185	0.00211308
B	THR	409	H11'_Helix	-	13	THR 841	R THR 841	-9e-05	0.000298245	0.275705	0.255424	-0.27553	0.255432	0	0	8.5e-05	0.00213912
B	GLY	410	H11'-H12_Loop	-	13	GLY 842	R GLY 842	-5e-05	0.000222935	-0.235235	0.117741	0.235085	0.117754	0	0	-0.0002	0.00206773
B	GLU	411	H11'-H12_Loop	-	13	GLU 843	R GLU 843	-0.000125	0.000350607	597.827	0.828723	-597.825	0.828666	0	0	0.001925	0.00211005
B	GLY	412	H11'-H12_Loop	-	13	GLY 844	R GLY 844	-7e-05	0.000263059	2.10474	0.214858	-2.10469	0.21482	0	0	-2e-05	0.00207367
B	MET	413	H11'-H12_Loop	-	13	MET 845	R MET 845	-0.00022	0.000464327	-3.94126	0.261727	3.9411	0.261709	0	0	-0.00038	0.00212037
B	ASP	414	H11'-H12_Loop	-	13	ASP 846	R ASP 846	-0.000165	0.000402337	612.877	1.5328	-612.876	1.53276	0	0	0.0016	0.00211175
B	GLU	415	H12_Helix	-	13	GLU 847	R GLU 847	-0.00016	0.000396674	596.391	1.09701	-596.39	1.09695	0	0	0.00126	0.00212183
B	MET	416	H12_Helix	-	13	MET 848	R MET 848	-0.00021	0.000453266	2.79602	0.389337	-2.79601	0.389312	0	0	-0.0002	0.0021094
B	GLU	417	H12_Helix	-	13	GLU 849	R GLU 849	-0.00029	0.000531225	650.287	1.582	-650.283	1.58188	0	0	0.002855	0.00217212
B	PHE	418	H12_Helix	-	13	PHE 850	R PHE 850	-0.000205	0.000447689	3.75861	0.126609	-3.7584	0.126639	0	0	5e-06	0.00215881
B	THR	419	H12_Helix	-	13	THR 851	R THR 851	-0.000185	0.000425529	2.75284	0.390347	-2.75292	0.390343	0	0	-0.000265	0.00212844
B	GLU	420	H12_Helix	-	13	GLU 852	R GLU 852	-0.000265	0.000508896	676.464	1.62143	-676.46	1.62131	0	0	0.00392	0.00213211
B	ALA	421	H12_Helix	-	13	ALA 853	R ALA 853	-0.000145	0.000377922	4.2737	0.100117	-4.27343	0.100055	0	0	0.00013	0.00207963
B	GLU	422	H12_Helix	-	13	GLU 854	R GLU 854	-0.0003	0.000540463	654.202	1.38987	-654.2	1.3898	0	0	0.001895	0.00214884
B	SER	423	H12_Helix	-	13	SER 855	R SER 855	-0.00023	0.000474868	4.25654	0.386528	-4.25657	0.386462	0	0	-0.000265	0.00216375
B	ASN	424	H12_Helix	-	13	ASN 856	R ASN 856	-0.000385	0.000609939	8.60048	0.512703	-8.59999	0.512626	0	0	0.0001	0.00217549
B	MET	425	H12_Helix	-	13	MET 857	R MET 857	-0.00038	0.0006063	5.37357	0.41553	-5.37332	0.415535	0	0	-0.00013	0.00216268
B	ASN	426	H12_Helix	-	13	ASN 858	R ASN 858	-0.000325	0.000561004	4.38905	0.516297	-4.38887	0.516244	0	0	-0.000145	0.00214009
B	ASP	427	H12_Helix	-	13	ASP 859	R ASP 859	-0.00044	0.000650846	721.113	1.47499	-721.107	1.47481	0	0	0.005685	0.00221175
B	LEU	428	H12_Helix	-	13	LEU 860	R LEU 860	-0.000615	0.000763986	4.74515	0.119859	-4.74471	0.119851	0	0	-0.00017	0.0022383
B	VAL	429	H12_Helix	-	13	VAL 861	R VAL 861	-0.00048	0.000678196	4.71676	0.153767	-4.71658	0.153795	0	0	-0.0003	0.00224828
B	SER	430	H12_Helix	-	13	SER 862	R SER 862	-0.000415	0.000632831	3.20599	0.473726	-3.20606	0.473685	0	0	-0.000485	0.00218155
B	GLU	431	H12_Helix	-	13	GLU 863	R GLU 863	-0.00091	0.000917932	769.972	1.57032	-769.962	1.57013	0	0	0.008255	0.00237168
B	TYR	432	H12_Helix	-	13	TYR 864	R TYR 864	-0.001105	0.00100383	2.91834	0.244679	-2.91813	0.244718	0	0	-0.00089	0.00231819
B	GLN	433	H12_Helix	-	13	GLN 865	R GLN 865	-0.00072	0.000823225	2.07274	0.663125	-2.07255	0.663186	0	0	-0.00053	0.00218152
B	GLN	434	H12_Helix	-	13	GLN 866	R GLN 866	-0.00117	0.00102973	2.40122	1.35745	-2.40153	1.35746	0	0	-0.001475	0.00235624
B	TYR	435	H12_Helix	-	13	TYR 867	R TYR 867	-0.001765	0.00123214	3.11832	0.470145	-3.11819	0.470089	0	0	-0.00163	0.00240068
B	GLN	436	H12_Helix	-	13	GLN 868	R GLN 868	-0.000845	0.000886157	4.16868	0.714482	-4.16843	0.714487	0	0	-0.000585	0.00227236
B	ASP	437	C-Terminal_Loop	-	13	ASP 869	R ASP 869	-0.001005	0.000960482	1524.89	6.4872	-1524.89	6.48704	0	0	0.007205	0.00263136
B	LIG	0	GTP	-	13	gtp 870	R gtp 870	-0.000855	0.000891025	2517.01	2.85697	-2517	2.8568	0	0	0.011495	0.0023461
B	LIG	0	Mg+	-	13	Mg+ 871	R Mg+ 871	-1.5e-05	0.000122168	-1247.54	1.39008	1247.53	1.39002	0	0	-0.005835	0.00211178
A	MET	1	N-Terminal	-	13	MET 872	L MET 1	-0.000215	0.00045823	-598.136	0.890601	598.135	0.890551	0	0	-0.00165	0.00211423
A	ARG	2	N-Terminal	-	13	ARG 873	L ARG 2	-0.000235	0.000479974	-593.55	0.943811	593.548	0.943747	0	0	-0.00177	0.00214117
A	GLU	3	N-Terminal	-	13	GLU 874	L GLU 3	-0.00025	0.000493761	616.271	0.90378	-616.269	0.903775	0	0	0.00186	0.00209516
A	CYS	4	S1_Beta_Strand	-	13	CYS 875	L CYS 4	-0.000245	0.000489209	-0.399025	0.260574	0.398965	0.260614	0	0	-0.000305	0.00212891
A	ILE	5	S1_Beta_Strand	-	13	ILE 876	L ILE 5	-0.00057	0.000736206	-1.34308	0.153247	1.34309	0.153181	0	0	-0.000555	0.00228283
A	SER	6	S1_Beta_Strand	-	13	SER 877	L SER 6	-0.000425	0.000639902	-0.42281	0.262115	0.422835	0.262064	0	0	-0.0004	0.00214104
A	ILE	7	S1_Beta_Strand	-	13	ILE 878	L ILE 7	-0.00069	0.000807063	-1.81204	0.164359	1.8118	0.164377	0	0	-0.000935	0.00223363
A	HID	8	S1_Beta_Strand	-	13	HID 879	L HID 8	-0.001025	0.000970399	-2.56925	0.210852	2.56934	0.21084	0	0	-0.000935	0.00228849
A	VAL	9	S1_Beta_Strand	-	13	VAL 880	L VAL 9	-0.001075	0.000989609	-1.97524	0.136081	1.97479	0.136057	0	0	-0.00152	0.00232685
A	GLY	10	H1_Helix	(GTP)	13	GLY 881	L GLY 10	-0.00065	0.000783613	-6.95121	0.107872	6.95037	0.107777	0	0	-0.001495	0.00219291
A	GLN	11	H1_Helix	(GTP)	13	GLN 882	L GLN 11	-0.002175	0.00134381	-4.07263	0.492761	4.0725	0.492771	0	0	-0.0023	0.00246425
A	ALA	12	H1_Helix	(GTP)	13	ALA 883	L ALA 12	-0.000675	0.000799078	-3.1211	0.149722	3.12074	0.14976	0	0	-0.00103	0.0022538
A	GLY	13	H1_Helix	-	13	GLY 884	L GLY 13	-0.000575	0.000739273	-4.58507	0.0926361	4.58456	0.0926564	0	0	-0.00108	0.00219137
A	VAL	14	H1_Helix	-	13	VAL 885	L VAL 14	-0.001105	0.00100478	-5.74176	0.128078	5.74132	0.128071	0	0	-0.00155	0.00230328
A	GLN	15	H1_Helix	(GTP)	13	GLN 886	L GLN 15	-0.00145	0.00113256	-6.36679	0.974038	6.36626	0.973914	0	0	-0.001985	0.00233856
A	ILE	16	H1_Helix	-	13	ILE 887	L ILE 16	-0.001055	0.000982789	-3.22898	0.121302	3.22893	0.121303	0	0	-0.001105	0.002311
A	GLY	17	H1_Helix	-	13	GLY 888	L GLY 17	-0.00038	0.000606094	-4.95955	0.0945377	4.95927	0.0945738	0	0	-0.000655	0.00219263
A	ASN	18	H1_Helix	-	13	ASN 889	L ASN 18	-0.000935	0.000928211	-8.79729	0.434955	8.79636	0.434878	0	0	-0.00186	0.0022692
A	ALA	19	H1_Helix	-	13	ALA 890	L ALA 19	-0.000515	0.00070066	-3.71011	0.106863	3.70978	0.106817	0	0	-0.000845	0.00222199
A	CYS	20	H1_Helix	-	13	CYS 891	L CYS 20	-0.000525	0.000706948	-5.03518	0.189151	5.03483	0.189188	0	0	-0.000875	0.00216254
A	TRP	21	H1_Helix	-	13	TRP 892	L TRP 21	-0.000975	0.000947114	-6.3427	0.137726	6.34209	0.137763	0	0	-0.001585	0.00235928
A	GLU	22	H1_Helix	-	13	GLU 893	L GLU 22	-0.000755	0.000842007	698.136	1.53359	-698.13	1.53332	0	0	0.00579	0.00223204
A	LEU	23	H1_Helix	-	13	LEU 894	L LEU 23	-0.000555	0.000728406	-3.54398	0.0911109	3.54383	0.0911737	0	0	-0.0007	0.00219318
A	TYR	24	H1_Helix	-	13	TYR 895	L TYR 24	-0.00059	0.000748899	-3.97733	0.30151	3.97719	0.301476	0	0	-0.000725	0.00222642
A	CYS	25	H1_Helix	-	13	CYS 896	L CYS 25	-0.000355	0.000585085	-4.5276	0.138825	4.52721	0.138812	0	0	-0.000745	0.00214902
A	LEU	26	H1-S2_(N-terminal)_Loop	-	13	LEU 897	L LEU 26	-0.000425	0.000640293	-4.0839	0.08135	4.08387	0.081327	0	0	-0.00046	0.00218594
A	GLU	27	H1-S2_(N-terminal)_Loop	-	13	GLU 898	L GLU 27	-0.000335	0.000570767	626.404	0.965744	-626.402	0.965681	0	0	0.00155	0.00214887
A	HIP	28	H1-S2_(N-terminal)_Loop	-	13	HIP 899	L HIP 28	-0.00039	0.000613596	-621.438	1.03445	621.436	1.03441	0	0	-0.00279	0.00219173
A	GLY	29	H1-S2_(N-terminal)_Loop	-	13	GLY 900	L GLY 29	-0.00016	0.000396926	-1.49516	0.184198	1.49522	0.184155	0	0	-9.5e-05	0.00214854
A	ILE	30	H1-S2_(N-terminal)_Loop	-	13	ILE 901	L ILE 30	-0.0004	0.000621691	1.51748	0.153824	-1.51726	0.153907	0	0	-0.00018	0.00216297
A	GLN	31	H1-S2_(N-terminal)_Loop	-	13	GLN 902	L GLN 31	-0.00046	0.00066453	1.70303	0.733469	-1.7029	0.733415	0	0	-0.000335	0.00216681
A	PRO	32	H1-S2_(N-terminal)_Loop	-	13	PRO 903	L PRO 32	-0.000475	0.000674148	1.424	0.181569	-1.42381	0.181542	0	0	-0.000295	0.0021471
A	ASP	33	H1-S2_(N-terminal)_Loop	-	13	ASP 904	L ASP 33	-0.00039	0.000613922	658.148	1.58458	-658.143	1.58439	0	0	0.004745	0.00214742
A	GLY	34	H1-S2_(N-terminal)_Loop	-	13	GLY 905	L GLY 34	-0.000195	0.000437007	-1.88583	0.126245	1.8859	0.126296	0	0	-0.00013	0.0020719
A	GLN	35	H1-S2_(N-terminal)_Loop	-	13	GLN 906	L GLN 35	-0.00038	0.000606094	1.26083	0.827056	-1.26076	0.826969	0	0	-0.00032	0.00216793
A	MET	36	H1-S2_(N-terminal)_Loop	-	13	MET 907	L MET 36	-0.000255	0.000499124	1.06662	0.340357	-1.06649	0.340417	0	0	-0.000125	0.00215892
A	PRO	37	H1-S2_(N-terminal)_Loop	-	13	PRO 908	L PRO 37	-0.00027	0.00051225	-0.18436	0.212237	0.18415	0.212231	0	0	-0.00048	0.00213625
A	SER	38	H1-S2_(N-terminal)_Loop	-	13	SER 909	L SER 38	-0.00015	0.000383927	-0.90798	0.386959	0.90822	0.387022	0	0	9e-05	0.00211046
A	ASP	39	H1-S2_(N-terminal)_Loop	-	13	ASP 910	L ASP 39	-0.000215	0.000458939	587.915	1.79217	-587.914	1.79212	0	0	0.001305	0.0021195
A	LYS	40	H1-S2_(N-terminal)_Loop	-	13	LYS 911	L LYS 40	-0.000195	0.00043735	-579.33	3.19302	579.329	3.19288	0	0	-0.001555	0.00215803
A	THR	41	H1-S2_(N-terminal)_Loop	-	13	THR 912	L THR 41	-0.000125	0.00035082	0.47957	0.331861	-0.479435	0.331887	0	0	1e-05	0.00213104
A	ILE	42	H1-S2_(N-terminal)_Loop	-	13	ILE 913	L ILE 42	-0.00022	0.000464112	-0.18657	0.317685	0.186325	0.317633	0	0	-0.000465	0.00211023
A	GLY	43	H1-S2_(N-terminal)_Loop	-	13	GLY 914	L GLY 43	-8.5e-05	0.000289957	0.40958	0.41954	-0.40932	0.419537	0	0	0.000175	0.00211151
A	GLY	44	H1-S2_(N-terminal)_Loop	-	13	GLY 915	L GLY 44	-8.5e-05	0.000289957	1.13434	0.347583	-1.13441	0.347565	0	0	-0.00016	0.00207772
A	GLY	45	H1-S2_(N-terminal)_Loop	-	13	GLY 916	L GLY 45	-0.00011	0.000329621	0.068555	0.328962	-0.068405	0.328941	0	0	4e-05	0.00211679
A	ASP	46	H1-S2_(N-terminal)_Loop	-	13	ASP 917	L ASP 46	-0.00017	0.000409084	591.534	1.37623	-591.532	1.37622	0	0	0.001455	0.00205823
A	ASP	47	H1-S2_(N-terminal)_Loop	-	13	ASP 918	L ASP 47	-0.000175	0.000414699	587.208	0.9791	-587.207	0.979081	0	0	0.00113	0.00216064
A	SER	48	H1-S2_(N-terminal)_Loop	-	13	SER 919	L SER 48	-0.00013	0.00035819	3.39547	0.263902	-3.3957	0.263948	0	0	-0.000365	0.00213782
A	PHE	49	H1-S2_(N-terminal)_Loop	-	13	PHE 920	L PHE 49	-0.000305	0.000544908	2.79396	0.0659793	-2.79394	0.0659255	0	0	-0.00029	0.00216718
A	ASN	50	H1-S2_(N-terminal)_Loop	-	13	ASN 921	L ASN 50	-0.000255	0.000499625	4.51159	0.481116	-4.51142	0.481109	0	0	-8e-05	0.00215824
A	THR	51	H1-S2_(N-terminal)_Loop	-	13	THR 922	L THR 51	-0.000205	0.000447521	3.76743	0.181306	-3.76721	0.181341	0	0	1.5e-05	0.00219931
A	PHE	52	H1-S2_(N-terminal)_Loop	-	13	PHE 923	L PHE 52	-0.000465	0.000668487	3.09864	0.0633903	-3.09859	0.063353	0	0	-0.00042	0.00215882
A	PHE	53	H1-S2_(N-terminal)_Loop	-	13	PHE 924	L PHE 53	-0.000435	0.000647051	-2.71243	0.115417	2.71256	0.115384	0	0	-0.0003	0.00217736
A	SER	54	H1-S2_(N-terminal)_Loop	-	13	SER 925	L SER 54	-0.00021	0.000453376	-0.421895	0.478748	0.421945	0.478726	0	0	-0.00016	0.00213421
A	GLU	55	H1-S2_(N-terminal)_Loop	-	13	GLU 926	L GLU 55	-0.00029	0.000531601	617.408	1.28946	-617.406	1.28941	0	0	0.002115	0.00212956
A	THR	56	H1-S2_(N-terminal)_Loop	-	13	THR 927	L THR 56	-0.00026	0.000503041	-5.31619	0.275211	5.31583	0.275204	0	0	-0.000615	0.00216606
A	GLY	57	H1-S2_(N-terminal)_Loop	-	13	GLY 928	L GLY 57	-0.00013	0.000357421	-2.76515	0.299614	2.76513	0.299563	0	0	-0.000155	0.00210236
A	ALA	58	H1-S2_(N-terminal)_Loop	-	13	ALA 929	L ALA 58	-0.00017	0.000408718	-0.93074	0.255957	0.9304	0.255996	0	0	-0.00051	0.00212157
A	GLY	59	H1-S2_(N-terminal)_Loop	-	13	GLY 930	L GLY 59	-0.000145	0.000378054	-0.62053	0.173839	0.6202	0.173802	0	0	-0.000475	0.00207378
A	LYS	60	H1-S2_(N-terminal)_Loop	-	13	LYS 931	L LYS 60	-0.00048	0.000677348	-660.052	2.32416	660.047	2.32402	0	0	-0.00556	0.00218178
A	HIP	61	H1-S2_(N-terminal)_Loop	-	13	HIP 932	L HIP 61	-0.0004	0.000622053	-623.296	0.989808	623.294	0.989739	0	0	-0.00308	0.00217563
A	VAL	62	H1-S2_(N-terminal)_Loop	-	13	VAL 933	L VAL 62	-0.0004	0.000620725	-3.72968	0.102891	3.72988	0.102842	0	0	-0.0002	0.00216574
A	PRO	63	H1-S2_(N-terminal)_Loop	-	13	PRO 934	L PRO 63	-0.00049	0.000685164	1.7314	0.148708	-1.73137	0.148723	0	0	-0.000455	0.00215205
A	ARG	64	H1-S2_(N-terminal)_Loop	-	13	ARG 935	L ARG 64	-0.00054	0.000718227	-638.242	0.937656	638.238	0.937579	0	0	-0.003775	0.00217896
A	ALA	65	S2_Beta_Strand	-	13	ALA 936	L ALA 65	-0.00041	0.000629007	-1.05174	0.147425	1.05163	0.147351	0	0	-0.000515	0.00220578
A	VAL	66	S2_Beta_Strand	-	13	VAL 937	L VAL 66	-0.00066	0.000789937	-1.71594	0.149431	1.7158	0.1493	0	0	-0.0008	0.00221
A	PHE	67	S2_Beta_Strand	-	13	PHE 938	L PHE 67	-0.001205	0.0010439	0.08172	0.163317	-0.081665	0.163222	0	0	-0.00115	0.0023037
A	VAL	68	S2_Beta_Strand	-	13	VAL 939	L VAL 68	-0.00106	0.00098354	-1.62414	0.164384	1.62371	0.164368	0	0	-0.00149	0.00229373
A	ASP	69	S2_Beta_Strand	-	13	ASP 940	L ASP 69	-0.00153	0.00115694	803.187	1.51917	-803.168	1.51846	0	0	0.018225	0.00254205
A	LEU	70	S2-H2_(T2)_Loop	-	13	LEU 941	L LEU 70	-0.002335	0.00138048	3.27688	0.252642	-3.2758	0.252631	0	0	-0.001255	0.00249213
A	GLU	71	S2-H2_(T2)_Loop	-	13	GLU 942	L GLU 71	-0.0029	0.0014982	850.258	2.00612	-850.226	2.00488	0	0	0.02925	0.00294758
A	PRO	72	H2_Helix	-	13	PRO 943	L PRO 72	-0.002395	0.00139279	-6.36409	0.182427	6.3622	0.18234	0	0	-0.00428	0.00253204
A	THR	73	H2_Helix	-	13	THR 944	L THR 73	-0.002525	0.00142286	-3.06991	0.391241	3.06963	0.391156	0	0	-0.0028	0.00251026
A	VAL	74	H2_Helix	-	13	VAL 945	L VAL 74	-0.00184	0.00125246	-3.79774	0.157334	3.79694	0.157355	0	0	-0.002635	0.00242766
A	ILE	75	H2_Helix	-	13	ILE 946	L ILE 75	-0.00169	0.0012105	-5.57768	0.114331	5.57677	0.114282	0	0	-0.002595	0.00240698
A	ASP	76	H2_Helix	-	13	ASP 947	L ASP 76	-0.001815	0.00124669	802.268	1.86657	-802.242	1.8658	0	0	0.024015	0.00268776
A	GLU	77	H2_Helix	-	13	GLU 948	L GLU 77	-0.001805	0.00124156	776.526	2.63461	-776.509	2.6339	0	0	0.01475	0.00267018
A	VAL	78	H2_Helix	-	13	VAL 949	L VAL 78	-0.001015	0.00096544	-3.41468	0.135889	3.41421	0.135885	0	0	-0.001485	0.00229088
A	ARG	79	H2_Helix	-	13	ARG 950	L ARG 79	-0.001775	0.00123178	-789.913	2.34617	789.89	2.34544	0	0	-0.02466	0.00260095
A	THR	80	H2_Helix	-	13	THR 951	L THR 80	-0.001195	0.00103919	-0.42193	0.475787	0.42201	0.475625	0	0	-0.001115	0.00231798
A	GLY	81	H2-S3_Loop	-	13	GLY 952	L GLY 81	-0.00058	0.000741418	0.058115	0.23442	-0.05776	0.234338	0	0	-0.000225	0.00221261
A	THR	82	H2-S3_Loop	-	13	THR 953	L THR 82	-0.000835	0.000882312	0.670285	0.394592	-0.669965	0.394584	0	0	-0.000515	0.00227356
A	TYR	83	H2-S3_Loop	-	13	TYR 954	L TYR 83	-0.00092	0.000921548	-1.63796	0.324751	1.63788	0.324781	0	0	-0.00101	0.00226826
A	ARG	84	H2-S3_Loop	-	13	ARG 955	L ARG 84	-0.001405	0.00111737	-736.044	2.62196	736.03	2.62137	0	0	-0.01546	0.00247268
A	GLN	85	H2-S3_Loop	-	13	GLN 956	L GLN 85	-0.00078	0.000854868	-0.915865	1.00972	0.915965	1.00968	0	0	-0.00068	0.00228007
A	LEU	86	H2-S3_Loop	-	13	LEU 957	L LEU 86	-0.000555	0.000727582	-2.01886	0.137558	2.01887	0.137618	0	0	-0.000545	0.00218912
A	PHE	87	H2-S3_Loop	-	13	PHE 958	L PHE 87	-0.00088	0.000903963	0.58542	0.284218	-0.585485	0.284155	0	0	-0.000945	0.00226783
A	HIE	88	H2-S3_Loop	-	13	HIE 959	L HIE 88	-0.000775	0.000850426	4.64572	0.617271	-4.64529	0.61725	0	0	-0.000335	0.00221181
A	PRO	89	H2-S3_Loop	-	13	PRO 960	L PRO 89	-0.000735	0.000830918	2.68004	0.275704	-2.67978	0.275693	0	0	-0.000475	0.00221826
A	GLU	90	H2-S3_Loop	-	13	GLU 961	L GLU 90	-0.00079	0.000859418	721.541	2.13023	-721.531	2.12988	0	0	0.009625	0.00228294
A	GLN	91	H2-S3_Loop	-	13	GLN 962	L GLN 91	-0.000835	0.00088149	0.30768	0.328035	-0.30746	0.328032	0	0	-0.000615	0.00223586
A	LEU	92	S3_Beta_Strand	-	13	LEU 963	L LEU 92	-0.00107	0.000987978	0.50766	0.38315	-0.507315	0.383048	0	0	-0.000725	0.00233854
A	ILE	93	S3_Beta_Strand	-	13	ILE 964	L ILE 93	-0.00125	0.00105972	-0.049025	0.19446	0.048855	0.194457	0	0	-0.00142	0.00232299
A	THR	94	S3_Beta_Strand	-	13	THR 965	L THR 94	-0.00141	0.00111855	0.211115	0.354511	-0.210865	0.354402	0	0	-0.00116	0.00232267
A	GLY	95	S3-H3'_(T3)_Loop	-	13	GLY 966	L GLY 95	-0.001005	0.000959414	-1.24324	0.276451	1.24311	0.276394	0	0	-0.001135	0.00225758
A	LYS	96	S3-H3'_(T3)_Loop	-	13	LYS 967	L LYS 96	-0.003845	0.00164324	-883.12	3.99735	883.073	3.99556	0	0	-0.050195	0.0034593
A	GLU	97	S3-H3'_(T3)_Loop	-	13	GLU 968	L GLU 97	-0.004165	0.00167573	900.199	2.60466	-900.15	2.60301	0	0	0.044635	0.00335216
A	ASP	98	S3-H3'_(T3)_Loop	-	13	ASP 969	L ASP 98	-0.00317	0.00154303	887.589	2.07572	-887.547	2.0743	0	0	0.038895	0.00311181
A	ALA	99	S3-H3'_(T3)_Loop	(GTP)	13	ALA 970	L ALA 99	-0.001785	0.0012371	3.42409	0.286858	-3.4231	0.286739	0	0	-0.00079	0.00238842
A	ALA	100	S3-H3'_(T3)_Loop	(GTP)	13	ALA 971	L ALA 100	-0.002375	0.00138981	3.67409	0.267931	-3.67273	0.267852	0	0	-0.001015	0.00248572
A	ASN	101	S3-H3'_(T3)_Loop	(GTP)	13	ASN 972	L ASN 101	-0.002835	0.00148382	5.26945	0.445225	-5.26864	0.445088	0	0	-0.002025	0.00256341
A	ASN	102	S3-H3'_(T3)_Loop	-	13	ASN 973	L ASN 102	-0.002515	0.00142226	-9.91652	0.419714	9.91362	0.419509	0	0	-0.00542	0.00251551
A	TYR	103	H3'_Helix	-	13	TYR 974	L TYR 103	-0.002175	0.00134077	-1.54918	0.381611	1.54878	0.38157	0	0	-0.002575	0.00248489
A	ALA	104	H3'_Helix	-	13	ALA 975	L ALA 104	-0.001275	0.0010694	-4.1661	0.215302	4.16485	0.215254	0	0	-0.002535	0.00237321
A	ARG	105	H3'_Helix	-	13	ARG 976	L ARG 105	-0.004085	0.0016689	-894.836	2.17393	894.791	2.17258	0	0	-0.048675	0.00317108
A	GLY	106	H3'_Helix	-	13	GLY 977	L GLY 106	-0.0008	0.000862989	-1.64702	0.213313	1.64697	0.213243	0	0	-0.000855	0.00229754
A	HID	107	H3'_Helix	-	13	HID 978	L HID 107	-0.00148	0.00114241	-7.24228	0.494642	7.2409	0.494566	0	0	-0.002865	0.00236955
A	TYR	108	H3'-H3_Bend	-	13	TYR 979	L TYR 108	-0.002225	0.00135332	-4.35906	0.801009	4.35773	0.80085	0	0	-0.00355	0.00253484
A	THR	109	H3_Helix	-	13	THR 980	L THR 109	-0.002055	0.00131272	-4.42621	0.343009	4.42485	0.342949	0	0	-0.00342	0.00248387
A	ILE	110	H3_Helix	-	13	ILE 981	L ILE 110	-0.002525	0.00142159	-1.55711	0.182777	1.55693	0.182788	0	0	-0.002705	0.00247786
A	GLY	111	H3_Helix	-	13	GLY 982	L GLY 111	-0.0007	0.000812127	-2.85679	0.155254	2.85618	0.155205	0	0	-0.001315	0.00219846
A	LYS	112	H3_Helix	-	13	LYS 983	L LYS 112	-0.001825	0.00125005	-840.753	2.94359	840.724	2.94275	0	0	-0.030485	0.00262177
A	GLU	113	H3_Helix	-	13	GLU 984	L GLU 113	-0.00185	0.00125764	828.662	2.74309	-828.635	2.74226	0	0	0.024785	0.00264743
A	ILE	114	H3_Helix	-	13	ILE 985	L ILE 114	-0.001525	0.00115759	-3.5346	0.15827	3.53417	0.158208	0	0	-0.001955	0.0024257
A	ILE	115	H3_Helix	-	13	ILE 986	L ILE 115	-0.00094	0.000931048	-4.49359	0.114503	4.49299	0.114507	0	0	-0.00154	0.00226766
A	ASP	116	H3_Helix	-	13	ASP 987	L ASP 116	-0.000775	0.00085213	741.699	2.13648	-741.687	2.1361	0	0	0.010365	0.00228295
A	LEU	117	H3_Helix	-	13	LEU 988	L LEU 117	-0.001	0.000959036	-6.00347	0.130682	6.00255	0.130698	0	0	-0.001915	0.00223352
A	VAL	118	H3_Helix	-	13	VAL 989	L VAL 118	-0.000705	0.000814877	-4.70539	0.100351	4.70458	0.100316	0	0	-0.001515	0.00224827
A	LEU	119	H3_Helix	-	13	LEU 990	L LEU 119	-0.0006	0.000753591	-4.67706	0.0834893	4.67647	0.0834388	0	0	-0.00119	0.00225296
A	ASP	120	H3_Helix	-	13	ASP 991	L ASP 120	-0.00054	0.000717948	707.331	1.30339	-707.324	1.30319	0	0	0.007285	0.00218927
A	ARG	121	H3_Helix	-	13	ARG 992	L ARG 121	-0.000945	0.000931974	-722.183	1.6569	722.174	1.65658	0	0	-0.010415	0.00230086
A	ILE	122	H3_Helix	-	13	ILE 993	L ILE 122	-0.00057	0.000735663	-4.29576	0.0828479	4.29524	0.0828153	0	0	-0.001095	0.00212889
A	ARG	123	H3_Helix	-	13	ARG 994	L ARG 123	-0.000635	0.000773644	-684.237	1.40262	684.231	1.40243	0	0	-0.00635	0.00217146
A	LYS	124	H3_Helix	-	13	LYS 995	L LYS 124	-0.000545	0.000721717	-685.715	1.7465	685.709	1.74637	0	0	-0.00678	0.00223568
A	LEU	125	H3_Helix	-	13	LEU 996	L LEU 125	-0.00042	0.000636278	-4.65297	0.0793033	4.65269	0.0793541	0	0	-0.00069	0.00221418
A	ALA	126	H3_Helix	-	13	ALA 997	L ALA 126	-0.00022	0.000463573	-4.07238	0.0531054	4.07214	0.0531023	0	0	-0.00046	0.00211232
A	ASP	127	H3_Helix	-	13	ASP 998	L ASP 127	-0.000285	0.000527091	646.436	1.12371	-646.433	1.12358	0	0	0.00307	0.00213836
A	GLN	128	H3_Helix	-	13	GLN 999	L GLN 128	-0.00033	0.00056542	-2.20838	0.616839	2.20834	0.616774	0	0	-0.000375	0.00219352
A	CYS	129	H3-S4_Loop	-	13	CYS1000	L CYS 129	-0.00031	0.000548726	-0.014245	0.181673	0.01426	0.181661	0	0	-0.000295	0.00214407
A	THR	130	H3-S4_Loop	-	13	THR1001	L THR 130	-0.000215	0.000458394	-0.711125	0.289864	0.711145	0.289849	0	0	-0.000195	0.00215658
A	GLY	131	H3-S4_Loop	-	13	GLY1002	L GLY 131	-9.5e-05	0.000306472	-1.27941	0.151709	1.2794	0.151707	0	0	-0.000105	0.002108
A	LEU	132	H3-S4_Loop	-	13	LEU1003	L LEU 132	-0.000335	0.000569803	-2.43257	0.18474	2.43238	0.184733	0	0	-0.000525	0.00215091
A	GLN	133	H3-S4_Loop	-	13	GLN1004	L GLN 133	-0.000255	0.000498773	0.441745	0.380789	-0.44164	0.380803	0	0	-0.00015	0.00211043
A	GLY	134	S4_Beta_Strand	-	13	GLY1005	L GLY 134	-0.000145	0.00037779	-1.17308	0.11594	1.17315	0.115893	0	0	-7.5e-05	0.0021266
A	PHE	135	S4_Beta_Strand	-	13	PHE1006	L PHE 135	-0.000525	0.000708255	-2.90221	0.18976	2.9021	0.189756	0	0	-0.00064	0.00217453
A	SER	136	S4_Beta_Strand	-	13	SER1007	L SER 136	-0.00028	0.000522542	0.767865	0.388967	-0.768015	0.388965	0	0	-0.00043	0.00212954
A	VAL	137	S4_Beta_Strand	-	13	VAL1008	L VAL 137	-0.000625	0.000769399	-2.52264	0.199752	2.52248	0.199755	0	0	-0.00079	0.00222739
A	PHE	138	S4_Beta_Strand	-	13	PHE1009	L PHE 138	-0.000875	0.000900847	1.6428	0.130918	-1.64276	0.130946	0	0	-0.00084	0.00227328
A	HID	139	S4_Beta_Strand	-	13	HID1010	L HID 139	-0.001125	0.00101036	-7.59823	0.156666	7.59734	0.156678	0	0	-0.00201	0.00233644
A	SER	140	S4-H4_(T4)_Loop	(GTP)	13	SER1011	L SER 140	-0.00088	0.00090377	-0.47564	0.394981	0.476	0.39489	0	0	-0.00052	0.00226109
A	PHE	141	S4-H4_(T4)_Loop	-	13	PHE1012	L PHE 141	-0.001445	0.001132	2.7256	0.186025	-2.7252	0.186034	0	0	-0.001045	0.0023184
A	GLY	142	S4-H4_(T4)_Loop	-	13	GLY1013	L GLY 142	-0.000795	0.000862685	4.10034	0.151484	-4.09931	0.151411	0	0	0.000235	0.00223229
A	GLY	143	S4-H4_(T4)_Loop	(GTP)	13	GLY1014	L GLY 143	-0.00093	0.000926796	-3.58042	0.27903	3.57993	0.278958	0	0	-0.001415	0.00222565
A	GLY	144	S4-H4_(T4)_Loop	(GTP)	13	GLY1015	L GLY 144	-0.000965	0.000943703	-5.3644	0.178249	5.36346	0.178218	0	0	-0.00191	0.00227935
A	THR	145	S4-H4_(T4)_Loop	(GTP)	13	THR1016	L THR 145	-0.001585	0.00117551	-2.67614	0.166463	2.67615	0.166433	0	0	-0.001575	0.00238862
A	GLY	146	S4-H4_(T4)_Loop	(GTP)	13	GLY1017	L GLY 146	-0.00054	0.000718192	-4.78088	0.10524	4.78014	0.105248	0	0	-0.001285	0.00225668
A	SER	147	S4-H4_(T4)_Loop	-	13	SER1018	L SER 147	-0.000945	0.000934224	-4.81935	0.216628	4.8188	0.216581	0	0	-0.001495	0.00226488
A	GLY	148	H4_Helix	-	13	GLY1019	L GLY 148	-0.000605	0.000757941	-5.88921	0.151224	5.88816	0.151194	0	0	-0.001655	0.00214105
A	PHE	149	H4_Helix	-	13	PHE1020	L PHE 149	-0.001705	0.00121599	-3.42421	0.133068	3.42359	0.133121	0	0	-0.002325	0.00235238
A	THR	150	H4_Helix	-	13	THR1021	L THR 150	-0.00077	0.000847614	-3.15293	0.261248	3.15264	0.261214	0	0	-0.001065	0.00218865
A	SER	151	H4_Helix	-	13	SER1022	L SER 151	-0.00069	0.000805978	-6.37675	0.295503	6.37573	0.295515	0	0	-0.0017	0.00224833
A	LEU	152	H4_Helix	-	13	LEU1023	L LEU 152	-0.00105	0.00097811	-5.44564	0.122341	5.44515	0.122284	0	0	-0.001545	0.00232899
A	LEU	153	H4_Helix	-	13	LEU1024	L LEU 153	-0.00079	0.000859651	-3.59123	0.110413	3.59085	0.110372	0	0	-0.00117	0.00229877
A	MET	154	H4_Helix	-	13	MET1025	L MET 154	-0.00068	0.000800594	-5.45911	0.350678	5.4586	0.350685	0	0	-0.00119	0.00228682
A	GLU	155	H4_Helix	-	13	GLU1026	L GLU 155	-0.000695	0.000808502	717.766	1.93875	-717.758	1.93847	0	0	0.00786	0.00229363
A	ARG	156	H4_Helix	-	13	ARG1027	L ARG 156	-0.00087	0.000898109	-731.506	2.27786	731.496	2.27758	0	0	-0.0105	0.00226838
A	LEU	157	H4_Helix	-	13	LEU1028	L LEU 157	-0.000545	0.000716955	-3.86738	0.104158	3.86714	0.104096	0	0	-0.00078	0.00220964
A	SER	158	H4_Helix	-	13	SER1029	L SER 158	-0.00028	0.000522111	-5.54705	0.315154	5.54662	0.315168	0	0	-0.000715	0.002163
A	VAL	159	H4_Helix	-	13	VAL1030	L VAL 159	-0.00036	0.000590466	-4.11972	0.180071	4.11938	0.180065	0	0	-0.000705	0.00216169
A	ASP	160	H4_Helix	-	13	ASP1031	L ASP 160	-0.00038	0.000605516	682.753	2.05351	-682.748	2.05337	0	0	0.005135	0.00216679
A	TYR	161	H4_Helix	-	13	TYR1032	L TYR 161	-0.000535	0.000713845	-3.12341	0.479278	3.12326	0.47924	0	0	-0.000695	0.00220934
A	GLY	162	H4-S5_Loop	-	13	GLY1033	L GLY 162	-0.000155	0.000390288	1.34743	0.28567	-1.34717	0.285637	0	0	0.0001	0.00213539
A	LYS	163	H4-S5_Loop	-	13	LYS1034	L LYS 163	-0.000235	0.000478618	-632.937	4.00046	632.934	4.00022	0	0	-0.003105	0.00208122
A	LYS	164	H4-S5_Loop	-	13	LYS1035	L LYS 164	-0.000335	0.000570153	-625.455	1.64247	625.453	1.64235	0	0	-0.002765	0.00217134
A	SER	165	H4-S5_Loop	-	13	SER1036	L SER 165	-0.00025	0.000494065	2.0012	0.363359	-2.00118	0.363271	0	0	-0.00022	0.00211085
A	LYS	166	H4-S5_Loop	-	13	LYS1037	L LYS 166	-0.00041	0.000629087	-674.642	1.31145	674.638	1.31132	0	0	-0.005	0.00215753
A	LEU	167	H4-S5_Loop	-	13	LEU1038	L LEU 167	-0.000385	0.000610225	1.57142	0.126876	-1.57124	0.126837	0	0	-0.000205	0.00214541
A	GLU	168	S5_Beta_Strand	-	13	GLU1039	L GLU 168	-0.00047	0.000670783	684.792	1.08546	-684.787	1.08529	0	0	0.00463	0.00217081
A	PHE	169	S5_Beta_Strand	-	13	PHE1040	L PHE 169	-0.0009	0.000913838	2.68617	0.121366	-2.68637	0.12132	0	0	-0.0011	0.00227295
A	SER	170	S5_Beta_Strand	-	13	SER1041	L SER 170	-0.000605	0.000757248	-2.25058	0.339828	2.25046	0.339773	0	0	-0.00073	0.00216123
A	ILE	171	S5_Beta_Strand	(GTP)	13	ILE1042	L ILE 171	-0.00114	0.00101686	1.8493	0.197622	-1.84887	0.19756	0	0	-0.000715	0.00230266
A	TYR	172	S5-H5_(T5)_Loop	-	13	TYR1043	L TYR 172	-0.00139	0.00110993	1.24701	0.32417	-1.24695	0.324036	0	0	-0.00134	0.00238419
A	PRO	173	S5-H5_(T5)_Loop	-	13	PRO1044	L PRO 173	-0.001225	0.00105196	-4.21111	0.321183	4.21094	0.321139	0	0	-0.0014	0.00235975
A	ALA	174	S5-H5_(T5)_Loop	-	13	ALA1045	L ALA 174	-0.001015	0.000965803	3.34033	0.233197	-3.34019	0.23321	0	0	-0.00087	0.00233478
A	PRO	175	S5-H5_(T5)_Loop	-	13	PRO1046	L PRO 175	-0.00181	0.00124288	5.12482	0.169124	-5.12434	0.169126	0	0	-0.00133	0.00246967
A	GLN	176	S5-H5_(T5)_Loop	-	13	GLN1047	L GLN 176	-0.00268	0.00144914	4.00102	0.833137	-4.00016	0.832993	0	0	-0.001815	0.00249206
A	VAL	177	S5-H5_(T5)_Loop	-	13	VAL1048	L VAL 177	-0.001975	0.00129036	-0.402965	0.36768	0.40325	0.367654	0	0	-0.00169	0.00245867
A	SER	178	S5-H5_(T5)_Loop	-	13	SER1049	L SER 178	-0.00196	0.00128851	5.4001	0.452407	-5.40013	0.45234	0	0	-0.002	0.00244032
A	THR	179	S5-H5_(T5)_Loop	-	13	THR1050	L THR 179	-0.002785	0.00147529	4.49596	0.334361	-4.49501	0.334223	0	0	-0.001845	0.00251393
A	ALA	180	S5-H5_(T5)_Loop	-	13	ALA1051	L ALA 180	-0.00224	0.00135939	-5.80823	0.128275	5.80761	0.128242	0	0	-0.002865	0.0025084
A	VAL	181	S5-H5_(T5)_Loop	-	13	VAL1052	L VAL 181	-0.00363	0.00161281	-6.19387	0.257868	6.19303	0.257727	0	0	-0.004475	0.00261083
A	VAL	182	S5-H5_(T5)_Loop	-	13	VAL1053	L VAL 182	-0.00295	0.00150147	-4.15842	0.156078	4.15742	0.156062	0	0	-0.003955	0.00256608
A	GLU	183	S5-H5_(T5)_Loop	(GTP)	13	GLU1054	L GLU 183	-0.002325	0.00137901	807.27	1.75313	-807.254	1.7523	0	0	0.013045	0.00276238
A	PRO	184	H5_Helix	-	13	PRO1055	L PRO 184	-0.00171	0.00121666	-5.2595	0.144048	5.25853	0.143998	0	0	-0.00268	0.00236112
A	TYR	185	H5_Helix	-	13	TYR1056	L TYR 185	-0.0032	0.00154868	-8.95596	0.242685	8.95395	0.242551	0	0	-0.00521	0.00258488
A	ASN	186	H5_Helix	-	13	ASN1057	L ASN 186	-0.001625	0.00118988	-1.76098	0.364501	1.76136	0.364503	0	0	-0.001245	0.00240871
A	SER	187	H5_Helix	-	13	SER1058	L SER 187	-0.0009	0.000913126	-6.75286	0.228531	6.752	0.228433	0	0	-0.00176	0.00227065
A	ILE	188	H5_Helix	-	13	ILE1059	L ILE 188	-0.001205	0.00104438	-6.50187	0.121574	6.50093	0.121502	0	0	-0.002145	0.00227827
A	LEU	189	H5_Helix	-	13	LEU1060	L LEU 189	-0.00143	0.00112603	-6.46775	0.135872	6.46681	0.135889	0	0	-0.002375	0.00238074
A	THR	190	H5_Helix	-	13	THR1061	L THR 190	-0.00093	0.000927982	-3.01116	0.191354	3.01108	0.191278	0	0	-0.00101	0.00227921
A	THR	191	H5_Helix	-	13	THR1062	L THR 191	-0.00071	0.000817466	-6.03986	0.213876	6.03896	0.213829	0	0	-0.00161	0.00222693
A	HID	192	H5_Helix	-	13	HID1063	L HID 192	-0.000905	0.000916283	-2.1685	0.321508	2.16811	0.32144	0	0	-0.00129	0.00231097
A	THR	193	H5_Helix	-	13	THR1064	L THR 193	-0.00061	0.000761643	-4.14937	0.350023	4.14909	0.349966	0	0	-0.00089	0.0022048
A	THR	194	H5_Helix	-	13	THR1065	L THR 194	-0.00053	0.000712039	-4.60677	0.204091	4.60614	0.204066	0	0	-0.001155	0.00214797
A	LEU	195	H5-S6_Loop	-	13	LEU1066	L LEU 195	-0.00058	0.000742597	-4.46198	0.129036	4.46181	0.129066	0	0	-0.000745	0.00218541
A	GLU	196	H5-S6_Loop	-	13	GLU1067	L GLU 196	-0.00046	0.000664191	689.943	2.39876	-689.937	2.39851	0	0	0.005575	0.00222164
A	HIE	197	H5-S6_Loop	-	13	HIE1068	L HIE 197	-0.00074	0.000834236	-7.86658	0.389745	7.86607	0.389659	0	0	-0.001245	0.00226787
A	SER	198	H5-S6_Loop	-	13	SER1069	L SER 198	-0.00031	0.000548088	-3.01152	0.225536	3.01157	0.225536	0	0	-0.00026	0.00217044
A	ASP	199	H5-S6_Loop	-	13	ASP1070	L ASP 199	-0.00042	0.000636435	650.143	0.977144	-650.14	0.977025	0	0	0.00281	0.00215013
A	CYS	200	S6_Beta_Strand	-	13	CYS1071	L CYS 200	-0.00027	0.000512884	-1.16737	0.197077	1.16748	0.197089	0	0	-0.000165	0.00214745
A	ALA	201	S6_Beta_Strand	-	13	ALA1072	L ALA 201	-0.0003	0.000540602	-1.3945	0.264393	1.39458	0.264342	0	0	-0.000215	0.00220012
A	PHE	202	S6_Beta_Strand	-	13	PHE1073	L PHE 202	-0.00062	0.000767072	3.46525	0.161157	-3.46498	0.161123	0	0	-0.00035	0.00223086
A	MET	203	S6_Beta_Strand	-	13	MET1074	L MET 203	-0.00074	0.000834026	-3.56205	0.372528	3.5616	0.372499	0	0	-0.00119	0.00224959
A	VAL	204	S6-H6_(T6)_Loop	-	13	VAL1075	L VAL 204	-0.000695	0.000808996	2.76416	0.107806	-2.76383	0.107822	0	0	-0.00036	0.00227112
A	ASP	205	S6-H6_(T6)_Loop	-	13	ASP1076	L ASP 205	-0.000915	0.000920122	734.815	1.36873	-734.809	1.36822	0	0	0.00496	0.00241567
A	ASN	206	H6_Helix	(GTP)	13	ASN1077	L ASN 206	-0.0013	0.00108023	-8.83027	0.37372	8.82954	0.373749	0	0	-0.00202	0.00236388
A	GLU	207	H6_Helix	-	13	GLU1078	L GLU 207	-0.00145	0.00113062	761.013	1.63724	-761.008	1.63672	0	0	0.003415	0.00251362
A	ALA	208	H6_Helix	-	13	ALA1079	L ALA 208	-0.000675	0.000798608	-1.11723	0.176696	1.11691	0.176714	0	0	-0.001	0.0022124
A	ILE	209	H6_Helix	-	13	ILE1080	L ILE 209	-0.00102	0.000967161	-2.84757	0.130935	2.8475	0.130968	0	0	-0.001085	0.00231232
A	TYR	210	H6_Helix	-	13	TYR1081	L TYR 210	-0.00193	0.00127805	-2.98581	0.269027	2.98526	0.269013	0	0	-0.002475	0.00239384
A	ASP	211	H6_Helix	-	13	ASP1082	L ASP 211	-0.00087	0.000899389	722.311	1.75435	-722.309	1.75398	0	0	0.001015	0.00233032
A	ILE	212	H6_Helix	-	13	ILE1083	L ILE 212	-0.000735	0.000829533	-1.66937	0.114511	1.66917	0.114495	0	0	-0.000935	0.00222282
A	CYS	213	H6_Helix	-	13	CYS1084	L CYS 213	-0.000815	0.000871507	-3.32177	0.280193	3.32164	0.2801	0	0	-0.00094	0.00227259
A	ARG	214	H6_Helix	-	13	ARG1085	L ARG 214	-0.00177	0.00123355	-745.268	2.48594	745.268	2.4857	0	0	-0.00174	0.00260535
A	ARG	215	H6_Helix	-	13	ARG1086	L ARG 215	-0.001105	0.00100291	-691.537	2.51439	691.535	2.51416	0	0	-0.00264	0.00227558
A	ASN	216	H6-H7_Loop	-	13	ASN1087	L ASN 216	-0.00062	0.000767463	-0.533775	0.755951	0.53377	0.75593	0	0	-0.000625	0.00218908
A	LEU	217	H6-H7_Loop	-	13	LEU1088	L LEU 217	-0.00073	0.000828402	-0.905405	0.176787	0.90549	0.176778	0	0	-0.000645	0.00222393
A	ASP	218	H6-H7_Loop	-	13	ASP1089	L ASP 218	-0.000715	0.000820351	686.311	1.48701	-686.31	1.48686	0	0	0.00019	0.00227633
A	ILE	219	H6-H7_Loop	-	13	ILE1090	L ILE 219	-0.00121	0.00104525	0.001335	0.222601	-0.001605	0.222692	0	0	-0.00148	0.00227402
A	GLU	220	H6-H7_Loop	-	13	GLU1091	L GLU 220	-0.001555	0.00116841	740.43	2.74906	-740.431	2.74885	0	0	-0.00243	0.00250652
A	ARG	221	H6-H7_Loop	-	13	ARG1092	L ARG 221	-0.002835	0.00148168	-777.162	2.35875	777.163	2.35826	0	0	-0.00174	0.00291063
A	PRO	222	H6-H7_Loop	-	13	PRO1093	L PRO 222	-0.00157	0.0011713	6.48454	0.149241	-6.4847	0.149166	0	0	-0.001735	0.0024366
A	THR	223	H6-H7_Loop	-	13	THR1094	L THR 223	-0.00159	0.00117987	-5.93487	0.363277	5.93442	0.363214	0	0	-0.002045	0.00236026
A	TYR	224	H7_Helix	(GTP)	13	TYR1095	L TYR 224	-0.002295	0.00136645	-7.56824	0.385815	7.56752	0.385798	0	0	-0.00302	0.00247495
A	THR	225	H7_Helix	-	13	THR1096	L THR 225	-0.001095	0.000997985	-3.25389	0.42793	3.25381	0.427838	0	0	-0.001175	0.00235239
A	ASN	226	H7_Helix	-	13	ASN1097	L ASN 226	-0.00096	0.000941037	1.20051	0.250464	-1.20063	0.250358	0	0	-0.00107	0.00225558
A	LEU	227	H7_Helix	-	13	LEU1098	L LEU 227	-0.00113	0.00101376	-5.97891	0.10162	5.97868	0.101604	0	0	-0.001365	0.00230267
A	ASN	228	H7_Helix	(GTP)	13	ASN1099	L ASN 228	-0.00091	0.000916542	-6.00261	0.222179	6.00217	0.222162	0	0	-0.00135	0.00229395
A	ARG	229	H7_Helix	-	13	ARG1100	L ARG 229	-0.00113	0.00101151	-716.649	1.72616	716.643	1.72584	0	0	-0.00693	0.00231085
A	LEU	230	H7_Helix	-	13	LEU1101	L LEU 230	-0.00073	0.000827828	-4.63672	0.0807106	4.63675	0.0807396	0	0	-0.000705	0.00222165
A	ILE	231	H7_Helix	-	13	ILE1102	L ILE 231	-0.000715	0.00081797	-5.15755	0.0876299	5.15715	0.087589	0	0	-0.00112	0.00226893
A	GLY	232	H7_Helix	-	13	GLY1103	L GLY 232	-0.00029	0.000531601	-3.57538	0.0812297	3.57556	0.0812227	0	0	-0.000115	0.00213724
A	GLN	233	H7_Helix	-	13	GLN1104	L GLN 233	-0.00051	0.000698749	-2.41005	0.536859	2.41024	0.536855	0	0	-0.000315	0.00218778
A	ILE	234	H7_Helix	-	13	ILE1105	L ILE 234	-0.00058	0.000742024	-4.77713	0.0817313	4.77676	0.0817287	0	0	-0.00095	0.00224456
A	VAL	235	H7_Helix	-	13	VAL1106	L VAL 235	-0.000435	0.000647321	-4.2396	0.0997968	4.23942	0.0997749	0	0	-0.00061	0.0022058
A	SER	236	H7_Helix	-	13	SER1107	L SER 236	-0.00025	0.000494014	-4.33704	0.197534	4.33681	0.197539	0	0	-0.000475	0.00213633
A	SER	237	H7_Helix	-	13	SER1108	L SER 237	-0.000215	0.000458339	-5.22642	0.161854	5.22601	0.161868	0	0	-0.000625	0.00211603
A	ILE	238	H7_Helix	-	13	ILE1109	L ILE 238	-0.000395	0.000617475	-4.40263	0.0911387	4.40231	0.0911433	0	0	-0.000705	0.00219887
A	THR	239	H7_Helix	-	13	THR1110	L THR 239	-0.000325	0.000561894	-2.98998	0.213692	2.99005	0.213641	0	0	-0.00025	0.00213378
A	ALA	240	H7_Helix	-	13	ALA1111	L ALA 240	-0.000195	0.000437864	-2.5228	0.11651	2.52283	0.116457	0	0	-0.00016	0.00212336
A	SER	241	H7_Helix	-	13	SER1112	L SER 241	-0.00016	0.000396421	-3.48367	0.276146	3.48375	0.276136	0	0	-9e-05	0.00212229
A	LEU	242	H7_Helix	-	13	LEU1113	L LEU 242	-0.000325	0.000560959	-2.6161	0.14863	2.61577	0.14863	0	0	-0.00065	0.00215554
A	ARG	243	H7-H8_(T7)_Loop	-	13	ARG1114	L ARG 243	-0.00029	0.000531554	-619.662	1.17224	619.66	1.17214	0	0	-0.00234	0.00215335
A	PHE	244	H7-H8_(T7)_Loop	-	13	PHE1115	L PHE 244	-0.000285	0.000527186	-0.37857	0.148373	0.378565	0.148427	0	0	-0.00029	0.00214377
A	ASP	245	H7-H8_(T7)_Loop	-	13	ASP1116	L ASP 245	-0.000155	0.000390608	580.508	0.96819	-580.507	0.968139	0	0	0.00096	0.00209899
A	GLY	246	H7-H8_(T7)_Loop	-	13	GLY1117	L GLY 246	-8e-05	0.000281247	-0.874495	0.206429	0.874495	0.206414	0	0	-8e-05	0.00207534
A	ALA	247	H7-H8_(T7)_Loop	-	13	ALA1118	L ALA 247	-8.5e-05	0.000289871	-1.34181	0.167369	1.34177	0.167366	0	0	-0.00012	0.00212182
A	LEU	248	H7-H8_(T7)_Loop	(GTP)	13	LEU1119	L LEU 248	-0.000105	0.000321908	1.64675	0.120545	-1.64675	0.120494	0	0	-0.000105	0.00208639
A	ASN	249	H7-H8_(T7)_Loop	-	13	ASN1120	L ASN 249	-0.000145	0.00037779	-1.06434	0.504502	1.06434	0.504476	0	0	-0.000145	0.00211436
A	VAL	250	H7-H8_(T7)_Loop	-	13	VAL1121	L VAL 250	-0.00016	0.000396926	0.941595	0.135384	-0.94153	0.135387	0	0	-9.5e-05	0.00215636
A	ASP	251	H7-H8_(T7)_Loop	-	13	ASP1122	L ASP 251	-0.00022	0.000463843	603.953	0.868733	-603.951	0.868742	0	0	0.001265	0.00211025
A	LEU	252	H8_Helix	-	13	LEU1123	L LEU 252	-0.00031	0.000549454	0.029265	0.1206	-0.02927	0.12059	0	0	-0.000315	0.00215314
A	THR	253	H8_Helix	-	13	THR1124	L THR 253	-0.000185	0.000426468	1.31985	0.313082	-1.3199	0.313047	0	0	-0.000235	0.00209242
A	GLU	254	H8_Helix	(GTP)	13	GLU1125	L GLU 254	-0.000235	0.00047987	584.445	0.795883	-584.445	0.795823	0	0	0.00065	0.0021338
A	PHE	255	H8_Helix	-	13	PHE1126	L PHE 255	-0.00029	0.000531225	-1.27987	0.128078	1.2797	0.128093	0	0	-0.00046	0.00212637
A	GLN	256	H8_Helix	-	13	GLN1127	L GLN 256	-0.000255	0.000499074	0.26645	0.588733	-0.266405	0.588705	0	0	-0.00021	0.00219445
A	THR	257	H8_Helix	-	13	THR1128	L THR 257	-0.00015	0.000384448	0.921095	0.24162	-0.92105	0.241629	0	0	-0.000105	0.00212618
A	ASN	258	H8_Helix	-	13	ASN1129	L ASN 258	-0.000205	0.000448247	-3.2202	0.12535	3.22021	0.125317	0	0	-0.000195	0.00211866
A	LEU	259	H8_Helix	-	13	LEU1130	L LEU 259	-0.000295	0.000534813	0.83771	0.134556	-0.83758	0.134604	0	0	-0.000165	0.00216859
A	VAL	260	H8_Helix	-	13	VAL1131	L VAL 260	-0.00026	0.000503835	-1.94641	0.120731	1.94668	0.120696	0	0	5e-06	0.00218202
A	PRO	261	H8-S7_Loop	-	13	PRO1132	L PRO 261	-0.000215	0.000458939	-2.09597	0.109309	2.09605	0.109346	0	0	-0.000135	0.00217151
A	TYR	262	H8-S7_Loop	-	13	TYR1133	L TYR 262	-0.00029	0.00053066	1.25537	0.166079	-1.25543	0.166094	0	0	-0.00035	0.00215512
A	PRO	263	H8-S7_Loop	-	13	PRO1134	L PRO 263	-0.000235	0.000478983	2.04195	0.127355	-2.042	0.127375	0	0	-0.000285	0.00210246
A	ARG	264	H8-S7_Loop	-	13	ARG1135	L ARG 264	-0.00049	0.000684653	-669.676	1.4713	669.671	1.47112	0	0	-0.005855	0.00217711
A	GLY	265	H8-S7_Loop	-	13	GLY1136	L GLY 265	-0.0002	0.00044334	-0.91378	0.166751	0.91365	0.166757	0	0	-0.00033	0.00212546
A	HID	266	H8-S7_Loop	-	13	HID1137	L HID 266	-0.000485	0.000681744	1.67271	0.235882	-1.67257	0.235906	0	0	-0.000345	0.00218467
A	PHE	267	H8-S7_Loop	-	13	PHE1138	L PHE 267	-0.000655	0.000786718	-0.086815	0.203878	0.08656	0.203884	0	0	-0.00091	0.00220971
A	PRO	268	H8-S7_Loop	-	13	PRO1139	L PRO 268	-0.000325	0.000561583	4.98957	0.128001	-4.98946	0.127985	0	0	-0.000215	0.00213386
A	LEU	269	S7_Loop	-	13	LEU1140	L LEU 269	-0.00044	0.000650423	-3.40941	0.114565	3.40912	0.11459	0	0	-0.00073	0.00220463
A	ALA	270	S7_Loop	-	13	ALA1141	L ALA 270	-0.00024	0.000484716	2.68213	0.109259	-2.68186	0.109346	0	0	2e-05	0.00209074
A	THR	271	S7_Loop	-	13	THR1142	L THR 271	-0.00037	0.00059808	-1.64577	0.24351	1.6457	0.243452	0	0	-0.00044	0.00216884
A	TYR	272	S7-H9_(MA)_Loop	-	13	TYR1143	L TYR 272	-0.000645	0.000780048	1.80495	0.215131	-1.8048	0.215105	0	0	-0.000495	0.00220218
A	ALA	273	S7-H9_(MA)_Loop	-	13	ALA1144	L ALA 273	-0.000225	0.000468695	-1.03129	0.104335	1.03116	0.104354	0	0	-0.00036	0.00210472
A	PRO	274	S7-H9_(MA)_Loop	-	13	PRO1145	L PRO 274	-0.00035	0.000581936	1.43307	0.13181	-1.43319	0.131813	0	0	-0.000465	0.00217677
A	VAL	275	S7-H9_(MA)_Loop	-	13	VAL1146	L VAL 275	-0.000525	0.000708467	0.43618	0.399308	-0.436095	0.399326	0	0	-0.00044	0.00216216
A	ILE	276	S7-H9_(MA)_Loop	-	13	ILE1147	L ILE 276	-0.000495	0.000688604	0.419345	0.217491	-0.419245	0.217469	0	0	-0.000395	0.00219723
A	SER	277	S7-H9_(MA)_Loop	-	13	SER1148	L SER 277	-0.00039	0.000613188	-6.27488	0.288626	6.27445	0.288642	0	0	-0.00082	0.00219195
A	ALA	278	S7-H9_(MA)_Loop	-	13	ALA1149	L ALA 278	-0.000305	0.000544862	-3.71326	0.129102	3.71329	0.129159	0	0	-0.000285	0.00218223
A	GLU	279	S7-H9_(MA)_Loop	-	13	GLU1150	L GLU 279	-0.00065	0.000783294	660.882	2.57524	-660.881	2.57521	0	0	0.00082	0.00218868
A	LYS	280	S7-H9_(MA)_Loop	-	13	LYS1151	L LYS 280	-0.00061	0.000760986	-668.993	1.63888	668.992	1.63868	0	0	-0.001345	0.00225572
A	ALA	281	S7-H9_(MA)_Loop	-	13	ALA1152	L ALA 281	-0.00019	0.00043203	-3.12929	0.194919	3.12926	0.194972	0	0	-0.00023	0.00211041
A	TYR	282	S7-H9_(MA)_Loop	-	13	TYR1153	L TYR 282	-0.000335	0.000568749	0.12699	0.299968	-0.126935	0.299892	0	0	-0.00028	0.00210925
A	HIE	283	S7-H9_(MA)_Loop	-	13	HIE1154	L HIE 283	-0.00037	0.00059716	-0.597115	0.362097	0.596975	0.362147	0	0	-0.00051	0.00213277
A	GLU	284	S7-H9_(MA)_Loop	-	13	GLU1155	L GLU 284	-0.000355	0.000585897	612.743	1.29425	-612.742	1.29417	0	0	0.00024	0.00212337
A	GLN	285	S7-H9_(MA)_Loop	-	13	GLN1156	L GLN 285	-0.000265	0.000508699	0.649455	0.448808	-0.64975	0.448828	0	0	-0.00056	0.0021368
A	LEU	286	S7-H9_(MA)_Loop	-	13	LEU1157	L LEU 286	-0.000245	0.000489157	-1.5383	0.16745	1.53822	0.167497	0	0	-0.00032	0.00214299
A	SER	287	S7-H9_(MA)_Loop	-	13	SER1158	L SER 287	-0.00011	0.000329848	4.85644	0.218143	-4.85655	0.218079	0	0	-0.000215	0.00209384
A	VAL	288	H9_Helix	-	13	VAL1159	L VAL 288	-0.00017	0.000408473	3.42342	0.084463	-3.42338	0.0844645	0	0	-0.000125	0.0021299
A	ALA	289	H9_Helix	-	13	ALA1160	L ALA 289	-0.00013	0.00035826	2.78731	0.076465	-2.78749	0.0764899	0	0	-0.00031	0.0021079
A	GLU	290	H9_Helix	-	13	GLU1161	L GLU 290	-0.00024	0.000484407	606.052	1.05635	-606.051	1.05628	0	0	0.00044	0.00214329
A	ILE	291	H9_Helix	-	13	ILE1162	L ILE 291	-0.00029	0.000531272	3.20243	0.0637976	-3.20234	0.0638066	0	0	-0.000205	0.00217827
A	THR	292	H9_Helix	-	13	THR1163	L THR 292	-0.000165	0.000401902	3.24207	0.149217	-3.24201	0.149167	0	0	-0.00011	0.00213314
A	ASN	293	H9_Helix	-	13	ASN1164	L ASN 293	-0.000245	0.000488237	2.90044	0.383132	-2.90043	0.383086	0	0	-0.000235	0.00212055
A	ALA	294	H9_Helix	-	13	ALA1165	L ALA 294	-0.000295	0.000535747	3.15197	0.0704602	-3.15202	0.0704001	0	0	-0.000345	0.00214088
A	CYS	295	H9_Helix	-	13	CYS1166	L CYS 295	-0.000245	0.00048926	3.9603	0.217985	-3.96003	0.217953	0	0	2.5e-05	0.00211994
A	PHE	296	H9_Helix	-	13	PHE1167	L PHE 296	-0.000375	0.000602391	1.29405	0.169031	-1.29386	0.16898	0	0	-0.00019	0.00216024
A	GLU	297	H9-S8_Loop	-	13	GLU1168	L GLU 297	-0.000385	0.00061002	640.738	1.29633	-640.737	1.29625	0	0	0.00073	0.00216339
A	PRO	298	H9-S8_Loop	-	13	PRO1169	L PRO 298	-0.000455	0.000661381	2.3909	0.136735	-2.39077	0.136704	0	0	-0.00032	0.00219726
A	ALA	299	H9-S8_Loop	-	13	ALA1170	L ALA 299	-0.000355	0.000585769	2.91639	0.177582	-2.91618	0.177588	0	0	-0.000145	0.00217221
A	ASN	300	H9-S8_Loop	-	13	ASN1171	L ASN 300	-0.000465	0.000668487	4.25467	0.38371	-4.2548	0.383673	0	0	-0.00059	0.00216681
A	GLN	301	H9-S8_Loop	-	13	GLN1172	L GLN 301	-0.000565	0.000733331	2.62372	0.524221	-2.62365	0.524115	0	0	-0.000495	0.00221536
A	MET	302	H9-S8_Loop	-	13	MET1173	L MET 302	-0.00068	0.00080075	3.26579	0.358451	-3.26572	0.358491	0	0	-0.000615	0.00225889
A	VAL	303	H9-S8_Loop	-	13	VAL1174	L VAL 303	-0.00065	0.00078457	-3.76044	0.129212	3.76012	0.129256	0	0	-0.00097	0.00224842
A	LYS	304	H9-S8_Loop	-	13	LYS1175	L LYS 304	-0.001015	0.000965622	-725.04	2.91163	725.036	2.91124	0	0	-0.004825	0.00235609
A	CYS	305	H9-S8_Loop	-	13	CYS1176	L CYS 305	-0.00045	0.000656696	-1.46332	0.373541	1.46335	0.373512	0	0	-0.00042	0.00224834
A	ASP	306	H9-S8_Loop	-	13	ASP1177	L ASP 306	-0.00047	0.000672012	668.419	1.59726	-668.417	1.59712	0	0	0.002225	0.002198
A	PRO	307	H9-S8_Loop	-	13	PRO1178	L PRO 307	-0.000255	0.00049782	-1.51942	0.191353	1.51962	0.191376	0	0	-5.5e-05	0.00208388
A	ARG	308	H9-S8_Loop	-	13	ARG1179	L ARG 308	-0.000495	0.000688967	-650.643	3.3298	650.641	3.3295	0	0	-0.00285	0.00220291
A	HIE	309	H9-S8_Loop	-	13	HIE1180	L HIE 309	-0.00053	0.000710211	-4.45751	0.594246	4.4573	0.594191	0	0	-0.00075	0.00217942
A	GLY	310	H9-S8_Loop	-	13	GLY1181	L GLY 310	-0.00016	0.000396863	-1.7704	0.213291	1.77061	0.213351	0	0	5e-05	0.00209582
A	LYS	311	H9-S8_Loop	-	13	LYS1182	L LYS 311	-0.00032	0.000556732	-615.597	1.68898	615.595	1.68885	0	0	-0.002145	0.00220669
A	TYR	312	S8_Beta_Strand	-	13	TYR1183	L TYR 312	-0.00037	0.00059879	-2.21532	0.209916	2.21526	0.2099	0	0	-0.000425	0.00211691
A	MET	313	S8_Beta_Strand	-	13	MET1184	L MET 313	-0.000315	0.000553692	-3.26716	0.288181	3.26703	0.288132	0	0	-0.00045	0.00210643
A	ALA	314	S8_Beta_Strand	-	13	ALA1185	L ALA 314	-0.000185	0.000426175	2.9695	0.0717742	-2.96932	0.0717858	0	0	-5e-06	0.00212913
A	CYS	315	S8_Beta_Strand	-	13	CYS1186	L CYS 315	-0.00017	0.000408412	-2.35589	0.257556	2.35564	0.25756	0	0	-0.00042	0.00216288
A	CYS	316	S8_Beta_Strand	-	13	CYS1187	L CYS 316	-0.000175	0.00041488	2.52425	0.210943	-2.52415	0.210882	0	0	-7.5e-05	0.00211946
A	LEU	317	S8_Beta_Strand	-	13	LEU1188	L LEU 317	-0.000255	0.000497368	-1.68545	0.109031	1.68543	0.10903	0	0	-0.00027	0.0021191
A	LEU	318	S8_Beta_Strand	-	13	LEU1189	L LEU 318	-0.0003	0.000538888	1.67452	0.0742156	-1.67454	0.0742601	0	0	-0.000325	0.00219313
A	TYR	319	S8_Beta_Strand	-	13	TYR1190	L TYR 319	-0.000215	0.000459102	-0.108985	0.161862	0.108885	0.161906	0	0	-0.000315	0.0021134
A	ARG	320	S8_Beta_Strand	-	13	ARG1191	L ARG 320	-0.00036	0.000589491	-618.521	0.958335	618.519	0.958231	0	0	-0.002185	0.00214026
A	GLY	321	S8_Beta_Strand	-	13	GLY1192	L GLY 321	-9.5e-05	0.000306227	-0.992425	0.113853	0.99251	0.113892	0	0	-1e-05	0.00211018
A	ASP	322	S8-H10_Loop	-	13	ASP1193	L ASP 322	-0.00012	0.000344093	570.826	0.837583	-570.825	0.837612	0	0	0.000715	0.00216475
A	VAL	323	S8-H10_Loop	-	13	VAL1194	L VAL 323	-0.00011	0.000329697	-0.317885	0.123277	0.31793	0.123292	0	0	-6.5e-05	0.0020984
A	VAL	324	S8-H10_Loop	-	13	VAL1195	L VAL 324	-0.000155	0.000390672	2.22191	0.0916076	-2.22169	0.0916475	0	0	6.5e-05	0.0020958
A	PRO	325	H10_Helix	-	13	PRO1196	L PRO 325	-0.0001	0.000313927	1.73944	0.0964948	-1.73952	0.0964087	0	0	-0.00018	0.00209069
A	LYS	326	H10_Helix	-	13	LYS1197	L LYS 326	-9e-05	0.000298329	-537.661	1.03421	537.661	1.03415	0	0	-0.00045	0.00205568
A	ASP	327	H10_Helix	-	13	ASP1198	L ASP 327	-0.000115	0.000337009	556.285	0.837702	-556.285	0.837751	0	0	0.000425	0.00211169
A	VAL	328	H10_Helix	-	13	VAL1199	L VAL 328	-0.00014	0.000371551	1.37312	0.0764792	-1.37282	0.0765011	0	0	0.000165	0.0021425
A	ASN	329	H10_Helix	-	13	ASN1200	L ASN 329	-0.00013	0.000357911	1.82151	0.548266	-1.82136	0.548212	0	0	2.5e-05	0.0020971
A	ALA	330	H10_Helix	-	13	ALA1201	L ALA 330	-5.5e-05	0.000233184	0.87876	0.0821517	-0.878725	0.0821699	0	0	-2e-05	0.00207627
A	ALA	331	H10_Helix	-	13	ALA1202	L ALA 331	-0.000115	0.000336786	0.65371	0.125586	-0.65364	0.125565	0	0	-4.5e-05	0.00211119
A	ILE	332	H10_Helix	-	13	ILE1203	L ILE 332	-0.00018	0.000420298	1.7085	0.0935397	-1.70863	0.0935843	0	0	-0.000315	0.00215661
A	ALA	333	H10_Helix	-	13	ALA1204	L ALA 333	-9.5e-05	0.000306716	1.18375	0.144918	-1.18363	0.144829	0	0	2.5e-05	0.00205081
A	THR	334	H10_Helix	-	13	THR1205	L THR 334	-0.00015	0.000383862	0.073105	0.291305	-0.072875	0.291232	0	0	8e-05	0.00210763
A	ILE	335	H10_Helix	-	13	ILE1206	L ILE 335	-0.00016	0.0003968	0.672205	0.118007	-0.67218	0.118006	0	0	-0.000135	0.00214424
A	LYS	336	H10_Helix	-	13	LYS1207	L LYS 336	-0.00018	0.00042	-570.413	1.61529	570.412	1.61527	0	0	-0.00043	0.00212814
A	THR	337	H10-S9_Loop	-	13	THR1208	L THR 337	-0.000125	0.000351177	0.213475	0.38907	-0.213545	0.389029	0	0	-0.000195	0.00206778
A	LYS	338	H10-S9_Loop	-	13	LYS1209	L LYS 338	-0.000235	0.000479349	-573.013	1.85911	573.012	1.8591	0	0	-0.000725	0.00214782
A	ARG	339	H10-S9_Loop	-	13	ARG1210	L ARG 339	-0.000315	0.0005522	-615.297	1.15591	615.296	1.15589	0	0	-0.00135	0.00218193
A	THR	340	H10-S9_Loop	-	13	THR1211	L THR 340	-0.000255	0.000498623	0.529035	0.377043	-0.52888	0.377016	0	0	-0.0001	0.00212716
A	ILE	341	H10-S9_Loop	-	13	ILE1212	L ILE 341	-0.000255	0.000499174	-3.01653	0.16386	3.01619	0.16388	0	0	-0.000595	0.00218998
A	GLN	342	H10-S9_Loop	-	13	GLN1213	L GLN 342	-0.00027	0.000512348	2.31054	0.796943	-2.31054	0.796933	0	0	-0.000275	0.00218627
A	PHE	343	H10-S9_Loop	-	13	PHE1214	L PHE 343	-0.00029	0.000530848	-0.36064	0.153996	0.36061	0.154001	0	0	-0.00032	0.00213792
A	VAL	344	H10-S9_Loop	-	13	VAL1215	L VAL 344	-0.000225	0.000469228	-2.92987	0.114374	2.9299	0.11433	0	0	-0.000195	0.0020814
A	ASP	345	H10-S9_Loop	-	13	ASP1216	L ASP 345	-0.000105	0.000322296	588.479	1.24519	-588.478	1.24522	0	0	0.00118	0.00212739
A	TRP	346	H10-S9_Loop	-	13	TRP1217	L TRP 346	-0.000295	0.00053542	-3.47756	0.178613	3.47739	0.178582	0	0	-0.000465	0.00215442
A	CYS	347	H10-S9_Loop	-	13	CYS1218	L CYS 347	-0.00012	0.000343511	-0.654485	0.245043	0.65449	0.245045	0	0	-0.000115	0.00212025
A	PRO	348	H10-S9_Loop	-	13	PRO1219	L PRO 348	-0.00011	0.000329242	0.739995	0.224548	-0.73989	0.224537	0	0	-5e-06	0.00210903
A	THR	349	H10-S9_Loop	-	13	THR1220	L THR 349	-0.000195	0.00043735	0.982715	0.24102	-0.98275	0.241029	0	0	-0.00023	0.00215251
A	GLY	350	H10-S9_Loop	-	13	GLY1221	L GLY 350	-7e-05	0.000263534	2.40733	0.109506	-2.40746	0.109554	0	0	-0.000195	0.00206117
A	PHE	351	S9_Beta_Strand	-	13	PHE1222	L PHE 351	-0.00021	0.000453486	-1.36184	0.112712	1.36184	0.11274	0	0	-0.000205	0.00214951
A	LYS	352	S9_Beta_Strand	-	13	LYS1223	L LYS 352	-0.0002	0.000442606	-578.183	0.841582	578.182	0.841535	0	0	-0.001165	0.00210899
A	VAL	353	S9_Beta_Strand	-	13	VAL1224	L VAL 353	-0.000105	0.000321986	-1.15527	0.121262	1.15528	0.121278	0	0	-9e-05	0.00204503
A	GLY	354	S9_Beta_Strand	-	13	GLY1225	L GLY 354	-7e-05	0.000263439	0.878635	0.128801	-0.87887	0.128824	0	0	-0.000305	0.00210414
A	ILE	355	S9_Beta_Strand	-	13	ILE1226	L ILE 355	-0.00016	0.00039724	-1.13704	0.129614	1.13706	0.129634	0	0	-0.000135	0.00211904
A	ASN	356	S9-S10_Loop	-	13	ASN1227	L ASN 356	-0.00018	0.00041994	-1.34711	0.36769	1.34718	0.367695	0	0	-0.000105	0.00210343
A	TYR	357	S9-S10_Loop	-	13	TYR1228	L TYR 357	-0.000235	0.000478618	0.24616	0.204267	-0.246285	0.20421	0	0	-0.00036	0.00210489
A	GLU	358	S9-S10_Loop	-	13	GLU1229	L GLU 358	-0.000225	0.00046992	593.834	1.30786	-593.833	1.30781	0	0	0.00087	0.00214706
A	PRO	359	S9-S10_Loop	-	13	PRO1230	L PRO 359	-0.000205	0.000448302	0.816495	0.139412	-0.81626	0.139437	0	0	3e-05	0.00208312
A	PRO	360	S9-S10_Loop	-	13	PRO1231	L PRO 360	-0.000285	0.000525904	-2.12307	0.199185	2.12311	0.199091	0	0	-0.00024	0.00212119
A	THR	361	S9-S10_Loop	-	13	THR1232	L THR 361	-0.000335	0.000570636	1.18998	0.280859	-1.18996	0.280813	0	0	-0.00032	0.00214826
A	VAL	362	S9-S10_Loop	-	13	VAL1233	L VAL 362	-0.00041	0.000627256	-2.4428	0.180964	2.44293	0.180943	0	0	-0.00029	0.00213763
A	VAL	363	S9-S10_Loop	-	13	VAL1234	L VAL 363	-0.0005	0.000690543	-0.67298	0.222557	0.67309	0.222561	0	0	-0.00039	0.00214227
A	PRO	364	S9-S10_Loop	-	13	PRO1235	L PRO 364	-0.00046	0.000664568	3.41491	0.224066	-3.41433	0.224027	0	0	0.000115	0.00215053
A	GLY	365	S9-S10_Loop	-	13	GLY1236	L GLY 365	-0.00032	0.00055745	3.12382	0.198309	-3.12359	0.198323	0	0	-9e-05	0.00217494
A	GLY	366	S9-S10_Loop	-	13	GLY1237	L GLY 366	-0.00029	0.000531037	-0.59839	0.351149	0.59838	0.351113	0	0	-0.0003	0.00213839
A	ASP	367	S9-S10_Loop	-	13	ASP1238	L ASP 367	-0.000665	0.000792354	703.123	1.41637	-703.119	1.41615	0	0	0.003555	0.00223805
A	LEU	368	S9-S10_Loop	-	13	LEU1239	L LEU 368	-0.000635	0.000775484	0.663345	0.178365	-0.663195	0.178387	0	0	-0.000485	0.00222744
A	ALA	369	S9-S10_Loop	-	13	ALA1240	L ALA 369	-0.00028	0.000522733	0.75571	0.15207	-0.75575	0.152063	0	0	-0.00032	0.00213476
A	LYS	370	S9-S10_Loop	-	13	LYS1241	L LYS 370	-0.000395	0.000617434	-618.538	2.05653	618.537	2.05639	0	0	-0.001845	0.00215441
A	VAL	371	S9-S10_Loop	-	13	VAL1242	L VAL 371	-0.000295	0.000535607	0.701005	0.152971	-0.70094	0.152943	0	0	-0.00023	0.00213462
A	GLN	372	S9-S10_Loop	-	13	GLN1243	L GLN 372	-0.000225	0.000469388	1.08998	0.581706	-1.08977	0.581655	0	0	-2e-05	0.00211152
A	ARG	373	S10_Beta_Strand	-	13	ARG1244	L ARG 373	-0.00032	0.00055736	-580.783	0.921557	580.782	0.921532	0	0	-0.001045	0.0021751
A	ALA	374	S10_Beta_Strand	-	13	ALA1245	L ALA 374	-0.000135	0.000364657	-3.28342	0.0726845	3.28357	0.0726679	0	0	1e-05	0.00208582
A	VAL	375	S10_Beta_Strand	-	13	VAL1246	L VAL 375	-0.000265	0.00050865	2.18813	0.0785457	-2.18802	0.0784993	0	0	-0.00015	0.00214121
A	CYS	376	S10_Beta_Strand	-	13	CYS1247	L CYS 376	-0.000255	0.000498623	-2.74762	0.197452	2.74748	0.197438	0	0	-0.00039	0.00214849
A	MET	377	S10_Beta_Strand	-	13	MET1248	L MET 377	-0.00037	0.000598206	2.27973	0.23945	-2.27976	0.239487	0	0	-0.0004	0.00219022
A	LEU	378	S10_Beta_Strand	-	13	LEU1249	L LEU 378	-0.000325	0.000561894	-3.24699	0.0648052	3.24742	0.0647685	0	0	0.000105	0.00218532
A	SER	379	S10_Beta_Strand	-	13	SER1250	L SER 379	-0.000215	0.000459157	3.60181	0.241814	-3.60187	0.241762	0	0	-0.000275	0.00213252
A	ASN	380	S10_Beta_Strand	-	13	ASN1251	L ASN 380	-0.000295	0.000535467	0.421355	0.19831	-0.421225	0.19839	0	0	-0.000165	0.00214053
A	THR	381	S10_Beta_Strand	-	13	THR1252	L THR 381	-0.000365	0.00059298	3.5099	0.202357	-3.50988	0.202317	0	0	-0.00034	0.00216599
A	THR	382	H11_Helix	-	13	THR1253	L THR 382	-0.000265	0.00050806	3.39889	0.252214	-3.39874	0.252166	0	0	-0.000115	0.00210673
A	ALA	383	H11_Helix	-	13	ALA1254	L ALA 383	-0.00031	0.000548908	4.03606	0.0685243	-4.03606	0.0685344	0	0	-0.000305	0.00217342
A	ILE	384	H11_Helix	-	13	ILE1255	L ILE 384	-0.00064	0.000777882	4.73363	0.0716007	-4.73328	0.0716497	0	0	-0.00029	0.00225144
A	ALA	385	H11_Helix	-	13	ALA1256	L ALA 385	-0.00031	0.000548361	4.52525	0.119088	-4.52489	0.11905	0	0	4.5e-05	0.0021242
A	GLU	386	H11_Helix	-	13	GLU1257	L GLU 386	-0.00077	0.000849264	709.363	2.06431	-709.356	2.06401	0	0	0.006155	0.00232685
A	ALA	387	H11_Helix	-	13	ALA1258	L ALA 387	-0.00047	0.000672161	5.21161	0.0920715	-5.21123	0.0920057	0	0	-8.5e-05	0.00222289
A	TRP	388	H11_Helix	-	13	TRP1259	L TRP 388	-0.001255	0.00106298	7.56629	0.171434	-7.56572	0.171473	0	0	-0.00068	0.00237605
A	ALA	389	H11_Helix	-	13	ALA1260	L ALA 389	-0.00062	0.000765212	5.21959	0.125331	-5.21877	0.125319	0	0	0.000195	0.00214927
A	ARG	390	H11_Helix	-	13	ARG1261	L ARG 390	-0.00165	0.00119445	-737.59	2.51399	737.583	2.51357	0	0	-0.00894	0.00249207
A	LEU	391	H11_Helix	-	13	LEU1262	L LEU 391	-0.00144	0.00112971	6.3695	0.103411	-6.36832	0.103467	0	0	-0.000265	0.00238515
A	ASP	392	H11_Helix	-	13	ASP1263	L ASP 392	-0.001025	0.0009696	767.791	1.5386	-767.774	1.53804	0	0	0.015305	0.00242104
A	HIE	393	H11_Helix	-	13	HIE1264	L HIE 393	-0.001675	0.00120423	5.88311	1.0318	-5.8816	1.03166	0	0	-0.000175	0.00247362
A	LYS	394	H11_Helix	-	13	LYS1265	L LYS 394	-0.002285	0.00136811	-793.062	2.32999	793.049	2.3293	0	0	-0.01551	0.00279151
A	PHE	395	H11_Helix	-	13	PHE1266	L PHE 395	-0.00221	0.00135041	7.15123	0.145759	-7.14952	0.145721	0	0	-0.0005	0.00252136
A	ASP	396	H11_Helix	-	13	ASP1267	L ASP 396	-0.001585	0.00117713	807.647	2.03871	-807.62	2.03781	0	0	0.02583	0.00266813
A	LEU	397	H11_Helix	-	13	LEU1268	L LEU 397	-0.002515	0.00142048	5.01438	0.217384	-5.01178	0.217273	0	0	8e-05	0.00253276
A	MET	398	H11_Helix	-	13	MET1269	L MET 398	-0.00321	0.00155143	9.59947	0.361944	-9.59557	0.361843	0	0	0.00069	0.00254831
A	TYR	399	H11_Helix	-	13	TYR1270	L TYR 399	-0.002745	0.001469	5.11664	0.487248	-5.11413	0.487048	0	0	-0.000235	0.00261496
A	ALA	400	H11-H11'_Loop	-	13	ALA1271	L ALA 400	-0.00132	0.00108706	4.21187	0.227329	-4.20914	0.227236	0	0	0.001405	0.00231458
A	LYS	401	H11-H11'_Loop	-	13	LYS1272	L LYS 401	-0.004835	0.00173278	-923.627	4.09548	923.543	4.09258	0	0	-0.088505	0.00448259
A	ARG	402	H11-H11'_Loop	-	13	ARG1273	L ARG 402	-0.003945	0.00165462	-860.725	3.23568	860.679	3.23403	0	0	-0.049825	0.00320622
A	ALA	403	H11'_Helix	-	13	ALA1274	L ALA 403	-0.002645	0.00144716	-7.42935	0.17171	7.42661	0.171553	0	0	-0.00539	0.00250233
A	PHE	404	H11'_Helix	-	13	PHE1275	L PHE 404	-0.006205	0.00179366	-3.90752	0.328336	3.90455	0.328223	0	0	-0.00917	0.00275927
A	VAL	405	H11'_Helix	-	13	VAL1276	L VAL 405	-0.002985	0.00151163	-1.87375	0.231463	1.87243	0.231302	0	0	-0.00431	0.00258892
A	HIE	406	H11'_Helix	-	13	HIE1277	L HIE 406	-0.006355	0.00179899	-8.9575	0.587534	8.95401	0.58709	0	0	-0.00985	0.00277621
A	TRP	407	H11'_Helix	-	13	TRP1278	L TRP 407	-0.008625	0.0016942	-0.81004	0.43173	0.808865	0.431477	0	0	-0.0098	0.00271301
A	TYR	408	H11'_Helix	-	13	TYR1279	L TYR 408	-0.00373	0.00162694	1.15562	0.351638	-1.156	0.351541	0	0	-0.004105	0.00266214
A	VAL	409	H11'_Helix	-	13	VAL1280	L VAL 409	-0.00288	0.00149434	-2.78697	0.318443	2.78514	0.318288	0	0	-0.004705	0.00258345
A	GLY	410	H11'-H12_Loop	-	13	GLY1281	L GLY 410	-0.0017	0.00121085	-0.25992	0.302029	0.25976	0.301935	0	0	-0.00186	0.00242208
A	GLU	411	H11'-H12_Loop	-	13	GLU1282	L GLU 411	-0.003055	0.00152765	887.057	2.11436	-887.014	2.11312	0	0	0.040385	0.00299194
A	GLY	412	H11'-H12_Loop	-	13	GLY1283	L GLY 412	-0.001055	0.000982611	-5.30893	0.308283	5.30744	0.30825	0	0	-0.002545	0.00225719
A	MET	413	H11'-H12_Loop	-	13	MET1284	L MET 413	-0.001985	0.0012939	6.42116	0.471124	-6.41898	0.470955	0	0	0.0002	0.00247014
A	GLU	414	H11'-H12_Loop	-	13	GLU1285	L GLU 414	-0.001455	0.00113304	840.041	3.51168	-840.007	3.51052	0	0	0.033135	0.00268769
A	GLU	415	H12_Helix	-	13	GLU1286	L GLU 415	-0.00226	0.00136255	863.964	3.79102	-863.918	3.78931	0	0	0.04371	0.00311157
A	GLY	416	H12_Helix	-	13	GLY1287	L GLY 416	-0.00056	0.000729966	-4.12972	0.204308	4.12865	0.204198	0	0	-0.00163	0.00214426
A	GLU	417	H12_Helix	-	13	GLU1288	L GLU 417	-0.001195	0.00104023	778.53	2.07681	-778.512	2.07635	0	0	0.016665	0.00237885
A	PHE	418	H12_Helix	-	13	PHE1289	L PHE 418	-0.00208	0.00131992	-6.09113	0.181566	6.08957	0.181521	0	0	-0.003635	0.00244806
A	SER	419	H12_Helix	-	13	SER1290	L SER 419	-0.000715	0.000821477	-5.64937	0.594293	5.64813	0.594106	0	0	-0.001965	0.00217546
A	GLU	420	H12_Helix	-	13	GLU1291	L GLU 420	-0.000865	0.000896563	749.009	2.42766	-748.995	2.42727	0	0	0.01306	0.00231463
A	ALA	421	H12_Helix	-	13	ALA1292	L ALA 421	-0.00054	0.000716519	-5.70729	0.126914	5.70616	0.126833	0	0	-0.00167	0.00217698
A	ARG	422	H12_Helix	-	13	ARG1293	L ARG 422	-0.0013	0.00108032	-775.28	2.5564	775.261	2.55571	0	0	-0.02049	0.00253278
A	GLU	423	H12_Helix	-	13	GLU1294	L GLU 423	-0.00064	0.000778653	725.801	1.99144	-725.79	1.99103	0	0	0.01053	0.00233361
A	ASP	424	H12_Helix	-	13	ASP1295	L ASP 424	-0.00052	0.000704947	715.516	1.27333	-715.507	1.27306	0	0	0.008335	0.00219522
A	MET	425	H12_Helix	-	13	MET1296	L MET 425	-0.000835	0.000880866	-4.32085	0.33189	4.3202	0.331843	0	0	-0.001485	0.00228912
A	ALA	426	H12_Helix	-	13	ALA1297	L ALA 426	-0.000375	0.000602184	-3.88347	0.0982026	3.88302	0.0982931	0	0	-0.00082	0.00218678
A	ALA	427	H12_Helix	-	13	ALA1298	L ALA 427	-0.000305	0.00054399	-3.8963	0.0812029	3.89612	0.0812274	0	0	-0.000485	0.00211872
A	LEU	428	H12_Helix	-	13	LEU1299	L LEU 428	-0.00053	0.000711969	-5.20373	0.095244	5.2033	0.0951877	0	0	-0.00097	0.00218048
A	GLU	429	H12_Helix	-	13	GLU1300	L GLU 429	-0.000515	0.000701623	700.528	1.95441	-700.521	1.95422	0	0	0.00709	0.00220993
A	LYS	430	H12_Helix	-	13	LYS1301	L LYS 430	-0.00045	0.000657001	-678.861	3.14018	678.854	3.13994	0	0	-0.006605	0.00220529
A	ASP	431	H12_Helix	-	13	ASP1302	L ASP 431	-0.000325	0.000561761	656.314	1.10689	-656.31	1.10674	0	0	0.00381	0.00218781
A	TYR	432	H12_Helix	-	13	TYR1303	L TYR 432	-0.000485	0.000681854	-2.18878	0.223176	2.18863	0.223209	0	0	-0.00064	0.00214089
A	GLU	433	H12_Helix	-	13	GLU1304	L GLU 433	-0.000385	0.000610266	669.653	1.90113	-669.648	1.90102	0	0	0.00469	0.0021991
A	GLU	434	H12_Helix	-	13	GLU1305	L GLU 434	-0.000255	0.00049767	641.938	1.74158	-641.935	1.74138	0	0	0.00314	0.00215306
A	VAL	435	C-Terminal_Loop	-	13	VAL1306	L VAL 435	-0.000295	0.00053598	-3.26747	0.11951	3.26705	0.119538	0	0	-0.000715	0.0021679
A	GLY	436	C-Terminal_Loop	-	13	GLY1307	L GLY 436	-0.0001	0.000314484	-2.66879	0.237757	2.66882	0.237711	0	0	-7e-05	0.00210203
A	VAL	437	C-Terminal_Loop	-	13	VAL1308	L VAL 437	-0.00026	0.000503289	-1.17016	0.218575	1.17008	0.218604	0	0	-0.000335	0.00222615
A	ASP	438	C-Terminal_Loop	-	13	ASP1309	L ASP 438	-0.000175	0.00041494	606.088	1.48208	-606.086	1.48203	0	0	0.001615	0.00215344
A	SER	439	C-Terminal_Loop	-	13	SER1310	L SER 439	-0.00014	0.000371551	-1.1717	0.456532	1.17158	0.456567	0	0	-0.00025	0.00216494
A	VAL	440	C-Terminal_Tail	-	13	VAL1311	L VAL 440	-0.000145	0.000377657	583.776	2.37099	-583.775	2.37097	0	0	0.001265	0.0021115
A	LIG	0	GTP	-	13	gtp1312	L gtp 441	-0.007645	0.00176734	3299.23	6.32359	-3299.16	6.31991	0	0	0.06822	0.00569136
A	LIG	0	Mg+	-	13	Mg+1313	L Mg+ 442	-7.5e-05	0.000272443	-1656.5	3.19038	1656.45	3.18848	0	0	-0.04628	0.00316564
B	MET	1	N-Terminal	-	13	MET1314	L MET 443	-0.00607	0.00179181	-911.331	2.22549	911.278	2.22363	0	0	-0.05933	0.00387821
B	ARG	2	N-Terminal	-	13	ARG1315	L ARG 444	-0.008775	0.00167563	-897.47	2.08488	897.429	2.08313	0	0	-0.050345	0.00353815
B	GLU	3	N-Terminal	-	13	GLU1316	L GLU 445	-0.010595	0.0013877	951.433	2.40329	-951.334	2.40062	0	0	0.088705	0.0044288
B	ILE	4	N-Terminal	-	13	ILE1317	L ILE 446	-0.01935	0.00178607	-2.10512	0.334806	2.15291	0.334337	0	0	0.02843	0.00397879
B	VAL	5	N-Terminal	-	13	VAL1318	L VAL 447	-0.024945	0.00118919	-2.33025	0.414273	2.39972	0.414419	0	0	0.04453	0.00584852
B	HIE	6	S1_Beta_Strand	-	13	HIE1319	L HIE 448	-0.072985	0.00184549	-3.68437	1.30168	3.78259	1.31376	0	0	0.025235	0.0209626
B	ILE	7	S1_Beta_Strand	-	13	ILE1320	L ILE 449	-0.085905	0.0019416	-6.95674	0.472249	7.20566	0.476713	0	0	0.16301	0.0232968
B	GLN	8	S1_Beta_Strand	-	13	GLN1321	L GLN 450	-0.20751	0.00447032	-14.7517	1.24449	15.9944	1.26789	0	0	1.03522	0.0695814
B	ALA	9	S1_Beta_Strand	-	13	ALA1322	L ALA 451	-0.222785	0.00480748	-8.09559	0.545875	10.2459	0.567625	0	0	1.92747	0.116316
B	GLY	10	S1-H1_(T1)_Loop	(GNP)	13	GLY1323	L GLY 452	-0.485085	0.0147575	-23.5132	0.861372	25.0535	0.862103	0	0	1.05519	0.187369
B	GLN	11	S1-H1_(T1)_Loop	(GNP)	13	GLN1324	L GLN 453	-14.1671	1.49061	-18.2042	6.84437	32.7564	5.74608	-4.19397	0.283644	-3.80887	2.41309
B	CYS	12	H1_Helix	(GNP)	13	CYS1325	L CYS 454	-1.10631	0.0452061	-18.1731	0.868082	18.2052	0.850406	0	0	-1.07425	0.267768
B	GLY	13	H1_Helix	-	13	GLY1326	L GLY 455	-0.224045	0.00593193	-15.4695	0.417135	15.1115	0.43614	0	0	-0.582065	0.0903195
B	ASN	14	H1_Helix	-	13	ASN1327	L ASN 456	-0.53045	0.0159481	-31.4187	1.32888	33.5289	1.32679	0	0	1.5798	0.162869
B	GLN	15	H1_Helix	(GNP)	13	GLN1328	L GLN 457	-2.93506	0.365887	-14.3253	7.08709	21.2094	6.86199	-0.373234	0.12843	3.57586	0.360387
B	ILE	16	H1_Helix	-	13	ILE1329	L ILE 458	-0.398395	0.0109545	-8.88173	0.442409	9.08078	0.449633	0	0	-0.199355	0.0521922
B	GLY	17	H1_Helix	-	13	GLY1330	L GLY 459	-0.0894	0.00241608	-15.841	0.373418	16.217	0.384476	0	0	0.286665	0.0292846
B	ALA	18	H1_Helix	-	13	ALA1331	L ALA 460	-0.1592	0.00505813	-15.4884	0.558308	16.0689	0.553097	0	0	0.42136	0.0311261
B	LYS	19	H1_Helix	-	13	LYS1332	L LYS 461	-0.306945	0.00934655	-1221.66	8.39	1224.29	8.45957	0	0	2.33055	0.157054
B	PHE	20	H1_Helix	-	13	PHE1333	L PHE 462	-0.097745	0.0022389	-9.89598	0.267712	9.88558	0.272895	0	0	-0.10815	0.0172837
B	TRP	21	H1_Helix	-	13	TRP1334	L TRP 463	-0.10489	0.00240927	-18.6341	0.468028	18.5074	0.466434	0	0	-0.231585	0.0160599
B	GLU	22	H1_Helix	-	13	GLU1335	L GLU 464	-0.131845	0.00413397	1175.13	6.07922	-1173.88	6.04207	0	0	1.11868	0.0669382
B	VAL	23	H1_Helix	(TAX)	13	VAL1336	L VAL 465	-0.05838	0.00189725	-8.73967	0.29187	8.90954	0.290488	0	0	0.111495	0.0127389
B	ILE	24	H1_Helix	-	13	ILE1337	L ILE 466	-0.03754	0.00154561	-11.4462	0.232049	11.4999	0.234442	0	0	0.01624	0.00855242
B	SER	25	H1_Helix	-	13	SER1338	L SER 467	-0.026935	0.00137988	-14.0058	0.531084	14.0127	0.527682	0	0	-0.019995	0.00777563
B	ASP	26	H1_Helix	(TAX)	13	ASP1339	L ASP 468	-0.03	0.00160064	1022.19	4.86045	-1021.94	4.84264	0	0	0.215975	0.0198598
B	GLU	27	H1-H1'_Loop	(TAX)	13	GLU1340	L GLU 469	-0.022465	0.001541	980.028	3.06457	-980.025	3.06107	0	0	-0.019855	0.00986668
B	HID	28	H1-H1'_Loop	-	13	HID1341	L HID 470	-0.0183	0.0017199	-0.81339	0.399081	0.79355	0.398728	0	0	-0.03814	0.00338349
B	GLY	29	H1-H1'_Loop	-	13	GLY1342	L GLY 471	-0.008155	0.00171883	-5.39461	0.430793	5.39419	0.430348	0	0	-0.00857	0.00288516
B	ILE	30	H1-H1'_Loop	-	13	ILE1343	L ILE 472	-0.026815	0.00143926	1.94448	0.447543	-1.9053	0.44669	0	0	0.012365	0.00362858
B	ASP	31	H1-H1'_Loop	-	13	ASP1344	L ASP 473	-0.034415	0.00203926	1050.24	4.31676	-1049.88	4.30209	0	0	0.325515	0.0177907
B	PRO	32	H1-H1'_Loop	-	13	PRO1345	L PRO 474	-0.0768	0.00580571	1.72156	0.615523	-1.66709	0.613764	0	0	-0.02233	0.00701684
B	THR	33	H1-H1'_Loop	-	13	THR1346	L THR 475	-0.04483	0.00312071	-3.70752	0.944022	3.74359	0.940153	0	0	-0.00876	0.00694648
B	GLY	34	H1-H1'_Loop	-	13	GLY1347	L GLY 476	-0.014405	0.00130703	-6.51638	0.294866	6.51792	0.294231	0	0	-0.012865	0.00327737
B	SER	35	H1-H1'_Loop	-	13	SER1348	L SER 477	-0.01486	0.00132996	3.18897	0.887517	-3.18022	0.886491	0	0	-0.0061	0.00321689
B	TYR	36	H1-H1'_Loop	-	13	TYR1349	L TYR 478	-0.01516	0.00133557	-2.63156	0.576652	2.63231	0.576179	0	0	-0.01442	0.00253318
B	HIP	37	H1-H1'_Loop	-	13	HIP1350	L HIP 479	-0.018535	0.00166939	-987.784	3.64477	987.593	3.63694	0	0	-0.20979	0.0106113
B	GLY	38	H1-H1'_Loop	-	13	GLY1351	L GLY 480	-0.004635	0.00171691	-3.4532	0.490983	3.45284	0.490541	0	0	-0.005	0.00273919
B	ASP	39	H1-H1'_Loop	-	13	ASP1352	L ASP 481	-0.00679	0.00178115	899.158	3.98055	-899.079	3.97694	0	0	0.072925	0.0056002
B	SER	40	H1-H1'_Loop	-	13	SER1353	L SER 482	-0.004125	0.00166893	6.04434	0.600189	-6.04066	0.599933	0	0	-0.00045	0.00265305
B	ASP	41	H1-H1'_Loop	-	13	ASP1354	L ASP 483	-0.004075	0.00166915	846.361	2.55237	-846.311	2.5504	0	0	0.046175	0.00359739
B	LEU	42	H1-H1'_Loop	-	13	LEU1355	L LEU 484	-0.005545	0.0017778	3.90386	0.230853	-3.89958	0.230664	0	0	-0.001275	0.00269122
B	GLN	43	H1-H1'_Loop	-	13	GLN1356	L GLN 485	-0.009805	0.00152762	2.62664	1.32453	-2.61883	1.32362	0	0	-0.00199	0.00281304
B	LEU	44	H1-H1'_Loop	-	13	LEU1357	L LEU 486	-0.008155	0.00172911	3.43011	0.368104	-3.43021	0.367863	0	0	-0.008245	0.00271439
B	GLU	47	H1-H1'_Loop	-	13	GLU1358	L GLU 487	-0.005105	0.00175524	853.291	2.25371	-853.244	2.25195	0	0	0.0418	0.0035227
B	ARG	48	H1-H1'_Loop	-	13	ARG1359	L ARG 488	-0.00865	0.00169717	-877.343	2.72404	877.296	2.72244	0	0	-0.05534	0.00355602
B	ILE	49	H1'_Helix	-	13	ILE1360	L ILE 489	-0.012445	0.00100937	7.95984	0.169417	-7.94469	0.1693	0	0	0.002705	0.00259567
B	ASN	50	H1'_Helix	-	13	ASN1361	L ASN 490	-0.008555	0.00169767	7.11197	1.57051	-7.09999	1.56945	0	0	0.00343	0.00319575
B	VAL	51	H1'_Helix	-	13	VAL1362	L VAL 491	-0.010145	0.00147157	6.49844	0.204136	-6.46575	0.204179	0	0	0.02254	0.00346824
B	TYR	52	H1'_Helix	-	13	TYR1363	L TYR 492	-0.02761	0.00132308	3.79126	0.210253	-3.80305	0.209954	0	0	-0.03939	0.00384964
B	TYR	53	H1'-S2_Loop	-	13	TYR1364	L TYR 493	-0.031155	0.00163754	-10.2693	0.501295	10.2306	0.50096	0	0	-0.06985	0.00377571
B	ASN	54	H1'-S2_Loop	-	13	ASN1365	L ASN 494	-0.016205	0.00145761	-5.81176	1.30658	5.81033	1.30575	0	0	-0.01764	0.00327835
B	GLU	55	H1'-S2_Loop	-	13	GLU1366	L GLU 495	-0.012445	0.00119559	954.044	4.01705	-953.925	4.013	0	0	0.106685	0.00584544
B	ALA	56	H1'-S2_Loop	-	13	ALA1367	L ALA 496	-0.011015	0.0014171	-8.82338	0.471455	8.81292	0.470697	0	0	-0.021485	0.00269895
B	ALA	57	H1'-S2_Loop	-	13	ALA1368	L ALA 497	-0.009745	0.00157325	6.36558	0.617387	-6.35201	0.616284	0	0	0.003825	0.00322225
B	GLY	58	H1'-S2_Loop	-	13	GLY1369	L GLY 498	-0.005885	0.00176404	4.28172	0.562951	-4.27311	0.562118	0	0	0.00272	0.00297377
B	ASN	59	H1'-S2_Loop	-	13	ASN1370	L ASN 499	-0.008935	0.00164179	-0.85897	1.08446	0.86274	1.08354	0	0	-0.005165	0.00294583
B	LYS	60	H1'-S2_Loop	-	13	LYS1371	L LYS 500	-0.025605	0.00184518	-1053.04	7.64833	1052.84	7.64233	0	0	-0.232435	0.0198559
B	TYR	61	H1'-S2_Loop	-	13	TYR1372	L TYR 501	-0.02341	0.00162077	6.85279	0.476563	-6.81091	0.475587	0	0	0.01847	0.00347086
B	VAL	62	H1'-S2_Loop	-	13	VAL1373	L VAL 502	-0.030665	0.0016381	-10.5039	0.312506	10.5729	0.313126	0	0	0.03831	0.00614969
B	PRO	63	H1'-S2_Loop	-	13	PRO1374	L PRO 503	-0.03971	0.00157259	3.45876	0.481646	-3.44149	0.481927	0	0	-0.022435	0.00592584
B	ARG	64	H1'-S2_Loop	-	13	ARG1375	L ARG 504	-0.03193	0.00163764	-1010.1	2.75503	1009.98	2.75051	0	0	-0.15107	0.00760437
B	ALA	65	S2_Beta_Strand	-	13	ALA1376	L ALA 505	-0.03928	0.0014627	-2.7857	0.468809	3.00329	0.46772	0	0	0.17831	0.0120121
B	ILE	66	S2_Beta_Strand	-	13	ILE1377	L ILE 506	-0.090725	0.00197044	-2.79759	0.407813	3.00797	0.411775	0	0	0.11965	0.0220721
B	LEU	67	S2_Beta_Strand	-	13	LEU1378	L LEU 507	-0.23522	0.00520322	-3.44439	0.661196	4.22595	0.671468	0	0	0.54633	0.0506852
B	VAL	68	S2_Beta_Strand	-	13	VAL1379	L VAL 508	-0.310895	0.00580413	-1.65771	0.573531	3.28302	0.611362	0	0	1.31442	0.111931
B	ASP	69	S2_Beta_Strand	-	13	ASP1380	L ASP 509	-1.46142	0.0509464	1519.07	8.95738	-1512.09	8.8465	-0.00105721	0.00374396	5.51465	0.556073
B	LEU	70	S2-H2_(T2)_Loop	-	13	LEU1381	L LEU 510	-2.31179	0.0806455	-12.3698	1.05638	14.5998	1.12727	-0.000574272	0.00198951	-0.0823443	0.356464
B	GLU	71	S2-H2_(T2)_Loop	-	13	GLU1382	L GLU 511	-7.5281	3.03947	1389.6	21.1802	-1422.99	17.7538	-4.40695	0.178574	-45.3307	5.97392
B	PRO	72	H2_Helix	-	13	PRO1383	L PRO 512	-13.5853	0.814904	14.2513	2.38534	-12.2165	2.0729	-1.76242	0.14763	-13.313	1.00229
B	GLY	73	H2_Helix	-	13	GLY1384	L GLY 513	-9.24357	0.66072	11.1679	2.96002	-3.11395	2.55973	-1.698	0.171317	-2.88761	1.06715
B	THR	74	H2_Helix	-	13	THR1385	L THR 514	-4.1935	0.328205	16.1083	1.75468	-11.087	1.53951	-0.132616	0.0490668	0.695149	0.888096
B	MET	75	H2_Helix	-	13	MET1386	L MET 515	-1.62635	0.0676864	-19.6659	1.82866	20.9089	1.91092	-0.00015948	0.00121518	-0.383464	0.239108
B	ASP	76	H2_Helix	-	13	ASP1387	L ASP 516	-12.105	1.25721	1770.03	31.0454	-1723.08	26.5634	-2.65328	0.254852	32.1914	4.90144
B	SER	77	H2_Helix	-	13	SER1388	L SER 517	-5.63616	0.606545	-18.8445	5.9572	29.0086	5.43343	-1.28898	0.209131	3.23902	0.987396
B	VAL	78	H2_Helix	-	13	VAL1389	L VAL 518	-0.965795	0.050276	-10.8618	0.967161	12.4791	0.960239	0	0	0.651435	0.107874
B	ARG	79	H2-H2'_Loop	-	13	ARG1390	L ARG 519	-3.32461	0.718174	-1462.22	18.3668	1464.5	18.2079	-0.457603	0.121841	-1.50317	1.43509
B	SER	80	H2-H2'_Loop	-	13	SER1391	L SER 520	-3.74505	0.823303	-18.1239	4.31859	22.8702	4.14791	-0.75249	0.226492	0.24884	0.779902
B	GLY	81	H2-H2'_Loop	-	13	GLY1392	L GLY 521	-0.528225	0.058191	-5.76151	1.34891	6.86092	1.33275	-0.000765324	0.00390563	0.570425	0.0691065
B	PRO	82	H2-H2'_Loop	-	13	PRO1393	L PRO 522	-0.405445	0.0255005	11.0298	0.87417	-10.6491	0.863642	0	0	-0.024835	0.0313305
B	PHE	83	H2'_Helix	-	13	PHE1394	L PHE 523	-0.16879	0.0088947	-2.38516	0.486282	2.58252	0.486897	0	0	0.028565	0.0192446
B	GLY	84	H2'_Helix	-	13	GLY1395	L GLY 524	-0.163285	0.017423	-6.57142	0.926891	7.11335	0.919414	-1.188e-05	0.000167588	0.378628	0.0354298
B	GLN	85	H2'_Helix	-	13	GLN1396	L GLN 525	-0.35585	0.137719	-3.12058	4.26108	4.02761	4.29455	-0.0456462	0.063572	0.505534	0.102646
B	ILE	86	H2'-H2''_Loop	-	13	ILE1397	L ILE 526	-0.08817	0.00423372	-7.40992	0.388928	7.51258	0.389075	0	0	0.014495	0.0108885
B	PHE	87	H2'-H2''_Loop	-	13	PHE1398	L PHE 527	-0.17655	0.00672132	3.27089	0.803599	-3.24403	0.79957	0	0	-0.149695	0.0214246
B	ARG	88	H2'-H2''_Loop	-	13	ARG1399	L ARG 528	-0.089475	0.00318802	-1100.61	4.05683	1100.65	4.05296	0	0	-0.04864	0.022775
B	PRO	89	H2''_Helix	-	13	PRO1400	L PRO 529	-0.14918	0.00918173	10.8571	0.590181	-10.6351	0.581863	0	0	0.07282	0.0162841
B	ASP	90	H2''_Helix	-	13	ASP1401	L ASP 530	-0.08347	0.00330873	1185.32	5.04195	-1184.62	5.01288	0	0	0.61089	0.0350972
B	ASN	91	H2''_Helix	-	13	ASN1402	L ASN 531	-0.08968	0.00252182	1.48858	0.62643	-1.21863	0.629511	0	0	0.180265	0.0170293
B	PHE	92	S3_Beta_Strand	-	13	PHE1403	L PHE 532	-0.431635	0.0183017	-6.06505	1.0595	6.54579	1.03993	0	0	0.04911	0.064128
B	VAL	93	S3_Beta_Strand	-	13	VAL1404	L VAL 533	-0.275925	0.00762665	3.58602	0.62292	-2.55412	0.633358	0	0	0.755975	0.05415
B	PHE	94	S3_Beta_Strand	-	13	PHE1405	L PHE 534	-1.90361	0.246645	-6.55302	0.686501	10.3953	0.684331	-0.104585	0.0848045	1.8341	0.294132
B	GLY	95	S3-H3'_(T3)_Loop	-	13	GLY1406	L GLY 535	-1.6334	0.13684	-4.39503	1.27875	12.082	1.32381	-0.0308359	0.0211919	6.02271	0.315688
B	GLN	96	S3-H3'_(T3)_Loop	-	13	GLN1407	L GLN 536	-28.696	2.54684	-54.0087	10.2047	83.1867	8.46623	-6.40309	0.427114	-5.92111	4.14872
B	SER	97	S3-H3'_(T3)_Loop	-	13	SER1408	L SER 537	-21.6802	1.65301	-25.8108	7.65297	47.8049	5.69262	-4.12289	0.210811	-3.80899	3.39224
B	GLY	98	S3-H3'_(T3)_Loop	-	13	GLY1409	L GLY 538	-8.0293	0.618953	-8.19001	4.60119	18.7106	3.89023	-1.26812	0.134912	1.22313	1.35053
B	ALA	99	S3-H3'_(T3)_Loop	(GNP)	13	ALA1410	L ALA 539	-5.7429	0.408169	4.3822	1.66197	2.40188	1.70964	-0.0636891	0.0500357	0.977481	0.594257
B	GLY	100	S3-H3'_(T3)_Loop	(GNP)	13	GLY1411	L GLY 540	-24.3791	1.9851	-38.4375	4.6737	44.9738	2.38625	-5.62879	0.132898	-23.4716	2.7865
B	ASN	101	S3-H3'_(T3)_Loop	(GNP)	13	ASN1412	L ASN 541	-33.7424	2.38648	-67.1229	7.54226	49.1355	4.61268	-4.64169	0.131489	-56.3716	4.28938
B	ASN	102	S3-H3'_(T3)_Loop	-	13	ASN1413	L ASN 542	-8.12402	0.426968	-49.0073	2.14911	56.2459	2.28691	-0.483431	0.0455891	-1.36891	0.598147
B	TRP	103	S3-H3'_(T3)_Loop	-	13	TRP1414	L TRP 543	-1.042	0.0299144	-0.76688	0.696483	0.464585	0.719056	0	0	-1.34429	0.156734
B	ALA	104	S3-H3'_(T3)_Loop	-	13	ALA1415	L ALA 544	-0.49037	0.0155462	-22.4053	0.819284	23.28	0.852142	0	0	0.38437	0.13976
B	LYS	105	H3'_Helix	-	13	LYS1416	L LYS 545	-5.16477	0.4461	-1731.39	23.9113	1757.44	23.494	-1.12561	0.195906	19.7577	2.85304
B	GLY	106	H3'_Helix	-	13	GLY1417	L GLY 546	-0.353345	0.011787	-13.9923	0.638529	14.309	0.643904	0	0	-0.03662	0.107333
B	HID	107	H3'_Helix	-	13	HID1418	L HID 547	-0.264145	0.00622696	-22.4673	0.936393	22.791	0.942928	0	0	0.05962	0.072971
B	TYR	108	H3'_Helix	-	13	TYR1419	L TYR 548	-0.38925	0.0207589	-16.5282	2.29742	17.8107	2.29777	0	0	0.893255	0.0800628
B	THR	109	H3'_Helix	-	13	THR1420	L THR 549	-0.87507	0.161863	-15.2484	2.592	17.2991	2.51102	-0.0562231	0.0592857	1.11941	0.362141
B	GLU	110	H3'-H3_Bend	-	13	GLU1421	L GLU 550	-1.80552	0.590127	1495.93	21.6934	-1485.4	20.9278	-0.282876	0.158637	8.43846	1.18836
B	GLY	111	H3_Helix	-	13	GLY1422	L GLY 551	-0.1761	0.00710031	-11.3021	0.53515	11.5792	0.534119	0	0	0.101	0.0499654
B	ALA	112	H3_Helix	-	13	ALA1423	L ALA 552	-0.120135	0.00456011	-12.4862	0.559199	12.6592	0.555632	0	0	0.052905	0.0249982
B	GLU	113	H3_Helix	-	13	GLU1424	L GLU 553	-0.38132	0.0403104	1407.02	11.4486	-1403.83	11.2586	-0.00443754	0.0159716	2.80491	0.336728
B	LEU	114	H3_Helix	-	13	LEU1425	L LEU 554	-0.37532	0.0121865	-10.5372	0.52294	11.103	0.51872	0	0	0.19049	0.041461
B	VAL	115	H3_Helix	-	13	VAL1426	L VAL 555	-0.106105	0.00286166	-10.1234	0.360864	10.3081	0.364917	0	0	0.078585	0.0208814
B	ASP	116	H3_Helix	-	13	ASP1427	L ASP 556	-0.069105	0.00262666	1253.31	6.69167	-1252.84	6.65557	0	0	0.40398	0.0438098
B	SER	117	H3_Helix	-	13	SER1428	L SER 557	-0.082605	0.00277023	-12.7426	1.49345	13.2796	1.49922	0	0	0.45436	0.0313645
B	VAL	118	H3_Helix	-	13	VAL1429	L VAL 558	-0.10182	0.00246862	-11.1484	0.375044	11.3853	0.376526	0	0	0.135165	0.0188978
B	LEU	119	H3_Helix	-	13	LEU1430	L LEU 559	-0.04769	0.00174703	-10.0004	0.268041	9.9845	0.268369	0	0	-0.063635	0.00670272
B	ASP	120	H3_Helix	-	13	ASP1431	L ASP 560	-0.037935	0.00166739	1155.6	4.1226	-1155.32	4.11061	0	0	0.24126	0.0164902
B	VAL	121	H3_Helix	-	13	VAL1432	L VAL 561	-0.053165	0.00176055	-13.6395	0.281322	13.7792	0.281696	0	0	0.08663	0.00960166
B	VAL	122	H3_Helix	-	13	VAL1433	L VAL 562	-0.034125	0.001696	-10.9234	0.2197	10.9442	0.219692	0	0	-0.013355	0.00608601
B	ARG	123	H3_Helix	-	13	ARG1434	L ARG 563	-0.03017	0.00162995	-1124.29	4.81675	1124.14	4.81134	0	0	-0.1743	0.0101638
B	LYS	124	H3_Helix	-	13	LYS1435	L LYS 564	-0.029415	0.00151747	-1115.77	6.29753	1115.63	6.293	0	0	-0.16707	0.0138134
B	GLU	125	H3_Helix	-	13	GLU1436	L GLU 565	-0.027885	0.00141107	1082.52	3.38853	-1082.3	3.38097	0	0	0.193505	0.0108621
B	SER	126	H3_Helix	-	13	SER1437	L SER 566	-0.011125	0.0012788	-11.4929	0.42278	11.4863	0.422255	0	0	-0.017735	0.00327769
B	GLU	127	H3-S4_Loop	-	13	GLU1438	L GLU 567	-0.01129	0.00122309	987.84	3.52675	-987.748	3.52387	0	0	0.08104	0.00462243
B	SER	128	H3-S4_Loop	-	13	SER1439	L SER 568	-0.00858	0.00168858	-8.54192	0.962726	8.54209	0.961927	0	0	-0.0084	0.00311544
B	CYS	129	H3-S4_Loop	-	13	CYS1440	L CYS 569	-0.008565	0.00169902	1.31341	0.421057	-1.31642	0.420933	0	0	-0.01157	0.00283143
B	ASP	130	H3-S4_Loop	-	13	ASP1441	L ASP 570	-0.00544	0.00177315	921.103	2.7266	-921.033	2.72428	0	0	0.064935	0.00394244
B	CYM	131	H3-S4_Loop	-	13	CYM1442	L CYM 571	-0.00461	0.00172129	910.935	2.16067	-910.874	2.15884	0	0	0.056035	0.00350036
B	LEU	132	H3-S4_Loop	-	13	LEU1443	L LEU 572	-0.011275	0.00121055	-6.19614	0.375536	6.20366	0.375301	0	0	-0.003755	0.0026259
B	GLN	133	H3-S4_Loop	-	13	GLN1444	L GLN 573	-0.009635	0.00157077	-2.64602	0.652885	2.65668	0.652513	0	0	0.001015	0.00281592
B	GLY	134	S4_Beta_Strand	-	13	GLY1445	L GLY 574	-0.007025	0.00178676	-2.82756	0.243686	2.8491	0.243437	0	0	0.014515	0.00332738
B	PHE	135	S4_Beta_Strand	-	13	PHE1446	L PHE 575	-0.030025	0.00163943	-6.04687	0.445553	6.06752	0.446741	0	0	-0.00937	0.00464962
B	GLN	136	S4_Beta_Strand	-	13	GLN1447	L GLN 576	-0.04297	0.00158758	-1.94836	1.37879	2.12387	1.3833	0	0	0.132535	0.0147623
B	LEU	137	S4_Beta_Strand	-	13	LEU1448	L LEU 577	-0.086645	0.00207114	-10.6898	0.477444	11.0714	0.481845	0	0	0.294935	0.0285938
B	THR	138	S4_Beta_Strand	-	13	THR1449	L THR 578	-0.13175	0.00246606	1.43664	0.783208	-0.713925	0.790766	0	0	0.590965	0.0538389
B	HID	139	S4_Beta_Strand	-	13	HID1450	L HID 579	-0.26089	0.00429271	-29.316	0.879568	30.3427	0.87767	0	0	0.76586	0.0950287
B	SER	140	S4-H4_(T4)_Loop	(GNP)	13	SER1451	L SER 580	-0.479225	0.0103848	-8.46415	1.69506	10.6424	1.72052	0	0	1.69901	0.277063
B	LEU	141	S4-H4_(T4)_Loop	-	13	LEU1452	L LEU 581	-0.43667	0.0108102	14.1341	0.602205	-11.6953	0.61717	0	0	2.00209	0.168839
B	GLY	142	S4-H4_(T4)_Loop	(GNP)	13	GLY1453	L GLY 582	-0.87353	0.0350843	20.1779	0.739476	-17.8233	0.745478	-1.3572e-05	0.000135381	1.48112	0.232913
B	GLY	143	S4-H4_(T4)_Loop	(GNP)	13	GLY1454	L GLY 583	-1.08341	0.0419234	-12.2445	1.0468	16.253	1.11678	-0.00258476	0.00274903	2.92251	0.402776
B	GLY	144	H4_Helix	(GNP)	13	GLY1455	L GLY 584	-1.09411	0.035547	-21.6044	0.983381	24.8387	1.05228	0	0	2.1402	0.541374
B	THR	145	H4_Helix	(GNP)	13	THR1456	L THR 585	-1.35232	0.0413039	-11.7782	1.12467	20.5711	1.28622	-4.6368e-05	0.000331108	7.44054	0.83236
B	GLY	146	H4_Helix	(GNP)	13	GLY1457	L GLY 586	-0.261135	0.00543757	-12.421	0.545081	12.7546	0.563296	0	0	0.07244	0.178474
B	SER	147	H4_Helix	-	13	SER1458	L SER 587	-0.324005	0.00772282	-12.8394	1.07502	13.3044	1.05623	0	0	0.14097	0.179518
B	GLY	148	H4_Helix	-	13	GLY1459	L GLY 588	-0.16342	0.00361549	-19.6296	0.562821	19.9905	0.577997	0	0	0.1975	0.0925356
B	MET	149	H4_Helix	-	13	MET1460	L MET 589	-0.315915	0.00916061	-15.7779	1.72194	15.906	1.77319	0	0	-0.187835	0.0981376
B	GLY	150	H4_Helix	-	13	GLY1461	L GLY 590	-0.07518	0.00217946	-13.4516	0.356989	13.4128	0.35605	0	0	-0.113975	0.0345618
B	THR	151	H4_Helix	-	13	THR1462	L THR 591	-0.102955	0.00222977	-13.6658	0.907467	14.0164	0.909596	0	0	0.247645	0.0479074
B	LEU	152	H4_Helix	-	13	LEU1463	L LEU 592	-0.11999	0.00278097	-15.8662	0.396909	16.0342	0.399296	0	0	0.04799	0.0299891
B	LEU	153	H4_Helix	-	13	LEU1464	L LEU 593	-0.090045	0.00250398	-11.4835	0.323134	11.572	0.324332	0	0	-0.001525	0.0196818
B	ILE	154	H4_Helix	-	13	ILE1465	L ILE 594	-0.055715	0.00170898	-12.398	0.251103	12.446	0.254024	0	0	-0.007765	0.0134959
B	SER	155	H4_Helix	-	13	SER1466	L SER 595	-0.029175	0.00154949	-16.7484	1.25312	16.7795	1.2517	0	0	0.001905	0.0108625
B	LYS	156	H4_Helix	-	13	LYS1467	L LYS 596	-0.04793	0.00176196	-1236.14	6.53596	1236.06	6.53513	0	0	-0.130795	0.0239123
B	ILE	157	H4_Helix	-	13	ILE1468	L ILE 597	-0.033235	0.00170882	-10.4492	0.22089	10.4805	0.22078	0	0	-0.001925	0.00551759
B	ARG	158	H4_Helix	-	13	ARG1469	L ARG 598	-0.024935	0.00124164	-1088.23	4.26205	1088.09	4.25835	0	0	-0.172485	0.00754513
B	GLU	159	H4_Helix	-	13	GLU1470	L GLU 599	-0.018465	0.00173522	1112.72	7.72713	-1112.56	7.7203	0	0	0.14122	0.00914392
B	GLU	160	H4_Helix	-	13	GLU1471	L GLU 600	-0.017145	0.00164442	1081.77	4.00723	-1081.63	4.00207	0	0	0.126315	0.00732214
B	TYR	161	H4-S5_Loop	-	13	TYR1472	L TYR 601	-0.01843	0.0017467	3.53438	1.02843	-3.53898	1.02804	0	0	-0.023025	0.00314909
B	PRO	162	H4-S5_Loop	-	13	PRO1473	L PRO 602	-0.008525	0.00170806	1.66576	0.521641	-1.66962	0.5211	0	0	-0.012375	0.00286974
B	ASP	163	H4-S5_Loop	-	13	ASP1474	L ASP 603	-0.00656	0.00179613	968.402	2.78685	-968.326	2.78455	0	0	0.06973	0.00401402
B	ARG	164	H4-S5_Loop	-	13	ARG1475	L ARG 604	-0.01284	0.000781537	-964.552	2.69172	964.48	2.68927	0	0	-0.084165	0.00383397
B	ILE	165	S5_Beta_Strand	-	13	ILE1476	L ILE 605	-0.013805	0.000899764	3.82322	0.325721	-3.79968	0.325568	0	0	0.00974	0.0032187
B	MET	166	S5_Beta_Strand	-	13	MET1477	L MET 606	-0.02746	0.00147403	-0.83395	0.762217	0.8671	0.762977	0	0	0.00569	0.00483638
B	ASN	167	S5_Beta_Strand	-	13	ASN1478	L ASN 607	-0.03028	0.00162208	15.3647	0.873788	-15.2548	0.873227	0	0	0.079615	0.0112296
B	THR	168	S5_Beta_Strand	-	13	THR1479	L THR 608	-0.05478	0.00165904	-8.93761	0.815006	9.22296	0.816656	0	0	0.230575	0.0210184
B	PHE	169	S5_Beta_Strand	-	13	PHE1480	L PHE 609	-0.10555	0.00238302	8.7505	0.390598	-8.66423	0.389221	0	0	-0.01928	0.0215522
B	SER	170	S5_Beta_Strand	-	13	SER1481	L SER 610	-0.120775	0.00317398	-9.08164	0.997845	9.77165	1.00616	0	0	0.569225	0.0517552
B	VAL	171	S5-H5_(T5)_Loop	(GNP)	13	VAL1482	L VAL 611	-0.4553	0.0120519	11.507	0.375796	-9.47583	0.391266	0	0	1.5759	0.0945536
B	VAL	172	S5-H5_(T5)_Loop	-	13	VAL1483	L VAL 612	-0.365755	0.00896347	-8.1762	0.560108	10.7084	0.581884	0	0	2.16644	0.111961
B	PRO	173	S5-H5_(T5)_Loop	-	13	PRO1484	L PRO 613	-1.11946	0.0394967	-5.47986	1.18466	8.2771	1.20075	-0.00015768	0.000906893	1.67763	0.155666
B	SER	174	S5-H5_(T5)_Loop	-	13	SER1485	L SER 614	-2.00217	0.130435	0.6605	1.96687	1.65059	2.01358	-0.00533092	0.0101137	0.303584	0.511205
B	PRO	175	S5-H5_(T5)_Loop	-	13	PRO1486	L PRO 615	-9.96401	1.53554	-32.9767	5.62994	36.5792	4.01583	-2.28091	0.21352	-8.64243	2.13181
B	LYS	176	S5-H5_(T5)_Loop	-	13	LYS1487	L LYS 616	-11.3082	1.47941	-1146.62	19.3985	1165.4	18.8278	-2.6043	0.339709	4.87663	2.37936
B	VAL	177	S5-H5_(T5)_Loop	-	13	VAL1488	L VAL 617	-17.2002	1.35722	-2.5859	2.60725	13.8455	2.17531	-2.75045	0.207801	-8.69112	1.76313
B	SER	178	S5-H5_(T5)_Loop	-	13	SER1489	L SER 618	-15.1746	1.2922	-21.45	4.97069	35.481	4.04838	-2.11315	0.195416	-3.25681	2.12433
B	ASP	179	S5-H5_(T5)_Loop	(GNP)	13	ASP1490	L ASP 619	-44.0548	2.74572	1235.94	23.0651	-1210.25	20.5872	-8.51533	0.201943	-26.8834	5.04268
B	THR	180	S5-H5_(T5)_Loop	-	13	THR1491	L THR 620	-36.2462	1.981	-77.6664	6.60615	71.9553	4.20409	-2.48836	0.15456	-44.4456	4.69377
B	VAL	181	S5-H5_(T5)_Loop	-	13	VAL1492	L VAL 621	-62.5406	2.28336	-56.5587	3.64086	62.6151	2.88955	-8.81094	0.168631	-65.2951	2.38055
B	VAL	182	S5-H5_(T5)_Loop	-	13	VAL1493	L VAL 622	-22.4218	0.975791	-16.8681	1.94123	21.1455	1.50319	-1.53102	0.0647265	-19.6754	1.41509
B	GLU	183	S5-H5_(T5)_Loop	(GNP)	13	GLU1494	L GLU 623	-6.0079	0.309533	1404.56	9.63591	-1396.06	9.56052	-0.0592505	0.0244725	2.43338	0.950659
B	PRO	184	H5_Helix	-	13	PRO1495	L PRO 624	-7.22386	0.562624	-19.7467	1.14034	19.5838	1.18174	-0.599215	0.069462	-7.98604	0.588638
B	TYR	185	H5_Helix	-	13	TYR1496	L TYR 625	-3.87307	0.0937948	-40.1007	1.16248	42.298	1.16146	0	0	-1.67573	0.244938
B	ASN	186	H5_Helix	-	13	ASN1497	L ASN 626	-1.65256	0.0527375	4.89305	1.38302	0.496435	1.39769	0	0	3.73692	0.345794
B	ALA	187	H5_Helix	-	13	ALA1498	L ALA 627	-0.333605	0.00777755	-13.9087	0.589961	14.52	0.60307	0	0	0.27767	0.0857792
B	THR	188	H5_Helix	-	13	THR1499	L THR 628	-0.313575	0.00729783	-27.3936	1.14452	28.7794	1.1497	0	0	1.07221	0.138565
B	LEU	189	H5_Helix	-	13	LEU1500	L LEU 629	-0.37583	0.00958617	-19.7922	0.665036	20.5642	0.663522	0	0	0.39612	0.0610121
B	SER	190	H5_Helix	-	13	SER1501	L SER 630	-0.14388	0.0027597	-19.8719	0.757089	20.5924	0.78474	0	0	0.57664	0.0723994
B	VAL	191	H5_Helix	-	13	VAL1502	L VAL 631	-0.110115	0.00231914	-14.4888	0.33242	14.7952	0.339025	0	0	0.196315	0.0319685
B	HID	192	H5_Helix	-	13	HID1503	L HID 632	-0.091805	0.00252265	-16.4682	1.95505	16.6247	1.94978	0	0	0.06469	0.0197518
B	GLN	193	H5_Helix	-	13	GLN1504	L GLN 633	-0.076265	0.00229661	-22.4154	2.85011	22.6821	2.84076	0	0	0.19043	0.030095
B	LEU	194	H5_Helix	-	13	LEU1505	L LEU 634	-0.076605	0.00186702	-12.5342	0.343558	12.6853	0.345097	0	0	0.074465	0.0145037
B	VAL	195	H5-S6_Loop	-	13	VAL1506	L VAL 635	-0.03388	0.00158543	-12.4247	0.241962	12.4305	0.242761	0	0	-0.02808	0.0076894
B	GLU	196	H5-S6_Loop	-	13	GLU1507	L GLU 636	-0.027995	0.00142437	1145.5	4.80864	-1145.27	4.80154	0	0	0.200495	0.00981278
B	ASN	197	H5-S6_Loop	-	13	ASN1508	L ASN 637	-0.028505	0.00143465	-19.8476	1.17021	19.9252	1.17026	0	0	0.049105	0.00771538
B	THR	198	H5-S6_Loop	-	13	THR1509	L THR 638	-0.0275	0.00125919	-3.43549	0.751991	3.51947	0.751975	0	0	0.05648	0.00733346
B	ASP	199	H5-S6_Loop	-	13	ASP1510	L ASP 639	-0.015665	0.00143388	1045.1	3.0129	-1044.98	3.00887	0	0	0.101565	0.00627743
B	GLU	200	S6_Beta_Strand	-	13	GLU1511	L GLU 640	-0.024505	0.00130963	1034	3.02278	-1033.86	3.01799	0	0	0.11575	0.00888256
B	THR	201	S6_Beta_Strand	-	13	THR1512	L THR 641	-0.04165	0.00142956	-5.44009	0.875645	5.66054	0.873946	0	0	0.1788	0.0158383
B	TYR	202	S6_Beta_Strand	-	13	TYR1513	L TYR 642	-0.06535	0.00167259	9.47562	0.419452	-9.38259	0.415473	0	0	0.02768	0.0183255
B	CYS	203	S6-H6_(T6)_Loop	-	13	CYS1514	L CYS 643	-0.078045	0.00204148	-7.42051	0.895657	7.91206	0.905776	0	0	0.413505	0.0322429
B	ILE	204	S6-H6_(T6)_Loop	-	13	ILE1515	L ILE 644	-0.220915	0.00469717	9.47934	0.338083	-8.97149	0.348401	0	0	0.286935	0.0477249
B	ASP	205	S6-H6_(T6)_Loop	-	13	ASP1516	L ASP 645	-0.473255	0.0140801	1155.98	7.81529	-1155.55	7.76658	0	0	-0.04105	0.216307
B	ASN	206	H6_Helix	(GNP)	13	ASN1517	L ASN 646	-1.83791	0.0932319	-26.7407	1.25488	33.7494	1.27862	-0.00272498	0.00525295	5.16803	0.2592
B	GLU	207	H6_Helix	-	13	GLU1518	L GLU 647	-2.24824	0.196784	1091.21	13.3794	-1087.09	13.3937	-0.0568658	0.0376794	1.81231	0.531268
B	ALA	208	H6_Helix	-	13	ALA1519	L ALA 648	-0.405695	0.0200449	-11.6092	0.530537	12.0689	0.54234	0	0	0.054005	0.0766757
B	LEU	209	H6_Helix	-	13	LEU1520	L LEU 649	-0.967445	0.0435762	-11.3935	0.629213	13.5604	0.634778	0	0	1.19945	0.184076
B	TYR	210	H6_Helix	-	13	TYR1521	L TYR 650	-33.8904	1.62425	-21.1872	3.03353	33.6782	2.71684	-5.46593	0.213613	-26.8653	2.05663
B	ASP	211	H6_Helix	-	13	ASP1522	L ASP 651	-1.41536	0.85726	965.153	18.103	-966.668	16.5147	-0.31514	0.0946614	-3.24546	2.11503
B	ILE	212	H6_Helix	-	13	ILE1523	L ILE 652	-0.510165	0.0304707	-5.64037	0.44456	6.51568	0.465015	0	0	0.36514	0.124131
B	CYS	213	H6_Helix	-	13	CYS1524	L CYS 653	-1.84149	0.218795	9.72238	1.53962	-6.95833	1.38554	-0.0670395	0.031749	0.855515	0.311384
B	PHE	214	H6_Helix	-	13	PHE1525	L PHE 654	-8.17609	1.15448	0.704195	2.28875	0.276915	1.67936	-1.92835	0.233787	-9.12333	1.81749
B	ARG	215	H6-H7_Loop	-	13	ARG1526	L ARG 655	-0.77054	0.13618	-991.46	8.54775	994.324	8.4232	-0.0241749	0.0327617	2.06926	0.38885
B	THR	216	H6-H7_Loop	-	13	THR1527	L THR 656	-0.162145	0.0068017	-1.69465	0.473313	2.21245	0.484929	0	0	0.35566	0.0510475
B	LEU	217	H6-H7_Loop	-	13	LEU1528	L LEU 657	-0.31838	0.0179382	1.0776	0.524358	-0.189695	0.517065	0	0	0.569525	0.0432205
B	LYS	218	H6-H7_Loop	-	13	LYS1529	L LYS 658	-0.39628	0.0226205	-983.161	6.28631	985.452	6.29424	0	0	1.89407	0.142004
B	LEU	219	H6-H7_Loop	-	13	LEU1530	L LEU 659	-1.77025	0.165585	-16.9858	1.92966	21.1018	1.91678	-0.070524	0.0336939	2.27528	0.326155
B	THR	220	H6-H7_Loop	-	13	THR1531	L THR 660	-4.79825	1.02814	-12.4365	8.45272	20.1111	6.99783	-1.23249	0.215749	1.64381	1.95625
B	THR	221	H6-H7_Loop	-	13	THR1532	L THR 661	-19.5134	1.86556	13.9932	5.19621	5.21251	4.7726	-3.9872	0.361551	-4.29483	1.75905
B	PRO	222	H6-H7_Loop	-	13	PRO1533	L PRO 662	-22.757	1.27733	-5.08005	2.80125	16.4519	2.75121	-2.87861	0.207459	-14.2637	1.34996
B	THR	223	H6-H7_Loop	-	13	THR1534	L THR 663	-15.5858	1.19883	-28.0061	2.93524	43.0774	3.13983	-2.83516	0.25553	-3.34964	1.08836
B	TYR	224	H7_Helix	(GNP)	13	TYR1535	L TYR 664	-25.5499	1.40906	-26.3933	2.16989	38.3233	2.1798	-5.08808	0.255562	-18.708	1.43885
B	GLY	225	H7_Helix	-	13	GLY1536	L GLY 665	-0.781795	0.0396859	-13.5063	0.704924	14.1232	0.685508	-0.000539748	0.00268685	-0.165365	0.107165
B	ASP	226	H7_Helix	-	13	ASP1537	L ASP 666	-1.16603	0.0655883	1176.34	7.69835	-1172.22	7.60278	0	0	2.95298	0.22947
B	LEU	227	H7_Helix	-	13	LEU1538	L LEU 667	-3.07495	0.253725	-9.94942	0.556944	11.7483	0.58353	-0.0401021	0.0189088	-1.31618	0.260499
B	ASN	228	H7_Helix	(GNP)	13	ASN1539	L ASN 668	-0.681445	0.0235299	-23.6571	0.862648	25.2733	0.881895	0	0	0.934755	0.121194
B	HIE	229	H7_Helix	(TAX)	13	HIE1540	L HIE 669	-0.23238	0.00645249	1.0604	2.12514	-0.72933	2.12986	0	0	0.09869	0.0455088
B	LEU	230	H7_Helix	(TAX)	13	LEU1541	L LEU 670	-0.25945	0.00977681	-6.91207	0.343061	7.44088	0.349839	0	0	0.26936	0.0310728
B	VAL	231	H7_Helix	-	13	VAL1542	L VAL 671	-0.16784	0.00424688	-11.4994	0.365629	11.9633	0.370483	0	0	0.29604	0.0310899
B	SER	232	H7_Helix	-	13	SER1543	L SER 672	-0.076645	0.00199485	-8.05006	0.80035	8.4532	0.810724	0	0	0.326495	0.0404591
B	ALA	233	H7_Helix	(TAX)	13	ALA1544	L ALA 673	-0.03861	0.00154337	-6.32877	0.248373	6.48809	0.248812	0	0	0.12071	0.0119246
B	THR	234	H7_Helix	-	13	THR1545	L THR 674	-0.048025	0.00174225	-11.0449	0.604072	11.4566	0.605189	0	0	0.36364	0.0220761
B	MET	235	H7_Helix	-	13	MET1546	L MET 675	-0.06906	0.00197358	-5.33281	0.50324	5.38386	0.504477	0	0	-0.018005	0.0144081
B	SER	236	H7_Helix	(TAX)	13	SER1547	L SER 676	-0.02304	0.00148186	-10.0346	0.504522	10.1117	0.506381	0	0	0.05406	0.0100539
B	GLY	237	H7_Helix	-	13	GLY1548	L GLY 677	-0.010815	0.00134072	-7.66158	0.19675	7.72093	0.198111	0	0	0.048535	0.00574819
B	VAL	238	H7_Helix	-	13	VAL1549	L VAL 678	-0.019995	0.00175536	-8.55547	0.378862	8.59971	0.380482	0	0	0.02425	0.00622986
B	THR	239	H7_Helix	-	13	THR1550	L THR 679	-0.01695	0.00163948	-7.46113	0.440209	7.50887	0.437617	0	0	0.0308	0.00787019
B	THR	240	H7_Helix	-	13	THR1551	L THR 680	-0.010875	0.00131462	-1.45072	0.45639	1.48107	0.457329	0	0	0.01948	0.00521568
B	CYS	241	H7_Helix	-	13	CYS1552	L CYS 681	-0.006685	0.00179806	-4.41606	0.560711	4.40461	0.560736	0	0	-0.01813	0.00322887
B	LEU	242	H7_Helix	-	13	LEU1553	L LEU 682	-0.01074	0.00135768	-7.59632	0.418277	7.60384	0.418154	0	0	-0.00322	0.00301818
B	ARG	243	H7-H8_(T7)_Loop	-	13	ARG1554	L ARG 683	-0.020475	0.00173903	-991.134	2.92124	991.176	2.91797	0	0	0.02086	0.0108509
B	PHE	244	H7-H8_(T7)_Loop	-	13	PHE1555	L PHE 684	-0.01135	0.00117822	2.75832	0.24194	-2.76837	0.241935	0	0	-0.0214	0.00243976
B	PRO	245	H7-H8_(T7)_Loop	-	13	PRO1556	L PRO 685	-0.00459	0.00171872	4.70129	0.494072	-4.70354	0.493934	0	0	-0.006845	0.00272742
B	GLY	246	H7-H8_(T7)_Loop	-	13	GLY1557	L GLY 686	-0.00192	0.00127434	-1.22595	0.430171	1.22663	0.430116	0	0	-0.00124	0.00241226
B	GLN	247	H7-H8_(T7)_Loop	-	13	GLN1558	L GLN 687	-0.003345	0.00157386	-4.38856	0.772492	4.38838	0.772351	0	0	-0.003525	0.00258027
B	LEU	248	H7-H8_(T7)_Loop	(GNP)	13	LEU1559	L LEU 688	-0.00405	0.00166278	3.97201	0.182092	-3.96997	0.182075	0	0	-0.002015	0.00268372
B	ASN	249	H7-H8_(T7)_Loop	-	13	ASN1560	L ASN 689	-0.004405	0.00170186	2.88403	0.709765	-2.88048	0.709577	0	0	-0.00086	0.00272882
B	ALA	250	H7-H8_(T7)_Loop	-	13	ALA1561	L ALA 690	-0.00316	0.00154363	1.93026	0.39299	-1.92757	0.3929	0	0	-0.000465	0.00259608
B	ASP	251	H7-H8_(T7)_Loop	-	13	ASP1562	L ASP 691	-0.00582	0.00178341	915.449	2.17015	-915.393	2.16801	0	0	0.050235	0.00379657
B	LEU	252	H8_Helix	-	13	LEU1563	L LEU 692	-0.01233	0.000942099	-1.57412	0.327706	1.5797	0.327614	0	0	-0.00676	0.00257943
B	ARG	253	H8_Helix	-	13	ARG1564	L ARG 693	-0.00919	0.00160826	-938.624	2.40008	938.563	2.39786	0	0	-0.07018	0.00382145
B	LYS	254	H8_Helix	(GNP)	13	LYS1565	L LYS 694	-0.00568	0.00178201	-854.456	1.8314	854.432	1.83003	0	0	-0.02969	0.00326084
B	LEU	255	H8_Helix	-	13	LEU1566	L LEU 695	-0.00948	0.00158449	-2.78101	0.315104	2.79194	0.315225	0	0	0.001455	0.00279957
B	ALA	256	H8_Helix	-	13	ALA1567	L ALA 696	-0.005655	0.00178043	1.21896	0.241034	-1.21536	0.241026	0	0	-0.00206	0.00284966
B	VAL	257	H8_Helix	-	13	VAL1568	L VAL 697	-0.00539	0.00177055	1.61861	0.454382	-1.61772	0.453995	0	0	-0.004495	0.00287848
B	ASN	258	H8_Helix	-	13	ASN1569	L ASN 698	-0.005775	0.00178423	-5.69808	0.599843	5.70242	0.599832	0	0	-0.00143	0.00285066
B	MET	259	H8_Helix	-	13	MET1570	L MET 699	-0.01279	0.00103281	0.81946	0.735736	-0.81568	0.736026	0	0	-0.00901	0.00260034
B	VAL	260	H8-S7_Loop	-	13	VAL1571	L VAL 700	-0.00963	0.00157323	-5.41451	0.270024	5.4169	0.269961	0	0	-0.007235	0.00275434
B	PRO	261	H8-S7_Loop	-	13	PRO1572	L PRO 701	-0.007135	0.00179001	-5.44394	0.224629	5.42894	0.224293	0	0	-0.022145	0.0030897
B	PHE	262	H8-S7_Loop	-	13	PHE1573	L PHE 702	-0.010145	0.00147649	3.15461	0.228653	-3.15209	0.2285	0	0	-0.00762	0.00263412
B	PRO	263	H8-S7_Loop	-	13	PRO1574	L PRO 703	-0.00876	0.00167459	5.1183	0.329873	-5.11663	0.329593	0	0	-0.00709	0.00274076
B	ARG	264	H8-S7_Loop	-	13	ARG1575	L ARG 704	-0.025035	0.00130239	-1120.34	4.03254	1120.14	4.0274	0	0	-0.230155	0.00818137
B	LEU	265	H8-S7_Loop	-	13	LEU1576	L LEU 705	-0.016815	0.0016145	-4.19878	0.343131	4.21921	0.343295	0	0	0.003615	0.0035675
B	HID	266	H8-S7_Loop	-	13	HID1577	L HID 706	-0.027445	0.00123226	1.71819	0.707253	-1.70058	0.707941	0	0	-0.00983	0.00458865
B	PHE	267	S7_Loop	-	13	PHE1578	L PHE 707	-0.057545	0.00178401	-8.01416	0.634079	7.99762	0.633584	0	0	-0.07408	0.00861786
B	PHE	268	S7_Loop	-	13	PHE1579	L PHE 708	-0.03869	0.00146913	9.47746	0.496784	-9.47837	0.498798	0	0	-0.0396	0.00963298
B	MET	269	S7_Loop	-	13	MET1580	L MET 709	-0.057045	0.00194137	-6.37761	0.86385	6.55774	0.86872	0	0	0.12308	0.0140697
B	PRO	270	S7_Loop	-	13	PRO1581	L PRO 710	-0.05073	0.00168516	2.68073	0.419445	-2.78916	0.424953	0	0	-0.159165	0.0148031
B	GLY	271	S7_Loop	-	13	GLY1582	L GLY 711	-0.02049	0.00166859	0.061865	0.338246	0.017755	0.338248	0	0	0.05913	0.00780343
B	PHE	272	S7-H9_(M)_Loop	(TAX)	13	PHE1583	L PHE 712	-0.056865	0.00183979	2.67855	0.32373	-2.73835	0.322699	0	0	-0.11666	0.00970435
B	ALA	273	S7-H9_(M)_Loop	-	13	ALA1584	L ALA 713	-0.01772	0.00157506	0.536335	0.253943	-0.49938	0.254393	0	0	0.019235	0.00560347
B	PRO	274	S7-H9_(M)_Loop	(TAX)	13	PRO1585	L PRO 714	-0.027545	0.00146749	7.24754	0.240142	-7.13446	0.240621	0	0	0.085535	0.00756241
B	LEU	275	S7-H9_(M)_Loop	(TAX)	13	LEU1586	L LEU 715	-0.08573	0.00257431	1.28045	0.64478	-1.15858	0.653505	0	0	0.03614	0.0177542
B	THR	276	S7-H9_(M)_Loop	(TAX)	13	THR1587	L THR 716	-0.04973	0.00201657	4.53114	0.60111	-4.28932	0.608154	0	0	0.1921	0.0162237
B	SER	277	S7-H9_(M)_Loop	-	13	SER1588	L SER 717	-0.05724	0.00245965	-10.0077	0.779961	10.2636	0.778653	0	0	0.19862	0.0204688
B	ARG	278	S7-H9_(M)_Loop	(TAX)	13	ARG1589	L ARG 718	-0.082325	0.00925151	-1006	9.21808	1006.24	9.25473	0	0	0.16004	0.0730774
B	GLY	279	S7-H9_(M)_Loop	-	13	GLY1590	L GLY 719	-0.017095	0.0016064	-7.29447	0.327488	7.32384	0.326155	0	0	0.01227	0.00418508
B	SER	280	S7-H9_(M)_Loop	-	13	SER1591	L SER 720	-0.02326	0.00179497	-9.18408	0.615097	9.28168	0.615978	0	0	0.07434	0.00933823
B	GLN	281	S7-H9_(M)_Loop	-	13	GLN1592	L GLN 721	-0.02631	0.00173263	-5.99903	1.47027	6.0448	1.47394	0	0	0.019465	0.00962049
B	GLN	282	S7-H9_(M)_Loop	-	13	GLN1593	L GLN 722	-0.017435	0.00154717	-6.65756	1.73714	6.66749	1.73734	0	0	-0.007515	0.00391914
B	TYR	283	S7-H9_(M)_Loop	-	13	TYR1594	L TYR 723	-0.018595	0.00170137	-3.14044	0.474968	3.14839	0.474831	0	0	-0.01064	0.00290181
B	ARG	284	S7-H9_(M)_Loop	-	13	ARG1595	L ARG 724	-0.02153	0.0017191	-899.032	3.7856	899.192	3.78657	0	0	0.13889	0.0132949
B	ALA	285	S7-H9_(M)_Loop	-	13	ALA1596	L ALA 725	-0.004825	0.00171833	4.2793	0.414237	-4.28181	0.414389	0	0	-0.00734	0.00272991
B	LEU	286	S7-H9_(M)_Loop	-	13	LEU1597	L LEU 726	-0.010075	0.00156188	-3.89399	0.504033	3.89876	0.504095	0	0	-0.005305	0.00260545
B	THR	287	S7-H9_(M)_Loop	-	13	THR1598	L THR 727	-0.005285	0.00174114	9.81021	0.312027	-9.81374	0.311975	0	0	-0.00881	0.00274388
B	VAL	288	S7-H9_(M)_Loop	-	13	VAL1599	L VAL 728	-0.005675	0.00177772	7.14947	0.141054	-7.1481	0.141027	0	0	-0.00431	0.00279225
B	PRO	289	H9_Helix	-	13	PRO1600	L PRO 729	-0.005535	0.00175863	6.98249	0.175598	-6.98933	0.175469	0	0	-0.01238	0.00285815
B	GLU	290	H9_Helix	-	13	GLU1601	L GLU 730	-0.011755	0.00140536	886.545	3.13011	-886.602	3.1266	0	0	-0.068925	0.00676954
B	LEU	291	H9_Helix	-	13	LEU1602	L LEU 731	-0.01369	0.0011181	6.64975	0.152922	-6.64555	0.152603	0	0	-0.00949	0.003338
B	THR	292	H9_Helix	-	13	THR1603	L THR 732	-0.00883	0.00164165	6.89163	0.344258	-6.88659	0.344482	0	0	-0.00379	0.00339759
B	GLN	293	H9_Helix	-	13	GLN1604	L GLN 733	-0.01427	0.00128293	7.0459	1.24167	-7.02484	1.24375	0	0	0.00679	0.00478713
B	GLN	294	H9_Helix	-	13	GLN1605	L GLN 734	-0.02668	0.00157856	12.8841	0.636462	-12.8394	0.641114	0	0	0.01802	0.00917844
B	MET	295	H9_Helix	-	13	MET1606	L MET 735	-0.02195	0.00167589	8.2347	0.447359	-8.21756	0.447645	0	0	-0.004815	0.00468762
B	PHE	296	H9-H9'_Loop	-	13	PHE1607	L PHE 736	-0.020465	0.00172817	4.166	0.458523	-4.17125	0.45842	0	0	-0.025715	0.00358548
B	ASP	297	H9-H9'_Loop	-	13	ASP1608	L ASP 737	-0.032385	0.00183197	966.577	4.16927	-966.771	4.15889	0	0	-0.226635	0.023221
B	ALA	298	H9-H9'_Loop	-	13	ALA1609	L ALA 738	-0.03394	0.00187183	5.76529	0.266077	-5.62493	0.266586	0	0	0.10641	0.0108148
B	LYS	299	H9-H9'_Loop	-	13	LYS1610	L LYS 739	-0.110115	0.00624099	-974.206	5.66647	975.135	5.68519	0	0	0.818725	0.116978
B	ASN	300	H9-H9'_Loop	-	13	ASN1611	L ASN 740	-0.06595	0.00292505	6.18563	0.783822	-5.97974	0.792457	0	0	0.13994	0.0197236
B	MET	301	H9-H9'_Loop	-	13	MET1612	L MET 741	-0.084575	0.00273139	1.2774	0.909679	-0.88557	0.915276	0	0	0.307255	0.0211428
B	MET	302	H9-H9'_Loop	-	13	MET1613	L MET 742	-0.152095	0.00361404	10.6528	0.597354	-10.5481	0.604251	0	0	-0.047415	0.0314779
B	ALA	303	H9-H9'_Loop	-	13	ALA1614	L ALA 743	-0.091995	0.00263836	-7.07639	0.419297	7.68385	0.421107	0	0	0.51547	0.0319462
B	ALA	304	H9-H9'_Loop	-	13	ALA1615	L ALA 744	-0.152275	0.00507074	-0.67818	0.882528	1.09301	0.877941	0	0	0.26255	0.027617
B	CYS	305	H9-H9'_Loop	-	13	CYS1616	L CYS 745	-0.09063	0.00351258	-5.2156	0.974485	5.38202	0.976719	0	0	0.07579	0.0190318
B	ASP	306	H9-H9'_Loop	-	13	ASP1617	L ASP 746	-0.06904	0.00247908	1066.71	5.36535	-1066.51	5.34254	0	0	0.133825	0.029248
B	PRO	307	H9'_Helix	-	13	PRO1618	L PRO 747	-0.040685	0.00222789	1.29835	0.434592	-1.35736	0.433919	0	0	-0.0997	0.00747634
B	ARG	308	H9'_Helix	-	13	ARG1619	L ARG 748	-0.057655	0.00368658	-1030.58	7.30637	1030.82	7.30763	0	0	0.189705	0.0462664
B	HID	309	H9'_Helix	-	13	HID1620	L HID 749	-0.072485	0.00255836	7.47591	1.23071	-7.17922	1.22739	0	0	0.22421	0.0161078
B	GLY	310	H9'-S8_Loop	-	13	GLY1621	L GLY 750	-0.012015	0.00125902	-2.33201	0.318882	2.33671	0.319256	0	0	-0.007305	0.00287031
B	ARG	311	H9'-S8_Loop	-	13	ARG1622	L ARG 751	-0.01715	0.00155147	-951.552	3.40557	951.48	3.40086	0	0	-0.089715	0.00649316
B	TYR	312	S8_Beta_Strand	-	13	TYR1623	L TYR 752	-0.023355	0.00151127	-4.28471	0.635979	4.28329	0.636241	0	0	-0.024785	0.00302375
B	LEU	313	S8_Beta_Strand	-	13	LEU1624	L LEU 753	-0.012135	0.0010672	-10.4539	0.204434	10.4527	0.204501	0	0	-0.013335	0.00268152
B	THR	314	S8_Beta_Strand	-	13	THR1625	L THR 754	-0.00847	0.00170595	9.80878	0.661048	-9.79286	0.660823	0	0	0.007455	0.00311676
B	VAL	315	S8_Beta_Strand	-	13	VAL1626	L VAL 755	-0.01048	0.00140237	-5.59759	0.151471	5.62438	0.151365	0	0	0.01631	0.00328479
B	ALA	316	S8_Beta_Strand	-	13	ALA1627	L ALA 756	-0.00718	0.00178704	5.49266	0.236484	-5.49173	0.236681	0	0	-0.006245	0.00306304
B	ALA	317	S8_Beta_Strand	-	13	ALA1628	L ALA 757	-0.006395	0.00179561	-4.48184	0.23309	4.50121	0.232904	0	0	0.012975	0.00307489
B	VAL	318	S8_Beta_Strand	-	13	VAL1629	L VAL 758	-0.01103	0.00127894	3.66549	0.183724	-3.64677	0.183788	0	0	0.00769	0.00312095
B	PHE	319	S8_Beta_Strand	-	13	PHE1630	L PHE 759	-0.011425	0.00117632	1.60275	0.312331	-1.60347	0.312101	0	0	-0.01214	0.00260382
B	ARG	320	S8_Beta_Strand	-	13	ARG1631	L ARG 760	-0.018095	0.0017281	-954.836	2.78106	954.874	2.77808	0	0	0.020305	0.00980052
B	GLY	321	S8-H10_Loop	-	13	GLY1632	L GLY 761	-0.003085	0.00152877	1.21369	0.213616	-1.2172	0.213567	0	0	-0.00659	0.00257655
B	ARG	322	S8-H10_Loop	-	13	ARG1633	L ARG 762	-0.00516	0.00174551	-815.767	4.15832	815.747	4.15662	0	0	-0.02455	0.00353434
B	MET	323	S8-H10_Loop	-	13	MET1634	L MET 763	-0.00542	0.00176253	1.16747	0.500524	-1.16662	0.500439	0	0	-0.00457	0.00272028
B	SER	324	S8-H10_Loop	-	13	SER1635	L SER 764	-0.002115	0.00132377	6.20814	0.391585	-6.20837	0.391541	0	0	-0.00235	0.00246056
B	MET	325	H10_Helix	-	13	MET1636	L MET 765	-0.00337	0.00157253	3.61959	0.51714	-3.61976	0.517102	0	0	-0.00354	0.00260178
B	LYS	326	H10_Helix	-	13	LYS1637	L LYS 766	-0.0026	0.00143981	-774.534	1.76273	774.531	1.76208	0	0	-0.00552	0.00279195
B	GLU	327	H10_Helix	-	13	GLU1638	L GLU 767	-0.003615	0.0016124	800.031	2.10741	-800.035	2.10643	0	0	-0.00763	0.00312098
B	VAL	328	H10_Helix	-	13	VAL1639	L VAL 768	-0.004165	0.00167401	1.95432	0.20996	-1.95271	0.209998	0	0	-0.00256	0.00268019
B	ASP	329	H10_Helix	-	13	ASP1640	L ASP 769	-0.002845	0.0014835	822.677	2.04239	-822.673	2.041	0	0	0.00075	0.00317692
B	GLU	330	H10_Helix	-	13	GLU1641	L GLU 770	-0.00298	0.00151096	786.532	1.94756	-786.534	1.94665	0	0	-0.00464	0.00302166
B	GLN	331	H10_Helix	-	13	GLN1642	L GLN 771	-0.005435	0.00177053	3.31518	0.841788	-3.31259	0.842099	0	0	-0.00285	0.00282705
B	MET	332	H10_Helix	-	13	MET1643	L MET 772	-0.006965	0.00177424	5.22101	0.304857	-5.22406	0.304813	0	0	-0.01001	0.00277137
B	LEU	333	H10_Helix	-	13	LEU1644	L LEU 773	-0.004095	0.00166616	4.80358	0.26971	-4.8041	0.269657	0	0	-0.004615	0.0026391
B	ASN	334	H10_Helix	-	13	ASN1645	L ASN 774	-0.004175	0.00167695	1.97714	1.12592	-1.97507	1.12636	0	0	-0.002115	0.00276793
B	VAL	335	H10_Helix	-	13	VAL1646	L VAL 775	-0.007085	0.00176954	1.95689	0.274427	-1.95114	0.274505	0	0	-0.001335	0.0028034
B	GLN	336	H10_Helix	-	13	GLN1647	L GLN 776	-0.00581	0.00177734	2.87424	1.00542	-2.87511	1.00526	0	0	-0.00668	0.00278847
B	ASN	337	H10_Helix	-	13	ASN1648	L ASN 777	-0.00376	0.00162747	4.22287	0.891086	-4.22079	0.890987	0	0	-0.00168	0.00264933
B	LYS	338	H10_Helix	-	13	LYS1649	L LYS 778	-0.00777	0.00174088	-858.015	4.96643	858.043	4.96715	0	0	0.020145	0.00559015
B	ASN	339	H10-S9_Loop	-	13	ASN1650	L ASN 779	-0.008495	0.00168069	9.19775	1.08839	-9.19588	1.08836	0	0	-0.00662	0.00276387
B	SER	340	H10-S9_Loop	-	13	SER1651	L SER 780	-0.004125	0.00166811	5.49897	0.723182	-5.49601	0.723052	0	0	-0.001165	0.00270603
B	SER	341	H10-S9_Loop	-	13	SER1652	L SER 781	-0.00519	0.0017527	5.37189	0.909027	-5.36613	0.908739	0	0	0.00057	0.00278306
B	TYR	342	H10-S9_Loop	-	13	TYR1653	L TYR 782	-0.01866	0.00166508	6.57864	0.932637	-6.57562	0.932072	0	0	-0.015635	0.00292793
B	PHE	343	H10-S9_Loop	-	13	PHE1654	L PHE 783	-0.01057	0.0013739	-1.4037	0.380787	1.40303	0.380472	0	0	-0.011245	0.00254033
B	VAL	344	H10-S9_Loop	-	13	VAL1655	L VAL 784	-0.00669	0.00178706	-5.63786	0.274667	5.63468	0.274575	0	0	-0.00987	0.00268433
B	GLU	345	H10-S9_Loop	-	13	GLU1656	L GLU 785	-0.005045	0.00174649	907.004	3.46472	-906.947	3.46173	0	0	0.0521	0.00476831
B	TRP	346	H10-S9_Loop	-	13	TRP1657	L TRP 786	-0.00626	0.0017905	-7.90414	0.556022	7.89964	0.55563	0	0	-0.01075	0.00273305
B	ILE	347	H10-S9_Loop	-	13	ILE1658	L ILE 787	-0.00538	0.00177203	0.3393	0.323729	-0.339015	0.323616	0	0	-0.005095	0.00274789
B	PRO	348	H10-S9_Loop	-	13	PRO1659	L PRO 788	-0.002795	0.0014781	5.90218	0.349392	-5.90128	0.349342	0	0	-0.00189	0.00251812
B	ASN	349	H10-S9_Loop	-	13	ASN1660	L ASN 789	-0.003235	0.00155418	0.954785	0.719017	-0.953605	0.719025	0	0	-0.002055	0.00259195
B	ASN	350	H10-S9_Loop	-	13	ASN1661	L ASN 790	-0.00554	0.00177436	-3.85736	0.395749	3.85665	0.395822	0	0	-0.006255	0.00275525
B	VAL	351	S9_Beta_Strand	-	13	VAL1662	L VAL 791	-0.005815	0.00178489	-5.16046	0.172834	5.16542	0.172822	0	0	-0.000855	0.0028107
B	LYS	352	S9_Beta_Strand	-	13	LYS1663	L LYS 792	-0.006305	0.00179687	-849.518	2.12266	849.5	2.12133	0	0	-0.02405	0.00343247
B	THR	353	S9_Beta_Strand	-	13	THR1664	L THR 793	-0.004935	0.00174361	-0.30784	0.396324	0.313375	0.396267	0	0	0.0006	0.00277871
B	ALA	354	S9_Beta_Strand	-	13	ALA1665	L ALA 794	-0.004275	0.00168608	2.09306	0.252965	-2.09191	0.252953	0	0	-0.003125	0.00271822
B	VAL	355	S9_Beta_Strand	-	13	VAL1666	L VAL 795	-0.005205	0.00176187	-1.64589	0.312891	1.64973	0.312873	0	0	-0.001365	0.002743
B	CYS	356	S9_Beta_Strand	-	13	CYS1667	L CYS 796	-0.00554	0.00177499	1.83352	0.503245	-1.83258	0.503142	0	0	-0.00461	0.00279409
B	ASP	357	S9-S10_Loop	-	13	ASP1668	L ASP 797	-0.004565	0.00171348	836.653	2.00327	-836.632	2.00182	0	0	0.01611	0.00336514
B	ILE	358	S9-S10_Loop	-	13	ILE1669	L ILE 798	-0.008705	0.00166044	2.92989	0.207139	-2.92404	0.207345	0	0	-0.00285	0.00273286
B	PRO	359	S9-S10_Loop	-	13	PRO1670	L PRO 799	-0.009625	0.00153944	1.6498	0.274005	-1.62959	0.273775	0	0	0.010585	0.00308445
B	PRO	360	S9-S10_Loop	(TAX)	13	PRO1671	L PRO 800	-0.01757	0.00162151	-10.6874	0.22364	10.6707	0.223371	0	0	-0.034265	0.00326286
B	ARG	369	S9-S10_Loop	(TAX)	13	ARG1672	L ARG 801	-0.034215	0.00233208	-980.263	6.46484	980.181	6.47089	0	0	-0.11682	0.0214186
B	GLY	370	S9-S10_Loop	(TAX)	13	GLY1673	L GLY 802	-0.00926	0.00158701	-0.120615	0.686882	0.120935	0.686577	0	0	-0.00894	0.00277089
B	LEU	371	S9-S10_Loop	-	13	LEU1674	L LEU 803	-0.02101	0.00170909	-0.976365	0.392865	0.98839	0.393099	0	0	-0.008985	0.00282818
B	LYS	372	S9-S10_Loop	-	13	LYS1675	L LYS 804	-0.00944	0.00158797	-849.481	4.48162	849.469	4.47905	0	0	-0.02135	0.00467232
B	MET	373	S9-S10_Loop	-	13	MET1676	L MET 805	-0.0103	0.00145208	2.26312	0.448396	-2.24952	0.448504	0	0	0.0033	0.00284798
B	SER	374	S9-S10_Loop	-	13	SER1677	L SER 806	-0.010885	0.0013476	-7.29701	0.54724	7.34925	0.546664	0	0	0.04135	0.00430797
B	ALA	375	S10_Beta_Strand	-	13	ALA1678	L ALA 807	-0.010755	0.00135103	4.01555	0.210765	-3.98691	0.21047	0	0	0.017885	0.00432589
B	THR	376	S10_Beta_Strand	-	13	THR1679	L THR 808	-0.01858	0.00173813	-3.58677	0.434443	3.69425	0.435153	0	0	0.088905	0.00730851
B	PHE	377	S10_Beta_Strand	-	13	PHE1680	L PHE 809	-0.03054	0.00157417	6.11507	0.195525	-6.13889	0.196011	0	0	-0.054355	0.00618767
B	ILE	378	S10_Beta_Strand	-	13	ILE1681	L ILE 810	-0.022005	0.00159083	-7.56599	0.217176	7.5887	0.217454	0	0	0.0007	0.00522311
B	GLY	379	S10_Beta_Strand	-	13	GLY1682	L GLY 811	-0.01062	0.00137233	6.7688	0.196208	-6.7719	0.196656	0	0	-0.01372	0.00399069
B	ASN	380	S10_Beta_Strand	-	13	ASN1683	L ASN 812	-0.016735	0.00158279	1.94073	0.448055	-1.90676	0.448222	0	0	0.01723	0.00400198
B	SER	381	S10_Beta_Strand	-	13	SER1684	L SER 813	-0.017785	0.00163353	10.8117	0.47123	-10.7675	0.471809	0	0	0.0264	0.00500946
B	THR	382	H11_Helix	-	13	THR1685	L THR 814	-0.02134	0.00167905	8.5473	0.664867	-8.48984	0.66605	0	0	0.03612	0.00727156
B	ALA	383	H11_Helix	-	13	ALA1686	L ALA 815	-0.029565	0.00156199	11.5749	0.286243	-11.4542	0.285455	0	0	0.091145	0.0103817
B	ILE	384	H11_Helix	-	13	ILE1687	L ILE 816	-0.067705	0.00212422	14.2531	0.280375	-14.1272	0.281363	0	0	0.0582	0.017864
B	GLN	385	H11_Helix	-	13	GLN1688	L GLN 817	-0.061855	0.00203207	23.8918	1.91058	-23.6887	1.9062	0	0	0.141235	0.0184779
B	GLU	386	H11_Helix	-	13	GLU1689	L GLU 818	-0.12914	0.0043999	1236.37	6.99531	-1235.17	6.95146	0	0	1.07403	0.0740914
B	LEU	387	H11_Helix	-	13	LEU1690	L LEU 819	-0.228485	0.00888964	20.0792	0.513339	-19.3929	0.529753	0	0	0.4578	0.0658821
B	PHE	388	H11_Helix	-	13	PHE1691	L PHE 820	-0.19111	0.00594203	19.8642	0.4752	-20.1445	0.479504	0	0	-0.471375	0.0568929
B	LYS	389	H11_Helix	-	13	LYS1692	L LYS 821	-0.240875	0.00884171	-1290.06	15.6988	1290.61	15.7135	0	0	0.310355	0.108555
B	ARG	390	H11_Helix	-	13	ARG1693	L ARG 822	-1.34312	0.225404	-1299.58	15.2075	1304.69	15.5789	-0.0541551	0.0571845	3.7195	0.633065
B	ILE	391	H11_Helix	-	13	ILE1694	L ILE 823	-0.896195	0.0512774	30.9312	0.66422	-30.7299	0.684503	-0.000356364	0.00186747	-0.695196	0.154333
B	SER	392	H11_Helix	-	13	SER1695	L SER 824	-0.414745	0.0152059	36.7283	2.46423	-36.5796	2.48816	0	0	-0.26605	0.119465
B	GLU	393	H11_Helix	-	13	GLU1696	L GLU 825	-1.81334	0.136081	1575.06	19.1927	-1567.98	18.9168	-0.0140686	0.0176426	5.24751	0.405528
B	GLN	394	H11_Helix	-	13	GLN1697	L GLN 826	-19.5527	1.45029	39.9869	6.69042	-17.6085	6.53177	-3.31474	0.223481	-0.489048	2.00151
B	PHE	395	H11_Helix	-	13	PHE1698	L PHE 827	-2.40521	0.117293	42.6565	1.04565	-42.9649	1.08696	0	0	-2.71361	0.214279
B	THR	396	H11_Helix	-	13	THR1699	L THR 828	-1.66831	0.080743	35.3089	3.11173	-33.3039	3.19787	-0.000596736	0.00317031	0.336058	0.250161
B	ALA	397	H11_Helix	-	13	ALA1700	L ALA 829	-14.2885	0.937985	45.098	2.46981	-38.3892	2.11117	-1.88657	0.136514	-9.46623	1.10614
B	MET	398	H11_Helix	-	13	MET1701	L MET 830	-33.0723	1.37571	41.5962	3.56752	-38.191	3.26158	-2.81767	0.13723	-32.4848	1.50652
B	PHE	399	H11_Helix	-	13	PHE1702	L PHE 831	-2.50354	0.0844785	31.0706	1.60054	-29.4173	1.66078	0	0	-0.85022	0.192382
B	ARG	400	H11-H11'_Loop	-	13	ARG1703	L ARG 832	-3.77162	2.4859	-2079.29	53.2995	2044.24	47.8614	-1.88903	0.33126	-40.7066	7.28047
B	ARG	401	H11-H11'_Loop	-	13	ARG1704	L ARG 833	-45.6521	4.52001	-2681.24	37.2982	2614.31	31.9582	-12.6748	0.343245	-125.255	8.14686
B	LYS	402	H11-H11'_Loop	-	13	LYS1705	L LYS 834	-16.7653	0.966956	-2005.11	27.2053	2016.5	26.7194	-1.54618	0.181747	-6.91701	1.9974
B	ALA	403	H11'_Helix	-	13	ALA1706	L ALA 835	-34.7355	1.36536	-65.7502	1.82362	63.7339	1.35149	-3.85691	0.113245	-40.6088	1.80644
B	PHE	404	H11'_Helix	-	13	PHE1707	L PHE 836	-85.4506	2.65477	-56.688	3.02619	61.503	2.57492	-9.65935	0.1953	-90.295	2.58241
B	LEU	405	H11'_Helix	-	13	LEU1708	L LEU 837	-5.29349	0.188949	-25.8414	1.33705	28.442	1.37415	-0.0021767	0.00276822	-2.69507	0.269218
B	HIP	406	H11'_Helix	-	13	HIP1709	L HIP 838	-28.3107	2.46137	-2300.99	24.3864	2327.65	25.0303	-5.12496	0.255576	-6.77126	2.13311
B	TRP	407	H11'_Helix	-	13	TRP1710	L TRP 839	-71.6643	1.99997	-84.0128	3.73767	85.556	2.86726	-10.4045	0.266855	-80.5256	2.52324
B	TYR	408	H11'_Helix	-	13	TYR1711	L TYR 840	-5.21045	0.322011	-7.95318	1.43194	8.48876	1.45152	-0.107968	0.0245881	-4.78284	0.396465
B	THR	409	H11'_Helix	-	13	THR1712	L THR 841	-1.06889	0.0433682	-14.5894	2.41393	16.5873	2.46493	0	0	0.929005	0.203877
B	GLY	410	H11'-H12_Loop	-	13	GLY1713	L GLY 842	-0.99438	0.275183	-24.9385	3.88487	27.4863	3.5625	-0.214916	0.132849	1.33845	0.631972
B	GLU	411	H11'-H12_Loop	-	13	GLU1714	L GLU 843	-1.64183	0.658976	1688.74	26.5165	-1683.23	24.3701	-0.170465	0.117907	3.69962	3.00496
B	GLY	412	H11'-H12_Loop	-	13	GLY1715	L GLY 844	-0.20652	0.016207	-20.4834	1.37839	21.1554	1.38258	-0.000110016	0.00102026	0.465445	0.062536
B	MET	413	H11'-H12_Loop	-	13	MET1716	L MET 845	-0.412275	0.0122468	25.1736	2.36969	-24.3662	2.39399	0	0	0.395195	0.0588515
B	ASP	414	H11'-H12_Loop	-	13	ASP1717	L ASP 846	-0.195005	0.00754028	1612.06	11.9141	-1609.72	11.8187	0	0	2.14672	0.107314
B	GLU	415	H12_Helix	-	13	GLU1718	L GLU 847	-0.43735	0.0247993	1818.38	14.6591	-1812.91	14.4528	0	0	5.04006	0.232146
B	MET	416	H12_Helix	-	13	MET1719	L MET 848	-0.118225	0.00463636	-8.88095	2.42082	8.96541	2.41357	0	0	-0.03377	0.0168613
B	GLU	417	H12_Helix	-	13	GLU1720	L GLU 849	-0.13863	0.00397029	1433.9	8.08589	-1432.58	8.03848	0	0	1.18442	0.0541858
B	PHE	418	H12_Helix	-	13	PHE1721	L PHE 850	-0.58032	0.016898	-19.0463	1.03316	18.7187	1.01688	0	0	-0.90794	0.0782315
B	THR	419	H12_Helix	-	13	THR1722	L THR 851	-0.12471	0.00452758	-10.7591	2.66323	10.9613	2.633	0	0	0.077485	0.0413729
B	GLU	420	H12_Helix	-	13	GLU1723	L GLU 852	-0.073725	0.00205659	1324.93	6.48935	-1324.23	6.46898	0	0	0.624065	0.0239476
B	ALA	421	H12_Helix	-	13	ALA1724	L ALA 853	-0.08456	0.0025285	-21.157	0.583485	21.3692	0.585664	0	0	0.12763	0.018727
B	GLU	422	H12_Helix	-	13	GLU1725	L GLU 854	-0.18798	0.00608705	1471.84	10.8144	-1469.71	10.7294	0	0	1.93808	0.104785
B	SER	423	H12_Helix	-	13	SER1726	L SER 855	-0.04657	0.00183865	-17.5583	1.42454	17.6284	1.41865	0	0	0.023615	0.0135853
B	ASN	424	H12_Helix	-	13	ASN1727	L ASN 856	-0.051025	0.00182218	-32.6504	1.70471	32.8845	1.70566	0	0	0.183085	0.0155973
B	MET	425	H12_Helix	-	13	MET1728	L MET 857	-0.142265	0.00460208	-23.296	1.81312	23.4621	1.83259	0	0	0.02385	0.0320559
B	ASN	426	H12_Helix	-	13	ASN1729	L ASN 858	-0.066925	0.00306977	-21.1255	2.47194	21.2836	2.47023	0	0	0.091135	0.0276294
B	ASP	427	H12_Helix	-	13	ASP1730	L ASP 859	-0.028785	0.00148414	1184.53	4.67345	-1184.12	4.66072	0	0	0.38129	0.0150812
B	LEU	428	H12_Helix	-	13	LEU1731	L LEU 860	-0.046635	0.00187279	-16.2493	0.328456	16.3635	0.331072	0	0	0.067555	0.010049
B	VAL	429	H12_Helix	-	13	VAL1732	L VAL 861	-0.050045	0.00199053	-16.6952	0.362097	16.7228	0.363559	0	0	-0.022415	0.00923031
B	SER	430	H12_Helix	-	13	SER1733	L SER 862	-0.01852	0.00167692	-13.5283	1.16919	13.5181	1.16606	0	0	-0.02871	0.00595046
B	GLU	431	H12_Helix	-	13	GLU1734	L GLU 863	-0.01853	0.00171783	1065.88	3.79777	-1065.66	3.79151	0	0	0.200205	0.00801176
B	TYR	432	H12_Helix	-	13	TYR1735	L TYR 864	-0.03403	0.00170195	-8.39316	0.415155	8.36254	0.415596	0	0	-0.064645	0.00409794
B	GLN	433	H12_Helix	-	13	GLN1736	L GLN 865	-0.025335	0.00171388	-7.76126	2.2398	7.7815	2.23654	0	0	-0.005095	0.00875886
B	GLN	434	H12_Helix	-	13	GLN1737	L GLN 866	-0.011775	0.00119353	-10.3219	2.67984	10.3143	2.67659	0	0	-0.019415	0.00435033
B	TYR	435	H12_Helix	-	13	TYR1738	L TYR 867	-0.013315	0.00105218	-8.44744	0.883392	8.43901	0.882779	0	0	-0.02175	0.0025844
B	GLN	436	H12_Helix	-	13	GLN1739	L GLN 868	-0.017605	0.00158353	-7.00289	1.87539	6.99708	1.87403	0	0	-0.02341	0.0042756
B	ASP	437	C-Terminal_Loop	-	13	ASP1740	L ASP 869	-0.0098	0.0016851	1982.27	12.5176	-1981.97	12.4983	0	0	0.285865	0.0211188
B	LIG	0	GTP	-	13	gtp1741	L gtp 870	-28.0279	1.11043	6380.59	41.3471	-6396.06	38.2308	-2.54383	0.185748	-46.036	9.51623
B	LIG	0	Mg+	-	13	Mg+1742	L Mg+ 871	-0.51398	0.0325599	-3364.03	25.0246	3459.71	24.8799	-0.140675	0.041193	95.0196	3.50379
