# Supplementary material for: Detailed Per-residue Energetic Analysis Explains the Driving Force for Microtubule Disassembly
Source: PLoS Comput Biol. 2015 Jun 1;11(6):e1004313. doi: 10.1371/journal.pcbi.1004313 (PMC4452272; doi:10.1371/journal.pcbi.1004313)
Supplement: S4 Dataset — 13 text files with energy contribution per residue in the 13 longitudinal GTP subsystems, plus one text file with the overall residual contributions, per MT ring. (ZIP) [file pcbi.1004313.s004.zip › LongGTP/R13_L13.txt]

| Run on Thu Jan 22 14:56:24 2015
| GB non-polar solvation energies calculated with gbsa=2
idecomp = 2: Per-residue decomp adding 1-4 interactions to EEL and VDW.
Energy Decomposition Analysis (All units kcal/mol): Generalized Born solvent
DELTAS:
Total Energy Decomposition:
Residue,Location,Internal,,,van der Waals,,,Electrostatic,,,Polar Solvation,,,Non-Polar Solv.,,,TOTAL,,
,,Avg.,Std. Dev.,Std. Err. of Mean,Avg.,Std. Dev.,Std. Err. of Mean,Avg.,Std. Dev.,Std. Err. of Mean,Avg.,Std. Dev.,Std. Err. of Mean,Avg.,Std. Dev.,Std. Err. of Mean
MET   1,R MET   1,0.0,0.0,0.0,-2.4408599999999994,0.37709603604388003,0.02666471642451943,-164.40433000000002,3.5478340238929773,0.250869749681908,168.0921000000001,3.7459963694535983,0.2648819435140827,-0.5561916479999998,0.06537754557290468,0.0046228905811933445,0.6907183520000001,0.5616815289080607,0.03971688179581175
ARG   2,R ARG   2,0.0,0.0,0.0,-1.2992699999999993,0.852025396980631,0.060247293594816426,-189.23538500000004,3.8467615245491564,0.272007115961621,184.67982000000006,2.92516925280983,0.2068407014780217,-0.45740026799999994,0.041928786463625876,0.0029648129235352576,-6.31223526799999,1.415002097942531,0.10005575788483549
GLU   3,R GLU   3,0.0,0.0,0.0,-0.11991499999999997,0.015965205134917743,0.0011289104813934625,141.83153999999996,2.7419427069877296,0.19388462817360222,-141.84523,2.736028290624468,0.19346641578187995,-4.7519999999999504e-06,6.703520937537158e-05,4.740105112758527e-06,-0.13360975200000083,0.12580191963081977,0.008895539045723771
CYS   4,R CYS   4,0.0,0.0,0.0,-0.033245000000000025,0.003583988699759082,0.0002534262713295604,0.6259549999999998,0.34570223166042785,0.02444483922784113,-0.680465,0.3484195011405078,0.024636979195408706,0.0,0.0,0.0,-0.08775500000000007,0.03028407130819752,0.0021414072183963424
ILE   5,R ILE   5,0.0,0.0,0.0,-0.013019999999999999,0.0011788129622633493,8.33546639367016e-05,1.1413000000000004,0.2395339015671876,0.016937604612222934,-1.1480799999999995,0.24221363215145583,0.017127090179011838,0.0,0.0,0.0,-0.01979999999999975,0.01040240356840665,0.0007355610103859481
SER   6,R SER   6,0.0,0.0,0.0,-0.00469999999999997,0.0004898979485566609,3.4641016151379336e-05,0.1783549999999999,0.4328330959792701,0.030605921728890966,-0.16824499999999998,0.4332080389085596,0.03063243419767682,0.0,0.0,0.0,0.005409999999999966,0.005324650223254045,0.00037650962803093994
ILE   7,R ILE   7,0.0,0.0,0.0,-0.005179999999999916,0.0005455272678793926,3.8574603043968874e-05,0.5379949999999997,0.1451565877767877,0.01026412075508669,-0.5372900000000003,0.1455466794537054,0.010291704402089983,0.0,0.0,0.0,-0.004475000000000317,0.0032030259131013085,0.00022648813434701683
HID   8,R HID   8,0.0,0.0,0.0,-0.0033099999999999597,0.00046249324319389603,3.270321085153629e-05,0.7606350000000002,0.2567047949980667,0.018151770130623548,-0.7687500000000002,0.2571187809165247,0.018181043355649285,0.0,0.0,0.0,-0.011424999999999906,0.003536152570237997,0.0002500437461725527
VAL   9,R VAL   9,0.0,0.0,0.0,-0.0016449999999999865,0.0004785133226985229,3.3836001536823226e-05,0.24772999999999995,0.09552532177386243,0.006754660280132508,-0.24433999999999995,0.09551452454993424,0.006753896801106747,0.0,0.0,0.0,0.0017449999999998589,0.0012206453211313984,8.631265839956428e-05
GLY  10,R GLY  10,0.0,0.0,0.0,-0.0005350000000000043,0.0004987734956871737,3.5268612107651975e-05,1.0694600000000003,0.07721870498784249,0.0054601869931346905,-1.0685149999999997,0.07727120922439794,0.005463899603305628,0.0,0.0,0.0,0.0004100000000000592,0.000889887633356155,6.292455800401853e-05
GLN  11,R GLN  11,0.0,0.0,0.0,-0.0007650000000000223,0.00042399882075308797,2.9981244136960796e-05,0.2783700000000001,0.1968345576874145,0.013918305051262547,-0.27510000000000007,0.19670414332189334,0.013909083363040132,0.0,0.0,0.0,0.0025050000000003793,0.0009273483703549308,6.557343212002655e-05
ALA  12,R ALA  12,0.0,0.0,0.0,-0.0008500000000000307,0.00035707142142715325,2.5248762345905956e-05,0.4092750000000001,0.1302421566736362,0.00920951121802889,-0.40546,0.1303025264528667,0.009213780006056152,0.0,0.0,0.0,0.0029649999999999833,0.001137442306229173,8.042931679431139e-05
GLY  13,R GLY  13,0.0,0.0,0.0,-0.000824999999999958,0.00037996710383924513,2.6867731575254327e-05,0.7331949999999999,0.09586301150600288,0.006778538550085866,-0.7289949999999996,0.09581135097158767,0.0067748855986653955,0.0,0.0,0.0,0.0033749999999999323,0.0010603655030223876,7.497916377234147e-05
VAL  14,R VAL  14,0.0,0.0,0.0,-0.0011749999999999617,0.0003799671038392462,2.6867731575254405e-05,0.8630199999999998,0.1146783309958746,0.008108982550233837,-0.8603999999999998,0.1142835508723814,0.008081067379993867,0.0,0.0,0.0,0.0014449999999998396,0.0013141442082205432,9.292402810897723e-05
GLN  15,R GLN  15,0.0,0.0,0.0,-0.0010800000000000165,0.00027129319932501936,1.9183326093251488e-05,0.18909000000000084,0.6244065918133785,0.04415221352888205,-0.18682499999999994,0.6233084183411932,0.044074560937971914,0.0,0.0,0.0,0.0011850000000002226,0.0014665520788565236,0.00010370089199226762
ILE  16,R ILE  16,0.0,0.0,0.0,-0.00223000000000001,0.00042083250824999157,2.9757352032731274e-05,0.34674999999999995,0.15770062618772335,0.0111511182174704,-0.34058999999999984,0.1576491417674072,0.011147477719197302,0.0,0.0,0.0,0.003930000000000184,0.0018124844826925136,0.0001281620068507268
GLY  17,R GLY  17,0.0,0.0,0.0,-0.001105000000000006,0.0003065534211194029,2.1676600286946517e-05,0.8522799999999993,0.10348420942347462,0.007317438622906773,-0.8501099999999999,0.10287151160549808,0.007274114344715831,0.0,0.0,0.0,0.0010649999999999729,0.0013530613437682624,9.567588515399206e-05
ASN  18,R ASN  18,0.0,0.0,0.0,-0.0013900000000000023,0.0004877499359302635,3.448912872195934e-05,1.547444999999999,0.2755007204618571,0.019480842766035858,-1.5437349999999994,0.27511136794942165,0.019453311385854346,0.0,0.0,0.0,0.0023199999999998513,0.0013407460609683093,9.480506315598437e-05
ALA  19,R ALA  19,0.0,0.0,0.0,-0.0012350000000000195,0.000423998820753065,2.998124413695917e-05,0.46012000000000003,0.11340033333284344,0.008018614468846847,-0.4556050000000001,0.11306634766808363,0.007994998116009771,0.0,0.0,0.0,0.003280000000000005,0.0012006664815842943,8.489994110716475e-05
CYS  20,R CYS  20,0.0,0.0,0.0,-0.0030600000000000314,0.0003693237062524257,2.6115129714403874e-05,1.068605000000001,0.19893611782428458,0.014066907793647762,-1.0584300000000004,0.19788134095967538,0.013992323806287378,0.0,0.0,0.0,0.007115000000000054,0.0031211816672537126,0.00022070087222302343
TRP  21,R TRP  21,0.0,0.0,0.0,-0.006735000000000011,0.0005429318557609615,3.8391079693077237e-05,0.9889549999999998,0.1945440643530413,0.01375634271436276,-0.9978099999999995,0.1942388578529037,0.013734761355771808,0.0,0.0,0.0,-0.01559000000000017,0.0034426588561748727,0.00024343274225131756
GLU  22,R GLU  22,0.0,0.0,0.0,-0.002009999999999996,0.00024474476501043095,1.7306068299878377e-05,87.58053,0.9061422399918755,0.0640739322617823,-87.55212,0.9043198967203957,0.06394507313329101,0.0,0.0,0.0,0.02639999999999901,0.0024596747752460794,0.000173925271309
LEU  23,R LEU  23,0.0,0.0,0.0,-0.0034849999999999794,0.0005096812729539824,3.603990843495526e-05,0.4359949999999999,0.18398417044680768,0.01300964545539193,-0.4277200000000001,0.18365762058787496,0.012986554893427246,0.0,0.0,0.0,0.0047899999999998924,0.0019250714272465296,0.00013612310604744864
TYR  24,R TYR  24,0.0,0.0,0.0,-0.012659999999999987,0.000856971411425275,6.059702963018187e-05,0.13774999999999996,0.23512902309157843,0.01662613266818234,-0.11631499999999999,0.23380833127799355,0.016532745654458,0.0,0.0,0.0,0.008774999999999998,0.005622666182515003,0.00039758253860046366
CYS  25,R CYS  25,0.0,0.0,0.0,-0.003265000000000042,0.0004634382375247582,3.277003204148984e-05,1.180015,0.2596803126442197,0.01836217100113705,-1.17788,0.25867648830150713,0.018291189901151833,0.0,0.0,0.0,-0.0011300000000000622,0.0024805442951094433,0.00017540096921054917
LEU  26,R LEU  26,0.0,0.0,0.0,-0.0038299999999999866,0.00044844174649556626,3.1709619991415355e-05,0.48068,0.1566270653495113,0.011075206002598795,-0.4742749999999999,0.15631874287813374,0.01105340431156847,0.0,0.0,0.0,0.0025749999999999163,0.0018958836989648124,0.0001340592219879054
GLU  27,R GLU  27,0.0,0.0,0.0,-0.009090000000000016,0.0007495998932764012,5.3004716771245557e-05,108.99989000000001,1.6014591402520881,0.11324026178654298,-108.88694500000003,1.5921156057206372,0.11257957412379901,0.0,0.0,0.0,0.10385499999999823,0.012822791232801998,0.0009067082634453702
HIP  28,R HIP  28,0.0,0.0,0.0,-0.01606499999999996,0.00202009281964951,0.0001428421331400422,-116.28571499999998,1.7519379879951393,0.12388072315296793,116.21937999999996,1.7511751099213988,0.12382677952705189,0.0,0.0,0.0,-0.08239999999999853,0.01634288836160574,0.0011556167184666123
GLY  29,R GLY  29,0.0,0.0,0.0,-0.0020950000000000113,0.00038206674809514066,2.7016198844396637e-05,-0.24887000000000023,0.28378705590636094,0.02006677516443537,0.249565,0.282715750843493,0.019991022456968027,0.0,0.0,0.0,-0.0014000000000001405,0.0014142135623731987,0.00010000000000000732
ILE  30,R ILE  30,0.0,0.0,0.0,-0.0048550000000000156,0.0005328930474307308,3.768122874854342e-05,-1.0511500000000003,0.15829626495909296,0.01119323623890771,1.0502449999999994,0.1582045668588647,0.011186752204058376,0.0,0.0,0.0,-0.0057599999999999344,0.0012776541002947504,9.034378783292153e-05
GLN  31,R GLN  31,0.0,0.0,0.0,-0.002214999999999996,0.0004569190300261137,3.230905445846447e-05,0.6598099999999997,0.8218473969661274,0.05811338674952611,-0.6571750000000001,0.8201147690262629,0.057990871452970966,0.0,0.0,0.0,0.0004199999999995185,0.002033125672456178,0.0001437636949998223
PRO  32,R PRO  32,0.0,0.0,0.0,-0.0012500000000000232,0.0004330127018922028,3.061862178478856e-05,0.5189800000000002,0.23704413006864325,0.016761551181200363,-0.5185749999999999,0.2364328961354575,0.016718330415295666,0.0,0.0,0.0,-0.0008449999999998514,0.0009491970290726494,6.711836559393948e-05
ASP  33,R ASP  33,0.0,0.0,0.0,-0.001345000000000019,0.00047536827828538475,3.361361331365694e-05,89.59404000000002,1.5653098921285094,0.11068412393824521,-89.56357999999999,1.56255077152709,0.1104890246495077,0.0,0.0,0.0,0.02911500000000224,0.002920920231707871,0.0002065402503145617
GLY  34,R GLY  34,0.0,0.0,0.0,-0.0012699999999999955,0.00044395945760844556,3.1392674304683346e-05,0.9051800000000005,0.14404731028380682,0.01018568299133625,-0.9010100000000001,0.14340805381846422,0.01014048073318014,0.0,0.0,0.0,0.0028999999999999443,0.0012767145334804141,9.027735042634203e-05
GLN  35,R GLN  35,0.0,0.0,0.0,-0.003470000000000023,0.0006075360071633472,4.295928304802017e-05,0.3774599999999995,0.8926657932283514,0.06312100357250357,-0.3662049999999997,0.8903421606186015,0.06295669793496954,0.0,0.0,0.0,0.00778500000000026,0.004113243853700212,0.0002908502621625307
MET  36,R MET  36,0.0,0.0,0.0,-0.010359999999999973,0.0013001538370516136,9.193475947649054e-05,0.58171,0.6647135291988573,0.04700234440429541,-0.5613700000000004,0.6610765410298567,0.04674517050455586,0.0,0.0,0.0,0.009979999999999932,0.00488155712862222,0.00034517821483983035
PRO  37,R PRO  37,0.0,0.0,0.0,-0.005989999999999943,0.0009949371839467899,7.035268296234224e-05,1.2156599999999995,0.2959136941745033,0.020924257979675346,-1.2043400000000004,0.2933746314867719,0.02074471913524008,0.0,0.0,0.0,0.005330000000000266,0.0048632396609669,0.00034388297428050615
SER  38,R SER  38,0.0,0.0,0.0,-0.012289999999999945,0.003216504313692112,0.00022744120119274743,-1.2870599999999996,0.6833868277922843,0.04832274601054876,1.3279899999999998,0.6833251128855149,0.04831838210764106,0.0,0.0,0.0,0.028640000000000092,0.011134648624900626,0.0007873385548796699
ASP  39,R ASP  39,0.0,0.0,0.0,-0.021210000000000003,0.01169897004013603,0.0008272421048278442,116.07682000000001,6.468433375834139,0.4573873103705711,-115.81224499999995,6.360000227593746,0.4497199289279523,0.0,0.0,0.0,0.243365000000003,0.10585429502386645,0.0074850289829097374
LYS  40,R LYS  40,0.0,0.0,0.0,-0.023710000000000005,0.015529195085386756,0.0010980799151245782,-112.91164499999995,6.240789592590466,0.44129046408791495,112.93707000000002,6.290152392835256,0.44478094116705974,0.0,0.0,0.0,0.0017150000000045295,0.05197445309957677,0.0036751488235172904
THR  41,R THR  41,0.0,0.0,0.0,-0.019364999999999983,0.011505293346977339,0.0008135470945188146,-1.369495,0.6056812940606642,0.0428281350268139,1.3979049999999995,0.6008715053778152,0.04248803160744222,-4.780799999999974e-05,0.000674414833715863,4.7688330225328454e-05,0.008997191999999989,0.014110693855651458,0.0009977767312578495
ILE  42,R ILE  42,0.0,0.0,0.0,-0.007494999999999998,0.002711083731646809,0.0001917025691011989,-0.3695449999999999,0.5857869305259383,0.041421391090534394,0.37749499999999986,0.5842143869976157,0.0413101954712756,0.0,0.0,0.0,0.00045499999999988106,0.003050897408960009,0.000215731024658009
GLY  43,R GLY  43,0.0,0.0,0.0,-0.005385000000000013,0.0016482642385249118,0.00011654988202482462,-0.0002200000000001001,0.8160809099593005,0.057705634542910965,0.021180000000000043,0.8127839119962944,0.05747250158119098,0.0,0.0,0.0,0.015575000000000158,0.008564716866306799,0.0006056169375108334
GLY  44,R GLY  44,0.0,0.0,0.0,-0.008865000000000001,0.0032135299905244625,0.00022723088478461892,0.2504749999999999,0.97827853874804,0.06917473886380057,-0.2025599999999999,0.9710541624440938,0.0686638983163642,0.0,0.0,0.0,0.03904999999999996,0.014333439922084332,0.001013527256663581
GLY  45,R GLY  45,0.0,0.0,0.0,-0.021400000000000006,0.012537144810522054,0.0008865100112237877,-0.7317650000000003,1.6145320126200657,0.1141646534566413,0.8051200000000001,1.5992261614918637,0.11308236634418295,0.0,0.0,0.0,0.051955000000000064,0.02855666253258593,0.002019260972484732
ASP  46,R ASP  46,0.0,0.0,0.0,-0.11422999999999994,0.08541690172325386,0.00603988704364577,132.49534000000003,5.728745237344324,0.4050834605016309,-131.84013000000007,5.42744616031183,0.3837783984481385,-0.006136235999999998,0.025540196557025628,0.0018059646178310135,0.5348437639999991,0.2431268875931495,0.017191667090589547
ASP  47,R ASP  47,0.0,0.0,0.0,-0.39407,0.16286763060841777,0.011516480603899792,157.61688500000002,7.201697033460447,0.5092368808410924,-154.86952499999998,6.109339854631015,0.4319955639782827,-0.128149344,0.06405113133028692,0.004529098930631601,2.225140655999999,1.1037025739719062,0.07804355744685819
SER  48,R SER  48,0.0,0.0,0.0,-0.11620000000000007,0.07375798261883247,0.005215476967641595,-0.4646700000000004,0.6524062086614437,0.046132085423271255,0.6199249999999997,0.6871741841593005,0.04859055254753748,-0.004834619999999999,0.01566556389883237,0.0011077226463975538,0.03422037999999987,0.05178291289091788,0.003661604885476032
PHE  49,R PHE  49,0.0,0.0,0.0,-0.038415000000000005,0.00901569603524889,0.0006375059803641161,-0.36522,0.40084696780691786,0.028344160915433732,0.383575,0.3857079262537912,0.02727366902114565,0.0,0.0,0.0,-0.020060000000000012,0.024494619817420932,0.0017320311775484733
ASN  50,R ASN  50,0.0,0.0,0.0,-0.04700999999999997,0.009772916657784498,0.0006910495640690389,-2.670165,1.8418790915190406,0.1302405195738831,2.826945000000001,1.8658373996613418,0.13193462778920093,0.0,0.0,0.0,0.10976999999999926,0.03427064487283538,0.0024233005385217886
THR  51,R THR  51,0.0,0.0,0.0,-0.06436000000000003,0.006288910875501442,0.0004446931526344897,-2.3431149999999996,0.6132802473380347,0.04336546216604874,2.4677750000000005,0.6200906259370439,0.04384702865502946,0.0,0.0,0.0,0.060300000000000055,0.03113326195566394,0.0022014540649307125
PHE  52,R PHE  52,0.0,0.0,0.0,-0.024440000000000003,0.0015153877391614445,0.00010715409464880084,-1.214725,0.19924660442526923,0.014088862511750143,1.1389549999999995,0.1992467389319075,0.014088872022805747,0.0,0.0,0.0,-0.10021000000000044,0.016598671633598048,0.0011737033270805969
PHE  53,R PHE  53,0.0,0.0,0.0,-0.014264999999999995,0.001133479157285198,8.014907984499767e-05,1.788525000000001,0.19507900803263453,0.013794168944702085,-1.7586199999999999,0.19799660502139935,0.01400047420625459,0.0,0.0,0.0,0.015640000000000126,0.008809108922019105,0.0006228980654970626
SER  54,R SER  54,0.0,0.0,0.0,-0.006284999999999986,0.0007167809986320881,5.0684070475841496e-05,0.9132100000000003,0.4203073707419369,0.029720219203431188,-0.9244149999999999,0.42449288895692905,0.030016180034691264,0.0,0.0,0.0,-0.017489999999999815,0.01278084113037951,0.0009037419432559291
GLU  55,R GLU  55,0.0,0.0,0.0,-0.010724999999999962,0.0017970461874977585,0.0001270703545285097,120.62836000000009,3.2036516946103775,0.22653238378187723,-120.40801000000003,3.1765015409861235,0.22461257800808057,0.0,0.0,0.0,0.20962500000000206,0.027949496864880612,0.001976327876390923
THR  56,R THR  56,0.0,0.0,0.0,-0.00288000000000001,0.0005528109984434263,3.908964057138527e-05,1.8838050000000006,0.4612382973854198,0.032614472782416776,-1.8754149999999998,0.45983967072774123,0.032515574943017496,0.0,0.0,0.0,0.005510000000000135,0.00224274385519154,0.00015858593884703984
GLY  57,R GLY  57,0.0,0.0,0.0,-0.0013450000000000022,0.0004753682782853794,3.361361331365656e-05,0.5063900000000002,0.3584702050380192,0.025347671283571543,-0.5038550000000004,0.356714807619476,0.02522354594173862,0.0,0.0,0.0,0.0011900000000000027,0.0020258084805824866,0.00014324629140050925
ALA  58,R ALA  58,0.0,0.0,0.0,-0.0014899999999999957,0.0005098038838612423,3.604857833535235e-05,-0.19001500000000007,0.22646559291645144,0.016013535645665496,0.1914900000000001,0.22564385633116626,0.015955430094485076,0.0,0.0,0.0,-1.4999999999998349e-05,0.0014194277015756988,0.00010036869531882117
GLY  59,R GLY  59,0.0,0.0,0.0,-0.0020050000000000063,0.0005612263358040023,3.9684694782748845e-05,0.2107449999999999,0.4098609032037577,0.02898154239986202,-0.20133500000000012,0.40747068946735293,0.028812528765712317,0.0,0.0,0.0,0.007405000000000026,0.003119451073506282,0.0002205785007655947
LYS  60,R LYS  60,0.0,0.0,0.0,-0.0031950000000000034,0.0005974738488001088,4.224778100681829e-05,-91.52374000000003,1.7945806564178777,0.1268960151539287,91.49537499999998,1.7924446614545535,0.126744977501614,0.0,0.0,0.0,-0.03155999999999743,0.003353565266997042,0.0002371328741445283
HIP  61,R HIP  61,0.0,0.0,0.0,-0.008275000000000064,0.0010951598056903977,7.743949250866219e-05,-113.281435,1.7422473750233358,0.12319549333834627,113.23418499999998,1.74250641054062,0.12321380991543025,0.0,0.0,0.0,-0.055525000000001795,0.008370745187852401,0.0005919010685915094
VAL  62,R VAL  62,0.0,0.0,0.0,-0.003755000000000007,0.0005243805869785765,3.7079306897513365e-05,1.475070000000001,0.09782962281434099,0.006917598969294269,-1.4684800000000005,0.09831184872638697,0.006951697490541427,0.0,0.0,0.0,0.0028350000000000085,0.003032783375053376,0.00021445016903700668
PRO  63,R PRO  63,0.0,0.0,0.0,-0.0037250000000000204,0.0004789311015167055,3.3865542960360526e-05,-0.847935,0.1522752467573112,0.010767485958894957,0.8517400000000005,0.15144092049376576,0.010708490183027455,0.0,0.0,0.0,7.999999999994679e-05,0.00286768199073738,0.00020277573819369395
ARG  64,R ARG  64,0.0,0.0,0.0,-0.01871999999999993,0.0016406096427853884,0.00011600862036935875,-123.11221999999998,1.6590813908901039,0.11731477020388016,123.20469999999996,1.66096564082787,0.11744800679472463,0.0,0.0,0.0,0.07376000000000146,0.03744118587865228,0.002647491643046103
ALA  65,R ALA  65,0.0,0.0,0.0,-0.0023200000000000052,0.0004664761515876443,3.2984845004942715e-05,0.05939499999999996,0.1722539955269543,0.01218019683235866,-0.058249999999999996,0.17208421630120532,0.012168191628175491,0.0,0.0,0.0,-0.0011750000000001512,0.0018958836989647146,0.00013405922198789848
VAL  66,R VAL  66,0.0,0.0,0.0,-0.002430000000000009,0.0004950757517794492,3.500714212842765e-05,0.6162799999999998,0.14503682842643842,0.010255652490212442,-0.6145749999999998,0.14510025628854062,0.010260137517353305,0.0,0.0,0.0,-0.0007249999999999187,0.0015522161576274976,0.00010975825709257305
PHE  67,R PHE  67,0.0,0.0,0.0,-0.002169999999999974,0.0003887158345115603,2.748636025377121e-05,-0.024179999999999965,0.1414671961975638,0.010003241374674511,0.021134999999999998,0.1412236055870264,0.009986016917420076,0.0,0.0,0.0,-0.005215000000000023,0.001216048929936748,8.598764446129192e-05
VAL  68,R VAL  68,0.0,0.0,0.0,-0.001145000000000048,0.0003521008378291758,2.4897289009047507e-05,0.36208999999999975,0.12732769494497295,0.009003427652844245,-0.3610449999999999,0.12714032788615934,0.008990178801058438,0.0,0.0,0.0,-0.00010000000000004005,0.0007999999999999671,5.6568542494921474e-05
ASP  69,R ASP  69,0.0,0.0,0.0,-0.0006600000000000183,0.00047370877129309215,3.349626844888928e-05,80.43196,0.7163455370129124,0.05065327868945493,-80.41743,0.715505992358039,0.05059391391759794,0.0,0.0,0.0,0.013869999999998441,0.0012740094191142875,9.00860699551247e-05
LEU  70,R LEU  70,0.0,0.0,0.0,-0.0005350000000000077,0.0004987734956871768,3.526861210765219e-05,-0.51649,0.06634108757022525,0.004691023289219685,0.5159200000000002,0.06618529746099315,0.004680007264951704,0.0,0.0,0.0,-0.0011050000000003336,0.0008148466113324846,5.7618356450007887e-05
GLU  71,R GLU  71,0.0,0.0,0.0,-0.00037500000000001367,0.00048412291827594446,3.423265984407411e-05,73.46965500000003,0.5834747432133274,0.041257894757722326,-73.46099000000002,0.5829942022847513,0.041223915382798945,0.0,0.0,0.0,0.008289999999998087,0.0009251486367077795,6.541788746215605e-05
PRO  72,R PRO  72,0.0,0.0,0.0,-0.0002750000000000408,0.00044651427748736004,3.1573327350792405e-05,0.6503700000000002,0.11220905979465126,0.007934378709136469,-0.649985,0.1121156312696845,0.007927772314780444,0.0,0.0,0.0,0.00011000000000012111,0.0007601973427997783,5.375406961337176e-05
THR  73,R THR  73,0.0,0.0,0.0,-0.00032000000000000805,0.0004664761515876359,3.2984845004942125e-05,0.012840000000000256,0.183252133411865,0.012957882620243163,-0.012535000000000008,0.18308478575512496,0.012946049353953508,0.0,0.0,0.0,-1.4999999999720793e-05,0.0008153373534924937,5.765305716092355e-05
VAL  74,R VAL  74,0.0,0.0,0.0,-0.0005499999999999866,0.0004974937185532969,3.51781181986748e-05,0.3713050000000002,0.10035622539234919,0.00709625675092157,-0.3698849999999998,0.10033559575245546,0.007094798015095341,0.0,0.0,0.0,0.0008700000000002127,0.0007570336848516253,5.35303652145224e-05
ILE  75,R ILE  75,0.0,0.0,0.0,-0.0006649999999999911,0.0004719904660053979,3.3374765916781545e-05,0.6306549999999995,0.08350410753370616,0.005904632069401429,-0.6298499999999998,0.08337198270402556,0.005895289433098402,0.0,0.0,0.0,0.00013999999999995795,0.0007282856582411341,5.149757275832143e-05
ASP  76,R ASP  76,0.0,0.0,0.0,-0.00032999999999999,0.00047021271782033574,3.3249060137091595e-05,75.37743999999996,0.8418057593085996,0.05952465608490014,-75.366565,0.8410311205755308,0.05946988085478787,0.0,0.0,0.0,0.010544999999998481,0.0010899426590432629,7.707058453139882e-05
GLU  77,R GLU  77,0.0,0.0,0.0,-0.0007250000000000217,0.00044651427748730577,3.157332735078857e-05,79.84752000000002,1.6762202330228368,0.11852666935325427,-79.83139499999997,1.674129274870979,0.11837881628441868,0.0,0.0,0.0,0.015399999999996652,0.0022113344387462127,0.0001563649577108795
VAL  78,R VAL  78,0.0,0.0,0.0,-0.000915000000000003,0.0002788816953476862,1.9719913792914975e-05,-0.005744999999999898,0.12045194051986038,0.008517238394867194,0.006385000000000004,0.12031374308448725,0.008507466360497701,0.0,0.0,0.0,-0.00027499999999990336,0.0007066647012550787,4.996874022826319e-05
ARG  79,R ARG  79,0.0,0.0,0.0,-0.0007199999999999995,0.0004489988864128719,3.174901573277501e-05,-77.09677499999995,1.0317117496562545,0.07295303744117752,77.08361500000004,1.0305092657363228,0.07286800898777238,0.0,0.0,0.0,-0.013880000000001473,0.001498532615599632,0.00010596225743197137
THR  80,R THR  80,0.0,0.0,0.0,-0.0003349999999999953,0.0004719904660053991,3.337476591678163e-05,-0.6025900000000003,0.21741495325758867,0.01537355877797972,0.601905,0.2171789491985809,0.015356870770928528,0.0,0.0,0.0,-0.001019999999999806,0.0007345747068880757,5.194227565286788e-05
GLY  81,R GLY  81,0.0,0.0,0.0,-0.0003900000000000102,0.00048774993593030076,3.448912872196197e-05,-0.536215,0.15410788031440784,0.010897072720460263,0.5355749999999999,0.15394506934293176,0.010885560246262032,0.0,0.0,0.0,-0.0010299999999999238,0.0007477298977571885,5.287248812000318e-05
THR  82,R THR  82,0.0,0.0,0.0,-0.0007949999999999951,0.0004037016224886858,2.8546015483776134e-05,-0.6771849999999999,0.3648733763581557,0.02580044386972832,0.6764349999999999,0.3643749110119957,0.025765197047082695,0.0,0.0,0.0,-0.0015450000000006093,0.0007987333722837662,5.647897839018503e-05
TYR  83,R TYR  83,0.0,0.0,0.0,-0.0023199999999999844,0.00046647615158762885,3.2984845004941624e-05,0.272245,0.18540025613520608,0.013109777834692703,-0.27232999999999985,0.18493904698575714,0.01307716542298064,0.0,0.0,0.0,-0.0024049999999997827,0.0009278873854084723,6.561154623997863e-05
ARG  84,R ARG  84,0.0,0.0,0.0,-0.0009249999999999814,0.0002633913438213114,1.8624580532188673e-05,-78.13602,0.8426777198896832,0.0595863130088813,78.12205499999996,0.8418198631424662,0.059525653376556915,0.0,0.0,0.0,-0.014889999999999617,0.0011304423912789111,7.993434806140545e-05
GLN  85,R GLN  85,0.0,0.0,0.0,-0.0009550000000000119,0.00020730412441628032,1.4658615214269154e-05,0.025310000000000273,0.6379009593189218,0.04510640940598135,-0.024924999999999933,0.637013154789601,0.04504363214567627,0.0,0.0,0.0,-0.0005699999999993111,0.0010932062934328368,7.730135833221696e-05
LEU  86,R LEU  86,0.0,0.0,0.0,-0.0021850000000000255,0.00038829756630707774,2.7456784225396772e-05,0.41266499999999956,0.1708878660847521,0.012083596893102682,-0.40972500000000006,0.1705880692633568,0.012062398056564004,0.0,0.0,0.0,0.0007550000000000678,0.000966941053011718,6.837305755922467e-05
PHE  87,R PHE  87,0.0,0.0,0.0,-0.0022250000000000212,0.0004175823272121841,2.9527529527539513e-05,-0.9463549999999996,0.12286162531482502,0.008687628840771356,0.9429750000000009,0.12276291938121514,0.008680649277271467,0.0,0.0,0.0,-0.00560500000000002,0.0010290651096989136,7.276589173505801e-05
HIE  88,R HIE  88,0.0,0.0,0.0,-0.0014400000000000146,0.0004963869458396247,3.509985754956781e-05,0.4558,0.3200550577635042,0.022631310169762598,-0.4551749999999999,0.3194342567336826,0.022587412907967154,0.0,0.0,0.0,-0.0008149999999997348,0.0010250731681209918,7.248361883907312e-05
PRO  89,R PRO  89,0.0,0.0,0.0,-0.0006999999999999918,0.00045825756949557857,3.2403703492038916e-05,0.14427999999999996,0.11411512432626984,0.008069157824705134,-0.14434999999999998,0.1138906822352031,0.008053287372247437,0.0,0.0,0.0,-0.0007699999999999552,0.0008408923831264408,5.9460070635682263e-05
GLU  90,R GLU  90,0.0,0.0,0.0,-0.0012549999999999911,0.00043586121644395483,3.08200421803738e-05,93.11255000000003,0.904174782603323,0.06393481201566821,-93.07305499999997,0.9020679142832504,0.06378583392804917,0.0,0.0,0.0,0.03823999999999898,0.002425365951768693,0.00017149927113546077
GLN  91,R GLN  91,0.0,0.0,0.0,-0.0019900000000000586,0.00026438608132797834,1.8694919095835152e-05,-0.4920999999999999,0.25794573072644583,0.018239517537478902,0.49598500000000023,0.2574663954286066,0.018205623413522484,0.0,0.0,0.0,0.0018950000000004152,0.001544012629482646,0.00010917818005448512
LEU  92,R LEU  92,0.0,0.0,0.0,-0.001030000000000028,0.0001977371993328079,1.3982131454106453e-05,-0.12132999999999994,0.22185094342823977,0.015687230651074146,0.12102000000000004,0.22147462518311214,0.01566062093277275,0.0,0.0,0.0,-0.0013399999999999868,0.0007378346698279252,5.217278984298632e-05
ILE  93,R ILE  93,0.0,0.0,0.0,-0.001034999999999995,0.00023189437250615704,1.6397408331810292e-05,0.020770000000000035,0.1289227951139751,0.009116218267461569,-0.02070499999999999,0.12888695812610362,0.009113684209747447,0.0,0.0,0.0,-0.0009699999999997821,0.0006157109711542179,4.3537340295410225e-05
THR  94,R THR  94,0.0,0.0,0.0,-0.0004149999999999987,0.0004927220311697037,3.484070894801069e-05,-0.20919999999999997,0.17184856705832652,0.012151528710413383,0.209115,0.1717415551781222,0.012143961827797383,0.0,0.0,0.0,-0.0004999999999999916,0.0007810249675907938,5.5226805085945375e-05
GLY  95,R GLY  95,0.0,0.0,0.0,-0.00015499999999999902,0.00036190468358394923,2.559052559053823e-05,-0.03187000000000001,0.12408087322387765,0.00877384268721522,0.031814999999999954,0.1240182275917536,0.008769412972086556,0.0,0.0,0.0,-0.0002099999999999991,0.0007251896303726591,5.1278650528267314e-05
LYS  96,R LYS  96,0.0,0.0,0.0,-0.000259999999999998,0.00043863424398922284,3.101612483854141e-05,-71.219725,1.4770591455236437,0.1044438538013376,71.21267499999998,1.4760577425626,0.10437304391889217,0.0,0.0,0.0,-0.007309999999995256,0.0012860404348205338,9.093679123416956e-05
GLU  97,R GLU  97,0.0,0.0,0.0,-0.000285000000000008,0.0004514144437210794,3.1919821428072836e-05,70.27071,0.5292007897763159,0.03742014670601095,-70.26454500000001,0.5289194626545312,0.037400253874456384,0.0,0.0,0.0,0.005879999999995817,0.0008096912992006988,5.725382083325599e-05
ASP  98,R ASP  98,0.0,0.0,0.0,-0.00023499999999999745,0.00042399882075307247,2.99812441369597e-05,70.68774499999994,0.6491562985772986,0.045902282077396696,-70.68171999999998,0.648692285757982,0.04586947141628707,0.0,0.0,0.0,0.005790000000001214,0.0008808518604111488,6.228563237175094e-05
ALA  99,R ALA  99,0.0,0.0,0.0,-0.00028500000000000416,0.00045141444372107326,3.19198214280724e-05,-0.142875,0.08192026229816396,0.00579263729876124,0.14274500000000004,0.08187575938579122,0.005789490467649109,0.0,0.0,0.0,-0.00041499999999997203,0.0007090662874513766,5.013855801676381e-05
ALA 100,R ALA 100,0.0,0.0,0.0,-0.0001550000000000007,0.0003619046835839531,2.5590525590538503e-05,-0.06775500000000001,0.07248879206470477,0.005125731642897434,0.06766500000000003,0.07249153588523283,0.005125925660307609,0.0,0.0,0.0,-0.0002449999999999841,0.0006519010661136946,4.609636645117333e-05
ASN 101,R ASN 101,0.0,0.0,0.0,-0.00033000000000001474,0.0004702127178203709,3.324906013709408e-05,-0.5599050000000002,0.1414783233396544,0.010004028182437263,0.5599500000000002,0.14143460503002794,0.010000936831117375,0.0,0.0,0.0,-0.00028500000000008185,0.0007834379362786958,5.5397427738146015e-05
ASN 102,R ASN 102,0.0,0.0,0.0,-0.0004500000000000304,0.000497493718553343,3.517811819867806e-05,1.0870700000000015,0.10142176837346097,0.007171602017680557,-1.08561,0.101326343563755,0.007164854464676905,0.0,0.0,0.0,0.0010100000000018738,0.0007482646590603669,5.291030145438255e-05
TYR 103,R TYR 103,0.0,0.0,0.0,-0.0015450000000000142,0.0004979708826829108,3.52118587978537e-05,0.46555499999999966,0.23991245689834484,0.01696437251639449,-0.46595000000000014,0.24047868408655193,0.017004410824841835,0.0,0.0,0.0,-0.0019400000000001872,0.0010938007131098624,7.734339015066652e-05
ALA 104,R ALA 104,0.0,0.0,0.0,-0.00038500000000001364,0.00048659531440409145,3.440748465087332e-05,0.5231699999999999,0.09413798967473218,0.0066565610866272315,-0.5227099999999999,0.09401885927833853,0.006648137295513693,0.0,0.0,0.0,7.499999999999841e-05,0.0007545694136394241,5.335611492603937e-05
ARG 105,R ARG 105,0.0,0.0,0.0,-0.0005250000000000244,0.0004993746088859769,3.5311117229565425e-05,-71.78783500000003,0.7258054476025634,0.051322195382190995,71.781935,0.7253111889212358,0.05128724601566829,0.0,0.0,0.0,-0.006425000000002683,0.0010121141240008596,7.156727604156901e-05
GLY 106,R GLY 106,0.0,0.0,0.0,-0.00036999999999999257,0.00048280430818292247,3.413942003022242e-05,0.36926499999999984,0.10234522350847691,0.0072369001564896885,-0.3677299999999999,0.10241004394101286,0.007241483653230249,0.0,0.0,0.0,0.0011650000000000172,0.0007923225353352512,5.60256637622474e-05
HID 107,R HID 107,0.0,0.0,0.0,-0.0014699999999999757,0.0004990991885386567,3.5291642070038736e-05,0.44505500000000003,0.20442784050857676,0.014455231228693662,-0.44350000000000017,0.20389953408480335,0.014417874323214203,0.0,0.0,0.0,8.500000000026375e-05,0.0009683878355290735,6.847536053211708e-05
TYR 108,R TYR 108,0.0,0.0,0.0,-0.0008350000000000002,0.0003711805490593486,2.6246428328441135e-05,0.5117699999999998,0.29007667451899727,0.020511518361642597,-0.5111399999999999,0.2897963602255902,0.020491697147869428,0.0,0.0,0.0,-0.00020500000000001794,0.000801857219210354,5.669986772470292e-05
THR 109,R THR 109,0.0,0.0,0.0,-0.0003250000000000086,0.0004683748498798923,3.3119103248730304e-05,0.40733499999999995,0.10825457392184272,0.0076547543314595375,-0.4069699999999997,0.10811590586033205,0.007644949018796718,0.0,0.0,0.0,3.99999999997605e-05,0.000773563184233021,5.469917732474277e-05
ILE 110,R ILE 110,0.0,0.0,0.0,-0.0004949999999999949,0.0004999749993749628,3.5353571248177605e-05,0.0992949999999999,0.08561838572993545,0.006054134114388289,-0.09870000000000001,0.0856304852257652,0.006054989677943304,0.0,0.0,0.0,0.0001000000000000334,0.0007745966692418113,5.4772255750539795e-05
GLY 111,R GLY 111,0.0,0.0,0.0,-0.000359999999999967,0.0004799999999999559,3.394112549695116e-05,0.4002949999999999,0.09594163837979901,0.006784098309650341,-0.39941999999999994,0.09582872012084923,0.006776113782988024,0.0,0.0,0.0,0.0005149999999999943,0.0007998593626381992,5.6558597931702045e-05
LYS 112,R LYS 112,0.0,0.0,0.0,-0.0006249999999999762,0.00048412291827590765,3.4232659844071506e-05,-75.97369999999997,0.9880168369044635,0.06986334053016292,75.96401499999993,0.987131594460229,0.06980074443663169,0.0,0.0,0.0,-0.010310000000001906,0.0011932728103838878,8.437712960279763e-05
GLU 113,R GLU 113,0.0,0.0,0.0,-0.0004949999999999978,0.0004999749993749664,3.5353571248177855e-05,76.93177500000002,0.8547205241306999,0.0604378678632138,-76.92051000000006,0.8539538745670583,0.06038365755268933,0.0,0.0,0.0,0.01077000000000055,0.0011563304026117212,8.176490689789188e-05
ILE 114,R ILE 114,0.0,0.0,0.0,-0.0008149999999999758,0.00038829756630706533,2.7456784225395895e-05,0.4731899999999999,0.08826343467144301,0.006241167318699318,-0.47168999999999994,0.08814734199055635,0.00623295832650921,0.0,0.0,0.0,0.0006850000000006062,0.000696975609329242,4.928361796783329e-05
ILE 115,R ILE 115,0.0,0.0,0.0,-0.0014299999999999812,0.0004950757517794813,3.500714212842992e-05,0.8981499999999997,0.09344606733298476,0.006607634788636824,-0.8956100000000002,0.09321264881977712,0.006591129607282463,0.0,0.0,0.0,0.0011100000000000597,0.0008531705573915822,6.032826866402943e-05
ASP 116,R ASP 116,0.0,0.0,0.0,-0.0010199999999999888,0.00022271057451319688,1.5748015748023337e-05,89.17955499999997,2.043701207853356,0.14451149827922458,-89.15197,2.040252364071376,0.14426762819667546,0.0,0.0,0.0,0.026564999999996244,0.0035701225469185493,0.0002524457862593094
LEU 117,R LEU 117,0.0,0.0,0.0,-0.001024999999999942,0.00027271780286591347,1.9284060775678347e-05,1.06228,0.14138865442460669,0.009997687632648074,-1.05953,0.14113826235291493,0.009979982239463215,0.0,0.0,0.0,0.0017249999999999655,0.0006851094803022237,4.8444555937689376e-05
VAL 118,R VAL 118,0.0,0.0,0.0,-0.0016600000000000015,0.0004737087712931081,3.349626844889041e-05,0.9000850000000002,0.12012833876733248,0.008494356295505563,-0.89488,0.11986027532088993,0.008475401347428786,0.0,0.0,0.0,0.003545000000000003,0.0013371518238402451,9.455091221133972e-05
LEU 119,R LEU 119,0.0,0.0,0.0,-0.002785000000000008,0.00044584190022923186,3.15257830989186e-05,1.2588949999999997,0.09781157382948912,0.0069163227133360395,-1.2551499999999998,0.09743668457003705,0.006889814039580784,0.0,0.0,0.0,0.0009600000000005427,0.0010239140588938025,7.240165743960497e-05
ASP 120,R ASP 120,0.0,0.0,0.0,-0.001599999999999987,0.0004898979485566048,3.4641016151375365e-05,94.97959000000003,1.3529467993597148,0.09566778564118897,-94.93788,1.3498107258426624,0.09544603175616823,0.0,0.0,0.0,0.040109999999998466,0.003304224568640731,0.00023364395990490557
ARG 121,R ARG 121,0.0,0.0,0.0,-0.0023350000000000094,0.000471990466005409,3.337476591678233e-05,-88.30025500000005,1.173023179638238,0.08294526448112037,88.276825,1.1715207784650428,0.08283902867535747,0.0,0.0,0.0,-0.025765000000004364,0.0022649006600730355,0.0001601526615451531
ILE 122,R ILE 122,0.0,0.0,0.0,-0.004964999999999986,0.0005232351287900867,3.699831077224868e-05,1.2401599999999997,0.1629684767063893,0.01152361149987298,-1.2324249999999999,0.16119861778253874,0.011398463575193153,0.0,0.0,0.0,0.0027699999999995484,0.003346206807715745,0.0002366125524988393
ARG 123,R ARG 123,0.0,0.0,0.0,-0.0052849999999999685,0.0005135903036468086,3.631631864603164e-05,-102.22969999999998,1.1975052066713707,0.08467640521435243,102.17943500000003,1.1946205279372808,0.08447242762491047,0.0,0.0,0.0,-0.05555000000000163,0.004067861846227905,0.00028764126963977805
LYS 124,R LYS 124,0.0,0.0,0.0,-0.00345499999999997,0.000497970882682927,3.521185879785484e-05,-94.28847500000002,0.9078076885389127,0.06419169725791504,94.26026000000007,0.9065410152806662,0.06410212993286966,0.0,0.0,0.0,-0.031670000000000226,0.0026383896603778914,0.0001865623220265679
LEU 125,R LEU 125,0.0,0.0,0.0,-0.006435000000000007,0.0006448061724270288,4.5594681707409426e-05,1.482505000000001,0.18398434709235464,0.013009657946118343,-1.4716149999999981,0.18524617884049488,0.013098882924700985,0.0,0.0,0.0,0.0044550000000005245,0.007359210215777372,0.0005203747447753496
ALA 126,R ALA 126,0.0,0.0,0.0,-0.008234999999999985,0.0009326172848494212,6.594600063688117e-05,2.0326249999999995,0.14556570466631216,0.01029304968777476,-2.007740000000001,0.14243827575478768,0.010071907068672977,0.0,0.0,0.0,0.016649999999999908,0.006116984551231064,0.00043253612565888355
ASP 127,R ASP 127,0.0,0.0,0.0,-0.008714999999999995,0.0009918543239810535,7.013469184362018e-05,117.07613499999998,1.7240443053424999,0.12190834193737324,-116.913785,1.7114225745787524,0.12101585079603756,0.0,0.0,0.0,0.1536349999999993,0.013351096396929081,0.0009440650798543834
GLN 128,R GLN 128,0.0,0.0,0.0,-0.013264999999999992,0.0017189458979270827,0.0001215478300917039,2.160450000000001,0.9192263527010083,0.064999118744026,-2.1024600000000007,0.9210567400545959,0.065128546675018,0.0,0.0,0.0,0.044725000000000105,0.01765189437425862,0.0012481774212826937
CYS 129,R CYS 129,0.0,0.0,0.0,-0.029025000000000013,0.0049248730948117094,0.00034824111618245385,-0.1014549999999999,0.5495270584557232,0.03885743094795382,0.24325000000000002,0.5521128304069739,0.03904027263608695,0.0,0.0,0.0,0.11276999999999983,0.026339079330910484,0.0018624541605097235
THR 130,R THR 130,0.0,0.0,0.0,-0.14265,0.06068819901760155,0.004291303706334483,0.12550999999999982,0.9964083650291182,0.07045671117430903,-0.020859999999999948,1.0131968221426673,0.07164383436137403,-0.0025099560000000016,0.009516830817938499,0.000672941560676943,-0.04050995600000044,0.12086275928017419,0.00854628766799285
GLY 131,R GLY 131,0.0,0.0,0.0,-0.25259000000000004,0.12635130351523904,0.008934386352738518,0.7733500000000005,0.7222921898373256,0.0510737705432054,-0.76491,0.6836571742474438,0.04834186239172006,-0.05511726000000002,0.04848547803680192,0.003428441030889405,-0.2992672600000001,0.2005311795568387,0.01417969569039778
LEU 132,R LEU 132,0.0,0.0,0.0,-0.11428499999999998,0.035918571449878305,0.002539826544274247,2.9068200000000024,0.7286481095837551,0.051523201938543185,-2.6114400000000004,0.6834453572890792,0.04832688467095707,-0.0012868200000000002,0.006285411705942582,0.0004444457239821305,0.1798081799999997,0.06863506240336056,0.004853231805257811
GLN 133,R GLN 133,0.0,0.0,0.0,-0.7886599999999998,0.18728076356102422,0.013242749789979469,-3.647599999999999,1.411364045879022,0.0997985087563938,4.375050000000001,1.2954915814083818,0.09160508821839511,-0.168732648,0.04320727800006939,0.0030552159270461395,-0.22994264799999972,0.3575287722408024,0.0252811019320772
GLY 134,R GLY 134,0.0,0.0,0.0,-0.031200000000000002,0.004123105625617724,0.00029154759474226945,0.1264,0.22140761052863556,0.01565588228111082,-0.057415,0.2305832881520254,0.016304700668058884,0.0,0.0,0.0,0.037785000000000034,0.025511541995732013,0.0018039384343707494
PHE 135,R PHE 135,0.0,0.0,0.0,-0.02722,0.002391986622036253,0.00016913899609493374,1.742985,0.22781465004472506,0.01610892839002653,-1.7411549999999991,0.22316323840409616,0.015780023918708655,0.0,0.0,0.0,-0.025390000000000024,0.01787758093255326,0.0012641358708619732
SER 136,R SER 136,0.0,0.0,0.0,-0.008875000000000006,0.0007137051211810268,5.046657309546707e-05,-0.13761999999999988,0.7242363188904573,0.05121124122690252,0.15574,0.722023720108973,0.051054786866659256,0.0,0.0,0.0,0.009245000000000036,0.009220356554927627,0.0006519776644947159
VAL 137,R VAL 137,0.0,0.0,0.0,-0.00720000000000002,0.0006633249580710053,4.690415759822901e-05,0.6115849999999999,0.18599777626358904,0.013152028888160208,-0.6001499999999997,0.18538987971299942,0.013109044110842023,0.0,0.0,0.0,0.0042349999999999385,0.005580302411160164,0.00039458696760029936
PHE 138,R PHE 138,0.0,0.0,0.0,-0.0056250000000000085,0.000494342998332204,3.495532863527915e-05,-0.018200000000000053,0.12923819094988914,0.00913852012089485,0.002755000000000018,0.12878864458872138,0.009106732392850904,0.0,0.0,0.0,-0.02107000000000019,0.004023070966314069,0.00028447407614753945
HID 139,R HID 139,0.0,0.0,0.0,-0.003589999999999933,0.0004918333050943487,3.4777866524560604e-05,1.7418350000000005,0.12566032697314422,0.008885526932882911,-1.7405199999999994,0.1256682521562414,0.008886087327953925,0.0,0.0,0.0,-0.0022750000000001645,0.001891923624251475,0.00013377920241952477
SER 140,R SER 140,0.0,0.0,0.0,-0.0010750000000000121,0.00026339134382128565,1.8624580532186853e-05,1.1263649999999992,0.16868204342786902,0.011927621677224989,-1.1244550000000002,0.1689318145732171,0.011945283164287024,0.0,0.0,0.0,0.000834999999999958,0.0014027740373987346,9.919110343170768e-05
PHE 141,R PHE 141,0.0,0.0,0.0,-0.003290000000000013,0.0004646504062195731,3.285574531189441e-05,-0.041815000000000005,0.09537699290185239,0.006744171845008104,0.03724499999999999,0.09522995839020407,0.006733774934982605,0.0,0.0,0.0,-0.007859999999999995,0.0013492219980416563,9.540440241413179e-05
GLY 142,R GLY 142,0.0,0.0,0.0,-0.0004449999999999932,0.0004969657935914627,3.514078826662773e-05,-0.336235,0.08238525216930492,0.005825517047867924,0.33520000000000005,0.08234792043518749,0.005822877295633134,0.0,0.0,0.0,-0.0014799999999999946,0.0007934733769951247,5.610704055642426e-05
GLY 143,R GLY 143,0.0,0.0,0.0,-0.0004150000000000076,0.000492722031169714,3.484070894801142e-05,0.67648,0.08753993145987647,0.006190007915988424,-0.6761599999999999,0.0873575091219977,0.006177108708773026,0.0,0.0,0.0,-9.499999999988962e-05,0.000816072913409221,5.7705069101432235e-05
GLY 144,R GLY 144,0.0,0.0,0.0,-0.0003899999999999726,0.00048774993593025327,3.448912872195862e-05,0.7635100000000001,0.08712513931122008,0.006160677681878637,-0.7627850000000004,0.08703458378713154,0.006154274439362946,0.0,0.0,0.0,0.00033500000000003194,0.0007954715582595913,5.624833330863868e-05
THR 145,R THR 145,0.0,0.0,0.0,-0.0006950000000000428,0.0004604074282632992,3.255572146336378e-05,0.44761,0.08986065824375024,0.006354108080604263,-0.44456000000000023,0.0895835721547183,0.006334515135351567,0.0,0.0,0.0,0.0023550000000002315,0.0010143840495589328,7.172778401705923e-05
GLY 146,R GLY 146,0.0,0.0,0.0,-0.0006350000000000033,0.0004814301610825822,3.404225315692258e-05,0.9164550000000001,0.062370008617926416,0.004410225603639918,-0.9135549999999997,0.06231690761743698,0.00440647079588653,0.0,0.0,0.0,0.0022650000000001935,0.0011112043016474706,7.857400969785883e-05
SER 147,R SER 147,0.0,0.0,0.0,-0.0010549999999999982,0.0002279802623036427,1.612063894515936e-05,0.9528250000000004,0.109303450883309,0.007728921132667852,-0.9514549999999998,0.10927697824793713,0.007727049234669119,0.0,0.0,0.0,0.0003150000000000991,0.0010935149747488405,7.732318539739414e-05
GLY 148,R GLY 148,0.0,0.0,0.0,-0.0006299999999999461,0.00048280430818288945,3.4139420030220084e-05,0.9515100000000006,0.08731740891711785,0.0061742731960932745,-0.9510299999999998,0.08734500042933138,0.006176224210632212,0.0,0.0,0.0,-0.0001499999999999544,0.0010087120500916753,7.13267130884408e-05
PHE 149,R PHE 149,0.0,0.0,0.0,-0.0018750000000000112,0.0003307189138831265,2.3385358667340857e-05,0.7159649999999997,0.08823623844543925,0.0062392442551163245,-0.7137749999999998,0.08817921736441318,0.006235212255809913,0.0,0.0,0.0,0.0003149999999993902,0.001223018806069761,8.64804891290603e-05
THR 150,R THR 150,0.0,0.0,0.0,-0.0024700000000000204,0.0004990991885387154,3.529164207004288e-05,1.0105999999999995,0.15644976829641322,0.011062669207745792,-1.00223,0.15602566167140605,0.011032680340696922,0.0,0.0,0.0,0.0058999999999998325,0.0022538855339168324,0.00015937377450508543
SER 151,R SER 151,0.0,0.0,0.0,-0.0020249999999999834,0.0003665719574654082,2.592055169166168e-05,1.252045,0.2464737977453194,0.017428329377051695,-1.248675,0.24613490076581884,0.017404365741818844,0.0,0.0,0.0,0.0013449999999999662,0.0017222006271048551,0.00012177797419895677
LEU 152,R LEU 152,0.0,0.0,0.0,-0.0020599999999999963,0.00031048349392523666,2.1954498400102707e-05,1.0916949999999996,0.11456780514176032,0.008101167192139772,-1.0879949999999996,0.11448115554536092,0.008095040140419663,0.0,0.0,0.0,0.001640000000000037,0.0013230268326834302,9.355212450822132e-05
LEU 153,R LEU 153,0.0,0.0,0.0,-0.0036099999999999947,0.0005365631370119135,3.794074327158507e-05,0.9790850000000008,0.11121365822145601,0.007863993188895458,-0.965909999999999,0.11085992016956353,0.007838980131369768,0.0,0.0,0.0,0.009565000000000086,0.0033174952901244567,0.0002345823416201436
MET 154,R MET 154,0.0,0.0,0.0,-0.008554999999999913,0.0009679746897517305,6.84461467140393e-05,1.5021000000000004,0.49819647730589056,0.03522781074662451,-1.4849949999999998,0.5003501024033077,0.03538009503767623,0.0,0.0,0.0,0.008550000000000346,0.006441079102138084,0.0004554530711280798
GLU 155,R GLU 155,0.0,0.0,0.0,-0.005329999999999993,0.000794418025978825,5.6173837326645797e-05,98.90271499999989,2.4512132901468493,0.17332695395974254,-98.84501999999995,2.437713069582253,0.17237234420886852,0.0,0.0,0.0,0.05236499999999879,0.01459286726452601,0.0010318715399701525
ARG 156,R ARG 156,0.0,0.0,0.0,-0.004670000000000013,0.0007287660804400906,5.15315437377929e-05,-95.58308000000002,3.0065822146737724,0.21259746721906925,95.55615499999995,3.0015727828903493,0.21224324690067428,0.0,0.0,0.0,-0.031594999999999374,0.006276222988390688,0.0004437959835329953
LEU 157,R LEU 157,0.0,0.0,0.0,-0.009059999999999999,0.0013987136947924764,9.89039938526251e-05,1.5205099999999994,0.25656272118139356,0.018141723994703686,-1.4943349999999993,0.2507867476064135,0.017733300986421414,0.0,0.0,0.0,0.017114999999999894,0.009464236630600219,0.0006692225900251537
SER 158,R SER 158,0.0,0.0,0.0,-0.011090000000000023,0.0018978672240176151,0.0001341994783894544,2.505225,0.6180257877912535,0.043701022549535354,-2.4440150000000007,0.6109744550920213,0.0432024180327324,0.0,0.0,0.0,0.05011999999999998,0.012927319907853762,0.000914099556941125
VAL 159,R VAL 159,0.0,0.0,0.0,-0.008159999999999999,0.001494790955284345,0.00010569768209378777,1.82523,0.3408467501678724,0.024101504838909958,-1.802284999999999,0.33735026867486645,0.02385426626151018,0.0,0.0,0.0,0.014784999999999793,0.004324208019972982,0.00030576768141841494
ASP 160,R ASP 160,0.0,0.0,0.0,-0.007624999999999973,0.0012626856299174274,8.928535714214203e-05,109.23755999999997,2.4549476341477163,0.17359101195637217,-109.11286,2.437511507747171,0.17235809163482704,0.0,0.0,0.0,0.1170749999999984,0.017381869145752234,0.0012290837542658626
TYR 161,R TYR 161,0.0,0.0,0.0,-0.024079999999999987,0.0038527392852358597,0.00027242980747340886,2.62152,0.5745610582000846,0.040627602045899845,-2.5673499999999994,0.5748798200493749,0.040650141912421514,0.0,0.0,0.0,0.030089999999999954,0.024567089774737434,0.001737155577373553
GLY 162,R GLY 162,0.0,0.0,0.0,-0.021019999999999994,0.004478794480661116,0.0003166985948816357,-1.4707150000000007,0.519818318044871,0.036756705767451374,1.5847000000000002,0.5309635486547082,0.037544792581661754,0.0,0.0,0.0,0.092965,0.02087040428453655,0.001475760439570057
LYS 163,R LYS 163,0.0,0.0,0.0,-0.472785,0.2894830371109853,0.020469541857965467,-136.346645,15.522702397423657,1.0976208127558946,138.0007099999999,16.04534433522462,1.1345771785910486,-0.17831059200000005,0.17161110130267893,0.012134737345801583,1.0029694080000011,0.867573372720621,0.061346701502763515
LYS 164,R LYS 164,0.0,0.0,0.0,-0.1167700000000001,0.02116074431583099,0.0014962905800678782,-144.11398499999993,3.5709868894740207,0.2525069045075336,144.6017400000001,3.632344726533885,0.25684555877393056,-3.344399999999997e-05,0.00047178567810394546,3.336028522539935e-05,0.3709515559999987,0.09427407801408606,0.006666183985386986
SER 165,R SER 165,0.0,0.0,0.0,-0.1246149999999999,0.01659508285607597,0.0011734495621883937,-2.0163200000000017,0.9912708548121424,0.07009343434302515,2.297705,1.0168840730265194,0.07190456237176482,0.0,0.0,0.0,0.15677000000000002,0.07866903520445624,0.005562740826247424
LYS 166,R LYS 166,0.0,0.0,0.0,-0.06161000000000001,0.00891447698970591,0.0006303487130152489,-113.13145999999999,1.9158150036999324,0.13546857806151527,113.30028500000007,1.9039341516327564,0.13462847495521785,0.0,0.0,0.0,0.1072149999999975,0.057137105063167944,0.004040203444753427
LEU 167,R LEU 167,0.0,0.0,0.0,-0.02917000000000007,0.0027624445695797013,0.00019533432878017601,0.47360500000000016,0.1791656188418964,0.012668922403858921,-0.44475499999999996,0.17799624989027155,0.012586235532318628,0.0,0.0,0.0,-0.0003200000000001113,0.015183135381073104,0.0010736097987630187
GLU 168,R GLU 168,0.0,0.0,0.0,-0.01822,0.0019803030071178724,0.00014002856851371594,109.30552,1.8161731441671427,0.12842283460494797,-109.49799000000002,1.8172020195605685,0.1284955870817167,0.0,0.0,0.0,-0.21068999999999904,0.04528624404827174,0.003202221026100187
PHE 169,R PHE 169,0.0,0.0,0.0,-0.009664999999999995,0.000955392589462566,6.755645787043556e-05,-0.3139299999999999,0.15791116205005942,0.011166005351064481,0.28458499999999987,0.15735492612244456,0.011126673531428875,0.0,0.0,0.0,-0.039010000000000426,0.009076888233310243,0.0006418329221846053
SER 170,R SER 170,0.0,0.0,0.0,-0.002624999999999987,0.0004943429983321269,3.4955328635273705e-05,0.19622000000000003,0.15093913210297705,0.010673008385642719,-0.19395999999999994,0.15131013977919677,0.01069924259001544,0.0,0.0,0.0,-0.00036499999999995076,0.0020228136345199713,0.00014303452380456784
ILE 171,R ILE 171,0.0,0.0,0.0,-0.0021750000000000103,0.00037996710383923733,2.6867731575253775e-05,-0.03206000000000008,0.1409412515908668,0.009966051474882118,0.03315500000000002,0.14067796904632934,0.00994743458762107,0.0,0.0,0.0,-0.0010800000000001297,0.0016073580808270455,0.00011365737987477985
TYR 172,R TYR 172,0.0,0.0,0.0,-0.0028250000000000102,0.0004175823272122632,2.9527529527545107e-05,-0.7323050000000001,0.15078044294602527,0.01066178736774458,0.7328450000000005,0.15090321724535596,0.010670468821705796,0.0,0.0,0.0,-0.0022849999999999485,0.0011805824833530786,8.347978797290161e-05
PRO 173,R PRO 173,0.0,0.0,0.0,-0.0011950000000000148,0.00039620070671314756,2.8015620642776913e-05,0.004070000000000125,0.2672255322756416,0.01889569859782908,-0.007110000000000012,0.26677720648511183,0.018863997177162636,0.0,0.0,0.0,-0.004235000000000016,0.0010245852819555739,7.24491200774717e-05
ALA 174,R ALA 174,0.0,0.0,0.0,-0.0005700000000000216,0.0004950757517794808,3.500714212842988e-05,-0.04443000000000001,0.18095464929092034,0.012795425960084325,0.04465999999999999,0.18088682760223304,0.012790630242486094,0.0,0.0,0.0,-0.00034000000000006025,0.0007838367176907092,5.542562584221059e-05
PRO 175,R PRO 175,0.0,0.0,0.0,-0.0005050000000000021,0.0004999749993749699,3.5353571248178106e-05,-0.270655,0.1116456267616425,0.00789453797729797,0.2701100000000001,0.11148030274447543,0.007882847803934785,0.0,0.0,0.0,-0.001050000000000102,0.0008587782018658435,6.0724789007452774e-05
GLN 176,R GLN 176,0.0,0.0,0.0,-0.0005900000000000077,0.0004918333050943231,3.4777866524558795e-05,0.2945750000000007,0.2048363355828258,0.014484116192401942,-0.2941549999999998,0.20473700441053655,0.014477092417851048,0.0,0.0,0.0,-0.00016999999999924852,0.0007817288532488414,5.527657731814392e-05
VAL 177,R VAL 177,0.0,0.0,0.0,-0.0005700000000000055,0.0004950757517794668,3.500714212842889e-05,0.36350500000000024,0.12049049744689318,0.008519964781323856,-0.3628399999999998,0.12039665443856873,0.008513329078568539,0.0,0.0,0.0,9.500000000001951e-05,0.0007252413391413668,5.128230689036732e-05
SER 178,R SER 178,0.0,0.0,0.0,-0.00031000000000001084,0.0004624932431939033,3.270321085153681e-05,-0.7933550000000005,0.09403434997382264,0.0066492326530959035,0.7931649999999998,0.09400876435205663,0.006647423476430742,0.0,0.0,0.0,-0.0005000000000001159,0.0007810249675907441,5.5226805085941865e-05
THR 179,R THR 179,0.0,0.0,0.0,-0.00035999999999999146,0.00047999999999998836,3.394112549695346e-05,-0.6297500000000005,0.10571432022199925,0.007475131269750184,0.6299199999999999,0.10570928814442108,0.007474775448132286,0.0,0.0,0.0,-0.00018999999999998684,0.0007706490770770512,5.449311883163372e-05
ALA 180,R ALA 180,0.0,0.0,0.0,-0.00025500000000000967,0.00043586121644396676,3.0820042180374644e-05,0.4827050000000001,0.05269248499548913,0.003725921345788077,-0.4824250000000002,0.05267441860144174,0.003724643858813827,0.0,0.0,0.0,2.499999999991065e-05,0.0006740734381355769,4.7664189912339716e-05
VAL 181,R VAL 181,0.0,0.0,0.0,-0.00028499999999999636,0.00045141444372106095,3.191982142807153e-05,0.48884499999999986,0.07271004727683944,0.005141376748984763,-0.4887500000000001,0.07260955515632771,0.005134270882997797,0.0,0.0,0.0,-0.00018999999999989414,0.0007509327533141476,5.309896420835186e-05
VAL 182,R VAL 182,0.0,0.0,0.0,-0.0004349999999999832,0.0004957569969248851,3.505531343462646e-05,0.423305,0.05457437104539124,0.003858990784518692,-0.42293500000000017,0.05446724497346861,0.0038514158273288547,0.0,0.0,0.0,-6.499999999990514e-05,0.0008371230494972444,5.9193538498706334e-05
GLU 183,R GLU 183,0.0,0.0,0.0,-0.0006299999999999872,0.00048280430818292144,3.413942003022235e-05,76.79378999999999,0.9067834283324592,0.06411927112414675,-76.78644000000004,0.9056199293258063,0.06403699932039594,0.0,0.0,0.0,0.006720000000000254,0.0015497096502237288,0.00010958102025434313
PRO 184,R PRO 184,0.0,0.0,0.0,-0.0006749999999999856,0.00046837484987986833,3.311910324872861e-05,0.8025750000000003,0.07333249194592725,0.005185390233627304,-0.8033399999999995,0.07329921145551864,0.0051830369475823895,0.0,0.0,0.0,-0.001439999999999979,0.000846404158779867,5.984981202977392e-05
TYR 185,R TYR 185,0.0,0.0,0.0,-0.0008049999999999669,0.0003962007067131319,2.8015620642775805e-05,0.8816450000000003,0.09442737407658305,0.006677023653919068,-0.8813699999999999,0.0945040903876643,0.006682448316298385,0.0,0.0,0.0,-0.0005300000000001481,0.0007135124385740371,5.045294837766516e-05
ASN 186,R ASN 186,0.0,0.0,0.0,-0.0008450000000000535,0.000361904683583973,2.559052559053991e-05,0.4267699999999997,0.14074784936189946,0.00995237587212218,-0.4254999999999997,0.1406584515768616,0.009946054494119847,0.0,0.0,0.0,0.0004249999999993648,0.0008452070752187597,5.976516543940333e-05
SER 187,R SER 187,0.0,0.0,0.0,-0.001074999999999955,0.00026339134382129774,1.8624580532187707e-05,1.1918950000000006,0.08682974130445087,0.006139789888505087,-1.1902449999999998,0.08672741766592978,0.006132554514637693,0.0,0.0,0.0,0.0005749999999999882,0.001218349293101131,8.615030470056462e-05
ILE 188,R ILE 188,0.0,0.0,0.0,-0.0017599999999999083,0.0004386342439891944,3.10161248385394e-05,1.0099749999999996,0.07585040787629951,0.00536343377650969,-1.0107450000000002,0.07572166120073621,0.005354330011775087,0.0,0.0,0.0,-0.0025299999999999568,0.0011912598373153564,8.423479091208719e-05
LEU 189,R LEU 189,0.0,0.0,0.0,-0.0016850000000000608,0.00046451587701601106,3.284623266068377e-05,0.9836050000000001,0.06943118157570918,0.004909525931797844,-0.9848999999999996,0.06944213418379798,0.004910300398142971,0.0,0.0,0.0,-0.0029800000000000226,0.001284367548639599,9.081850031790033e-05
THR 190,R THR 190,0.0,0.0,0.0,-0.002454999999999999,0.0004979708826829203,3.521185879785436e-05,0.6940349999999998,0.16149338616488318,0.011419306847396667,-0.6882,0.16134174909179566,0.01140858448713072,0.0,0.0,0.0,0.0033800000000000184,0.0024404098016528025,0.0001725630319622814
THR 191,R THR 191,0.0,0.0,0.0,-0.003944999999999914,0.0005118349343294681,3.619219529125381e-05,1.1573500000000003,0.1290626882565151,0.009126110206434722,-1.1481000000000001,0.12923610176726574,0.009138372393374837,0.0,0.0,0.0,0.0053050000000001,0.0026461245246585724,0.0001871092595250106
HID 192,R HID 192,0.0,0.0,0.0,-0.004495000000000024,0.0006082557028092178,4.301017321517872e-05,0.7015699999999997,0.23647057977685157,0.01672099505113262,-0.6908300000000004,0.23568994696422563,0.01666579597559017,0.0,0.0,0.0,0.00624500000000018,0.002150575504371012,0.00015206865225944223
THR 193,R THR 193,0.0,0.0,0.0,-0.004355000000000065,0.000582215595806221,4.116885959071449e-05,0.82868,0.13644049105745673,0.009647799645515015,-0.8157749999999995,0.13690454475656064,0.009680613197262123,0.0,0.0,0.0,0.008549999999999978,0.0033222733180762456,0.0002349201992166845
THR 194,R THR 194,0.0,0.0,0.0,-0.009034999999999994,0.0011505542142810682,8.135646870409034e-05,1.8607750000000005,0.15910570189341838,0.011250472073428145,-1.8340799999999995,0.15754511607790678,0.011140121992150965,0.0,0.0,0.0,0.017659999999999745,0.007416495129102642,0.0005244253998425478
LEU 195,R LEU 195,0.0,0.0,0.0,-0.020895000000000028,0.003682930219268425,0.00026042249326815615,0.9241799999999999,0.22684948225640622,0.016040680721216224,-0.8846099999999996,0.22513801966793753,0.015919662041010894,0.0,0.0,0.0,0.018674999999999737,0.008420770451686668,0.000595438388920295
GLU 196,R GLU 196,0.0,0.0,0.0,-0.021210000000000003,0.004751410316947997,0.00033597544553136513,100.01794499999997,2.5008138699207514,0.17683424459063357,-99.85273999999998,2.4775658321009404,0.1751903600714666,0.0,0.0,0.0,0.14399500000000345,0.03256831243709235,0.0023029274576070176
HIE 197,R HIE 197,0.0,0.0,0.0,-0.02200500000000003,0.004666366359385047,0.00032996192962219485,2.976795,0.25488337131911937,0.018022976027143808,-2.920104999999999,0.24794762345101817,0.01753254459213036,0.0,0.0,0.0,0.03468499999999994,0.014916962660005391,0.0010547885451596332
SER 198,R SER 198,0.0,0.0,0.0,-0.033365,0.008414379062058077,0.0005949864494255368,0.012775000000000097,0.38270186095053166,0.02706110810508321,0.10092000000000007,0.3902378807855537,0.027593985177933253,0.0,0.0,0.0,0.08033000000000005,0.021013117331800023,0.0014858517759184368
ASP 199,R ASP 199,0.0,0.0,0.0,-0.19497500000000006,0.07704280871697226,0.005447749248542914,120.03618500000002,3.895789632510455,0.27547392672243903,-119.444635,3.927070456685836,0.27768581501199063,-0.028991592000000024,0.028955946308886787,0.002047494599068743,0.3675834080000015,0.15613619989113137,0.011040496573171727
CYS 200,R CYS 200,0.0,0.0,0.0,-0.07046000000000006,0.016734347910808942,0.0011832970886467937,1.0210299999999999,0.27215493583618844,0.019244260066315858,-0.9517199999999998,0.274531640435125,0.019412318460194387,-0.00014029199999999998,0.0009268153617285375,6.553574271861118e-05,-0.0012902920000001572,0.026156672860185,0.001849556075271494
ALA 201,R ALA 201,0.0,0.0,0.0,-0.01202499999999997,0.001309341437517395,9.258442093570921e-05,-0.2505650000000002,0.23071093553405728,0.01631372670100243,0.2638149999999999,0.2333871049886864,0.016502960457899687,0.0,0.0,0.0,0.0012250000000000828,0.00845484328654281,0.0005978477021783978
PHE 202,R PHE 202,0.0,0.0,0.0,-0.024044999999999993,0.002133770137573605,0.00015088033337716484,-1.2179100000000003,0.1769609050044653,0.012513025593356585,1.1229349999999998,0.18094643067770097,0.01279484481637039,0.0,0.0,0.0,-0.1190199999999996,0.020263010635145413,0.0014328112227366453
MET 203,R MET 203,0.0,0.0,0.0,-0.006625000000000005,0.0006359048670988217,4.4965264371510713e-05,0.617185,0.2631305774230736,0.01860614156333872,-0.6010350000000001,0.26365688645472557,0.018643357231866803,0.0,0.0,0.0,0.009524999999999912,0.006590855407304941,0.0004660438552325348
VAL 204,R VAL 204,0.0,0.0,0.0,-0.0032200000000000262,0.0004142463035441762,2.929163703175479e-05,-0.0392699999999998,0.12100511187549058,0.008556353516539621,0.03982999999999998,0.12099285557420328,0.00855548686516437,0.0,0.0,0.0,-0.0026599999999998227,0.0031327942798724173,0.0002215220079360213
ASP 205,R ASP 205,0.0,0.0,0.0,-0.0016899999999999914,0.0004624932431938383,3.270321085153221e-05,82.75613499999994,1.0652765541337608,0.07532642752670204,-82.74686999999999,1.063551415352975,0.0752044417936639,0.0,0.0,0.0,0.0075750000000024895,0.002693394698143691,0.0001904517655469298
ASN 206,R ASN 206,0.0,0.0,0.0,-0.0011050000000000205,0.00030655342111938285,2.1676600286945098e-05,0.89631,0.17687561703072524,0.012506994822898061,-0.8928600000000002,0.17666972123145402,0.01249243579130981,0.0,0.0,0.0,0.0023449999999996507,0.0011941419513604378,8.443858715063019e-05
GLU 207,R GLU 207,0.0,0.0,0.0,-0.0009450000000000103,0.00024894778569008874,1.760326674228371e-05,75.72933000000008,0.8735670043490618,0.06177051525960398,-75.72146999999991,0.8722384703264509,0.06167657371796146,0.0,0.0,0.0,0.006915000000000901,0.001915143597749914,0.0001354211024914966
ALA 208,R ALA 208,0.0,0.0,0.0,-0.000960000000000012,0.0001959591794226543,1.3856406460551022e-05,-0.5302649999999999,0.13904087447581717,0.009831674520395788,0.5328199999999998,0.1390525713534276,0.009832501614543491,0.0,0.0,0.0,0.0015949999999999177,0.0010251707174905268,7.249051662114298e-05
ILE 209,R ILE 209,0.0,0.0,0.0,-0.001725000000000052,0.0004465142774872697,3.1573327350786015e-05,-0.26974999999999993,0.08226236989049149,0.0058168279586042594,0.26976,0.08219502661353661,0.005812066069824049,0.0,0.0,0.0,-0.0017150000000002042,0.0012181030334088945,8.613289151073329e-05
TYR 210,R TYR 210,0.0,0.0,0.0,-0.0009899999999999443,0.00017291616465788478,1.2227019260635996e-05,-0.22816000000000006,0.17123797592823853,0.012108353397551624,0.22738999999999998,0.17100405813898087,0.012091812912049199,0.0,0.0,0.0,-0.0017599999999996104,0.0007017121917136019,4.961854492019625e-05
ASP 211,R ASP 211,0.0,0.0,0.0,-0.0008199999999999924,0.0003841874542459662,2.7166155414411918e-05,76.303945,1.204280171710365,0.0851554675864899,-76.29487999999998,1.2027131684666093,0.08504466372450979,0.0,0.0,0.0,0.008244999999998654,0.0017734077365344173,0.00012539886363121728
ILE 212,R ILE 212,0.0,0.0,0.0,-0.0016400000000000026,0.0004800000000000026,3.394112549695446e-05,-0.5863300000000004,0.09473474072376803,0.006698757757972575,0.588325,0.0947526219953831,0.006700022154814101,0.0,0.0,0.0,0.0003550000000000697,0.0010625323524484024,7.5132383164636e-05
CYS 213,R CYS 213,0.0,0.0,0.0,-0.0006550000000000167,0.00047536827828538393,3.361361331365688e-05,0.04960500000000002,0.10749566956394102,0.007601091689685106,-0.05038999999999994,0.10733204507508468,0.007589521691121255,0.0,0.0,0.0,-0.0014400000000000278,0.0009572878355019628,6.7690472003083e-05
ARG 214,R ARG 214,0.0,0.0,0.0,-0.0007049999999999973,0.00045604276115293954,3.2247092892228053e-05,-71.63531999999998,1.064955331271036,0.07530371364025157,71.628715,1.0643809674052027,0.07526309998181165,0.0,0.0,0.0,-0.007309999999997672,0.001064847406907984,7.529608223535463e-05
ARG 215,R ARG 215,0.0,0.0,0.0,-0.0012300000000000217,0.000443959457608467,3.1392674304684864e-05,-79.25998,1.7611674393999897,0.12453334392046807,79.24929000000002,1.7594522914524768,0.12441206464602561,0.0,0.0,0.0,-0.011919999999999362,0.0022391069648435903,0.0001583287718642931
ASN 216,R ASN 216,0.0,0.0,0.0,-0.0012099999999999778,0.00040730823708827295,2.8801041647825584e-05,-0.7783250000000004,0.40561931583074345,0.02868161688041666,0.7790100000000001,0.405314124969757,0.028660036627680692,0.0,0.0,0.0,-0.0005250000000007304,0.001058005198473588,7.481226503712932e-05
LEU 217,R LEU 217,0.0,0.0,0.0,-0.0012500000000000022,0.0004330127018922043,3.061862178478866e-05,-0.31908000000000025,0.08433346666656044,0.0059632766160894555,0.318755,0.08424781881449447,0.005957220398390465,0.0,0.0,0.0,-0.0015749999999998998,0.000815092019344837,5.763570941697708e-05
ASP 218,R ASP 218,0.0,0.0,0.0,-0.0005500000000000133,0.0004974937185533213,3.517811819867652e-05,73.41501999999998,1.4971981497454685,0.10586789644649727,-73.40771000000001,1.4957102245742702,0.10576268424865203,0.0,0.0,0.0,0.0067599999999994505,0.0017442476888335097,0.00012333693688431377
ILE 219,R ILE 219,0.0,0.0,0.0,-0.0005749999999999944,0.0004943429983321238,3.495532863527349e-05,-0.077905,0.11571281681386904,0.008182131743928355,0.07784500000000001,0.11561111959928427,0.008174940664922288,0.0,0.0,0.0,-0.0006350000000004119,0.0008073258326103275,5.708655708658381e-05
GLU 220,R GLU 220,0.0,0.0,0.0,-0.0003350000000000025,0.00047199046600540927,3.337476591678235e-05,70.01368500000001,1.1468604168658816,0.08109527778402956,-70.00808500000002,1.146078443114913,0.08103998388982757,0.0,0.0,0.0,0.005264999999999418,0.0011422674818088595,8.077050823159258e-05
ARG 221,R ARG 221,0.0,0.0,0.0,-0.000375000000000002,0.00048412291827592966,3.423265984407306e-05,-67.04363999999994,0.7551504488567189,0.053397200320265105,67.03959500000005,0.7545576061307354,0.0533552800090931,0.0,0.0,0.0,-0.004420000000005757,0.0009662297863304818,6.832276340987126e-05
PRO 222,R PRO 222,0.0,0.0,0.0,-0.0004499999999999815,0.0004974937185532889,3.517811819867423e-05,-0.7910299999999997,0.07815304920475437,0.005526255106308772,0.7903499999999997,0.07811886775933623,0.00552383811312418,0.0,0.0,0.0,-0.0011299999999999555,0.00076360984802453,5.3995370171897415e-05
THR 223,R THR 223,0.0,0.0,0.0,-0.000484999999999996,0.0004997749493522017,3.533942557541051e-05,0.7991599999999995,0.15465492038729592,0.010935754294972257,-0.7982199999999999,0.15456937471569285,0.01092970530252309,0.0,0.0,0.0,0.0004549999999997878,0.0007127236491094832,5.03971725397337e-05
TYR 224,R TYR 224,0.0,0.0,0.0,-0.0009799999999999941,0.0001720465053408153,1.2165525060593807e-05,1.1213499999999998,0.10853109001571853,0.007674306971968217,-1.1203550000000002,0.10840566855565492,0.007665438335476488,0.0,0.0,0.0,1.500000000001167e-05,0.0006440302787914186,4.5539817742287485e-05
THR 225,R THR 225,0.0,0.0,0.0,-0.0006800000000000029,0.0004664761515876257,3.29848450049414e-05,0.9199399999999998,0.17319349410413715,0.012246629413842771,-0.9183549999999996,0.17301967799935625,0.01223433875920577,0.0,0.0,0.0,0.0009049999999997283,0.0007974804072830867,5.639038038532804e-05
ASN 226,R ASN 226,0.0,0.0,0.0,-0.0007849999999999868,0.00041082234603292067,2.9049526674284452e-05,0.2411950000000006,0.13282423338758612,0.009392091613426677,-0.239285,0.13258244142796594,0.009374994339998296,0.0,0.0,0.0,0.0011250000000002202,0.0008181534085966844,5.7852182326960375e-05
LEU 227,R LEU 227,0.0,0.0,0.0,-0.0011600000000000432,0.00036660605559651996,2.5922962793635172e-05,1.1071599999999995,0.06933826072234905,0.004902955435245385,-1.10322,0.0691432686528422,0.004889167413782796,0.0,0.0,0.0,0.0027799999999998624,0.001077775486824569,7.621023553302852e-05
ASN 228,R ASN 228,0.0,0.0,0.0,-0.0011650000000000737,0.0003711805490593617,2.6246428328442063e-05,1.5359450000000001,0.25514208193670723,0.01804126963034994,-1.5324600000000013,0.254733308383482,0.018012364975204413,0.0,0.0,0.0,0.00231999999999978,0.00115221525766516,8.147392220816398e-05
ARG 229,R ARG 229,0.0,0.0,0.0,-0.0019000000000000616,0.00033166247903555757,2.345207879911839e-05,-80.67521999999997,0.9014344466497191,0.06374104100211594,80.66041500000006,0.9003570473799121,0.06366485736914335,0.0,0.0,0.0,-0.016704999999998905,0.0017285760035350853,0.00012222878138960002
LEU 230,R LEU 230,0.0,0.0,0.0,-0.0024350000000000404,0.0004957569969248631,3.50553134346249e-05,1.3928500000000006,0.09054008780642622,0.006402151005714942,-1.3833199999999997,0.09045373181909816,0.00639604471529137,0.0,0.0,0.0,0.0070949999999997335,0.0023970763442161757,0.00016949889380171165
ILE 231,R ILE 231,0.0,0.0,0.0,-0.0030400000000000036,0.0004103656905736741,2.9017236257094543e-05,1.4890399999999995,0.06651209213369344,0.004703115137863905,-1.4817800000000005,0.06603931859127336,0.004669685000082823,0.0,0.0,0.0,0.004219999999999997,0.0032483226440733104,0.00022969109691060537
GLY 232,R GLY 232,0.0,0.0,0.0,-0.0016800000000000038,0.00046647615158759524,3.2984845004939245e-05,1.538995000000001,0.09870828220062315,0.006979729570333602,-1.5370399999999995,0.09894967609851853,0.006996798696547489,0.0,0.0,0.0,0.0002750000000000027,0.0023936112884090682,0.0001692538773558721
GLN 233,R GLN 233,0.0,0.0,0.0,-0.005104999999999968,0.0005039593237553961,3.563530552696273e-05,1.6897849999999994,1.3678771321924355,0.09672351960032785,-1.671095000000001,1.3692484310653772,0.09682048507353691,0.0,0.0,0.0,0.013584999999999958,0.006185691149742911,0.0004373944158308824
ILE 234,R ILE 234,0.0,0.0,0.0,-0.007565000000000037,0.0007181747698157434,5.078262498138e-05,1.8835049999999993,0.09092073457139294,0.0064290667965894105,-1.8610250000000017,0.08941836710091255,0.006322833373968335,0.0,0.0,0.0,0.014914999999999602,0.009829942777045993,0.0006950819196324944
VAL 235,R VAL 235,0.0,0.0,0.0,-0.007464999999999997,0.0006624009359895885,4.683881937025542e-05,1.9365100000000002,0.11748336009835518,0.008307328060212801,-1.9308200000000004,0.11958510609602833,0.008455943944941438,0.0,0.0,0.0,-0.001775000000000169,0.008318916696301273,0.0005882362408080621
SER 236,R SER 236,0.0,0.0,0.0,-0.00581499999999994,0.000490688292095948,3.469690187898902e-05,2.4026450000000006,0.4796663621466439,0.033917533738097416,-2.3896149999999996,0.479047645620977,0.03387378387300429,0.0,0.0,0.0,0.007215000000000151,0.008899369359679556,0.0006292804422513197
SER 237,R SER 237,0.0,0.0,0.0,-0.009725000000000029,0.0006319612329883018,4.468640732930399e-05,2.2688850000000014,0.19825950614029036,0.014019064122649527,-2.223665,0.20281058348863149,0.014340873888121176,0.0,0.0,0.0,0.03549500000000001,0.015015657661254594,0.0010617673356248859
ILE 238,R ILE 238,0.0,0.0,0.0,-0.023680000000000017,0.0016904437287294529,0.00011953242237988686,2.594819999999999,0.12202888018828954,0.008628744868174028,-2.5636050000000012,0.11883130469280498,0.00840264213655272,0.0,0.0,0.0,0.007534999999999421,0.01992307142485853,0.0014087738906581398
THR 239,R THR 239,0.0,0.0,0.0,-0.01753000000000001,0.0013073255141699519,9.244187362877629e-05,2.6490049999999985,0.30340330415966443,0.021453853380570334,-2.5762400000000008,0.3133582971615642,0.02215777768640113,0.0,0.0,0.0,0.0552349999999995,0.02205016496536901,0.0015591821173294462
ALA 240,R ALA 240,0.0,0.0,0.0,-0.015405000000000026,0.001034879220005744,7.317701141751065e-05,0.7328399999999995,0.38924781874790343,0.027523977219871466,-0.651055,0.38558853973503965,0.027265227119446504,0.0,0.0,0.0,0.06638000000000012,0.015344562554859312,0.0010850244236882195
SER 241,R SER 241,0.0,0.0,0.0,-0.040369999999999996,0.002946710029846704,0.0002083638644295018,2.8215749999999984,0.4100808510221045,0.028997095059248044,-2.5645249999999997,0.40465574180407204,0.028613481907573204,0.0,0.0,0.0,0.21667999999999996,0.04533803701088202,0.0032058833416081347
LEU 242,R LEU 242,0.0,0.0,0.0,-0.10012500000000003,0.007636057556094788,0.00053995080794454,2.098075,0.37812135535433367,0.026737217448249757,-2.074199999999999,0.35710711278270685,0.025251286105860124,0.0,0.0,0.0,-0.07624999999999976,0.047913437572355194,0.003387991661737067
ARG 243,R ARG 243,0.0,0.0,0.0,-0.14883,0.01856935917041844,0.001313051979169148,-145.98969,2.514553921454478,0.17780581295196865,146.78277500000013,2.5570322669720094,0.1808094855688718,-3.340799999999999e-05,0.0002593180131344523,1.833655255711934e-05,0.6442215920000046,0.18931461886212841,0.013386565077515768
PHE 244,R PHE 244,0.0,0.0,0.0,-0.11251000000000001,0.01602248108128051,0.0011329605024006616,1.0038350000000003,1.3375303651786747,0.09457767912607601,-0.8020300000000004,1.348188183860101,0.09533130071230533,0.0,0.0,0.0,0.08929500000000035,0.049209429736586464,0.003479632146506323
ASP 245,R ASP 245,0.0,0.0,0.0,-0.6265600000000001,0.19079941404522163,0.013491555951779602,166.20053999999996,3.3925690661242087,0.23989085923001408,-164.565875,3.1027275064655693,0.21939596599958314,-0.08389839600000001,0.05358353335284998,0.0037889279793735763,0.9242066039999988,0.48713750062660216,0.03444582300633364
GLY 246,R GLY 246,0.0,0.0,0.0,-0.15116,0.07035939453974854,0.004975160499923594,3.3582399999999994,1.0504063606052698,0.07427494605854683,-2.817139999999999,0.9875687218619286,0.0698316540116301,-0.012309696000000004,0.021434079852281594,0.0015156183212042267,0.37763030399999975,0.1004067463450247,0.007099829121744455
ALA 247,R ALA 247,0.0,0.0,0.0,-0.41712000000000005,0.30146632581434346,0.02131688832827154,2.5496449999999986,1.146657010171309,0.08108089475872245,-1.8868099999999992,0.976937389959052,0.06907990532347322,-0.09066294000000001,0.1099495266743045,0.007774605589965191,0.15505206000000024,0.37202026267812827,0.026305805047850517
LEU 248,R LEU 248,0.0,0.0,0.0,-1.20457,0.8035729059021345,0.056821185094117876,-2.3771800000000005,1.2697033187323712,0.0897815826770724,2.8166900000000004,1.2476589693902729,0.0882228117864081,-0.27527814000000006,0.17974508408729392,0.012709896784307173,-1.0403381400000002,0.96356865482681,0.0681345929966837
ASN 249,R ASN 249,0.0,0.0,0.0,-2.3945450000000004,0.9780182503281808,0.06915633369312589,-0.21962999999999988,3.5647184437343706,0.25206365845853296,3.4819650000000006,3.291448309449047,0.2327405419536419,-0.564598512,0.22218462208211615,0.015710825294963465,0.30319148800000034,1.0438381099340712,0.07381050059953306
VAL 250,R VAL 250,0.0,0.0,0.0,-0.5028449999999999,0.1713925055975326,0.01211928029525686,-1.32851,0.9582646398046831,0.06775954249771758,1.4951050000000012,0.857907975236854,0.06066325469240001,-0.016220268,0.03258843679111006,0.0023043504643263093,-0.3524702680000003,0.36130087778815023,0.025547830073265308
ASP 251,R ASP 251,0.0,0.0,0.0,-0.5579699999999995,0.07553945392972229,0.005341446012083542,161.93593,2.7797839295711158,0.1965604066833124,-161.39716,2.6185294774711285,0.18515799502567018,-0.014780411999999996,0.017199573240468967,0.0012161934871850288,-0.033980412000000654,0.4468044064631083,0.031593842567409436
LEU 252,R LEU 252,0.0,0.0,0.0,-0.19645500000000002,0.019487893036447424,0.0013780021317110073,0.4274999999999995,0.3631384997490629,0.025677769568247178,-0.4626899999999998,0.38089744538392484,0.026933516656760588,0.0,0.0,0.0,-0.23164500000000057,0.0707307498546419,0.005001419286062669
THR 253,R THR 253,0.0,0.0,0.0,-1.471405,0.2883081007793565,0.02038646131320975,-1.6359549999999996,0.7463342970646598,0.052773804248651614,2.7700199999999984,0.6432915820994503,0.04548758399827439,-0.20418951599999996,0.0586632173224429,0.0041481158774919515,-0.5415295159999997,0.3091134342272101,0.02185762054979221
GLU 254,R GLU 254,0.0,0.0,0.0,-4.319785,0.565544895454819,0.03999006306415396,186.60273999999998,3.9950450638792816,0.2824923455814884,-173.1284549999999,3.6999397627570394,0.2616252496227248,-0.5076164159999998,0.0411285050080626,0.0029082244791265944,8.646883584000001,1.8114748825938063,0.12809061734311855
PHE 255,R PHE 255,0.0,0.0,0.0,-0.5949749999999998,0.0554520908081948,0.003921054944144676,-0.9900499999999998,0.4712826938261163,0.03332471886603103,0.5462900000000004,0.5058082303600837,0.035766042966758255,0.0,0.0,0.0,-1.0387350000000009,0.1540934611688584,0.01089605313290057
GLN 256,R GLN 256,0.0,0.0,0.0,-1.6384450000000004,0.3096900821385803,0.021898395714640903,-1.3483949999999998,1.5862742256542526,0.11216652617815616,1.8810450000000005,1.6884750762078178,0.11939321762510205,-0.18342442800000008,0.03042262589859032,0.0021512045074394697,-1.2892194279999987,0.406129063039139,0.0287176614511914
THR 257,R THR 257,0.0,0.0,0.0,-4.998025,0.5975576159459373,0.042253704238503886,-6.1039999999999965,1.693527735232004,0.11975049457100459,7.749834999999998,1.5690812527638733,0.1109507994062018,-0.87665382,0.031322007444118095,0.0022148003864111425,-4.228843819999997,0.8692715462953803,0.06146678050779793
ASN 258,R ASN 258,0.0,0.0,0.0,-3.2156149999999983,0.6625428867439557,0.04684885680435618,-7.29665,1.5878180744342187,0.11227569277230023,7.5236200000000055,1.3249867341222434,0.09369071046800553,-0.4299095520000001,0.03145096010333578,0.0022239187163896287,-3.418554552,0.8080749100623931,0.05713952486118276
LEU 259,R LEU 259,0.0,0.0,0.0,-0.749405,0.14150654039654909,0.010006023429664798,-1.4361500000000007,0.26643099951018684,0.018839516647196283,1.6349850000000004,0.2399832593640654,0.016969379006758066,-0.00205794,0.003774575223094647,0.00026690277363489504,-0.55262794,0.11397482905674695,0.008059237451060332
VAL 260,R VAL 260,0.0,0.0,0.0,-1.9112899999999997,0.4211538387572884,0.029780073530802444,-2.2368399999999995,1.1569540761845314,0.08180900727914997,2.911195000000001,0.814603312646711,0.05760115263495146,-0.22771483199999998,0.029048046338916257,0.002054007054646875,-1.4646498319999999,0.519945850083706,0.03676572364439925
PRO 261,R PRO 261,0.0,0.0,0.0,-3.053715000000001,0.5663798405443095,0.04004910259762367,-3.203305,1.0210219693890044,0.07219715582954085,3.5342399999999987,0.7825551497498482,0.05533500530405718,-0.3655800719999999,0.035121763143459356,0.0024834836885967862,-3.088360072,0.585775456766482,0.04142057977322267
TYR 262,R TYR 262,0.0,0.0,0.0,-3.082330000000001,0.6689747387607277,0.047303657422020966,-3.4622999999999995,1.2286511547221228,0.0868787563216695,3.3261799999999995,0.9078175959960259,0.06419239782092594,-0.38708351999999985,0.06316165353316305,0.004466203352425485,-3.605533519999999,0.6741374835870276,0.04766871860964221
PRO 263,R PRO 263,0.0,0.0,0.0,-1.4614000000000007,0.3326672060783851,0.02352312372964088,0.8504700000000003,0.6260506761437135,0.04426846784676429,-0.9201949999999997,0.5557376782034855,0.0392965880818552,-0.3362302440000001,0.05162473988204833,0.0036504203647587984,-1.8673552440000005,0.43417827125489405,0.030701039984818785
ARG 264,R ARG 264,0.0,0.0,0.0,-0.10926499999999992,0.018682204768174813,0.0013210313679092062,-93.75733499999997,2.365617998067509,0.16727445281304806,94.00911999999995,2.3551080751447766,0.16653128903620687,0.0,0.0,0.0,0.14252000000000237,0.041308105742094425,0.002920924168820593
GLY 265,R GLY 265,0.0,0.0,0.0,-0.07921500000000001,0.01526822763126108,0.0010796267294764527,0.9269799999999997,0.1811255630771108,0.01280751138980568,-0.8269350000000002,0.18384414805753205,0.012999744377294455,0.0,0.0,0.0,0.020830000000000064,0.04299350067161314,0.0030400995871846036
HID 266,R HID 266,0.0,0.0,0.0,-0.11597500000000008,0.026104489556395893,0.0018458661584740946,-0.2619199999999999,0.26875517408972804,0.01900386060778178,0.40077499999999966,0.28235754704806465,0.019965693623688614,-0.00010519200000000006,0.0006309615112952613,4.461571633045917e-05,0.022774808000000216,0.03167125110172854,0.0022394956422694162
PHE 267,R PHE 267,0.0,0.0,0.0,-0.031255,0.003167013577489146,0.00022394167767524425,-0.39255499999999977,0.1402653805291963,0.009918260173790622,0.4421200000000001,0.14291142571537088,0.01010536382323763,0.0,0.0,0.0,0.018310000000000316,0.0155339595724983,0.001098416815239123
PRO 268,R PRO 268,0.0,0.0,0.0,-0.031865000000000004,0.0033161385676716503,0.00023448640685548686,-1.6497999999999988,0.21582082846658696,0.01526083713300223,1.7036349999999998,0.22098710771219227,0.015626148241809315,0.0,0.0,0.0,0.02196999999999995,0.014913386603987897,0.0010545356798136458
LEU 269,R LEU 269,0.0,0.0,0.0,-0.014135000000000002,0.0010614965850156118,7.505914334709017e-05,1.7757050000000003,0.1254648077151489,0.008871701633564804,-1.7660349999999996,0.12840437599631133,0.009079560500101889,0.0,0.0,0.0,-0.004464999999999779,0.013783641572530654,0.0009746506425381233
ALA 270,R ALA 270,0.0,0.0,0.0,-0.005889999999999993,0.0005548873759602438,3.9236462633629765e-05,-1.13502,0.08094151962991308,0.005723429740985559,1.1446850000000004,0.08057093629218076,0.005697225541875032,0.0,0.0,0.0,0.003774999999999973,0.0064299591756091954,0.00045466677358259246
THR 271,R THR 271,0.0,0.0,0.0,-0.007840000000000007,0.0005868560300447528,4.14969878424861e-05,1.710865,0.3168346363246929,0.022403591985996396,-1.6872949999999998,0.31715331935043667,0.022426126278851644,0.0,0.0,0.0,0.015730000000000376,0.010585702621932758,0.0007485222107592868
TYR 272,R TYR 272,0.0,0.0,0.0,-0.008350000000000014,0.000653834841531139,4.6233105022270004e-05,-0.4095200000000001,0.2037186775924092,0.01440508583799485,0.4067549999999997,0.2042361745014826,0.01444167839535974,0.0,0.0,0.0,-0.011115000000000017,0.004061006648603553,0.0002871565339671227
ALA 273,R ALA 273,0.0,0.0,0.0,-0.004330000000000016,0.0004807286136688257,3.3992646263563466e-05,1.253945,0.09129294592136177,0.006455386113549167,-1.24549,0.09163110770912312,0.006479297762875589,0.0,0.0,0.0,0.0041249999999998545,0.0035269498153504973,0.0002493930131338978
PRO 274,R PRO 274,0.0,0.0,0.0,-0.004345000000000013,0.0005253332275803361,3.714666876046715e-05,0.5872550000000003,0.2852562707023276,0.020170664338960132,-0.59255,0.285477893189648,0.0201863354153249,0.0,0.0,0.0,-0.009640000000000227,0.002821418083163088,0.000199504385916697
VAL 275,R VAL 275,0.0,0.0,0.0,-0.002354999999999981,0.0004785133226985464,3.3836001536824886e-05,-0.40503499999999953,0.20562332984124296,0.014539765090090107,0.4038750000000001,0.2049461133444596,0.014491878652369417,0.0,0.0,0.0,-0.003514999999999834,0.0015197943939889,0.00010746569219988506
ILE 276,R ILE 276,0.0,0.0,0.0,-0.00220999999999999,0.00043116122274621205,3.0487702438853003e-05,0.7154599999999999,0.15694055689973888,0.011097373202699856,-0.7139900000000006,0.1570161771920305,0.01110272036484733,0.0,0.0,0.0,-0.0007399999999999362,0.0015206577524217275,0.00010752674086012975
SER 277,R SER 277,0.0,0.0,0.0,-0.0008000000000000124,0.00040000000000000495,2.828427124746225e-05,0.4256050000000004,0.3162655513567666,0.022363351602007194,-0.42580999999999974,0.3158460921081658,0.022333691354095492,0.0,0.0,0.0,-0.0010049999999999278,0.0008746284925611521,6.184557381089585e-05
ALA 278,R ALA 278,0.0,0.0,0.0,-0.0006249999999999956,0.0004841229182759236,3.423265984407263e-05,-0.11050500000000005,0.21668271729651162,0.015321781876629097,0.10995500000000004,0.21640730804434494,0.01530230750164824,0.0,0.0,0.0,-0.001175000000000035,0.0007901740314639267,5.5873741596565487e-05
GLU 279,R GLU 279,0.0,0.0,0.0,-0.0007400000000000056,0.0004386342439892289,3.101612483854184e-05,72.71769999999997,1.0485045302745286,0.07414046634619349,-72.71088000000003,1.0475574664870198,0.07407349882355711,0.0,0.0,0.0,0.006079999999999614,0.0013429817571386318,9.496315074825515e-05
LYS 280,R LYS 280,0.0,0.0,0.0,-0.001125000000000005,0.00033071891388308843,2.3385358667338167e-05,-76.50666999999996,1.775135995101602,0.12552106996646728,76.49725500000001,1.7736323801645322,0.12541474833463773,0.0,0.0,0.0,-0.010539999999998172,0.0018461852561429436,0.00013054501139452986
ALA 281,R ALA 281,0.0,0.0,0.0,-0.0009349999999999997,0.00031745078358700316,2.244716017673531e-05,0.413745,0.15775414408185912,0.011154902504056223,-0.4129200000000002,0.15746454712093075,0.011134424906567878,0.0,0.0,0.0,-0.00010999999999999954,0.0008049223565041124,5.6916605661271355e-05
TYR 282,R TYR 282,0.0,0.0,0.0,-0.0015499999999999952,0.0005074445782546019,3.588175023601766e-05,0.14595499999999992,0.22842933912919305,0.016152393472021395,-0.14536999999999994,0.22831787731143613,0.016144511931303465,0.0,0.0,0.0,-0.0009649999999999536,0.000873942217769454,6.179704685499913e-05
HIE 283,R HIE 283,0.0,0.0,0.0,-0.002299999999999986,0.0007416198487095342,5.24404424085053e-05,0.3801450000000001,0.6727465599874887,0.04757036545870757,-0.37646999999999986,0.6738204427738892,0.047646300438753904,0.0,0.0,0.0,0.001374999999999913,0.0018746666370319021,0.0001325589491509438
GLU 284,R GLU 284,0.0,0.0,0.0,-0.002929999999999978,0.0004063249930782253,2.873151579711901e-05,83.81357,1.2054693298049903,0.08523955376175113,-83.788725,1.202638673654617,0.0850393961458375,0.0,0.0,0.0,0.02191500000000218,0.0038311584409930206,0.0002709038113426246
GLN 285,R GLN 285,0.0,0.0,0.0,-0.006315,0.0009517221233112568,6.729691671986492e-05,0.0030949999999999277,0.6409816190617327,0.04532424494544836,0.03168000000000011,0.6407417089592343,0.04530728073941318,0.0,0.0,0.0,0.028460000000000055,0.0064388197676281496,0.0004552933120527855
LEU 286,R LEU 286,0.0,0.0,0.0,-0.00805000000000001,0.0009096702699329782,6.43234016513406e-05,0.5328199999999998,0.2041229962547082,0.014433675484782041,-0.5191600000000001,0.20448426443127554,0.014459221002529807,0.0,0.0,0.0,0.005609999999999527,0.0045086472472345,0.00031880950424975754
SER 287,R SER 287,0.0,0.0,0.0,-0.013715,0.0018476403870883852,0.00013064790469043347,0.09713499999999996,0.264084393281769,0.018673586529507402,-0.009009999999999983,0.27069165096101505,0.019140790200511577,0.0,0.0,0.0,0.07441,0.017091573947416443,0.0012085567839369494
VAL 288,R VAL 288,0.0,0.0,0.0,-0.04426499999999997,0.005868967115259402,0.0004149986445760773,-0.35945999999999967,0.29003402972754844,0.02050850291952102,0.4208850000000002,0.28853783421762874,0.020402705920416514,0.0,0.0,0.0,0.017159999999999943,0.013107036278274394,0.0009268074233625912
ALA 289,R ALA 289,0.0,0.0,0.0,-0.01377000000000002,0.0017991942641082546,0.0001272222464822887,0.4481949999999996,0.2318492548510785,0.016394218031824566,-0.45513500000000007,0.23162216382505346,0.016378160271379675,0.0,0.0,0.0,-0.020710000000000152,0.008540837195497867,0.0006039283897946836
GLU 290,R GLU 290,0.0,0.0,0.0,-0.009510000000000018,0.0010629675441894003,7.51631558677536e-05,91.20643499999998,1.7839558727083211,0.12614472949296193,-91.156865,1.776438936965861,0.12561320186923822,0.0,0.0,0.0,0.04005999999999979,0.010709173637585317,0.0007572529300040783
ILE 291,R ILE 291,0.0,0.0,0.0,-0.01386999999999994,0.0012740094191174788,9.008606995535035e-05,-0.5669399999999999,0.2095295835914351,0.01481597894166973,0.603835,0.20905039529979372,0.014782095212621249,0.0,0.0,0.0,0.023024999999999834,0.007886975022148631,0.0005576933521210217
THR 292,R THR 292,0.0,0.0,0.0,-0.019125000000000024,0.001655105736803689,0.00011703364900746457,0.857114999999999,0.26239636387534176,0.018554224825494698,-0.793445,0.25844346959248166,0.018274712990222305,0.0,0.0,0.0,0.04454499999999974,0.015217029112149318,0.0010760064474713892
ASN 293,R ASN 293,0.0,0.0,0.0,-0.009879999999999984,0.0009724196624915201,6.876045375068877e-05,0.9808150000000001,1.119967249867155,0.07919364370879137,-0.9373500000000001,1.1180876966946731,0.07906073922940511,0.0,0.0,0.0,0.033584999999999886,0.007879262338568716,0.0005571479830349714
ALA 294,R ALA 294,0.0,0.0,0.0,-0.003814999999999997,0.000510661335916467,3.6109209351631526e-05,-0.61336,0.12560418145905944,0.008881556845508655,0.6284050000000002,0.12677476474046415,0.008964329583131142,0.0,0.0,0.0,0.01122999999999998,0.0036009859760904777,0.00025462816026512356
CYS 295,R CYS 295,0.0,0.0,0.0,-0.008410000000000029,0.0008135723692456838,5.7528253927962874e-05,-0.25586999999999976,0.3749998974666528,0.02651649704429302,0.28095,0.3743830358069126,0.026472878338027393,0.0,0.0,0.0,0.01667000000000014,0.007340374649839171,0.0005190428691351107
PHE 296,R PHE 296,0.0,0.0,0.0,-0.020034999999999973,0.001890443069759183,0.00013367451140738318,-0.5860349999999998,0.1466519818311374,0.010369861082724361,0.5465150000000001,0.14513176693956398,0.010262365656855127,0.0,0.0,0.0,-0.05955499999999973,0.016102700860414435,0.00113863289738175
GLU 297,R GLU 297,0.0,0.0,0.0,-0.004289999999999986,0.0005252618394667286,3.7141620858544354e-05,89.89325999999996,1.573410957889848,0.1112569557917133,-89.874745,1.569194516295649,0.11095880834733977,0.0,0.0,0.0,0.014224999999998503,0.006298759798560765,0.0004453895766627529
PRO 298,R PRO 298,0.0,0.0,0.0,-0.002384999999999986,0.0004865953144040891,3.4407484650873156e-05,0.6775700000000003,0.1559981894125679,0.011030737758645024,-0.68081,0.1559496838727169,0.01102730789902965,0.0,0.0,0.0,-0.00562500000000024,0.00158567808839006,0.0001121243729079533
ALA 299,R ALA 299,0.0,0.0,0.0,-0.0013999999999999813,0.0004898979485566272,3.464101615137695e-05,-0.009904999999999983,0.11307977703816012,0.007995947715874587,0.013119999999999998,0.11288806668554476,0.007982391746838787,0.0,0.0,0.0,0.0018149999999999289,0.0011961500741963077,8.458058287810011e-05
ASN 300,R ASN 300,0.0,0.0,0.0,-0.0036550000000000107,0.00048577258053539936,3.4349308581106915e-05,-0.6526649999999995,0.22912148038758678,0.016201335249756317,0.6686200000000001,0.23028733269548193,0.01628377345703378,0.0,0.0,0.0,0.012300000000000963,0.0034307433596817206,0.0002425901894141663
GLN 301,R GLN 301,0.0,0.0,0.0,-0.005305000000000043,0.0005019711147068078,3.549471791689541e-05,0.15849500000000005,0.1508205555453246,0.010664623756842139,-0.12423500000000001,0.15015165591827476,0.010617325410620129,0.0,0.0,0.0,0.028955000000000303,0.005205091257605525,0.0003680555324947681
MET 302,R MET 302,0.0,0.0,0.0,-0.004254999999999973,0.00047955708732116606,3.390980684108658e-05,-0.47633000000000014,0.5134771573302946,0.03630831799326431,0.47617,0.5153997003297539,0.03644426231246835,0.0,0.0,0.0,-0.0044149999999998244,0.003913154098677747,0.0002767017799002967
VAL 303,R VAL 303,0.0,0.0,0.0,-0.003209999999999998,0.0004537620521815212,3.2085822414267765e-05,0.5386050000000004,0.16312289531209193,0.011534530544196347,-0.5311850000000002,0.16340887605941046,0.011554752436768121,0.0,0.0,0.0,0.004209999999999943,0.003042351064555199,0.00021512670684970927
LYS 304,R LYS 304,0.0,0.0,0.0,-0.0019749999999999863,0.0002904737509655627,2.0539595906444182e-05,-79.40914999999998,1.6854291256239728,0.11917783639380246,79.39905499999998,1.6827598527356644,0.11898909029778644,0.0,0.0,0.0,-0.01206999999999816,0.00324886133899284,0.00022972918839366438
CYS 305,R CYS 305,0.0,0.0,0.0,-0.0030149999999999704,0.0005871754422657652,4.1519573697233274e-05,0.06231500000000002,0.417405888524587,0.029515053428293157,-0.05684000000000003,0.41756009675255124,0.029525957596663984,0.0,0.0,0.0,0.002460000000000204,0.0031350279105616316,0.00022167994947672228
ASP 306,R ASP 306,0.0,0.0,0.0,-0.00323499999999998,0.0004997749493522116,3.533942557541121e-05,86.225445,1.561355410202064,0.1104044998396183,-86.20729500000002,1.5565754231558246,0.11006650371418032,0.0,0.0,0.0,0.01491500000000201,0.005322384334110358,0.0003763494054730481
PRO 307,R PRO 307,0.0,0.0,0.0,-0.005700000000000003,0.0006633249580710922,4.690415759823516e-05,0.4438349999999998,0.16963324489910658,0.011994881778283659,-0.434465,0.16885875391877028,0.011940116995867297,0.0,0.0,0.0,0.0036699999999999376,0.0032727816914666146,0.00023142061273792223
ARG 308,R ARG 308,0.0,0.0,0.0,-0.005970000000000019,0.0005736723803705534,4.0564763033944676e-05,-87.58850499999998,1.6082824130044746,0.11372274002985276,87.582645,1.6042359019084191,0.11343660848623602,0.0,0.0,0.0,-0.011829999999998507,0.00574030486995327,0.000405900849962212
HIE 309,R HIE 309,0.0,0.0,0.0,-0.0057550000000000205,0.0006123520229411144,4.3299826789496235e-05,1.2695999999999998,0.43531326651045316,0.030781296269000825,-1.2443649999999997,0.4360843975367608,0.030835823466789373,0.0,0.0,0.0,0.01947999999999966,0.0034841928764063235,0.00024636964098687737
GLY 310,R GLY 310,0.0,0.0,0.0,-0.005074999999999996,0.0006398241946035088,4.524240267713622e-05,0.148905,0.16843267490306027,0.011909988659734312,-0.10356499999999996,0.16607198973637916,0.011743063010773642,0.0,0.0,0.0,0.04026500000000002,0.007311277248196849,0.0005169853721334912
LYS 311,R LYS 311,0.0,0.0,0.0,-0.03952499999999999,0.0090476170895989,0.0006397631397634677,-93.35925999999999,3.7871511987773485,0.26779202940342256,93.67697499999997,3.712085995014035,0.26248411794220367,0.0,0.0,0.0,0.27819000000000105,0.1038346950686538,0.0073422217005482465
TYR 312,R TYR 312,0.0,0.0,0.0,-0.05984500000000001,0.006373458637192169,0.0004506715821970554,-0.4849399999999996,0.44290927558587007,0.031318415221719006,0.6176200000000001,0.44256448750436356,0.031294035022668455,0.0,0.0,0.0,0.07283500000000016,0.029950421950282958,0.00211781464604435
MET 313,R MET 313,0.0,0.0,0.0,-0.34171500000000016,0.08555813096953364,0.0060498734594204,1.2043650000000001,0.3332698182779234,0.0235657348469128,-0.6057250000000001,0.3707273383161806,0.026214381489461067,-0.022522536,0.014849372413967653,0.001050009193028098,0.2344024640000003,0.07441762162074672,0.0052621204887804635
ALA 314,R ALA 314,0.0,0.0,0.0,-0.31260499999999986,0.08657585676734599,0.006121837540722559,-2.366794999999998,0.1782650638095179,0.01260524354683627,2.5728100000000005,0.18907430787920812,0.013369572524954113,-0.02334697199999999,0.016424949152968986,0.001161419292670861,-0.12993697199999993,0.10665508315930208,0.007541653254995765
CYS 315,R CYS 315,0.0,0.0,0.0,-0.12817,0.02623263425582721,0.0018549273570681942,0.9939950000000001,0.6162327441600284,0.04357423521847509,-0.8066950000000004,0.6188516235536591,0.043759417956309686,-0.00076788,0.0030250302602122837,0.00021390194102906122,0.0583621199999999,0.05852582251344443,0.004138400597377687
CYS 316,R CYS 316,0.0,0.0,0.0,-0.14940000000000006,0.021612959075517343,0.0015282669923805648,-1.4218700000000002,0.8403633696800451,0.059422663736153736,1.4635000000000005,0.8799356283274348,0.06222084497979746,-5.544e-05,0.0006236771164633187,4.410063183220848e-05,-0.10782544000000009,0.07340083841173484,0.005190223058571572
LEU 317,R LEU 317,0.0,0.0,0.0,-0.081435,0.008614857804978447,0.0006091624372858115,3.0496050000000015,0.3760153706632069,0.026588301842632677,-2.9959600000000024,0.3748690416665245,0.02650724414193019,0.0,0.0,0.0,-0.02779000000000004,0.042772373092920764,0.0030244635061445293
LEU 318,R LEU 318,0.0,0.0,0.0,-0.052350000000000015,0.005171798526624687,0.0003657013809106911,-1.717969999999999,0.16552407407988107,0.011704319523150835,1.7557250000000009,0.16796219626748454,0.011876720796372415,0.0,0.0,0.0,-0.014594999999999865,0.018896586331927707,0.001336190433658311
TYR 319,R TYR 319,0.0,0.0,0.0,-0.07493499999999988,0.006102522019624413,0.0004315134702416648,2.284190000000001,0.2300162687724373,0.016264606343221792,-2.269385,0.23061558224673404,0.01630698420539496,0.0,0.0,0.0,-0.060129999999999566,0.025057595654811096,0.0017718395807747494
ARG 320,R ARG 320,0.0,0.0,0.0,-0.02726,0.002943195542263511,0.00020811535262925466,-112.26030500000005,1.7572308675787809,0.12425498625752761,112.28623000000002,1.7605755329143542,0.12449148981148594,0.0,0.0,0.0,-0.0013350000000033901,0.023601965490190793,0.0016689109847444787
GLY 321,R GLY 321,0.0,0.0,0.0,-0.022719999999999983,0.004601260696809075,0.0003253582640720836,2.0660249999999993,0.17043014514751942,0.012051231135241855,-1.9770150000000006,0.1689498587599232,0.01194655908096511,0.0,0.0,0.0,0.06629,0.013627028289396118,0.0009635764110852913
ASP 322,R ASP 322,0.0,0.0,0.0,-0.14109000000000005,0.064967852819683,0.00459392092879274,107.525335,2.820509179700646,0.19944011673652332,-106.89214,2.718739765111947,0.1922439324192179,-0.027451727999999998,0.02979810823036282,0.002107044439622022,0.4646532720000026,0.12637517302060736,0.008936074181649468
VAL 323,R VAL 323,0.0,0.0,0.0,-0.30116499999999996,0.10682002515914354,0.007553316415654801,0.23403500000000002,0.5350011904426007,0.03783029697048385,0.29974000000000006,0.6054902744057907,0.042814627897483803,-0.015223823999999992,0.017452667574151072,0.0012340899591476795,0.21738617599999993,0.16935372532877427,0.011975116759918025
VAL 324,R VAL 324,0.0,0.0,0.0,-1.8738650000000001,0.4738843073736464,0.03350868072417956,-1.7553650000000005,0.5314834915357177,0.0375815580953609,2.25933,0.46090776853943505,0.03259110086357942,-0.39145658399999983,0.07600604357817796,0.005374438882528988,-1.7613565839999996,0.6118607394507419,0.04326508780074349
PRO 325,R PRO 325,0.0,0.0,0.0,-2.2556749999999983,0.4117833160474199,0.029117477515661388,-1.763104999999998,0.641848225030658,0.04538552324117274,2.07197,0.5777951705405634,0.04085628832260701,-0.4245386760000003,0.06535556933631599,0.004621336626601662,-2.371348676000001,0.459502104944203,0.03249170543755386
LYS 326,R LYS 326,0.0,0.0,0.0,-3.1622050000000015,0.8954732340918903,0.06331951961974243,-147.400855,16.78454242790014,1.1868463769881505,148.46129,15.829511047593915,1.1193154604621027,-0.8515160639999999,0.12068265423778786,0.008533552318313122,-2.9532860639999994,1.6629547442294745,0.11758865764510021
ASP 327,R ASP 327,0.0,0.0,0.0,-0.3503349999999999,0.12666302844555724,0.008956428633947808,113.58375499999998,4.119395440471033,0.29128524503460124,-112.3952200000001,3.9986013519198043,0.282743813120419,-0.030855780000000013,0.0400328689304526,0.0028307513091075285,0.8073442199999993,0.30193367661591614,0.02134993502037004
VAL 328,R VAL 328,0.0,0.0,0.0,-0.16466500000000003,0.018811772245059966,0.0013301931720618785,-2.43634,0.39129738614000403,0.02766890352001678,2.696289999999999,0.395062470882779,0.0279351352153526,0.0,0.0,0.0,0.09528500000000019,0.05645550261046291,0.0039920068731153155
ASN 329,R ASN 329,0.0,0.0,0.0,-0.8500699999999999,0.25026966476183227,0.017696737707837553,-4.20745,2.241648640509927,0.15850849547421747,5.829949999999999,2.352411685377375,0.16634062548728168,-0.24090458400000006,0.08663560736649405,0.0061260625461063145,0.5315254159999991,0.2637218465770361,0.018647950606166055
ALA 330,R ALA 330,0.0,0.0,0.0,-0.12022500000000007,0.030933062813112894,0.002187297847802155,-0.79305,0.47904071591045366,0.03387329386847402,0.8527100000000004,0.4936989425753302,0.03490978701596439,-0.0009783720000000008,0.005674779205362624,0.00040126748578483187,-0.06154337199999995,0.03961068721531643,0.002800898553740953
ALA 331,R ALA 331,0.0,0.0,0.0,-0.03935500000000003,0.005813688588151172,0.0004110898624388539,-1.6736499999999994,0.26884604795310346,0.019010286360284318,1.7660249999999997,0.2783994511039876,0.01968581397542423,0.0,0.0,0.0,0.0530199999999999,0.021229686761702175,0.0015011655471665883
ILE 332,R ILE 332,0.0,0.0,0.0,-0.17525999999999997,0.03870752381643692,0.0027370352573542335,-2.641034999999997,0.3385561752132387,0.023939536730586203,2.813594999999998,0.3566358100009157,0.025217959966560462,-0.0035627400000000013,0.010268021338641636,0.0007260587517921672,-0.006262739999999809,0.055141110999061355,0.0038990653509596404
ALA 333,R ALA 333,0.0,0.0,0.0,-0.09205999999999999,0.029361989033442653,0.0020762061554672343,-1.115175,0.348293101245201,0.024628041373097438,1.1211949999999997,0.3486212801522596,0.024651247126159792,-0.0033507720000000006,0.011982608034481309,0.0008472983397482141,-0.08939077199999992,0.04864202497376123,0.003439510570959196
THR 334,R THR 334,0.0,0.0,0.0,-0.02921499999999998,0.005731385085648978,0.00040527012596538336,-0.5966899999999999,0.7835656602353119,0.05540645918573033,0.695875,0.7997018440487681,0.05654745968542708,0.0,0.0,0.0,0.06996999999999963,0.02618490213844634,0.0018515521866801536
ILE 335,R ILE 335,0.0,0.0,0.0,-0.034025000000000055,0.004773298126033929,0.0003375231473543631,-1.8586149999999992,0.24118181269532257,0.017054129525572635,1.9561050000000006,0.2507932693973169,0.017733762146678742,0.0,0.0,0.0,0.0634649999999999,0.027093149964520523,0.001915775006361653
LYS 336,R LYS 336,0.0,0.0,0.0,-0.3978700000000001,0.26077049890660564,0.018439258811026003,-134.49366500000002,12.01409033480134,0.8495244745525786,136.80272,12.764062705957352,0.9025555294872757,-0.169390404,0.10223258945517512,0.007228935726201466,1.7417945959999983,0.9290692451713146,0.06569511634525037
THR 337,R THR 337,0.0,0.0,0.0,-0.05070000000000004,0.020210640761737307,0.00142910811347497,0.08613,0.42743774178235583,0.030224412574936826,0.10499999999999986,0.4166726532903257,0.029463205867658052,-0.000776195999999999,0.005114530006479965,0.00036165188501640597,0.1396538040000002,0.03456947864442307,0.002444431277155509
LYS 338,R LYS 338,0.0,0.0,0.0,-0.017665000000000017,0.003335082457751096,0.00023582594216920976,-94.95507999999997,2.4784560180895663,0.17525330572637407,95.03198000000002,2.4839060710084757,0.17563868266405272,0.0,0.0,0.0,0.059234999999999226,0.03095512518146316,0.0021888578928291056
ARG 339,R ARG 339,0.0,0.0,0.0,-0.013795000000000035,0.0015915322805397157,0.00011253832680469237,-92.95276499999993,2.0043582064564034,0.14172952797122287,93.00563000000002,2.0041464300539054,0.14171455311819273,0.0,0.0,0.0,0.039070000000002665,0.013524980591482758,0.00095636054916539
THR 340,R THR 340,0.0,0.0,0.0,-0.006275000000000004,0.0007137051211810079,5.046657309546573e-05,0.19635000000000005,0.34598407116513313,0.024464768290339466,-0.17925999999999984,0.34606437609207935,0.024470446706180104,0.0,0.0,0.0,0.010814999999999903,0.003345261574226831,0.00023654571439785772
ILE 341,R ILE 341,0.0,0.0,0.0,-0.01598999999999999,0.0017492569851224962,0.00012369114762180526,0.23966499999999996,0.3269269838587815,0.023117228723940935,-0.18941999999999998,0.3222620573384338,0.022787368606313457,0.0,0.0,0.0,0.03425500000000005,0.007915805391746331,0.0005597319671056866
GLN 342,R GLN 342,0.0,0.0,0.0,-0.02298499999999998,0.0035629727756468074,0.00025194022108429126,0.2911900000000005,0.9666156495215654,0.06835004805777381,-0.1711549999999999,0.9595488684663226,0.06785035117724152,0.0,0.0,0.0,0.09705000000000073,0.026612919794716382,0.0018818176054017654
PHE 343,R PHE 343,0.0,0.0,0.0,-0.11529000000000007,0.02218075517199531,0.001568416239395647,-1.3580150000000004,0.30306943886673826,0.021430245539307242,1.3926950000000011,0.3031931100387954,0.02143899041174713,0.0,0.0,0.0,-0.08061000000000003,0.05846689576161902,0.004134233846796782
VAL 344,R VAL 344,0.0,0.0,0.0,-0.22300499999999995,0.04705757085740851,0.0033274727459440016,2.526715000000001,0.434676642775977,0.030736280173029585,-2.248784999999999,0.4027752708086795,0.028480512528306533,-7.146e-05,0.001008067353106924,7.128112612746798e-05,0.05485353999999995,0.06600231007918134,0.004667068103096634
ASP 345,R ASP 345,0.0,0.0,0.0,-0.43956,0.33606835078596736,0.023763620978293692,98.21607500000006,7.444184570479321,0.5263833390190193,-97.48587000000006,7.426063699099923,0.5251019999156813,-0.050680836000000014,0.06750796833798138,0.004773534219591338,0.23996416400000187,0.4674473328649552,0.03305351789163751
TRP 346,R TRP 346,0.0,0.0,0.0,-5.156435000000003,0.8551555681716436,0.06046863012236041,4.548784999999997,0.9930179398052343,0.07021697190761761,-3.1034850000000005,0.8683637082323282,0.06140258666273759,-0.6760329480000002,0.09934908711430138,0.007025041320321555,-4.387167947999997,0.7915179694621606,0.055968772363770035
CYS 347,R CYS 347,0.0,0.0,0.0,-1.12406,0.44621878759191613,0.031552433059908354,-0.631295,1.3375823294193891,0.09458135355277485,1.4964800000000003,1.5560397101616652,0.11002862308508633,-0.04869629999999999,0.05578598188508296,0.003944664608609206,-0.30757130000000016,0.5006245544446285,0.035399501727629075
PRO 348,R PRO 348,0.0,0.0,0.0,-4.062059999999999,1.1295445791999545,0.07987086316047931,-3.5306949999999984,1.1710096506754357,0.08280288648274907,4.897494999999999,1.259709847534349,0.08907493755190099,-0.7803074519999998,0.1493381346496081,0.01055980077004876,-3.475567451999999,0.874387848086644,0.061828557676917875
THR 349,R THR 349,0.0,0.0,0.0,-2.608765,0.7757662146387946,0.054854955098651036,-0.7868349999999998,2.0213687832196783,0.14293235738934348,2.5770650000000006,2.1343358617553596,0.15092033611768482,-0.4321446840000002,0.11778393812616439,0.008328582136386757,-1.2506796839999998,0.757018073773427,0.05352926134459683
GLY 350,R GLY 350,0.0,0.0,0.0,-0.5703450000000001,0.2033013181831344,0.01437557407114583,-0.20703000000000002,0.7173458504096891,0.05072401152807219,0.5390050000000001,0.6535356110993492,0.04621194623552441,-0.049853124,0.032423250476024505,0.0022926700279706884,-0.28822312400000016,0.1822685994889711,0.012888336269602634
PHE 351,R PHE 351,0.0,0.0,0.0,-1.0894799999999998,0.25534925024366173,0.018055918641819386,4.475119999999999,1.1018717782028895,0.07791410063653426,-3.1964250000000045,1.0248128533420013,0.07246521180452639,-0.11554639199999998,0.03198037404669203,0.0022613539353298203,0.07366860800000018,0.2602314944500879,0.018401145440396657
LYS 352,R LYS 352,0.0,0.0,0.0,-1.8114450000000013,0.8247704813916383,0.058320080031452066,-213.86822500000005,7.22549019266815,0.5109193112632542,213.693215,6.161310380005287,0.43567043506968023,-0.38545016399999993,0.035786876849331614,0.0025305143297650254,-2.371905163999999,2.009361909657986,0.14208334321771127
VAL 353,R VAL 353,0.0,0.0,0.0,-0.6260299999999999,0.13072520453225586,0.00924366785967565,4.8711699999999984,0.8885918022917018,0.06283292891072383,-4.3063449999999985,0.758220895237679,0.05361431366598976,-0.08992749600000001,0.029522278005363695,0.002087540297366713,-0.1511324960000001,0.20540945711496822,0.014524642004584134
GLY 354,R GLY 354,0.0,0.0,0.0,-0.09449,0.014203517170053312,0.0010043403307644259,-1.4308949999999998,0.38600140411014094,0.027294421039380953,1.5957999999999997,0.39327433173295495,0.027808694683498027,0.0,0.0,0.0,0.070415,0.036135339696756745,0.0025551543740056134
ILE 355,R ILE 355,0.0,0.0,0.0,-0.27433000000000013,0.05337547283162869,0.003774215878828298,1.7763849999999999,0.3672070080690176,0.025965456550482564,-1.584089999999999,0.3821099866530642,0.02701925627214829,-0.004800276000000002,0.014327358621177318,0.0010130972437526024,-0.08683527600000017,0.060158132025020426,0.0042538223098407555
ASN 356,R ASN 356,0.0,0.0,0.0,-0.055099999999999996,0.011276967677527472,0.0007974020316001187,-1.3751000000000015,1.2473439902448717,0.08820053939744356,1.547,1.2561326920353606,0.08882199446083165,0.0,0.0,0.0,0.1167999999999993,0.03098483500036744,0.00219095869427061
TYR 357,R TYR 357,0.0,0.0,0.0,-0.8338750000000005,0.2875719725129681,0.02033440918431112,-1.6469499999999995,1.1619150388475064,0.08215980031317024,2.422190000000001,1.2059531433268855,0.08527376454396732,-0.21152026799999996,0.0692776360268404,0.004898668621915231,-0.27015526800000034,0.37868379495313403,0.026776987933681717
GLU 358,R GLU 358,0.0,0.0,0.0,-0.02314,0.0032665578213158515,0.00023098051865903932,111.02451000000006,2.4849819898532832,0.1757147616151697,-110.85778500000002,2.460363911857478,0.17397400062610838,0.0,0.0,0.0,0.1435850000000034,0.037955668548977674,0.002683871061545108
PRO 359,R PRO 359,0.0,0.0,0.0,-0.012204999999999976,0.00173579232628795,0.00012273905246497818,0.8278150000000004,0.30293256803288576,0.021420567309830867,-0.8089050000000007,0.30310654228340095,0.02143286914705998,0.0,0.0,0.0,0.00670499999999981,0.005712965517137114,0.00040396766578525644
PRO 360,R PRO 360,0.0,0.0,0.0,-0.006845000000000019,0.0010202818238114063,7.214481963384237e-05,-0.6232900000000005,0.29552767366187443,0.020896962207459645,0.6166150000000001,0.2974729849498938,0.021034516487787373,0.0,0.0,0.0,-0.013520000000000159,0.004166485329387307,0.00029461500301240307
THR 361,R THR 361,0.0,0.0,0.0,-0.0035500000000000054,0.0005545268253204541,3.9210967853394115e-05,-0.5334149999999998,0.45443088888740807,0.032133116311291676,0.5361999999999998,0.4541684599352981,0.03211455978213001,0.0,0.0,0.0,-0.0007649999999997237,0.001729096584925173,0.0001222655920527091
VAL 362,R VAL 362,0.0,0.0,0.0,-0.0021149999999999993,0.00040221263033373425,2.8440727838786154e-05,0.3017199999999999,0.27117225448043175,0.019174774001275742,-0.301855,0.270639712486915,0.01913711759578751,0.0,0.0,0.0,-0.002249999999999934,0.0010571187255931924,7.474958193862275e-05
VAL 363,R VAL 363,0.0,0.0,0.0,-0.0014649999999999924,0.0004987734956871643,3.5268612107651304e-05,-0.29684999999999984,0.24187481782938894,0.017103132388542178,0.29599999999999993,0.2416086091181356,0.017084308590048357,0.0,0.0,0.0,-0.0023150000000002,0.0008750857100878909,6.187790397225927e-05
PRO 364,R PRO 364,0.0,0.0,0.0,-0.0009249999999999914,0.00031523800532295726,2.2290693125158402e-05,0.35520499999999994,0.2182719931072239,0.015434160646922136,-0.35491500000000026,0.21797774605449965,0.01541335423828959,0.0,0.0,0.0,-0.0006350000000000211,0.0007428155894973165,5.2524994050463526e-05
GLY 365,R GLY 365,0.0,0.0,0.0,-0.0003999999999999948,0.0004898979485566291,3.464101615137708e-05,-0.13424000000000005,0.139067078778552,0.009833527444411794,0.134065,0.1389148328113309,0.00982276202882876,0.0,0.0,0.0,-0.0005749999999999788,0.0008212033852827895,5.806784824668095e-05
GLY 366,R GLY 366,0.0,0.0,0.0,-0.00046500000000000014,0.0004987734956871708,3.5268612107651764e-05,-0.9447549999999996,0.1777782747553838,0.012570822362717709,0.9436550000000001,0.1775610204267831,0.01255546016181814,0.0,0.0,0.0,-0.0015650000000000076,0.0007910594162260921,5.5936347753494134e-05
ASP 367,R ASP 367,0.0,0.0,0.0,-0.0009750000000000092,0.00018540496217738756,1.311011060212661e-05,80.03798500000002,0.9801373754582698,0.06930617846809278,-80.02241,0.9787096106084415,0.06920522024736744,0.0,0.0,0.0,0.014599999999999226,0.0016340134638377563,0.00011554220008297968
LEU 368,R LEU 368,0.0,0.0,0.0,-0.0022399999999999577,0.00042708313008122984,3.01993377410814e-05,-0.7214149999999998,0.21674379523991014,0.015326100739424899,0.7217949999999997,0.21617100401071399,0.01528559828318802,0.0,0.0,0.0,-0.001859999999999866,0.0010910545357589163,7.714920608794702e-05
ALA 369,R ALA 369,0.0,0.0,0.0,-0.0013649999999999524,0.00048143016108256024,3.404225315692102e-05,1.0128650000000003,0.13500143249239727,0.009546042838527202,-1.0086799999999996,0.13464181222785493,0.009520613845756204,0.0,0.0,0.0,0.002819999999999925,0.0009474175425861509,6.69925368977762e-05
LYS 370,R LYS 370,0.0,0.0,0.0,-0.0035299999999999854,0.0005992495306631521,4.237334067547708e-05,-89.98874000000002,3.8724398371566653,0.2738228468590408,89.974115,3.8712988417036307,0.2737421662968264,0.0,0.0,0.0,-0.01815499999999975,0.005732449302001002,0.00040534537742529993
VAL 371,R VAL 371,0.0,0.0,0.0,-0.005134999999999966,0.0005628276823327268,3.979792708169791e-05,0.3699900000000001,0.2968993262033446,0.020993952688810175,-0.3457450000000001,0.29796342053178265,0.021069195520356247,0.0,0.0,0.0,0.019110000000000158,0.0034580196644899857,0.00024451891542372987
GLN 372,R GLN 372,0.0,0.0,0.0,-0.017289999999999976,0.0031282423179797955,0.00022120013562382373,0.4029549999999999,0.9895460489411292,0.06997147215026277,-0.32461,0.991249579016304,0.0700919299170739,0.0,0.0,0.0,0.06105499999999935,0.013378040775838785,0.0009459703351585746
ARG 373,R ARG 373,0.0,0.0,0.0,-0.03681500000000003,0.005903454497156788,0.00041743727073657844,-103.501085,2.3860743822802073,0.1687209376125837,103.63237000000001,2.3959588003745877,0.16941987151884563,0.0,0.0,0.0,0.09446999999999661,0.04421571100864484,0.0031265229089197447
ALA 374,R ALA 374,0.0,0.0,0.0,-0.008824999999999944,0.0007378177281686986,5.2171591886773953e-05,1.33784,0.10982260423064308,0.007765630817905414,-1.3108049999999998,0.11133834458532933,0.007872809846237089,0.0,0.0,0.0,0.018209999999999994,0.00836874542568937,0.0005917596640528853
VAL 375,R VAL 375,0.0,0.0,0.0,-0.01686000000000004,0.0013305637902783023,9.408506789070629e-05,-1.8177399999999995,0.12042239160555765,0.008515148971099179,1.875574999999999,0.12191055891514928,0.008620378290714418,0.0,0.0,0.0,0.04097499999999972,0.01090707912321155,0.000771246961096111
CYS 376,R CYS 376,0.0,0.0,0.0,-0.01369000000000001,0.0009611971701996263,6.796690371054758e-05,1.90571,0.43564923493563357,0.030805052824171786,-1.857575,0.43334769455369415,0.03064230934304738,0.0,0.0,0.0,0.03444499999999989,0.016040167549000107,0.001134211124526638
MET 377,R MET 377,0.0,0.0,0.0,-0.02692999999999998,0.0021459496732216523,0.0001517415566020086,-0.8867,0.22617608184774943,0.01599306412167472,1.0033799999999993,0.22592615076613137,0.01597539132541058,0.0,0.0,0.0,0.08975000000000007,0.023308957505645492,0.0016481921914631
LEU 378,R LEU 378,0.0,0.0,0.0,-0.04438500000000003,0.0048648509740791155,0.00034399691132333234,1.070455,0.23307652815116284,0.01648099935911045,-1.0485450000000005,0.24723316520038033,0.017482024764740287,0.0,0.0,0.0,-0.022474999999999953,0.032092980151428425,0.0022693163893560313
SER 379,R SER 379,0.0,0.0,0.0,-0.028965000000000022,0.002992285915483284,0.00021158656620872267,-1.21835,0.25221165218918506,0.01783405695572357,1.345305,0.26537820553881186,0.018765072871561126,0.0,0.0,0.0,0.09798999999999991,0.030646694764688676,0.0021670485689065625
ASN 380,R ASN 380,0.0,0.0,0.0,-0.09519999999999997,0.013443957750603136,0.0009506313691436921,-1.095575,0.2483600901413106,0.017561710391502294,1.3356600000000003,0.26010562162321405,0.018392244887451694,0.0,0.0,0.0,0.14488499999999985,0.04441274338520325,0.00314045520187752
THR 381,R THR 381,0.0,0.0,0.0,-0.022960000000000008,0.0022909386722479103,0.0001619938270429003,-0.38383,0.1971278547034894,0.01393904428215938,0.44261000000000017,0.20128307902056725,0.014232863011355078,0.0,0.0,0.0,0.03581999999999977,0.019142821108707946,0.0013536018617008373
THR 382,R THR 382,0.0,0.0,0.0,-0.020224999999999996,0.0024503826231836623,0.00017326821693548482,-0.382415,0.2255185863182902,0.015946572166926676,0.3802999999999996,0.2276810049169682,0.016099478252415585,0.0,0.0,0.0,-0.022340000000000283,0.013532715913666142,0.0009569075190424434
ALA 383,R ALA 383,0.0,0.0,0.0,-0.005334999999999962,0.0005592629077634388,3.954585945456342e-05,-0.96103,0.09784298186380401,0.00691854359674082,0.9761,0.09906094083946441,0.007004666301830469,0.0,0.0,0.0,0.009735000000000112,0.005917328366754709,0.00041841830146397725
ILE 384,R ILE 384,0.0,0.0,0.0,-0.010654999999999961,0.0009251891698458863,6.542075358783786e-05,-0.9336150000000001,0.11734673738540834,0.008297667375533918,0.9553899999999996,0.11690067536160993,0.008266126027348154,0.0,0.0,0.0,0.011120000000000152,0.0060171089403470695,0.0004254738534857614
ALA 385,R ALA 385,0.0,0.0,0.0,-0.00418000000000002,0.0005362835071116678,3.792097045171644e-05,-0.53491,0.10666738911213693,0.0075425234172656124,0.5357850000000001,0.106070301097904,0.007500302918882681,0.0,0.0,0.0,-0.003305000000000135,0.002858666647232626,0.0002021382571410002
GLU 386,R GLU 386,0.0,0.0,0.0,-0.003164999999999968,0.0005270436414567575,3.7267613285532466e-05,80.76075499999999,1.3670072439370795,0.09666200921190418,-80.75788499999997,1.3634132505527776,0.09640787550254624,0.0,0.0,0.0,-0.0002950000000001296,0.004181862623283893,0.0002957023418914605
ALA 387,R ALA 387,0.0,0.0,0.0,-0.0019199999999999961,0.00036551333764994054,2.5845695966640117e-05,-0.8887200000000002,0.08804624693875143,0.0062258098268416434,0.8947399999999999,0.08812452780015466,0.006231345119635179,0.0,0.0,0.0,0.004100000000000017,0.0018920887928423461,0.00013379088160258917
TRP 388,R TRP 388,0.0,0.0,0.0,-0.00795499999999996,0.000702121784308118,4.964750749030687e-05,-1.222835,0.1283787278913435,0.009077746905207155,1.2229800000000004,0.12741369471135996,0.009009508754643517,0.0,0.0,0.0,-0.007810000000000077,0.0036802037987040087,0.00026022970622120966
ALA 389,R ALA 389,0.0,0.0,0.0,-0.0013699999999999969,0.0004828043081829431,3.413942003022388e-05,-0.58649,0.06732985890375874,0.004760939980718125,0.58705,0.06715070736783042,0.004748272054126635,0.0,0.0,0.0,-0.0008099999999997687,0.0009868637190615023,6.978180278553643e-05
ARG 390,R ARG 390,0.0,0.0,0.0,-0.0019200000000000057,0.0004044749683231185,2.860069929214911e-05,-80.78548000000004,1.823879176260179,0.12896773335985068,80.78481000000005,1.82232642352837,0.1288579371612339,0.0,0.0,0.0,-0.002590000000004835,0.003358853971223319,0.00023750684200673735
LEU 391,R LEU 391,0.0,0.0,0.0,-0.001604999999999941,0.0004888506929523809,3.4566963997437134e-05,-0.8716899999999996,0.07376051721618757,0.005215656190739331,0.8736700000000003,0.07363838061771695,0.005207019829038368,0.0,0.0,0.0,0.00037500000000053826,0.001021946671798626,7.226254216398315e-05
ASP 392,R ASP 392,0.0,0.0,0.0,-0.0012649999999999816,0.0004413332074521371,3.120697037522155e-05,77.48228499999996,1.2081837707003042,0.0854314937181718,-77.48596500000002,1.2058132914208601,0.08526387552085608,0.0,0.0,0.0,-0.004944999999996753,0.0029701809709147984,0.00021002351058850975
HIE 393,R HIE 393,0.0,0.0,0.0,-0.0008449999999999891,0.00036190468358394566,2.5590525590537978e-05,-0.3242400000000001,0.3968701959079316,0.028062960677733204,0.32415499999999997,0.3968815578670795,0.02806376408956931,0.0,0.0,0.0,-0.0009299999999996889,0.0007450503338704094,5.268301434050678e-05
LYS 394,R LYS 394,0.0,0.0,0.0,-0.0007450000000000134,0.0004358612164439567,3.0820042180373926e-05,-73.71115999999998,1.4631663830202946,0.10346148714378435,73.70882499999999,1.461697781475797,0.10335764133268684,0.0,0.0,0.0,-0.0030800000000003537,0.0017786511743445614,0.00012576963067444555
PHE 395,R PHE 395,0.0,0.0,0.0,-0.0009500000000000064,0.00025980762113528554,1.837117307087058e-05,-0.6055950000000003,0.08009107924731503,0.005663294524832562,0.6052849999999999,0.08011881036935035,0.005665255411276672,0.0,0.0,0.0,-0.00126000000000003,0.0006726068688322458,4.756048780239317e-05
ASP 396,R ASP 396,0.0,0.0,0.0,-0.0005800000000000244,0.0004935585071701424,3.489985673323169e-05,72.11475500000006,1.0471584335562867,0.0740452829344333,-72.11570500000002,1.0458312330248025,0.07395143568485261,0.0,0.0,0.0,-0.0015300000000009106,0.0017404309811071574,0.00012306705489280268
LEU 397,R LEU 397,0.0,0.0,0.0,-0.00036499999999998925,0.00048143016108256686,3.404225315692149e-05,-0.20257000000000003,0.10145050566655671,0.007173634051162651,0.20256999999999986,0.10148184615979386,0.007175850158692023,0.0,0.0,0.0,-0.0003649999999999326,0.0007948427517440834,5.6203869973521686e-05
MET 398,R MET 398,0.0,0.0,0.0,-0.0003549999999999942,0.00047851332269853507,3.383600153682408e-05,-0.7445099999999999,0.11806934360789907,0.008348763351538998,0.7445900000000001,0.11806312675852751,0.008348323753904173,0.0,0.0,0.0,-0.00027499999999997345,0.0007611668673819114,5.38226253540271e-05
TYR 399,R TYR 399,0.0,0.0,0.0,-0.0006649999999999845,0.00047199046600539306,3.3374765916781206e-05,-0.3748149999999997,0.11945530869325062,0.008446765882572985,0.374685,0.11940898531936357,0.008443490325392688,0.0,0.0,0.0,-0.000794999999999676,0.0007635279955569298,5.398958232840772e-05
ALA 400,R ALA 400,0.0,0.0,0.0,-0.00022500000000000853,0.00041758232721226754,2.9527529527545415e-05,-0.24982000000000004,0.06622905404729786,0.004683101322841467,0.2497749999999999,0.0662416362645128,0.004683991019952972,0.0,0.0,0.0,-0.0002699999999999125,0.0007463913182776306,5.2777836257287925e-05
LYS 401,R LYS 401,0.0,0.0,0.0,-0.00025500000000000576,0.0004358612164439602,3.0820042180374177e-05,-64.36088500000004,0.9187946461375168,0.06496859248017324,64.36058499999999,0.9184766043707228,0.06494610353117318,0.0,0.0,0.0,-0.0005550000000015132,0.0009523523507587464,6.734148053004591e-05
ARG 402,R ARG 402,0.0,0.0,0.0,-0.0003199999999999953,0.00046647615158761714,3.29848450049408e-05,-70.40590999999999,0.9115221949570106,0.06445435252561484,70.404955,0.9107183993839034,0.06439751559557166,0.0,0.0,0.0,-0.0012750000000018246,0.0012487493743749741,8.82999150623003e-05
ALA 403,R ALA 403,0.0,0.0,0.0,-0.00010499999999998954,0.0003065534211193561,2.167660028694321e-05,0.6008999999999998,0.05066379377820212,0.0035824712141203532,-0.6007149999999999,0.050611202070293036,0.0035787524187906837,0.0,0.0,0.0,8.000000000005475e-05,0.0006584831053261535,4.656178690728987e-05
PHE 404,R PHE 404,0.0,0.0,0.0,-0.0003199999999999825,0.0004664761515875987,3.2984845004939496e-05,0.4053149999999999,0.07834893601702649,0.005540106395639036,-0.4051299999999995,0.07833564386663566,0.005539166498671246,0.0,0.0,0.0,-0.000134999999999863,0.0007326493021904238,5.180612898104407e-05
VAL 405,R VAL 405,0.0,0.0,0.0,-0.0002349999999999902,0.0004239988207530595,2.9981244136958784e-05,0.28414000000000006,0.060894255886741716,0.004305874127282391,-0.2839600000000001,0.0609399573350681,0.004309105707684554,0.0,0.0,0.0,-5.49999999999673e-05,0.0007429502002153241,5.253451246561588e-05
HIE 406,R HIE 406,0.0,0.0,0.0,-0.00025500000000004295,0.0004358612164440237,3.082004218037867e-05,0.5770949999999999,0.13192640363096347,0.009328605462500783,-0.5769799999999996,0.1318782377801603,0.00932519962252833,0.0,0.0,0.0,-0.00014000000000029101,0.0007073895673533277,5.0019996001615605e-05
TRP 407,R TRP 407,0.0,0.0,0.0,-0.00033499999999999643,0.00047199046600540065,3.337476591678174e-05,0.17176499999999995,0.10967839247089647,0.007755433506581047,-0.1715449999999999,0.10961841987093239,0.007751192803369048,0.0,0.0,0.0,-0.00011499999999943,0.0008196188138398281,5.79558021254217e-05
TYR 408,R TYR 408,0.0,0.0,0.0,-0.0006050000000000421,0.0004888506929523907,3.4566963997437825e-05,-0.17776500000000006,0.07973600049538479,0.00563818666549805,0.17765499999999995,0.07966019065380167,0.005632826100191639,0.0,0.0,0.0,-0.0007150000000001055,0.0007897942770115088,5.584688890171644e-05
VAL 409,R VAL 409,0.0,0.0,0.0,-0.0002549999999999969,0.00043586121644394497,3.08200421803731e-05,0.23785000000000003,0.09311443228630017,0.006584184649597845,-0.23766999999999994,0.09312782129954511,0.0065851313958037345,0.0,0.0,0.0,-7.499999999989293e-05,0.0007206767652699187,5.095954277659452e-05
GLY 410,R GLY 410,0.0,0.0,0.0,-7.99999999999973e-05,0.0002712931993250016,1.918332609325023e-05,-0.03419,0.07769905983987199,0.005494153210459283,0.03419500000000002,0.07761750430798452,0.005488386363495192,0.0,0.0,0.0,-7.499999999993623e-05,0.000670354383889664,4.740121306465116e-05
GLU 411,R GLU 411,0.0,0.0,0.0,-0.00034500000000000584,0.0004753682782853813,3.361361331365669e-05,72.44630999999998,0.7552523776219474,0.053404407772374214,-72.44020499999996,0.7546651263850043,0.053362882839183945,0.0,0.0,0.0,0.0057600000000020656,0.0010734989520211713,7.590783885708224e-05
GLY 412,R GLY 412,0.0,0.0,0.0,-0.00015999999999999736,0.00036660605559646114,2.592296279363101e-05,0.42867499999999986,0.13517351580468773,0.009558210966232165,-0.4284249999999999,0.13501664480722406,0.009547118511624358,0.0,0.0,0.0,8.999999999999453e-05,0.0007758221445666775,5.485890994177877e-05
MET 413,R MET 413,0.0,0.0,0.0,-0.0005950000000000061,0.0004908920451586104,3.4711309396218633e-05,-0.7547699999999999,0.1856649861982587,0.013128497076969546,0.7543799999999995,0.1855458584824813,0.013120073475404202,0.0,0.0,0.0,-0.0009850000000000314,0.000809181685408329,5.72177856964189e-05
GLU 414,R GLU 414,0.0,0.0,0.0,-0.0005250000000000116,0.000499374608885965,3.531111722956458e-05,73.68014500000002,1.4771664611593474,0.10445144216271093,-73.67596999999999,1.4762655144316532,0.10438773560864689,0.0,0.0,0.0,0.003650000000000375,0.0013847382424090708,9.791578013757952e-05
GLU 415,R GLU 415,0.0,0.0,0.0,-0.00035500000000000505,0.0004785133226985498,3.383600153682512e-05,70.4268,1.1937924903441828,0.08441387652519476,-70.42474499999997,1.1933309809011912,0.08438124287952267,0.0,0.0,0.0,0.0016999999999976012,0.001034408043281712,7.314369419184064e-05
GLY 416,R GLY 416,0.0,0.0,0.0,-0.0003099999999999975,0.0004624932431938834,3.27032108515354e-05,0.3702700000000001,0.12086363017880815,0.008546349249825828,-0.37047500000000005,0.12086475654631422,0.008546428896035994,0.0,0.0,0.0,-0.0005149999999999832,0.0007614295765202305,5.3841201695345614e-05
GLU 417,R GLU 417,0.0,0.0,0.0,-0.0009549999999999947,0.0002509482018265818,1.7744717523814634e-05,80.95729500000003,1.4546183513112443,0.10285705002505766,-80.950125,1.4528723685760192,0.10273359040186641,0.0,0.0,0.0,0.006215000000004665,0.0023170617169171103,0.00016384100524598333
PHE 418,R PHE 418,0.0,0.0,0.0,-0.0010100000000000642,0.00019974984355439142,1.4124446891826215e-05,0.6600950000000003,0.09262772789504997,0.006549769452049216,-0.6606950000000005,0.09256949808116777,0.006545651982422882,0.0,0.0,0.0,-0.0016100000000001291,0.0006692533152701238,4.732335575590829e-05
SER 419,R SER 419,0.0,0.0,0.0,-0.0007049999999999845,0.00045604276115293173,3.2247092892227505e-05,0.6060849999999999,0.2570416654455069,0.018175590468400178,-0.6068399999999998,0.25709162646807465,0.018179123246185445,0.0,0.0,0.0,-0.0014600000000000834,0.0008357032966311208,5.909314681078184e-05
GLU 420,R GLU 420,0.0,0.0,0.0,-0.0017050000000000142,0.0004878268135311797,3.449456478925226e-05,82.29481,2.191577448756243,0.15496792755110528,-82.28875000000004,2.1870175507973006,0.15464549407427658,0.0,0.0,0.0,0.004355000000001468,0.00472852778357062,0.00033435740607917807
ALA 421,R ALA 421,0.0,0.0,0.0,-0.0012600000000000389,0.0004386342439892547,3.101612483854366e-05,0.7019049999999999,0.07278877643565718,0.0051469437411924765,-0.7023750000000003,0.07266439551114028,0.005138148681674861,0.0,0.0,0.0,-0.0017300000000001203,0.0009257969539808097,6.546373041616805e-05
ARG 422,R ARG 422,0.0,0.0,0.0,-0.0022350000000000035,0.0004356317251991536,3.0803814698831614e-05,-76.98726,0.9332301711783635,0.06598933824481033,76.99133999999997,0.9330290479955461,0.06597511668816794,0.0,0.0,0.0,0.0018449999999997147,0.004809467226209796,0.0003400806889547402
GLU 423,R GLU 423,0.0,0.0,0.0,-0.0029450000000000383,0.0005019711147068381,3.549471791689755e-05,81.69129000000001,1.7270479251898998,0.12212072993359353,-81.69018500000004,1.7218516401725061,0.12175329709631583,0.0,0.0,0.0,-0.0018400000000001171,0.005507667382837622,0.0003894508954924447
ASP 424,R ASP 424,0.0,0.0,0.0,-0.005120000000000008,0.0006446704584514793,4.5585085280168145e-05,89.41717499999999,1.7634473381353464,0.124694557106087,-89.38663000000001,1.757243936708413,0.12425591038454631,0.0,0.0,0.0,0.025424999999997765,0.007344002655225891,0.0005192994078562238
MET 425,R MET 425,0.0,0.0,0.0,-0.004155000000000042,0.0004593201497865578,3.2478839264969577e-05,0.6078399999999997,0.232788561574663,0.016460637047210635,-0.6042249999999999,0.23274553567147185,0.016457594656419324,0.0,0.0,0.0,-0.0005399999999999633,0.0021583326898326296,0.00015261716810372538
ALA 426,R ALA 426,0.0,0.0,0.0,-0.0029949999999999465,0.00040617114619334566,2.8720637179562727e-05,0.29588000000000003,0.09791039577082701,0.006923310479821044,-0.29324500000000003,0.09860463972349362,0.006972400940493876,0.0,0.0,0.0,-0.000359999999999933,0.0019622436138257704,0.00013875157656761993
ALA 427,R ALA 427,0.0,0.0,0.0,-0.00716499999999997,0.0008293220122485241,5.864192186482044e-05,0.17373499999999986,0.13345686484778543,0.009436825412976566,-0.15167999999999993,0.13304727580826312,0.009407863094241974,0.0,0.0,0.0,0.014890000000000061,0.005190173407507819,0.00036700068119828694
LEU 428,R LEU 428,0.0,0.0,0.0,-0.015910000000000018,0.0014566742944115874,0.00010300242715585627,0.40814999999999996,0.13182923613523595,0.009321734682986799,-0.384385,0.13151873165066558,0.009299778700323945,0.0,0.0,0.0,0.007855000000000225,0.007582478156908734,0.000536162172294904
GLU 429,R GLU 429,0.0,0.0,0.0,-0.007799999999999956,0.0007937253933192912,5.612486080160304e-05,84.34814500000002,1.805996230331188,0.1277032181264525,-84.34792499999999,1.8013514674765196,0.12737478379529857,0.0,0.0,0.0,-0.00758000000000024,0.007925503138601336,0.0005604177013620271
LYS 430,R LYS 430,0.0,0.0,0.0,-0.016035000000000008,0.0025186851728629858,0.00017809793654054287,-85.25899,2.604576777502242,0.18417139014928408,85.35497500000002,2.6114092334157566,0.18465451774014452,0.0,0.0,0.0,0.07995000000000343,0.042098188797146746,0.002976791477413401
ASP 431,R ASP 431,0.0,0.0,0.0,-0.045175,0.005929955733393038,0.0004193111911218264,92.98693499999997,2.9088076613593024,0.20568376225145452,-92.73348500000006,2.89608095359306,0.20478384811508557,0.0,0.0,0.0,0.20827499999999774,0.03723894970323357,0.002633191385942123
TYR 432,R TYR 432,0.0,0.0,0.0,-0.04608999999999993,0.0043671386513371374,0.00030880333547423635,0.04458500000000015,0.19576016646652108,0.013842334119468443,-0.05890500000000001,0.19819688689532944,0.014014636273375061,0.0,0.0,0.0,-0.06040999999999965,0.023290167453240886,0.0016468635341156854
GLU 433,R GLU 433,0.0,0.0,0.0,-0.018890000000000004,0.003581605785119312,0.0002532577738194834,84.87836999999998,2.8438063986683018,0.20108747888800504,-84.84002000000001,2.8377006835812653,0.2006557396338014,0.0,0.0,0.0,0.019460000000005237,0.013844796856583986,0.0009789749741440732
GLU 434,R GLU 434,0.0,0.0,0.0,-0.06435499999999998,0.017763698235446372,0.0012560831481235638,86.08861000000005,3.7265873246024275,0.263509516791021,-85.90674000000001,3.711131441003244,0.26241662078079975,0.0,0.0,0.0,0.11751499999999723,0.04355697160042067,0.0030799429986607322
VAL 435,R VAL 435,0.0,0.0,0.0,-0.2195499999999999,0.05599051258918836,0.003959127113392584,0.2799200000000002,0.8175215982467986,0.05780750658867756,0.14724999999999994,0.8511029417761403,0.06018206616177281,-0.0004518720000000002,0.0026787163593811132,0.0001894138502593726,0.2071681279999998,0.08345620012086569,0.005901244503752569
GLY 436,R GLY 436,0.0,0.0,0.0,-0.3112450000000001,0.4782549790383786,0.03381773388142676,-2.728585,2.681550108197683,0.18961422655981017,2.0874249999999996,1.6640306530755378,0.1176647358891992,-0.050898024,0.0530711906769711,0.0037526998813330542,-1.0033030239999996,1.2400843906603418,0.08768720818795155
VAL 437,R VAL 437,0.0,0.0,0.0,-1.6713050000000005,0.41617945885759283,0.029428331754875164,-0.4454549999999996,0.8220308558533553,0.05812635925184889,0.7363500000000002,0.8200724708829092,0.05798788052257126,-0.19296982799999993,0.06790171950314695,0.004801376631490206,-1.5733798279999989,0.4433623301731085,0.03135045101880741
ASP 438,R ASP 438,0.0,0.0,0.0,-0.47982500000000017,0.43188210703269464,0.03053867665559527,84.45471000000003,5.1401022446919855,0.3634601153213897,-83.92050999999998,5.383835320652134,0.3806946464024774,-0.03240658799999997,0.04380080801796993,0.003097184837095664,0.021968411999996534,0.245877870844509,0.017386190981786242
SER 439,R SER 439,0.0,0.0,0.0,-1.4818,0.9852114493853591,0.06966496967630144,-4.441010000000002,3.639183214665067,0.2573291129069928,5.28418,2.629599913979309,0.18594079309823314,-0.2967737759999998,0.1566709171065962,0.011078306790078964,-0.9354037759999995,1.1123333459036744,0.07865384518284098
VAL 440,R VAL 440,0.0,0.0,0.0,-0.2077400000000001,0.9695422849984421,0.06855699243694986,70.88468000000006,15.675553173894372,1.1084289948111017,-72.51619500000001,13.821577887382325,0.9773331450866077,-0.27813848399999996,0.12769300940393316,0.009029259285963872,-2.1173934839999986,2.0860906254117557,0.14750888273983384
gtp 441,R gtp 441,0.0,0.0,0.0,-0.0029799999999999913,0.0002638181191655839,1.8654758106186505e-05,310.88558000000006,2.9591657952118817,0.2092446200449604,-310.8557500000003,2.9564445364809524,0.20905219799476008,0.0,0.0,0.0,0.02685000000000457,0.004389476050742283,0.00031038282813358146
Mg+ 442,R Mg+ 442,0.0,0.0,0.0,-2.0000000000002238e-05,0.00014000000000001568,9.899494936612774e-06,-154.28698499999996,1.4864761837273432,0.10510973895859047,154.26628000000005,1.4848313714375554,0.10499343316620167,0.0,0.0,0.0,-0.020724999999998203,0.0019129492936275918,0.0001352659417590086
MET 443,R MET 443,0.0,0.0,0.0,-0.00017499999999998683,0.00037996710383923803,2.6867731575253825e-05,-67.80977000000003,0.7047584742986627,0.04983394962752695,67.80487,0.7043156345708427,0.04980263613007492,0.0,0.0,0.0,-0.005075000000002063,0.0008540345426264631,6.038936164587236e-05
ARG 444,R ARG 444,0.0,0.0,0.0,-0.000290000000000008,0.0004537620521815498,3.2085822414269785e-05,-70.40593999999999,0.6503595900749726,0.04598736763517164,70.39982,0.6498901581006382,0.04595417378193587,0.0,0.0,0.0,-0.006410000000003606,0.0009010549372807517,6.371420563728387e-05
GLU 445,R GLU 445,0.0,0.0,0.0,-8.999999999999509e-05,0.00028618176042506806,2.0236106344846958e-05,65.67811499999998,0.5205656363770967,0.03680954915349356,-65.67426999999999,0.5203404818989931,0.0367936283276654,0.0,0.0,0.0,0.003754999999998034,0.0007382242206826708,5.2200335248087085e-05
ILE 446,R ILE 446,0.0,0.0,0.0,-9.999999999999565e-05,0.00029999999999998696,2.1213203435595503e-05,0.02061500000000002,0.05598014625740094,0.003958394103042293,-0.02053,0.055959352212119125,0.003956923741999586,0.0,0.0,0.0,-1.500000000005386e-05,0.0006362193018133385,4.4987498263398234e-05
VAL 447,R VAL 447,0.0,0.0,0.0,-5.499999999999283e-05,0.00022798026230353026,1.6120638945151408e-05,0.15643000000000007,0.05743418058961046,0.004061209856680634,-0.15633499999999995,0.057423103146730076,0.004060426563182741,0.0,0.0,0.0,4.000000000005846e-05,0.0005642694391865599,3.989987468651467e-05
HIE 448,R HIE 448,0.0,0.0,0.0,-5.499999999999616e-05,0.00022798026230354406,1.6120638945152383e-05,0.10956499999999998,0.19046820147993204,0.013468135686686556,-0.10960499999999997,0.19048619103494094,0.013469407740320287,0.0,0.0,0.0,-9.500000000004505e-05,0.0006131680030790545,4.335752529838132e-05
ILE 449,R ILE 449,0.0,0.0,0.0,-3.4999999999998364e-05,0.00018377975949488248,1.299519141836642e-05,0.19007499999999994,0.04725271817578336,0.003341271745159324,-0.1899899999999999,0.04727028559253728,0.0033425139491107866,0.0,0.0,0.0,5.000000000009663e-05,0.0005809475019311163,4.107919181288772e-05
GLN 450,R GLN 450,0.0,0.0,0.0,-4.000000000000004e-05,0.00019595917942265444,1.385640646055103e-05,0.3659199999999994,0.06782708603500477,0.004796099248347525,-0.36589499999999986,0.06780961565294528,0.0047948639057851065,0.0,0.0,0.0,-1.500000000021373e-05,0.0005871754422656033,4.1519573697221815e-05
ALA 451,R ALA 451,0.0,0.0,0.0,-9.999999999998898e-06,9.949874371065103e-05,7.035623639734369e-06,0.140165,0.03693667249496077,0.0026118171595653395,-0.14012500000000003,0.036951987429636,0.002612900088981568,0.0,0.0,0.0,3.0000000000040828e-05,0.0005376802023507595,3.801973171919771e-05
GLY 452,R GLY 452,0.0,0.0,0.0,-1.9999999999997796e-05,0.0001399999999999846,9.899494936610575e-06,0.3652600000000001,0.02659008085734074,0.0018802026486524244,-0.3652650000000002,0.02660685578943646,0.001881388815476307,0.0,0.0,0.0,-2.4999999999955058e-05,0.0006279928343540161,4.44057991708285e-05
GLN 453,R GLN 453,0.0,0.0,0.0,-5.9999999999993395e-05,0.0002374868417407322,1.6792855623744817e-05,0.13733500000000043,0.07862647629774584,0.0055597314570939435,-0.13735999999999993,0.07859943002337867,0.0055578189966928575,0.0,0.0,0.0,-8.499999999958874e-05,0.0005981429594995975,4.229509427811558e-05
CYS 454,R CYS 454,0.0,0.0,0.0,-1.4999999999996128e-05,0.00012155245781140079,8.595056718833323e-06,0.34923499999999985,0.03642018362117413,0.0025752958810591454,-0.349205,0.036450418036010374,0.002577433777034737,0.0,0.0,0.0,1.4999999999958172e-05,0.0005956299186574928,4.211739545603049e-05
GLY 455,R GLY 455,0.0,0.0,0.0,-1.5000000000000568e-05,0.00012155245781143678,8.595056718835867e-06,0.24455000000000005,0.029027702285919346,0.0020525685128637817,-0.24454,0.028984451003943285,0.0020495101853857532,0.0,0.0,0.0,-4.999999999999588e-06,0.0005787702480259363,4.092523671281596e-05
ASN 456,R ASN 456,0.0,0.0,0.0,-3.500000000000281e-05,0.00018377975949490579,1.2995191418368068e-05,0.48259999999999936,0.08396082419795572,0.005936926814438606,-0.48254500000000006,0.0839883799998556,0.00593887530387705,0.0,0.0,0.0,1.999999999966917e-05,0.0006079473661425879,4.298837052039248e-05
GLN 457,R GLN 457,0.0,0.0,0.0,-9.999999999998898e-06,9.949874371065103e-05,7.035623639734369e-06,0.2823099999999995,0.22799742081874466,0.016121852235397728,-0.2822599999999999,0.22797094639449145,0.016119980210905983,0.0,0.0,0.0,3.9999999999658087e-05,0.0006232174580347341,4.40681290730203e-05
ILE 458,R ILE 458,0.0,0.0,0.0,-5.000000000000559e-05,0.00021794494717705808,1.5411035007424167e-05,0.13899999999999996,0.037404545178360206,0.002644900754281708,-0.13901499999999994,0.03743988214457958,0.0026473994551257356,0.0,0.0,0.0,-6.500000000004392e-05,0.000617069688123007,4.363341609364462e-05
GLY 459,R GLY 459,0.0,0.0,0.0,-1.4999999999991686e-05,0.0001215524578113648,8.595056718830778e-06,0.2851350000000001,0.02742620598989156,0.001939325623767143,-0.28507999999999983,0.027401343032779288,0.0019375675472096993,0.0,0.0,0.0,4.000000000002335e-05,0.000564269439186593,3.989987468651701e-05
ALA 460,R ALA 460,0.0,0.0,0.0,-5.00000000000167e-06,7.053367989835297e-05,4.987484335816666e-06,0.28797999999999996,0.04681879537109025,0.0033105887693883258,-0.28792000000000006,0.04681403208440797,0.003310251954156948,0.0,0.0,0.0,5.500000000004057e-05,0.0005403471106613081,3.820831061431687e-05
LYS 461,R LYS 461,0.0,0.0,0.0,-7.00000000000034e-05,0.00025514701644347386,1.804161855266959e-05,-51.76297000000002,0.47738129319993444,0.033755954963327714,51.76241999999999,0.47732593015703767,0.03375204020502177,0.0,0.0,0.0,-0.0006200000000009709,0.0006368673331236949,4.503332099679566e-05
PHE 462,R PHE 462,0.0,0.0,0.0,-6.499999999998174e-05,0.0002465258607123517,1.7432010784755415e-05,0.12081499999999988,0.04048642704660437,0.0028628227110668396,-0.12074000000000003,0.04046136923041543,0.0028610508558919467,0.0,0.0,0.0,9.999999999923404e-06,0.0005915234568467238,4.182702475672265e-05
TRP 463,R TRP 463,0.0,0.0,0.0,-7.000000000000117e-05,0.00025514701644346573,1.8041618552669014e-05,0.3551449999999998,0.046826103564144926,0.0033111055366750438,-0.3551050000000002,0.046839875907177544,0.003312079388390163,0.0,0.0,0.0,-2.999999999986791e-05,0.0005992495306633379,4.2373340675490214e-05
GLU 464,R GLU 464,0.0,0.0,0.0,-3.4999999999993925e-05,0.00018377975949485916,1.2995191418364771e-05,52.808635,0.4176622101353086,0.029533178103203748,-52.80797499999998,0.41758479902589263,0.029527704311163028,0.0,0.0,0.0,0.0006250000000008526,0.0005952940449894808,4.209364560120316e-05
VAL 465,R VAL 465,0.0,0.0,0.0,-3.500000000000281e-05,0.00018377975949490579,1.2995191418368068e-05,0.14450500000000005,0.050678792162007796,0.0035835317600099365,-0.144555,0.05069346087021479,0.003584568994314378,0.0,0.0,0.0,-8.500000000002229e-05,0.0005811841360534809,4.1095924372146134e-05
ILE 466,R ILE 466,0.0,0.0,0.0,-6.499999999999062e-05,0.0002465258607123854,1.74320107847578e-05,0.26838000000000006,0.036414771727967914,0.0025749132024206283,-0.26830999999999994,0.03638177978054432,0.002572580319445851,0.0,0.0,0.0,4.999999999890648e-06,0.0006670644646510168,4.716858064433079e-05
SER 467,R SER 467,0.0,0.0,0.0,-3.999999999999559e-05,0.00019595917942263265,1.385640646054949e-05,0.44615500000000013,0.06885536271780095,0.0048688093898816434,-0.44597499999999995,0.06885988944951915,0.004869129478151099,0.0,0.0,0.0,0.00014000000000008144,0.0006327716807821443,4.474371464238636e-05
ASP 468,R ASP 468,0.0,0.0,0.0,-7.500000000000173e-05,0.0002633913438213246,1.8624580532189605e-05,56.28030499999999,0.5257243688259511,0.03717432662318476,-56.279124999999986,0.5255682632880275,0.0371632882947401,0.0,0.0,0.0,0.0011049999999995918,0.0006196571632781118,4.381637821647725e-05
GLU 469,R GLU 469,0.0,0.0,0.0,-3.5000000000000586e-05,0.00018377975949489416,1.2995191418367244e-05,59.54540500000002,0.5029540247109904,0.03556422014982077,-59.54356499999999,0.5028116901758646,0.03555415557832232,0.0,0.0,0.0,0.0018049999999979604,0.0006220731468241346,4.398721405134003e-05
HID 470,R HID 470,0.0,0.0,0.0,-8.49999999999973e-05,0.00027888169534767796,1.9719913792914392e-05,0.05052000000000015,0.059198222946301386,0.004185946487952279,-0.05065499999999999,0.05914952218741922,0.004182502824266828,0.0,0.0,0.0,-0.00021999999999982477,0.0005929586832150094,4.19285105864779e-05
GLY 471,R GLY 471,0.0,0.0,0.0,-2.000000000000002e-05,0.00014000000000000012,9.899494936611673e-06,0.07312500000000005,0.07928965490529015,0.005606625266147186,-0.073095,0.07922717952192922,0.005602207589424012,0.0,0.0,0.0,1.0000000000042197e-05,0.0006081940479814242,4.300581356049615e-05
ILE 472,R ILE 472,0.0,0.0,0.0,-4.4999999999997265e-05,0.0002073041244162662,1.4658615214268156e-05,-0.06367000000000007,0.0399085341750358,0.0028219595142382893,0.06369000000000007,0.039954773181686276,0.0028252291057540772,0.0,0.0,0.0,-2.49999999998618e-05,0.0006514407110399311,4.606381443173215e-05
ASP 473,R ASP 473,0.0,0.0,0.0,-2.4999999999998914e-05,0.00015612494995995317,1.1039701082909328e-05,54.58336500000003,0.3826078563918454,0.02705446097899226,-54.582465,0.38253763053496487,0.027049495261030777,0.0,0.0,0.0,0.0008749999999986358,0.0005994789404120029,4.238956239438535e-05
PRO 474,R PRO 474,0.0,0.0,0.0,-1.4999999999996128e-05,0.00012155245781140079,8.595056718833323e-06,0.08765500000000001,0.05491872153464598,0.0038833400411243846,-0.08759999999999996,0.05493213995467497,0.0038842888667039157,0.0,0.0,0.0,3.999999999981796e-05,0.0005276362383305523,3.7309516212329486e-05
THR 475,R THR 475,0.0,0.0,0.0,-3.000000000000169e-05,0.00017058722109232943,1.2062338081815499e-05,0.10391499999999994,0.05944239038766893,0.0042032117333058745,-0.10395000000000007,0.05950443260799974,0.004207598780777453,0.0,0.0,0.0,-6.500000000010608e-05,0.00059226261067223,4.187929082495819e-05
GLY 476,R GLY 476,0.0,0.0,0.0,-4.0000000000004476e-05,0.00019595917942267618,1.3856406460552569e-05,0.2728549999999999,0.030492523263909322,0.002156146997539884,-0.27278499999999994,0.03049456959853712,0.002156291695249073,0.0,0.0,0.0,2.999999999991759e-05,0.0006075360071633385,4.295928304801955e-05
SER 477,R SER 477,0.0,0.0,0.0,-4.000000000000004e-05,0.00019595917942265444,1.385640646055103e-05,-0.019549999999999988,0.14857680673644852,0.010505966757038587,0.019480000000000018,0.14852905305023664,0.01050259006150388,0.0,0.0,0.0,-0.00010999999999997401,0.0005078385570238829,3.590960874195788e-05
TYR 478,R TYR 478,0.0,0.0,0.0,-0.00010000000000000453,0.0003000000000000136,2.1213203435597386e-05,-0.2503049999999999,0.09315198320486795,0.006586839900513751,0.25031000000000014,0.09317013416326028,0.006588123367090176,0.0,0.0,0.0,-9.499999999995984e-05,0.0006752592094890949,4.7748036608840645e-05
HIP 479,R HIP 479,0.0,0.0,0.0,-2.9999999999999472e-05,0.00017058722109231683,1.2062338081814608e-05,-55.61830999999998,0.4603621768797586,0.03255252170734781,55.61722499999997,0.46021089119776953,0.03254182419418472,0.0,0.0,0.0,-0.0011150000000004212,0.0006259193238736709,4.425917983867716e-05
GLY 480,R GLY 480,0.0,0.0,0.0,-9.999999999999454e-06,9.949874371065656e-05,7.03562363973476e-06,-0.10655499999999993,0.11351976468879778,0.008027059541015008,0.10651999999999996,0.11350687027664892,0.008026147768388022,0.0,0.0,0.0,-4.4999999999955076e-05,0.0006024740658318748,4.260134974387491e-05
ASP 481,R ASP 481,0.0,0.0,0.0,-9.000000000000174e-05,0.00028618176042508926,2.0236106344848455e-05,59.110715,0.8834456824145515,0.06246904328453064,-59.108859999999964,0.8832354954402794,0.06245418082104815,0.0,0.0,0.0,0.0017649999999990484,0.0006322776288950253,4.470877989842238e-05
SER 482,R SER 482,0.0,0.0,0.0,-5.9999999999996166e-05,0.0002374868417407432,1.6792855623745596e-05,-0.19629499999999994,0.11909617111813463,0.008421371021098644,0.19621500000000025,0.11905384821583846,0.008418378339977333,0.0,0.0,0.0,-0.00013999999999987246,0.0006086049621880669,4.303486958269644e-05
ASP 483,R ASP 483,0.0,0.0,0.0,-0.00011499999999999456,0.00031902194281897036,2.2558257911460096e-05,65.66279499999997,0.6930582825257957,0.04900662113314922,-65.65857000000001,0.6926731444904692,0.048979387761502007,0.0,0.0,0.0,0.004109999999998309,0.0007334166619312754,5.186038950868064e-05
LEU 484,R LEU 484,0.0,0.0,0.0,-0.00010999999999999343,0.0003128897569432217,2.212464688983627e-05,0.07017999999999988,0.0632162763851211,0.004470065771328214,-0.0702,0.06321969629791017,0.004470307595680636,0.0,0.0,0.0,-0.00013000000000006783,0.0006108191221631041,4.319143433599451e-05
GLN 485,R GLN 485,0.0,0.0,0.0,-0.00010999999999999232,0.0003128897569432185,2.2124646889836044e-05,-0.0070799999999997705,0.13069140599136617,0.00924127794192992,0.007094999999999982,0.13066930004786886,0.009239714815674772,0.0,0.0,0.0,-9.49999999997786e-05,0.0007321031348111227,5.17675091152874e-05
LEU 486,R LEU 486,0.0,0.0,0.0,-0.000135000000000004,0.0003417235724968457,2.4163505540381237e-05,0.008245000000000217,0.06411914671141528,0.004533908344353686,-0.00818,0.0640840666624708,0.004531427810304386,0.0,0.0,0.0,-6.999999999972584e-05,0.0006819824044650951,4.8223438284717556e-05
GLU 487,R GLU 487,0.0,0.0,0.0,-0.0001400000000000029,0.00034698703145795667,2.4535688292771104e-05,68.65281999999998,0.7244485334410545,0.0512262470616819,-68.64702500000003,0.7240832026576828,0.051200414274252065,0.0,0.0,0.0,0.005655000000000996,0.0007974804072814376,5.639038038521143e-05
ARG 488,R ARG 488,0.0,0.0,0.0,-0.000239999999999998,0.00042708313008124897,3.019933774108275e-05,-69.34347000000001,0.5362984701633943,0.03792202849925074,69.33745000000005,0.5359786166399074,0.03789941143970634,0.0,0.0,0.0,-0.006259999999999763,0.0008260750571250898,5.841232746622156e-05
ILE 489,R ILE 489,0.0,0.0,0.0,-9.999999999999343e-05,0.0002999999999999803,2.121320343559503e-05,-0.23539500000000005,0.04443274665154028,0.0031418696464047997,0.2353,0.04441587554017174,0.003140676678679315,0.0,0.0,0.0,-0.00019499999999983864,0.0006610408459390007,4.6742646480475924e-05
ASN 490,R ASN 490,0.0,0.0,0.0,-0.00012000000000000788,0.00032496153618545977,2.2978250586153623e-05,-0.5070800000000001,0.33568963880346364,0.023736841997199193,0.5068499999999996,0.3355465206197204,0.023726722013375598,0.0,0.0,0.0,-0.00034999999999989483,0.0006910137480542462,4.8862050714228994e-05
VAL 491,R VAL 491,0.0,0.0,0.0,-6.0000000000004494e-05,0.00023748684174077614,1.6792855623747924e-05,-0.21480500000000013,0.04969202124083864,0.0035137565190262957,0.2146849999999999,0.04970699925563843,0.00351481562460966,0.0,0.0,0.0,-0.00018000000000013228,0.0006144916598297524,4.3451121964819505e-05
TYR 492,R TYR 492,0.0,0.0,0.0,-0.00011000000000002785,0.0003128897569433196,2.2124646889843193e-05,-0.11895999999999997,0.05642560057278968,0.003989892479754313,0.11896000000000002,0.05642099254710065,0.003989566643133053,0.0,0.0,0.0,-0.0001100000000000223,0.0006541406576572588,4.625472948792756e-05
TYR 493,R TYR 493,0.0,0.0,0.0,-0.00010999999999999676,0.0003128897569432311,2.2124646889836935e-05,0.5834650000000007,0.03921860241007373,0.0027731739712822208,-0.5833449999999997,0.03928315128652888,0.0027777382661081616,0.0,0.0,0.0,1.0000000000112141e-05,0.0006402343321005213,4.527140377767187e-05
ASN 494,R ASN 494,0.0,0.0,0.0,-4.999999999999893e-05,0.00021794494717702903,1.541103500742211e-05,0.43135000000000057,0.09638701935426834,0.006815591500376215,-0.4312450000000001,0.09630085656420713,0.00680949887106239,0.0,0.0,0.0,5.500000000012051e-05,0.0006418527868597961,4.5385845811204556e-05
GLU 495,R GLU 495,0.0,0.0,0.0,-8.500000000000341e-05,0.000278881695347698,1.971991379291581e-05,61.173875000000024,0.602293823122124,0.04258860465964249,-61.17145999999996,0.6021691028322858,0.04257978560337287,0.0,0.0,0.0,0.002330000000000041,0.0006333245613441556,4.47828092018448e-05
ALA 496,R ALA 496,0.0,0.0,0.0,-3.4999999999999475e-05,0.0001837797594948883,1.2995191418366831e-05,0.3784049999999998,0.05587200528887543,0.003950747381825446,-0.3783499999999998,0.05581198348025423,0.003946503199035933,0.0,0.0,0.0,2.0000000000088835e-05,0.0006079473661427785,4.298837052040595e-05
ALA 497,R ALA 497,0.0,0.0,0.0,-9.99999999999945e-06,9.949874371065651e-05,7.035623639734756e-06,-0.031185,0.09728083457187238,0.006878793780525768,0.031275000000000025,0.09726006053360241,0.006877324834192436,0.0,0.0,0.0,7.999999999997786e-05,0.0006193545026881291,4.3794976880919785e-05
GLY 498,R GLY 498,0.0,0.0,0.0,-5.000000000000005e-06,7.053367989832949e-05,4.9874843358150055e-06,-0.09789500000000001,0.08619329425773205,0.006094786286244984,0.09787999999999993,0.08613928023846053,0.00609096691831438,0.0,0.0,0.0,-1.999999999997337e-05,0.0006399999999999855,4.5254833995938015e-05
ASN 499,R ASN 499,0.0,0.0,0.0,-5.500000000000225e-05,0.00022798026230356932,1.612063894515417e-05,-0.04443000000000019,0.300476163946494,0.021246873311148672,0.044460000000000104,0.300397999993342,0.02124134628501686,0.0,0.0,0.0,-2.4999999999906208e-05,0.0006359048670990404,4.496526437152618e-05
LYS 500,R LYS 500,0.0,0.0,0.0,-3.0000000000000028e-05,0.00017058722109231995,1.2062338081814828e-05,-53.95834500000004,0.5647401933384201,0.039933162031819874,53.95753000000003,0.5646553099871788,0.039927159872492624,0.0,0.0,0.0,-0.0008450000000013347,0.0005839306465663836,4.12901319929735e-05
TYR 501,R TYR 501,0.0,0.0,0.0,-6.500000000000616e-05,0.0002465258607124444,1.743201078476197e-05,-0.4121200000000001,0.11987858691192506,0.008476696172448311,0.41199999999999987,0.11981940577385679,0.00847251143404367,0.0,0.0,0.0,-0.00018500000000008841,0.0006251199884822613,4.420265829110634e-05
VAL 502,R VAL 502,0.0,0.0,0.0,-3.99999999999967e-05,0.0001959591794226381,1.3856406460549875e-05,0.3701350000000002,0.026148743277638595,0.0018489953691124398,-0.37008499999999983,0.02619976669743662,0.0018526032697262912,0.0,0.0,0.0,1.0000000000144893e-05,0.000574369219230861,4.061403698229646e-05
PRO 503,R PRO 503,0.0,0.0,0.0,-2.4999999999990586e-05,0.00015612494995990116,1.103970108290565e-05,-0.22609000000000004,0.04261340047449879,0.0030132224444936137,0.2260350000000002,0.04260755537460343,0.003012809133516341,0.0,0.0,0.0,-8.000000000001783e-05,0.0005861740355899927,4.144876355211685e-05
ARG 504,R ARG 504,0.0,0.0,0.0,-8.500000000000619e-05,0.00027888169534770707,1.971991379291645e-05,-60.94725499999997,0.4098421525179435,0.02898021652615291,60.94495000000003,0.40975115313619065,0.02897378189816079,0.0,0.0,0.0,-0.0023899999999972012,0.0006228161847608051,4.403975476770989e-05
ALA 505,R ALA 505,0.0,0.0,0.0,-2.999999999998837e-05,0.00017058722109225367,1.2062338081810142e-05,-0.0061550000000000216,0.04181854821726842,0.0029570179023807107,0.00621,0.04179265366066146,0.0029551868807234506,0.0,0.0,0.0,2.500000000000349e-05,0.0005952940449894375,4.2093645601200096e-05
ILE 506,R ILE 506,0.0,0.0,0.0,-5.000000000000338e-05,0.00021794494717704838,1.541103500742348e-05,0.12526999999999996,0.03862340093777354,0.0027310868715586527,-0.12526500000000002,0.03860873961941763,0.002730050159795593,0.0,0.0,0.0,-4.5000000000179343e-05,0.0006503652819761807,4.5987770113365844e-05
LEU 507,R LEU 507,0.0,0.0,0.0,-1.5000000000000568e-05,0.00012155245781143678,8.595056718835867e-06,-0.009885000000000073,0.04451439963652198,0.0031476433843432676,0.009790000000000014,0.04448129831738279,0.0031453027676203137,0.0,0.0,0.0,-0.00011000000000012778,0.0005726255320885945,4.049073968204002e-05
VAL 508,R VAL 508,0.0,0.0,0.0,-2.500000000000169e-05,0.0001561249499599705,1.1039701082910553e-05,0.11126000000000026,0.04022477346113953,0.002844321008606443,-0.11125000000000003,0.04022061038820757,0.0028440266348963667,0.0,0.0,0.0,-1.4999999999747993e-05,0.0005871754422657247,4.151957369723041e-05
ASP 509,R ASP 509,0.0,0.0,0.0,-2.9999999999998917e-05,0.00017058722109231366,1.2062338081814384e-05,49.09988999999997,0.2806544635413625,0.019845267434037007,-49.099584999999955,0.28060002277260365,0.01984141789036077,0.0,0.0,0.0,0.00027500000000060256,0.0005562148865326271,3.933033180641267e-05
LEU 510,R LEU 510,0.0,0.0,0.0,-3.49999999999917e-05,0.0001837797594948475,1.2995191418363946e-05,-0.15405500000000016,0.02662371076690804,0.0018825806423629972,0.15410499999999996,0.026629381799057775,0.0018829816448919377,0.0,0.0,0.0,1.499999999985846e-05,0.0006283112286120006,4.442831304471968e-05
GLU 511,R GLU 511,0.0,0.0,0.0,-4.999999999997229e-06,7.053367989829033e-05,4.9874843358122365e-06,46.61016499999999,0.24965812178979763,0.017653495089586285,-46.61002999999999,0.24967783061541207,0.017654888714010407,0.0,0.0,0.0,0.00013000000000076283,0.0005413871073449676,3.828184948505959e-05
PRO 512,R PRO 512,0.0,0.0,0.0,-9.999999999998898e-06,9.949874371065103e-05,7.035623639734369e-06,0.20916999999999994,0.03490746481771569,0.0024683305086637595,-0.20915499999999995,0.03493352222436238,0.0024701730455577602,0.0,0.0,0.0,5.000000000028315e-06,0.0005957977844873706,4.2129265362694095e-05
GLY 513,R GLY 513,0.0,0.0,0.0,0.0,0.0,0.0,0.11355499999999993,0.02542886106375985,0.0017980920096035153,-0.11356999999999999,0.025400494089682705,0.0017960861616303462,0.0,0.0,0.0,-1.4999999999991964e-05,0.0005956299186575122,4.211739545603186e-05
THR 514,R THR 514,0.0,0.0,0.0,-2.5000000000003908e-05,0.00015612494995998437,1.1039701082911535e-05,-0.09350999999999993,0.04271814485672313,0.003020628990789816,0.09353000000000006,0.04273206173355073,0.0030216130625875894,0.0,0.0,0.0,-4.999999999919514e-06,0.0006041316081783286,4.2718555687203046e-05
MET 515,R MET 515,0.0,0.0,0.0,-1.9999999999988916e-05,0.0001399999999999224,9.89949493660618e-06,0.2651750000000001,0.0527274537124631,0.0037283940074782458,-0.26514000000000004,0.05270797283144142,0.003727016501170854,0.0,0.0,0.0,1.4999999999975589e-05,0.0005429318557608907,3.8391079693072236e-05
ASP 516,R ASP 516,0.0,0.0,0.0,0.0,0.0,0.0,47.24883,0.3092967201581171,0.021870580822256253,-47.24857499999999,0.30928909514563785,0.02187004165245318,0.0,0.0,0.0,0.000254999999997807,0.0005915868490762501,4.183150726425991e-05
SER 517,R SER 517,0.0,0.0,0.0,-1.5000000000000568e-05,0.00012155245781143678,8.595056718835867e-06,0.07864500000000002,0.11812446391412747,0.008352660945770515,-0.07858999999999998,0.1181406445724756,0.008353805091094717,0.0,0.0,0.0,4.0000000000041115e-05,0.0005902541825349836,4.1737273509420906e-05
VAL 518,R VAL 518,0.0,0.0,0.0,-3.4999999999993925e-05,0.00018377975949485914,1.299519141836477e-05,0.08241500000000034,0.05712156138447193,0.004039104340692374,-0.08238000000000008,0.05707631382631493,0.0040359048551718785,0.0,0.0,0.0,3.5291214395272163e-16,0.0005916079783101195,4.183300132671494e-05
ARG 519,R ARG 519,0.0,0.0,0.0,-3.5000000000000586e-05,0.00018377975949489416,1.2995191418367244e-05,-48.582079999999976,0.5450989392791148,0.03854431563818562,48.58174999999997,0.5450018692660968,0.03853745175174013,0.0,0.0,0.0,-0.0003649999999979059,0.0006416969689816188,4.537482782337563e-05
SER 520,R SER 520,0.0,0.0,0.0,0.0,0.0,0.0,-0.00933499999999996,0.09428999297380392,0.0066673093429808665,0.009284999999999991,0.09423732686679948,0.006663585286840713,0.0,0.0,0.0,-4.999999999996896e-05,0.0005722761571129657,4.046603514059561e-05
GLY 521,R GLY 521,0.0,0.0,0.0,-5.000000000000005e-06,7.053367989832949e-05,4.9874843358150055e-06,0.03100000000000001,0.04977459191193834,0.0035195951471724677,-0.03102499999999996,0.049772827677358265,0.0035194703969489505,0.0,0.0,0.0,-2.9999999999907877e-05,0.0005908468498687547,4.1779181418490644e-05
PRO 522,R PRO 522,0.0,0.0,0.0,-1.5000000000000568e-05,0.00012155245781143678,8.595056718835867e-06,0.045405,0.04635451407360453,0.0032777591240053016,-0.04541500000000001,0.04632561683345409,0.0032757157805585065,0.0,0.0,0.0,-2.500000000002167e-05,0.0006036348233825138,4.268342769741194e-05
PHE 523,R PHE 523,0.0,0.0,0.0,-6.500000000000173e-05,0.00024652586071242753,1.7432010784760778e-05,0.1596200000000001,0.030578024789053734,0.0021621928683630246,-0.15955999999999987,0.03053369286542377,0.0021590581279808453,0.0,0.0,0.0,-4.999999999775184e-06,0.0006363764609096079,4.499861108966796e-05
GLY 524,R GLY 524,0.0,0.0,0.0,-1.5000000000000568e-05,0.00012155245781143678,8.595056718835867e-06,0.16157,0.051424168442474896,0.003636237822255326,-0.16149500000000003,0.05145580603780304,0.0036384749380750222,0.0,0.0,0.0,6.0000000000010044e-05,0.0005444263035526229,3.849675310983854e-05
GLN 525,R GLN 525,0.0,0.0,0.0,-1.4999999999996683e-05,0.0001215524578114053,8.595056718833641e-06,-0.032925000000000114,0.18134061700292128,0.012822717998731817,0.03291500000000003,0.1813892989539349,0.01282616033250013,0.0,0.0,0.0,-2.499999999987068e-05,0.0005952940449894616,4.2093645601201796e-05
ILE 526,R ILE 526,0.0,0.0,0.0,-2.4999999999999466e-05,0.00015612494995995662,1.1039701082909572e-05,0.15489499999999998,0.03477576706558776,0.0024590180713040906,-0.15488999999999997,0.03482122772103239,0.0024622326250782994,0.0,0.0,0.0,-2.0000000000068852e-05,0.0005741080037764517,4.0595566260380105e-05
PHE 527,R PHE 527,0.0,0.0,0.0,-5.500000000000949e-05,0.00022798026230359927,1.6120638945156286e-05,-0.23925500000000008,0.039977618425813696,0.0028268445084581135,0.23919500000000016,0.03994517461471339,0.0028245503845744572,0.0,0.0,0.0,-0.00011500000000014054,0.0006259193238749744,4.425917983876933e-05
ARG 528,R ARG 528,0.0,0.0,0.0,-5.500000000000782e-05,0.0002279802623035924,1.6120638945155802e-05,-55.948199999999986,0.47387437153929296,0.033507978154594754,55.94705000000002,0.4738690826588838,0.03350760417427453,0.0,0.0,0.0,-0.001204999999999643,0.0006188497394354651,4.375928472903454e-05
PRO 529,R PRO 529,0.0,0.0,0.0,-2.000000000000002e-05,0.00014000000000000012,9.899494936611673e-06,-0.05662000000000001,0.04401017609598945,0.0031119893958688237,0.05649999999999991,0.04392823693252449,0.003106195422055741,0.0,0.0,0.0,-0.00014000000000005563,0.0005919459434779504,4.1856899072912745e-05
ASP 530,R ASP 530,0.0,0.0,0.0,-2.5000000000000577e-05,0.00015612494995996355,1.1039701082910063e-05,52.01559499999998,0.45208607695372965,0.03196731306940056,-52.01499499999997,0.4520685733135036,0.03196607537513063,0.0,0.0,0.0,0.0005749999999990507,0.0006199798383836651,4.383919479200294e-05
ASN 531,R ASN 531,0.0,0.0,0.0,-2.9999999999992255e-05,0.00017058722109227577,1.2062338081811704e-05,-0.15338499999999997,0.052977606354006314,0.003746082470394939,0.15338499999999994,0.05303797483878903,0.0037503511668909206,0.0,0.0,0.0,-3.000000000056957e-05,0.0006157109711538276,4.3537340295382625e-05
PHE 532,R PHE 532,0.0,0.0,0.0,-3.4999999999998364e-05,0.00018377975949488248,1.299519141836642e-05,0.006560000000000009,0.05899937626788947,0.00417188590448013,-0.006555000000000017,0.05899582167408129,0.004171634556741517,0.0,0.0,0.0,-2.9999999999823503e-05,0.0005559676249565818,3.931284777269782e-05
VAL 533,R VAL 533,0.0,0.0,0.0,-1.4999999999998903e-05,0.00012155245781142328,8.595056718834914e-06,0.06856000000000013,0.03688382301226396,0.0026080801368056276,-0.06852499999999999,0.036934528222247506,0.002611665536587713,0.0,0.0,0.0,2.0000000000146843e-05,0.0005473572873362483,3.870400496073347e-05
PHE 534,R PHE 534,0.0,0.0,0.0,-9.999999999999454e-06,9.949874371065656e-05,7.03562363973476e-06,0.043379999999999995,0.0344636852353314,0.002436950553458153,-0.043374999999999976,0.03449962862118956,0.002439492134646064,0.0,0.0,0.0,-5.000000000059401e-06,0.0005957977844875567,4.2129265362707254e-05
GLY 535,R GLY 535,0.0,0.0,0.0,0.0,0.0,0.0,0.025014999999999975,0.03145544110324948,0.0022242355709321763,-0.025044999999999987,0.03139670325050069,0.0022200821775330754,0.0,0.0,0.0,-3.0000000000019178e-05,0.0005376802023507928,3.8019731719200066e-05
GLN 536,R GLN 536,0.0,0.0,0.0,-5.0000000000005595e-06,7.053367989833732e-05,4.9874843358155595e-06,-0.17266499999999974,0.20292334211470123,0.014348847127034296,0.17270000000000002,0.20294137084389677,0.01435012195070133,0.0,0.0,0.0,3.0000000000338645e-05,0.0005992495306636552,4.237334067551265e-05
SER 537,R SER 537,0.0,0.0,0.0,0.0,0.0,0.0,0.06688500000000008,0.08167118081061392,0.005775024577869773,-0.0669000000000001,0.08169369620723496,0.005776616656832958,0.0,0.0,0.0,-1.4999999999949499e-05,0.0006121886964001819,4.328827785903212e-05
GLY 538,R GLY 538,0.0,0.0,0.0,-9.999999999998898e-06,9.949874371065103e-05,7.035623639734369e-06,-0.25177499999999986,0.03083900736080986,0.0021806471229890503,0.2517249999999999,0.03082789929593022,0.002179861664188825,0.0,0.0,0.0,-6.000000000002004e-05,0.0005885575587824679,4.161730409336831e-05
ALA 539,R ALA 539,0.0,0.0,0.0,-5.00000000000167e-06,7.053367989835297e-05,4.987484335816666e-06,-0.11895500000000013,0.03175032243930711,0.002245086830169346,0.11894500000000012,0.03176431921197064,0.002246076551455857,0.0,0.0,0.0,-1.500000000003221e-05,0.0006039660586490046,4.2706849567722325e-05
GLY 540,R GLY 540,0.0,0.0,0.0,-1.4999999999999458e-05,0.0001215524578114278,8.595056718835232e-06,-0.08884500000000002,0.025204384043257123,0.0017822190872617124,0.08884500000000005,0.02519168463997584,0.0017813211038439905,0.0,0.0,0.0,-1.4999999999993907e-05,0.0005520643078482833,3.903684157305789e-05
ASN 541,R ASN 541,0.0,0.0,0.0,-5.000000000000005e-06,7.053367989832949e-05,4.9874843358150055e-06,-0.24834500000000057,0.07995183534478688,0.005653448494060909,0.24836500000000006,0.07988236210203085,0.005648535993954529,0.0,0.0,0.0,1.4999999999929514e-05,0.000620302345634301,4.386199949839358e-05
ASN 542,R ASN 542,0.0,0.0,0.0,-9.999999999998898e-06,9.949874371065103e-05,7.035623639734369e-06,0.3957550000000004,0.03775599257071522,0.002669751837718164,-0.395745,0.037735129190185034,0.0026682765739330268,0.0,0.0,0.0,4.263256414560601e-16,0.0005567764362829808,3.937003937005754e-05
TRP 543,R TRP 543,0.0,0.0,0.0,-1.5000000000000568e-05,0.0001215524578114368,8.595056718835869e-06,-0.10499500000000005,0.036276093711975065,0.0025651071858696244,0.10496500000000003,0.036323598045898416,0.0025684662495349194,0.0,0.0,0.0,-4.500000000012605e-05,0.0005770398599752661,4.080287980034465e-05
ALA 544,R ALA 544,0.0,0.0,0.0,-5.00000000000167e-06,7.053367989835297e-05,4.987484335816666e-06,0.17389999999999997,0.037711801866259075,0.002666627083039529,-0.17388999999999993,0.03773019878028737,0.0026679279413057604,0.0,0.0,0.0,5.000000000006111e-06,0.0005957977844872738,4.212926536268725e-05
LYS 545,R LYS 545,0.0,0.0,0.0,-2.5000000000003908e-05,0.00015612494995998437,1.1039701082911535e-05,-45.58833000000002,0.2573363579017548,0.01819642837181792,45.588195,0.2573040166310633,0.018194141498636105,0.0,0.0,0.0,-0.00016000000000175872,0.0006118823416324024,4.326661530565755e-05
GLY 546,R GLY 546,0.0,0.0,0.0,-9.999999999998898e-06,9.949874371065103e-05,7.035623639734369e-06,0.09362500000000001,0.04677482629577583,0.003307479686256593,-0.09365000000000005,0.04679815701499358,0.003309129417233476,0.0,0.0,0.0,-3.50000000000561e-05,0.0005511578721201275,3.8972746888049006e-05
HID 547,R HID 547,0.0,0.0,0.0,-9.999999999994458e-06,9.949874371060685e-05,7.035623639731245e-06,0.1586700000000001,0.09505399044753454,0.0067213321224292985,-0.15867000000000003,0.09504699416604385,0.0067208374106207825,0.0,0.0,0.0,-1.000000000000334e-05,0.000565597029695093,3.999374951163693e-05
TYR 548,R TYR 548,0.0,0.0,0.0,-2.0000000000001126e-05,0.0001400000000000079,9.899494936612224e-06,0.16823999999999983,0.09861745484446448,0.006973307106387897,-0.16823999999999995,0.09867913862615561,0.006977668808420201,0.0,0.0,0.0,-2.000000000021984e-05,0.000640000000000103,4.525483399594633e-05
THR 549,R THR 549,0.0,0.0,0.0,-1.4999999999996128e-05,0.00012155245781140079,8.595056718833323e-06,0.11040499999999988,0.06553824055465643,0.004634253432323276,-0.11040500000000002,0.0655309161770228,0.004633735520614004,0.0,0.0,0.0,-1.5000000000124914e-05,0.0006440302787913334,4.553981774228146e-05
GLU 550,R GLU 550,0.0,0.0,0.0,-2.5000000000003908e-05,0.00015612494995998437,1.1039701082911535e-05,46.59284000000003,0.2835600366722404,0.020050722480444726,-46.59265499999999,0.2835432523896738,0.020049535652442708,0.0,0.0,0.0,0.000159999999999485,0.0005425863986503703,3.836665218652642e-05
GLY 551,R GLY 551,0.0,0.0,0.0,0.0,0.0,0.0,0.10285999999999994,0.03874339169458447,0.0027395714993407243,-0.10278999999999996,0.03882442401375714,0.0027453013495789508,0.0,0.0,0.0,6.999999999994066e-05,0.0005701754116059821,4.031749000124208e-05
ALA 552,R ALA 552,0.0,0.0,0.0,-9.999999999998898e-06,9.949874371065103e-05,7.035623639734369e-06,0.17524499999999998,0.053716896550340607,0.0037983581815042105,-0.17533,0.05373240270079125,0.0037994546319175854,0.0,0.0,0.0,-9.500000000002062e-05,0.0005881963957726912,4.1591766012035624e-05
GLU 553,R GLU 553,0.0,0.0,0.0,-3.4999999999998364e-05,0.00018377975949488248,1.299519141836642e-05,48.13703499999999,0.5461174175709033,0.03861633292884711,-48.13678499999999,0.5461093469041985,0.03861576224653155,0.0,0.0,0.0,0.0002149999999996055,0.0005905717568610543,4.1759729405370445e-05
LEU 554,R LEU 554,0.0,0.0,0.0,-2.4999999999999466e-05,0.00015612494995995662,1.1039701082909572e-05,0.11858499999999995,0.035845261541799664,0.00253464275096119,-0.11852000000000007,0.03586487975722182,0.002536029968277169,0.0,0.0,0.0,3.99999999999534e-05,0.0006696267617112672,4.734976240700254e-05
VAL 555,R VAL 555,0.0,0.0,0.0,-1.4999999999996128e-05,0.00012155245781140079,8.595056718833323e-06,0.22904999999999975,0.027413637117317678,0.0019384368702642567,-0.22906999999999994,0.027409580441883238,0.0019381500199933802,0.0,0.0,0.0,-3.5000000000189326e-05,0.0006031376294015189,4.2648270773859276e-05
ASP 556,R ASP 556,0.0,0.0,0.0,-1.9999999999995577e-05,0.00013999999999996903,9.899494936609476e-06,51.00967500000004,0.5445935542865499,0.03850857952265036,-51.00919500000003,0.5445530616679372,0.03850571626212945,0.0,0.0,0.0,0.0004599999999967963,0.0005817215828882132,4.113392760228278e-05
SER 557,R SER 557,0.0,0.0,0.0,-2.4999999999999466e-05,0.00015612494995995662,1.1039701082909572e-05,0.2611599999999998,0.11725768375675906,0.008291370333063201,-0.26108500000000023,0.11725910529677387,0.008291470851121622,0.0,0.0,0.0,4.999999999991872e-05,0.0005361902647381699,3.7914377220257014e-05
VAL 558,R VAL 558,0.0,0.0,0.0,-3.9999999999997815e-05,0.00019595917942264357,1.3856406460550263e-05,0.23336000000000012,0.03593619901992963,0.0025410730017061604,-0.23333500000000013,0.035976002765731555,0.002543887551563477,0.0,0.0,0.0,-1.4999999999949429e-05,0.000595629918657475,4.211739545602923e-05
LEU 559,R LEU 559,0.0,0.0,0.0,-1.5000000000000568e-05,0.00012155245781143678,8.595056718835867e-06,0.34767000000000003,0.023309463743293308,0.0016482279878704664,-0.34771499999999966,0.023316598701359603,0.0016487325055936823,0.0,0.0,0.0,-5.999999999999783e-05,0.0005799999999998591,4.101219330880979e-05
ASP 560,R ASP 560,0.0,0.0,0.0,-2.9999999999999472e-05,0.0001705872210923168,1.2062338081814606e-05,53.55325000000002,0.35944106262143627,0.025416321281651607,-53.552524999999996,0.35938201036740064,0.02541214565672431,0.0,0.0,0.0,0.0006950000000021816,0.0005932748098472215,4.195086411501298e-05
VAL 561,R VAL 561,0.0,0.0,0.0,-3.99999999999967e-05,0.0001959591794226381,1.3856406460549875e-05,0.34807000000000016,0.03409068934474625,0.0024105757610994056,-0.34804999999999997,0.034094097729665616,0.0024108167703083432,0.0,0.0,0.0,-1.9999999999765482e-05,0.0005473572873359114,3.870400496070965e-05
VAL 562,R VAL 562,0.0,0.0,0.0,-3.0000000000001136e-05,0.00017058722109232626,1.2062338081815275e-05,0.35828999999999994,0.028078210413059614,0.0019854292986657184,-0.3582050000000002,0.02806996571070115,0.001984846310171065,0.0,0.0,0.0,5.500000000006944e-05,0.0006016435821980141,4.2542625682958176e-05
ARG 563,R ARG 563,0.0,0.0,0.0,-5.4999999999993944e-05,0.00022798026230353485,1.6120638945151733e-05,-54.76354000000003,0.4739399628618621,0.033512616161492315,54.76274,0.47385815641423384,0.033506831572106044,0.0,0.0,0.0,-0.0008549999999995351,0.000603303406257475,4.265999296776031e-05
LYS 564,R LYS 564,0.0,0.0,0.0,-5.499999999999783e-05,0.00022798026230355095,1.612063894515287e-05,-53.86151500000002,0.6878258208084272,0.0486366302168842,53.86069999999998,0.6877404016072836,0.048630590167246975,0.0,0.0,0.0,-0.0008699999999996067,0.0006349015671756501,4.489432035358685e-05
GLU 565,R GLU 565,0.0,0.0,0.0,-2.0000000000004457e-05,0.0001400000000000312,9.899494936613872e-06,56.944480000000006,0.38576566669544055,0.02727775188692955,-56.943160000000006,0.3856702275273207,0.027271003318632716,0.0,0.0,0.0,0.0012999999999986755,0.0005656854249486491,3.9999999999958356e-05
SER 566,R SER 566,0.0,0.0,0.0,-8.000000000000341e-05,0.00027129319932502223,1.918332609325169e-05,0.568525,0.06968586208837463,0.004927534563552024,-0.5684150000000001,0.06971536971858999,0.004929621068094228,0.0,0.0,0.0,3.0000000000001136e-05,0.0006701492371105793,4.738670699678821e-05
GLU 567,R GLU 567,0.0,0.0,0.0,-8.50000000000023e-05,0.0002788816953476944,1.9719913792915554e-05,60.16470500000001,0.8071085106569759,0.05707119010389225,-60.16274000000001,0.8069421493514126,0.05705942658316317,0.0,0.0,0.0,0.0018799999999995975,0.0006968500556068448,4.927473997898227e-05
SER 568,R SER 568,0.0,0.0,0.0,-2.000000000000002e-05,0.00014000000000000012,9.899494936611673e-06,0.4674850000000002,0.1157018140523286,0.008181353731198653,-0.467295,0.11565802166300432,0.008178257141653097,0.0,0.0,0.0,0.00016999999999996852,0.0005840376700180954,4.129769969381864e-05
CYS 569,R CYS 569,0.0,0.0,0.0,-5.99999999999945e-05,0.0002374868417407366,1.679285562374513e-05,-0.19058499999999998,0.14289367646960452,0.010104108762033395,0.1905399999999999,0.14281602991261177,0.01009861832133486,0.0,0.0,0.0,-0.00010500000000006615,0.0006033034062559136,4.26599929676499e-05
ASP 570,R ASP 570,0.0,0.0,0.0,-0.00010999999999999676,0.0003128897569432312,2.212464688983694e-05,64.04728999999999,0.542894092710595,0.038388409442177994,-64.04399000000001,0.5426810756788447,0.03837334686341211,0.0,0.0,0.0,0.0031899999999991735,0.0006884039511813475,4.867751020759438e-05
CYM 571,R CYM 571,0.0,0.0,0.0,-0.0001150000000000001,0.00031902194281898576,2.2558257911461183e-05,66.86066499999994,0.5639069540154343,0.03987424311425642,-66.85636000000002,0.563609093609753,0.039853181202986,0.0,0.0,0.0,0.0041900000000013905,0.0007306846104893027,5.16672042985637e-05
LEU 572,R LEU 572,0.0,0.0,0.0,-5.000000000000338e-05,0.00021794494717704838,1.541103500742348e-05,0.3644650000000001,0.07732417975639966,0.005467645185543776,-0.36439499999999986,0.077321917817654,0.005467485242321208,0.0,0.0,0.0,1.9999999999937846e-05,0.000591269819963506,4.1809089920714415e-05
GLN 573,R GLN 573,0.0,0.0,0.0,-0.00016499999999998848,0.0003711805490593235,2.624642832843936e-05,-0.28952499999999914,0.20008318113974474,0.014148017418528983,0.28937500000000016,0.20004723036073246,0.014145475314566131,0.0,0.0,0.0,-0.00031499999999923034,0.0006676638375720954,4.721096271002623e-05
GLY 574,R GLY 574,0.0,0.0,0.0,-1.4999999999996128e-05,0.00012155245781140079,8.595056718833323e-06,0.13145499999999993,0.04118480271896451,0.002912205328440997,-0.13139499999999996,0.04114716241735275,0.0029095437571894384,0.0,0.0,0.0,4.500000000000504e-05,0.0005941169918459004,4.20104153752389e-05
PHE 575,R PHE 575,0.0,0.0,0.0,-8.999999999999898e-05,0.0002861817604250804,2.023610634484783e-05,0.27673000000000003,0.06739307902151341,0.004765410318115299,-0.27667,0.06740215946095486,0.004766052402145819,0.0,0.0,0.0,-3.000000000001002e-05,0.0006396092557179424,4.5227204202783764e-05
GLN 576,R GLN 576,0.0,0.0,0.0,-6.49999999999995e-05,0.00024652586071241913,1.7432010784760185e-05,0.26667999999999986,0.26562830722647013,0.018782757731494064,-0.2666000000000001,0.26559277098595857,0.0187802449398297,0.0,0.0,0.0,1.5000000000000568e-05,0.0006283112286121812,4.442831304473244e-05
LEU 577,R LEU 577,0.0,0.0,0.0,-5.9999999999993395e-05,0.0002374868417407322,1.6792855623744817e-05,0.3259000000000001,0.030904853987683053,0.00218530318262708,-0.3258499999999998,0.03091322532509504,0.0021858951255722416,0.0,0.0,0.0,-9.99999999975465e-06,0.0005476312628036994,3.8723377951824814e-05
THR 578,R THR 578,0.0,0.0,0.0,-5.000000000006111e-06,7.053367989841563e-05,4.9874843358210965e-06,0.05939499999999997,0.06999099209898364,0.0049491105135165405,-0.05935000000000001,0.0699555394518547,0.004946603632796951,0.0,0.0,0.0,4.000000000003223e-05,0.0006069596362195984,4.2918527467739806e-05
HID 579,R HID 579,0.0,0.0,0.0,-1.9999999999997796e-05,0.0001399999999999846,9.899494936610575e-06,0.5862850000000003,0.04707561762738076,0.0033287488452865906,-0.5862350000000001,0.04709649429628309,0.003330225048701533,0.0,0.0,0.0,2.999999999991676e-05,0.0005648893697000002,3.994371039350648e-05
SER 580,R SER 580,0.0,0.0,0.0,-2.4999999999997247e-05,0.00015612494995994277,1.1039701082908593e-05,0.3098750000000001,0.09564303097978398,0.0067629835779040295,-0.30976999999999993,0.09561985724733126,0.006761344947567757,0.0,0.0,0.0,8.00000000000478e-05,0.0006352952069706839,4.4922154890428176e-05
LEU 581,R LEU 581,0.0,0.0,0.0,-2.9999999999992255e-05,0.00017058722109227577,1.2062338081811704e-05,-0.1088950000000001,0.0449043870351217,0.003175219657755984,0.10885499999999997,0.04486194350448937,0.003172218446923222,0.0,0.0,0.0,-7.00000000001788e-05,0.0005874521257088823,4.153913817112029e-05
GLY 582,R GLY 582,0.0,0.0,0.0,-1.4999999999999458e-05,0.0001215524578114278,8.595056718835232e-06,-0.17853000000000013,0.02662515915445364,0.0018826830588285252,0.17850500000000002,0.026699437728162134,0.0018879353471451393,0.0,0.0,0.0,-4.000000000012327e-05,0.0006151422599691026,4.3497126341857055e-05
GLY 583,R GLY 583,0.0,0.0,0.0,-1.5000000000000568e-05,0.00012155245781143678,8.595056718835867e-06,0.220935,0.03547803228760039,0.0025086757213717515,-0.22089999999999999,0.03546547617049597,0.0025077878698167608,0.0,0.0,0.0,2.000000000001112e-05,0.0006554387843268781,4.634652090502025e-05
GLY 584,R GLY 584,0.0,0.0,0.0,-5.00000000000167e-06,7.053367989835297e-05,4.987484335816666e-06,0.25211999999999996,0.04034359428707447,0.0028527229097829216,-0.2521899999999999,0.04028627433754647,0.0028486697772820693,0.0,0.0,0.0,-7.49999999999762e-05,0.0005825590098865509,4.119314263321011e-05
THR 585,R THR 585,0.0,0.0,0.0,-1.500000000000501e-05,0.00012155245781147276,8.595056718838412e-06,0.1280249999999999,0.028887962458436008,0.002042687414902251,-0.12800000000000009,0.02883539491666417,0.0020389703283765336,0.0,0.0,0.0,9.99999999995005e-06,0.0005743692192311912,4.06140369823198e-05
GLY 586,R GLY 586,0.0,0.0,0.0,-9.999999999994458e-06,9.949874371060685e-05,7.035623639731245e-06,0.25869000000000003,0.023333750234370815,0.0016499453021236795,-0.258665,0.023304565539825583,0.0016478816325817003,0.0,0.0,0.0,1.5000000000064961e-05,0.0005871754422657657,4.15195736972333e-05
SER 587,R SER 587,0.0,0.0,0.0,-1.5000000000002789e-05,0.00012155245781145478,8.59505671883714e-06,0.2282950000000001,0.04689987180152953,0.0033163217387641272,-0.22831000000000004,0.04693158744385231,0.0033185643733397397,0.0,0.0,0.0,-3.00000000000554e-05,0.0005823229344616263,4.117644957982654e-05
GLY 588,R GLY 588,0.0,0.0,0.0,0.0,0.0,0.0,0.36290000000000006,0.04070245692829774,0.0028780983304952704,-0.3629,0.04078234912311913,0.0028837475617674783,0.0,0.0,0.0,-5.10702591327572e-17,0.0006000000000000042,4.2426406871193146e-05
MET 589,R MET 589,0.0,0.0,0.0,-4.000000000001336e-05,0.0001959591794227197,1.3856406460555647e-05,0.277565,0.12479273125867556,0.008824178651579992,-0.27752499999999986,0.12474197118452154,0.008820589372315208,0.0,0.0,0.0,6.88338275267597e-17,0.0006244997998399523,4.415880433164719e-05
GLY 590,R GLY 590,0.0,0.0,0.0,0.0,0.0,0.0,0.29183499999999984,0.028415977459874054,0.002009313035592103,-0.2917849999999999,0.028345171987484014,0.0020043063326248916,0.0,0.0,0.0,4.999999999994898e-05,0.0005894913061275112,4.168333000132781e-05
THR 591,R THR 591,0.0,0.0,0.0,-5.00000000000167e-06,7.053367989835297e-05,4.987484335816666e-06,0.2706750000000001,0.05389034584227547,0.003810622898556125,-0.2706899999999998,0.05385920441298847,0.0038084208669736572,0.0,0.0,0.0,-1.9999999999789077e-05,0.000565331761004154,3.997499218261699e-05
LEU 592,R LEU 592,0.0,0.0,0.0,0.0,0.0,0.0,0.3859000000000003,0.030761014287564788,0.0021751321798913334,-0.3858050000000002,0.03078160124164832,0.002176587897374978,0.0,0.0,0.0,9.500000000000507e-05,0.0005709422037299793,4.037171039230597e-05
LEU 593,R LEU 593,0.0,0.0,0.0,-2.000000000000002e-05,0.00014000000000000012,9.899494936611673e-06,0.26187999999999995,0.02964128202355765,0.0020959551521920524,-0.26188999999999985,0.029566668733560442,0.002090679195859686,0.0,0.0,0.0,-3.00000000000189e-05,0.0006075360071629501,4.2959283047992095e-05
ILE 594,R ILE 594,0.0,0.0,0.0,-6.499999999999062e-05,0.0002465258607123854,1.74320107847578e-05,0.31602999999999987,0.02851857464881501,0.0020165677523951856,-0.3159699999999999,0.028547663652215897,0.0020186246555514583,0.0,0.0,0.0,-4.999999999810711e-06,0.0006041316081781055,4.271855568718727e-05
SER 595,R SER 595,0.0,0.0,0.0,-1.000000000000334e-05,9.949874371069522e-05,7.035623639737493e-06,0.4625400000000002,0.15435980176198685,0.010914886256851209,-0.462555,0.1543819191971655,0.010916450195690937,0.0,0.0,0.0,-2.5000000000101608e-05,0.0006199798383818792,4.383919479187666e-05
LYS 596,R LYS 596,0.0,0.0,0.0,-4.999999999999893e-05,0.00021794494717702903,1.541103500742211e-05,-53.117829999999984,0.5437529872104245,0.03844914245469332,53.11720000000001,0.5437099870322437,0.03844610188293493,0.0,0.0,0.0,-0.0006800000000001205,0.0006063002556469277,4.2871902220307995e-05
ILE 597,R ILE 597,0.0,0.0,0.0,-5.9999999999998944e-05,0.00023748684174075416,1.679285562374637e-05,0.29127,0.0466896894399613,0.0033014596014490573,-0.29119500000000015,0.04671249270805297,0.003303072035999141,0.0,0.0,0.0,1.5000000000275904e-05,0.0006517476505517561,4.60855183327547e-05
ARG 598,R ARG 598,0.0,0.0,0.0,-9.000000000002117e-05,0.000286181760425151,2.0236106344852823e-05,-59.54882500000001,0.9239913389050558,0.06533605414974024,59.54742999999997,0.9238439073253197,0.065325629162761,0.0,0.0,0.0,-0.00148499999999828,0.000706947664259491,4.998874873418768e-05
GLU 599,R GLU 599,0.0,0.0,0.0,-3.999999999999559e-05,0.00019595917942263265,1.385640646054949e-05,56.88059000000002,0.7919855629360641,0.05600183621539361,-56.87959000000001,0.7918351923844327,0.055991203411718676,0.0,0.0,0.0,0.0009599999999961995,0.0006151422599683454,4.3497126341803515e-05
GLU 600,R GLU 600,0.0,0.0,0.0,-6.500000000000228e-05,0.00024652586071242965,1.7432010784760927e-05,57.16588500000002,0.5184934539359347,0.03666302372789342,-57.164635000000004,0.5184487937814976,0.03665986577808829,0.0,0.0,0.0,0.0011850000000036686,0.0006251199884794202,4.420265829090545e-05
TYR 601,R TYR 601,0.0,0.0,0.0,-0.00011500000000000954,0.00031902194281901183,2.2558257911463026e-05,0.05849500000000003,0.2024033842972988,0.014312080557172674,-0.058489999999999986,0.20237613470960455,0.014310153720348362,0.0,0.0,0.0,-0.0001100000000000767,0.0006840321629863466,4.8368378099734744e-05
PRO 602,R PRO 602,0.0,0.0,0.0,-5.9999999999989505e-05,0.0002374868417407168,1.679285562374373e-05,0.004399999999999999,0.10544908724118947,0.0074563764658176915,-0.004405000000000012,0.10544008239279777,0.00745573972688156,0.0,0.0,0.0,-6.499999999992845e-05,0.0006409173113593794,4.53196977042067e-05
ASP 603,R ASP 603,0.0,0.0,0.0,-0.0001050000000000012,0.0003065534211193901,2.1676600286945613e-05,64.80504000000002,0.6111092033324697,0.0432119461721898,-64.80201,0.6108437442609149,0.04319317538122742,0.0,0.0,0.0,0.00292500000000004,0.0007411983540125579,5.241063823265869e-05
ARG 604,R ARG 604,0.0,0.0,0.0,-0.00013500000000000068,0.00034172357249683726,2.416350554038064e-05,-65.12835500000004,0.91659955758735,0.06481337628026046,65.12500500000002,0.9162029169201223,0.06478532954971135,0.0,0.0,0.0,-0.00348500000000044,0.0007614295765199532,5.3841201695326004e-05
ILE 605,R ILE 605,0.0,0.0,0.0,-0.00010500000000001287,0.0003065534211194242,2.1676600286948025e-05,-0.08934000000000009,0.0849794939970815,0.006008957646713784,0.08932499999999999,0.08492272590420064,0.006004943536370675,0.0,0.0,0.0,-0.00011999999999983579,0.0006599999999997598,4.6669047558295155e-05
MET 606,R MET 606,0.0,0.0,0.0,-7.500000000000284e-05,0.0002633913438213285,1.8624580532189882e-05,0.0015649999999999852,0.14998358501849463,0.010605441003324662,-0.001595000000000008,0.14993368859265752,0.010601912793218022,0.0,0.0,0.0,-0.00010499999999999788,0.000666314490312199,4.7115549450261404e-05
ASN 607,R ASN 607,0.0,0.0,0.0,-4.999999999999893e-05,0.00021794494717702903,1.541103500742211e-05,-0.7427399999999997,0.09222837090613838,0.006521530648551853,0.74264,0.09217163555020612,0.00651751885306058,0.0,0.0,0.0,-0.00014999999999883328,0.0005979130371545351,4.2278836313181594e-05
THR 608,R THR 608,0.0,0.0,0.0,-4.000000000000004e-05,0.00019595917942265444,1.385640646055103e-05,0.16082999999999967,0.06071672833741949,0.004293321033885074,-0.16078499999999987,0.0607042731197734,0.004292440316999203,0.0,0.0,0.0,4.999999999657501e-06,0.0006284703652514885,4.443956570441138e-05
PHE 609,R PHE 609,0.0,0.0,0.0,-4.500000000001059e-05,0.00020730412441632756,1.4658615214272495e-05,-0.16463499999999998,0.03941905345134536,0.0027873480003401284,0.16462499999999994,0.039420608506211714,0.00278745795932424,0.0,0.0,0.0,-5.500000000002281e-05,0.0006648120035020506,4.7009307589051475e-05
SER 610,R SER 610,0.0,0.0,0.0,-3.0000000000001136e-05,0.00017058722109232626,1.2062338081815275e-05,0.04268000000000001,0.11338429168099076,0.008017480152766201,-0.042674999999999984,0.11333167860311613,0.008013759846351777,0.0,0.0,0.0,-2.4999999999997524e-05,0.000595294044989491,4.209364560120388e-05
VAL 611,R VAL 611,0.0,0.0,0.0,-1.9999999999997796e-05,0.0001399999999999846,9.899494936610575e-06,-0.10250499999999997,0.03885794609857812,0.002747671718928594,0.10247999999999997,0.038875179742349726,0.002748890321566139,0.0,0.0,0.0,-4.499999999999643e-05,0.0005770398599749932,4.080287980032535e-05
VAL 612,R VAL 612,0.0,0.0,0.0,-3.999999999999615e-05,0.00019595917942263536,1.3856406460549682e-05,-0.08817999999999991,0.04047811260422099,0.002862234791207732,0.08812500000000005,0.04048863266399594,0.0028629786717682677,0.0,0.0,0.0,-9.499999999996511e-05,0.0006049586762744339,4.277703823312895e-05
PRO 613,R PRO 613,0.0,0.0,0.0,-1.5000000000000568e-05,0.00012155245781143678,8.595056718835867e-06,0.32300999999999996,0.0510177410319195,0.003607499064448945,-0.3231150000000001,0.050995311304077834,0.0036059130431832435,0.0,0.0,0.0,-0.00011999999999993349,0.0005617828762075622,3.9724048132084996e-05
SER 614,R SER 614,0.0,0.0,0.0,-1.5000000000002789e-05,0.00012155245781145478,8.59505671883714e-06,-0.28534500000000007,0.055734244186137864,0.0039410062008324994,0.28526499999999994,0.055769389229217634,0.003943491330661179,0.0,0.0,0.0,-9.500000000013609e-05,0.0005796335048976783,4.098627819160742e-05
PRO 615,R PRO 615,0.0,0.0,0.0,0.0,0.0,0.0,-0.2653000000000001,0.03634143640529277,0.0025697276120242186,0.26532500000000003,0.03638391643295108,0.002572731403586437,0.0,0.0,0.0,2.499999999992397e-05,0.0005695392874948029,4.027250923397298e-05
LYS 616,R LYS 616,0.0,0.0,0.0,-2.4999999999998914e-05,0.00015612494995995315,1.1039701082909326e-05,-48.987735,0.9510179255806042,0.06724712242080086,48.98753999999999,0.9509443403281689,0.06724191915770163,0.0,0.0,0.0,-0.00022000000000062413,0.0005670978751482999,4.0099875311384494e-05
VAL 617,R VAL 617,0.0,0.0,0.0,-1.5000000000000568e-05,0.00012155245781143678,8.595056718835867e-06,0.012570000000000067,0.06953456047175384,0.00491683592364032,-0.012585000000000022,0.06955129599798984,0.00491801930404914,0.0,0.0,0.0,-2.999999999991898e-05,0.000655057249406434,4.63195423120697e-05
SER 618,R SER 618,0.0,0.0,0.0,-4.999999999999449e-06,7.053367989832165e-05,4.9874843358144515e-06,-0.29479,0.08979212604677514,0.0063492621224831925,0.2948,0.08977594332559201,0.0063481178312945275,0.0,0.0,0.0,5.000000000003613e-06,0.0005700657856774638,4.0309738277497164e-05
ASP 619,R ASP 619,0.0,0.0,0.0,-1.500000000000168e-05,0.00012155245781144578,8.595056718836504e-06,46.76750999999999,0.24596444844886337,0.017392312942900025,-46.7673,0.24599652436733824,0.017394581052846664,0.0,0.0,0.0,0.0001949999999978047,0.0005974738488001638,4.224778100682218e-05
THR 620,R THR 620,0.0,0.0,0.0,-2.000000000000002e-05,0.00014000000000000012,9.899494936611673e-06,0.08222500000000005,0.027320036145656732,0.0019318182820855464,-0.08224999999999996,0.027277967299635747,0.0019288435654557332,0.0,0.0,0.0,-4.499999999990956e-05,0.0005856406748169496,4.141104925017308e-05
VAL 621,R VAL 621,0.0,0.0,0.0,-2.0000000000001126e-05,0.0001400000000000079,9.899494936612224e-06,0.19089499999999973,0.049945910493252185,0.003531709200231496,-0.1908950000000001,0.04989733434763784,0.003528274348034715,0.0,0.0,0.0,-2.000000000026647e-05,0.0005653317610041919,3.997499218261967e-05
VAL 622,R VAL 622,0.0,0.0,0.0,-9.999999999996679e-06,9.949874371062894e-05,7.035623639732807e-06,0.15786999999999987,0.024094462019310665,0.0017037357482896285,-0.15791499999999994,0.024164597555101277,0.001708695079585598,0.0,0.0,0.0,-5.500000000019267e-05,0.0005932748098476799,4.19508641150454e-05
GLU 623,R GLU 623,0.0,0.0,0.0,-2.4999999999995027e-05,0.0001561249499599289,1.1039701082907612e-05,48.637665000000005,0.30522456122372693,0.021582635702598586,-48.637425000000015,0.30520924686879597,0.021581552814176466,0.0,0.0,0.0,0.00021499999999903706,0.0006072684744007107,4.294036562495518e-05
PRO 624,R PRO 624,0.0,0.0,0.0,-2.4999999999999466e-05,0.00015612494995995662,1.1039701082909572e-05,0.2753749999999999,0.02512935285676984,0.0017769135811851492,-0.27533000000000013,0.02513326679920328,0.0017771903387087354,0.0,0.0,0.0,2.0000000000046646e-05,0.0006161168720298905,4.356604182157798e-05
TYR 625,R TYR 625,0.0,0.0,0.0,-1.9999999999997796e-05,0.0001399999999999846,9.899494936610575e-06,0.3707600000000001,0.0289998689652196,0.0020506003998828084,-0.3708300000000001,0.029074234297741974,0.002055858822973985,0.0,0.0,0.0,-9.000000000008113e-05,0.0006339558344239775,4.482744694939706e-05
ASN 626,R ASN 626,0.0,0.0,0.0,-1.000000000000334e-05,9.949874371069522e-05,7.035623639737493e-06,0.1487199999999997,0.04596946377759924,0.0032505319564649785,-0.148705,0.04595789350046405,0.0032497138143227286,0.0,0.0,0.0,5.000000000308092e-06,0.0006363764609095341,4.4998611089662744e-05
ALA 627,R ALA 627,0.0,0.0,0.0,-2.0000000000004457e-05,0.0001400000000000312,9.899494936613872e-06,0.2658950000000001,0.02309662258859328,0.0016331778454900699,-0.265855,0.023064127449353013,0.0016308800921588306,0.0,0.0,0.0,2.000000000001112e-05,0.0005827520913733996,4.120679555607734e-05
THR 628,R THR 628,0.0,0.0,0.0,-5.00000000000167e-06,7.053367989835297e-05,4.987484335816666e-06,0.3573800000000001,0.049971147675433,0.0035334937384973054,-0.3573549999999999,0.0500027896721786,0.0035357311655442153,0.0,0.0,0.0,2.0000000000066633e-05,0.0006161168720299982,4.3566041821585606e-05
LEU 629,R LEU 629,0.0,0.0,0.0,-5.00000000000167e-06,7.053367989835297e-05,4.987484335816666e-06,0.2676450000000001,0.04500865444556164,0.0031825924770538683,-0.26764499999999997,0.044984319212365745,0.003180871716212411,0.0,0.0,0.0,-4.999999999868443e-06,0.0006041316081781344,4.271855568718932e-05
SER 630,R SER 630,0.0,0.0,0.0,-1.000000000000334e-05,9.949874371069522e-05,7.035623639737493e-06,0.41794,0.029791716969655338,0.002106592509243363,-0.4178350000000001,0.02976857025454684,0.002104955789321822,0.0,0.0,0.0,9.499999999995345e-05,0.0005157276412991728,3.6467451240798845e-05
VAL 631,R VAL 631,0.0,0.0,0.0,-9.999999999998898e-06,9.949874371065103e-05,7.035623639734369e-06,0.3376650000000001,0.022337026995549025,0.0015794663260099689,-0.337615,0.022305308224723937,0.0015772234702158367,0.0,0.0,0.0,3.999999999996562e-05,0.0005553377350767517,3.926830783215495e-05
HID 632,R HID 632,0.0,0.0,0.0,-4.000000000001336e-05,0.00019595917942271968,1.3856406460555645e-05,0.37719499999999984,0.09209488028658311,0.0065120914363206205,-0.37717000000000034,0.09209826871336824,0.006512331034276353,0.0,0.0,0.0,-1.4999999999814051e-05,0.000552064307848429,3.903684157306819e-05
GLN 633,R GLN 633,0.0,0.0,0.0,-2.9999999999994475e-05,0.0001705872210922884,1.2062338081812597e-05,0.6042900000000005,0.2162108598105095,0.015288416513818523,-0.6041349999999995,0.21616768207805867,0.0152853633870773,0.0,0.0,0.0,0.00012500000000049028,0.0006239991987171899,4.41234064867897e-05
LEU 634,R LEU 634,0.0,0.0,0.0,-4.999999999999893e-05,0.00021794494717702903,1.541103500742211e-05,0.37342500000000023,0.035878327371824684,0.0025369808582248153,-0.37334,0.035833146666181315,0.0025337860998908934,0.0,0.0,0.0,3.500000000018488e-05,0.0005947898788645823,4.205799567262713e-05
VAL 635,R VAL 635,0.0,0.0,0.0,-3.500000000000281e-05,0.00018377975949490579,1.2995191418368068e-05,0.42114999999999997,0.022211202128655003,0.0015705691643477032,-0.4211299999999998,0.02226214499997866,0.0015741713693243104,0.0,0.0,0.0,-1.4999999999987246e-05,0.0005785974420960799,4.091301748833289e-05
GLU 636,R GLU 636,0.0,0.0,0.0,-2.4999999999999466e-05,0.00015612494995995662,1.1039701082909572e-05,57.251475000000006,0.4587008931466886,0.03243505120803494,-57.25062500000002,0.458670343895654,0.03243289104977827,0.0,0.0,0.0,0.0008250000000002444,0.0006359048671004179,4.496526437162358e-05
ASN 637,R ASN 637,0.0,0.0,0.0,-1.4999999999996128e-05,0.00012155245781140079,8.595056718833323e-06,0.6295949999999993,0.1336467020730394,0.009450248931906437,-0.6295249999999999,0.13364946455186566,0.00945044426865753,0.0,0.0,0.0,5.499999999898364e-05,0.0005674284095814733,4.0123247625295745e-05
THR 638,R THR 638,0.0,0.0,0.0,-6.0000000000000056e-05,0.00023748684174075855,1.679285562374668e-05,-0.04259000000000018,0.11287294582848459,0.007981322540782328,0.04256500000000006,0.11286587515719715,0.00798082256882084,0.0,0.0,0.0,-8.50000000001594e-05,0.0006146340374564321,4.346118958335096e-05
ASP 639,R ASP 639,0.0,0.0,0.0,-9.999999999999897e-05,0.00029999999999999694,2.1213203435596207e-05,60.937855000000006,0.5168747855856682,0.036548566591196874,-60.936354999999985,0.5167453715076553,0.03653941563398248,0.0,0.0,0.0,0.0014000000000015688,0.0006708203932447523,4.743416490215908e-05
GLU 640,R GLU 640,0.0,0.0,0.0,-9.999999999998011e-05,0.0002999999999999403,2.1213203435592203e-05,62.31267999999999,0.5190630959740116,0.03670330350269073,-62.31066499999995,0.5188691576719686,0.036689589993840095,0.0,0.0,0.0,0.0019150000000026069,0.000669159921095977,4.731675179052204e-05
THR 641,R THR 641,0.0,0.0,0.0,-7.500000000000728e-05,0.00026339134382134403,1.862458053219098e-05,0.19625499999999993,0.10801143446413486,0.007637561775527612,-0.19630000000000009,0.10796383653798138,0.007634196093892258,0.0,0.0,0.0,-0.00012000000000009559,0.0007110555533853036,5.0279220359910126e-05
TYR 642,R TYR 642,0.0,0.0,0.0,-7.500000000000728e-05,0.00026339134382134403,1.862458053219098e-05,-0.28829999999999983,0.05538646043935249,0.003916414176258659,0.2882849999999999,0.05530066703937689,0.003910347666768279,0.0,0.0,0.0,-8.999999999979136e-05,0.0006417943595887259,4.538171437924656e-05
CYS 643,R CYS 643,0.0,0.0,0.0,-3.4999999999993925e-05,0.00018377975949485916,1.2995191418364771e-05,0.105165,0.08394645778709188,0.005935910955784293,-0.10514500000000006,0.08399186850523074,0.005939121978457747,0.0,0.0,0.0,-1.4999999999876223e-05,0.0006440302787911391,4.553981774226772e-05
ILE 644,R ILE 644,0.0,0.0,0.0,-5.499999999999616e-05,0.00022798026230354406,1.6120638945152383e-05,-0.041354999999999996,0.0420541195960635,0.002973675314320657,0.04132,0.04201461174401117,0.0029708816873110257,0.0,0.0,0.0,-9.000000000012775e-05,0.0006417943595888365,4.538171437925438e-05
ASP 645,R ASP 645,0.0,0.0,0.0,-1.500000000000501e-05,0.00012155245781147276,8.595056718838412e-06,51.4818,0.47328095250067687,0.03346601709196569,-51.48147999999999,0.47331517998197675,0.0334684373403787,0.0,0.0,0.0,0.00030499999999832994,0.0005932748098458208,4.195086411491394e-05
ASN 646,R ASN 646,0.0,0.0,0.0,-3.0000000000001136e-05,0.00017058722109232626,1.2062338081815275e-05,0.3597699999999998,0.057670417893404435,0.004077914356628828,-0.35979,0.057671274478720246,0.004077974926357376,0.0,0.0,0.0,-5.000000000016769e-05,0.0005894913061270257,4.1683330001293484e-05
GLU 647,R GLU 647,0.0,0.0,0.0,-5.000000000000338e-05,0.00021794494717704838,1.541103500742348e-05,49.501234999999994,0.37878394867861254,0.02678406987152641,-49.50105000000002,0.3787607127170903,0.026782426840930434,0.0,0.0,0.0,0.00013499999999872615,0.0006299007858387924,4.454071171413453e-05
ALA 648,R ALA 648,0.0,0.0,0.0,-3.0000000000005578e-05,0.00017058722109235152,1.206233808181706e-05,-0.15773500000000007,0.041701016474421766,0.0029487071531435565,0.15774999999999997,0.04166986321071878,0.002946504284741509,0.0,0.0,0.0,-1.5000000000064961e-05,0.000569890340328611,4.029733241790702e-05
LEU 649,R LEU 649,0.0,0.0,0.0,-2.9999999999996697e-05,0.00017058722109230103,1.206233808181349e-05,-0.032460000000000024,0.033347689575141615,0.0023580377435486574,0.03247000000000002,0.03332355173147061,0.0023563309402543585,0.0,0.0,0.0,-2.0000000000020002e-05,0.0006079473661428905,4.298837052041387e-05
TYR 650,R TYR 650,0.0,0.0,0.0,-1.500000000000501e-05,0.00012155245781147276,8.595056718838412e-06,-0.027485000000000176,0.07088765601287733,0.00501251422691249,0.027490000000000004,0.07085844974313223,0.005010449031773497,0.0,0.0,0.0,-1.0000000000191522e-05,0.0005999166608788221,4.242051390542055e-05
ASP 651,R ASP 651,0.0,0.0,0.0,-3.500000000000114e-05,0.00018377975949489706,1.299519141836745e-05,49.32999500000002,0.36131265542857355,0.02554866287820628,-49.329835000000045,0.36130133928508124,0.02554786270602625,0.0,0.0,0.0,0.00012499999999903365,0.0006239991987171973,4.412340648679022e-05
ILE 652,R ILE 652,0.0,0.0,0.0,-2.5000000000003908e-05,0.00015612494995998437,1.1039701082911535e-05,-0.12116999999999992,0.034757748776352126,0.0024577439858537013,0.12117499999999995,0.034730741066093224,0.002455834252346862,0.0,0.0,0.0,-1.999999999997115e-05,0.0005827520913734584,4.120679555608149e-05
CYS 653,R CYS 653,0.0,0.0,0.0,-1.000000000000334e-05,9.949874371069522e-05,7.035623639737493e-06,0.06162000000000005,0.04839933470617122,0.003422349777565109,-0.06164999999999996,0.04839046910291324,0.003421722884746806,0.0,0.0,0.0,-3.999999999996007e-05,0.0006151422599690937,4.3497126341856424e-05
PHE 654,R PHE 654,0.0,0.0,0.0,-2.500000000000002e-05,0.00015612494995996009,1.1039701082909817e-05,-0.03767500000000002,0.0457293054287948,0.0032335501967651606,0.03765,0.04575497240737888,0.0032353651262260973,0.0,0.0,0.0,-5.000000000002558e-05,0.0005809475019309086,4.107919181287304e-05
ARG 655,R ARG 655,0.0,0.0,0.0,-1.9999999999995577e-05,0.00013999999999996903,9.899494936609476e-06,-49.79553500000001,0.8718813042912685,0.061651318265412765,49.795215000000006,0.8718258534674636,0.061647397300059276,0.0,0.0,0.0,-0.00033999999999807074,0.0006280127387247,4.440720662237708e-05
THR 656,R THR 656,0.0,0.0,0.0,-9.999999999998898e-06,9.949874371065103e-05,7.035623639734369e-06,-0.24066499999999977,0.07749859853571558,0.005479978455705833,0.24072000000000002,0.07743559646570797,0.005475523536612716,0.0,0.0,0.0,4.5000000000325894e-05,0.000602474065831906,4.2601349743877117e-05
LEU 657,R LEU 657,0.0,0.0,0.0,-2.4999999999999466e-05,0.00015612494995995662,1.1039701082909572e-05,-0.06343499999999999,0.038709117466044066,0.0027371479453986384,0.06337,0.038652983067287316,0.002733178643996766,0.0,0.0,0.0,-9.000000000001437e-05,0.0005847221562418,4.134610017885967e-05
LYS 658,R LYS 658,0.0,0.0,0.0,-1.5000000000002789e-05,0.00012155245781145478,8.59505671883714e-06,-49.455105,0.7997690253901606,0.056552210123633866,49.454855000000016,0.7997177214330952,0.056548582386039596,0.0,0.0,0.0,-0.00026499999999945344,0.0006121886963998173,4.328827785900634e-05
LEU 659,R LEU 659,0.0,0.0,0.0,-2.9999999999998917e-05,0.00017058722109231366,1.2062338081814384e-05,-0.1392999999999998,0.04658519077990337,0.00329407043033387,0.1392399999999999,0.04659616293215605,0.0032948462786600782,0.0,0.0,0.0,-8.99999999998169e-05,0.0005494542747125737,3.88522843601197e-05
THR 660,R THR 660,0.0,0.0,0.0,-1.9999999999999463e-05,0.00013999999999999625,9.8994949366114e-06,-0.03813999999999977,0.09379579095034081,0.006632363982774179,0.03807999999999991,0.09379117016009554,0.006632037243562492,0.0,0.0,0.0,-7.999999999982687e-05,0.0005861740355899354,4.144876355211279e-05
THR 661,R THR 661,0.0,0.0,0.0,-1.4999999999998349e-05,0.00012155245781141878,8.595056718834595e-06,-0.05798999999999989,0.09752194573530613,0.006895842914394147,0.05800999999999996,0.09754409208147866,0.006897408897549857,0.0,0.0,0.0,5.000000000094928e-06,0.0005787702480258802,4.092523671281199e-05
PRO 662,R PRO 662,0.0,0.0,0.0,0.0,0.0,0.0,-0.3131399999999999,0.0476409529711572,0.003368724090809465,0.3131600000000001,0.04771251827350872,0.003373784521868508,0.0,0.0,0.0,1.9999999999837924e-05,0.0005473572873360898,3.8704004960722263e-05
THR 663,R THR 663,0.0,0.0,0.0,-2.4999999999998358e-05,0.00015612494995994968,1.1039701082909082e-05,0.34709999999999996,0.07903834512437635,0.005588854981120921,-0.3470799999999999,0.07896020263398543,0.005583329472635498,0.0,0.0,0.0,-4.999999999885096e-06,0.000628470365251762,4.443956570443073e-05
TYR 664,R TYR 664,0.0,0.0,0.0,-5.499999999999838e-05,0.00022798026230355322,1.612063894515303e-05,0.3681650000000001,0.09519815006080648,0.00673152574644108,-0.36813,0.0952002263652764,0.006731672563338129,0.0,0.0,0.0,-2.00000000000522e-05,0.000556417109729709,3.934463114580965e-05
GLY 665,R GLY 665,0.0,0.0,0.0,0.0,0.0,0.0,0.3508199999999999,0.017161223732592747,0.0012134817674775845,-0.3508849999999999,0.01720847974110478,0.0012168232718846514,0.0,0.0,0.0,-6.499999999993955e-05,0.0005663700203929884,4.0048408208064526e-05
ASP 666,R ASP 666,0.0,0.0,0.0,-9.999999999998898e-06,9.949874371065103e-05,7.035623639734369e-06,50.17105499999999,0.39775732799737806,0.02812569038935878,-50.17069499999999,0.39772798741678506,0.028123615697008653,0.0,0.0,0.0,0.0003499999999995396,0.0005172040216404573,3.657184709589212e-05
LEU 667,R LEU 667,0.0,0.0,0.0,-3.0000000000005578e-05,0.00017058722109235152,1.206233808181706e-05,0.3895450000000001,0.02304295933685751,0.0016293832805697815,-0.38948000000000044,0.023041692646148988,0.0016292937120108153,0.0,0.0,0.0,3.500000000001613e-05,0.0006113714092105249,4.3230486927633784e-05
ASN 668,R ASN 668,0.0,0.0,0.0,-1.5000000000000568e-05,0.00012155245781143678,8.595056718835867e-06,0.47168000000000043,0.05789600677076111,0.0040938658991227445,-0.4716150000000001,0.05796358145421946,0.0040986441508137385,0.0,0.0,0.0,5.000000000116245e-05,0.0006062177826485264,4.2866070498664556e-05
HIE 669,R HIE 669,0.0,0.0,0.0,-3.4999999999993925e-05,0.00018377975949485916,1.2995191418364771e-05,0.26080499999999995,0.19979956700403537,0.014127962870668937,-0.2607450000000003,0.19977745111748688,0.014126399041333898,0.0,0.0,0.0,2.5000000000030552e-05,0.0006199798383819897,4.3839194791884464e-05
LEU 670,R LEU 670,0.0,0.0,0.0,-3.500000000000947e-05,0.00018377975949494078,1.2995191418370541e-05,0.45529499999999984,0.01941798071376073,0.0013730585839649807,-0.45519499999999985,0.019376712182417415,0.0013701404581287341,0.0,0.0,0.0,6.500000000001283e-05,0.0006170696881227295,4.3633416093625e-05
VAL 671,R VAL 671,0.0,0.0,0.0,-1.500000000000501e-05,0.00012155245781147276,8.595056718838412e-06,0.45128499999999994,0.018995888370907543,0.0013432121481731403,-0.4513100000000001,0.019088318417292343,0.001349747939431548,0.0,0.0,0.0,-4.000000000008219e-05,0.0005986651818837422,4.23320209770272e-05
SER 672,R SER 672,0.0,0.0,0.0,-1.4999999999998349e-05,0.0001215524578114188,8.595056718834595e-06,0.6333050000000001,0.10212459045205308,0.007221299043454568,-0.6332350000000004,0.1020635575266682,0.007216983363913037,0.0,0.0,0.0,5.499999999985912e-05,0.0005761727171604726,4.0741563543884885e-05
ALA 673,R ALA 673,0.0,0.0,0.0,-4.4999999999997265e-05,0.0002073041244162662,1.4658615214268156e-05,0.44523999999999986,0.01739776997204282,0.001230208112475517,-0.44511999999999985,0.01734980115160413,0.001226816204653745,0.0,0.0,0.0,7.49999999999973e-05,0.0005739120141624412,4.0581707701869204e-05
THR 674,R THR 674,0.0,0.0,0.0,-6.500000000000394e-05,0.00024652586071243594,1.743201078476137e-05,0.5004350000000005,0.047599430406253744,0.003365788002087916,-0.5002949999999998,0.04757423646261079,0.0033640065212484395,0.0,0.0,0.0,7.50000000003892e-05,0.0006628536791781521,4.6870833148132356e-05
MET 675,R MET 675,0.0,0.0,0.0,-6.999999999999673e-05,0.0002551470164434495,1.804161855266787e-05,0.28265499999999993,0.056318877607779746,0.003982346026527626,-0.28259999999999996,0.05632219811051404,0.003982580821527663,0.0,0.0,0.0,-1.4999999999993629e-05,0.0005785974420959846,4.091301748832615e-05
SER 676,R SER 676,0.0,0.0,0.0,-3.9999999999991153e-05,0.0001959591794226109,1.3856406460547953e-05,0.7513100000000001,0.07634051283558316,0.005398089430529952,-0.7511199999999999,0.0763084241745315,0.00539582041954707,0.0,0.0,0.0,0.00015000000000014223,0.0006062177826490081,4.286607049869862e-05
GLY 677,R GLY 677,0.0,0.0,0.0,-4.0000000000004476e-05,0.0001959591794226762,1.385640646055257e-05,0.5195549999999998,0.020954163667401042,0.0014816831223312052,-0.5193950000000003,0.020975437420943738,0.0014831874038703384,0.0,0.0,0.0,0.00012000000000000122,0.0005963220606349743,4.216633728461259e-05
VAL 678,R VAL 678,0.0,0.0,0.0,-0.00011000000000000121,0.0003128897569432438,2.2124646889837833e-05,0.49991499999999983,0.03694249280977586,0.0026122287179727783,-0.4997900000000001,0.03699210591464005,0.002615736894261297,0.0,0.0,0.0,1.5000000000062186e-05,0.0005956299186577439,4.211739545604824e-05
THR 679,R THR 679,0.0,0.0,0.0,-8.999999999999675e-05,0.0002861817604250734,2.023610634484733e-05,0.32091499999999973,0.07254789986622588,0.005129911195625094,-0.32082499999999997,0.07253733090623112,0.005129163857296856,0.0,0.0,0.0,-2.3980817331903383e-16,0.0006557438524304258,4.636809247749448e-05
THR 680,R THR 680,0.0,0.0,0.0,-7.499999999999619e-05,0.00026339134382130506,1.8624580532188226e-05,-0.009319999999999986,0.05668189834506281,0.004008015469032046,0.009369999999999995,0.05666712539030019,0.004006970863382964,0.0,0.0,0.0,-2.4999999999920085e-05,0.0005606915373000392,3.9646878817876774e-05
CYS 681,R CYS 681,0.0,0.0,0.0,-0.00015000000000001012,0.00035707142142716664,2.52487623459069e-05,0.18585499999999985,0.1301356368371096,0.009201979128155006,-0.1857800000000001,0.13007256282552454,0.009197519122024163,0.0,0.0,0.0,-7.500000000002061e-05,0.0007066647012551451,4.996874022826788e-05
LEU 682,R LEU 682,0.0,0.0,0.0,-0.00013500000000001843,0.0003417235724968822,2.416350554038382e-05,0.46924999999999983,0.06894401714434721,0.004875078204500951,-0.4690500000000001,0.0689062225056629,0.004872405719970333,0.0,0.0,0.0,6.49999999999673e-05,0.0006330679268451174,4.476466240238917e-05
ARG 683,R ARG 683,0.0,0.0,0.0,-0.00014499999999999512,0.0003521008378291533,2.4897289009045915e-05,-60.81733500000002,0.542568108877846,0.038365358904308595,60.815160000000006,0.5424527393228668,0.03835720104484176,0.0,0.0,0.0,-0.0023199999999998513,0.0007054076835427417,4.9879855653416686e-05
PHE 684,R PHE 684,0.0,0.0,0.0,-0.00015499999999998737,0.00036190468358392197,2.55905255905363e-05,0.08300999999999992,0.06908596022347821,0.004885115095880553,-0.08300999999999993,0.06912220988944151,0.004887678334342393,0.0,0.0,0.0,-0.00015499999999967428,0.0006862761834712166,4.852705430993205e-05
PRO 685,R PRO 685,0.0,0.0,0.0,-0.00020500000000001629,0.0004037016224887212,2.8546015483778638e-05,-0.6013500000000003,0.0972495115668936,0.006876578909603005,0.6010100000000002,0.09718348573703108,0.00687191017840008,0.0,0.0,0.0,-0.0005450000000000177,0.000691357360559948,4.8886347787517216e-05
GLY 686,R GLY 686,0.0,0.0,0.0,-0.0001150000000000051,0.0003190219428189996,2.255825791146216e-05,0.21522000000000016,0.09893973721412415,0.0069960959112922196,-0.215015,0.09885269230021004,0.006989940906402573,0.0,0.0,0.0,8.999999999999231e-05,0.0006869497798238443,4.8574684764804605e-05
GLN 687,R GLN 687,0.0,0.0,0.0,-0.00042999999999997706,0.0004950757517794356,3.500714212842668e-05,0.20418,0.3684676886783968,0.026054600131262803,-0.203835,0.36814632658088536,0.026031876399426137,0.0,0.0,0.0,-8.499999999951769e-05,0.0007986081642461642,5.647012484494028e-05
LEU 688,R LEU 688,0.0,0.0,0.0,-0.00033500000000000527,0.0004719904660054131,3.337476591678262e-05,-0.3938449999999999,0.053979171677601634,0.003816903833606494,0.393765,0.05397962370191236,0.0038169357965520314,0.0,0.0,0.0,-0.00041499999999996927,0.0007763858576764118,5.489877047803245e-05
ASN 689,R ASN 689,0.0,0.0,0.0,-0.0002499999999999836,0.00043301270189219094,3.061862178478772e-05,-0.44152500000000006,0.10612666665357912,0.007504288565547004,0.4412949999999997,0.10604780985480225,0.007498712547831225,0.0,0.0,0.0,-0.00048000000000005373,0.0007413501197145099,5.2421369688358876e-05
ALA 690,R ALA 690,0.0,0.0,0.0,-0.0001550000000000029,0.0003619046835839583,2.559052559053887e-05,-0.12330500000000003,0.11857348765638961,0.008384411719077249,0.12329500000000007,0.11855445151912257,0.008383065660902335,0.0,0.0,0.0,-0.0001649999999999596,0.0006839407869106712,4.8361916835459915e-05
ASP 691,R ASP 691,0.0,0.0,0.0,-0.0001699999999999946,0.00037563279941984714,2.6561249970586014e-05,68.88975500000002,0.6066522520945222,0.042896792127812756,-68.88490000000004,0.6062861865450777,0.042870907384575656,0.0,0.0,0.0,0.004684999999998923,0.0007653593927037876,5.41190816625666e-05
LEU 692,R LEU 692,0.0,0.0,0.0,-0.0001550000000000129,0.0003619046835839816,2.559052559054052e-05,0.20175999999999988,0.06944747943590206,0.004910678364543965,-0.20176000000000005,0.06950850595430735,0.004914993591043624,0.0,0.0,0.0,-0.00015500000000018415,0.0006564868620164122,4.642063118916824e-05
ARG 693,R ARG 693,0.0,0.0,0.0,-0.00021000000000004126,0.0004073082370884061,2.8801041647834996e-05,-65.560965,0.5530276699911985,0.039104961563457254,65.55782999999998,0.5527901148715543,0.039088163879856655,0.0,0.0,0.0,-0.003345000000002756,0.0007183139981952441,5.079246991450785e-05
LYS 694,R LYS 694,0.0,0.0,0.0,-0.00034499999999994203,0.00047536827828529324,3.361361331365047e-05,-74.20353000000003,0.6993406817113993,0.049450853839775336,74.19702500000002,0.6986831430404339,0.049404358834462134,0.0,0.0,0.0,-0.00685000000000116,0.0011302654555460354,7.99218368157504e-05
LEU 695,R LEU 695,0.0,0.0,0.0,-0.00020499999999998853,0.0004037016224886665,2.854601548377477e-05,0.16352000000000022,0.06942067127304376,0.0049087827411691395,-0.163525,0.06939293461873482,0.0049068214635342115,0.0,0.0,0.0,-0.00020999999999981255,0.0007388504584821257,5.224461694755008e-05
ALA 696,R ALA 696,0.0,0.0,0.0,-8.999999999999675e-05,0.0002861817604250734,2.023610634484733e-05,-0.19799500000000012,0.03639031430202189,0.002573183801246948,0.1979050000000002,0.03633106074696891,0.002568993942188211,0.0,0.0,0.0,-0.00018000000000003235,0.0007194442299442217,5.08723893679093e-05
VAL 697,R VAL 697,0.0,0.0,0.0,-0.00020500000000000628,0.0004037016224887015,2.8546015483777245e-05,-0.40397999999999984,0.0953251782059695,0.006740507992725712,0.40381999999999985,0.09533030787740107,0.006740870715271165,0.0,0.0,0.0,-0.00036500000000000725,0.0007012667110308455,4.958704467902979e-05
ASN 698,R ASN 698,0.0,0.0,0.0,-0.00015000000000000568,0.00035707142142715607,2.5248762345906152e-05,0.2666699999999997,0.0803415901012672,0.005681008317191603,-0.26678999999999986,0.08030831775102786,0.0056786556067435785,0.0,0.0,0.0,-0.00027000000000079185,0.0006458327956988025,4.566727493512893e-05
MET 699,R MET 699,0.0,0.0,0.0,-0.00015999999999996461,0.00036660605559638617,2.592296279362571e-05,-0.15103000000000003,0.15087206202607548,0.010668265815023538,0.15094500000000005,0.150865178139291,0.010667779050720916,0.0,0.0,0.0,-0.0002449999999999347,0.0006818907537134769,4.821695759792055e-05
VAL 700,R VAL 700,0.0,0.0,0.0,-0.00010999999999998455,0.0003128897569431964,2.2124646889834478e-05,0.3543249999999998,0.04333692853675691,0.003064383604413761,-0.35427,0.04333874825142119,0.0030645122776716553,0.0,0.0,0.0,-5.500000000011829e-05,0.0006495960283127559,4.593337566517982e-05
PRO 701,R PRO 701,0.0,0.0,0.0,-0.00012499999999998846,0.00033071891388304327,2.3385358667334972e-05,0.42796,0.04558462898828972,0.0032233200275492532,-0.42801500000000003,0.04556824305368735,0.0032221613670019114,0.0,0.0,0.0,-0.00017999999999989135,0.0006384355879806305,4.514421336119244e-05
PHE 702,R PHE 702,0.0,0.0,0.0,-0.00018499999999999073,0.0003882975663070591,2.7456784225395454e-05,-0.17974999999999997,0.05354379048965448,0.0037861177345666452,0.17972000000000002,0.053518703272780986,0.0037843438004494107,0.0,0.0,0.0,-0.00021500000000003184,0.0006773293142928098,4.789441512328801e-05
PRO 703,R PRO 703,0.0,0.0,0.0,-0.00012499999999997957,0.00033071891388301985,2.3385358667333315e-05,-0.21688999999999997,0.049415866885040086,0.0034942294572623597,0.2169699999999999,0.04945138117383594,0.0034967406967060166,0.0,0.0,0.0,-4.5000000000197104e-05,0.0007021217843080454,4.9647507490301736e-05
ARG 704,R ARG 704,0.0,0.0,0.0,-9.500000000000175e-05,0.0002932149382279204,2.0733427116615716e-05,-58.10530499999999,0.44977691356267996,0.03180403056013266,58.104460000000024,0.4497014992165085,0.031798697960575,0.0,0.0,0.0,-0.0009400000000017883,0.0006296030495540215,4.4519658579537854e-05
LEU 705,R LEU 705,0.0,0.0,0.0,-4.999999999998783e-05,0.00021794494717698065,1.5411035007418692e-05,0.16823999999999995,0.07159247446484872,0.005062352417601927,-0.16820499999999983,0.07153469769978803,0.005058266983364984,0.0,0.0,0.0,-1.5000000000084946e-05,0.0006362193018137982,4.498749826343074e-05
HID 706,R HID 706,0.0,0.0,0.0,-6.499999999999062e-05,0.0002465258607123854,1.74320107847578e-05,0.02754499999999994,0.08321831514155999,0.005884423495551621,-0.02753000000000007,0.08317390876951739,0.005881283490871699,0.0,0.0,0.0,-4.999999999998117e-05,0.0006144102863719638,4.344536799243842e-05
PHE 707,R PHE 707,0.0,0.0,0.0,-8.49999999999751e-05,0.0002788816953476051,1.971991379290924e-05,0.26215000000000005,0.09998578648988048,0.007070062764926477,-0.26213000000000003,0.10000591532504474,0.007071486088510681,0.0,0.0,0.0,-6.500000000007056e-05,0.0006563345183670001,4.640985886641124e-05
PHE 708,R PHE 708,0.0,0.0,0.0,-0.00010999999999997012,0.00031288975694315535,2.2124646889831578e-05,-0.21147000000000013,0.07491821607593176,0.0052975178621690365,0.21149999999999988,0.07496979391728398,0.005301164966306948,0.0,0.0,0.0,-8.00000000000356e-05,0.000611228271597372,4.3220365569943454e-05
MET 709,R MET 709,0.0,0.0,0.0,-6.0000000000000056e-05,0.00023748684174075855,1.679285562374668e-05,0.3574649999999998,0.14156033616447786,0.010009827364894955,-0.3573899999999999,0.1416333219973321,0.010014988242629135,0.0,0.0,0.0,1.5000000000124914e-05,0.0006593747037912096,4.662483243936354e-05
PRO 710,R PRO 710,0.0,0.0,0.0,-4.9999999999990055e-05,0.00021794494717699032,1.5411035007419376e-05,-0.3383200000000002,0.08737303703088206,0.006178206697740003,0.33829499999999996,0.0874314472887192,0.006182336926680753,0.0,0.0,0.0,-7.499999999995843e-05,0.0006398241946034858,4.52424026771346e-05
GLY 711,R GLY 711,0.0,0.0,0.0,-3.9999999999991153e-05,0.0001959591794226109,1.3856406460547953e-05,0.2993549999999999,0.03954287514837591,0.002796103516502961,-0.2993050000000003,0.03952229718778709,0.0027946484349554265,0.0,0.0,0.0,1.0000000000026654e-05,0.0006244197306299115,4.415314258350878e-05
PHE 712,R PHE 712,0.0,0.0,0.0,-6.999999999998785e-05,0.00025514701644341716,1.8041618552665582e-05,-0.2236150000000001,0.041769447865635294,0.0029535459832208677,0.223505,0.04176050736042381,0.0029529137940346407,0.0,0.0,0.0,-0.00018000000000017557,0.0006305553108176402,4.4586993619234454e-05
ALA 713,R ALA 713,0.0,0.0,0.0,-3.5000000000003914e-05,0.00018377975949491164,1.2995191418368481e-05,0.25291499999999995,0.03806780496692712,0.00269180030370011,-0.25286499999999995,0.03802889394920664,0.002689048879250808,0.0,0.0,0.0,1.50000000000583e-05,0.0005785974420961318,4.091301748833655e-05
PRO 714,R PRO 714,0.0,0.0,0.0,-4.0000000000008914e-05,0.00019595917942269792,1.3856406460554105e-05,-0.02263999999999999,0.04561710644045719,0.003225616530215581,0.022724999999999974,0.04566726809214668,0.0032291634946220965,0.0,0.0,0.0,4.499999999974413e-05,0.0005941169918456601,4.2010415375221895e-05
LEU 715,R LEU 715,0.0,0.0,0.0,-4.499999999999949e-05,0.00020730412441627641,1.4658615214268878e-05,-0.10145500000000007,0.14903636460609207,0.010538462405635846,0.10145000000000005,0.14903539009242062,0.010538393497113302,0.0,0.0,0.0,-5.000000000004778e-05,0.000597913037155072,4.2278836313219554e-05
THR 716,R THR 716,0.0,0.0,0.0,-4.5000000000001704e-05,0.00020730412441628666,1.4658615214269603e-05,-0.035719999999999724,0.08985823056348262,0.006353936417686284,0.03570499999999999,0.08989320316353176,0.006356409353951331,0.0,0.0,0.0,-5.9999999999766905e-05,0.0006135144660067729,4.338202392694327e-05
SER 717,R SER 717,0.0,0.0,0.0,-9.999999999999454e-06,9.949874371065656e-05,7.03562363973476e-06,0.35904,0.1209833806768513,0.008554816888747508,-0.3589900000000001,0.1210102470867649,0.008556716630811112,0.0,0.0,0.0,4.000000000010884e-05,0.0005730619512757013,4.052159917870432e-05
ARG 718,R ARG 718,0.0,0.0,0.0,-3.5000000000003914e-05,0.0001837797594949116,1.299519141836848e-05,-50.60535000000001,1.5725228384661143,0.11119415626501072,50.60494999999999,1.5723623556608632,0.11118280841702503,0.0,0.0,0.0,-0.0004349999999996612,0.0006448061724279949,4.559468170747774e-05
GLY 719,R GLY 719,0.0,0.0,0.0,-1.9999999999997796e-05,0.0001399999999999846,9.899494936610575e-06,0.1812299999999999,0.1058720789443564,0.00748628649598719,-0.18122999999999984,0.10585488699157947,0.00748507084134815,0.0,0.0,0.0,-1.9999999999975594e-05,0.0005741080037763775,4.059556626037485e-05
SER 720,R SER 720,0.0,0.0,0.0,-6.500000000000117e-05,0.0002465258607124254,1.743201078476063e-05,0.303195,0.11052989177141156,0.00781564359953803,-0.3031550000000001,0.11051131604953388,0.007814330097647515,0.0,0.0,0.0,-2.5000000000080513e-05,0.0006199798383819444,4.3839194791881266e-05
GLN 721,R GLN 721,0.0,0.0,0.0,-7.500000000000673e-05,0.00026339134382134214,1.8624580532190848e-05,0.3639849999999998,0.25213715468966535,0.017828789187014388,-0.3639599999999998,0.25207762375903225,0.017824579714540288,0.0,0.0,0.0,-5.000000000048743e-05,0.0006304760106456471,4.458138625029789e-05
GLN 722,R GLN 722,0.0,0.0,0.0,-5.499999999999894e-05,0.00022798026230355558,1.6120638945153196e-05,0.4568500000000001,0.23112878985535373,0.016343273463416113,-0.4568350000000001,0.2310804790002826,0.016339857370093542,0.0,0.0,0.0,-4.0000000000084415e-05,0.000564269439186693,3.989987468652408e-05
TYR 723,R TYR 723,0.0,0.0,0.0,-6.49999999999995e-05,0.00024652586071241913,1.7432010784760185e-05,0.281185,0.11648944490811147,0.008237047643118237,-0.28116,0.11650272271496478,0.008237986525844763,0.0,0.0,0.0,-3.999999999999559e-05,0.0006390618123466575,4.5188494110768646e-05
ARG 724,R ARG 724,0.0,0.0,0.0,-8.000000000000562e-05,0.0002712931993250298,1.9183326093252226e-05,-54.21704499999996,0.42184269933133817,0.02982878332912271,54.21638000000001,0.42180155950285475,0.029825874303952962,0.0,0.0,0.0,-0.0007450000000007151,0.0006324357674879764,4.4719961985566675e-05
ALA 725,R ALA 725,0.0,0.0,0.0,-6.500000000000117e-05,0.0002465258607124255,1.7432010784760632e-05,-0.1414400000000001,0.07642032713879193,0.005403733154033413,0.14145000000000005,0.07646003858225546,0.005406541177129789,0.0,0.0,0.0,-5.500000000019156e-05,0.0006180412607584317,4.370211665353703e-05
LEU 726,R LEU 726,0.0,0.0,0.0,-5.000000000000559e-05,0.00021794494717705808,1.5411035007424167e-05,0.21391999999999997,0.06937739977831427,0.00490572298443361,-0.21389499999999995,0.06935808514513675,0.004904357233624014,0.0,0.0,0.0,-2.4999999999958388e-05,0.000627992834353963,4.440579917082475e-05
THR 727,R THR 727,0.0,0.0,0.0,-9.500000000000175e-05,0.0002932149382279204,2.0733427116615716e-05,-0.41829999999999984,0.09641364011383505,0.0068174738723372095,0.41822000000000004,0.09638071176329792,0.0068151454863414,0.0,0.0,0.0,-0.0001750000000001606,0.0006199798383816356,4.3839194791859426e-05
VAL 728,R VAL 728,0.0,0.0,0.0,-0.00015500000000000182,0.00036190468358395563,2.5590525590538682e-05,-0.38604499999999986,0.044977249526845266,0.0031803718139551723,0.3859099999999998,0.04503012214062976,0.0031841104723297794,0.0,0.0,0.0,-0.00028999999999996807,0.0006602272336097032,4.66851154009456e-05
PRO 729,R PRO 729,0.0,0.0,0.0,-9.999999999999343e-05,0.0002999999999999803,2.121320343559503e-05,-0.222565,0.04500506388174562,0.0031823385858516092,0.22252500000000006,0.045011658212067124,0.003182804875420381,0.0,0.0,0.0,-0.00014000000000006452,0.0006483826030977156,4.5847573545378044e-05
GLU 730,R GLU 730,0.0,0.0,0.0,-7.499999999999841e-05,0.00026339134382131286,1.8624580532188778e-05,56.083565,0.4341897808276215,0.030701853834511197,-56.082764999999974,0.43411615931471037,0.03069664800740913,0.0,0.0,0.0,0.0007250000000018986,0.0006239991987167635,4.4123406486759546e-05
LEU 731,R LEU 731,0.0,0.0,0.0,-0.00012999999999999457,0.0003363034344159907,2.3780243901187234e-05,-0.40084999999999993,0.061930424671561325,0.004379142324702367,0.40080499999999963,0.06190974862653195,0.0043776803075375285,0.0,0.0,0.0,-0.00017500000000014726,0.0006279928343539893,4.440579917082661e-05
THR 732,R THR 732,0.0,0.0,0.0,-7.999999999998231e-05,0.0002712931993249507,1.9183326093246633e-05,0.0156899999999996,0.05202512758273623,0.0036787320505848086,-0.01563000000000003,0.05197223393313004,0.003674991904752984,0.0,0.0,0.0,-2.0000000000337524e-05,0.0006779380502669716,4.793745925681621e-05
GLN 733,R GLN 733,0.0,0.0,0.0,-7.499999999999285e-05,0.0002633913438212934,1.8624580532187402e-05,0.03298499999999983,0.30309109979509474,0.02143177719824001,-0.033020000000000015,0.30302253975570836,0.021426929271363155,0.0,0.0,0.0,-0.00011000000000020549,0.000589830484121788,4.170731350730605e-05
GLN 734,R GLN 734,0.0,0.0,0.0,-7.999999999998231e-05,0.00027129319932495073,1.9183326093246636e-05,-0.6179450000000005,0.17474001251859803,0.012355984779652286,0.6178399999999997,0.17464032867582593,0.012348936067532398,0.0,0.0,0.0,-0.00018500000000063466,0.0006861304540682465,4.8516749685026204e-05
MET 735,R MET 735,0.0,0.0,0.0,-8.500000000002394e-05,0.00027888169534776534,1.9719913792920572e-05,-0.2187949999999999,0.08197934480709178,0.005796815063032477,0.21887000000000004,0.08196049719224494,0.005795482335405738,0.0,0.0,0.0,-1.0000000000121023e-05,0.0007210409142342867,5.0985291996801196e-05
PHE 736,R PHE 736,0.0,0.0,0.0,-8.00000000000045e-05,0.00027129319932502603,1.918332609325196e-05,-0.059559999999999974,0.0643671997215973,0.00455144834091303,0.05960000000000004,0.06431998134328083,0.00454810949736261,0.0,0.0,0.0,-3.999999999997783e-05,0.0006545227268781468,4.6281745861624815e-05
ASP 737,R ASP 737,0.0,0.0,0.0,-3.5000000000000586e-05,0.00018377975949489416,1.2995191418367244e-05,54.81832499999999,0.7192264242752898,0.050856988181361036,-54.81771999999999,0.7191546784941166,0.05085191498852212,0.0,0.0,0.0,0.0005700000000000216,0.0006205642593632688,4.388051959577748e-05
ALA 738,R ALA 738,0.0,0.0,0.0,-2.0000000000002238e-05,0.00014000000000001568,9.899494936612774e-06,-0.12828499999999995,0.06134560925608293,0.004337789630099648,0.12831500000000004,0.061369909361184485,0.004339507907009733,0.0,0.0,0.0,9.99999999995893e-06,0.0005915234568469933,4.182702475674171e-05
LYS 739,R LYS 739,0.0,0.0,0.0,-6.99999999999984e-05,0.00025514701644345565,1.8041618552668303e-05,-51.99742999999999,0.7258512141630434,0.0513254315667177,51.99712999999999,0.7257366210271198,0.051317328608368795,0.0,0.0,0.0,-0.0003700000000004522,0.0006504613747187718,4.599456489635674e-05
ASN 740,R ASN 740,0.0,0.0,0.0,-2.4999999999999466e-05,0.00015612494995995662,1.1039701082909572e-05,-0.43034999999999973,0.15993919938526707,0.011309409246286964,0.4303299999999996,0.1598757051587272,0.01130491952647171,0.0,0.0,0.0,-4.5000000000179343e-05,0.0005770398599754465,4.080287980035741e-05
MET 741,R MET 741,0.0,0.0,0.0,-5.000000000002114e-05,0.00021794494717712582,1.5411035007428954e-05,-0.45636999999999966,0.09806565708748573,0.006934289112807577,0.4563299999999997,0.09801852426965138,0.006930956319296867,0.0,0.0,0.0,-9.000000000013331e-05,0.0006647555941847941,4.700531884797606e-05
MET 742,R MET 742,0.0,0.0,0.0,-3.500000000000281e-05,0.0001837797594949058,1.299519141836807e-05,-0.2652999999999999,0.16986797814773677,0.012011479925471294,0.2652699999999999,0.16985978658882153,0.012010900694785548,0.0,0.0,0.0,-6.500000000007277e-05,0.0006486717197473644,4.586801717973011e-05
ALA 743,R ALA 743,0.0,0.0,0.0,-2.0000000000002238e-05,0.00014000000000001568,9.899494936612774e-06,0.15269499999999991,0.06648798368878393,0.004701410413375968,-0.1526199999999999,0.06644896989419792,0.004698651721504809,0.0,0.0,0.0,5.5000000000011705e-05,0.0005495225200117627,3.885711003150376e-05
ALA 744,R ALA 744,0.0,0.0,0.0,-2.5000000000002244e-05,0.00015612494995997394,1.1039701082910797e-05,-0.026369999999999963,0.05757649780943615,0.00407127320380247,0.026369999999999994,0.05750837417281068,0.004066456135260774,0.0,0.0,0.0,-2.500000000001834e-05,0.0006437196594791734,4.551785364008187e-05
CYS 745,R CYS 745,0.0,0.0,0.0,-3.500000000000281e-05,0.00018377975949490579,1.2995191418368068e-05,0.19382,0.11753772841092354,0.008311172480462675,-0.19385000000000013,0.11747947693107917,0.008307053478821465,0.0,0.0,0.0,-6.499999999982187e-05,0.0006251199884822205,4.420265829110346e-05
ASP 746,R ASP 746,0.0,0.0,0.0,-2.5000000000001133e-05,0.00015612494995996705,1.103970108291031e-05,53.426805,0.5588129266363208,0.03951404098392431,-53.42647000000001,0.5586766946077978,0.039504407924805966,0.0,0.0,0.0,0.0003099999999996328,0.0006433506042574449,4.5491757495090215e-05
PRO 747,R PRO 747,0.0,0.0,0.0,-4.499999999999949e-05,0.00020730412441627644,1.465861521426888e-05,0.08931000000000008,0.058270094388116346,0.004120317888221725,-0.089345,0.05825492232421223,0.004119245061294605,0.0,0.0,0.0,-7.999999999995566e-05,0.000586174035590077,4.144876355212281e-05
ARG 748,R ARG 748,0.0,0.0,0.0,-5.5000000000007246e-05,0.00022798026230359,1.6120638945155633e-05,-53.556664999999995,1.4942914115982817,0.10566235902099634,53.55641499999997,1.494164794384797,0.10565340583196935,0.0,0.0,0.0,-0.00030500000000017736,0.0006495960283114335,4.5933375665086314e-05
HID 749,R HID 749,0.0,0.0,0.0,-6.500000000000173e-05,0.00024652586071242753,1.7432010784760778e-05,-0.18821999999999986,0.08919137626474856,0.006306782698016458,0.18817500000000006,0.0891126499157104,0.006301215904490164,0.0,0.0,0.0,-0.0001099999999997614,0.000698498389403873,4.939129477953602e-05
GLY 750,R GLY 750,0.0,0.0,0.0,-3.9999999999998926e-05,0.00019595917942264896,1.3856406460550644e-05,-0.16586999999999996,0.040688980080606785,0.0028771453734561412,0.16587000000000007,0.04063918183231504,0.0028736241055503106,0.0,0.0,0.0,-3.9999999999932315e-05,0.0006232174580353701,4.406812907306528e-05
ARG 751,R ARG 751,0.0,0.0,0.0,-0.00011000000000000121,0.0003128897569432437,2.2124646889837826e-05,-60.07235999999999,0.6578283441764714,0.0465154883023901,60.07188999999998,0.6575641777799414,0.0464968089173553,0.0,0.0,0.0,-0.000579999999999643,0.0006881860213629295,4.866210024235177e-05
TYR 752,R TYR 752,0.0,0.0,0.0,-9.500000000000952e-05,0.00029321493822794437,2.073342711661741e-05,0.22232999999999983,0.08119994519702604,0.005741703188079314,-0.22231000000000012,0.08116325461685195,0.005739108772274637,0.0,0.0,0.0,-7.500000000007612e-05,0.0006319612329881576,4.4686407329293794e-05
LEU 753,R LEU 753,0.0,0.0,0.0,-0.00011000000000000121,0.00031288975694324377,2.212464688983783e-05,0.45231,0.05604992328273063,0.003963328083820459,-0.4523250000000006,0.05609366608628227,0.003966421167122406,0.0,0.0,0.0,-0.00012499999999998623,0.0006703543838897045,4.7401213064654016e-05
THR 754,R THR 754,0.0,0.0,0.0,-0.00012499999999999567,0.00033071891388306235,2.338535866733632e-05,-0.46741000000000027,0.1694707700460462,0.01198339307124653,0.4673299999999998,0.16946802382750625,0.011983198884271308,0.0,0.0,0.0,-0.00020500000000013728,0.0006107167919746064,4.318419849897383e-05
VAL 755,R VAL 755,0.0,0.0,0.0,-8.500000000001062e-05,0.0002788816953477217,1.9719913792917486e-05,0.4448500000000003,0.02779455882002513,0.0019653721021728136,-0.44480999999999987,0.027813556047367686,0.00196671540900058,0.0,0.0,0.0,-4.4999999999848215e-05,0.0006580083586096001,4.652821724502778e-05
ALA 756,R ALA 756,0.0,0.0,0.0,-8.499999999999286e-05,0.0002788816953476634,1.9719913792913362e-05,-0.44824999999999987,0.020272086720420593,0.001433452998881116,0.44813999999999965,0.02023710453598214,0.001430979384897401,0.0,0.0,0.0,-0.00019499999999998658,0.0006457360141730083,4.566043144781067e-05
ALA 757,R ALA 757,0.0,0.0,0.0,-8.499999999999286e-05,0.0002788816953476634,1.9719913792913362e-05,0.44053500000000007,0.02285101255961887,0.0016158105937885468,-0.44042500000000007,0.02289856709490397,0.001619173207226174,0.0,0.0,0.0,2.500000000009939e-05,0.0006740734381355665,4.766418991233898e-05
VAL 758,R VAL 758,0.0,0.0,0.0,-0.00011500000000000065,0.0003190219428189873,2.255825791146129e-05,-0.3888849999999999,0.025371081470839097,0.0017940063754066692,0.38869999999999977,0.025358430550807304,0.001793111820272396,0.0,0.0,0.0,-0.000299999999999877,0.0006244997998397415,4.4158804331632277e-05
PHE 759,R PHE 759,0.0,0.0,0.0,-0.00013500000000000068,0.00034172357249683726,2.416350554038064e-05,0.27179499999999995,0.057340849095562106,0.004054610323446647,-0.27167500000000017,0.05735398307877011,0.0040555390363056845,0.0,0.0,0.0,-1.5000000000249258e-05,0.0007034024452615219,4.973806389476214e-05
ARG 760,R ARG 760,0.0,0.0,0.0,-0.00013000000000001232,0.00033630343441603665,2.3780243901190486e-05,-60.833335000000005,0.5624450220001564,0.03977086891009275,60.831225,0.5621889312113622,0.039752760556757166,0.0,0.0,0.0,-0.0022400000000024536,0.00070171219171506,4.961854492029936e-05
GLY 761,R GLY 761,0.0,0.0,0.0,-8.500000000000619e-05,0.0002788816953477071,1.9719913792916456e-05,0.2636300000000001,0.05281726138299831,0.0037347443687620473,-0.2634650000000002,0.0528212909251553,0.0037350293004204753,0.0,0.0,0.0,7.999999999998231e-05,0.000602992537267247,4.263801121065523e-05
ARG 762,R ARG 762,0.0,0.0,0.0,-0.00023000000000000575,0.00042083250825002686,2.9757352032733767e-05,-66.42874999999998,1.8464378293089103,0.13056287101436995,66.42431500000004,1.8456311402254886,0.13050582948225029,0.0,0.0,0.0,-0.0046650000000026635,0.0011192743184754998,7.914464606019773e-05
MET 763,R MET 763,0.0,0.0,0.0,-0.0002549999999999808,0.0004358612164439175,3.082004218037116e-05,0.2292750000000001,0.11228129574866844,0.007939486562429572,-0.22912500000000013,0.1121886775704213,0.007932937468239603,0.0,0.0,0.0,-0.00010499999999990405,0.0006956831175183104,4.919222499541951e-05
SER 764,R SER 764,0.0,0.0,0.0,-0.00016000000000000682,0.00036660605559648283,2.5922962793632546e-05,-0.4681499999999999,0.23311801195960852,0.016483932707336585,0.4678099999999997,0.23300651042406556,0.01647604835814707,0.0,0.0,0.0,-0.0004999999999999211,0.0007211102550928202,5.0990195135929426e-05
MET 765,R MET 765,0.0,0.0,0.0,-0.0003199999999999714,0.00046647615158758245,3.2984845004938344e-05,-0.25647,0.16056580924966588,0.011353717254714442,0.2562149999999999,0.1604892170053805,0.011348301365182393,0.0,0.0,0.0,-0.0005750000000000721,0.0007512489600655929,5.312132340217226e-05
LYS 766,R LYS 766,0.0,0.0,0.0,-0.0004699999999999993,0.0004990991885387101,3.5291642070042504e-05,-73.46465000000006,1.1159419910961637,0.07890901493149151,73.45782999999997,1.1148007853892332,0.07882831950208158,0.0,0.0,0.0,-0.007290000000001271,0.001468298334812245,0.00010382437093506542
GLU 767,R GLU 767,0.0,0.0,0.0,-0.00028000000000001526,0.0004489988864128975,3.174901573277682e-05,67.88519,0.8320743860382398,0.05883654408192725,-67.88110000000002,0.8315944444228326,0.058802607084844444,0.0,0.0,0.0,0.0038099999999978706,0.0009186402995725449,6.49576785298988e-05
VAL 768,R VAL 768,0.0,0.0,0.0,-0.00022500000000000075,0.0004175823272122531,2.9527529527544396e-05,-0.3672699999999998,0.04859492874776319,0.003436180364882045,0.3670449999999999,0.04862862300127422,0.003438562908396512,0.0,0.0,0.0,-0.0004500000000000993,0.0006763874629233,4.7827816174262995e-05
ASP 769,R ASP 769,0.0,0.0,0.0,-0.00023499999999998744,0.0004239988207530545,2.998124413695843e-05,69.62101000000001,0.7599271938160582,0.05373496719553986,-69.61659500000002,0.7593370799409381,0.05369323984326289,0.0,0.0,0.0,0.00418000000000049,0.0009887365675439932,6.991423317174684e-05
GLU 770,R GLU 770,0.0,0.0,0.0,-0.0003250000000000036,0.00046837484987988524,3.31191032487298e-05,69.60478000000003,0.6960688914154305,0.04921950332928535,-69.60053,0.6956086393221281,0.04918695859166241,0.0,0.0,0.0,0.003924999999998775,0.0009270248108869188,6.555055301063171e-05
GLN 771,R GLN 771,0.0,0.0,0.0,-0.00016500000000001512,0.0003711805490593834,2.6246428328443598e-05,0.11616000000000078,0.14433071190845034,0.010205722512394723,-0.11620500000000002,0.14425582475241686,0.010200427190809217,0.0,0.0,0.0,-0.00020999999999929742,0.0006970652767128402,4.928995840933265e-05
MET 772,R MET 772,0.0,0.0,0.0,-0.00018499999999996853,0.00038829756630701253,2.745678422539216e-05,-0.5863350000000003,0.06667737828528982,0.0047148026337269075,0.5861650000000003,0.06664433790652592,0.004712466326139216,0.0,0.0,0.0,-0.0003550000000001563,0.0006848174939354002,4.8423909383689886e-05
LEU 773,R LEU 773,0.0,0.0,0.0,-0.0002249999999999963,0.0004175823272122448,2.952752952754381e-05,-0.4570050000000002,0.06420439996604563,0.0045399366598004205,0.45679000000000003,0.06420643192079756,0.004540080340698836,0.0,0.0,0.0,-0.0004400000000001203,0.0006902173570690227,4.880573736761626e-05
ASN 774,R ASN 774,0.0,0.0,0.0,-0.00016500000000000791,0.0003711805490593671,2.6246428328442446e-05,-0.2859999999999989,0.2860564804369931,0.02022724771193548,0.28581000000000006,0.2860545820293741,0.020227113474245394,0.0,0.0,0.0,-0.00035499999999835555,0.0007203991948906914,5.093991558685371e-05
VAL 775,R VAL 775,0.0,0.0,0.0,-0.00011499999999999843,0.0003190219428189811,2.2558257911460855e-05,-0.27324500000000024,0.043268175082848075,0.003059522001064868,0.27311,0.04322982650901972,0.0030568103474045817,0.0,0.0,0.0,-0.0002500000000002334,0.0006224949798995137,4.4017042154152966e-05
GLN 776,R GLN 776,0.0,0.0,0.0,-0.00016500000000001512,0.00037118054905938333,2.624642832844359e-05,-0.10236999999999974,0.25151986621338607,0.017785140300261848,0.10238499999999999,0.25147205963088626,0.01778175986439475,0.0,0.0,0.0,-0.00014999999999982806,0.0006982120021880539,4.9371044145300946e-05
ASN 777,R ASN 777,0.0,0.0,0.0,-0.00022500000000000463,0.0004175823272122604,2.9527529527544907e-05,-0.3808599999999995,0.25763276266810525,0.018217387353844164,0.38067999999999996,0.2576347173810237,0.018217525572920154,0.0,0.0,0.0,-0.00040499999999934035,0.0006935236117104252,4.9039524875342776e-05
LYS 778,R LYS 778,0.0,0.0,0.0,-0.0001299999999999929,0.00033630343441598645,2.3780243901186936e-05,-60.67586000000002,1.1731549728814978,0.08295458367072274,60.674630000000036,1.172842049509244,0.08293245664687149,0.0,0.0,0.0,-0.0013599999999991041,0.0007876547466992669,5.5695601262482404e-05
ASN 779,R ASN 779,0.0,0.0,0.0,-6.99999999999995e-05,0.0002551470164434597,1.804161855266859e-05,-0.6650349999999995,0.08058283796814358,0.005698067117453112,0.6648900000000002,0.08053085061018166,0.005694391056118027,0.0,0.0,0.0,-0.00021499999999861075,0.0006393551438758724,4.5209235782113005e-05
SER 780,R SER 780,0.0,0.0,0.0,-8.499999999999841e-05,0.00027888169534768164,1.9719913792914653e-05,-0.16473500000000002,0.1877300316278672,0.013274517839642994,0.16479499999999989,0.1876687852973957,0.013270187070083074,0.0,0.0,0.0,-2.5000000000128252e-05,0.0006359048670989831,4.496526437152212e-05
SER 781,R SER 781,0.0,0.0,0.0,-5.500000000000005e-05,0.0002279802623035602,1.6120638945153525e-05,0.012915000000000017,0.18149608198250447,0.012833711032861848,-0.012880000000000131,0.18143024995848958,0.012829056005801831,0.0,0.0,0.0,-2.0000000000179874e-05,0.0006477653896281671,4.58039299624023e-05
TYR 782,R TYR 782,0.0,0.0,0.0,-0.00010999999999999399,0.0003128897569432233,2.2124646889836382e-05,-0.10799499999999995,0.07641076478481279,0.005403056993499137,0.10793500000000002,0.07635169136960873,0.005398879872251273,0.0,0.0,0.0,-0.00017000000000003457,0.0006936137253541724,4.904589687219988e-05
PHE 783,R PHE 783,0.0,0.0,0.0,-0.00022499999999999964,0.00041758232721225106,2.952752952754425e-05,-0.14566499999999996,0.08956418243360457,0.006333144075023085,0.14566,0.08951896111997729,0.006329946445271083,0.0,0.0,0.0,-0.0002300000000000413,0.0007121095421352345,5.035374861914718e-05
VAL 784,R VAL 784,0.0,0.0,0.0,-0.00010000000000000009,0.0003000000000000003,2.1213203435596444e-05,0.36869499999999994,0.06377940086736471,0.004509884685332875,-0.36856999999999984,0.06377903338872452,0.0045098587006690335,0.0,0.0,0.0,2.4999999999830713e-05,0.0005782516753109547,4.0888568084485776e-05
GLU 785,R GLU 785,0.0,0.0,0.0,-0.00023500000000000097,0.00042399882075307903,2.9981244136960163e-05,62.28587500000004,0.8185530644814513,0.05788044226558635,-62.28541000000003,0.8181938046060357,0.05785503875617489,0.0,0.0,0.0,0.0002299999999988245,0.0008167618992072393,5.775378775442423e-05
TRP 786,R TRP 786,0.0,0.0,0.0,-0.0002699999999999947,0.00044395945760845364,3.1392674304683915e-05,0.34183500000000017,0.07974194489100314,0.005638606997743229,-0.3418149999999999,0.07973732360068218,0.005638280223170851,0.0,0.0,0.0,-0.00025000000000000353,0.000719374728496633,5.0867474873420066e-05
ILE 787,R ILE 787,0.0,0.0,0.0,-0.00019000000000000017,0.000392300904918661,2.773986301336042e-05,-0.24493499999999976,0.06415388355353173,0.004536364610015441,0.24486,0.06412838996887428,0.004534561941356637,0.0,0.0,0.0,-0.0002649999999999864,0.0007104751930928672,5.023818269007881e-05
PRO 788,R PRO 788,0.0,0.0,0.0,-0.00027499999999997194,0.00044651427748724836,3.157332735078451e-05,-0.11,0.1629190289683806,0.01152011501678695,0.11018500000000002,0.16285619661222603,0.011515672098275467,0.0,0.0,0.0,-8.999999999987906e-05,0.0007293147468686969,5.157034031302059e-05
ASN 789,R ASN 789,0.0,0.0,0.0,-0.0003100000000000064,0.0004624932431938968,3.2703210851536347e-05,0.4102249999999993,0.5136012406283684,0.03631709200741431,-0.4100949999999998,0.5134089558772812,0.03630349542227305,0.0,0.0,0.0,-0.00018000000000153448,0.0007399999999999608,5.2325901807801745e-05
ASN 790,R ASN 790,0.0,0.0,0.0,-0.0002100000000000035,0.00040730823708833296,2.8801041647829826e-05,-0.030659999999999455,0.19987994996997543,0.014133646804699748,0.03060499999999999,0.19979083806571316,0.014127345641520917,0.0,0.0,0.0,-0.00026499999999948895,0.0006817440868832933,4.820658668690075e-05
VAL 791,R VAL 791,0.0,0.0,0.0,-0.00016499999999999515,0.00037118054905933845,2.624642832844042e-05,0.4701049999999995,0.06601245318120133,0.0046677853287186944,-0.46995500000000057,0.06599017332148222,0.004666209904729567,0.0,0.0,0.0,-1.5000000000200478e-05,0.0006743700764416041,4.7685165408114866e-05
LYS 792,R LYS 792,0.0,0.0,0.0,-0.00022000000000000242,0.0004142463035441642,2.9291637031753944e-05,-70.40341999999998,0.8738862532408033,0.06179308956522765,70.39956499999998,0.8730334219146726,0.06173278528383612,0.0,0.0,0.0,-0.004074999999998852,0.001220399524748318,8.629527797063754e-05
THR 793,R THR 793,0.0,0.0,0.0,-0.00017999999999998684,0.0003841874542459429,2.7166155414410267e-05,0.12922999999999996,0.07337817863643098,0.0051886207704938195,-0.12918999999999994,0.07338592439971033,0.0051891684786678485,0.0,0.0,0.0,-0.00013999999999997348,0.0007073895673528504,5.0019996001581845e-05
ALA 794,R ALA 794,0.0,0.0,0.0,-0.00011000000000000675,0.00031288975694325954,2.2124646889838947e-05,-0.38131500000000007,0.037169554409489186,0.0026282843976632143,0.38116999999999995,0.037193024883705995,0.0026299440108108513,0.0,0.0,0.0,-0.00025499999999996635,0.0006557247898318396,4.6366744548221744e-05
VAL 795,R VAL 795,0.0,0.0,0.0,-0.00019000000000001237,0.00039230090491868626,2.7739863013362206e-05,0.40483,0.057048410144366686,0.004033931766899311,-0.40463,0.05703659439342435,0.004033096267137697,0.0,0.0,0.0,9.99999999985235e-06,0.0006781592733276545,4.795310208945258e-05
CYS 796,R CYS 796,0.0,0.0,0.0,-0.00018500000000000406,0.000388297566307087,2.745678422539743e-05,-0.4600249999999999,0.09417114406759801,0.006658905456229386,0.4598500000000001,0.09413648336325264,0.006656454574321055,0.0,0.0,0.0,-0.0003600000000000558,0.0006711184694225575,4.74552420708227e-05
ASP 797,R ASP 797,0.0,0.0,0.0,-0.000135000000000004,0.00034172357249684566,2.4163505540381234e-05,67.61244000000002,0.8186228169286552,0.05788537450842857,-67.60752999999998,0.818197359507602,0.057855290125675286,0.0,0.0,0.0,0.004774999999998997,0.0007901740314643555,5.587374159659581e-05
ILE 798,R ILE 798,0.0,0.0,0.0,-0.00011499999999999843,0.0003190219428189811,2.2558257911460855e-05,0.014995000000000026,0.04851273003037451,0.003430368037835008,-0.014905000000000007,0.04849284457525665,0.0034289619238189258,0.0,0.0,0.0,-2.5000000000083844e-05,0.0006666145812985762,4.7136769087405426e-05
PRO 799,R PRO 799,0.0,0.0,0.0,-8.999999999998565e-05,0.0002861817604250381,2.0236106344844837e-05,0.16152999999999995,0.04984846136040733,0.0035248185059659617,-0.16147499999999992,0.04982699444076511,0.0035233005655209413,0.0,0.0,0.0,-3.500000000000725e-05,0.0006194957626973869,4.3804965471965446e-05
PRO 800,R PRO 800,0.0,0.0,0.0,-5.000000000000338e-05,0.00021794494717704838,1.541103500742348e-05,0.22101500000000002,0.052948699464670415,0.0037440384446476966,-0.22089000000000003,0.05288627326632094,0.003739624245830036,0.0,0.0,0.0,7.500000000003837e-05,0.0005651327277728563,3.996091840786378e-05
ARG 801,R ARG 801,0.0,0.0,0.0,-9.499999999999453e-05,0.0002932149382278982,2.0733427116614144e-05,-56.90340499999998,0.863486144057095,0.06105769079233959,56.90207499999999,0.8633556563645102,0.06104846391911078,0.0,0.0,0.0,-0.001424999999998846,0.0006359048670964754,4.4965264371344803e-05
GLY 802,R GLY 802,0.0,0.0,0.0,-2.500000000000002e-05,0.00015612494995996009,1.1039701082909817e-05,-0.18106499999999992,0.08239442198959843,0.005826165452079103,0.1810949999999999,0.08241599344180739,0.005827690784092803,0.0,0.0,0.0,5.000000000094928e-06,0.0005338304974428354,3.774751647460168e-05
LEU 803,R LEU 803,0.0,0.0,0.0,-5.499999999999616e-05,0.00022798026230354406,1.6120638945152383e-05,0.1505350000000001,0.07097639590032734,0.005018789084530253,-0.15052500000000002,0.0709797110095554,0.005019023498151806,0.0,0.0,0.0,-4.4999999999910665e-05,0.0006024740658318413,4.2601349743872536e-05
LYS 804,R LYS 804,0.0,0.0,0.0,-6.499999999999673e-05,0.0002465258607124086,1.743201078475944e-05,-58.458944999999964,1.4958595328370494,0.10577324193716187,58.45743000000002,1.4955722600721018,0.1057529286851474,0.0,0.0,0.0,-0.001580000000000119,0.0006808817812218398,4.8145612468833815e-05
MET 805,R MET 805,0.0,0.0,0.0,-0.00014999999999999015,0.0003570714214271191,2.524876234590354e-05,-0.4362299999999998,0.12424740278975784,0.008785618105745413,0.4361450000000003,0.12418081162160201,0.008780909399088401,0.0,0.0,0.0,-0.00023499999999991805,0.0006322776288941329,4.470877989835927e-05
SER 806,R SER 806,0.0,0.0,0.0,-6.000000000000338e-05,0.00023748684174077175,1.6792855623747612e-05,0.516775,0.0536930570465108,0.003796672474022392,-0.5166249999999999,0.05370153047167376,0.003797271635661653,0.0,0.0,0.0,8.999999999996206e-05,0.0005584800802176567,3.949050518795121e-05
ALA 807,R ALA 807,0.0,0.0,0.0,-2.9999999999992255e-05,0.00017058722109227577,1.2062338081811704e-05,-0.37736000000000003,0.022509340283535458,0.0015916507154523447,0.37724,0.02243195042790261,0.001586178426281041,0.0,0.0,0.0,-0.00015000000000000958,0.000691013748054272,4.886205071423082e-05
THR 808,R THR 808,0.0,0.0,0.0,-5.500000000000283e-05,0.00022798026230357165,1.6120638945154335e-05,0.1948299999999997,0.06295253052896278,0.004451416122988274,-0.19476500000000005,0.06289570553702338,0.004447397989274152,0.0,0.0,0.0,9.999999999759091e-06,0.0006323764701503327,4.4715769030611254e-05
PHE 809,R PHE 809,0.0,0.0,0.0,-8.999999999999898e-05,0.0002861817604250804,2.023610634484783e-05,-0.24792000000000017,0.04587661277818888,0.003243966399332677,0.24786999999999995,0.0458420451114473,0.0032415220961764008,0.0,0.0,0.0,-0.00014000000000006452,0.000648382603098147,4.584757354540855e-05
ILE 810,R ILE 810,0.0,0.0,0.0,-8.499999999999064e-05,0.0002788816953476561,1.9719913792912847e-05,0.31089500000000003,0.04207093979221233,0.00297486468179643,-0.31089999999999995,0.04204818664342113,0.0029732557912160694,0.0,0.0,0.0,-8.999999999966591e-05,0.0006495382975620839,4.5929293484651505e-05
GLY 811,R GLY 811,0.0,0.0,0.0,-3.0000000000005578e-05,0.00017058722109235152,1.206233808181706e-05,-0.2720100000000001,0.04143561149542755,0.0029299401871028083,0.272005,0.04140126779459811,0.002927511720728054,0.0,0.0,0.0,-3.499999999999864e-05,0.0005601562282077442,3.9609026748957514e-05
ASN 812,R ASN 812,0.0,0.0,0.0,-4.9999999999990055e-05,0.0002179449471769903,1.5411035007419373e-05,-0.31319499999999967,0.06343561282907302,0.004485575200016188,0.31303500000000034,0.06340129158778803,0.004483148321771052,0.0,0.0,0.0,-0.00020999999999936846,0.0005965735495316708,4.218412023503731e-05
SER 813,R SER 813,0.0,0.0,0.0,-9.500000000001396e-05,0.0002932149382279581,2.073342711661838e-05,-0.14002,0.08084095249315149,0.005716318570548695,0.13992499999999997,0.08074477924299515,0.005709518094813266,0.0,0.0,0.0,-0.00018999999999993244,0.0006811020481542864,4.816118769299423e-05
THR 814,R THR 814,0.0,0.0,0.0,-3.500000000000725e-05,0.0001837797594949291,1.2995191418369716e-05,-0.23667000000000007,0.08818345139537281,0.006235511647010243,0.23668500000000012,0.08818659634547632,0.006235734028564711,0.0,0.0,0.0,-2.0000000000095496e-05,0.0006400000000002178,4.525483399595444e-05
ALA 815,R ALA 815,0.0,0.0,0.0,-1.5000000000000568e-05,0.00012155245781143678,8.595056718835867e-06,-0.34227,0.017810028074091967,0.0012593591624313217,0.34227499999999983,0.017762865056066193,0.0012560242334445969,0.0,0.0,0.0,-1.0000000000084386e-05,0.000583009433885962,4.1224992419649386e-05
ILE 816,R ILE 816,0.0,0.0,0.0,-4.000000000000225e-05,0.0001959591794226653,1.38564064605518e-05,-0.4158550000000002,0.03011434832434348,0.0021294059911157017,0.41584999999999994,0.03005840148777155,0.0021254499523631074,0.0,0.0,0.0,-4.500000000001059e-05,0.0006804226627619949,4.811314789120139e-05
GLN 817,R GLN 817,0.0,0.0,0.0,-5.500000000001615e-05,0.0002279802623036269,1.612063894515824e-05,-0.56999,0.17282936642827806,0.012220881698961005,0.5700250000000001,0.17288292100435956,0.012224668579352085,0.0,0.0,0.0,-1.999999999981128e-05,0.0005653317610046129,3.997499218264944e-05
GLU 818,R GLU 818,0.0,0.0,0.0,-2.500000000000169e-05,0.0001561249499599705,1.1039701082910553e-05,51.55782000000002,0.5079347572256162,0.035916411123457594,-51.55766,0.5078420171684621,0.035909853411127464,0.0,0.0,0.0,0.00013500000000071566,0.0006608895520438658,4.673194838655572e-05
LEU 819,R LEU 819,0.0,0.0,0.0,-2.4999999999997247e-05,0.00015612494995994277,1.1039701082908593e-05,-0.4029400000000003,0.022219279916321645,0.00157114035019131,0.4029250000000001,0.022215521038226514,0.0015708745573722379,0.0,0.0,0.0,-4.000000000009995e-05,0.0005817215828897737,4.1133927602393125e-05
PHE 820,R PHE 820,0.0,0.0,0.0,-3.499999999998949e-05,0.00018377975949483585,1.2995191418363123e-05,-0.3452100000000001,0.03084697554056007,0.002181210558382559,0.345135,0.030826397373029446,0.0021797554622020295,0.0,0.0,0.0,-0.0001100000000000545,0.000622816184760735,4.403975476770494e-05
LYS 821,R LYS 821,0.0,0.0,0.0,-4.500000000000059e-05,0.00020730412441628154,1.465861521426924e-05,-51.69003,1.0121558175984096,0.07157022422412497,51.68986499999997,1.0120695760552696,0.07156412602612754,0.0,0.0,0.0,-0.0002100000000005764,0.000644903093496464,4.560153506195317e-05
ARG 822,R ARG 822,0.0,0.0,0.0,-3.0000000000003914e-05,0.00017058722109234206,1.2062338081816392e-05,-50.839399999999976,0.6394065529866216,0.045212870955195564,50.83920999999997,0.6393683256950637,0.04521016787748687,0.0,0.0,0.0,-0.00021999999999877673,0.0006013318551334204,4.252058325083282e-05
ILE 823,R ILE 823,0.0,0.0,0.0,-2.4999999999999466e-05,0.00015612494995995662,1.1039701082909572e-05,-0.3812849999999998,0.01724800785598285,0.0012196183316924318,0.38124000000000025,0.01720617331075526,0.0012166601826306034,0.0,0.0,0.0,-6.999999999973027e-05,0.0006285698051925911,4.4446597170078836e-05
SER 824,R SER 824,0.0,0.0,0.0,0.0,0.0,0.0,-0.3991700000000003,0.09837566314897131,0.006956209851636116,0.3991649999999998,0.09833807896740777,0.006953552248671223,0.0,0.0,0.0,-5.00000000015266e-06,0.0005522454164590555,3.9049647885738716e-05
GLU 825,R GLU 825,0.0,0.0,0.0,-1.5000000000002789e-05,0.00012155245781145478,8.59505671883714e-06,48.27148499999996,0.4843230014968203,0.034246807864302405,-48.271394999999956,0.48437083828411,0.034250190435970676,0.0,0.0,0.0,7.500000000021601e-05,0.0005825590098866689,4.119314263321846e-05
GLN 826,R GLN 826,0.0,0.0,0.0,-3.499999999999615e-05,0.00018377975949487082,1.2995191418365594e-05,-0.52687,0.12360312738761922,0.008740060955165023,0.5268250000000002,0.12364725785475343,0.008743181450421775,0.0,0.0,0.0,-7.99999999998846e-05,0.0005861740355901323,4.144876355212672e-05
PHE 827,R PHE 827,0.0,0.0,0.0,-1.4999999999991686e-05,0.0001215524578113648,8.595056718830778e-06,-0.3138699999999999,0.022969177172898907,0.001624166093723207,0.313885,0.022987208943235055,0.0016254411324313559,0.0,0.0,0.0,1.1546319456101628e-16,0.0005744562646537475,4.0620192023175885e-05
THR 828,R THR 828,0.0,0.0,0.0,-1.5000000000002789e-05,0.00012155245781145478,8.59505671883714e-06,-0.1689500000000001,0.038480092255606786,0.002720953417462351,0.16893499999999992,0.03849897109014751,0.0027222883526548153,0.0,0.0,0.0,-3.0000000000035e-05,0.0005469003565550396,3.867169507534092e-05
ALA 829,R ALA 829,0.0,0.0,0.0,0.0,0.0,0.0,-0.21931000000000012,0.0216901798056162,0.0015337273225706726,0.21932500000000005,0.021689383923937766,0.0015336710452374884,0.0,0.0,0.0,1.4999999999976143e-05,0.0005241898511034912,3.7065819834444525e-05
MET 830,R MET 830,0.0,0.0,0.0,-1.500000000000501e-05,0.00012155245781147278,8.595056718838414e-06,-0.3504600000000003,0.06981481504666326,0.00493665291467802,0.350435,0.06986591282592679,0.004940266073300102,0.0,0.0,0.0,-4.0000000000144365e-05,0.0005642694391866729,3.989987468652266e-05
PHE 831,R PHE 831,0.0,0.0,0.0,-5.00000000000167e-06,7.053367989835297e-05,4.987484335816666e-06,-0.24765499999999993,0.028676226652055388,0.002027715432451077,0.2476199999999999,0.02866000000000091,0.0020265680348807097,0.0,0.0,0.0,-4.000000000031534e-05,0.0006232174580351765,4.406812907305159e-05
ARG 832,R ARG 832,0.0,0.0,0.0,-9.999999999998898e-06,9.949874371065103e-05,7.035623639734369e-06,-46.29114500000002,1.0961340948873166,0.07750838515846001,46.29103500000003,1.096059730932639,0.07750312683279717,0.0,0.0,0.0,-0.00011999999999929401,0.0006446704584516784,4.558508528018222e-05
ARG 833,R ARG 833,0.0,0.0,0.0,-1.9999999999998907e-05,0.00013999999999999234,9.899494936611124e-06,-44.39429000000004,0.6258848343721616,0.04425674106263746,44.394270000000034,0.6257999177836153,0.04425073655307783,0.0,0.0,0.0,-4.0000000002038405e-05,0.0006232174580390847,4.406812907332794e-05
LYS 834,R LYS 834,0.0,0.0,0.0,-5.000000000000005e-06,7.053367989832949e-05,4.9874843358150055e-06,-44.589655000000015,0.5300281652649569,0.03747865098787151,44.58957500000001,0.5299773621341805,0.037475058664043756,0.0,0.0,0.0,-8.499999999884267e-05,0.0005725163753119561,4.0483021132342667e-05
ALA 835,R ALA 835,0.0,0.0,0.0,0.0,0.0,0.0,0.23917,0.017675437759782333,0.0012498421900382845,-0.23913999999999994,0.017650223794615456,0.0012480592934632747,0.0,0.0,0.0,2.9999999999996697e-05,0.0006075360071633748,4.295928304802212e-05
PHE 836,R PHE 836,0.0,0.0,0.0,-1.9999999999997796e-05,0.0001399999999999846,9.899494936610575e-06,0.15173999999999999,0.038962191930126636,0.0027550430123684322,-0.15173999999999996,0.0389618069396172,0.0027550157894284406,0.0,0.0,0.0,-2.0000000000077732e-05,0.0006079473661426913,4.298837052039979e-05
LEU 837,R LEU 837,0.0,0.0,0.0,-9.999999999998898e-06,9.949874371065103e-05,7.035623639734369e-06,0.11530499999999998,0.02836145227240675,0.002005457522611743,-0.11536500000000002,0.02837942520559549,0.0020067284009053,0.0,0.0,0.0,-6.999999999994788e-05,0.0005788782255364086,4.0932871875803014e-05
HIP 838,R HIP 838,0.0,0.0,0.0,-4.999999999997229e-06,7.053367989829033e-05,4.9874843358122365e-06,-43.204785,0.29342571252879585,0.020748331110360604,43.20475999999999,0.2934135688727546,0.02074747242420709,0.0,0.0,0.0,-2.999999999932612e-05,0.000573672380369605,4.056476303387761e-05
TRP 839,R TRP 839,0.0,0.0,0.0,-1.5000000000002789e-05,0.00012155245781145478,8.59505671883714e-06,0.05613500000000001,0.03759862730207047,0.0026586244328599693,-0.05614500000000002,0.0376417849603337,0.0026616761401417753,0.0,0.0,0.0,-2.4999999999977263e-05,0.0005782516753109294,4.088856808448399e-05
TYR 840,R TYR 840,0.0,0.0,0.0,-1.4999999999996128e-05,0.00012155245781140079,8.595056718833323e-06,-0.07288499999999988,0.039073159265664674,0.002762889587913347,0.07285499999999999,0.03909212164874148,0.0027642304308794535,0.0,0.0,0.0,-4.49999999998596e-05,0.0005412716508371425,3.827368547709807e-05
THR 841,R THR 841,0.0,0.0,0.0,-9.999999999996679e-06,9.949874371062894e-05,7.035623639732807e-06,0.02809999999999974,0.09289305679112965,0.0065685310382154844,-0.028064999999999996,0.09284428240338764,0.0065650821681834245,0.0,0.0,0.0,2.4999999999772983e-05,0.0005425633603550833,3.836502313304398e-05
GLY 842,R GLY 842,0.0,0.0,0.0,-4.999999999999449e-06,7.053367989832165e-05,4.9874843358144515e-06,-0.04014999999999997,0.031251839945833526,0.002209838795025551,0.040139999999999974,0.031212824287462314,0.002207079971364877,0.0,0.0,0.0,-1.500000000000501e-05,0.0005047524145558288,3.569138551527099e-05
GLU 843,R GLU 843,0.0,0.0,0.0,-9.999999999996679e-06,9.949874371062894e-05,7.035623639732807e-06,45.83627499999999,0.268529717862053,0.018987918445036802,-45.836090000000006,0.2685023312737096,0.018985981920803686,0.0,0.0,0.0,0.00017499999999841975,0.0006036348233827687,4.268342769742997e-05
GLY 844,R GLY 844,0.0,0.0,0.0,0.0,0.0,0.0,0.15038,0.056544633697637424,0.0039983093927308784,-0.15039499999999997,0.05655739540502203,0.003999211781713996,0.0,0.0,0.0,-1.4999999999996128e-05,0.0005520643078482149,3.903684157305305e-05
MET 845,R MET 845,0.0,0.0,0.0,-1.5000000000000568e-05,0.00012155245781143678,8.595056718835867e-06,-0.29039999999999994,0.07524048112552197,0.0053203054423595015,0.2904099999999999,0.07515392138804222,0.005314184744624536,0.0,0.0,0.0,-5.000000000047189e-06,0.0005787702480260165,4.092523671282163e-05
ASP 846,R ASP 846,0.0,0.0,0.0,-1.5000000000000568e-05,0.00012155245781143678,8.595056718835867e-06,46.69895999999998,0.5316003559091836,0.03758982165445659,-46.69882500000001,0.53152151826158,0.037584246990933254,0.0,0.0,0.0,0.0001199999999975887,0.0005793099343198314,4.0963398296628623e-05
GLU 847,R GLU 847,0.0,0.0,0.0,-2.4999999999999466e-05,0.00015612494995995662,1.1039701082909572e-05,45.52913500000002,0.3021725943445344,0.02136682905497521,-45.52895000000003,0.30214102253359215,0.021364596590814047,0.0,0.0,0.0,0.00016000000000033766,0.0006200000000010079,4.384062043363721e-05
MET 848,R MET 848,0.0,0.0,0.0,0.0,0.0,0.0,0.20334000000000013,0.10052917188557721,0.007108485914735967,-0.20337500000000008,0.10055020822952045,0.00710997340888133,0.0,0.0,0.0,-3.499999999995396e-05,0.0006031376294014,4.2648270773850874e-05
GLU 849,R GLU 849,0.0,0.0,0.0,-3.5000000000003365e-05,0.00018377975949490874,1.2995191418368276e-05,49.893275,0.5720782633301154,0.0404520419370148,-49.892965,0.5719936833349963,0.04044606122820466,0.0,0.0,0.0,0.00027500000000031834,0.000623999198716753,4.41234064867588e-05
PHE 850,R PHE 850,0.0,0.0,0.0,-1.9999999999997796e-05,0.0001399999999999846,9.899494936610575e-06,0.2992900000000001,0.03770856533998541,0.0026663982260719692,-0.29927999999999993,0.037748133728703004,0.002669196133670253,0.0,0.0,0.0,-1.0000000000136566e-05,0.000616360284249257,4.358325366467176e-05
THR 851,R THR 851,0.0,0.0,0.0,-3.000000000000058e-05,0.00017058722109232315,1.2062338081815055e-05,0.24785000000000015,0.10182262764238609,0.0071999470484164,-0.24783500000000008,0.10182577166415127,0.0072001693643274365,0.0,0.0,0.0,-1.4999999999831815e-05,0.000628311228612026,4.442831304472147e-05
GLU 852,R GLU 852,0.0,0.0,0.0,-2.5000000000006127e-05,0.00015612494995999822,1.1039701082912514e-05,51.790995,0.5059114398545329,0.03577334098009904,-51.79071,0.5058458420313467,0.03576870251353844,0.0,0.0,0.0,0.00026000000000067305,0.0005936328831862047,4.19761837236287e-05
ALA 853,R ALA 853,0.0,0.0,0.0,-1.4999999999996128e-05,0.00012155245781140079,8.595056718833323e-06,0.34060499999999977,0.02352570880972803,0.0016635188231578792,-0.34064499999999986,0.023526771452965257,0.0016635939633817816,0.0,0.0,0.0,-5.5000000000022255e-05,0.0005761727171603239,4.074156354387436e-05
GLU 854,R GLU 854,0.0,0.0,0.0,-2.0000000000002238e-05,0.00014000000000001568,9.899494936612774e-06,50.186645,0.494023217039363,0.03493271668321271,-50.18648,0.49398757028910784,0.034930196077329445,0.0,0.0,0.0,0.0001449999999982765,0.0005421946145077746,3.8338948864127344e-05
SER 855,R SER 855,0.0,0.0,0.0,-2.4999999999999466e-05,0.00015612494995995662,1.1039701082909572e-05,0.32819000000000015,0.10728216953436386,0.007585994957815352,-0.3281499999999999,0.10725729578914442,0.007584236118423534,0.0,0.0,0.0,1.5000000000136849e-05,0.0006039660586491465,4.2706849567732354e-05
ASN 856,R ASN 856,0.0,0.0,0.0,-2.9999999999993367e-05,0.00017058722109228208,1.2062338081812151e-05,0.7203449999999996,0.09953967035810621,0.0070385175907290475,-0.7202849999999996,0.09953147127919312,0.007037937828299155,0.0,0.0,0.0,2.9999999999503758e-05,0.0005992495306628966,4.237334067545901e-05
MET 857,R MET 857,0.0,0.0,0.0,-3.000000000001002e-05,0.00017058722109237679,1.2062338081818848e-05,0.3967150000000004,0.1427850614560211,0.010096428520769045,-0.3966950000000002,0.14273434055965603,0.010092842011792285,0.0,0.0,0.0,-9.999999999933395e-06,0.0005830094338859438,4.12249924196481e-05
ASN 858,R ASN 858,0.0,0.0,0.0,-2.9999999999998917e-05,0.00017058722109231366,1.2062338081814384e-05,0.3276200000000007,0.12224044175312967,0.008643704529887717,-0.32765000000000005,0.12227030506218585,0.008645816184721947,0.0,0.0,0.0,-6.00000000000378e-05,0.0006135144660068298,4.3382023926947296e-05
ASP 859,R ASP 859,0.0,0.0,0.0,-3.000000000000336e-05,0.0001705872210923389,1.2062338081816168e-05,54.747869999999985,0.3805558344067674,0.026909361112913005,-54.747474999999994,0.38043156989892557,0.02690057428529743,0.0,0.0,0.0,0.0003650000000003217,0.0006097335483661424,4.3114672676663504e-05
LEU 860,R LEU 860,0.0,0.0,0.0,-2.9999999999992255e-05,0.00017058722109227577,1.2062338081811704e-05,0.365105,0.0331721867684352,0.0023456278210747194,-0.3650499999999999,0.03318037823774909,0.0023462070454246925,0.0,0.0,0.0,2.4999999999941735e-05,0.0006359048670988646,4.496526437151374e-05
VAL 861,R VAL 861,0.0,0.0,0.0,-1.000000000000334e-05,9.949874371069522e-05,7.035623639737493e-06,0.36884,0.043395672595317146,0.003068537436629998,-0.3688299999999996,0.043462410195479945,0.003073256497593521,0.0,0.0,0.0,1.27675647831893e-17,0.0006000000000001934,4.242640687120652e-05
SER 862,R SER 862,0.0,0.0,0.0,-1.9999999999999463e-05,0.00013999999999999622,9.899494936611397e-06,0.20721,0.12421363008945537,0.008783230015205127,-0.20728000000000002,0.12427518497270484,0.008787582602741211,0.0,0.0,0.0,-8.999999999992848e-05,0.0005494542747126615,3.885228436012591e-05
GLU 863,R GLU 863,0.0,0.0,0.0,-5.5000000000005043e-05,0.0002279802623035809,1.612063894515499e-05,58.875880000000016,0.4982396668248642,0.03523086470679876,-58.87523000000004,0.49816068401111463,0.03522527977847881,0.0,0.0,0.0,0.0005950000000004252,0.0006862761834723719,4.8527054310013746e-05
TYR 864,R TYR 864,0.0,0.0,0.0,-0.00010999999999999676,0.00031288975694323114,2.2124646889836938e-05,0.21767499999999984,0.06719277769969006,0.004751246875821107,-0.21767500000000012,0.06729100515670662,0.004758192605916619,0.0,0.0,0.0,-0.00011000000000025157,0.0006541406576573942,4.625472948793713e-05
GLN 865,R GLN 865,0.0,0.0,0.0,-5.49999999999945e-05,0.00022798026230353718,1.6120638945151895e-05,0.1687150000000005,0.2169366814879399,0.015339739856822847,-0.16865500000000005,0.21691285341122596,0.015338054957360141,0.0,0.0,0.0,5.0000000009120525e-06,0.0005873457244252797,4.1531614464204046e-05
GLN 866,R GLN 866,0.0,0.0,0.0,-7.999999999999563e-05,0.00027129319932499594,1.918332609324983e-05,0.1832749999999991,0.4157932050611209,0.02940101948700073,-0.18331499999999998,0.41577149466383584,0.029399484330086476,0.0,0.0,0.0,-0.00012000000000071509,0.0006523802572113351,4.613025037863591e-05
TYR 867,R TYR 867,0.0,0.0,0.0,-0.00015999999999999681,0.00036660605559645995,2.5922962793630927e-05,0.23362499999999983,0.13655220384526928,0.009655698932495765,-0.23361,0.13655042255518648,0.009655572976266085,0.0,0.0,0.0,-0.00014500000000003816,0.0007238611745355905,5.118471451517751e-05
GLN 868,R GLN 868,0.0,0.0,0.0,-4.5000000000001704e-05,0.00020730412441628666,1.4658615214269603e-05,0.2603399999999995,0.1983549706964766,0.014025814486153752,-0.26038999999999984,0.19842869726932139,0.014031027742114972,0.0,0.0,0.0,-9.500000000048914e-05,0.0006131680030789424,4.3357525298373395e-05
ASP 869,R ASP 869,0.0,0.0,0.0,-5.4999999999996715e-05,0.0002279802623035464,1.612063894515255e-05,114.48983000000003,1.6919866994441746,0.11964152688544206,-114.489475,1.6919536575697034,0.1196391904720919,0.0,0.0,0.0,0.0003000000000042746,0.0008124038404709738,5.744562646590197e-05
gtp 870,R gtp 870,0.0,0.0,0.0,-6.499999999998841e-05,0.000246525860712377,1.7432010784757207e-05,193.88975499999992,1.0781542584480381,0.07623701873137613,-193.88884000000004,1.0780501446541089,0.07622965677440588,0.0,0.0,0.0,0.0008499999999969532,0.0006689544080162825,4.7302219821294585e-05
Mg+ 871,R Mg+ 871,0.0,0.0,0.0,0.0,0.0,0.0,-96.22698999999999,0.5313135137570695,0.03756953885136758,96.226465,0.5312861082103453,0.0375676009865745,0.0,0.0,0.0,-0.000524999999998954,0.0005825590098932677,4.119314263368506e-05
MET 872,L MET   1,0.0,0.0,0.0,-1.9999999999997796e-05,0.0001399999999999846,9.899494936610575e-06,-45.762354999999985,0.23145366486078628,0.01636624559535405,45.762204999999966,0.23137297374485288,0.01636053987182825,0.0,0.0,0.0,-0.00017000000000003013,0.0005840376700187799,4.129769969386704e-05
ARG 873,L ARG   2,0.0,0.0,0.0,-2.4999999999999954e-05,0.00015612494995995968,1.1039701082909789e-05,-45.45779,0.269183275670947,0.019034131960893444,45.457665,0.2691850530318675,0.01903425763928939,0.0,0.0,0.0,-0.00015000000000426895,0.0006538348415305826,4.623310502223066e-05
GLU 874,L GLU   3,0.0,0.0,0.0,-3.499999999998949e-05,0.00018377975949483585,1.2995191418363123e-05,47.190110000000004,0.2694992910921942,0.019056477625625786,-47.189994999999996,0.2695099348353384,0.019057230251921232,0.0,0.0,0.0,7.999999999938723e-05,0.0005946427498926067,4.204759208324783e-05
CYS 875,L CYS   4,0.0,0.0,0.0,-4.999999999997229e-06,7.053367989829033e-05,4.9874843358122365e-06,-0.12882499999999994,0.04287195324451652,0.003031504886191024,0.12881999999999996,0.042844808320262155,0.003029585450189518,0.0,0.0,0.0,-1.0000000000061072e-05,0.0005476312628037262,3.872337795182671e-05
ILE 876,L ILE   5,0.0,0.0,0.0,-4.5000000000001704e-05,0.00020730412441628666,1.4658615214269603e-05,-0.1314299999999999,0.043017730065637014,0.0030418128640664357,0.13144500000000003,0.04297344499804488,0.0030386814369064655,0.0,0.0,0.0,-3.000000000010772e-05,0.000631743618883704,4.4671019688399694e-05
SER 877,L SER   6,0.0,0.0,0.0,-2.000000000000002e-05,0.00014000000000000012,9.899494936611673e-06,-0.037475000000000105,0.08427039441583269,0.005958816734470026,0.03750999999999999,0.08421128131076028,0.005954636806724657,0.0,0.0,0.0,1.4999999999884064e-05,0.0006039660586490609,4.27068495677263e-05
ILE 878,L ILE   7,0.0,0.0,0.0,-5.499999999999838e-05,0.00022798026230355328,1.6120638945153034e-05,-0.17284499999999992,0.03827520052200939,0.002706465384038772,0.17281500000000002,0.038271017428335614,0.002706169594648466,0.0,0.0,0.0,-8.500000000014828e-05,0.0006839407869105755,4.8361916835453145e-05
HID 879,L HID   8,0.0,0.0,0.0,-6.500000000002615e-05,0.0002465258607125202,1.743201078476733e-05,-0.1915350000000001,0.05451833430140744,0.003855028388352036,0.19149000000000002,0.05453943435716922,0.0038565203876032928,0.0,0.0,0.0,-0.00011000000000021881,0.0006541406576573005,4.6254729487930506e-05
VAL 880,L VAL   9,0.0,0.0,0.0,-4.499999999999504e-05,0.00020730412441625598,1.4658615214267433e-05,-0.16211000000000006,0.03806596774022667,0.0026916703921542637,0.16201499999999988,0.03807472619730889,0.0026922897085938204,0.0,0.0,0.0,-0.0001400000000000354,0.0005919459434780637,4.1856899072920754e-05
GLY 881,L GLY  10,0.0,0.0,0.0,-4.000000000000004e-05,0.0001959591794226544,1.3856406460551029e-05,-0.5445100000000003,0.027738238949143755,0.0019613896859112362,0.5444700000000001,0.0277971059644676,0.0019655522124836064,0.0,0.0,0.0,-8.000000000001562e-05,0.0005688585061331667,4.022437072224114e-05
GLN 882,L GLN  11,0.0,0.0,0.0,-0.00018499999999996853,0.0003882975663070125,2.7456784225392158e-05,-0.25951999999999975,0.19452945689535003,0.01375530981112382,0.25948499999999997,0.19452902039284523,0.013755278945735704,0.0,0.0,0.0,-0.00022000000000009124,0.0006867313885354892,4.855924216870981e-05
ALA 883,L ALA  12,0.0,0.0,0.0,-5.499999999999172e-05,0.00022798026230352566,1.6120638945151082e-05,-0.27378500000000006,0.041135249786527106,0.00290870140698558,0.27381000000000005,0.04113470432615177,0.002908662837112553,0.0,0.0,0.0,-2.9999999999984138e-05,0.0006396092557178532,4.5227204202777455e-05
GLY 884,L GLY  13,0.0,0.0,0.0,-3.4999999999998364e-05,0.00018377975949488248,1.299519141836642e-05,-0.3757999999999999,0.023539966015271828,0.001664526959829958,0.37573999999999985,0.023621016066207513,0.001670258063893172,0.0,0.0,0.0,-9.500000000006948e-05,0.0005966364051916597,4.2188564801378725e-05
VAL 885,L VAL  14,0.0,0.0,0.0,-8.500000000000174e-05,0.00027888169534769254,1.9719913792915422e-05,-0.44599499999999964,0.033131631034409165,0.0023427600976201387,0.44594500000000004,0.03311664196442625,0.0023417002103172787,0.0,0.0,0.0,-0.00013499999999991297,0.000697692625731385,4.933431868385102e-05
GLN 886,L GLN  15,0.0,0.0,0.0,-9.500000000000064e-05,0.00029321493822791694,2.073342711661547e-05,-0.28478999999999993,0.3427561172320632,0.02423651747879631,0.284745,0.3426347763654471,0.024227937383834382,0.0,0.0,0.0,-0.00014000000000010003,0.0006167657578034705,4.361192497464938e-05
ILE 887,L ILE  16,0.0,0.0,0.0,-6.999999999999673e-05,0.0002551470164434495,1.804161855266787e-05,-0.26490500000000006,0.03220661383939673,0.0022773515044893933,0.264925,0.03221815288001443,0.0022781674378763096,0.0,0.0,0.0,-5.000000000027427e-05,0.0006062177826488635,4.2866070498688395e-05
GLY 888,L GLY  17,0.0,0.0,0.0,-5.499999999999172e-05,0.00022798026230352566,1.6120638945151082e-05,-0.3963499999999999,0.022252134729054244,0.0015734635362790934,0.3963900000000001,0.022233036229896256,0.0015721130684525834,0.0,0.0,0.0,-1.499999999999141e-05,0.0006440302787911944,4.553981774227163e-05
ASN 889,L ASN  18,0.0,0.0,0.0,-0.00011500000000001175,0.00031902194281901807,2.2558257911463467e-05,-0.6655550000000002,0.10963114053497873,0.0077520922901498845,0.6655049999999999,0.10958448783929359,0.0077487934464019245,0.0,0.0,0.0,-0.00016500000000061022,0.0006463551655245611,4.5704212059737054e-05
ALA 890,L ALA  19,0.0,0.0,0.0,-2.9999999999994475e-05,0.0001705872210922884,1.2062338081812597e-05,-0.3090599999999999,0.024479509799013886,0.0017309627379005258,0.3089849999999999,0.02443654588930282,0.0017279247307102276,0.0,0.0,0.0,-0.00010499999999996067,0.000619657163276614,4.3816378216371344e-05
CYS 891,L CYS  20,0.0,0.0,0.0,-6.500000000000838e-05,0.0002465258607124528,1.7432010784762564e-05,-0.40763499999999986,0.03236266019659186,0.0022883856482246072,0.40756499999999996,0.03233026097946023,0.0022860946776107156,0.0,0.0,0.0,-0.0001349999999999474,0.0006056195175191218,4.2823766765669614e-05
TRP 892,L TRP  21,0.0,0.0,0.0,-5.0000000000007815e-05,0.00021794494717706776,1.541103500742485e-05,-0.4992449999999999,0.039156927548012616,0.002768812899963005,0.4992200000000001,0.03917131093032127,0.00276982995867969,0.0,0.0,0.0,-7.50000000000739e-05,0.0005651327277728989,3.9960918407866796e-05
GLU 893,L GLU  22,0.0,0.0,0.0,-6.499999999999284e-05,0.0002465258607123938,1.7432010784758393e-05,53.70261500000001,0.5224527794679085,0.03694299032115179,-53.70212000000001,0.5223799245752341,0.03693783870228652,0.0,0.0,0.0,0.000429999999999211,0.0006442825467156704,4.555765577827891e-05
LEU 894,L LEU  23,0.0,0.0,0.0,-4.499999999999283e-05,0.00020730412441624573,1.465861521426671e-05,-0.29220999999999997,0.026909030082854297,0.0019027557646739076,0.29217499999999996,0.026993043085209688,0.0019086963810412416,0.0,0.0,0.0,-7.999999999995344e-05,0.0006029925372672986,4.263801121065888e-05
TYR 895,L TYR  24,0.0,0.0,0.0,-6.000000000002448e-05,0.00023748684174085524,1.6792855623753517e-05,-0.21763500000000013,0.025267603269799436,0.0017866893616406562,0.21768500000000007,0.025299718871955843,0.0017889602776473246,0.0,0.0,0.0,-1.0000000000018327e-05,0.0006323764701505261,4.4715769030624935e-05
CYS 896,L CYS  25,0.0,0.0,0.0,-1.9999999999997796e-05,0.0001399999999999846,9.899494936610575e-06,-0.33719499999999974,0.03592835892439531,0.0025405186232344136,0.3371549999999999,0.035906280439499685,0.0025389574385956113,0.0,0.0,0.0,-5.9999999999895694e-05,0.0006452906321960327,4.56289381861969e-05
LEU 897,L LEU  26,0.0,0.0,0.0,-3.500000000000003e-05,0.00018377975949489123,1.2995191418367038e-05,-0.2851650000000001,0.024224941176400238,0.0017129620179677828,0.28521499999999983,0.024215878571715883,0.0017123211950450306,0.0,0.0,0.0,1.4999999999878998e-05,0.0006593747037915356,4.6624832439386593e-05
GLU 898,L GLU  27,0.0,0.0,0.0,-2.500000000000502e-05,0.00015612494995999128,1.1039701082912023e-05,48.03807499999999,0.3156005851969664,0.022316331393921765,-48.03796499999996,0.3156059469960237,0.022316710530369044,0.0,0.0,0.0,8.49999999995532e-05,0.0005897245119530036,4.16998201433896e-05
HIP 899,L HIP  28,0.0,0.0,0.0,-1.0000000000002229e-05,9.949874371068417e-05,7.035623639736712e-06,-46.81287999999999,0.2868048388715483,0.020280164644318692,46.81273500000001,0.28672004599466977,0.02027416888249498,0.0,0.0,0.0,-0.00015500000000159275,0.0006090771708097203,4.306825977454703e-05
GLY 900,L GLY  29,0.0,0.0,0.0,-2.4999999999999466e-05,0.00015612494995995662,1.1039701082909572e-05,-0.10282499999999999,0.051401890772616615,0.003634662553112743,0.10286500000000003,0.051437892404335495,0.0036372082529049633,0.0,0.0,0.0,1.5000000000013058e-05,0.0005956299186576422,4.211739545604105e-05
ILE 901,L ILE  30,0.0,0.0,0.0,-2.4999999999997247e-05,0.00015612494995994277,1.1039701082908593e-05,0.15521500000000002,0.04208929525425691,0.0029761626089647836,-0.1551999999999999,0.042080755696636905,0.0029755587710546395,0.0,0.0,0.0,-9.99999999995893e-06,0.0006244197306299625,4.415314258351238e-05
GLN 902,L GLN  31,0.0,0.0,0.0,-2.999999999999614e-05,0.00017058722109229786,1.2062338081813266e-05,-0.006430000000000468,0.23559071522451905,0.01665877923198462,0.006339999999999977,0.23553565420122702,0.016654885829689735,0.0,0.0,0.0,-0.00012000000000073286,0.0006523802572113318,4.613025037863568e-05
PRO 903,L PRO  32,0.0,0.0,0.0,-4.0000000000008914e-05,0.00019595917942269792,1.3856406460554105e-05,0.03529999999999997,0.06101278554532645,0.00431425543981809,-0.03535500000000002,0.06098630153567277,0.004312382737536177,0.0,0.0,0.0,-9.500000000005393e-05,0.0006131680030793285,4.33575252984007e-05
ASP 904,L ASP  33,0.0,0.0,0.0,-2.000000000000002e-05,0.00014000000000000012,9.899494936611673e-06,49.82389000000002,0.506410335495373,0.03580861822917328,-49.82356000000002,0.5063573603671514,0.03580487232193331,0.0,0.0,0.0,0.00030999999999970385,0.0006114736298489849,4.323771501829701e-05
GLY 905,L GLY  34,0.0,0.0,0.0,-1.5000000000002789e-05,0.00012155245781145478,8.59505671883714e-06,-0.1779650000000001,0.03634671615153095,0.0025701009464610147,0.17800500000000008,0.0364129781122059,0.002574786374633812,0.0,0.0,0.0,2.4999999999936186e-05,0.000578251675311125,4.088856808449782e-05
GLN 906,L GLN  35,0.0,0.0,0.0,-1.9999999999997796e-05,0.0001399999999999846,9.899494936610575e-06,0.1975950000000001,0.2010342034953245,0.014215264854198028,-0.19756999999999983,0.2010530405141888,0.014216596832575656,0.0,0.0,0.0,5.000000000059401e-06,0.0005787702480255658,4.092523671278976e-05
MET 907,L MET  36,0.0,0.0,0.0,-5.00000000000167e-06,7.053367989835297e-05,4.987484335816666e-06,-0.09243000000000005,0.10833635170154102,0.007660536893717041,0.09246499999999992,0.10836788627171799,0.0076627667245584355,0.0,0.0,0.0,2.9999999999894555e-05,0.0006237788069501278,4.4107822435488964e-05
PRO 908,L PRO  37,0.0,0.0,0.0,-3.999999999999559e-05,0.00019595917942263265,1.385640646054949e-05,0.123095,0.05254622702915987,0.0037155793458086795,-0.12310499999999996,0.05249765685247292,0.003712144915678803,0.0,0.0,0.0,-4.999999999998117e-05,0.000589491306127418,4.1683330001321226e-05
SER 909,L SER  38,0.0,0.0,0.0,0.0,0.0,0.0,0.09871999999999989,0.11628229271905517,0.008222399771356302,-0.09869499999999999,0.11636542431066026,0.00822827806257178,0.0,0.0,0.0,2.499999999995256e-05,0.0006514407110398161,4.6063814431724015e-05
ASP 910,L ASP  39,0.0,0.0,0.0,-1.5000000000003344e-05,0.00012155245781145928,8.595056718837458e-06,44.65779,0.8908937624096414,0.06299570207166542,-44.65776000000001,0.8908581325885725,0.0629931826628564,0.0,0.0,0.0,1.4999999997655777e-05,0.0005956299186549679,4.211739545585195e-05
LYS 911,L LYS  40,0.0,0.0,0.0,-2.500000000000002e-05,0.00015612494995996009,1.1039701082909817e-05,-44.358195000000016,1.4198568121372943,0.10039903801761947,44.35813000000001,1.41982618411529,0.1003968722894141,0.0,0.0,0.0,-8.999999999886654e-05,0.0006179805822187143,4.3697826032846364e-05
THR 912,L THR  41,0.0,0.0,0.0,-1.9999999999999446e-05,0.00013999999999999614,9.899494936611392e-06,0.06274999999999992,0.06319096058772966,0.0044682756741275505,-0.062755,0.06319766589835418,0.004468749811188806,0.0,0.0,0.0,-2.500000000022151e-05,0.0006118619125259552,4.3265170749687305e-05
ILE 913,L ILE  42,0.0,0.0,0.0,-4.999999999999449e-06,7.053367989832165e-05,4.9874843358144515e-06,0.04361000000000002,0.07347984689695526,0.005195809802138636,-0.043599999999999965,0.07354100896778609,0.005200134613642225,0.0,0.0,0.0,4.999999999917293e-06,0.0005787702480257816,4.0925236712805016e-05
GLY 914,L GLY  43,0.0,0.0,0.0,0.0,0.0,0.0,0.18611,0.1297756830072568,0.00917652654875471,-0.18617,0.12979553574757502,0.009177930349485124,0.0,0.0,0.0,-6.00000000000378e-05,0.0005444263035526076,3.849675310983746e-05
GLY 915,L GLY  44,0.0,0.0,0.0,-5.0000000000005595e-06,7.053367989833732e-05,4.9874843358155595e-06,-0.03878999999999999,0.1603416224815005,0.011337864856312238,0.03878500000000002,0.16036489258874592,0.011339510301375455,0.0,0.0,0.0,-9.999999999978915e-06,0.000640234332100412,4.5271403777664144e-05
GLY 916,L GLY  45,0.0,0.0,0.0,-5.0000000000005595e-06,7.053367989833732e-05,4.9874843358155595e-06,0.11352000000000001,0.16561814393356786,0.01171097126629555,-0.1134400000000001,0.16564509168701613,0.011712876760215651,0.0,0.0,0.0,7.499999999998286e-05,0.000582559009886512,4.1193142633207366e-05
ASP 917,L ASP  46,0.0,0.0,0.0,-1.5000000000001124e-05,0.0001215524578114413,8.595056718836186e-06,45.21156999999998,0.43804728637760376,0.030974620667796916,-45.21144499999998,0.43803065757681303,0.030973444834016706,0.0,0.0,0.0,0.00010999999999981469,0.0005898304841211983,4.170731350726435e-05
ASP 918,L ASP  47,0.0,0.0,0.0,-2.0000000000001126e-05,0.0001400000000000079,9.899494936612224e-06,44.689155,0.2921201139506243,0.020656011349547344,-44.68908000000003,0.2920717096821856,0.020652588650902203,0.0,0.0,0.0,5.4999999997704665e-05,0.0005847862857490218,4.135063481980274e-05
SER 919,L SER  48,0.0,0.0,0.0,-9.999999999998898e-06,9.949874371065103e-05,7.035623639734369e-06,0.25877000000000017,0.037485691937056524,0.0026506386966162554,-0.25884999999999997,0.03750609950394689,0.002652081729509825,0.0,0.0,0.0,-8.999999999995664e-05,0.0006098360435395894,4.3121920179881825e-05
PHE 920,L PHE  49,0.0,0.0,0.0,-2.4999999999990586e-05,0.00015612494995990116,1.103970108290565e-05,0.18277000000000007,0.020165244853459503,0.0014258981380168342,-0.18279500000000012,0.020148522898713085,0.0014247157172572456,0.0,0.0,0.0,-5.0000000000141044e-05,0.0005634713834794725,3.984344362629006e-05
ASN 921,L ASN  50,0.0,0.0,0.0,-1.9999999999997796e-05,0.0001399999999999846,9.899494936610575e-06,0.28148,0.15859504910305358,0.011214363468338267,-0.28145,0.15858290418579163,0.011213504693002979,0.0,0.0,0.0,1.000000000054513e-05,0.000624419730629811,4.415314258350167e-05
THR 922,L THR  51,0.0,0.0,0.0,0.0,0.0,0.0,0.23058999999999993,0.06348072069534148,0.004488764807828517,-0.2305299999999999,0.06346321060267957,0.004487526657302472,0.0,0.0,0.0,6.000000000002448e-05,0.0005885575587822375,4.161730409335201e-05
PHE 923,L PHE  52,0.0,0.0,0.0,-5.000000000000338e-05,0.00021794494717704838,1.541103500742348e-05,0.21404499999999987,0.018344017417131223,0.0012971179109857623,-0.214015,0.01832006481975379,0.001295424206582501,0.0,0.0,0.0,-1.99999999998024e-05,0.0005741080037760897,4.0595566260354504e-05
PHE 924,L PHE  53,0.0,0.0,0.0,-1.4999999999991686e-05,0.0001215524578113648,8.595056718830778e-06,-0.22174,0.02401129734104383,0.0016978551174938608,0.2217650000000001,0.024051190718964232,0.0017006760052990563,0.0,0.0,0.0,1.0000000000145448e-05,0.0005999166608787276,4.242051390541387e-05
SER 925,L SER  54,0.0,0.0,0.0,-1.9999999999997796e-05,0.0001399999999999846,9.899494936610575e-06,-0.18767000000000011,0.08597715452374537,0.0060795028990864,0.18769,0.08599223162588604,0.006080569011202831,0.0,0.0,0.0,-3.2751579226442116e-17,0.0006324555320337694,4.472135955000241e-05
GLU 926,L GLU  55,0.0,0.0,0.0,-3.0000000000000028e-05,0.00017058722109231995,1.2062338081814828e-05,47.321190000000016,0.397650303532556,0.028118122616875924,-47.32096500000002,0.39762799671724053,0.028116545286838303,0.0,0.0,0.0,0.000195000000000789,0.0006139828987829966,4.341514712620305e-05
THR 927,L THR  56,0.0,0.0,0.0,0.0,0.0,0.0,-0.4716100000000003,0.06991321691926207,0.004943610977817627,0.4715049999999995,0.06982742996130076,0.004937544923846447,0.0,0.0,0.0,-0.00010500000000016829,0.0006033034062559766,4.265999296765436e-05
GLY 928,L GLY  57,0.0,0.0,0.0,-1.000000000000001e-05,9.949874371066208e-05,7.03562363973515e-06,-0.26575499999999996,0.038063170847947275,0.0026914726220045627,0.26578000000000007,0.03806995665876156,0.002691952451288826,0.0,0.0,0.0,1.4999999999978364e-05,0.0005698903403287065,4.0297332417913776e-05
ALA 929,L ALA  58,0.0,0.0,0.0,-2.500000000000002e-05,0.0001561249499599601,1.1039701082909819e-05,-0.1334300000000001,0.06491775643073287,0.004590378579158782,0.13339500000000007,0.06496375123867129,0.004593630903218044,0.0,0.0,0.0,-6.000000000005112e-05,0.0006053098380167164,4.280186911805508e-05
GLY 930,L GLY  59,0.0,0.0,0.0,-1.4999999999999458e-05,0.0001215524578114278,8.595056718835232e-06,-0.084905,0.04973767158804284,0.003516984486033457,0.08488,0.049686976160760676,0.0035133997779928203,0.0,0.0,0.0,-3.99999999999534e-05,0.0005553377350765468,3.9268307832140465e-05
LYS 931,L LYS  60,0.0,0.0,0.0,-3.0000000000001136e-05,0.00017058722109232626,1.2062338081815275e-05,-49.520544999999984,0.9039328005864045,0.06391770130315938,49.520234999999985,0.9039278177903383,0.0639173489662706,0.0,0.0,0.0,-0.00034000000000041554,0.0005868560300459291,4.149698784256928e-05
HIP 932,L HIP  61,0.0,0.0,0.0,-1.9999999999997796e-05,0.0001399999999999846,9.899494936610575e-06,-47.446794999999966,0.23722662788846946,0.01677445572579545,47.44658999999995,0.23721338896802657,0.016773519592753375,0.0,0.0,0.0,-0.00022500000000164278,0.0005517019122680609,3.901121633583316e-05
VAL 933,L VAL  62,0.0,0.0,0.0,-2.0000000000004457e-05,0.00014000000000003119,9.89949493661387e-06,-0.2529199999999999,0.027274046271135527,0.0019285663068715601,0.25296,0.02717716688692864,0.0019217158999185735,0.0,0.0,0.0,2.00000000000157e-05,0.0005996665740223283,4.2402830094209304e-05
PRO 934,L PRO  63,0.0,0.0,0.0,-2.4999999999999466e-05,0.00015612494995995662,1.1039701082909572e-05,0.158645,0.03664121961671043,0.0025909254861921495,-0.15863999999999995,0.03667860957015705,0.0025935693551551848,0.0,0.0,0.0,-2.0000000000051088e-05,0.0005653317610042272,3.997499218262216e-05
ARG 935,L ARG  64,0.0,0.0,0.0,-4.0000000000004476e-05,0.0001959591794226762,1.385640646055257e-05,-48.98936,0.28469243123222887,0.020130794867679387,48.989169999999994,0.2845781809995622,0.020122716156252315,0.0,0.0,0.0,-0.00022999999999981924,0.0006140846847137016,4.342234447838614e-05
ALA 936,L ALA  65,0.0,0.0,0.0,-4.000000000000225e-05,0.0001959591794226653,1.38564064605518e-05,-0.08799500000000009,0.036829810955257274,0.0026042609076281013,0.08799999999999997,0.03680869462504765,0.0026027677575996013,0.0,0.0,0.0,-3.499999999999587e-05,0.0006275149400612191,4.437200694131579e-05
VAL 937,L VAL  66,0.0,0.0,0.0,-5.500000000001059e-05,0.00022798026230360388,1.6120638945156612e-05,-0.13722999999999988,0.042786178843173144,0.003025439720106812,0.13720000000000002,0.042704566500551135,0.003019668856017158,0.0,0.0,0.0,-8.499999999984315e-05,0.0006227158260393993,4.4032658334464174e-05
PHE 938,L PHE  67,0.0,0.0,0.0,-0.000114999999999994,0.0003190219428189688,2.2558257911459984e-05,0.013649999999999917,0.04476178615739103,0.003165136252991333,-0.013595000000000008,0.04481317858621498,0.0031687702464836395,0.0,0.0,0.0,-5.999999999994898e-05,0.0006374950980203799,4.507771067833934e-05
VAL 939,L VAL  68,0.0,0.0,0.0,-9.49999999999851e-05,0.00029321493822786896,2.0733427116612077e-05,-0.14359999999999978,0.052128015500304506,0.0036860073250062774,0.14354499999999998,0.052101036218102297,0.0036840996016666047,0.0,0.0,0.0,-0.00014999999999976477,0.0005979130371552279,4.227883631323058e-05
ASP 940,L ASP  69,0.0,0.0,0.0,-0.00011500000000000732,0.00031902194281900576,2.2558257911462596e-05,61.70201500000001,0.44890121939469235,0.031742109631689705,-61.700385000000004,0.4486620295691212,0.03172519635692449,0.0,0.0,0.0,0.0015150000000002705,0.0006780671058224916,4.794658486266201e-05
LEU 941,L LEU  70,0.0,0.0,0.0,-0.00020000000000000684,0.00040000000000001373,2.828427124746287e-05,0.32403999999999983,0.0670400507159714,0.0047404474472353434,-0.3239449999999998,0.06700538765651692,0.0047379963987956505,0.0,0.0,0.0,-0.00010500000000003951,0.0007442949684096464,5.262960193654881e-05
GLU 942,L GLU  71,0.0,0.0,0.0,-0.00024500000000001186,0.00043008720046057864,3.0411757594721316e-05,65.55606500000002,0.6547694867449272,0.046299194419137324,-65.55323499999999,0.6543510141916421,0.04626960394112049,0.0,0.0,0.0,0.0025850000000014004,0.0008733699101723755,6.175657859671726e-05
PRO 943,L PRO  72,0.0,0.0,0.0,-0.00015000000000000568,0.00035707142142715607,2.5248762345906152e-05,-0.552565,0.056171307399776306,0.0039719112370495925,0.55234,0.056165865078354055,0.003971526406811285,0.0,0.0,0.0,-0.00037499999999996537,0.0007378177281685917,5.21715918867664e-05
THR 944,L THR  73,0.0,0.0,0.0,-0.00016000000000000625,0.0003666060555964815,2.592296279363245e-05,-0.24262999999999976,0.10296151271227542,0.007280478384007486,0.24258,0.1029654000137908,0.00728075325773369,0.0,0.0,0.0,-0.00020999999999963715,0.0006825686778630005,4.826489407424637e-05
VAL 945,L VAL  74,0.0,0.0,0.0,-0.0001449999999999896,0.0003521008378291398,2.4897289009044963e-05,-0.36271500000000034,0.034913804934433315,0.002468778822616214,0.3626300000000001,0.03493298011907759,0.002470134712925461,0.0,0.0,0.0,-0.0002300000000000451,0.0006458327956987552,4.566727493512559e-05
ILE 946,L ILE  75,0.0,0.0,0.0,-0.00010999999999999232,0.0003128897569432185,2.2124646889836044e-05,-0.4749700000000001,0.032142481235897094,0.0022728166446064194,0.4750400000000001,0.03207067819675666,0.002267739403017819,0.0,0.0,0.0,-3.999999999989789e-05,0.0006916646586316426,4.89080770425513e-05
ASP 947,L ASP  76,0.0,0.0,0.0,-0.0001449999999999968,0.00035210083782915734,2.48972890090462e-05,61.49852500000004,0.512394954472265,0.036231794695311084,-61.496470000000016,0.5122351501980832,0.03622049482671743,0.0,0.0,0.0,0.0019099999999994566,0.0007562407024250228,5.347429288940116e-05
GLU 948,L GLU  77,0.0,0.0,0.0,-0.00016499999999999515,0.00037118054905933845,2.624642832844042e-05,58.48001499999999,0.8914556044896425,0.06303543030613791,-58.47899500000003,0.8912465118985381,0.06302064522723133,0.0,0.0,0.0,0.0008550000000002455,0.0008024805293582317,5.674394240793759e-05
VAL 949,L VAL  78,0.0,0.0,0.0,-7.500000000000062e-05,0.00026339134382132067,1.862458053218933e-05,-0.26261999999999985,0.03582227798451803,0.0025330175680402267,0.2625750000000001,0.03581793370645446,0.002532710381192416,0.0,0.0,0.0,-0.00011999999999985938,0.0006289674077406109,4.4474711915871016e-05
ARG 950,L ARG  79,0.0,0.0,0.0,-6.999999999999617e-05,0.00025514701644344757,1.804161855266773e-05,-60.694725000000005,0.5399140296138362,0.038177687159769796,60.69284499999998,0.5397345560328976,0.038164996461157244,0.0,0.0,0.0,-0.0019500000000037688,0.0006982120021885346,4.937104414533494e-05
THR 951,L THR  80,0.0,0.0,0.0,-0.00010999999999999899,0.0003128897569432375,2.2124646889837385e-05,0.04389500000000009,0.09733038567169006,0.006882297572395402,-0.04389499999999999,0.09731163329736074,0.006880971579290241,0.0,0.0,0.0,-0.00010999999999994014,0.000726567271489434,5.137606446583861e-05
GLY 952,L GLY  81,0.0,0.0,0.0,-4.5000000000003926e-05,0.0002073041244162969,1.4658615214270328e-05,0.05759999999999998,0.047871181309844496,0.0033850036927601753,-0.057605000000000045,0.04781766383879489,0.0033812194360910625,0.0,0.0,0.0,-5.0000000000001154e-05,0.0005979130371550758,4.2278836313219825e-05
THR 953,L THR  82,0.0,0.0,0.0,-7.000000000000506e-05,0.00025514701644347993,1.804161855267002e-05,0.05051999999999998,0.1235077309321161,0.008733315407106281,-0.05048999999999998,0.12350016153835588,0.008732780170140548,0.0,0.0,0.0,-4.000000000009829e-05,0.0006545227268781154,4.628174586162259e-05
TYR 954,L TYR  83,0.0,0.0,0.0,-6.49999999999995e-05,0.0002465258607124191,1.7432010784760182e-05,-0.05734999999999997,0.0447968469872601,0.0031676154280467776,0.05733500000000003,0.04477111540937966,0.003165795930725789,0.0,0.0,0.0,-7.999999999996011e-05,0.000635295206970709,4.492215489042996e-05
ARG 955,L ARG  84,0.0,0.0,0.0,-0.00012499999999999957,0.0003307189138830727,2.3385358667337055e-05,-56.40950499999999,0.8822676804540449,0.06238574596707811,56.40841499999997,0.8820649028146065,0.062371407422686126,0.0,0.0,0.0,-0.0012150000000029594,0.0007541717311081579,5.33279945245776e-05
GLN 956,L GLN  85,0.0,0.0,0.0,-7.000000000000228e-05,0.0002551470164434698,1.8041618552669302e-05,0.056325000000000146,0.2784319474755015,0.01968811181589037,-0.056259999999999984,0.27838231337497,0.01968460215498398,0.0,0.0,0.0,-4.999999999810711e-06,0.0006519010661140616,4.609636645119928e-05
LEU 957,L LEU  86,0.0,0.0,0.0,-4.499999999999949e-05,0.00020730412441627641,1.4658615214268878e-05,-0.1211900000000001,0.041316629823837506,0.002921526912420985,0.12125,0.0413535669561889,0.0029241387620973108,0.0,0.0,0.0,1.4999999999869562e-05,0.0006121886964001006,4.328827785902637e-05
PHE 958,L PHE  87,0.0,0.0,0.0,-8.500000000001062e-05,0.0002788816953477217,1.9719913792917486e-05,0.07449999999999994,0.07033285149913944,0.0049732836235227935,-0.074525,0.07030739203668417,0.004971483367668044,0.0,0.0,0.0,-0.00011000000000016997,0.0006228161847605721,4.4039754767693416e-05
HIE 959,L HIE  88,0.0,0.0,0.0,-7.999999999998453e-05,0.00027129319932495826,1.9183326093247168e-05,0.3403600000000002,0.07960936125858413,0.005629231919187446,-0.3402850000000002,0.07963500345325433,0.0056310450961610265,0.0,0.0,0.0,-4.999999999562022e-06,0.000651901066113682,4.609636645117244e-05
PRO 960,L PRO  89,0.0,0.0,0.0,-6.499999999999617e-05,0.0002465258607124065,1.743201078475929e-05,0.20701999999999998,0.035452779862797976,0.0025068901052898327,-0.20701000000000008,0.03544051212948251,0.0025060226455481172,0.0,0.0,0.0,-5.500000000011163e-05,0.0005674284095812075,4.0123247625276954e-05
GLU 961,L GLU  90,0.0,0.0,0.0,-6.000000000000227e-05,0.0002374868417407674,1.6792855623747304e-05,54.01130999999997,0.3256135960036086,0.023024358178068857,-54.010615,0.3255076908083124,0.02301686954989317,0.0,0.0,0.0,0.0006349999999978451,0.000617879438078337,4.369067406209255e-05
GLN 962,L GLN  91,0.0,0.0,0.0,-8.000000000001783e-05,0.0002712931993250712,1.9183326093255154e-05,-0.007319999999999851,0.07357144554784839,0.005202286804858043,0.0073450000000000034,0.0735933826848583,0.005203837994691995,0.0,0.0,0.0,-5.499999999994287e-05,0.0006098975323776273,4.312626809731622e-05
LEU 963,L LEU  92,0.0,0.0,0.0,-0.0001149999999999779,0.0003190219428189241,2.2558257911456826e-05,0.00911499999999995,0.10649301279896241,0.007530193149913211,-0.009079999999999994,0.10637910321111,0.007522138525711951,0.0,0.0,0.0,-8.000000000008223e-05,0.0006808817812219584,4.8145612468842204e-05
ILE 964,L ILE  93,0.0,0.0,0.0,-9.999999999999565e-05,0.00029999999999998696,2.1213203435595503e-05,-0.001049999999999991,0.052859790956832194,0.0037377516637679383,0.0010999999999999988,0.052830578266757564,0.003735686014643091,0.0,0.0,0.0,-4.999999999992788e-05,0.000606217782649229,4.286607049871424e-05
THR 965,L THR  94,0.0,0.0,0.0,-9.000000000000118e-05,0.0002861817604250875,2.0236106344848333e-05,0.052919999999999766,0.07167366043394152,0.0050680931325301996,-0.052840000000000005,0.07169814781429153,0.005069824651800098,0.0,0.0,0.0,-1.0000000000129905e-05,0.0006999285677841135,4.949242366263347e-05
GLY 966,L GLY  95,0.0,0.0,0.0,-0.00010999999999999954,0.00031288975694323905,2.2124646889837497e-05,-0.05782,0.08990799519508817,0.006357455308533437,0.05782000000000005,0.08988736062428347,0.00635599622403915,0.0,0.0,0.0,-0.00010999999999987687,0.000606547607364765,4.2889392628010076e-05
LYS 967,L LYS  96,0.0,0.0,0.0,-0.0002950000000000053,0.00045604276115295087,3.224709289222886e-05,-67.21602999999998,1.2808689390813677,0.09057111126356539,67.21238000000001,1.280238952539014,0.09052656448794993,0.0,0.0,0.0,-0.003944999999997521,0.0009653885228229588,6.826327709677782e-05
GLU 968,L GLU  97,0.0,0.0,0.0,-0.0003099999999999886,0.00046249324319387033,3.2703210851534476e-05,69.39940000000003,0.5572204680349186,0.03940143715634328,-69.39485000000002,0.5566984439508061,0.03936452447936142,0.0,0.0,0.0,0.004240000000002624,0.0009068627238977596,6.412487816734095e-05
ASP 969,L ASP  98,0.0,0.0,0.0,-0.00025000000000001686,0.0004330127018922486,3.06186217847918e-05,69.24609999999998,0.6350962525465412,0.044908086688182344,-69.24197999999998,0.6345527398120752,0.044869654534162126,0.0,0.0,0.0,0.0038699999999997205,0.0008905616205487537,6.297221609545047e-05
ALA 970,L ALA  99,0.0,0.0,0.0,-0.00018499999999999073,0.0003882975663070591,2.7456784225395454e-05,0.12125999999999998,0.06410352876402364,0.004532803988702802,-0.12117999999999998,0.06406666527922303,0.004530197346694733,0.0,0.0,0.0,-0.00010500000000007725,0.0006811571037580593,4.816508071207125e-05
ALA 971,L ALA 100,0.0,0.0,0.0,-0.00014999999999998681,0.0003570714214271112,2.524876234590298e-05,0.08063000000000001,0.06383998041979648,0.004514168306565451,-0.08071499999999993,0.06389854282376092,0.004518309293862035,0.0,0.0,0.0,-0.0002349999999999608,0.0006998392672606191,4.9486109162060833e-05
ASN 972,L ASN 101,0.0,0.0,0.0,-0.00019500000000000073,0.00039620070671315217,2.801562064277724e-05,0.27423000000000003,0.10056305037139615,0.007110881485441857,-0.27427000000000007,0.10054823270450869,0.007109833718168109,0.0,0.0,0.0,-0.00023499999999913258,0.000692657924231086,4.897831152663988e-05
ASN 973,L ASN 102,0.0,0.0,0.0,-0.00019999999999997575,0.0003999999999999516,2.8284271247458477e-05,-0.7994450000000001,0.08422468150726108,0.005955584343706151,0.7991849999999999,0.08413424258291338,0.005949189346037204,0.0,0.0,0.0,-0.00045999999999985164,0.0007337574531139456,5.188448708430411e-05
TYR 974,L TYR 103,0.0,0.0,0.0,-0.0001599999999999957,0.00036660605559645746,2.592296279363075e-05,-0.17983499999999997,0.10988502070346069,0.0077700443290241224,0.17976499999999998,0.10986614480812558,0.00776870960166488,0.0,0.0,0.0,-0.0002299999999998925,0.0006380438856379613,4.511651582292165e-05
ALA 975,L ALA 104,0.0,0.0,0.0,-9.49999999999944e-05,0.0002932149382278977,2.073342711661411e-05,-0.32677500000000004,0.05893576482069276,0.004167387895912741,0.326605,0.058872395696116,0.004162907022142134,0.0,0.0,0.0,-0.00026500000000001745,0.0007034024452615093,4.973806389476125e-05
ARG 976,L ARG 105,0.0,0.0,0.0,-0.00035000000000001696,0.00047696960070849585,3.372684390808173e-05,-68.83139000000001,0.5692685815131108,0.04025336743043675,68.82762499999997,0.568855002950681,0.040224123009832004,0.0,0.0,0.0,-0.0041149999999987585,0.000855438484055379,6.0488635296349884e-05
GLY 977,L GLY 106,0.0,0.0,0.0,-6.999999999999673e-05,0.0002551470164434495,1.804161855266787e-05,-0.17574499999999987,0.05267665493366118,0.003724801991381562,0.17578500000000005,0.05270643959707371,0.003726908085128998,0.0,0.0,0.0,-2.999999999986902e-05,0.0006701492371106849,4.738670699679568e-05
HID 978,L HID 107,0.0,0.0,0.0,-0.00011500000000000288,0.0003190219428189934,2.2558257911461725e-05,-0.33027499999999965,0.08755278050981725,0.006190916481022917,0.3302349999999999,0.0874918840521796,0.006186610451208334,0.0,0.0,0.0,-0.00015500000000007397,0.0006172317230991858,4.3644873696689165e-05
TYR 979,L TYR 108,0.0,0.0,0.0,-0.00019500000000000019,0.00039620070671315103,2.8015620642777157e-05,-0.34590000000000026,0.22117472730852397,0.015639414950694278,0.3458099999999999,0.22103756219249257,0.015629715912325474,0.0,0.0,0.0,-0.0002850000000002617,0.0007097710898592302,5.01883950729628e-05
THR 980,L THR 109,0.0,0.0,0.0,-0.0001299999999999968,0.00033630343441599643,2.378024390118764e-05,-0.36713999999999997,0.08027652458845064,0.005676407490658206,0.367115,0.08023435532862427,0.005673425673700123,0.0,0.0,0.0,-0.00015499999999993964,0.0006715467221269047,4.748552410995324e-05
ILE 981,L ILE 110,0.0,0.0,0.0,-0.00017000000000000126,0.0003756327994198618,2.6561249970587048e-05,-0.1352099999999999,0.04940562619783294,0.0034935053313255413,0.13522499999999998,0.04943161311347236,0.0034953428837526173,0.0,0.0,0.0,-0.00015500000000004733,0.0007286803139926443,5.152547913413414e-05
GLY 982,L GLY 111,0.0,0.0,0.0,-4.499999999999504e-05,0.00020730412441625595,1.4658615214267431e-05,-0.24466500000000002,0.04178029170554006,0.002954312758493944,0.2446449999999999,0.04177857076301225,0.0029541910694807997,0.0,0.0,0.0,-6.499999999997591e-05,0.0005922626106719696,4.187929082493978e-05
LYS 983,L LYS 112,0.0,0.0,0.0,-0.000150000000000009,0.00035707142142716404,2.5248762345906718e-05,-64.55003000000002,0.6599474896516422,0.046665334515971504,64.54757000000004,0.6597442270279208,0.04665096167801199,0.0,0.0,0.0,-0.00261000000000152,0.0007056202944926638,4.989488951786112e-05
GLU 984,L GLU 113,0.0,0.0,0.0,-0.00013499999999999678,0.00034172357249682745,2.4163505540379946e-05,63.50636999999999,0.5835835785050095,0.04126559057500041,-63.504095000000035,0.58336433381811,0.04125008763451584,0.0,0.0,0.0,0.002140000000000413,0.0007683749084903701,5.433231082871336e-05
ILE 985,L ILE 114,0.0,0.0,0.0,-0.0001250000000000162,0.0003307189138831167,2.3385358667340166e-05,-0.26721500000000004,0.03782034868956135,0.0026743025025228583,0.267155,0.03785856541127814,0.0026770048328309246,0.0,0.0,0.0,-0.00018499999999999517,0.0006639088792899148,4.694544706358598e-05
ILE 986,L ILE 115,0.0,0.0,0.0,-7.500000000000062e-05,0.00026339134382132067,1.862458053218933e-05,-0.3438899999999998,0.031048798688515847,0.0021954816100345537,0.34381000000000006,0.031095560776418087,0.0021987881889803653,0.0,0.0,0.0,-0.00015499999999985193,0.0006564868620164044,4.6420631189167684e-05
ASP 987,L ASP 116,0.0,0.0,0.0,-6.49999999999945e-05,0.00024652586071240016,1.7432010784758844e-05,57.330364999999965,0.8154197396298904,0.05765888274056645,-57.32936499999998,0.8152735564061885,0.05764854602568891,0.0,0.0,0.0,0.0009349999999992064,0.0006006454861227492,4.247204963264863e-05
LEU 988,L LEU 117,0.0,0.0,0.0,-9.000000000000341e-05,0.00028618176042509457,2.023610634484883e-05,-0.46771500000000027,0.04161602786186763,0.00294269755071749,0.4676249999999999,0.041637055311345414,0.00294418441592917,0.0,0.0,0.0,-0.00018000000000005346,0.0006539113089711215,4.623851208680517e-05
VAL 989,L VAL 118,0.0,0.0,0.0,-5.499999999998728e-05,0.00022798026230350725,1.612063894514978e-05,-0.35709499999999983,0.027420903978532717,0.0019389507149485663,0.35701999999999984,0.027391232173818728,0.0019368526015162359,0.0,0.0,0.0,-0.00012999999999978252,0.0005942221806696713,4.2017853348298235e-05
LEU 990,L LEU 119,0.0,0.0,0.0,-5.4999999999993944e-05,0.00022798026230353485,1.6120638945151733e-05,-0.3635449999999998,0.02349357305732653,0.0016612464823137158,0.36347000000000007,0.02348103702990774,0.001660360051314019,0.0,0.0,0.0,-0.00012999999999991908,0.0006731270311017228,4.759726882919962e-05
ASP 991,L ASP 120,0.0,0.0,0.0,-5.000000000001115e-05,0.00021794494717708226,1.5411035007425875e-05,54.29591500000004,0.3394966830025464,0.024006040674144025,-54.295295000000024,0.33952180780063657,0.024007817265654575,0.0,0.0,0.0,0.0005699999999994532,0.0006285698051923438,4.444659717006135e-05
ARG 992,L ARG 121,0.0,0.0,0.0,-9.000000000000785e-05,0.00028618176042510867,2.0236106344849828e-05,-56.69545499999998,0.43605742509234957,0.030833916226954534,56.694524999999985,0.43593947902889885,0.03082557618082651,0.0,0.0,0.0,-0.001019999999999328,0.0006241794613714654,4.413615298131299e-05
ILE 993,L ILE 122,0.0,0.0,0.0,-3.999999999999559e-05,0.00019595917942263265,1.385640646054949e-05,-0.33253999999999984,0.02265255835441144,0.0016017777623628308,0.33244500000000005,0.022654734052730396,0.001601931607466346,0.0,0.0,0.0,-0.0001349999999999252,0.0005888760480780973,4.16398246874358e-05
ARG 994,L ARG 123,0.0,0.0,0.0,-5.000000000000559e-05,0.00021794494717705806,1.5411035007424164e-05,-52.02167499999996,0.3317608918766361,0.023459037637846635,52.02120499999997,0.3316605839980843,0.023451944799733594,0.0,0.0,0.0,-0.0005199999999963722,0.00060794736614184,4.298837052033959e-05
LYS 995,L LYS 124,0.0,0.0,0.0,-4.0000000000003364e-05,0.00019595917942267073,1.3856406460552183e-05,-53.09957499999999,0.28752576298097443,0.0203311416769683,53.098999999999975,0.2874429856554952,0.020325288436150814,0.0,0.0,0.0,-0.0006150000000012312,0.0006056195175193266,4.2823766765684095e-05
LEU 996,L LEU 125,0.0,0.0,0.0,-3.500000000000281e-05,0.00018377975949490579,1.2995191418368068e-05,-0.3566650000000001,0.021307575530782108,0.0015066731148460578,0.35669000000000006,0.021365015796855808,0.001510734755011445,0.0,0.0,0.0,-1.0000000000047748e-05,0.0006081940479814552,4.300581356049835e-05
ALA 997,L ALA 126,0.0,0.0,0.0,-1.4999999999998349e-05,0.0001215524578114188,8.595056718834595e-06,-0.3168849999999998,0.013640079728507561,0.0009644992871952858,0.31683000000000006,0.013621347216774207,0.0009631746985877547,0.0,0.0,0.0,-6.999999999989264e-05,0.0005874521257089221,4.15391381711231e-05
ASP 998,L ASP 127,0.0,0.0,0.0,-2.0000000000002238e-05,0.00014000000000001568,9.899494936612774e-06,49.521245,0.32462107906461435,0.02295417663226832,-49.52097,0.32456065550225,0.02294990404119919,0.0,0.0,0.0,0.00025499999999922807,0.0006082557028092713,4.301017321518251e-05
GLN 999,L GLN 128,0.0,0.0,0.0,-5.00000000000167e-06,7.053367989835297e-05,4.987484335816666e-06,-0.2258100000000006,0.14972128739761764,0.01058689376068354,0.22583000000000006,0.14971179345662788,0.010586222437678136,0.0,0.0,0.0,1.4999999999574243e-05,0.0005785974420964131,4.0913017488356445e-05
CYS1000,L CYS 129,0.0,0.0,0.0,-1.500000000000501e-05,0.00012155245781147276,8.595056718838412e-06,0.00014000000000001013,0.03640124173706163,0.0025739564875887056,-0.0001050000000000001,0.03639373538124388,0.002573425708078633,0.0,0.0,0.0,2.0000000000139904e-05,0.0005996665740225273,4.2402830094223385e-05
THR1001,L THR 130,0.0,0.0,0.0,0.0,0.0,0.0,0.04821999999999992,0.08930762341480182,0.006315002612826086,-0.04830000000000002,0.08934030445437262,0.006317313511295759,0.0,0.0,0.0,-8.000000000009444e-05,0.0005946427498928436,4.2047592083264584e-05
GLY1002,L GLY 131,0.0,0.0,0.0,-4.999999999999449e-06,7.053367989832165e-05,4.9874843358144515e-06,-0.05815500000000005,0.04192899921295519,0.0029648279671846025,0.058130000000000015,0.041906122464384625,0.0029632103367800283,0.0,0.0,0.0,-3.0000000000043047e-05,0.0005992495306630876,4.237334067547252e-05
LEU1003,L LEU 132,0.0,0.0,0.0,-1.000000000000334e-05,9.949874371069522e-05,7.035623639737493e-06,-0.20895500000000006,0.05623542455605709,0.003976445004649246,0.20895000000000008,0.056229863062255275,0.003976051747651167,0.0,0.0,0.0,-1.5000000000194857e-05,0.0005429318557606371,3.83910796930543e-05
GLN1004,L GLN 133,0.0,0.0,0.0,-1.4999999999996128e-05,0.00012155245781140079,8.595056718833323e-06,0.23708999999999947,0.07209446511348859,0.005097848516776476,-0.23709999999999987,0.07210547829395537,0.0050986272662355255,0.0,0.0,0.0,-2.5000000000332533e-05,0.0005606915373004686,3.9646878817907145e-05
GLY1005,L GLY 134,0.0,0.0,0.0,-1.4999999999998349e-05,0.0001215524578114188,8.595056718834595e-06,0.00124000000000001,0.027002451740536462,0.0019093616734395826,-0.00126,0.027018926699630394,0.0019105266289690915,0.0,0.0,0.0,-3.499999999996367e-05,0.0005947898788648087,4.205799567264314e-05
PHE1006,L PHE 135,0.0,0.0,0.0,-4.999999999999893e-05,0.00021794494717702903,1.541103500742211e-05,-0.26339999999999997,0.03387019338592633,0.002394984342328826,0.26335499999999984,0.03380738048119131,0.00239054279924041,0.0,0.0,0.0,-9.49999999998763e-05,0.0006049586762747122,4.2777038233148635e-05
SER1007,L SER 136,0.0,0.0,0.0,-2.0000000000002238e-05,0.00014000000000001568,9.899494936612774e-06,0.11500000000000002,0.11684511115147257,0.008262197044370213,-0.11498999999999991,0.11681669358443598,0.008260187618934574,0.0,0.0,0.0,-9.999999999982245e-06,0.0006163602842494269,4.3583253664683774e-05
VAL1008,L VAL 137,0.0,0.0,0.0,-4.0000000000008914e-05,0.00019595917942269792,1.3856406460554105e-05,-0.2101749999999999,0.044823145527729646,0.00316947501567691,0.21018500000000007,0.04477890993536992,0.0031663470869441736,0.0,0.0,0.0,-2.999999999997116e-05,0.0005736723803704519,4.05647630339375e-05
PHE1009,L PHE 138,0.0,0.0,0.0,-6.0000000000015594e-05,0.00023748684174082008,1.679285562375103e-05,0.08729999999999993,0.032677209183160055,0.00231062762036638,-0.08729000000000003,0.03265449279961325,0.002309021329481382,0.0,0.0,0.0,-5.000000000003446e-05,0.0005634713834795292,3.984344362629407e-05
HID1010,L HID 139,0.0,0.0,0.0,-0.00014000000000001124,0.00034698703145797727,2.453568829277256e-05,-0.7190250000000005,0.02880840806083572,0.0020370620695006132,0.7189000000000003,0.02882030534188543,0.002037903334311407,0.0,0.0,0.0,-0.0002650000000001418,0.0006440302787914692,4.5539817742291056e-05
SER1011,L SER 140,0.0,0.0,0.0,-6.499999999999062e-05,0.0002465258607123854,1.74320107847578e-05,-0.41252999999999984,0.07899404471224486,0.005585722468938167,0.41252500000000003,0.07892926817727355,0.00558114207622417,0.0,0.0,0.0,-6.999999999993796e-05,0.0006205642593640435,4.388051959583226e-05
PHE1012,L PHE 141,0.0,0.0,0.0,-8.500000000001062e-05,0.00027888169534772165,1.9719913792917482e-05,0.11461499999999997,0.04697432037826645,0.0033215860481101635,-0.11464499999999996,0.046979026969489385,0.0033219188543671643,0.0,0.0,0.0,-0.00011499999999982969,0.0005401620127331377,3.819522221429759e-05
GLY1013,L GLY 142,0.0,0.0,0.0,-5.999999999998895e-05,0.00023748684174071462,1.6792855623743573e-05,0.2933650000000001,0.03715819929705966,0.0026274814699632086,-0.29328000000000015,0.037181334026631124,0.0026291173423792988,0.0,0.0,0.0,2.5000000000046097e-05,0.0005952940449894876,4.209364560120364e-05
GLY1014,L GLY 143,0.0,0.0,0.0,-7.000000000000284e-05,0.00025514701644347186,1.8041618552669448e-05,-0.33809999999999996,0.047187392383983506,0.0033366525141225183,0.33807499999999985,0.04714954268071039,0.0033339761359374867,0.0,0.0,0.0,-9.50000000000717e-05,0.0006371616749303373,4.505413410554201e-05
GLY1015,L GLY 144,0.0,0.0,0.0,-4.9999999999996716e-05,0.00021794494717701938,1.541103500742143e-05,-0.41830500000000015,0.052704857223978045,0.003726796194454367,0.4182549999999996,0.05273414429949858,0.0037288671034245366,0.0,0.0,0.0,-9.999999999996234e-05,0.0006324555320336032,4.472135954999066e-05
THR1016,L THR 145,0.0,0.0,0.0,-0.00010999999999999899,0.0003128897569432375,2.2124646889837385e-05,-0.13128499999999999,0.048719439395379,0.003444984597207952,0.13130999999999995,0.0487295998341872,0.0034457030487260627,0.0,0.0,0.0,-8.499999999990849e-05,0.0006064445564105224,4.288210582515481e-05
GLY1017,L GLY 146,0.0,0.0,0.0,-4.5000000000001704e-05,0.00020730412441628666,1.4658615214269603e-05,-0.3353049999999999,0.030505113915540765,0.002157037291054699,0.3352699999999998,0.030504542284717075,0.0021569968706515222,0.0,0.0,0.0,-7.999999999994123e-05,0.0006584831053262026,4.6561786907293345e-05
SER1018,L SER 147,0.0,0.0,0.0,-5.999999999999117e-05,0.00023748684174072337,1.679285562374419e-05,-0.36692000000000013,0.04730299779083672,0.003344827050835292,0.36687000000000003,0.04736067039221306,0.00334890511958748,0.0,0.0,0.0,-0.00010999999999996485,0.0005898304841223464,4.170731350734554e-05
GLY1019,L GLY 148,0.0,0.0,0.0,-4.499999999999949e-05,0.00020730412441627644,1.465861521426888e-05,-0.44356999999999985,0.038068163864311284,0.0026918256815775194,0.44347499999999995,0.038079907759869414,0.0026926561003961895,0.0,0.0,0.0,-0.00013999999999998855,0.000566038867923374,4.002499219237743e-05
PHE1020,L PHE 149,0.0,0.0,0.0,-0.00014000000000000235,0.00034698703145795526,2.4535688292771006e-05,-0.2598849999999999,0.032765557755057136,0.002316874807796037,0.25978999999999997,0.032827060483692765,0.00232122370744401,0.0,0.0,0.0,-0.00023500000000002076,0.0006243196296770454,4.414606437725129e-05
THR1021,L THR 150,0.0,0.0,0.0,-5.500000000000283e-05,0.00022798026230357165,1.6120638945154335e-05,-0.3050949999999999,0.06163583353050382,0.004358311585350444,0.30503500000000006,0.06162932560883599,0.004357851405796168,0.0,0.0,0.0,-0.00011499999999995126,0.0005931062299452133,4.193894371582481e-05
SER1022,L SER 151,0.0,0.0,0.0,-4.000000000001114e-05,0.0001959591794227088,1.3856406460554876e-05,-0.50607,0.1016015998889779,0.007184318026089865,0.5059750000000002,0.10161133979531856,0.007185006741472024,0.0,0.0,0.0,-0.0001350000000000473,0.0006377891501115569,4.5098503301108676e-05
LEU1023,L LEU 152,0.0,0.0,0.0,-6.49999999999995e-05,0.0002465258607124191,1.7432010784760182e-05,-0.39766500000000016,0.036705623206805836,0.0025954795077210713,0.39756499999999984,0.03668822392812181,0.0025942491929265483,0.0,0.0,0.0,-0.00016500000000023717,0.0006616456755695547,4.6785414393798654e-05
LEU1024,L LEU 153,0.0,0.0,0.0,-3.0000000000005578e-05,0.00017058722109235152,1.206233808181706e-05,-0.2744450000000001,0.028609560901909165,0.0020230014520509487,0.27436000000000016,0.0286195807097153,0.002023709959455539,0.0,0.0,0.0,-0.00011500000000014499,0.0006097335483633941,4.311467267646917e-05
MET1025,L MET 154,0.0,0.0,0.0,-3.499999999998949e-05,0.00018377975949483585,1.2995191418363123e-05,-0.3519249999999998,0.12474597939412764,0.008820872795534498,0.3519099999999999,0.12473741178972801,0.008820266974417547,0.0,0.0,0.0,-4.999999999986182e-05,0.0006461423991660618,4.568916720624673e-05
GLU1026,L GLU 155,0.0,0.0,0.0,-2.500000000000169e-05,0.0001561249499599705,1.1039701082910553e-05,54.92041499999998,0.622328010600658,0.04400523564180589,-54.91976999999995,0.6222393165854445,0.043998964027845075,0.0,0.0,0.0,0.0006200000000019657,0.0005878775382694014,4.156921938175478e-05
ARG1027,L ARG 156,0.0,0.0,0.0,-8.999999999998953e-05,0.0002861817604250504,2.0236106344845708e-05,-55.81922999999996,0.9334240928453755,0.06600305057738666,55.81848499999999,0.9333016445807354,0.0659943921775595,0.0,0.0,0.0,-0.0008350000000011448,0.0006765907182318306,4.7842188494960404e-05
LEU1028,L LEU 157,0.0,0.0,0.0,-4.000000000000004e-05,0.00019595917942265444,1.385640646055103e-05,-0.2956450000000002,0.0365437953009808,0.002584036546761661,0.29559000000000013,0.03643983946177387,0.0025766857588769457,0.0,0.0,0.0,-9.500000000025821e-05,0.0005966364051916297,4.21885648013766e-05
SER1029,L SER 158,0.0,0.0,0.0,-1.4999999999996128e-05,0.00012155245781140079,8.595056718833323e-06,-0.436305,0.09382719208737039,0.006634584378467237,0.4362499999999999,0.09382109304415522,0.006634153110985618,0.0,0.0,0.0,-7.000000000018699e-05,0.0005874521257088795,4.153913817112009e-05
VAL1030,L VAL 159,0.0,0.0,0.0,-2.4999999999999466e-05,0.00015612494995995664,1.1039701082909573e-05,-0.3516750000000001,0.038021038583920815,0.0026884934210445774,0.3517099999999998,0.037980335701518354,0.0026856152926285157,0.0,0.0,0.0,9.999999999937837e-06,0.0006244197306299868,4.41531425835141e-05
ASP1031,L ASP 160,0.0,0.0,0.0,-3.999999999999948e-05,0.0001959591794226517,1.3856406460550838e-05,52.36333000000001,0.47026770152705294,0.03325294807227905,-52.36286000000004,0.4702370257609058,0.03325077896805297,0.0,0.0,0.0,0.00042999999999977946,0.000561337688030351,3.969256857418398e-05
TYR1032,L TYR 161,0.0,0.0,0.0,-2.4999999999995027e-05,0.0001561249499599289,1.1039701082907612e-05,-0.372555,0.11341330157878338,0.00801953146231127,0.37255499999999997,0.11346231521963612,0.008022997250093032,0.0,0.0,0.0,-2.5000000000137966e-05,0.0006036348233826762,4.268342769742343e-05
GLY1033,L GLY 162,0.0,0.0,0.0,-9.999999999999454e-06,9.949874371065656e-05,7.03562363973476e-06,0.18322999999999992,0.05357925997995917,0.003788625806278613,-0.1831999999999999,0.0536030782698164,0.0037903100137060444,0.0,0.0,0.0,1.9999999999997796e-05,0.0006079473661427448,4.298837052040357e-05
LYS1034,L LYS 163,0.0,0.0,0.0,-1.5000000000000568e-05,0.00012155245781143678,8.595056718835867e-06,-48.710075,1.1878930631058784,0.0839967240246626,48.70987500000003,1.1878041839351672,0.08399043931823098,0.0,0.0,0.0,-0.00021499999999718966,0.0005905717568597682,4.175972940527951e-05
LYS1035,L LYS 164,0.0,0.0,0.0,-3.999999999999559e-05,0.00019595917942263265,1.385640646054949e-05,-48.45692,0.31690248279027433,0.022408389455585615,48.45670000000001,0.31686347217214117,0.022405630988323592,0.0,0.0,0.0,-0.0002599999999998204,0.0006102458520939742,4.31508980206612e-05
SER1036,L SER 165,0.0,0.0,0.0,-2.0000000000002238e-05,0.00014000000000001568,9.899494936612774e-06,0.2219299999999999,0.07322277719398573,0.005177632229117899,-0.22192499999999996,0.07322280638571556,0.005177634293284911,0.0,0.0,0.0,-1.4999999999968372e-05,0.00052418985110362,3.706581983445363e-05
LYS1037,L LYS 166,0.0,0.0,0.0,-4.0000000000004476e-05,0.00019595917942267618,1.3856406460552569e-05,-51.825565000000005,0.31416549106527103,0.022214854914705484,51.825259999999986,0.3141617456069534,0.02221459007080798,0.0,0.0,0.0,-0.00034499999999539456,0.0005796335048983124,4.0986278191652254e-05
LEU1038,L LEU 167,0.0,0.0,0.0,-4.000000000000225e-05,0.0001959591794226653,1.38564064605518e-05,0.021110000000000115,0.02731479269553364,0.001931447514171661,-0.021085,0.02728200460010225,0.0019291290457094884,0.0,0.0,0.0,-1.4999999999965042e-05,0.0006203023456344288,4.386199949840262e-05
GLU1039,L GLU 168,0.0,0.0,0.0,-2.000000000000668e-05,0.00014000000000004677,9.899494936614971e-06,52.09165499999999,0.3051171676182214,0.02157504182792768,-52.091300000000004,0.305071172021992,0.02157178944812783,0.0,0.0,0.0,0.0003350000000003206,0.0005681329069866463,4.017306311454837e-05
PHE1040,L PHE 169,0.0,0.0,0.0,-4.999999999999893e-05,0.00021794494717702903,1.541103500742211e-05,0.19309499999999993,0.03691335767713408,0.002610168552986601,-0.19311499999999993,0.036892570729078235,0.002608698693793555,0.0,0.0,0.0,-7.000000000004114e-05,0.0005788782255363666,4.0932871875800046e-05
SER1041,L SER 170,0.0,0.0,0.0,-6.99999999999923e-05,0.00025514701644343337,1.8041618552666727e-05,-0.18137499999999995,0.048943379276465575,0.0034608195380573946,0.18137999999999999,0.04893133556321561,0.0034599679189264232,0.0,0.0,0.0,-6.499999999992283e-05,0.0006170696881227489,4.363341609362637e-05
ILE1042,L ILE 171,0.0,0.0,0.0,-7.499999999998536e-05,0.00026339134382126706,1.862458053218554e-05,0.1642349999999999,0.05350074555555302,0.0037830739980867583,-0.16421499999999994,0.05353110100679819,0.003785220452628902,0.0,0.0,0.0,-5.5000000000147155e-05,0.0006180412607586372,4.370211665355156e-05
TYR1043,L TYR 172,0.0,0.0,0.0,-0.00011499999999998068,0.00031902194281893177,2.2558257911457365e-05,0.3047400000000001,0.08874892900762255,0.006275496952433339,-0.3047749999999999,0.0887178920793322,0.006273302310187209,0.0,0.0,0.0,-0.000150000000000009,0.0007053367989833072,4.9874843358150924e-05
PRO1044,L PRO 173,0.0,0.0,0.0,-8.499999999999064e-05,0.0002788816953476561,1.9719913792912847e-05,-0.15641999999999986,0.17060689786758346,0.0120637294399369,0.15642499999999995,0.17057603693074835,0.012061547242165913,0.0,0.0,0.0,-7.99999999997869e-05,0.0006193545026881613,4.379497688092206e-05
ALA1045,L ALA 174,0.0,0.0,0.0,-9.000000000000896e-05,0.00028618176042511225,2.023610634485008e-05,0.1987399999999999,0.11900274114489975,0.008414764524334598,-0.19870000000000004,0.11906036284171137,0.008418838993590496,0.0,0.0,0.0,-4.999999999999893e-05,0.0006763874629236353,4.78278161742867e-05
PRO1046,L PRO 175,0.0,0.0,0.0,-0.00017499999999999295,0.0003799671038392513,2.6867731575254764e-05,0.3200100000000001,0.0639027378130227,0.004518605924397436,-0.3200149999999999,0.06389244693232608,0.00451787824924494,0.0,0.0,0.0,-0.00018000000000003346,0.0007054076835419897,4.9879855653363506e-05
GLN1047,L GLN 176,0.0,0.0,0.0,-0.00021500000000001352,0.0004108223460329553,2.90495266742869e-05,0.14431999999999978,0.16808949283045643,0.01188572202266233,-0.144235,0.16807349515911182,0.011884590816473233,0.0,0.0,0.0,-0.00013000000000037203,0.0006656575696253558,4.706909814302455e-05
VAL1048,L VAL 177,0.0,0.0,0.0,-0.00012499999999999344,0.0003307189138830565,2.3385358667335907e-05,-0.1262400000000001,0.07683672559394995,0.0054331769711651965,0.12627999999999998,0.07678041156440876,0.005429194967948745,0.0,0.0,0.0,-8.500000000005614e-05,0.0006616456755695764,4.6785414393800185e-05
SER1049,L SER 178,0.0,0.0,0.0,-0.00014499999999999734,0.0003521008378291587,2.4897289009046294e-05,0.422105,0.07688285878529795,0.005436439080409191,-0.422185,0.07681328514651554,0.005431519481231705,0.0,0.0,0.0,-0.00022499999999995023,0.0007445636305917709,5.264859922163167e-05
THR1050,L THR 179,0.0,0.0,0.0,-0.00017000000000000625,0.0003756327994198729,2.6561249970587834e-05,0.28373000000000004,0.0863969739053395,0.006109188612246275,-0.2837149999999999,0.08635695556815322,0.006106358888486652,0.0,0.0,0.0,-0.0001550000000001628,0.0006640594852872965,4.695609651578957e-05
ALA1051,L ALA 180,0.0,0.0,0.0,-0.00023000000000000353,0.0004208325082500228,2.9757352032733483e-05,-0.48192999999999964,0.021538224160786924,0.001522982435880837,0.4819049999999996,0.02161194056535408,0.0015281949728362496,0.0,0.0,0.0,-0.0002550000000001962,0.0007070891032960993,4.9998749984378696e-05
VAL1052,L VAL 181,0.0,0.0,0.0,-0.0003050000000000097,0.00046040742826328684,3.2555721463362904e-05,-0.5074900000000003,0.06424966848163154,0.004543137627234925,0.5073850000000001,0.06425859300513541,0.004543768686343769,0.0,0.0,0.0,-0.0004099999999999904,0.0007224264668460461,5.108326536154777e-05
VAL1053,L VAL 182,0.0,0.0,0.0,-0.0002249999999999963,0.0004175823272122449,2.9527529527543813e-05,-0.31787999999999966,0.040104308995418954,0.00283580288454614,0.31782999999999995,0.04003824546605335,0.002831131487585786,0.0,0.0,0.0,-0.00027499999999975764,0.0006923691212060836,4.895789006889923e-05
GLU1054,L GLU 183,0.0,0.0,0.0,-0.00017500000000001293,0.0003799671038392947,2.686773157525783e-05,62.708265000000004,0.4978222521877432,0.03520134903475128,-62.70705,0.49759208946547173,0.035185074072581826,0.0,0.0,0.0,0.0010400000000038289,0.0007989993742201532,5.649778756748783e-05
PRO1055,L PRO 184,0.0,0.0,0.0,-0.00011499999999998511,0.0003190219428189442,2.2558257911458242e-05,-0.4023500000000002,0.03451459836068989,0.0024405506550773917,0.402215,0.03444413992248879,0.002435568491133011,0.0,0.0,0.0,-0.00025000000000004354,0.0006614378277664109,4.677071733469288e-05
TYR1056,L TYR 185,0.0,0.0,0.0,-0.000265000000000013,0.0004413332074521689,3.12069703752238e-05,-0.68938,0.07178179156304398,0.00507573915799477,0.6892549999999998,0.0716905849815747,0.005069289878770193,0.0,0.0,0.0,-0.0003900000000000969,0.0007469270379359206,5.28157173576071e-05
ASN1057,L ASN 186,0.0,0.0,0.0,-0.00014499999999997737,0.0003521008378291102,2.4897289009042866e-05,-0.12827000000000013,0.07785272699141613,0.005505019118949531,0.12830500000000006,0.0778682989091195,0.005506120219809944,0.0,0.0,0.0,-0.00011000000000123578,0.0006386704940731317,4.516082373028741e-05
SER1058,L SER 187,0.0,0.0,0.0,-3.000000000000336e-05,0.0001705872210923389,1.2062338081816168e-05,-0.5612050000000002,0.029396819130646873,0.0020786690152594833,0.5611049999999999,0.029401258051316076,0.0020789828943501175,0.0,0.0,0.0,-0.00013000000000004197,0.0006269768735767303,4.433395989532467e-05
ILE1059,L ILE 188,0.0,0.0,0.0,-8.999999999999009e-05,0.0002861817604250522,2.0236106344845833e-05,-0.5164150000000002,0.0353314700373459,0.0024983122052696606,0.5163300000000003,0.0352542352065629,0.002492850878010615,0.0,0.0,0.0,-0.00017500000000021388,0.0006590713163232273,4.660337970576981e-05
LEU1060,L LEU 189,0.0,0.0,0.0,-0.00011499999999998955,0.0003190219428189565,2.2558257911459113e-05,-0.5023849999999997,0.033998629016482144,0.0024040661128600246,0.5023550000000001,0.033928144290540765,0.002399082090091702,0.0,0.0,0.0,-0.0001449999999998486,0.0006663144903122279,4.7115549450263444e-05
THR1061,L THR 190,0.0,0.0,0.0,-8.00000000000023e-05,0.0002712931993250185,1.9183326093251427e-05,-0.18480999999999995,0.06356495811372809,0.0044947212928055985,0.1847950000000001,0.0635145886785073,0.004491159635884683,0.0,0.0,0.0,-9.499999999996955e-05,0.000675259209489147,4.774803660884434e-05
THR1062,L THR 191,0.0,0.0,0.0,-6.000000000000893e-05,0.00023748684174079373,1.6792855623749167e-05,-0.46118999999999977,0.06884499909216424,0.004868076570885104,0.46109999999999973,0.06888004065039637,0.004870554383230032,0.0,0.0,0.0,-0.00014999999999989688,0.0006224949798991662,4.4017042154128396e-05
HID1063,L HID 192,0.0,0.0,0.0,-5.000000000002558e-05,0.0002179449471771452,1.5411035007430327e-05,-0.13792,0.08282525943213216,0.005856630259799571,0.13795999999999997,0.08280270768519599,0.005855035610480954,0.0,0.0,0.0,-1.0000000000172094e-05,0.0005999166608786975,4.242051390541174e-05
THR1064,L THR 193,0.0,0.0,0.0,-4.499999999999782e-05,0.00020730412441626877,1.4658615214268338e-05,-0.2938049999999998,0.06066891275604096,0.004289939961701159,0.29377499999999995,0.06068257060309792,0.004290905717328198,0.0,0.0,0.0,-7.499999999993734e-05,0.0005562148865323364,3.933033180639212e-05
THR1065,L THR 194,0.0,0.0,0.0,-2.4999999999995027e-05,0.0001561249499599289,1.1039701082907612e-05,-0.5162050000000004,0.04516307092082844,0.0031935113707326763,0.5160800000000002,0.04516407421834251,0.0031935823145802507,0.0,0.0,0.0,-0.00015000000000015446,0.0005979130371551365,4.227883631322412e-05
LEU1066,L LEU 195,0.0,0.0,0.0,-6.500000000000394e-05,0.00024652586071243594,1.743201078476137e-05,-0.3635249999999999,0.028296808565631812,0.002000886522269584,0.3634450000000003,0.028299063147032254,0.0020010459452492824,0.0,0.0,0.0,-0.0001449999999999796,0.0006355902768290811,4.4943019480207825e-05
GLU1067,L GLU 196,0.0,0.0,0.0,-6.0000000000000056e-05,0.00023748684174075858,1.679285562374668e-05,53.134205,0.6622229103372567,0.046826231055656524,-53.13379999999997,0.6621860161649052,0.04682362224371093,0.0,0.0,0.0,0.0003449999999978104,0.0006752592094910328,4.7748036608977674e-05
HIE1068,L HIE 197,0.0,0.0,0.0,-6.49999999999995e-05,0.0002465258607124191,1.7432010784760182e-05,-0.6253049999999999,0.07379201836919841,0.005217883658630247,0.625285,0.07380219356496102,0.005218603153622612,0.0,0.0,0.0,-8.499999999998397e-05,0.0006463551655244815,4.570421205973142e-05
SER1069,L SER 198,0.0,0.0,0.0,-4.500000000000615e-05,0.00020730412441630712,1.465861521427105e-05,-0.27605499999999994,0.04935951757260246,0.0034902449591683754,0.2760949999999999,0.04929377217255741,0.003485596057348008,0.0,0.0,0.0,-4.999999999988347e-06,0.0005957977844872217,4.2129265362683564e-05
ASP1070,L ASP 199,0.0,0.0,0.0,-2.9999999999998917e-05,0.00017058722109231366,1.2062338081814384e-05,50.02677499999998,0.28602053138806327,0.02022470573030793,-50.02649,0.2860091080714431,0.020223897979843353,0.0,0.0,0.0,0.00025499999999695433,0.0005656633274315799,3.9998437469541656e-05
CYS1071,L CYS 200,0.0,0.0,0.0,-3.000000000001002e-05,0.00017058722109237676,1.2062338081818845e-05,-0.13448000000000004,0.035918791739144446,0.002539842121077638,0.13449500000000003,0.03594412295494196,0.0025416333085242506,0.0,0.0,0.0,-1.4999999999978364e-05,0.0006039660586488581,4.270684956771196e-05
ALA1072,L ALA 201,0.0,0.0,0.0,-4.000000000000004e-05,0.0001959591794226544,1.3856406460551029e-05,-0.046605,0.07045345254137658,0.0049818114050011976,0.046585,0.07039597129807926,0.004977746867308541,0.0,0.0,0.0,-5.9999999999998944e-05,0.0006296030495478812,4.4519658579103665e-05
PHE1073,L PHE 202,0.0,0.0,0.0,-4.999999999999893e-05,0.00021794494717702906,1.5411035007422114e-05,0.36146999999999996,0.042397630830035594,0.0029979652266161998,-0.3614249999999999,0.04240854129771591,0.0029987367131844665,0.0,0.0,0.0,-4.999999999926175e-06,0.0005873457244244715,4.15316144641469e-05
MET1074,L MET 203,0.0,0.0,0.0,-8.000000000000007e-05,0.00027129319932501096,1.9183326093250895e-05,-0.28119500000000003,0.09285454741152911,0.006565808013870002,0.2811499999999999,0.09291360234109992,0.006569983827986203,0.0,0.0,0.0,-0.00012499999999984634,0.0006475916923494104,4.5791647710034054e-05
VAL1075,L VAL 204,0.0,0.0,0.0,-6.500000000000394e-05,0.00024652586071243594,1.743201078476137e-05,0.1669799999999998,0.031909553428401266,0.002256346161385698,-0.166935,0.03187147274601521,0.0022536534505109593,0.0,0.0,0.0,-2.0000000000178763e-05,0.0006477653896283062,4.580392996241214e-05
ASP1076,L ASP 205,0.0,0.0,0.0,-0.00010500000000000175,0.0003065534211193918,2.167660028694573e-05,56.67267500000003,0.4414097069337787,0.03121237970544415,-56.672365,0.4412476762288318,0.031200922404421315,0.0,0.0,0.0,0.00020500000000183148,0.0006503652819731511,4.598777011315162e-05
ASN1077,L ASN 206,0.0,0.0,0.0,-0.00010000000000001119,0.00030000000000003364,2.1213203435598803e-05,-0.7092999999999998,0.0562094298138645,0.003974606898801289,0.7092350000000002,0.056267928476172006,0.003978743378882086,0.0,0.0,0.0,-0.00016499999999947335,0.0005981429595012695,4.2295094278233814e-05
GLU1078,L GLU 207,0.0,0.0,0.0,-0.00011500000000000177,0.0003190219428189903,2.2558257911461505e-05,58.04296499999999,0.5525714015200502,0.039072698510458206,-58.04288,0.5524399203540811,0.03906340138805269,0.0,0.0,0.0,-2.9999999998011618e-05,0.0006157109711542985,4.353734029541592e-05
ALA1079,L ALA 208,0.0,0.0,0.0,-2.4999999999999466e-05,0.00015612494995995662,1.1039701082909572e-05,-0.06618499999999998,0.04917317129289094,0.0034770682873650855,0.06622,0.04913757828790501,0.0034745514818462493,0.0,0.0,0.0,1.0000000000051079e-05,0.0005655970296952018,3.999374951164463e-05
ILE1080,L ILE 209,0.0,0.0,0.0,-8.000000000000673e-05,0.00027129319932503356,1.918332609325249e-05,-0.20750999999999986,0.0358694842449681,0.0025363555547280973,0.20749999999999993,0.035851778198577995,0.0025351035481810526,0.0,0.0,0.0,-9.000000000014552e-05,0.0005761076288332138,4.0736961104126804e-05
TYR1081,L TYR 210,0.0,0.0,0.0,-0.00015500000000002513,0.0003619046835840101,2.5590525590542535e-05,-0.23694500000000002,0.08304271175124267,0.005872006460742349,0.23694999999999988,0.08297931971280573,0.0058675239667171485,0.0,0.0,0.0,-0.0001499999999999016,0.0006689544080131062,4.730221982106999e-05
ASP1082,L ASP 211,0.0,0.0,0.0,-8.499999999999175e-05,0.0002788816953476598,1.9719913792913108e-05,56.048160000000045,0.5627326224723553,0.03979120533450918,-56.048215000000035,0.5626103525274722,0.03978255954379296,0.0,0.0,0.0,-0.00013999999999839475,0.0006636264009188138,4.692547282641157e-05
ILE1083,L ILE 212,0.0,0.0,0.0,-6.0000000000011155e-05,0.0002374868417408025,1.6792855623749787e-05,-0.12970499999999996,0.028535731548358947,0.002017780928396351,0.12966999999999992,0.028516856418616978,0.0020164462551727188,0.0,0.0,0.0,-9.500000000015163e-05,0.0006131680030789224,4.3357525298371985e-05
CYS1084,L CYS 213,0.0,0.0,0.0,-7.000000000000117e-05,0.00025514701644346573,1.8041618552669014e-05,-0.2901349999999998,0.06738372782059616,0.004764749088357217,0.2901349999999999,0.06733458825150726,0.004761274396104482,0.0,0.0,0.0,-6.99999999999168e-05,0.0006892749814116112,4.873910134583818e-05
ARG1085,L ARG 214,0.0,0.0,0.0,-0.00013500000000001233,0.00034172357249686675,2.4163505540382724e-05,-58.21617499999999,0.609288203047261,0.04308318200716843,58.216334999999944,0.6091201628412375,0.04307129977024931,0.0,0.0,0.0,2.4999999997703525e-05,0.0007774155902717995,5.4971583568133195e-05
ARG1086,L ARG 215,0.0,0.0,0.0,-7.000000000000562e-05,0.00025514701644348194,1.8041618552670163e-05,-52.51003999999998,1.1401261721423388,0.08061909477301088,52.51003499999996,1.1401323316963163,0.08061953031924954,0.0,0.0,0.0,-7.500000000376872e-05,0.0006319612329908397,4.468640732948345e-05
ASN1087,L ASN 216,0.0,0.0,0.0,-4.000000000000004e-05,0.00019595917942265444,1.385640646055103e-05,0.028524999999999637,0.23804512046038645,0.01683233189059078,-0.028460000000000013,0.23795627413455608,0.016826049506642966,0.0,0.0,0.0,2.499999999965752e-05,0.0006118619125254775,4.3265170749653525e-05
LEU1088,L LEU 217,0.0,0.0,0.0,-3.9999999999991153e-05,0.0001959591794226109,1.3856406460547953e-05,-0.10195500000000003,0.05131581603170692,0.0036285761498141313,0.10197499999999994,0.05127888819972609,0.003625964957773315,0.0,0.0,0.0,-2.0000000000037766e-05,0.0005473572873362285,3.8704004960732075e-05
ASP1089,L ASP 218,0.0,0.0,0.0,-5.499999999999727e-05,0.00022798026230354864,1.612063894515271e-05,53.09967499999999,0.5670981479200838,0.04009989459926231,-53.099619999999966,0.5671429498828975,0.04010306257643391,0.0,0.0,0.0,1.3500311979441904e-15,0.0006480740698432228,4.58257569497307e-05
ILE1090,L ILE 219,0.0,0.0,0.0,-7.49999999999923e-05,0.0002633913438212914,1.862458053218726e-05,0.029785000000000013,0.04936191624116713,0.003490414570649165,-0.02979000000000001,0.04931973134557814,0.003487431648075703,0.0,0.0,0.0,-8.000000000015994e-05,0.0006112282715974429,4.322036556994847e-05
GLU1091,L GLU 220,0.0,0.0,0.0,-8.500000000000174e-05,0.00027888169534769254,1.9719913792915422e-05,55.91347,0.6328908982593896,0.04475214459104597,-55.91349999999998,0.6328720881837978,0.04475081451784541,0.0,0.0,0.0,-0.0001149999999996254,0.000664661568015344,4.6998670193773334e-05
ARG1092,L ARG 221,0.0,0.0,0.0,-0.00023999999999999854,0.00042708313008124995,3.0199337741082822e-05,-59.61798000000002,0.6000853685921227,0.04243244334223188,59.61830499999999,0.5998739134001201,0.042417491202213664,0.0,0.0,0.0,8.499999999827423e-05,0.0009098214110483522,6.43340889421003e-05
PRO1093,L PRO 222,0.0,0.0,0.0,-0.00014500000000000624,0.0003521008378291802,2.489728900904782e-05,0.5015999999999998,0.03390029498396897,0.0023971128467388764,-0.5016699999999997,0.0338657806642666,0.002394672315787917,0.0,0.0,0.0,-0.0002150000000001051,0.0006773293142926194,4.7894415123274554e-05
THR1094,L THR 223,0.0,0.0,0.0,-0.00012499999999999512,0.00033071891388306094,2.3385358667336222e-05,-0.5098550000000004,0.1299307660833246,0.00918749257822819,0.5098,0.12991708894521875,0.009186525458518002,0.0,0.0,0.0,-0.00017999999999980255,0.0006462197768559641,4.569463863517097e-05
TYR1095,L TYR 224,0.0,0.0,0.0,-0.000139999999999989,0.0003469870314579223,2.4535688292768675e-05,-0.6229349999999996,0.038068238401591244,0.0026918309521591303,0.6228500000000001,0.038056109890525686,0.002690973336917115,0.0,0.0,0.0,-0.00022499999999985032,0.0006590713163232847,4.660337970577387e-05
THR1096,L THR 225,0.0,0.0,0.0,-7.000000000000228e-05,0.0002551470164434698,1.8041618552669302e-05,-0.2390199999999999,0.1096069322625173,0.007750380506788055,0.23906499999999992,0.10950991176601346,0.007743520121688861,0.0,0.0,0.0,-2.4999999999999466e-05,0.0006279928343546331,4.440579917087213e-05
ASN1097,L ASN 226,0.0,0.0,0.0,-7.499999999998507e-05,0.000263391343821266,1.8624580532185464e-05,0.14125000000000065,0.0349406282141579,0.0024706755149149057,-0.14122000000000004,0.034926946617189154,0.0024697080799154997,0.0,0.0,0.0,-4.5000000000143815e-05,0.0006877317791115777,4.8629980464728535e-05
LEU1098,L LEU 227,0.0,0.0,0.0,-0.00010500000000003951,0.00030655342111950194,2.167660028695352e-05,-0.46010999999999996,0.02942767235103586,0.0020808506673953325,0.4600999999999994,0.029491693745876183,0.002085377663638594,0.0,0.0,0.0,-0.00011500000000032484,0.0006416969689815143,4.5374827823368234e-05
ASN1099,L ASN 228,0.0,0.0,0.0,-6.99999999999923e-05,0.00025514701644343337,1.8041618552666727e-05,-0.4293550000000004,0.06231435609071252,0.004406290375701606,0.4293449999999999,0.06231232602784187,0.004406146828579399,0.0,0.0,0.0,-8.00000000005241e-05,0.0006508456038104615,4.602173399598304e-05
ARG1100,L ARG 229,0.0,0.0,0.0,-6.0000000000015594e-05,0.00023748684174082008,1.679285562375103e-05,-54.765585,0.41055585828812025,0.029030683145139305,54.76521999999998,0.41045091253671157,0.029023262359891524,0.0,0.0,0.0,-0.00042499999999918715,0.000611861912522788,4.3265170749463356e-05
LEU1101,L LEU 230,0.0,0.0,0.0,-6.499999999998841e-05,0.00024652586071237696,1.74320107847572e-05,-0.3609749999999996,0.02481278652227768,0.0017545289610036718,0.36097999999999997,0.024846722117817344,0.0017569285699766419,0.0,0.0,0.0,-5.999999999993344e-05,0.000660605782596748,4.6711882856520665e-05
ILE1102,L ILE 231,0.0,0.0,0.0,-3.0000000000005578e-05,0.00017058722109235152,1.206233808181706e-05,-0.3957299999999999,0.026014363340279328,0.0018394932726162239,0.39572000000000007,0.026024826608451457,0.0018402331374040124,0.0,0.0,0.0,-3.999999999991566e-05,0.0006390618123467042,4.5188494110771946e-05
GLY1103,L GLY 232,0.0,0.0,0.0,-1.000000000000334e-05,9.949874371069522e-05,7.035623639737493e-06,-0.26719000000000004,0.025204045310227734,0.001782195135219503,0.26715999999999984,0.025178451104070458,0.0017803853515462136,0.0,0.0,0.0,-4.000000000000947e-05,0.000590254182534936,4.1737273509417545e-05
GLN1104,L GLN 233,0.0,0.0,0.0,-4.499999999999504e-05,0.00020730412441625598,1.4658615214267433e-05,-0.1890950000000001,0.22959981701865498,0.01623515875730814,0.18908500000000003,0.22959117529861658,0.016234547695424116,0.0,0.0,0.0,-5.500000000015603e-05,0.000584786285748852,4.135063481979073e-05
ILE1105,L ILE 234,0.0,0.0,0.0,-5.999999999999173e-05,0.00023748684174072557,1.6792855623744346e-05,-0.36169000000000007,0.022009631982387024,0.001556316002616618,0.3616499999999998,0.021990623001636504,0.0015549718646974042,0.0,0.0,0.0,-0.00010000000000025544,0.0006082762530296674,4.30116263352022e-05
VAL1106,L VAL 235,0.0,0.0,0.0,-3.499999999999725e-05,0.00018377975949487665,1.2995191418366006e-05,-0.31845499999999993,0.029366953791633888,0.0020765572168856316,0.31837000000000015,0.02938338135749485,0.002077718821207499,0.0,0.0,0.0,-0.00011999999999989297,0.0005793099343182913,4.096339829651972e-05
SER1107,L SER 236,0.0,0.0,0.0,-2.000000000000002e-05,0.00014000000000000012,9.899494936611673e-06,-0.27527499999999994,0.08370059363588776,0.0059185257349275815,0.2753149999999999,0.08369549435304165,0.005918165161179614,0.0,0.0,0.0,2.0000000000021943e-05,0.0005653317610041482,3.9974992182616584e-05
SER1108,L SER 237,0.0,0.0,0.0,-1.4999999999991686e-05,0.0001215524578113648,8.595056718830778e-06,-0.3973499999999996,0.03568707749312285,0.0025234574496116983,0.39730000000000004,0.03566468841865641,0.002521874302973727,0.0,0.0,0.0,-6.49999999999025e-05,0.0005751304199919224,4.066786200429554e-05
ILE1109,L ILE 238,0.0,0.0,0.0,-3.500000000000281e-05,0.00018377975949490579,1.2995191418368068e-05,-0.3445899999999997,0.022514259925661872,0.0015919985866832045,0.34453999999999985,0.022473949363653926,0.0015891481995082785,0.0,0.0,0.0,-8.499999999991736e-05,0.0006227158260395422,4.403265833447428e-05
THR1110,L THR 239,0.0,0.0,0.0,-1.4999999999996128e-05,0.00012155245781140079,8.595056718833323e-06,-0.18747500000000022,0.03927250151187212,0.002776985213320372,0.18742500000000004,0.03922950898239722,0.002773945182407165,0.0,0.0,0.0,-6.50000000002482e-05,0.0005484295761536474,3.877982723015081e-05
ALA1111,L ALA 240,0.0,0.0,0.0,-2.0000000000002238e-05,0.00014000000000001568,9.899494936612774e-06,-0.1981449999999999,0.029031430812139665,0.0020528321594812035,0.19814999999999994,0.029042856264493298,0.0020536400609649412,0.0,0.0,0.0,-1.499999999996393e-05,0.0005871754422658211,4.151957369723722e-05
SER1112,L SER 241,0.0,0.0,0.0,0.0,0.0,0.0,-0.2076300000000002,0.04093144390318881,0.0028942901547701575,0.2076500000000001,0.040906570376896226,0.0028925313308588063,0.0,0.0,0.0,2.0000000000028882e-05,0.0005741080037763756,4.0595566260374725e-05
LEU1113,L LEU 242,0.0,0.0,0.0,-4.999999999999449e-05,0.00021794494717700968,1.5411035007420745e-05,-0.11316499999999992,0.036413153873291394,0.002574798802819354,0.11320999999999996,0.03643660110383517,0.002576456772391109,0.0,0.0,0.0,-4.999999999982796e-06,0.0005873457244248508,4.153161446417372e-05
ARG1114,L ARG 243,0.0,0.0,0.0,-3.0000000000001136e-05,0.00017058722109232626,1.2062338081815275e-05,-47.763414999999966,0.2752852207765896,0.01946560463715624,47.763249999999964,0.27528295897570104,0.019465444703681636,0.0,0.0,0.0,-0.0001950000000012153,0.0005890458386231277,4.165183069201303e-05
PHE1115,L PHE 244,0.0,0.0,0.0,-1.5000000000002789e-05,0.00012155245781145478,8.59505671883714e-06,-0.003159999999999954,0.07288171512800726,0.005153515499152011,0.0031649999999999756,0.07293536710677477,0.0051573092669530704,0.0,0.0,0.0,-9.999999999781295e-06,0.000583009433885815,4.122499241963899e-05
ASP1116,L ASP 245,0.0,0.0,0.0,0.0,0.0,0.0,45.04062499999996,0.3601644546290197,0.025467472821053445,-45.04054999999998,0.3601335550912155,0.025465287893781757,0.0,0.0,0.0,7.499999999780016e-05,0.0005739120141635436,4.058170770194716e-05
GLY1117,L GLY 246,0.0,0.0,0.0,-4.999999999999449e-06,7.053367989832165e-05,4.9874843358144515e-06,-0.12944499999999998,0.08029929622979282,0.005678017688859387,0.1293899999999999,0.08029656219291101,0.005677824363257472,0.0,0.0,0.0,-5.9999999999955644e-05,0.0005969924622640177,4.22137418384141e-05
ALA1118,L ALA 247,0.0,0.0,0.0,-1.0000000000000563e-05,9.949874371066761e-05,7.035623639735541e-06,-0.1512599999999999,0.058292730250006475,0.004121918485365777,0.15123999999999996,0.058282436462454276,0.0041211906046675515,0.0,0.0,0.0,-3.0000000000027783e-05,0.0005648893697000531,3.994371039351022e-05
LEU1119,L LEU 248,0.0,0.0,0.0,-5.000000000000005e-06,7.053367989832949e-05,4.9874843358150055e-06,0.14881499999999978,0.0479251580592072,0.0033888204253102526,-0.148795,0.0479116162845716,0.0033878628772428397,0.0,0.0,0.0,1.4999999999729673e-05,0.0006039660586490039,4.270684956772227e-05
ASN1120,L ASN 249,0.0,0.0,0.0,-1.4999999999998349e-05,0.0001215524578114188,8.595056718834595e-06,0.009030000000000413,0.1917490263339033,0.013558703680662091,-0.009040000000000102,0.19171280186779402,0.013556142224099016,0.0,0.0,0.0,-2.4999999999550938e-05,0.0005952940449899525,4.209364560123651e-05
VAL1121,L VAL 250,0.0,0.0,0.0,-1.0000000000001119e-05,9.949874371067313e-05,7.035623639735931e-06,0.01811500000000015,0.051495745212590135,0.0036412990642077175,-0.01817000000000001,0.051483114707639784,0.003640405952637697,0.0,0.0,0.0,-6.499999999985962e-05,0.0005751304199917038,4.066786200428009e-05
ASP1122,L ASP 251,0.0,0.0,0.0,-2.4999999999995027e-05,0.0001561249499599289,1.1039701082907612e-05,46.31485999999999,0.2629567082262821,0.018593847154529646,-46.31473000000001,0.26294103350115705,0.01859273878408673,0.0,0.0,0.0,0.00010499999999993292,0.0005779057016492928,4.086410405225847e-05
LEU1123,L LEU 252,0.0,0.0,0.0,-3.500000000000281e-05,0.00018377975949490579,1.2995191418368068e-05,-0.08713999999999981,0.03030891617989671,0.002143164016121963,0.08712500000000002,0.030317641316566727,0.002143780976452578,0.0,0.0,0.0,-4.9999999999661426e-05,0.0005979130371552399,4.2278836313231426e-05
THR1124,L THR 253,0.0,0.0,0.0,-1.0000000000001119e-05,9.949874371067313e-05,7.035623639735931e-06,0.16696000000000005,0.045084014905507334,0.003187921266279962,-0.16693999999999992,0.04505303985304481,0.0031857309993155764,0.0,0.0,0.0,9.999999999923404e-06,0.0005830094338857668,4.122499241963558e-05
GLU1125,L GLU 254,0.0,0.0,0.0,-1.4999999999998349e-05,0.0001215524578114188,8.595056718834595e-06,44.55805000000004,0.2508810425230366,0.017739968643918975,-44.55797500000004,0.25083204415001914,0.0177365039357362,0.0,0.0,0.0,6.000000000071282e-05,0.0006216108107184718,4.395452195178989e-05
PHE1126,L PHE 255,0.0,0.0,0.0,-9.999999999998898e-06,9.949874371065103e-05,7.035623639734369e-06,-0.007359999999999975,0.03209252872554601,0.002269284468725765,0.007329999999999991,0.032090669983657255,0.002269153035826364,0.0,0.0,0.0,-4.000000000014659e-05,0.0005986651818840515,4.2332020977049064e-05
GLN1127,L GLN 256,0.0,0.0,0.0,-3.0000000000005578e-05,0.00017058722109235152,1.206233808181706e-05,-0.19597499999999968,0.09370941454837983,0.006626256248818069,0.19599,0.09377819522682249,0.0066311197772322104,0.0,0.0,0.0,-1.499999999960977e-05,0.0006283112286120773,4.442831304472509e-05
THR1128,L THR 257,0.0,0.0,0.0,-1.4999999999999441e-05,0.00012155245781142766,8.595056718835222e-06,0.08635000000000004,0.05437828151017638,0.0038451251605116773,-0.08628499999999996,0.05433179340864789,0.0038418379553281485,0.0,0.0,0.0,5.0000000000092193e-05,0.0005267826876424518,3.724916106436526e-05
ASN1129,L ASN 258,0.0,0.0,0.0,-4.999999999999449e-06,7.053367989832165e-05,4.9874843358144515e-06,-0.21103000000000022,0.03190923220636978,0.0022563234475580247,0.2109850000000001,0.03189113944342496,0.002255044096021157,0.0,0.0,0.0,-5.000000000041638e-05,0.0006383572667397689,4.513867521314003e-05
LEU1130,L LEU 259,0.0,0.0,0.0,-5.999999999999783e-05,0.00023748684174074974,1.6792855623746057e-05,0.05363000000000025,0.03397842109339383,0.00240263719691508,-0.053720000000000045,0.033967360804160136,0.002401855116363177,0.0,0.0,0.0,-0.0001499999999997137,0.00061441028637252,4.344536799247775e-05
VAL1131,L VAL 260,0.0,0.0,0.0,-4.999999999999449e-06,7.053367989832165e-05,4.9874843358144515e-06,-0.16887499999999986,0.034339326944481656,0.0024281570943824903,0.16889500000000002,0.0343664658497202,0.0024300761047753063,0.0,0.0,0.0,1.500000000015822e-05,0.0005698903403284682,4.0297332417896924e-05
PRO1132,L PRO 261,0.0,0.0,0.0,-2.000000000000002e-05,0.00014000000000000012,9.899494936611673e-06,-0.17082999999999998,0.028993294052246172,0.002050135483327886,0.17085999999999987,0.02903550240653759,0.002053120064682105,0.0,0.0,0.0,9.9999999999012e-06,0.0005999166608789243,4.242051390542778e-05
TYR1133,L TYR 262,0.0,0.0,0.0,-9.999999999998898e-06,9.949874371065103e-05,7.035623639734369e-06,0.07916000000000002,0.04019221815227422,0.002842019000640215,-0.07919999999999998,0.04029491283028171,0.002849280610961301,0.0,0.0,0.0,-4.9999999999963404e-05,0.0005809475019313264,4.107919181290258e-05
PRO1134,L PRO 263,0.0,0.0,0.0,-1.4999999999999458e-05,0.0001215524578114278,8.595056718835232e-06,0.14875999999999995,0.035603544767340616,0.002517550793926537,-0.14877500000000005,0.035626175419205604,0.0025191510226661774,0.0,0.0,0.0,-3.0000000000178772e-05,0.0005823229344616908,4.11764495798311e-05
ARG1135,L ARG 264,0.0,0.0,0.0,-6.500000000000394e-05,0.00024652586071243594,1.743201078476137e-05,-51.80131999999996,0.33213093442564307,0.023485203597419676,51.80083999999997,0.3321261121976006,0.023484862614404748,0.0,0.0,0.0,-0.0005449999999959232,0.0006541979822627002,4.625878294965121e-05
GLY1136,L GLY 265,0.0,0.0,0.0,-1.0000000000001119e-05,9.949874371067313e-05,7.035623639735931e-06,-0.04634499999999974,0.04609746169801553,0.003259582776215392,0.046280000000000016,0.04612051170574758,0.0032612126578927658,0.0,0.0,0.0,-7.499999999978969e-05,0.0006398241946035125,4.524240267713649e-05
HID1137,L HID 266,0.0,0.0,0.0,-4.500000000001947e-05,0.0002073041244163685,1.465861521427539e-05,0.07846500000000008,0.05019739808994078,0.0035494920587317773,-0.07852999999999997,0.05023006171606802,0.0035518017258850485,0.0,0.0,0.0,-0.00010999999999986798,0.0006147357155721229,4.3468379311861276e-05
PHE1138,L PHE 267,0.0,0.0,0.0,-5.500000000001393e-05,0.00022798026230361768,1.6120638945157588e-05,-0.022409999999999992,0.04522213948941378,0.003197688149272844,0.02235000000000001,0.04520229529570371,0.0031962849528788867,0.0,0.0,0.0,-0.00011499999999985633,0.0006259193238748847,4.425917983876298e-05
PRO1139,L PRO 268,0.0,0.0,0.0,-2.4999999999995027e-05,0.0001561249499599289,1.1039701082907612e-05,0.41657500000000014,0.02879747167721327,0.0020362887503985044,-0.4165250000000002,0.028750293476758587,0.002032952747851936,0.0,0.0,0.0,2.5000000000345858e-05,0.000595294044989449,4.209364560120091e-05
LEU1140,L LEU 269,0.0,0.0,0.0,-4.00000000000067e-05,0.00019595917942268705,1.3856406460553336e-05,-0.24411999999999984,0.03290327643259827,0.002326612988874575,0.2441000000000001,0.03290729402427291,0.0023268970755062923,0.0,0.0,0.0,-5.99999999998313e-05,0.0005624944444168267,3.977436360268977e-05
ALA1141,L ALA 270,0.0,0.0,0.0,-2.0000000000002238e-05,0.00014000000000001568,9.899494936612774e-06,0.16176500000000002,0.03145997099490058,0.0022245558826426296,-0.1617300000000001,0.0315212166643351,0.0022288866054601753,0.0,0.0,0.0,1.5000000000022774e-05,0.0006283112286120708,4.442831304472464e-05
THR1142,L THR 271,0.0,0.0,0.0,-9.999999999998898e-06,9.949874371065103e-05,7.035623639734369e-06,-0.05403500000000006,0.07599061636149561,0.005373348013575895,0.05402499999999998,0.07600496283138351,0.005374362462190278,0.0,0.0,0.0,-2.0000000000077732e-05,0.0005912698199637106,4.180908992072888e-05
TYR1143,L TYR 272,0.0,0.0,0.0,-4.5000000000001704e-05,0.00020730412441628666,1.4658615214269603e-05,0.11905999999999989,0.0563722130131504,0.003986117409209119,-0.11906999999999998,0.056373531909930885,0.003986210669294835,0.0,0.0,0.0,-5.5000000000164916e-05,0.0006180412607585887,4.370211665354813e-05
ALA1144,L ALA 273,0.0,0.0,0.0,-9.999999999996679e-06,9.949874371062894e-05,7.035623639732807e-06,-0.07585999999999998,0.030041644429025616,0.002124265049375908,0.07582999999999998,0.030090382184345874,0.0021277113291045843,0.0,0.0,0.0,-4.0000000000057764e-05,0.0005553377350766153,3.926830783214531e-05
PRO1145,L PRO 274,0.0,0.0,0.0,-3.0000000000005578e-05,0.00017058722109235152,1.206233808181706e-05,0.10361500000000007,0.03273067024978232,0.0023144078886401867,-0.10368000000000009,0.03270470302571146,0.0023125717286172774,0.0,0.0,0.0,-9.4999999999974e-05,0.0006371616749305401,4.505413410555635e-05
VAL1146,L VAL 275,0.0,0.0,0.0,-2.4999999999999466e-05,0.00015612494995995662,1.1039701082909572e-05,0.0929200000000001,0.12456196690804136,0.008807861147861038,-0.09291999999999995,0.12465754529911144,0.008814619560707093,0.0,0.0,0.0,-2.499999999986402e-05,0.0006036348233823319,4.268342769739908e-05
ILE1147,L ILE 276,0.0,0.0,0.0,-4.4999999999997265e-05,0.0002073041244162662,1.4658615214268156e-05,0.01626499999999988,0.08363064495147698,0.005913579616019388,-0.016264999999999977,0.0835495947027871,0.00590784849797284,0.0,0.0,0.0,-4.5000000000143815e-05,0.0006024740658318756,4.260134974387497e-05
SER1148,L SER 277,0.0,0.0,0.0,-2.4999999999999466e-05,0.00015612494995995662,1.1039701082909572e-05,-0.46059000000000005,0.10072974684769172,0.007122668706320707,0.4605900000000001,0.10076458653713642,0.007125132244386785,0.0,0.0,0.0,-2.4999999999921336e-05,0.0006118619125261391,4.326517074970031e-05
ALA1149,L ALA 278,0.0,0.0,0.0,-2.999999999999725e-05,0.00017058722109230417,1.2062338081813713e-05,-0.23317000000000007,0.0747830936776488,0.005287963265757429,0.23320000000000007,0.07484617558699973,0.005292423830344653,0.0,0.0,0.0,2.2204460492503132e-17,0.0006403124237434378,4.5276925690697894e-05
GLU1150,L GLU 279,0.0,0.0,0.0,-9.000000000000007e-05,0.00028618176042508395,2.023610634484808e-05,51.30326000000003,1.3041609994160637,0.09221810864461236,-51.30325000000002,1.304143166028461,0.09221684763368183,0.0,0.0,0.0,-7.9999999999103e-05,0.0006584831053249409,4.656178690720413e-05
LYS1151,L LYS 280,0.0,0.0,0.0,-5.000000000000282e-05,0.00021794494717704597,1.541103500742331e-05,-51.45937500000004,0.47471021093913957,0.033567080925356194,51.45932000000003,0.4746393026237998,0.03356206695029427,0.0,0.0,0.0,-0.00010499999999979082,0.000569188018145624,4.0247670740090235e-05
ALA1152,L ALA 281,0.0,0.0,0.0,-1.5000000000001124e-05,0.00012155245781144128,8.595056718836186e-06,-0.12440999999999977,0.13259661345600063,0.009375996453710945,0.1243450000000001,0.13262460546595403,0.009377975787716654,0.0,0.0,0.0,-7.999999999997121e-05,0.0005325410782277416,3.765634076752318e-05
TYR1153,L TYR 282,0.0,0.0,0.0,-4.000000000000004e-05,0.00019595917942265444,1.385640646055103e-05,-0.12313500000000017,0.08648691678514163,0.0061155485342690285,0.12313999999999989,0.08649092669176366,0.006115832077485464,0.0,0.0,0.0,-3.500000000021153e-05,0.0005511578721201578,3.8972746888051154e-05
HIE1154,L HIE 283,0.0,0.0,0.0,-4.0000000000001704e-05,0.0001959591794226626,1.3856406460551608e-05,-0.18228499999999997,0.14200863978997916,0.010041527218257204,0.18231000000000008,0.1419998728872672,0.010040907304621441,0.0,0.0,0.0,-1.4999999999698587e-05,0.0006203023456348649,4.386199949843346e-05
GLU1155,L GLU 284,0.0,0.0,0.0,-2.4999999999999466e-05,0.00015612494995995662,1.1039701082909572e-05,47.08627000000002,0.38465177381372007,0.02719898776591155,-47.08621000000001,0.38454075973834295,0.02719113788536092,0.0,0.0,0.0,3.499999999952763e-05,0.000577732637124375,4.085186654234325e-05
GLN1156,L GLN 285,0.0,0.0,0.0,-2.000000000000002e-05,0.00014000000000000012,9.899494936611673e-06,-0.08204000000000043,0.16510038885478115,0.011674360453575163,0.08199000000000002,0.16514106061182962,0.011677236381096339,0.0,0.0,0.0,-7.000000000044082e-05,0.0005788782255357508,4.09328718757565e-05
LEU1157,L LEU 286,0.0,0.0,0.0,-1.4999999999998349e-05,0.0001215524578114188,8.595056718834595e-06,-0.08701000000000021,0.04861573716400871,0.003437651742105341,0.08698499999999998,0.048637174825435774,0.003439167613682127,0.0,0.0,0.0,-4.000000000024192e-05,0.000646838465151907,4.573838650412117e-05
SER1158,L SER 287,0.0,0.0,0.0,-4.999999999999449e-06,7.053367989832165e-05,4.9874843358144515e-06,0.2995600000000001,0.051736702639421595,0.003658337327256696,-0.29949499999999984,0.05172117530567222,0.003657239378957903,0.0,0.0,0.0,6.000000000003683e-05,0.0005535341001239268,3.91407715815622e-05
VAL1159,L VAL 288,0.0,0.0,0.0,-1.5000000000003344e-05,0.00012155245781145928,8.595056718837458e-06,0.24738999999999994,0.02832045020828475,0.002002558238853412,-0.24734500000000012,0.02834512259631173,0.002004302840141606,0.0,0.0,0.0,2.9999999999906214e-05,0.000615710971154602,4.3537340295437384e-05
ALA1160,L ALA 289,0.0,0.0,0.0,-9.999999999998898e-06,9.949874371065103e-05,7.035623639734369e-06,0.21809500000000004,0.020154800296704516,0.0014251595963260403,-0.21808000000000002,0.02015399712215982,0.0014251028033093372,0.0,0.0,0.0,5.000000000031923e-06,0.0005957977844873434,4.212926536269217e-05
GLU1161,L GLU 290,0.0,0.0,0.0,-1.4999999999996128e-05,0.00012155245781140079,8.595056718833323e-06,45.47525500000002,0.27799190631166404,0.019656996206795303,-45.475255000000004,0.27792660897481103,0.019652378987827086,0.0,0.0,0.0,-1.5000000002629577e-05,0.0005871754422648759,4.1519573697170384e-05
ILE1162,L ILE 291,0.0,0.0,0.0,-2.4999999999995027e-05,0.0001561249499599289,1.1039701082907612e-05,0.23683000000000007,0.016138807266955494,0.0011411860058726962,-0.23680499999999988,0.01606415186058796,0.001135907071463224,0.0,0.0,0.0,-4.4408920985006264e-17,0.0006082762530297478,4.3011626335207886e-05
THR1163,L THR 292,0.0,0.0,0.0,-2.9999999999992255e-05,0.00017058722109227577,1.2062338081811704e-05,0.256855,0.039928610982602884,0.0028233791589158154,-0.25688999999999984,0.039958827560379356,0.0028255157936208147,0.0,0.0,0.0,-6.500000000009498e-05,0.0006251199884818229,4.4202658291075345e-05
ASN1164,L ASN 293,0.0,0.0,0.0,-3.0000000000005578e-05,0.00017058722109235152,1.206233808181706e-05,0.21154499999999998,0.06945407097499758,0.004911144456743255,-0.21149999999999985,0.06945732502767527,0.004911374553014728,0.0,0.0,0.0,1.4999999999929514e-05,0.0005956299186569983,4.211739545599552e-05
ALA1165,L ALA 294,0.0,0.0,0.0,-3.499999999998949e-05,0.00018377975949483585,1.2995191418363123e-05,0.23093999999999973,0.018541477826757576,0.0013110804704520292,-0.23093499999999975,0.018519740143967962,0.0013095433841612473,0.0,0.0,0.0,-2.9999999999905658e-05,0.0005648893696999259,3.994371039350123e-05
CYS1166,L CYS 295,0.0,0.0,0.0,-3.499999999999615e-05,0.00018377975949487082,1.2995191418365594e-05,0.300855,0.05049786109331765,0.0035707380014501234,-0.30079500000000003,0.050461599013507316,0.003568173885196742,0.0,0.0,0.0,2.499999999987068e-05,0.000603634823382395,4.268342769740354e-05
PHE1167,L PHE 296,0.0,0.0,0.0,-2.4999999999995027e-05,0.0001561249499599289,1.1039701082907612e-05,0.04438000000000005,0.03790508672988361,0.0026802943868164913,-0.04439,0.03791619574799139,0.002681079913020125,0.0,0.0,0.0,-3.499999999981185e-05,0.0005947898788646119,4.2057995672629225e-05
GLU1168,L GLU 297,0.0,0.0,0.0,-2.50000000000003e-05,0.00015612494995996182,1.103970108290994e-05,48.694665000000015,0.34840432369869057,0.024635905988205704,-48.69468500000002,0.3483623053244503,0.02463293484046973,0.0,0.0,0.0,-4.500000000113857e-05,0.0005770398599742637,4.0802879800273765e-05
PRO1169,L PRO 298,0.0,0.0,0.0,-4.499999999999949e-05,0.00020730412441627641,1.4658615214268878e-05,0.10595500000000001,0.03921814599136479,0.002773141697605806,-0.10599499999999999,0.03924442603733668,0.0027749999774774677,0.0,0.0,0.0,-8.499999999992624e-05,0.000622715826039655,4.403265833448225e-05
ALA1170,L ALA 299,0.0,0.0,0.0,-2.0000000000002238e-05,0.00014000000000001568,9.899494936612774e-06,0.18871000000000004,0.06105518733080725,0.004317253698822879,-0.18871999999999997,0.06109362978249049,0.004319971990649945,0.0,0.0,0.0,-3.0000000000032222e-05,0.0005736723803704349,4.0564763033936294e-05
ASN1171,L ASN 300,0.0,0.0,0.0,-1.500000000000945e-05,0.00012155245781150876,8.595056718840956e-06,0.09845999999999933,0.08041398137140135,0.00568612715299266,-0.09846999999999996,0.08046905678582296,0.005690021572894078,0.0,0.0,0.0,-2.500000000051017e-05,0.0006199798383812541,4.383919479183245e-05
GLN1172,L GLN 301,0.0,0.0,0.0,-5.0000000000007815e-05,0.00021794494717706776,1.541103500742485e-05,0.21748500000000015,0.0514281029690961,0.003636516035300787,-0.21749999999999997,0.05145765249212244,0.003638605502112062,0.0,0.0,0.0,-6.499999999999062e-05,0.0006563345183671026,4.6409858866418485e-05
MET1173,L MET 302,0.0,0.0,0.0,-4.0000000000008914e-05,0.00019595917942269792,1.3856406460554105e-05,0.269795,0.15108505212296808,0.01068332648920737,-0.269765,0.15104333740685175,0.010680376813343257,0.0,0.0,0.0,-1.000000000000334e-05,0.000616360284249385,4.358325366468081e-05
VAL1174,L VAL 303,0.0,0.0,0.0,-3.0000000000001136e-05,0.00017058722109232626,1.2062338081815275e-05,-0.3089200000000002,0.030214460114318765,0.0021364849636725265,0.308935,0.030206800145000295,0.0021359433220476494,0.0,0.0,0.0,-1.4999999999910918e-05,0.0006121886964001414,4.328827785902925e-05
LYS1175,L LYS 304,0.0,0.0,0.0,-8.50000000000023e-05,0.0002788816953476944,1.9719913792915554e-05,-55.439805,0.6222825378991819,0.04400202023624862,55.43973500000001,0.6221831681846277,0.04399499373634804,0.0,0.0,0.0,-0.00015500000000095326,0.0007148251534459232,5.0545771336432664e-05
CYS1176,L CYS 305,0.0,0.0,0.0,-3.9999999999993376e-05,0.0001959591794226218,1.3856406460548723e-05,-0.001929999999999994,0.12418250722223317,0.008781029296158848,0.0019299999999999983,0.12413933743983009,0.008777976731570892,0.0,0.0,0.0,-4.000000000007109e-05,0.0006311893535224321,4.463182720884648e-05
ASP1177,L ASP 306,0.0,0.0,0.0,-3.5000000000003365e-05,0.00018377975949490869,1.2995191418368273e-05,50.785440000000015,0.4138804494045541,0.029265767237449596,-50.78533500000001,0.4138778718104083,0.029265584974019633,0.0,0.0,0.0,6.99999999997658e-05,0.000604235053600843,4.272587038317731e-05
PRO1178,L PRO 307,0.0,0.0,0.0,-1.5000000000000568e-05,0.00012155245781143678,8.595056718835867e-06,-0.10878500000000005,0.035977059009874524,0.002543962239303085,0.10878500000000008,0.03596357567039171,0.0025430088232249516,0.0,0.0,0.0,-1.5000000000231494e-05,0.0005241898511033399,3.706581983443383e-05
ARG1179,L ARG 308,0.0,0.0,0.0,-4.000000000000281e-05,0.00019595917942266805,1.3856406460551993e-05,-48.886829999999975,0.38962555242566577,0.027550687024374295,48.88675,0.38956212277456886,0.027546201870732402,0.0,0.0,0.0,-0.00011999999999858347,0.0005963220606349345,4.2166337284609776e-05
HIE1180,L HIE 309,0.0,0.0,0.0,-3.49999999999917e-05,0.0001837797594948475,1.2995191418363946e-05,-0.45205999999999996,0.12595859002068918,0.00890661731523255,0.45201500000000006,0.12588560193683773,0.008901456278328834,0.0,0.0,0.0,-7.999999999995122e-05,0.000559999999999849,3.9597979746435986e-05
GLY1181,L GLY 310,0.0,0.0,0.0,-2.000000000000002e-05,0.00014000000000000012,9.899494936611673e-06,-0.19338000000000008,0.03695843070261476,0.002613355697183199,0.19338500000000017,0.03694139649498838,0.002612151196810724,0.0,0.0,0.0,-1.5000000000003898e-05,0.0005785974420959768,4.09130174883256e-05
LYS1182,L LYS 311,0.0,0.0,0.0,-1.4999999999998349e-05,0.0001215524578114188,8.595056718834595e-06,-47.42630500000002,0.4790635155942367,0.033874906049575215,47.426229999999975,0.47897785658834013,0.0338688490431813,0.0,0.0,0.0,-9.000000000007446e-05,0.0006260191690364654,4.426623995784522e-05
TYR1183,L TYR 312,0.0,0.0,0.0,-1.500000000000501e-05,0.00012155245781147278,8.595056718838414e-06,-0.1974049999999999,0.061661178832389654,0.004360103768833913,0.1975150000000001,0.061620368182930936,0.004357218020136224,0.0,0.0,0.0,9.500000000020714e-05,0.0005621165359601514,3.974764143945148e-05
MET1184,L MET 313,0.0,0.0,0.0,-2.000000000000668e-05,0.00014000000000004677,9.899494936614971e-06,-0.26813999999999993,0.0705524655841314,0.004988812684396983,0.26812,0.07051634987717366,0.004986258918267266,0.0,0.0,0.0,-3.9999999999980054e-05,0.0005817215828900643,4.113392760241368e-05
ALA1185,L ALA 314,0.0,0.0,0.0,-1.9999999999997796e-05,0.0001399999999999846,9.899494936610575e-06,0.21697500000000006,0.02307778964719046,0.0016318461554325075,-0.21701500000000007,0.0230103188808839,0.0016270752517937854,0.0,0.0,0.0,-5.999999999997119e-05,0.0006053098380168379,4.280186911806368e-05
CYS1186,L CYS 315,0.0,0.0,0.0,0.0,0.0,0.0,-0.14937499999999998,0.05309985287173618,0.003754726604561262,0.14937,0.05308486695848458,0.003753666940473014,0.0,0.0,0.0,-5.000000000041638e-06,0.0005431160097068287,3.840410134346774e-05
CYS1187,L CYS 316,0.0,0.0,0.0,-9.999999999998898e-06,9.949874371065103e-05,7.035623639734369e-06,0.15618,0.051581756464858484,0.003647380978181447,-0.15613500000000008,0.05157350846122417,0.003646797756251339,0.0,0.0,0.0,3.500000000008718e-05,0.0005777326371254635,4.0851866542420216e-05
LEU1188,L LEU 317,0.0,0.0,0.0,-4.499999999999283e-05,0.00020730412441624573,1.465861521426671e-05,-0.12582000000000007,0.03507203444341398,0.0024799673384946186,0.12572999999999998,0.035014526985238534,0.0024759009471301526,0.0,0.0,0.0,-0.0001350000000000884,0.00060561951751885,4.282376676565039e-05
LEU1189,L LEU 318,0.0,0.0,0.0,-5.00000000000167e-06,7.053367989835297e-05,4.987484335816666e-06,0.11883499999999976,0.024142447576830296,0.0017071288396017434,-0.11884999999999993,0.02411363722046132,0.001705091639766053,0.0,0.0,0.0,-2.0000000000124363e-05,0.0006079473661425984,4.298837052039322e-05
TYR1190,L TYR 319,0.0,0.0,0.0,-2.0000000000002238e-05,0.00014000000000001568,9.899494936612774e-06,0.012905000000000087,0.04593806673119796,0.0032483118500230214,-0.01288999999999998,0.04594853534118363,0.0032490520925340678,0.0,0.0,0.0,-4.999999999888427e-06,0.0006204635363983148,4.387339740662346e-05
ARG1191,L ARG 320,0.0,0.0,0.0,-2.0000000000002238e-05,0.00014000000000001568,9.899494936612774e-06,-47.621789999999976,0.3781110100249747,0.026736485922995427,47.621624999999995,0.37800650044061707,0.0267290959794156,0.0,0.0,0.0,-0.00018500000000088335,0.0006089129658653965,4.305664873158346e-05
GLY1192,L GLY 321,0.0,0.0,0.0,-5.00000000000167e-06,7.053367989835297e-05,4.987484335816666e-06,-0.05702500000000008,0.028552834797967126,0.002018990310774178,0.05706999999999999,0.02861826514658081,0.0020236169350941915,0.0,0.0,0.0,3.9999999999937865e-05,0.000564269439186601,3.989987468651757e-05
ASP1193,L ASP 322,0.0,0.0,0.0,-1.4999999999999458e-05,0.0001215524578114278,8.595056718835232e-06,43.58036000000001,0.278795893795255,0.01971384670695893,-43.580299999999994,0.27885680913143907,0.019718154071688334,0.0,0.0,0.0,4.500000000007276e-05,0.0005504316487989181,3.8921395144540714e-05
VAL1194,L VAL 323,0.0,0.0,0.0,-1.4999999999997237e-05,0.0001215524578114098,8.59505671883396e-06,-0.07173999999999993,0.03161538233202309,0.002235545123677889,0.07167,0.03172587429843347,0.0022433580855494304,0.0,0.0,0.0,-8.499999999991403e-05,0.0005897245119544904,4.169982014349474e-05
VAL1195,L VAL 324,0.0,0.0,0.0,-9.999999999999454e-06,9.949874371065656e-05,7.03562363973476e-06,0.15904,0.026788960412826444,0.0018942655568847551,-0.15894000000000003,0.02680291775161804,0.0018952524897754407,0.0,0.0,0.0,8.999999999999898e-05,0.000567362318099951,4.011857425181944e-05
PRO1196,L PRO 325,0.0,0.0,0.0,-4.999999999999449e-06,7.053367989832165e-05,4.9874843358144515e-06,0.14665,0.03165955621925225,0.0022386686891989996,-0.14663000000000007,0.031679695389949365,0.00224009274361574,0.0,0.0,0.0,1.4999999999929514e-05,0.000542931855760984,3.839107969307882e-05
LYS1197,L LYS 326,0.0,0.0,0.0,0.0,0.0,0.0,-41.082685,0.28905175276285167,0.02043904544924698,41.08263999999999,0.289046605932117,0.020438681513355567,0.0,0.0,0.0,-4.500000000057014e-05,0.0005856406748174296,4.141104925020702e-05
ASP1198,L ASP 327,0.0,0.0,0.0,-1.4999999999996128e-05,0.00012155245781140079,8.595056718833323e-06,42.405675,0.2774202757110955,0.01961657581939573,-42.40565499999999,0.27741917016757933,0.019616497645664012,0.0,0.0,0.0,5.000000000308092e-06,0.0006284703652502077,4.4439565704320816e-05
VAL1199,L VAL 328,0.0,0.0,0.0,-1.4999999999996128e-05,0.00012155245781140079,8.595056718833323e-06,0.10406999999999993,0.02417488572878882,0.0017094225633236468,-0.10411499999999993,0.02418991060339034,0.0017104849823953677,0.0,0.0,0.0,-6.000000000006334e-05,0.0005969924622639387,4.221374183840851e-05
ASN1200,L ASN 329,0.0,0.0,0.0,-1.5000000000000568e-05,0.00012155245781143678,8.595056718835867e-06,0.11016000000000005,0.17377532736266074,0.01228777123810496,-0.11012500000000007,0.1737627099667821,0.012286879053486289,0.0,0.0,0.0,1.9999999999633643e-05,0.0005912698199642749,4.180908992076879e-05
ALA1201,L ALA 330,0.0,0.0,0.0,0.0,0.0,0.0,0.07881000000000002,0.020923286070787184,0.001479499746535965,-0.07875499999999996,0.02096508943458171,0.0014824556907375168,0.0,0.0,0.0,5.499999999990832e-05,0.0005310131825105837,3.754830222526835e-05
ALA1202,L ALA 331,0.0,0.0,0.0,-5.00000000000167e-06,7.053367989835297e-05,4.987484335816666e-06,0.06243499999999996,0.029047818764926216,0.002053990962735717,-0.06244500000000004,0.02904990490517989,0.002054138475127705,0.0,0.0,0.0,-1.5000000000032765e-05,0.0005785974420960365,4.0913017488329815e-05
ILE1203,L ILE 332,0.0,0.0,0.0,-5.00000000000167e-06,7.053367989835297e-05,4.987484335816666e-06,0.14139500000000008,0.021566617143168473,0.0015249901229188473,-0.14147000000000007,0.02159789573083376,0.0015272018530632537,0.0,0.0,0.0,-7.999999999992902e-05,0.0005418486873658434,3.8314488121341747e-05
ALA1204,L ALA 333,0.0,0.0,0.0,-1.0000000000001119e-05,9.949874371067313e-05,7.035623639735931e-06,0.096835,0.027440987136034205,0.0019403708086342603,-0.09673999999999999,0.02741336170556261,0.001938417395712294,0.0,0.0,0.0,8.500000000000479e-05,0.0006227158260394363,4.403265833446679e-05
THR1205,L THR 334,0.0,0.0,0.0,-1.4999999999996128e-05,0.00012155245781140079,8.595056718833323e-06,-0.0938949999999998,0.0674631304862145,0.004770363704687517,0.09391000000000002,0.06738161396107988,0.004764599615917372,0.0,0.0,0.0,2.1815882433884327e-16,0.0006164414002970765,4.358898943541938e-05
ILE1206,L ILE 335,0.0,0.0,0.0,-2.0000000000004457e-05,0.0001400000000000312,9.899494936613872e-06,0.04272000000000001,0.02972947359103417,0.002102191237732664,-0.04268500000000003,0.02975072730203415,0.0021036941020500105,0.0,0.0,0.0,1.499999999966306e-05,0.0006121886963999716,4.3288277859017244e-05
LYS1207,L LYS 336,0.0,0.0,0.0,-9.999999999998898e-06,9.949874371065103e-05,7.035623639734369e-06,-43.55428,0.4005844500218453,0.028325598104833042,43.55421000000001,0.4005950148208102,0.02832634514893204,0.0,0.0,0.0,-7.999999999963592e-05,0.0006273754856554337,4.4362146025716075e-05
THR1208,L THR 337,0.0,0.0,0.0,-5.000000000000005e-06,7.053367989832949e-05,4.9874843358150055e-06,-0.07677499999999995,0.09770375824398995,0.0069086990001736345,0.07679999999999998,0.09767159259477644,0.00690642454530562,0.0,0.0,0.0,2.000000000007607e-05,0.0005473572873360203,3.870400496071735e-05
LYS1209,L LYS 338,0.0,0.0,0.0,-2.9999999999999472e-05,0.00017058722109231683,1.2062338081814608e-05,-43.27643500000001,0.40393494002635494,0.028562513525081695,43.27638999999999,0.4039672485496004,0.028564798082669395,0.0,0.0,0.0,-7.49999999998252e-05,0.0005651327277720831,3.996091840780911e-05
ARG1210,L ARG 339,0.0,0.0,0.0,-1.4999999999998349e-05,0.0001215524578114188,8.595056718834595e-06,-46.41671000000001,0.417163356372689,0.02949790381536687,46.416605000000025,0.41715457443676723,0.02949728283872265,0.0,0.0,0.0,-0.00011999999999787292,0.0006046486583126666,4.275511665282343e-05
THR1211,L THR 340,0.0,0.0,0.0,-2.500000000000169e-05,0.0001561249499599705,1.1039701082910553e-05,0.06715999999999987,0.11652752636179993,0.00823974040853229,-0.06711500000000002,0.11649661701096735,0.008237554787374712,0.0,0.0,0.0,1.9999999999837924e-05,0.0005827520913732495,4.120679555606673e-05
ILE1212,L ILE 341,0.0,0.0,0.0,-2.000000000000002e-05,0.00014000000000000012,9.899494936611673e-06,-0.2591500000000002,0.02942205805174009,0.0020804536764849678,0.2591349999999999,0.029392801414632668,0.0020783849198356304,0.0,0.0,0.0,-3.4999999999829615e-05,0.0006194957626971531,4.380496547194892e-05
GLN1213,L GLN 342,0.0,0.0,0.0,-5.00000000000167e-06,7.053367989835297e-05,4.987484335816666e-06,0.047510000000000406,0.20608127013389682,0.014572146358721517,-0.04749000000000001,0.20600924712255025,0.014567053562749054,0.0,0.0,0.0,1.50000000009598e-05,0.0005429318557604812,3.8391079693043274e-05
PHE1214,L PHE 343,0.0,0.0,0.0,-1.000000000000334e-05,9.949874371069522e-05,7.035623639737493e-06,-0.023499999999999997,0.04715071579520293,0.0033340590876587647,0.023505000000000012,0.04715273030270886,0.003334201534850584,0.0,0.0,0.0,-4.999999999917293e-06,0.000644185532281006,4.555079582181649e-05
VAL1215,L VAL 344,0.0,0.0,0.0,-1.5000000000000568e-05,0.00012155245781143678,8.595056718835867e-06,-0.26241499999999973,0.03969083993820418,0.0028065662071294025,0.26241499999999984,0.03966664562324428,0.0028048554107119716,0.0,0.0,0.0,-1.50000000000133e-05,0.0006121886964000232,4.32882778590209e-05
ASP1216,L ASP 345,0.0,0.0,0.0,-4.999999999999449e-06,7.053367989832165e-05,4.9874843358144515e-06,45.621864999999985,0.4468858654917042,0.03159960259056034,-45.62178500000001,0.4468426778787161,0.031596548765159625,0.0,0.0,0.0,7.499999999843965e-05,0.0005994789404141108,4.23895623945344e-05
TRP1217,L TRP 346,0.0,0.0,0.0,-4.5000000000001704e-05,0.00020730412441628666,1.4658615214269603e-05,-0.339445,0.043329285419908894,0.003063843154438498,0.33945999999999993,0.04342347752080721,0.003070503541766439,0.0,0.0,0.0,-3.0000000000036664e-05,0.0006075360071636362,4.2959283048040606e-05
CYS1218,L CYS 347,0.0,0.0,0.0,-5.00000000000167e-06,7.053367989835297e-05,4.987484335816666e-06,-0.15361500000000006,0.07985322019179943,0.005646475349720391,0.15360999999999997,0.07986468493645994,0.005647286029589794,0.0,0.0,0.0,-9.999999999834585e-06,0.0006244197306297654,4.415314258349845e-05
PRO1219,L PRO 348,0.0,0.0,0.0,-1.0000000000001119e-05,9.949874371067313e-05,7.035623639735931e-06,-0.02801500000000006,0.0759983208696087,0.005373892804569142,0.02800000000000003,0.0759506418669388,0.005370521389958333,0.0,0.0,0.0,-2.5000000000048316e-05,0.0005868347297152955,4.149548168174602e-05
THR1220,L THR 349,0.0,0.0,0.0,-9.999999999999992e-06,9.949874371066193e-05,7.03562363973514e-06,0.07807499999999991,0.0859916820105292,0.006080530147528245,-0.078125,0.0859450369422226,0.006077231843117393,0.0,0.0,0.0,-6.000000000014216e-05,0.0005969924622638431,4.221374183840175e-05
GLY1221,L GLY 350,0.0,0.0,0.0,-4.999999999999449e-06,7.053367989832165e-05,4.9874843358144515e-06,0.15104999999999982,0.04738446475375726,0.0033505876350276706,-0.15106999999999995,0.047379268673123254,0.003350220216642481,0.0,0.0,0.0,-2.4999999999943955e-05,0.0005782516753110765,4.088856808449439e-05
PHE1222,L PHE 351,0.0,0.0,0.0,-1.9999999999997796e-05,0.0001399999999999846,9.899494936610575e-06,-0.15847499999999998,0.03160616039635304,0.0022348930343530932,0.15848000000000004,0.03158986546346777,0.002233740808598878,0.0,0.0,0.0,-1.4999999999982806e-05,0.0005520643078484405,3.9036841573069e-05
LYS1223,L LYS 352,0.0,0.0,0.0,-1.500000000000501e-05,0.00012155245781147276,8.595056718838412e-06,-44.41286500000001,0.24721467750534984,0.01748071748728783,44.412814999999995,0.24719569327921456,0.01747937509978425,0.0,0.0,0.0,-6.499999999988404e-05,0.0005837593682341878,4.1278020785956906e-05
VAL1224,L VAL 353,0.0,0.0,0.0,-9.999999999998898e-06,9.949874371065103e-05,7.035623639734369e-06,-0.08406500000000017,0.04194902591240947,0.002966244068683493,0.08412000000000001,0.04196493297981056,0.002967368868206304,0.0,0.0,0.0,4.4999999999802976e-05,0.0005504316487993234,3.892139514456937e-05
GLY1225,L GLY 354,0.0,0.0,0.0,-4.999999999999449e-06,7.053367989832165e-05,4.9874843358144515e-06,0.08460000000000006,0.051870801034878844,0.003667819515734102,-0.08466499999999996,0.05187969520920495,0.003668448428832006,0.0,0.0,0.0,-6.999999999992967e-05,0.0005432310742216444,3.841223763333774e-05
ILE1226,L ILE 355,0.0,0.0,0.0,-9.999999999998898e-06,9.949874371065103e-05,7.035623639734369e-06,-0.006984999999999904,0.05317334647170511,0.003759923386852446,0.006989999999999979,0.05319943514737727,0.0037617681348004425,0.0,0.0,0.0,-5.000000000183746e-06,0.0006041316081784846,4.271855568721408e-05
ASN1227,L ASN 356,0.0,0.0,0.0,-2.4999999999997247e-05,0.00015612494995994277,1.1039701082908593e-05,-0.1304299999999997,0.13028282734113428,0.009212387068507218,0.13044500000000003,0.13028782358685703,0.009212740356430322,0.0,0.0,0.0,-9.999999999479314e-06,0.0006244197306293728,4.415314258347069e-05
TYR1228,L TYR 357,0.0,0.0,0.0,-2.4999999999998358e-05,0.0001561249499599497,1.1039701082909084e-05,0.005205000000000091,0.05453955422443402,0.0038565288634988706,-0.005270000000000028,0.05449079830576912,0.0038530812994277777,0.0,0.0,0.0,-8.999999999994124e-05,0.0005847221562415019,4.134610017883859e-05
GLU1229,L GLU 358,0.0,0.0,0.0,-1.9999999999996688e-05,0.0001399999999999768,9.899494936610025e-06,45.72570000000002,0.409841322949294,0.028980157866791156,-45.72563000000002,0.40982251414187587,0.02897882788326402,0.0,0.0,0.0,5.00000000012335e-05,0.0005809475019301317,4.10791918128181e-05
PRO1230,L PRO 359,0.0,0.0,0.0,-1.9999999999997796e-05,0.0001399999999999846,9.899494936610575e-06,0.03820999999999996,0.052158852556397385,0.003688187834153788,-0.038145000000000026,0.052182602225262775,0.003689867189344353,0.0,0.0,0.0,4.5000000000161576e-05,0.0005770398599748325,4.080287980031399e-05
PRO1231,L PRO 360,0.0,0.0,0.0,-1.4999999999996128e-05,0.00012155245781140079,8.595056718833323e-06,-0.18957500000000013,0.06930197958933026,0.004900389971726714,0.18966000000000002,0.06927946593327629,0.004898798015840207,0.0,0.0,0.0,7.000000000007223e-05,0.0006205642593642385,4.388051959584605e-05
THR1232,L THR 361,0.0,0.0,0.0,-2.500000000000002e-05,0.00015612494995996009,1.1039701082909817e-05,0.20526500000000014,0.095218510674133,0.00673296545921631,-0.20530999999999988,0.0951443844901001,0.006727723946476995,0.0,0.0,0.0,-6.999999999989237e-05,0.0006285698051929051,4.4446597170101035e-05
VAL1233,L VAL 362,0.0,0.0,0.0,-4.5000000000003926e-05,0.0002073041244162969,1.4658615214270328e-05,-0.15726999999999977,0.08405984237434672,0.005943928456837285,0.15734,0.0840247249326054,0.005941445278717965,0.0,0.0,0.0,2.5000000000219013e-05,0.0006036348233824457,4.2683427697407124e-05
VAL1234,L VAL 363,0.0,0.0,0.0,-2.4999999999998914e-05,0.00015612494995995317,1.1039701082909328e-05,-0.08876500000000011,0.0659466433944898,0.004663131874073478,0.08879499999999994,0.06594029856620315,0.004662683226962782,0.0,0.0,0.0,4.999999999908411e-06,0.0005787702480259736,4.0925236712818596e-05
PRO1235,L PRO 364,0.0,0.0,0.0,-3.500000000000055e-05,0.000183779759494894,1.2995191418367233e-05,0.23603000000000016,0.07014947683340124,0.004960317076558664,-0.23598999999999998,0.07014634630542095,0.004960095714802308,0.0,0.0,0.0,4.99999999995282e-06,0.0005612263358039408,3.96846947827445e-05
GLY1236,L GLY 365,0.0,0.0,0.0,-4.000000000000059e-05,0.00019595917942265718,1.3856406460551225e-05,0.26245999999999997,0.04718207710561292,0.0033362766671845446,-0.262415,0.047168769063862005,0.0033353356465279063,0.0,0.0,0.0,5.000000000032756e-06,0.0006519010661136168,4.609636645116783e-05
GLY1237,L GLY 366,0.0,0.0,0.0,-2.999999999999836e-05,0.00017058722109231051,1.206233808181416e-05,0.026589999999999992,0.10008182602251016,0.007076853785404921,-0.026559999999999997,0.10005806514219628,0.00707517363744523,0.0,0.0,0.0,-2.886579864025407e-17,0.000616441400296934,4.35889894354093e-05
ASP1238,L ASP 367,0.0,0.0,0.0,-6.999999999999341e-05,0.00025514701644343743,1.8041618552667015e-05,53.95736999999998,0.3849663402190439,0.02722123096974535,-53.95706499999999,0.38480845985467155,0.027210067142118956,0.0,0.0,0.0,0.00023500000000090893,0.0006854013422792458,4.8465193696001666e-05
LEU1239,L LEU 368,0.0,0.0,0.0,-2.9999999999997805e-05,0.00017058722109230732,1.2062338081813935e-05,0.05745000000000001,0.05085290060557028,0.0035958430861204233,-0.05744499999999999,0.05085594335965066,0.003596058241324795,0.0,0.0,0.0,-2.5000000000006127e-05,0.0006437196594788981,4.55178536400624e-05
ALA1240,L ALA 369,0.0,0.0,0.0,-2.4999999999997247e-05,0.00015612494995994277,1.1039701082908593e-05,0.05310000000000004,0.04720084745001942,0.0033376039309660492,-0.05310499999999998,0.04723244621020596,0.003339838300726548,0.0,0.0,0.0,-3.0000000000027783e-05,0.0005736723803703578,4.0564763033930846e-05
LYS1241,L LYS 370,0.0,0.0,0.0,-2.9999999999998917e-05,0.00017058722109231363,1.206233808181438e-05,-47.33443500000003,0.7933240042835193,0.05609647831069422,47.33433500000002,0.7933046216768705,0.056095107753434376,0.0,0.0,0.0,-0.00012999999999909305,0.0005771481612199757,4.081053785479916e-05
VAL1242,L VAL 371,0.0,0.0,0.0,-1.9999999999997796e-05,0.0001399999999999846,9.899494936610575e-06,0.043914999999999954,0.04770678961112352,0.0033733794442665378,-0.04387000000000002,0.04766028850101519,0.0033700913192375075,0.0,0.0,0.0,2.499999999996061e-05,0.0005952940449895452,4.209364560120771e-05
GLN1243,L GLN 372,0.0,0.0,0.0,-2.4999999999997247e-05,0.00015612494995994277,1.1039701082908593e-05,0.09988499999999995,0.13634229635369918,0.009640856231424659,-0.09989000000000005,0.13631829627749895,0.00963915916976164,0.0,0.0,0.0,-3.0000000000036664e-05,0.0005736723803705587,4.056476303394505e-05
ARG1244,L ARG 373,0.0,0.0,0.0,-2.000000000000668e-05,0.00014000000000004674,9.89949493661497e-06,-44.471885,0.28954797836539187,0.020474133898102435,44.47179000000001,0.289522340931765,0.020472321057785455,0.0,0.0,0.0,-0.00011499999999998068,0.000593106229947585,4.193894371599251e-05
ALA1245,L ALA 374,0.0,0.0,0.0,-1.000000000000001e-05,9.949874371066208e-05,7.03562363973515e-06,-0.2513949999999999,0.019899974246214855,0.0014071406734936177,0.25147999999999987,0.019877112466353344,0.001405524101536611,0.0,0.0,0.0,7.500000000005114e-05,0.0005739120141625066,4.0581707701873825e-05
VAL1246,L VAL 375,0.0,0.0,0.0,-3.999999999999559e-05,0.00019595917942263265,1.385640646054949e-05,0.1550699999999999,0.022199664411878102,0.0015697533245704674,-0.15508500000000003,0.022169974627861074,0.0015676539398094271,0.0,0.0,0.0,-5.500000000011981e-05,0.0006016435821978811,4.254262568294877e-05
CYS1247,L CYS 376,0.0,0.0,0.0,-3.500000000000725e-05,0.0001837797594949291,1.2995191418369716e-05,-0.22990499999999986,0.0526353111038595,0.0037218785411402633,0.22988000000000017,0.05267803716920291,0.003724899730194038,0.0,0.0,0.0,-5.999999999988681e-05,0.0006681317235396186,4.7244047244071994e-05
MET1248,L MET 377,0.0,0.0,0.0,-1.9999999999988916e-05,0.0001399999999999224,9.89949493660618e-06,0.09424999999999993,0.06157010232247481,0.004353663687057154,-0.09426999999999996,0.061589748335254726,0.0043550528699431495,0.0,0.0,0.0,-4.0000000000080526e-05,0.0006151422599690929,4.3497126341856363e-05
LEU1249,L LEU 378,0.0,0.0,0.0,-4.000000000000004e-05,0.00019595917942265444,1.385640646055103e-05,-0.23596999999999974,0.015716523152403065,0.0011113260097739583,0.2359999999999998,0.015799683541137928,0.0011172063372540113,0.0,0.0,0.0,-9.999999999725784e-06,0.0006479969135730042,4.5820301177542444e-05
SER1250,L SER 379,0.0,0.0,0.0,-2.4999999999990586e-05,0.00015612494995990116,1.103970108290565e-05,0.3095900000000002,0.02936480716776259,0.0020764054276560264,-0.309555,0.029314791061851166,0.002072868754890175,0.0,0.0,0.0,1.000000000002558e-05,0.0006479969135729651,4.582030117753967e-05
ASN1251,L ASN 380,0.0,0.0,0.0,-2.4999999999999466e-05,0.00015612494995995662,1.1039701082909572e-05,0.04569999999999929,0.05391613858577004,0.0038124467209391666,-0.04567500000000001,0.053975081055983594,0.0038166145829779557,0.0,0.0,0.0,-1.3145040611561853e-15,0.0006082762530293973,4.3011626335183105e-05
THR1252,L THR 381,0.0,0.0,0.0,-2.0000000000002238e-05,0.00014000000000001568,9.899494936612774e-06,0.23297999999999988,0.05949226504344915,0.0042067384040370285,-0.23298500000000008,0.059518020590405646,0.004208559596227639,0.0,0.0,0.0,-2.500000000025704e-05,0.0005782516753110553,4.088856808449289e-05
THR1253,L THR 382,0.0,0.0,0.0,-5.00000000000167e-06,7.053367989835297e-05,4.987484335816666e-06,0.28098,0.06909739213602818,0.004885923454169155,-0.28095500000000007,0.06906730757022411,0.004883796154120244,0.0,0.0,0.0,1.9999999999986696e-05,0.0005473572873360478,3.8704004960719295e-05
ALA1254,L ALA 383,0.0,0.0,0.0,-2.000000000000668e-05,0.00014000000000004674,9.89949493661497e-06,0.31026,0.016037530982043444,0.001134024691089227,-0.31025000000000014,0.016046105446491012,0.001134630997284819,0.0,0.0,0.0,-1.0000000000043308e-05,0.0006081940479813347,4.3005813560489815e-05
ILE1255,L ILE 384,0.0,0.0,0.0,-4.499999999999671e-05,0.00020730412441626365,1.4658615214267975e-05,0.3611999999999999,0.01781852968120853,0.0012599603168356322,-0.3611150000000001,0.017808474808360248,0.0012592493299581333,0.0,0.0,0.0,4.000000000040416e-05,0.0006311893535224816,4.4631827208849975e-05
ALA1256,L ALA 385,0.0,0.0,0.0,-1.9999999999997796e-05,0.0001399999999999846,9.899494936610575e-06,0.3663850000000001,0.021193790953954437,0.001498627330259129,-0.366425,0.021245573068286405,0.00150228887867796,0.0,0.0,0.0,-5.99999999999995e-05,0.0006452906321961458,4.5628938186204896e-05
GLU1257,L GLU 386,0.0,0.0,0.0,-8.000000000000007e-05,0.00027129319932501096,1.9183326093250895e-05,54.66150999999998,0.7274986047415138,0.05144191967164762,-54.660984999999954,0.7273823717817259,0.051433700760241285,0.0,0.0,0.0,0.0004450000000016985,0.0007190097356779198,5.084166598370042e-05
ALA1258,L ALA 387,0.0,0.0,0.0,-3.500000000000725e-05,0.0001837797594949291,1.2995191418369716e-05,0.4198350000000002,0.01613250677978215,0.001140740494152191,-0.41975000000000057,0.016167173531555782,0.0011431918036782756,0.0,0.0,0.0,5.000000000000976e-05,0.000661437827766159,4.6770717334675066e-05
TRP1259,L TRP 388,0.0,0.0,0.0,-8.999999999997676e-05,0.0002861817604250098,2.0236106344842834e-05,0.6590700000000005,0.03205971147716298,0.002266963938838613,-0.6589850000000002,0.03209602428650043,0.0022695316422112572,0.0,0.0,0.0,-4.999999999668603e-06,0.0006284703652519936,4.44395657044471e-05
ALA1260,L ALA 389,0.0,0.0,0.0,-3.499999999999615e-05,0.00018377975949487082,1.2995191418365594e-05,0.407415,0.026655070343180574,0.0018847980992667418,-0.40731,0.02667309318395637,0.0018860725065596227,0.0,0.0,0.0,7.000000000011664e-05,0.0005339475629684414,3.77557942573016e-05
ARG1261,L ARG 390,0.0,0.0,0.0,-0.00010499999999999176,0.0003065534211193626,2.1676600286943668e-05,-56.240835,0.6498262981575599,0.04594965820205619,56.24044999999998,0.6496793882381159,0.045939270102029944,0.0,0.0,0.0,-0.0004900000000010607,0.0007140728254185919,5.04925737114524e-05
LEU1262,L LEU 391,0.0,0.0,0.0,-0.00010499999999999065,0.00030655342111935937,2.167660028694344e-05,0.4814050000000003,0.02426233655277282,0.0017156062703895902,-0.4812949999999996,0.024289873918990977,0.0017175534562284779,0.0,0.0,0.0,5.000000000467963e-06,0.0006441855322807947,4.555079582180155e-05
ASP1263,L ASP 392,0.0,0.0,0.0,-0.00010000000000000731,0.0003000000000000219,2.1213203435597973e-05,59.00003499999998,0.41386220385154754,0.029264477082023854,-58.99889999999996,0.41371044222162673,0.029253745914259763,0.0,0.0,0.0,0.0010349999999988313,0.0006955393590592127,4.918205973729142e-05
HIE1264,L HIE 393,0.0,0.0,0.0,-0.000114999999999994,0.0003190219428189688,2.2558257911459984e-05,0.5143299999999998,0.29867074028099905,0.021119210579470055,-0.5143099999999997,0.29861981498219475,0.021115609617058207,0.0,0.0,0.0,-9.499999999966313e-05,0.0006602840297929822,4.668913149757981e-05
LYS1265,L LYS 394,0.0,0.0,0.0,-0.00016000000000001123,0.000366606055596493,2.5922962793633265e-05,-61.892145000000056,0.5666145550244531,0.040065699417678895,61.89118000000002,0.5665622892458925,0.04006200366903447,0.0,0.0,0.0,-0.0011249999999994032,0.0008058380730648514,5.698135660024569e-05
PHE1266,L PHE 395,0.0,0.0,0.0,-0.00018500000000002626,0.0003882975663071336,2.7456784225400723e-05,0.5192250000000002,0.04439824743162332,0.0031394301831699067,-0.5191000000000001,0.044371837915507535,0.003137562748376574,0.0,0.0,0.0,-6.0000000000126616e-05,0.0006755738301621741,4.777028364998422e-05
ASP1267,L ASP 396,0.0,0.0,0.0,-0.00011499999999997901,0.00031902194281892716,2.255825791145704e-05,62.17947500000003,0.42867584416796095,0.03031195963420329,-62.17746999999998,0.42852384892927425,0.030301211947804947,0.0,0.0,0.0,0.001890000000001919,0.0006913031173111675,4.888251221061259e-05
LEU1268,L LEU 397,0.0,0.0,0.0,-0.00016000000000000402,0.00036660605559647643,2.5922962793632092e-05,0.3359349999999999,0.06256756967471204,0.004424195279935067,-0.33569499999999974,0.06253032844148576,0.004421561927079662,0.0,0.0,0.0,7.999999999985352e-05,0.0006881860213634504,4.8662100242388604e-05
MET1269,L MET 398,0.0,0.0,0.0,-0.00026499999999994193,0.0004413332074520507,3.1206970375215435e-05,0.7312749999999998,0.10412108035839945,0.007362472198589369,-0.7310200000000003,0.10414254462033969,0.00736398995110648,0.0,0.0,0.0,-9.999999999932008e-06,0.0006323764701503469,4.471576903061226e-05
TYR1270,L TYR 399,0.0,0.0,0.0,-0.00019999999999997797,0.000399999999999956,2.828427124745879e-05,0.35370000000000035,0.13160041793246668,0.009305554792703093,-0.35355,0.1315955071421513,0.009305207547389793,0.0,0.0,0.0,-4.9999999999801316e-05,0.0006837397165589438,4.834769901453971e-05
ALA1271,L ALA 400,0.0,0.0,0.0,-7.499999999999619e-05,0.00026339134382130506,1.8624580532188226e-05,0.332575,0.06207595649685897,0.00438943297875701,-0.3324099999999999,0.062027831656442906,0.004386030038656838,0.0,0.0,0.0,8.9999999999959e-05,0.0005761076288333354,4.07369611041354e-05
LYS1272,L LYS 401,0.0,0.0,0.0,-0.0003850000000000131,0.00048659531440409075,3.440748465087327e-05,-69.70920999999998,1.1781595205673638,0.08330845863126747,69.70374999999997,1.1774768224915697,0.08326018458737776,0.0,0.0,0.0,-0.005845000000001761,0.0011406029107435464,8.065280528278761e-05
ARG1273,L ARG 402,0.0,0.0,0.0,-0.0002949999999999897,0.00045604276115292696,3.2247092892227166e-05,-65.69248499999999,0.5438991356645327,0.03845947671098931,65.68923500000001,0.543628788580598,0.038440360285356884,0.0,0.0,0.0,-0.0035450000000035687,0.000773288432606801,5.467974945093855e-05
ALA1274,L ALA 403,0.0,0.0,0.0,-0.00022999999999997244,0.00042083250824996593,2.975735203272946e-05,-0.5889649999999998,0.04959913078875827,0.0035071881721689445,0.5887399999999999,0.04956341796123416,0.0035046628939171803,0.0,0.0,0.0,-0.00045500000000002206,0.000684086982773352,4.837225444404821e-05
PHE1275,L PHE 404,0.0,0.0,0.0,-0.0004999999999999983,0.0004999999999999976,3.535533905932721e-05,-0.3013050000000002,0.08851345646284488,0.006258846529113785,0.3010899999999999,0.08840747649379006,0.006251352613634925,0.0,0.0,0.0,-0.0007149999999998169,0.0007640516998212257,5.402661381206971e-05
VAL1276,L VAL 405,0.0,0.0,0.0,-0.00022999999999999965,0.0004208325082500157,2.9757352032732978e-05,-0.13164499999999996,0.06028929403302063,0.004263096864369854,0.13157000000000008,0.06026421077223196,0.00426132320999006,0.0,0.0,0.0,-0.0003049999999999475,0.0006648120035019226,4.700930758904242e-05
HIE1277,L HIE 406,0.0,0.0,0.0,-0.0005000000000000138,0.0005000000000000133,3.535533905932832e-05,-0.7173849999999996,0.15518536263127564,0.010973262225746844,0.71707,0.1550217891136587,0.010961695831393897,0.0,0.0,0.0,-0.0008149999999999525,0.0007878927592001691,5.5712431287821914e-05
TRP1278,L TRP 407,0.0,0.0,0.0,-0.0006699999999999573,0.00047021271782031894,3.324906013709041e-05,0.003535000000000004,0.11452920489988566,0.00809843774286127,-0.003555000000000006,0.11445997979643358,0.00809354278885334,0.0,0.0,0.0,-0.0006899999999997064,0.0007098591409565723,5.0194621225764956e-05
TYR1279,L TYR 408,0.0,0.0,0.0,-0.0002849999999999886,0.0004514144437210486,3.1919821428070654e-05,0.14202500000000012,0.0700001026784959,0.004949754728771906,-0.14205000000000007,0.06996347261249959,0.004947164591965775,0.0,0.0,0.0,-0.00030999999999969274,0.0007374957626997764,5.2148825490135675e-05
VAL1280,L VAL 409,0.0,0.0,0.0,-0.0002349999999999941,0.0004239988207530665,2.998124413695928e-05,-0.21129999999999982,0.08890601779407266,0.006286604807048063,0.21116499999999994,0.08881772218988725,0.006280361365001217,0.0,0.0,0.0,-0.00036999999999986376,0.0007163099887615123,5.06507650484925e-05
GLY1281,L GLY 410,0.0,0.0,0.0,-0.0001000000000000012,0.00030000000000000366,2.1213203435596685e-05,-0.00750999999999995,0.08881548232149612,0.006280202982388384,0.007519999999999991,0.08873460204452373,0.006274483883157241,0.0,0.0,0.0,-8.999999999998786e-05,0.000626019169035463,4.4266239957774346e-05
GLU1282,L GLU 411,0.0,0.0,0.0,-0.00024000000000000743,0.0004270831300812658,3.019933774108394e-05,68.23902999999997,0.5667051430012042,0.040072104954944364,-68.23537,0.5663224815443652,0.0400450467038414,0.0,0.0,0.0,0.0034199999999981402,0.0008852118390503511,6.259392941791179e-05
GLY1283,L GLY 412,0.0,0.0,0.0,-9.500000000000064e-05,0.000293214938227917,2.0733427116615475e-05,-0.41879500000000014,0.08585873848945022,0.006071129621001268,0.4186799999999999,0.08577434115165314,0.006065161828014227,0.0,0.0,0.0,-0.00020999999999997244,0.0006048966853934982,4.277265481590082e-05
MET1284,L MET 413,0.0,0.0,0.0,-0.00018000000000002126,0.00038418745424601637,2.716615541441546e-05,0.5736,0.12292607534611931,0.008692186146188944,-0.5733699999999997,0.12287425727140934,0.008688522054987399,0.0,0.0,0.0,4.99999999999301e-05,0.0007466592261534031,5.279678020485713e-05
GLU1285,L GLU 414,0.0,0.0,0.0,-0.0001450000000000018,0.0003521008378291695,2.489728900904706e-05,64.59076999999999,0.9748223925943564,0.06893035242559643,-64.58800499999998,0.974479242969619,0.06890608808293508,0.0,0.0,0.0,0.0026200000000021362,0.0008034923770636615,5.681549084534134e-05
GLU1286,L GLU 415,0.0,0.0,0.0,-0.00019499999999999628,0.0003962007067131431,2.8015620642776598e-05,66.75545000000001,1.1776915884478416,0.08327537083378254,-66.75175500000002,1.177154775283659,0.08323741241092018,0.0,0.0,0.0,0.003499999999994827,0.0008999999999984522,6.363961030667983e-05
GLY1287,L GLY 416,0.0,0.0,0.0,-4.999999999999893e-05,0.00021794494717702903,1.541103500742211e-05,-0.30936500000000006,0.06912330847839945,0.004887756016312582,0.3092599999999999,0.06903609490693975,0.004881589085533517,0.0,0.0,0.0,-0.0001549999999999896,0.0005924314306314412,4.1891228198753984e-05
GLU1288,L GLU 417,0.0,0.0,0.0,-7.500000000000062e-05,0.00026339134382132067,1.862458053218933e-05,60.09202499999999,0.6414980002887969,0.045360758612181806,-60.090559999999975,0.6414244510488607,0.04535555789555081,0.0,0.0,0.0,0.001389999999998537,0.0006307931515151908,4.460381149624248e-05
PHE1289,L PHE 418,0.0,0.0,0.0,-0.00016000000000001346,0.00036660605559649806,2.5922962793633624e-05,-0.46959999999999996,0.04650258057355784,0.0032882290066236558,0.4695249999999999,0.04655555149496473,0.003291974616396907,0.0,0.0,0.0,-0.00023500000000013622,0.0006631553362526631,4.6892163524430316e-05
SER1290,L SER 419,0.0,0.0,0.0,-5.999999999999117e-05,0.00023748684174072342,1.6792855623744197e-05,-0.4790999999999998,0.15415222995467923,0.010900208713598172,0.4789749999999997,0.15413985329888086,0.010899333551873829,0.0,0.0,0.0,-0.00018499999999998463,0.0005663700203929022,4.0048408208058434e-05
GLU1291,L GLU 420,0.0,0.0,0.0,-7.500000000000784e-05,0.000263391343821346,1.862458053219112e-05,57.97911000000001,0.6056218770004307,0.04282393360619297,-57.977944999999984,0.6054910750605212,0.04281468451232274,0.0,0.0,0.0,0.0010899999999998044,0.0006571909920230841,4.64704206994237e-05
ALA1292,L ALA 421,0.0,0.0,0.0,-7.00000000000034e-05,0.0002551470164434738,1.8041618552669587e-05,-0.4414399999999998,0.035477547829579674,0.0025086414650165867,0.4413699999999996,0.03547637382823045,0.0025085584505850707,0.0,0.0,0.0,-0.0001399999999999979,0.000600333240792091,4.24499705535784e-05
ARG1293,L ARG 422,0.0,0.0,0.0,-0.00013500000000002066,0.00034172357249688784,2.4163505540384215e-05,-59.37113,0.919382794650445,0.06501018086035688,59.369659999999975,0.9192390681440528,0.06500001786162625,0.0,0.0,0.0,-0.001605000000002974,0.0007203991948923416,5.09399155869704e-05
GLU1294,L GLU 423,0.0,0.0,0.0,-4.000000000000281e-05,0.00019595917942266802,1.3856406460551991e-05,56.43063499999997,0.47645731370347494,0.03369061974656533,-56.42971999999998,0.47636033798242566,0.03368376252756889,0.0,0.0,0.0,0.0008750000000014779,0.0006239991987189619,4.4123406486915e-05
ASP1295,L ASP 424,0.0,0.0,0.0,-3.5000000000005025e-05,0.00018377975949491747,1.2995191418368893e-05,55.152615,0.37959892883682583,0.026841697671166922,-55.15195000000001,0.37947234089185733,0.026832746551736553,0.0,0.0,0.0,0.0006300000000022976,0.0006269768735747305,4.433395989518326e-05
MET1296,L MET 425,0.0,0.0,0.0,-6.499999999998174e-05,0.0002465258607123517,1.7432010784755415e-05,-0.37682000000000015,0.10152057722452079,0.0071785888585431225,0.376815,0.10150000381773361,0.0071771340989979894,0.0,0.0,0.0,-7.000000000000582e-05,0.0006671581521647885,4.717520535196085e-05
ALA1297,L ALA 426,0.0,0.0,0.0,-1.9999999999997796e-05,0.0001399999999999846,9.899494936610575e-06,-0.3050049999999999,0.024920773964706606,0.0017621648262861203,0.30491500000000005,0.024938479805311026,0.0017634168182819197,0.0,0.0,0.0,-0.00010999999999993404,0.0006307931515163029,4.460381149632111e-05
ALA1298,L ALA 427,0.0,0.0,0.0,-1.5000000000000568e-05,0.00012155245781143678,8.595056718835867e-06,-0.30067000000000005,0.01932565910906844,0.0013665304606921866,0.3005649999999999,0.019326297498486123,0.0013665756016408147,0.0,0.0,0.0,-0.00011999999999994903,0.0006046486583132753,4.2755116652866464e-05
LEU1299,L LEU 428,0.0,0.0,0.0,-4.0000000000004476e-05,0.00019595917942267618,1.3856406460552569e-05,-0.40480999999999995,0.023744344589816384,0.0016789787074289277,0.40477499999999994,0.02371590974430453,0.0016769680602205855,0.0,0.0,0.0,-7.499999999997175e-05,0.0005739120141628033,4.058170770189481e-05
GLU1300,L GLU 429,0.0,0.0,0.0,-5.999999999999783e-05,0.00023748684174074977,1.6792855623746057e-05,53.68287499999994,0.3898298595316845,0.027565133718385336,-53.68234999999998,0.38982988277241626,0.02756513536175324,0.0,0.0,0.0,0.0004649999999975307,0.0006393551438770256,4.520923578219456e-05
LYS1301,L LYS 430,0.0,0.0,0.0,-6.500000000000394e-05,0.000246525860712436,1.7432010784761378e-05,-52.240665000000014,0.5539754712754965,0.0391719812349917,52.24019499999999,0.5539274383668948,0.03916858479545247,0.0,0.0,0.0,-0.0005349999999984334,0.0006314863418921114,4.465282745785985e-05
ASP1302,L ASP 431,0.0,0.0,0.0,-1.4999999999996128e-05,0.00012155245781140079,8.595056718833323e-06,50.60265,0.2681279871628433,0.018959511794874605,-50.60231499999998,0.2681430136622073,0.01896057432883438,0.0,0.0,0.0,0.0003200000000003911,0.0005895761189215743,4.168932717150915e-05
TYR1303,L TYR 432,0.0,0.0,0.0,-3.5000000000011686e-05,0.00018377975949495243,1.2995191418371366e-05,-0.15353499999999987,0.07676749816817005,0.005428281852943891,0.15345500000000004,0.07670650542815778,0.005423969014937308,0.0,0.0,0.0,-0.00011499999999988187,0.000617879438078698,4.369067406211808e-05
GLU1304,L GLU 433,0.0,0.0,0.0,-4.5000000000001704e-05,0.0002073041244162867,1.4658615214269605e-05,51.46173499999996,0.6916701054547337,0.048908462191105666,-51.461364999999994,0.6916868451664661,0.04890964586747377,0.0,0.0,0.0,0.0003250000000011255,0.0005994789404138647,4.2389562394516994e-05
GLU1305,L GLU 434,0.0,0.0,0.0,-4.500000000000337e-05,0.00020730412441629433,1.4658615214270145e-05,49.58954999999998,0.36709093900990186,0.025957249228603894,-49.58932499999995,0.3670721174109342,0.025955918340577613,0.0,0.0,0.0,0.00017999999999901206,0.0006305553108150564,4.458699361905175e-05
VAL1306,L VAL 435,0.0,0.0,0.0,-2.4999999999999466e-05,0.00015612494995995662,1.1039701082909572e-05,-0.22402500000000003,0.07315466065125314,0.005172815662190179,0.223945,0.07318313996406516,0.00517482945371147,0.0,0.0,0.0,-0.00010499999999997984,0.0005779057016505675,4.08641040523486e-05
GLY1307,L GLY 436,0.0,0.0,0.0,0.0,0.0,0.0,-0.23758000000000007,0.03211158046562053,0.002270631630185775,0.23757500000000029,0.032060168043849896,0.002266996222978651,0.0,0.0,0.0,-4.999999999938387e-06,0.0005522454164589781,3.904964788573325e-05
VAL1308,L VAL 437,0.0,0.0,0.0,-2.000000000000002e-05,0.00014000000000000012,9.899494936611673e-06,-0.1373449999999998,0.0708895336068734,0.0050126469928571836,0.13737000000000002,0.07096282900223175,0.0050178297599659475,0.0,0.0,0.0,5.000000000215943e-06,0.0006670644646507313,4.716858064431061e-05
ASP1309,L ASP 438,0.0,0.0,0.0,-1.0000000000000563e-05,9.949874371066761e-05,7.035623639735541e-06,47.84307499999998,0.49127040352203755,0.03473806337266843,-47.84295499999999,0.49117376047141226,0.03473122967702326,0.0,0.0,0.0,0.00010999999999881993,0.0005638262143581498,3.986853395833877e-05
SER1310,L SER 439,0.0,0.0,0.0,-1.0000000000000004e-05,9.949874371066204e-05,7.0356236397351474e-06,0.014724999999999953,0.1201333816014516,0.008494712877725765,-0.014715000000000105,0.12014767486306181,0.00849572356394675,0.0,0.0,0.0,-3.8635761256955447e-16,0.0006244997998398705,4.41588043316414e-05
VAL1311,L VAL 440,0.0,0.0,0.0,-1.0000000000001119e-05,9.949874371067313e-05,7.035623639735931e-06,44.18715500000001,0.35826339608494034,0.02533304768225833,-44.187015000000045,0.3583168915507583,0.02533683038292259,0.0,0.0,0.0,0.00012999999999884436,0.0006025777958085692,4.2608684560868206e-05
gtp1312,L gtp 441,0.0,0.0,0.0,-0.0005200000000000094,0.0004995998398718805,3.532704346531199e-05,253.32499499999997,1.9043109843166204,0.13465512104983113,-253.31814499999993,1.903146905510526,0.13457280824806864,0.0,0.0,0.0,0.0063299999999952665,0.0016766335318137231,0.00011855589399102347
Mg+1313,L Mg+ 442,0.0,0.0,0.0,0.0,0.0,0.0,-127.29455999999996,0.98280428184117,0.06949475722690661,127.29078,0.9822038442172556,0.06945229987535168,0.0,0.0,0.0,-0.0037799999999992904,0.000954777460980253,6.751296171832111e-05
MET1314,L MET 443,0.0,0.0,0.0,-0.0004499999999999926,0.0004974937185533012,3.51781181986751e-05,-70.30924500000003,0.6364696104051788,0.04500519775366619,70.30403999999997,0.6360340308555356,0.0449743976283363,0.0,0.0,0.0,-0.005654999999997301,0.001002983050703482,7.09216116567603e-05
ARG1315,L ARG 444,0.0,0.0,0.0,-0.0006450000000000455,0.0004785133226985762,3.3836001536826994e-05,-68.647545,0.6807142337091786,0.048133765070596454,68.64377999999996,0.6801641137292525,0.04809486571376925,0.0,0.0,0.0,-0.004410000000001304,0.001010890696371569,7.148076664427278e-05
GLU1316,L GLU 445,0.0,0.0,0.0,-0.0007650000000000151,0.00042399882075308396,2.9981244136960512e-05,72.939305,0.7024923643516443,0.049673711456481855,-72.93150000000003,0.7018105584847648,0.04962550050128953,0.0,0.0,0.0,0.007039999999999225,0.0010762899237664629,7.610519036180182e-05
ILE1317,L ILE 446,0.0,0.0,0.0,-0.0014899999999999902,0.0004998999899980334,3.534826728426966e-05,-0.18978999999999993,0.10730212439649098,0.007587405979648125,0.19246500000000005,0.10723744110617328,0.0075828321803268145,0.0,0.0,0.0,0.0011849999999999916,0.0009490916710204729,6.711091565462482e-05
VAL1318,L VAL 447,0.0,0.0,0.0,-0.0018150000000000566,0.0003882975663071143,2.7456784225399358e-05,-0.13566499999999995,0.12190554858167836,0.008620024006637087,0.139095,0.12206074706882625,0.008630998196906305,0.0,0.0,0.0,0.001615000000000239,0.0013441633085307522,9.504669904842403e-05
HIE1319,L HIE 448,0.0,0.0,0.0,-0.00529500000000005,0.0005458708638496756,3.859889894802642e-05,-0.49882000000000004,0.4680216208680961,0.033094126185775015,0.5068649999999998,0.47107076620715926,0.033309733320382506,0.0,0.0,0.0,0.002749999999999897,0.004312481884019796,0.0003049385183934536
ILE1320,L ILE 449,0.0,0.0,0.0,-0.006495000000000039,0.0006855472266736932,4.8475509280459966e-05,-0.5412499999999998,0.16293003866690836,0.011520893520035729,0.5585450000000001,0.16385358700681527,0.011586198249425904,0.0,0.0,0.0,0.010800000000000098,0.006728298447601969,0.0004757625458146273
GLN1321,L GLN 450,0.0,0.0,0.0,-0.015815000000000037,0.001661558003802382,0.00011748989318234476,-1.592670000000001,0.26877676815527946,0.01900538753880026,1.6820750000000002,0.27544777976051676,0.019477099293144007,0.0,0.0,0.0,0.07359000000000009,0.021384150672870382,0.001512087795070152
ALA1322,L ALA 451,0.0,0.0,0.0,-0.016160000000000008,0.0017130090484290246,0.00012112803143780782,-0.7243349999999998,0.1947367525019365,0.013769967824036567,0.8913850000000002,0.20816725673121597,0.01471964788556438,0.0,0.0,0.0,0.15089000000000008,0.03609886286297671,0.002552575072353406
GLY1323,L GLY 452,0.0,0.0,0.0,-0.03921999999999999,0.007124015721487373,0.0005037439825943297,-2.454075,0.25799577394795,0.018243056127606704,2.5865149999999995,0.2606812417014277,0.018432947373520893,0.0,0.0,0.0,0.09321999999999996,0.055351166202709905,0.003913918496851981
GLN1324,L GLN 453,0.0,0.0,0.0,-1.2329649999999999,0.5067773907496279,0.03583457295510866,-2.91798,2.060168192065882,0.14567588989946148,3.801609999999998,1.6352937741886053,0.11563273169609056,-0.28898571600000006,0.0987086729914535,0.006979757203418218,-0.6383207160000002,0.7684792780322799,0.05433969086979673
CYS1325,L CYS 454,0.0,0.0,0.0,-0.08381500000000004,0.018351860259929794,0.0012976724837184274,-1.9417349999999995,0.2921607858269184,0.020658887285500457,1.9283849999999998,0.2904650353743144,0.02053897962107681,0.0,0.0,0.0,-0.09716499999999993,0.07226975698727672,0.005110243524040724
GLY1326,L GLY 455,0.0,0.0,0.0,-0.01708000000000001,0.002354485081711059,0.0001664872367480452,-1.4260600000000003,0.1373060683291179,0.009709005201358272,1.39522,0.1410075232035572,0.009970737585555474,0.0,0.0,0.0,-0.04791999999999992,0.023714628396835604,0.001676877455272152
ASN1327,L ASN 456,0.0,0.0,0.0,-0.04340999999999993,0.007570462337268536,0.0005353125255399941,-2.8926300000000005,0.4428205088972362,0.03131213846897136,3.041344999999999,0.43843314880949114,0.031001905262016186,0.0,0.0,0.0,0.10530499999999997,0.053361052978740414,0.0037731962412521965
GLN1328,L GLN 457,0.0,0.0,0.0,-0.2670949999999999,0.2128020112099507,0.015047374517669184,-1.6174449999999994,2.2204939105917387,0.1570126301762854,2.169329999999999,2.128296424631682,0.1504932834232146,-0.039312900000000005,0.058710760479131915,0.004151477686341333,0.24547710000000028,0.16789599410956135,0.011872039596892746
ILE1329,L ILE 458,0.0,0.0,0.0,-0.027374999999999993,0.003951502878652761,0.000279413448137353,-0.8060399999999995,0.11153128888343596,0.007886453068395336,0.8160950000000002,0.11505740295608693,0.008135786985596218,0.0,0.0,0.0,-0.017320000000000144,0.013083103607325043,0.000925115127970572
GLY1330,L GLY 459,0.0,0.0,0.0,-0.006299999999999972,0.0007483314773547847,5.2915026221291554e-05,-1.3482850000000002,0.09799583549824917,0.006929351980885338,1.3701499999999998,0.09951852842562235,0.007037022630346375,0.0,0.0,0.0,0.015564999999999956,0.007192063333981725,0.0005085556754181607
ALA1331,L ALA 460,0.0,0.0,0.0,-0.011154999999999976,0.001546277788755976,0.00010933835100274904,-1.3686500000000004,0.16427713626673274,0.011616147704811322,1.406215,0.16298886089238954,0.011525052879487952,0.0,0.0,0.0,0.026409999999999934,0.008122308785068439,0.0005743339620812961
LYS1332,L LYS 461,0.0,0.0,0.0,-0.020954999999999977,0.0029108375083471308,0.00020582729410844098,-95.81003999999999,2.998900344860126,0.2120542769953271,95.96802500000001,3.008270106617638,0.212716819203011,0.0,0.0,0.0,0.13703000000000146,0.03730668974861956,0.0026379813304871547
PHE1333,L PHE 462,0.0,0.0,0.0,-0.0068199999999999815,0.0006225752966508777,4.4022721406106205e-05,-0.8181149999999997,0.08845949228319434,0.006255030685376579,0.8184949999999998,0.08986623378666701,0.006354502331024787,0.0,0.0,0.0,-0.006439999999999779,0.003746518383779811,0.0002649188555010769
TRP1334,L TRP 463,0.0,0.0,0.0,-0.00729499999999998,0.0006387292070978881,4.516497536808233e-05,-1.5561200000000008,0.145691336736259,0.01030193321663415,1.5486350000000006,0.145068231446446,0.010257873019052153,0.0,0.0,0.0,-0.014779999999999776,0.0033138497250175757,0.00023432456123931034
GLU1335,L GLU 464,0.0,0.0,0.0,-0.009200000000000059,0.0011180339887498962,7.905694150420958e-05,91.44110500000006,2.060882971923055,0.14572643246786773,-91.34987500000001,2.0512004215515396,0.14504177276517985,0.0,0.0,0.0,0.08203000000000188,0.016919784277584886,0.0011964094198893803
VAL1336,L VAL 465,0.0,0.0,0.0,-0.004050000000000011,0.0005454356057317905,3.856812155135412e-05,-0.6840899999999998,0.10229868962992761,0.007233609714381976,0.6939700000000001,0.10246969844788113,0.007245701863863739,0.0,0.0,0.0,0.0058299999999998275,0.003764452151376044,0.0002661869643690288
ILE1337,L ILE 466,0.0,0.0,0.0,-0.0026149999999999975,0.0004865953144041239,3.4407484650875616e-05,-0.9068350000000004,0.1072217224959505,0.0075817207067388785,0.9096300000000006,0.10846996404534277,0.007669984713152287,0.0,0.0,0.0,0.00017999999999981141,0.0023146490014687104,0.0001636704005005196
SER1338,L SER 467,0.0,0.0,0.0,-0.001920000000000004,0.0002891366458960557,2.0445048300263455e-05,-1.1537050000000009,0.1386454397915699,0.009803713065721026,1.1539949999999997,0.13775839348293875,0.009740989419715069,0.0,0.0,0.0,-0.001630000000000291,0.001879654223521006,0.0001329116247737638
ASP1339,L ASP 468,0.0,0.0,0.0,-0.0020949999999999953,0.00039493670378934416,2.792624213889081e-05,78.53830500000002,1.3093786969284187,0.092587055573929,-78.52159999999999,1.3058703151546154,0.09233897551960424,0.0,0.0,0.0,0.014609999999998492,0.004089975550045173,0.0002892049446324121
GLU1340,L GLU 469,0.0,0.0,0.0,-0.001635000000000021,0.00048143016108260003,3.404225315692384e-05,75.94809000000004,1.073299693419519,0.07589374914623843,-75.94478999999998,1.0717094223240313,0.075781299998684,0.0,0.0,0.0,0.0016650000000004183,0.0027735852249400478,0.00019612209207539236
HID1341,L HID 470,0.0,0.0,0.0,-0.0013800000000000656,0.00048538644398041887,3.432200460345784e-05,-0.01899999999999995,0.08744575461393185,0.006183348607348604,0.018585000000000004,0.08739658331422344,0.006179871671402246,0.0,0.0,0.0,-0.0017949999999996448,0.0008264230151680247,5.843693181539432e-05
GLY1342,L GLY 471,0.0,0.0,0.0,-0.0005999999999999978,0.0004898979485566333,3.464101615137738e-05,-0.4657900000000001,0.12621072022613597,0.008924445613033889,0.46551000000000026,0.1260835036791075,0.008915450044725593,0.0,0.0,0.0,-0.0008800000000001618,0.000834026378479685,5.8974570791144325e-05
ILE1343,L ILE 472,0.0,0.0,0.0,-0.0018899999999999972,0.00038457769046060074,2.719374928177518e-05,0.17993500000000012,0.10983242132904109,0.007766324991590295,-0.17759999999999987,0.10958462483396139,0.007748803133387784,0.0,0.0,0.0,0.0004450000000000287,0.0008642771546207573,6.111362368569517e-05
ASP1344,L ASP 473,0.0,0.0,0.0,-0.0023149999999999902,0.00048556667925217284,3.433474916174447e-05,80.91283000000001,1.179366716122326,0.08339382024758067,-80.88815000000001,1.1758764805441186,0.08314702332305177,0.0,0.0,0.0,0.022365000000000208,0.003985194474551832,0.000281795803730276
PRO1345,L PRO 474,0.0,0.0,0.0,-0.0047500000000000545,0.0008231038816577112,5.8202233634113706e-05,0.18355500000000002,0.12881846519424153,0.009108841028089143,-0.18052500000000013,0.12848489940456012,0.009085254364903586,0.0,0.0,0.0,-0.0017199999999996684,0.0013862178760933109,9.802040603875934e-05
THR1346,L THR 475,0.0,0.0,0.0,-0.0027000000000000053,0.0006164414002968988,4.358898943540682e-05,-0.3969500000000001,0.15497989385723676,0.010958733389402347,0.3981200000000002,0.15465802791966482,0.010935974030693338,0.0,0.0,0.0,-0.001530000000000189,0.0015096688378585395,0.00010674970725957877
GLY1347,L GLY 476,0.0,0.0,0.0,-0.0009099999999999908,0.00031921779399024427,2.2572106680591204e-05,-0.5104449999999999,0.07402017951207734,0.005234017087763544,0.5102749999999998,0.07378624109547918,0.005217475143687884,0.0,0.0,0.0,-0.0010799999999999547,0.0008146164741767637,5.760208329566657e-05
SER1348,L SER 477,0.0,0.0,0.0,-0.001004999999999996,0.0003239984567864313,2.2910150588766215e-05,0.2236600000000001,0.2070566212416305,0.014641114096953145,-0.22337999999999986,0.20676033371998634,0.014620163405379591,0.0,0.0,0.0,-0.0007249999999998102,0.0007611668673817824,5.382262535401798e-05
TYR1349,L TYR 478,0.0,0.0,0.0,-0.001109999999999981,0.0003284813541131882,2.32271392986775e-05,-0.25268500000000005,0.14365189095518383,0.010157722622468095,0.2526049999999999,0.14351229555337766,0.010147851736944135,0.0,0.0,0.0,-0.0011900000000002512,0.0006355312738175234,4.4938847337249535e-05
HIP1350,L HIP 479,0.0,0.0,0.0,-0.0013449999999999792,0.0004753682782853879,3.361361331365716e-05,-75.89968500000002,1.104999939265016,0.0781352950265016,75.88554500000001,1.1030021114983877,0.07799402727035903,0.0,0.0,0.0,-0.01548500000000132,0.00328934263949516,0.00023259164860330847
GLY1351,L GLY 480,0.0,0.0,0.0,-0.0003399999999999986,0.0004737087712930786,3.349626844888832e-05,-0.3670350000000001,0.12238032429684055,0.008653595719410476,0.3668549999999998,0.12226378848620718,0.008645355393215483,0.0,0.0,0.0,-0.0005199999999999094,0.0007345747068883658,5.194227565288839e-05
ASP1352,L ASP 481,0.0,0.0,0.0,-0.0004949999999999933,0.0004999749993749613,3.5353571248177496e-05,69.40350499999998,1.469794662521679,0.10393017728208723,-69.396945,1.4686111098503696,0.1038464874701098,0.0,0.0,0.0,0.006064999999998975,0.0017119506418119496,0.00012105319078818918
SER1353,L SER 482,0.0,0.0,0.0,-0.0003550000000000014,0.0004785133226985451,3.383600153682479e-05,0.50985,0.16110955123765977,0.011392165619407075,-0.5095250000000001,0.16105644779082912,0.01138841063867124,0.0,0.0,0.0,-2.9999999999952286e-05,0.0007342342950313817,5.1918204899641416e-05
ASP1354,L ASP 483,0.0,0.0,0.0,-0.00029500000000001134,0.00045604276115296036,3.224709289222953e-05,65.13206500000003,0.6553933099819026,0.04634330538325003,-65.12814999999996,0.6550147231182751,0.046316535249396114,0.0,0.0,0.0,0.0036200000000009423,0.0009672641831481811,6.839590631029455e-05
LEU1355,L LEU 484,0.0,0.0,0.0,-0.00044500000000000984,0.0004969657935914813,3.514078826662905e-05,0.28960500000000006,0.059159267870723106,0.004183191948141976,-0.2892849999999998,0.0590971553883951,0.004178799932396929,0.0,0.0,0.0,-0.00012500000000005286,0.0007545694136392076,5.335611492602406e-05
GLN1356,L GLN 485,0.0,0.0,0.0,-0.0007099999999999774,0.000453762052181521,3.208582241426775e-05,-0.10441999999999993,0.26066005370980816,0.018431449156265503,0.10469499999999994,0.26038066743711985,0.01841169356346667,0.0,0.0,0.0,-0.00043499999999983884,0.0008341312846311119,5.898198877625054e-05
[truncated: 113,776 more chars]
